# Supplementary material for: Escherichia coli transcription factors of unknown function: sequence features and possible evolutionary relationships
Source: PeerJ. 2022 Jul 20;10:e13772. doi: 10.7717/peerj.13772 (PMC9308461; doi:10.7717/peerj.13772)
Supplement: Supplemental Information 17 [file peerj-10-13772-s017.xlsx]

## Sheet: Hoja1
Group ¯	Gene name ®	yneJ	yfiE	ydcI	ynfL	ybhD
1	Synteny:	In gammaproteobacteria. In Cronobacter sakazakii, E. coli , Salmonella enterica and Klebsiella pneuomniae in the 5' end is yneI, a predicted aldehyde dehydrogenase. In C. sakazakii, in the 3' is located yedL, a putative acetyltransferase, GNAT family. In E. coli strains O127:H6 E234 and O45:K1:H7 S8 is ydeA, a predicted arabinose transporter. In strains W and O103:H2 1200, a pseudogene is found. …	In E. coli, Escherichia fergusonii and Salmonella enterica. Neighboring with cysteine and O-acetyl serine transporter and ATP-dependent RNA helicase. In E. coli O7:K1 IAI39 and IAI1 the gene is interrupted as a pseudogene	Present in Cronobacter turicensis, E. coli, Klebsiella penumoniae and Salmonella enterica, flanked in the 3' by ydcJ, an uncharacterized protein, except in K. pneumoniae, that contains a intradiol ring.cleavage dioxygenase. In the 3' is nemA, in C. turicensis a N-ethylmaleimide. In E. coli and Salmonella enterica is a methyl-accepting chemotaxis protein III, ribose and galactose sensor receptor. …	In alpha and gamma proteobacteria. Flanked by putative transporter ynfM and the transcriptional repressor dgsA. Conservation of position with ynfK and clcB, similar to dethiobiotin synthase and voltage-gated CIC-type chloride channel respectively.	In bacteria bacilli firmicutes and gammaproteobacteria. Present in Streptococcus macedonicus ACA-DC 198, flanked by glutamine transport ATP-binding protein and fibronectin/fibrinogen binding protein. In gammaproteobacteria is flanked by putative membrane protein (ybhH) and 6-phosphogluconolactonase (ybhE). Present in Serratia marcescens WW4 and Serratia plymuthica 4Rx13, flanked by different gene…
	STRING relevant hit:	yiaU, LysR transcriptional regulatory family. ybaN, inner membrane protein. sad, catalyzes the NAD(+) dependent oxidation of succinate. ybeF, LysR transcriptional regulatory family. yfhL, ferredoxin. rlmA specifically methylates the guanosine in position 745 of 23S RNA.	eamB O-acetyl serine and cysteine exporter. ygfI LysR transcriptional regulator. hypT, protects cells from hypochlorite but not peroxide or diamide stress.	yeiI, uncharacterized sugar kinase. ybiH, regulates the expression of the sensitivity to cefoperazone and chloramphenicol. sdhC and sdhD, a membrane-anchoring subunit of succinate dehydrogenase. yhjC LysR transcriptional regulator. yjiR, in the C-terminal section, belongs to the class-I pyridoxal-phosphate-dependent aminotransferase family. glcC, transcriptional activator associated with glycolat…	mlc, regulates proteins of the phosphotransferase system and sugar uptake. ynfM, inner membrane transport protein, putative. yafC, LysR transcriptional regulator. flxA, phage related protein. Co-occurrence with yiaU LysR regulator. argP, controls the transcription of genes involved in arginine and lysine metabolism.	ybhH, putative isomerase, putative enzyme. ybhI, putative membrane pump protein. ybhJ, putative enzyme.
Group ¯	Gene name ®	yeeY	yhaJ	yahB	ydhB
2	Synteny:	Only in gammaproteobacteria. Flanked by yeeZ and yeeF, a predicted epimerase and a predicted amino acid transporter respectively. In Serratia plymuthica 4Rx13 is flanked by gbpA and chiB a GlcNAc binding protein and a chitinase B respectively.	In gammaproteobacteria. Gene flanked by yhaK and yhaH or yhaI putative proteins. Different genes flank yhaJ in Pantoea ananatis AJ13355, Salmonella enterica subsp. enterica serovar Gallinarum 287/91 and Serratia marcescens WW4. In P. ananatis two operons are identified.	E. coli and Shimweilia blattae DSM 4481 exclusive. Part of the neighborhood are putative proteins and yhaD, a putative transcriptional regulator with ankyrin repeat domains and yhaA a predicted DNA binding regulator.	In gammaproteobacteria: Cronobacter turicensis z3032, Photorhabdus asymbiotica ATCC43949, Salmonella enterica subesp. enterica serovar Typhimurium SL1344 and Serratia plymuthica 4Rx13. Flanked ydhC and purR, a inner membrane transport protein and a DNA binding transcriptional repressor respectively.
	STRING relevant hit:	In the gene neighborhood is present a toxin-antitoxin system (yoeB and yefM respectively), a putrescin importer (plaP) that is required for induction of type 1 pili-driven surface motility. Also, yhjY an uncharacterized putative lipase. An uncharacterized and non-annotated protein yoeI and finally, yhjC, a LysR transcriptional regulator.	yhaK does not have quercetin 2,3-dioxygenase activity. In the gene neighborhood yhhW has 2,3-dioxygenase activity in vitro and may provide a mechanisms to avoid inhibition of DNA gyrase by quercetin. Possible role with yhaO in the detoxification of L-cysteine, may transport D and L- serine. Homology with yfeR, a LysR regulator. Co-occurrence with yehT, member of the two-component system BtsS/BtsR…	yhaD as a putative transcription factor containing ankyrin repeats. yfcS, part of the fimbrial operon.	emrD, multidrug resistance pump that participates in a low energy shock adaptive response. ydhC, putative inner membrane transport protein. purR, the main repressor of the genes regulating de novo synthesis or purine nucleotides. Also, ribC and gsk.
Group ¯	Gene name ®	yiaU	ycaN	yafC	yhjC	ygfI*
3	Synteny:	Present in E. coli, Enterobacter cloacae EcWSU1 and Shigella dysenteriae Sd197. Flanked by yiaT and yiaV, a conserved predicted protein and membrane fusion protein component of efflux pump respectively. In Shigella yiaV is a pseudogene and in Enterobacter is replaced by aldB, an aldehyde dehydrogenase B.	Present in alpha, beta and gamma proteobacteria, with diverse flanking genes exhibiting a myriad of activities. Present in Tistrella mobilis KA081020-065, Cupriavidus metallidurans CH34, Dickeya dadantii 3937, Enterobacter cloacae EcWSU1, Shigella boydii Sb227, Acinetobacter pittii PHEA-2.	Present in gammaproteobacteria. In E. coli the gene is flanked by yafD and dkgB, an hypothetical protein and a 2,5-diketo-D-gluconate reductase B. However, the gene is present in Pantoea ananatis LMG 5342 and instead of dkgB, tRNA genes are present. In Shigella flexneri 2457T an IS sequence is in place of dkgB.	Present in gammaproteobacteria y oligoflexia. Found in Salmonella enterica and Halobacteriovorax marinus SJ. Flanked by yhjB, a predicted DNA binding response regulator and yhjD, a conserved inner membrane protein.	Present in E. coli and Shigella flexneri 301. Flanked by yggE and scpC, a conserved protein and a propionylCoA:succinate-CoA transferase respectively. scpC is substituted with a pseudogene (ygfH) in Shigella.
	STRING relevant hit:	Orphan toxin important for cell fitness during stress related to stringent response (ydcX). Co-occurrence with bdcR, ynfL(LysR regulator), ybeF and yneJ, regulators. Also, elfG part of the fimbrial operon which promotes adhesion to abiotic surfaces.	In E. coli, ycaK is a NAD(P)H dehydrogenase (quinone) family, that is neighbor to ycaN. STRING hits include hcaR, a transcriptional activator of the hca operon for 3-phenylpropionic acid catabolism. hcaF a part of the multicomponent 3-phenylpropionate dioxygenase. ycaO that is involved in beta-methylthiolation of ribosomal protein S12. ycaP, an unknown function protein.	rclR, involved in resistance to chlorine reactive species. argP, controls the transcription of genes involved in arginine and lysine metabolism. yaeF belongs to the LysR family. yiaJ methyltransferase superfamily. ybdO, belongs to the LysR family. yiaJ, controls the transcription of the operon involved in the utilization of 2,3-diketo-L-gluconate.	rspR, transcriptional repressor. bdcR, transcriptional repressor. ydcI, LysR regulator. ybiH, regulator of the control of sensitivity to cefoperazone and chloramphenicol. yhiR, C-terminal section belongs to pyridoxal-phosphate-dependent aminotransferase. ytfR, part of the ABC transporter involved in galactofuranose transport. hiuH, catalyzes the hydrolysis of 5-hidroxyisourate to 2-oxo.4-hydroxy-…	Most hits are co-occurrence. cspA, regulator of cold-shock-inducible promoters of the H-NS and GyrA proteins. yfiE, LysR regulator. yggE, putative actine uncharacterized. hyaE, not characterized but may be involved in the hydrogenase 1 structural operon. hdeB, required for optimal acid stress protection. eamB, exporter of O-acetyl serine and cysteine. ydjE, inner membrane metabolite transport pro…
Group ¯	Gene name ®	yqeI	ybiH	yfeC	yfeD
4	Synteny:	Present in gammaproteobacteria. Present in fragments or pseudogenes. In E. coli, Blochmannia floridanus (ant endosymbiont), Shigella sonnei Ss046. Flanked by yqeH, predicted regulator, yqeJ, yqeK, and ygeF, predicted proteins. In C. floridianus, is flanked by oprC, an outer membrane protein and mltC, a membrane-bound lytic murein transglycolase.	Present in alpha and gamma proteobacteria. Sinorhizobium fredi USDA 257, Photorhabdus asymbiotica ATCC43949, Salmonella enterica subsp. Enterica serovar Paratyphi, and Shigella sonnei Ss046. Flanked by rhlE and ybhG, an RNA helicase and a predicted membrane protein component of efflux pump respectively. In Sinorhizobium is flanked by two hypothetical proteins, one designated as membrane protein.	Only present in E. coli and Erwinia tansmaniensis Et1/99. Genes with the same name are present in other bacteria but belong to a ABC chelated iron transporter. The transcription factor is flanked with tRNA-Ala and yfeD, an hypothetical transcriptional regulator, followed in the 3' of gltX, a glutamyl-tRNA synthetase, this gene is the flanking gene in E. tansmaniensis. In the 5' instead of tRNA-Al…	Same arrangement as yfeC
	STRING relevant hit:	Co-occurrence with ygeG,YqeH,ygeH, ypjA, arpA, waaU, stfQ, frvR, uncharacterized proteins. ygeG is a chaperon. ygeH, putative invasion protein. waaU, ads N-acetyl-D-glucosamine group to glucose(II) group of LPS. stfQ, prophage side tail fiber protein homolog.	Co-occurrence and co-expression: ybhG, could be involved in the sensitivity control to chloramphenicol. ybhR, ybhF and ybhS, part of ABC transporter, efflux of cefoperazone. Also, yddM, belongs to the VapA/VapI family. ybaO, plays a role in L-cysteine detoxification. yjdC, HTH-type transcriptional regulator. yiaJ, negative regulator of the operon for the utilization of 2,3-diketo-L-gulonate. ydcI…	Co-occurrence and co-expression with yfeD, hypothetical protein. Co-occurrence with pspD, phage shock protein. dnaT, protein required for primosome-dependent normal DNA replication. rcnB, influences nickel and cobalt homeostasis.	Same results as for yfeC
Group ¯	Gene name ®	yjhJ	ygbI	ydjF	yihW
5	Synteny:	Present in E. coli and Salmonella enterica subsp. Enterica serovar Choleraesuis SC-B67. Flanked by sgcE and yjhI. In E. coli BL21 strain yjhI is replaced by a insB element. yjhI is a transcriptional regulator.	Present in gammaproteobacteria. Pantoea ananatis AJ13355 has two copies of the gene, one flanked by ygbJ and yeeF, a 3-hydroxyisobutyrate dehydrogenase and an inner membrane transport protein respectively. The second copy is flanked by ycfF, a diguanylate cyclase/phosphotranspherase and an hypothetical protein. In Salmonella enterica is flanked by ygbJ and a slyA-like protein. In E. coli, is flan…	Present in clostridia and gammaproteobacteria. In Clostridum acetobutylicum DSM gene is flanked by glnQ, a glutamine ABC transporter and a hypothetical protein. In E. coli, Salmonella enterica and Shigella flexneri, the gene is flanked by ydjG, a predicted oxidoreductase and ydjE, a putative transporter.	Present in gammaproteobacteria. In E. coli, Salmonella enterica and Shigella flexneri is flanked by yihV, a putative sugar kinase and yihX, a putative phosphatase. In E. coli clone D i2 in the 3' end instead of yihV, is yihN, a hypothetical protein. In E. coli P12b, the same gene is replaced by yihN, a putative resistance protein (transport), perhaps a fragment as in clone D i2.
	STRING relevant hit:	Co-occurrence and co-expression: sgcQ, putative enzyme. sgcE, probable pentose-5-phosphate 3-epimerase. sgcA, phosphoenolpyruvate-dependent sugar phosphotransferase system. sgcX, putative aminopeptidase, putative lyase/synthase. sgcB and sgcC, part of sugar PTS system. yjhH, functions as a 2-dehydro-3-deoxy-D-pentonate aldolase. ompL, outer membrane channel protein, diffusion of low molecular-wei…	Neighborhood and co-occurrence: ygbJ, catalyzes the oxidation of L-threonate to 2-oxotetronate. ygbK, catalyzes the ATP-dependent phosphorylation of 3-oxo-tetronate 4-phosphate. ygbM, catalyzes the isomerization of 2-oxo tetronate to 3-oxo-tetronate (also, co-expression). ygbL, catalyzes the decarboxylation of 3-oxo-tetronate 4-phosphate to dihydroxyacetone phosphate and CO2 (also co-expression).…	Neighborhood and co-occurrence: ydjH, an uncharacterized sugar kinase. ydjI, uncharacterized protein. ydjE, an inner membrane metabolite transport protein. ydjK, putative transport protein. ydjG, catalyzes the NADH-dependent reduction of methylglyoxal in vitro, not known physiological relevance. ydhH and ydjL, uncharacterized zinc-type alcohol dehydrogenase-like protein. ycjW, putative HTH-regula…	The role of this gene is to regulate sulfoquinovose operon. Neighborhood and co-occurrence with: yihV, phosphorylates 6-deoxy-6-sulfo-D--fructose. yihS, catalyzes the isomerization of sulfoquinovose to 6-deoxy-6-sulfo-D-fructose. yihT, cleaves 6-deoxy-6-sulfo-D-fructose 1-phosphate to form dihydroxyacetone phosphate and 3-sulfoacetaldhyde. yihU, reduces 3-sulfolactaldehyde to 2,3-dihydroxypropane…
Group ¯	Gene name ®	yieP	yegW	yidP	ydcR	yjiR	yihL
6	Synteny:	Preset in gammaproteobacteria. Most cases is flanked by 16S ribosomal RNA and a transport protein. E. coli and Shigella flexneri 20002017 strains contain in the 3' end hsrA, a predicted multidrug or homocysteine efflux system. In Escherichia fergusonii ATCC 35469, in the 3' end is rbsR, a DNA-binding repressor of ribose metabolism. In Klebsiella pneumoniae subsp. rhinocleromatis SB3432 and relate…	Present in gammaproteobacteria. In E. coli is flanked by yegX and yegV, a predicted hydrolase and a predicted kinase respectively. In Pantoea ananatis LMG2013 is flanked by proP and yegV. In Salmonella enterica subsp. Is flanked by thiD and yegX is absent, thiD is a phosphomethylpyrimidine kinase. Shigella flexneri 8401 has the same arrangement as E. coli.	Present in gammaproteobacteria. Cronobacter sakazakii ES15 shows this gene flanked by glcC and ibpB/ibpA a PTS alpha-glucosidases specific EIICB component and a heat shock chaperone. In E. coli strain B REL606 the gene is annotated as pseudogene. Also, E. coli has in the 3' end instead of ipbB, yidE is present and then ipbB. ydiE is a putative transporter. IN Erwinia tasmaniensis Et1/99 the 3' fl…	In E. coli strains the arrangement varies. In the 5' is flanked by either hypothetical protein or ydcQ, a predicted DNA binding transcriptional regulator. In the 3', the flanking gene is ydcS, a putative ABC transporter periplasmic binding protein. In Salmonella enterica, is flanked by pdgL and ydcW, a periplasmic dipeptidase and a gamma-aminobutyraldheyde dehydrogenase. In Xenorhabdus nematophil…	Flanked in E. coli by yjiS putative protein and depending on the strain either rpnD, a pseudogene, a putative transposase or yjiP, a putative protein. In Enterobacter cloacae, apparently there are two copies, flanked by yjiS or ygaZ, an inner membrane protein. In this organism in the 3' end is either foxA, a ferrioxamine B receptor or a transcriptional regulator BadM. In Pantoea ananatis LMG 5342…	Present in alpha and gammaproteobacteria. In Tristella mobilis KA081020-065 is flanked by a phosphodiesterase/nucleotide pyrophosphatase and a alcohol dehydrogenase class III. In E. coli is flanked by a GTP-binding protein (either typA, yihK or bipA, except in strain O7:K1 IAI39, that between bipA and yihL, is a IS4 transposase) and yihM in the 3', that is an hypothetical protein. In Shimwellia b…
	STRING relevant hit:	hsrA, gene fusion and neighborhood, belongs to the major facilitator superfamily, EmrB family. yddM, belongs to the VapA/VapI family. ybiH, regulates the transcription of cecR-ybhGFSR operon in the control of cefoperazone and chloramphenicol. yeiE, LysR transcriptional regulator. ydhZ, probably part of a binding-protein-dependent transport system YdhWXYZ for an amino acid, probably energy couplin…	yihW, involved in the regulation of sulfoquinovose operon. ygeW, putative carbamoyltransferase. rcdA, regulates the expression of a number of genes involve in biofilm formation and stress response. yegV, uncharacterized sugar kinase. yegX, belongs to the glycosyl hydrolase 25 family. thiD, catalyzes the phosphorylation of hydroxymethylpyrimidine phosphate. thiM, catalyzes the phosphorylation of t…	YdiP contains a UbiC Transcription Regulator-Associated (UTRA) domain, which modulates the activity of bacterial transcriptional regulators in response to binding small molecules. Nodes: yidZ, involved in NO protection. waaS, LPS core biosynthesis. ygbN, inner membrane permease, putative transport protein. malF, part of the maltose /maltodextrin transport. ahpF, DNA protection against alkyl hydro…	YdcR contains a C-terminal section that belongs to the class-I pyridoxal-phosphate dependent aminotransferase family. Neighborhood with hicB, antitoxin component of type II toxin-antitoxin system. Other hits include ydfC an inner membrane protein, putative transport protein. dapB, catalyzes the conversion of 4-hydroxydrodipicolinate to tetrahydro dipicolinate. ybgQ, could be involved in the expor…	YjiR contains a C-terminal section that belongs to the class-I pyridoxal-phosphate dependent aminotransferase family. yiaU, ydcI and yhjC are LysR regulators. bdcR, belongs to mannitol dehydrogenase family. ybiH, regulates transcription of the operon involved in cefoperazone and chloramphenicol sensitivity. yhgA, a low activity DNA endonuclease yielding 3'-hydroxyl ends, active on ss and dsDNA bu…	Neighborhood, co-occurrence and co-expression with yihM, function unknown, and yihN, belongs to the major facilitator superfamily. typA, a 50S ribosomal subunit assembly protein with GTPase and nucleotide-independent chaperone activity. ybdL, shows aminotransferase activity with methionine and histidine as substrates. nagE and bglF, PTS system.
Group ¯	Gene name ®	yheO	yfjR	yahA	yiiF	ygeK	yphH
7	Synteny:	Gene order: slyD, sylX, fkpA, yheO, tusD, tusC and tusB in E. coli, Pantoea ananatis LM5342, Shigella flexneri 8401, Salmonella enterica serovar Paratyhi ATCC9150, Shigella Sonnei Ss046. In Aliivibrio fischeri ES114 the arrangement is slyX, VF_0225, fkpA, yheO, tusD tusC and tusB. The flanking genes fkpA and tusB are a peptidyl-prolyl cis-trans isomerase and a sulfur relay protein respectively.	Present in E. coli and Xenorhabdus bobienii SS-2004. The arrangement is different in all instances. In E. coli DH10B, the flanking genes are yfjQ and ypjK, both a prophage predicted proteins. In E. coli O45:K1:H7 S8 the 5' flanking gene is ESC88_3304, a putative GTP-binding protein. In strain DH10B this gene is upstream of yfjQ. In E. coli O45:K1:H7 S8 in the 3' end of yfjR is a ecz-EC S88_3307 a…	Only present in E. coli, showing two arrangements. In strains B REL606 and W3110 the flanking genes are betT and yahB, a choline transporter and a predicted DNA binding transcriptional regulator. In strain O45:K1:H7 S8 between betT and yahA, there is an opposite oriented hypothetical protein. In strains 55989 (EAEC), O8 IAI1, O26:H11 1136 and O55:H7 CB961 the gene is flanked by a putative beta-ba…	Present in Shigella boydii Sb227, Shigella flexneri 8401 and two strains of Salmonella enterica. In E. coli, the gene is flanked by yiiE, a putative CopG family transcriptional regulator and fdhE a formeate dehydrogenase formation protein. The arrangement is conserved in E. coli and Shigella flexneri, however, in S. boydii, yiiE is absent and in S. enterica, a putative lipase is located in the 5'…	Only present in E. coli. In strains DH108, W3110, MG1655 and DH1 the gene is flanked by ygeL and pbl, a putative LuxR two-component system transcriptional regulator and a pseudogene respectively. In strain K-12 MDS42, the 5' gene is a tRNA-gly gene. In strain W, ygeL is absent and instead is ygeN, a pseudogene. Also, pbl is absent and instead, ygeJ is located in the 3', a putative lytic transglyc…	Only present in E. coli. In strains BL21(DE3), O127:H6:E234, O18:K1:H7 UT, MG1655, W and O17:K52:H18, the flanking genes are yphG and glyA, a conserved protein and a serine hydrohymethyltransferase respectively. In strain O111:H-1112, instead of yphG, two pseudogenes are found.
	STRING relevant hit:	tusD, tusC and tusB belongs to a sulfur relay system required for 2-thiolation of 5-methylamonomethyl-2-thiouridine at tRNA wobble positions. yjjA, a putative glycoprotein/receptor. Other nodes detected but uncharacterized or annotation not available.	Co-occurrence: ytfF, yfjQ, two phage or prophage related proteins. yfjX, belongs to the ant restriction protein family. yafK, a phage or prophage related protein, belongs to the ant restriction protein family. yafW and yfjZ, antitoxin component of type IV toxin-antitoxin system. ykfI and ypjF, toxic component of type IV toxin-antitoxin system.	yahA encodes for a transcriptional regulator that serves as a c-di-GMP sensor, also controls its own expression. Co-ocurrence, limited experimental evidence, gene fusion in most instances. yeaP and yneF, catalyzes the synthesis of cyclic-di-GMP, via the condensation of 2 GTP molecules. yaiC, a probable diguanylate cyclase. dgcZ and yeaI, catalyzes the synthesis of cyclic -di-GMP via condensation …	yiiE, function unknown. yagF, catalyzes the dehydration of D-xylonic acid to form 2-dehydro-3-deoxy-D-pentonate. yraK, part of the yraHIJK fimbrial operon, could contribute to adhesion to various surfaces in specific environmental niches. cadB, probable cadaverine/lysine antiporter or part of it. menA, conversion of 1,4-dihydroxy-2-naphthoate to demethylmenaquinone. elfG, part of the elfADCG-ycbU…	No relevant hits found.	yphG, no annotation available, neighbor. glgS, major determinant of cell surface composition, negatively regulates motility, adhesion and synthesis of biofilm exopolysaccharides. yjhG, catalyzes the dehydration of D-xylonic acid to form 2-dehydro-3-deoxy-D-pentonate. ybaO, plays a major role in L-cysteine detoxification, transcriptional regulator. aldB, catalyzes the NADP-dependent oxidation of d…
Group ¯	Gene name ®	ybdO	ybeF	yeiL
8	Synteny:	Present in E. coli and Salmonella enterica strains. In all instances the gene is flanked by dsbG and ybdN, a periplasmic disulfide isomerase/thiol-disulphide oxidase and a conserved protein respectively. In Salmonella enterica subsp. Enterioca serovar Gallinarum/pullorum RK S25078, ybdN is a pseudogene.	Present in E. coli, Shigella dysenteria Sd197, Salmonella enterica, and Shigella flexneri with the same flanking genes: lipB and lipA, a lipoyltransferase and a lipoate synthase respectively.	Present in firmicutes and gammaproteobacteria. Flanking genes conserved only in E. coli, flanked by rihB and yeiM or psuT, a ribonucleoside hydrolase and a putative psedouridine transporter (psuT) or a predicted nucleoside transporter (yeiM). In Bacillus amyloliquefaciencs Y2 is flanked by hcaT and metE, a putative 3-phenylpropionic acid transporter and 5- methytetrahydorpteroylliftrigutamate-hom…
	STRING relevant hit:	Neighborhood: ybdN, annotation not available. ybdM, annotation not available. dsbG, disulfide bond formation, part of the periplasmic reducing system. Co-occurrence: mgrB, represses PhoP/PhoQ signaling by binding to periplasmic domain of PhoQ. Co-occurrence and co-expression: rclR, involved in reactive chlorine species stress resistance. Also, argS, arginine-tRNA ligase. yjtD, a class IV-like SAM…	Neighbor to lipB, catalyzes the transfer of endogenously produced octanoic acid from cotanoyl-acyl-carrier protein onto the lipoyl domains of lipoate-dependent enzymes. Co-occurrence: yiaU, a LysR transcriptional regulator. sdiA, activates cell division by activating ftsQAZ. mcbR, important for biofilm formation. yneJ, LysR transcriptional regulator. livJ, leucine, isoleucine and valine transport…	yeiL might control expression of the salvage pathways or in the recycling of nucleobases to nucleic acids and enhance their use as general nitrogen sources, stationary-phase viability under nitrogen starvation. rihB, hydrolyzes cytidine or uridine to ribose and cytosine to uracil. yegK, PP2C-like phosphatase that can dephosphorylate YegI and conversion of p-nitrophenyl phosphate to p-nitrophenol.…
Group ¯	Gene name ®	yidL	yijO	ypdC	yagA
9	Synteny:	Only present in E. coli. In strains MG1655, O8 IAI1, APEC 01, clone D i14, LF82, W, O111:H 1112 and O55:h7 CB961 the 5' flanking gene is yidK, a putative symporter, except in strain O45:K1:H7 S8 where this gene is a pseudogene composed of two fragments. Diversity is found in the 3' end: in strains Mg1655, O8 IAI1, O111:H 1112 and O26;H11 1136 a pseudogene is located. In strains APEC O1, O45:K1:H7…	Present in gammaproteobacteria. In E. coli the flanking genes are yijP and frwD, a conserved inner membrane protein and PTS system fructose-like IIB component respectively. In Enterobacter cloacae EcWSU1 yjiP is replaced by ppc, a phosphoenolpyruvate carboxylase, present also in the rest of the organisms analyzed and the 3' gene is fsa, a putative fructose-6-phosphate aldolase. In Klebsiella pneu…	Only present in E. coli and Shigella flexneri, flanked by ypdB and ypdD, a putative response regulator in two-component system with YpdA and a putative fused PTS enzymes: Hpr component; enzyme I component and enzyme IIA component respectively. Noteworthy, in E. coli strain O111:H 1112, ypdB is fragmented into two pseudogenes. In Shigella flexneri, ypdC is shorter and seem to lack the C-terminal D…	Present in E. coli and Salmonella enterica. Two different arrangements are found in E. coli, one where yagA is flanked by yagE and yagB, a CP4-6 prophage predicted lyase/synthase and a CP4-6 prophage conserved protein respectively. This is for strains K-12 DH10B, K-12 W3110, MG1655 and DH1. For strains W and UMNK88 (ETEC) and Salmonella enterica, the arrangement is different, in the 5' end is yaf…
	STRING relevant hit:	yidJ, belongs to sulfatase family. ynbA, inner membrane protein. rhaR, activates expression of the rhaSR operon in response to L-rhamnose. yidK, putative cotransporter. rhaS, activates expression of the rhaBAD and rhaT operons.	eptC, catalyzes the addition of phosphoethanolamine moiety to the outer membrane lipopolysaccharide core. yfeR, a LysR transcriptional regulator. envY, influences the temperature-dependent expression of several E. coli envelope proteins, most notably porins OmpF and OmpC, and the lambda receptor LamB. yidL, transcription regulator, AraC family. chbR, dual repressor activator of the chbBCARFG oper…	gcl, catalyzes the condensation of two molecules of glyoxylate to give 2-hydroxy-3-oxoproanoate. ypdB/ypdA, two-component regulatory system, part of a nutrient-sensing regulatory network. aceE, component of the pyruvate dehydrogenase complex. poxB, belongs to the TPP enzyme, a pyruvate oxidase, decarboxylation of pyruvate to form acetate and CO2. chbR, regulator of the chbBCARFG operon, uptake an…	frsA, displays esterase activity towards pNP-butyrate. dkgB, catalyzes the reduction of 2,5-diketo-D-gluconic acid to 2-keto-L-gluconic acid. yagI, involved in the regulation of xylonate catabolism. nikB, involved in a nickel transport system, probably translocates nickel through the bacterial inner membrane. holA, part of the beta sliding clamp loading complex, DNA replication preinitiation comp…
Group ¯	Gene name ®	ybaQ	yiaG	yjdC	yagI
10	Synteny:	Length varies in different organisms. Present in Pantoea vagans, Shigella dysenteriae, S. flexneri, Serratia marcescens. In E. coli strains is flanked by ybaP and copA, a conserved protein and copper exporting P-type ATPase. In E. coli strain O45:K1:H7 58, the 5' flanking gene is a putative RelE/ParE family protein, cytotoxic translational repressor of toxin-antitoxin stability system. In P. vega…	In E. coli, is flanked by yiaF and cspA, a barrier effect co-colonization resistance factor and a cold shock protein, RNA chaperon. In strain O45:k1:H7 UT, between yiaG and cspA, is inserted an hypothetical protein. In Erwinia species, the gene is also flanked by yiaF but instead of cspA, is an alcohol dehydrogenase. In Klebsiella pneumoniae instead of yiaF is a putative permease of the major fac…	In E. coli and Salmonella enterica the same genetic arrangement is found. Flanking genes are dsbD, a thiol disulfide interchange protein precursor and a tRNA-Phe gene. In Klebsiella pneumoniae, between yidC and the tRNA genes is inserted a hypothetical protein. In Yersinia pestis, a putative oxidoreductase is located in the 5' of yjdC and in the opposite orientation than dsbD.	Gene present in alpha and gammaproteobacteria. Different gene arrangements. In Ketoglutonicigenium vulgare WSH-001 the gene is flanked by an arabinose ABC transporter permease and an ABC-type dipeptide/oligopeptide/nickel transport system ATPase component-like protein. In Marinobacter sp. is flanked by sgaA and ydhC, a serine-glyoxylate aminotransferase and a putative HTH-type transcriptional reg…
	STRING relevant hit:	ybiH, regulates sensitivity to cefoperazone and chloramphenicol. higB, toxic component of a type II toxin-antitoxin system, probable translation-dependent mRNA interferase. ydaT, ydaS, phage or prophage related. prlF, antitoxin component of type II toxin-antitoxin system. Labile antitoxin that binds to YhaV toxin and neutralizes its ribonuclease activity; also a transcription factor. ybaP, putati…	Unknown function genes but co-expression is observed: ydiZ, ygaM, sra (a non bona fide ribosomal protein), yhhA, yodD, yccJ, yqjC. Also, msyB, could participate in the normal pathway for protein export. elaB, belongs to the ElaB/YgaM/yqjD family. ycaC, probable hydrolase, protein involved in cellular amino acid catabolic process. All co-expressed.	cutA, involved in resistance towards heavy metals. ybiH, controls the sensitivity to cefoperazone and chloramphenicol. dsbD, required to facilitate the formation of correct disulfide bonds in some periplasmic proteins and for the assembly of the periplasmic c-type cytochromes. yjhU, belongs to the SorC transcriptional regulatory family. yihY, membrane protein, tRNA processing exoribonuclease BN. …	yagI, involved in regulation of xylonate catabolism, represses the expression of yagA and yagEF operons. yagA, uncharacterized protein, pseudogene, CP4-6 prophage. yjhU, belongs to the SorC transcriptional regulator family. yihY, a tRNA processing exoribonuclease. ybiH, regulator of the cecR-ybhGFSR operon, sensitivity to cefoperazone and chloramphenicol. argF, reversibly catalyzes the transfer o…
Group ¯	Gene name ®	yddM	ytfH	ycfQ	yqeH	yhjB
11	Synteny:	In Escherichia coli and Shigella boydii the gene is flanked by adhP and fdhI, an alcohol dehydrogenase and a formate dehydrogenase-N, cytochrome B556 (gamma) subunit. In E. coli strains LF82 and NA114 (UPEC), also in Escherichia fergusonii, between adhP and yddM, the insertion of a conserved hypothetical protein, putative plasmid maintenance system killer protein is found. In E. fergusonii, yddM …	In E. coli is flanked by ytfG and cpdB, an uncharacterized NAD(P)H:quinone oxidoreductase and a 2',3'-cyclic-nucleotide 2'-phosphodiesterase. In Pantoea ananatis AJ13355 cpdB is replaced by cydA a cytochrome d ubiquinol oxidase subunit I and a second copy of the gene in the same strain is flanked by ygaY, a facilitator family transporter and iolT, a major myo-inositol transporter. In Shigella boy…	Same genetic arrangement in Cronobacter turicensis, E. coli, Shigella dysenteriae, Shigella sonnei and Salmonella enterica, flanked by a predicted protein that influences biofilm formation and a predicted protein (ycfJ). In C. turicensis, between ycfQ and ycfJ is a unknown protein. In Pantoea vegans C9-1 two copies are present, one flanked by a ybiM protein and yiiL, a putative L-rhamnose 1-epime…	Flanked by insertion sequences. Not conserved in other organisms.	Flanked in E. coli by yhjC and treF, an hypothetical transcriptional regulator and a probable cytoplasmic trehalase. In Salmonella enterica, is flanked by yhjC and a phage-like lysozyme. In Shigella flexneri is flanked by yhjC and an IS4 ORF, the same arrangement is found in Shigella sonnei.
	STRING relevant hit:	yeiE, LysR transcriptional regulatory family. ybiH, transcriptional regulator involved in the control of sensitivity to cefoperazone and chloramphenicol. ydcI, LysR transcriptional regulatory family. yjhU, SorC transcriptional regulatory family. adhP, preferred specificity towards 1-propanol. yihY, tRNA processing exoribonuclease BN. yiaN, part of the tripartite ATP-dependent periplasmic transpor…	qorB, a quinone oxidoreductase that may play some additional role beyond quinone reduction, potential redox sensor protein, overexpression leads to reduced growth. pgpC, a lipid phosphatase which dephosphorylates phosphatidylglucerophoshphate to phosphatidylglycerol. ynjE, thiosulfate sulfurtransferase, protein involved in sulfur metabolic process. pliG, inhibits activity of g-type lysozyme, incr…	ycfQ, represses the expression of BhsA/ComC, an outer membrane protein involved in biofilm formation and reduces the permeability of copper. bhsA, biofilm formation and reduces permeability to copper. yeaM, negatively regulates the expression of the nimT operon, resistance to 2-nitroimidazol, overexpression of nimT, convers resistance to bromoacetate. nemR, involved in response to electrophiles a…	Neighboorhood with yqeI, a transcriptional regulator, similar to ToxR in V. cholera. waaZ, a lipopolysaccharide core biosynthesis protein.	uhpA, part of the UhpABC signaling cascade that controls the expression of the hexose phosphate transporter UhpT. ydiP, uncharacterized HTH-type transcriptional regulator. yedV/yedW, two-component system involved in response to hydrogen peroxide. mntR, in the presence of manganese, represses expression of mntH and mntS. narP, activates expression of the nitrite reductase and formate dehydrogenase…
Group ¯	Gene name ®	ybaO	yfhH	ybcM	ydiP	ydaW	yneL
12	Synteny:	Flanked by different genes in the 5' but in the 3' mdlA and mdlB are conserved (homolog in Serratia marcescens as smdA and smdB), both genes are part of a transport system, multidrug resistance. For the 5' end, in Dickeya dadantii and Pantoea ananatis a cysteine synthase/cystathionine beta-synthase is present. In Shimwellia blattae and Serratia marcescens, a putative pyridoxal-phosphate depend pr…	Present in E. coli, Enterobacter cloacae, Escherichia fergusonii Salmonella enterica and Serratia plymuthica. In E. coli and E. fergusoni, the gene arrangement is similar. Flanking genes are yfhB and yfhL, a conserved hypothetical protein and a ferredoxin (4Fe-4S) cluster containing protein respectively. In some E. coli strains the gene is located in a replicon. In E. cloacae, there are different…	In Tristela mobilis, is flanked by an hypothetical protein and ybhB, a putative phosphatidylethanolamine-binding protein. In E. coli strains ABU 83972, 55989 (EAEC), MG1655, clone D i14, clone D i2 and LF82, the 5' gene is ybcL, a putative kinase inhibitor. In strain ABU 83972, clone D i14, clone D i2 and LF82, the 3' gene is nmpC, outer membrane porin. The same genetic arrangement is found in Sh…	Present in E. coli and Salmonella enterica. Flanking genes are ydiQ and ydiO, a conserved protein and a predicted acyl-CoA dehydrogenase respectively. The locus is highly conserved in the two species.	A pseudogene in E. coli strain BL21 (DE3). In strains DH10B, W3110, MG1655, and DH1, present and flanked by ydaV and rzpR, a Rac prophage, predicted DNA replication protein and a Rac prophage predicted defective peptidase. In strain O55:H7 CB961, ydaW is longer and contains a domain of a uncharacterized protein and the 3' gene is renP, an hypothetical protein.	Only present in E. coli. 5' gene is hipA, a regulator of hipB, which is a DNA-binding transcriptional repressor, antitoxin system. yneL in strains BL21(DE3) and B REL606, the gene contains an extra segment similar to FimA pilin protein.
	STRING relevant hit:	ybaO, plays a role in L-cysteine detoxification by regulation disT-yhaM operon. disT is a permease involved in detoxification of L-cysteine. mdlA, ABC transporter superfamily, drug exporter. ybiH, regulates sensitivity to cefoperazone and chloramphenicol. mdlB, ABC transporter superfamily, drug exporter. asnC, activator of asnA, asparagine synthetase, involved in the production of the amino acid …	yfhL, ferredoxin. murQ, specifically catalyzes the cleavage of the D-lactyl ether substituent of MurNAc 6-phosphate, producing GlcNAc-6-phosphate and D-lactate. pgpC, lipid phosphatase which dephosphorylates phosphatidylglycerophosphate to phosphatidylglycerol. nagE, the phosphoenolpyruvate-dependent sugar phosphotransferase system. tadA, catalyzes the deamination of adenosine to inosine at the w…	ybcL, phage or prophage related. gadW, controls the transcription of the genes involved in the principal acid resistance system. yadC, part of the fimbrial operon, adhesion to various surfaces. gadX, regulates the expression of about 15 genes involved in acid resistance. ycjU, catalyzes the conversion of beta D-glucose 1-phosphate to D-glucose 6-phosphate forming beta-D-glucose 1,6. (bis) phospha…	yhjB, putative HTH-type transcriptional regulator. ydiN, inner membrane transport protein, putative amino acid acid/amine transport protein. birA, acts both as a biotin-[acetyl-CoA-carboxylase] ligase and a biotin-operon repressor. dgoR, repressor of the dgoRKAT operon, binds D-galactonate as inducer. ydiM, inner membrane transport protein, putative permease. rhaR, activates the expression of the…	No hits found	No hits found
Group ¯	Gene name ®	yaiV	ycjW
13	Synteny:	The gene present in Salmonella enterica shows homology to a cAMP-dependent protein kinases. In E. coli is flanked by yiaU and ampH, a putative flagellin protein a beta-lactamase/D-alanine carboxypeptidase respectively. The flagellin gene is a pseudogene in strain O157:H7 TW14 and is fragmented by an insertion IS3 element in W3110 strain. In Shigella dysenteria, the gene is flanked by insertion se…	In Cronobacter sakazakii is flanked by ycjX and csk.Es15_1839, both hypothetical proteins. However, in E. coli, ycjX is predicted to bear nucleoside triphosphate hydrolase domain. In the 3' is located ompG, an outer membrane porin. The same genetic arrangement is found in Shigella flexneri, although ompG is annotated as a pseudogene. The locus is conserved in all instances.
	STRING relevant hit:	yobB, putative enzyme. hofM and hofO, required for the use of extracellular DNA as nutrient. torZ, reduces TMAO intro trimethylamine, an anaerobic reaction coupled to energy yielding reactions.	ycjN , probably part of the binding protein-dependent transport system YcjNOP. ycjT, in vitro catalyzes the phosphorylation of D-kojibiose into beta-D-glucose 1-phosphate and D-glucose. ycjO, probably part of the transport system YcjNOP. ycjR, catalyzes the epimerization at C4 of 3-dehydro-D-glucosides leading to D-glucosides ycjS, catalyzes the NADH-dependent reduction of the oxo group at C3 of …
