# Supplementary material for: Escherichia coli transcription factors of unknown function: sequence features and possible evolutionary relationships
Source: PeerJ. 2022 Jul 20;10:e13772. doi: 10.7717/peerj.13772 (PMC9308461; doi:10.7717/peerj.13772)
Supplement: Supplemental Information 18 [file peerj-10-13772-s018.zip]

Archive with 84 entries (79 files):
- Raw Data/CAI values/
- Raw Data/CAI values/CAI values table.xlsx
- Raw Data/Expression data/
- Raw Data/Expression data/Experession data.xlsx
- Raw Data/Expression data/HeatmapData.xlsx
- Raw Data/PDB files/
- Raw Data/PDB files/DicA AF-P06966-F1-model_v1.pdb
- Raw Data/PDB files/Reference proteins/
- Raw Data/PDB files/Reference proteins/AraC AF-P0A9E0-F1-model_v1.pdb
- Raw Data/PDB files/Reference proteins/AsnC AF-P0ACI6-F1-model_v1.pdb
- Raw Data/PDB files/Reference proteins/CadC AF-P23890-F1-model_v1.pdb
- Raw Data/PDB files/Reference proteins/Crp AF-P0ACJ8-F1-model_v1.pdb
- Raw Data/PDB files/Reference proteins/DeoR AF-P0ACK5-F1-model_v1.pdb
- Raw Data/PDB files/Reference proteins/GntR AF-P0ACP5-F1-model_v1.pdb
- Raw Data/PDB files/Reference proteins/IclR AF-P16528-F1-model_v1.pdb
- Raw Data/PDB files/Reference proteins/LacI AF-P03023-F1-model_v1.pdb
- Raw Data/PDB files/Reference proteins/LysR AF-P03030-F1.pdb
- Raw Data/PDB files/Reference proteins/MarR AF-P27245-F1-model_v1.pdb
- Raw Data/PDB files/Reference proteins/NadR Xre AF-P27278-F1-model_v1.pdb
- Raw Data/PDB files/Reference proteins/NagC AF-P0AF20-F1-model_v1.pdb
- Raw Data/PDB files/Reference proteins/RpiR AF-P0ACS7-F1-model_v1.pdb
- Raw Data/PDB files/Reference proteins/RutR AF-P0ACU2-F1-model_v1.pdb
- Raw Data/PDB files/YafC_b0208_unrelaxed_model_1.pdb
- Raw Data/PDB files/YagA_b0267_unrelaxed_model_1.pdb
- Raw Data/PDB files/YagI_b0272_unrelaxed_model_1.pdb
- Raw Data/PDB files/YahA_b0315_unrelaxed_model_1.pdb
- Raw Data/PDB files/YahB_b0316_unrelaxed_model_1.pdb
- Raw Data/PDB files/YaiV_b0375_unrelaxed_model_1.pdb
- Raw Data/PDB files/YbaO_b0447_unrelaxed_model_1.pdb
- Raw Data/PDB files/YbaQ_b0483_unrelaxed_model_1.pdb
- Raw Data/PDB files/YbcM_b0546_unrelaxed_model_1.pdb
- Raw Data/PDB files/YbdO_b0603_unrelaxed_model_1.pdb
- Raw Data/PDB files/YbeF_b0629_unrelaxed_model_1.pdb
- Raw Data/PDB files/YbhD_b0768_unrelaxed_model_1.pdb
- Raw Data/PDB files/YbiH_b0796_unrelaxed_model_1.pdb
- Raw Data/PDB files/YcaN_b0900_unrelaxed_model_1.pdb
- Raw Data/PDB files/YcfQ_b1111_unrelaxed_model_1.pdb
- Raw Data/PDB files/YcjW_b1320_unrelaxed_model_1.pdb
- Raw Data/PDB files/YdaW_b1361_unrelaxed_model_1.pdb
- Raw Data/PDB files/YdcI_b1422_unrelaxed_model_1.pdb
- Raw Data/PDB files/YdcR_b1439_unrelaxed_model_1.pdb
- Raw Data/PDB files/YddM_b1477_unrelaxed_model_1.pdb
- Raw Data/PDB files/YdhB_b1659_unrelaxed_model_1.pdb
- Raw Data/PDB files/YdiP_b1696_unrelaxed_model_1.pdb
- Raw Data/PDB files/YdjF_b1770_unrelaxed_model_1.pdb
- Raw Data/PDB files/YeeY_b2015_unrelaxed_model_1.pdb
- Raw Data/PDB files/YegW_b2101_unrelaxed_model_1.pdb
- Raw Data/PDB files/YeiL_b2163_unrelaxed_model_1.pdb
- Raw Data/PDB files/YfeC_b2398_unrelaxed_model_1.pdb
- Raw Data/PDB files/YfeD_b2399_unrelaxed_model_1.pdb
- Raw Data/PDB files/YfhH_b2561_unrelaxed_model_1.pdb
- Raw Data/PDB files/YfiE_b2577_unrelaxed_model_1.pdb
- Raw Data/PDB files/YfjR_b2634_unrelaxed_model_1.pdb
- Raw Data/PDB files/YgbI_b2735_unrelaxed_model_1.pdb
- Raw Data/PDB files/YgeK_b2855_pseudogen_unrelaxed_model_1.pdb
- Raw Data/PDB files/YgfI_b2921_unrelaxed_model_1.pdb
- Raw Data/PDB files/YhaJ_b3105_unrelaxed_model_1.pdb
- Raw Data/PDB files/YheO_b3346_unrelaxed_model_1.pdb
- Raw Data/PDB files/YhjB_b3520_unrelaxed_model_1.pdb
- Raw Data/PDB files/YhjC_b3521_unrelaxed_model_1.pdb
- Raw Data/PDB files/YiaG_b3555_unrelaxed_model_1.pdb
- Raw Data/PDB files/YiaU_b3585_unrelaxed_model_1.pdb
- Raw Data/PDB files/YidL_b3680_unrelaxed_model_1.pdb
- Raw Data/PDB files/YidP_b3684_unrelaxed_model_1.pdb
- Raw Data/PDB files/YieP_b3755_unrelaxed_model_1.pdb
- Raw Data/PDB files/YihL_b3872_unrelaxed_model_1.pdb
- Raw Data/PDB files/YihW_B3884_unrelaxed_model_1.pdb
- Raw Data/PDB files/YiiF_b3890_unrelaxed_model_1.pdb
- Raw Data/PDB files/YijO_b3954_unrelaxed_model_1.pdb
- Raw Data/PDB files/YjdC_b4135_unrelaxed_model_1.pdb
- Raw Data/PDB files/YjhJ_b430_unrelaxed _model_1.pdb
- Raw Data/PDB files/YjhL_b4302_unrelaxed_model_1.pdb
- Raw Data/PDB files/YjiR_b4340_unrelaxed_model_1.pdb
- Raw Data/PDB files/YneJ_b1526_unrelaxed_model_1.pdb
- Raw Data/PDB files/YneL_b1506_unrelaxed_model_1.pdb
- Raw Data/PDB files/YnfL_b1595_unrelaxed_model_1.pdb
- Raw Data/PDB files/YpdC_b2382_unrelaxed_model_1.pdb
- Raw Data/PDB files/YphH_b2550_unrelaxed_model_1.pdb
- Raw Data/PDB files/YqeH_b2846_unrelaxed_model_1.pdb
- Raw Data/PDB files/YqeI_b2847_unrelaxed_model_1.pdb
- Raw Data/PDB files/YtfH_b4212_unrelaxed_model_1.pdb
- Raw Data/Sequence files/
- Raw Data/Sequence files/All sequences with known or unknown function.txt
- Raw Data/Sequence files/string_interactions.tsv
