# Supplementary material for: Escherichia coli transcription factors of unknown function: sequence features and possible evolutionary relationships
Source: PeerJ. 2022 Jul 20;10:e13772. doi: 10.7717/peerj.13772 (PMC9308461; doi:10.7717/peerj.13772)
Supplement: Supplemental Information 18 [file peerj-10-13772-s018.zip › Raw Data/CAI values/CAI values table.xlsx]

## Sheet: Hoja1
Gene name	G+C content third possition	CAI value	Note: yellow marker indicates the TF that are of known function (from the marker below).
YfeC	41.8	0.603
YneJ	24.4	0.605
YdcI	44.6	0.62
YdaW	41.3	0.624
YbhD	22.1	0.625
YddM	48.3	0.625
YiiF	40.6	0.631
YiaG	45.6	0.633
YhaJ	57.7	0.635
YeeY	48.5	0.636
YhjB	51.1	0.636
YafC	50.5	0.637
YfjR	59.7	0.637
YahB	54.7	0.639
YnfL	49.3	0.639
YhjC	54.1	0.64
YbaQ	40.7	0.641
YcaN	41.9	0.641
YdcR	49.8	0.641
YfiE	50.9	0.643
YaiV	33	0.644
YbcM	26.5	0.644
YfeD	40.7	0.644
YihL	50.4	0.644
YieP	49.5	0.645
YbeF	46.3	0.647
YfhH	51.1	0.647
YbaO	61.5	0.648
YdhB	51.7	0.648
YneL	41.1	0.648
YcjW	42.2	0.649
YdjF	42	0.649
YgbI	50.8	0.649
YahA	47.9	0.65
YgfI	42.3	0.65
YidL	42.9	0.651
YidP	59.6	0.651
YjiR	61.3	0.652
YphH	54.3	0.652
YegW	56.4	0.653
YijO	53.3	0.655
YgeK	27.1	0.656
YtfH	63.1	0.656
YeiL	47.2	0.657
YjhI	40.4	0.658
YbdO	38.4	0.659
YpdC	58.6	0.659
YqeI	35.7	0.661
YbiH	63.3	0.662
YjdC	40.4	0.662
YihW	54.7	0.663
YiaU	51	0.665
YagA	73.9	0.666
YcfQ	53	0.669
YdiP	38.4	0.67
YheO	54.1	0.67
YqeH	28.6	0.676
YagI	83.3	0.681
BirA	46.4	0.618
NarL	54.6	0.631
AtoC	49	0.632
LexA	51.5	0.633
CpxR	53.4	0.633
RbsR	48.3	0.634
HcaR	51.7	0.635
BaeR	60.3	0.635
CreB	62.7	0.635
CitB	49.3	0.639
NtrC	58.8	0.64
NsrR	50	0.642
OmpR	56.6	0.642
LsrR	49.2	0.643
GatR	45.2	0.643
FlhC	45.6	0.643
HyfR	53.6	0.643
IclR	53.4	0.644
Crp	52.7	0.645
FlhD	50.5	0.645
UvrY	50.5	0.645
BasR	59.8	0.645
UhpA	63.3	0.646
PdhR	60.5	0.647
EbgR	57.8	0.647
PhoB	58.9	0.647
ZraR	62.1	0.648
FeoC	54.9	0.649
DeoT	50.8	0.649
ArsR	55.8	0.651
CitR	54.3	0.651
RcsB	56.5	0.651
FhlA	58.1	0.651
MtlR	55.6	0.652
XylR	48.2	0.654
YidZ	60.1	0.654
FabR	52.5	0.654
LacI	61	0.659
EmrR	69.5	0.659
FucR	50.2	0.66
CsgD	45.9	0.661
EutR	57.7	0.664
ZntR	46.3	0.664
LldR	53.1	0.665
FliZ	50.3	0.666
DeoR	54.9	0.666
NemR	53.4	0.666
DnaA	60.7	0.667
DgoR	62.7	0.667
RhaS	54.4	0.669
DctR	45.8	0.669
Fis	52.2	0.669
NrdR	56.6	0.669
Fur	47.3	0.671
NadR	61.6	0.673
DcuR	57.3	0.68
EnvY	57.8	0.686
MarR	52.5	0.687
NikR	69.5	0.69
