# Supplementary material for: Escherichia coli transcription factors of unknown function: sequence features and possible evolutionary relationships
Source: PeerJ. 2022 Jul 20;10:e13772. doi: 10.7717/peerj.13772 (PMC9308461; doi:10.7717/peerj.13772)
Supplement: Supplemental Information 18 [file peerj-10-13772-s018.zip › Raw Data/Expression data/HeatmapData.xlsx]

## Sheet: Hoja1
NAME	1	1	1	2	2	2	3	3	3	3	3	3	3	4	4	4	4	4	4	4	4	4	5	5	5	5	5	5	5	5	6	6	6	6	6	6
YneJ	0.166	-1.161	-0.47	1.269	0	4.119	0.174	0.04	-0.37	-0.524	-0.615	-0.543	-0.0271	-0.182	0.107	-0.116	0.717	0.847	0.937	1.128	1.203	1.992	0.459	0.252	0.649	0.503	0.31	0.278	0.968	0.58	0.144	0.857	0.7	1.157	1.131	0.964
YfiE	0.07	0.143	0.415	0	0	0	-0.301	-0.228	0.085	0.429	0.88	1.134	1.221	1.508	-0.13	0.005	1.989	2.333	2.539	2.719	2.046	3.047	-0.728	-0.701	-0.42	1.41	1.09	-0.129	-0.092	-0.714	0.36	-0.447	-0.311	-0.149	0.039	-0.114
YdcI	0.065	0.926	1.33	-0.176	2.698	0.62	0.688	0.326	1.039	1.235	1.253	1.146	1.239	1.496	-0.103	-0.333	-0.898	-1.922	-2.995	-3.03	-2.077	-2.975	0.085	0.462	0.544	-0.192	-0.065	0.085	-0.705	0.035	-1.082	0.034	-0.191	1.268	1.162	0.974
YnfL	0.083	0.065	0.009	0	0	0	0.264	0.178	-0.122	-0.116	-0.695	-0.779	-0.629	-0.246	-0.35	-0.241	0.917	1.456	1.257	1.543	1.287	1.777	-0.425	-0.207	-0.209	-0.003	0.118	0.291	-0.032	-0.6	-0.771	-1.069	-0.847	-0.149	-0.485	-0.946
YbhD	-0.174	0.693	-1.232	0.349	0.643	-0.001	-0.189	-0.976	-0.806	0.305	0.146	0.236	0.393	0.393	0.391	-0.448	0.382	0.5	1.808	1.193	0.989	1.762	-2.017	-1.6	-1.7	-1.933	-0.375	-2.131	-0.915	-1.126	-0.385	-2.894	-2.502	-1.596	-0.566	0.688
YeeY	0.878	-0.174	0.971	0	0	0	0.582	0.159	2.493	2.954	2.089	2.003	1.851	2.664	-0.183	-0.165	0.077	0.27	0.187	0.36	0.097	0.076	-0.553	-1.006	-0.709	0.629	-0.337	-0.045	-0.169	-1.588	-1.476	-1.693	-0.0629	0.547	0.267	-1.192
YhaJ	-0.145	-0.169	-0.112	2.701	-2.821	1.754	0.585	0.414	-0.1	-0.267	-0.885	-0.867	-0.971	-0.313	-0.247	-0.131	-0.355	-0.447	-0.908	-1.044	-1.138	-0.998	0.385	0.156	0.247	0.133	0.334	0.091	0.335	0.152	-0.823	-0.097	-0.134	-1.268	-1.371	-1.345
YahB	-1.33	0.021	-1.356	2.613	4.129	7.336	0.253	0.514	0.904	0.893	0.88	0.663	1.046	1.114	0.066	0.202	0.441	-0.029	0.143	-0.207	0.399	0.239	0.978	0.37	0.308	1.015	0.686	0.56	1.051	0.591	-0.352	0.918	0.706	0.186	-0.353	0.393
YdhB	-0.073	0.069	0.039	0	0	0	-0.26	-0.187	-0.322	-0.307	-0.296	-0.24	-0.128	0.416	0.132	0.142	0.899	1.063	1.381	1.331	1.422	2.354	-0.482	-0.319	-0.261	0.045	-0.258	-0.349	-0.299	-0.298	0.184	-0.449	-0.501	-0.147	0.086	0.168
YiaU	-0.122	-0.116	-0.01	-1.101	-1.281	-4.029	-0.347	0.07	0.274	0.116	0.079	0.423	0.584	1.574	-0.061	-0.225	-1.408	-1.287	-0.902	-0.548	-0.298	-0.76	-0.278	-0.835	-1.09	0.462	-1.002	-0.761	-0.24	-0.522	-0.095	-0.346	-0.134	-0.051	0.525	-0.128
YcaN	0.278	-0.119	1.531	-0.256	-0.075	-0.14	0.103	-0.167	-0.895	-1.363	-1.834	-1.34	-1.559	-0.478	-0.006	-0.184	1.178	0.539	0.698	0.868	0.351	1.036	0.185	-0.038	-0.065	-0.229	0.321	-0.924	-0.891	-0.147	-0.234	-0.301	-0.688	-0.311	-1.389	-0.844
YafC	-0.822	0.141	-0.396	4.362	3.451	2.05	-0.056	-0.183	-0.487	-0.14	-0.341	-0.225	-0.299	0.607	0.003	-0.123	0.882	0.583	0.745	0.946	0.644	1.21	-0.394	0.146	-0.004	0.106	0.12	-0.146	-0.699	-0.686	-0.364	-0.034	-0.023	-0.548	-0.464	-0.331
YhjC	-0.246	1.018	-0.709	6.159	-1.538	2.203	-0.047	-0.336	-1.76	-2.016	-2.66	-2.282	-1.455	-0.519	-0.249	-0.609	2.912	2.338	2.098	2.014	2.291	2.027	-0.212	-0.315	-0.489	-0.113	-1.328	0.236	0.475	-0.115	-0.094	-0.049	-0.037	-0.347	-0.224	-0.509
YgfI	1.248	0.424	1.382	0	0	0	-0.152	-0.507	-0.219	-0.405	0.49	0.92	1.119	0.911	0.283	-0.309	-0.924	-0.632	-0.271	-0.604	-1.245	0.489	-0.077	-0.842	-0.88	-0.459	-0.567	-0.191	-0.044	0.466	-0.185	-0.338	0.056	0.246	-0.06	-0.042
YqeI	0.28	0.319	1.282	0	0	0	-0.786	-0.595	-2.419	-3.341	-3.073	-2.964	-3.046	-3.383	-0.287	-0.014	-1.658	-1.656	-1.027	-0.422	-0.327	-0.102	-1.476	-1.615	-1.399	-6.199	-4.541	-4.915	-5.046	-2.187	1.498	-0.528	-0.266	-2.354	-0.153	0.701
YbiH	0.059	-0.273	-0.069	0	0	0	0.214	-0.154	-1.073	-1.228	-1.665	-1.481	-0.974	0.11	0.242	-0.162	0.153	0.913	1.139	1.379	1.319	2.013	-0.032	0.093	0.204	0.018	0.474	0.856	0.714	-0.448	-0.459	0.631	0.165	1.515	0.57	0.804
YfeC	0.043	-0.434	0.362	0	0	0	0.516	0.221	1.046	1.12	0.856	1.052	1.401	2.175	0.388	-0.041	-0.045	-0.455	-0.76	-0.533	-0.991	-0.492	-0.206	-0.052	-0.415	-1.019	-0.229	0.052	-1.13	-0.91	0.513	1.974	1.694	2.764	1.42	2.361
YfeD	-0.246	0.094	-0.016	-1.493	-1.533	-1.425	0.27	0.459	1.505	1.433	1.306	1.611	1.622	1.831	-0.209	-0.138	-0.674	-1.889	-2.375	-1.348	-1.423	-0.849	-1.435	-0.686	-1.488	-2.954	-1.548	-1.747	-3.507	-1.041	-1.092	-1.061	-1.263	0.098	0.98	0.666
YjhJ	-0.073	-0.17	-0.292	0	0	0	-0.119	-0.181	-0.319	-0.118	-0.668	-0.783	-0.551	-0.585	-0.157	-0.376	0.451	0.782	0.56	0.671	0.61	0.781	0.452	-0.033	0.076	0.871	0.315	0.232	0.994	0.653	-0.268	0.486	1.292	2.901	2.844	1.404
YgbI	-0.033	0.02	0.463	0	0	0	-0.047	-0.276	-0.445	-0.408	-0.59	-0.61	-0.411	0.382	0.087	-0.149	0.663	0.686	0.509	0.421	0.502	1.056	0.115	0.022	-0.102	1.195	0.3	0.073	0.499	-0.261	0.788	0.819	1.268	1.032	1.204	1.015
YdjF	-0.485	-0.353	1.69	0	0	0	-0.052	-0.392	-0.756	-1.093	-0.893	-0.848	-0.614	-0.299	0.362	0.012	1.304	1.214	1.668	1.722	1.303	2.455	-0.593	-0.319	-0.0384	-3.531	-1.544	-2.147	-2.46	-1.273	0.919	0.975	0.987	3.142	2.585	2.936
YihW	-0.233	-0.016	-0.354	-0.809	0.73	0.281	0.246	-0.01	-0.199	-0.461	-0.205	-0.181	0.186	0.399	0.626	0.353	2.148	2.264	2.182	1.991	1.825	2.366	-0.177	-0.024	0.404	1.459	0.804	0.373	1.344	0.557	0.851	0.882	1.634	2.772	2.546	2.027
YieP	-0.244	-0.522	-1.224	4.236	5.786	0.276	1.041	0.81	0.958	1.664	0.901	1.233	1.077	2.638	-0.42	-0.505	-0.714	-0.62	-1.388	-0.913	-1.449	-1.385	-0.306	0.392	0.321	0.705	0.479	1.47	-0.222	-0.226	-0.099	1.327	0.643	0.525	-0.094	0.257
YegW	-0.187	0.041	-0.035	0.079	-0.115	-0.006	-0.147	-0.033	0.91	0.993	1.078	1.025	1.075	1.07	-0.334	-0.353	0.178	-0.181	-0.491	-0.479	-0.39	-0.458	-0.234	0.087	0.177	-0.193	-0.026	-0.185	-0.26	-0.374	-0.56	-0.111	-1.283	-1.456	-0.987	-0.61
YidP	1.867	0.521	-0.264	0	0	0	0.12	0.349	0.136	0.455	0.374	-0.196	0.606	0.025	0.39	0.243	0.677	0.475	0.735	-0.257	0.802	0.047	1.495	0.349	1.484	1.874	1.39	1.538	2.067	1.218	0.831	1.857	1.864	1.929	0.871	0.766
YdcR	0.084	-0.098	-0.0116	-0.163	-0.564	-0.968	-0.245	-0.145	0.193	-0.177	0.215	0.185	-0.173	-0.504	-0.436	0.111	-1.207	-1.499	-1.125	-0.897	-0.508	-0.344	-0.13	0.301	0.756	-1.489	-0.786	-0.763	-0.942	-0.09	-0.517	-1.117	-2.206	-1.445	-0.638	-0.89
YjiR	-0.239	-0.82	2.029	-0.184	0.024	0.038	-0.313	-0.279	-0.388	-0.199	0.238	0.15	0.494	1.268	-0.444	-0.346	0.553	0.165	-0.362	-0.717	-0.72	-0.779	-0.245	0.058	-0.021	0.106	0.466	-0.408	0.009	-0.526	-0.044	-0.319	-0.952	-1.27	-1.277	-1.068
YihL	-0.094	0.897	0.648	0.119	7.519	4.908	0.069	0.099	0.619	0.639	0.476	0.491	0.551	-0.449	-0.313	-1.38	-1.429	-1.908	-1.705	-1.415	-1.648	-0.142	-0.324	-0.218	-1.788	-2.25	-2.342	-2.16	-0.235	0.004	0.89	0.441	1.44	0.628	0.417	0.021
YheO	-0.105	-0.073	-0.075	0.093	0.327	0.083	-0.137	0.029	-0.026	0.043	0.621	0.932	1.157	0.91	-0.048	0.162	-1.634	-1.408	-1.138	-0.462	-1.139	-0.095	0.221	-0.061	-1.148	-0.678	-0.526	-0.954	-0.523	-0.018	0.256	-0.548	-0.777	-0.553	-0.496	-0.048
YfjR	-0.371	-0.562	-0.007	0	0	0	-1.518	-0.181	-0.913	0.675	-0.449	-0.935	0.105	-0.53	-1.723	0.376	-0.436	0.777	0.146	-0.104	0.163	-0.389	0.231	0.638	0.596	2.05	1.109	1.55	1.614	0.96	0.765	0.888	1.782	0.485	0.463	-0.086
YahA	0.485	0.233	-0.358	0	0	0	-0.297	-0.287	-0.646	-1.602	-2.151	-2.249	-2.371	-2.639	-0.162	-0.201	1.838	1.417	1.128	1.203	0.828	1.585	-0.31	0.357	-0.218	-1.07	-1.775	-0.989	0.433	1.254	1.505	0.77	-1.407	-0.5	0.97	-0.035
YiiF	0.093	0.073	-0.039	0.137	-2.584	2.866	0.038	-0.311	-1.328	-0.827	-1.085	-0.85	-0.369	-1.642	0.333	-0.081	-0.772	-0.483	-1.334	-1.17	-1.132	-1.513	-0.427	-0.625	-1.929	-0.578	-1.231	-0.797	-0.44	-1.711	-0.225	-0.783	-0.071	0.022	-0.389	0.905
YgeK	1.577	0.951	0.236	0	0	0	-0.52	0.027	-0.182	-0.499	-0.489	0.296	-0.728	0.228	-0.385	0.057	-0.092	0	-1.041	-0.879	-1.304	-0.378	-0.333	0.052	0.32	-0.454	-0.767	-0.282	-0.77	-0.226	-0.251	-0.649	-0.538	-0.718	-0.345	-0.602
YphH	-1.41	-0.15	-0.364	0	0	0	0.215	0.055	-0.183	-0.117	0.2	0.084	0.216	0.208	-0.099	-0.349	1.035	0.163	0.296	0.379	0.399	0.459	0.351	0.205	0.514	0.499	0.6	0.647	0.272	0.087	-0.175	0.616	0.374	0.212	0.513	0.467
YbdO	-0.201	-0.13	0.639	0	0	0	-0.629	-0.341	0.488	-0.194	-0.068	0.316	-0.954	-0.493	-0.533	-0.021	-1.018	0	0	0	-1.157	-0.791	-0.16	0.374	0.251	-0.564	-1.19	-0.043	-0.821	-0.454	0.082	-0.54	-0.602	-0.803	-0.008	-0.14
YbeF	0.1	0.178	0.306	-5.954	-7.569	-4.051	-0.072	-0.273	-0.372	-0.494	0.231	0.399	-0.037	0.407	0.154	0.093	0.355	0.112	0.858	0.557	0.208	0.761	0.2	-0.247	-0.406	0.476	0.823	-0.187	0.967	-0.211	-0.364	-0.081	-0.763	-1.036	0.239	0.055
YeiL	0.396	-0.083	2.02	0	0	0	0.091	0.537	0.004	-0.68	-0.032	-0.396	-0.0453	-0.373	-0.073	0.213	0.14	-0.512	-0.025	-0.034	-0.512	0.164	0.35	0.353	0.9	0.875	0.151	0.964	1.284	0.094	0.683	0.917	0.444	1.087	1.219	0.963
YidL	-0.477	0.01	-0.456	0	0	0	-0.382	-0.664	-0.544	-0.81	-0.018	-0.688	-0.015	0.491	0.03	-0.489	0.384	0.144	0.978	0.041	-0.282	0.598	-1.193	-0.893	-1.193	-0.104	-0.51	-0.943	-0.149	-0.465	-0.167	-0.157	0.529	0.44	0.878	0.899
YijO	0.782	-0.862	-0.619	0	0	0	0.04	0.056	0.038	0.022	0.07	0.111	0.142	-0.134	-0.14	-0.201	-0.025	-0.195	-0.437	-0.478	-0.43	-0.72	0.641	0.423	0.668	1.29	0.903	1.078	1.162	0.678	0.204	0.857	1.177	-0.109	-0.167	-0.844
YpdC	-0.191	-0.248	0.599	0	0	0	-0.308	-0.237	0.285	0.182	0.295	0.033	0.079	0.39	-0.003	-0.053	0.317	0.343	0.771	0.872	0.68	0.818	-0.453	-0.284	-0.298	-0.545	-0.708	-0.409	-0.222	-0.765	0.58	0.35	0.021	0.628	1.061	0.659
YagA	0.175	-0.106	0.477	0	0	0	-0.619	-0.551	-0.163	0.424	0.471	1.645	1.351	0.074	-0.483	0.28	0.158	0.773	0.675	-0.518	0.295	-0.055	-1.665	-1.092	-2.06	-0.331	-1.341	-2.224	-0.39	-1.492	-1.906	-2.317	-1.306	-1.47	-1.914	-0.826
YbaQ	-0.604	0.182	-0.293	0.399	1.439	0.993	0.454	0.191	0.022	0.285	0.411	0.376	0.775	1.121	0.123	-0.154	1.707	1.462	0.696	0.615	0.199	0.711	0.34	0.213	0.332	0.385	1.011	0.406	0.435	-0.211	0.967	1.445	0.82	1.198	0.432	1.456
YiaG	-0.475	-0.097	0.424	0	0	0	-0.088	-0.492	-1.174	-1.346	-1.323	-1.798	-1.986	-1.81	0.195	-0.155	1.297	2.293	2.677	2.63	1.838	2.188	1.147	-0.29	0.181	0.837	0.449	1.008	1.204	-0.921	1.157	1.384	2.011	2.397	2.374	2.357
YagI	-0.233	0.008	-0.03	0	0	0	-0.005	0.188	0.12	-0.369	-1.318	-1.808	-1.974	-2.532	-0.187	0.02	-0.547	-0.626	-1.151	-1.061	-0.68	-0.308	-2.059	-1.278	-2.876	-1.938	-2.081	-1.867	-1.403	-1.75	-6.841	-7.939	-8.517	-7.262	-7.216	-6.892
YjdC	-0.104	0.095	-0.137	-0.168	-0.131	-0.435	0.02	-0.37	-0.526	-0.634	-0.981	-1.256	-1.328	-0.859	-0.165	-0.484	2.048	2.663	2.748	2.559	2.178	2.419	0.021	-0.578	-0.432	-0.387	0.322	0.393	0.865	-0.959	-0.751	-0.708	-0.114	0.887	1.165	0.254
YddM	0.387	0.02	-1.147	0.647	-0.007	-0.257	0.293	0.051	0.863	1.348	2.421	1.56	2.228	1.687	-0.139	0.621	0.797	0.291	1.38	0.939	1.155	1.634	-1.066	-0.179	-0.926	-2.729	-0.64	-1.361	-2.186	-1.104	-0.884	-1.491	-2.345	-0.822	-0.79	0.198
YtfH	0.022	1.237	0.708	-0.237	-0.068	0.044	-0.292	-0.175	0.111	-0.07	0.058	0.26	0.547	0.752	0.232	0.193	2.131	2.569	2.842	2.887	2.534	3.063	-0.052	-0.042	0.241	1.031	0.335	0.326	0.856	0.368	0.512	0.529	0.466	1.017	1.205	0.717
YcfQ	0.154	0.175	0.381	0	0	0	0.755	0.553	-0.192	-0.315	-0.091	0.108	0.489	0.855	0.614	0.488	0.611	0.775	1.022	1.176	1.607	1.758	-0.324	-0.445	-0.065	2.562	1.124	1.312	1.199	-0.222	-0.261	-0.494	-0.52	-0.216	0.048	-0.006
yqeH	-0.031	-0.325	0.097	0	0	0	-0.194	-0.011	-0.307	-0.453	-0.737	0.386	-0.743	0.076	-0.188	0.554	-0.283	-1.695	-0.005	0.654	-0.549	-0.276	-0.255	0.406	-0.137	-0.476	-0.804	-0.053	-0.361	-0.4	0.747	-0.46	-0.362	0.221	-0.065	-0.302
YhjB	-0.435	0.208	0.311	0	0	0	0.12	-0.037	-0.144	0.012	0.62	-0.029	0.441	0.744	0.345	-0.035	-0.677	-0.174	0.602	0.531	-0.13	0.736	1.316	-0.439	-0.112	1.685	1.456	1.764	1.929	1.543	0.294	1.266	1.486	1.105	0.035	0.667
YbaO	-0.338	-0.002	-0.032	0.772	-2.733	0.095	-0.284	-0.145	-0.541	-0.87	-1.11	-0.898	-0.744	-0.668	-0.009	0.039	-0.11	-0.098	-0.224	-0.126	0.142	-0.218	-0.275	-0.356	-0.313	0.991	0.245	0.295	0.689	-0.272	-0.01	-0.033	0.064	-0.255	-0.041	-0.167
YfhH	-0.319	0.025	-0.258	0	0	0	-0.296	-0.506	-1.724	-1.803	-1.799	-1.786	-1.654	-0.977	0.131	-0.141	3.719	3.902	4.154	4.125	3.71	4.084	-0.419	-0.473	-0.43	-0.853	-1.067	-0.595	-0.338	-0.662	0.163	0.208	0.053	-0.117	0.137	0.212
YbcM	-2.007	0.533	-0.096	0	0	0	0.341	-0.098	-0.339	-1.131	-0.666	-0.027	-0.531	0.007	-0.212	0.029	1.728	-0.37	1.301	1.643	0.955	1.462	-0.1	0.081	0.15	-0.863	-0.747	-0.155	-0.489	0.019	1.333	1.438	0.483	0.429	1.415	2.452
YdiP	0.646	-0.143	0.084	1.016	-0.032	-4.505	-0.311	-0.331	-0.935	-1.508	-1.894	-1.494	-2.021	-0.877	-0.406	-0.193	3.511	2.347	3.028	2.64	1.297	1.724	-1.156	-0.591	-0.492	-1.668	-1.595	-1.8	-2.317	-0.745	-0.564	-1.493	-1.521	-0.505	0.577	-0.372
YdaW	-0.009	-0.205	-0.327	0	0	0	-0.669	-0.434	-0.599	-0.887	-0.664	-0.629	-0.743	-0.221	-0.443	-0.11	0.844	0.319	0.467	0.456	0.487	0.69	0.294	-0.408	-0.03	0.282	0.137	0.322	0.674	0.739	-0.295	0.369	0.434	-0.217	-0.194	-0.612
YneL	-0.065	-0.144	0.125	0	0	0	0.208	0.159	0.419	-0.473	-1.027	-0.929	-1.205	-0.159	0.124	0.178	2.594	2.417	2.823	2.841	2.37	2.846	-0.382	-0.327	-0.47	-1.688	-1.641	-1.43	-0.888	-0.022	0.227	-0.642	-1.304	-0.14	-0.347	0.542
YaiV	-0.573	-0.207	-0.06	0	0	0	0.483	-0.034	0.326	0.042	-0.351	0.397	0.025	0.623	0.469	0.027	0.219	-0.76	-0.12	0.04	-0.609	-0.104	-0.381	0.063	-0.074	-0.184	-0.559	-0.088	0.106	-0.02	0.377	-0.795	-0.266	-0.411	0.069	-0.252
YcjW	-0.342	-0.09	-0.132	0.183	-0.359	-0.006	0.316	0.16	-0.695	-1.032	-1.383	-0.922	-1.204	-0.871	-0.265	-0.147	-1.4	-2.153	-1.95	-1.229	-1.534	-0.698	-0.204	0.355	-0.013	-1.496	-1.735	-1.498	-1.203	0.126	-0.03	-0.187	-0.888	-1.585	-1.139	0.085
LysR	-0.806	-0.015	-0.0417	-6.996	-0.695	0.575	-0.293	-0.173	-0.516	-0.636	-1.09	-0.77	-0.914	-0.234	-0.3	-0.165	0.313	0.09	0.317	0.119	0.093	0.313	-0.621	-0.377	-0.481	-0.58	-0.793	-0.892	-0.915	-0.746	-0.756	-1.142	-1.536	-1.256	-0.945	-1.415
AraC	-0.015	0.057	-0.047	0	0	0	0.197	0.141	-1.058	-1.629	-1.792	-1.94	-1.974	-1.206	-0.079	0.204	2.955	2.406	2.419	2.41	1.826	2.273	0.711	0.216	0.839	1.908	0.87	0.655	1.6	0.972	0.421	1.566	1.857	2.858	2.642	1.355
GntR	0.063	-0.173	-0.596	0	0	0	0.17	0.33	1.391	1.457	1.203	1.142	1.382	1.645	0.104	-0.003	1.924	1.902	1.837	1.538	1.135	1.756	0.056	0.296	0.424	1.124	0.604	0.899	0.716	0.22	-0.086	0.296	0.151	0.547	0.474	0.291
