# Supplementary material for: Escherichia coli transcription factors of unknown function: sequence features and possible evolutionary relationships
Source: PeerJ. 2022 Jul 20;10:e13772. doi: 10.7717/peerj.13772 (PMC9308461; doi:10.7717/peerj.13772)
Supplement: Supplemental Information 18 [file peerj-10-13772-s018.zip › Raw Data/PDB files/DicA AF-P06966-F1-model_v1.pdb]

HEADER                                            01-JUL-21                     
TITLE     ALPHAFOLD V2.0 PREDICTION FOR HTH-TYPE TRANSCRIPTIONAL REGULATOR DICA 
TITLE    2 (P06966)                                                             
COMPND    MOL_ID: 1;                                                            
COMPND   2 MOLECULE: HTH-TYPE TRANSCRIPTIONAL REGULATOR DICA;                   
COMPND   3 CHAIN: A                                                             
SOURCE    MOL_ID: 1;                                                            
SOURCE   2 ORGANISM_SCIENTIFIC: ESCHERICHIA COLI (STRAIN K12);                  
SOURCE   3 ORGANISM_TAXID: 83333                                                
REMARK   1                                                                      
REMARK   1 REFERENCE 1                                                          
REMARK   1  AUTH   JOHN JUMPER, RICHARD EVANS, ALEXANDER PRITZEL, TIM GREEN,    
REMARK   1  AUTH 2 MICHAEL FIGURNOV, OLAF RONNEBERGER, KATHRYN TUNYASUVUNAKOOL, 
REMARK   1  AUTH 3 RUSS BATES, AUGUSTIN ZIDEK, ANNA POTAPENKO, ALEX BRIDGLAND,  
REMARK   1  AUTH 4 CLEMENS MEYER, SIMON A A KOHL, ANDREW J BALLARD,             
REMARK   1  AUTH 5 ANDREW COWIE, BERNARDINO ROMERA-PAREDES, STANISLAV NIKOLOV,  
REMARK   1  AUTH 6 RISHUB JAIN, JONAS ADLER, TREVOR BACK, STIG PETERSEN,        
REMARK   1  AUTH 7 DAVID REIMAN, ELLEN CLANCY, MICHAL ZIELINSKI,                
REMARK   1  AUTH 8 MARTIN STEINEGGER, MICHALINA PACHOLSKA, TAMAS BERGHAMMER,    
REMARK   1  AUTH 9 DAVID SILVER, ORIOL VINYALS, ANDREW W SENIOR,                
REMARK   1  AUTH10 KORAY KAVUKCUOGLU, PUSHMEET KOHLI, DEMIS HASSABIS            
REMARK   1  TITL   HIGHLY ACCURATE PROTEIN STRUCTURE PREDICTION WITH ALPHAFOLD  
REMARK   1  REF    NATURE                                     2021              
REMARK   1                                                                      
REMARK   1 DISCLAIMERS                                                          
REMARK   1 ALPHAFOLD DATA, COPYRIGHT (2021) DEEPMIND TECHNOLOGIES LIMITED. THE  
REMARK   1 INFORMATION PROVIDED IS THEORETICAL MODELLING ONLY AND CAUTION SHOULD
REMARK   1 BE EXERCISED IN ITS USE. IT IS PROVIDED "AS-IS" WITHOUT ANY WARRANTY 
REMARK   1 OF ANY KIND, WHETHER EXPRESSED OR IMPLIED. NO WARRANTY IS GIVEN THAT 
REMARK   1 USE OF THE INFORMATION SHALL NOT INFRINGE THE RIGHTS OF ANY THIRD    
REMARK   1 PARTY. THE INFORMATION IS NOT INTENDED TO BE A SUBSTITUTE FOR        
REMARK   1 PROFESSIONAL MEDICAL ADVICE, DIAGNOSIS, OR TREATMENT, AND DOES NOT   
REMARK   1 CONSTITUTE MEDICAL OR OTHER PROFESSIONAL ADVICE. IT IS AVAILABLE FOR 
REMARK   1 ACADEMIC AND COMMERCIAL PURPOSES, UNDER CC-BY 4.0 LICENCE.           
DBREF  XXXX A    1   135  UNP    P06966   DICA_ECOLI       1    135             
SEQRES   1 A  135  MET GLU THR LYS ASN LEU THR ILE GLY GLU ARG ILE ARG          
SEQRES   2 A  135  TYR ARG ARG LYS ASN LEU LYS HIS THR GLN ARG SER LEU          
SEQRES   3 A  135  ALA LYS ALA LEU LYS ILE SER HIS VAL SER VAL SER GLN          
SEQRES   4 A  135  TRP GLU ARG GLY ASP SER GLU PRO THR GLY LYS ASN LEU          
SEQRES   5 A  135  PHE ALA LEU SER LYS VAL LEU GLN CYS SER PRO THR TRP          
SEQRES   6 A  135  ILE LEU PHE GLY ASP GLU ASP LYS GLN PRO THR PRO PRO          
SEQRES   7 A  135  VAL GLU LYS PRO VAL ALA LEU SER PRO LYS GLU LEU GLU          
SEQRES   8 A  135  LEU LEU GLU LEU PHE ASN ALA LEU PRO GLU SER GLU GLN          
SEQRES   9 A  135  ASP THR GLN LEU ALA GLU MET ARG ALA ARG VAL LYS ASN          
SEQRES  10 A  135  PHE ASN LYS LEU PHE GLU GLU LEU LEU LYS ALA ARG GLN          
SEQRES  11 A  135  ARG THR ASN LYS ARG                                          
CRYST1    1.000    1.000    1.000  90.00  90.00  90.00 P 1                      
ORIGX1      1.000000  0.000000  0.000000        0.00000                         
ORIGX2      0.000000  1.000000  0.000000        0.00000                         
ORIGX3      0.000000  0.000000  1.000000        0.00000                         
SCALE1      1.000000  0.000000  0.000000        0.00000                         
SCALE2      0.000000  1.000000  0.000000        0.00000                         
SCALE3      0.000000  0.000000  1.000000        0.00000                         
MODEL        0                                                                  
ATOM      1  N   MET A   1      10.520 -15.166  -4.558  1.00 56.10           N  
ATOM      2  CA  MET A   1      11.157 -14.853  -5.855  1.00 56.10           C  
ATOM      3  C   MET A   1      12.275 -13.878  -5.574  1.00 56.10           C  
ATOM      4  CB  MET A   1      10.191 -14.204  -6.865  1.00 56.10           C  
ATOM      5  O   MET A   1      11.990 -12.823  -5.024  1.00 56.10           O  
ATOM      6  CG  MET A   1       9.393 -15.213  -7.690  1.00 56.10           C  
ATOM      7  SD  MET A   1       8.283 -14.409  -8.878  1.00 56.10           S  
ATOM      8  CE  MET A   1       7.334 -15.848  -9.432  1.00 56.10           C  
ATOM      9  N   GLU A   2      13.510 -14.231  -5.912  1.00 63.44           N  
ATOM     10  CA  GLU A   2      14.639 -13.297  -5.878  1.00 63.44           C  
ATOM     11  C   GLU A   2      14.395 -12.193  -6.918  1.00 63.44           C  
ATOM     12  CB  GLU A   2      15.934 -14.061  -6.185  1.00 63.44           C  
ATOM     13  O   GLU A   2      14.374 -12.447  -8.121  1.00 63.44           O  
ATOM     14  CG  GLU A   2      16.337 -15.004  -5.039  1.00 63.44           C  
ATOM     15  CD  GLU A   2      17.530 -15.905  -5.395  1.00 63.44           C  
ATOM     16  OE1 GLU A   2      17.923 -16.686  -4.505  1.00 63.44           O  
ATOM     17  OE2 GLU A   2      17.974 -15.858  -6.567  1.00 63.44           O  
ATOM     18  N   THR A   3      14.138 -10.960  -6.473  1.00 66.45           N  
ATOM     19  CA  THR A   3      13.807  -9.835  -7.372  1.00 66.45           C  
ATOM     20  C   THR A   3      15.017  -9.271  -8.112  1.00 66.45           C  
ATOM     21  CB  THR A   3      13.104  -8.697  -6.617  1.00 66.45           C  
ATOM     22  O   THR A   3      14.854  -8.466  -9.032  1.00 66.45           O  
ATOM     23  CG2 THR A   3      11.718  -9.131  -6.135  1.00 66.45           C  
ATOM     24  OG1 THR A   3      13.830  -8.291  -5.475  1.00 66.45           O  
ATOM     25  N   LYS A   4      16.224  -9.682  -7.712  1.00 66.10           N  
ATOM     26  CA  LYS A   4      17.497  -9.195  -8.249  1.00 66.10           C  
ATOM     27  C   LYS A   4      17.712  -9.586  -9.715  1.00 66.10           C  
ATOM     28  CB  LYS A   4      18.612  -9.722  -7.335  1.00 66.10           C  
ATOM     29  O   LYS A   4      18.252  -8.796 -10.476  1.00 66.10           O  
ATOM     30  CG  LYS A   4      19.935  -8.982  -7.558  1.00 66.10           C  
ATOM     31  CD  LYS A   4      20.968  -9.466  -6.537  1.00 66.10           C  
ATOM     32  CE  LYS A   4      22.289  -8.717  -6.721  1.00 66.10           C  
ATOM     33  NZ  LYS A   4      23.272  -9.137  -5.695  1.00 66.10           N  
ATOM     34  N   ASN A   5      17.206 -10.751 -10.124  1.00 82.47           N  
ATOM     35  CA  ASN A   5      17.351 -11.266 -11.493  1.00 82.47           C  
ATOM     36  C   ASN A   5      16.224 -10.831 -12.440  1.00 82.47           C  
ATOM     37  CB  ASN A   5      17.489 -12.797 -11.426  1.00 82.47           C  
ATOM     38  O   ASN A   5      16.226 -11.199 -13.611  1.00 82.47           O  
ATOM     39  CG  ASN A   5      18.757 -13.229 -10.709  1.00 82.47           C  
ATOM     40  ND2 ASN A   5      18.756 -14.393 -10.104  1.00 82.47           N  
ATOM     41  OD1 ASN A   5      19.744 -12.516 -10.651  1.00 82.47           O  
ATOM     42  N   LEU A   6      15.246 -10.072 -11.942  1.00 88.61           N  
ATOM     43  CA  LEU A   6      14.158  -9.560 -12.765  1.00 88.61           C  
ATOM     44  C   LEU A   6      14.633  -8.362 -13.594  1.00 88.61           C  
ATOM     45  CB  LEU A   6      12.958  -9.206 -11.871  1.00 88.61           C  
ATOM     46  O   LEU A   6      15.421  -7.532 -13.139  1.00 88.61           O  
ATOM     47  CG  LEU A   6      12.342 -10.391 -11.104  1.00 88.61           C  
ATOM     48  CD1 LEU A   6      11.132  -9.895 -10.304  1.00 88.61           C  
ATOM     49  CD2 LEU A   6      11.881 -11.531 -12.013  1.00 88.61           C  
ATOM     50  N   THR A   7      14.092  -8.216 -14.792  1.00 94.08           N  
ATOM     51  CA  THR A   7      14.172  -6.970 -15.561  1.00 94.08           C  
ATOM     52  C   THR A   7      13.383  -5.848 -14.871  1.00 94.08           C  
ATOM     53  CB  THR A   7      13.653  -7.174 -16.991  1.00 94.08           C  
ATOM     54  O   THR A   7      12.529  -6.089 -14.007  1.00 94.08           O  
ATOM     55  CG2 THR A   7      14.436  -8.230 -17.768  1.00 94.08           C  
ATOM     56  OG1 THR A   7      12.306  -7.575 -16.942  1.00 94.08           O  
ATOM     57  N   ILE A   8      13.612  -4.594 -15.281  1.00 94.58           N  
ATOM     58  CA  ILE A   8      12.832  -3.436 -14.805  1.00 94.58           C  
ATOM     59  C   ILE A   8      11.330  -3.683 -15.020  1.00 94.58           C  
ATOM     60  CB  ILE A   8      13.300  -2.143 -15.519  1.00 94.58           C  
ATOM     61  O   ILE A   8      10.524  -3.514 -14.102  1.00 94.58           O  
ATOM     62  CG1 ILE A   8      14.768  -1.834 -15.145  1.00 94.58           C  
ATOM     63  CG2 ILE A   8      12.390  -0.953 -15.159  1.00 94.58           C  
ATOM     64  CD1 ILE A   8      15.388  -0.677 -15.935  1.00 94.58           C  
ATOM     65  N   GLY A   9      10.957  -4.152 -16.214  1.00 96.66           N  
ATOM     66  CA  GLY A   9       9.572  -4.448 -16.572  1.00 96.66           C  
ATOM     67  C   GLY A   9       8.926  -5.523 -15.700  1.00 96.66           C  
ATOM     68  O   GLY A   9       7.770  -5.388 -15.287  1.00 96.66           O  
ATOM     69  N   GLU A  10       9.673  -6.568 -15.354  1.00 96.06           N  
ATOM     70  CA  GLU A  10       9.196  -7.630 -14.470  1.00 96.06           C  
ATOM     71  C   GLU A  10       9.007  -7.150 -13.029  1.00 96.06           C  
ATOM     72  CB  GLU A  10      10.164  -8.805 -14.514  1.00 96.06           C  
ATOM     73  O   GLU A  10       8.000  -7.505 -12.411  1.00 96.06           O  
ATOM     74  CG  GLU A  10      10.026  -9.589 -15.824  1.00 96.06           C  
ATOM     75  CD  GLU A  10      11.186 -10.566 -16.009  1.00 96.06           C  
ATOM     76  OE1 GLU A  10      10.906 -11.697 -16.450  1.00 96.06           O  
ATOM     77  OE2 GLU A  10      12.327 -10.137 -15.727  1.00 96.06           O  
ATOM     78  N   ARG A  11       9.889  -6.283 -12.509  1.00 95.23           N  
ATOM     79  CA  ARG A  11       9.704  -5.662 -11.183  1.00 95.23           C  
ATOM     80  C   ARG A  11       8.465  -4.774 -11.129  1.00 95.23           C  
ATOM     81  CB  ARG A  11      10.948  -4.859 -10.778  1.00 95.23           C  
ATOM     82  O   ARG A  11       7.683  -4.872 -10.179  1.00 95.23           O  
ATOM     83  CG  ARG A  11      12.095  -5.785 -10.361  1.00 95.23           C  
ATOM     84  CD  ARG A  11      13.244  -4.994  -9.734  1.00 95.23           C  
ATOM     85  NE  ARG A  11      13.978  -4.223 -10.748  1.00 95.23           N  
ATOM     86  NH1 ARG A  11      15.641  -5.742 -11.156  1.00 95.23           N  
ATOM     87  NH2 ARG A  11      15.485  -3.908 -12.402  1.00 95.23           N  
ATOM     88  CZ  ARG A  11      15.029  -4.630 -11.428  1.00 95.23           C  
ATOM     89  N   ILE A  12       8.239  -3.964 -12.167  1.00 96.75           N  
ATOM     90  CA  ILE A  12       7.022  -3.147 -12.305  1.00 96.75           C  
ATOM     91  C   ILE A  12       5.785  -4.050 -12.285  1.00 96.75           C  
ATOM     92  CB  ILE A  12       7.083  -2.287 -13.590  1.00 96.75           C  
ATOM     93  O   ILE A  12       4.866  -3.828 -11.490  1.00 96.75           O  
ATOM     94  CG1 ILE A  12       8.200  -1.229 -13.453  1.00 96.75           C  
ATOM     95  CG2 ILE A  12       5.731  -1.600 -13.880  1.00 96.75           C  
ATOM     96  CD1 ILE A  12       8.506  -0.465 -14.750  1.00 96.75           C  
ATOM     97  N   ARG A  13       5.780  -5.107 -13.108  1.00 96.87           N  
ATOM     98  CA  ARG A  13       4.671  -6.067 -13.200  1.00 96.87           C  
ATOM     99  C   ARG A  13       4.409  -6.763 -11.867  1.00 96.87           C  
ATOM    100  CB  ARG A  13       4.996  -7.080 -14.307  1.00 96.87           C  
ATOM    101  O   ARG A  13       3.252  -6.873 -11.457  1.00 96.87           O  
ATOM    102  CG  ARG A  13       3.834  -8.046 -14.580  1.00 96.87           C  
ATOM    103  CD  ARG A  13       4.243  -9.144 -15.567  1.00 96.87           C  
ATOM    104  NE  ARG A  13       4.543  -8.614 -16.909  1.00 96.87           N  
ATOM    105  NH1 ARG A  13       5.248 -10.593 -17.853  1.00 96.87           N  
ATOM    106  NH2 ARG A  13       5.339  -8.725 -19.043  1.00 96.87           N  
ATOM    107  CZ  ARG A  13       5.032  -9.308 -17.925  1.00 96.87           C  
ATOM    108  N   TYR A  14       5.465  -7.227 -11.202  1.00 94.30           N  
ATOM    109  CA  TYR A  14       5.402  -7.886  -9.901  1.00 94.30           C  
ATOM    110  C   TYR A  14       4.752  -6.973  -8.861  1.00 94.30           C  
ATOM    111  CB  TYR A  14       6.819  -8.304  -9.480  1.00 94.30           C  
ATOM    112  O   TYR A  14       3.720  -7.320  -8.282  1.00 94.30           O  
ATOM    113  CG  TYR A  14       6.904  -8.845  -8.068  1.00 94.30           C  
ATOM    114  CD1 TYR A  14       7.452  -8.055  -7.038  1.00 94.30           C  
ATOM    115  CD2 TYR A  14       6.425 -10.137  -7.784  1.00 94.30           C  
ATOM    116  CE1 TYR A  14       7.541  -8.560  -5.727  1.00 94.30           C  
ATOM    117  CE2 TYR A  14       6.492 -10.638  -6.471  1.00 94.30           C  
ATOM    118  OH  TYR A  14       7.099 -10.347  -4.180  1.00 94.30           O  
ATOM    119  CZ  TYR A  14       7.062  -9.857  -5.445  1.00 94.30           C  
ATOM    120  N   ARG A  15       5.278  -5.754  -8.684  1.00 94.78           N  
ATOM    121  CA  ARG A  15       4.751  -4.835  -7.671  1.00 94.78           C  
ATOM    122  C   ARG A  15       3.340  -4.358  -7.993  1.00 94.78           C  
ATOM    123  CB  ARG A  15       5.727  -3.672  -7.462  1.00 94.78           C  
ATOM    124  O   ARG A  15       2.504  -4.294  -7.093  1.00 94.78           O  
ATOM    125  CG  ARG A  15       5.325  -2.734  -6.314  1.00 94.78           C  
ATOM    126  CD  ARG A  15       5.087  -3.470  -4.986  1.00 94.78           C  
ATOM    127  NE  ARG A  15       4.833  -2.526  -3.890  1.00 94.78           N  
ATOM    128  NH1 ARG A  15       4.505  -4.014  -2.158  1.00 94.78           N  
ATOM    129  NH2 ARG A  15       4.624  -1.860  -1.728  1.00 94.78           N  
ATOM    130  CZ  ARG A  15       4.628  -2.803  -2.616  1.00 94.78           C  
ATOM    131  N   ARG A  16       3.033  -4.097  -9.267  1.00 96.08           N  
ATOM    132  CA  ARG A  16       1.676  -3.745  -9.704  1.00 96.08           C  
ATOM    133  C   ARG A  16       0.666  -4.828  -9.318  1.00 96.08           C  
ATOM    134  CB  ARG A  16       1.681  -3.497 -11.222  1.00 96.08           C  
ATOM    135  O   ARG A  16      -0.405  -4.498  -8.809  1.00 96.08           O  
ATOM    136  CG  ARG A  16       0.290  -3.041 -11.680  1.00 96.08           C  
ATOM    137  CD  ARG A  16       0.086  -2.897 -13.184  1.00 96.08           C  
ATOM    138  NE  ARG A  16       0.553  -4.058 -13.935  1.00 96.08           N  
ATOM    139  NH1 ARG A  16      -1.125  -5.588 -13.621  1.00 96.08           N  
ATOM    140  NH2 ARG A  16       0.582  -6.026 -15.013  1.00 96.08           N  
ATOM    141  CZ  ARG A  16       0.001  -5.221 -14.171  1.00 96.08           C  
ATOM    142  N   LYS A  17       0.995  -6.104  -9.556  1.00 95.20           N  
ATOM    143  CA  LYS A  17       0.131  -7.237  -9.187  1.00 95.20           C  
ATOM    144  C   LYS A  17      -0.036  -7.355  -7.672  1.00 95.20           C  
ATOM    145  CB  LYS A  17       0.673  -8.547  -9.774  1.00 95.20           C  
ATOM    146  O   LYS A  17      -1.164  -7.538  -7.224  1.00 95.20           O  
ATOM    147  CG  LYS A  17       0.392  -8.688 -11.279  1.00 95.20           C  
ATOM    148  CD  LYS A  17       0.869 -10.066 -11.758  1.00 95.20           C  
ATOM    149  CE  LYS A  17       0.524 -10.316 -13.232  1.00 95.20           C  
ATOM    150  NZ  LYS A  17       0.839 -11.716 -13.625  1.00 95.20           N  
ATOM    151  N   ASN A  18       1.031  -7.163  -6.897  1.00 92.67           N  
ATOM    152  CA  ASN A  18       0.961  -7.184  -5.430  1.00 92.67           C  
ATOM    153  C   ASN A  18       0.035  -6.092  -4.872  1.00 92.67           C  
ATOM    154  CB  ASN A  18       2.380  -7.058  -4.851  1.00 92.67           C  
ATOM    155  O   ASN A  18      -0.682  -6.326  -3.905  1.00 92.67           O  
ATOM    156  CG  ASN A  18       3.234  -8.287  -5.106  1.00 92.67           C  
ATOM    157  ND2 ASN A  18       4.480  -8.255  -4.707  1.00 92.67           N  
ATOM    158  OD1 ASN A  18       2.800  -9.285  -5.651  1.00 92.67           O  
ATOM    159  N   LEU A  19      -0.008  -4.926  -5.522  1.00 92.48           N  
ATOM    160  CA  LEU A  19      -0.922  -3.825  -5.195  1.00 92.48           C  
ATOM    161  C   LEU A  19      -2.299  -3.941  -5.871  1.00 92.48           C  
ATOM    162  CB  LEU A  19      -0.232  -2.495  -5.533  1.00 92.48           C  
ATOM    163  O   LEU A  19      -3.076  -2.989  -5.856  1.00 92.48           O  
ATOM    164  CG  LEU A  19       1.020  -2.206  -4.691  1.00 92.48           C  
ATOM    165  CD1 LEU A  19       1.674  -0.950  -5.224  1.00 92.48           C  
ATOM    166  CD2 LEU A  19       0.703  -1.974  -3.222  1.00 92.48           C  
ATOM    167  N   LYS A  20      -2.607  -5.086  -6.496  1.00 93.75           N  
ATOM    168  CA  LYS A  20      -3.885  -5.374  -7.174  1.00 93.75           C  
ATOM    169  C   LYS A  20      -4.269  -4.346  -8.249  1.00 93.75           C  
ATOM    170  CB  LYS A  20      -5.001  -5.600  -6.136  1.00 93.75           C  
ATOM    171  O   LYS A  20      -5.441  -4.168  -8.574  1.00 93.75           O  
ATOM    172  CG  LYS A  20      -4.677  -6.719  -5.133  1.00 93.75           C  
ATOM    173  CD  LYS A  20      -5.819  -6.879  -4.122  1.00 93.75           C  
ATOM    174  CE  LYS A  20      -5.475  -7.964  -3.093  1.00 93.75           C  
ATOM    175  NZ  LYS A  20      -6.497  -8.049  -2.016  1.00 93.75           N  
ATOM    176  N   HIS A  21      -3.282  -3.694  -8.858  1.00 94.17           N  
ATOM    177  CA  HIS A  21      -3.509  -2.780  -9.969  1.00 94.17           C  
ATOM    178  C   HIS A  21      -3.598  -3.537 -11.303  1.00 94.17           C  
ATOM    179  CB  HIS A  21      -2.422  -1.699  -9.980  1.00 94.17           C  
ATOM    180  O   HIS A  21      -2.760  -4.375 -11.645  1.00 94.17           O  
ATOM    181  CG  HIS A  21      -2.665  -0.565  -9.021  1.00 94.17           C  
ATOM    182  CD2 HIS A  21      -1.808  -0.113  -8.052  1.00 94.17           C  
ATOM    183  ND1 HIS A  21      -3.784   0.237  -8.980  1.00 94.17           N  
ATOM    184  CE1 HIS A  21      -3.605   1.145  -8.007  1.00 94.17           C  
ATOM    185  NE2 HIS A  21      -2.408   0.984  -7.431  1.00 94.17           N  
ATOM    186  N   THR A  22      -4.570  -3.168 -12.136  1.00 97.13           N  
ATOM    187  CA  THR A  22      -4.526  -3.469 -13.573  1.00 97.13           C  
ATOM    188  C   THR A  22      -3.566  -2.500 -14.271  1.00 97.13           C  
ATOM    189  CB  THR A  22      -5.918  -3.421 -14.223  1.00 97.13           C  
ATOM    190  O   THR A  22      -3.282  -1.416 -13.754  1.00 97.13           O  
ATOM    191  CG2 THR A  22      -6.939  -4.315 -13.521  1.00 97.13           C  
ATOM    192  OG1 THR A  22      -6.440  -2.115 -14.223  1.00 97.13           O  
ATOM    193  N   GLN A  23      -3.074  -2.842 -15.468  1.00 97.65           N  
ATOM    194  CA  GLN A  23      -2.266  -1.901 -16.263  1.00 97.65           C  
ATOM    195  C   GLN A  23      -3.035  -0.595 -16.527  1.00 97.65           C  
ATOM    196  CB  GLN A  23      -1.860  -2.544 -17.595  1.00 97.65           C  
ATOM    197  O   GLN A  23      -2.469   0.490 -16.421  1.00 97.65           O  
ATOM    198  CG  GLN A  23      -0.828  -3.676 -17.443  1.00 97.65           C  
ATOM    199  CD  GLN A  23      -0.478  -4.305 -18.790  1.00 97.65           C  
ATOM    200  NE2 GLN A  23       0.686  -4.894 -18.944  1.00 97.65           N  
ATOM    201  OE1 GLN A  23      -1.271  -4.298 -19.716  1.00 97.65           O  
ATOM    202  N   ARG A  24      -4.352  -0.686 -16.772  1.00 97.40           N  
ATOM    203  CA  ARG A  24      -5.237   0.477 -16.945  1.00 97.40           C  
ATOM    204  C   ARG A  24      -5.369   1.311 -15.671  1.00 97.40           C  
ATOM    205  CB  ARG A  24      -6.626   0.036 -17.433  1.00 97.40           C  
ATOM    206  O   ARG A  24      -5.293   2.533 -15.751  1.00 97.40           O  
ATOM    207  CG  ARG A  24      -6.622  -0.487 -18.879  1.00 97.40           C  
ATOM    208  CD  ARG A  24      -8.054  -0.820 -19.320  1.00 97.40           C  
ATOM    209  NE  ARG A  24      -8.102  -1.327 -20.706  1.00 97.40           N  
ATOM    210  NH1 ARG A  24     -10.258  -2.142 -20.669  1.00 97.40           N  
ATOM    211  NH2 ARG A  24      -9.037  -2.337 -22.522  1.00 97.40           N  
ATOM    212  CZ  ARG A  24      -9.128  -1.930 -21.288  1.00 97.40           C  
ATOM    213  N   SER A  25      -5.542   0.688 -14.500  1.00 96.24           N  
ATOM    214  CA  SER A  25      -5.642   1.441 -13.241  1.00 96.24           C  
ATOM    215  C   SER A  25      -4.323   2.116 -12.877  1.00 96.24           C  
ATOM    216  CB  SER A  25      -6.128   0.578 -12.072  1.00 96.24           C  
ATOM    217  O   SER A  25      -4.342   3.250 -12.408  1.00 96.24           O  
ATOM    218  OG  SER A  25      -5.194  -0.417 -11.705  1.00 96.24           O  
ATOM    219  N   LEU A  26      -3.190   1.448 -13.130  1.00 97.00           N  
ATOM    220  CA  LEU A  26      -1.870   2.037 -12.920  1.00 97.00           C  
ATOM    221  C   LEU A  26      -1.662   3.233 -13.857  1.00 97.00           C  
ATOM    222  CB  LEU A  26      -0.784   0.959 -13.105  1.00 97.00           C  
ATOM    223  O   LEU A  26      -1.322   4.318 -13.400  1.00 97.00           O  
ATOM    224  CG  LEU A  26       0.647   1.496 -12.903  1.00 97.00           C  
ATOM    225  CD1 LEU A  26       0.838   2.097 -11.512  1.00 97.00           C  
ATOM    226  CD2 LEU A  26       1.668   0.379 -13.076  1.00 97.00           C  
ATOM    227  N   ALA A  27      -1.951   3.071 -15.149  1.00 97.55           N  
ATOM    228  CA  ALA A  27      -1.847   4.152 -16.125  1.00 97.55           C  
ATOM    229  C   ALA A  27      -2.734   5.355 -15.767  1.00 97.55           C  
ATOM    230  CB  ALA A  27      -2.204   3.578 -17.493  1.00 97.55           C  
ATOM    231  O   ALA A  27      -2.277   6.496 -15.818  1.00 97.55           O  
ATOM    232  N   LYS A  28      -3.971   5.103 -15.311  1.00 96.68           N  
ATOM    233  CA  LYS A  28      -4.881   6.145 -14.812  1.00 96.68           C  
ATOM    234  C   LYS A  28      -4.296   6.882 -13.603  1.00 96.68           C  
ATOM    235  CB  LYS A  28      -6.256   5.526 -14.502  1.00 96.68           C  
ATOM    236  O   LYS A  28      -4.356   8.107 -13.567  1.00 96.68           O  
ATOM    237  CG  LYS A  28      -7.296   6.589 -14.102  1.00 96.68           C  
ATOM    238  CD  LYS A  28      -8.680   5.976 -13.840  1.00 96.68           C  
ATOM    239  CE  LYS A  28      -9.671   7.082 -13.442  1.00 96.68           C  
ATOM    240  NZ  LYS A  28     -11.042   6.561 -13.192  1.00 96.68           N  
ATOM    241  N   ALA A  29      -3.714   6.162 -12.640  1.00 94.29           N  
ATOM    242  CA  ALA A  29      -3.074   6.763 -11.467  1.00 94.29           C  
ATOM    243  C   ALA A  29      -1.860   7.633 -11.843  1.00 94.29           C  
ATOM    244  CB  ALA A  29      -2.680   5.642 -10.498  1.00 94.29           C  
ATOM    245  O   ALA A  29      -1.637   8.679 -11.238  1.00 94.29           O  
ATOM    246  N   LEU A  30      -1.118   7.227 -12.874  1.00 95.33           N  
ATOM    247  CA  LEU A  30       0.048   7.945 -13.391  1.00 95.33           C  
ATOM    248  C   LEU A  30      -0.297   9.050 -14.395  1.00 95.33           C  
ATOM    249  CB  LEU A  30       1.005   6.919 -14.015  1.00 95.33           C  
ATOM    250  O   LEU A  30       0.584   9.821 -14.762  1.00 95.33           O  
ATOM    251  CG  LEU A  30       1.553   5.893 -13.018  1.00 95.33           C  
ATOM    252  CD1 LEU A  30       2.338   4.827 -13.775  1.00 95.33           C  
ATOM    253  CD2 LEU A  30       2.455   6.525 -11.967  1.00 95.33           C  
ATOM    254  N   LYS A  31      -1.562   9.144 -14.824  1.00 95.68           N  
ATOM    255  CA  LYS A  31      -2.030  10.060 -15.876  1.00 95.68           C  
ATOM    256  C   LYS A  31      -1.281   9.869 -17.208  1.00 95.68           C  
ATOM    257  CB  LYS A  31      -2.013  11.518 -15.377  1.00 95.68           C  
ATOM    258  O   LYS A  31      -0.912  10.839 -17.862  1.00 95.68           O  
ATOM    259  CG  LYS A  31      -2.767  11.739 -14.056  1.00 95.68           C  
ATOM    260  CD  LYS A  31      -2.690  13.218 -13.656  1.00 95.68           C  
ATOM    261  CE  LYS A  31      -3.423  13.456 -12.332  1.00 95.68           C  
ATOM    262  NZ  LYS A  31      -3.383  14.888 -11.935  1.00 95.68           N  
ATOM    263  N   ILE A  32      -1.070   8.612 -17.605  1.00 96.08           N  
ATOM    264  CA  ILE A  32      -0.420   8.218 -18.869  1.00 96.08           C  
ATOM    265  C   ILE A  32      -1.275   7.211 -19.652  1.00 96.08           C  
ATOM    266  CB  ILE A  32       1.004   7.662 -18.623  1.00 96.08           C  
ATOM    267  O   ILE A  32      -2.290   6.715 -19.159  1.00 96.08           O  
ATOM    268  CG1 ILE A  32       0.940   6.321 -17.859  1.00 96.08           C  
ATOM    269  CG2 ILE A  32       1.895   8.709 -17.933  1.00 96.08           C  
ATOM    270  CD1 ILE A  32       2.304   5.712 -17.552  1.00 96.08           C  
ATOM    271  N   SER A  33      -0.840   6.861 -20.866  1.00 95.83           N  
ATOM    272  CA  SER A  33      -1.455   5.784 -21.646  1.00 95.83           C  
ATOM    273  C   SER A  33      -1.162   4.405 -21.043  1.00 95.83           C  
ATOM    274  CB  SER A  33      -0.984   5.831 -23.102  1.00 95.83           C  
ATOM    275  O   SER A  33      -0.045   4.114 -20.614  1.00 95.83           O  
ATOM    276  OG  SER A  33      -1.606   4.789 -23.835  1.00 95.83           O  
ATOM    277  N   HIS A  34      -2.149   3.507 -21.078  1.00 95.23           N  
ATOM    278  CA  HIS A  34      -1.954   2.105 -20.691  1.00 95.23           C  
ATOM    279  C   HIS A  34      -0.950   1.369 -21.594  1.00 95.23           C  
ATOM    280  CB  HIS A  34      -3.309   1.385 -20.651  1.00 95.23           C  
ATOM    281  O   HIS A  34      -0.327   0.406 -21.147  1.00 95.23           O  
ATOM    282  CG  HIS A  34      -3.843   1.033 -22.018  1.00 95.23           C  
ATOM    283  CD2 HIS A  34      -3.701  -0.178 -22.643  1.00 95.23           C  
ATOM    284  ND1 HIS A  34      -4.496   1.870 -22.900  1.00 95.23           N  
ATOM    285  CE1 HIS A  34      -4.745   1.176 -24.024  1.00 95.23           C  
ATOM    286  NE2 HIS A  34      -4.300  -0.081 -23.898  1.00 95.23           N  
ATOM    287  N   VAL A  35      -0.757   1.846 -22.831  1.00 97.29           N  
ATOM    288  CA  VAL A  35       0.248   1.318 -23.765  1.00 97.29           C  
ATOM    289  C   VAL A  35       1.655   1.510 -23.200  1.00 97.29           C  
ATOM    290  CB  VAL A  35       0.122   1.980 -25.152  1.00 97.29           C  
ATOM    291  O   VAL A  35       2.452   0.580 -23.257  1.00 97.29           O  
ATOM    292  CG1 VAL A  35       1.155   1.431 -26.142  1.00 97.29           C  
ATOM    293  CG2 VAL A  35      -1.274   1.748 -25.747  1.00 97.29           C  
ATOM    294  N   SER A  36       1.934   2.656 -22.567  1.00 97.13           N  
ATOM    295  CA  SER A  36       3.232   2.931 -21.937  1.00 97.13           C  
ATOM    296  C   SER A  36       3.542   1.929 -20.825  1.00 97.13           C  
ATOM    297  CB  SER A  36       3.259   4.352 -21.362  1.00 97.13           C  
ATOM    298  O   SER A  36       4.629   1.369 -20.793  1.00 97.13           O  
ATOM    299  OG  SER A  36       2.895   5.298 -22.352  1.00 97.13           O  
ATOM    300  N   VAL A  37       2.563   1.619 -19.965  1.00 97.68           N  
ATOM    301  CA  VAL A  37       2.730   0.595 -18.916  1.00 97.68           C  
ATOM    302  C   VAL A  37       3.012  -0.782 -19.528  1.00 97.68           C  
ATOM    303  CB  VAL A  37       1.498   0.532 -17.991  1.00 97.68           C  
ATOM    304  O   VAL A  37       3.873  -1.505 -19.037  1.00 97.68           O  
ATOM    305  CG1 VAL A  37       1.641  -0.542 -16.903  1.00 97.68           C  
ATOM    306  CG2 VAL A  37       1.262   1.873 -17.283  1.00 97.68           C  
ATOM    307  N   SER A  38       2.312  -1.147 -20.608  1.00 97.91           N  
ATOM    308  CA  SER A  38       2.544  -2.415 -21.315  1.00 97.91           C  
ATOM    309  C   SER A  38       3.942  -2.493 -21.935  1.00 97.91           C  
ATOM    310  CB  SER A  38       1.477  -2.609 -22.397  1.00 97.91           C  
ATOM    311  O   SER A  38       4.587  -3.533 -21.841  1.00 97.91           O  
ATOM    312  OG  SER A  38       1.723  -3.786 -23.147  1.00 97.91           O  
ATOM    313  N   GLN A  39       4.423  -1.408 -22.546  1.00 98.04           N  
ATOM    314  CA  GLN A  39       5.778  -1.325 -23.099  1.00 98.04           C  
ATOM    315  C   GLN A  39       6.838  -1.477 -22.004  1.00 98.04           C  
ATOM    316  CB  GLN A  39       5.948   0.005 -23.840  1.00 98.04           C  
ATOM    317  O   GLN A  39       7.736  -2.300 -22.159  1.00 98.04           O  
ATOM    318  CG  GLN A  39       5.217   0.025 -25.190  1.00 98.04           C  
ATOM    319  CD  GLN A  39       5.247   1.399 -25.851  1.00 98.04           C  
ATOM    320  NE2 GLN A  39       4.919   1.486 -27.121  1.00 98.04           N  
ATOM    321  OE1 GLN A  39       5.529   2.421 -25.242  1.00 98.04           O  
ATOM    322  N   TRP A  40       6.676  -0.792 -20.866  1.00 97.74           N  
ATOM    323  CA  TRP A  40       7.586  -0.935 -19.724  1.00 97.74           C  
ATOM    324  C   TRP A  40       7.648  -2.368 -19.213  1.00 97.74           C  
ATOM    325  CB  TRP A  40       7.175   0.005 -18.586  1.00 97.74           C  
ATOM    326  O   TRP A  40       8.726  -2.911 -19.011  1.00 97.74           O  
ATOM    327  CG  TRP A  40       7.168   1.467 -18.897  1.00 97.74           C  
ATOM    328  CD1 TRP A  40       7.840   2.070 -19.902  1.00 97.74           C  
ATOM    329  CD2 TRP A  40       6.466   2.534 -18.199  1.00 97.74           C  
ATOM    330  CE2 TRP A  40       6.764   3.770 -18.850  1.00 97.74           C  
ATOM    331  CE3 TRP A  40       5.616   2.580 -17.073  1.00 97.74           C  
ATOM    332  NE1 TRP A  40       7.617   3.427 -19.875  1.00 97.74           N  
ATOM    333  CH2 TRP A  40       5.421   5.006 -17.267  1.00 97.74           C  
ATOM    334  CZ2 TRP A  40       6.244   4.991 -18.404  1.00 97.74           C  
ATOM    335  CZ3 TRP A  40       5.100   3.804 -16.609  1.00 97.74           C  
ATOM    336  N   GLU A  41       6.496  -3.018 -19.046  1.00 97.78           N  
ATOM    337  CA  GLU A  41       6.441  -4.397 -18.552  1.00 97.78           C  
ATOM    338  C   GLU A  41       6.947  -5.446 -19.545  1.00 97.78           C  
ATOM    339  CB  GLU A  41       5.011  -4.755 -18.143  1.00 97.78           C  
ATOM    340  O   GLU A  41       7.134  -6.594 -19.141  1.00 97.78           O  
ATOM    341  CG  GLU A  41       4.596  -4.036 -16.862  1.00 97.78           C  
ATOM    342  CD  GLU A  41       3.251  -4.528 -16.336  1.00 97.78           C  
ATOM    343  OE1 GLU A  41       2.828  -4.047 -15.271  1.00 97.78           O  
ATOM    344  OE2 GLU A  41       2.576  -5.422 -16.906  1.00 97.78           O  
ATOM    345  N   ARG A  42       7.103  -5.098 -20.826  1.00 97.07           N  
ATOM    346  CA  ARG A  42       7.686  -5.967 -21.861  1.00 97.07           C  
ATOM    347  C   ARG A  42       9.157  -5.652 -22.140  1.00 97.07           C  
ATOM    348  CB  ARG A  42       6.837  -5.903 -23.142  1.00 97.07           C  
ATOM    349  O   ARG A  42       9.803  -6.444 -22.809  1.00 97.07           O  
ATOM    350  CG  ARG A  42       5.479  -6.597 -22.938  1.00 97.07           C  
ATOM    351  CD  ARG A  42       4.611  -6.647 -24.202  1.00 97.07           C  
ATOM    352  NE  ARG A  42       4.236  -5.299 -24.667  1.00 97.07           N  
ATOM    353  NH1 ARG A  42       5.631  -5.237 -26.495  1.00 97.07           N  
ATOM    354  NH2 ARG A  42       4.543  -3.414 -25.904  1.00 97.07           N  
ATOM    355  CZ  ARG A  42       4.784  -4.670 -25.691  1.00 97.07           C  
ATOM    356  N   GLY A  43       9.678  -4.550 -21.598  1.00 95.72           N  
ATOM    357  CA  GLY A  43      11.047  -4.096 -21.837  1.00 95.72           C  
ATOM    358  C   GLY A  43      11.239  -3.326 -23.148  1.00 95.72           C  
ATOM    359  O   GLY A  43      12.373  -3.051 -23.512  1.00 95.72           O  
ATOM    360  N   ASP A  44      10.162  -2.946 -23.845  1.00 96.78           N  
ATOM    361  CA  ASP A  44      10.243  -2.153 -25.086  1.00 96.78           C  
ATOM    362  C   ASP A  44      10.713  -0.712 -24.828  1.00 96.78           C  
ATOM    363  CB  ASP A  44       8.855  -2.011 -25.723  1.00 96.78           C  
ATOM    364  O   ASP A  44      11.217  -0.032 -25.720  1.00 96.78           O  
ATOM    365  CG  ASP A  44       8.194  -3.252 -26.305  1.00 96.78           C  
ATOM    366  OD1 ASP A  44       8.665  -4.393 -26.154  1.00 96.78           O  
ATOM    367  OD2 ASP A  44       7.074  -3.050 -26.836  1.00 96.78           O  
ATOM    368  N   SER A  45      10.447  -0.201 -23.627  1.00 95.92           N  
ATOM    369  CA  SER A  45      10.847   1.132 -23.191  1.00 95.92           C  
ATOM    370  C   SER A  45      10.967   1.176 -21.673  1.00 95.92           C  
ATOM    371  CB  SER A  45       9.863   2.195 -23.706  1.00 95.92           C  
ATOM    372  O   SER A  45      10.469   0.298 -20.968  1.00 95.92           O  
ATOM    373  OG  SER A  45       8.562   2.086 -23.147  1.00 95.92           O  
ATOM    374  N   GLU A  46      11.589   2.228 -21.157  1.00 94.89           N  
ATOM    375  CA  GLU A  46      11.733   2.462 -19.722  1.00 94.89           C  
ATOM    376  C   GLU A  46      10.980   3.730 -19.290  1.00 94.89           C  
ATOM    377  CB  GLU A  46      13.220   2.527 -19.354  1.00 94.89           C  
ATOM    378  O   GLU A  46      10.758   4.645 -20.097  1.00 94.89           O  
ATOM    379  CG  GLU A  46      13.892   1.152 -19.506  1.00 94.89           C  
ATOM    380  CD  GLU A  46      15.360   1.153 -19.059  1.00 94.89           C  
ATOM    381  OE1 GLU A  46      16.021   0.122 -19.299  1.00 94.89           O  
ATOM    382  OE2 GLU A  46      15.786   2.156 -18.442  1.00 94.89           O  
ATOM    383  N   PRO A  47      10.538   3.822 -18.023  1.00 94.11           N  
ATOM    384  CA  PRO A  47       9.943   5.048 -17.514  1.00 94.11           C  
ATOM    385  C   PRO A  47      10.993   6.166 -17.465  1.00 94.11           C  
ATOM    386  CB  PRO A  47       9.395   4.687 -16.130  1.00 94.11           C  
ATOM    387  O   PRO A  47      12.039   6.031 -16.839  1.00 94.11           O  
ATOM    388  CG  PRO A  47      10.306   3.547 -15.674  1.00 94.11           C  
ATOM    389  CD  PRO A  47      10.625   2.813 -16.974  1.00 94.11           C  
ATOM    390  N   THR A  48      10.683   7.318 -18.066  1.00 93.56           N  
ATOM    391  CA  THR A  48      11.493   8.539 -17.905  1.00 93.56           C  
ATOM    392  C   THR A  48      11.619   8.918 -16.429  1.00 93.56           C  
ATOM    393  CB  THR A  48      10.888   9.732 -18.663  1.00 93.56           C  
ATOM    394  O   THR A  48      10.749   8.561 -15.638  1.00 93.56           O  
ATOM    395  CG2 THR A  48      10.689   9.448 -20.150  1.00 93.56           C  
ATOM    396  OG1 THR A  48       9.625  10.099 -18.141  1.00 93.56           O  
ATOM    397  N   GLY A  49      12.622   9.717 -16.043  1.00 91.92           N  
ATOM    398  CA  GLY A  49      12.814  10.117 -14.639  1.00 91.92           C  
ATOM    399  C   GLY A  49      11.533  10.640 -13.967  1.00 91.92           C  
ATOM    400  O   GLY A  49      11.144  10.159 -12.905  1.00 91.92           O  
ATOM    401  N   LYS A  50      10.791  11.534 -14.637  1.00 91.55           N  
ATOM    402  CA  LYS A  50       9.489  12.037 -14.155  1.00 91.55           C  
ATOM    403  C   LYS A  50       8.473  10.912 -13.916  1.00 91.55           C  
ATOM    404  CB  LYS A  50       8.948  13.070 -15.159  1.00 91.55           C  
ATOM    405  O   LYS A  50       7.804  10.893 -12.882  1.00 91.55           O  
ATOM    406  CG  LYS A  50       7.616  13.696 -14.710  1.00 91.55           C  
ATOM    407  CD  LYS A  50       7.119  14.717 -15.741  1.00 91.55           C  
ATOM    408  CE  LYS A  50       5.769  15.304 -15.312  1.00 91.55           C  
ATOM    409  NZ  LYS A  50       5.273  16.296 -16.301  1.00 91.55           N  
ATOM    410  N   ASN A  51       8.356   9.984 -14.864  1.00 94.73           N  
ATOM    411  CA  ASN A  51       7.427   8.862 -14.769  1.00 94.73           C  
ATOM    412  C   ASN A  51       7.878   7.833 -13.733  1.00 94.73           C  
ATOM    413  CB  ASN A  51       7.260   8.221 -16.153  1.00 94.73           C  
ATOM    414  O   ASN A  51       7.028   7.288 -13.043  1.00 94.73           O  
ATOM    415  CG  ASN A  51       6.414   9.058 -17.095  1.00 94.73           C  
ATOM    416  ND2 ASN A  51       6.457   8.768 -18.373  1.00 94.73           N  
ATOM    417  OD1 ASN A  51       5.697   9.967 -16.710  1.00 94.73           O  
ATOM    418  N   LEU A  52       9.182   7.609 -13.572  1.00 95.46           N  
ATOM    419  CA  LEU A  52       9.750   6.707 -12.579  1.00 95.46           C  
ATOM    420  C   LEU A  52       9.420   7.178 -11.158  1.00 95.46           C  
ATOM    421  CB  LEU A  52      11.266   6.610 -12.819  1.00 95.46           C  
ATOM    422  O   LEU A  52       8.966   6.377 -10.348  1.00 95.46           O  
ATOM    423  CG  LEU A  52      11.991   5.704 -11.811  1.00 95.46           C  
ATOM    424  CD1 LEU A  52      11.576   4.238 -11.931  1.00 95.46           C  
ATOM    425  CD2 LEU A  52      13.497   5.807 -12.019  1.00 95.46           C  
ATOM    426  N   PHE A  53       9.559   8.475 -10.869  1.00 92.14           N  
ATOM    427  CA  PHE A  53       9.164   9.031  -9.569  1.00 92.14           C  
ATOM    428  C   PHE A  53       7.651   8.958  -9.321  1.00 92.14           C  
ATOM    429  CB  PHE A  53       9.638  10.486  -9.458  1.00 92.14           C  
ATOM    430  O   PHE A  53       7.211   8.714  -8.198  1.00 92.14           O  
ATOM    431  CG  PHE A  53      11.107  10.632  -9.117  1.00 92.14           C  
ATOM    432  CD1 PHE A  53      11.563  10.283  -7.832  1.00 92.14           C  
ATOM    433  CD2 PHE A  53      12.017  11.144 -10.059  1.00 92.14           C  
ATOM    434  CE1 PHE A  53      12.922  10.429  -7.502  1.00 92.14           C  
ATOM    435  CE2 PHE A  53      13.380  11.260  -9.741  1.00 92.14           C  
ATOM    436  CZ  PHE A  53      13.833  10.904  -8.461  1.00 92.14           C  
ATOM    437  N   ALA A  54       6.823   9.170 -10.347  1.00 93.57           N  
ATOM    438  CA  ALA A  54       5.376   8.990 -10.211  1.00 93.57           C  
ATOM    439  C   ALA A  54       5.018   7.511  -9.980  1.00 93.57           C  
ATOM    440  CB  ALA A  54       4.692   9.565 -11.456  1.00 93.57           C  
ATOM    441  O   ALA A  54       4.208   7.184  -9.111  1.00 93.57           O  
ATOM    442  N   LEU A  55       5.666   6.618 -10.727  1.00 95.13           N  
ATOM    443  CA  LEU A  55       5.512   5.173 -10.648  1.00 95.13           C  
ATOM    444  C   LEU A  55       5.905   4.650  -9.273  1.00 95.13           C  
ATOM    445  CB  LEU A  55       6.335   4.541 -11.780  1.00 95.13           C  
ATOM    446  O   LEU A  55       5.138   3.894  -8.690  1.00 95.13           O  
ATOM    447  CG  LEU A  55       6.223   3.017 -11.884  1.00 95.13           C  
ATOM    448  CD1 LEU A  55       4.821   2.579 -12.294  1.00 95.13           C  
ATOM    449  CD2 LEU A  55       7.182   2.523 -12.961  1.00 95.13           C  
ATOM    450  N   SER A  56       7.033   5.097  -8.725  1.00 93.20           N  
ATOM    451  CA  SER A  56       7.523   4.678  -7.411  1.00 93.20           C  
ATOM    452  C   SER A  56       6.543   5.042  -6.288  1.00 93.20           C  
ATOM    453  CB  SER A  56       8.921   5.271  -7.191  1.00 93.20           C  
ATOM    454  O   SER A  56       6.312   4.239  -5.387  1.00 93.20           O  
ATOM    455  OG  SER A  56       8.872   6.612  -6.743  1.00 93.20           O  
ATOM    456  N   LYS A  57       5.882   6.207  -6.385  1.00 91.60           N  
ATOM    457  CA  LYS A  57       4.823   6.627  -5.450  1.00 91.60           C  
ATOM    458  C   LYS A  57       3.592   5.728  -5.532  1.00 91.60           C  
ATOM    459  CB  LYS A  57       4.426   8.090  -5.701  1.00 91.60           C  
ATOM    460  O   LYS A  57       3.115   5.259  -4.504  1.00 91.60           O  
ATOM    461  CG  LYS A  57       5.519   9.075  -5.274  1.00 91.60           C  
ATOM    462  CD  LYS A  57       5.107  10.517  -5.599  1.00 91.60           C  
ATOM    463  CE  LYS A  57       6.235  11.468  -5.184  1.00 91.60           C  
ATOM    464  NZ  LYS A  57       5.862  12.895  -5.355  1.00 91.60           N  
ATOM    465  N   VAL A  58       3.080   5.470  -6.740  1.00 93.33           N  
ATOM    466  CA  VAL A  58       1.892   4.612  -6.920  1.00 93.33           C  
ATOM    467  C   VAL A  58       2.201   3.163  -6.549  1.00 93.33           C  
ATOM    468  CB  VAL A  58       1.335   4.697  -8.354  1.00 93.33           C  
ATOM    469  O   VAL A  58       1.382   2.499  -5.922  1.00 93.33           O  
ATOM    470  CG1 VAL A  58       0.102   3.798  -8.527  1.00 93.33           C  
ATOM    471  CG2 VAL A  58       0.892   6.127  -8.693  1.00 93.33           C  
ATOM    472  N   LEU A  59       3.396   2.684  -6.897  1.00 94.10           N  
ATOM    473  CA  LEU A  59       3.854   1.332  -6.605  1.00 94.10           C  
ATOM    474  C   LEU A  59       4.440   1.164  -5.200  1.00 94.10           C  
ATOM    475  CB  LEU A  59       4.812   0.830  -7.700  1.00 94.10           C  
ATOM    476  O   LEU A  59       4.910   0.072  -4.887  1.00 94.10           O  
ATOM    477  CG  LEU A  59       4.186   0.626  -9.090  1.00 94.10           C  
ATOM    478  CD1 LEU A  59       5.194  -0.111  -9.972  1.00 94.10           C  
ATOM    479  CD2 LEU A  59       2.904  -0.215  -9.072  1.00 94.10           C  
ATOM    480  N   GLN A  60       4.409   2.196  -4.352  1.00 92.35           N  
ATOM    481  CA  GLN A  60       4.881   2.144  -2.965  1.00 92.35           C  
ATOM    482  C   GLN A  60       6.251   1.454  -2.842  1.00 92.35           C  
ATOM    483  CB  GLN A  60       3.817   1.476  -2.082  1.00 92.35           C  
ATOM    484  O   GLN A  60       6.396   0.444  -2.151  1.00 92.35           O  
ATOM    485  CG  GLN A  60       2.461   2.188  -2.073  1.00 92.35           C  
ATOM    486  CD  GLN A  60       1.462   1.471  -1.170  1.00 92.35           C  
ATOM    487  NE2 GLN A  60       0.265   1.993  -1.051  1.00 92.35           N  
ATOM    488  OE1 GLN A  60       1.731   0.443  -0.569  1.00 92.35           O  
ATOM    489  N   CYS A  61       7.226   1.932  -3.613  1.00 91.68           N  
ATOM    490  CA  CYS A  61       8.593   1.414  -3.635  1.00 91.68           C  
ATOM    491  C   CYS A  61       9.584   2.522  -4.005  1.00 91.68           C  
ATOM    492  CB  CYS A  61       8.677   0.218  -4.595  1.00 91.68           C  
ATOM    493  O   CYS A  61       9.184   3.611  -4.422  1.00 91.68           O  
ATOM    494  SG  CYS A  61       8.216   0.669  -6.287  1.00 91.68           S  
ATOM    495  N   SER A  62      10.882   2.263  -3.849  1.00 91.61           N  
ATOM    496  CA  SER A  62      11.906   3.223  -4.261  1.00 91.61           C  
ATOM    497  C   SER A  62      12.125   3.187  -5.784  1.00 91.61           C  
ATOM    498  CB  SER A  62      13.217   3.005  -3.498  1.00 91.61           C  
ATOM    499  O   SER A  62      12.044   2.117  -6.396  1.00 91.61           O  
ATOM    500  OG  SER A  62      13.841   1.809  -3.908  1.00 91.61           O  
ATOM    501  N   PRO A  63      12.455   4.327  -6.420  1.00 92.61           N  
ATOM    502  CA  PRO A  63      12.900   4.349  -7.814  1.00 92.61           C  
ATOM    503  C   PRO A  63      14.075   3.397  -8.079  1.00 92.61           C  
ATOM    504  CB  PRO A  63      13.316   5.802  -8.068  1.00 92.61           C  
ATOM    505  O   PRO A  63      14.092   2.699  -9.087  1.00 92.61           O  
ATOM    506  CG  PRO A  63      12.442   6.599  -7.105  1.00 92.61           C  
ATOM    507  CD  PRO A  63      12.371   5.680  -5.888  1.00 92.61           C  
ATOM    508  N   THR A  64      15.030   3.320  -7.148  1.00 91.00           N  
ATOM    509  CA  THR A  64      16.210   2.451  -7.263  1.00 91.00           C  
ATOM    510  C   THR A  64      15.847   0.974  -7.209  1.00 91.00           C  
ATOM    511  CB  THR A  64      17.240   2.766  -6.171  1.00 91.00           C  
ATOM    512  O   THR A  64      16.412   0.195  -7.963  1.00 91.00           O  
ATOM    513  CG2 THR A  64      17.848   4.155  -6.366  1.00 91.00           C  
ATOM    514  OG1 THR A  64      16.621   2.787  -4.905  1.00 91.00           O  
ATOM    515  N   TRP A  65      14.852   0.575  -6.410  1.00 92.61           N  
ATOM    516  CA  TRP A  65      14.365  -0.805  -6.433  1.00 92.61           C  
ATOM    517  C   TRP A  65      13.745  -1.161  -7.788  1.00 92.61           C  
ATOM    518  CB  TRP A  65      13.364  -1.038  -5.303  1.00 92.61           C  
ATOM    519  O   TRP A  65      13.994  -2.244  -8.307  1.00 92.61           O  
ATOM    520  CG  TRP A  65      12.801  -2.421  -5.312  1.00 92.61           C  
ATOM    521  CD1 TRP A  65      13.409  -3.508  -4.793  1.00 92.61           C  
ATOM    522  CD2 TRP A  65      11.593  -2.913  -5.961  1.00 92.61           C  
ATOM    523  CE2 TRP A  65      11.546  -4.332  -5.805  1.00 92.61           C  
ATOM    524  CE3 TRP A  65      10.547  -2.304  -6.688  1.00 92.61           C  
ATOM    525  NE1 TRP A  65      12.676  -4.641  -5.077  1.00 92.61           N  
ATOM    526  CH2 TRP A  65       9.481  -4.468  -7.052  1.00 92.61           C  
ATOM    527  CZ2 TRP A  65      10.500  -5.105  -6.325  1.00 92.61           C  
ATOM    528  CZ3 TRP A  65       9.500  -3.073  -7.228  1.00 92.61           C  
ATOM    529  N   ILE A  66      12.992  -0.246  -8.409  1.00 92.79           N  
ATOM    530  CA  ILE A  66      12.455  -0.466  -9.763  1.00 92.79           C  
ATOM    531  C   ILE A  66      13.599  -0.674 -10.772  1.00 92.79           C  
ATOM    532  CB  ILE A  66      11.520   0.693 -10.185  1.00 92.79           C  
ATOM    533  O   ILE A  66      13.524  -1.586 -11.599  1.00 92.79           O  
ATOM    534  CG1 ILE A  66      10.264   0.745  -9.286  1.00 92.79           C  
ATOM    535  CG2 ILE A  66      11.121   0.558 -11.668  1.00 92.79           C  
ATOM    536  CD1 ILE A  66       9.393   1.991  -9.507  1.00 92.79           C  
ATOM    537  N   LEU A  67      14.661   0.131 -10.691  1.00 91.83           N  
ATOM    538  CA  LEU A  67      15.780   0.095 -11.638  1.00 91.83           C  
ATOM    539  C   LEU A  67      16.751  -1.074 -11.417  1.00 91.83           C  
ATOM    540  CB  LEU A  67      16.533   1.432 -11.590  1.00 91.83           C  
ATOM    541  O   LEU A  67      17.167  -1.690 -12.393  1.00 91.83           O  
ATOM    542  CG  LEU A  67      15.744   2.643 -12.120  1.00 91.83           C  
ATOM    543  CD1 LEU A  67      16.623   3.887 -11.985  1.00 91.83           C  
ATOM    544  CD2 LEU A  67      15.318   2.490 -13.581  1.00 91.83           C  
ATOM    545  N   PHE A  68      17.069  -1.414 -10.168  1.00 90.30           N  
ATOM    546  CA  PHE A  68      18.181  -2.316  -9.829  1.00 90.30           C  
ATOM    547  C   PHE A  68      17.768  -3.546  -9.011  1.00 90.30           C  
ATOM    548  CB  PHE A  68      19.249  -1.505  -9.082  1.00 90.30           C  
ATOM    549  O   PHE A  68      18.495  -4.532  -8.971  1.00 90.30           O  
ATOM    550  CG  PHE A  68      19.695  -0.245  -9.804  1.00 90.30           C  
ATOM    551  CD1 PHE A  68      20.262  -0.330 -11.090  1.00 90.30           C  
ATOM    552  CD2 PHE A  68      19.522   1.015  -9.202  1.00 90.30           C  
ATOM    553  CE1 PHE A  68      20.643   0.838 -11.773  1.00 90.30           C  
ATOM    554  CE2 PHE A  68      19.902   2.185  -9.885  1.00 90.30           C  
ATOM    555  CZ  PHE A  68      20.460   2.095 -11.173  1.00 90.30           C  
ATOM    556  N   GLY A  69      16.586  -3.530  -8.389  1.00 86.33           N  
ATOM    557  CA  GLY A  69      16.107  -4.648  -7.573  1.00 86.33           C  
ATOM    558  C   GLY A  69      16.786  -4.794  -6.207  1.00 86.33           C  
ATOM    559  O   GLY A  69      16.642  -5.860  -5.612  1.00 86.33           O  
ATOM    560  N   ASP A  70      17.474  -3.747  -5.731  1.00 80.35           N  
ATOM    561  CA  ASP A  70      18.133  -3.623  -4.419  1.00 80.35           C  
ATOM    562  C   ASP A  70      17.310  -4.251  -3.277  1.00 80.35           C  
ATOM    563  CB  ASP A  70      18.336  -2.121  -4.117  1.00 80.35           C  
ATOM    564  O   ASP A  70      16.204  -3.793  -2.971  1.00 80.35           O  
ATOM    565  CG  ASP A  70      19.355  -1.378  -4.986  1.00 80.35           C  
ATOM    566  OD1 ASP A  70      19.996  -2.028  -5.841  1.00 80.35           O  
ATOM    567  OD2 ASP A  70      19.395  -0.122  -4.843  1.00 80.35           O  
ATOM    568  N   GLU A  71      17.828  -5.304  -2.638  1.00 69.23           N  
ATOM    569  CA  GLU A  71      17.086  -6.063  -1.619  1.00 69.23           C  
ATOM    570  C   GLU A  71      16.784  -5.240  -0.360  1.00 69.23           C  
ATOM    571  CB  GLU A  71      17.831  -7.349  -1.240  1.00 69.23           C  
ATOM    572  O   GLU A  71      15.695  -5.343   0.202  1.00 69.23           O  
ATOM    573  CG  GLU A  71      17.830  -8.351  -2.403  1.00 69.23           C  
ATOM    574  CD  GLU A  71      18.402  -9.725  -2.029  1.00 69.23           C  
ATOM    575  OE1 GLU A  71      18.224 -10.631  -2.874  1.00 69.23           O  
ATOM    576  OE2 GLU A  71      19.013  -9.852  -0.947  1.00 69.23           O  
ATOM    577  N   ASP A  72      17.699  -4.349   0.019  1.00 73.89           N  
ATOM    578  CA  ASP A  72      17.568  -3.400   1.129  1.00 73.89           C  
ATOM    579  C   ASP A  72      16.449  -2.369   0.915  1.00 73.89           C  
ATOM    580  CB  ASP A  72      18.926  -2.702   1.352  1.00 73.89           C  
ATOM    581  O   ASP A  72      15.991  -1.731   1.861  1.00 73.89           O  
ATOM    582  CG  ASP A  72      19.444  -1.942   0.119  1.00 73.89           C  
ATOM    583  OD1 ASP A  72      19.582  -2.594  -0.940  1.00 73.89           O  
ATOM    584  OD2 ASP A  72      19.672  -0.712   0.212  1.00 73.89           O  
ATOM    585  N   LYS A  73      15.964  -2.227  -0.324  1.00 76.05           N  
ATOM    586  CA  LYS A  73      14.899  -1.285  -0.692  1.00 76.05           C  
ATOM    587  C   LYS A  73      13.664  -1.983  -1.234  1.00 76.05           C  
ATOM    588  CB  LYS A  73      15.436  -0.243  -1.669  1.00 76.05           C  
ATOM    589  O   LYS A  73      12.892  -1.367  -1.985  1.00 76.05           O  
ATOM    590  CG  LYS A  73      16.645   0.507  -1.112  1.00 76.05           C  
ATOM    591  CD  LYS A  73      17.158   1.457  -2.182  1.00 76.05           C  
ATOM    592  CE  LYS A  73      18.561   1.925  -1.817  1.00 76.05           C  
ATOM    593  NZ  LYS A  73      19.346   2.147  -3.051  1.00 76.05           N  
ATOM    594  N   GLN A  74      13.481  -3.255  -0.878  1.00 76.62           N  
ATOM    595  CA  GLN A  74      12.292  -3.993  -1.266  1.00 76.62           C  
ATOM    596  C   GLN A  74      11.016  -3.242  -0.855  1.00 76.62           C  
ATOM    597  CB  GLN A  74      12.287  -5.425  -0.720  1.00 76.62           C  
ATOM    598  O   GLN A  74      10.961  -2.612   0.204  1.00 76.62           O  
ATOM    599  CG  GLN A  74      13.082  -6.353  -1.646  1.00 76.62           C  
ATOM    600  CD  GLN A  74      13.051  -7.813  -1.208  1.00 76.62           C  
ATOM    601  NE2 GLN A  74      13.847  -8.664  -1.815  1.00 76.62           N  
ATOM    602  OE1 GLN A  74      12.263  -8.236  -0.378  1.00 76.62           O  
ATOM    603  N   PRO A  75       9.966  -3.289  -1.690  1.00 80.24           N  
ATOM    604  CA  PRO A  75       8.705  -2.656  -1.376  1.00 80.24           C  
ATOM    605  C   PRO A  75       8.130  -3.271  -0.104  1.00 80.24           C  
ATOM    606  CB  PRO A  75       7.806  -2.920  -2.581  1.00 80.24           C  
ATOM    607  O   PRO A  75       7.975  -4.490  -0.019  1.00 80.24           O  
ATOM    608  CG  PRO A  75       8.738  -3.330  -3.712  1.00 80.24           C  
ATOM    609  CD  PRO A  75       9.904  -3.954  -2.973  1.00 80.24           C  
ATOM    610  N   THR A  76       7.746  -2.430   0.850  1.00 82.43           N  
ATOM    611  CA  THR A  76       7.030  -2.874   2.047  1.00 82.43           C  
ATOM    612  C   THR A  76       5.698  -3.538   1.669  1.00 82.43           C  
ATOM    613  CB  THR A  76       6.809  -1.696   3.011  1.00 82.43           C  
ATOM    614  O   THR A  76       5.207  -3.368   0.536  1.00 82.43           O  
ATOM    615  CG2 THR A  76       8.131  -1.211   3.605  1.00 82.43           C  
ATOM    616  OG1 THR A  76       6.224  -0.606   2.335  1.00 82.43           O  
ATOM    617  N   PRO A  77       5.080  -4.321   2.574  1.00 82.02           N  
ATOM    618  CA  PRO A  77       3.718  -4.796   2.373  1.00 82.02           C  
ATOM    619  C   PRO A  77       2.804  -3.642   1.931  1.00 82.02           C  
ATOM    620  CB  PRO A  77       3.279  -5.387   3.713  1.00 82.02           C  
ATOM    621  O   PRO A  77       3.011  -2.518   2.392  1.00 82.02           O  
ATOM    622  CG  PRO A  77       4.602  -5.838   4.330  1.00 82.02           C  
ATOM    623  CD  PRO A  77       5.580  -4.759   3.869  1.00 82.02           C  
ATOM    624  N   PRO A  78       1.851  -3.879   1.009  1.00 77.56           N  
ATOM    625  CA  PRO A  78       0.906  -2.860   0.566  1.00 77.56           C  
ATOM    626  C   PRO A  78       0.329  -2.095   1.756  1.00 77.56           C  
ATOM    627  CB  PRO A  78      -0.189  -3.638  -0.172  1.00 77.56           C  
ATOM    628  O   PRO A  78      -0.390  -2.671   2.568  1.00 77.56           O  
ATOM    629  CG  PRO A  78       0.571  -4.832  -0.748  1.00 77.56           C  
ATOM    630  CD  PRO A  78       1.558  -5.152   0.369  1.00 77.56           C  
ATOM    631  N   VAL A  79       0.652  -0.810   1.865  1.00 75.65           N  
ATOM    632  CA  VAL A  79       0.020   0.051   2.859  1.00 75.65           C  
ATOM    633  C   VAL A  79      -1.263   0.528   2.205  1.00 75.65           C  
ATOM    634  CB  VAL A  79       0.948   1.192   3.321  1.00 75.65           C  
ATOM    635  O   VAL A  79      -1.226   1.214   1.177  1.00 75.65           O  
ATOM    636  CG1 VAL A  79       0.319   2.005   4.457  1.00 75.65           C  
ATOM    637  CG2 VAL A  79       2.284   0.642   3.844  1.00 75.65           C  
ATOM    638  N   GLU A  80      -2.414   0.121   2.734  1.00 66.69           N  
ATOM    639  CA  GLU A  80      -3.662   0.770   2.343  1.00 66.69           C  
ATOM    640  C   GLU A  80      -3.494   2.266   2.603  1.00 66.69           C  
ATOM    641  CB  GLU A  80      -4.875   0.179   3.071  1.00 66.69           C  
ATOM    642  O   GLU A  80      -2.923   2.650   3.624  1.00 66.69           O  
ATOM    643  CG  GLU A  80      -5.087  -1.286   2.651  1.00 66.69           C  
ATOM    644  CD  GLU A  80      -6.458  -1.856   3.041  1.00 66.69           C  
ATOM    645  OE1 GLU A  80      -6.797  -2.921   2.471  1.00 66.69           O  
ATOM    646  OE2 GLU A  80      -7.173  -1.210   3.836  1.00 66.69           O  
ATOM    647  N   LYS A  81      -3.886   3.109   1.632  1.00 63.69           N  
ATOM    648  CA  LYS A  81      -3.765   4.568   1.771  1.00 63.69           C  
ATOM    649  C   LYS A  81      -4.230   4.939   3.178  1.00 63.69           C  
ATOM    650  CB  LYS A  81      -4.669   5.308   0.782  1.00 63.69           C  
ATOM    651  O   LYS A  81      -5.294   4.439   3.547  1.00 63.69           O  
ATOM    652  CG  LYS A  81      -4.190   5.210  -0.666  1.00 63.69           C  
ATOM    653  CD  LYS A  81      -5.191   5.958  -1.548  1.00 63.69           C  
ATOM    654  CE  LYS A  81      -4.774   5.886  -3.014  1.00 63.69           C  
ATOM    655  NZ  LYS A  81      -5.784   6.564  -3.858  1.00 63.69           N  
ATOM    656  N   PRO A  82      -3.483   5.771   3.929  1.00 58.13           N  
ATOM    657  CA  PRO A  82      -3.945   6.203   5.236  1.00 58.13           C  
ATOM    658  C   PRO A  82      -5.369   6.704   5.045  1.00 58.13           C  
ATOM    659  CB  PRO A  82      -2.969   7.287   5.706  1.00 58.13           C  
ATOM    660  O   PRO A  82      -5.609   7.582   4.207  1.00 58.13           O  
ATOM    661  CG  PRO A  82      -2.290   7.761   4.421  1.00 58.13           C  
ATOM    662  CD  PRO A  82      -2.309   6.525   3.525  1.00 58.13           C  
ATOM    663  N   VAL A  83      -6.317   6.029   5.696  1.00 64.56           N  
ATOM    664  CA  VAL A  83      -7.721   6.409   5.637  1.00 64.56           C  
ATOM    665  C   VAL A  83      -7.741   7.824   6.184  1.00 64.56           C  
ATOM    666  CB  VAL A  83      -8.609   5.441   6.444  1.00 64.56           C  
ATOM    667  O   VAL A  83      -7.426   8.042   7.351  1.00 64.56           O  
ATOM    668  CG1 VAL A  83     -10.076   5.884   6.418  1.00 64.56           C  
ATOM    669  CG2 VAL A  83      -8.535   4.023   5.857  1.00 64.56           C  
ATOM    670  N   ALA A  84      -7.972   8.800   5.307  1.00 74.18           N  
ATOM    671  CA  ALA A  84      -8.089  10.183   5.722  1.00 74.18           C  
ATOM    672  C   ALA A  84      -9.389  10.276   6.517  1.00 74.18           C  
ATOM    673  CB  ALA A  84      -8.042  11.102   4.495  1.00 74.18           C  
ATOM    674  O   ALA A  84     -10.469  10.321   5.929  1.00 74.18           O  
ATOM    675  N   LEU A  85      -9.263  10.209   7.839  1.00 82.90           N  
ATOM    676  CA  LEU A  85     -10.382  10.338   8.753  1.00 82.90           C  
ATOM    677  C   LEU A  85     -10.942  11.756   8.625  1.00 82.90           C  
ATOM    678  CB  LEU A  85      -9.918  10.018  10.182  1.00 82.90           C  
ATOM    679  O   LEU A  85     -10.208  12.746   8.663  1.00 82.90           O  
ATOM    680  CG  LEU A  85      -9.400   8.582  10.384  1.00 82.90           C  
ATOM    681  CD1 LEU A  85      -8.849   8.472  11.796  1.00 82.90           C  
ATOM    682  CD2 LEU A  85     -10.476   7.509  10.205  1.00 82.90           C  
ATOM    683  N   SER A  86     -12.249  11.846   8.429  1.00 89.41           N  
ATOM    684  CA  SER A  86     -12.996  13.095   8.487  1.00 89.41           C  
ATOM    685  C   SER A  86     -12.873  13.736   9.879  1.00 89.41           C  
ATOM    686  CB  SER A  86     -14.464  12.835   8.132  1.00 89.41           C  
ATOM    687  O   SER A  86     -12.597  13.032  10.853  1.00 89.41           O  
ATOM    688  OG  SER A  86     -15.076  11.990   9.081  1.00 89.41           O  
ATOM    689  N   PRO A  87     -13.137  15.051  10.024  1.00 92.85           N  
ATOM    690  CA  PRO A  87     -13.088  15.717  11.328  1.00 92.85           C  
ATOM    691  C   PRO A  87     -13.928  15.014  12.403  1.00 92.85           C  
ATOM    692  CB  PRO A  87     -13.583  17.143  11.070  1.00 92.85           C  
ATOM    693  O   PRO A  87     -13.495  14.899  13.540  1.00 92.85           O  
ATOM    694  CG  PRO A  87     -13.188  17.388   9.615  1.00 92.85           C  
ATOM    695  CD  PRO A  87     -13.393  16.020   8.967  1.00 92.85           C  
ATOM    696  N   LYS A  88     -15.087  14.462  12.019  1.00 93.79           N  
ATOM    697  CA  LYS A  88     -15.972  13.719  12.923  1.00 93.79           C  
ATOM    698  C   LYS A  88     -15.405  12.357  13.334  1.00 93.79           C  
ATOM    699  CB  LYS A  88     -17.341  13.575  12.248  1.00 93.79           C  
ATOM    700  O   LYS A  88     -15.642  11.909  14.448  1.00 93.79           O  
ATOM    701  CG  LYS A  88     -18.370  12.970  13.210  1.00 93.79           C  
ATOM    702  CD  LYS A  88     -19.760  12.936  12.577  1.00 93.79           C  
ATOM    703  CE  LYS A  88     -20.731  12.379  13.618  1.00 93.79           C  
ATOM    704  NZ  LYS A  88     -22.122  12.379  13.112  1.00 93.79           N  
ATOM    705  N   GLU A  89     -14.696  11.673  12.439  1.00 92.75           N  
ATOM    706  CA  GLU A  89     -14.039  10.402  12.769  1.00 92.75           C  
ATOM    707  C   GLU A  89     -12.831  10.626  13.681  1.00 92.75           C  
ATOM    708  CB  GLU A  89     -13.609   9.682  11.486  1.00 92.75           C  
ATOM    709  O   GLU A  89     -12.612   9.833  14.592  1.00 92.75           O  
ATOM    710  CG  GLU A  89     -14.800   9.095  10.709  1.00 92.75           C  
ATOM    711  CD  GLU A  89     -14.442   8.757   9.256  1.00 92.75           C  
ATOM    712  OE1 GLU A  89     -14.879   7.702   8.754  1.00 92.75           O  
ATOM    713  OE2 GLU A  89     -13.817   9.627   8.608  1.00 92.75           O  
ATOM    714  N   LEU A  90     -12.090  11.720  13.477  1.00 92.33           N  
ATOM    715  CA  LEU A  90     -11.021  12.138  14.386  1.00 92.33           C  
ATOM    716  C   LEU A  90     -11.576  12.484  15.769  1.00 92.33           C  
ATOM    717  CB  LEU A  90     -10.253  13.327  13.786  1.00 92.33           C  
ATOM    718  O   LEU A  90     -11.114  11.918  16.752  1.00 92.33           O  
ATOM    719  CG  LEU A  90      -9.395  12.966  12.564  1.00 92.33           C  
ATOM    720  CD1 LEU A  90      -8.842  14.239  11.925  1.00 92.33           C  
ATOM    721  CD2 LEU A  90      -8.212  12.068  12.935  1.00 92.33           C  
ATOM    722  N   GLU A  91     -12.615  13.318  15.837  1.00 95.80           N  
ATOM    723  CA  GLU A  91     -13.289  13.671  17.094  1.00 95.80           C  
ATOM    724  C   GLU A  91     -13.820  12.424  17.820  1.00 95.80           C  
ATOM    725  CB  GLU A  91     -14.431  14.644  16.763  1.00 95.80           C  
ATOM    726  O   GLU A  91     -13.625  12.268  19.024  1.00 95.80           O  
ATOM    727  CG  GLU A  91     -15.194  15.147  17.999  1.00 95.80           C  
ATOM    728  CD  GLU A  91     -16.343  16.107  17.638  1.00 95.80           C  
ATOM    729  OE1 GLU A  91     -16.776  16.858  18.540  1.00 95.80           O  
ATOM    730  OE2 GLU A  91     -16.836  16.058  16.482  1.00 95.80           O  
ATOM    731  N   LEU A  92     -14.434  11.484  17.090  1.00 95.47           N  
ATOM    732  CA  LEU A  92     -14.891  10.218  17.663  1.00 95.47           C  
ATOM    733  C   LEU A  92     -13.731   9.412  18.262  1.00 95.47           C  
ATOM    734  CB  LEU A  92     -15.636   9.405  16.590  1.00 95.47           C  
ATOM    735  O   LEU A  92     -13.886   8.871  19.352  1.00 95.47           O  
ATOM    736  CG  LEU A  92     -16.147   8.035  17.079  1.00 95.47           C  
ATOM    737  CD1 LEU A  92     -17.195   8.166  18.187  1.00 95.47           C  
ATOM    738  CD2 LEU A  92     -16.783   7.279  15.910  1.00 95.47           C  
ATOM    739  N   LEU A  93     -12.593   9.315  17.569  1.00 95.01           N  
ATOM    740  CA  LEU A  93     -11.418   8.605  18.080  1.00 95.01           C  
ATOM    741  C   LEU A  93     -10.793   9.306  19.287  1.00 95.01           C  
ATOM    742  CB  LEU A  93     -10.361   8.456  16.976  1.00 95.01           C  
ATOM    743  O   LEU A  93     -10.372   8.627  20.218  1.00 95.01           O  
ATOM    744  CG  LEU A  93     -10.675   7.392  15.915  1.00 95.01           C  
ATOM    745  CD1 LEU A  93      -9.552   7.413  14.883  1.00 95.01           C  
ATOM    746  CD2 LEU A  93     -10.739   5.973  16.486  1.00 95.01           C  
ATOM    747  N   GLU A  94     -10.738  10.637  19.292  1.00 95.90           N  
ATOM    748  CA  GLU A  94     -10.244  11.418  20.431  1.00 95.90           C  
ATOM    749  C   GLU A  94     -11.097  11.171  21.677  1.00 95.90           C  
ATOM    750  CB  GLU A  94     -10.230  12.913  20.080  1.00 95.90           C  
ATOM    751  O   GLU A  94     -10.562  10.821  22.730  1.00 95.90           O  
ATOM    752  CG  GLU A  94      -9.079  13.275  19.129  1.00 95.90           C  
ATOM    753  CD  GLU A  94      -9.100  14.745  18.674  1.00 95.90           C  
ATOM    754  OE1 GLU A  94      -8.238  15.087  17.831  1.00 95.90           O  
ATOM    755  OE2 GLU A  94      -9.949  15.522  19.164  1.00 95.90           O  
ATOM    756  N   LEU A  95     -12.424  11.265  21.542  1.00 96.78           N  
ATOM    757  CA  LEU A  95     -13.358  10.970  22.627  1.00 96.78           C  
ATOM    758  C   LEU A  95     -13.262   9.508  23.070  1.00 96.78           C  
ATOM    759  CB  LEU A  95     -14.791  11.305  22.179  1.00 96.78           C  
ATOM    760  O   LEU A  95     -13.219   9.236  24.264  1.00 96.78           O  
ATOM    761  CG  LEU A  95     -15.066  12.808  21.987  1.00 96.78           C  
ATOM    762  CD1 LEU A  95     -16.469  12.989  21.403  1.00 96.78           C  
ATOM    763  CD2 LEU A  95     -14.992  13.583  23.305  1.00 96.78           C  
ATOM    764  N   PHE A  96     -13.188   8.570  22.123  1.00 97.18           N  
ATOM    765  CA  PHE A  96     -13.072   7.143  22.412  1.00 97.18           C  
ATOM    766  C   PHE A  96     -11.800   6.816  23.204  1.00 97.18           C  
ATOM    767  CB  PHE A  96     -13.122   6.367  21.092  1.00 97.18           C  
ATOM    768  O   PHE A  96     -11.868   6.120  24.213  1.00 97.18           O  
ATOM    769  CG  PHE A  96     -13.070   4.869  21.266  1.00 97.18           C  
ATOM    770  CD1 PHE A  96     -11.858   4.171  21.107  1.00 97.18           C  
ATOM    771  CD2 PHE A  96     -14.238   4.180  21.636  1.00 97.18           C  
ATOM    772  CE1 PHE A  96     -11.821   2.780  21.300  1.00 97.18           C  
ATOM    773  CE2 PHE A  96     -14.197   2.793  21.834  1.00 97.18           C  
ATOM    774  CZ  PHE A  96     -12.993   2.090  21.651  1.00 97.18           C  
ATOM    775  N   ASN A  97     -10.654   7.371  22.804  1.00 96.16           N  
ATOM    776  CA  ASN A  97      -9.376   7.156  23.488  1.00 96.16           C  
ATOM    777  C   ASN A  97      -9.319   7.804  24.882  1.00 96.16           C  
ATOM    778  CB  ASN A  97      -8.245   7.695  22.599  1.00 96.16           C  
ATOM    779  O   ASN A  97      -8.507   7.389  25.705  1.00 96.16           O  
ATOM    780  CG  ASN A  97      -7.991   6.858  21.358  1.00 96.16           C  
ATOM    781  ND2 ASN A  97      -7.459   7.459  20.321  1.00 96.16           N  
ATOM    782  OD1 ASN A  97      -8.220   5.662  21.294  1.00 96.16           O  
ATOM    783  N   ALA A  98     -10.163   8.803  25.156  1.00 97.06           N  
ATOM    784  CA  ALA A  98     -10.285   9.419  26.476  1.00 97.06           C  
ATOM    785  C   ALA A  98     -11.132   8.591  27.468  1.00 97.06           C  
ATOM    786  CB  ALA A  98     -10.835  10.840  26.290  1.00 97.06           C  
ATOM    787  O   ALA A  98     -11.129   8.889  28.664  1.00 97.06           O  
ATOM    788  N   LEU A  99     -11.851   7.561  27.002  1.00 96.75           N  
ATOM    789  CA  LEU A  99     -12.656   6.676  27.849  1.00 96.75           C  
ATOM    790  C   LEU A  99     -11.806   5.556  28.489  1.00 96.75           C  
ATOM    791  CB  LEU A  99     -13.800   6.059  27.022  1.00 96.75           C  
ATOM    792  O   LEU A  99     -10.894   5.044  27.833  1.00 96.75           O  
ATOM    793  CG  LEU A  99     -14.849   7.044  26.483  1.00 96.75           C  
ATOM    794  CD1 LEU A  99     -15.845   6.293  25.598  1.00 96.75           C  
ATOM    795  CD2 LEU A  99     -15.621   7.749  27.600  1.00 96.75           C  
ATOM    796  N   PRO A 100     -12.129   5.105  29.721  1.00 97.95           N  
ATOM    797  CA  PRO A 100     -11.608   3.852  30.279  1.00 97.95           C  
ATOM    798  C   PRO A 100     -11.924   2.640  29.389  1.00 97.95           C  
ATOM    799  CB  PRO A 100     -12.279   3.696  31.651  1.00 97.95           C  
ATOM    800  O   PRO A 100     -12.941   2.630  28.702  1.00 97.95           O  
ATOM    801  CG  PRO A 100     -12.684   5.119  32.029  1.00 97.95           C  
ATOM    802  CD  PRO A 100     -13.011   5.755  30.680  1.00 97.95           C  
ATOM    803  N   GLU A 101     -11.115   1.578  29.452  1.00 96.37           N  
ATOM    804  CA  GLU A 101     -11.285   0.373  28.613  1.00 96.37           C  
ATOM    805  C   GLU A 101     -12.687  -0.258  28.740  1.00 96.37           C  
ATOM    806  CB  GLU A 101     -10.177  -0.630  28.979  1.00 96.37           C  
ATOM    807  O   GLU A 101     -13.315  -0.594  27.738  1.00 96.37           O  
ATOM    808  CG  GLU A 101     -10.108  -1.851  28.044  1.00 96.37           C  
ATOM    809  CD  GLU A 101      -8.898  -2.762  28.334  1.00 96.37           C  
ATOM    810  OE1 GLU A 101      -8.593  -3.627  27.481  1.00 96.37           O  
ATOM    811  OE2 GLU A 101      -8.263  -2.589  29.402  1.00 96.37           O  
ATOM    812  N   SER A 102     -13.249  -0.305  29.954  1.00 96.53           N  
ATOM    813  CA  SER A 102     -14.618  -0.793  30.182  1.00 96.53           C  
ATOM    814  C   SER A 102     -15.686   0.043  29.466  1.00 96.53           C  
ATOM    815  CB  SER A 102     -14.915  -0.811  31.686  1.00 96.53           C  
ATOM    816  O   SER A 102     -16.687  -0.492  28.985  1.00 96.53           O  
ATOM    817  OG  SER A 102     -14.757   0.476  32.267  1.00 96.53           O  
ATOM    818  N   GLU A 103     -15.477   1.357  29.384  1.00 97.79           N  
ATOM    819  CA  GLU A 103     -16.372   2.284  28.688  1.00 97.79           C  
ATOM    820  C   GLU A 103     -16.174   2.206  27.172  1.00 97.79           C  
ATOM    821  CB  GLU A 103     -16.142   3.718  29.187  1.00 97.79           C  
ATOM    822  O   GLU A 103     -17.149   2.244  26.425  1.00 97.79           O  
ATOM    823  CG  GLU A 103     -16.597   3.956  30.632  1.00 97.79           C  
ATOM    824  CD  GLU A 103     -18.090   3.668  30.826  1.00 97.79           C  
ATOM    825  OE1 GLU A 103     -18.409   2.962  31.809  1.00 97.79           O  
ATOM    826  OE2 GLU A 103     -18.888   4.133  29.984  1.00 97.79           O  
ATOM    827  N   GLN A 104     -14.940   2.013  26.698  1.00 97.72           N  
ATOM    828  CA  GLN A 104     -14.654   1.754  25.285  1.00 97.72           C  
ATOM    829  C   GLN A 104     -15.394   0.505  24.786  1.00 97.72           C  
ATOM    830  CB  GLN A 104     -13.141   1.587  25.086  1.00 97.72           C  
ATOM    831  O   GLN A 104     -16.090   0.553  23.765  1.00 97.72           O  
ATOM    832  CG  GLN A 104     -12.379   2.911  25.205  1.00 97.72           C  
ATOM    833  CD  GLN A 104     -10.884   2.765  24.938  1.00 97.72           C  
ATOM    834  NE2 GLN A 104     -10.096   3.764  25.258  1.00 97.72           N  
ATOM    835  OE1 GLN A 104     -10.391   1.764  24.441  1.00 97.72           O  
ATOM    836  N   ASP A 105     -15.310  -0.598  25.530  1.00 97.40           N  
ATOM    837  CA  ASP A 105     -16.000  -1.847  25.201  1.00 97.40           C  
ATOM    838  C   ASP A 105     -17.520  -1.695  25.223  1.00 97.40           C  
ATOM    839  CB  ASP A 105     -15.583  -2.942  26.191  1.00 97.40           C  
ATOM    840  O   ASP A 105     -18.208  -2.143  24.294  1.00 97.40           O  
ATOM    841  CG  ASP A 105     -14.252  -3.603  25.839  1.00 97.40           C  
ATOM    842  OD1 ASP A 105     -13.895  -3.581  24.634  1.00 97.40           O  
ATOM    843  OD2 ASP A 105     -13.701  -4.257  26.747  1.00 97.40           O  
ATOM    844  N   THR A 106     -18.045  -1.017  26.246  1.00 96.98           N  
ATOM    845  CA  THR A 106     -19.477  -0.716  26.367  1.00 96.98           C  
ATOM    846  C   THR A 106     -19.943   0.121  25.178  1.00 96.98           C  
ATOM    847  CB  THR A 106     -19.778  -0.010  27.698  1.00 96.98           C  
ATOM    848  O   THR A 106     -20.896  -0.252  24.486  1.00 96.98           O  
ATOM    849  CG2 THR A 106     -21.268   0.283  27.874  1.00 96.98           C  
ATOM    850  OG1 THR A 106     -19.404  -0.867  28.751  1.00 96.98           O  
ATOM    851  N   GLN A 107     -19.215   1.190  24.846  1.00 96.50           N  
ATOM    852  CA  GLN A 107     -19.554   2.074  23.739  1.00 96.50           C  
ATOM    853  C   GLN A 107     -19.519   1.340  22.391  1.00 96.50           C  
ATOM    854  CB  GLN A 107     -18.617   3.297  23.755  1.00 96.50           C  
ATOM    855  O   GLN A 107     -20.405   1.543  21.550  1.00 96.50           O  
ATOM    856  CG  GLN A 107     -19.022   4.388  22.752  1.00 96.50           C  
ATOM    857  CD  GLN A 107     -20.445   4.885  22.987  1.00 96.50           C  
ATOM    858  NE2 GLN A 107     -21.442   4.292  22.367  1.00 96.50           N  
ATOM    859  OE1 GLN A 107     -20.702   5.779  23.762  1.00 96.50           O  
ATOM    860  N   LEU A 108     -18.543   0.450  22.178  1.00 96.77           N  
ATOM    861  CA  LEU A 108     -18.481  -0.408  20.993  1.00 96.77           C  
ATOM    862  C   LEU A 108     -19.643  -1.405  20.938  1.00 96.77           C  
ATOM    863  CB  LEU A 108     -17.140  -1.160  20.956  1.00 96.77           C  
ATOM    864  O   LEU A 108     -20.216  -1.614  19.864  1.00 96.77           O  
ATOM    865  CG  LEU A 108     -15.923  -0.315  20.549  1.00 96.77           C  
ATOM    866  CD1 LEU A 108     -14.657  -1.155  20.713  1.00 96.77           C  
ATOM    867  CD2 LEU A 108     -15.992   0.133  19.085  1.00 96.77           C  
ATOM    868  N   ALA A 109     -20.009  -2.030  22.059  1.00 97.13           N  
ATOM    869  CA  ALA A 109     -21.140  -2.952  22.129  1.00 97.13           C  
ATOM    870  C   ALA A 109     -22.462  -2.253  21.771  1.00 97.13           C  
ATOM    871  CB  ALA A 109     -21.181  -3.586  23.524  1.00 97.13           C  
ATOM    872  O   ALA A 109     -23.233  -2.769  20.954  1.00 97.13           O  
ATOM    873  N   GLU A 110     -22.686  -1.046  22.289  1.00 97.21           N  
ATOM    874  CA  GLU A 110     -23.850  -0.225  21.952  1.00 97.21           C  
ATOM    875  C   GLU A 110     -23.887   0.164  20.474  1.00 97.21           C  
ATOM    876  CB  GLU A 110     -23.835   1.067  22.757  1.00 97.21           C  
ATOM    877  O   GLU A 110     -24.925   0.026  19.818  1.00 97.21           O  
ATOM    878  CG  GLU A 110     -24.152   0.875  24.240  1.00 97.21           C  
ATOM    879  CD  GLU A 110     -24.261   2.230  24.948  1.00 97.21           C  
ATOM    880  OE1 GLU A 110     -24.676   2.206  26.123  1.00 97.21           O  
ATOM    881  OE2 GLU A 110     -24.054   3.268  24.263  1.00 97.21           O  
ATOM    882  N   MET A 111     -22.756   0.620  19.920  1.00 97.04           N  
ATOM    883  CA  MET A 111     -22.659   0.963  18.500  1.00 97.04           C  
ATOM    884  C   MET A 111     -22.989  -0.247  17.616  1.00 97.04           C  
ATOM    885  CB  MET A 111     -21.264   1.516  18.168  1.00 97.04           C  
ATOM    886  O   MET A 111     -23.783  -0.128  16.679  1.00 97.04           O  
ATOM    887  CG  MET A 111     -21.088   2.974  18.609  1.00 97.04           C  
ATOM    888  SD  MET A 111     -19.605   3.753  17.915  1.00 97.04           S  
ATOM    889  CE  MET A 111     -18.320   3.224  19.081  1.00 97.04           C  
ATOM    890  N   ARG A 112     -22.465  -1.435  17.948  1.00 96.52           N  
ATOM    891  CA  ARG A 112     -22.778  -2.689  17.240  1.00 96.52           C  
ATOM    892  C   ARG A 112     -24.264  -3.037  17.327  1.00 96.52           C  
ATOM    893  CB  ARG A 112     -21.932  -3.838  17.809  1.00 96.52           C  
ATOM    894  O   ARG A 112     -24.871  -3.377  16.308  1.00 96.52           O  
ATOM    895  CG  ARG A 112     -20.446  -3.754  17.427  1.00 96.52           C  
ATOM    896  CD  ARG A 112     -19.668  -4.844  18.174  1.00 96.52           C  
ATOM    897  NE  ARG A 112     -18.206  -4.693  18.020  1.00 96.52           N  
ATOM    898  NH1 ARG A 112     -17.621  -4.674  20.260  1.00 96.52           N  
ATOM    899  NH2 ARG A 112     -16.040  -4.509  18.716  1.00 96.52           N  
ATOM    900  CZ  ARG A 112     -17.307  -4.629  18.994  1.00 96.52           C  
ATOM    901  N   ALA A 113     -24.866  -2.931  18.514  1.00 97.40           N  
ATOM    902  CA  ALA A 113     -26.291  -3.191  18.710  1.00 97.40           C  
ATOM    903  C   ALA A 113     -27.158  -2.221  17.891  1.00 97.40           C  
ATOM    904  CB  ALA A 113     -26.610  -3.115  20.207  1.00 97.40           C  
ATOM    905  O   ALA A 113     -28.094  -2.646  17.212  1.00 97.40           O  
ATOM    906  N   ARG A 114     -26.802  -0.931  17.879  1.00 97.53           N  
ATOM    907  CA  ARG A 114     -27.494   0.106  17.106  1.00 97.53           C  
ATOM    908  C   ARG A 114     -27.432  -0.167  15.601  1.00 97.53           C  
ATOM    909  CB  ARG A 114     -26.910   1.471  17.503  1.00 97.53           C  
ATOM    910  O   ARG A 114     -28.470  -0.132  14.944  1.00 97.53           O  
ATOM    911  CG  ARG A 114     -27.726   2.639  16.935  1.00 97.53           C  
ATOM    912  CD  ARG A 114     -27.187   4.005  17.389  1.00 97.53           C  
ATOM    913  NE  ARG A 114     -27.309   4.202  18.851  1.00 97.53           N  
ATOM    914  NH1 ARG A 114     -25.403   5.452  19.212  1.00 97.53           N  
ATOM    915  NH2 ARG A 114     -26.649   4.838  20.944  1.00 97.53           N  
ATOM    916  CZ  ARG A 114     -26.460   4.830  19.655  1.00 97.53           C  
ATOM    917  N   VAL A 115     -26.260  -0.518  15.067  1.00 94.08           N  
ATOM    918  CA  VAL A 115     -26.091  -0.893  13.648  1.00 94.08           C  
ATOM    919  C   VAL A 115     -26.934  -2.123  13.293  1.00 94.08           C  
ATOM    920  CB  VAL A 115     -24.601  -1.125  13.319  1.00 94.08           C  
ATOM    921  O   VAL A 115     -27.659  -2.112  12.297  1.00 94.08           O  
ATOM    922  CG1 VAL A 115     -24.388  -1.736  11.926  1.00 94.08           C  
ATOM    923  CG2 VAL A 115     -23.830   0.200  13.358  1.00 94.08           C  
ATOM    924  N   LYS A 116     -26.908  -3.170  14.130  1.00 95.95           N  
ATOM    925  CA  LYS A 116     -27.729  -4.377  13.931  1.00 95.95           C  
ATOM    926  C   LYS A 116     -29.226  -4.052  13.913  1.00 95.95           C  
ATOM    927  CB  LYS A 116     -27.382  -5.399  15.024  1.00 95.95           C  
ATOM    928  O   LYS A 116     -29.948  -4.552  13.049  1.00 95.95           O  
ATOM    929  CG  LYS A 116     -28.130  -6.730  14.848  1.00 95.95           C  
ATOM    930  CD  LYS A 116     -27.753  -7.701  15.973  1.00 95.95           C  
ATOM    931  CE  LYS A 116     -28.519  -9.021  15.827  1.00 95.95           C  
ATOM    932  NZ  LYS A 116     -28.182  -9.965  16.923  1.00 95.95           N  
ATOM    933  N   ASN A 117     -29.682  -3.208  14.837  1.00 96.53           N  
ATOM    934  CA  ASN A 117     -31.079  -2.791  14.919  1.00 96.53           C  
ATOM    935  C   ASN A 117     -31.507  -1.982  13.690  1.00 96.53           C  
ATOM    936  CB  ASN A 117     -31.304  -2.011  16.223  1.00 96.53           C  
ATOM    937  O   ASN A 117     -32.580  -2.245  13.156  1.00 96.53           O  
ATOM    938  CG  ASN A 117     -31.280  -2.896  17.458  1.00 96.53           C  
ATOM    939  ND2 ASN A 117     -31.192  -2.302  18.625  1.00 96.53           N  
ATOM    940  OD1 ASN A 117     -31.375  -4.113  17.399  1.00 96.53           O  
ATOM    941  N   PHE A 118     -30.670  -1.067  13.190  1.00 93.48           N  
ATOM    942  CA  PHE A 118     -30.971  -0.328  11.961  1.00 93.48           C  
ATOM    943  C   PHE A 118     -31.074  -1.236  10.736  1.00 93.48           C  
ATOM    944  CB  PHE A 118     -29.929   0.769  11.718  1.00 93.48           C  
ATOM    945  O   PHE A 118     -32.013  -1.084   9.959  1.00 93.48           O  
ATOM    946  CG  PHE A 118     -30.131   2.020  12.550  1.00 93.48           C  
ATOM    947  CD1 PHE A 118     -31.377   2.678  12.546  1.00 93.48           C  
ATOM    948  CD2 PHE A 118     -29.058   2.572  13.273  1.00 93.48           C  
ATOM    949  CE1 PHE A 118     -31.560   3.856  13.288  1.00 93.48           C  
ATOM    950  CE2 PHE A 118     -29.234   3.771  13.988  1.00 93.48           C  
ATOM    951  CZ  PHE A 118     -30.488   4.403  14.011  1.00 93.48           C  
ATOM    952  N   ASN A 119     -30.181  -2.217  10.592  1.00 91.29           N  
ATOM    953  CA  ASN A 119     -30.269  -3.190   9.499  1.00 91.29           C  
ATOM    954  C   ASN A 119     -31.565  -4.010   9.579  1.00 91.29           C  
ATOM    955  CB  ASN A 119     -29.027  -4.095   9.528  1.00 91.29           C  
ATOM    956  O   ASN A 119     -32.242  -4.202   8.572  1.00 91.29           O  
ATOM    957  CG  ASN A 119     -27.762  -3.376   9.094  1.00 91.29           C  
ATOM    958  ND2 ASN A 119     -26.609  -3.894   9.445  1.00 91.29           N  
ATOM    959  OD1 ASN A 119     -27.777  -2.362   8.422  1.00 91.29           O  
ATOM    960  N   LYS A 120     -31.957  -4.446  10.783  1.00 95.17           N  
ATOM    961  CA  LYS A 120     -33.231  -5.145  10.995  1.00 95.17           C  
ATOM    962  C   LYS A 120     -34.432  -4.256  10.651  1.00 95.17           C  
ATOM    963  CB  LYS A 120     -33.287  -5.667  12.437  1.00 95.17           C  
ATOM    964  O   LYS A 120     -35.319  -4.696   9.925  1.00 95.17           O  
ATOM    965  CG  LYS A 120     -34.598  -6.416  12.711  1.00 95.17           C  
ATOM    966  CD  LYS A 120     -34.659  -6.939  14.149  1.00 95.17           C  
ATOM    967  CE  LYS A 120     -36.081  -7.449  14.392  1.00 95.17           C  
ATOM    968  NZ  LYS A 120     -36.316  -7.864  15.792  1.00 95.17           N  
ATOM    969  N   LEU A 121     -34.445  -3.013  11.133  1.00 94.88           N  
ATOM    970  CA  LEU A 121     -35.507  -2.048  10.846  1.00 94.88           C  
ATOM    971  C   LEU A 121     -35.605  -1.757   9.341  1.00 94.88           C  
ATOM    972  CB  LEU A 121     -35.239  -0.767  11.657  1.00 94.88           C  
ATOM    973  O   LEU A 121     -36.702  -1.689   8.796  1.00 94.88           O  
ATOM    974  CG  LEU A 121     -36.276   0.351  11.438  1.00 94.88           C  
ATOM    975  CD1 LEU A 121     -37.684  -0.068  11.863  1.00 94.88           C  
ATOM    976  CD2 LEU A 121     -35.872   1.585  12.245  1.00 94.88           C  
ATOM    977  N   PHE A 122     -34.470  -1.638   8.650  1.00 91.52           N  
ATOM    978  CA  PHE A 122     -34.430  -1.455   7.202  1.00 91.52           C  
ATOM    979  C   PHE A 122     -35.098  -2.624   6.457  1.00 91.52           C  
ATOM    980  CB  PHE A 122     -32.973  -1.255   6.772  1.00 91.52           C  
ATOM    981  O   PHE A 122     -35.949  -2.394   5.598  1.00 91.52           O  
ATOM    982  CG  PHE A 122     -32.804  -1.060   5.282  1.00 91.52           C  
ATOM    983  CD1 PHE A 122     -32.267  -2.090   4.490  1.00 91.52           C  
ATOM    984  CD2 PHE A 122     -33.202   0.151   4.685  1.00 91.52           C  
ATOM    985  CE1 PHE A 122     -32.106  -1.900   3.107  1.00 91.52           C  
ATOM    986  CE2 PHE A 122     -33.054   0.335   3.299  1.00 91.52           C  
ATOM    987  CZ  PHE A 122     -32.503  -0.690   2.510  1.00 91.52           C  
ATOM    988  N   GLU A 123     -34.801  -3.869   6.838  1.00 91.91           N  
ATOM    989  CA  GLU A 123     -35.458  -5.066   6.290  1.00 91.91           C  
ATOM    990  C   GLU A 123     -36.971  -5.099   6.567  1.00 91.91           C  
ATOM    991  CB  GLU A 123     -34.806  -6.324   6.892  1.00 91.91           C  
ATOM    992  O   GLU A 123     -37.770  -5.475   5.703  1.00 91.91           O  
ATOM    993  CG  GLU A 123     -33.397  -6.602   6.349  1.00 91.91           C  
ATOM    994  CD  GLU A 123     -33.397  -6.874   4.840  1.00 91.91           C  
ATOM    995  OE1 GLU A 123     -32.396  -6.512   4.187  1.00 91.91           O  
ATOM    996  OE2 GLU A 123     -34.405  -7.446   4.355  1.00 91.91           O  
ATOM    997  N   GLU A 124     -37.396  -4.688   7.763  1.00 95.16           N  
ATOM    998  CA  GLU A 124     -38.814  -4.580   8.123  1.00 95.16           C  
ATOM    999  C   GLU A 124     -39.540  -3.537   7.261  1.00 95.16           C  
ATOM   1000  CB  GLU A 124     -38.957  -4.255   9.618  1.00 95.16           C  
ATOM   1001  O   GLU A 124     -40.614  -3.822   6.719  1.00 95.16           O  
ATOM   1002  CG  GLU A 124     -38.603  -5.464  10.500  1.00 95.16           C  
ATOM   1003  CD  GLU A 124     -38.564  -5.149  12.004  1.00 95.16           C  
ATOM   1004  OE1 GLU A 124     -38.210  -6.084  12.765  1.00 95.16           O  
ATOM   1005  OE2 GLU A 124     -38.890  -4.011  12.399  1.00 95.16           O  
ATOM   1006  N   LEU A 125     -38.929  -2.365   7.059  1.00 92.67           N  
ATOM   1007  CA  LEU A 125     -39.460  -1.299   6.207  1.00 92.67           C  
ATOM   1008  C   LEU A 125     -39.528  -1.719   4.730  1.00 92.67           C  
ATOM   1009  CB  LEU A 125     -38.603  -0.031   6.382  1.00 92.67           C  
ATOM   1010  O   LEU A 125     -40.529  -1.445   4.063  1.00 92.67           O  
ATOM   1011  CG  LEU A 125     -38.748   0.669   7.749  1.00 92.67           C  
ATOM   1012  CD1 LEU A 125     -37.728   1.804   7.846  1.00 92.67           C  
ATOM   1013  CD2 LEU A 125     -40.144   1.263   7.952  1.00 92.67           C  
ATOM   1014  N   LEU A 126     -38.520  -2.436   4.218  1.00 87.29           N  
ATOM   1015  CA  LEU A 126     -38.544  -2.998   2.862  1.00 87.29           C  
ATOM   1016  C   LEU A 126     -39.714  -3.972   2.673  1.00 87.29           C  
ATOM   1017  CB  LEU A 126     -37.209  -3.704   2.555  1.00 87.29           C  
ATOM   1018  O   LEU A 126     -40.459  -3.863   1.695  1.00 87.29           O  
ATOM   1019  CG  LEU A 126     -36.032  -2.787   2.176  1.00 87.29           C  
ATOM   1020  CD1 LEU A 126     -34.812  -3.662   1.893  1.00 87.29           C  
ATOM   1021  CD2 LEU A 126     -36.324  -1.965   0.914  1.00 87.29           C  
ATOM   1022  N   LYS A 127     -39.929  -4.886   3.627  1.00 93.29           N  
ATOM   1023  CA  LYS A 127     -41.061  -5.829   3.601  1.00 93.29           C  
ATOM   1024  C   LYS A 127     -42.407  -5.109   3.687  1.00 93.29           C  
ATOM   1025  CB  LYS A 127     -40.921  -6.839   4.747  1.00 93.29           C  
ATOM   1026  O   LYS A 127     -43.339  -5.487   2.976  1.00 93.29           O  
ATOM   1027  CG  LYS A 127     -39.799  -7.849   4.477  1.00 93.29           C  
ATOM   1028  CD  LYS A 127     -39.551  -8.724   5.710  1.00 93.29           C  
ATOM   1029  CE  LYS A 127     -38.353  -9.637   5.435  1.00 93.29           C  
ATOM   1030  NZ  LYS A 127     -37.947 -10.394   6.643  1.00 93.29           N  
ATOM   1031  N   ALA A 128     -42.523  -4.074   4.521  1.00 93.14           N  
ATOM   1032  CA  ALA A 128     -43.738  -3.266   4.623  1.00 93.14           C  
ATOM   1033  C   ALA A 128     -44.064  -2.574   3.288  1.00 93.14           C  
ATOM   1034  CB  ALA A 128     -43.580  -2.267   5.774  1.00 93.14           C  
ATOM   1035  O   ALA A 128     -45.187  -2.699   2.797  1.00 93.14           O  
ATOM   1036  N   ARG A 129     -43.063  -1.958   2.644  1.00 87.67           N  
ATOM   1037  CA  ARG A 129     -43.203  -1.322   1.323  1.00 87.67           C  
ATOM   1038  C   ARG A 129     -43.608  -2.310   0.221  1.00 87.67           C  
ATOM   1039  CB  ARG A 129     -41.883  -0.610   0.990  1.00 87.67           C  
ATOM   1040  O   ARG A 129     -44.385  -1.977  -0.669  1.00 87.67           O  
ATOM   1041  CG  ARG A 129     -41.987   0.226  -0.292  1.00 87.67           C  
ATOM   1042  CD  ARG A 129     -40.668   0.951  -0.566  1.00 87.67           C  
ATOM   1043  NE  ARG A 129     -40.757   1.760  -1.795  1.00 87.67           N  
ATOM   1044  NH1 ARG A 129     -38.602   2.551  -1.790  1.00 87.67           N  
ATOM   1045  NH2 ARG A 129     -40.001   3.169  -3.416  1.00 87.67           N  
ATOM   1046  CZ  ARG A 129     -39.789   2.486  -2.327  1.00 87.67           C  
ATOM   1047  N   GLN A 130     -43.110  -3.544   0.267  1.00 86.60           N  
ATOM   1048  CA  GLN A 130     -43.508  -4.583  -0.691  1.00 86.60           C  
ATOM   1049  C   GLN A 130     -44.964  -5.030  -0.506  1.00 86.60           C  
ATOM   1050  CB  GLN A 130     -42.583  -5.793  -0.553  1.00 86.60           C  
ATOM   1051  O   GLN A 130     -45.628  -5.359  -1.486  1.00 86.60           O  
ATOM   1052  CG  GLN A 130     -41.182  -5.539  -1.124  1.00 86.60           C  
ATOM   1053  CD  GLN A 130     -40.234  -6.699  -0.840  1.00 86.60           C  
ATOM   1054  NE2 GLN A 130     -39.001  -6.623  -1.289  1.00 86.60           N  
ATOM   1055  OE1 GLN A 130     -40.581  -7.697  -0.227  1.00 86.60           O  
ATOM   1056  N   ARG A 131     -45.473  -5.043   0.733  1.00 87.83           N  
ATOM   1057  CA  ARG A 131     -46.879  -5.374   1.019  1.00 87.83           C  
ATOM   1058  C   ARG A 131     -47.828  -4.289   0.519  1.00 87.83           C  
ATOM   1059  CB  ARG A 131     -47.086  -5.595   2.523  1.00 87.83           C  
ATOM   1060  O   ARG A 131     -48.880  -4.632  -0.006  1.00 87.83           O  
ATOM   1061  CG  ARG A 131     -46.420  -6.877   3.036  1.00 87.83           C  
ATOM   1062  CD  ARG A 131     -46.468  -6.880   4.567  1.00 87.83           C  
ATOM   1063  NE  ARG A 131     -45.789  -8.057   5.138  1.00 87.83           N  
ATOM   1064  NH1 ARG A 131     -45.995  -7.449   7.345  1.00 87.83           N  
ATOM   1065  NH2 ARG A 131     -44.974  -9.360   6.821  1.00 87.83           N  
ATOM   1066  CZ  ARG A 131     -45.590  -8.281   6.425  1.00 87.83           C  
ATOM   1067  N   THR A 132     -47.457  -3.014   0.657  1.00 86.01           N  
ATOM   1068  CA  THR A 132     -48.273  -1.892   0.165  1.00 86.01           C  
ATOM   1069  C   THR A 132     -48.327  -1.835  -1.358  1.00 86.01           C  
ATOM   1070  CB  THR A 132     -47.793  -0.541   0.716  1.00 86.01           C  
ATOM   1071  O   THR A 132     -49.375  -1.515  -1.888  1.00 86.01           O  
ATOM   1072  CG2 THR A 132     -48.011  -0.448   2.226  1.00 86.01           C  
ATOM   1073  OG1 THR A 132     -46.417  -0.354   0.487  1.00 86.01           O  
ATOM   1074  N   ASN A 133     -47.251  -2.203  -2.062  1.00 78.33           N  
ATOM   1075  CA  ASN A 133     -47.224  -2.208  -3.533  1.00 78.33           C  
ATOM   1076  C   ASN A 133     -47.949  -3.402  -4.183  1.00 78.33           C  
ATOM   1077  CB  ASN A 133     -45.759  -2.182  -4.002  1.00 78.33           C  
ATOM   1078  O   ASN A 133     -48.140  -3.405  -5.394  1.00 78.33           O  
ATOM   1079  CG  ASN A 133     -45.094  -0.824  -3.899  1.00 78.33           C  
ATOM   1080  ND2 ASN A 133     -43.874  -0.718  -4.370  1.00 78.33           N  
ATOM   1081  OD1 ASN A 133     -45.623   0.163  -3.422  1.00 78.33           O  
ATOM   1082  N   LYS A 134     -48.274  -4.450  -3.415  1.00 69.50           N  
ATOM   1083  CA  LYS A 134     -49.020  -5.623  -3.906  1.00 69.50           C  
ATOM   1084  C   LYS A 134     -50.539  -5.492  -3.726  1.00 69.50           C  
ATOM   1085  CB  LYS A 134     -48.498  -6.902  -3.232  1.00 69.50           C  
ATOM   1086  O   LYS A 134     -51.254  -6.400  -4.139  1.00 69.50           O  
ATOM   1087  CG  LYS A 134     -47.164  -7.382  -3.819  1.00 69.50           C  
ATOM   1088  CD  LYS A 134     -46.769  -8.718  -3.175  1.00 69.50           C  
ATOM   1089  CE  LYS A 134     -45.453  -9.222  -3.772  1.00 69.50           C  
ATOM   1090  NZ  LYS A 134     -45.109 -10.575  -3.266  1.00 69.50           N  
ATOM   1091  N   ARG A 135     -51.004  -4.432  -3.062  1.00 62.05           N  
ATOM   1092  CA  ARG A 135     -52.421  -4.077  -2.919  1.00 62.05           C  
ATOM   1093  C   ARG A 135     -52.772  -3.005  -3.935  1.00 62.05           C  
ATOM   1094  CB  ARG A 135     -52.708  -3.560  -1.507  1.00 62.05           C  
ATOM   1095  O   ARG A 135     -53.923  -3.050  -4.407  1.00 62.05           O  
ATOM   1096  CG  ARG A 135     -52.687  -4.677  -0.463  1.00 62.05           C  
ATOM   1097  CD  ARG A 135     -53.097  -4.092   0.891  1.00 62.05           C  
ATOM   1098  NE  ARG A 135     -53.294  -5.144   1.903  1.00 62.05           N  
ATOM   1099  NH1 ARG A 135     -54.200  -3.800   3.524  1.00 62.05           N  
ATOM   1100  NH2 ARG A 135     -54.014  -5.991   3.888  1.00 62.05           N  
ATOM   1101  CZ  ARG A 135     -53.831  -4.973   3.096  1.00 62.05           C  
ATOM   1102  OXT ARG A 135     -51.875  -2.167  -4.156  1.00 62.05           O  
TER    1103      ARG A 135                                                      
ENDMDL                                                                          
END                                                                             
