# Supplementary material for: Escherichia coli transcription factors of unknown function: sequence features and possible evolutionary relationships
Source: PeerJ. 2022 Jul 20;10:e13772. doi: 10.7717/peerj.13772 (PMC9308461; doi:10.7717/peerj.13772)
Supplement: Supplemental Information 18 [file peerj-10-13772-s018.zip › Raw Data/PDB files/Reference proteins/AraC AF-P0A9E0-F1-model_v1.pdb]

HEADER                                            01-JUL-21                     
TITLE     ALPHAFOLD V2.0 PREDICTION FOR ARABINOSE OPERON REGULATORY PROTEIN     
TITLE    2 (P0A9E0)                                                             
COMPND    MOL_ID: 1;                                                            
COMPND   2 MOLECULE: ARABINOSE OPERON REGULATORY PROTEIN;                       
COMPND   3 CHAIN: A                                                             
SOURCE    MOL_ID: 1;                                                            
SOURCE   2 ORGANISM_SCIENTIFIC: ESCHERICHIA COLI (STRAIN K12);                  
SOURCE   3 ORGANISM_TAXID: 83333                                                
REMARK   1                                                                      
REMARK   1 REFERENCE 1                                                          
REMARK   1  AUTH   JOHN JUMPER, RICHARD EVANS, ALEXANDER PRITZEL, TIM GREEN,    
REMARK   1  AUTH 2 MICHAEL FIGURNOV, OLAF RONNEBERGER, KATHRYN TUNYASUVUNAKOOL, 
REMARK   1  AUTH 3 RUSS BATES, AUGUSTIN ZIDEK, ANNA POTAPENKO, ALEX BRIDGLAND,  
REMARK   1  AUTH 4 CLEMENS MEYER, SIMON A A KOHL, ANDREW J BALLARD,             
REMARK   1  AUTH 5 ANDREW COWIE, BERNARDINO ROMERA-PAREDES, STANISLAV NIKOLOV,  
REMARK   1  AUTH 6 RISHUB JAIN, JONAS ADLER, TREVOR BACK, STIG PETERSEN,        
REMARK   1  AUTH 7 DAVID REIMAN, ELLEN CLANCY, MICHAL ZIELINSKI,                
REMARK   1  AUTH 8 MARTIN STEINEGGER, MICHALINA PACHOLSKA, TAMAS BERGHAMMER,    
REMARK   1  AUTH 9 DAVID SILVER, ORIOL VINYALS, ANDREW W SENIOR,                
REMARK   1  AUTH10 KORAY KAVUKCUOGLU, PUSHMEET KOHLI, DEMIS HASSABIS            
REMARK   1  TITL   HIGHLY ACCURATE PROTEIN STRUCTURE PREDICTION WITH ALPHAFOLD  
REMARK   1  REF    NATURE                                     2021              
REMARK   1                                                                      
REMARK   1 DISCLAIMERS                                                          
REMARK   1 ALPHAFOLD DATA, COPYRIGHT (2021) DEEPMIND TECHNOLOGIES LIMITED. THE  
REMARK   1 INFORMATION PROVIDED IS THEORETICAL MODELLING ONLY AND CAUTION SHOULD
REMARK   1 BE EXERCISED IN ITS USE. IT IS PROVIDED "AS-IS" WITHOUT ANY WARRANTY 
REMARK   1 OF ANY KIND, WHETHER EXPRESSED OR IMPLIED. NO WARRANTY IS GIVEN THAT 
REMARK   1 USE OF THE INFORMATION SHALL NOT INFRINGE THE RIGHTS OF ANY THIRD    
REMARK   1 PARTY. THE INFORMATION IS NOT INTENDED TO BE A SUBSTITUTE FOR        
REMARK   1 PROFESSIONAL MEDICAL ADVICE, DIAGNOSIS, OR TREATMENT, AND DOES NOT   
REMARK   1 CONSTITUTE MEDICAL OR OTHER PROFESSIONAL ADVICE. IT IS AVAILABLE FOR 
REMARK   1 ACADEMIC AND COMMERCIAL PURPOSES, UNDER CC-BY 4.0 LICENCE.           
DBREF  XXXX A    1   292  UNP    P0A9E0   ARAC_ECOLI       1    292             
SEQRES   1 A  292  MET ALA GLU ALA GLN ASN ASP PRO LEU LEU PRO GLY TYR          
SEQRES   2 A  292  SER PHE ASN ALA HIS LEU VAL ALA GLY LEU THR PRO ILE          
SEQRES   3 A  292  GLU ALA ASN GLY TYR LEU ASP PHE PHE ILE ASP ARG PRO          
SEQRES   4 A  292  LEU GLY MET LYS GLY TYR ILE LEU ASN LEU THR ILE ARG          
SEQRES   5 A  292  GLY GLN GLY VAL VAL LYS ASN GLN GLY ARG GLU PHE VAL          
SEQRES   6 A  292  CYS ARG PRO GLY ASP ILE LEU LEU PHE PRO PRO GLY GLU          
SEQRES   7 A  292  ILE HIS HIS TYR GLY ARG HIS PRO GLU ALA ARG GLU TRP          
SEQRES   8 A  292  TYR HIS GLN TRP VAL TYR PHE ARG PRO ARG ALA TYR TRP          
SEQRES   9 A  292  HIS GLU TRP LEU ASN TRP PRO SER ILE PHE ALA ASN THR          
SEQRES  10 A  292  GLY PHE PHE ARG PRO ASP GLU ALA HIS GLN PRO HIS PHE          
SEQRES  11 A  292  SER ASP LEU PHE GLY GLN ILE ILE ASN ALA GLY GLN GLY          
SEQRES  12 A  292  GLU GLY ARG TYR SER GLU LEU LEU ALA ILE ASN LEU LEU          
SEQRES  13 A  292  GLU GLN LEU LEU LEU ARG ARG MET GLU ALA ILE ASN GLU          
SEQRES  14 A  292  SER LEU HIS PRO PRO MET ASP ASN ARG VAL ARG GLU ALA          
SEQRES  15 A  292  CYS GLN TYR ILE SER ASP HIS LEU ALA ASP SER ASN PHE          
SEQRES  16 A  292  ASP ILE ALA SER VAL ALA GLN HIS VAL CYS LEU SER PRO          
SEQRES  17 A  292  SER ARG LEU SER HIS LEU PHE ARG GLN GLN LEU GLY ILE          
SEQRES  18 A  292  SER VAL LEU SER TRP ARG GLU ASP GLN ARG ILE SER GLN          
SEQRES  19 A  292  ALA LYS LEU LEU LEU SER THR THR ARG MET PRO ILE ALA          
SEQRES  20 A  292  THR VAL GLY ARG ASN VAL GLY PHE ASP ASP GLN LEU TYR          
SEQRES  21 A  292  PHE SER ARG VAL PHE LYS LYS CYS THR GLY ALA SER PRO          
SEQRES  22 A  292  SER GLU PHE ARG ALA GLY CYS GLU GLU LYS VAL ASN ASP          
SEQRES  23 A  292  VAL ALA VAL LYS LEU SER                                      
CRYST1    1.000    1.000    1.000  90.00  90.00  90.00 P 1                      
ORIGX1      1.000000  0.000000  0.000000        0.00000                         
ORIGX2      0.000000  1.000000  0.000000        0.00000                         
ORIGX3      0.000000  0.000000  1.000000        0.00000                         
SCALE1      1.000000  0.000000  0.000000        0.00000                         
SCALE2      0.000000  1.000000  0.000000        0.00000                         
SCALE3      0.000000  0.000000  1.000000        0.00000                         
MODEL        0                                                                  
ATOM      1  N   MET A   1     -19.373  21.504  -0.813  1.00 34.50           N  
ATOM      2  CA  MET A   1     -18.460  20.374  -0.539  1.00 34.50           C  
ATOM      3  C   MET A   1     -17.194  20.651  -1.320  1.00 34.50           C  
ATOM      4  CB  MET A   1     -19.085  19.049  -1.002  1.00 34.50           C  
ATOM      5  O   MET A   1     -17.331  20.967  -2.491  1.00 34.50           O  
ATOM      6  CG  MET A   1     -20.103  18.508   0.008  1.00 34.50           C  
ATOM      7  SD  MET A   1     -21.243  17.258  -0.643  1.00 34.50           S  
ATOM      8  CE  MET A   1     -20.125  16.148  -1.551  1.00 34.50           C  
ATOM      9  N   ALA A   2     -16.011  20.634  -0.702  1.00 39.43           N  
ATOM     10  CA  ALA A   2     -14.779  20.654  -1.490  1.00 39.43           C  
ATOM     11  C   ALA A   2     -14.786  19.401  -2.378  1.00 39.43           C  
ATOM     12  CB  ALA A   2     -13.570  20.702  -0.547  1.00 39.43           C  
ATOM     13  O   ALA A   2     -15.045  18.310  -1.863  1.00 39.43           O  
ATOM     14  N   GLU A   3     -14.605  19.563  -3.688  1.00 35.88           N  
ATOM     15  CA  GLU A   3     -14.443  18.428  -4.596  1.00 35.88           C  
ATOM     16  C   GLU A   3     -13.272  17.578  -4.095  1.00 35.88           C  
ATOM     17  CB  GLU A   3     -14.217  18.910  -6.038  1.00 35.88           C  
ATOM     18  O   GLU A   3     -12.213  18.102  -3.742  1.00 35.88           O  
ATOM     19  CG  GLU A   3     -15.518  19.451  -6.655  1.00 35.88           C  
ATOM     20  CD  GLU A   3     -15.343  19.985  -8.086  1.00 35.88           C  
ATOM     21  OE1 GLU A   3     -16.373  20.044  -8.792  1.00 35.88           O  
ATOM     22  OE2 GLU A   3     -14.207  20.372  -8.434  1.00 35.88           O  
ATOM     23  N   ALA A   4     -13.484  16.267  -3.973  1.00 48.96           N  
ATOM     24  CA  ALA A   4     -12.415  15.365  -3.582  1.00 48.96           C  
ATOM     25  C   ALA A   4     -11.350  15.378  -4.688  1.00 48.96           C  
ATOM     26  CB  ALA A   4     -12.992  13.969  -3.321  1.00 48.96           C  
ATOM     27  O   ALA A   4     -11.651  15.102  -5.848  1.00 48.96           O  
ATOM     28  N   GLN A   5     -10.111  15.719  -4.330  1.00 53.80           N  
ATOM     29  CA  GLN A   5      -8.972  15.631  -5.235  1.00 53.80           C  
ATOM     30  C   GLN A   5      -8.791  14.164  -5.644  1.00 53.80           C  
ATOM     31  CB  GLN A   5      -7.734  16.201  -4.520  1.00 53.80           C  
ATOM     32  O   GLN A   5      -8.434  13.336  -4.808  1.00 53.80           O  
ATOM     33  CG  GLN A   5      -6.430  16.065  -5.319  1.00 53.80           C  
ATOM     34  CD  GLN A   5      -6.546  16.717  -6.683  1.00 53.80           C  
ATOM     35  NE2 GLN A   5      -6.422  15.952  -7.735  1.00 53.80           N  
ATOM     36  OE1 GLN A   5      -6.807  17.893  -6.834  1.00 53.80           O  
ATOM     37  N   ASN A   6      -9.055  13.856  -6.916  1.00 55.28           N  
ATOM     38  CA  ASN A   6      -9.049  12.490  -7.454  1.00 55.28           C  
ATOM     39  C   ASN A   6      -7.764  12.133  -8.214  1.00 55.28           C  
ATOM     40  CB  ASN A   6     -10.290  12.299  -8.340  1.00 55.28           C  
ATOM     41  O   ASN A   6      -7.544  10.963  -8.508  1.00 55.28           O  
ATOM     42  CG  ASN A   6     -11.585  12.239  -7.550  1.00 55.28           C  
ATOM     43  ND2 ASN A   6     -12.682  12.618  -8.161  1.00 55.28           N  
ATOM     44  OD1 ASN A   6     -11.642  11.822  -6.404  1.00 55.28           O  
ATOM     45  N   ASP A   7      -6.908  13.115  -8.507  1.00 62.03           N  
ATOM     46  CA  ASP A   7      -5.580  12.860  -9.071  1.00 62.03           C  
ATOM     47  C   ASP A   7      -4.567  12.567  -7.943  1.00 62.03           C  
ATOM     48  CB  ASP A   7      -5.117  14.026  -9.957  1.00 62.03           C  
ATOM     49  O   ASP A   7      -4.274  13.484  -7.168  1.00 62.03           O  
ATOM     50  CG  ASP A   7      -3.850  13.712 -10.753  1.00 62.03           C  
ATOM     51  OD1 ASP A   7      -3.097  12.808 -10.324  1.00 62.03           O  
ATOM     52  OD2 ASP A   7      -3.621  14.419 -11.753  1.00 62.03           O  
ATOM     53  N   PRO A   8      -4.021  11.338  -7.842  1.00 63.75           N  
ATOM     54  CA  PRO A   8      -3.019  10.940  -6.844  1.00 63.75           C  
ATOM     55  C   PRO A   8      -1.678  11.683  -6.945  1.00 63.75           C  
ATOM     56  CB  PRO A   8      -2.852   9.428  -7.036  1.00 63.75           C  
ATOM     57  O   PRO A   8      -0.857  11.614  -6.018  1.00 63.75           O  
ATOM     58  CG  PRO A   8      -3.200   9.226  -8.508  1.00 63.75           C  
ATOM     59  CD  PRO A   8      -4.306  10.230  -8.739  1.00 63.75           C  
ATOM     60  N   LEU A   9      -1.438  12.394  -8.046  1.00 57.35           N  
ATOM     61  CA  LEU A   9      -0.244  13.206  -8.263  1.00 57.35           C  
ATOM     62  C   LEU A   9      -0.390  14.617  -7.690  1.00 57.35           C  
ATOM     63  CB  LEU A   9       0.059  13.255  -9.769  1.00 57.35           C  
ATOM     64  O   LEU A   9       0.617  15.240  -7.354  1.00 57.35           O  
ATOM     65  CG  LEU A   9       0.217  11.867 -10.418  1.00 57.35           C  
ATOM     66  CD1 LEU A   9       0.355  12.026 -11.925  1.00 57.35           C  
ATOM     67  CD2 LEU A   9       1.448  11.133  -9.873  1.00 57.35           C  
ATOM     68  N   LEU A  10      -1.621  15.106  -7.522  1.00 67.98           N  
ATOM     69  CA  LEU A  10      -1.884  16.468  -7.071  1.00 67.98           C  
ATOM     70  C   LEU A  10      -2.040  16.563  -5.539  1.00 67.98           C  
ATOM     71  CB  LEU A  10      -3.098  17.043  -7.816  1.00 67.98           C  
ATOM     72  O   LEU A  10      -2.521  15.625  -4.888  1.00 67.98           O  
ATOM     73  CG  LEU A  10      -2.933  17.173  -9.344  1.00 67.98           C  
ATOM     74  CD1 LEU A  10      -4.204  17.764  -9.957  1.00 67.98           C  
ATOM     75  CD2 LEU A  10      -1.771  18.091  -9.731  1.00 67.98           C  
ATOM     76  N   PRO A  11      -1.654  17.703  -4.930  1.00 57.79           N  
ATOM     77  CA  PRO A  11      -1.857  17.943  -3.506  1.00 57.79           C  
ATOM     78  C   PRO A  11      -3.330  17.793  -3.106  1.00 57.79           C  
ATOM     79  CB  PRO A  11      -1.349  19.367  -3.243  1.00 57.79           C  
ATOM     80  O   PRO A  11      -4.211  18.369  -3.733  1.00 57.79           O  
ATOM     81  CG  PRO A  11      -0.356  19.612  -4.376  1.00 57.79           C  
ATOM     82  CD  PRO A  11      -0.962  18.833  -5.538  1.00 57.79           C  
ATOM     83  N   GLY A  12      -3.596  17.047  -2.032  1.00 53.97           N  
ATOM     84  CA  GLY A  12      -4.948  16.849  -1.494  1.00 53.97           C  
ATOM     85  C   GLY A  12      -5.577  15.482  -1.780  1.00 53.97           C  
ATOM     86  O   GLY A  12      -6.610  15.184  -1.181  1.00 53.97           O  
ATOM     87  N   TYR A  13      -4.965  14.626  -2.613  1.00 56.34           N  
ATOM     88  CA  TYR A  13      -5.468  13.264  -2.831  1.00 56.34           C  
ATOM     89  C   TYR A  13      -5.425  12.432  -1.548  1.00 56.34           C  
ATOM     90  CB  TYR A  13      -4.699  12.547  -3.939  1.00 56.34           C  
ATOM     91  O   TYR A  13      -4.394  12.311  -0.875  1.00 56.34           O  
ATOM     92  CG  TYR A  13      -5.271  11.178  -4.286  1.00 56.34           C  
ATOM     93  CD1 TYR A  13      -4.740  10.011  -3.707  1.00 56.34           C  
ATOM     94  CD2 TYR A  13      -6.306  11.066  -5.229  1.00 56.34           C  
ATOM     95  CE1 TYR A  13      -5.243   8.745  -4.061  1.00 56.34           C  
ATOM     96  CE2 TYR A  13      -6.828   9.806  -5.577  1.00 56.34           C  
ATOM     97  OH  TYR A  13      -6.773   7.419  -5.346  1.00 56.34           O  
ATOM     98  CZ  TYR A  13      -6.292   8.640  -4.997  1.00 56.34           C  
ATOM     99  N   SER A  14      -6.558  11.819  -1.211  1.00 52.77           N  
ATOM    100  CA  SER A  14      -6.665  10.960  -0.041  1.00 52.77           C  
ATOM    101  C   SER A  14      -6.159   9.553  -0.364  1.00 52.77           C  
ATOM    102  CB  SER A  14      -8.108  10.945   0.460  1.00 52.77           C  
ATOM    103  O   SER A  14      -6.887   8.726  -0.908  1.00 52.77           O  
ATOM    104  OG  SER A  14      -8.160  10.288   1.708  1.00 52.77           O  
ATOM    105  N   PHE A  15      -4.925   9.235   0.036  1.00 54.66           N  
ATOM    106  CA  PHE A  15      -4.380   7.866   0.008  1.00 54.66           C  
ATOM    107  C   PHE A  15      -4.974   6.977   1.121  1.00 54.66           C  
ATOM    108  CB  PHE A  15      -2.850   7.910   0.024  1.00 54.66           C  
ATOM    109  O   PHE A  15      -4.270   6.364   1.926  1.00 54.66           O  
ATOM    110  CG  PHE A  15      -2.254   8.374  -1.285  1.00 54.66           C  
ATOM    111  CD1 PHE A  15      -2.093   7.455  -2.341  1.00 54.66           C  
ATOM    112  CD2 PHE A  15      -1.863   9.716  -1.457  1.00 54.66           C  
ATOM    113  CE1 PHE A  15      -1.508   7.864  -3.551  1.00 54.66           C  
ATOM    114  CE2 PHE A  15      -1.270  10.123  -2.667  1.00 54.66           C  
ATOM    115  CZ  PHE A  15      -1.086   9.195  -3.708  1.00 54.66           C  
ATOM    116  N   ASN A  16      -6.301   6.950   1.195  1.00 53.06           N  
ATOM    117  CA  ASN A  16      -7.087   6.163   2.139  1.00 53.06           C  
ATOM    118  C   ASN A  16      -7.425   4.749   1.606  1.00 53.06           C  
ATOM    119  CB  ASN A  16      -8.318   7.008   2.506  1.00 53.06           C  
ATOM    120  O   ASN A  16      -7.910   3.892   2.347  1.00 53.06           O  
ATOM    121  CG  ASN A  16      -8.093   7.962   3.672  1.00 53.06           C  
ATOM    122  ND2 ASN A  16      -9.131   8.657   4.073  1.00 53.06           N  
ATOM    123  OD1 ASN A  16      -7.029   8.068   4.271  1.00 53.06           O  
ATOM    124  N   ALA A  17      -7.139   4.464   0.334  1.00 64.97           N  
ATOM    125  CA  ALA A  17      -7.216   3.114  -0.223  1.00 64.97           C  
ATOM    126  C   ALA A  17      -6.058   2.223   0.275  1.00 64.97           C  
ATOM    127  CB  ALA A  17      -7.266   3.231  -1.743  1.00 64.97           C  
ATOM    128  O   ALA A  17      -4.989   2.732   0.621  1.00 64.97           O  
ATOM    129  N   HIS A  18      -6.268   0.899   0.333  1.00 75.61           N  
ATOM    130  CA  HIS A  18      -5.184  -0.029   0.693  1.00 75.61           C  
ATOM    131  C   HIS A  18      -4.208  -0.217  -0.463  1.00 75.61           C  
ATOM    132  CB  HIS A  18      -5.720  -1.398   1.130  1.00 75.61           C  
ATOM    133  O   HIS A  18      -3.039  -0.496  -0.213  1.00 75.61           O  
ATOM    134  CG  HIS A  18      -6.442  -1.349   2.443  1.00 75.61           C  
ATOM    135  CD2 HIS A  18      -5.884  -1.213   3.685  1.00 75.61           C  
ATOM    136  ND1 HIS A  18      -7.798  -1.456   2.609  1.00 75.61           N  
ATOM    137  CE1 HIS A  18      -8.054  -1.350   3.926  1.00 75.61           C  
ATOM    138  NE2 HIS A  18      -6.929  -1.144   4.608  1.00 75.61           N  
ATOM    139  N   LEU A  19      -4.680  -0.038  -1.699  1.00 88.69           N  
ATOM    140  CA  LEU A  19      -3.865  -0.037  -2.903  1.00 88.69           C  
ATOM    141  C   LEU A  19      -4.433   0.964  -3.917  1.00 88.69           C  
ATOM    142  CB  LEU A  19      -3.782  -1.481  -3.427  1.00 88.69           C  
ATOM    143  O   LEU A  19      -5.636   0.982  -4.166  1.00 88.69           O  
ATOM    144  CG  LEU A  19      -2.801  -1.692  -4.597  1.00 88.69           C  
ATOM    145  CD1 LEU A  19      -2.357  -3.154  -4.610  1.00 88.69           C  
ATOM    146  CD2 LEU A  19      -3.435  -1.388  -5.958  1.00 88.69           C  
ATOM    147  N   VAL A  20      -3.564   1.791  -4.496  1.00 90.04           N  
ATOM    148  CA  VAL A  20      -3.854   2.642  -5.660  1.00 90.04           C  
ATOM    149  C   VAL A  20      -2.714   2.468  -6.643  1.00 90.04           C  
ATOM    150  CB  VAL A  20      -3.981   4.138  -5.308  1.00 90.04           C  
ATOM    151  O   VAL A  20      -1.556   2.478  -6.237  1.00 90.04           O  
ATOM    152  CG1 VAL A  20      -4.452   4.964  -6.512  1.00 90.04           C  
ATOM    153  CG2 VAL A  20      -4.975   4.371  -4.176  1.00 90.04           C  
ATOM    154  N   ALA A  21      -3.021   2.334  -7.925  1.00 93.98           N  
ATOM    155  CA  ALA A  21      -2.010   2.184  -8.955  1.00 93.98           C  
ATOM    156  C   ALA A  21      -2.339   3.047 -10.172  1.00 93.98           C  
ATOM    157  CB  ALA A  21      -1.882   0.696  -9.287  1.00 93.98           C  
ATOM    158  O   ALA A  21      -3.506   3.336 -10.451  1.00 93.98           O  
ATOM    159  N   GLY A  22      -1.306   3.456 -10.898  1.00 94.24           N  
ATOM    160  CA  GLY A  22      -1.469   4.282 -12.082  1.00 94.24           C  
ATOM    161  C   GLY A  22      -0.234   4.329 -12.967  1.00 94.24           C  
ATOM    162  O   GLY A  22       0.823   3.788 -12.645  1.00 94.24           O  
ATOM    163  N   LEU A  23      -0.401   5.001 -14.100  1.00 95.31           N  
ATOM    164  CA  LEU A  23       0.657   5.364 -15.031  1.00 95.31           C  
ATOM    165  C   LEU A  23       0.771   6.885 -15.037  1.00 95.31           C  
ATOM    166  CB  LEU A  23       0.305   4.813 -16.426  1.00 95.31           C  
ATOM    167  O   LEU A  23      -0.233   7.574 -15.206  1.00 95.31           O  
ATOM    168  CG  LEU A  23       1.212   5.320 -17.564  1.00 95.31           C  
ATOM    169  CD1 LEU A  23       2.637   4.787 -17.452  1.00 95.31           C  
ATOM    170  CD2 LEU A  23       0.655   4.882 -18.916  1.00 95.31           C  
ATOM    171  N   THR A  24       1.990   7.392 -14.918  1.00 95.37           N  
ATOM    172  CA  THR A  24       2.274   8.822 -15.018  1.00 95.37           C  
ATOM    173  C   THR A  24       3.158   9.069 -16.243  1.00 95.37           C  
ATOM    174  CB  THR A  24       2.946   9.320 -13.744  1.00 95.37           C  
ATOM    175  O   THR A  24       4.355   8.763 -16.201  1.00 95.37           O  
ATOM    176  CG2 THR A  24       3.142  10.833 -13.753  1.00 95.37           C  
ATOM    177  OG1 THR A  24       2.168   9.017 -12.612  1.00 95.37           O  
ATOM    178  N   PRO A  25       2.591   9.582 -17.349  1.00 95.82           N  
ATOM    179  CA  PRO A  25       3.350   9.949 -18.537  1.00 95.82           C  
ATOM    180  C   PRO A  25       3.903  11.372 -18.389  1.00 95.82           C  
ATOM    181  CB  PRO A  25       2.338   9.820 -19.679  1.00 95.82           C  
ATOM    182  O   PRO A  25       3.153  12.343 -18.452  1.00 95.82           O  
ATOM    183  CG  PRO A  25       1.004  10.203 -19.039  1.00 95.82           C  
ATOM    184  CD  PRO A  25       1.157   9.736 -17.592  1.00 95.82           C  
ATOM    185  N   ILE A  26       5.213  11.517 -18.185  1.00 96.49           N  
ATOM    186  CA  ILE A  26       5.855  12.834 -18.087  1.00 96.49           C  
ATOM    187  C   ILE A  26       6.580  13.132 -19.394  1.00 96.49           C  
ATOM    188  CB  ILE A  26       6.770  12.949 -16.847  1.00 96.49           C  
ATOM    189  O   ILE A  26       7.589  12.513 -19.705  1.00 96.49           O  
ATOM    190  CG1 ILE A  26       5.987  12.533 -15.581  1.00 96.49           C  
ATOM    191  CG2 ILE A  26       7.267  14.401 -16.755  1.00 96.49           C  
ATOM    192  CD1 ILE A  26       6.719  12.692 -14.246  1.00 96.49           C  
ATOM    193  N   GLU A  27       6.080  14.094 -20.156  1.00 97.04           N  
ATOM    194  CA  GLU A  27       6.704  14.613 -21.381  1.00 97.04           C  
ATOM    195  C   GLU A  27       7.387  15.948 -21.067  1.00 97.04           C  
ATOM    196  CB  GLU A  27       5.618  14.824 -22.444  1.00 97.04           C  
ATOM    197  O   GLU A  27       6.862  16.727 -20.272  1.00 97.04           O  
ATOM    198  CG  GLU A  27       4.963  13.525 -22.953  1.00 97.04           C  
ATOM    199  CD  GLU A  27       5.711  12.819 -24.094  1.00 97.04           C  
ATOM    200  OE1 GLU A  27       5.302  11.673 -24.392  1.00 97.04           O  
ATOM    201  OE2 GLU A  27       6.641  13.415 -24.677  1.00 97.04           O  
ATOM    202  N   ALA A  28       8.528  16.249 -21.690  1.00 96.50           N  
ATOM    203  CA  ALA A  28       9.207  17.527 -21.487  1.00 96.50           C  
ATOM    204  C   ALA A  28       8.302  18.718 -21.850  1.00 96.50           C  
ATOM    205  CB  ALA A  28      10.517  17.548 -22.283  1.00 96.50           C  
ATOM    206  O   ALA A  28       7.745  18.775 -22.946  1.00 96.50           O  
ATOM    207  N   ASN A  29       8.206  19.697 -20.947  1.00 93.68           N  
ATOM    208  CA  ASN A  29       7.289  20.843 -21.021  1.00 93.68           C  
ATOM    209  C   ASN A  29       5.792  20.470 -20.976  1.00 93.68           C  
ATOM    210  CB  ASN A  29       7.624  21.758 -22.216  1.00 93.68           C  
ATOM    211  O   ASN A  29       4.939  21.298 -21.297  1.00 93.68           O  
ATOM    212  CG  ASN A  29       9.105  21.999 -22.408  1.00 93.68           C  
ATOM    213  ND2 ASN A  29       9.693  21.411 -23.424  1.00 93.68           N  
ATOM    214  OD1 ASN A  29       9.756  22.705 -21.659  1.00 93.68           O  
ATOM    215  N   GLY A  30       5.458  19.232 -20.601  1.00 92.35           N  
ATOM    216  CA  GLY A  30       4.086  18.788 -20.378  1.00 92.35           C  
ATOM    217  C   GLY A  30       3.528  19.251 -19.029  1.00 92.35           C  
ATOM    218  O   GLY A  30       4.259  19.688 -18.145  1.00 92.35           O  
ATOM    219  N   TYR A  31       2.214  19.106 -18.831  1.00 91.76           N  
ATOM    220  CA  TYR A  31       1.551  19.541 -17.589  1.00 91.76           C  
ATOM    221  C   TYR A  31       2.002  18.764 -16.335  1.00 91.76           C  
ATOM    222  CB  TYR A  31       0.025  19.463 -17.762  1.00 91.76           C  
ATOM    223  O   TYR A  31       1.887  19.273 -15.223  1.00 91.76           O  
ATOM    224  CG  TYR A  31      -0.595  18.117 -17.422  1.00 91.76           C  
ATOM    225  CD1 TYR A  31      -0.707  17.102 -18.393  1.00 91.76           C  
ATOM    226  CD2 TYR A  31      -1.054  17.884 -16.110  1.00 91.76           C  
ATOM    227  CE1 TYR A  31      -1.286  15.862 -18.052  1.00 91.76           C  
ATOM    228  CE2 TYR A  31      -1.649  16.655 -15.770  1.00 91.76           C  
ATOM    229  OH  TYR A  31      -2.287  14.431 -16.403  1.00 91.76           O  
ATOM    230  CZ  TYR A  31      -1.763  15.638 -16.741  1.00 91.76           C  
ATOM    231  N   LEU A  32       2.513  17.540 -16.519  1.00 91.72           N  
ATOM    232  CA  LEU A  32       3.073  16.685 -15.465  1.00 91.72           C  
ATOM    233  C   LEU A  32       4.587  16.857 -15.284  1.00 91.72           C  
ATOM    234  CB  LEU A  32       2.728  15.208 -15.742  1.00 91.72           C  
ATOM    235  O   LEU A  32       5.178  16.151 -14.471  1.00 91.72           O  
ATOM    236  CG  LEU A  32       1.236  14.877 -15.649  1.00 91.72           C  
ATOM    237  CD1 LEU A  32       0.989  13.435 -16.089  1.00 91.72           C  
ATOM    238  CD2 LEU A  32       0.684  15.073 -14.233  1.00 91.72           C  
ATOM    239  N   ASP A  33       5.233  17.755 -16.037  1.00 94.76           N  
ATOM    240  CA  ASP A  33       6.688  17.958 -16.015  1.00 94.76           C  
ATOM    241  C   ASP A  33       7.130  18.821 -14.829  1.00 94.76           C  
ATOM    242  CB  ASP A  33       7.176  18.484 -17.370  1.00 94.76           C  
ATOM    243  O   ASP A  33       7.698  19.903 -14.970  1.00 94.76           O  
ATOM    244  CG  ASP A  33       8.683  18.298 -17.579  1.00 94.76           C  
ATOM    245  OD1 ASP A  33       9.290  17.363 -17.011  1.00 94.76           O  
ATOM    246  OD2 ASP A  33       9.272  19.009 -18.427  1.00 94.76           O  
ATOM    247  N   PHE A  34       6.829  18.333 -13.630  1.00 93.00           N  
ATOM    248  CA  PHE A  34       7.257  18.903 -12.364  1.00 93.00           C  
ATOM    249  C   PHE A  34       7.860  17.815 -11.477  1.00 93.00           C  
ATOM    250  CB  PHE A  34       6.093  19.647 -11.693  1.00 93.00           C  
ATOM    251  O   PHE A  34       7.613  16.620 -11.647  1.00 93.00           O  
ATOM    252  CG  PHE A  34       4.876  18.801 -11.360  1.00 93.00           C  
ATOM    253  CD1 PHE A  34       3.828  18.673 -12.291  1.00 93.00           C  
ATOM    254  CD2 PHE A  34       4.760  18.184 -10.100  1.00 93.00           C  
ATOM    255  CE1 PHE A  34       2.681  17.927 -11.968  1.00 93.00           C  
ATOM    256  CE2 PHE A  34       3.610  17.442  -9.777  1.00 93.00           C  
ATOM    257  CZ  PHE A  34       2.576  17.299 -10.716  1.00 93.00           C  
ATOM    258  N   PHE A  35       8.675  18.232 -10.511  1.00 94.02           N  
ATOM    259  CA  PHE A  35       9.182  17.313  -9.502  1.00 94.02           C  
ATOM    260  C   PHE A  35       8.092  17.032  -8.470  1.00 94.02           C  
ATOM    261  CB  PHE A  35      10.469  17.855  -8.869  1.00 94.02           C  
ATOM    262  O   PHE A  35       7.530  17.952  -7.875  1.00 94.02           O  
ATOM    263  CG  PHE A  35      11.713  17.466  -9.645  1.00 94.02           C  
ATOM    264  CD1 PHE A  35      12.581  16.488  -9.127  1.00 94.02           C  
ATOM    265  CD2 PHE A  35      11.974  18.031 -10.908  1.00 94.02           C  
ATOM    266  CE1 PHE A  35      13.698  16.067  -9.868  1.00 94.02           C  
ATOM    267  CE2 PHE A  35      13.092  17.612 -11.651  1.00 94.02           C  
ATOM    268  CZ  PHE A  35      13.952  16.630 -11.133  1.00 94.02           C  
ATOM    269  N   ILE A  36       7.823  15.751  -8.230  1.00 93.24           N  
ATOM    270  CA  ILE A  36       7.078  15.317  -7.055  1.00 93.24           C  
ATOM    271  C   ILE A  36       7.946  15.620  -5.840  1.00 93.24           C  
ATOM    272  CB  ILE A  36       6.738  13.811  -7.132  1.00 93.24           C  
ATOM    273  O   ILE A  36       9.060  15.110  -5.761  1.00 93.24           O  
ATOM    274  CG1 ILE A  36       5.935  13.433  -8.398  1.00 93.24           C  
ATOM    275  CG2 ILE A  36       5.979  13.366  -5.866  1.00 93.24           C  
ATOM    276  CD1 ILE A  36       4.653  14.238  -8.626  1.00 93.24           C  
ATOM    277  N   ASP A  37       7.426  16.415  -4.907  1.00 92.44           N  
ATOM    278  CA  ASP A  37       8.097  16.771  -3.656  1.00 92.44           C  
ATOM    279  C   ASP A  37       7.205  16.425  -2.452  1.00 92.44           C  
ATOM    280  CB  ASP A  37       8.510  18.251  -3.678  1.00 92.44           C  
ATOM    281  O   ASP A  37       6.126  16.989  -2.249  1.00 92.44           O  
ATOM    282  CG  ASP A  37       9.322  18.651  -2.439  1.00 92.44           C  
ATOM    283  OD1 ASP A  37       9.781  17.739  -1.708  1.00 92.44           O  
ATOM    284  OD2 ASP A  37       9.460  19.871  -2.209  1.00 92.44           O  
ATOM    285  N   ARG A  38       7.630  15.426  -1.675  1.00 92.16           N  
ATOM    286  CA  ARG A  38       6.984  14.965  -0.439  1.00 92.16           C  
ATOM    287  C   ARG A  38       8.081  14.757   0.616  1.00 92.16           C  
ATOM    288  CB  ARG A  38       6.119  13.704  -0.670  1.00 92.16           C  
ATOM    289  O   ARG A  38       8.538  13.623   0.791  1.00 92.16           O  
ATOM    290  CG  ARG A  38       5.096  13.861  -1.812  1.00 92.16           C  
ATOM    291  CD  ARG A  38       4.302  12.578  -2.104  1.00 92.16           C  
ATOM    292  NE  ARG A  38       3.275  12.835  -3.138  1.00 92.16           N  
ATOM    293  NH1 ARG A  38       2.612  10.680  -3.611  1.00 92.16           N  
ATOM    294  NH2 ARG A  38       1.614  12.378  -4.632  1.00 92.16           N  
ATOM    295  CZ  ARG A  38       2.514  11.963  -3.784  1.00 92.16           C  
ATOM    296  N   PRO A  39       8.488  15.808   1.354  1.00 90.38           N  
ATOM    297  CA  PRO A  39       9.610  15.746   2.299  1.00 90.38           C  
ATOM    298  C   PRO A  39       9.329  14.884   3.541  1.00 90.38           C  
ATOM    299  CB  PRO A  39       9.894  17.204   2.677  1.00 90.38           C  
ATOM    300  O   PRO A  39      10.252  14.500   4.248  1.00 90.38           O  
ATOM    301  CG  PRO A  39       8.551  17.903   2.477  1.00 90.38           C  
ATOM    302  CD  PRO A  39       7.971  17.170   1.272  1.00 90.38           C  
ATOM    303  N   LEU A  40       8.059  14.568   3.813  1.00 88.83           N  
ATOM    304  CA  LEU A  40       7.641  13.638   4.874  1.00 88.83           C  
ATOM    305  C   LEU A  40       7.239  12.260   4.328  1.00 88.83           C  
ATOM    306  CB  LEU A  40       6.503  14.272   5.693  1.00 88.83           C  
ATOM    307  O   LEU A  40       6.684  11.438   5.059  1.00 88.83           O  
ATOM    308  CG  LEU A  40       6.850  15.612   6.362  1.00 88.83           C  
ATOM    309  CD1 LEU A  40       5.631  16.111   7.139  1.00 88.83           C  
ATOM    310  CD2 LEU A  40       8.027  15.497   7.333  1.00 88.83           C  
ATOM    311  N   GLY A  41       7.451  12.032   3.032  1.00 88.64           N  
ATOM    312  CA  GLY A  41       7.052  10.810   2.363  1.00 88.64           C  
ATOM    313  C   GLY A  41       5.551  10.555   2.398  1.00 88.64           C  
ATOM    314  O   GLY A  41       4.722  11.468   2.385  1.00 88.64           O  
ATOM    315  N   MET A  42       5.197   9.274   2.405  1.00 88.19           N  
ATOM    316  CA  MET A  42       3.816   8.806   2.490  1.00 88.19           C  
ATOM    317  C   MET A  42       3.633   7.811   3.629  1.00 88.19           C  
ATOM    318  CB  MET A  42       3.403   8.185   1.158  1.00 88.19           C  
ATOM    319  O   MET A  42       4.592   7.295   4.187  1.00 88.19           O  
ATOM    320  CG  MET A  42       3.304   9.256   0.077  1.00 88.19           C  
ATOM    321  SD  MET A  42       2.691   8.577  -1.461  1.00 88.19           S  
ATOM    322  CE  MET A  42       0.959   8.398  -1.060  1.00 88.19           C  
ATOM    323  N   LYS A  43       2.377   7.514   3.977  1.00 84.22           N  
ATOM    324  CA  LYS A  43       2.046   6.550   5.042  1.00 84.22           C  
ATOM    325  C   LYS A  43       2.186   5.081   4.628  1.00 84.22           C  
ATOM    326  CB  LYS A  43       0.618   6.796   5.542  1.00 84.22           C  
ATOM    327  O   LYS A  43       2.132   4.213   5.488  1.00 84.22           O  
ATOM    328  CG  LYS A  43       0.437   8.171   6.195  1.00 84.22           C  
ATOM    329  CD  LYS A  43      -0.999   8.292   6.714  1.00 84.22           C  
ATOM    330  CE  LYS A  43      -1.221   9.669   7.341  1.00 84.22           C  
ATOM    331  NZ  LYS A  43      -2.635   9.836   7.754  1.00 84.22           N  
ATOM    332  N   GLY A  44       2.263   4.812   3.329  1.00 87.30           N  
ATOM    333  CA  GLY A  44       2.362   3.469   2.754  1.00 87.30           C  
ATOM    334  C   GLY A  44       3.581   3.371   1.847  1.00 87.30           C  
ATOM    335  O   GLY A  44       4.303   4.355   1.688  1.00 87.30           O  
ATOM    336  N   TYR A  45       3.779   2.195   1.266  1.00 92.78           N  
ATOM    337  CA  TYR A  45       4.843   1.949   0.305  1.00 92.78           C  
ATOM    338  C   TYR A  45       4.444   2.456  -1.081  1.00 92.78           C  
ATOM    339  CB  TYR A  45       5.174   0.453   0.258  1.00 92.78           C  
ATOM    340  O   TYR A  45       3.258   2.476  -1.415  1.00 92.78           O  
ATOM    341  CG  TYR A  45       5.950  -0.060   1.455  1.00 92.78           C  
ATOM    342  CD1 TYR A  45       7.333  -0.295   1.351  1.00 92.78           C  
ATOM    343  CD2 TYR A  45       5.301  -0.276   2.684  1.00 92.78           C  
ATOM    344  CE1 TYR A  45       8.060  -0.791   2.448  1.00 92.78           C  
ATOM    345  CE2 TYR A  45       6.032  -0.727   3.800  1.00 92.78           C  
ATOM    346  OH  TYR A  45       8.100  -1.450   4.757  1.00 92.78           O  
ATOM    347  CZ  TYR A  45       7.407  -1.007   3.678  1.00 92.78           C  
ATOM    348  N   ILE A  46       5.433   2.820  -1.897  1.00 95.66           N  
ATOM    349  CA  ILE A  46       5.258   3.015  -3.338  1.00 95.66           C  
ATOM    350  C   ILE A  46       6.257   2.146  -4.085  1.00 95.66           C  
ATOM    351  CB  ILE A  46       5.398   4.487  -3.774  1.00 95.66           C  
ATOM    352  O   ILE A  46       7.456   2.245  -3.845  1.00 95.66           O  
ATOM    353  CG1 ILE A  46       4.377   5.383  -3.056  1.00 95.66           C  
ATOM    354  CG2 ILE A  46       5.213   4.610  -5.303  1.00 95.66           C  
ATOM    355  CD1 ILE A  46       4.628   6.863  -3.355  1.00 95.66           C  
ATOM    356  N   LEU A  47       5.766   1.355  -5.030  1.00 97.76           N  
ATOM    357  CA  LEU A  47       6.581   0.817  -6.110  1.00 97.76           C  
ATOM    358  C   LEU A  47       6.513   1.744  -7.320  1.00 97.76           C  
ATOM    359  CB  LEU A  47       6.101  -0.588  -6.472  1.00 97.76           C  
ATOM    360  O   LEU A  47       5.439   2.257  -7.627  1.00 97.76           O  
ATOM    361  CG  LEU A  47       6.554  -1.665  -5.478  1.00 97.76           C  
ATOM    362  CD1 LEU A  47       5.785  -2.950  -5.770  1.00 97.76           C  
ATOM    363  CD2 LEU A  47       8.043  -1.968  -5.603  1.00 97.76           C  
ATOM    364  N   ASN A  48       7.633   1.938  -8.011  1.00 97.43           N  
ATOM    365  CA  ASN A  48       7.721   2.760  -9.214  1.00 97.43           C  
ATOM    366  C   ASN A  48       8.580   2.046 -10.269  1.00 97.43           C  
ATOM    367  CB  ASN A  48       8.265   4.140  -8.800  1.00 97.43           C  
ATOM    368  O   ASN A  48       9.789   1.925 -10.089  1.00 97.43           O  
ATOM    369  CG  ASN A  48       8.201   5.166  -9.912  1.00 97.43           C  
ATOM    370  ND2 ASN A  48       7.886   6.402  -9.598  1.00 97.43           N  
ATOM    371  OD1 ASN A  48       8.434   4.882 -11.068  1.00 97.43           O  
ATOM    372  N   LEU A  49       7.944   1.553 -11.332  1.00 98.42           N  
ATOM    373  CA  LEU A  49       8.583   0.948 -12.495  1.00 98.42           C  
ATOM    374  C   LEU A  49       8.731   1.995 -13.599  1.00 98.42           C  
ATOM    375  CB  LEU A  49       7.762  -0.265 -12.973  1.00 98.42           C  
ATOM    376  O   LEU A  49       7.737   2.508 -14.114  1.00 98.42           O  
ATOM    377  CG  LEU A  49       8.192  -0.834 -14.343  1.00 98.42           C  
ATOM    378  CD1 LEU A  49       9.597  -1.437 -14.348  1.00 98.42           C  
ATOM    379  CD2 LEU A  49       7.228  -1.926 -14.791  1.00 98.42           C  
ATOM    380  N   THR A  50       9.960   2.247 -14.039  1.00 98.16           N  
ATOM    381  CA  THR A  50      10.191   3.030 -15.258  1.00 98.16           C  
ATOM    382  C   THR A  50       9.973   2.148 -16.485  1.00 98.16           C  
ATOM    383  CB  THR A  50      11.584   3.658 -15.251  1.00 98.16           C  
ATOM    384  O   THR A  50      10.611   1.107 -16.625  1.00 98.16           O  
ATOM    385  CG2 THR A  50      11.876   4.463 -16.519  1.00 98.16           C  
ATOM    386  OG1 THR A  50      11.657   4.561 -14.175  1.00 98.16           O  
ATOM    387  N   ILE A  51       9.091   2.579 -17.391  1.00 96.86           N  
ATOM    388  CA  ILE A  51       8.754   1.846 -18.624  1.00 96.86           C  
ATOM    389  C   ILE A  51       9.326   2.509 -19.883  1.00 96.86           C  
ATOM    390  CB  ILE A  51       7.228   1.622 -18.748  1.00 96.86           C  
ATOM    391  O   ILE A  51       9.627   1.825 -20.857  1.00 96.86           O  
ATOM    392  CG1 ILE A  51       6.421   2.937 -18.791  1.00 96.86           C  
ATOM    393  CG2 ILE A  51       6.724   0.721 -17.608  1.00 96.86           C  
ATOM    394  CD1 ILE A  51       4.980   2.749 -19.270  1.00 96.86           C  
ATOM    395  N   ARG A  52       9.500   3.838 -19.879  1.00 96.92           N  
ATOM    396  CA  ARG A  52      10.038   4.598 -21.019  1.00 96.92           C  
ATOM    397  C   ARG A  52      10.743   5.863 -20.546  1.00 96.92           C  
ATOM    398  CB  ARG A  52       8.904   4.932 -22.013  1.00 96.92           C  
ATOM    399  O   ARG A  52      10.379   6.430 -19.515  1.00 96.92           O  
ATOM    400  CG  ARG A  52       9.398   5.014 -23.463  1.00 96.92           C  
ATOM    401  CD  ARG A  52       8.237   5.133 -24.463  1.00 96.92           C  
ATOM    402  NE  ARG A  52       7.543   6.431 -24.401  1.00 96.92           N  
ATOM    403  NH1 ARG A  52       5.497   5.807 -25.229  1.00 96.92           N  
ATOM    404  NH2 ARG A  52       5.899   7.941 -24.801  1.00 96.92           N  
ATOM    405  CZ  ARG A  52       6.318   6.718 -24.795  1.00 96.92           C  
ATOM    406  N   GLY A  53      11.723   6.327 -21.317  1.00 97.79           N  
ATOM    407  CA  GLY A  53      12.462   7.541 -20.986  1.00 97.79           C  
ATOM    408  C   GLY A  53      13.320   7.395 -19.727  1.00 97.79           C  
ATOM    409  O   GLY A  53      13.798   6.300 -19.431  1.00 97.79           O  
ATOM    410  N   GLN A  54      13.561   8.498 -19.013  1.00 98.11           N  
ATOM    411  CA  GLN A  54      14.407   8.497 -17.812  1.00 98.11           C  
ATOM    412  C   GLN A  54      13.905   9.481 -16.759  1.00 98.11           C  
ATOM    413  CB  GLN A  54      15.865   8.850 -18.148  1.00 98.11           C  
ATOM    414  O   GLN A  54      13.660  10.650 -17.058  1.00 98.11           O  
ATOM    415  CG  GLN A  54      16.516   7.917 -19.178  1.00 98.11           C  
ATOM    416  CD  GLN A  54      17.952   8.298 -19.511  1.00 98.11           C  
ATOM    417  NE2 GLN A  54      18.654   7.483 -20.268  1.00 98.11           N  
ATOM    418  OE1 GLN A  54      18.482   9.326 -19.132  1.00 98.11           O  
ATOM    419  N   GLY A  55      13.827   9.022 -15.514  1.00 97.70           N  
ATOM    420  CA  GLY A  55      13.556   9.863 -14.353  1.00 97.70           C  
ATOM    421  C   GLY A  55      14.802  10.054 -13.501  1.00 97.70           C  
ATOM    422  O   GLY A  55      15.776   9.311 -13.614  1.00 97.70           O  
ATOM    423  N   VAL A  56      14.761  11.026 -12.602  1.00 97.18           N  
ATOM    424  CA  VAL A  56      15.775  11.228 -11.571  1.00 97.18           C  
ATOM    425  C   VAL A  56      15.108  11.287 -10.207  1.00 97.18           C  
ATOM    426  CB  VAL A  56      16.659  12.449 -11.877  1.00 97.18           C  
ATOM    427  O   VAL A  56      14.125  12.001 -10.016  1.00 97.18           O  
ATOM    428  CG1 VAL A  56      15.900  13.778 -11.909  1.00 97.18           C  
ATOM    429  CG2 VAL A  56      17.817  12.559 -10.880  1.00 97.18           C  
ATOM    430  N   VAL A  57      15.657  10.536  -9.259  1.00 95.17           N  
ATOM    431  CA  VAL A  57      15.269  10.560  -7.847  1.00 95.17           C  
ATOM    432  C   VAL A  57      16.402  11.184  -7.051  1.00 95.17           C  
ATOM    433  CB  VAL A  57      14.935   9.154  -7.325  1.00 95.17           C  
ATOM    434  O   VAL A  57      17.564  10.837  -7.254  1.00 95.17           O  
ATOM    435  CG1 VAL A  57      14.388   9.207  -5.890  1.00 95.17           C  
ATOM    436  CG2 VAL A  57      13.896   8.473  -8.222  1.00 95.17           C  
ATOM    437  N   LYS A  58      16.068  12.103  -6.149  1.00 93.60           N  
ATOM    438  CA  LYS A  58      17.016  12.870  -5.345  1.00 93.60           C  
ATOM    439  C   LYS A  58      16.726  12.664  -3.864  1.00 93.60           C  
ATOM    440  CB  LYS A  58      16.947  14.359  -5.721  1.00 93.60           C  
ATOM    441  O   LYS A  58      15.592  12.825  -3.428  1.00 93.60           O  
ATOM    442  CG  LYS A  58      17.039  14.613  -7.234  1.00 93.60           C  
ATOM    443  CD  LYS A  58      17.231  16.102  -7.533  1.00 93.60           C  
ATOM    444  CE  LYS A  58      17.328  16.307  -9.048  1.00 93.60           C  
ATOM    445  NZ  LYS A  58      18.129  17.503  -9.376  1.00 93.60           N  
ATOM    446  N   ASN A  59      17.744  12.350  -3.070  1.00 89.64           N  
ATOM    447  CA  ASN A  59      17.625  12.286  -1.613  1.00 89.64           C  
ATOM    448  C   ASN A  59      18.999  12.507  -0.962  1.00 89.64           C  
ATOM    449  CB  ASN A  59      16.996  10.939  -1.208  1.00 89.64           C  
ATOM    450  O   ASN A  59      20.009  12.029  -1.474  1.00 89.64           O  
ATOM    451  CG  ASN A  59      16.477  10.924   0.217  1.00 89.64           C  
ATOM    452  ND2 ASN A  59      15.772   9.894   0.606  1.00 89.64           N  
ATOM    453  OD1 ASN A  59      16.711  11.834   0.998  1.00 89.64           O  
ATOM    454  N   GLN A  60      19.057  13.244   0.152  1.00 85.14           N  
ATOM    455  CA  GLN A  60      20.296  13.544   0.895  1.00 85.14           C  
ATOM    456  C   GLN A  60      21.458  14.061   0.013  1.00 85.14           C  
ATOM    457  CB  GLN A  60      20.708  12.333   1.754  1.00 85.14           C  
ATOM    458  O   GLN A  60      22.614  13.695   0.209  1.00 85.14           O  
ATOM    459  CG  GLN A  60      19.680  11.981   2.838  1.00 85.14           C  
ATOM    460  CD  GLN A  60      20.078  10.761   3.660  1.00 85.14           C  
ATOM    461  NE2 GLN A  60      19.316  10.429   4.678  1.00 85.14           N  
ATOM    462  OE1 GLN A  60      21.057  10.075   3.412  1.00 85.14           O  
ATOM    463  N   GLY A  61      21.158  14.886  -0.997  1.00 85.26           N  
ATOM    464  CA  GLY A  61      22.163  15.421  -1.930  1.00 85.26           C  
ATOM    465  C   GLY A  61      22.724  14.405  -2.935  1.00 85.26           C  
ATOM    466  O   GLY A  61      23.613  14.749  -3.708  1.00 85.26           O  
ATOM    467  N   ARG A  62      22.214  13.168  -2.947  1.00 89.65           N  
ATOM    468  CA  ARG A  62      22.513  12.147  -3.957  1.00 89.65           C  
ATOM    469  C   ARG A  62      21.392  12.093  -4.986  1.00 89.65           C  
ATOM    470  CB  ARG A  62      22.731  10.777  -3.293  1.00 89.65           C  
ATOM    471  O   ARG A  62      20.233  12.352  -4.665  1.00 89.65           O  
ATOM    472  CG  ARG A  62      23.936  10.787  -2.337  1.00 89.65           C  
ATOM    473  CD  ARG A  62      24.171   9.421  -1.678  1.00 89.65           C  
ATOM    474  NE  ARG A  62      24.600   8.392  -2.650  1.00 89.65           N  
ATOM    475  NH1 ARG A  62      24.144   6.537  -1.368  1.00 89.65           N  
ATOM    476  NH2 ARG A  62      24.753   6.272  -3.480  1.00 89.65           N  
ATOM    477  CZ  ARG A  62      24.509   7.082  -2.492  1.00 89.65           C  
ATOM    478  N   GLU A  63      21.748  11.711  -6.206  1.00 93.41           N  
ATOM    479  CA  GLU A  63      20.808  11.524  -7.308  1.00 93.41           C  
ATOM    480  C   GLU A  63      20.961  10.120  -7.904  1.00 93.41           C  
ATOM    481  CB  GLU A  63      20.978  12.614  -8.382  1.00 93.41           C  
ATOM    482  O   GLU A  63      22.060   9.563  -7.942  1.00 93.41           O  
ATOM    483  CG  GLU A  63      20.895  14.043  -7.810  1.00 93.41           C  
ATOM    484  CD  GLU A  63      20.703  15.135  -8.875  1.00 93.41           C  
ATOM    485  OE1 GLU A  63      20.353  16.278  -8.488  1.00 93.41           O  
ATOM    486  OE2 GLU A  63      20.795  14.843 -10.083  1.00 93.41           O  
ATOM    487  N   PHE A  64      19.854   9.544  -8.365  1.00 93.83           N  
ATOM    488  CA  PHE A  64      19.823   8.284  -9.101  1.00 93.83           C  
ATOM    489  C   PHE A  64      18.942   8.433 -10.336  1.00 93.83           C  
ATOM    490  CB  PHE A  64      19.330   7.150  -8.199  1.00 93.83           C  
ATOM    491  O   PHE A  64      17.792   8.862 -10.236  1.00 93.83           O  
ATOM    492  CG  PHE A  64      19.213   5.808  -8.880  1.00 93.83           C  
ATOM    493  CD1 PHE A  64      17.989   5.390  -9.435  1.00 93.83           C  
ATOM    494  CD2 PHE A  64      20.342   4.972  -8.945  1.00 93.83           C  
ATOM    495  CE1 PHE A  64      17.904   4.140 -10.072  1.00 93.83           C  
ATOM    496  CE2 PHE A  64      20.253   3.722  -9.577  1.00 93.83           C  
ATOM    497  CZ  PHE A  64      19.037   3.312 -10.147  1.00 93.83           C  
ATOM    498  N   VAL A  65      19.487   8.066 -11.495  1.00 96.24           N  
ATOM    499  CA  VAL A  65      18.768   8.086 -12.771  1.00 96.24           C  
ATOM    500  C   VAL A  65      18.117   6.726 -12.992  1.00 96.24           C  
ATOM    501  CB  VAL A  65      19.690   8.466 -13.944  1.00 96.24           C  
ATOM    502  O   VAL A  65      18.817   5.728 -13.156  1.00 96.24           O  
ATOM    503  CG1 VAL A  65      18.907   8.540 -15.262  1.00 96.24           C  
ATOM    504  CG2 VAL A  65      20.351   9.828 -13.695  1.00 96.24           C  
ATOM    505  N   CYS A  66      16.788   6.700 -13.025  1.00 95.87           N  
ATOM    506  CA  CYS A  66      16.009   5.501 -13.320  1.00 95.87           C  
ATOM    507  C   CYS A  66      15.745   5.381 -14.827  1.00 95.87           C  
ATOM    508  CB  CYS A  66      14.741   5.451 -12.454  1.00 95.87           C  
ATOM    509  O   CYS A  66      15.494   6.369 -15.523  1.00 95.87           O  
ATOM    510  SG  CYS A  66      13.718   6.938 -12.633  1.00 95.87           S  
ATOM    511  N   ARG A  67      15.854   4.154 -15.336  1.00 95.94           N  
ATOM    512  CA  ARG A  67      15.775   3.779 -16.755  1.00 95.94           C  
ATOM    513  C   ARG A  67      14.770   2.637 -16.944  1.00 95.94           C  
ATOM    514  CB  ARG A  67      17.172   3.344 -17.223  1.00 95.94           C  
ATOM    515  O   ARG A  67      14.391   2.013 -15.954  1.00 95.94           O  
ATOM    516  CG  ARG A  67      18.189   4.488 -17.173  1.00 95.94           C  
ATOM    517  CD  ARG A  67      19.544   3.992 -17.677  1.00 95.94           C  
ATOM    518  NE  ARG A  67      20.531   5.086 -17.680  1.00 95.94           N  
ATOM    519  NH1 ARG A  67      22.412   3.829 -17.277  1.00 95.94           N  
ATOM    520  NH2 ARG A  67      22.581   6.046 -17.473  1.00 95.94           N  
ATOM    521  CZ  ARG A  67      21.831   4.981 -17.475  1.00 95.94           C  
ATOM    522  N   PRO A  68      14.340   2.335 -18.184  1.00 97.02           N  
ATOM    523  CA  PRO A  68      13.386   1.258 -18.430  1.00 97.02           C  
ATOM    524  C   PRO A  68      13.817  -0.059 -17.771  1.00 97.02           C  
ATOM    525  CB  PRO A  68      13.255   1.156 -19.950  1.00 97.02           C  
ATOM    526  O   PRO A  68      14.975  -0.459 -17.896  1.00 97.02           O  
ATOM    527  CG  PRO A  68      13.551   2.586 -20.401  1.00 97.02           C  
ATOM    528  CD  PRO A  68      14.661   2.999 -19.439  1.00 97.02           C  
ATOM    529  N   GLY A  69      12.897  -0.686 -17.035  1.00 94.63           N  
ATOM    530  CA  GLY A  69      13.139  -1.907 -16.258  1.00 94.63           C  
ATOM    531  C   GLY A  69      13.537  -1.679 -14.793  1.00 94.63           C  
ATOM    532  O   GLY A  69      13.521  -2.630 -14.014  1.00 94.63           O  
ATOM    533  N   ASP A  70      13.854  -0.445 -14.385  1.00 95.85           N  
ATOM    534  CA  ASP A  70      14.112  -0.124 -12.977  1.00 95.85           C  
ATOM    535  C   ASP A  70      12.836  -0.075 -12.158  1.00 95.85           C  
ATOM    536  CB  ASP A  70      14.826   1.228 -12.817  1.00 95.85           C  
ATOM    537  O   ASP A  70      11.906   0.654 -12.508  1.00 95.85           O  
ATOM    538  CG  ASP A  70      16.269   1.137 -13.254  1.00 95.85           C  
ATOM    539  OD1 ASP A  70      16.837   0.035 -13.155  1.00 95.85           O  
ATOM    540  OD2 ASP A  70      16.879   2.144 -13.672  1.00 95.85           O  
ATOM    541  N   ILE A  71      12.848  -0.775 -11.023  1.00 98.00           N  
ATOM    542  CA  ILE A  71      11.796  -0.731 -10.017  1.00 98.00           C  
ATOM    543  C   ILE A  71      12.369  -0.137  -8.731  1.00 98.00           C  
ATOM    544  CB  ILE A  71      11.153  -2.115  -9.791  1.00 98.00           C  
ATOM    545  O   ILE A  71      13.307  -0.672  -8.134  1.00 98.00           O  
ATOM    546  CG1 ILE A  71      10.680  -2.755 -11.117  1.00 98.00           C  
ATOM    547  CG2 ILE A  71       9.943  -1.928  -8.855  1.00 98.00           C  
ATOM    548  CD1 ILE A  71      10.305  -4.237 -11.011  1.00 98.00           C  
ATOM    549  N   LEU A  72      11.780   0.968  -8.287  1.00 97.04           N  
ATOM    550  CA  LEU A  72      12.082   1.600  -7.007  1.00 97.04           C  
ATOM    551  C   LEU A  72      11.008   1.267  -5.979  1.00 97.04           C  
ATOM    552  CB  LEU A  72      12.242   3.117  -7.184  1.00 97.04           C  
ATOM    553  O   LEU A  72       9.826   1.221  -6.318  1.00 97.04           O  
ATOM    554  CG  LEU A  72      13.343   3.522  -8.178  1.00 97.04           C  
ATOM    555  CD1 LEU A  72      13.431   5.040  -8.241  1.00 97.04           C  
ATOM    556  CD2 LEU A  72      14.713   2.999  -7.755  1.00 97.04           C  
ATOM    557  N   LEU A  73      11.422   1.080  -4.728  1.00 96.08           N  
ATOM    558  CA  LEU A  73      10.543   0.886  -3.580  1.00 96.08           C  
ATOM    559  C   LEU A  73      10.768   2.010  -2.565  1.00 96.08           C  
ATOM    560  CB  LEU A  73      10.794  -0.505  -2.969  1.00 96.08           C  
ATOM    561  O   LEU A  73      11.837   2.114  -1.969  1.00 96.08           O  
ATOM    562  CG  LEU A  73       9.898  -0.817  -1.755  1.00 96.08           C  
ATOM    563  CD1 LEU A  73       8.437  -1.020  -2.164  1.00 96.08           C  
ATOM    564  CD2 LEU A  73      10.369  -2.094  -1.070  1.00 96.08           C  
ATOM    565  N   PHE A  74       9.745   2.822  -2.328  1.00 94.44           N  
ATOM    566  CA  PHE A  74       9.753   3.869  -1.311  1.00 94.44           C  
ATOM    567  C   PHE A  74       8.990   3.380  -0.076  1.00 94.44           C  
ATOM    568  CB  PHE A  74       9.130   5.148  -1.870  1.00 94.44           C  
ATOM    569  O   PHE A  74       7.775   3.180  -0.173  1.00 94.44           O  
ATOM    570  CG  PHE A  74       9.820   5.686  -3.106  1.00 94.44           C  
ATOM    571  CD1 PHE A  74      10.875   6.607  -2.971  1.00 94.44           C  
ATOM    572  CD2 PHE A  74       9.420   5.262  -4.388  1.00 94.44           C  
ATOM    573  CE1 PHE A  74      11.517   7.113  -4.114  1.00 94.44           C  
ATOM    574  CE2 PHE A  74      10.068   5.762  -5.530  1.00 94.44           C  
ATOM    575  CZ  PHE A  74      11.113   6.692  -5.394  1.00 94.44           C  
ATOM    576  N   PRO A  75       9.650   3.152   1.073  1.00 92.24           N  
ATOM    577  CA  PRO A  75       8.961   2.794   2.306  1.00 92.24           C  
ATOM    578  C   PRO A  75       8.204   3.984   2.926  1.00 92.24           C  
ATOM    579  CB  PRO A  75      10.044   2.225   3.228  1.00 92.24           C  
ATOM    580  O   PRO A  75       8.420   5.141   2.552  1.00 92.24           O  
ATOM    581  CG  PRO A  75      11.326   2.898   2.754  1.00 92.24           C  
ATOM    582  CD  PRO A  75      11.094   3.113   1.259  1.00 92.24           C  
ATOM    583  N   PRO A  76       7.315   3.733   3.906  1.00 89.65           N  
ATOM    584  CA  PRO A  76       6.614   4.789   4.620  1.00 89.65           C  
ATOM    585  C   PRO A  76       7.577   5.807   5.242  1.00 89.65           C  
ATOM    586  CB  PRO A  76       5.775   4.087   5.691  1.00 89.65           C  
ATOM    587  O   PRO A  76       8.536   5.440   5.916  1.00 89.65           O  
ATOM    588  CG  PRO A  76       5.547   2.697   5.103  1.00 89.65           C  
ATOM    589  CD  PRO A  76       6.846   2.433   4.347  1.00 89.65           C  
ATOM    590  N   GLY A  77       7.286   7.093   5.052  1.00 88.16           N  
ATOM    591  CA  GLY A  77       8.110   8.204   5.532  1.00 88.16           C  
ATOM    592  C   GLY A  77       9.351   8.508   4.687  1.00 88.16           C  
ATOM    593  O   GLY A  77      10.015   9.505   4.958  1.00 88.16           O  
ATOM    594  N   GLU A  78       9.655   7.706   3.663  1.00 90.65           N  
ATOM    595  CA  GLU A  78      10.768   7.984   2.755  1.00 90.65           C  
ATOM    596  C   GLU A  78      10.467   9.216   1.896  1.00 90.65           C  
ATOM    597  CB  GLU A  78      11.064   6.755   1.886  1.00 90.65           C  
ATOM    598  O   GLU A  78       9.368   9.363   1.357  1.00 90.65           O  
ATOM    599  CG  GLU A  78      12.372   6.857   1.089  1.00 90.65           C  
ATOM    600  CD  GLU A  78      13.645   6.937   1.950  1.00 90.65           C  
ATOM    601  OE1 GLU A  78      14.659   7.430   1.411  1.00 90.65           O  
ATOM    602  OE2 GLU A  78      13.658   6.505   3.127  1.00 90.65           O  
ATOM    603  N   ILE A  79      11.448  10.110   1.771  1.00 91.52           N  
ATOM    604  CA  ILE A  79      11.319  11.335   0.981  1.00 91.52           C  
ATOM    605  C   ILE A  79      11.036  10.974  -0.479  1.00 91.52           C  
ATOM    606  CB  ILE A  79      12.588  12.210   1.118  1.00 91.52           C  
ATOM    607  O   ILE A  79      11.785  10.223  -1.102  1.00 91.52           O  
ATOM    608  CG1 ILE A  79      12.701  12.740   2.565  1.00 91.52           C  
ATOM    609  CG2 ILE A  79      12.571  13.385   0.118  1.00 91.52           C  
ATOM    610  CD1 ILE A  79      14.054  13.372   2.913  1.00 91.52           C  
ATOM    611  N   HIS A  80       9.997  11.583  -1.052  1.00 91.13           N  
ATOM    612  CA  HIS A  80       9.805  11.577  -2.498  1.00 91.13           C  
ATOM    613  C   HIS A  80      10.292  12.903  -3.052  1.00 91.13           C  
ATOM    614  CB  HIS A  80       8.344  11.332  -2.879  1.00 91.13           C  
ATOM    615  O   HIS A  80       9.632  13.917  -2.859  1.00 91.13           O  
ATOM    616  CG  HIS A  80       7.779  10.064  -2.307  1.00 91.13           C  
ATOM    617  CD2 HIS A  80       8.180   8.791  -2.609  1.00 91.13           C  
ATOM    618  ND1 HIS A  80       6.822   9.971  -1.325  1.00 91.13           N  
ATOM    619  CE1 HIS A  80       6.659   8.669  -1.040  1.00 91.13           C  
ATOM    620  NE2 HIS A  80       7.431   7.916  -1.825  1.00 91.13           N  
ATOM    621  N   HIS A  81      11.427  12.893  -3.738  1.00 94.28           N  
ATOM    622  CA  HIS A  81      11.835  14.016  -4.565  1.00 94.28           C  
ATOM    623  C   HIS A  81      12.309  13.482  -5.912  1.00 94.28           C  
ATOM    624  CB  HIS A  81      12.833  14.900  -3.823  1.00 94.28           C  
ATOM    625  O   HIS A  81      13.442  13.021  -6.047  1.00 94.28           O  
ATOM    626  CG  HIS A  81      13.212  16.141  -4.587  1.00 94.28           C  
ATOM    627  CD2 HIS A  81      12.416  16.888  -5.417  1.00 94.28           C  
ATOM    628  ND1 HIS A  81      14.429  16.772  -4.517  1.00 94.28           N  
ATOM    629  CE1 HIS A  81      14.377  17.864  -5.293  1.00 94.28           C  
ATOM    630  NE2 HIS A  81      13.181  17.961  -5.887  1.00 94.28           N  
ATOM    631  N   TYR A  82      11.409  13.446  -6.892  1.00 95.59           N  
ATOM    632  CA  TYR A  82      11.690  12.841  -8.191  1.00 95.59           C  
ATOM    633  C   TYR A  82      10.928  13.503  -9.332  1.00 95.59           C  
ATOM    634  CB  TYR A  82      11.422  11.329  -8.146  1.00 95.59           C  
ATOM    635  O   TYR A  82       9.857  14.066  -9.134  1.00 95.59           O  
ATOM    636  CG  TYR A  82       9.996  10.905  -7.848  1.00 95.59           C  
ATOM    637  CD1 TYR A  82       9.658  10.376  -6.588  1.00 95.59           C  
ATOM    638  CD2 TYR A  82       9.013  10.993  -8.850  1.00 95.59           C  
ATOM    639  CE1 TYR A  82       8.341   9.943  -6.338  1.00 95.59           C  
ATOM    640  CE2 TYR A  82       7.701  10.551  -8.611  1.00 95.59           C  
ATOM    641  OH  TYR A  82       6.087   9.640  -7.091  1.00 95.59           O  
ATOM    642  CZ  TYR A  82       7.358  10.044  -7.345  1.00 95.59           C  
ATOM    643  N   GLY A  83      11.467  13.401 -10.541  1.00 96.33           N  
ATOM    644  CA  GLY A  83      10.883  13.970 -11.752  1.00 96.33           C  
ATOM    645  C   GLY A  83      11.556  13.413 -13.000  1.00 96.33           C  
ATOM    646  O   GLY A  83      12.473  12.595 -12.905  1.00 96.33           O  
ATOM    647  N   ARG A  84      11.123  13.853 -14.184  1.00 97.73           N  
ATOM    648  CA  ARG A  84      11.805  13.527 -15.445  1.00 97.73           C  
ATOM    649  C   ARG A  84      13.256  14.020 -15.387  1.00 97.73           C  
ATOM    650  CB  ARG A  84      11.023  14.160 -16.603  1.00 97.73           C  
ATOM    651  O   ARG A  84      13.535  15.107 -14.879  1.00 97.73           O  
ATOM    652  CG  ARG A  84      11.614  13.873 -17.995  1.00 97.73           C  
ATOM    653  CD  ARG A  84      10.901  14.672 -19.092  1.00 97.73           C  
ATOM    654  NE  ARG A  84      10.991  16.126 -18.864  1.00 97.73           N  
ATOM    655  NH1 ARG A  84      13.183  16.583 -19.462  1.00 97.73           N  
ATOM    656  NH2 ARG A  84      11.858  18.210 -18.819  1.00 97.73           N  
ATOM    657  CZ  ARG A  84      12.009  16.947 -19.051  1.00 97.73           C  
ATOM    658  N   HIS A  85      14.193  13.229 -15.907  1.00 97.75           N  
ATOM    659  CA  HIS A  85      15.583  13.661 -16.017  1.00 97.75           C  
ATOM    660  C   HIS A  85      15.675  14.889 -16.948  1.00 97.75           C  
ATOM    661  CB  HIS A  85      16.450  12.506 -16.528  1.00 97.75           C  
ATOM    662  O   HIS A  85      15.119  14.825 -18.046  1.00 97.75           O  
ATOM    663  CG  HIS A  85      17.915  12.858 -16.546  1.00 97.75           C  
ATOM    664  CD2 HIS A  85      18.792  12.689 -15.512  1.00 97.75           C  
ATOM    665  ND1 HIS A  85      18.618  13.432 -17.583  1.00 97.75           N  
ATOM    666  CE1 HIS A  85      19.891  13.602 -17.181  1.00 97.75           C  
ATOM    667  NE2 HIS A  85      20.037  13.166 -15.920  1.00 97.75           N  
ATOM    668  N   PRO A  86      16.384  15.979 -16.582  1.00 95.74           N  
ATOM    669  CA  PRO A  86      16.373  17.234 -17.344  1.00 95.74           C  
ATOM    670  C   PRO A  86      16.697  17.076 -18.835  1.00 95.74           C  
ATOM    671  CB  PRO A  86      17.396  18.136 -16.646  1.00 95.74           C  
ATOM    672  O   PRO A  86      16.058  17.712 -19.672  1.00 95.74           O  
ATOM    673  CG  PRO A  86      17.334  17.665 -15.195  1.00 95.74           C  
ATOM    674  CD  PRO A  86      17.101  16.162 -15.326  1.00 95.74           C  
ATOM    675  N   GLU A  87      17.632  16.182 -19.165  1.00 96.57           N  
ATOM    676  CA  GLU A  87      18.077  15.910 -20.540  1.00 96.57           C  
ATOM    677  C   GLU A  87      17.216  14.875 -21.293  1.00 96.57           C  
ATOM    678  CB  GLU A  87      19.537  15.432 -20.515  1.00 96.57           C  
ATOM    679  O   GLU A  87      17.370  14.700 -22.501  1.00 96.57           O  
ATOM    680  CG  GLU A  87      20.499  16.416 -19.828  1.00 96.57           C  
ATOM    681  CD  GLU A  87      21.954  15.926 -19.848  1.00 96.57           C  
ATOM    682  OE1 GLU A  87      22.843  16.775 -19.622  1.00 96.57           O  
ATOM    683  OE2 GLU A  87      22.160  14.707 -20.051  1.00 96.57           O  
ATOM    684  N   ALA A  88      16.314  14.162 -20.611  1.00 97.01           N  
ATOM    685  CA  ALA A  88      15.464  13.151 -21.239  1.00 97.01           C  
ATOM    686  C   ALA A  88      14.199  13.789 -21.816  1.00 97.01           C  
ATOM    687  CB  ALA A  88      15.133  12.062 -20.218  1.00 97.01           C  
ATOM    688  O   ALA A  88      13.581  14.619 -21.167  1.00 97.01           O  
ATOM    689  N   ARG A  89      13.746  13.384 -23.005  1.00 97.61           N  
ATOM    690  CA  ARG A  89      12.520  13.952 -23.607  1.00 97.61           C  
ATOM    691  C   ARG A  89      11.241  13.588 -22.853  1.00 97.61           C  
ATOM    692  CB  ARG A  89      12.398  13.515 -25.068  1.00 97.61           C  
ATOM    693  O   ARG A  89      10.262  14.316 -22.927  1.00 97.61           O  
ATOM    694  CG  ARG A  89      13.497  14.155 -25.920  1.00 97.61           C  
ATOM    695  CD  ARG A  89      13.309  13.756 -27.382  1.00 97.61           C  
ATOM    696  NE  ARG A  89      14.309  14.413 -28.240  1.00 97.61           N  
ATOM    697  NH1 ARG A  89      13.611  13.500 -30.224  1.00 97.61           N  
ATOM    698  NH2 ARG A  89      15.323  14.936 -30.208  1.00 97.61           N  
ATOM    699  CZ  ARG A  89      14.409  14.280 -29.549  1.00 97.61           C  
ATOM    700  N   GLU A  90      11.268  12.478 -22.131  1.00 97.73           N  
ATOM    701  CA  GLU A  90      10.108  11.909 -21.461  1.00 97.73           C  
ATOM    702  C   GLU A  90      10.538  10.998 -20.303  1.00 97.73           C  
ATOM    703  CB  GLU A  90       9.252  11.134 -22.480  1.00 97.73           C  
ATOM    704  O   GLU A  90      11.694  10.568 -20.221  1.00 97.73           O  
ATOM    705  CG  GLU A  90      10.057  10.049 -23.215  1.00 97.73           C  
ATOM    706  CD  GLU A  90       9.222   9.188 -24.158  1.00 97.73           C  
ATOM    707  OE1 GLU A  90       9.721   8.108 -24.534  1.00 97.73           O  
ATOM    708  OE2 GLU A  90       8.056   9.503 -24.449  1.00 97.73           O  
ATOM    709  N   TRP A  91       9.591  10.684 -19.425  1.00 98.16           N  
ATOM    710  CA  TRP A  91       9.674   9.654 -18.404  1.00 98.16           C  
ATOM    711  C   TRP A  91       8.284   9.090 -18.125  1.00 98.16           C  
ATOM    712  CB  TRP A  91      10.277  10.223 -17.127  1.00 98.16           C  
ATOM    713  O   TRP A  91       7.421   9.745 -17.543  1.00 98.16           O  
ATOM    714  CG  TRP A  91      10.418   9.236 -16.011  1.00 98.16           C  
ATOM    715  CD1 TRP A  91      10.782   7.936 -16.115  1.00 98.16           C  
ATOM    716  CD2 TRP A  91      10.187   9.465 -14.594  1.00 98.16           C  
ATOM    717  CE2 TRP A  91      10.415   8.249 -13.888  1.00 98.16           C  
ATOM    718  CE3 TRP A  91       9.823  10.594 -13.841  1.00 98.16           C  
ATOM    719  NE1 TRP A  91      10.799   7.355 -14.861  1.00 98.16           N  
ATOM    720  CH2 TRP A  91       9.881   9.293 -11.776  1.00 98.16           C  
ATOM    721  CZ2 TRP A  91      10.269   8.153 -12.499  1.00 98.16           C  
ATOM    722  CZ3 TRP A  91       9.657  10.510 -12.449  1.00 98.16           C  
ATOM    723  N   TYR A  92       8.070   7.852 -18.550  1.00 98.10           N  
ATOM    724  CA  TYR A  92       6.833   7.132 -18.310  1.00 98.10           C  
ATOM    725  C   TYR A  92       7.105   6.107 -17.230  1.00 98.10           C  
ATOM    726  CB  TYR A  92       6.331   6.460 -19.585  1.00 98.10           C  
ATOM    727  O   TYR A  92       8.007   5.271 -17.369  1.00 98.10           O  
ATOM    728  CG  TYR A  92       5.695   7.381 -20.608  1.00 98.10           C  
ATOM    729  CD1 TYR A  92       4.402   7.082 -21.077  1.00 98.10           C  
ATOM    730  CD2 TYR A  92       6.372   8.516 -21.102  1.00 98.10           C  
ATOM    731  CE1 TYR A  92       3.785   7.920 -22.022  1.00 98.10           C  
ATOM    732  CE2 TYR A  92       5.742   9.372 -22.025  1.00 98.10           C  
ATOM    733  OH  TYR A  92       3.849   9.818 -23.448  1.00 98.10           O  
ATOM    734  CZ  TYR A  92       4.446   9.073 -22.485  1.00 98.10           C  
ATOM    735  N   HIS A  93       6.311   6.161 -16.169  1.00 97.68           N  
ATOM    736  CA  HIS A  93       6.457   5.236 -15.065  1.00 97.68           C  
ATOM    737  C   HIS A  93       5.115   4.771 -14.517  1.00 97.68           C  
ATOM    738  CB  HIS A  93       7.343   5.846 -13.986  1.00 97.68           C  
ATOM    739  O   HIS A  93       4.167   5.544 -14.364  1.00 97.68           O  
ATOM    740  CG  HIS A  93       6.753   7.052 -13.304  1.00 97.68           C  
ATOM    741  CD2 HIS A  93       6.158   7.077 -12.074  1.00 97.68           C  
ATOM    742  ND1 HIS A  93       6.732   8.338 -13.788  1.00 97.68           N  
ATOM    743  CE1 HIS A  93       6.195   9.124 -12.844  1.00 97.68           C  
ATOM    744  NE2 HIS A  93       5.816   8.400 -11.778  1.00 97.68           N  
ATOM    745  N   GLN A  94       5.055   3.479 -14.232  1.00 97.96           N  
ATOM    746  CA  GLN A  94       3.944   2.829 -13.560  1.00 97.96           C  
ATOM    747  C   GLN A  94       4.231   2.804 -12.069  1.00 97.96           C  
ATOM    748  CB  GLN A  94       3.779   1.413 -14.111  1.00 97.96           C  
ATOM    749  O   GLN A  94       5.351   2.515 -11.653  1.00 97.96           O  
ATOM    750  CG  GLN A  94       3.215   1.439 -15.538  1.00 97.96           C  
ATOM    751  CD  GLN A  94       3.099   0.043 -16.132  1.00 97.96           C  
ATOM    752  NE2 GLN A  94       2.153  -0.205 -17.009  1.00 97.96           N  
ATOM    753  OE1 GLN A  94       3.867  -0.852 -15.842  1.00 97.96           O  
ATOM    754  N   TRP A  95       3.232   3.094 -11.251  1.00 96.62           N  
ATOM    755  CA  TRP A  95       3.405   3.131  -9.809  1.00 96.62           C  
ATOM    756  C   TRP A  95       2.262   2.432  -9.088  1.00 96.62           C  
ATOM    757  CB  TRP A  95       3.621   4.575  -9.343  1.00 96.62           C  
ATOM    758  O   TRP A  95       1.128   2.389  -9.565  1.00 96.62           O  
ATOM    759  CG  TRP A  95       2.500   5.500  -9.690  1.00 96.62           C  
ATOM    760  CD1 TRP A  95       2.423   6.266 -10.801  1.00 96.62           C  
ATOM    761  CD2 TRP A  95       1.250   5.704  -8.971  1.00 96.62           C  
ATOM    762  CE2 TRP A  95       0.437   6.593  -9.733  1.00 96.62           C  
ATOM    763  CE3 TRP A  95       0.716   5.201  -7.764  1.00 96.62           C  
ATOM    764  NE1 TRP A  95       1.212   6.927 -10.823  1.00 96.62           N  
ATOM    765  CH2 TRP A  95      -1.364   6.413  -8.129  1.00 96.62           C  
ATOM    766  CZ2 TRP A  95      -0.857   6.942  -9.330  1.00 96.62           C  
ATOM    767  CZ3 TRP A  95      -0.578   5.554  -7.344  1.00 96.62           C  
ATOM    768  N   VAL A  96       2.581   1.884  -7.919  1.00 96.80           N  
ATOM    769  CA  VAL A  96       1.633   1.214  -7.027  1.00 96.80           C  
ATOM    770  C   VAL A  96       1.881   1.729  -5.620  1.00 96.80           C  
ATOM    771  CB  VAL A  96       1.770  -0.323  -7.084  1.00 96.80           C  
ATOM    772  O   VAL A  96       2.904   1.418  -5.018  1.00 96.80           O  
ATOM    773  CG1 VAL A  96       0.668  -0.995  -6.255  1.00 96.80           C  
ATOM    774  CG2 VAL A  96       1.689  -0.870  -8.515  1.00 96.80           C  
ATOM    775  N   TYR A  97       0.954   2.522  -5.094  1.00 94.01           N  
ATOM    776  CA  TYR A  97       0.878   2.843  -3.675  1.00 94.01           C  
ATOM    777  C   TYR A  97       0.127   1.733  -2.945  1.00 94.01           C  
ATOM    778  CB  TYR A  97       0.166   4.183  -3.462  1.00 94.01           C  
ATOM    779  O   TYR A  97      -0.952   1.340  -3.387  1.00 94.01           O  
ATOM    780  CG  TYR A  97      -0.110   4.467  -1.996  1.00 94.01           C  
ATOM    781  CD1 TYR A  97      -1.356   4.133  -1.425  1.00 94.01           C  
ATOM    782  CD2 TYR A  97       0.914   4.982  -1.185  1.00 94.01           C  
ATOM    783  CE1 TYR A  97      -1.587   4.346  -0.051  1.00 94.01           C  
ATOM    784  CE2 TYR A  97       0.695   5.183   0.188  1.00 94.01           C  
ATOM    785  OH  TYR A  97      -0.749   5.062   2.094  1.00 94.01           O  
ATOM    786  CZ  TYR A  97      -0.559   4.874   0.758  1.00 94.01           C  
ATOM    787  N   PHE A  98       0.640   1.262  -1.810  1.00 92.09           N  
ATOM    788  CA  PHE A  98      -0.040   0.235  -1.024  1.00 92.09           C  
ATOM    789  C   PHE A  98       0.298   0.276   0.469  1.00 92.09           C  
ATOM    790  CB  PHE A  98       0.246  -1.156  -1.611  1.00 92.09           C  
ATOM    791  O   PHE A  98       1.352   0.757   0.895  1.00 92.09           O  
ATOM    792  CG  PHE A  98       1.709  -1.549  -1.590  1.00 92.09           C  
ATOM    793  CD1 PHE A  98       2.577  -1.051  -2.577  1.00 92.09           C  
ATOM    794  CD2 PHE A  98       2.204  -2.419  -0.600  1.00 92.09           C  
ATOM    795  CE1 PHE A  98       3.932  -1.407  -2.572  1.00 92.09           C  
ATOM    796  CE2 PHE A  98       3.560  -2.793  -0.608  1.00 92.09           C  
ATOM    797  CZ  PHE A  98       4.424  -2.288  -1.597  1.00 92.09           C  
ATOM    798  N   ARG A  99      -0.601  -0.283   1.285  1.00 85.46           N  
ATOM    799  CA  ARG A  99      -0.307  -0.694   2.664  1.00 85.46           C  
ATOM    800  C   ARG A  99       0.032  -2.184   2.671  1.00 85.46           C  
ATOM    801  CB  ARG A  99      -1.474  -0.388   3.607  1.00 85.46           C  
ATOM    802  O   ARG A  99      -0.724  -2.969   2.102  1.00 85.46           O  
ATOM    803  CG  ARG A  99      -1.678   1.123   3.717  1.00 85.46           C  
ATOM    804  CD  ARG A  99      -2.675   1.462   4.822  1.00 85.46           C  
ATOM    805  NE  ARG A  99      -2.942   2.911   4.793  1.00 85.46           N  
ATOM    806  NH1 ARG A  99      -5.233   2.805   4.845  1.00 85.46           N  
ATOM    807  NH2 ARG A  99      -4.215   4.735   4.364  1.00 85.46           N  
ATOM    808  CZ  ARG A  99      -4.128   3.473   4.675  1.00 85.46           C  
ATOM    809  N   PRO A 100       1.163  -2.590   3.263  1.00 83.14           N  
ATOM    810  CA  PRO A 100       1.608  -3.969   3.179  1.00 83.14           C  
ATOM    811  C   PRO A 100       0.806  -4.859   4.128  1.00 83.14           C  
ATOM    812  CB  PRO A 100       3.087  -3.921   3.553  1.00 83.14           C  
ATOM    813  O   PRO A 100       0.421  -4.443   5.224  1.00 83.14           O  
ATOM    814  CG  PRO A 100       3.118  -2.809   4.597  1.00 83.14           C  
ATOM    815  CD  PRO A 100       2.105  -1.802   4.045  1.00 83.14           C  
ATOM    816  N   ARG A 101       0.636  -6.128   3.751  1.00 81.09           N  
ATOM    817  CA  ARG A 101       0.292  -7.172   4.724  1.00 81.09           C  
ATOM    818  C   ARG A 101       1.502  -7.408   5.632  1.00 81.09           C  
ATOM    819  CB  ARG A 101      -0.151  -8.452   4.002  1.00 81.09           C  
ATOM    820  O   ARG A 101       2.636  -7.304   5.173  1.00 81.09           O  
ATOM    821  CG  ARG A 101      -1.399  -8.223   3.131  1.00 81.09           C  
ATOM    822  CD  ARG A 101      -1.847  -9.537   2.489  1.00 81.09           C  
ATOM    823  NE  ARG A 101      -3.102  -9.394   1.731  1.00 81.09           N  
ATOM    824  NH1 ARG A 101      -3.276 -11.584   1.037  1.00 81.09           N  
ATOM    825  NH2 ARG A 101      -4.840 -10.138   0.450  1.00 81.09           N  
ATOM    826  CZ  ARG A 101      -3.725 -10.367   1.082  1.00 81.09           C  
ATOM    827  N   ALA A 102       1.291  -7.747   6.906  1.00 71.14           N  
ATOM    828  CA  ALA A 102       2.405  -7.911   7.855  1.00 71.14           C  
ATOM    829  C   ALA A 102       3.461  -8.919   7.379  1.00 71.14           C  
ATOM    830  CB  ALA A 102       1.862  -8.339   9.218  1.00 71.14           C  
ATOM    831  O   ALA A 102       4.656  -8.663   7.491  1.00 71.14           O  
ATOM    832  N   TYR A 103       3.029 -10.034   6.789  1.00 77.22           N  
ATOM    833  CA  TYR A 103       3.940 -11.066   6.300  1.00 77.22           C  
ATOM    834  C   TYR A 103       4.680 -10.680   5.005  1.00 77.22           C  
ATOM    835  CB  TYR A 103       3.177 -12.388   6.178  1.00 77.22           C  
ATOM    836  O   TYR A 103       5.626 -11.363   4.636  1.00 77.22           O  
ATOM    837  CG  TYR A 103       2.070 -12.371   5.148  1.00 77.22           C  
ATOM    838  CD1 TYR A 103       0.733 -12.132   5.529  1.00 77.22           C  
ATOM    839  CD2 TYR A 103       2.390 -12.627   3.805  1.00 77.22           C  
ATOM    840  CE1 TYR A 103      -0.285 -12.147   4.554  1.00 77.22           C  
ATOM    841  CE2 TYR A 103       1.378 -12.646   2.835  1.00 77.22           C  
ATOM    842  OH  TYR A 103      -0.916 -12.434   2.256  1.00 77.22           O  
ATOM    843  CZ  TYR A 103       0.044 -12.405   3.207  1.00 77.22           C  
ATOM    844  N   TRP A 104       4.320  -9.574   4.338  1.00 86.83           N  
ATOM    845  CA  TRP A 104       5.088  -9.048   3.199  1.00 86.83           C  
ATOM    846  C   TRP A 104       6.355  -8.315   3.625  1.00 86.83           C  
ATOM    847  CB  TRP A 104       4.240  -8.082   2.364  1.00 86.83           C  
ATOM    848  O   TRP A 104       7.179  -7.997   2.773  1.00 86.83           O  
ATOM    849  CG  TRP A 104       3.039  -8.641   1.679  1.00 86.83           C  
ATOM    850  CD1 TRP A 104       2.664  -9.936   1.639  1.00 86.83           C  
ATOM    851  CD2 TRP A 104       2.082  -7.929   0.848  1.00 86.83           C  
ATOM    852  CE2 TRP A 104       1.142  -8.867   0.334  1.00 86.83           C  
ATOM    853  CE3 TRP A 104       1.936  -6.583   0.456  1.00 86.83           C  
ATOM    854  NE1 TRP A 104       1.540 -10.073   0.853  1.00 86.83           N  
ATOM    855  CH2 TRP A 104       0.016  -7.155  -0.938  1.00 86.83           C  
ATOM    856  CZ2 TRP A 104       0.104  -8.494  -0.525  1.00 86.83           C  
ATOM    857  CZ3 TRP A 104       0.912  -6.200  -0.428  1.00 86.83           C  
ATOM    858  N   HIS A 105       6.516  -8.011   4.917  1.00 79.32           N  
ATOM    859  CA  HIS A 105       7.624  -7.195   5.407  1.00 79.32           C  
ATOM    860  C   HIS A 105       8.992  -7.722   4.947  1.00 79.32           C  
ATOM    861  CB  HIS A 105       7.540  -7.129   6.935  1.00 79.32           C  
ATOM    862  O   HIS A 105       9.831  -6.950   4.491  1.00 79.32           O  
ATOM    863  CG  HIS A 105       8.637  -6.286   7.520  1.00 79.32           C  
ATOM    864  CD2 HIS A 105       9.676  -6.722   8.297  1.00 79.32           C  
ATOM    865  ND1 HIS A 105       8.847  -4.950   7.271  1.00 79.32           N  
ATOM    866  CE1 HIS A 105       9.998  -4.600   7.864  1.00 79.32           C  
ATOM    867  NE2 HIS A 105      10.525  -5.639   8.530  1.00 79.32           N  
ATOM    868  N   GLU A 106       9.180  -9.042   4.973  1.00 78.78           N  
ATOM    869  CA  GLU A 106      10.433  -9.678   4.557  1.00 78.78           C  
ATOM    870  C   GLU A 106      10.697  -9.541   3.049  1.00 78.78           C  
ATOM    871  CB  GLU A 106      10.415 -11.160   4.950  1.00 78.78           C  
ATOM    872  O   GLU A 106      11.846  -9.475   2.626  1.00 78.78           O  
ATOM    873  CG  GLU A 106      10.069 -11.396   6.423  1.00 78.78           C  
ATOM    874  CD  GLU A 106      10.102 -12.875   6.813  1.00 78.78           C  
ATOM    875  OE1 GLU A 106      10.415 -13.133   7.996  1.00 78.78           O  
ATOM    876  OE2 GLU A 106       9.738 -13.743   6.000  1.00 78.78           O  
ATOM    877  N   TRP A 107       9.644  -9.439   2.233  1.00 88.13           N  
ATOM    878  CA  TRP A 107       9.737  -9.286   0.774  1.00 88.13           C  
ATOM    879  C   TRP A 107       9.939  -7.826   0.344  1.00 88.13           C  
ATOM    880  CB  TRP A 107       8.478  -9.876   0.122  1.00 88.13           C  
ATOM    881  O   TRP A 107      10.264  -7.548  -0.813  1.00 88.13           O  
ATOM    882  CG  TRP A 107       8.049 -11.234   0.597  1.00 88.13           C  
ATOM    883  CD1 TRP A 107       8.850 -12.178   1.145  1.00 88.13           C  
ATOM    884  CD2 TRP A 107       6.711 -11.815   0.583  1.00 88.13           C  
ATOM    885  CE2 TRP A 107       6.774 -13.113   1.175  1.00 88.13           C  
ATOM    886  CE3 TRP A 107       5.450 -11.382   0.122  1.00 88.13           C  
ATOM    887  NE1 TRP A 107       8.099 -13.275   1.511  1.00 88.13           N  
ATOM    888  CH2 TRP A 107       4.411 -13.481   0.835  1.00 88.13           C  
ATOM    889  CZ2 TRP A 107       5.648 -13.934   1.317  1.00 88.13           C  
ATOM    890  CZ3 TRP A 107       4.322 -12.215   0.234  1.00 88.13           C  
ATOM    891  N   LEU A 108       9.744  -6.887   1.275  1.00 90.47           N  
ATOM    892  CA  LEU A 108       9.886  -5.442   1.082  1.00 90.47           C  
ATOM    893  C   LEU A 108      11.229  -4.900   1.595  1.00 90.47           C  
ATOM    894  CB  LEU A 108       8.686  -4.736   1.737  1.00 90.47           C  
ATOM    895  O   LEU A 108      11.482  -3.702   1.484  1.00 90.47           O  
ATOM    896  CG  LEU A 108       7.337  -5.054   1.068  1.00 90.47           C  
ATOM    897  CD1 LEU A 108       6.195  -4.528   1.935  1.00 90.47           C  
ATOM    898  CD2 LEU A 108       7.209  -4.417  -0.316  1.00 90.47           C  
ATOM    899  N   ASN A 109      12.108  -5.757   2.123  1.00 84.88           N  
ATOM    900  CA  ASN A 109      13.473  -5.381   2.481  1.00 84.88           C  
ATOM    901  C   ASN A 109      14.381  -5.428   1.242  1.00 84.88           C  
ATOM    902  CB  ASN A 109      13.973  -6.287   3.616  1.00 84.88           C  
ATOM    903  O   ASN A 109      14.932  -6.472   0.894  1.00 84.88           O  
ATOM    904  CG  ASN A 109      15.324  -5.814   4.125  1.00 84.88           C  
ATOM    905  ND2 ASN A 109      16.156  -6.698   4.620  1.00 84.88           N  
ATOM    906  OD1 ASN A 109      15.652  -4.639   4.091  1.00 84.88           O  
ATOM    907  N   TRP A 110      14.471  -4.315   0.514  1.00 88.70           N  
ATOM    908  CA  TRP A 110      15.234  -4.238  -0.735  1.00 88.70           C  
ATOM    909  C   TRP A 110      16.600  -3.580  -0.508  1.00 88.70           C  
ATOM    910  CB  TRP A 110      14.429  -3.488  -1.802  1.00 88.70           C  
ATOM    911  O   TRP A 110      16.693  -2.632   0.280  1.00 88.70           O  
ATOM    912  CG  TRP A 110      13.202  -4.166  -2.339  1.00 88.70           C  
ATOM    913  CD1 TRP A 110      12.491  -5.154  -1.746  1.00 88.70           C  
ATOM    914  CD2 TRP A 110      12.515  -3.904  -3.599  1.00 88.70           C  
ATOM    915  CE2 TRP A 110      11.376  -4.761  -3.685  1.00 88.70           C  
ATOM    916  CE3 TRP A 110      12.745  -3.027  -4.679  1.00 88.70           C  
ATOM    917  NE1 TRP A 110      11.409  -5.497  -2.521  1.00 88.70           N  
ATOM    918  CH2 TRP A 110      10.792  -3.894  -5.861  1.00 88.70           C  
ATOM    919  CZ2 TRP A 110      10.518  -4.760  -4.791  1.00 88.70           C  
ATOM    920  CZ3 TRP A 110      11.889  -3.018  -5.794  1.00 88.70           C  
ATOM    921  N   PRO A 111      17.654  -3.994  -1.242  1.00 83.58           N  
ATOM    922  CA  PRO A 111      18.897  -3.236  -1.300  1.00 83.58           C  
ATOM    923  C   PRO A 111      18.610  -1.777  -1.661  1.00 83.58           C  
ATOM    924  CB  PRO A 111      19.767  -3.923  -2.358  1.00 83.58           C  
ATOM    925  O   PRO A 111      17.879  -1.498  -2.613  1.00 83.58           O  
ATOM    926  CG  PRO A 111      19.234  -5.354  -2.374  1.00 83.58           C  
ATOM    927  CD  PRO A 111      17.743  -5.164  -2.104  1.00 83.58           C  
ATOM    928  N   SER A 112      19.150  -0.846  -0.877  1.00 85.80           N  
ATOM    929  CA  SER A 112      18.852   0.580  -1.024  1.00 85.80           C  
ATOM    930  C   SER A 112      19.929   1.309  -1.826  1.00 85.80           C  
ATOM    931  CB  SER A 112      18.635   1.230   0.344  1.00 85.80           C  
ATOM    932  O   SER A 112      21.122   1.087  -1.625  1.00 85.80           O  
ATOM    933  OG  SER A 112      17.494   0.674   0.971  1.00 85.80           O  
ATOM    934  N   ILE A 113      19.518   2.222  -2.710  1.00 83.03           N  
ATOM    935  CA  ILE A 113      20.437   3.092  -3.474  1.00 83.03           C  
ATOM    936  C   ILE A 113      20.952   4.267  -2.625  1.00 83.03           C  
ATOM    937  CB  ILE A 113      19.776   3.578  -4.789  1.00 83.03           C  
ATOM    938  O   ILE A 113      22.135   4.630  -2.678  1.00 83.03           O  
ATOM    939  CG1 ILE A 113      18.321   4.072  -4.594  1.00 83.03           C  
ATOM    940  CG2 ILE A 113      19.851   2.438  -5.819  1.00 83.03           C  
ATOM    941  CD1 ILE A 113      17.747   4.820  -5.798  1.00 83.03           C  
ATOM    942  N   PHE A 114      20.070   4.845  -1.809  1.00 78.96           N  
ATOM    943  CA  PHE A 114      20.347   5.874  -0.806  1.00 78.96           C  
ATOM    944  C   PHE A 114      19.204   5.931   0.212  1.00 78.96           C  
ATOM    945  CB  PHE A 114      20.554   7.246  -1.468  1.00 78.96           C  
ATOM    946  O   PHE A 114      18.061   5.617  -0.126  1.00 78.96           O  
ATOM    947  CG  PHE A 114      19.611   7.586  -2.606  1.00 78.96           C  
ATOM    948  CD1 PHE A 114      20.125   7.717  -3.907  1.00 78.96           C  
ATOM    949  CD2 PHE A 114      18.242   7.820  -2.376  1.00 78.96           C  
ATOM    950  CE1 PHE A 114      19.285   8.135  -4.946  1.00 78.96           C  
ATOM    951  CE2 PHE A 114      17.389   8.171  -3.436  1.00 78.96           C  
ATOM    952  CZ  PHE A 114      17.915   8.335  -4.725  1.00 78.96           C  
ATOM    953  N   ALA A 115      19.520   6.335   1.449  1.00 83.92           N  
ATOM    954  CA  ALA A 115      18.595   6.266   2.582  1.00 83.92           C  
ATOM    955  C   ALA A 115      17.905   4.886   2.637  1.00 83.92           C  
ATOM    956  CB  ALA A 115      17.675   7.493   2.548  1.00 83.92           C  
ATOM    957  O   ALA A 115      18.621   3.888   2.705  1.00 83.92           O  
ATOM    958  N   ASN A 116      16.571   4.821   2.559  1.00 89.20           N  
ATOM    959  CA  ASN A 116      15.825   3.554   2.519  1.00 89.20           C  
ATOM    960  C   ASN A 116      15.100   3.333   1.182  1.00 89.20           C  
ATOM    961  CB  ASN A 116      14.856   3.450   3.706  1.00 89.20           C  
ATOM    962  O   ASN A 116      14.192   2.506   1.103  1.00 89.20           O  
ATOM    963  CG  ASN A 116      15.434   3.934   5.013  1.00 89.20           C  
ATOM    964  ND2 ASN A 116      15.058   5.126   5.413  1.00 89.20           N  
ATOM    965  OD1 ASN A 116      16.223   3.276   5.671  1.00 89.20           O  
ATOM    966  N   THR A 117      15.453   4.085   0.132  1.00 91.50           N  
ATOM    967  CA  THR A 117      14.868   3.882  -1.199  1.00 91.50           C  
ATOM    968  C   THR A 117      15.419   2.587  -1.790  1.00 91.50           C  
ATOM    969  CB  THR A 117      15.135   5.069  -2.132  1.00 91.50           C  
ATOM    970  O   THR A 117      16.585   2.524  -2.192  1.00 91.50           O  
ATOM    971  CG2 THR A 117      14.448   4.881  -3.489  1.00 91.50           C  
ATOM    972  OG1 THR A 117      14.617   6.263  -1.582  1.00 91.50           O  
ATOM    973  N   GLY A 118      14.577   1.558  -1.825  1.00 92.26           N  
ATOM    974  CA  GLY A 118      14.889   0.237  -2.349  1.00 92.26           C  
ATOM    975  C   GLY A 118      14.988   0.222  -3.870  1.00 92.26           C  
ATOM    976  O   GLY A 118      14.311   0.987  -4.558  1.00 92.26           O  
ATOM    977  N   PHE A 119      15.811  -0.679  -4.397  1.00 91.66           N  
ATOM    978  CA  PHE A 119      16.041  -0.846  -5.827  1.00 91.66           C  
ATOM    979  C   PHE A 119      16.002  -2.319  -6.230  1.00 91.66           C  
ATOM    980  CB  PHE A 119      17.383  -0.203  -6.187  1.00 91.66           C  
ATOM    981  O   PHE A 119      16.548  -3.194  -5.553  1.00 91.66           O  
ATOM    982  CG  PHE A 119      17.815  -0.422  -7.624  1.00 91.66           C  
ATOM    983  CD1 PHE A 119      18.755  -1.420  -7.947  1.00 91.66           C  
ATOM    984  CD2 PHE A 119      17.248   0.351  -8.648  1.00 91.66           C  
ATOM    985  CE1 PHE A 119      19.120  -1.637  -9.289  1.00 91.66           C  
ATOM    986  CE2 PHE A 119      17.600   0.126  -9.985  1.00 91.66           C  
ATOM    987  CZ  PHE A 119      18.540  -0.864 -10.309  1.00 91.66           C  
ATOM    988  N   PHE A 120      15.370  -2.584  -7.367  1.00 94.28           N  
ATOM    989  CA  PHE A 120      15.398  -3.873  -8.034  1.00 94.28           C  
ATOM    990  C   PHE A 120      15.330  -3.670  -9.547  1.00 94.28           C  
ATOM    991  CB  PHE A 120      14.226  -4.722  -7.529  1.00 94.28           C  
ATOM    992  O   PHE A 120      14.514  -2.895 -10.042  1.00 94.28           O  
ATOM    993  CG  PHE A 120      14.076  -6.070  -8.201  1.00 94.28           C  
ATOM    994  CD1 PHE A 120      12.858  -6.405  -8.819  1.00 94.28           C  
ATOM    995  CD2 PHE A 120      15.146  -6.985  -8.224  1.00 94.28           C  
ATOM    996  CE1 PHE A 120      12.715  -7.640  -9.470  1.00 94.28           C  
ATOM    997  CE2 PHE A 120      15.005  -8.214  -8.891  1.00 94.28           C  
ATOM    998  CZ  PHE A 120      13.791  -8.542  -9.518  1.00 94.28           C  
ATOM    999  N   ARG A 121      16.167  -4.401 -10.282  1.00 90.64           N  
ATOM   1000  CA  ARG A 121      16.091  -4.506 -11.738  1.00 90.64           C  
ATOM   1001  C   ARG A 121      16.018  -5.991 -12.097  1.00 90.64           C  
ATOM   1002  CB  ARG A 121      17.283  -3.784 -12.383  1.00 90.64           C  
ATOM   1003  O   ARG A 121      17.010  -6.687 -11.875  1.00 90.64           O  
ATOM   1004  CG  ARG A 121      17.238  -3.909 -13.915  1.00 90.64           C  
ATOM   1005  CD  ARG A 121      18.380  -3.170 -14.615  1.00 90.64           C  
ATOM   1006  NE  ARG A 121      18.215  -1.709 -14.576  1.00 90.64           N  
ATOM   1007  NH1 ARG A 121      20.266  -1.122 -15.366  1.00 90.64           N  
ATOM   1008  NH2 ARG A 121      18.833   0.482 -14.853  1.00 90.64           N  
ATOM   1009  CZ  ARG A 121      19.087  -0.789 -14.932  1.00 90.64           C  
ATOM   1010  N   PRO A 122      14.884  -6.480 -12.629  1.00 91.87           N  
ATOM   1011  CA  PRO A 122      14.821  -7.815 -13.204  1.00 91.87           C  
ATOM   1012  C   PRO A 122      15.819  -7.939 -14.360  1.00 91.87           C  
ATOM   1013  CB  PRO A 122      13.378  -8.012 -13.686  1.00 91.87           C  
ATOM   1014  O   PRO A 122      16.094  -6.957 -15.063  1.00 91.87           O  
ATOM   1015  CG  PRO A 122      12.583  -6.878 -13.038  1.00 91.87           C  
ATOM   1016  CD  PRO A 122      13.619  -5.785 -12.807  1.00 91.87           C  
ATOM   1017  N   ASP A 123      16.334  -9.145 -14.590  1.00 89.17           N  
ATOM   1018  CA  ASP A 123      17.086  -9.414 -15.815  1.00 89.17           C  
ATOM   1019  C   ASP A 123      16.211  -9.191 -17.066  1.00 89.17           C  
ATOM   1020  CB  ASP A 123      17.741 -10.806 -15.767  1.00 89.17           C  
ATOM   1021  O   ASP A 123      14.982  -9.081 -16.996  1.00 89.17           O  
ATOM   1022  CG  ASP A 123      16.741 -11.960 -15.797  1.00 89.17           C  
ATOM   1023  OD1 ASP A 123      15.727 -11.859 -16.515  1.00 89.17           O  
ATOM   1024  OD2 ASP A 123      16.948 -12.956 -15.084  1.00 89.17           O  
ATOM   1025  N   GLU A 124      16.850  -9.098 -18.230  1.00 89.77           N  
ATOM   1026  CA  GLU A 124      16.161  -8.803 -19.492  1.00 89.77           C  
ATOM   1027  C   GLU A 124      15.075  -9.834 -19.842  1.00 89.77           C  
ATOM   1028  CB  GLU A 124      17.192  -8.731 -20.628  1.00 89.77           C  
ATOM   1029  O   GLU A 124      14.071  -9.476 -20.456  1.00 89.77           O  
ATOM   1030  CG  GLU A 124      18.173  -7.559 -20.457  1.00 89.77           C  
ATOM   1031  CD  GLU A 124      19.194  -7.442 -21.602  1.00 89.77           C  
ATOM   1032  OE1 GLU A 124      19.957  -6.448 -21.573  1.00 89.77           O  
ATOM   1033  OE2 GLU A 124      19.231  -8.336 -22.477  1.00 89.77           O  
ATOM   1034  N   ALA A 125      15.235 -11.092 -19.416  1.00 90.79           N  
ATOM   1035  CA  ALA A 125      14.260 -12.149 -19.668  1.00 90.79           C  
ATOM   1036  C   ALA A 125      12.988 -11.977 -18.819  1.00 90.79           C  
ATOM   1037  CB  ALA A 125      14.936 -13.504 -19.419  1.00 90.79           C  
ATOM   1038  O   ALA A 125      11.886 -12.257 -19.294  1.00 90.79           O  
ATOM   1039  N   HIS A 126      13.119 -11.484 -17.585  1.00 92.83           N  
ATOM   1040  CA  HIS A 126      12.002 -11.303 -16.658  1.00 92.83           C  
ATOM   1041  C   HIS A 126      11.335  -9.922 -16.748  1.00 92.83           C  
ATOM   1042  CB  HIS A 126      12.483 -11.597 -15.233  1.00 92.83           C  
ATOM   1043  O   HIS A 126      10.182  -9.782 -16.333  1.00 92.83           O  
ATOM   1044  CG  HIS A 126      12.875 -13.038 -15.020  1.00 92.83           C  
ATOM   1045  CD2 HIS A 126      12.037 -14.102 -14.825  1.00 92.83           C  
ATOM   1046  ND1 HIS A 126      14.152 -13.540 -14.996  1.00 92.83           N  
ATOM   1047  CE1 HIS A 126      14.094 -14.859 -14.789  1.00 92.83           C  
ATOM   1048  NE2 HIS A 126      12.816 -15.254 -14.682  1.00 92.83           N  
ATOM   1049  N   GLN A 127      12.004  -8.902 -17.298  1.00 93.06           N  
ATOM   1050  CA  GLN A 127      11.454  -7.540 -17.416  1.00 93.06           C  
ATOM   1051  C   GLN A 127      10.043  -7.472 -18.034  1.00 93.06           C  
ATOM   1052  CB  GLN A 127      12.420  -6.638 -18.198  1.00 93.06           C  
ATOM   1053  O   GLN A 127       9.189  -6.802 -17.442  1.00 93.06           O  
ATOM   1054  CG  GLN A 127      13.509  -6.057 -17.295  1.00 93.06           C  
ATOM   1055  CD  GLN A 127      14.556  -5.289 -18.087  1.00 93.06           C  
ATOM   1056  NE2 GLN A 127      15.797  -5.332 -17.661  1.00 93.06           N  
ATOM   1057  OE1 GLN A 127      14.277  -4.633 -19.078  1.00 93.06           O  
ATOM   1058  N   PRO A 128       9.729  -8.173 -19.147  1.00 95.11           N  
ATOM   1059  CA  PRO A 128       8.380  -8.162 -19.712  1.00 95.11           C  
ATOM   1060  C   PRO A 128       7.317  -8.682 -18.738  1.00 95.11           C  
ATOM   1061  CB  PRO A 128       8.451  -9.032 -20.973  1.00 95.11           C  
ATOM   1062  O   PRO A 128       6.227  -8.121 -18.672  1.00 95.11           O  
ATOM   1063  CG  PRO A 128       9.921  -8.961 -21.377  1.00 95.11           C  
ATOM   1064  CD  PRO A 128      10.630  -8.908 -20.028  1.00 95.11           C  
ATOM   1065  N   HIS A 129       7.637  -9.707 -17.940  1.00 95.67           N  
ATOM   1066  CA  HIS A 129       6.700 -10.277 -16.970  1.00 95.67           C  
ATOM   1067  C   HIS A 129       6.404  -9.308 -15.821  1.00 95.67           C  
ATOM   1068  CB  HIS A 129       7.251 -11.607 -16.436  1.00 95.67           C  
ATOM   1069  O   HIS A 129       5.248  -9.135 -15.443  1.00 95.67           O  
ATOM   1070  CG  HIS A 129       6.277 -12.318 -15.529  1.00 95.67           C  
ATOM   1071  CD2 HIS A 129       6.490 -12.725 -14.238  1.00 95.67           C  
ATOM   1072  ND1 HIS A 129       4.983 -12.658 -15.849  1.00 95.67           N  
ATOM   1073  CE1 HIS A 129       4.432 -13.254 -14.780  1.00 95.67           C  
ATOM   1074  NE2 HIS A 129       5.317 -13.339 -13.772  1.00 95.67           N  
ATOM   1075  N   PHE A 130       7.428  -8.626 -15.296  1.00 96.92           N  
ATOM   1076  CA  PHE A 130       7.219  -7.589 -14.283  1.00 96.92           C  
ATOM   1077  C   PHE A 130       6.415  -6.411 -14.840  1.00 96.92           C  
ATOM   1078  CB  PHE A 130       8.559  -7.123 -13.703  1.00 96.92           C  
ATOM   1079  O   PHE A 130       5.487  -5.950 -14.179  1.00 96.92           O  
ATOM   1080  CG  PHE A 130       9.099  -8.055 -12.637  1.00 96.92           C  
ATOM   1081  CD1 PHE A 130       8.647  -7.935 -11.309  1.00 96.92           C  
ATOM   1082  CD2 PHE A 130      10.026  -9.058 -12.969  1.00 96.92           C  
ATOM   1083  CE1 PHE A 130       9.112  -8.823 -10.322  1.00 96.92           C  
ATOM   1084  CE2 PHE A 130      10.498  -9.940 -11.983  1.00 96.92           C  
ATOM   1085  CZ  PHE A 130      10.035  -9.827 -10.663  1.00 96.92           C  
ATOM   1086  N   SER A 131       6.719  -5.952 -16.058  1.00 96.72           N  
ATOM   1087  CA  SER A 131       5.956  -4.878 -16.703  1.00 96.72           C  
ATOM   1088  C   SER A 131       4.488  -5.255 -16.918  1.00 96.72           C  
ATOM   1089  CB  SER A 131       6.590  -4.512 -18.046  1.00 96.72           C  
ATOM   1090  O   SER A 131       3.607  -4.423 -16.700  1.00 96.72           O  
ATOM   1091  OG  SER A 131       5.964  -3.356 -18.569  1.00 96.72           O  
ATOM   1092  N   ASP A 132       4.217  -6.496 -17.319  1.00 97.60           N  
ATOM   1093  CA  ASP A 132       2.858  -7.011 -17.469  1.00 97.60           C  
ATOM   1094  C   ASP A 132       2.128  -7.068 -16.118  1.00 97.60           C  
ATOM   1095  CB  ASP A 132       2.921  -8.378 -18.155  1.00 97.60           C  
ATOM   1096  O   ASP A 132       1.013  -6.563 -16.004  1.00 97.60           O  
ATOM   1097  CG  ASP A 132       1.523  -8.943 -18.383  1.00 97.60           C  
ATOM   1098  OD1 ASP A 132       0.755  -8.321 -19.146  1.00 97.60           O  
ATOM   1099  OD2 ASP A 132       1.224  -9.987 -17.766  1.00 97.60           O  
ATOM   1100  N   LEU A 133       2.784  -7.555 -15.056  1.00 97.95           N  
ATOM   1101  CA  LEU A 133       2.216  -7.565 -13.703  1.00 97.95           C  
ATOM   1102  C   LEU A 133       1.850  -6.160 -13.206  1.00 97.95           C  
ATOM   1103  CB  LEU A 133       3.187  -8.244 -12.720  1.00 97.95           C  
ATOM   1104  O   LEU A 133       0.759  -5.983 -12.668  1.00 97.95           O  
ATOM   1105  CG  LEU A 133       3.183  -9.782 -12.777  1.00 97.95           C  
ATOM   1106  CD1 LEU A 133       4.327 -10.312 -11.911  1.00 97.95           C  
ATOM   1107  CD2 LEU A 133       1.875 -10.369 -12.234  1.00 97.95           C  
ATOM   1108  N   PHE A 134       2.696  -5.144 -13.415  1.00 98.26           N  
ATOM   1109  CA  PHE A 134       2.327  -3.755 -13.097  1.00 98.26           C  
ATOM   1110  C   PHE A 134       1.088  -3.304 -13.882  1.00 98.26           C  
ATOM   1111  CB  PHE A 134       3.490  -2.794 -13.370  1.00 98.26           C  
ATOM   1112  O   PHE A 134       0.181  -2.707 -13.299  1.00 98.26           O  
ATOM   1113  CG  PHE A 134       4.415  -2.545 -12.197  1.00 98.26           C  
ATOM   1114  CD1 PHE A 134       4.199  -1.445 -11.345  1.00 98.26           C  
ATOM   1115  CD2 PHE A 134       5.534  -3.366 -11.993  1.00 98.26           C  
ATOM   1116  CE1 PHE A 134       5.099  -1.174 -10.298  1.00 98.26           C  
ATOM   1117  CE2 PHE A 134       6.445  -3.085 -10.965  1.00 98.26           C  
ATOM   1118  CZ  PHE A 134       6.221  -1.999 -10.108  1.00 98.26           C  
ATOM   1119  N   GLY A 135       1.011  -3.623 -15.178  1.00 97.34           N  
ATOM   1120  CA  GLY A 135      -0.168  -3.352 -16.004  1.00 97.34           C  
ATOM   1121  C   GLY A 135      -1.434  -4.025 -15.464  1.00 97.34           C  
ATOM   1122  O   GLY A 135      -2.472  -3.375 -15.332  1.00 97.34           O  
ATOM   1123  N   GLN A 136      -1.345  -5.298 -15.073  1.00 97.79           N  
ATOM   1124  CA  GLN A 136      -2.451  -6.034 -14.459  1.00 97.79           C  
ATOM   1125  C   GLN A 136      -2.876  -5.419 -13.116  1.00 97.79           C  
ATOM   1126  CB  GLN A 136      -2.079  -7.512 -14.273  1.00 97.79           C  
ATOM   1127  O   GLN A 136      -4.074  -5.272 -12.874  1.00 97.79           O  
ATOM   1128  CG  GLN A 136      -1.890  -8.299 -15.581  1.00 97.79           C  
ATOM   1129  CD  GLN A 136      -1.646  -9.777 -15.291  1.00 97.79           C  
ATOM   1130  NE2 GLN A 136      -0.648 -10.408 -15.854  1.00 97.79           N  
ATOM   1131  OE1 GLN A 136      -2.366 -10.407 -14.532  1.00 97.79           O  
ATOM   1132  N   ILE A 137      -1.927  -5.012 -12.260  1.00 97.64           N  
ATOM   1133  CA  ILE A 137      -2.219  -4.338 -10.982  1.00 97.64           C  
ATOM   1134  C   ILE A 137      -2.954  -3.018 -11.226  1.00 97.64           C  
ATOM   1135  CB  ILE A 137      -0.932  -4.093 -10.155  1.00 97.64           C  
ATOM   1136  O   ILE A 137      -3.930  -2.736 -10.534  1.00 97.64           O  
ATOM   1137  CG1 ILE A 137      -0.298  -5.419  -9.686  1.00 97.64           C  
ATOM   1138  CG2 ILE A 137      -1.227  -3.236  -8.906  1.00 97.64           C  
ATOM   1139  CD1 ILE A 137       1.174  -5.288  -9.275  1.00 97.64           C  
ATOM   1140  N   ILE A 138      -2.520  -2.220 -12.207  1.00 95.83           N  
ATOM   1141  CA  ILE A 138      -3.178  -0.956 -12.569  1.00 95.83           C  
ATOM   1142  C   ILE A 138      -4.609  -1.216 -13.044  1.00 95.83           C  
ATOM   1143  CB  ILE A 138      -2.346  -0.179 -13.613  1.00 95.83           C  
ATOM   1144  O   ILE A 138      -5.541  -0.616 -12.511  1.00 95.83           O  
ATOM   1145  CG1 ILE A 138      -1.041   0.332 -12.965  1.00 95.83           C  
ATOM   1146  CG2 ILE A 138      -3.143   1.017 -14.170  1.00 95.83           C  
ATOM   1147  CD1 ILE A 138       0.016   0.783 -13.974  1.00 95.83           C  
ATOM   1148  N   ASN A 139      -4.795  -2.151 -13.979  1.00 94.89           N  
ATOM   1149  CA  ASN A 139      -6.116  -2.506 -14.500  1.00 94.89           C  
ATOM   1150  C   ASN A 139      -7.050  -3.006 -13.389  1.00 94.89           C  
ATOM   1151  CB  ASN A 139      -5.946  -3.574 -15.593  1.00 94.89           C  
ATOM   1152  O   ASN A 139      -8.208  -2.600 -13.320  1.00 94.89           O  
ATOM   1153  CG  ASN A 139      -5.327  -3.036 -16.871  1.00 94.89           C  
ATOM   1154  ND2 ASN A 139      -4.741  -3.891 -17.675  1.00 94.89           N  
ATOM   1155  OD1 ASN A 139      -5.385  -1.861 -17.188  1.00 94.89           O  
ATOM   1156  N   ALA A 140      -6.545  -3.850 -12.484  1.00 93.55           N  
ATOM   1157  CA  ALA A 140      -7.308  -4.325 -11.337  1.00 93.55           C  
ATOM   1158  C   ALA A 140      -7.613  -3.192 -10.344  1.00 93.55           C  
ATOM   1159  CB  ALA A 140      -6.543  -5.476 -10.678  1.00 93.55           C  
ATOM   1160  O   ALA A 140      -8.740  -3.088  -9.877  1.00 93.55           O  
ATOM   1161  N   GLY A 141      -6.653  -2.313 -10.046  1.00 88.23           N  
ATOM   1162  CA  GLY A 141      -6.819  -1.197  -9.108  1.00 88.23           C  
ATOM   1163  C   GLY A 141      -7.777  -0.108  -9.602  1.00 88.23           C  
ATOM   1164  O   GLY A 141      -8.430   0.546  -8.791  1.00 88.23           O  
ATOM   1165  N   GLN A 142      -7.890   0.061 -10.920  1.00 87.10           N  
ATOM   1166  CA  GLN A 142      -8.859   0.954 -11.566  1.00 87.10           C  
ATOM   1167  C   GLN A 142     -10.205   0.272 -11.846  1.00 87.10           C  
ATOM   1168  CB  GLN A 142      -8.248   1.491 -12.867  1.00 87.10           C  
ATOM   1169  O   GLN A 142     -11.175   0.941 -12.197  1.00 87.10           O  
ATOM   1170  CG  GLN A 142      -7.043   2.402 -12.592  1.00 87.10           C  
ATOM   1171  CD  GLN A 142      -6.386   2.924 -13.862  1.00 87.10           C  
ATOM   1172  NE2 GLN A 142      -5.395   3.779 -13.732  1.00 87.10           N  
ATOM   1173  OE1 GLN A 142      -6.732   2.599 -14.985  1.00 87.10           O  
ATOM   1174  N   GLY A 143     -10.283  -1.051 -11.691  1.00 83.12           N  
ATOM   1175  CA  GLY A 143     -11.488  -1.817 -11.957  1.00 83.12           C  
ATOM   1176  C   GLY A 143     -12.633  -1.455 -11.012  1.00 83.12           C  
ATOM   1177  O   GLY A 143     -12.467  -1.324  -9.799  1.00 83.12           O  
ATOM   1178  N   GLU A 144     -13.848  -1.408 -11.548  1.00 79.67           N  
ATOM   1179  CA  GLU A 144     -15.057  -1.136 -10.765  1.00 79.67           C  
ATOM   1180  C   GLU A 144     -15.563  -2.384 -10.017  1.00 79.67           C  
ATOM   1181  CB  GLU A 144     -16.116  -0.511 -11.689  1.00 79.67           C  
ATOM   1182  O   GLU A 144     -16.295  -2.269  -9.051  1.00 79.67           O  
ATOM   1183  CG  GLU A 144     -15.700   0.914 -12.107  1.00 79.67           C  
ATOM   1184  CD  GLU A 144     -16.580   1.547 -13.201  1.00 79.67           C  
ATOM   1185  OE1 GLU A 144     -16.410   2.766 -13.414  1.00 79.67           O  
ATOM   1186  OE2 GLU A 144     -17.348   0.815 -13.875  1.00 79.67           O  
ATOM   1187  N   GLY A 145     -15.130  -3.598 -10.357  1.00 79.34           N  
ATOM   1188  CA  GLY A 145     -15.606  -4.822  -9.702  1.00 79.34           C  
ATOM   1189  C   GLY A 145     -15.473  -4.863  -8.164  1.00 79.34           C  
ATOM   1190  O   GLY A 145     -14.515  -4.382  -7.560  1.00 79.34           O  
ATOM   1191  N   ARG A 146     -16.414  -5.561  -7.513  1.00 79.10           N  
ATOM   1192  CA  ARG A 146     -16.439  -5.821  -6.055  1.00 79.10           C  
ATOM   1193  C   ARG A 146     -15.144  -6.443  -5.502  1.00 79.10           C  
ATOM   1194  CB  ARG A 146     -17.651  -6.730  -5.793  1.00 79.10           C  
ATOM   1195  O   ARG A 146     -14.835  -6.277  -4.325  1.00 79.10           O  
ATOM   1196  CG  ARG A 146     -17.968  -6.986  -4.317  1.00 79.10           C  
ATOM   1197  CD  ARG A 146     -19.244  -7.848  -4.194  1.00 79.10           C  
ATOM   1198  NE  ARG A 146     -20.191  -7.313  -3.186  1.00 79.10           N  
ATOM   1199  NH1 ARG A 146     -21.076  -9.295  -2.447  1.00 79.10           N  
ATOM   1200  NH2 ARG A 146     -21.389  -7.444  -1.236  1.00 79.10           N  
ATOM   1201  CZ  ARG A 146     -20.882  -8.013  -2.300  1.00 79.10           C  
ATOM   1202  N   TYR A 147     -14.398  -7.150  -6.352  1.00 86.29           N  
ATOM   1203  CA  TYR A 147     -13.144  -7.834  -6.020  1.00 86.29           C  
ATOM   1204  C   TYR A 147     -11.891  -7.143  -6.586  1.00 86.29           C  
ATOM   1205  CB  TYR A 147     -13.243  -9.305  -6.458  1.00 86.29           C  
ATOM   1206  O   TYR A 147     -10.797  -7.675  -6.430  1.00 86.29           O  
ATOM   1207  CG  TYR A 147     -14.376 -10.066  -5.794  1.00 86.29           C  
ATOM   1208  CD1 TYR A 147     -14.282 -10.398  -4.430  1.00 86.29           C  
ATOM   1209  CD2 TYR A 147     -15.520 -10.438  -6.527  1.00 86.29           C  
ATOM   1210  CE1 TYR A 147     -15.326 -11.090  -3.789  1.00 86.29           C  
ATOM   1211  CE2 TYR A 147     -16.570 -11.129  -5.891  1.00 86.29           C  
ATOM   1212  OH  TYR A 147     -17.487 -12.121  -3.907  1.00 86.29           O  
ATOM   1213  CZ  TYR A 147     -16.475 -11.454  -4.522  1.00 86.29           C  
ATOM   1214  N   SER A 148     -12.018  -5.967  -7.205  1.00 88.34           N  
ATOM   1215  CA  SER A 148     -10.922  -5.247  -7.872  1.00 88.34           C  
ATOM   1216  C   SER A 148      -9.730  -4.936  -6.958  1.00 88.34           C  
ATOM   1217  CB  SER A 148     -11.484  -3.941  -8.422  1.00 88.34           C  
ATOM   1218  O   SER A 148      -8.603  -5.302  -7.280  1.00 88.34           O  
ATOM   1219  OG  SER A 148     -12.338  -4.193  -9.511  1.00 88.34           O  
ATOM   1220  N   GLU A 149      -9.965  -4.346  -5.774  1.00 86.60           N  
ATOM   1221  CA  GLU A 149      -8.890  -4.044  -4.802  1.00 86.60           C  
ATOM   1222  C   GLU A 149      -8.202  -5.339  -4.325  1.00 86.60           C  
ATOM   1223  CB  GLU A 149      -9.448  -3.210  -3.612  1.00 86.60           C  
ATOM   1224  O   GLU A 149      -6.981  -5.387  -4.204  1.00 86.60           O  
ATOM   1225  CG  GLU A 149      -8.373  -2.650  -2.640  1.00 86.60           C  
ATOM   1226  CD  GLU A 149      -8.916  -1.805  -1.446  1.00 86.60           C  
ATOM   1227  OE1 GLU A 149      -8.301  -0.777  -1.049  1.00 86.60           O  
ATOM   1228  OE2 GLU A 149      -9.925  -2.190  -0.811  1.00 86.60           O  
ATOM   1229  N   LEU A 150      -8.964  -6.420  -4.115  1.00 87.51           N  
ATOM   1230  CA  LEU A 150      -8.421  -7.719  -3.693  1.00 87.51           C  
ATOM   1231  C   LEU A 150      -7.585  -8.378  -4.793  1.00 87.51           C  
ATOM   1232  CB  LEU A 150      -9.565  -8.655  -3.272  1.00 87.51           C  
ATOM   1233  O   LEU A 150      -6.531  -8.937  -4.496  1.00 87.51           O  
ATOM   1234  CG  LEU A 150     -10.257  -8.233  -1.967  1.00 87.51           C  
ATOM   1235  CD1 LEU A 150     -11.572  -8.992  -1.823  1.00 87.51           C  
ATOM   1236  CD2 LEU A 150      -9.386  -8.512  -0.739  1.00 87.51           C  
ATOM   1237  N   LEU A 151      -8.033  -8.288  -6.046  1.00 93.10           N  
ATOM   1238  CA  LEU A 151      -7.284  -8.768  -7.200  1.00 93.10           C  
ATOM   1239  C   LEU A 151      -5.984  -7.976  -7.368  1.00 93.10           C  
ATOM   1240  CB  LEU A 151      -8.183  -8.692  -8.447  1.00 93.10           C  
ATOM   1241  O   LEU A 151      -4.931  -8.580  -7.530  1.00 93.10           O  
ATOM   1242  CG  LEU A 151      -7.501  -9.187  -9.737  1.00 93.10           C  
ATOM   1243  CD1 LEU A 151      -7.061 -10.649  -9.641  1.00 93.10           C  
ATOM   1244  CD2 LEU A 151      -8.471  -9.048 -10.910  1.00 93.10           C  
ATOM   1245  N   ALA A 152      -6.028  -6.648  -7.239  1.00 94.19           N  
ATOM   1246  CA  ALA A 152      -4.835  -5.806  -7.305  1.00 94.19           C  
ATOM   1247  C   ALA A 152      -3.827  -6.146  -6.193  1.00 94.19           C  
ATOM   1248  CB  ALA A 152      -5.273  -4.341  -7.246  1.00 94.19           C  
ATOM   1249  O   ALA A 152      -2.630  -6.251  -6.452  1.00 94.19           O  
ATOM   1250  N   ILE A 153      -4.307  -6.384  -4.966  1.00 92.25           N  
ATOM   1251  CA  ILE A 153      -3.475  -6.831  -3.837  1.00 92.25           C  
ATOM   1252  C   ILE A 153      -2.870  -8.215  -4.114  1.00 92.25           C  
ATOM   1253  CB  ILE A 153      -4.308  -6.802  -2.532  1.00 92.25           C  
ATOM   1254  O   ILE A 153      -1.701  -8.433  -3.807  1.00 92.25           O  
ATOM   1255  CG1 ILE A 153      -4.547  -5.338  -2.094  1.00 92.25           C  
ATOM   1256  CG2 ILE A 153      -3.657  -7.566  -1.362  1.00 92.25           C  
ATOM   1257  CD1 ILE A 153      -5.593  -5.182  -0.981  1.00 92.25           C  
ATOM   1258  N   ASN A 154      -3.631  -9.146  -4.697  1.00 94.52           N  
ATOM   1259  CA  ASN A 154      -3.116 -10.469  -5.050  1.00 94.52           C  
ATOM   1260  C   ASN A 154      -2.064 -10.405  -6.168  1.00 94.52           C  
ATOM   1261  CB  ASN A 154      -4.285 -11.387  -5.436  1.00 94.52           C  
ATOM   1262  O   ASN A 154      -1.040 -11.071  -6.076  1.00 94.52           O  
ATOM   1263  CG  ASN A 154      -3.795 -12.790  -5.752  1.00 94.52           C  
ATOM   1264  ND2 ASN A 154      -3.430 -13.562  -4.754  1.00 94.52           N  
ATOM   1265  OD1 ASN A 154      -3.700 -13.204  -6.894  1.00 94.52           O  
ATOM   1266  N   LEU A 155      -2.271  -9.576  -7.188  1.00 97.40           N  
ATOM   1267  CA  LEU A 155      -1.294  -9.366  -8.259  1.00 97.40           C  
ATOM   1268  C   LEU A 155      -0.010  -8.704  -7.739  1.00 97.40           C  
ATOM   1269  CB  LEU A 155      -1.948  -8.509  -9.349  1.00 97.40           C  
ATOM   1270  O   LEU A 155       1.090  -9.087  -8.131  1.00 97.40           O  
ATOM   1271  CG  LEU A 155      -3.034  -9.237 -10.158  1.00 97.40           C  
ATOM   1272  CD1 LEU A 155      -3.859  -8.195 -10.907  1.00 97.40           C  
ATOM   1273  CD2 LEU A 155      -2.417 -10.207 -11.163  1.00 97.40           C  
ATOM   1274  N   LEU A 156      -0.131  -7.761  -6.800  1.00 97.19           N  
ATOM   1275  CA  LEU A 156       1.022  -7.190  -6.107  1.00 97.19           C  
ATOM   1276  C   LEU A 156       1.771  -8.248  -5.281  1.00 97.19           C  
ATOM   1277  CB  LEU A 156       0.542  -6.011  -5.248  1.00 97.19           C  
ATOM   1278  O   LEU A 156       2.998  -8.278  -5.294  1.00 97.19           O  
ATOM   1279  CG  LEU A 156       1.659  -5.378  -4.404  1.00 97.19           C  
ATOM   1280  CD1 LEU A 156       2.801  -4.817  -5.249  1.00 97.19           C  
ATOM   1281  CD2 LEU A 156       1.084  -4.235  -3.578  1.00 97.19           C  
ATOM   1282  N   GLU A 157       1.056  -9.143  -4.599  1.00 95.49           N  
ATOM   1283  CA  GLU A 157       1.666 -10.274  -3.892  1.00 95.49           C  
ATOM   1284  C   GLU A 157       2.456 -11.178  -4.844  1.00 95.49           C  
ATOM   1285  CB  GLU A 157       0.573 -11.073  -3.169  1.00 95.49           C  
ATOM   1286  O   GLU A 157       3.601 -11.523  -4.552  1.00 95.49           O  
ATOM   1287  CG  GLU A 157       1.139 -12.140  -2.233  1.00 95.49           C  
ATOM   1288  CD  GLU A 157       0.056 -12.632  -1.267  1.00 95.49           C  
ATOM   1289  OE1 GLU A 157       0.133 -12.270  -0.068  1.00 95.49           O  
ATOM   1290  OE2 GLU A 157      -0.908 -13.295  -1.705  1.00 95.49           O  
ATOM   1291  N   GLN A 158       1.888 -11.498  -6.012  1.00 96.50           N  
ATOM   1292  CA  GLN A 158       2.588 -12.257  -7.051  1.00 96.50           C  
ATOM   1293  C   GLN A 158       3.867 -11.545  -7.496  1.00 96.50           C  
ATOM   1294  CB  GLN A 158       1.682 -12.496  -8.265  1.00 96.50           C  
ATOM   1295  O   GLN A 158       4.910 -12.183  -7.584  1.00 96.50           O  
ATOM   1296  CG  GLN A 158       0.513 -13.447  -7.972  1.00 96.50           C  
ATOM   1297  CD  GLN A 158      -0.391 -13.626  -9.188  1.00 96.50           C  
ATOM   1298  NE2 GLN A 158      -1.642 -13.985  -9.010  1.00 96.50           N  
ATOM   1299  OE1 GLN A 158       0.005 -13.461 -10.329  1.00 96.50           O  
ATOM   1300  N   LEU A 159       3.824 -10.227  -7.713  1.00 97.23           N  
ATOM   1301  CA  LEU A 159       5.005  -9.437  -8.065  1.00 97.23           C  
ATOM   1302  C   LEU A 159       6.111  -9.543  -7.006  1.00 97.23           C  
ATOM   1303  CB  LEU A 159       4.545  -7.993  -8.317  1.00 97.23           C  
ATOM   1304  O   LEU A 159       7.275  -9.761  -7.351  1.00 97.23           O  
ATOM   1305  CG  LEU A 159       5.666  -7.038  -8.753  1.00 97.23           C  
ATOM   1306  CD1 LEU A 159       5.043  -5.905  -9.556  1.00 97.23           C  
ATOM   1307  CD2 LEU A 159       6.432  -6.392  -7.588  1.00 97.23           C  
ATOM   1308  N   LEU A 160       5.762  -9.418  -5.723  1.00 94.85           N  
ATOM   1309  CA  LEU A 160       6.725  -9.532  -4.624  1.00 94.85           C  
ATOM   1310  C   LEU A 160       7.326 -10.942  -4.545  1.00 94.85           C  
ATOM   1311  CB  LEU A 160       6.055  -9.136  -3.295  1.00 94.85           C  
ATOM   1312  O   LEU A 160       8.542 -11.081  -4.419  1.00 94.85           O  
ATOM   1313  CG  LEU A 160       5.619  -7.661  -3.195  1.00 94.85           C  
ATOM   1314  CD1 LEU A 160       4.907  -7.429  -1.860  1.00 94.85           C  
ATOM   1315  CD2 LEU A 160       6.797  -6.688  -3.289  1.00 94.85           C  
ATOM   1316  N   LEU A 161       6.503 -11.983  -4.684  1.00 92.88           N  
ATOM   1317  CA  LEU A 161       6.957 -13.377  -4.684  1.00 92.88           C  
ATOM   1318  C   LEU A 161       7.852 -13.698  -5.887  1.00 92.88           C  
ATOM   1319  CB  LEU A 161       5.733 -14.305  -4.653  1.00 92.88           C  
ATOM   1320  O   LEU A 161       8.891 -14.329  -5.719  1.00 92.88           O  
ATOM   1321  CG  LEU A 161       4.980 -14.313  -3.311  1.00 92.88           C  
ATOM   1322  CD1 LEU A 161       3.684 -15.109  -3.470  1.00 92.88           C  
ATOM   1323  CD2 LEU A 161       5.809 -14.956  -2.198  1.00 92.88           C  
ATOM   1324  N   ARG A 162       7.507 -13.208  -7.084  1.00 93.78           N  
ATOM   1325  CA  ARG A 162       8.334 -13.352  -8.293  1.00 93.78           C  
ATOM   1326  C   ARG A 162       9.689 -12.680  -8.143  1.00 93.78           C  
ATOM   1327  CB  ARG A 162       7.606 -12.755  -9.508  1.00 93.78           C  
ATOM   1328  O   ARG A 162      10.686 -13.221  -8.605  1.00 93.78           O  
ATOM   1329  CG  ARG A 162       6.440 -13.608 -10.015  1.00 93.78           C  
ATOM   1330  CD  ARG A 162       6.919 -14.955 -10.554  1.00 93.78           C  
ATOM   1331  NE  ARG A 162       5.832 -15.635 -11.264  1.00 93.78           N  
ATOM   1332  NH1 ARG A 162       6.778 -17.736 -11.228  1.00 93.78           N  
ATOM   1333  NH2 ARG A 162       4.785 -17.409 -12.194  1.00 93.78           N  
ATOM   1334  CZ  ARG A 162       5.810 -16.920 -11.553  1.00 93.78           C  
ATOM   1335  N   ARG A 163       9.757 -11.525  -7.472  1.00 93.61           N  
ATOM   1336  CA  ARG A 163      11.047 -10.913  -7.126  1.00 93.61           C  
ATOM   1337  C   ARG A 163      11.856 -11.835  -6.219  1.00 93.61           C  
ATOM   1338  CB  ARG A 163      10.847  -9.526  -6.502  1.00 93.61           C  
ATOM   1339  O   ARG A 163      13.034 -12.030  -6.490  1.00 93.61           O  
ATOM   1340  CG  ARG A 163      12.191  -8.944  -6.041  1.00 93.61           C  
ATOM   1341  CD  ARG A 163      12.011  -7.588  -5.368  1.00 93.61           C  
ATOM   1342  NE  ARG A 163      13.297  -7.078  -4.863  1.00 93.61           N  
ATOM   1343  NH1 ARG A 163      13.463  -8.363  -2.950  1.00 93.61           N  
ATOM   1344  NH2 ARG A 163      15.135  -7.015  -3.523  1.00 93.61           N  
ATOM   1345  CZ  ARG A 163      13.948  -7.483  -3.784  1.00 93.61           C  
ATOM   1346  N   MET A 164      11.244 -12.374  -5.163  1.00 89.04           N  
ATOM   1347  CA  MET A 164      11.931 -13.278  -4.231  1.00 89.04           C  
ATOM   1348  C   MET A 164      12.459 -14.535  -4.933  1.00 89.04           C  
ATOM   1349  CB  MET A 164      11.006 -13.665  -3.066  1.00 89.04           C  
ATOM   1350  O   MET A 164      13.590 -14.941  -4.682  1.00 89.04           O  
ATOM   1351  CG  MET A 164      10.667 -12.494  -2.134  1.00 89.04           C  
ATOM   1352  SD  MET A 164      12.067 -11.559  -1.446  1.00 89.04           S  
ATOM   1353  CE  MET A 164      13.064 -12.910  -0.753  1.00 89.04           C  
ATOM   1354  N   GLU A 165      11.677 -15.100  -5.854  1.00 89.02           N  
ATOM   1355  CA  GLU A 165      12.093 -16.211  -6.717  1.00 89.02           C  
ATOM   1356  C   GLU A 165      13.275 -15.815  -7.621  1.00 89.02           C  
ATOM   1357  CB  GLU A 165      10.862 -16.670  -7.524  1.00 89.02           C  
ATOM   1358  O   GLU A 165      14.262 -16.541  -7.693  1.00 89.02           O  
ATOM   1359  CG  GLU A 165      11.098 -17.916  -8.390  1.00 89.02           C  
ATOM   1360  CD  GLU A 165       9.818 -18.394  -9.109  1.00 89.02           C  
ATOM   1361  OE1 GLU A 165       9.674 -19.623  -9.296  1.00 89.02           O  
ATOM   1362  OE2 GLU A 165       8.960 -17.553  -9.495  1.00 89.02           O  
ATOM   1363  N   ALA A 166      13.216 -14.637  -8.253  1.00 87.88           N  
ATOM   1364  CA  ALA A 166      14.240 -14.169  -9.188  1.00 87.88           C  
ATOM   1365  C   ALA A 166      15.591 -13.853  -8.526  1.00 87.88           C  
ATOM   1366  CB  ALA A 166      13.696 -12.939  -9.927  1.00 87.88           C  
ATOM   1367  O   ALA A 166      16.635 -14.120  -9.115  1.00 87.88           O  
ATOM   1368  N   ILE A 167      15.596 -13.281  -7.316  1.00 85.41           N  
ATOM   1369  CA  ILE A 167      16.855 -12.995  -6.606  1.00 85.41           C  
ATOM   1370  C   ILE A 167      17.456 -14.248  -5.962  1.00 85.41           C  
ATOM   1371  CB  ILE A 167      16.712 -11.833  -5.598  1.00 85.41           C  
ATOM   1372  O   ILE A 167      18.648 -14.256  -5.669  1.00 85.41           O  
ATOM   1373  CG1 ILE A 167      15.773 -12.191  -4.426  1.00 85.41           C  
ATOM   1374  CG2 ILE A 167      16.287 -10.549  -6.338  1.00 85.41           C  
ATOM   1375  CD1 ILE A 167      15.599 -11.070  -3.400  1.00 85.41           C  
ATOM   1376  N   ASN A 168      16.651 -15.298  -5.745  1.00 73.62           N  
ATOM   1377  CA  ASN A 168      17.052 -16.549  -5.093  1.00 73.62           C  
ATOM   1378  C   ASN A 168      17.825 -16.335  -3.766  1.00 73.62           C  
ATOM   1379  CB  ASN A 168      17.780 -17.427  -6.124  1.00 73.62           C  
ATOM   1380  O   ASN A 168      18.662 -17.147  -3.373  1.00 73.62           O  
ATOM   1381  CG  ASN A 168      17.916 -18.875  -5.686  1.00 73.62           C  
ATOM   1382  ND2 ASN A 168      19.010 -19.516  -6.028  1.00 73.62           N  
ATOM   1383  OD1 ASN A 168      17.046 -19.472  -5.072  1.00 73.62           O  
ATOM   1384  N   GLU A 169      17.573 -15.215  -3.082  1.00 63.33           N  
ATOM   1385  CA  GLU A 169      18.181 -14.873  -1.799  1.00 63.33           C  
ATOM   1386  C   GLU A 169      17.348 -15.475  -0.666  1.00 63.33           C  
ATOM   1387  CB  GLU A 169      18.326 -13.348  -1.609  1.00 63.33           C  
ATOM   1388  O   GLU A 169      16.120 -15.345  -0.627  1.00 63.33           O  
ATOM   1389  CG  GLU A 169      19.397 -12.708  -2.511  1.00 63.33           C  
ATOM   1390  CD  GLU A 169      19.612 -11.202  -2.254  1.00 63.33           C  
ATOM   1391  OE1 GLU A 169      20.644 -10.674  -2.727  1.00 63.33           O  
ATOM   1392  OE2 GLU A 169      18.748 -10.563  -1.607  1.00 63.33           O  
ATOM   1393  N   SER A 170      18.014 -16.103   0.304  1.00 56.35           N  
ATOM   1394  CA  SER A 170      17.382 -16.438   1.575  1.00 56.35           C  
ATOM   1395  C   SER A 170      17.026 -15.151   2.329  1.00 56.35           C  
ATOM   1396  CB  SER A 170      18.261 -17.394   2.394  1.00 56.35           C  
ATOM   1397  O   SER A 170      17.837 -14.232   2.425  1.00 56.35           O  
ATOM   1398  OG  SER A 170      19.642 -17.093   2.310  1.00 56.35           O  
ATOM   1399  N   LEU A 171      15.797 -15.088   2.855  1.00 56.15           N  
ATOM   1400  CA  LEU A 171      15.248 -13.940   3.588  1.00 56.15           C  
ATOM   1401  C   LEU A 171      16.224 -13.505   4.700  1.00 56.15           C  
ATOM   1402  CB  LEU A 171      13.882 -14.347   4.194  1.00 56.15           C  
ATOM   1403  O   LEU A 171      16.385 -14.219   5.691  1.00 56.15           O  
ATOM   1404  CG  LEU A 171      12.798 -14.742   3.170  1.00 56.15           C  
ATOM   1405  CD1 LEU A 171      11.746 -15.636   3.824  1.00 56.15           C  
ATOM   1406  CD2 LEU A 171      12.080 -13.533   2.578  1.00 56.15           C  
ATOM   1407  N   HIS A 172      16.872 -12.342   4.557  1.00 54.23           N  
ATOM   1408  CA  HIS A 172      17.778 -11.803   5.574  1.00 54.23           C  
ATOM   1409  C   HIS A 172      17.587 -10.291   5.808  1.00 54.23           C  
ATOM   1410  CB  HIS A 172      19.246 -12.108   5.235  1.00 54.23           C  
ATOM   1411  O   HIS A 172      17.595  -9.514   4.854  1.00 54.23           O  
ATOM   1412  CG  HIS A 172      19.638 -13.554   5.422  1.00 54.23           C  
ATOM   1413  CD2 HIS A 172      20.126 -14.393   4.457  1.00 54.23           C  
ATOM   1414  ND1 HIS A 172      19.554 -14.285   6.587  1.00 54.23           N  
ATOM   1415  CE1 HIS A 172      19.965 -15.536   6.323  1.00 54.23           C  
ATOM   1416  NE2 HIS A 172      20.330 -15.652   5.037  1.00 54.23           N  
ATOM   1417  N   PRO A 173      17.492  -9.840   7.075  1.00 56.22           N  
ATOM   1418  CA  PRO A 173      17.120 -10.630   8.244  1.00 56.22           C  
ATOM   1419  C   PRO A 173      15.613 -10.947   8.197  1.00 56.22           C  
ATOM   1420  CB  PRO A 173      17.494  -9.787   9.463  1.00 56.22           C  
ATOM   1421  O   PRO A 173      14.824 -10.058   7.873  1.00 56.22           O  
ATOM   1422  CG  PRO A 173      17.668  -8.358   8.941  1.00 56.22           C  
ATOM   1423  CD  PRO A 173      17.541  -8.433   7.420  1.00 56.22           C  
ATOM   1424  N   PRO A 174      15.191 -12.182   8.526  1.00 65.37           N  
ATOM   1425  CA  PRO A 174      13.771 -12.487   8.636  1.00 65.37           C  
ATOM   1426  C   PRO A 174      13.132 -11.592   9.702  1.00 65.37           C  
ATOM   1427  CB  PRO A 174      13.687 -13.979   8.972  1.00 65.37           C  
ATOM   1428  O   PRO A 174      13.778 -11.208  10.686  1.00 65.37           O  
ATOM   1429  CG  PRO A 174      15.016 -14.260   9.673  1.00 65.37           C  
ATOM   1430  CD  PRO A 174      15.993 -13.300   8.997  1.00 65.37           C  
ATOM   1431  N   MET A 175      11.851 -11.281   9.512  1.00 70.81           N  
ATOM   1432  CA  MET A 175      11.031 -10.620  10.517  1.00 70.81           C  
ATOM   1433  C   MET A 175      11.183 -11.392  11.831  1.00 70.81           C  
ATOM   1434  CB  MET A 175       9.573 -10.561  10.031  1.00 70.81           C  
ATOM   1435  O   MET A 175      11.173 -12.631  11.847  1.00 70.81           O  
ATOM   1436  CG  MET A 175       8.647  -9.795  10.984  1.00 70.81           C  
ATOM   1437  SD  MET A 175       6.952  -9.510  10.399  1.00 70.81           S  
ATOM   1438  CE  MET A 175       6.445 -11.187   9.963  1.00 70.81           C  
ATOM   1439  N   ASP A 176      11.359 -10.661  12.932  1.00 81.29           N  
ATOM   1440  CA  ASP A 176      11.521 -11.268  14.247  1.00 81.29           C  
ATOM   1441  C   ASP A 176      10.301 -12.144  14.512  1.00 81.29           C  
ATOM   1442  CB  ASP A 176      11.701 -10.191  15.323  1.00 81.29           C  
ATOM   1443  O   ASP A 176       9.158 -11.706  14.348  1.00 81.29           O  
ATOM   1444  CG  ASP A 176      12.036 -10.742  16.710  1.00 81.29           C  
ATOM   1445  OD1 ASP A 176      11.305 -11.598  17.255  1.00 81.29           O  
ATOM   1446  OD2 ASP A 176      13.021 -10.259  17.307  1.00 81.29           O  
ATOM   1447  N   ASN A 177      10.540 -13.394  14.906  1.00 82.60           N  
ATOM   1448  CA  ASN A 177       9.463 -14.355  15.088  1.00 82.60           C  
ATOM   1449  C   ASN A 177       8.407 -13.854  16.086  1.00 82.60           C  
ATOM   1450  CB  ASN A 177      10.066 -15.705  15.495  1.00 82.60           C  
ATOM   1451  O   ASN A 177       7.223 -14.088  15.885  1.00 82.60           O  
ATOM   1452  CG  ASN A 177       9.012 -16.791  15.407  1.00 82.60           C  
ATOM   1453  ND2 ASN A 177       8.690 -17.413  16.514  1.00 82.60           N  
ATOM   1454  OD1 ASN A 177       8.488 -17.043  14.331  1.00 82.60           O  
ATOM   1455  N   ARG A 178       8.810 -13.055  17.081  1.00 89.17           N  
ATOM   1456  CA  ARG A 178       7.893 -12.443  18.053  1.00 89.17           C  
ATOM   1457  C   ARG A 178       6.999 -11.381  17.418  1.00 89.17           C  
ATOM   1458  CB  ARG A 178       8.703 -11.825  19.198  1.00 89.17           C  
ATOM   1459  O   ARG A 178       5.860 -11.218  17.832  1.00 89.17           O  
ATOM   1460  CG  ARG A 178       9.532 -12.878  19.951  1.00 89.17           C  
ATOM   1461  CD  ARG A 178      10.546 -12.224  20.885  1.00 89.17           C  
ATOM   1462  NE  ARG A 178      11.605 -11.510  20.137  1.00 89.17           N  
ATOM   1463  NH1 ARG A 178      13.024 -11.219  21.906  1.00 89.17           N  
ATOM   1464  NH2 ARG A 178      13.656 -10.543  19.886  1.00 89.17           N  
ATOM   1465  CZ  ARG A 178      12.749 -11.089  20.637  1.00 89.17           C  
ATOM   1466  N   VAL A 179       7.481 -10.648  16.409  1.00 87.47           N  
ATOM   1467  CA  VAL A 179       6.644  -9.704  15.644  1.00 87.47           C  
ATOM   1468  C   VAL A 179       5.661 -10.474  14.767  1.00 87.47           C  
ATOM   1469  CB  VAL A 179       7.488  -8.726  14.801  1.00 87.47           C  
ATOM   1470  O   VAL A 179       4.486 -10.110  14.719  1.00 87.47           O  
ATOM   1471  CG1 VAL A 179       6.621  -7.785  13.954  1.00 87.47           C  
ATOM   1472  CG2 VAL A 179       8.346  -7.845  15.713  1.00 87.47           C  
ATOM   1473  N   ARG A 180       6.110 -11.568  14.136  1.00 83.16           N  
ATOM   1474  CA  ARG A 180       5.249 -12.467  13.350  1.00 83.16           C  
ATOM   1475  C   ARG A 180       4.114 -13.042  14.199  1.00 83.16           C  
ATOM   1476  CB  ARG A 180       6.098 -13.595  12.733  1.00 83.16           C  
ATOM   1477  O   ARG A 180       2.950 -12.908  13.834  1.00 83.16           O  
ATOM   1478  CG  ARG A 180       5.343 -14.311  11.599  1.00 83.16           C  
ATOM   1479  CD  ARG A 180       6.162 -15.435  10.943  1.00 83.16           C  
ATOM   1480  NE  ARG A 180       7.394 -14.944  10.284  1.00 83.16           N  
ATOM   1481  NH1 ARG A 180       8.936 -15.663  11.846  1.00 83.16           N  
ATOM   1482  NH2 ARG A 180       9.628 -14.465  10.153  1.00 83.16           N  
ATOM   1483  CZ  ARG A 180       8.628 -15.031  10.751  1.00 83.16           C  
ATOM   1484  N   GLU A 181       4.454 -13.620  15.347  1.00 86.96           N  
ATOM   1485  CA  GLU A 181       3.498 -14.190  16.301  1.00 86.96           C  
ATOM   1486  C   GLU A 181       2.563 -13.124  16.873  1.00 86.96           C  
ATOM   1487  CB  GLU A 181       4.258 -14.889  17.435  1.00 86.96           C  
ATOM   1488  O   GLU A 181       1.361 -13.356  16.964  1.00 86.96           O  
ATOM   1489  CG  GLU A 181       4.878 -16.215  16.967  1.00 86.96           C  
ATOM   1490  CD  GLU A 181       5.784 -16.869  18.020  1.00 86.96           C  
ATOM   1491  OE1 GLU A 181       6.284 -17.979  17.721  1.00 86.96           O  
ATOM   1492  OE2 GLU A 181       6.066 -16.233  19.062  1.00 86.96           O  
ATOM   1493  N   ALA A 182       3.062 -11.918  17.168  1.00 90.99           N  
ATOM   1494  CA  ALA A 182       2.209 -10.811  17.593  1.00 90.99           C  
ATOM   1495  C   ALA A 182       1.184 -10.431  16.511  1.00 90.99           C  
ATOM   1496  CB  ALA A 182       3.082  -9.611  17.981  1.00 90.99           C  
ATOM   1497  O   ALA A 182       0.014 -10.221  16.825  1.00 90.99           O  
ATOM   1498  N   CYS A 183       1.592 -10.366  15.238  1.00 86.71           N  
ATOM   1499  CA  CYS A 183       0.675 -10.096  14.127  1.00 86.71           C  
ATOM   1500  C   CYS A 183      -0.384 -11.194  13.984  1.00 86.71           C  
ATOM   1501  CB  CYS A 183       1.455  -9.957  12.815  1.00 86.71           C  
ATOM   1502  O   CYS A 183      -1.563 -10.883  13.794  1.00 86.71           O  
ATOM   1503  SG  CYS A 183       2.502  -8.483  12.860  1.00 86.71           S  
ATOM   1504  N   GLN A 184       0.021 -12.461  14.100  1.00 84.82           N  
ATOM   1505  CA  GLN A 184      -0.894 -13.599  14.044  1.00 84.82           C  
ATOM   1506  C   GLN A 184      -1.906 -13.542  15.193  1.00 84.82           C  
ATOM   1507  CB  GLN A 184      -0.084 -14.906  14.051  1.00 84.82           C  
ATOM   1508  O   GLN A 184      -3.108 -13.521  14.947  1.00 84.82           O  
ATOM   1509  CG  GLN A 184      -0.972 -16.145  13.866  1.00 84.82           C  
ATOM   1510  CD  GLN A 184      -1.780 -16.091  12.574  1.00 84.82           C  
ATOM   1511  NE2 GLN A 184      -3.076 -16.274  12.639  1.00 84.82           N  
ATOM   1512  OE1 GLN A 184      -1.253 -15.842  11.498  1.00 84.82           O  
ATOM   1513  N   TYR A 185      -1.427 -13.371  16.428  1.00 90.03           N  
ATOM   1514  CA  TYR A 185      -2.275 -13.242  17.609  1.00 90.03           C  
ATOM   1515  C   TYR A 185      -3.308 -12.123  17.450  1.00 90.03           C  
ATOM   1516  CB  TYR A 185      -1.394 -12.976  18.834  1.00 90.03           C  
ATOM   1517  O   TYR A 185      -4.493 -12.320  17.701  1.00 90.03           O  
ATOM   1518  CG  TYR A 185      -2.184 -12.884  20.123  1.00 90.03           C  
ATOM   1519  CD1 TYR A 185      -2.763 -11.664  20.525  1.00 90.03           C  
ATOM   1520  CD2 TYR A 185      -2.387 -14.043  20.892  1.00 90.03           C  
ATOM   1521  CE1 TYR A 185      -3.546 -11.602  21.695  1.00 90.03           C  
ATOM   1522  CE2 TYR A 185      -3.144 -13.981  22.075  1.00 90.03           C  
ATOM   1523  OH  TYR A 185      -4.481 -12.726  23.607  1.00 90.03           O  
ATOM   1524  CZ  TYR A 185      -3.732 -12.765  22.475  1.00 90.03           C  
ATOM   1525  N   ILE A 186      -2.884 -10.940  17.002  1.00 91.00           N  
ATOM   1526  CA  ILE A 186      -3.801  -9.816  16.789  1.00 91.00           C  
ATOM   1527  C   ILE A 186      -4.820 -10.132  15.685  1.00 91.00           C  
ATOM   1528  CB  ILE A 186      -2.994  -8.553  16.454  1.00 91.00           C  
ATOM   1529  O   ILE A 186      -5.976  -9.738  15.825  1.00 91.00           O  
ATOM   1530  CG1 ILE A 186      -2.128  -8.064  17.629  1.00 91.00           C  
ATOM   1531  CG2 ILE A 186      -3.917  -7.397  16.003  1.00 91.00           C  
ATOM   1532  CD1 ILE A 186      -0.995  -7.140  17.168  1.00 91.00           C  
ATOM   1533  N   SER A 187      -4.413 -10.825  14.616  1.00 87.91           N  
ATOM   1534  CA  SER A 187      -5.300 -11.228  13.512  1.00 87.91           C  
ATOM   1535  C   SER A 187      -6.388 -12.197  13.983  1.00 87.91           C  
ATOM   1536  CB  SER A 187      -4.514 -11.864  12.364  1.00 87.91           C  
ATOM   1537  O   SER A 187      -7.559 -12.024  13.646  1.00 87.91           O  
ATOM   1538  OG  SER A 187      -3.550 -10.945  11.889  1.00 87.91           O  
ATOM   1539  N   ASP A 188      -6.021 -13.150  14.838  1.00 87.98           N  
ATOM   1540  CA  ASP A 188      -6.948 -14.125  15.420  1.00 87.98           C  
ATOM   1541  C   ASP A 188      -7.916 -13.482  16.434  1.00 87.98           C  
ATOM   1542  CB  ASP A 188      -6.132 -15.272  16.043  1.00 87.98           C  
ATOM   1543  O   ASP A 188      -9.014 -13.987  16.663  1.00 87.98           O  
ATOM   1544  CG  ASP A 188      -5.314 -16.049  15.001  1.00 87.98           C  
ATOM   1545  OD1 ASP A 188      -5.730 -16.100  13.823  1.00 87.98           O  
ATOM   1546  OD2 ASP A 188      -4.240 -16.582  15.357  1.00 87.98           O  
ATOM   1547  N   HIS A 189      -7.550 -12.318  16.987  1.00 90.89           N  
ATOM   1548  CA  HIS A 189      -8.322 -11.575  17.991  1.00 90.89           C  
ATOM   1549  C   HIS A 189      -8.799 -10.193  17.492  1.00 90.89           C  
ATOM   1550  CB  HIS A 189      -7.532 -11.507  19.310  1.00 90.89           C  
ATOM   1551  O   HIS A 189      -9.021  -9.264  18.278  1.00 90.89           O  
ATOM   1552  CG  HIS A 189      -7.184 -12.862  19.881  1.00 90.89           C  
ATOM   1553  CD2 HIS A 189      -7.858 -13.553  20.852  1.00 90.89           C  
ATOM   1554  ND1 HIS A 189      -6.110 -13.636  19.517  1.00 90.89           N  
ATOM   1555  CE1 HIS A 189      -6.134 -14.766  20.237  1.00 90.89           C  
ATOM   1556  NE2 HIS A 189      -7.183 -14.760  21.074  1.00 90.89           N  
ATOM   1557  N   LEU A 190      -8.989 -10.006  16.177  1.00 89.45           N  
ATOM   1558  CA  LEU A 190      -9.484  -8.726  15.634  1.00 89.45           C  
ATOM   1559  C   LEU A 190     -10.883  -8.366  16.150  1.00 89.45           C  
ATOM   1560  CB  LEU A 190      -9.504  -8.740  14.095  1.00 89.45           C  
ATOM   1561  O   LEU A 190     -11.179  -7.181  16.305  1.00 89.45           O  
ATOM   1562  CG  LEU A 190      -8.120  -8.719  13.436  1.00 89.45           C  
ATOM   1563  CD1 LEU A 190      -8.265  -8.862  11.921  1.00 89.45           C  
ATOM   1564  CD2 LEU A 190      -7.315  -7.447  13.707  1.00 89.45           C  
ATOM   1565  N   ALA A 191     -11.718  -9.371  16.427  1.00 90.91           N  
ATOM   1566  CA  ALA A 191     -13.081  -9.195  16.921  1.00 90.91           C  
ATOM   1567  C   ALA A 191     -13.163  -8.826  18.414  1.00 90.91           C  
ATOM   1568  CB  ALA A 191     -13.879 -10.466  16.611  1.00 90.91           C  
ATOM   1569  O   ALA A 191     -14.231  -8.438  18.876  1.00 90.91           O  
ATOM   1570  N   ASP A 192     -12.065  -8.921  19.169  1.00 89.98           N  
ATOM   1571  CA  ASP A 192     -12.058  -8.565  20.589  1.00 89.98           C  
ATOM   1572  C   ASP A 192     -12.110  -7.039  20.770  1.00 89.98           C  
ATOM   1573  CB  ASP A 192     -10.828  -9.184  21.267  1.00 89.98           C  
ATOM   1574  O   ASP A 192     -11.225  -6.307  20.316  1.00 89.98           O  
ATOM   1575  CG  ASP A 192     -10.797  -8.955  22.782  1.00 89.98           C  
ATOM   1576  OD1 ASP A 192     -11.758  -8.354  23.319  1.00 89.98           O  
ATOM   1577  OD2 ASP A 192      -9.784  -9.364  23.382  1.00 89.98           O  
ATOM   1578  N   SER A 193     -13.143  -6.516  21.422  1.00 86.61           N  
ATOM   1579  CA  SER A 193     -13.230  -5.081  21.694  1.00 86.61           C  
ATOM   1580  C   SER A 193     -12.295  -4.628  22.821  1.00 86.61           C  
ATOM   1581  CB  SER A 193     -14.677  -4.678  21.953  1.00 86.61           C  
ATOM   1582  O   SER A 193     -11.817  -3.491  22.784  1.00 86.61           O  
ATOM   1583  OG  SER A 193     -15.252  -5.361  23.042  1.00 86.61           O  
ATOM   1584  N   ASN A 194     -11.927  -5.523  23.743  1.00 86.49           N  
ATOM   1585  CA  ASN A 194     -11.097  -5.250  24.919  1.00 86.49           C  
ATOM   1586  C   ASN A 194      -9.613  -5.541  24.665  1.00 86.49           C  
ATOM   1587  CB  ASN A 194     -11.659  -6.023  26.118  1.00 86.49           C  
ATOM   1588  O   ASN A 194      -8.920  -6.141  25.484  1.00 86.49           O  
ATOM   1589  CG  ASN A 194     -13.032  -5.535  26.520  1.00 86.49           C  
ATOM   1590  ND2 ASN A 194     -13.917  -6.438  26.867  1.00 86.49           N  
ATOM   1591  OD1 ASN A 194     -13.325  -4.351  26.555  1.00 86.49           O  
ATOM   1592  N   PHE A 195      -9.110  -5.095  23.514  1.00 88.70           N  
ATOM   1593  CA  PHE A 195      -7.722  -5.322  23.135  1.00 88.70           C  
ATOM   1594  C   PHE A 195      -6.738  -4.687  24.124  1.00 88.70           C  
ATOM   1595  CB  PHE A 195      -7.479  -4.781  21.727  1.00 88.70           C  
ATOM   1596  O   PHE A 195      -6.698  -3.464  24.275  1.00 88.70           O  
ATOM   1597  CG  PHE A 195      -6.039  -4.928  21.277  1.00 88.70           C  
ATOM   1598  CD1 PHE A 195      -5.139  -3.848  21.372  1.00 88.70           C  
ATOM   1599  CD2 PHE A 195      -5.582  -6.181  20.838  1.00 88.70           C  
ATOM   1600  CE1 PHE A 195      -3.791  -4.018  21.003  1.00 88.70           C  
ATOM   1601  CE2 PHE A 195      -4.241  -6.347  20.466  1.00 88.70           C  
ATOM   1602  CZ  PHE A 195      -3.346  -5.265  20.536  1.00 88.70           C  
ATOM   1603  N   ASP A 196      -5.868  -5.519  24.692  1.00 90.96           N  
ATOM   1604  CA  ASP A 196      -4.764  -5.093  25.540  1.00 90.96           C  
ATOM   1605  C   ASP A 196      -3.416  -5.521  24.947  1.00 90.96           C  
ATOM   1606  CB  ASP A 196      -4.968  -5.616  26.965  1.00 90.96           C  
ATOM   1607  O   ASP A 196      -3.156  -6.697  24.678  1.00 90.96           O  
ATOM   1608  CG  ASP A 196      -3.863  -5.161  27.921  1.00 90.96           C  
ATOM   1609  OD1 ASP A 196      -3.077  -4.250  27.556  1.00 90.96           O  
ATOM   1610  OD2 ASP A 196      -3.744  -5.796  28.983  1.00 90.96           O  
ATOM   1611  N   ILE A 197      -2.517  -4.548  24.792  1.00 92.59           N  
ATOM   1612  CA  ILE A 197      -1.149  -4.793  24.339  1.00 92.59           C  
ATOM   1613  C   ILE A 197      -0.378  -5.701  25.303  1.00 92.59           C  
ATOM   1614  CB  ILE A 197      -0.422  -3.454  24.100  1.00 92.59           C  
ATOM   1615  O   ILE A 197       0.523  -6.412  24.856  1.00 92.59           O  
ATOM   1616  CG1 ILE A 197       0.899  -3.704  23.342  1.00 92.59           C  
ATOM   1617  CG2 ILE A 197      -0.196  -2.670  25.409  1.00 92.59           C  
ATOM   1618  CD1 ILE A 197       1.500  -2.432  22.742  1.00 92.59           C  
ATOM   1619  N   ALA A 198      -0.720  -5.720  26.597  1.00 93.89           N  
ATOM   1620  CA  ALA A 198      -0.066  -6.607  27.552  1.00 93.89           C  
ATOM   1621  C   ALA A 198      -0.369  -8.083  27.272  1.00 93.89           C  
ATOM   1622  CB  ALA A 198      -0.434  -6.206  28.982  1.00 93.89           C  
ATOM   1623  O   ALA A 198       0.536  -8.905  27.394  1.00 93.89           O  
ATOM   1624  N   SER A 199      -1.574  -8.407  26.793  1.00 93.85           N  
ATOM   1625  CA  SER A 199      -1.930  -9.773  26.385  1.00 93.85           C  
ATOM   1626  C   SER A 199      -1.099 -10.232  25.184  1.00 93.85           C  
ATOM   1627  CB  SER A 199      -3.420  -9.863  26.049  1.00 93.85           C  
ATOM   1628  O   SER A 199      -0.550 -11.332  25.185  1.00 93.85           O  
ATOM   1629  OG  SER A 199      -4.202  -9.606  27.197  1.00 93.85           O  
ATOM   1630  N   VAL A 200      -0.912  -9.352  24.192  1.00 94.15           N  
ATOM   1631  CA  VAL A 200      -0.042  -9.640  23.037  1.00 94.15           C  
ATOM   1632  C   VAL A 200       1.412  -9.800  23.478  1.00 94.15           C  
ATOM   1633  CB  VAL A 200      -0.120  -8.540  21.963  1.00 94.15           C  
ATOM   1634  O   VAL A 200       2.098 -10.720  23.047  1.00 94.15           O  
ATOM   1635  CG1 VAL A 200       0.580  -8.983  20.672  1.00 94.15           C  
ATOM   1636  CG2 VAL A 200      -1.563  -8.176  21.606  1.00 94.15           C  
ATOM   1637  N   ALA A 201       1.890  -8.918  24.358  1.00 95.73           N  
ATOM   1638  CA  ALA A 201       3.257  -8.959  24.861  1.00 95.73           C  
ATOM   1639  C   ALA A 201       3.528 -10.242  25.659  1.00 95.73           C  
ATOM   1640  CB  ALA A 201       3.505  -7.685  25.675  1.00 95.73           C  
ATOM   1641  O   ALA A 201       4.556 -10.883  25.449  1.00 95.73           O  
ATOM   1642  N   GLN A 202       2.579 -10.657  26.501  1.00 95.60           N  
ATOM   1643  CA  GLN A 202       2.638 -11.915  27.237  1.00 95.60           C  
ATOM   1644  C   GLN A 202       2.666 -13.122  26.293  1.00 95.60           C  
ATOM   1645  CB  GLN A 202       1.447 -11.977  28.203  1.00 95.60           C  
ATOM   1646  O   GLN A 202       3.476 -14.022  26.509  1.00 95.60           O  
ATOM   1647  CG  GLN A 202       1.471 -13.244  29.072  1.00 95.60           C  
ATOM   1648  CD  GLN A 202       0.352 -13.279  30.107  1.00 95.60           C  
ATOM   1649  NE2 GLN A 202       0.261 -14.332  30.889  1.00 95.60           N  
ATOM   1650  OE1 GLN A 202      -0.453 -12.378  30.253  1.00 95.60           O  
ATOM   1651  N   HIS A 203       1.845 -13.118  25.235  1.00 93.63           N  
ATOM   1652  CA  HIS A 203       1.812 -14.189  24.236  1.00 93.63           C  
ATOM   1653  C   HIS A 203       3.177 -14.415  23.569  1.00 93.63           C  
ATOM   1654  CB  HIS A 203       0.731 -13.874  23.191  1.00 93.63           C  
ATOM   1655  O   HIS A 203       3.565 -15.558  23.356  1.00 93.63           O  
ATOM   1656  CG  HIS A 203       0.577 -14.961  22.161  1.00 93.63           C  
ATOM   1657  CD2 HIS A 203       0.990 -14.922  20.856  1.00 93.63           C  
ATOM   1658  ND1 HIS A 203       0.001 -16.193  22.367  1.00 93.63           N  
ATOM   1659  CE1 HIS A 203       0.062 -16.879  21.213  1.00 93.63           C  
ATOM   1660  NE2 HIS A 203       0.638 -16.135  20.259  1.00 93.63           N  
ATOM   1661  N   VAL A 204       3.937 -13.343  23.315  1.00 93.71           N  
ATOM   1662  CA  VAL A 204       5.263 -13.409  22.664  1.00 93.71           C  
ATOM   1663  C   VAL A 204       6.440 -13.289  23.641  1.00 93.71           C  
ATOM   1664  CB  VAL A 204       5.361 -12.424  21.487  1.00 93.71           C  
ATOM   1665  O   VAL A 204       7.570 -12.999  23.237  1.00 93.71           O  
ATOM   1666  CG1 VAL A 204       4.198 -12.631  20.512  1.00 93.71           C  
ATOM   1667  CG2 VAL A 204       5.388 -10.954  21.926  1.00 93.71           C  
ATOM   1668  N   CYS A 205       6.183 -13.480  24.939  1.00 94.64           N  
ATOM   1669  CA  CYS A 205       7.176 -13.434  26.017  1.00 94.64           C  
ATOM   1670  C   CYS A 205       8.005 -12.130  26.073  1.00 94.64           C  
ATOM   1671  CB  CYS A 205       8.047 -14.701  25.972  1.00 94.64           C  
ATOM   1672  O   CYS A 205       9.213 -12.152  26.324  1.00 94.64           O  
ATOM   1673  SG  CYS A 205       7.040 -16.207  26.107  1.00 94.64           S  
ATOM   1674  N   LEU A 206       7.369 -10.976  25.852  1.00 95.03           N  
ATOM   1675  CA  LEU A 206       7.979  -9.646  25.942  1.00 95.03           C  
ATOM   1676  C   LEU A 206       7.258  -8.755  26.958  1.00 95.03           C  
ATOM   1677  CB  LEU A 206       7.994  -8.982  24.550  1.00 95.03           C  
ATOM   1678  O   LEU A 206       6.091  -8.949  27.282  1.00 95.03           O  
ATOM   1679  CG  LEU A 206       8.941  -9.629  23.524  1.00 95.03           C  
ATOM   1680  CD1 LEU A 206       8.868  -8.843  22.212  1.00 95.03           C  
ATOM   1681  CD2 LEU A 206      10.399  -9.619  23.997  1.00 95.03           C  
ATOM   1682  N   SER A 207       7.941  -7.706  27.421  1.00 97.14           N  
ATOM   1683  CA  SER A 207       7.248  -6.592  28.071  1.00 97.14           C  
ATOM   1684  C   SER A 207       6.488  -5.752  27.028  1.00 97.14           C  
ATOM   1685  CB  SER A 207       8.217  -5.731  28.886  1.00 97.14           C  
ATOM   1686  O   SER A 207       6.940  -5.660  25.879  1.00 97.14           O  
ATOM   1687  OG  SER A 207       9.092  -4.977  28.062  1.00 97.14           O  
ATOM   1688  N   PRO A 208       5.391  -5.065  27.404  1.00 96.01           N  
ATOM   1689  CA  PRO A 208       4.639  -4.203  26.484  1.00 96.01           C  
ATOM   1690  C   PRO A 208       5.505  -3.140  25.795  1.00 96.01           C  
ATOM   1691  CB  PRO A 208       3.553  -3.553  27.347  1.00 96.01           C  
ATOM   1692  O   PRO A 208       5.372  -2.892  24.593  1.00 96.01           O  
ATOM   1693  CG  PRO A 208       3.322  -4.573  28.459  1.00 96.01           C  
ATOM   1694  CD  PRO A 208       4.711  -5.156  28.691  1.00 96.01           C  
ATOM   1695  N   SER A 209       6.450  -2.551  26.536  1.00 96.24           N  
ATOM   1696  CA  SER A 209       7.397  -1.563  26.010  1.00 96.24           C  
ATOM   1697  C   SER A 209       8.349  -2.176  24.984  1.00 96.24           C  
ATOM   1698  CB  SER A 209       8.216  -0.942  27.149  1.00 96.24           C  
ATOM   1699  O   SER A 209       8.599  -1.572  23.939  1.00 96.24           O  
ATOM   1700  OG  SER A 209       7.349  -0.438  28.144  1.00 96.24           O  
ATOM   1701  N   ARG A 210       8.867  -3.388  25.244  1.00 95.94           N  
ATOM   1702  CA  ARG A 210       9.780  -4.061  24.314  1.00 95.94           C  
ATOM   1703  C   ARG A 210       9.058  -4.502  23.047  1.00 95.94           C  
ATOM   1704  CB  ARG A 210      10.492  -5.234  25.009  1.00 95.94           C  
ATOM   1705  O   ARG A 210       9.610  -4.296  21.970  1.00 95.94           O  
ATOM   1706  CG  ARG A 210      11.559  -5.917  24.133  1.00 95.94           C  
ATOM   1707  CD  ARG A 210      12.664  -4.949  23.686  1.00 95.94           C  
ATOM   1708  NE  ARG A 210      13.707  -5.625  22.895  1.00 95.94           N  
ATOM   1709  NH1 ARG A 210      14.988  -3.762  22.465  1.00 95.94           N  
ATOM   1710  NH2 ARG A 210      15.564  -5.722  21.575  1.00 95.94           N  
ATOM   1711  CZ  ARG A 210      14.745  -5.037  22.322  1.00 95.94           C  
ATOM   1712  N   LEU A 211       7.838  -5.033  23.168  1.00 95.38           N  
ATOM   1713  CA  LEU A 211       6.990  -5.352  22.019  1.00 95.38           C  
ATOM   1714  C   LEU A 211       6.721  -4.098  21.184  1.00 95.38           C  
ATOM   1715  CB  LEU A 211       5.675  -6.005  22.489  1.00 95.38           C  
ATOM   1716  O   LEU A 211       6.967  -4.110  19.986  1.00 95.38           O  
ATOM   1717  CG  LEU A 211       4.662  -6.223  21.342  1.00 95.38           C  
ATOM   1718  CD1 LEU A 211       5.205  -7.150  20.254  1.00 95.38           C  
ATOM   1719  CD2 LEU A 211       3.361  -6.812  21.873  1.00 95.38           C  
ATOM   1720  N   SER A 212       6.280  -3.003  21.807  1.00 94.58           N  
ATOM   1721  CA  SER A 212       5.973  -1.753  21.096  1.00 94.58           C  
ATOM   1722  C   SER A 212       7.175  -1.217  20.319  1.00 94.58           C  
ATOM   1723  CB  SER A 212       5.529  -0.670  22.080  1.00 94.58           C  
ATOM   1724  O   SER A 212       7.040  -0.823  19.161  1.00 94.58           O  
ATOM   1725  OG  SER A 212       4.347  -1.054  22.740  1.00 94.58           O  
ATOM   1726  N   HIS A 213       8.354  -1.221  20.949  1.00 93.24           N  
ATOM   1727  CA  HIS A 213       9.593  -0.782  20.315  1.00 93.24           C  
ATOM   1728  C   HIS A 213       9.984  -1.692  19.145  1.00 93.24           C  
ATOM   1729  CB  HIS A 213      10.699  -0.713  21.372  1.00 93.24           C  
ATOM   1730  O   HIS A 213      10.213  -1.194  18.047  1.00 93.24           O  
ATOM   1731  CG  HIS A 213      12.002  -0.200  20.817  1.00 93.24           C  
ATOM   1732  CD2 HIS A 213      13.106  -0.944  20.500  1.00 93.24           C  
ATOM   1733  ND1 HIS A 213      12.294   1.110  20.507  1.00 93.24           N  
ATOM   1734  CE1 HIS A 213      13.550   1.154  20.031  1.00 93.24           C  
ATOM   1735  NE2 HIS A 213      14.092  -0.073  20.035  1.00 93.24           N  
ATOM   1736  N   LEU A 214      10.000  -3.012  19.359  1.00 90.36           N  
ATOM   1737  CA  LEU A 214      10.358  -3.995  18.335  1.00 90.36           C  
ATOM   1738  C   LEU A 214       9.381  -3.964  17.148  1.00 90.36           C  
ATOM   1739  CB  LEU A 214      10.400  -5.381  19.005  1.00 90.36           C  
ATOM   1740  O   LEU A 214       9.803  -3.948  15.997  1.00 90.36           O  
ATOM   1741  CG  LEU A 214      10.807  -6.529  18.065  1.00 90.36           C  
ATOM   1742  CD1 LEU A 214      12.242  -6.386  17.559  1.00 90.36           C  
ATOM   1743  CD2 LEU A 214      10.671  -7.856  18.813  1.00 90.36           C  
ATOM   1744  N   PHE A 215       8.079  -3.888  17.423  1.00 89.24           N  
ATOM   1745  CA  PHE A 215       7.032  -3.834  16.405  1.00 89.24           C  
ATOM   1746  C   PHE A 215       7.145  -2.565  15.556  1.00 89.24           C  
ATOM   1747  CB  PHE A 215       5.669  -3.928  17.102  1.00 89.24           C  
ATOM   1748  O   PHE A 215       7.098  -2.639  14.333  1.00 89.24           O  
ATOM   1749  CG  PHE A 215       4.502  -4.211  16.182  1.00 89.24           C  
ATOM   1750  CD1 PHE A 215       3.938  -3.183  15.406  1.00 89.24           C  
ATOM   1751  CD2 PHE A 215       3.951  -5.506  16.131  1.00 89.24           C  
ATOM   1752  CE1 PHE A 215       2.824  -3.441  14.589  1.00 89.24           C  
ATOM   1753  CE2 PHE A 215       2.829  -5.762  15.326  1.00 89.24           C  
ATOM   1754  CZ  PHE A 215       2.262  -4.730  14.559  1.00 89.24           C  
ATOM   1755  N   ARG A 216       7.361  -1.398  16.181  1.00 88.13           N  
ATOM   1756  CA  ARG A 216       7.574  -0.136  15.455  1.00 88.13           C  
ATOM   1757  C   ARG A 216       8.878  -0.142  14.665  1.00 88.13           C  
ATOM   1758  CB  ARG A 216       7.524   1.036  16.446  1.00 88.13           C  
ATOM   1759  O   ARG A 216       8.902   0.425  13.579  1.00 88.13           O  
ATOM   1760  CG  ARG A 216       7.677   2.434  15.819  1.00 88.13           C  
ATOM   1761  CD  ARG A 216       6.595   2.776  14.781  1.00 88.13           C  
ATOM   1762  NE  ARG A 216       6.281   4.222  14.796  1.00 88.13           N  
ATOM   1763  NH1 ARG A 216       6.310   4.751  12.543  1.00 88.13           N  
ATOM   1764  NH2 ARG A 216       5.967   6.332  13.984  1.00 88.13           N  
ATOM   1765  CZ  ARG A 216       6.188   5.068  13.782  1.00 88.13           C  
ATOM   1766  N   GLN A 217       9.931  -0.759  15.202  1.00 84.41           N  
ATOM   1767  CA  GLN A 217      11.219  -0.893  14.527  1.00 84.41           C  
ATOM   1768  C   GLN A 217      11.100  -1.739  13.257  1.00 84.41           C  
ATOM   1769  CB  GLN A 217      12.244  -1.496  15.502  1.00 84.41           C  
ATOM   1770  O   GLN A 217      11.685  -1.369  12.247  1.00 84.41           O  
ATOM   1771  CG  GLN A 217      13.647  -1.602  14.886  1.00 84.41           C  
ATOM   1772  CD  GLN A 217      14.666  -2.262  15.808  1.00 84.41           C  
ATOM   1773  NE2 GLN A 217      15.933  -2.182  15.469  1.00 84.41           N  
ATOM   1774  OE1 GLN A 217      14.362  -2.873  16.824  1.00 84.41           O  
ATOM   1775  N   GLN A 218      10.352  -2.846  13.299  1.00 77.55           N  
ATOM   1776  CA  GLN A 218      10.196  -3.721  12.136  1.00 77.55           C  
ATOM   1777  C   GLN A 218       9.106  -3.229  11.182  1.00 77.55           C  
ATOM   1778  CB  GLN A 218       9.989  -5.176  12.578  1.00 77.55           C  
ATOM   1779  O   GLN A 218       9.374  -2.965  10.021  1.00 77.55           O  
ATOM   1780  CG  GLN A 218      11.233  -5.691  13.329  1.00 77.55           C  
ATOM   1781  CD  GLN A 218      11.522  -7.165  13.098  1.00 77.55           C  
ATOM   1782  NE2 GLN A 218      12.710  -7.622  13.418  1.00 77.55           N  
ATOM   1783  OE1 GLN A 218      10.707  -7.938  12.634  1.00 77.55           O  
ATOM   1784  N   LEU A 219       7.881  -3.007  11.655  1.00 77.22           N  
ATOM   1785  CA  LEU A 219       6.743  -2.704  10.776  1.00 77.22           C  
ATOM   1786  C   LEU A 219       6.551  -1.216  10.489  1.00 77.22           C  
ATOM   1787  CB  LEU A 219       5.476  -3.338  11.364  1.00 77.22           C  
ATOM   1788  O   LEU A 219       5.652  -0.839   9.739  1.00 77.22           O  
ATOM   1789  CG  LEU A 219       5.556  -4.874  11.408  1.00 77.22           C  
ATOM   1790  CD1 LEU A 219       4.334  -5.411  12.128  1.00 77.22           C  
ATOM   1791  CD2 LEU A 219       5.609  -5.501  10.015  1.00 77.22           C  
ATOM   1792  N   GLY A 220       7.343  -0.347  11.117  1.00 77.14           N  
ATOM   1793  CA  GLY A 220       7.254   1.087  10.888  1.00 77.14           C  
ATOM   1794  C   GLY A 220       5.922   1.698  11.323  1.00 77.14           C  
ATOM   1795  O   GLY A 220       5.662   2.835  10.961  1.00 77.14           O  
ATOM   1796  N   ILE A 221       5.088   1.024  12.121  1.00 82.49           N  
ATOM   1797  CA  ILE A 221       3.857   1.570  12.726  1.00 82.49           C  
ATOM   1798  C   ILE A 221       3.619   0.968  14.116  1.00 82.49           C  
ATOM   1799  CB  ILE A 221       2.621   1.394  11.815  1.00 82.49           C  
ATOM   1800  O   ILE A 221       4.298   0.028  14.513  1.00 82.49           O  
ATOM   1801  CG1 ILE A 221       2.308  -0.081  11.511  1.00 82.49           C  
ATOM   1802  CG2 ILE A 221       2.747   2.228  10.528  1.00 82.49           C  
ATOM   1803  CD1 ILE A 221       1.011  -0.191  10.704  1.00 82.49           C  
ATOM   1804  N   SER A 222       2.713   1.550  14.906  1.00 90.03           N  
ATOM   1805  CA  SER A 222       2.382   1.008  16.230  1.00 90.03           C  
ATOM   1806  C   SER A 222       1.464  -0.212  16.128  1.00 90.03           C  
ATOM   1807  CB  SER A 222       1.764   2.080  17.137  1.00 90.03           C  
ATOM   1808  O   SER A 222       0.689  -0.336  15.180  1.00 90.03           O  
ATOM   1809  OG  SER A 222       0.465   2.447  16.708  1.00 90.03           O  
ATOM   1810  N   VAL A 223       1.490  -1.061  17.159  1.00 90.35           N  
ATOM   1811  CA  VAL A 223       0.609  -2.236  17.293  1.00 90.35           C  
ATOM   1812  C   VAL A 223      -0.868  -1.855  17.132  1.00 90.35           C  
ATOM   1813  CB  VAL A 223       0.839  -2.903  18.666  1.00 90.35           C  
ATOM   1814  O   VAL A 223      -1.599  -2.487  16.376  1.00 90.35           O  
ATOM   1815  CG1 VAL A 223      -0.075  -4.110  18.868  1.00 90.35           C  
ATOM   1816  CG2 VAL A 223       2.285  -3.392  18.827  1.00 90.35           C  
ATOM   1817  N   LEU A 224      -1.302  -0.777  17.797  1.00 90.70           N  
ATOM   1818  CA  LEU A 224      -2.684  -0.289  17.731  1.00 90.70           C  
ATOM   1819  C   LEU A 224      -3.057   0.214  16.335  1.00 90.70           C  
ATOM   1820  CB  LEU A 224      -2.880   0.843  18.756  1.00 90.70           C  
ATOM   1821  O   LEU A 224      -4.141  -0.091  15.846  1.00 90.70           O  
ATOM   1822  CG  LEU A 224      -2.819   0.396  20.226  1.00 90.70           C  
ATOM   1823  CD1 LEU A 224      -2.850   1.624  21.134  1.00 90.70           C  
ATOM   1824  CD2 LEU A 224      -4.001  -0.499  20.594  1.00 90.70           C  
ATOM   1825  N   SER A 225      -2.154   0.958  15.688  1.00 87.14           N  
ATOM   1826  CA  SER A 225      -2.370   1.458  14.328  1.00 87.14           C  
ATOM   1827  C   SER A 225      -2.473   0.311  13.328  1.00 87.14           C  
ATOM   1828  CB  SER A 225      -1.217   2.376  13.919  1.00 87.14           C  
ATOM   1829  O   SER A 225      -3.330   0.347  12.451  1.00 87.14           O  
ATOM   1830  OG  SER A 225      -1.435   2.923  12.635  1.00 87.14           O  
ATOM   1831  N   TRP A 226      -1.611  -0.701  13.455  1.00 85.31           N  
ATOM   1832  CA  TRP A 226      -1.652  -1.882  12.599  1.00 85.31           C  
ATOM   1833  C   TRP A 226      -2.947  -2.669  12.807  1.00 85.31           C  
ATOM   1834  CB  TRP A 226      -0.422  -2.750  12.872  1.00 85.31           C  
ATOM   1835  O   TRP A 226      -3.631  -3.001  11.844  1.00 85.31           O  
ATOM   1836  CG  TRP A 226      -0.319  -3.934  11.967  1.00 85.31           C  
ATOM   1837  CD1 TRP A 226       0.173  -3.954  10.705  1.00 85.31           C  
ATOM   1838  CD2 TRP A 226      -0.788  -5.289  12.219  1.00 85.31           C  
ATOM   1839  CE2 TRP A 226      -0.573  -6.068  11.043  1.00 85.31           C  
ATOM   1840  CE3 TRP A 226      -1.413  -5.927  13.307  1.00 85.31           C  
ATOM   1841  NE1 TRP A 226       0.014  -5.202  10.157  1.00 85.31           N  
ATOM   1842  CH2 TRP A 226      -1.561  -8.018  12.039  1.00 85.31           C  
ATOM   1843  CZ2 TRP A 226      -0.958  -7.407  10.940  1.00 85.31           C  
ATOM   1844  CZ3 TRP A 226      -1.798  -7.273  13.200  1.00 85.31           C  
ATOM   1845  N   ARG A 227      -3.341  -2.887  14.067  1.00 89.51           N  
ATOM   1846  CA  ARG A 227      -4.605  -3.542  14.407  1.00 89.51           C  
ATOM   1847  C   ARG A 227      -5.811  -2.811  13.815  1.00 89.51           C  
ATOM   1848  CB  ARG A 227      -4.708  -3.657  15.933  1.00 89.51           C  
ATOM   1849  O   ARG A 227      -6.702  -3.457  13.274  1.00 89.51           O  
ATOM   1850  CG  ARG A 227      -5.999  -4.378  16.318  1.00 89.51           C  
ATOM   1851  CD  ARG A 227      -6.086  -4.617  17.820  1.00 89.51           C  
ATOM   1852  NE  ARG A 227      -7.293  -5.403  18.099  1.00 89.51           N  
ATOM   1853  NH1 ARG A 227      -8.749  -3.727  18.719  1.00 89.51           N  
ATOM   1854  NH2 ARG A 227      -9.458  -5.821  18.433  1.00 89.51           N  
ATOM   1855  CZ  ARG A 227      -8.492  -4.969  18.412  1.00 89.51           C  
ATOM   1856  N   GLU A 228      -5.865  -1.484  13.920  1.00 89.85           N  
ATOM   1857  CA  GLU A 228      -6.946  -0.684  13.329  1.00 89.85           C  
ATOM   1858  C   GLU A 228      -7.017  -0.878  11.806  1.00 89.85           C  
ATOM   1859  CB  GLU A 228      -6.780   0.794  13.732  1.00 89.85           C  
ATOM   1860  O   GLU A 228      -8.100  -1.126  11.277  1.00 89.85           O  
ATOM   1861  CG  GLU A 228      -7.951   1.675  13.266  1.00 89.85           C  
ATOM   1862  CD  GLU A 228      -7.883   3.100  13.849  1.00 89.85           C  
ATOM   1863  OE1 GLU A 228      -7.184   3.967  13.270  1.00 89.85           O  
ATOM   1864  OE2 GLU A 228      -8.571   3.351  14.864  1.00 89.85           O  
ATOM   1865  N   ASP A 229      -5.875  -0.864  11.113  1.00 85.65           N  
ATOM   1866  CA  ASP A 229      -5.797  -1.099   9.664  1.00 85.65           C  
ATOM   1867  C   ASP A 229      -6.294  -2.506   9.274  1.00 85.65           C  
ATOM   1868  CB  ASP A 229      -4.356  -0.841   9.203  1.00 85.65           C  
ATOM   1869  O   ASP A 229      -7.090  -2.644   8.341  1.00 85.65           O  
ATOM   1870  CG  ASP A 229      -4.218  -0.774   7.678  1.00 85.65           C  
ATOM   1871  OD1 ASP A 229      -4.641   0.256   7.092  1.00 85.65           O  
ATOM   1872  OD2 ASP A 229      -3.616  -1.715   7.122  1.00 85.65           O  
ATOM   1873  N   GLN A 230      -5.944  -3.540  10.052  1.00 85.94           N  
ATOM   1874  CA  GLN A 230      -6.463  -4.899   9.843  1.00 85.94           C  
ATOM   1875  C   GLN A 230      -7.984  -4.978  10.045  1.00 85.94           C  
ATOM   1876  CB  GLN A 230      -5.766  -5.908  10.774  1.00 85.94           C  
ATOM   1877  O   GLN A 230      -8.695  -5.586   9.242  1.00 85.94           O  
ATOM   1878  CG  GLN A 230      -4.259  -6.100  10.552  1.00 85.94           C  
ATOM   1879  CD  GLN A 230      -3.881  -6.231   9.083  1.00 85.94           C  
ATOM   1880  NE2 GLN A 230      -3.257  -5.230   8.498  1.00 85.94           N  
ATOM   1881  OE1 GLN A 230      -4.187  -7.207   8.421  1.00 85.94           O  
ATOM   1882  N   ARG A 231      -8.522  -4.314  11.077  1.00 91.67           N  
ATOM   1883  CA  ARG A 231      -9.974  -4.266  11.330  1.00 91.67           C  
ATOM   1884  C   ARG A 231     -10.720  -3.572  10.196  1.00 91.67           C  
ATOM   1885  CB  ARG A 231     -10.259  -3.560  12.660  1.00 91.67           C  
ATOM   1886  O   ARG A 231     -11.779  -4.043   9.783  1.00 91.67           O  
ATOM   1887  CG  ARG A 231      -9.765  -4.374  13.864  1.00 91.67           C  
ATOM   1888  CD  ARG A 231      -9.793  -3.540  15.143  1.00 91.67           C  
ATOM   1889  NE  ARG A 231     -11.175  -3.258  15.503  1.00 91.67           N  
ATOM   1890  NH1 ARG A 231     -10.946  -1.985  17.413  1.00 91.67           N  
ATOM   1891  NH2 ARG A 231     -12.921  -2.660  16.713  1.00 91.67           N  
ATOM   1892  CZ  ARG A 231     -11.657  -2.630  16.541  1.00 91.67           C  
ATOM   1893  N   ILE A 232     -10.175  -2.476   9.668  1.00 91.67           N  
ATOM   1894  CA  ILE A 232     -10.764  -1.767   8.526  1.00 91.67           C  
ATOM   1895  C   ILE A 232     -10.659  -2.591   7.239  1.00 91.67           C  
ATOM   1896  CB  ILE A 232     -10.156  -0.354   8.387  1.00 91.67           C  
ATOM   1897  O   ILE A 232     -11.630  -2.641   6.485  1.00 91.67           O  
ATOM   1898  CG1 ILE A 232     -10.505   0.553   9.594  1.00 91.67           C  
ATOM   1899  CG2 ILE A 232     -10.616   0.327   7.083  1.00 91.67           C  
ATOM   1900  CD1 ILE A 232     -11.998   0.636   9.945  1.00 91.67           C  
ATOM   1901  N   SER A 233      -9.542  -3.283   7.008  1.00 86.16           N  
ATOM   1902  CA  SER A 233      -9.386  -4.226   5.892  1.00 86.16           C  
ATOM   1903  C   SER A 233     -10.461  -5.315   5.919  1.00 86.16           C  
ATOM   1904  CB  SER A 233      -8.001  -4.876   5.931  1.00 86.16           C  
ATOM   1905  O   SER A 233     -11.175  -5.509   4.933  1.00 86.16           O  
ATOM   1906  OG  SER A 233      -7.007  -3.932   5.619  1.00 86.16           O  
ATOM   1907  N   GLN A 234     -10.656  -5.958   7.073  1.00 88.28           N  
ATOM   1908  CA  GLN A 234     -11.688  -6.980   7.240  1.00 88.28           C  
ATOM   1909  C   GLN A 234     -13.101  -6.396   7.106  1.00 88.28           C  
ATOM   1910  CB  GLN A 234     -11.482  -7.673   8.598  1.00 88.28           C  
ATOM   1911  O   GLN A 234     -13.976  -7.007   6.494  1.00 88.28           O  
ATOM   1912  CG  GLN A 234     -12.402  -8.887   8.819  1.00 88.28           C  
ATOM   1913  CD  GLN A 234     -12.150 -10.048   7.856  1.00 88.28           C  
ATOM   1914  NE2 GLN A 234     -12.919 -11.109   7.940  1.00 88.28           N  
ATOM   1915  OE1 GLN A 234     -11.275 -10.036   7.010  1.00 88.28           O  
ATOM   1916  N   ALA A 235     -13.335  -5.185   7.620  1.00 93.05           N  
ATOM   1917  CA  ALA A 235     -14.619  -4.509   7.470  1.00 93.05           C  
ATOM   1918  C   ALA A 235     -14.951  -4.250   5.999  1.00 93.05           C  
ATOM   1919  CB  ALA A 235     -14.607  -3.196   8.251  1.00 93.05           C  
ATOM   1920  O   ALA A 235     -16.067  -4.546   5.578  1.00 93.05           O  
ATOM   1921  N   LYS A 236     -13.992  -3.745   5.208  1.00 89.65           N  
ATOM   1922  CA  LYS A 236     -14.171  -3.547   3.763  1.00 89.65           C  
ATOM   1923  C   LYS A 236     -14.595  -4.847   3.089  1.00 89.65           C  
ATOM   1924  CB  LYS A 236     -12.885  -3.038   3.099  1.00 89.65           C  
ATOM   1925  O   LYS A 236     -15.594  -4.833   2.379  1.00 89.65           O  
ATOM   1926  CG  LYS A 236     -12.580  -1.554   3.341  1.00 89.65           C  
ATOM   1927  CD  LYS A 236     -11.361  -1.192   2.482  1.00 89.65           C  
ATOM   1928  CE  LYS A 236     -10.958   0.279   2.603  1.00 89.65           C  
ATOM   1929  NZ  LYS A 236      -9.800   0.596   1.723  1.00 89.65           N  
ATOM   1930  N   LEU A 237     -13.906  -5.954   3.380  1.00 85.36           N  
ATOM   1931  CA  LEU A 237     -14.243  -7.273   2.843  1.00 85.36           C  
ATOM   1932  C   LEU A 237     -15.670  -7.692   3.215  1.00 85.36           C  
ATOM   1933  CB  LEU A 237     -13.207  -8.301   3.337  1.00 85.36           C  
ATOM   1934  O   LEU A 237     -16.433  -8.117   2.355  1.00 85.36           O  
ATOM   1935  CG  LEU A 237     -13.469  -9.740   2.849  1.00 85.36           C  
ATOM   1936  CD1 LEU A 237     -13.298  -9.874   1.337  1.00 85.36           C  
ATOM   1937  CD2 LEU A 237     -12.490 -10.702   3.518  1.00 85.36           C  
ATOM   1938  N   LEU A 238     -16.074  -7.560   4.479  1.00 91.62           N  
ATOM   1939  CA  LEU A 238     -17.422  -7.942   4.911  1.00 91.62           C  
ATOM   1940  C   LEU A 238     -18.509  -7.057   4.283  1.00 91.62           C  
ATOM   1941  CB  LEU A 238     -17.504  -7.893   6.444  1.00 91.62           C  
ATOM   1942  O   LEU A 238     -19.552  -7.570   3.868  1.00 91.62           O  
ATOM   1943  CG  LEU A 238     -16.673  -8.961   7.178  1.00 91.62           C  
ATOM   1944  CD1 LEU A 238     -16.856  -8.773   8.685  1.00 91.62           C  
ATOM   1945  CD2 LEU A 238     -17.079 -10.385   6.793  1.00 91.62           C  
ATOM   1946  N   LEU A 239     -18.274  -5.744   4.184  1.00 92.97           N  
ATOM   1947  CA  LEU A 239     -19.170  -4.801   3.504  1.00 92.97           C  
ATOM   1948  C   LEU A 239     -19.280  -5.109   2.007  1.00 92.97           C  
ATOM   1949  CB  LEU A 239     -18.659  -3.358   3.682  1.00 92.97           C  
ATOM   1950  O   LEU A 239     -20.368  -4.993   1.445  1.00 92.97           O  
ATOM   1951  CG  LEU A 239     -18.708  -2.788   5.108  1.00 92.97           C  
ATOM   1952  CD1 LEU A 239     -18.025  -1.428   5.155  1.00 92.97           C  
ATOM   1953  CD2 LEU A 239     -20.128  -2.625   5.628  1.00 92.97           C  
ATOM   1954  N   SER A 240     -18.175  -5.525   1.389  1.00 86.88           N  
ATOM   1955  CA  SER A 240     -18.084  -5.863  -0.026  1.00 86.88           C  
ATOM   1956  C   SER A 240     -18.360  -7.329  -0.326  1.00 86.88           C  
ATOM   1957  CB  SER A 240     -16.713  -5.488  -0.599  1.00 86.88           C  
ATOM   1958  O   SER A 240     -18.211  -7.724  -1.465  1.00 86.88           O  
ATOM   1959  OG  SER A 240     -15.732  -6.427  -0.204  1.00 86.88           O  
ATOM   1960  N   THR A 241     -18.757  -8.178   0.619  1.00 83.98           N  
ATOM   1961  CA  THR A 241     -19.091  -9.584   0.298  1.00 83.98           C  
ATOM   1962  C   THR A 241     -20.429 -10.017   0.862  1.00 83.98           C  
ATOM   1963  CB  THR A 241     -17.988 -10.561   0.707  1.00 83.98           C  
ATOM   1964  O   THR A 241     -21.081 -10.888   0.291  1.00 83.98           O  
ATOM   1965  CG2 THR A 241     -16.716 -10.351  -0.115  1.00 83.98           C  
ATOM   1966  OG1 THR A 241     -17.690 -10.404   2.068  1.00 83.98           O  
ATOM   1967  N   THR A 242     -20.922  -9.341   1.897  1.00 90.60           N  
ATOM   1968  CA  THR A 242     -22.123  -9.752   2.628  1.00 90.60           C  
ATOM   1969  C   THR A 242     -23.183  -8.653   2.655  1.00 90.60           C  
ATOM   1970  CB  THR A 242     -21.764 -10.206   4.051  1.00 90.60           C  
ATOM   1971  O   THR A 242     -22.894  -7.483   2.416  1.00 90.60           O  
ATOM   1972  CG2 THR A 242     -20.528 -11.109   4.095  1.00 90.60           C  
ATOM   1973  OG1 THR A 242     -21.558  -9.086   4.882  1.00 90.60           O  
ATOM   1974  N   ARG A 243     -24.422  -9.026   2.996  1.00 91.00           N  
ATOM   1975  CA  ARG A 243     -25.524  -8.087   3.279  1.00 91.00           C  
ATOM   1976  C   ARG A 243     -25.702  -7.821   4.778  1.00 91.00           C  
ATOM   1977  CB  ARG A 243     -26.827  -8.575   2.623  1.00 91.00           C  
ATOM   1978  O   ARG A 243     -26.733  -7.299   5.192  1.00 91.00           O  
ATOM   1979  CG  ARG A 243     -26.748  -8.590   1.090  1.00 91.00           C  
ATOM   1980  CD  ARG A 243     -28.100  -9.016   0.510  1.00 91.00           C  
ATOM   1981  NE  ARG A 243     -28.070  -9.043  -0.963  1.00 91.00           N  
ATOM   1982  NH1 ARG A 243     -30.121 -10.031  -1.287  1.00 91.00           N  
ATOM   1983  NH2 ARG A 243     -28.867  -9.489  -3.050  1.00 91.00           N  
ATOM   1984  CZ  ARG A 243     -29.015  -9.521  -1.756  1.00 91.00           C  
ATOM   1985  N   MET A 244     -24.725  -8.201   5.610  1.00 93.53           N  
ATOM   1986  CA  MET A 244     -24.832  -8.053   7.064  1.00 93.53           C  
ATOM   1987  C   MET A 244     -25.114  -6.592   7.450  1.00 93.53           C  
ATOM   1988  CB  MET A 244     -23.549  -8.524   7.760  1.00 93.53           C  
ATOM   1989  O   MET A 244     -24.556  -5.685   6.831  1.00 93.53           O  
ATOM   1990  CG  MET A 244     -23.408 -10.046   7.736  1.00 93.53           C  
ATOM   1991  SD  MET A 244     -22.093 -10.658   8.819  1.00 93.53           S  
ATOM   1992  CE  MET A 244     -20.635 -10.255   7.831  1.00 93.53           C  
ATOM   1993  N   PRO A 245     -25.932  -6.310   8.475  1.00 95.64           N  
ATOM   1994  CA  PRO A 245     -26.109  -4.943   8.960  1.00 95.64           C  
ATOM   1995  C   PRO A 245     -24.766  -4.287   9.320  1.00 95.64           C  
ATOM   1996  CB  PRO A 245     -27.035  -5.065  10.172  1.00 95.64           C  
ATOM   1997  O   PRO A 245     -23.882  -4.955   9.856  1.00 95.64           O  
ATOM   1998  CG  PRO A 245     -27.829  -6.340   9.884  1.00 95.64           C  
ATOM   1999  CD  PRO A 245     -26.808  -7.231   9.182  1.00 95.64           C  
ATOM   2000  N   ILE A 246     -24.613  -2.980   9.066  1.00 95.23           N  
ATOM   2001  CA  ILE A 246     -23.372  -2.225   9.348  1.00 95.23           C  
ATOM   2002  C   ILE A 246     -22.924  -2.399  10.808  1.00 95.23           C  
ATOM   2003  CB  ILE A 246     -23.572  -0.726   9.007  1.00 95.23           C  
ATOM   2004  O   ILE A 246     -21.741  -2.592  11.072  1.00 95.23           O  
ATOM   2005  CG1 ILE A 246     -23.915  -0.480   7.518  1.00 95.23           C  
ATOM   2006  CG2 ILE A 246     -22.358   0.130   9.406  1.00 95.23           C  
ATOM   2007  CD1 ILE A 246     -22.869  -0.957   6.504  1.00 95.23           C  
ATOM   2008  N   ALA A 247     -23.875  -2.412  11.747  1.00 94.94           N  
ATOM   2009  CA  ALA A 247     -23.613  -2.670  13.163  1.00 94.94           C  
ATOM   2010  C   ALA A 247     -22.989  -4.056  13.411  1.00 94.94           C  
ATOM   2011  CB  ALA A 247     -24.942  -2.555  13.919  1.00 94.94           C  
ATOM   2012  O   ALA A 247     -22.068  -4.190  14.208  1.00 94.94           O  
ATOM   2013  N   THR A 248     -23.475  -5.088  12.714  1.00 95.78           N  
ATOM   2014  CA  THR A 248     -22.944  -6.455  12.815  1.00 95.78           C  
ATOM   2015  C   THR A 248     -21.549  -6.547  12.213  1.00 95.78           C  
ATOM   2016  CB  THR A 248     -23.878  -7.468  12.135  1.00 95.78           C  
ATOM   2017  O   THR A 248     -20.688  -7.191  12.798  1.00 95.78           O  
ATOM   2018  CG2 THR A 248     -23.415  -8.914  12.295  1.00 95.78           C  
ATOM   2019  OG1 THR A 248     -25.166  -7.399  12.712  1.00 95.78           O  
ATOM   2020  N   VAL A 249     -21.292  -5.863  11.093  1.00 95.78           N  
ATOM   2021  CA  VAL A 249     -19.938  -5.781  10.523  1.00 95.78           C  
ATOM   2022  C   VAL A 249     -18.974  -5.125  11.508  1.00 95.78           C  
ATOM   2023  CB  VAL A 249     -19.929  -5.047   9.171  1.00 95.78           C  
ATOM   2024  O   VAL A 249     -17.905  -5.677  11.746  1.00 95.78           O  
ATOM   2025  CG1 VAL A 249     -18.498  -4.870   8.651  1.00 95.78           C  
ATOM   2026  CG2 VAL A 249     -20.736  -5.846   8.139  1.00 95.78           C  
ATOM   2027  N   GLY A 250     -19.372  -4.004  12.122  1.00 95.76           N  
ATOM   2028  CA  GLY A 250     -18.596  -3.338  13.169  1.00 95.76           C  
ATOM   2029  C   GLY A 250     -18.239  -4.287  14.314  1.00 95.76           C  
ATOM   2030  O   GLY A 250     -17.058  -4.442  14.617  1.00 95.76           O  
ATOM   2031  N   ARG A 251     -19.229  -4.996  14.874  1.00 94.97           N  
ATOM   2032  CA  ARG A 251     -19.018  -5.979  15.953  1.00 94.97           C  
ATOM   2033  C   ARG A 251     -18.113  -7.140  15.547  1.00 94.97           C  
ATOM   2034  CB  ARG A 251     -20.358  -6.530  16.450  1.00 94.97           C  
ATOM   2035  O   ARG A 251     -17.230  -7.506  16.309  1.00 94.97           O  
ATOM   2036  CG  ARG A 251     -21.128  -5.509  17.297  1.00 94.97           C  
ATOM   2037  CD  ARG A 251     -22.365  -6.159  17.928  1.00 94.97           C  
ATOM   2038  NE  ARG A 251     -23.344  -6.611  16.914  1.00 94.97           N  
ATOM   2039  NH1 ARG A 251     -24.686  -4.751  16.945  1.00 94.97           N  
ATOM   2040  NH2 ARG A 251     -25.199  -6.448  15.595  1.00 94.97           N  
ATOM   2041  CZ  ARG A 251     -24.400  -5.940  16.492  1.00 94.97           C  
ATOM   2042  N   ASN A 252     -18.272  -7.680  14.338  1.00 93.62           N  
ATOM   2043  CA  ASN A 252     -17.445  -8.792  13.852  1.00 93.62           C  
ATOM   2044  C   ASN A 252     -15.971  -8.410  13.678  1.00 93.62           C  
ATOM   2045  CB  ASN A 252     -18.009  -9.307  12.521  1.00 93.62           C  
ATOM   2046  O   ASN A 252     -15.109  -9.283  13.673  1.00 93.62           O  
ATOM   2047  CG  ASN A 252     -19.280 -10.118  12.674  1.00 93.62           C  
ATOM   2048  ND2 ASN A 252     -19.834 -10.573  11.575  1.00 93.62           N  
ATOM   2049  OD1 ASN A 252     -19.796 -10.371  13.747  1.00 93.62           O  
ATOM   2050  N   VAL A 253     -15.676  -7.117  13.534  1.00 93.32           N  
ATOM   2051  CA  VAL A 253     -14.305  -6.597  13.545  1.00 93.32           C  
ATOM   2052  C   VAL A 253     -13.984  -5.874  14.862  1.00 93.32           C  
ATOM   2053  CB  VAL A 253     -13.986  -5.791  12.269  1.00 93.32           C  
ATOM   2054  O   VAL A 253     -13.072  -5.058  14.905  1.00 93.32           O  
ATOM   2055  CG1 VAL A 253     -14.371  -6.542  10.990  1.00 93.32           C  
ATOM   2056  CG2 VAL A 253     -14.668  -4.428  12.245  1.00 93.32           C  
ATOM   2057  N   GLY A 254     -14.750  -6.127  15.929  1.00 93.76           N  
ATOM   2058  CA  GLY A 254     -14.489  -5.733  17.320  1.00 93.76           C  
ATOM   2059  C   GLY A 254     -14.911  -4.324  17.734  1.00 93.76           C  
ATOM   2060  O   GLY A 254     -14.380  -3.780  18.705  1.00 93.76           O  
ATOM   2061  N   PHE A 255     -15.725  -3.624  16.936  1.00 93.96           N  
ATOM   2062  CA  PHE A 255     -16.264  -2.310  17.308  1.00 93.96           C  
ATOM   2063  C   PHE A 255     -17.648  -2.498  17.928  1.00 93.96           C  
ATOM   2064  CB  PHE A 255     -16.350  -1.343  16.116  1.00 93.96           C  
ATOM   2065  O   PHE A 255     -18.606  -2.804  17.217  1.00 93.96           O  
ATOM   2066  CG  PHE A 255     -15.047  -0.918  15.463  1.00 93.96           C  
ATOM   2067  CD1 PHE A 255     -14.251   0.099  16.019  1.00 93.96           C  
ATOM   2068  CD2 PHE A 255     -14.643  -1.527  14.267  1.00 93.96           C  
ATOM   2069  CE1 PHE A 255     -13.043   0.477  15.400  1.00 93.96           C  
ATOM   2070  CE2 PHE A 255     -13.423  -1.175  13.656  1.00 93.96           C  
ATOM   2071  CZ  PHE A 255     -12.620  -0.172  14.226  1.00 93.96           C  
ATOM   2072  N   ASP A 256     -17.751  -2.265  19.235  1.00 91.23           N  
ATOM   2073  CA  ASP A 256     -19.024  -2.371  19.959  1.00 91.23           C  
ATOM   2074  C   ASP A 256     -19.996  -1.249  19.576  1.00 91.23           C  
ATOM   2075  CB  ASP A 256     -18.753  -2.343  21.471  1.00 91.23           C  
ATOM   2076  O   ASP A 256     -21.193  -1.477  19.397  1.00 91.23           O  
ATOM   2077  CG  ASP A 256     -17.952  -3.557  21.942  1.00 91.23           C  
ATOM   2078  OD1 ASP A 256     -18.060  -4.616  21.290  1.00 91.23           O  
ATOM   2079  OD2 ASP A 256     -17.201  -3.405  22.927  1.00 91.23           O  
ATOM   2080  N   ASP A 257     -19.463  -0.038  19.396  1.00 93.02           N  
ATOM   2081  CA  ASP A 257     -20.231   1.136  18.995  1.00 93.02           C  
ATOM   2082  C   ASP A 257     -20.173   1.365  17.477  1.00 93.02           C  
ATOM   2083  CB  ASP A 257     -19.778   2.368  19.787  1.00 93.02           C  
ATOM   2084  O   ASP A 257     -19.120   1.637  16.887  1.00 93.02           O  
ATOM   2085  CG  ASP A 257     -20.531   3.609  19.307  1.00 93.02           C  
ATOM   2086  OD1 ASP A 257     -19.857   4.592  18.924  1.00 93.02           O  
ATOM   2087  OD2 ASP A 257     -21.769   3.538  19.166  1.00 93.02           O  
ATOM   2088  N   GLN A 258     -21.344   1.319  16.837  1.00 93.26           N  
ATOM   2089  CA  GLN A 258     -21.492   1.535  15.397  1.00 93.26           C  
ATOM   2090  C   GLN A 258     -21.078   2.954  14.974  1.00 93.26           C  
ATOM   2091  CB  GLN A 258     -22.952   1.253  15.005  1.00 93.26           C  
ATOM   2092  O   GLN A 258     -20.557   3.138  13.866  1.00 93.26           O  
ATOM   2093  CG  GLN A 258     -23.203   1.418  13.495  1.00 93.26           C  
ATOM   2094  CD  GLN A 258     -24.657   1.203  13.095  1.00 93.26           C  
ATOM   2095  NE2 GLN A 258     -25.017   1.508  11.868  1.00 93.26           N  
ATOM   2096  OE1 GLN A 258     -25.498   0.758  13.852  1.00 93.26           O  
ATOM   2097  N   LEU A 259     -21.304   3.967  15.820  1.00 93.79           N  
ATOM   2098  CA  LEU A 259     -20.956   5.353  15.496  1.00 93.79           C  
ATOM   2099  C   LEU A 259     -19.436   5.545  15.493  1.00 93.79           C  
ATOM   2100  CB  LEU A 259     -21.634   6.313  16.490  1.00 93.79           C  
ATOM   2101  O   LEU A 259     -18.887   6.189  14.596  1.00 93.79           O  
ATOM   2102  CG  LEU A 259     -23.171   6.339  16.430  1.00 93.79           C  
ATOM   2103  CD1 LEU A 259     -23.704   7.250  17.534  1.00 93.79           C  
ATOM   2104  CD2 LEU A 259     -23.680   6.869  15.086  1.00 93.79           C  
ATOM   2105  N   TYR A 260     -18.733   4.960  16.460  1.00 93.89           N  
ATOM   2106  CA  TYR A 260     -17.279   4.925  16.502  1.00 93.89           C  
ATOM   2107  C   TYR A 260     -16.699   4.150  15.317  1.00 93.89           C  
ATOM   2108  CB  TYR A 260     -16.809   4.364  17.845  1.00 93.89           C  
ATOM   2109  O   TYR A 260     -15.862   4.709  14.608  1.00 93.89           O  
ATOM   2110  CG  TYR A 260     -15.303   4.362  17.986  1.00 93.89           C  
ATOM   2111  CD1 TYR A 260     -14.622   3.145  18.157  1.00 93.89           C  
ATOM   2112  CD2 TYR A 260     -14.580   5.571  17.934  1.00 93.89           C  
ATOM   2113  CE1 TYR A 260     -13.220   3.130  18.257  1.00 93.89           C  
ATOM   2114  CE2 TYR A 260     -13.177   5.563  18.040  1.00 93.89           C  
ATOM   2115  OH  TYR A 260     -11.143   4.305  18.301  1.00 93.89           O  
ATOM   2116  CZ  TYR A 260     -12.495   4.337  18.199  1.00 93.89           C  
ATOM   2117  N   PHE A 261     -17.215   2.951  15.017  1.00 95.63           N  
ATOM   2118  CA  PHE A 261     -16.836   2.204  13.811  1.00 95.63           C  
ATOM   2119  C   PHE A 261     -16.954   3.064  12.552  1.00 95.63           C  
ATOM   2120  CB  PHE A 261     -17.735   0.971  13.646  1.00 95.63           C  
ATOM   2121  O   PHE A 261     -16.002   3.185  11.787  1.00 95.63           O  
ATOM   2122  CG  PHE A 261     -17.601   0.276  12.301  1.00 95.63           C  
ATOM   2123  CD1 PHE A 261     -18.748   0.014  11.529  1.00 95.63           C  
ATOM   2124  CD2 PHE A 261     -16.332  -0.071  11.797  1.00 95.63           C  
ATOM   2125  CE1 PHE A 261     -18.623  -0.592  10.267  1.00 95.63           C  
ATOM   2126  CE2 PHE A 261     -16.210  -0.678  10.536  1.00 95.63           C  
ATOM   2127  CZ  PHE A 261     -17.357  -0.930   9.766  1.00 95.63           C  
ATOM   2128  N   SER A 262     -18.103   3.714  12.358  1.00 95.45           N  
ATOM   2129  CA  SER A 262     -18.363   4.517  11.161  1.00 95.45           C  
ATOM   2130  C   SER A 262     -17.409   5.708  11.042  1.00 95.45           C  
ATOM   2131  CB  SER A 262     -19.814   5.002  11.148  1.00 95.45           C  
ATOM   2132  O   SER A 262     -16.963   6.025   9.939  1.00 95.45           O  
ATOM   2133  OG  SER A 262     -20.702   3.902  11.198  1.00 95.45           O  
ATOM   2134  N   ARG A 263     -17.044   6.344  12.167  1.00 94.25           N  
ATOM   2135  CA  ARG A 263     -16.050   7.431  12.202  1.00 94.25           C  
ATOM   2136  C   ARG A 263     -14.651   6.940  11.842  1.00 94.25           C  
ATOM   2137  CB  ARG A 263     -16.025   8.099  13.585  1.00 94.25           C  
ATOM   2138  O   ARG A 263     -13.996   7.572  11.016  1.00 94.25           O  
ATOM   2139  CG  ARG A 263     -17.237   9.011  13.824  1.00 94.25           C  
ATOM   2140  CD  ARG A 263     -17.158   9.703  15.192  1.00 94.25           C  
ATOM   2141  NE  ARG A 263     -17.273   8.748  16.314  1.00 94.25           N  
ATOM   2142  NH1 ARG A 263     -16.535  10.148  17.982  1.00 94.25           N  
ATOM   2143  NH2 ARG A 263     -17.172   8.073  18.494  1.00 94.25           N  
ATOM   2144  CZ  ARG A 263     -16.990   8.991  17.585  1.00 94.25           C  
ATOM   2145  N   VAL A 264     -14.201   5.831  12.434  1.00 92.41           N  
ATOM   2146  CA  VAL A 264     -12.881   5.245  12.144  1.00 92.41           C  
ATOM   2147  C   VAL A 264     -12.821   4.777  10.691  1.00 92.41           C  
ATOM   2148  CB  VAL A 264     -12.546   4.092  13.112  1.00 92.41           C  
ATOM   2149  O   VAL A 264     -11.898   5.136   9.965  1.00 92.41           O  
ATOM   2150  CG1 VAL A 264     -11.189   3.462  12.783  1.00 92.41           C  
ATOM   2151  CG2 VAL A 264     -12.456   4.594  14.560  1.00 92.41           C  
ATOM   2152  N   PHE A 265     -13.851   4.074  10.221  1.00 93.46           N  
ATOM   2153  CA  PHE A 265     -13.948   3.620   8.839  1.00 93.46           C  
ATOM   2154  C   PHE A 265     -13.903   4.795   7.856  1.00 93.46           C  
ATOM   2155  CB  PHE A 265     -15.215   2.772   8.679  1.00 93.46           C  
ATOM   2156  O   PHE A 265     -13.106   4.776   6.920  1.00 93.46           O  
ATOM   2157  CG  PHE A 265     -15.299   2.066   7.343  1.00 93.46           C  
ATOM   2158  CD1 PHE A 265     -15.764   2.760   6.215  1.00 93.46           C  
ATOM   2159  CD2 PHE A 265     -14.886   0.727   7.213  1.00 93.46           C  
ATOM   2160  CE1 PHE A 265     -15.785   2.138   4.958  1.00 93.46           C  
ATOM   2161  CE2 PHE A 265     -14.913   0.099   5.956  1.00 93.46           C  
ATOM   2162  CZ  PHE A 265     -15.357   0.806   4.826  1.00 93.46           C  
ATOM   2163  N   LYS A 266     -14.671   5.865   8.098  1.00 92.84           N  
ATOM   2164  CA  LYS A 266     -14.639   7.064   7.247  1.00 92.84           C  
ATOM   2165  C   LYS A 266     -13.287   7.768   7.275  1.00 92.84           C  
ATOM   2166  CB  LYS A 266     -15.798   7.998   7.619  1.00 92.84           C  
ATOM   2167  O   LYS A 266     -12.802   8.188   6.230  1.00 92.84           O  
ATOM   2168  CG  LYS A 266     -15.892   9.182   6.644  1.00 92.84           C  
ATOM   2169  CD  LYS A 266     -17.208   9.951   6.812  1.00 92.84           C  
ATOM   2170  CE  LYS A 266     -17.286  11.049   5.742  1.00 92.84           C  
ATOM   2171  NZ  LYS A 266     -18.672  11.543   5.536  1.00 92.84           N  
ATOM   2172  N   LYS A 267     -12.643   7.852   8.440  1.00 90.11           N  
ATOM   2173  CA  LYS A 267     -11.291   8.412   8.567  1.00 90.11           C  
ATOM   2174  C   LYS A 267     -10.273   7.626   7.735  1.00 90.11           C  
ATOM   2175  CB  LYS A 267     -10.915   8.442  10.053  1.00 90.11           C  
ATOM   2176  O   LYS A 267      -9.443   8.244   7.073  1.00 90.11           O  
ATOM   2177  CG  LYS A 267      -9.519   9.023  10.314  1.00 90.11           C  
ATOM   2178  CD  LYS A 267      -9.173   8.856  11.795  1.00 90.11           C  
ATOM   2179  CE  LYS A 267      -7.730   9.281  12.070  1.00 90.11           C  
ATOM   2180  NZ  LYS A 267      -7.293   8.798  13.404  1.00 90.11           N  
ATOM   2181  N   CYS A 268     -10.342   6.296   7.765  1.00 84.88           N  
ATOM   2182  CA  CYS A 268      -9.379   5.428   7.092  1.00 84.88           C  
ATOM   2183  C   CYS A 268      -9.655   5.236   5.601  1.00 84.88           C  
ATOM   2184  CB  CYS A 268      -9.334   4.074   7.811  1.00 84.88           C  
ATOM   2185  O   CYS A 268      -8.707   4.985   4.868  1.00 84.88           O  
ATOM   2186  SG  CYS A 268      -8.657   4.316   9.477  1.00 84.88           S  
ATOM   2187  N   THR A 269     -10.913   5.332   5.157  1.00 83.80           N  
ATOM   2188  CA  THR A 269     -11.322   5.005   3.776  1.00 83.80           C  
ATOM   2189  C   THR A 269     -11.821   6.201   2.964  1.00 83.80           C  
ATOM   2190  CB  THR A 269     -12.399   3.914   3.748  1.00 83.80           C  
ATOM   2191  O   THR A 269     -11.886   6.114   1.745  1.00 83.80           O  
ATOM   2192  CG2 THR A 269     -12.025   2.681   4.572  1.00 83.80           C  
ATOM   2193  OG1 THR A 269     -13.605   4.428   4.241  1.00 83.80           O  
ATOM   2194  N   GLY A 270     -12.160   7.321   3.609  1.00 87.17           N  
ATOM   2195  CA  GLY A 270     -12.777   8.492   2.975  1.00 87.17           C  
ATOM   2196  C   GLY A 270     -14.307   8.423   2.855  1.00 87.17           C  
ATOM   2197  O   GLY A 270     -14.942   9.470   2.748  1.00 87.17           O  
ATOM   2198  N   ALA A 271     -14.912   7.235   2.961  1.00 90.08           N  
ATOM   2199  CA  ALA A 271     -16.357   7.017   2.850  1.00 90.08           C  
ATOM   2200  C   ALA A 271     -16.924   6.373   4.122  1.00 90.08           C  
ATOM   2201  CB  ALA A 271     -16.626   6.156   1.612  1.00 90.08           C  
ATOM   2202  O   ALA A 271     -16.240   5.628   4.817  1.00 90.08           O  
ATOM   2203  N   SER A 272     -18.182   6.643   4.462  1.00 93.98           N  
ATOM   2204  CA  SER A 272     -18.872   5.902   5.523  1.00 93.98           C  
ATOM   2205  C   SER A 272     -19.078   4.430   5.125  1.00 93.98           C  
ATOM   2206  CB  SER A 272     -20.213   6.555   5.867  1.00 93.98           C  
ATOM   2207  O   SER A 272     -19.091   4.112   3.935  1.00 93.98           O  
ATOM   2208  OG  SER A 272     -21.109   6.431   4.791  1.00 93.98           O  
ATOM   2209  N   PRO A 273     -19.299   3.513   6.086  1.00 95.01           N  
ATOM   2210  CA  PRO A 273     -19.572   2.109   5.772  1.00 95.01           C  
ATOM   2211  C   PRO A 273     -20.747   1.898   4.801  1.00 95.01           C  
ATOM   2212  CB  PRO A 273     -19.864   1.463   7.127  1.00 95.01           C  
ATOM   2213  O   PRO A 273     -20.696   1.007   3.955  1.00 95.01           O  
ATOM   2214  CG  PRO A 273     -19.067   2.302   8.119  1.00 95.01           C  
ATOM   2215  CD  PRO A 273     -19.180   3.706   7.527  1.00 95.01           C  
ATOM   2216  N   SER A 274     -21.795   2.722   4.912  1.00 93.74           N  
ATOM   2217  CA  SER A 274     -22.965   2.665   4.030  1.00 93.74           C  
ATOM   2218  C   SER A 274     -22.651   3.169   2.622  1.00 93.74           C  
ATOM   2219  CB  SER A 274     -24.125   3.479   4.607  1.00 93.74           C  
ATOM   2220  O   SER A 274     -22.986   2.485   1.663  1.00 93.74           O  
ATOM   2221  OG  SER A 274     -24.487   3.006   5.893  1.00 93.74           O  
ATOM   2222  N   GLU A 275     -21.970   4.316   2.494  1.00 92.72           N  
ATOM   2223  CA  GLU A 275     -21.521   4.851   1.194  1.00 92.72           C  
ATOM   2224  C   GLU A 275     -20.572   3.866   0.499  1.00 92.72           C  
ATOM   2225  CB  GLU A 275     -20.791   6.193   1.399  1.00 92.72           C  
ATOM   2226  O   GLU A 275     -20.711   3.601  -0.690  1.00 92.72           O  
ATOM   2227  CG  GLU A 275     -21.713   7.371   1.781  1.00 92.72           C  
ATOM   2228  CD  GLU A 275     -20.963   8.544   2.451  1.00 92.72           C  
ATOM   2229  OE1 GLU A 275     -21.462   9.686   2.451  1.00 92.72           O  
ATOM   2230  OE2 GLU A 275     -19.949   8.285   3.146  1.00 92.72           O  
ATOM   2231  N   PHE A 276     -19.648   3.260   1.251  1.00 89.82           N  
ATOM   2232  CA  PHE A 276     -18.731   2.251   0.725  1.00 89.82           C  
ATOM   2233  C   PHE A 276     -19.474   1.018   0.199  1.00 89.82           C  
ATOM   2234  CB  PHE A 276     -17.727   1.871   1.819  1.00 89.82           C  
ATOM   2235  O   PHE A 276     -19.155   0.527  -0.883  1.00 89.82           O  
ATOM   2236  CG  PHE A 276     -16.670   0.885   1.361  1.00 89.82           C  
ATOM   2237  CD1 PHE A 276     -16.897  -0.502   1.458  1.00 89.82           C  
ATOM   2238  CD2 PHE A 276     -15.468   1.357   0.803  1.00 89.82           C  
ATOM   2239  CE1 PHE A 276     -15.931  -1.411   0.989  1.00 89.82           C  
ATOM   2240  CE2 PHE A 276     -14.503   0.449   0.332  1.00 89.82           C  
ATOM   2241  CZ  PHE A 276     -14.737  -0.935   0.420  1.00 89.82           C  
ATOM   2242  N   ARG A 277     -20.478   0.518   0.936  1.00 91.48           N  
ATOM   2243  CA  ARG A 277     -21.304  -0.609   0.482  1.00 91.48           C  
ATOM   2244  C   ARG A 277     -22.108  -0.255  -0.762  1.00 91.48           C  
ATOM   2245  CB  ARG A 277     -22.230  -1.092   1.601  1.00 91.48           C  
ATOM   2246  O   ARG A 277     -22.061  -1.025  -1.713  1.00 91.48           O  
ATOM   2247  CG  ARG A 277     -23.139  -2.231   1.097  1.00 91.48           C  
ATOM   2248  CD  ARG A 277     -24.040  -2.760   2.202  1.00 91.48           C  
ATOM   2249  NE  ARG A 277     -23.230  -3.372   3.261  1.00 91.48           N  
ATOM   2250  NH1 ARG A 277     -24.905  -3.683   4.796  1.00 91.48           N  
ATOM   2251  NH2 ARG A 277     -22.846  -4.406   5.217  1.00 91.48           N  
ATOM   2252  CZ  ARG A 277     -23.664  -3.798   4.420  1.00 91.48           C  
ATOM   2253  N   ALA A 278     -22.808   0.878  -0.751  1.00 88.30           N  
ATOM   2254  CA  ALA A 278     -23.596   1.331  -1.892  1.00 88.30           C  
ATOM   2255  C   ALA A 278     -22.711   1.453  -3.139  1.00 88.30           C  
ATOM   2256  CB  ALA A 278     -24.268   2.660  -1.533  1.00 88.30           C  
ATOM   2257  O   ALA A 278     -23.023   0.860  -4.164  1.00 88.30           O  
ATOM   2258  N   GLY A 279     -21.529   2.064  -3.003  1.00 84.01           N  
ATOM   2259  CA  GLY A 279     -20.552   2.138  -4.085  1.00 84.01           C  
ATOM   2260  C   GLY A 279     -20.057   0.769  -4.562  1.00 84.01           C  
ATOM   2261  O   GLY A 279     -19.761   0.615  -5.737  1.00 84.01           O  
ATOM   2262  N   CYS A 280     -19.983  -0.253  -3.702  1.00 79.45           N  
ATOM   2263  CA  CYS A 280     -19.681  -1.625  -4.133  1.00 79.45           C  
ATOM   2264  C   CYS A 280     -20.863  -2.308  -4.844  1.00 79.45           C  
ATOM   2265  CB  CYS A 280     -19.261  -2.482  -2.929  1.00 79.45           C  
ATOM   2266  O   CYS A 280     -20.630  -3.196  -5.657  1.00 79.45           O  
ATOM   2267  SG  CYS A 280     -17.692  -1.929  -2.208  1.00 79.45           S  
ATOM   2268  N   GLU A 281     -22.107  -1.961  -4.508  1.00 77.40           N  
ATOM   2269  CA  GLU A 281     -23.328  -2.539  -5.090  1.00 77.40           C  
ATOM   2270  C   GLU A 281     -23.680  -1.894  -6.439  1.00 77.40           C  
ATOM   2271  CB  GLU A 281     -24.494  -2.418  -4.087  1.00 77.40           C  
ATOM   2272  O   GLU A 281     -23.973  -2.611  -7.394  1.00 77.40           O  
ATOM   2273  CG  GLU A 281     -24.340  -3.381  -2.893  1.00 77.40           C  
ATOM   2274  CD  GLU A 281     -25.407  -3.226  -1.790  1.00 77.40           C  
ATOM   2275  OE1 GLU A 281     -25.374  -4.058  -0.846  1.00 77.40           O  
ATOM   2276  OE2 GLU A 281     -26.234  -2.292  -1.847  1.00 77.40           O  
ATOM   2277  N   GLU A 282     -23.569  -0.568  -6.553  1.00 68.90           N  
ATOM   2278  CA  GLU A 282     -23.711   0.180  -7.813  1.00 68.90           C  
ATOM   2279  C   GLU A 282     -22.728  -0.341  -8.866  1.00 68.90           C  
ATOM   2280  CB  GLU A 282     -23.466   1.676  -7.552  1.00 68.90           C  
ATOM   2281  O   GLU A 282     -23.122  -0.722  -9.968  1.00 68.90           O  
ATOM   2282  CG  GLU A 282     -24.641   2.331  -6.806  1.00 68.90           C  
ATOM   2283  CD  GLU A 282     -24.375   3.787  -6.384  1.00 68.90           C  
ATOM   2284  OE1 GLU A 282     -25.304   4.378  -5.785  1.00 68.90           O  
ATOM   2285  OE2 GLU A 282     -23.246   4.287  -6.593  1.00 68.90           O  
ATOM   2286  N   LYS A 283     -21.465  -0.509  -8.464  1.00 62.36           N  
ATOM   2287  CA  LYS A 283     -20.405  -1.085  -9.294  1.00 62.36           C  
ATOM   2288  C   LYS A 283     -20.697  -2.505  -9.806  1.00 62.36           C  
ATOM   2289  CB  LYS A 283     -19.127  -1.091  -8.462  1.00 62.36           C  
ATOM   2290  O   LYS A 283     -20.189  -2.896 -10.852  1.00 62.36           O  
ATOM   2291  CG  LYS A 283     -18.427   0.279  -8.404  1.00 62.36           C  
ATOM   2292  CD  LYS A 283     -17.208   0.272  -7.465  1.00 62.36           C  
ATOM   2293  CE  LYS A 283     -16.663   1.678  -7.255  1.00 62.36           C  
ATOM   2294  NZ  LYS A 283     -15.290   1.619  -6.699  1.00 62.36           N  
ATOM   2295  N   VAL A 284     -21.489  -3.304  -9.085  1.00 57.60           N  
ATOM   2296  CA  VAL A 284     -21.894  -4.652  -9.533  1.00 57.60           C  
ATOM   2297  C   VAL A 284     -22.990  -4.568 -10.593  1.00 57.60           C  
ATOM   2298  CB  VAL A 284     -22.329  -5.525  -8.339  1.00 57.60           C  
ATOM   2299  O   VAL A 284     -22.952  -5.322 -11.566  1.00 57.60           O  
ATOM   2300  CG1 VAL A 284     -23.000  -6.844  -8.749  1.00 57.60           C  
ATOM   2301  CG2 VAL A 284     -21.111  -5.905  -7.486  1.00 57.60           C  
ATOM   2302  N   ASN A 285     -23.941  -3.646 -10.431  1.00 56.88           N  
ATOM   2303  CA  ASN A 285     -25.031  -3.465 -11.385  1.00 56.88           C  
ATOM   2304  C   ASN A 285     -24.518  -2.936 -12.733  1.00 56.88           C  
ATOM   2305  CB  ASN A 285     -26.097  -2.551 -10.764  1.00 56.88           C  
ATOM   2306  O   ASN A 285     -24.944  -3.436 -13.771  1.00 56.88           O  
ATOM   2307  CG  ASN A 285     -26.831  -3.188  -9.595  1.00 56.88           C  
ATOM   2308  ND2 ASN A 285     -27.407  -2.380  -8.737  1.00 56.88           N  
ATOM   2309  OD1 ASN A 285     -26.925  -4.397  -9.436  1.00 56.88           O  
ATOM   2310  N   ASP A 286     -23.544  -2.021 -12.732  1.00 54.10           N  
ATOM   2311  CA  ASP A 286     -22.953  -1.495 -13.972  1.00 54.10           C  
ATOM   2312  C   ASP A 286     -22.189  -2.562 -14.772  1.00 54.10           C  
ATOM   2313  CB  ASP A 286     -22.022  -0.316 -13.644  1.00 54.10           C  
ATOM   2314  O   ASP A 286     -22.251  -2.585 -16.003  1.00 54.10           O  
ATOM   2315  CG  ASP A 286     -22.765   0.995 -13.366  1.00 54.10           C  
ATOM   2316  OD1 ASP A 286     -23.963   1.087 -13.715  1.00 54.10           O  
ATOM   2317  OD2 ASP A 286     -22.097   1.917 -12.853  1.00 54.10           O  
ATOM   2318  N   VAL A 287     -21.498  -3.489 -14.098  1.00 55.03           N  
ATOM   2319  CA  VAL A 287     -20.826  -4.617 -14.769  1.00 55.03           C  
ATOM   2320  C   VAL A 287     -21.846  -5.611 -15.333  1.00 55.03           C  
ATOM   2321  CB  VAL A 287     -19.821  -5.308 -13.825  1.00 55.03           C  
ATOM   2322  O   VAL A 287     -21.657  -6.107 -16.441  1.00 55.03           O  
ATOM   2323  CG1 VAL A 287     -19.178  -6.550 -14.460  1.00 55.03           C  
ATOM   2324  CG2 VAL A 287     -18.675  -4.358 -13.454  1.00 55.03           C  
ATOM   2325  N   ALA A 288     -22.941  -5.879 -14.612  1.00 51.00           N  
ATOM   2326  CA  ALA A 288     -23.998  -6.776 -15.080  1.00 51.00           C  
ATOM   2327  C   ALA A 288     -24.743  -6.222 -16.309  1.00 51.00           C  
ATOM   2328  CB  ALA A 288     -24.953  -7.061 -13.914  1.00 51.00           C  
ATOM   2329  O   ALA A 288     -25.037  -6.987 -17.222  1.00 51.00           O  
ATOM   2330  N   VAL A 289     -24.989  -4.907 -16.363  1.00 48.64           N  
ATOM   2331  CA  VAL A 289     -25.626  -4.236 -17.513  1.00 48.64           C  
ATOM   2332  C   VAL A 289     -24.693  -4.162 -18.729  1.00 48.64           C  
ATOM   2333  CB  VAL A 289     -26.125  -2.834 -17.102  1.00 48.64           C  
ATOM   2334  O   VAL A 289     -25.157  -4.248 -19.857  1.00 48.64           O  
ATOM   2335  CG1 VAL A 289     -26.660  -2.004 -18.277  1.00 48.64           C  
ATOM   2336  CG2 VAL A 289     -27.275  -2.943 -16.089  1.00 48.64           C  
ATOM   2337  N   LYS A 290     -23.372  -4.035 -18.538  1.00 45.62           N  
ATOM   2338  CA  LYS A 290     -22.403  -4.040 -19.656  1.00 45.62           C  
ATOM   2339  C   LYS A 290     -22.196  -5.426 -20.287  1.00 45.62           C  
ATOM   2340  CB  LYS A 290     -21.059  -3.452 -19.189  1.00 45.62           C  
ATOM   2341  O   LYS A 290     -21.679  -5.503 -21.397  1.00 45.62           O  
ATOM   2342  CG  LYS A 290     -21.090  -1.923 -19.013  1.00 45.62           C  
ATOM   2343  CD  LYS A 290     -19.788  -1.422 -18.360  1.00 45.62           C  
ATOM   2344  CE  LYS A 290     -19.861   0.080 -18.038  1.00 45.62           C  
ATOM   2345  NZ  LYS A 290     -18.737   0.542 -17.170  1.00 45.62           N  
ATOM   2346  N   LEU A 291     -22.538  -6.504 -19.576  1.00 44.99           N  
ATOM   2347  CA  LEU A 291     -22.412  -7.890 -20.051  1.00 44.99           C  
ATOM   2348  C   LEU A 291     -23.703  -8.453 -20.675  1.00 44.99           C  
ATOM   2349  CB  LEU A 291     -21.926  -8.777 -18.886  1.00 44.99           C  
ATOM   2350  O   LEU A 291     -23.660  -9.560 -21.213  1.00 44.99           O  
ATOM   2351  CG  LEU A 291     -20.451  -8.578 -18.493  1.00 44.99           C  
ATOM   2352  CD1 LEU A 291     -20.170  -9.311 -17.179  1.00 44.99           C  
ATOM   2353  CD2 LEU A 291     -19.489  -9.134 -19.549  1.00 44.99           C  
ATOM   2354  N   SER A 292     -24.825  -7.730 -20.590  1.00 48.34           N  
ATOM   2355  CA  SER A 292     -26.109  -8.073 -21.227  1.00 48.34           C  
ATOM   2356  C   SER A 292     -26.275  -7.389 -22.576  1.00 48.34           C  
ATOM   2357  CB  SER A 292     -27.268  -7.698 -20.306  1.00 48.34           C  
ATOM   2358  O   SER A 292     -26.724  -8.072 -23.520  1.00 48.34           O  
ATOM   2359  OG  SER A 292     -27.247  -6.304 -20.089  1.00 48.34           O  
ATOM   2360  OXT SER A 292     -26.026  -6.165 -22.585  1.00 48.34           O  
TER    2361      SER A 292                                                      
ENDMDL                                                                          
END                                                                             
