# Supplementary material for: Escherichia coli transcription factors of unknown function: sequence features and possible evolutionary relationships
Source: PeerJ. 2022 Jul 20;10:e13772. doi: 10.7717/peerj.13772 (PMC9308461; doi:10.7717/peerj.13772)
Supplement: Supplemental Information 18 [file peerj-10-13772-s018.zip › Raw Data/PDB files/Reference proteins/AsnC AF-P0ACI6-F1-model_v1.pdb]

HEADER                                            01-JUL-21                     
TITLE     ALPHAFOLD V2.0 PREDICTION FOR REGULATORY PROTEIN ASNC (P0ACI6)        
COMPND    MOL_ID: 1;                                                            
COMPND   2 MOLECULE: REGULATORY PROTEIN ASNC;                                   
COMPND   3 CHAIN: A                                                             
SOURCE    MOL_ID: 1;                                                            
SOURCE   2 ORGANISM_SCIENTIFIC: ESCHERICHIA COLI (STRAIN K12);                  
SOURCE   3 ORGANISM_TAXID: 83333                                                
REMARK   1                                                                      
REMARK   1 REFERENCE 1                                                          
REMARK   1  AUTH   JOHN JUMPER, RICHARD EVANS, ALEXANDER PRITZEL, TIM GREEN,    
REMARK   1  AUTH 2 MICHAEL FIGURNOV, OLAF RONNEBERGER, KATHRYN TUNYASUVUNAKOOL, 
REMARK   1  AUTH 3 RUSS BATES, AUGUSTIN ZIDEK, ANNA POTAPENKO, ALEX BRIDGLAND,  
REMARK   1  AUTH 4 CLEMENS MEYER, SIMON A A KOHL, ANDREW J BALLARD,             
REMARK   1  AUTH 5 ANDREW COWIE, BERNARDINO ROMERA-PAREDES, STANISLAV NIKOLOV,  
REMARK   1  AUTH 6 RISHUB JAIN, JONAS ADLER, TREVOR BACK, STIG PETERSEN,        
REMARK   1  AUTH 7 DAVID REIMAN, ELLEN CLANCY, MICHAL ZIELINSKI,                
REMARK   1  AUTH 8 MARTIN STEINEGGER, MICHALINA PACHOLSKA, TAMAS BERGHAMMER,    
REMARK   1  AUTH 9 DAVID SILVER, ORIOL VINYALS, ANDREW W SENIOR,                
REMARK   1  AUTH10 KORAY KAVUKCUOGLU, PUSHMEET KOHLI, DEMIS HASSABIS            
REMARK   1  TITL   HIGHLY ACCURATE PROTEIN STRUCTURE PREDICTION WITH ALPHAFOLD  
REMARK   1  REF    NATURE                                     2021              
REMARK   1                                                                      
REMARK   1 DISCLAIMERS                                                          
REMARK   1 ALPHAFOLD DATA, COPYRIGHT (2021) DEEPMIND TECHNOLOGIES LIMITED. THE  
REMARK   1 INFORMATION PROVIDED IS THEORETICAL MODELLING ONLY AND CAUTION SHOULD
REMARK   1 BE EXERCISED IN ITS USE. IT IS PROVIDED "AS-IS" WITHOUT ANY WARRANTY 
REMARK   1 OF ANY KIND, WHETHER EXPRESSED OR IMPLIED. NO WARRANTY IS GIVEN THAT 
REMARK   1 USE OF THE INFORMATION SHALL NOT INFRINGE THE RIGHTS OF ANY THIRD    
REMARK   1 PARTY. THE INFORMATION IS NOT INTENDED TO BE A SUBSTITUTE FOR        
REMARK   1 PROFESSIONAL MEDICAL ADVICE, DIAGNOSIS, OR TREATMENT, AND DOES NOT   
REMARK   1 CONSTITUTE MEDICAL OR OTHER PROFESSIONAL ADVICE. IT IS AVAILABLE FOR 
REMARK   1 ACADEMIC AND COMMERCIAL PURPOSES, UNDER CC-BY 4.0 LICENCE.           
DBREF  XXXX A    1   152  UNP    P0ACI6   ASNC_ECOLI       1    152             
SEQRES   1 A  152  MET GLU ASN TYR LEU ILE ASP ASN LEU ASP ARG GLY ILE          
SEQRES   2 A  152  LEU GLU ALA LEU MET GLY ASN ALA ARG THR ALA TYR ALA          
SEQRES   3 A  152  GLU LEU ALA LYS GLN PHE GLY VAL SER PRO GLY THR ILE          
SEQRES   4 A  152  HIS VAL ARG VAL GLU LYS MET LYS GLN ALA GLY ILE ILE          
SEQRES   5 A  152  THR GLY ALA ARG ILE ASP VAL SER PRO LYS GLN LEU GLY          
SEQRES   6 A  152  TYR ASP VAL GLY CYS PHE ILE GLY ILE ILE LEU LYS SER          
SEQRES   7 A  152  ALA LYS ASP TYR PRO SER ALA LEU ALA LYS LEU GLU SER          
SEQRES   8 A  152  LEU ASP GLU VAL THR GLU ALA TYR TYR THR THR GLY HIS          
SEQRES   9 A  152  TYR SER ILE PHE ILE LYS VAL MET CYS ARG SER ILE ASP          
SEQRES  10 A  152  ALA LEU GLN HIS VAL LEU ILE ASN LYS ILE GLN THR ILE          
SEQRES  11 A  152  ASP GLU ILE GLN SER THR GLU THR LEU ILE VAL LEU GLN          
SEQRES  12 A  152  ASN PRO ILE MET ARG THR ILE LYS PRO                          
CRYST1    1.000    1.000    1.000  90.00  90.00  90.00 P 1                      
ORIGX1      1.000000  0.000000  0.000000        0.00000                         
ORIGX2      0.000000  1.000000  0.000000        0.00000                         
ORIGX3      0.000000  0.000000  1.000000        0.00000                         
SCALE1      1.000000  0.000000  0.000000        0.00000                         
SCALE2      0.000000  1.000000  0.000000        0.00000                         
SCALE3      0.000000  0.000000  1.000000        0.00000                         
MODEL        0                                                                  
ATOM      1  N   MET A   1      17.055   9.239   3.780  1.00 48.74           N  
ATOM      2  CA  MET A   1      17.147   8.595   2.456  1.00 48.74           C  
ATOM      3  C   MET A   1      17.445   9.699   1.468  1.00 48.74           C  
ATOM      4  CB  MET A   1      15.839   7.874   2.089  1.00 48.74           C  
ATOM      5  O   MET A   1      16.734  10.694   1.494  1.00 48.74           O  
ATOM      6  CG  MET A   1      15.668   6.575   2.885  1.00 48.74           C  
ATOM      7  SD  MET A   1      14.030   5.829   2.715  1.00 48.74           S  
ATOM      8  CE  MET A   1      14.169   4.468   3.906  1.00 48.74           C  
ATOM      9  N   GLU A   2      18.530   9.598   0.702  1.00 59.49           N  
ATOM     10  CA  GLU A   2      18.753  10.524  -0.413  1.00 59.49           C  
ATOM     11  C   GLU A   2      17.580  10.388  -1.383  1.00 59.49           C  
ATOM     12  CB  GLU A   2      20.078  10.214  -1.126  1.00 59.49           C  
ATOM     13  O   GLU A   2      17.282   9.292  -1.858  1.00 59.49           O  
ATOM     14  CG  GLU A   2      21.272  10.857  -0.408  1.00 59.49           C  
ATOM     15  CD  GLU A   2      22.614  10.506  -1.069  1.00 59.49           C  
ATOM     16  OE1 GLU A   2      23.503  11.385  -1.063  1.00 59.49           O  
ATOM     17  OE2 GLU A   2      22.746   9.352  -1.537  1.00 59.49           O  
ATOM     18  N   ASN A   3      16.868  11.488  -1.619  1.00 75.74           N  
ATOM     19  CA  ASN A   3      15.758  11.502  -2.559  1.00 75.74           C  
ATOM     20  C   ASN A   3      16.318  11.280  -3.967  1.00 75.74           C  
ATOM     21  CB  ASN A   3      14.995  12.834  -2.442  1.00 75.74           C  
ATOM     22  O   ASN A   3      17.075  12.110  -4.471  1.00 75.74           O  
ATOM     23  CG  ASN A   3      14.140  12.936  -1.190  1.00 75.74           C  
ATOM     24  ND2 ASN A   3      13.785  14.133  -0.785  1.00 75.74           N  
ATOM     25  OD1 ASN A   3      13.760  11.962  -0.567  1.00 75.74           O  
ATOM     26  N   TYR A   4      15.944  10.170  -4.601  1.00 90.31           N  
ATOM     27  CA  TYR A   4      16.226   9.937  -6.013  1.00 90.31           C  
ATOM     28  C   TYR A   4      15.590  11.058  -6.849  1.00 90.31           C  
ATOM     29  CB  TYR A   4      15.693   8.555  -6.409  1.00 90.31           C  
ATOM     30  O   TYR A   4      14.368  11.217  -6.862  1.00 90.31           O  
ATOM     31  CG  TYR A   4      15.917   8.210  -7.867  1.00 90.31           C  
ATOM     32  CD1 TYR A   4      14.940   8.531  -8.829  1.00 90.31           C  
ATOM     33  CD2 TYR A   4      17.128   7.619  -8.269  1.00 90.31           C  
ATOM     34  CE1 TYR A   4      15.169   8.265 -10.192  1.00 90.31           C  
ATOM     35  CE2 TYR A   4      17.362   7.367  -9.634  1.00 90.31           C  
ATOM     36  OH  TYR A   4      16.643   7.485 -11.922  1.00 90.31           O  
ATOM     37  CZ  TYR A   4      16.386   7.686 -10.602  1.00 90.31           C  
ATOM     38  N   LEU A   5      16.417  11.857  -7.524  1.00 92.61           N  
ATOM     39  CA  LEU A   5      15.947  12.947  -8.376  1.00 92.61           C  
ATOM     40  C   LEU A   5      15.494  12.390  -9.730  1.00 92.61           C  
ATOM     41  CB  LEU A   5      17.044  14.018  -8.523  1.00 92.61           C  
ATOM     42  O   LEU A   5      16.315  11.965 -10.538  1.00 92.61           O  
ATOM     43  CG  LEU A   5      17.314  14.840  -7.248  1.00 92.61           C  
ATOM     44  CD1 LEU A   5      18.530  15.741  -7.471  1.00 92.61           C  
ATOM     45  CD2 LEU A   5      16.132  15.739  -6.871  1.00 92.61           C  
ATOM     46  N   ILE A   6      14.181  12.421  -9.963  1.00 95.04           N  
ATOM     47  CA  ILE A   6      13.541  12.019 -11.222  1.00 95.04           C  
ATOM     48  C   ILE A   6      13.804  13.071 -12.308  1.00 95.04           C  
ATOM     49  CB  ILE A   6      12.024  11.806 -10.985  1.00 95.04           C  
ATOM     50  O   ILE A   6      13.461  14.249 -12.151  1.00 95.04           O  
ATOM     51  CG1 ILE A   6      11.785  10.578 -10.076  1.00 95.04           C  
ATOM     52  CG2 ILE A   6      11.205  11.662 -12.281  1.00 95.04           C  
ATOM     53  CD1 ILE A   6      10.299  10.259  -9.855  1.00 95.04           C  
ATOM     54  N   ASP A   7      14.334  12.627 -13.447  1.00 96.86           N  
ATOM     55  CA  ASP A   7      14.454  13.440 -14.660  1.00 96.86           C  
ATOM     56  C   ASP A   7      13.326  13.162 -15.678  1.00 96.86           C  
ATOM     57  CB  ASP A   7      15.878  13.320 -15.238  1.00 96.86           C  
ATOM     58  O   ASP A   7      12.376  12.420 -15.425  1.00 96.86           O  
ATOM     59  CG  ASP A   7      16.218  11.961 -15.850  1.00 96.86           C  
ATOM     60  OD1 ASP A   7      15.301  11.189 -16.195  1.00 96.86           O  
ATOM     61  OD2 ASP A   7      17.421  11.673 -16.045  1.00 96.86           O  
ATOM     62  N   ASN A   8      13.388  13.807 -16.846  1.00 97.03           N  
ATOM     63  CA  ASN A   8      12.357  13.658 -17.879  1.00 97.03           C  
ATOM     64  C   ASN A   8      12.312  12.249 -18.491  1.00 97.03           C  
ATOM     65  CB  ASN A   8      12.578  14.722 -18.967  1.00 97.03           C  
ATOM     66  O   ASN A   8      11.244  11.821 -18.925  1.00 97.03           O  
ATOM     67  CG  ASN A   8      12.297  16.131 -18.478  1.00 97.03           C  
ATOM     68  ND2 ASN A   8      12.841  17.126 -19.137  1.00 97.03           N  
ATOM     69  OD1 ASN A   8      11.607  16.360 -17.499  1.00 97.03           O  
ATOM     70  N   LEU A   9      13.439  11.528 -18.518  1.00 97.74           N  
ATOM     71  CA  LEU A   9      13.464  10.145 -18.992  1.00 97.74           C  
ATOM     72  C   LEU A   9      12.723   9.245 -18.001  1.00 97.74           C  
ATOM     73  CB  LEU A   9      14.923   9.702 -19.209  1.00 97.74           C  
ATOM     74  O   LEU A   9      11.900   8.435 -18.415  1.00 97.74           O  
ATOM     75  CG  LEU A   9      15.079   8.226 -19.617  1.00 97.74           C  
ATOM     76  CD1 LEU A   9      14.404   7.919 -20.953  1.00 97.74           C  
ATOM     77  CD2 LEU A   9      16.564   7.880 -19.746  1.00 97.74           C  
ATOM     78  N   ASP A  10      12.965   9.426 -16.704  1.00 97.84           N  
ATOM     79  CA  ASP A  10      12.278   8.672 -15.655  1.00 97.84           C  
ATOM     80  C   ASP A  10      10.759   8.917 -15.682  1.00 97.84           C  
ATOM     81  CB  ASP A  10      12.877   9.032 -14.292  1.00 97.84           C  
ATOM     82  O   ASP A  10       9.993   7.954 -15.637  1.00 97.84           O  
ATOM     83  CG  ASP A  10      14.322   8.570 -14.094  1.00 97.84           C  
ATOM     84  OD1 ASP A  10      14.787   7.591 -14.722  1.00 97.84           O  
ATOM     85  OD2 ASP A  10      15.028   9.198 -13.279  1.00 97.84           O  
ATOM     86  N   ARG A  11      10.305  10.171 -15.854  1.00 97.79           N  
ATOM     87  CA  ARG A  11       8.869  10.485 -16.032  1.00 97.79           C  
ATOM     88  C   ARG A  11       8.260   9.769 -17.232  1.00 97.79           C  
ATOM     89  CB  ARG A  11       8.624  11.991 -16.187  1.00 97.79           C  
ATOM     90  O   ARG A  11       7.205   9.158 -17.097  1.00 97.79           O  
ATOM     91  CG  ARG A  11       8.845  12.744 -14.880  1.00 97.79           C  
ATOM     92  CD  ARG A  11       8.432  14.208 -15.031  1.00 97.79           C  
ATOM     93  NE  ARG A  11       8.667  14.922 -13.773  1.00 97.79           N  
ATOM     94  NH1 ARG A  11      10.856  15.552 -14.161  1.00 97.79           N  
ATOM     95  NH2 ARG A  11       9.947  15.876 -12.158  1.00 97.79           N  
ATOM     96  CZ  ARG A  11       9.813  15.452 -13.380  1.00 97.79           C  
ATOM     97  N   GLY A  12       8.936   9.803 -18.382  1.00 97.71           N  
ATOM     98  CA  GLY A  12       8.466   9.127 -19.594  1.00 97.71           C  
ATOM     99  C   GLY A  12       8.386   7.606 -19.431  1.00 97.71           C  
ATOM    100  O   GLY A  12       7.422   6.984 -19.875  1.00 97.71           O  
ATOM    101  N   ILE A  13       9.364   7.003 -18.745  1.00 98.01           N  
ATOM    102  CA  ILE A  13       9.344   5.573 -18.407  1.00 98.01           C  
ATOM    103  C   ILE A  13       8.162   5.255 -17.486  1.00 98.01           C  
ATOM    104  CB  ILE A  13      10.688   5.142 -17.776  1.00 98.01           C  
ATOM    105  O   ILE A  13       7.449   4.283 -17.736  1.00 98.01           O  
ATOM    106  CG1 ILE A  13      11.819   5.187 -18.827  1.00 98.01           C  
ATOM    107  CG2 ILE A  13      10.605   3.723 -17.179  1.00 98.01           C  
ATOM    108  CD1 ILE A  13      13.221   5.087 -18.208  1.00 98.01           C  
ATOM    109  N   LEU A  14       7.941   6.057 -16.439  1.00 97.79           N  
ATOM    110  CA  LEU A  14       6.824   5.864 -15.515  1.00 97.79           C  
ATOM    111  C   LEU A  14       5.483   5.981 -16.233  1.00 97.79           C  
ATOM    112  CB  LEU A  14       6.896   6.871 -14.356  1.00 97.79           C  
ATOM    113  O   LEU A  14       4.663   5.082 -16.098  1.00 97.79           O  
ATOM    114  CG  LEU A  14       8.004   6.597 -13.329  1.00 97.79           C  
ATOM    115  CD1 LEU A  14       8.094   7.776 -12.360  1.00 97.79           C  
ATOM    116  CD2 LEU A  14       7.736   5.326 -12.517  1.00 97.79           C  
ATOM    117  N   GLU A  15       5.272   7.022 -17.038  1.00 97.12           N  
ATOM    118  CA  GLU A  15       4.024   7.210 -17.783  1.00 97.12           C  
ATOM    119  C   GLU A  15       3.726   6.014 -18.703  1.00 97.12           C  
ATOM    120  CB  GLU A  15       4.096   8.536 -18.559  1.00 97.12           C  
ATOM    121  O   GLU A  15       2.611   5.486 -18.696  1.00 97.12           O  
ATOM    122  CG  GLU A  15       2.757   8.882 -19.232  1.00 97.12           C  
ATOM    123  CD  GLU A  15       2.722  10.284 -19.867  1.00 97.12           C  
ATOM    124  OE1 GLU A  15       1.590  10.768 -20.117  1.00 97.12           O  
ATOM    125  OE2 GLU A  15       3.802  10.869 -20.105  1.00 97.12           O  
ATOM    126  N   ALA A  16       4.736   5.517 -19.424  1.00 97.08           N  
ATOM    127  CA  ALA A  16       4.580   4.353 -20.291  1.00 97.08           C  
ATOM    128  C   ALA A  16       4.261   3.067 -19.504  1.00 97.08           C  
ATOM    129  CB  ALA A  16       5.849   4.206 -21.134  1.00 97.08           C  
ATOM    130  O   ALA A  16       3.339   2.327 -19.858  1.00 97.08           O  
ATOM    131  N   LEU A  17       4.986   2.801 -18.412  1.00 97.48           N  
ATOM    132  CA  LEU A  17       4.796   1.591 -17.604  1.00 97.48           C  
ATOM    133  C   LEU A  17       3.527   1.632 -16.741  1.00 97.48           C  
ATOM    134  CB  LEU A  17       6.044   1.339 -16.740  1.00 97.48           C  
ATOM    135  O   LEU A  17       2.951   0.578 -16.475  1.00 97.48           O  
ATOM    136  CG  LEU A  17       7.310   0.951 -17.527  1.00 97.48           C  
ATOM    137  CD1 LEU A  17       8.462   0.734 -16.543  1.00 97.48           C  
ATOM    138  CD2 LEU A  17       7.131  -0.339 -18.334  1.00 97.48           C  
ATOM    139  N   MET A  18       3.063   2.816 -16.338  1.00 96.83           N  
ATOM    140  CA  MET A  18       1.780   3.003 -15.651  1.00 96.83           C  
ATOM    141  C   MET A  18       0.596   2.730 -16.582  1.00 96.83           C  
ATOM    142  CB  MET A  18       1.685   4.430 -15.091  1.00 96.83           C  
ATOM    143  O   MET A  18      -0.425   2.227 -16.126  1.00 96.83           O  
ATOM    144  CG  MET A  18       2.576   4.626 -13.858  1.00 96.83           C  
ATOM    145  SD  MET A  18       2.785   6.351 -13.334  1.00 96.83           S  
ATOM    146  CE  MET A  18       1.092   6.748 -12.849  1.00 96.83           C  
ATOM    147  N   GLY A  19       0.728   3.026 -17.880  1.00 94.98           N  
ATOM    148  CA  GLY A  19      -0.277   2.665 -18.882  1.00 94.98           C  
ATOM    149  C   GLY A  19      -0.249   1.178 -19.250  1.00 94.98           C  
ATOM    150  O   GLY A  19      -1.297   0.555 -19.412  1.00 94.98           O  
ATOM    151  N   ASN A  20       0.946   0.594 -19.378  1.00 96.57           N  
ATOM    152  CA  ASN A  20       1.120  -0.832 -19.639  1.00 96.57           C  
ATOM    153  C   ASN A  20       2.457  -1.346 -19.083  1.00 96.57           C  
ATOM    154  CB  ASN A  20       0.988  -1.077 -21.153  1.00 96.57           C  
ATOM    155  O   ASN A  20       3.511  -1.218 -19.712  1.00 96.57           O  
ATOM    156  CG  ASN A  20       1.156  -2.533 -21.553  1.00 96.57           C  
ATOM    157  ND2 ASN A  20       1.161  -2.801 -22.837  1.00 96.57           N  
ATOM    158  OD1 ASN A  20       1.284  -3.444 -20.741  1.00 96.57           O  
ATOM    159  N   ALA A  21       2.396  -2.035 -17.943  1.00 96.76           N  
ATOM    160  CA  ALA A  21       3.569  -2.593 -17.269  1.00 96.76           C  
ATOM    161  C   ALA A  21       4.306  -3.685 -18.074  1.00 96.76           C  
ATOM    162  CB  ALA A  21       3.115  -3.118 -15.901  1.00 96.76           C  
ATOM    163  O   ALA A  21       5.414  -4.069 -17.705  1.00 96.76           O  
ATOM    164  N   ARG A  22       3.710  -4.206 -19.159  1.00 96.54           N  
ATOM    165  CA  ARG A  22       4.324  -5.211 -20.047  1.00 96.54           C  
ATOM    166  C   ARG A  22       5.055  -4.608 -21.246  1.00 96.54           C  
ATOM    167  CB  ARG A  22       3.279  -6.235 -20.515  1.00 96.54           C  
ATOM    168  O   ARG A  22       5.580  -5.366 -22.060  1.00 96.54           O  
ATOM    169  CG  ARG A  22       2.674  -7.033 -19.357  1.00 96.54           C  
ATOM    170  CD  ARG A  22       1.780  -8.142 -19.920  1.00 96.54           C  
ATOM    171  NE  ARG A  22       1.242  -9.004 -18.850  1.00 96.54           N  
ATOM    172  NH1 ARG A  22      -0.732  -7.883 -18.475  1.00 96.54           N  
ATOM    173  NH2 ARG A  22      -0.253  -9.713 -17.290  1.00 96.54           N  
ATOM    174  CZ  ARG A  22       0.091  -8.862 -18.216  1.00 96.54           C  
ATOM    175  N   THR A  23       5.084  -3.282 -21.376  1.00 96.87           N  
ATOM    176  CA  THR A  23       5.798  -2.610 -22.469  1.00 96.87           C  
ATOM    177  C   THR A  23       7.274  -2.998 -22.433  1.00 96.87           C  
ATOM    178  CB  THR A  23       5.644  -1.087 -22.402  1.00 96.87           C  
ATOM    179  O   THR A  23       7.944  -2.861 -21.407  1.00 96.87           O  
ATOM    180  CG2 THR A  23       6.166  -0.416 -23.672  1.00 96.87           C  
ATOM    181  OG1 THR A  23       4.278  -0.765 -22.291  1.00 96.87           O  
ATOM    182  N   ALA A  24       7.786  -3.527 -23.544  1.00 97.82           N  
ATOM    183  CA  ALA A  24       9.141  -4.052 -23.590  1.00 97.82           C  
ATOM    184  C   ALA A  24      10.167  -2.918 -23.446  1.00 97.82           C  
ATOM    185  CB  ALA A  24       9.329  -4.844 -24.889  1.00 97.82           C  
ATOM    186  O   ALA A  24      10.058  -1.876 -24.088  1.00 97.82           O  
ATOM    187  N   TYR A  25      11.236  -3.131 -22.676  1.00 98.13           N  
ATOM    188  CA  TYR A  25      12.273  -2.102 -22.501  1.00 98.13           C  
ATOM    189  C   TYR A  25      12.965  -1.716 -23.812  1.00 98.13           C  
ATOM    190  CB  TYR A  25      13.319  -2.576 -21.489  1.00 98.13           C  
ATOM    191  O   TYR A  25      13.412  -0.583 -23.950  1.00 98.13           O  
ATOM    192  CG  TYR A  25      12.871  -2.699 -20.045  1.00 98.13           C  
ATOM    193  CD1 TYR A  25      11.576  -2.324 -19.616  1.00 98.13           C  
ATOM    194  CD2 TYR A  25      13.806  -3.173 -19.107  1.00 98.13           C  
ATOM    195  CE1 TYR A  25      11.219  -2.444 -18.262  1.00 98.13           C  
ATOM    196  CE2 TYR A  25      13.454  -3.281 -17.749  1.00 98.13           C  
ATOM    197  OH  TYR A  25      11.821  -3.062 -16.024  1.00 98.13           O  
ATOM    198  CZ  TYR A  25      12.157  -2.926 -17.330  1.00 98.13           C  
ATOM    199  N   ALA A  26      13.027  -2.628 -24.787  1.00 97.92           N  
ATOM    200  CA  ALA A  26      13.534  -2.328 -26.124  1.00 97.92           C  
ATOM    201  C   ALA A  26      12.659  -1.307 -26.876  1.00 97.92           C  
ATOM    202  CB  ALA A  26      13.650  -3.645 -26.899  1.00 97.92           C  
ATOM    203  O   ALA A  26      13.180  -0.482 -27.624  1.00 97.92           O  
ATOM    204  N   GLU A  27      11.345  -1.336 -26.654  1.00 97.96           N  
ATOM    205  CA  GLU A  27      10.402  -0.383 -27.238  1.00 97.96           C  
ATOM    206  C   GLU A  27      10.556   0.999 -26.597  1.00 97.96           C  
ATOM    207  CB  GLU A  27       8.988  -0.949 -27.078  1.00 97.96           C  
ATOM    208  O   GLU A  27      10.753   1.982 -27.310  1.00 97.96           O  
ATOM    209  CG  GLU A  27       7.923  -0.114 -27.793  1.00 97.96           C  
ATOM    210  CD  GLU A  27       6.522  -0.732 -27.661  1.00 97.96           C  
ATOM    211  OE1 GLU A  27       5.569  -0.061 -28.107  1.00 97.96           O  
ATOM    212  OE2 GLU A  27       6.420  -1.876 -27.155  1.00 97.96           O  
ATOM    213  N   LEU A  28      10.605   1.060 -25.260  1.00 98.03           N  
ATOM    214  CA  LEU A  28      10.869   2.302 -24.521  1.00 98.03           C  
ATOM    215  C   LEU A  28      12.221   2.915 -24.909  1.00 98.03           C  
ATOM    216  CB  LEU A  28      10.845   2.026 -23.006  1.00 98.03           C  
ATOM    217  O   LEU A  28      12.337   4.119 -25.118  1.00 98.03           O  
ATOM    218  CG  LEU A  28       9.513   1.490 -22.457  1.00 98.03           C  
ATOM    219  CD1 LEU A  28       9.635   1.267 -20.949  1.00 98.03           C  
ATOM    220  CD2 LEU A  28       8.353   2.447 -22.702  1.00 98.03           C  
ATOM    221  N   ALA A  29      13.249   2.079 -25.057  1.00 98.10           N  
ATOM    222  CA  ALA A  29      14.576   2.500 -25.486  1.00 98.10           C  
ATOM    223  C   ALA A  29      14.542   3.183 -26.861  1.00 98.10           C  
ATOM    224  CB  ALA A  29      15.468   1.258 -25.479  1.00 98.10           C  
ATOM    225  O   ALA A  29      15.108   4.263 -27.029  1.00 98.10           O  
ATOM    226  N   LYS A  30      13.816   2.596 -27.823  1.00 97.79           N  
ATOM    227  CA  LYS A  30      13.604   3.190 -29.149  1.00 97.79           C  
ATOM    228  C   LYS A  30      12.821   4.502 -29.065  1.00 97.79           C  
ATOM    229  CB  LYS A  30      12.903   2.162 -30.049  1.00 97.79           C  
ATOM    230  O   LYS A  30      13.193   5.457 -29.740  1.00 97.79           O  
ATOM    231  CG  LYS A  30      12.785   2.651 -31.499  1.00 97.79           C  
ATOM    232  CD  LYS A  30      12.049   1.615 -32.354  1.00 97.79           C  
ATOM    233  CE  LYS A  30      11.914   2.132 -33.789  1.00 97.79           C  
ATOM    234  NZ  LYS A  30      11.123   1.196 -34.625  1.00 97.79           N  
ATOM    235  N   GLN A  31      11.771   4.555 -28.245  1.00 97.06           N  
ATOM    236  CA  GLN A  31      10.935   5.745 -28.065  1.00 97.06           C  
ATOM    237  C   GLN A  31      11.722   6.931 -27.492  1.00 97.06           C  
ATOM    238  CB  GLN A  31       9.747   5.374 -27.164  1.00 97.06           C  
ATOM    239  O   GLN A  31      11.548   8.056 -27.952  1.00 97.06           O  
ATOM    240  CG  GLN A  31       8.790   6.551 -26.914  1.00 97.06           C  
ATOM    241  CD  GLN A  31       7.593   6.163 -26.052  1.00 97.06           C  
ATOM    242  NE2 GLN A  31       6.857   7.122 -25.534  1.00 97.06           N  
ATOM    243  OE1 GLN A  31       7.290   5.005 -25.828  1.00 97.06           O  
ATOM    244  N   PHE A  32      12.600   6.686 -26.517  1.00 97.47           N  
ATOM    245  CA  PHE A  32      13.353   7.738 -25.827  1.00 97.47           C  
ATOM    246  C   PHE A  32      14.783   7.941 -26.350  1.00 97.47           C  
ATOM    247  CB  PHE A  32      13.312   7.480 -24.315  1.00 97.47           C  
ATOM    248  O   PHE A  32      15.515   8.766 -25.809  1.00 97.47           O  
ATOM    249  CG  PHE A  32      11.912   7.480 -23.726  1.00 97.47           C  
ATOM    250  CD1 PHE A  32      11.121   8.643 -23.794  1.00 97.47           C  
ATOM    251  CD2 PHE A  32      11.394   6.324 -23.112  1.00 97.47           C  
ATOM    252  CE1 PHE A  32       9.810   8.638 -23.286  1.00 97.47           C  
ATOM    253  CE2 PHE A  32      10.082   6.317 -22.610  1.00 97.47           C  
ATOM    254  CZ  PHE A  32       9.286   7.469 -22.708  1.00 97.47           C  
ATOM    255  N   GLY A  33      15.201   7.211 -27.389  1.00 97.51           N  
ATOM    256  CA  GLY A  33      16.528   7.362 -27.994  1.00 97.51           C  
ATOM    257  C   GLY A  33      17.685   6.943 -27.080  1.00 97.51           C  
ATOM    258  O   GLY A  33      18.754   7.548 -27.121  1.00 97.51           O  
ATOM    259  N   VAL A  34      17.485   5.919 -26.244  1.00 98.09           N  
ATOM    260  CA  VAL A  34      18.498   5.387 -25.313  1.00 98.09           C  
ATOM    261  C   VAL A  34      18.697   3.883 -25.507  1.00 98.09           C  
ATOM    262  CB  VAL A  34      18.167   5.731 -23.846  1.00 98.09           C  
ATOM    263  O   VAL A  34      18.005   3.249 -26.297  1.00 98.09           O  
ATOM    264  CG1 VAL A  34      18.134   7.242 -23.604  1.00 98.09           C  
ATOM    265  CG2 VAL A  34      16.849   5.115 -23.369  1.00 98.09           C  
ATOM    266  N   SER A  35      19.650   3.277 -24.792  1.00 97.93           N  
ATOM    267  CA  SER A  35      19.829   1.820 -24.832  1.00 97.93           C  
ATOM    268  C   SER A  35      18.795   1.093 -23.951  1.00 97.93           C  
ATOM    269  CB  SER A  35      21.262   1.431 -24.450  1.00 97.93           C  
ATOM    270  O   SER A  35      18.396   1.630 -22.911  1.00 97.93           O  
ATOM    271  OG  SER A  35      21.451   1.431 -23.048  1.00 97.93           O  
ATOM    272  N   PRO A  36      18.413  -0.162 -24.267  1.00 97.64           N  
ATOM    273  CA  PRO A  36      17.592  -0.984 -23.369  1.00 97.64           C  
ATOM    274  C   PRO A  36      18.212  -1.162 -21.975  1.00 97.64           C  
ATOM    275  CB  PRO A  36      17.424  -2.326 -24.089  1.00 97.64           C  
ATOM    276  O   PRO A  36      17.492  -1.198 -20.978  1.00 97.64           O  
ATOM    277  CG  PRO A  36      17.603  -1.971 -25.565  1.00 97.64           C  
ATOM    278  CD  PRO A  36      18.636  -0.849 -25.532  1.00 97.64           C  
ATOM    279  N   GLY A  37      19.549  -1.206 -21.889  1.00 98.09           N  
ATOM    280  CA  GLY A  37      20.274  -1.248 -20.617  1.00 98.09           C  
ATOM    281  C   GLY A  37      20.085   0.023 -19.786  1.00 98.09           C  
ATOM    282  O   GLY A  37      19.933  -0.057 -18.570  1.00 98.09           O  
ATOM    283  N   THR A  38      20.007   1.192 -20.430  1.00 98.11           N  
ATOM    284  CA  THR A  38      19.699   2.463 -19.759  1.00 98.11           C  
ATOM    285  C   THR A  38      18.309   2.416 -19.129  1.00 98.11           C  
ATOM    286  CB  THR A  38      19.796   3.658 -20.723  1.00 98.11           C  
ATOM    287  O   THR A  38      18.190   2.711 -17.943  1.00 98.11           O  
ATOM    288  CG2 THR A  38      19.680   5.000 -20.000  1.00 98.11           C  
ATOM    289  OG1 THR A  38      21.039   3.660 -21.401  1.00 98.11           O  
ATOM    290  N   ILE A  39      17.283   1.986 -19.879  1.00 98.40           N  
ATOM    291  CA  ILE A  39      15.912   1.829 -19.358  1.00 98.40           C  
ATOM    292  C   ILE A  39      15.890   0.866 -18.166  1.00 98.40           C  
ATOM    293  CB  ILE A  39      14.944   1.339 -20.461  1.00 98.40           C  
ATOM    294  O   ILE A  39      15.337   1.199 -17.121  1.00 98.40           O  
ATOM    295  CG1 ILE A  39      14.866   2.288 -21.677  1.00 98.40           C  
ATOM    296  CG2 ILE A  39      13.531   1.088 -19.899  1.00 98.40           C  
ATOM    297  CD1 ILE A  39      14.377   3.711 -21.381  1.00 98.40           C  
ATOM    298  N   HIS A  40      16.543  -0.295 -18.294  1.00 98.26           N  
ATOM    299  CA  HIS A  40      16.627  -1.284 -17.219  1.00 98.26           C  
ATOM    300  C   HIS A  40      17.209  -0.682 -15.931  1.00 98.26           C  
ATOM    301  CB  HIS A  40      17.460  -2.480 -17.702  1.00 98.26           C  
ATOM    302  O   HIS A  40      16.595  -0.780 -14.871  1.00 98.26           O  
ATOM    303  CG  HIS A  40      17.631  -3.543 -16.647  1.00 98.26           C  
ATOM    304  CD2 HIS A  40      18.716  -3.710 -15.828  1.00 98.26           C  
ATOM    305  ND1 HIS A  40      16.708  -4.501 -16.293  1.00 98.26           N  
ATOM    306  CE1 HIS A  40      17.218  -5.216 -15.276  1.00 98.26           C  
ATOM    307  NE2 HIS A  40      18.448  -4.780 -14.974  1.00 98.26           N  
ATOM    308  N   VAL A  41      18.349   0.008 -16.031  1.00 97.95           N  
ATOM    309  CA  VAL A  41      18.999   0.649 -14.879  1.00 97.95           C  
ATOM    310  C   VAL A  41      18.116   1.735 -14.259  1.00 97.95           C  
ATOM    311  CB  VAL A  41      20.375   1.212 -15.286  1.00 97.95           C  
ATOM    312  O   VAL A  41      18.070   1.837 -13.035  1.00 97.95           O  
ATOM    313  CG1 VAL A  41      21.015   2.079 -14.190  1.00 97.95           C  
ATOM    314  CG2 VAL A  41      21.357   0.074 -15.591  1.00 97.95           C  
ATOM    315  N   ARG A  42      17.403   2.537 -15.065  1.00 97.86           N  
ATOM    316  CA  ARG A  42      16.462   3.549 -14.548  1.00 97.86           C  
ATOM    317  C   ARG A  42      15.327   2.910 -13.752  1.00 97.86           C  
ATOM    318  CB  ARG A  42      15.870   4.409 -15.681  1.00 97.86           C  
ATOM    319  O   ARG A  42      15.061   3.334 -12.631  1.00 97.86           O  
ATOM    320  CG  ARG A  42      16.827   5.370 -16.404  1.00 97.86           C  
ATOM    321  CD  ARG A  42      17.714   6.177 -15.456  1.00 97.86           C  
ATOM    322  NE  ARG A  42      18.446   7.242 -16.174  1.00 97.86           N  
ATOM    323  NH1 ARG A  42      17.158   8.988 -15.433  1.00 97.86           N  
ATOM    324  NH2 ARG A  42      18.864   9.426 -16.731  1.00 97.86           N  
ATOM    325  CZ  ARG A  42      18.157   8.530 -16.108  1.00 97.86           C  
ATOM    326  N   VAL A  43      14.702   1.860 -14.288  1.00 97.89           N  
ATOM    327  CA  VAL A  43      13.619   1.150 -13.592  1.00 97.89           C  
ATOM    328  C   VAL A  43      14.109   0.543 -12.277  1.00 97.89           C  
ATOM    329  CB  VAL A  43      12.971   0.082 -14.492  1.00 97.89           C  
ATOM    330  O   VAL A  43      13.447   0.708 -11.255  1.00 97.89           O  
ATOM    331  CG1 VAL A  43      11.955  -0.751 -13.697  1.00 97.89           C  
ATOM    332  CG2 VAL A  43      12.233   0.735 -15.667  1.00 97.89           C  
ATOM    333  N   GLU A  44      15.274  -0.107 -12.264  1.00 97.49           N  
ATOM    334  CA  GLU A  44      15.829  -0.680 -11.031  1.00 97.49           C  
ATOM    335  C   GLU A  44      16.170   0.393  -9.991  1.00 97.49           C  
ATOM    336  CB  GLU A  44      17.049  -1.559 -11.344  1.00 97.49           C  
ATOM    337  O   GLU A  44      15.849   0.227  -8.815  1.00 97.49           O  
ATOM    338  CG  GLU A  44      16.677  -2.863 -12.074  1.00 97.49           C  
ATOM    339  CD  GLU A  44      15.593  -3.665 -11.333  1.00 97.49           C  
ATOM    340  OE1 GLU A  44      14.533  -3.968 -11.946  1.00 97.49           O  
ATOM    341  OE2 GLU A  44      15.762  -3.910 -10.121  1.00 97.49           O  
ATOM    342  N   LYS A  45      16.720   1.539 -10.410  1.00 97.36           N  
ATOM    343  CA  LYS A  45      16.941   2.680  -9.509  1.00 97.36           C  
ATOM    344  C   LYS A  45      15.631   3.207  -8.918  1.00 97.36           C  
ATOM    345  CB  LYS A  45      17.687   3.797 -10.244  1.00 97.36           C  
ATOM    346  O   LYS A  45      15.561   3.433  -7.714  1.00 97.36           O  
ATOM    347  CG  LYS A  45      19.180   3.488 -10.406  1.00 97.36           C  
ATOM    348  CD  LYS A  45      19.852   4.585 -11.236  1.00 97.36           C  
ATOM    349  CE  LYS A  45      21.370   4.409 -11.230  1.00 97.36           C  
ATOM    350  NZ  LYS A  45      22.040   5.594 -11.819  1.00 97.36           N  
ATOM    351  N   MET A  46      14.578   3.347  -9.726  1.00 97.38           N  
ATOM    352  CA  MET A  46      13.262   3.789  -9.246  1.00 97.38           C  
ATOM    353  C   MET A  46      12.587   2.770  -8.316  1.00 97.38           C  
ATOM    354  CB  MET A  46      12.349   4.115 -10.432  1.00 97.38           C  
ATOM    355  O   MET A  46      11.892   3.171  -7.383  1.00 97.38           O  
ATOM    356  CG  MET A  46      12.755   5.413 -11.134  1.00 97.38           C  
ATOM    357  SD  MET A  46      11.533   5.984 -12.342  1.00 97.38           S  
ATOM    358  CE  MET A  46      11.808   4.823 -13.705  1.00 97.38           C  
ATOM    359  N   LYS A  47      12.808   1.463  -8.513  1.00 97.17           N  
ATOM    360  CA  LYS A  47      12.377   0.423  -7.561  1.00 97.17           C  
ATOM    361  C   LYS A  47      13.134   0.519  -6.238  1.00 97.17           C  
ATOM    362  CB  LYS A  47      12.589  -0.974  -8.149  1.00 97.17           C  
ATOM    363  O   LYS A  47      12.509   0.528  -5.183  1.00 97.17           O  
ATOM    364  CG  LYS A  47      11.595  -1.349  -9.253  1.00 97.17           C  
ATOM    365  CD  LYS A  47      12.034  -2.709  -9.795  1.00 97.17           C  
ATOM    366  CE  LYS A  47      11.187  -3.186 -10.967  1.00 97.17           C  
ATOM    367  NZ  LYS A  47      11.847  -4.369 -11.565  1.00 97.17           N  
ATOM    368  N   GLN A  48      14.463   0.633  -6.284  1.00 96.69           N  
ATOM    369  CA  GLN A  48      15.304   0.789  -5.088  1.00 96.69           C  
ATOM    370  C   GLN A  48      14.958   2.060  -4.302  1.00 96.69           C  
ATOM    371  CB  GLN A  48      16.784   0.819  -5.497  1.00 96.69           C  
ATOM    372  O   GLN A  48      14.995   2.055  -3.076  1.00 96.69           O  
ATOM    373  CG  GLN A  48      17.300  -0.557  -5.940  1.00 96.69           C  
ATOM    374  CD  GLN A  48      18.729  -0.513  -6.474  1.00 96.69           C  
ATOM    375  NE2 GLN A  48      19.251  -1.631  -6.929  1.00 96.69           N  
ATOM    376  OE1 GLN A  48      19.410   0.500  -6.499  1.00 96.69           O  
ATOM    377  N   ALA A  49      14.570   3.128  -5.002  1.00 96.45           N  
ATOM    378  CA  ALA A  49      14.100   4.375  -4.408  1.00 96.45           C  
ATOM    379  C   ALA A  49      12.657   4.313  -3.864  1.00 96.45           C  
ATOM    380  CB  ALA A  49      14.250   5.471  -5.467  1.00 96.45           C  
ATOM    381  O   ALA A  49      12.186   5.293  -3.294  1.00 96.45           O  
ATOM    382  N   GLY A  50      11.933   3.203  -4.054  1.00 96.04           N  
ATOM    383  CA  GLY A  50      10.543   3.045  -3.614  1.00 96.04           C  
ATOM    384  C   GLY A  50       9.505   3.787  -4.464  1.00 96.04           C  
ATOM    385  O   GLY A  50       8.335   3.815  -4.095  1.00 96.04           O  
ATOM    386  N   ILE A  51       9.903   4.363  -5.605  1.00 96.31           N  
ATOM    387  CA  ILE A  51       8.993   5.040  -6.545  1.00 96.31           C  
ATOM    388  C   ILE A  51       8.129   4.003  -7.270  1.00 96.31           C  
ATOM    389  CB  ILE A  51       9.796   5.902  -7.548  1.00 96.31           C  
ATOM    390  O   ILE A  51       6.911   4.144  -7.351  1.00 96.31           O  
ATOM    391  CG1 ILE A  51      10.529   7.061  -6.835  1.00 96.31           C  
ATOM    392  CG2 ILE A  51       8.886   6.470  -8.655  1.00 96.31           C  
ATOM    393  CD1 ILE A  51      11.735   7.579  -7.628  1.00 96.31           C  
ATOM    394  N   ILE A  52       8.753   2.934  -7.775  1.00 97.06           N  
ATOM    395  CA  ILE A  52       8.039   1.786  -8.343  1.00 97.06           C  
ATOM    396  C   ILE A  52       7.880   0.743  -7.242  1.00 97.06           C  
ATOM    397  CB  ILE A  52       8.743   1.225  -9.596  1.00 97.06           C  
ATOM    398  O   ILE A  52       8.839   0.074  -6.863  1.00 97.06           O  
ATOM    399  CG1 ILE A  52       8.779   2.295 -10.710  1.00 97.06           C  
ATOM    400  CG2 ILE A  52       8.019  -0.045 -10.094  1.00 97.06           C  
ATOM    401  CD1 ILE A  52       9.608   1.893 -11.934  1.00 97.06           C  
ATOM    402  N   THR A  53       6.655   0.579  -6.754  1.00 96.46           N  
ATOM    403  CA  THR A  53       6.332  -0.336  -5.647  1.00 96.46           C  
ATOM    404  C   THR A  53       5.979  -1.753  -6.111  1.00 96.46           C  
ATOM    405  CB  THR A  53       5.192   0.247  -4.804  1.00 96.46           C  
ATOM    406  O   THR A  53       5.904  -2.676  -5.302  1.00 96.46           O  
ATOM    407  CG2 THR A  53       5.562   1.598  -4.191  1.00 96.46           C  
ATOM    408  OG1 THR A  53       4.058   0.452  -5.615  1.00 96.46           O  
ATOM    409  N   GLY A  54       5.771  -1.954  -7.415  1.00 95.29           N  
ATOM    410  CA  GLY A  54       5.499  -3.257  -8.016  1.00 95.29           C  
ATOM    411  C   GLY A  54       4.815  -3.153  -9.377  1.00 95.29           C  
ATOM    412  O   GLY A  54       4.530  -2.062  -9.862  1.00 95.29           O  
ATOM    413  N   ALA A  55       4.537  -4.308  -9.981  1.00 95.26           N  
ATOM    414  CA  ALA A  55       3.711  -4.439 -11.178  1.00 95.26           C  
ATOM    415  C   ALA A  55       2.516  -5.334 -10.842  1.00 95.26           C  
ATOM    416  CB  ALA A  55       4.558  -4.997 -12.326  1.00 95.26           C  
ATOM    417  O   ALA A  55       2.692  -6.460 -10.374  1.00 95.26           O  
ATOM    418  N   ARG A  56       1.302  -4.815 -11.030  1.00 94.19           N  
ATOM    419  CA  ARG A  56       0.049  -5.472 -10.641  1.00 94.19           C  
ATOM    420  C   ARG A  56      -0.954  -5.379 -11.785  1.00 94.19           C  
ATOM    421  CB  ARG A  56      -0.499  -4.848  -9.343  1.00 94.19           C  
ATOM    422  O   ARG A  56      -0.793  -4.567 -12.691  1.00 94.19           O  
ATOM    423  CG  ARG A  56       0.478  -4.994  -8.163  1.00 94.19           C  
ATOM    424  CD  ARG A  56      -0.086  -4.372  -6.883  1.00 94.19           C  
ATOM    425  NE  ARG A  56       0.912  -4.392  -5.793  1.00 94.19           N  
ATOM    426  NH1 ARG A  56      -0.113  -2.866  -4.413  1.00 94.19           N  
ATOM    427  NH2 ARG A  56       1.839  -3.758  -3.808  1.00 94.19           N  
ATOM    428  CZ  ARG A  56       0.874  -3.675  -4.682  1.00 94.19           C  
ATOM    429  N   ILE A  57      -1.958  -6.247 -11.751  1.00 95.12           N  
ATOM    430  CA  ILE A  57      -3.136  -6.117 -12.607  1.00 95.12           C  
ATOM    431  C   ILE A  57      -4.181  -5.289 -11.866  1.00 95.12           C  
ATOM    432  CB  ILE A  57      -3.680  -7.491 -13.062  1.00 95.12           C  
ATOM    433  O   ILE A  57      -4.431  -5.533 -10.686  1.00 95.12           O  
ATOM    434  CG1 ILE A  57      -4.069  -8.416 -11.882  1.00 95.12           C  
ATOM    435  CG2 ILE A  57      -2.646  -8.159 -13.990  1.00 95.12           C  
ATOM    436  CD1 ILE A  57      -4.753  -9.719 -12.308  1.00 95.12           C  
ATOM    437  N   ASP A  58      -4.796  -4.342 -12.562  1.00 94.77           N  
ATOM    438  CA  ASP A  58      -5.948  -3.624 -12.032  1.00 94.77           C  
ATOM    439  C   ASP A  58      -7.206  -4.463 -12.250  1.00 94.77           C  
ATOM    440  CB  ASP A  58      -6.060  -2.231 -12.658  1.00 94.77           C  
ATOM    441  O   ASP A  58      -7.462  -4.972 -13.345  1.00 94.77           O  
ATOM    442  CG  ASP A  58      -4.900  -1.318 -12.250  1.00 94.77           C  
ATOM    443  OD1 ASP A  58      -4.477  -1.398 -11.074  1.00 94.77           O  
ATOM    444  OD2 ASP A  58      -4.453  -0.549 -13.125  1.00 94.77           O  
ATOM    445  N   VAL A  59      -7.992  -4.626 -11.190  1.00 95.50           N  
ATOM    446  CA  VAL A  59      -9.263  -5.353 -11.217  1.00 95.50           C  
ATOM    447  C   VAL A  59     -10.405  -4.373 -11.017  1.00 95.50           C  
ATOM    448  CB  VAL A  59      -9.308  -6.504 -10.193  1.00 95.50           C  
ATOM    449  O   VAL A  59     -10.285  -3.431 -10.239  1.00 95.50           O  
ATOM    450  CG1 VAL A  59      -8.226  -7.546 -10.502  1.00 95.50           C  
ATOM    451  CG2 VAL A  59      -9.156  -6.050  -8.736  1.00 95.50           C  
ATOM    452  N   SER A  60     -11.528  -4.596 -11.698  1.00 95.19           N  
ATOM    453  CA  SER A  60     -12.739  -3.809 -11.461  1.00 95.19           C  
ATOM    454  C   SER A  60     -13.562  -4.440 -10.333  1.00 95.19           C  
ATOM    455  CB  SER A  60     -13.574  -3.687 -12.731  1.00 95.19           C  
ATOM    456  O   SER A  60     -14.124  -5.522 -10.540  1.00 95.19           O  
ATOM    457  OG  SER A  60     -14.785  -3.040 -12.393  1.00 95.19           O  
ATOM    458  N   PRO A  61     -13.713  -3.778  -9.167  1.00 95.61           N  
ATOM    459  CA  PRO A  61     -14.534  -4.309  -8.080  1.00 95.61           C  
ATOM    460  C   PRO A  61     -15.995  -4.492  -8.505  1.00 95.61           C  
ATOM    461  CB  PRO A  61     -14.398  -3.306  -6.928  1.00 95.61           C  
ATOM    462  O   PRO A  61     -16.617  -5.499  -8.177  1.00 95.61           O  
ATOM    463  CG  PRO A  61     -13.079  -2.595  -7.217  1.00 95.61           C  
ATOM    464  CD  PRO A  61     -13.071  -2.540  -8.740  1.00 95.61           C  
ATOM    465  N   LYS A  62     -16.522  -3.565  -9.317  1.00 94.73           N  
ATOM    466  CA  LYS A  62     -17.900  -3.619  -9.819  1.00 94.73           C  
ATOM    467  C   LYS A  62     -18.160  -4.883 -10.641  1.00 94.73           C  
ATOM    468  CB  LYS A  62     -18.196  -2.346 -10.623  1.00 94.73           C  
ATOM    469  O   LYS A  62     -19.160  -5.555 -10.436  1.00 94.73           O  
ATOM    470  CG  LYS A  62     -19.654  -2.327 -11.101  1.00 94.73           C  
ATOM    471  CD  LYS A  62     -20.002  -1.016 -11.810  1.00 94.73           C  
ATOM    472  CE  LYS A  62     -21.477  -1.079 -12.216  1.00 94.73           C  
ATOM    473  NZ  LYS A  62     -21.945   0.200 -12.801  1.00 94.73           N  
ATOM    474  N   GLN A  63     -17.248  -5.247 -11.545  1.00 96.15           N  
ATOM    475  CA  GLN A  63     -17.388  -6.477 -12.338  1.00 96.15           C  
ATOM    476  C   GLN A  63     -17.224  -7.754 -11.498  1.00 96.15           C  
ATOM    477  CB  GLN A  63     -16.403  -6.467 -13.518  1.00 96.15           C  
ATOM    478  O   GLN A  63     -17.684  -8.812 -11.915  1.00 96.15           O  
ATOM    479  CG  GLN A  63     -16.974  -5.800 -14.779  1.00 96.15           C  
ATOM    480  CD  GLN A  63     -17.344  -4.330 -14.611  1.00 96.15           C  
ATOM    481  NE2 GLN A  63     -18.540  -3.925 -14.971  1.00 96.15           N  
ATOM    482  OE1 GLN A  63     -16.567  -3.500 -14.176  1.00 96.15           O  
ATOM    483  N   LEU A  64     -16.616  -7.661 -10.313  1.00 97.30           N  
ATOM    484  CA  LEU A  64     -16.527  -8.751  -9.340  1.00 97.30           C  
ATOM    485  C   LEU A  64     -17.728  -8.798  -8.373  1.00 97.30           C  
ATOM    486  CB  LEU A  64     -15.177  -8.648  -8.605  1.00 97.30           C  
ATOM    487  O   LEU A  64     -17.736  -9.632  -7.464  1.00 97.30           O  
ATOM    488  CG  LEU A  64     -13.943  -8.864  -9.502  1.00 97.30           C  
ATOM    489  CD1 LEU A  64     -12.675  -8.586  -8.696  1.00 97.30           C  
ATOM    490  CD2 LEU A  64     -13.864 -10.293 -10.045  1.00 97.30           C  
ATOM    491  N   GLY A  65     -18.736  -7.938  -8.563  1.00 97.09           N  
ATOM    492  CA  GLY A  65     -19.955  -7.872  -7.752  1.00 97.09           C  
ATOM    493  C   GLY A  65     -19.804  -7.113  -6.433  1.00 97.09           C  
ATOM    494  O   GLY A  65     -20.537  -7.396  -5.491  1.00 97.09           O  
ATOM    495  N   TYR A  66     -18.832  -6.202  -6.322  1.00 98.00           N  
ATOM    496  CA  TYR A  66     -18.757  -5.242  -5.216  1.00 98.00           C  
ATOM    497  C   TYR A  66     -19.599  -4.009  -5.548  1.00 98.00           C  
ATOM    498  CB  TYR A  66     -17.308  -4.873  -4.888  1.00 98.00           C  
ATOM    499  O   TYR A  66     -19.075  -2.980  -5.982  1.00 98.00           O  
ATOM    500  CG  TYR A  66     -16.506  -5.994  -4.266  1.00 98.00           C  
ATOM    501  CD1 TYR A  66     -16.360  -6.052  -2.868  1.00 98.00           C  
ATOM    502  CD2 TYR A  66     -15.901  -6.970  -5.078  1.00 98.00           C  
ATOM    503  CE1 TYR A  66     -15.582  -7.064  -2.277  1.00 98.00           C  
ATOM    504  CE2 TYR A  66     -15.139  -7.997  -4.493  1.00 98.00           C  
ATOM    505  OH  TYR A  66     -14.227  -9.032  -2.540  1.00 98.00           O  
ATOM    506  CZ  TYR A  66     -14.971  -8.040  -3.093  1.00 98.00           C  
ATOM    507  N   ASP A  67     -20.914  -4.138  -5.384  1.00 97.12           N  
ATOM    508  CA  ASP A  67     -21.873  -3.097  -5.762  1.00 97.12           C  
ATOM    509  C   ASP A  67     -21.983  -1.965  -4.731  1.00 97.12           C  
ATOM    510  CB  ASP A  67     -23.237  -3.743  -6.038  1.00 97.12           C  
ATOM    511  O   ASP A  67     -22.535  -0.907  -5.035  1.00 97.12           O  
ATOM    512  CG  ASP A  67     -23.183  -4.685  -7.244  1.00 97.12           C  
ATOM    513  OD1 ASP A  67     -22.641  -4.254  -8.292  1.00 97.12           O  
ATOM    514  OD2 ASP A  67     -23.685  -5.823  -7.124  1.00 97.12           O  
ATOM    515  N   VAL A  68     -21.439  -2.153  -3.523  1.00 98.14           N  
ATOM    516  CA  VAL A  68     -21.502  -1.171  -2.437  1.00 98.14           C  
ATOM    517  C   VAL A  68     -20.097  -0.826  -1.964  1.00 98.14           C  
ATOM    518  CB  VAL A  68     -22.404  -1.665  -1.292  1.00 98.14           C  
ATOM    519  O   VAL A  68     -19.500  -1.533  -1.157  1.00 98.14           O  
ATOM    520  CG1 VAL A  68     -22.533  -0.608  -0.187  1.00 98.14           C  
ATOM    521  CG2 VAL A  68     -23.816  -1.957  -1.817  1.00 98.14           C  
ATOM    522  N   GLY A  69     -19.573   0.290  -2.463  1.00 97.96           N  
ATOM    523  CA  GLY A  69     -18.419   0.960  -1.868  1.00 97.96           C  
ATOM    524  C   GLY A  69     -18.882   2.060  -0.920  1.00 97.96           C  
ATOM    525  O   GLY A  69     -19.837   2.780  -1.221  1.00 97.96           O  
ATOM    526  N   CYS A  70     -18.211   2.228   0.211  1.00 98.44           N  
ATOM    527  CA  CYS A  70     -18.464   3.349   1.108  1.00 98.44           C  
ATOM    528  C   CYS A  70     -17.177   3.876   1.734  1.00 98.44           C  
ATOM    529  CB  CYS A  70     -19.520   2.966   2.157  1.00 98.44           C  
ATOM    530  O   CYS A  70     -16.160   3.185   1.804  1.00 98.44           O  
ATOM    531  SG  CYS A  70     -18.904   1.666   3.256  1.00 98.44           S  
ATOM    532  N   PHE A  71     -17.247   5.118   2.196  1.00 98.77           N  
ATOM    533  CA  PHE A  71     -16.287   5.666   3.138  1.00 98.77           C  
ATOM    534  C   PHE A  71     -16.913   5.695   4.525  1.00 98.77           C  
ATOM    535  CB  PHE A  71     -15.829   7.051   2.694  1.00 98.77           C  
ATOM    536  O   PHE A  71     -18.109   5.950   4.651  1.00 98.77           O  
ATOM    537  CG  PHE A  71     -15.047   7.038   1.399  1.00 98.77           C  
ATOM    538  CD1 PHE A  71     -13.662   6.798   1.425  1.00 98.77           C  
ATOM    539  CD2 PHE A  71     -15.702   7.246   0.171  1.00 98.77           C  
ATOM    540  CE1 PHE A  71     -12.927   6.782   0.227  1.00 98.77           C  
ATOM    541  CE2 PHE A  71     -14.968   7.227  -1.029  1.00 98.77           C  
ATOM    542  CZ  PHE A  71     -13.579   7.000  -0.999  1.00 98.77           C  
ATOM    543  N   ILE A  72     -16.125   5.439   5.563  1.00 98.62           N  
ATOM    544  CA  ILE A  72     -16.597   5.468   6.946  1.00 98.62           C  
ATOM    545  C   ILE A  72     -15.686   6.389   7.750  1.00 98.62           C  
ATOM    546  CB  ILE A  72     -16.720   4.053   7.555  1.00 98.62           C  
ATOM    547  O   ILE A  72     -14.487   6.139   7.882  1.00 98.62           O  
ATOM    548  CG1 ILE A  72     -17.574   3.111   6.673  1.00 98.62           C  
ATOM    549  CG2 ILE A  72     -17.318   4.156   8.970  1.00 98.62           C  
ATOM    550  CD1 ILE A  72     -17.525   1.646   7.116  1.00 98.62           C  
ATOM    551  N   GLY A  73     -16.269   7.454   8.292  1.00 98.71           N  
ATOM    552  CA  GLY A  73     -15.656   8.263   9.335  1.00 98.71           C  
ATOM    553  C   GLY A  73     -15.840   7.583  10.686  1.00 98.71           C  
ATOM    554  O   GLY A  73     -16.962   7.260  11.073  1.00 98.71           O  
ATOM    555  N   ILE A  74     -14.745   7.342  11.400  1.00 98.73           N  
ATOM    556  CA  ILE A  74     -14.738   6.678  12.706  1.00 98.73           C  
ATOM    557  C   ILE A  74     -14.373   7.698  13.777  1.00 98.73           C  
ATOM    558  CB  ILE A  74     -13.777   5.470  12.697  1.00 98.73           C  
ATOM    559  O   ILE A  74     -13.349   8.378  13.680  1.00 98.73           O  
ATOM    560  CG1 ILE A  74     -14.252   4.425  11.659  1.00 98.73           C  
ATOM    561  CG2 ILE A  74     -13.661   4.852  14.103  1.00 98.73           C  
ATOM    562  CD1 ILE A  74     -13.320   3.224  11.482  1.00 98.73           C  
ATOM    563  N   ILE A  75     -15.195   7.772  14.821  1.00 98.53           N  
ATOM    564  CA  ILE A  75     -14.923   8.550  16.030  1.00 98.53           C  
ATOM    565  C   ILE A  75     -14.590   7.555  17.137  1.00 98.53           C  
ATOM    566  CB  ILE A  75     -16.116   9.462  16.381  1.00 98.53           C  
ATOM    567  O   ILE A  75     -15.388   6.667  17.447  1.00 98.53           O  
ATOM    568  CG1 ILE A  75     -16.400  10.451  15.224  1.00 98.53           C  
ATOM    569  CG2 ILE A  75     -15.838  10.224  17.692  1.00 98.53           C  
ATOM    570  CD1 ILE A  75     -17.717  11.226  15.350  1.00 98.53           C  
ATOM    571  N   LEU A  76     -13.399   7.687  17.712  1.00 98.57           N  
ATOM    572  CA  LEU A  76     -12.948   6.845  18.818  1.00 98.57           C  
ATOM    573  C   LEU A  76     -13.382   7.426  20.165  1.00 98.57           C  
ATOM    574  CB  LEU A  76     -11.424   6.653  18.746  1.00 98.57           C  
ATOM    575  O   LEU A  76     -13.571   8.635  20.295  1.00 98.57           O  
ATOM    576  CG  LEU A  76     -10.934   6.007  17.439  1.00 98.57           C  
ATOM    577  CD1 LEU A  76      -9.413   5.930  17.433  1.00 98.57           C  
ATOM    578  CD2 LEU A  76     -11.488   4.603  17.213  1.00 98.57           C  
ATOM    579  N   LYS A  77     -13.479   6.566  21.183  1.00 98.14           N  
ATOM    580  CA  LYS A  77     -13.730   6.967  22.578  1.00 98.14           C  
ATOM    581  C   LYS A  77     -12.627   7.900  23.100  1.00 98.14           C  
ATOM    582  CB  LYS A  77     -13.820   5.708  23.460  1.00 98.14           C  
ATOM    583  O   LYS A  77     -12.898   8.813  23.880  1.00 98.14           O  
ATOM    584  CG  LYS A  77     -15.039   4.813  23.169  1.00 98.14           C  
ATOM    585  CD  LYS A  77     -14.972   3.537  24.024  1.00 98.14           C  
ATOM    586  CE  LYS A  77     -16.162   2.598  23.774  1.00 98.14           C  
ATOM    587  NZ  LYS A  77     -15.943   1.261  24.397  1.00 98.14           N  
ATOM    588  N   SER A  78     -11.379   7.688  22.674  1.00 97.52           N  
ATOM    589  CA  SER A  78     -10.238   8.558  22.963  1.00 97.52           C  
ATOM    590  C   SER A  78      -9.246   8.606  21.798  1.00 97.52           C  
ATOM    591  CB  SER A  78      -9.522   8.056  24.219  1.00 97.52           C  
ATOM    592  O   SER A  78      -9.021   7.618  21.110  1.00 97.52           O  
ATOM    593  OG  SER A  78      -8.633   9.051  24.703  1.00 97.52           O  
ATOM    594  N   ALA A  79      -8.571   9.742  21.601  1.00 95.99           N  
ATOM    595  CA  ALA A  79      -7.589   9.903  20.521  1.00 95.99           C  
ATOM    596  C   ALA A  79      -6.386   8.943  20.630  1.00 95.99           C  
ATOM    597  CB  ALA A  79      -7.123  11.364  20.517  1.00 95.99           C  
ATOM    598  O   ALA A  79      -5.813   8.546  19.617  1.00 95.99           O  
ATOM    599  N   LYS A  80      -6.011   8.537  21.852  1.00 97.31           N  
ATOM    600  CA  LYS A  80      -4.914   7.580  22.090  1.00 97.31           C  
ATOM    601  C   LYS A  80      -5.223   6.167  21.584  1.00 97.31           C  
ATOM    602  CB  LYS A  80      -4.552   7.553  23.584  1.00 97.31           C  
ATOM    603  O   LYS A  80      -4.303   5.371  21.441  1.00 97.31           O  
ATOM    604  CG  LYS A  80      -5.655   6.878  24.411  1.00 97.31           C  
ATOM    605  CD  LYS A  80      -5.363   6.864  25.907  1.00 97.31           C  
ATOM    606  CE  LYS A  80      -6.562   6.176  26.561  1.00 97.31           C  
ATOM    607  NZ  LYS A  80      -6.358   5.971  28.013  1.00 97.31           N  
ATOM    608  N   ASP A  81      -6.496   5.872  21.330  1.00 98.24           N  
ATOM    609  CA  ASP A  81      -6.974   4.551  20.929  1.00 98.24           C  
ATOM    610  C   ASP A  81      -6.737   4.282  19.426  1.00 98.24           C  
ATOM    611  CB  ASP A  81      -8.458   4.427  21.314  1.00 98.24           C  
ATOM    612  O   ASP A  81      -6.970   3.178  18.939  1.00 98.24           O  
ATOM    613  CG  ASP A  81      -8.782   4.599  22.808  1.00 98.24           C  
ATOM    614  OD1 ASP A  81      -7.887   4.392  23.665  1.00 98.24           O  
ATOM    615  OD2 ASP A  81      -9.929   5.008  23.105  1.00 98.24           O  
ATOM    616  N   TYR A  82      -6.239   5.279  18.677  1.00 98.37           N  
ATOM    617  CA  TYR A  82      -5.976   5.179  17.238  1.00 98.37           C  
ATOM    618  C   TYR A  82      -5.137   3.951  16.838  1.00 98.37           C  
ATOM    619  CB  TYR A  82      -5.370   6.496  16.716  1.00 98.37           C  
ATOM    620  O   TYR A  82      -5.582   3.217  15.954  1.00 98.37           O  
ATOM    621  CG  TYR A  82      -4.819   6.400  15.305  1.00 98.37           C  
ATOM    622  CD1 TYR A  82      -3.467   6.066  15.078  1.00 98.37           C  
ATOM    623  CD2 TYR A  82      -5.676   6.615  14.213  1.00 98.37           C  
ATOM    624  CE1 TYR A  82      -2.979   5.939  13.763  1.00 98.37           C  
ATOM    625  CE2 TYR A  82      -5.194   6.486  12.897  1.00 98.37           C  
ATOM    626  OH  TYR A  82      -3.378   6.074  11.396  1.00 98.37           O  
ATOM    627  CZ  TYR A  82      -3.844   6.158  12.669  1.00 98.37           C  
ATOM    628  N   PRO A  83      -3.969   3.665  17.456  1.00 98.02           N  
ATOM    629  CA  PRO A  83      -3.133   2.552  17.012  1.00 98.02           C  
ATOM    630  C   PRO A  83      -3.808   1.185  17.176  1.00 98.02           C  
ATOM    631  CB  PRO A  83      -1.840   2.645  17.834  1.00 98.02           C  
ATOM    632  O   PRO A  83      -3.682   0.335  16.297  1.00 98.02           O  
ATOM    633  CG  PRO A  83      -1.791   4.105  18.277  1.00 98.02           C  
ATOM    634  CD  PRO A  83      -3.268   4.420  18.486  1.00 98.02           C  
ATOM    635  N   SER A  84      -4.539   0.963  18.276  1.00 98.06           N  
ATOM    636  CA  SER A  84      -5.201  -0.323  18.527  1.00 98.06           C  
ATOM    637  C   SER A  84      -6.460  -0.499  17.679  1.00 98.06           C  
ATOM    638  CB  SER A  84      -5.510  -0.509  20.014  1.00 98.06           C  
ATOM    639  O   SER A  84      -6.689  -1.592  17.161  1.00 98.06           O  
ATOM    640  OG  SER A  84      -6.383   0.481  20.498  1.00 98.06           O  
ATOM    641  N   ALA A  85      -7.234   0.571  17.471  1.00 98.46           N  
ATOM    642  CA  ALA A  85      -8.372   0.562  16.557  1.00 98.46           C  
ATOM    643  C   ALA A  85      -7.930   0.272  15.113  1.00 98.46           C  
ATOM    644  CB  ALA A  85      -9.091   1.911  16.656  1.00 98.46           C  
ATOM    645  O   ALA A  85      -8.517  -0.584  14.453  1.00 98.46           O  
ATOM    646  N   LEU A  86      -6.865   0.930  14.637  1.00 98.36           N  
ATOM    647  CA  LEU A  86      -6.343   0.722  13.285  1.00 98.36           C  
ATOM    648  C   LEU A  86      -5.861  -0.718  13.071  1.00 98.36           C  
ATOM    649  CB  LEU A  86      -5.225   1.737  12.998  1.00 98.36           C  
ATOM    650  O   LEU A  86      -6.208  -1.314  12.058  1.00 98.36           O  
ATOM    651  CG  LEU A  86      -4.675   1.643  11.560  1.00 98.36           C  
ATOM    652  CD1 LEU A  86      -5.725   2.031  10.513  1.00 98.36           C  
ATOM    653  CD2 LEU A  86      -3.487   2.589  11.417  1.00 98.36           C  
ATOM    654  N   ALA A  87      -5.142  -1.304  14.034  1.00 98.21           N  
ATOM    655  CA  ALA A  87      -4.683  -2.693  13.943  1.00 98.21           C  
ATOM    656  C   ALA A  87      -5.844  -3.702  13.821  1.00 98.21           C  
ATOM    657  CB  ALA A  87      -3.826  -2.990  15.179  1.00 98.21           C  
ATOM    658  O   ALA A  87      -5.719  -4.730  13.159  1.00 98.21           O  
ATOM    659  N   LYS A  88      -6.995  -3.410  14.445  1.00 98.43           N  
ATOM    660  CA  LYS A  88      -8.216  -4.222  14.318  1.00 98.43           C  
ATOM    661  C   LYS A  88      -8.937  -3.996  12.989  1.00 98.43           C  
ATOM    662  CB  LYS A  88      -9.165  -3.927  15.484  1.00 98.43           C  
ATOM    663  O   LYS A  88      -9.564  -4.921  12.498  1.00 98.43           O  
ATOM    664  CG  LYS A  88      -8.626  -4.436  16.828  1.00 98.43           C  
ATOM    665  CD  LYS A  88      -9.468  -3.859  17.967  1.00 98.43           C  
ATOM    666  CE  LYS A  88      -8.963  -4.335  19.328  1.00 98.43           C  
ATOM    667  NZ  LYS A  88      -9.648  -3.616  20.426  1.00 98.43           N  
ATOM    668  N   LEU A  89      -8.860  -2.794  12.419  1.00 98.46           N  
ATOM    669  CA  LEU A  89      -9.421  -2.493  11.099  1.00 98.46           C  
ATOM    670  C   LEU A  89      -8.589  -3.115   9.970  1.00 98.46           C  
ATOM    671  CB  LEU A  89      -9.528  -0.969  10.920  1.00 98.46           C  
ATOM    672  O   LEU A  89      -9.163  -3.601   9.005  1.00 98.46           O  
ATOM    673  CG  LEU A  89     -10.610  -0.310  11.791  1.00 98.46           C  
ATOM    674  CD1 LEU A  89     -10.406   1.205  11.817  1.00 98.46           C  
ATOM    675  CD2 LEU A  89     -12.019  -0.602  11.267  1.00 98.46           C  
ATOM    676  N   GLU A  90      -7.260  -3.139  10.101  1.00 98.21           N  
ATOM    677  CA  GLU A  90      -6.337  -3.723   9.113  1.00 98.21           C  
ATOM    678  C   GLU A  90      -6.544  -5.236   8.922  1.00 98.21           C  
ATOM    679  CB  GLU A  90      -4.893  -3.406   9.550  1.00 98.21           C  
ATOM    680  O   GLU A  90      -6.266  -5.765   7.850  1.00 98.21           O  
ATOM    681  CG  GLU A  90      -3.824  -3.872   8.543  1.00 98.21           C  
ATOM    682  CD  GLU A  90      -2.396  -3.428   8.908  1.00 98.21           C  
ATOM    683  OE1 GLU A  90      -1.537  -3.437   7.995  1.00 98.21           O  
ATOM    684  OE2 GLU A  90      -2.151  -3.085  10.089  1.00 98.21           O  
ATOM    685  N   SER A  91      -7.077  -5.940   9.926  1.00 97.59           N  
ATOM    686  CA  SER A  91      -7.390  -7.372   9.818  1.00 97.59           C  
ATOM    687  C   SER A  91      -8.701  -7.675   9.080  1.00 97.59           C  
ATOM    688  CB  SER A  91      -7.378  -8.018  11.204  1.00 97.59           C  
ATOM    689  O   SER A  91      -9.043  -8.847   8.904  1.00 97.59           O  
ATOM    690  OG  SER A  91      -8.476  -7.590  11.983  1.00 97.59           O  
ATOM    691  N   LEU A  92      -9.447  -6.648   8.660  1.00 98.37           N  
ATOM    692  CA  LEU A  92     -10.705  -6.791   7.934  1.00 98.37           C  
ATOM    693  C   LEU A  92     -10.468  -6.616   6.430  1.00 98.37           C  
ATOM    694  CB  LEU A  92     -11.735  -5.769   8.455  1.00 98.37           C  
ATOM    695  O   LEU A  92     -10.265  -5.500   5.960  1.00 98.37           O  
ATOM    696  CG  LEU A  92     -11.990  -5.771   9.971  1.00 98.37           C  
ATOM    697  CD1 LEU A  92     -13.100  -4.766  10.298  1.00 98.37           C  
ATOM    698  CD2 LEU A  92     -12.401  -7.148  10.494  1.00 98.37           C  
ATOM    699  N   ASP A  93     -10.586  -7.701   5.661  1.00 98.05           N  
ATOM    700  CA  ASP A  93     -10.392  -7.687   4.200  1.00 98.05           C  
ATOM    701  C   ASP A  93     -11.341  -6.727   3.460  1.00 98.05           C  
ATOM    702  CB  ASP A  93     -10.624  -9.099   3.636  1.00 98.05           C  
ATOM    703  O   ASP A  93     -11.061  -6.297   2.340  1.00 98.05           O  
ATOM    704  CG  ASP A  93      -9.563 -10.131   4.025  1.00 98.05           C  
ATOM    705  OD1 ASP A  93      -8.386  -9.748   4.187  1.00 98.05           O  
ATOM    706  OD2 ASP A  93      -9.943 -11.323   4.097  1.00 98.05           O  
ATOM    707  N   GLU A  94     -12.489  -6.390   4.058  1.00 98.45           N  
ATOM    708  CA  GLU A  94     -13.411  -5.416   3.477  1.00 98.45           C  
ATOM    709  C   GLU A  94     -12.869  -3.981   3.517  1.00 98.45           C  
ATOM    710  CB  GLU A  94     -14.779  -5.492   4.169  1.00 98.45           C  
ATOM    711  O   GLU A  94     -13.303  -3.157   2.709  1.00 98.45           O  
ATOM    712  CG  GLU A  94     -15.433  -6.876   4.063  1.00 98.45           C  
ATOM    713  CD  GLU A  94     -15.223  -7.807   5.267  1.00 98.45           C  
ATOM    714  OE1 GLU A  94     -16.022  -8.766   5.376  1.00 98.45           O  
ATOM    715  OE2 GLU A  94     -14.340  -7.602   6.132  1.00 98.45           O  
ATOM    716  N   VAL A  95     -11.938  -3.673   4.429  1.00 98.62           N  
ATOM    717  CA  VAL A  95     -11.299  -2.360   4.576  1.00 98.62           C  
ATOM    718  C   VAL A  95     -10.136  -2.258   3.589  1.00 98.62           C  
ATOM    719  CB  VAL A  95     -10.829  -2.115   6.027  1.00 98.62           C  
ATOM    720  O   VAL A  95      -9.051  -2.782   3.814  1.00 98.62           O  
ATOM    721  CG1 VAL A  95     -10.218  -0.713   6.172  1.00 98.62           C  
ATOM    722  CG2 VAL A  95     -11.992  -2.209   7.028  1.00 98.62           C  
ATOM    723  N   THR A  96     -10.347  -1.556   2.476  1.00 98.16           N  
ATOM    724  CA  THR A  96      -9.348  -1.462   1.396  1.00 98.16           C  
ATOM    725  C   THR A  96      -8.394  -0.281   1.539  1.00 98.16           C  
ATOM    726  CB  THR A  96     -10.023  -1.397   0.020  1.00 98.16           C  
ATOM    727  O   THR A  96      -7.311  -0.291   0.961  1.00 98.16           O  
ATOM    728  CG2 THR A  96     -10.818  -2.665  -0.286  1.00 98.16           C  
ATOM    729  OG1 THR A  96     -10.909  -0.296  -0.070  1.00 98.16           O  
ATOM    730  N   GLU A  97      -8.808   0.771   2.250  1.00 98.55           N  
ATOM    731  CA  GLU A  97      -7.997   1.969   2.497  1.00 98.55           C  
ATOM    732  C   GLU A  97      -8.306   2.509   3.901  1.00 98.55           C  
ATOM    733  CB  GLU A  97      -8.255   3.073   1.441  1.00 98.55           C  
ATOM    734  O   GLU A  97      -9.452   2.446   4.353  1.00 98.55           O  
ATOM    735  CG  GLU A  97      -8.051   2.671  -0.039  1.00 98.55           C  
ATOM    736  CD  GLU A  97      -8.659   3.644  -1.072  1.00 98.55           C  
ATOM    737  OE1 GLU A  97      -8.817   3.237  -2.254  1.00 98.55           O  
ATOM    738  OE2 GLU A  97      -9.176   4.720  -0.705  1.00 98.55           O  
ATOM    739  N   ALA A  98      -7.306   3.076   4.576  1.00 98.58           N  
ATOM    740  CA  ALA A  98      -7.463   3.757   5.857  1.00 98.58           C  
ATOM    741  C   ALA A  98      -6.553   4.988   5.915  1.00 98.58           C  
ATOM    742  CB  ALA A  98      -7.173   2.781   7.004  1.00 98.58           C  
ATOM    743  O   ALA A  98      -5.394   4.942   5.501  1.00 98.58           O  
ATOM    744  N   TYR A  99      -7.085   6.088   6.437  1.00 98.59           N  
ATOM    745  CA  TYR A  99      -6.433   7.388   6.451  1.00 98.59           C  
ATOM    746  C   TYR A  99      -6.526   8.036   7.832  1.00 98.59           C  
ATOM    747  CB  TYR A  99      -7.065   8.295   5.384  1.00 98.59           C  
ATOM    748  O   TYR A  99      -7.573   8.014   8.482  1.00 98.59           O  
ATOM    749  CG  TYR A  99      -7.000   7.747   3.972  1.00 98.59           C  
ATOM    750  CD1 TYR A  99      -5.808   7.872   3.235  1.00 98.59           C  
ATOM    751  CD2 TYR A  99      -8.116   7.100   3.402  1.00 98.59           C  
ATOM    752  CE1 TYR A  99      -5.724   7.351   1.932  1.00 98.59           C  
ATOM    753  CE2 TYR A  99      -8.039   6.586   2.093  1.00 98.59           C  
ATOM    754  OH  TYR A  99      -6.744   6.200   0.108  1.00 98.59           O  
ATOM    755  CZ  TYR A  99      -6.840   6.706   1.361  1.00 98.59           C  
ATOM    756  N   TYR A 100      -5.432   8.680   8.235  1.00 98.15           N  
ATOM    757  CA  TYR A 100      -5.417   9.664   9.312  1.00 98.15           C  
ATOM    758  C   TYR A 100      -5.534  11.055   8.687  1.00 98.15           C  
ATOM    759  CB  TYR A 100      -4.136   9.509  10.131  1.00 98.15           C  
ATOM    760  O   TYR A 100      -4.643  11.486   7.951  1.00 98.15           O  
ATOM    761  CG  TYR A 100      -4.084  10.431  11.331  1.00 98.15           C  
ATOM    762  CD1 TYR A 100      -3.459  11.689  11.237  1.00 98.15           C  
ATOM    763  CD2 TYR A 100      -4.689  10.035  12.537  1.00 98.15           C  
ATOM    764  CE1 TYR A 100      -3.425  12.544  12.357  1.00 98.15           C  
ATOM    765  CE2 TYR A 100      -4.645  10.876  13.662  1.00 98.15           C  
ATOM    766  OH  TYR A 100      -3.972  12.946  14.662  1.00 98.15           O  
ATOM    767  CZ  TYR A 100      -4.013  12.132  13.574  1.00 98.15           C  
ATOM    768  N   THR A 101      -6.646  11.742   8.936  1.00 97.56           N  
ATOM    769  CA  THR A 101      -6.981  13.010   8.278  1.00 97.56           C  
ATOM    770  C   THR A 101      -7.142  14.132   9.298  1.00 97.56           C  
ATOM    771  CB  THR A 101      -8.239  12.875   7.397  1.00 97.56           C  
ATOM    772  O   THR A 101      -7.369  13.894  10.481  1.00 97.56           O  
ATOM    773  CG2 THR A 101      -8.109  11.749   6.369  1.00 97.56           C  
ATOM    774  OG1 THR A 101      -9.386  12.603   8.165  1.00 97.56           O  
ATOM    775  N   THR A 102      -7.064  15.385   8.848  1.00 97.33           N  
ATOM    776  CA  THR A 102      -7.635  16.496   9.620  1.00 97.33           C  
ATOM    777  C   THR A 102      -9.168  16.417   9.589  1.00 97.33           C  
ATOM    778  CB  THR A 102      -7.145  17.854   9.093  1.00 97.33           C  
ATOM    779  O   THR A 102      -9.747  15.706   8.763  1.00 97.33           O  
ATOM    780  CG2 THR A 102      -5.636  18.031   9.266  1.00 97.33           C  
ATOM    781  OG1 THR A 102      -7.420  17.982   7.719  1.00 97.33           O  
ATOM    782  N   GLY A 103      -9.839  17.150  10.479  1.00 95.46           N  
ATOM    783  CA  GLY A 103     -11.302  17.199  10.546  1.00 95.46           C  
ATOM    784  C   GLY A 103     -11.874  16.430  11.735  1.00 95.46           C  
ATOM    785  O   GLY A 103     -11.247  16.350  12.788  1.00 95.46           O  
ATOM    786  N   HIS A 104     -13.102  15.932  11.581  1.00 96.28           N  
ATOM    787  CA  HIS A 104     -13.910  15.413  12.689  1.00 96.28           C  
ATOM    788  C   HIS A 104     -13.611  13.959  13.077  1.00 96.28           C  
ATOM    789  CB  HIS A 104     -15.394  15.570  12.323  1.00 96.28           C  
ATOM    790  O   HIS A 104     -13.891  13.566  14.208  1.00 96.28           O  
ATOM    791  CG  HIS A 104     -15.800  17.009  12.132  1.00 96.28           C  
ATOM    792  CD2 HIS A 104     -16.189  17.612  10.965  1.00 96.28           C  
ATOM    793  ND1 HIS A 104     -15.828  17.971  13.115  1.00 96.28           N  
ATOM    794  CE1 HIS A 104     -16.219  19.127  12.555  1.00 96.28           C  
ATOM    795  NE2 HIS A 104     -16.436  18.962  11.242  1.00 96.28           N  
ATOM    796  N   TYR A 105     -13.073  13.155  12.158  1.00 98.14           N  
ATOM    797  CA  TYR A 105     -12.913  11.714  12.352  1.00 98.14           C  
ATOM    798  C   TYR A 105     -11.500  11.364  12.817  1.00 98.14           C  
ATOM    799  CB  TYR A 105     -13.293  10.966  11.070  1.00 98.14           C  
ATOM    800  O   TYR A 105     -10.520  11.926  12.337  1.00 98.14           O  
ATOM    801  CG  TYR A 105     -14.635  11.375  10.486  1.00 98.14           C  
ATOM    802  CD1 TYR A 105     -15.812  11.283  11.259  1.00 98.14           C  
ATOM    803  CD2 TYR A 105     -14.702  11.863   9.167  1.00 98.14           C  
ATOM    804  CE1 TYR A 105     -17.053  11.680  10.717  1.00 98.14           C  
ATOM    805  CE2 TYR A 105     -15.939  12.262   8.627  1.00 98.14           C  
ATOM    806  OH  TYR A 105     -18.287  12.577   8.844  1.00 98.14           O  
ATOM    807  CZ  TYR A 105     -17.116  12.174   9.398  1.00 98.14           C  
ATOM    808  N   SER A 106     -11.395  10.397  13.728  1.00 97.68           N  
ATOM    809  CA  SER A 106     -10.116   9.845  14.185  1.00 97.68           C  
ATOM    810  C   SER A 106      -9.475   8.937  13.131  1.00 97.68           C  
ATOM    811  CB  SER A 106     -10.334   9.022  15.456  1.00 97.68           C  
ATOM    812  O   SER A 106      -8.252   8.872  13.037  1.00 97.68           O  
ATOM    813  OG  SER A 106     -11.096   9.723  16.424  1.00 97.68           O  
ATOM    814  N   ILE A 107     -10.300   8.224  12.355  1.00 98.56           N  
ATOM    815  CA  ILE A 107      -9.887   7.376  11.229  1.00 98.56           C  
ATOM    816  C   ILE A 107     -10.914   7.557  10.111  1.00 98.56           C  
ATOM    817  CB  ILE A 107      -9.764   5.877  11.620  1.00 98.56           C  
ATOM    818  O   ILE A 107     -12.117   7.562  10.373  1.00 98.56           O  
ATOM    819  CG1 ILE A 107      -9.006   5.674  12.951  1.00 98.56           C  
ATOM    820  CG2 ILE A 107      -9.058   5.099  10.492  1.00 98.56           C  
ATOM    821  CD1 ILE A 107      -8.879   4.226  13.436  1.00 98.56           C  
ATOM    822  N   PHE A 108     -10.455   7.688   8.871  1.00 98.72           N  
ATOM    823  CA  PHE A 108     -11.312   7.706   7.692  1.00 98.72           C  
ATOM    824  C   PHE A 108     -10.962   6.516   6.804  1.00 98.72           C  
ATOM    825  CB  PHE A 108     -11.148   9.051   6.980  1.00 98.72           C  
ATOM    826  O   PHE A 108      -9.842   6.429   6.307  1.00 98.72           O  
ATOM    827  CG  PHE A 108     -12.150   9.270   5.867  1.00 98.72           C  
ATOM    828  CD1 PHE A 108     -11.739   9.266   4.521  1.00 98.72           C  
ATOM    829  CD2 PHE A 108     -13.501   9.493   6.188  1.00 98.72           C  
ATOM    830  CE1 PHE A 108     -12.676   9.515   3.502  1.00 98.72           C  
ATOM    831  CE2 PHE A 108     -14.437   9.739   5.170  1.00 98.72           C  
ATOM    832  CZ  PHE A 108     -14.020   9.767   3.828  1.00 98.72           C  
ATOM    833  N   ILE A 109     -11.886   5.575   6.635  1.00 98.80           N  
ATOM    834  CA  ILE A 109     -11.631   4.322   5.913  1.00 98.80           C  
ATOM    835  C   ILE A 109     -12.496   4.197   4.664  1.00 98.80           C  
ATOM    836  CB  ILE A 109     -11.765   3.088   6.831  1.00 98.80           C  
ATOM    837  O   ILE A 109     -13.542   4.835   4.558  1.00 98.80           O  
ATOM    838  CG1 ILE A 109     -13.212   2.877   7.315  1.00 98.80           C  
ATOM    839  CG2 ILE A 109     -10.806   3.183   8.028  1.00 98.80           C  
ATOM    840  CD1 ILE A 109     -13.427   1.541   8.029  1.00 98.80           C  
ATOM    841  N   LYS A 110     -12.084   3.328   3.743  1.00 98.73           N  
ATOM    842  CA  LYS A 110     -12.878   2.881   2.599  1.00 98.73           C  
ATOM    843  C   LYS A 110     -13.161   1.394   2.727  1.00 98.73           C  
ATOM    844  CB  LYS A 110     -12.115   3.181   1.319  1.00 98.73           C  
ATOM    845  O   LYS A 110     -12.238   0.610   2.943  1.00 98.73           O  
ATOM    846  CG  LYS A 110     -12.928   2.915   0.043  1.00 98.73           C  
ATOM    847  CD  LYS A 110     -11.967   3.242  -1.091  1.00 98.73           C  
ATOM    848  CE  LYS A 110     -12.443   2.969  -2.504  1.00 98.73           C  
ATOM    849  NZ  LYS A 110     -11.314   3.342  -3.389  1.00 98.73           N  
ATOM    850  N   VAL A 111     -14.423   1.024   2.553  1.00 98.71           N  
ATOM    851  CA  VAL A 111     -14.901  -0.353   2.665  1.00 98.71           C  
ATOM    852  C   VAL A 111     -15.594  -0.771   1.375  1.00 98.71           C  
ATOM    853  CB  VAL A 111     -15.800  -0.532   3.903  1.00 98.71           C  
ATOM    854  O   VAL A 111     -16.357   0.002   0.789  1.00 98.71           O  
ATOM    855  CG1 VAL A 111     -16.302  -1.967   4.078  1.00 98.71           C  
ATOM    856  CG2 VAL A 111     -15.027  -0.168   5.175  1.00 98.71           C  
ATOM    857  N   MET A 112     -15.328  -1.998   0.929  1.00 98.57           N  
ATOM    858  CA  MET A 112     -15.931  -2.585  -0.267  1.00 98.57           C  
ATOM    859  C   MET A 112     -16.772  -3.809   0.104  1.00 98.57           C  
ATOM    860  CB  MET A 112     -14.839  -2.940  -1.289  1.00 98.57           C  
ATOM    861  O   MET A 112     -16.262  -4.812   0.599  1.00 98.57           O  
ATOM    862  CG  MET A 112     -14.046  -1.722  -1.792  1.00 98.57           C  
ATOM    863  SD  MET A 112     -14.980  -0.396  -2.625  1.00 98.57           S  
ATOM    864  CE  MET A 112     -15.773  -1.316  -3.969  1.00 98.57           C  
ATOM    865  N   CYS A 113     -18.068  -3.760  -0.196  1.00 98.55           N  
ATOM    866  CA  CYS A 113     -19.026  -4.830   0.068  1.00 98.55           C  
ATOM    867  C   CYS A 113     -19.821  -5.202  -1.192  1.00 98.55           C  
ATOM    868  CB  CYS A 113     -19.954  -4.407   1.216  1.00 98.55           C  
ATOM    869  O   CYS A 113     -19.935  -4.432  -2.147  1.00 98.55           O  
ATOM    870  SG  CYS A 113     -19.023  -4.257   2.768  1.00 98.55           S  
ATOM    871  N   ARG A 114     -20.399  -6.409  -1.188  1.00 97.88           N  
ATOM    872  CA  ARG A 114     -21.211  -6.919  -2.308  1.00 97.88           C  
ATOM    873  C   ARG A 114     -22.637  -6.373  -2.331  1.00 97.88           C  
ATOM    874  CB  ARG A 114     -21.225  -8.454  -2.306  1.00 97.88           C  
ATOM    875  O   ARG A 114     -23.241  -6.287  -3.388  1.00 97.88           O  
ATOM    876  CG  ARG A 114     -19.833  -9.054  -2.545  1.00 97.88           C  
ATOM    877  CD  ARG A 114     -19.918 -10.586  -2.594  1.00 97.88           C  
ATOM    878  NE  ARG A 114     -18.629 -11.187  -2.983  1.00 97.88           N  
ATOM    879  NH1 ARG A 114     -18.824 -10.828  -5.237  1.00 97.88           N  
ATOM    880  NH2 ARG A 114     -16.946 -11.711  -4.424  1.00 97.88           N  
ATOM    881  CZ  ARG A 114     -18.143 -11.248  -4.210  1.00 97.88           C  
ATOM    882  N   SER A 115     -23.186  -6.021  -1.174  1.00 98.25           N  
ATOM    883  CA  SER A 115     -24.559  -5.536  -1.023  1.00 98.25           C  
ATOM    884  C   SER A 115     -24.688  -4.659   0.224  1.00 98.25           C  
ATOM    885  CB  SER A 115     -25.529  -6.725  -0.942  1.00 98.25           C  
ATOM    886  O   SER A 115     -23.783  -4.617   1.061  1.00 98.25           O  
ATOM    887  OG  SER A 115     -25.336  -7.440   0.265  1.00 98.25           O  
ATOM    888  N   ILE A 116     -25.828  -3.975   0.367  1.00 97.85           N  
ATOM    889  CA  ILE A 116     -26.142  -3.188   1.572  1.00 97.85           C  
ATOM    890  C   ILE A 116     -26.269  -4.102   2.800  1.00 97.85           C  
ATOM    891  CB  ILE A 116     -27.415  -2.335   1.348  1.00 97.85           C  
ATOM    892  O   ILE A 116     -25.852  -3.717   3.886  1.00 97.85           O  
ATOM    893  CG1 ILE A 116     -27.149  -1.277   0.251  1.00 97.85           C  
ATOM    894  CG2 ILE A 116     -27.876  -1.653   2.651  1.00 97.85           C  
ATOM    895  CD1 ILE A 116     -28.371  -0.433  -0.134  1.00 97.85           C  
ATOM    896  N   ASP A 117     -26.783  -5.322   2.623  1.00 98.37           N  
ATOM    897  CA  ASP A 117     -26.876  -6.333   3.684  1.00 98.37           C  
ATOM    898  C   ASP A 117     -25.483  -6.763   4.178  1.00 98.37           C  
ATOM    899  CB  ASP A 117     -27.680  -7.514   3.131  1.00 98.37           C  
ATOM    900  O   ASP A 117     -25.202  -6.743   5.376  1.00 98.37           O  
ATOM    901  CG  ASP A 117     -27.944  -8.572   4.198  1.00 98.37           C  
ATOM    902  OD1 ASP A 117     -28.855  -8.327   5.016  1.00 98.37           O  
ATOM    903  OD2 ASP A 117     -27.258  -9.615   4.136  1.00 98.37           O  
ATOM    904  N   ALA A 118     -24.549  -7.009   3.251  1.00 98.42           N  
ATOM    905  CA  ALA A 118     -23.158  -7.291   3.598  1.00 98.42           C  
ATOM    906  C   ALA A 118     -22.498  -6.108   4.330  1.00 98.42           C  
ATOM    907  CB  ALA A 118     -22.396  -7.668   2.323  1.00 98.42           C  
ATOM    908  O   ALA A 118     -21.808  -6.312   5.328  1.00 98.42           O  
ATOM    909  N   LEU A 119     -22.743  -4.871   3.877  1.00 98.46           N  
ATOM    910  CA  LEU A 119     -22.254  -3.669   4.559  1.00 98.46           C  
ATOM    911  C   LEU A 119     -22.820  -3.556   5.982  1.00 98.46           C  
ATOM    912  CB  LEU A 119     -22.591  -2.425   3.714  1.00 98.46           C  
ATOM    913  O   LEU A 119     -22.070  -3.285   6.916  1.00 98.46           O  
ATOM    914  CG  LEU A 119     -22.274  -1.089   4.416  1.00 98.46           C  
ATOM    915  CD1 LEU A 119     -20.787  -0.936   4.739  1.00 98.46           C  
ATOM    916  CD2 LEU A 119     -22.703   0.084   3.535  1.00 98.46           C  
ATOM    917  N   GLN A 120     -24.123  -3.782   6.162  1.00 98.29           N  
ATOM    918  CA  GLN A 120     -24.766  -3.764   7.474  1.00 98.29           C  
ATOM    919  C   GLN A 120     -24.118  -4.788   8.412  1.00 98.29           C  
ATOM    920  CB  GLN A 120     -26.276  -3.998   7.290  1.00 98.29           C  
ATOM    921  O   GLN A 120     -23.793  -4.450   9.552  1.00 98.29           O  
ATOM    922  CG  GLN A 120     -27.072  -4.024   8.605  1.00 98.29           C  
ATOM    923  CD  GLN A 120     -26.937  -5.343   9.364  1.00 98.29           C  
ATOM    924  NE2 GLN A 120     -26.525  -5.334  10.603  1.00 98.29           N  
ATOM    925  OE1 GLN A 120     -27.166  -6.425   8.868  1.00 98.29           O  
ATOM    926  N   HIS A 121     -23.881  -6.009   7.926  1.00 98.44           N  
ATOM    927  CA  HIS A 121     -23.215  -7.050   8.699  1.00 98.44           C  
ATOM    928  C   HIS A 121     -21.799  -6.635   9.125  1.00 98.44           C  
ATOM    929  CB  HIS A 121     -23.191  -8.353   7.891  1.00 98.44           C  
ATOM    930  O   HIS A 121     -21.450  -6.792  10.295  1.00 98.44           O  
ATOM    931  CG  HIS A 121     -22.534  -9.479   8.645  1.00 98.44           C  
ATOM    932  CD2 HIS A 121     -21.206  -9.812   8.629  1.00 98.44           C  
ATOM    933  ND1 HIS A 121     -23.154 -10.327   9.532  1.00 98.44           N  
ATOM    934  CE1 HIS A 121     -22.222 -11.145  10.048  1.00 98.44           C  
ATOM    935  NE2 HIS A 121     -21.016 -10.867   9.528  1.00 98.44           N  
ATOM    936  N   VAL A 122     -20.998  -6.081   8.207  1.00 98.46           N  
ATOM    937  CA  VAL A 122     -19.636  -5.595   8.499  1.00 98.46           C  
ATOM    938  C   VAL A 122     -19.668  -4.461   9.525  1.00 98.46           C  
ATOM    939  CB  VAL A 122     -18.926  -5.148   7.203  1.00 98.46           C  
ATOM    940  O   VAL A 122     -18.907  -4.486  10.493  1.00 98.46           O  
ATOM    941  CG1 VAL A 122     -17.584  -4.453   7.468  1.00 98.46           C  
ATOM    942  CG2 VAL A 122     -18.635  -6.347   6.291  1.00 98.46           C  
ATOM    943  N   LEU A 123     -20.571  -3.492   9.364  1.00 98.10           N  
ATOM    944  CA  LEU A 123     -20.716  -2.375  10.297  1.00 98.10           C  
ATOM    945  C   LEU A 123     -21.046  -2.859  11.709  1.00 98.10           C  
ATOM    946  CB  LEU A 123     -21.788  -1.398   9.786  1.00 98.10           C  
ATOM    947  O   LEU A 123     -20.300  -2.543  12.631  1.00 98.10           O  
ATOM    948  CG  LEU A 123     -21.270  -0.406   8.732  1.00 98.10           C  
ATOM    949  CD1 LEU A 123     -22.456   0.334   8.113  1.00 98.10           C  
ATOM    950  CD2 LEU A 123     -20.341   0.639   9.354  1.00 98.10           C  
ATOM    951  N   ILE A 124     -22.112  -3.646  11.878  1.00 98.09           N  
ATOM    952  CA  ILE A 124     -22.596  -4.032  13.211  1.00 98.09           C  
ATOM    953  C   ILE A 124     -21.690  -5.072  13.872  1.00 98.09           C  
ATOM    954  CB  ILE A 124     -24.076  -4.490  13.155  1.00 98.09           C  
ATOM    955  O   ILE A 124     -21.416  -4.957  15.062  1.00 98.09           O  
ATOM    956  CG1 ILE A 124     -24.947  -3.298  12.682  1.00 98.09           C  
ATOM    957  CG2 ILE A 124     -24.546  -5.041  14.517  1.00 98.09           C  
ATOM    958  CD1 ILE A 124     -26.454  -3.379  12.970  1.00 98.09           C  
ATOM    959  N   ASN A 125     -21.226  -6.079  13.124  1.00 98.14           N  
ATOM    960  CA  ASN A 125     -20.592  -7.266  13.711  1.00 98.14           C  
ATOM    961  C   ASN A 125     -19.062  -7.283  13.621  1.00 98.14           C  
ATOM    962  CB  ASN A 125     -21.181  -8.535  13.076  1.00 98.14           C  
ATOM    963  O   ASN A 125     -18.448  -8.164  14.218  1.00 98.14           O  
ATOM    964  CG  ASN A 125     -22.687  -8.610  13.205  1.00 98.14           C  
ATOM    965  ND2 ASN A 125     -23.391  -8.698  12.104  1.00 98.14           N  
ATOM    966  OD1 ASN A 125     -23.258  -8.584  14.280  1.00 98.14           O  
ATOM    967  N   LYS A 126     -18.447  -6.370  12.856  1.00 98.26           N  
ATOM    968  CA  LYS A 126     -16.982  -6.294  12.722  1.00 98.26           C  
ATOM    969  C   LYS A 126     -16.428  -4.945  13.157  1.00 98.26           C  
ATOM    970  CB  LYS A 126     -16.527  -6.631  11.295  1.00 98.26           C  
ATOM    971  O   LYS A 126     -15.514  -4.897  13.973  1.00 98.26           O  
ATOM    972  CG  LYS A 126     -16.977  -8.011  10.794  1.00 98.26           C  
ATOM    973  CD  LYS A 126     -16.369  -8.246   9.407  1.00 98.26           C  
ATOM    974  CE  LYS A 126     -16.489  -9.697   8.946  1.00 98.26           C  
ATOM    975  NZ  LYS A 126     -15.689  -9.891   7.713  1.00 98.26           N  
ATOM    976  N   ILE A 127     -16.976  -3.851  12.625  1.00 98.32           N  
ATOM    977  CA  ILE A 127     -16.453  -2.504  12.886  1.00 98.32           C  
ATOM    978  C   ILE A 127     -16.947  -1.995  14.242  1.00 98.32           C  
ATOM    979  CB  ILE A 127     -16.759  -1.543  11.713  1.00 98.32           C  
ATOM    980  O   ILE A 127     -16.138  -1.720  15.117  1.00 98.32           O  
ATOM    981  CG1 ILE A 127     -16.061  -2.045  10.425  1.00 98.32           C  
ATOM    982  CG2 ILE A 127     -16.303  -0.110  12.055  1.00 98.32           C  
ATOM    983  CD1 ILE A 127     -16.370  -1.220   9.170  1.00 98.32           C  
ATOM    984  N   GLN A 128     -18.259  -1.912  14.472  1.00 97.37           N  
ATOM    985  CA  GLN A 128     -18.821  -1.369  15.719  1.00 97.37           C  
ATOM    986  C   GLN A 128     -18.552  -2.242  16.956  1.00 97.37           C  
ATOM    987  CB  GLN A 128     -20.328  -1.118  15.559  1.00 97.37           C  
ATOM    988  O   GLN A 128     -18.733  -1.778  18.077  1.00 97.37           O  
ATOM    989  CG  GLN A 128     -20.624   0.045  14.603  1.00 97.37           C  
ATOM    990  CD  GLN A 128     -22.121   0.314  14.500  1.00 97.37           C  
ATOM    991  NE2 GLN A 128     -22.578   1.493  14.863  1.00 97.37           N  
ATOM    992  OE1 GLN A 128     -22.917  -0.518  14.102  1.00 97.37           O  
ATOM    993  N   THR A 129     -18.088  -3.481  16.773  1.00 97.82           N  
ATOM    994  CA  THR A 129     -17.610  -4.352  17.859  1.00 97.82           C  
ATOM    995  C   THR A 129     -16.200  -4.010  18.345  1.00 97.82           C  
ATOM    996  CB  THR A 129     -17.637  -5.824  17.425  1.00 97.82           C  
ATOM    997  O   THR A 129     -15.767  -4.534  19.371  1.00 97.82           O  
ATOM    998  CG2 THR A 129     -19.064  -6.339  17.273  1.00 97.82           C  
ATOM    999  OG1 THR A 129     -17.029  -5.987  16.165  1.00 97.82           O  
ATOM   1000  N   ILE A 130     -15.455  -3.164  17.625  1.00 98.39           N  
ATOM   1001  CA  ILE A 130     -14.140  -2.681  18.057  1.00 98.39           C  
ATOM   1002  C   ILE A 130     -14.341  -1.755  19.260  1.00 98.39           C  
ATOM   1003  CB  ILE A 130     -13.410  -1.981  16.887  1.00 98.39           C  
ATOM   1004  O   ILE A 130     -14.914  -0.678  19.124  1.00 98.39           O  
ATOM   1005  CG1 ILE A 130     -13.094  -3.003  15.770  1.00 98.39           C  
ATOM   1006  CG2 ILE A 130     -12.124  -1.289  17.368  1.00 98.39           C  
ATOM   1007  CD1 ILE A 130     -12.561  -2.387  14.471  1.00 98.39           C  
ATOM   1008  N   ASP A 131     -13.858  -2.173  20.433  1.00 98.05           N  
ATOM   1009  CA  ASP A 131     -14.107  -1.478  21.704  1.00 98.05           C  
ATOM   1010  C   ASP A 131     -13.690   0.001  21.696  1.00 98.05           C  
ATOM   1011  CB  ASP A 131     -13.394  -2.218  22.846  1.00 98.05           C  
ATOM   1012  O   ASP A 131     -14.329   0.830  22.327  1.00 98.05           O  
ATOM   1013  CG  ASP A 131     -13.691  -1.562  24.202  1.00 98.05           C  
ATOM   1014  OD1 ASP A 131     -14.891  -1.379  24.522  1.00 98.05           O  
ATOM   1015  OD2 ASP A 131     -12.729  -1.186  24.902  1.00 98.05           O  
ATOM   1016  N   GLU A 132     -12.654   0.369  20.957  1.00 98.48           N  
ATOM   1017  CA  GLU A 132     -12.175   1.744  20.848  1.00 98.48           C  
ATOM   1018  C   GLU A 132     -13.148   2.675  20.101  1.00 98.48           C  
ATOM   1019  CB  GLU A 132     -10.830   1.724  20.117  1.00 98.48           C  
ATOM   1020  O   GLU A 132     -13.073   3.897  20.253  1.00 98.48           O  
ATOM   1021  CG  GLU A 132      -9.699   1.010  20.880  1.00 98.48           C  
ATOM   1022  CD  GLU A 132      -9.612  -0.505  20.684  1.00 98.48           C  
ATOM   1023  OE1 GLU A 132      -8.570  -1.105  21.040  1.00 98.48           O  
ATOM   1024  OE2 GLU A 132     -10.531  -1.145  20.128  1.00 98.48           O  
ATOM   1025  N   ILE A 133     -14.059   2.128  19.289  1.00 98.42           N  
ATOM   1026  CA  ILE A 133     -14.974   2.899  18.444  1.00 98.42           C  
ATOM   1027  C   ILE A 133     -16.171   3.387  19.267  1.00 98.42           C  
ATOM   1028  CB  ILE A 133     -15.367   2.101  17.175  1.00 98.42           C  
ATOM   1029  O   ILE A 133     -16.894   2.611  19.887  1.00 98.42           O  
ATOM   1030  CG1 ILE A 133     -14.094   1.875  16.320  1.00 98.42           C  
ATOM   1031  CG2 ILE A 133     -16.464   2.835  16.379  1.00 98.42           C  
ATOM   1032  CD1 ILE A 133     -14.307   1.228  14.948  1.00 98.42           C  
ATOM   1033  N   GLN A 134     -16.400   4.702  19.249  1.00 98.29           N  
ATOM   1034  CA  GLN A 134     -17.572   5.336  19.854  1.00 98.29           C  
ATOM   1035  C   GLN A 134     -18.732   5.418  18.859  1.00 98.29           C  
ATOM   1036  CB  GLN A 134     -17.175   6.729  20.368  1.00 98.29           C  
ATOM   1037  O   GLN A 134     -19.876   5.123  19.205  1.00 98.29           O  
ATOM   1038  CG  GLN A 134     -18.372   7.506  20.935  1.00 98.29           C  
ATOM   1039  CD  GLN A 134     -17.974   8.873  21.475  1.00 98.29           C  
ATOM   1040  NE2 GLN A 134     -18.811   9.876  21.324  1.00 98.29           N  
ATOM   1041  OE1 GLN A 134     -16.928   9.071  22.065  1.00 98.29           O  
ATOM   1042  N   SER A 135     -18.457   5.847  17.629  1.00 98.28           N  
ATOM   1043  CA  SER A 135     -19.463   5.955  16.576  1.00 98.28           C  
ATOM   1044  C   SER A 135     -18.836   5.886  15.188  1.00 98.28           C  
ATOM   1045  CB  SER A 135     -20.302   7.233  16.738  1.00 98.28           C  
ATOM   1046  O   SER A 135     -17.626   6.046  15.008  1.00 98.28           O  
ATOM   1047  OG  SER A 135     -19.504   8.395  16.675  1.00 98.28           O  
ATOM   1048  N   THR A 136     -19.686   5.628  14.196  1.00 98.48           N  
ATOM   1049  CA  THR A 136     -19.314   5.617  12.781  1.00 98.48           C  
ATOM   1050  C   THR A 136     -20.302   6.454  11.980  1.00 98.48           C  
ATOM   1051  CB  THR A 136     -19.231   4.194  12.205  1.00 98.48           C  
ATOM   1052  O   THR A 136     -21.487   6.513  12.310  1.00 98.48           O  
ATOM   1053  CG2 THR A 136     -18.222   3.314  12.941  1.00 98.48           C  
ATOM   1054  OG1 THR A 136     -20.470   3.527  12.272  1.00 98.48           O  
ATOM   1055  N   GLU A 137     -19.817   7.088  10.921  1.00 98.33           N  
ATOM   1056  CA  GLU A 137     -20.626   7.790   9.931  1.00 98.33           C  
ATOM   1057  C   GLU A 137     -20.262   7.259   8.545  1.00 98.33           C  
ATOM   1058  CB  GLU A 137     -20.410   9.300  10.062  1.00 98.33           C  
ATOM   1059  O   GLU A 137     -19.107   7.331   8.130  1.00 98.33           O  
ATOM   1060  CG  GLU A 137     -21.384  10.081   9.169  1.00 98.33           C  
ATOM   1061  CD  GLU A 137     -21.292  11.600   9.371  1.00 98.33           C  
ATOM   1062  OE1 GLU A 137     -22.061  12.311   8.690  1.00 98.33           O  
ATOM   1063  OE2 GLU A 137     -20.445  12.052  10.180  1.00 98.33           O  
ATOM   1064  N   THR A 138     -21.232   6.666   7.846  1.00 98.30           N  
ATOM   1065  CA  THR A 138     -20.995   5.966   6.575  1.00 98.30           C  
ATOM   1066  C   THR A 138     -21.499   6.790   5.394  1.00 98.30           C  
ATOM   1067  CB  THR A 138     -21.643   4.576   6.579  1.00 98.30           C  
ATOM   1068  O   THR A 138     -22.683   7.105   5.306  1.00 98.30           O  
ATOM   1069  CG2 THR A 138     -21.349   3.788   5.303  1.00 98.30           C  
ATOM   1070  OG1 THR A 138     -21.132   3.810   7.645  1.00 98.30           O  
ATOM   1071  N   LEU A 139     -20.608   7.081   4.448  1.00 98.36           N  
ATOM   1072  CA  LEU A 139     -20.874   7.777   3.195  1.00 98.36           C  
ATOM   1073  C   LEU A 139     -20.863   6.756   2.049  1.00 98.36           C  
ATOM   1074  CB  LEU A 139     -19.831   8.888   2.967  1.00 98.36           C  
ATOM   1075  O   LEU A 139     -19.805   6.315   1.595  1.00 98.36           O  
ATOM   1076  CG  LEU A 139     -19.847  10.049   3.984  1.00 98.36           C  
ATOM   1077  CD1 LEU A 139     -19.089   9.734   5.278  1.00 98.36           C  
ATOM   1078  CD2 LEU A 139     -19.171  11.270   3.355  1.00 98.36           C  
ATOM   1079  N   ILE A 140     -22.048   6.357   1.587  1.00 98.21           N  
ATOM   1080  CA  ILE A 140     -22.196   5.372   0.506  1.00 98.21           C  
ATOM   1081  C   ILE A 140     -21.870   6.018  -0.846  1.00 98.21           C  
ATOM   1082  CB  ILE A 140     -23.597   4.718   0.530  1.00 98.21           C  
ATOM   1083  O   ILE A 140     -22.391   7.079  -1.192  1.00 98.21           O  
ATOM   1084  CG1 ILE A 140     -23.805   3.974   1.872  1.00 98.21           C  
ATOM   1085  CG2 ILE A 140     -23.769   3.753  -0.660  1.00 98.21           C  
ATOM   1086  CD1 ILE A 140     -25.193   3.345   2.048  1.00 98.21           C  
ATOM   1087  N   VAL A 141     -21.037   5.348  -1.643  1.00 97.92           N  
ATOM   1088  CA  VAL A 141     -20.705   5.771  -3.004  1.00 97.92           C  
ATOM   1089  C   VAL A 141     -21.841   5.373  -3.942  1.00 97.92           C  
ATOM   1090  CB  VAL A 141     -19.360   5.175  -3.466  1.00 97.92           C  
ATOM   1091  O   VAL A 141     -21.975   4.212  -4.317  1.00 97.92           O  
ATOM   1092  CG1 VAL A 141     -19.004   5.639  -4.885  1.00 97.92           C  
ATOM   1093  CG2 VAL A 141     -18.211   5.602  -2.541  1.00 97.92           C  
ATOM   1094  N   LEU A 142     -22.648   6.350  -4.357  1.00 97.16           N  
ATOM   1095  CA  LEU A 142     -23.721   6.133  -5.337  1.00 97.16           C  
ATOM   1096  C   LEU A 142     -23.187   6.041  -6.773  1.00 97.16           C  
ATOM   1097  CB  LEU A 142     -24.753   7.267  -5.219  1.00 97.16           C  
ATOM   1098  O   LEU A 142     -23.707   5.295  -7.600  1.00 97.16           O  
ATOM   1099  CG  LEU A 142     -25.422   7.391  -3.839  1.00 97.16           C  
ATOM   1100  CD1 LEU A 142     -26.427   8.543  -3.872  1.00 97.16           C  
ATOM   1101  CD2 LEU A 142     -26.160   6.114  -3.431  1.00 97.16           C  
ATOM   1102  N   GLN A 143     -22.134   6.802  -7.073  1.00 95.67           N  
ATOM   1103  CA  GLN A 143     -21.448   6.781  -8.356  1.00 95.67           C  
ATOM   1104  C   GLN A 143     -19.976   7.139  -8.155  1.00 95.67           C  
ATOM   1105  CB  GLN A 143     -22.128   7.767  -9.321  1.00 95.67           C  
ATOM   1106  O   GLN A 143     -19.652   8.055  -7.404  1.00 95.67           O  
ATOM   1107  CG  GLN A 143     -21.679   7.562 -10.777  1.00 95.67           C  
ATOM   1108  CD  GLN A 143     -22.338   8.548 -11.738  1.00 95.67           C  
ATOM   1109  NE2 GLN A 143     -22.554   8.175 -12.980  1.00 95.67           N  
ATOM   1110  OE1 GLN A 143     -22.646   9.678 -11.413  1.00 95.67           O  
ATOM   1111  N   ASN A 144     -19.089   6.446  -8.869  1.00 94.72           N  
ATOM   1112  CA  ASN A 144     -17.663   6.755  -8.911  1.00 94.72           C  
ATOM   1113  C   ASN A 144     -17.228   7.095 -10.351  1.00 94.72           C  
ATOM   1114  CB  ASN A 144     -16.885   5.579  -8.309  1.00 94.72           C  
ATOM   1115  O   ASN A 144     -16.758   6.212 -11.069  1.00 94.72           O  
ATOM   1116  CG  ASN A 144     -15.411   5.909  -8.199  1.00 94.72           C  
ATOM   1117  ND2 ASN A 144     -14.603   4.950  -7.841  1.00 94.72           N  
ATOM   1118  OD1 ASN A 144     -14.964   7.022  -8.407  1.00 94.72           O  
ATOM   1119  N   PRO A 145     -17.452   8.339 -10.816  1.00 96.15           N  
ATOM   1120  CA  PRO A 145     -17.213   8.714 -12.210  1.00 96.15           C  
ATOM   1121  C   PRO A 145     -15.733   8.942 -12.545  1.00 96.15           C  
ATOM   1122  CB  PRO A 145     -18.034   9.992 -12.408  1.00 96.15           C  
ATOM   1123  O   PRO A 145     -15.365   8.906 -13.717  1.00 96.15           O  
ATOM   1124  CG  PRO A 145     -18.021  10.642 -11.025  1.00 96.15           C  
ATOM   1125  CD  PRO A 145     -18.064   9.442 -10.083  1.00 96.15           C  
ATOM   1126  N   ILE A 146     -14.881   9.202 -11.546  1.00 96.83           N  
ATOM   1127  CA  ILE A 146     -13.460   9.500 -11.746  1.00 96.83           C  
ATOM   1128  C   ILE A 146     -12.637   8.642 -10.791  1.00 96.83           C  
ATOM   1129  CB  ILE A 146     -13.154  11.009 -11.574  1.00 96.83           C  
ATOM   1130  O   ILE A 146     -12.585   8.900  -9.594  1.00 96.83           O  
ATOM   1131  CG1 ILE A 146     -13.991  11.865 -12.556  1.00 96.83           C  
ATOM   1132  CG2 ILE A 146     -11.645  11.270 -11.785  1.00 96.83           C  
ATOM   1133  CD1 ILE A 146     -13.814  13.380 -12.393  1.00 96.83           C  
ATOM   1134  N   MET A 147     -11.924   7.670 -11.353  1.00 94.73           N  
ATOM   1135  CA  MET A 147     -10.895   6.900 -10.664  1.00 94.73           C  
ATOM   1136  C   MET A 147      -9.666   6.854 -11.573  1.00 94.73           C  
ATOM   1137  CB  MET A 147     -11.443   5.505 -10.339  1.00 94.73           C  
ATOM   1138  O   MET A 147      -9.719   6.298 -12.666  1.00 94.73           O  
ATOM   1139  CG  MET A 147     -10.544   4.756  -9.351  1.00 94.73           C  
ATOM   1140  SD  MET A 147     -10.843   2.969  -9.256  1.00 94.73           S  
ATOM   1141  CE  MET A 147     -12.578   2.879  -8.765  1.00 94.73           C  
ATOM   1142  N   ARG A 148      -8.581   7.513 -11.163  1.00 93.46           N  
ATOM   1143  CA  ARG A 148      -7.319   7.585 -11.913  1.00 93.46           C  
ATOM   1144  C   ARG A 148      -6.148   7.774 -10.957  1.00 93.46           C  
ATOM   1145  CB  ARG A 148      -7.374   8.703 -12.973  1.00 93.46           C  
ATOM   1146  O   ARG A 148      -6.340   8.247  -9.841  1.00 93.46           O  
ATOM   1147  CG  ARG A 148      -7.487  10.117 -12.379  1.00 93.46           C  
ATOM   1148  CD  ARG A 148      -7.649  11.153 -13.496  1.00 93.46           C  
ATOM   1149  NE  ARG A 148      -7.811  12.512 -12.944  1.00 93.46           N  
ATOM   1150  NH1 ARG A 148      -9.062  13.410 -14.650  1.00 93.46           N  
ATOM   1151  NH2 ARG A 148      -8.562  14.661 -12.873  1.00 93.46           N  
ATOM   1152  CZ  ARG A 148      -8.474  13.517 -13.490  1.00 93.46           C  
ATOM   1153  N   THR A 149      -4.951   7.444 -11.420  1.00 93.49           N  
ATOM   1154  CA  THR A 149      -3.702   7.653 -10.677  1.00 93.49           C  
ATOM   1155  C   THR A 149      -3.121   9.060 -10.904  1.00 93.49           C  
ATOM   1156  CB  THR A 149      -2.727   6.510 -10.998  1.00 93.49           C  
ATOM   1157  O   THR A 149      -3.652   9.847 -11.697  1.00 93.49           O  
ATOM   1158  CG2 THR A 149      -2.237   6.517 -12.445  1.00 93.49           C  
ATOM   1159  OG1 THR A 149      -1.620   6.563 -10.133  1.00 93.49           O  
ATOM   1160  N   ILE A 150      -2.049   9.391 -10.180  1.00 95.09           N  
ATOM   1161  CA  ILE A 150      -1.268  10.625 -10.347  1.00 95.09           C  
ATOM   1162  C   ILE A 150      -0.541  10.647 -11.702  1.00 95.09           C  
ATOM   1163  CB  ILE A 150      -0.275  10.821  -9.175  1.00 95.09           C  
ATOM   1164  O   ILE A 150      -0.361   9.612 -12.336  1.00 95.09           O  
ATOM   1165  CG1 ILE A 150       0.766   9.680  -9.087  1.00 95.09           C  
ATOM   1166  CG2 ILE A 150      -1.053  10.992  -7.858  1.00 95.09           C  
ATOM   1167  CD1 ILE A 150       1.886   9.945  -8.073  1.00 95.09           C  
ATOM   1168  N   LYS A 151      -0.095  11.827 -12.140  1.00 93.21           N  
ATOM   1169  CA  LYS A 151       0.815  11.984 -13.285  1.00 93.21           C  
ATOM   1170  C   LYS A 151       2.179  12.453 -12.753  1.00 93.21           C  
ATOM   1171  CB  LYS A 151       0.240  12.981 -14.297  1.00 93.21           C  
ATOM   1172  O   LYS A 151       2.187  13.522 -12.140  1.00 93.21           O  
ATOM   1173  CG  LYS A 151      -1.057  12.473 -14.942  1.00 93.21           C  
ATOM   1174  CD  LYS A 151      -1.487  13.439 -16.047  1.00 93.21           C  
ATOM   1175  CE  LYS A 151      -2.723  12.906 -16.772  1.00 93.21           C  
ATOM   1176  NZ  LYS A 151      -2.968  13.680 -18.012  1.00 93.21           N  
ATOM   1177  N   PRO A 152       3.257  11.657 -12.889  1.00 89.84           N  
ATOM   1178  CA  PRO A 152       4.575  11.981 -12.328  1.00 89.84           C  
ATOM   1179  C   PRO A 152       5.312  13.110 -13.072  1.00 89.84           C  
ATOM   1180  CB  PRO A 152       5.354  10.662 -12.365  1.00 89.84           C  
ATOM   1181  O   PRO A 152       4.991  13.360 -14.254  1.00 89.84           O  
ATOM   1182  CG  PRO A 152       4.773   9.948 -13.584  1.00 89.84           C  
ATOM   1183  CD  PRO A 152       3.304  10.361 -13.559  1.00 89.84           C  
ATOM   1184  OXT PRO A 152       6.238  13.690 -12.453  1.00 89.84           O  
TER    1185      PRO A 152                                                      
ENDMDL                                                                          
END                                                                             
