# Supplementary material for: Escherichia coli transcription factors of unknown function: sequence features and possible evolutionary relationships
Source: PeerJ. 2022 Jul 20;10:e13772. doi: 10.7717/peerj.13772 (PMC9308461; doi:10.7717/peerj.13772)
Supplement: Supplemental Information 18 [file peerj-10-13772-s018.zip › Raw Data/PDB files/Reference proteins/CadC AF-P23890-F1-model_v1.pdb]

HEADER                                            01-JUL-21                     
TITLE     ALPHAFOLD V2.0 PREDICTION FOR TRANSCRIPTIONAL ACTIVATOR CADC (P23890) 
COMPND    MOL_ID: 1;                                                            
COMPND   2 MOLECULE: TRANSCRIPTIONAL ACTIVATOR CADC;                            
COMPND   3 CHAIN: A                                                             
SOURCE    MOL_ID: 1;                                                            
SOURCE   2 ORGANISM_SCIENTIFIC: ESCHERICHIA COLI (STRAIN K12);                  
SOURCE   3 ORGANISM_TAXID: 83333                                                
REMARK   1                                                                      
REMARK   1 REFERENCE 1                                                          
REMARK   1  AUTH   JOHN JUMPER, RICHARD EVANS, ALEXANDER PRITZEL, TIM GREEN,    
REMARK   1  AUTH 2 MICHAEL FIGURNOV, OLAF RONNEBERGER, KATHRYN TUNYASUVUNAKOOL, 
REMARK   1  AUTH 3 RUSS BATES, AUGUSTIN ZIDEK, ANNA POTAPENKO, ALEX BRIDGLAND,  
REMARK   1  AUTH 4 CLEMENS MEYER, SIMON A A KOHL, ANDREW J BALLARD,             
REMARK   1  AUTH 5 ANDREW COWIE, BERNARDINO ROMERA-PAREDES, STANISLAV NIKOLOV,  
REMARK   1  AUTH 6 RISHUB JAIN, JONAS ADLER, TREVOR BACK, STIG PETERSEN,        
REMARK   1  AUTH 7 DAVID REIMAN, ELLEN CLANCY, MICHAL ZIELINSKI,                
REMARK   1  AUTH 8 MARTIN STEINEGGER, MICHALINA PACHOLSKA, TAMAS BERGHAMMER,    
REMARK   1  AUTH 9 DAVID SILVER, ORIOL VINYALS, ANDREW W SENIOR,                
REMARK   1  AUTH10 KORAY KAVUKCUOGLU, PUSHMEET KOHLI, DEMIS HASSABIS            
REMARK   1  TITL   HIGHLY ACCURATE PROTEIN STRUCTURE PREDICTION WITH ALPHAFOLD  
REMARK   1  REF    NATURE                                     2021              
REMARK   1                                                                      
REMARK   1 DISCLAIMERS                                                          
REMARK   1 ALPHAFOLD DATA, COPYRIGHT (2021) DEEPMIND TECHNOLOGIES LIMITED. THE  
REMARK   1 INFORMATION PROVIDED IS THEORETICAL MODELLING ONLY AND CAUTION SHOULD
REMARK   1 BE EXERCISED IN ITS USE. IT IS PROVIDED "AS-IS" WITHOUT ANY WARRANTY 
REMARK   1 OF ANY KIND, WHETHER EXPRESSED OR IMPLIED. NO WARRANTY IS GIVEN THAT 
REMARK   1 USE OF THE INFORMATION SHALL NOT INFRINGE THE RIGHTS OF ANY THIRD    
REMARK   1 PARTY. THE INFORMATION IS NOT INTENDED TO BE A SUBSTITUTE FOR        
REMARK   1 PROFESSIONAL MEDICAL ADVICE, DIAGNOSIS, OR TREATMENT, AND DOES NOT   
REMARK   1 CONSTITUTE MEDICAL OR OTHER PROFESSIONAL ADVICE. IT IS AVAILABLE FOR 
REMARK   1 ACADEMIC AND COMMERCIAL PURPOSES, UNDER CC-BY 4.0 LICENCE.           
DBREF  XXXX A    1   512  UNP    P23890   CADC_ECOLI       1    512             
SEQRES   1 A  512  MET GLN GLN PRO VAL VAL ARG VAL GLY GLU TRP LEU VAL          
SEQRES   2 A  512  THR PRO SER ILE ASN GLN ILE SER ARG ASN GLY ARG GLN          
SEQRES   3 A  512  LEU THR LEU GLU PRO ARG LEU ILE ASP LEU LEU VAL PHE          
SEQRES   4 A  512  PHE ALA GLN HIS SER GLY GLU VAL LEU SER ARG ASP GLU          
SEQRES   5 A  512  LEU ILE ASP ASN VAL TRP LYS ARG SER ILE VAL THR ASN          
SEQRES   6 A  512  HIS VAL VAL THR GLN SER ILE SER GLU LEU ARG LYS SER          
SEQRES   7 A  512  LEU LYS ASP ASN ASP GLU ASP SER PRO VAL TYR ILE ALA          
SEQRES   8 A  512  THR VAL PRO LYS ARG GLY TYR LYS LEU MET VAL PRO VAL          
SEQRES   9 A  512  ILE TRP TYR SER GLU GLU GLU GLY GLU GLU ILE MET LEU          
SEQRES  10 A  512  SER SER PRO PRO PRO ILE PRO GLU ALA VAL PRO ALA THR          
SEQRES  11 A  512  ASP SER PRO SER HIS SER LEU ASN ILE GLN ASN THR ALA          
SEQRES  12 A  512  THR PRO PRO GLU GLN SER PRO VAL LYS SER LYS ARG PHE          
SEQRES  13 A  512  THR THR PHE TRP VAL TRP PHE PHE PHE LEU LEU SER LEU          
SEQRES  14 A  512  GLY ILE CYS VAL ALA LEU VAL ALA PHE SER SER LEU ASP          
SEQRES  15 A  512  THR ARG LEU PRO MET SER LYS SER ARG ILE LEU LEU ASN          
SEQRES  16 A  512  PRO ARG ASP ILE ASP ILE ASN MET VAL ASN LYS SER CYS          
SEQRES  17 A  512  ASN SER TRP SER SER PRO TYR GLN LEU SER TYR ALA ILE          
SEQRES  18 A  512  GLY VAL GLY ASP LEU VAL ALA THR SER LEU ASN THR PHE          
SEQRES  19 A  512  SER THR PHE MET VAL HIS ASP LYS ILE ASN TYR ASN ILE          
SEQRES  20 A  512  ASP GLU PRO SER SER SER GLY LYS THR LEU SER ILE ALA          
SEQRES  21 A  512  PHE VAL ASN GLN ARG GLN TYR ARG ALA GLN GLN CYS PHE          
SEQRES  22 A  512  MET SER ILE LYS LEU VAL ASP ASN ALA ASP GLY SER THR          
SEQRES  23 A  512  MET LEU ASP LYS ARG TYR VAL ILE THR ASN GLY ASN GLN          
SEQRES  24 A  512  LEU ALA ILE GLN ASN ASP LEU LEU GLU SER LEU SER LYS          
SEQRES  25 A  512  ALA LEU ASN GLN PRO TRP PRO GLN ARG MET GLN GLU THR          
SEQRES  26 A  512  LEU GLN LYS ILE LEU PRO HIS ARG GLY ALA LEU LEU THR          
SEQRES  27 A  512  ASN PHE TYR GLN ALA HIS ASP TYR LEU LEU HIS GLY ASP          
SEQRES  28 A  512  ASP LYS SER LEU ASN ARG ALA SER GLU LEU LEU GLY GLU          
SEQRES  29 A  512  ILE VAL GLN SER SER PRO GLU PHE THR TYR ALA ARG ALA          
SEQRES  30 A  512  GLU LYS ALA LEU VAL ASP ILE VAL ARG HIS SER GLN HIS          
SEQRES  31 A  512  PRO LEU ASP GLU LYS GLN LEU ALA ALA LEU ASN THR GLU          
SEQRES  32 A  512  ILE ASP ASN ILE VAL THR LEU PRO GLU LEU ASN ASN LEU          
SEQRES  33 A  512  SER ILE ILE TYR GLN ILE LYS ALA VAL SER ALA LEU VAL          
SEQRES  34 A  512  LYS GLY LYS THR ASP GLU SER TYR GLN ALA ILE ASN THR          
SEQRES  35 A  512  GLY ILE ASP LEU GLU MET SER TRP LEU ASN TYR VAL LEU          
SEQRES  36 A  512  LEU GLY LYS VAL TYR GLU MET LYS GLY MET ASN ARG GLU          
SEQRES  37 A  512  ALA ALA ASP ALA TYR LEU THR ALA PHE ASN LEU ARG PRO          
SEQRES  38 A  512  GLY ALA ASN THR LEU TYR TRP ILE GLU ASN GLY ILE PHE          
SEQRES  39 A  512  GLN THR SER VAL PRO TYR VAL VAL PRO TYR LEU ASP LYS          
SEQRES  40 A  512  PHE LEU ALA SER GLU                                          
CRYST1    1.000    1.000    1.000  90.00  90.00  90.00 P 1                      
ORIGX1      1.000000  0.000000  0.000000        0.00000                         
ORIGX2      0.000000  1.000000  0.000000        0.00000                         
ORIGX3      0.000000  0.000000  1.000000        0.00000                         
SCALE1      1.000000  0.000000  0.000000        0.00000                         
SCALE2      0.000000  1.000000  0.000000        0.00000                         
SCALE3      0.000000  0.000000  1.000000        0.00000                         
MODEL        0                                                                  
ATOM      1  N   MET A   1      10.603   1.872 -34.985  1.00 41.26           N  
ATOM      2  CA  MET A   1      11.267   0.592 -35.318  1.00 41.26           C  
ATOM      3  C   MET A   1      10.246  -0.276 -36.024  1.00 41.26           C  
ATOM      4  CB  MET A   1      11.789  -0.121 -34.059  1.00 41.26           C  
ATOM      5  O   MET A   1       9.199  -0.522 -35.436  1.00 41.26           O  
ATOM      6  CG  MET A   1      13.134   0.442 -33.593  1.00 41.26           C  
ATOM      7  SD  MET A   1      13.687  -0.240 -32.009  1.00 41.26           S  
ATOM      8  CE  MET A   1      15.376   0.423 -31.959  1.00 41.26           C  
ATOM      9  N   GLN A   2      10.489  -0.655 -37.279  1.00 53.68           N  
ATOM     10  CA  GLN A   2       9.645  -1.649 -37.946  1.00 53.68           C  
ATOM     11  C   GLN A   2       9.774  -2.968 -37.169  1.00 53.68           C  
ATOM     12  CB  GLN A   2      10.053  -1.793 -39.423  1.00 53.68           C  
ATOM     13  O   GLN A   2      10.867  -3.305 -36.716  1.00 53.68           O  
ATOM     14  CG  GLN A   2       9.787  -0.505 -40.232  1.00 53.68           C  
ATOM     15  CD  GLN A   2      10.094  -0.649 -41.722  1.00 53.68           C  
ATOM     16  NE2 GLN A   2       9.986   0.404 -42.502  1.00 53.68           N  
ATOM     17  OE1 GLN A   2      10.384  -1.707 -42.232  1.00 53.68           O  
ATOM     18  N   GLN A   3       8.662  -3.658 -36.910  1.00 66.36           N  
ATOM     19  CA  GLN A   3       8.722  -4.960 -36.246  1.00 66.36           C  
ATOM     20  C   GLN A   3       9.502  -5.931 -37.151  1.00 66.36           C  
ATOM     21  CB  GLN A   3       7.308  -5.480 -35.955  1.00 66.36           C  
ATOM     22  O   GLN A   3       9.199  -5.981 -38.346  1.00 66.36           O  
ATOM     23  CG  GLN A   3       6.661  -4.808 -34.730  1.00 66.36           C  
ATOM     24  CD  GLN A   3       5.256  -5.346 -34.451  1.00 66.36           C  
ATOM     25  NE2 GLN A   3       4.734  -5.234 -33.251  1.00 66.36           N  
ATOM     26  OE1 GLN A   3       4.587  -5.868 -35.312  1.00 66.36           O  
ATOM     27  N   PRO A   4      10.504  -6.661 -36.620  1.00 80.72           N  
ATOM     28  CA  PRO A   4      11.360  -7.514 -37.435  1.00 80.72           C  
ATOM     29  C   PRO A   4      10.537  -8.583 -38.152  1.00 80.72           C  
ATOM     30  CB  PRO A   4      12.416  -8.101 -36.492  1.00 80.72           C  
ATOM     31  O   PRO A   4       9.565  -9.115 -37.608  1.00 80.72           O  
ATOM     32  CG  PRO A   4      11.795  -7.958 -35.103  1.00 80.72           C  
ATOM     33  CD  PRO A   4      10.898  -6.730 -35.223  1.00 80.72           C  
ATOM     34  N   VAL A   5      10.933  -8.884 -39.387  1.00 88.50           N  
ATOM     35  CA  VAL A   5      10.332  -9.957 -40.178  1.00 88.50           C  
ATOM     36  C   VAL A   5      10.710 -11.287 -39.533  1.00 88.50           C  
ATOM     37  CB  VAL A   5      10.782  -9.879 -41.648  1.00 88.50           C  
ATOM     38  O   VAL A   5      11.870 -11.517 -39.186  1.00 88.50           O  
ATOM     39  CG1 VAL A   5      10.127 -10.958 -42.509  1.00 88.50           C  
ATOM     40  CG2 VAL A   5      10.405  -8.526 -42.268  1.00 88.50           C  
ATOM     41  N   VAL A   6       9.735 -12.174 -39.364  1.00 92.90           N  
ATOM     42  CA  VAL A   6       9.941 -13.463 -38.700  1.00 92.90           C  
ATOM     43  C   VAL A   6       9.414 -14.588 -39.568  1.00 92.90           C  
ATOM     44  CB  VAL A   6       9.354 -13.453 -37.277  1.00 92.90           C  
ATOM     45  O   VAL A   6       8.285 -14.545 -40.044  1.00 92.90           O  
ATOM     46  CG1 VAL A   6       7.839 -13.240 -37.189  1.00 92.90           C  
ATOM     47  CG2 VAL A   6       9.703 -14.738 -36.531  1.00 92.90           C  
ATOM     48  N   ARG A   7      10.224 -15.617 -39.789  1.00 94.73           N  
ATOM     49  CA  ARG A   7       9.782 -16.851 -40.427  1.00 94.73           C  
ATOM     50  C   ARG A   7       9.274 -17.811 -39.367  1.00 94.73           C  
ATOM     51  CB  ARG A   7      10.906 -17.415 -41.287  1.00 94.73           C  
ATOM     52  O   ARG A   7      10.035 -18.250 -38.513  1.00 94.73           O  
ATOM     53  CG  ARG A   7      10.529 -18.714 -41.989  1.00 94.73           C  
ATOM     54  CD  ARG A   7      11.683 -19.120 -42.904  1.00 94.73           C  
ATOM     55  NE  ARG A   7      11.350 -20.340 -43.653  1.00 94.73           N  
ATOM     56  NH1 ARG A   7      13.324 -20.485 -44.814  1.00 94.73           N  
ATOM     57  NH2 ARG A   7      11.698 -21.967 -45.203  1.00 94.73           N  
ATOM     58  CZ  ARG A   7      12.121 -20.921 -44.552  1.00 94.73           C  
ATOM     59  N   VAL A   8       7.994 -18.145 -39.442  1.00 95.11           N  
ATOM     60  CA  VAL A   8       7.319 -19.129 -38.597  1.00 95.11           C  
ATOM     61  C   VAL A   8       7.014 -20.338 -39.476  1.00 95.11           C  
ATOM     62  CB  VAL A   8       6.056 -18.515 -37.964  1.00 95.11           C  
ATOM     63  O   VAL A   8       6.130 -20.287 -40.331  1.00 95.11           O  
ATOM     64  CG1 VAL A   8       5.347 -19.543 -37.080  1.00 95.11           C  
ATOM     65  CG2 VAL A   8       6.397 -17.297 -37.094  1.00 95.11           C  
ATOM     66  N   GLY A   9       7.780 -21.418 -39.316  1.00 92.58           N  
ATOM     67  CA  GLY A   9       7.764 -22.564 -40.226  1.00 92.58           C  
ATOM     68  C   GLY A   9       8.056 -22.142 -41.670  1.00 92.58           C  
ATOM     69  O   GLY A   9       9.129 -21.634 -41.996  1.00 92.58           O  
ATOM     70  N   GLU A  10       7.088 -22.344 -42.553  1.00 92.26           N  
ATOM     71  CA  GLU A  10       7.197 -21.946 -43.961  1.00 92.26           C  
ATOM     72  C   GLU A  10       6.765 -20.501 -44.238  1.00 92.26           C  
ATOM     73  CB  GLU A  10       6.366 -22.900 -44.813  1.00 92.26           C  
ATOM     74  O   GLU A  10       7.071 -19.976 -45.305  1.00 92.26           O  
ATOM     75  CG  GLU A  10       6.800 -24.359 -44.622  1.00 92.26           C  
ATOM     76  CD  GLU A  10       6.011 -25.300 -45.529  1.00 92.26           C  
ATOM     77  OE1 GLU A  10       6.521 -26.418 -45.739  1.00 92.26           O  
ATOM     78  OE2 GLU A  10       4.922 -24.879 -45.994  1.00 92.26           O  
ATOM     79  N   TRP A  11       6.071 -19.853 -43.298  1.00 95.44           N  
ATOM     80  CA  TRP A  11       5.508 -18.520 -43.486  1.00 95.44           C  
ATOM     81  C   TRP A  11       6.492 -17.439 -43.055  1.00 95.44           C  
ATOM     82  CB  TRP A  11       4.191 -18.392 -42.710  1.00 95.44           C  
ATOM     83  O   TRP A  11       6.889 -17.382 -41.896  1.00 95.44           O  
ATOM     84  CG  TRP A  11       3.067 -19.209 -43.259  1.00 95.44           C  
ATOM     85  CD1 TRP A  11       2.546 -20.323 -42.703  1.00 95.44           C  
ATOM     86  CD2 TRP A  11       2.271 -18.960 -44.453  1.00 95.44           C  
ATOM     87  CE2 TRP A  11       1.295 -19.988 -44.570  1.00 95.44           C  
ATOM     88  CE3 TRP A  11       2.250 -17.939 -45.422  1.00 95.44           C  
ATOM     89  NE1 TRP A  11       1.530 -20.816 -43.498  1.00 95.44           N  
ATOM     90  CH2 TRP A  11       0.350 -18.969 -46.551  1.00 95.44           C  
ATOM     91  CZ2 TRP A  11       0.354 -20.006 -45.603  1.00 95.44           C  
ATOM     92  CZ3 TRP A  11       1.296 -17.933 -46.458  1.00 95.44           C  
ATOM     93  N   LEU A  12       6.833 -16.537 -43.966  1.00 95.16           N  
ATOM     94  CA  LEU A  12       7.471 -15.265 -43.665  1.00 95.16           C  
ATOM     95  C   LEU A  12       6.394 -14.266 -43.228  1.00 95.16           C  
ATOM     96  CB  LEU A  12       8.223 -14.799 -44.920  1.00 95.16           C  
ATOM     97  O   LEU A  12       5.543 -13.880 -44.028  1.00 95.16           O  
ATOM     98  CG  LEU A  12       9.146 -13.598 -44.662  1.00 95.16           C  
ATOM     99  CD1 LEU A  12      10.392 -14.054 -43.900  1.00 95.16           C  
ATOM    100  CD2 LEU A  12       9.581 -12.977 -45.988  1.00 95.16           C  
ATOM    101  N   VAL A  13       6.417 -13.875 -41.961  1.00 95.84           N  
ATOM    102  CA  VAL A  13       5.502 -12.911 -41.348  1.00 95.84           C  
ATOM    103  C   VAL A  13       6.140 -11.530 -41.418  1.00 95.84           C  
ATOM    104  CB  VAL A  13       5.198 -13.285 -39.883  1.00 95.84           C  
ATOM    105  O   VAL A  13       7.244 -11.329 -40.909  1.00 95.84           O  
ATOM    106  CG1 VAL A  13       4.087 -12.408 -39.290  1.00 95.84           C  
ATOM    107  CG2 VAL A  13       4.815 -14.762 -39.702  1.00 95.84           C  
ATOM    108  N   THR A  14       5.435 -10.573 -42.013  1.00 93.76           N  
ATOM    109  CA  THR A  14       5.826  -9.162 -42.096  1.00 93.76           C  
ATOM    110  C   THR A  14       4.813  -8.334 -41.301  1.00 93.76           C  
ATOM    111  CB  THR A  14       5.924  -8.697 -43.557  1.00 93.76           C  
ATOM    112  O   THR A  14       3.801  -7.891 -41.857  1.00 93.76           O  
ATOM    113  CG2 THR A  14       6.576  -7.319 -43.663  1.00 93.76           C  
ATOM    114  OG1 THR A  14       6.733  -9.581 -44.299  1.00 93.76           O  
ATOM    115  N   PRO A  15       5.040  -8.136 -39.986  1.00 91.56           N  
ATOM    116  CA  PRO A  15       4.019  -7.570 -39.110  1.00 91.56           C  
ATOM    117  C   PRO A  15       3.636  -6.127 -39.456  1.00 91.56           C  
ATOM    118  CB  PRO A  15       4.604  -7.662 -37.704  1.00 91.56           C  
ATOM    119  O   PRO A  15       2.478  -5.747 -39.332  1.00 91.56           O  
ATOM    120  CG  PRO A  15       5.610  -8.801 -37.779  1.00 91.56           C  
ATOM    121  CD  PRO A  15       6.163  -8.620 -39.184  1.00 91.56           C  
ATOM    122  N   SER A  16       4.580  -5.339 -39.979  1.00 90.05           N  
ATOM    123  CA  SER A  16       4.375  -3.931 -40.351  1.00 90.05           C  
ATOM    124  C   SER A  16       3.264  -3.699 -41.381  1.00 90.05           C  
ATOM    125  CB  SER A  16       5.689  -3.357 -40.895  1.00 90.05           C  
ATOM    126  O   SER A  16       2.703  -2.605 -41.431  1.00 90.05           O  
ATOM    127  OG  SER A  16       6.189  -4.165 -41.945  1.00 90.05           O  
ATOM    128  N   ILE A  17       2.937  -4.712 -42.187  1.00 91.87           N  
ATOM    129  CA  ILE A  17       1.883  -4.664 -43.211  1.00 91.87           C  
ATOM    130  C   ILE A  17       0.796  -5.725 -42.991  1.00 91.87           C  
ATOM    131  CB  ILE A  17       2.493  -4.722 -44.629  1.00 91.87           C  
ATOM    132  O   ILE A  17      -0.064  -5.906 -43.848  1.00 91.87           O  
ATOM    133  CG1 ILE A  17       3.223  -6.061 -44.863  1.00 91.87           C  
ATOM    134  CG2 ILE A  17       3.413  -3.511 -44.864  1.00 91.87           C  
ATOM    135  CD1 ILE A  17       3.803  -6.216 -46.271  1.00 91.87           C  
ATOM    136  N   ASN A  18       0.819  -6.418 -41.849  1.00 93.48           N  
ATOM    137  CA  ASN A  18      -0.108  -7.492 -41.489  1.00 93.48           C  
ATOM    138  C   ASN A  18      -0.198  -8.639 -42.516  1.00 93.48           C  
ATOM    139  CB  ASN A  18      -1.482  -6.903 -41.114  1.00 93.48           C  
ATOM    140  O   ASN A  18      -1.287  -9.143 -42.802  1.00 93.48           O  
ATOM    141  CG  ASN A  18      -1.386  -5.907 -39.983  1.00 93.48           C  
ATOM    142  ND2 ASN A  18      -1.888  -4.709 -40.162  1.00 93.48           N  
ATOM    143  OD1 ASN A  18      -0.854  -6.185 -38.928  1.00 93.48           O  
ATOM    144  N   GLN A  19       0.937  -9.061 -43.084  1.00 93.99           N  
ATOM    145  CA  GLN A  19       0.978 -10.114 -44.106  1.00 93.99           C  
ATOM    146  C   GLN A  19       1.831 -11.312 -43.699  1.00 93.99           C  
ATOM    147  CB  GLN A  19       1.442  -9.557 -45.459  1.00 93.99           C  
ATOM    148  O   GLN A  19       2.849 -11.176 -43.021  1.00 93.99           O  
ATOM    149  CG  GLN A  19       0.367  -8.660 -46.085  1.00 93.99           C  
ATOM    150  CD  GLN A  19       0.754  -8.093 -47.442  1.00 93.99           C  
ATOM    151  NE2 GLN A  19      -0.190  -7.507 -48.143  1.00 93.99           N  
ATOM    152  OE1 GLN A  19       1.876  -8.174 -47.909  1.00 93.99           O  
ATOM    153  N   ILE A  20       1.426 -12.488 -44.176  1.00 96.06           N  
ATOM    154  CA  ILE A  20       2.232 -13.709 -44.184  1.00 96.06           C  
ATOM    155  C   ILE A  20       2.447 -14.172 -45.625  1.00 96.06           C  
ATOM    156  CB  ILE A  20       1.632 -14.811 -43.283  1.00 96.06           C  
ATOM    157  O   ILE A  20       1.553 -14.042 -46.464  1.00 96.06           O  
ATOM    158  CG1 ILE A  20       0.237 -15.284 -43.744  1.00 96.06           C  
ATOM    159  CG2 ILE A  20       1.584 -14.315 -41.829  1.00 96.06           C  
ATOM    160  CD1 ILE A  20      -0.288 -16.509 -42.985  1.00 96.06           C  
ATOM    161  N   SER A  21       3.626 -14.710 -45.931  1.00 94.03           N  
ATOM    162  CA  SER A  21       3.949 -15.200 -47.274  1.00 94.03           C  
ATOM    163  C   SER A  21       4.752 -16.503 -47.275  1.00 94.03           C  
ATOM    164  CB  SER A  21       4.647 -14.096 -48.071  1.00 94.03           C  
ATOM    165  O   SER A  21       5.641 -16.679 -46.450  1.00 94.03           O  
ATOM    166  OG  SER A  21       5.907 -13.759 -47.535  1.00 94.03           O  
ATOM    167  N   ARG A  22       4.445 -17.432 -48.186  1.00 91.71           N  
ATOM    168  CA  ARG A  22       5.242 -18.648 -48.450  1.00 91.71           C  
ATOM    169  C   ARG A  22       5.095 -19.054 -49.908  1.00 91.71           C  
ATOM    170  CB  ARG A  22       4.856 -19.811 -47.509  1.00 91.71           C  
ATOM    171  O   ARG A  22       4.000 -18.952 -50.449  1.00 91.71           O  
ATOM    172  CG  ARG A  22       3.533 -20.525 -47.831  1.00 91.71           C  
ATOM    173  CD  ARG A  22       3.289 -21.697 -46.876  1.00 91.71           C  
ATOM    174  NE  ARG A  22       1.943 -22.264 -47.069  1.00 91.71           N  
ATOM    175  NH1 ARG A  22       2.237 -24.217 -45.869  1.00 91.71           N  
ATOM    176  NH2 ARG A  22       0.243 -23.726 -46.662  1.00 91.71           N  
ATOM    177  CZ  ARG A  22       1.494 -23.389 -46.539  1.00 91.71           C  
ATOM    178  N   ASN A  23       6.163 -19.527 -50.550  1.00 84.85           N  
ATOM    179  CA  ASN A  23       6.118 -20.083 -51.914  1.00 84.85           C  
ATOM    180  C   ASN A  23       5.340 -19.211 -52.931  1.00 84.85           C  
ATOM    181  CB  ASN A  23       5.629 -21.546 -51.837  1.00 84.85           C  
ATOM    182  O   ASN A  23       4.562 -19.718 -53.733  1.00 84.85           O  
ATOM    183  CG  ASN A  23       6.527 -22.421 -50.979  1.00 84.85           C  
ATOM    184  ND2 ASN A  23       6.011 -23.498 -50.434  1.00 84.85           N  
ATOM    185  OD1 ASN A  23       7.694 -22.130 -50.773  1.00 84.85           O  
ATOM    186  N   GLY A  24       5.499 -17.882 -52.863  1.00 82.25           N  
ATOM    187  CA  GLY A  24       4.794 -16.922 -53.727  1.00 82.25           C  
ATOM    188  C   GLY A  24       3.331 -16.632 -53.354  1.00 82.25           C  
ATOM    189  O   GLY A  24       2.736 -15.720 -53.924  1.00 82.25           O  
ATOM    190  N   ARG A  25       2.749 -17.343 -52.381  1.00 89.11           N  
ATOM    191  CA  ARG A  25       1.414 -17.069 -51.833  1.00 89.11           C  
ATOM    192  C   ARG A  25       1.515 -16.044 -50.708  1.00 89.11           C  
ATOM    193  CB  ARG A  25       0.773 -18.396 -51.393  1.00 89.11           C  
ATOM    194  O   ARG A  25       2.355 -16.187 -49.824  1.00 89.11           O  
ATOM    195  CG  ARG A  25      -0.736 -18.291 -51.114  1.00 89.11           C  
ATOM    196  CD  ARG A  25      -1.366 -19.686 -51.226  1.00 89.11           C  
ATOM    197  NE  ARG A  25      -2.824 -19.680 -50.982  1.00 89.11           N  
ATOM    198  NH1 ARG A  25      -3.104 -21.966 -50.768  1.00 89.11           N  
ATOM    199  NH2 ARG A  25      -4.803 -20.626 -50.376  1.00 89.11           N  
ATOM    200  CZ  ARG A  25      -3.569 -20.750 -50.746  1.00 89.11           C  
ATOM    201  N   GLN A  26       0.664 -15.021 -50.747  1.00 91.52           N  
ATOM    202  CA  GLN A  26       0.577 -13.965 -49.736  1.00 91.52           C  
ATOM    203  C   GLN A  26      -0.841 -13.904 -49.172  1.00 91.52           C  
ATOM    204  CB  GLN A  26       0.966 -12.600 -50.328  1.00 91.52           C  
ATOM    205  O   GLN A  26      -1.809 -13.923 -49.932  1.00 91.52           O  
ATOM    206  CG  GLN A  26       2.442 -12.521 -50.740  1.00 91.52           C  
ATOM    207  CD  GLN A  26       2.859 -11.129 -51.207  1.00 91.52           C  
ATOM    208  NE2 GLN A  26       4.142 -10.869 -51.328  1.00 91.52           N  
ATOM    209  OE1 GLN A  26       2.058 -10.257 -51.489  1.00 91.52           O  
ATOM    210  N   LEU A  27      -0.961 -13.809 -47.850  1.00 93.58           N  
ATOM    211  CA  LEU A  27      -2.225 -13.611 -47.149  1.00 93.58           C  
ATOM    212  C   LEU A  27      -2.107 -12.395 -46.233  1.00 93.58           C  
ATOM    213  CB  LEU A  27      -2.590 -14.858 -46.327  1.00 93.58           C  
ATOM    214  O   LEU A  27      -1.199 -12.323 -45.405  1.00 93.58           O  
ATOM    215  CG  LEU A  27      -2.776 -16.163 -47.117  1.00 93.58           C  
ATOM    216  CD1 LEU A  27      -2.969 -17.286 -46.104  1.00 93.58           C  
ATOM    217  CD2 LEU A  27      -3.994 -16.113 -48.043  1.00 93.58           C  
ATOM    218  N   THR A  28      -3.046 -11.461 -46.354  1.00 94.26           N  
ATOM    219  CA  THR A  28      -3.228 -10.382 -45.376  1.00 94.26           C  
ATOM    220  C   THR A  28      -4.134 -10.890 -44.263  1.00 94.26           C  
ATOM    221  CB  THR A  28      -3.831  -9.127 -46.019  1.00 94.26           C  
ATOM    222  O   THR A  28      -5.224 -11.394 -44.538  1.00 94.26           O  
ATOM    223  CG2 THR A  28      -3.877  -7.945 -45.053  1.00 94.26           C  
ATOM    224  OG1 THR A  28      -3.067  -8.705 -47.131  1.00 94.26           O  
ATOM    225  N   LEU A  29      -3.694 -10.765 -43.015  1.00 94.87           N  
ATOM    226  CA  LEU A  29      -4.460 -11.167 -41.838  1.00 94.87           C  
ATOM    227  C   LEU A  29      -4.975  -9.937 -41.087  1.00 94.87           C  
ATOM    228  CB  LEU A  29      -3.591 -12.053 -40.934  1.00 94.87           C  
ATOM    229  O   LEU A  29      -4.472  -8.827 -41.258  1.00 94.87           O  
ATOM    230  CG  LEU A  29      -2.977 -13.308 -41.572  1.00 94.87           C  
ATOM    231  CD1 LEU A  29      -2.305 -14.146 -40.481  1.00 94.87           C  
ATOM    232  CD2 LEU A  29      -4.020 -14.178 -42.267  1.00 94.87           C  
ATOM    233  N   GLU A  30      -5.966 -10.133 -40.217  1.00 92.83           N  
ATOM    234  CA  GLU A  30      -6.328  -9.091 -39.256  1.00 92.83           C  
ATOM    235  C   GLU A  30      -5.118  -8.758 -38.364  1.00 92.83           C  
ATOM    236  CB  GLU A  30      -7.492  -9.524 -38.359  1.00 92.83           C  
ATOM    237  O   GLU A  30      -4.413  -9.686 -37.949  1.00 92.83           O  
ATOM    238  CG  GLU A  30      -8.804  -9.754 -39.116  1.00 92.83           C  
ATOM    239  CD  GLU A  30      -9.984 -10.046 -38.169  1.00 92.83           C  
ATOM    240  OE1 GLU A  30     -11.122 -10.007 -38.681  1.00 92.83           O  
ATOM    241  OE2 GLU A  30      -9.758 -10.277 -36.947  1.00 92.83           O  
ATOM    242  N   PRO A  31      -4.905  -7.480 -37.992  1.00 92.12           N  
ATOM    243  CA  PRO A  31      -3.780  -7.072 -37.144  1.00 92.12           C  
ATOM    244  C   PRO A  31      -3.647  -7.919 -35.875  1.00 92.12           C  
ATOM    245  CB  PRO A  31      -4.044  -5.600 -36.811  1.00 92.12           C  
ATOM    246  O   PRO A  31      -2.575  -8.410 -35.548  1.00 92.12           O  
ATOM    247  CG  PRO A  31      -4.865  -5.100 -37.998  1.00 92.12           C  
ATOM    248  CD  PRO A  31      -5.677  -6.321 -38.419  1.00 92.12           C  
ATOM    249  N   ARG A  32      -4.781  -8.228 -35.238  1.00 92.95           N  
ATOM    250  CA  ARG A  32      -4.853  -9.087 -34.052  1.00 92.95           C  
ATOM    251  C   ARG A  32      -4.280 -10.491 -34.275  1.00 92.95           C  
ATOM    252  CB  ARG A  32      -6.324  -9.148 -33.634  1.00 92.95           C  
ATOM    253  O   ARG A  32      -3.670 -11.048 -33.369  1.00 92.95           O  
ATOM    254  CG  ARG A  32      -6.581 -10.071 -32.433  1.00 92.95           C  
ATOM    255  CD  ARG A  32      -8.072 -10.127 -32.099  1.00 92.95           C  
ATOM    256  NE  ARG A  32      -8.890 -10.561 -33.246  1.00 92.95           N  
ATOM    257  NH1 ARG A  32     -10.912 -10.794 -32.182  1.00 92.95           N  
ATOM    258  NH2 ARG A  32     -10.740 -11.176 -34.383  1.00 92.95           N  
ATOM    259  CZ  ARG A  32     -10.176 -10.842 -33.260  1.00 92.95           C  
ATOM    260  N   LEU A  33      -4.496 -11.095 -35.445  1.00 95.61           N  
ATOM    261  CA  LEU A  33      -3.969 -12.432 -35.745  1.00 95.61           C  
ATOM    262  C   LEU A  33      -2.456 -12.392 -35.987  1.00 95.61           C  
ATOM    263  CB  LEU A  33      -4.692 -13.040 -36.958  1.00 95.61           C  
ATOM    264  O   LEU A  33      -1.765 -13.351 -35.649  1.00 95.61           O  
ATOM    265  CG  LEU A  33      -6.208 -13.254 -36.802  1.00 95.61           C  
ATOM    266  CD1 LEU A  33      -6.745 -13.939 -38.060  1.00 95.61           C  
ATOM    267  CD2 LEU A  33      -6.577 -14.113 -35.593  1.00 95.61           C  
ATOM    268  N   ILE A  34      -1.947 -11.285 -36.533  1.00 96.14           N  
ATOM    269  CA  ILE A  34      -0.509 -11.034 -36.692  1.00 96.14           C  
ATOM    270  C   ILE A  34       0.135 -10.822 -35.330  1.00 96.14           C  
ATOM    271  CB  ILE A  34      -0.280  -9.834 -37.631  1.00 96.14           C  
ATOM    272  O   ILE A  34       1.115 -11.498 -35.034  1.00 96.14           O  
ATOM    273  CG1 ILE A  34      -0.713 -10.214 -39.058  1.00 96.14           C  
ATOM    274  CG2 ILE A  34       1.154  -9.287 -37.597  1.00 96.14           C  
ATOM    275  CD1 ILE A  34       0.244 -11.118 -39.851  1.00 96.14           C  
ATOM    276  N   ASP A  35      -0.450  -9.982 -34.477  1.00 93.70           N  
ATOM    277  CA  ASP A  35       0.014  -9.774 -33.104  1.00 93.70           C  
ATOM    278  C   ASP A  35       0.045 -11.097 -32.330  1.00 93.70           C  
ATOM    279  CB  ASP A  35      -0.898  -8.765 -32.387  1.00 93.70           C  
ATOM    280  O   ASP A  35       1.042 -11.419 -31.685  1.00 93.70           O  
ATOM    281  CG  ASP A  35      -0.750  -7.326 -32.893  1.00 93.70           C  
ATOM    282  OD1 ASP A  35       0.370  -6.966 -33.323  1.00 93.70           O  
ATOM    283  OD2 ASP A  35      -1.747  -6.577 -32.778  1.00 93.70           O  
ATOM    284  N   LEU A  36      -1.004 -11.916 -32.465  1.00 95.64           N  
ATOM    285  CA  LEU A  36      -1.070 -13.249 -31.870  1.00 95.64           C  
ATOM    286  C   LEU A  36       0.039 -14.175 -32.401  1.00 95.64           C  
ATOM    287  CB  LEU A  36      -2.481 -13.816 -32.124  1.00 95.64           C  
ATOM    288  O   LEU A  36       0.700 -14.852 -31.614  1.00 95.64           O  
ATOM    289  CG  LEU A  36      -2.780 -15.164 -31.451  1.00 95.64           C  
ATOM    290  CD1 LEU A  36      -2.691 -15.087 -29.928  1.00 95.64           C  
ATOM    291  CD2 LEU A  36      -4.197 -15.614 -31.812  1.00 95.64           C  
ATOM    292  N   LEU A  37       0.272 -14.207 -33.718  1.00 96.31           N  
ATOM    293  CA  LEU A  37       1.316 -15.031 -34.340  1.00 96.31           C  
ATOM    294  C   LEU A  37       2.726 -14.588 -33.934  1.00 96.31           C  
ATOM    295  CB  LEU A  37       1.142 -14.980 -35.868  1.00 96.31           C  
ATOM    296  O   LEU A  37       3.572 -15.428 -33.627  1.00 96.31           O  
ATOM    297  CG  LEU A  37       2.117 -15.878 -36.654  1.00 96.31           C  
ATOM    298  CD1 LEU A  37       2.010 -17.346 -36.235  1.00 96.31           C  
ATOM    299  CD2 LEU A  37       1.808 -15.770 -38.146  1.00 96.31           C  
ATOM    300  N   VAL A  38       2.970 -13.279 -33.898  1.00 95.26           N  
ATOM    301  CA  VAL A  38       4.225 -12.673 -33.439  1.00 95.26           C  
ATOM    302  C   VAL A  38       4.447 -12.980 -31.960  1.00 95.26           C  
ATOM    303  CB  VAL A  38       4.202 -11.155 -33.707  1.00 95.26           C  
ATOM    304  O   VAL A  38       5.561 -13.334 -31.581  1.00 95.26           O  
ATOM    305  CG1 VAL A  38       5.363 -10.399 -33.053  1.00 95.26           C  
ATOM    306  CG2 VAL A  38       4.298 -10.878 -35.213  1.00 95.26           C  
ATOM    307  N   PHE A  39       3.401 -12.927 -31.132  1.00 95.26           N  
ATOM    308  CA  PHE A  39       3.489 -13.284 -29.717  1.00 95.26           C  
ATOM    309  C   PHE A  39       3.847 -14.767 -29.527  1.00 95.26           C  
ATOM    310  CB  PHE A  39       2.180 -12.904 -29.014  1.00 95.26           C  
ATOM    311  O   PHE A  39       4.779 -15.090 -28.793  1.00 95.26           O  
ATOM    312  CG  PHE A  39       2.268 -13.004 -27.507  1.00 95.26           C  
ATOM    313  CD1 PHE A  39       1.565 -14.003 -26.810  1.00 95.26           C  
ATOM    314  CD2 PHE A  39       3.087 -12.103 -26.802  1.00 95.26           C  
ATOM    315  CE1 PHE A  39       1.685 -14.100 -25.411  1.00 95.26           C  
ATOM    316  CE2 PHE A  39       3.220 -12.215 -25.409  1.00 95.26           C  
ATOM    317  CZ  PHE A  39       2.523 -13.216 -24.714  1.00 95.26           C  
ATOM    318  N   PHE A  40       3.215 -15.678 -30.277  1.00 96.57           N  
ATOM    319  CA  PHE A  40       3.632 -17.086 -30.313  1.00 96.57           C  
ATOM    320  C   PHE A  40       5.084 -17.265 -30.776  1.00 96.57           C  
ATOM    321  CB  PHE A  40       2.707 -17.886 -31.240  1.00 96.57           C  
ATOM    322  O   PHE A  40       5.786 -18.130 -30.254  1.00 96.57           O  
ATOM    323  CG  PHE A  40       1.449 -18.400 -30.582  1.00 96.57           C  
ATOM    324  CD1 PHE A  40       1.530 -19.340 -29.536  1.00 96.57           C  
ATOM    325  CD2 PHE A  40       0.196 -17.940 -31.014  1.00 96.57           C  
ATOM    326  CE1 PHE A  40       0.358 -19.785 -28.897  1.00 96.57           C  
ATOM    327  CE2 PHE A  40      -0.971 -18.375 -30.371  1.00 96.57           C  
ATOM    328  CZ  PHE A  40      -0.891 -19.289 -29.309  1.00 96.57           C  
ATOM    329  N   ALA A  41       5.537 -16.474 -31.751  1.00 94.96           N  
ATOM    330  CA  ALA A  41       6.898 -16.537 -32.272  1.00 94.96           C  
ATOM    331  C   ALA A  41       7.942 -16.037 -31.257  1.00 94.96           C  
ATOM    332  CB  ALA A  41       6.944 -15.754 -33.590  1.00 94.96           C  
ATOM    333  O   ALA A  41       9.041 -16.584 -31.181  1.00 94.96           O  
ATOM    334  N   GLN A  42       7.599 -15.029 -30.449  1.00 93.49           N  
ATOM    335  CA  GLN A  42       8.444 -14.524 -29.359  1.00 93.49           C  
ATOM    336  C   GLN A  42       8.585 -15.543 -28.220  1.00 93.49           C  
ATOM    337  CB  GLN A  42       7.860 -13.204 -28.832  1.00 93.49           C  
ATOM    338  O   GLN A  42       9.646 -15.627 -27.605  1.00 93.49           O  
ATOM    339  CG  GLN A  42       8.086 -12.053 -29.823  1.00 93.49           C  
ATOM    340  CD  GLN A  42       7.379 -10.759 -29.438  1.00 93.49           C  
ATOM    341  NE2 GLN A  42       7.552  -9.712 -30.216  1.00 93.49           N  
ATOM    342  OE1 GLN A  42       6.665 -10.635 -28.459  1.00 93.49           O  
ATOM    343  N   HIS A  43       7.547 -16.350 -27.997  1.00 93.35           N  
ATOM    344  CA  HIS A  43       7.481 -17.412 -26.990  1.00 93.35           C  
ATOM    345  C   HIS A  43       7.548 -18.813 -27.624  1.00 93.35           C  
ATOM    346  CB  HIS A  43       6.229 -17.181 -26.141  1.00 93.35           C  
ATOM    347  O   HIS A  43       6.877 -19.758 -27.194  1.00 93.35           O  
ATOM    348  CG  HIS A  43       6.322 -15.930 -25.312  1.00 93.35           C  
ATOM    349  CD2 HIS A  43       5.882 -14.671 -25.632  1.00 93.35           C  
ATOM    350  ND1 HIS A  43       6.895 -15.863 -24.067  1.00 93.35           N  
ATOM    351  CE1 HIS A  43       6.810 -14.589 -23.648  1.00 93.35           C  
ATOM    352  NE2 HIS A  43       6.211 -13.817 -24.573  1.00 93.35           N  
ATOM    353  N   SER A  44       8.330 -18.963 -28.701  1.00 87.72           N  
ATOM    354  CA  SER A  44       8.376 -20.207 -29.472  1.00 87.72           C  
ATOM    355  C   SER A  44       8.768 -21.394 -28.586  1.00 87.72           C  
ATOM    356  CB  SER A  44       9.337 -20.090 -30.659  1.00 87.72           C  
ATOM    357  O   SER A  44       9.804 -21.365 -27.923  1.00 87.72           O  
ATOM    358  OG  SER A  44      10.684 -20.093 -30.231  1.00 87.72           O  
ATOM    359  N   GLY A  45       7.965 -22.458 -28.597  1.00 85.04           N  
ATOM    360  CA  GLY A  45       8.205 -23.657 -27.792  1.00 85.04           C  
ATOM    361  C   GLY A  45       7.571 -23.644 -26.394  1.00 85.04           C  
ATOM    362  O   GLY A  45       7.455 -24.718 -25.787  1.00 85.04           O  
ATOM    363  N   GLU A  46       7.098 -22.498 -25.907  1.00 93.80           N  
ATOM    364  CA  GLU A  46       6.400 -22.366 -24.624  1.00 93.80           C  
ATOM    365  C   GLU A  46       4.899 -22.681 -24.765  1.00 93.80           C  
ATOM    366  CB  GLU A  46       6.657 -20.979 -24.004  1.00 93.80           C  
ATOM    367  O   GLU A  46       4.335 -22.685 -25.863  1.00 93.80           O  
ATOM    368  CG  GLU A  46       8.155 -20.758 -23.719  1.00 93.80           C  
ATOM    369  CD  GLU A  46       8.509 -19.374 -23.144  1.00 93.80           C  
ATOM    370  OE1 GLU A  46       9.720 -19.168 -22.903  1.00 93.80           O  
ATOM    371  OE2 GLU A  46       7.603 -18.526 -22.968  1.00 93.80           O  
ATOM    372  N   VAL A  47       4.248 -23.012 -23.646  1.00 95.53           N  
ATOM    373  CA  VAL A  47       2.790 -23.191 -23.589  1.00 95.53           C  
ATOM    374  C   VAL A  47       2.193 -21.920 -23.005  1.00 95.53           C  
ATOM    375  CB  VAL A  47       2.377 -24.416 -22.749  1.00 95.53           C  
ATOM    376  O   VAL A  47       2.368 -21.682 -21.817  1.00 95.53           O  
ATOM    377  CG1 VAL A  47       0.852 -24.603 -22.765  1.00 95.53           C  
ATOM    378  CG2 VAL A  47       3.021 -25.707 -23.271  1.00 95.53           C  
ATOM    379  N   LEU A  48       1.479 -21.157 -23.827  1.00 96.11           N  
ATOM    380  CA  LEU A  48       0.819 -19.912 -23.446  1.00 96.11           C  
ATOM    381  C   LEU A  48      -0.623 -20.191 -23.024  1.00 96.11           C  
ATOM    382  CB  LEU A  48       0.863 -18.928 -24.628  1.00 96.11           C  
ATOM    383  O   LEU A  48      -1.410 -20.745 -23.803  1.00 96.11           O  
ATOM    384  CG  LEU A  48       2.280 -18.546 -25.091  1.00 96.11           C  
ATOM    385  CD1 LEU A  48       2.168 -17.663 -26.331  1.00 96.11           C  
ATOM    386  CD2 LEU A  48       3.046 -17.788 -24.009  1.00 96.11           C  
ATOM    387  N   SER A  49      -0.967 -19.825 -21.797  1.00 94.92           N  
ATOM    388  CA  SER A  49      -2.322 -19.904 -21.254  1.00 94.92           C  
ATOM    389  C   SER A  49      -3.273 -18.916 -21.928  1.00 94.92           C  
ATOM    390  CB  SER A  49      -2.302 -19.719 -19.736  1.00 94.92           C  
ATOM    391  O   SER A  49      -2.863 -18.011 -22.650  1.00 94.92           O  
ATOM    392  OG  SER A  49      -1.931 -18.402 -19.428  1.00 94.92           O  
ATOM    393  N   ARG A  50      -4.584 -19.114 -21.738  1.00 92.92           N  
ATOM    394  CA  ARG A  50      -5.577 -18.180 -22.289  1.00 92.92           C  
ATOM    395  C   ARG A  50      -5.408 -16.790 -21.688  1.00 92.92           C  
ATOM    396  CB  ARG A  50      -7.010 -18.680 -22.085  1.00 92.92           C  
ATOM    397  O   ARG A  50      -5.406 -15.840 -22.455  1.00 92.92           O  
ATOM    398  CG  ARG A  50      -7.352 -19.795 -23.077  1.00 92.92           C  
ATOM    399  CD  ARG A  50      -8.811 -20.223 -22.893  1.00 92.92           C  
ATOM    400  NE  ARG A  50      -9.255 -21.181 -23.926  1.00 92.92           N  
ATOM    401  NH1 ARG A  50      -8.235 -23.058 -23.093  1.00 92.92           N  
ATOM    402  NH2 ARG A  50      -9.495 -23.190 -24.942  1.00 92.92           N  
ATOM    403  CZ  ARG A  50      -8.991 -22.470 -23.980  1.00 92.92           C  
ATOM    404  N   ASP A  51      -5.195 -16.705 -20.380  1.00 91.63           N  
ATOM    405  CA  ASP A  51      -5.033 -15.436 -19.671  1.00 91.63           C  
ATOM    406  C   ASP A  51      -3.765 -14.707 -20.146  1.00 91.63           C  
ATOM    407  CB  ASP A  51      -5.048 -15.695 -18.154  1.00 91.63           C  
ATOM    408  O   ASP A  51      -3.840 -13.547 -20.533  1.00 91.63           O  
ATOM    409  CG  ASP A  51      -6.291 -16.480 -17.697  1.00 91.63           C  
ATOM    410  OD1 ASP A  51      -7.363 -16.353 -18.336  1.00 91.63           O  
ATOM    411  OD2 ASP A  51      -6.134 -17.345 -16.806  1.00 91.63           O  
ATOM    412  N   GLU A  52      -2.638 -15.418 -20.308  1.00 92.42           N  
ATOM    413  CA  GLU A  52      -1.420 -14.832 -20.896  1.00 92.42           C  
ATOM    414  C   GLU A  52      -1.654 -14.289 -22.312  1.00 92.42           C  
ATOM    415  CB  GLU A  52      -0.293 -15.873 -20.971  1.00 92.42           C  
ATOM    416  O   GLU A  52      -1.133 -13.227 -22.657  1.00 92.42           O  
ATOM    417  CG  GLU A  52       0.366 -16.149 -19.611  1.00 92.42           C  
ATOM    418  CD  GLU A  52       1.246 -17.404 -19.664  1.00 92.42           C  
ATOM    419  OE1 GLU A  52       2.413 -17.349 -19.230  1.00 92.42           O  
ATOM    420  OE2 GLU A  52       0.708 -18.448 -20.112  1.00 92.42           O  
ATOM    421  N   LEU A  53      -2.430 -14.993 -23.145  1.00 93.66           N  
ATOM    422  CA  LEU A  53      -2.781 -14.495 -24.475  1.00 93.66           C  
ATOM    423  C   LEU A  53      -3.670 -13.246 -24.388  1.00 93.66           C  
ATOM    424  CB  LEU A  53      -3.449 -15.599 -25.315  1.00 93.66           C  
ATOM    425  O   LEU A  53      -3.405 -12.291 -25.114  1.00 93.66           O  
ATOM    426  CG  LEU A  53      -2.541 -16.773 -25.719  1.00 93.66           C  
ATOM    427  CD1 LEU A  53      -3.371 -17.787 -26.509  1.00 93.66           C  
ATOM    428  CD2 LEU A  53      -1.368 -16.336 -26.590  1.00 93.66           C  
ATOM    429  N   ILE A  54      -4.683 -13.238 -23.513  1.00 91.43           N  
ATOM    430  CA  ILE A  54      -5.588 -12.096 -23.285  1.00 91.43           C  
ATOM    431  C   ILE A  54      -4.782 -10.863 -22.878  1.00 91.43           C  
ATOM    432  CB  ILE A  54      -6.694 -12.450 -22.261  1.00 91.43           C  
ATOM    433  O   ILE A  54      -4.816  -9.850 -23.580  1.00 91.43           O  
ATOM    434  CG1 ILE A  54      -7.641 -13.486 -22.901  1.00 91.43           C  
ATOM    435  CG2 ILE A  54      -7.472 -11.195 -21.821  1.00 91.43           C  
ATOM    436  CD1 ILE A  54      -8.704 -14.084 -21.970  1.00 91.43           C  
ATOM    437  N   ASP A  55      -3.984 -10.988 -21.824  1.00 88.54           N  
ATOM    438  CA  ASP A  55      -3.261  -9.873 -21.213  1.00 88.54           C  
ATOM    439  C   ASP A  55      -2.223  -9.252 -22.160  1.00 88.54           C  
ATOM    440  CB  ASP A  55      -2.574 -10.377 -19.933  1.00 88.54           C  
ATOM    441  O   ASP A  55      -1.979  -8.043 -22.131  1.00 88.54           O  
ATOM    442  CG  ASP A  55      -3.547 -10.774 -18.814  1.00 88.54           C  
ATOM    443  OD1 ASP A  55      -4.733 -10.383 -18.897  1.00 88.54           O  
ATOM    444  OD2 ASP A  55      -3.063 -11.431 -17.866  1.00 88.54           O  
ATOM    445  N   ASN A  56      -1.612 -10.061 -23.034  1.00 90.19           N  
ATOM    446  CA  ASN A  56      -0.502  -9.607 -23.874  1.00 90.19           C  
ATOM    447  C   ASN A  56      -0.897  -9.245 -25.309  1.00 90.19           C  
ATOM    448  CB  ASN A  56       0.619 -10.646 -23.843  1.00 90.19           C  
ATOM    449  O   ASN A  56      -0.259  -8.366 -25.896  1.00 90.19           O  
ATOM    450  CG  ASN A  56       1.295 -10.697 -22.487  1.00 90.19           C  
ATOM    451  ND2 ASN A  56       0.928 -11.629 -21.644  1.00 90.19           N  
ATOM    452  OD1 ASN A  56       2.154  -9.885 -22.181  1.00 90.19           O  
ATOM    453  N   VAL A  57      -1.924  -9.880 -25.880  1.00 90.11           N  
ATOM    454  CA  VAL A  57      -2.377  -9.605 -27.257  1.00 90.11           C  
ATOM    455  C   VAL A  57      -3.537  -8.604 -27.266  1.00 90.11           C  
ATOM    456  CB  VAL A  57      -2.710 -10.913 -28.004  1.00 90.11           C  
ATOM    457  O   VAL A  57      -3.602  -7.758 -28.154  1.00 90.11           O  
ATOM    458  CG1 VAL A  57      -3.173 -10.673 -29.446  1.00 90.11           C  
ATOM    459  CG2 VAL A  57      -1.495 -11.852 -28.049  1.00 90.11           C  
ATOM    460  N   TRP A  58      -4.402  -8.608 -26.246  1.00 89.43           N  
ATOM    461  CA  TRP A  58      -5.562  -7.712 -26.128  1.00 89.43           C  
ATOM    462  C   TRP A  58      -5.388  -6.648 -25.036  1.00 89.43           C  
ATOM    463  CB  TRP A  58      -6.850  -8.524 -25.951  1.00 89.43           C  
ATOM    464  O   TRP A  58      -6.343  -6.303 -24.354  1.00 89.43           O  
ATOM    465  CG  TRP A  58      -7.263  -9.337 -27.130  1.00 89.43           C  
ATOM    466  CD1 TRP A  58      -8.125  -8.933 -28.084  1.00 89.43           C  
ATOM    467  CD2 TRP A  58      -6.898 -10.703 -27.472  1.00 89.43           C  
ATOM    468  CE2 TRP A  58      -7.638 -11.102 -28.619  1.00 89.43           C  
ATOM    469  CE3 TRP A  58      -6.026 -11.651 -26.917  1.00 89.43           C  
ATOM    470  NE1 TRP A  58      -8.376  -9.982 -28.942  1.00 89.43           N  
ATOM    471  CH2 TRP A  58      -6.633 -13.306 -28.601  1.00 89.43           C  
ATOM    472  CZ2 TRP A  58      -7.527 -12.388 -29.176  1.00 89.43           C  
ATOM    473  CZ3 TRP A  58      -5.886 -12.934 -27.472  1.00 89.43           C  
ATOM    474  N   LYS A  59      -4.187  -6.065 -24.911  1.00 71.79           N  
ATOM    475  CA  LYS A  59      -3.730  -5.115 -23.860  1.00 71.79           C  
ATOM    476  C   LYS A  59      -4.697  -4.004 -23.397  1.00 71.79           C  
ATOM    477  CB  LYS A  59      -2.454  -4.413 -24.360  1.00 71.79           C  
ATOM    478  O   LYS A  59      -4.413  -3.345 -22.404  1.00 71.79           O  
ATOM    479  CG  LYS A  59      -1.289  -5.378 -24.594  1.00 71.79           C  
ATOM    480  CD  LYS A  59      -0.034  -4.618 -25.031  1.00 71.79           C  
ATOM    481  CE  LYS A  59       1.076  -5.649 -25.231  1.00 71.79           C  
ATOM    482  NZ  LYS A  59       2.334  -5.033 -25.702  1.00 71.79           N  
ATOM    483  N   ARG A  60      -5.759  -3.701 -24.148  1.00 65.73           N  
ATOM    484  CA  ARG A  60      -6.744  -2.636 -23.874  1.00 65.73           C  
ATOM    485  C   ARG A  60      -8.194  -3.085 -24.077  1.00 65.73           C  
ATOM    486  CB  ARG A  60      -6.448  -1.410 -24.749  1.00 65.73           C  
ATOM    487  O   ARG A  60      -9.079  -2.250 -24.235  1.00 65.73           O  
ATOM    488  CG  ARG A  60      -5.069  -0.802 -24.492  1.00 65.73           C  
ATOM    489  CD  ARG A  60      -4.935   0.461 -25.341  1.00 65.73           C  
ATOM    490  NE  ARG A  60      -3.630   1.108 -25.132  1.00 65.73           N  
ATOM    491  NH1 ARG A  60      -3.948   2.828 -26.615  1.00 65.73           N  
ATOM    492  NH2 ARG A  60      -2.073   2.742 -25.408  1.00 65.73           N  
ATOM    493  CZ  ARG A  60      -3.222   2.215 -25.722  1.00 65.73           C  
ATOM    494  N   SER A  61      -8.446  -4.384 -24.185  1.00 72.42           N  
ATOM    495  CA  SER A  61      -9.776  -4.909 -24.477  1.00 72.42           C  
ATOM    496  C   SER A  61     -10.048  -6.122 -23.613  1.00 72.42           C  
ATOM    497  CB  SER A  61      -9.913  -5.268 -25.959  1.00 72.42           C  
ATOM    498  O   SER A  61      -9.340  -7.122 -23.696  1.00 72.42           O  
ATOM    499  OG  SER A  61      -9.660  -4.129 -26.762  1.00 72.42           O  
ATOM    500  N   ILE A  62     -11.110  -6.043 -22.821  1.00 73.32           N  
ATOM    501  CA  ILE A  62     -11.614  -7.185 -22.070  1.00 73.32           C  
ATOM    502  C   ILE A  62     -12.221  -8.141 -23.089  1.00 73.32           C  
ATOM    503  CB  ILE A  62     -12.594  -6.723 -20.973  1.00 73.32           C  
ATOM    504  O   ILE A  62     -13.242  -7.863 -23.721  1.00 73.32           O  
ATOM    505  CG1 ILE A  62     -11.822  -5.823 -19.978  1.00 73.32           C  
ATOM    506  CG2 ILE A  62     -13.205  -7.942 -20.257  1.00 73.32           C  
ATOM    507  CD1 ILE A  62     -12.709  -5.099 -18.971  1.00 73.32           C  
ATOM    508  N   VAL A  63     -11.535  -9.255 -23.316  1.00 81.09           N  
ATOM    509  CA  VAL A  63     -11.978 -10.287 -24.246  1.00 81.09           C  
ATOM    510  C   VAL A  63     -12.291 -11.563 -23.495  1.00 81.09           C  
ATOM    511  CB  VAL A  63     -10.995 -10.521 -25.398  1.00 81.09           C  
ATOM    512  O   VAL A  63     -11.595 -11.976 -22.574  1.00 81.09           O  
ATOM    513  CG1 VAL A  63     -10.975  -9.315 -26.338  1.00 81.09           C  
ATOM    514  CG2 VAL A  63      -9.580 -10.847 -24.935  1.00 81.09           C  
ATOM    515  N   THR A  64     -13.365 -12.220 -23.910  1.00 82.96           N  
ATOM    516  CA  THR A  64     -13.749 -13.494 -23.316  1.00 82.96           C  
ATOM    517  C   THR A  64     -12.859 -14.620 -23.840  1.00 82.96           C  
ATOM    518  CB  THR A  64     -15.233 -13.797 -23.556  1.00 82.96           C  
ATOM    519  O   THR A  64     -12.323 -14.572 -24.951  1.00 82.96           O  
ATOM    520  CG2 THR A  64     -16.158 -12.693 -23.045  1.00 82.96           C  
ATOM    521  OG1 THR A  64     -15.491 -13.959 -24.930  1.00 82.96           O  
ATOM    522  N   ASN A  65     -12.795 -15.722 -23.091  1.00 87.55           N  
ATOM    523  CA  ASN A  65     -12.153 -16.966 -23.530  1.00 87.55           C  
ATOM    524  C   ASN A  65     -12.647 -17.471 -24.905  1.00 87.55           C  
ATOM    525  CB  ASN A  65     -12.413 -18.024 -22.438  1.00 87.55           C  
ATOM    526  O   ASN A  65     -11.929 -18.199 -25.605  1.00 87.55           O  
ATOM    527  CG  ASN A  65     -11.472 -17.853 -21.261  1.00 87.55           C  
ATOM    528  ND2 ASN A  65     -11.926 -17.973 -20.038  1.00 87.55           N  
ATOM    529  OD1 ASN A  65     -10.291 -17.671 -21.453  1.00 87.55           O  
ATOM    530  N   HIS A  66     -13.870 -17.095 -25.301  1.00 89.83           N  
ATOM    531  CA  HIS A  66     -14.432 -17.405 -26.612  1.00 89.83           C  
ATOM    532  C   HIS A  66     -13.686 -16.680 -27.740  1.00 89.83           C  
ATOM    533  CB  HIS A  66     -15.925 -17.059 -26.620  1.00 89.83           C  
ATOM    534  O   HIS A  66     -13.298 -17.330 -28.710  1.00 89.83           O  
ATOM    535  CG  HIS A  66     -16.601 -17.476 -27.899  1.00 89.83           C  
ATOM    536  CD2 HIS A  66     -17.071 -16.654 -28.888  1.00 89.83           C  
ATOM    537  ND1 HIS A  66     -16.835 -18.772 -28.301  1.00 89.83           N  
ATOM    538  CE1 HIS A  66     -17.435 -18.731 -29.501  1.00 89.83           C  
ATOM    539  NE2 HIS A  66     -17.603 -17.464 -29.894  1.00 89.83           N  
ATOM    540  N   VAL A  67     -13.396 -15.384 -27.575  1.00 91.76           N  
ATOM    541  CA  VAL A  67     -12.656 -14.575 -28.559  1.00 91.76           C  
ATOM    542  C   VAL A  67     -11.264 -15.155 -28.798  1.00 91.76           C  
ATOM    543  CB  VAL A  67     -12.550 -13.107 -28.101  1.00 91.76           C  
ATOM    544  O   VAL A  67     -10.878 -15.351 -29.947  1.00 91.76           O  
ATOM    545  CG1 VAL A  67     -11.722 -12.254 -29.072  1.00 91.76           C  
ATOM    546  CG2 VAL A  67     -13.936 -12.462 -27.977  1.00 91.76           C  
ATOM    547  N   VAL A  68     -10.544 -15.531 -27.733  1.00 93.52           N  
ATOM    548  CA  VAL A  68      -9.229 -16.192 -27.852  1.00 93.52           C  
ATOM    549  C   VAL A  68      -9.342 -17.483 -28.658  1.00 93.52           C  
ATOM    550  CB  VAL A  68      -8.636 -16.525 -26.470  1.00 93.52           C  
ATOM    551  O   VAL A  68      -8.549 -17.745 -29.559  1.00 93.52           O  
ATOM    552  CG1 VAL A  68      -7.235 -17.148 -26.577  1.00 93.52           C  
ATOM    553  CG2 VAL A  68      -8.531 -15.291 -25.582  1.00 93.52           C  
ATOM    554  N   THR A  69     -10.350 -18.303 -28.356  1.00 94.04           N  
ATOM    555  CA  THR A  69     -10.564 -19.586 -29.039  1.00 94.04           C  
ATOM    556  C   THR A  69     -10.891 -19.385 -30.524  1.00 94.04           C  
ATOM    557  CB  THR A  69     -11.656 -20.394 -28.321  1.00 94.04           C  
ATOM    558  O   THR A  69     -10.377 -20.128 -31.365  1.00 94.04           O  
ATOM    559  CG2 THR A  69     -11.842 -21.785 -28.928  1.00 94.04           C  
ATOM    560  OG1 THR A  69     -11.298 -20.574 -26.957  1.00 94.04           O  
ATOM    561  N   GLN A  70     -11.683 -18.363 -30.860  1.00 95.26           N  
ATOM    562  CA  GLN A  70     -11.990 -17.990 -32.239  1.00 95.26           C  
ATOM    563  C   GLN A  70     -10.741 -17.497 -32.980  1.00 95.26           C  
ATOM    564  CB  GLN A  70     -13.120 -16.950 -32.245  1.00 95.26           C  
ATOM    565  O   GLN A  70     -10.432 -18.032 -34.043  1.00 95.26           O  
ATOM    566  CG  GLN A  70     -13.519 -16.585 -33.682  1.00 95.26           C  
ATOM    567  CD  GLN A  70     -14.668 -15.592 -33.766  1.00 95.26           C  
ATOM    568  NE2 GLN A  70     -14.862 -14.996 -34.918  1.00 95.26           N  
ATOM    569  OE1 GLN A  70     -15.392 -15.338 -32.815  1.00 95.26           O  
ATOM    570  N   SER A  71      -9.968 -16.575 -32.399  1.00 95.51           N  
ATOM    571  CA  SER A  71      -8.736 -16.064 -33.015  1.00 95.51           C  
ATOM    572  C   SER A  71      -7.690 -17.162 -33.235  1.00 95.51           C  
ATOM    573  CB  SER A  71      -8.145 -14.936 -32.166  1.00 95.51           C  
ATOM    574  O   SER A  71      -7.054 -17.201 -34.284  1.00 95.51           O  
ATOM    575  OG  SER A  71      -9.049 -13.849 -32.130  1.00 95.51           O  
ATOM    576  N   ILE A  72      -7.556 -18.123 -32.311  1.00 96.60           N  
ATOM    577  CA  ILE A  72      -6.700 -19.305 -32.516  1.00 96.60           C  
ATOM    578  C   ILE A  72      -7.211 -20.170 -33.678  1.00 96.60           C  
ATOM    579  CB  ILE A  72      -6.591 -20.128 -31.209  1.00 96.60           C  
ATOM    580  O   ILE A  72      -6.410 -20.701 -34.450  1.00 96.60           O  
ATOM    581  CG1 ILE A  72      -5.829 -19.363 -30.103  1.00 96.60           C  
ATOM    582  CG2 ILE A  72      -5.942 -21.506 -31.451  1.00 96.60           C  
ATOM    583  CD1 ILE A  72      -4.314 -19.275 -30.288  1.00 96.60           C  
ATOM    584  N   SER A  73      -8.531 -20.336 -33.818  1.00 96.09           N  
ATOM    585  CA  SER A  73      -9.128 -21.090 -34.929  1.00 96.09           C  
ATOM    586  C   SER A  73      -8.879 -20.409 -36.276  1.00 96.09           C  
ATOM    587  CB  SER A  73     -10.634 -21.268 -34.709  1.00 96.09           C  
ATOM    588  O   SER A  73      -8.453 -21.068 -37.224  1.00 96.09           O  
ATOM    589  OG  SER A  73     -11.152 -22.227 -35.618  1.00 96.09           O  
ATOM    590  N   GLU A  74      -9.091 -19.096 -36.351  1.00 96.09           N  
ATOM    591  CA  GLU A  74      -8.846 -18.284 -37.545  1.00 96.09           C  
ATOM    592  C   GLU A  74      -7.367 -18.300 -37.931  1.00 96.09           C  
ATOM    593  CB  GLU A  74      -9.336 -16.851 -37.299  1.00 96.09           C  
ATOM    594  O   GLU A  74      -7.043 -18.610 -39.076  1.00 96.09           O  
ATOM    595  CG  GLU A  74     -10.873 -16.777 -37.290  1.00 96.09           C  
ATOM    596  CD  GLU A  74     -11.424 -15.433 -36.787  1.00 96.09           C  
ATOM    597  OE1 GLU A  74     -12.673 -15.342 -36.693  1.00 96.09           O  
ATOM    598  OE2 GLU A  74     -10.616 -14.558 -36.406  1.00 96.09           O  
ATOM    599  N   LEU A  75      -6.459 -18.100 -36.971  1.00 96.48           N  
ATOM    600  CA  LEU A  75      -5.020 -18.155 -37.224  1.00 96.48           C  
ATOM    601  C   LEU A  75      -4.578 -19.536 -37.732  1.00 96.48           C  
ATOM    602  CB  LEU A  75      -4.272 -17.733 -35.947  1.00 96.48           C  
ATOM    603  O   LEU A  75      -3.819 -19.623 -38.694  1.00 96.48           O  
ATOM    604  CG  LEU A  75      -2.741 -17.678 -36.089  1.00 96.48           C  
ATOM    605  CD1 LEU A  75      -2.281 -16.765 -37.226  1.00 96.48           C  
ATOM    606  CD2 LEU A  75      -2.131 -17.160 -34.786  1.00 96.48           C  
ATOM    607  N   ARG A  76      -5.091 -20.630 -37.151  1.00 96.09           N  
ATOM    608  CA  ARG A  76      -4.822 -21.994 -37.644  1.00 96.09           C  
ATOM    609  C   ARG A  76      -5.302 -22.200 -39.077  1.00 96.09           C  
ATOM    610  CB  ARG A  76      -5.491 -23.034 -36.741  1.00 96.09           C  
ATOM    611  O   ARG A  76      -4.580 -22.812 -39.859  1.00 96.09           O  
ATOM    612  CG  ARG A  76      -4.697 -23.300 -35.462  1.00 96.09           C  
ATOM    613  CD  ARG A  76      -5.547 -24.200 -34.565  1.00 96.09           C  
ATOM    614  NE  ARG A  76      -4.783 -24.665 -33.404  1.00 96.09           N  
ATOM    615  NH1 ARG A  76      -6.533 -25.244 -32.025  1.00 96.09           N  
ATOM    616  NH2 ARG A  76      -4.439 -25.475 -31.335  1.00 96.09           N  
ATOM    617  CZ  ARG A  76      -5.261 -25.116 -32.266  1.00 96.09           C  
ATOM    618  N   LYS A  77      -6.497 -21.709 -39.424  1.00 94.26           N  
ATOM    619  CA  LYS A  77      -7.027 -21.792 -40.796  1.00 94.26           C  
ATOM    620  C   LYS A  77      -6.140 -21.022 -41.770  1.00 94.26           C  
ATOM    621  CB  LYS A  77      -8.465 -21.265 -40.858  1.00 94.26           C  
ATOM    622  O   LYS A  77      -5.786 -21.573 -42.807  1.00 94.26           O  
ATOM    623  CG  LYS A  77      -9.479 -22.233 -40.236  1.00 94.26           C  
ATOM    624  CD  LYS A  77     -10.864 -21.578 -40.241  1.00 94.26           C  
ATOM    625  CE  LYS A  77     -11.899 -22.476 -39.563  1.00 94.26           C  
ATOM    626  NZ  LYS A  77     -13.226 -21.814 -39.537  1.00 94.26           N  
ATOM    627  N   SER A  78      -5.730 -19.810 -41.405  1.00 93.92           N  
ATOM    628  CA  SER A  78      -4.848 -18.979 -42.226  1.00 93.92           C  
ATOM    629  C   SER A  78      -3.460 -19.588 -42.421  1.00 93.92           C  
ATOM    630  CB  SER A  78      -4.710 -17.597 -41.594  1.00 93.92           C  
ATOM    631  O   SER A  78      -2.928 -19.525 -43.520  1.00 93.92           O  
ATOM    632  OG  SER A  78      -5.980 -16.975 -41.550  1.00 93.92           O  
ATOM    633  N   LEU A  79      -2.882 -20.218 -41.392  1.00 94.10           N  
ATOM    634  CA  LEU A  79      -1.570 -20.875 -41.492  1.00 94.10           C  
ATOM    635  C   LEU A  79      -1.622 -22.207 -42.253  1.00 94.10           C  
ATOM    636  CB  LEU A  79      -0.997 -21.096 -40.084  1.00 94.10           C  
ATOM    637  O   LEU A  79      -0.637 -22.578 -42.888  1.00 94.10           O  
ATOM    638  CG  LEU A  79      -0.603 -19.803 -39.351  1.00 94.10           C  
ATOM    639  CD1 LEU A  79      -0.281 -20.127 -37.893  1.00 94.10           C  
ATOM    640  CD2 LEU A  79       0.627 -19.138 -39.969  1.00 94.10           C  
ATOM    641  N   LYS A  80      -2.751 -22.924 -42.191  1.00 91.29           N  
ATOM    642  CA  LYS A  80      -2.977 -24.147 -42.974  1.00 91.29           C  
ATOM    643  C   LYS A  80      -3.261 -23.825 -44.443  1.00 91.29           C  
ATOM    644  CB  LYS A  80      -4.094 -24.981 -42.320  1.00 91.29           C  
ATOM    645  O   LYS A  80      -2.838 -24.561 -45.321  1.00 91.29           O  
ATOM    646  CG  LYS A  80      -4.165 -26.376 -42.953  1.00 91.29           C  
ATOM    647  CD  LYS A  80      -5.176 -27.332 -42.302  1.00 91.29           C  
ATOM    648  CE  LYS A  80      -5.019 -28.671 -43.038  1.00 91.29           C  
ATOM    649  NZ  LYS A  80      -6.003 -29.717 -42.658  1.00 91.29           N  
ATOM    650  N   ASP A  81      -3.964 -22.723 -44.712  1.00 87.89           N  
ATOM    651  CA  ASP A  81      -4.158 -22.159 -46.055  1.00 87.89           C  
ATOM    652  C   ASP A  81      -4.738 -23.148 -47.092  1.00 87.89           C  
ATOM    653  CB  ASP A  81      -2.851 -21.490 -46.460  1.00 87.89           C  
ATOM    654  O   ASP A  81      -4.382 -23.163 -48.276  1.00 87.89           O  
ATOM    655  CG  ASP A  81      -2.972 -20.636 -47.699  1.00 87.89           C  
ATOM    656  OD1 ASP A  81      -4.056 -20.045 -47.939  1.00 87.89           O  
ATOM    657  OD2 ASP A  81      -1.957 -20.590 -48.424  1.00 87.89           O  
ATOM    658  N   ASN A  82      -5.666 -23.982 -46.609  1.00 82.39           N  
ATOM    659  CA  ASN A  82      -6.310 -25.090 -47.325  1.00 82.39           C  
ATOM    660  C   ASN A  82      -5.351 -26.174 -47.850  1.00 82.39           C  
ATOM    661  CB  ASN A  82      -7.264 -24.549 -48.405  1.00 82.39           C  
ATOM    662  O   ASN A  82      -5.743 -26.960 -48.706  1.00 82.39           O  
ATOM    663  CG  ASN A  82      -8.334 -23.635 -47.849  1.00 82.39           C  
ATOM    664  ND2 ASN A  82      -8.727 -22.630 -48.598  1.00 82.39           N  
ATOM    665  OD1 ASN A  82      -8.844 -23.803 -46.753  1.00 82.39           O  
ATOM    666  N   ASP A  83      -4.128 -26.241 -47.328  1.00 85.52           N  
ATOM    667  CA  ASP A  83      -3.183 -27.319 -47.597  1.00 85.52           C  
ATOM    668  C   ASP A  83      -3.262 -28.369 -46.477  1.00 85.52           C  
ATOM    669  CB  ASP A  83      -1.795 -26.701 -47.781  1.00 85.52           C  
ATOM    670  O   ASP A  83      -3.034 -28.074 -45.300  1.00 85.52           O  
ATOM    671  CG  ASP A  83      -0.697 -27.750 -47.882  1.00 85.52           C  
ATOM    672  OD1 ASP A  83      -1.016 -28.895 -48.260  1.00 85.52           O  
ATOM    673  OD2 ASP A  83       0.434 -27.381 -47.501  1.00 85.52           O  
ATOM    674  N   GLU A  84      -3.665 -29.594 -46.819  1.00 81.62           N  
ATOM    675  CA  GLU A  84      -3.820 -30.672 -45.837  1.00 81.62           C  
ATOM    676  C   GLU A  84      -2.491 -31.203 -45.298  1.00 81.62           C  
ATOM    677  CB  GLU A  84      -4.714 -31.810 -46.353  1.00 81.62           C  
ATOM    678  O   GLU A  84      -2.471 -31.649 -44.149  1.00 81.62           O  
ATOM    679  CG  GLU A  84      -6.170 -31.350 -46.542  1.00 81.62           C  
ATOM    680  CD  GLU A  84      -7.201 -32.459 -46.272  1.00 81.62           C  
ATOM    681  OE1 GLU A  84      -8.274 -32.091 -45.738  1.00 81.62           O  
ATOM    682  OE2 GLU A  84      -6.909 -33.649 -46.514  1.00 81.62           O  
ATOM    683  N   ASP A  85      -1.405 -31.058 -46.058  1.00 85.59           N  
ATOM    684  CA  ASP A  85      -0.070 -31.547 -45.701  1.00 85.59           C  
ATOM    685  C   ASP A  85       0.730 -30.535 -44.861  1.00 85.59           C  
ATOM    686  CB  ASP A  85       0.673 -31.943 -46.988  1.00 85.59           C  
ATOM    687  O   ASP A  85       1.806 -30.846 -44.341  1.00 85.59           O  
ATOM    688  CG  ASP A  85       0.023 -33.126 -47.719  1.00 85.59           C  
ATOM    689  OD1 ASP A  85      -0.423 -34.071 -47.027  1.00 85.59           O  
ATOM    690  OD2 ASP A  85       0.019 -33.112 -48.971  1.00 85.59           O  
ATOM    691  N   SER A  86       0.196 -29.324 -44.669  1.00 85.11           N  
ATOM    692  CA  SER A  86       0.823 -28.298 -43.839  1.00 85.11           C  
ATOM    693  C   SER A  86       0.954 -28.751 -42.372  1.00 85.11           C  
ATOM    694  CB  SER A  86       0.037 -26.990 -43.935  1.00 85.11           C  
ATOM    695  O   SER A  86      -0.001 -29.284 -41.791  1.00 85.11           O  
ATOM    696  OG  SER A  86       0.366 -26.286 -45.118  1.00 85.11           O  
ATOM    697  N   PRO A  87       2.107 -28.502 -41.716  1.00 88.36           N  
ATOM    698  CA  PRO A  87       2.338 -28.934 -40.342  1.00 88.36           C  
ATOM    699  C   PRO A  87       1.350 -28.279 -39.369  1.00 88.36           C  
ATOM    700  CB  PRO A  87       3.793 -28.563 -40.032  1.00 88.36           C  
ATOM    701  O   PRO A  87       0.827 -27.188 -39.599  1.00 88.36           O  
ATOM    702  CG  PRO A  87       4.063 -27.382 -40.966  1.00 88.36           C  
ATOM    703  CD  PRO A  87       3.246 -27.736 -42.206  1.00 88.36           C  
ATOM    704  N   VAL A  88       1.118 -28.912 -38.218  1.00 91.86           N  
ATOM    705  CA  VAL A  88       0.317 -28.298 -37.150  1.00 91.86           C  
ATOM    706  C   VAL A  88       1.101 -27.125 -36.568  1.00 91.86           C  
ATOM    707  CB  VAL A  88      -0.061 -29.314 -36.053  1.00 91.86           C  
ATOM    708  O   VAL A  88       1.986 -27.334 -35.753  1.00 91.86           O  
ATOM    709  CG1 VAL A  88      -0.885 -28.652 -34.934  1.00 91.86           C  
ATOM    710  CG2 VAL A  88      -0.896 -30.461 -36.633  1.00 91.86           C  
ATOM    711  N   TYR A  89       0.771 -25.893 -36.956  1.00 95.67           N  
ATOM    712  CA  TYR A  89       1.475 -24.698 -36.478  1.00 95.67           C  
ATOM    713  C   TYR A  89       1.269 -24.438 -34.985  1.00 95.67           C  
ATOM    714  CB  TYR A  89       1.035 -23.477 -37.291  1.00 95.67           C  
ATOM    715  O   TYR A  89       2.233 -24.236 -34.254  1.00 95.67           O  
ATOM    716  CG  TYR A  89       1.745 -23.371 -38.620  1.00 95.67           C  
ATOM    717  CD1 TYR A  89       2.855 -22.520 -38.738  1.00 95.67           C  
ATOM    718  CD2 TYR A  89       1.327 -24.135 -39.726  1.00 95.67           C  
ATOM    719  CE1 TYR A  89       3.564 -22.459 -39.948  1.00 95.67           C  
ATOM    720  CE2 TYR A  89       2.046 -24.085 -40.935  1.00 95.67           C  
ATOM    721  OH  TYR A  89       3.847 -23.167 -42.219  1.00 95.67           O  
ATOM    722  CZ  TYR A  89       3.172 -23.251 -41.046  1.00 95.67           C  
ATOM    723  N   ILE A  90       0.017 -24.452 -34.522  1.00 96.29           N  
ATOM    724  CA  ILE A  90      -0.341 -24.177 -33.125  1.00 96.29           C  
ATOM    725  C   ILE A  90      -1.090 -25.383 -32.566  1.00 96.29           C  
ATOM    726  CB  ILE A  90      -1.156 -22.866 -32.994  1.00 96.29           C  
ATOM    727  O   ILE A  90      -2.197 -25.681 -33.017  1.00 96.29           O  
ATOM    728  CG1 ILE A  90      -0.349 -21.656 -33.520  1.00 96.29           C  
ATOM    729  CG2 ILE A  90      -1.562 -22.637 -31.523  1.00 96.29           C  
ATOM    730  CD1 ILE A  90      -1.168 -20.366 -33.645  1.00 96.29           C  
ATOM    731  N   ALA A  91      -0.553 -26.041 -31.543  1.00 95.71           N  
ATOM    732  CA  ALA A  91      -1.205 -27.142 -30.836  1.00 95.71           C  
ATOM    733  C   ALA A  91      -1.964 -26.641 -29.599  1.00 95.71           C  
ATOM    734  CB  ALA A  91      -0.163 -28.203 -30.478  1.00 95.71           C  
ATOM    735  O   ALA A  91      -1.552 -25.686 -28.945  1.00 95.71           O  
ATOM    736  N   THR A  92      -3.088 -27.282 -29.272  1.00 96.76           N  
ATOM    737  CA  THR A  92      -3.778 -27.057 -27.993  1.00 96.76           C  
ATOM    738  C   THR A  92      -3.181 -28.005 -26.963  1.00 96.76           C  
ATOM    739  CB  THR A  92      -5.294 -27.285 -28.104  1.00 96.76           C  
ATOM    740  O   THR A  92      -3.180 -29.214 -27.178  1.00 96.76           O  
ATOM    741  CG2 THR A  92      -6.023 -27.038 -26.782  1.00 96.76           C  
ATOM    742  OG1 THR A  92      -5.874 -26.380 -29.024  1.00 96.76           O  
ATOM    743  N   VAL A  93      -2.715 -27.471 -25.836  1.00 95.03           N  
ATOM    744  CA  VAL A  93      -2.257 -28.252 -24.685  1.00 95.03           C  
ATOM    745  C   VAL A  93      -3.403 -28.300 -23.669  1.00 95.03           C  
ATOM    746  CB  VAL A  93      -0.970 -27.672 -24.078  1.00 95.03           C  
ATOM    747  O   VAL A  93      -3.726 -27.266 -23.072  1.00 95.03           O  
ATOM    748  CG1 VAL A  93      -0.440 -28.599 -22.975  1.00 95.03           C  
ATOM    749  CG2 VAL A  93       0.123 -27.537 -25.146  1.00 95.03           C  
ATOM    750  N   PRO A  94      -4.063 -29.460 -23.478  1.00 91.72           N  
ATOM    751  CA  PRO A  94      -5.250 -29.568 -22.634  1.00 91.72           C  
ATOM    752  C   PRO A  94      -5.045 -28.959 -21.243  1.00 91.72           C  
ATOM    753  CB  PRO A  94      -5.568 -31.064 -22.555  1.00 91.72           C  
ATOM    754  O   PRO A  94      -4.021 -29.195 -20.606  1.00 91.72           O  
ATOM    755  CG  PRO A  94      -5.026 -31.601 -23.876  1.00 91.72           C  
ATOM    756  CD  PRO A  94      -3.785 -30.745 -24.109  1.00 91.72           C  
ATOM    757  N   LYS A  95      -6.027 -28.167 -20.787  1.00 90.26           N  
ATOM    758  CA  LYS A  95      -6.043 -27.444 -19.497  1.00 90.26           C  
ATOM    759  C   LYS A  95      -4.897 -26.449 -19.258  1.00 90.26           C  
ATOM    760  CB  LYS A  95      -6.137 -28.432 -18.319  1.00 90.26           C  
ATOM    761  O   LYS A  95      -4.850 -25.861 -18.187  1.00 90.26           O  
ATOM    762  CG  LYS A  95      -7.329 -29.392 -18.401  1.00 90.26           C  
ATOM    763  CD  LYS A  95      -7.349 -30.287 -17.157  1.00 90.26           C  
ATOM    764  CE  LYS A  95      -8.543 -31.245 -17.202  1.00 90.26           C  
ATOM    765  NZ  LYS A  95      -8.603 -32.090 -15.982  1.00 90.26           N  
ATOM    766  N   ARG A  96      -3.990 -26.253 -20.219  1.00 91.04           N  
ATOM    767  CA  ARG A  96      -2.840 -25.350 -20.070  1.00 91.04           C  
ATOM    768  C   ARG A  96      -2.896 -24.178 -21.031  1.00 91.04           C  
ATOM    769  CB  ARG A  96      -1.526 -26.125 -20.199  1.00 91.04           C  
ATOM    770  O   ARG A  96      -2.678 -23.063 -20.594  1.00 91.04           O  
ATOM    771  CG  ARG A  96      -1.359 -27.159 -19.074  1.00 91.04           C  
ATOM    772  CD  ARG A  96      -0.012 -27.885 -19.154  1.00 91.04           C  
ATOM    773  NE  ARG A  96       1.122 -26.975 -18.897  1.00 91.04           N  
ATOM    774  NH1 ARG A  96       2.810 -28.522 -19.050  1.00 91.04           N  
ATOM    775  NH2 ARG A  96       3.297 -26.393 -18.579  1.00 91.04           N  
ATOM    776  CZ  ARG A  96       2.400 -27.300 -18.844  1.00 91.04           C  
ATOM    777  N   GLY A  97      -3.227 -24.410 -22.302  1.00 94.87           N  
ATOM    778  CA  GLY A  97      -3.272 -23.338 -23.294  1.00 94.87           C  
ATOM    779  C   GLY A  97      -2.880 -23.797 -24.691  1.00 94.87           C  
ATOM    780  O   GLY A  97      -3.368 -24.824 -25.169  1.00 94.87           O  
ATOM    781  N   TYR A  98      -2.009 -23.041 -25.347  1.00 97.45           N  
ATOM    782  CA  TYR A  98      -1.614 -23.241 -26.738  1.00 97.45           C  
ATOM    783  C   TYR A  98      -0.098 -23.149 -26.902  1.00 97.45           C  
ATOM    784  CB  TYR A  98      -2.312 -22.197 -27.610  1.00 97.45           C  
ATOM    785  O   TYR A  98       0.568 -22.450 -26.148  1.00 97.45           O  
ATOM    786  CG  TYR A  98      -3.820 -22.168 -27.466  1.00 97.45           C  
ATOM    787  CD1 TYR A  98      -4.622 -23.091 -28.164  1.00 97.45           C  
ATOM    788  CD2 TYR A  98      -4.415 -21.213 -26.622  1.00 97.45           C  
ATOM    789  CE1 TYR A  98      -6.024 -23.032 -28.042  1.00 97.45           C  
ATOM    790  CE2 TYR A  98      -5.814 -21.129 -26.523  1.00 97.45           C  
ATOM    791  OH  TYR A  98      -7.973 -21.921 -27.200  1.00 97.45           O  
ATOM    792  CZ  TYR A  98      -6.620 -22.033 -27.244  1.00 97.45           C  
ATOM    793  N   LYS A  99       0.454 -23.855 -27.887  1.00 96.68           N  
ATOM    794  CA  LYS A  99       1.897 -23.893 -28.148  1.00 96.68           C  
ATOM    795  C   LYS A  99       2.181 -23.808 -29.640  1.00 96.68           C  
ATOM    796  CB  LYS A  99       2.476 -25.166 -27.515  1.00 96.68           C  
ATOM    797  O   LYS A  99       1.546 -24.520 -30.417  1.00 96.68           O  
ATOM    798  CG  LYS A  99       3.951 -25.374 -27.873  1.00 96.68           C  
ATOM    799  CD  LYS A  99       4.602 -26.460 -27.017  1.00 96.68           C  
ATOM    800  CE  LYS A  99       5.993 -26.726 -27.592  1.00 96.68           C  
ATOM    801  NZ  LYS A  99       6.908 -27.317 -26.590  1.00 96.68           N  
ATOM    802  N   LEU A 100       3.158 -22.988 -30.021  1.00 97.02           N  
ATOM    803  CA  LEU A 100       3.709 -22.972 -31.375  1.00 97.02           C  
ATOM    804  C   LEU A 100       4.645 -24.176 -31.564  1.00 97.02           C  
ATOM    805  CB  LEU A 100       4.425 -21.632 -31.607  1.00 97.02           C  
ATOM    806  O   LEU A 100       5.529 -24.415 -30.741  1.00 97.02           O  
ATOM    807  CG  LEU A 100       4.798 -21.360 -33.077  1.00 97.02           C  
ATOM    808  CD1 LEU A 100       3.575 -21.073 -33.952  1.00 97.02           C  
ATOM    809  CD2 LEU A 100       5.704 -20.137 -33.149  1.00 97.02           C  
ATOM    810  N   MET A 101       4.421 -24.946 -32.625  1.00 95.40           N  
ATOM    811  CA  MET A 101       5.066 -26.244 -32.865  1.00 95.40           C  
ATOM    812  C   MET A 101       6.083 -26.227 -34.010  1.00 95.40           C  
ATOM    813  CB  MET A 101       3.983 -27.275 -33.183  1.00 95.40           C  
ATOM    814  O   MET A 101       6.775 -27.220 -34.216  1.00 95.40           O  
ATOM    815  CG  MET A 101       2.985 -27.528 -32.051  1.00 95.40           C  
ATOM    816  SD  MET A 101       3.685 -28.157 -30.496  1.00 95.40           S  
ATOM    817  CE  MET A 101       4.381 -29.730 -31.072  1.00 95.40           C  
ATOM    818  N   VAL A 102       6.170 -25.126 -34.758  1.00 93.80           N  
ATOM    819  CA  VAL A 102       7.111 -24.968 -35.873  1.00 93.80           C  
ATOM    820  C   VAL A 102       8.311 -24.105 -35.465  1.00 93.80           C  
ATOM    821  CB  VAL A 102       6.428 -24.407 -37.131  1.00 93.80           C  
ATOM    822  O   VAL A 102       8.175 -23.273 -34.563  1.00 93.80           O  
ATOM    823  CG1 VAL A 102       5.393 -25.393 -37.685  1.00 93.80           C  
ATOM    824  CG2 VAL A 102       5.764 -23.051 -36.880  1.00 93.80           C  
ATOM    825  N   PRO A 103       9.473 -24.265 -36.122  1.00 92.34           N  
ATOM    826  CA  PRO A 103      10.632 -23.409 -35.894  1.00 92.34           C  
ATOM    827  C   PRO A 103      10.335 -21.939 -36.194  1.00 92.34           C  
ATOM    828  CB  PRO A 103      11.742 -23.941 -36.807  1.00 92.34           C  
ATOM    829  O   PRO A 103       9.519 -21.620 -37.063  1.00 92.34           O  
ATOM    830  CG  PRO A 103      11.326 -25.385 -37.074  1.00 92.34           C  
ATOM    831  CD  PRO A 103       9.804 -25.306 -37.082  1.00 92.34           C  
ATOM    832  N   VAL A 104      11.040 -21.052 -35.496  1.00 94.32           N  
ATOM    833  CA  VAL A 104      10.942 -19.603 -35.667  1.00 94.32           C  
ATOM    834  C   VAL A 104      12.332 -19.043 -35.944  1.00 94.32           C  
ATOM    835  CB  VAL A 104      10.307 -18.947 -34.431  1.00 94.32           C  
ATOM    836  O   VAL A 104      13.259 -19.314 -35.184  1.00 94.32           O  
ATOM    837  CG1 VAL A 104      10.193 -17.433 -34.599  1.00 94.32           C  
ATOM    838  CG2 VAL A 104       8.892 -19.489 -34.205  1.00 94.32           C  
ATOM    839  N   ILE A 105      12.476 -18.263 -37.014  1.00 92.80           N  
ATOM    840  CA  ILE A 105      13.723 -17.583 -37.392  1.00 92.80           C  
ATOM    841  C   ILE A 105      13.424 -16.093 -37.534  1.00 92.80           C  
ATOM    842  CB  ILE A 105      14.330 -18.169 -38.689  1.00 92.80           C  
ATOM    843  O   ILE A 105      12.565 -15.704 -38.322  1.00 92.80           O  
ATOM    844  CG1 ILE A 105      14.537 -19.699 -38.578  1.00 92.80           C  
ATOM    845  CG2 ILE A 105      15.658 -17.457 -39.013  1.00 92.80           C  
ATOM    846  CD1 ILE A 105      15.005 -20.364 -39.878  1.00 92.80           C  
ATOM    847  N   TRP A 106      14.118 -15.257 -36.771  1.00 89.82           N  
ATOM    848  CA  TRP A 106      13.989 -13.803 -36.845  1.00 89.82           C  
ATOM    849  C   TRP A 106      15.045 -13.241 -37.795  1.00 89.82           C  
ATOM    850  CB  TRP A 106      14.120 -13.215 -35.436  1.00 89.82           C  
ATOM    851  O   TRP A 106      16.213 -13.603 -37.676  1.00 89.82           O  
ATOM    852  CG  TRP A 106      13.000 -13.566 -34.504  1.00 89.82           C  
ATOM    853  CD1 TRP A 106      12.914 -14.679 -33.736  1.00 89.82           C  
ATOM    854  CD2 TRP A 106      11.773 -12.819 -34.259  1.00 89.82           C  
ATOM    855  CE2 TRP A 106      10.989 -13.539 -33.310  1.00 89.82           C  
ATOM    856  CE3 TRP A 106      11.227 -11.621 -34.768  1.00 89.82           C  
ATOM    857  NE1 TRP A 106      11.727 -14.666 -33.026  1.00 89.82           N  
ATOM    858  CH2 TRP A 106       9.225 -11.894 -33.400  1.00 89.82           C  
ATOM    859  CZ2 TRP A 106       9.739 -13.087 -32.875  1.00 89.82           C  
ATOM    860  CZ3 TRP A 106       9.958 -11.170 -34.354  1.00 89.82           C  
ATOM    861  N   TYR A 107      14.652 -12.354 -38.709  1.00 80.33           N  
ATOM    862  CA  TYR A 107      15.584 -11.644 -39.585  1.00 80.33           C  
ATOM    863  C   TYR A 107      15.857 -10.244 -39.017  1.00 80.33           C  
ATOM    864  CB  TYR A 107      15.030 -11.600 -41.017  1.00 80.33           C  
ATOM    865  O   TYR A 107      14.932  -9.439 -38.873  1.00 80.33           O  
ATOM    866  CG  TYR A 107      14.859 -12.965 -41.663  1.00 80.33           C  
ATOM    867  CD1 TYR A 107      15.974 -13.641 -42.196  1.00 80.33           C  
ATOM    868  CD2 TYR A 107      13.587 -13.562 -41.729  1.00 80.33           C  
ATOM    869  CE1 TYR A 107      15.828 -14.917 -42.777  1.00 80.33           C  
ATOM    870  CE2 TYR A 107      13.437 -14.824 -42.331  1.00 80.33           C  
ATOM    871  OH  TYR A 107      14.410 -16.756 -43.391  1.00 80.33           O  
ATOM    872  CZ  TYR A 107      14.553 -15.517 -42.841  1.00 80.33           C  
ATOM    873  N   SER A 108      17.115  -9.955 -38.676  1.00 60.33           N  
ATOM    874  CA  SER A 108      17.606  -8.593 -38.435  1.00 60.33           C  
ATOM    875  C   SER A 108      18.000  -7.946 -39.764  1.00 60.33           C  
ATOM    876  CB  SER A 108      18.786  -8.591 -37.449  1.00 60.33           C  
ATOM    877  O   SER A 108      18.527  -8.613 -40.646  1.00 60.33           O  
ATOM    878  OG  SER A 108      19.751  -9.581 -37.753  1.00 60.33           O  
ATOM    879  N   GLU A 109      17.770  -6.640 -39.919  1.00 52.67           N  
ATOM    880  CA  GLU A 109      18.193  -5.880 -41.114  1.00 52.67           C  
ATOM    881  C   GLU A 109      19.724  -5.695 -41.211  1.00 52.67           C  
ATOM    882  CB  GLU A 109      17.456  -4.526 -41.167  1.00 52.67           C  
ATOM    883  O   GLU A 109      20.226  -5.137 -42.184  1.00 52.67           O  
ATOM    884  CG  GLU A 109      15.969  -4.690 -41.525  1.00 52.67           C  
ATOM    885  CD  GLU A 109      15.207  -3.355 -41.624  1.00 52.67           C  
ATOM    886  OE1 GLU A 109      14.204  -3.319 -42.372  1.00 52.67           O  
ATOM    887  OE2 GLU A 109      15.580  -2.387 -40.920  1.00 52.67           O  
ATOM    888  N   GLU A 110      20.476  -6.206 -40.238  1.00 44.38           N  
ATOM    889  CA  GLU A 110      21.933  -6.217 -40.215  1.00 44.38           C  
ATOM    890  C   GLU A 110      22.412  -7.660 -40.447  1.00 44.38           C  
ATOM    891  CB  GLU A 110      22.436  -5.597 -38.895  1.00 44.38           C  
ATOM    892  O   GLU A 110      22.194  -8.527 -39.605  1.00 44.38           O  
ATOM    893  CG  GLU A 110      22.060  -4.103 -38.793  1.00 44.38           C  
ATOM    894  CD  GLU A 110      22.531  -3.399 -37.506  1.00 44.38           C  
ATOM    895  OE1 GLU A 110      22.373  -2.155 -37.444  1.00 44.38           O  
ATOM    896  OE2 GLU A 110      22.999  -4.080 -36.567  1.00 44.38           O  
ATOM    897  N   GLU A 111      23.033  -7.879 -41.611  1.00 38.17           N  
ATOM    898  CA  GLU A 111      23.855  -9.041 -41.995  1.00 38.17           C  
ATOM    899  C   GLU A 111      23.123 -10.371 -42.285  1.00 38.17           C  
ATOM    900  CB  GLU A 111      25.071  -9.172 -41.059  1.00 38.17           C  
ATOM    901  O   GLU A 111      22.469 -10.992 -41.455  1.00 38.17           O  
ATOM    902  CG  GLU A 111      25.952  -7.908 -41.160  1.00 38.17           C  
ATOM    903  CD  GLU A 111      27.134  -7.854 -40.181  1.00 38.17           C  
ATOM    904  OE1 GLU A 111      27.998  -6.973 -40.408  1.00 38.17           O  
ATOM    905  OE2 GLU A 111      27.177  -8.656 -39.224  1.00 38.17           O  
ATOM    906  N   GLY A 112      23.255 -10.828 -43.536  1.00 33.18           N  
ATOM    907  CA  GLY A 112      22.659 -12.055 -44.062  1.00 33.18           C  
ATOM    908  C   GLY A 112      23.341 -13.348 -43.605  1.00 33.18           C  
ATOM    909  O   GLY A 112      23.779 -14.121 -44.454  1.00 33.18           O  
ATOM    910  N   GLU A 113      23.378 -13.618 -42.301  1.00 39.22           N  
ATOM    911  CA  GLU A 113      23.804 -14.908 -41.741  1.00 39.22           C  
ATOM    912  C   GLU A 113      22.719 -15.521 -40.838  1.00 39.22           C  
ATOM    913  CB  GLU A 113      25.173 -14.791 -41.041  1.00 39.22           C  
ATOM    914  O   GLU A 113      22.189 -14.892 -39.923  1.00 39.22           O  
ATOM    915  CG  GLU A 113      26.321 -14.999 -42.047  1.00 39.22           C  
ATOM    916  CD  GLU A 113      27.731 -14.946 -41.431  1.00 39.22           C  
ATOM    917  OE1 GLU A 113      28.655 -15.505 -42.070  1.00 39.22           O  
ATOM    918  OE2 GLU A 113      27.895 -14.355 -40.343  1.00 39.22           O  
ATOM    919  N   GLU A 114      22.356 -16.777 -41.120  1.00 36.77           N  
ATOM    920  CA  GLU A 114      21.400 -17.571 -40.345  1.00 36.77           C  
ATOM    921  C   GLU A 114      21.894 -17.789 -38.906  1.00 36.77           C  
ATOM    922  CB  GLU A 114      21.205 -18.956 -41.001  1.00 36.77           C  
ATOM    923  O   GLU A 114      22.842 -18.536 -38.670  1.00 36.77           O  
ATOM    924  CG  GLU A 114      20.298 -18.965 -42.239  1.00 36.77           C  
ATOM    925  CD  GLU A 114      20.139 -20.371 -42.851  1.00 36.77           C  
ATOM    926  OE1 GLU A 114      19.022 -20.662 -43.343  1.00 36.77           O  
ATOM    927  OE2 GLU A 114      21.117 -21.152 -42.833  1.00 36.77           O  
ATOM    928  N   ILE A 115      21.192 -17.236 -37.914  1.00 46.43           N  
ATOM    929  CA  ILE A 115      21.340 -17.671 -36.520  1.00 46.43           C  
ATOM    930  C   ILE A 115      20.289 -18.754 -36.250  1.00 46.43           C  
ATOM    931  CB  ILE A 115      21.313 -16.487 -35.526  1.00 46.43           C  
ATOM    932  O   ILE A 115      19.152 -18.469 -35.869  1.00 46.43           O  
ATOM    933  CG1 ILE A 115      22.380 -15.430 -35.906  1.00 46.43           C  
ATOM    934  CG2 ILE A 115      21.562 -17.015 -34.097  1.00 46.43           C  
ATOM    935  CD1 ILE A 115      22.391 -14.187 -35.007  1.00 46.43           C  
ATOM    936  N   MET A 116      20.660 -20.020 -36.457  1.00 40.55           N  
ATOM    937  CA  MET A 116      19.863 -21.162 -36.000  1.00 40.55           C  
ATOM    938  C   MET A 116      19.993 -21.320 -34.479  1.00 40.55           C  
ATOM    939  CB  MET A 116      20.275 -22.467 -36.705  1.00 40.55           C  
ATOM    940  O   MET A 116      21.065 -21.638 -33.967  1.00 40.55           O  
ATOM    941  CG  MET A 116      19.952 -22.481 -38.203  1.00 40.55           C  
ATOM    942  SD  MET A 116      19.708 -24.153 -38.869  1.00 40.55           S  
ATOM    943  CE  MET A 116      19.553 -23.751 -40.631  1.00 40.55           C  
ATOM    944  N   LEU A 117      18.892 -21.163 -33.739  1.00 50.90           N  
ATOM    945  CA  LEU A 117      18.789 -21.652 -32.362  1.00 50.90           C  
ATOM    946  C   LEU A 117      18.243 -23.092 -32.387  1.00 50.90           C  
ATOM    947  CB  LEU A 117      17.939 -20.693 -31.488  1.00 50.90           C  
ATOM    948  O   LEU A 117      17.034 -23.312 -32.350  1.00 50.90           O  
ATOM    949  CG  LEU A 117      18.725 -20.054 -30.325  1.00 50.90           C  
ATOM    950  CD1 LEU A 117      19.374 -18.739 -30.754  1.00 50.90           C  
ATOM    951  CD2 LEU A 117      17.804 -19.770 -29.135  1.00 50.90           C  
ATOM    952  N   SER A 118      19.124 -24.091 -32.432  1.00 47.01           N  
ATOM    953  CA  SER A 118      18.762 -25.484 -32.134  1.00 47.01           C  
ATOM    954  C   SER A 118      19.901 -26.202 -31.406  1.00 47.01           C  
ATOM    955  CB  SER A 118      18.342 -26.250 -33.399  1.00 47.01           C  
ATOM    956  O   SER A 118      20.966 -26.362 -31.982  1.00 47.01           O  
ATOM    957  OG  SER A 118      19.394 -26.335 -34.337  1.00 47.01           O  
ATOM    958  N   SER A 119      19.624 -26.605 -30.157  1.00 48.40           N  
ATOM    959  CA  SER A 119      20.192 -27.695 -29.322  1.00 48.40           C  
ATOM    960  C   SER A 119      21.696 -28.075 -29.397  1.00 48.40           C  
ATOM    961  CB  SER A 119      19.335 -28.969 -29.445  1.00 48.40           C  
ATOM    962  O   SER A 119      22.250 -28.245 -30.475  1.00 48.40           O  
ATOM    963  OG  SER A 119      18.583 -29.011 -30.644  1.00 48.40           O  
ATOM    964  N   PRO A 120      22.357 -28.341 -28.247  1.00 45.95           N  
ATOM    965  CA  PRO A 120      23.797 -28.615 -28.184  1.00 45.95           C  
ATOM    966  C   PRO A 120      24.161 -30.019 -28.721  1.00 45.95           C  
ATOM    967  CB  PRO A 120      24.153 -28.477 -26.699  1.00 45.95           C  
ATOM    968  O   PRO A 120      23.457 -30.979 -28.395  1.00 45.95           O  
ATOM    969  CG  PRO A 120      22.879 -28.932 -25.986  1.00 45.95           C  
ATOM    970  CD  PRO A 120      21.766 -28.462 -26.920  1.00 45.95           C  
ATOM    971  N   PRO A 121      25.262 -30.188 -29.484  1.00 54.28           N  
ATOM    972  CA  PRO A 121      25.750 -31.501 -29.905  1.00 54.28           C  
ATOM    973  C   PRO A 121      26.727 -32.128 -28.881  1.00 54.28           C  
ATOM    974  CB  PRO A 121      26.403 -31.269 -31.267  1.00 54.28           C  
ATOM    975  O   PRO A 121      27.422 -31.396 -28.172  1.00 54.28           O  
ATOM    976  CG  PRO A 121      26.882 -29.817 -31.214  1.00 54.28           C  
ATOM    977  CD  PRO A 121      26.043 -29.141 -30.125  1.00 54.28           C  
ATOM    978  N   PRO A 122      26.817 -33.473 -28.797  1.00 46.03           N  
ATOM    979  CA  PRO A 122      27.767 -34.177 -27.939  1.00 46.03           C  
ATOM    980  C   PRO A 122      29.169 -34.336 -28.572  1.00 46.03           C  
ATOM    981  CB  PRO A 122      27.101 -35.515 -27.608  1.00 46.03           C  
ATOM    982  O   PRO A 122      29.354 -34.250 -29.781  1.00 46.03           O  
ATOM    983  CG  PRO A 122      26.130 -35.771 -28.763  1.00 46.03           C  
ATOM    984  CD  PRO A 122      25.986 -34.438 -29.499  1.00 46.03           C  
ATOM    985  N   ILE A 123      30.140 -34.568 -27.686  1.00 47.72           N  
ATOM    986  CA  ILE A 123      31.608 -34.660 -27.827  1.00 47.72           C  
ATOM    987  C   ILE A 123      32.081 -35.663 -28.912  1.00 47.72           C  
ATOM    988  CB  ILE A 123      32.126 -35.131 -26.436  1.00 47.72           C  
ATOM    989  O   ILE A 123      31.579 -36.785 -28.917  1.00 47.72           O  
ATOM    990  CG1 ILE A 123      31.723 -34.168 -25.284  1.00 47.72           C  
ATOM    991  CG2 ILE A 123      33.652 -35.337 -26.408  1.00 47.72           C  
ATOM    992  CD1 ILE A 123      31.654 -34.863 -23.916  1.00 47.72           C  
ATOM    993  N   PRO A 124      33.103 -35.348 -29.744  1.00 51.28           N  
ATOM    994  CA  PRO A 124      33.810 -36.333 -30.571  1.00 51.28           C  
ATOM    995  C   PRO A 124      35.183 -36.744 -29.997  1.00 51.28           C  
ATOM    996  CB  PRO A 124      33.953 -35.694 -31.958  1.00 51.28           C  
ATOM    997  O   PRO A 124      36.024 -35.903 -29.677  1.00 51.28           O  
ATOM    998  CG  PRO A 124      33.557 -34.224 -31.772  1.00 51.28           C  
ATOM    999  CD  PRO A 124      33.416 -34.028 -30.261  1.00 51.28           C  
ATOM   1000  N   GLU A 125      35.419 -38.056 -29.928  1.00 47.25           N  
ATOM   1001  CA  GLU A 125      36.713 -38.706 -29.679  1.00 47.25           C  
ATOM   1002  C   GLU A 125      37.660 -38.618 -30.902  1.00 47.25           C  
ATOM   1003  CB  GLU A 125      36.476 -40.189 -29.302  1.00 47.25           C  
ATOM   1004  O   GLU A 125      37.253 -38.876 -32.031  1.00 47.25           O  
ATOM   1005  CG  GLU A 125      36.331 -40.409 -27.786  1.00 47.25           C  
ATOM   1006  CD  GLU A 125      35.863 -41.827 -27.402  1.00 47.25           C  
ATOM   1007  OE1 GLU A 125      36.370 -42.344 -26.380  1.00 47.25           O  
ATOM   1008  OE2 GLU A 125      34.972 -42.365 -28.097  1.00 47.25           O  
ATOM   1009  N   ALA A 126      38.915 -38.220 -30.632  1.00 42.41           N  
ATOM   1010  CA  ALA A 126      40.220 -38.743 -31.103  1.00 42.41           C  
ATOM   1011  C   ALA A 126      40.277 -39.680 -32.347  1.00 42.41           C  
ATOM   1012  CB  ALA A 126      40.768 -39.477 -29.862  1.00 42.41           C  
ATOM   1013  O   ALA A 126      39.487 -40.605 -32.439  1.00 42.41           O  
ATOM   1014  N   VAL A 127      41.240 -39.681 -33.293  1.00 52.08           N  
ATOM   1015  CA  VAL A 127      42.637 -39.187 -33.487  1.00 52.08           C  
ATOM   1016  C   VAL A 127      43.024 -39.500 -34.976  1.00 52.08           C  
ATOM   1017  CB  VAL A 127      43.572 -39.930 -32.483  1.00 52.08           C  
ATOM   1018  O   VAL A 127      42.334 -40.305 -35.603  1.00 52.08           O  
ATOM   1019  CG1 VAL A 127      45.003 -40.337 -32.875  1.00 52.08           C  
ATOM   1020  CG2 VAL A 127      43.758 -39.111 -31.196  1.00 52.08           C  
ATOM   1021  N   PRO A 128      44.081 -38.893 -35.573  1.00 46.33           N  
ATOM   1022  CA  PRO A 128      44.316 -38.767 -37.027  1.00 46.33           C  
ATOM   1023  C   PRO A 128      45.517 -39.583 -37.577  1.00 46.33           C  
ATOM   1024  CB  PRO A 128      44.606 -37.266 -37.152  1.00 46.33           C  
ATOM   1025  O   PRO A 128      46.244 -40.178 -36.789  1.00 46.33           O  
ATOM   1026  CG  PRO A 128      45.435 -36.946 -35.906  1.00 46.33           C  
ATOM   1027  CD  PRO A 128      45.041 -38.022 -34.907  1.00 46.33           C  
ATOM   1028  N   ALA A 129      45.759 -39.549 -38.908  1.00 45.88           N  
ATOM   1029  CA  ALA A 129      47.073 -39.324 -39.572  1.00 45.88           C  
ATOM   1030  C   ALA A 129      47.106 -39.736 -41.074  1.00 45.88           C  
ATOM   1031  CB  ALA A 129      48.229 -40.052 -38.856  1.00 45.88           C  
ATOM   1032  O   ALA A 129      46.559 -40.776 -41.439  1.00 45.88           O  
ATOM   1033  N   THR A 130      47.900 -38.997 -41.877  1.00 43.64           N  
ATOM   1034  CA  THR A 130      48.950 -39.477 -42.831  1.00 43.64           C  
ATOM   1035  C   THR A 130      48.897 -38.935 -44.290  1.00 43.64           C  
ATOM   1036  CB  THR A 130      49.250 -41.001 -42.803  1.00 43.64           C  
ATOM   1037  O   THR A 130      48.026 -39.291 -45.073  1.00 43.64           O  
ATOM   1038  CG2 THR A 130      50.687 -41.339 -43.190  1.00 43.64           C  
ATOM   1039  OG1 THR A 130      49.149 -41.563 -41.516  1.00 43.64           O  
ATOM   1040  N   ASP A 131      49.919 -38.114 -44.597  1.00 42.76           N  
ATOM   1041  CA  ASP A 131      50.774 -37.974 -45.805  1.00 42.76           C  
ATOM   1042  C   ASP A 131      50.382 -37.305 -47.155  1.00 42.76           C  
ATOM   1043  CB  ASP A 131      51.611 -39.248 -46.030  1.00 42.76           C  
ATOM   1044  O   ASP A 131      49.715 -37.881 -48.004  1.00 42.76           O  
ATOM   1045  CG  ASP A 131      52.839 -39.332 -45.111  1.00 42.76           C  
ATOM   1046  OD1 ASP A 131      53.396 -38.251 -44.798  1.00 42.76           O  
ATOM   1047  OD2 ASP A 131      53.247 -40.458 -44.767  1.00 42.76           O  
ATOM   1048  N   SER A 132      51.002 -36.122 -47.366  1.00 46.04           N  
ATOM   1049  CA  SER A 132      52.157 -35.818 -48.264  1.00 46.04           C  
ATOM   1050  C   SER A 132      52.035 -35.720 -49.817  1.00 46.04           C  
ATOM   1051  CB  SER A 132      53.389 -36.621 -47.810  1.00 46.04           C  
ATOM   1052  O   SER A 132      51.144 -36.310 -50.418  1.00 46.04           O  
ATOM   1053  OG  SER A 132      53.768 -36.189 -46.513  1.00 46.04           O  
ATOM   1054  N   PRO A 133      52.919 -34.922 -50.492  1.00 46.02           N  
ATOM   1055  CA  PRO A 133      52.571 -34.116 -51.680  1.00 46.02           C  
ATOM   1056  C   PRO A 133      53.458 -34.302 -52.950  1.00 46.02           C  
ATOM   1057  CB  PRO A 133      52.754 -32.694 -51.119  1.00 46.02           C  
ATOM   1058  O   PRO A 133      54.413 -35.071 -52.973  1.00 46.02           O  
ATOM   1059  CG  PRO A 133      54.040 -32.803 -50.297  1.00 46.02           C  
ATOM   1060  CD  PRO A 133      54.111 -34.282 -49.923  1.00 46.02           C  
ATOM   1061  N   SER A 134      53.196 -33.436 -53.949  1.00 40.91           N  
ATOM   1062  CA  SER A 134      54.076 -32.872 -55.009  1.00 40.91           C  
ATOM   1063  C   SER A 134      54.400 -33.653 -56.301  1.00 40.91           C  
ATOM   1064  CB  SER A 134      55.348 -32.229 -54.422  1.00 40.91           C  
ATOM   1065  O   SER A 134      55.061 -34.680 -56.276  1.00 40.91           O  
ATOM   1066  OG  SER A 134      56.102 -33.080 -53.587  1.00 40.91           O  
ATOM   1067  N   HIS A 135      54.067 -33.048 -57.459  1.00 42.25           N  
ATOM   1068  CA  HIS A 135      54.924 -33.025 -58.657  1.00 42.25           C  
ATOM   1069  C   HIS A 135      54.544 -31.895 -59.640  1.00 42.25           C  
ATOM   1070  CB  HIS A 135      54.989 -34.384 -59.377  1.00 42.25           C  
ATOM   1071  O   HIS A 135      53.376 -31.621 -59.901  1.00 42.25           O  
ATOM   1072  CG  HIS A 135      56.394 -34.939 -59.378  1.00 42.25           C  
ATOM   1073  CD2 HIS A 135      56.865 -35.969 -58.608  1.00 42.25           C  
ATOM   1074  ND1 HIS A 135      57.463 -34.449 -60.099  1.00 42.25           N  
ATOM   1075  CE1 HIS A 135      58.547 -35.172 -59.771  1.00 42.25           C  
ATOM   1076  NE2 HIS A 135      58.232 -36.116 -58.873  1.00 42.25           N  
ATOM   1077  N   SER A 136      55.578 -31.233 -60.153  1.00 41.29           N  
ATOM   1078  CA  SER A 136      55.632 -30.138 -61.130  1.00 41.29           C  
ATOM   1079  C   SER A 136      55.750 -30.649 -62.579  1.00 41.29           C  
ATOM   1080  CB  SER A 136      56.900 -29.337 -60.781  1.00 41.29           C  
ATOM   1081  O   SER A 136      56.194 -31.780 -62.757  1.00 41.29           O  
ATOM   1082  OG  SER A 136      57.994 -30.209 -60.506  1.00 41.29           O  
ATOM   1083  N   LEU A 137      55.434 -29.816 -63.597  1.00 46.77           N  
ATOM   1084  CA  LEU A 137      56.261 -29.562 -64.808  1.00 46.77           C  
ATOM   1085  C   LEU A 137      55.596 -28.624 -65.856  1.00 46.77           C  
ATOM   1086  CB  LEU A 137      56.753 -30.863 -65.484  1.00 46.77           C  
ATOM   1087  O   LEU A 137      54.386 -28.614 -66.044  1.00 46.77           O  
ATOM   1088  CG  LEU A 137      58.141 -31.301 -64.957  1.00 46.77           C  
ATOM   1089  CD1 LEU A 137      58.348 -32.801 -65.144  1.00 46.77           C  
ATOM   1090  CD2 LEU A 137      59.273 -30.555 -65.669  1.00 46.77           C  
ATOM   1091  N   ASN A 138      56.467 -27.837 -66.503  1.00 41.66           N  
ATOM   1092  CA  ASN A 138      56.307 -26.768 -67.513  1.00 41.66           C  
ATOM   1093  C   ASN A 138      55.833 -27.218 -68.918  1.00 41.66           C  
ATOM   1094  CB  ASN A 138      57.736 -26.192 -67.711  1.00 41.66           C  
ATOM   1095  O   ASN A 138      55.979 -28.391 -69.231  1.00 41.66           O  
ATOM   1096  CG  ASN A 138      58.099 -25.003 -66.853  1.00 41.66           C  
ATOM   1097  ND2 ASN A 138      59.375 -24.765 -66.652  1.00 41.66           N  
ATOM   1098  OD1 ASN A 138      57.265 -24.238 -66.415  1.00 41.66           O  
ATOM   1099  N   ILE A 139      55.418 -26.249 -69.770  1.00 46.77           N  
ATOM   1100  CA  ILE A 139      55.766 -25.989 -71.213  1.00 46.77           C  
ATOM   1101  C   ILE A 139      54.865 -24.812 -71.711  1.00 46.77           C  
ATOM   1102  CB  ILE A 139      55.605 -27.256 -72.104  1.00 46.77           C  
ATOM   1103  O   ILE A 139      53.649 -24.920 -71.645  1.00 46.77           O  
ATOM   1104  CG1 ILE A 139      56.831 -28.205 -72.020  1.00 46.77           C  
ATOM   1105  CG2 ILE A 139      55.460 -26.917 -73.602  1.00 46.77           C  
ATOM   1106  CD1 ILE A 139      56.458 -29.685 -72.194  1.00 46.77           C  
ATOM   1107  N   GLN A 140      55.344 -23.569 -71.909  1.00 43.75           N  
ATOM   1108  CA  GLN A 140      55.964 -22.916 -73.096  1.00 43.75           C  
ATOM   1109  C   GLN A 140      55.115 -22.774 -74.394  1.00 43.75           C  
ATOM   1110  CB  GLN A 140      57.380 -23.444 -73.406  1.00 43.75           C  
ATOM   1111  O   GLN A 140      54.921 -23.755 -75.101  1.00 43.75           O  
ATOM   1112  CG  GLN A 140      58.484 -22.622 -72.722  1.00 43.75           C  
ATOM   1113  CD  GLN A 140      59.892 -23.107 -73.067  1.00 43.75           C  
ATOM   1114  NE2 GLN A 140      60.920 -22.410 -72.632  1.00 43.75           N  
ATOM   1115  OE1 GLN A 140      60.111 -24.119 -73.707  1.00 43.75           O  
ATOM   1116  N   ASN A 141      54.722 -21.523 -74.733  1.00 44.77           N  
ATOM   1117  CA  ASN A 141      54.906 -20.783 -76.020  1.00 44.77           C  
ATOM   1118  C   ASN A 141      53.717 -19.838 -76.365  1.00 44.77           C  
ATOM   1119  CB  ASN A 141      55.268 -21.684 -77.219  1.00 44.77           C  
ATOM   1120  O   ASN A 141      52.600 -20.308 -76.524  1.00 44.77           O  
ATOM   1121  CG  ASN A 141      56.719 -22.141 -77.191  1.00 44.77           C  
ATOM   1122  ND2 ASN A 141      57.060 -23.156 -77.948  1.00 44.77           N  
ATOM   1123  OD1 ASN A 141      57.573 -21.573 -76.529  1.00 44.77           O  
ATOM   1124  N   THR A 142      53.815 -18.500 -76.267  1.00 40.28           N  
ATOM   1125  CA  THR A 142      54.392 -17.448 -77.163  1.00 40.28           C  
ATOM   1126  C   THR A 142      53.540 -17.066 -78.392  1.00 40.28           C  
ATOM   1127  CB  THR A 142      55.857 -17.636 -77.625  1.00 40.28           C  
ATOM   1128  O   THR A 142      53.529 -17.810 -79.364  1.00 40.28           O  
ATOM   1129  CG2 THR A 142      56.539 -16.287 -77.870  1.00 40.28           C  
ATOM   1130  OG1 THR A 142      56.664 -18.243 -76.658  1.00 40.28           O  
ATOM   1131  N   ALA A 143      52.920 -15.869 -78.368  1.00 43.04           N  
ATOM   1132  CA  ALA A 143      52.748 -14.910 -79.492  1.00 43.04           C  
ATOM   1133  C   ALA A 143      51.970 -13.648 -79.012  1.00 43.04           C  
ATOM   1134  CB  ALA A 143      52.026 -15.556 -80.686  1.00 43.04           C  
ATOM   1135  O   ALA A 143      50.756 -13.683 -78.855  1.00 43.04           O  
ATOM   1136  N   THR A 144      52.667 -12.636 -78.476  1.00 45.67           N  
ATOM   1137  CA  THR A 144      52.856 -11.249 -78.997  1.00 45.67           C  
ATOM   1138  C   THR A 144      51.611 -10.342 -79.232  1.00 45.67           C  
ATOM   1139  CB  THR A 144      53.825 -11.126 -80.189  1.00 45.67           C  
ATOM   1140  O   THR A 144      50.835 -10.616 -80.142  1.00 45.67           O  
ATOM   1141  CG2 THR A 144      55.272 -10.985 -79.709  1.00 45.67           C  
ATOM   1142  OG1 THR A 144      53.761 -12.247 -81.034  1.00 45.67           O  
ATOM   1143  N   PRO A 145      51.480  -9.219 -78.474  1.00 54.75           N  
ATOM   1144  CA  PRO A 145      50.576  -8.052 -78.673  1.00 54.75           C  
ATOM   1145  C   PRO A 145      51.322  -6.942 -79.494  1.00 54.75           C  
ATOM   1146  CB  PRO A 145      50.242  -7.724 -77.208  1.00 54.75           C  
ATOM   1147  O   PRO A 145      52.316  -7.343 -80.107  1.00 54.75           O  
ATOM   1148  CG  PRO A 145      51.580  -7.866 -76.493  1.00 54.75           C  
ATOM   1149  CD  PRO A 145      52.263  -8.982 -77.264  1.00 54.75           C  
ATOM   1150  N   PRO A 146      51.015  -5.605 -79.543  1.00 49.67           N  
ATOM   1151  CA  PRO A 146      50.092  -4.734 -78.764  1.00 49.67           C  
ATOM   1152  C   PRO A 146      49.387  -3.578 -79.542  1.00 49.67           C  
ATOM   1153  CB  PRO A 146      51.088  -4.083 -77.792  1.00 49.67           C  
ATOM   1154  O   PRO A 146      49.691  -3.342 -80.698  1.00 49.67           O  
ATOM   1155  CG  PRO A 146      52.291  -3.774 -78.698  1.00 49.67           C  
ATOM   1156  CD  PRO A 146      52.127  -4.708 -79.897  1.00 49.67           C  
ATOM   1157  N   GLU A 147      48.499  -2.805 -78.889  1.00 39.58           N  
ATOM   1158  CA  GLU A 147      48.577  -1.321 -78.830  1.00 39.58           C  
ATOM   1159  C   GLU A 147      47.551  -0.719 -77.845  1.00 39.58           C  
ATOM   1160  CB  GLU A 147      48.491  -0.589 -80.193  1.00 39.58           C  
ATOM   1161  O   GLU A 147      46.432  -1.204 -77.693  1.00 39.58           O  
ATOM   1162  CG  GLU A 147      49.682   0.386 -80.305  1.00 39.58           C  
ATOM   1163  CD  GLU A 147      49.859   1.044 -81.683  1.00 39.58           C  
ATOM   1164  OE1 GLU A 147      50.602   2.051 -81.726  1.00 39.58           O  
ATOM   1165  OE2 GLU A 147      49.276   0.546 -82.670  1.00 39.58           O  
ATOM   1166  N   GLN A 148      47.978   0.316 -77.118  1.00 39.19           N  
ATOM   1167  CA  GLN A 148      47.303   0.931 -75.971  1.00 39.19           C  
ATOM   1168  C   GLN A 148      46.299   2.018 -76.381  1.00 39.19           C  
ATOM   1169  CB  GLN A 148      48.369   1.585 -75.070  1.00 39.19           C  
ATOM   1170  O   GLN A 148      46.534   2.782 -77.312  1.00 39.19           O  
ATOM   1171  CG  GLN A 148      49.308   0.594 -74.365  1.00 39.19           C  
ATOM   1172  CD  GLN A 148      50.484   1.283 -73.672  1.00 39.19           C  
ATOM   1173  NE2 GLN A 148      51.098   0.653 -72.695  1.00 39.19           N  
ATOM   1174  OE1 GLN A 148      50.889   2.387 -73.985  1.00 39.19           O  
ATOM   1175  N   SER A 149      45.252   2.199 -75.572  1.00 43.02           N  
ATOM   1176  CA  SER A 149      44.542   3.480 -75.460  1.00 43.02           C  
ATOM   1177  C   SER A 149      44.207   3.784 -73.982  1.00 43.02           C  
ATOM   1178  CB  SER A 149      43.352   3.549 -76.425  1.00 43.02           C  
ATOM   1179  O   SER A 149      44.128   2.857 -73.172  1.00 43.02           O  
ATOM   1180  OG  SER A 149      42.430   2.503 -76.218  1.00 43.02           O  
ATOM   1181  N   PRO A 150      44.150   5.067 -73.568  1.00 40.39           N  
ATOM   1182  CA  PRO A 150      44.567   5.490 -72.229  1.00 40.39           C  
ATOM   1183  C   PRO A 150      43.433   5.690 -71.205  1.00 40.39           C  
ATOM   1184  CB  PRO A 150      45.337   6.790 -72.478  1.00 40.39           C  
ATOM   1185  O   PRO A 150      42.279   5.953 -71.529  1.00 40.39           O  
ATOM   1186  CG  PRO A 150      44.544   7.428 -73.617  1.00 40.39           C  
ATOM   1187  CD  PRO A 150      44.041   6.237 -74.431  1.00 40.39           C  
ATOM   1188  N   VAL A 151      43.837   5.650 -69.931  1.00 40.57           N  
ATOM   1189  CA  VAL A 151      43.078   5.877 -68.688  1.00 40.57           C  
ATOM   1190  C   VAL A 151      42.509   7.304 -68.564  1.00 40.57           C  
ATOM   1191  CB  VAL A 151      44.054   5.630 -67.507  1.00 40.57           C  
ATOM   1192  O   VAL A 151      43.276   8.263 -68.558  1.00 40.57           O  
ATOM   1193  CG1 VAL A 151      43.449   5.923 -66.126  1.00 40.57           C  
ATOM   1194  CG2 VAL A 151      44.567   4.182 -67.492  1.00 40.57           C  
ATOM   1195  N   LYS A 152      41.194   7.438 -68.317  1.00 39.02           N  
ATOM   1196  CA  LYS A 152      40.495   8.577 -67.656  1.00 39.02           C  
ATOM   1197  C   LYS A 152      39.176   8.027 -67.066  1.00 39.02           C  
ATOM   1198  CB  LYS A 152      40.161   9.695 -68.679  1.00 39.02           C  
ATOM   1199  O   LYS A 152      38.494   7.298 -67.759  1.00 39.02           O  
ATOM   1200  CG  LYS A 152      41.369  10.483 -69.221  1.00 39.02           C  
ATOM   1201  CD  LYS A 152      40.969  11.664 -70.116  1.00 39.02           C  
ATOM   1202  CE  LYS A 152      42.236  12.375 -70.616  1.00 39.02           C  
ATOM   1203  NZ  LYS A 152      41.932  13.416 -71.632  1.00 39.02           N  
ATOM   1204  N   SER A 153      38.679   8.294 -65.857  1.00 45.40           N  
ATOM   1205  CA  SER A 153      39.074   9.147 -64.737  1.00 45.40           C  
ATOM   1206  C   SER A 153      38.334   8.670 -63.465  1.00 45.40           C  
ATOM   1207  CB  SER A 153      38.692  10.603 -65.045  1.00 45.40           C  
ATOM   1208  O   SER A 153      37.153   8.329 -63.510  1.00 45.40           O  
ATOM   1209  OG  SER A 153      37.301  10.757 -65.254  1.00 45.40           O  
ATOM   1210  N   LYS A 154      39.018   8.663 -62.313  1.00 46.44           N  
ATOM   1211  CA  LYS A 154      38.509   8.294 -60.972  1.00 46.44           C  
ATOM   1212  C   LYS A 154      37.592   9.369 -60.342  1.00 46.44           C  
ATOM   1213  CB  LYS A 154      39.706   7.975 -60.041  1.00 46.44           C  
ATOM   1214  O   LYS A 154      37.807   9.772 -59.204  1.00 46.44           O  
ATOM   1215  CG  LYS A 154      40.354   6.596 -60.218  1.00 46.44           C  
ATOM   1216  CD  LYS A 154      41.521   6.451 -59.220  1.00 46.44           C  
ATOM   1217  CE  LYS A 154      42.014   5.001 -59.122  1.00 46.44           C  
ATOM   1218  NZ  LYS A 154      43.144   4.858 -58.164  1.00 46.44           N  
ATOM   1219  N   ARG A 155      36.588   9.883 -61.061  1.00 51.10           N  
ATOM   1220  CA  ARG A 155      35.653  10.906 -60.525  1.00 51.10           C  
ATOM   1221  C   ARG A 155      34.196  10.461 -60.391  1.00 51.10           C  
ATOM   1222  CB  ARG A 155      35.804  12.232 -61.294  1.00 51.10           C  
ATOM   1223  O   ARG A 155      33.414  11.175 -59.779  1.00 51.10           O  
ATOM   1224  CG  ARG A 155      36.909  13.103 -60.675  1.00 51.10           C  
ATOM   1225  CD  ARG A 155      36.980  14.474 -61.361  1.00 51.10           C  
ATOM   1226  NE  ARG A 155      37.705  15.460 -60.533  1.00 51.10           N  
ATOM   1227  NH1 ARG A 155      37.705  17.196 -62.039  1.00 51.10           N  
ATOM   1228  NH2 ARG A 155      38.541  17.512 -59.997  1.00 51.10           N  
ATOM   1229  CZ  ARG A 155      37.980  16.711 -60.860  1.00 51.10           C  
ATOM   1230  N   PHE A 156      33.840   9.281 -60.896  1.00 52.48           N  
ATOM   1231  CA  PHE A 156      32.459   8.784 -60.839  1.00 52.48           C  
ATOM   1232  C   PHE A 156      32.144   7.952 -59.583  1.00 52.48           C  
ATOM   1233  CB  PHE A 156      32.135   8.045 -62.146  1.00 52.48           C  
ATOM   1234  O   PHE A 156      30.987   7.840 -59.194  1.00 52.48           O  
ATOM   1235  CG  PHE A 156      30.888   8.588 -62.812  1.00 52.48           C  
ATOM   1236  CD1 PHE A 156      29.643   7.972 -62.586  1.00 52.48           C  
ATOM   1237  CD2 PHE A 156      30.966   9.736 -63.624  1.00 52.48           C  
ATOM   1238  CE1 PHE A 156      28.483   8.495 -63.183  1.00 52.48           C  
ATOM   1239  CE2 PHE A 156      29.803  10.260 -64.217  1.00 52.48           C  
ATOM   1240  CZ  PHE A 156      28.562   9.638 -63.997  1.00 52.48           C  
ATOM   1241  N   THR A 157      33.162   7.421 -58.899  1.00 62.20           N  
ATOM   1242  CA  THR A 157      32.982   6.634 -57.667  1.00 62.20           C  
ATOM   1243  C   THR A 157      32.843   7.507 -56.419  1.00 62.20           C  
ATOM   1244  CB  THR A 157      34.130   5.632 -57.490  1.00 62.20           C  
ATOM   1245  O   THR A 157      32.083   7.168 -55.520  1.00 62.20           O  
ATOM   1246  CG2 THR A 157      34.069   4.515 -58.532  1.00 62.20           C  
ATOM   1247  OG1 THR A 157      35.380   6.275 -57.653  1.00 62.20           O  
ATOM   1248  N   THR A 158      33.498   8.670 -56.364  1.00 70.03           N  
ATOM   1249  CA  THR A 158      33.396   9.591 -55.218  1.00 70.03           C  
ATOM   1250  C   THR A 158      32.038  10.283 -55.121  1.00 70.03           C  
ATOM   1251  CB  THR A 158      34.500  10.656 -55.259  1.00 70.03           C  
ATOM   1252  O   THR A 158      31.581  10.539 -54.011  1.00 70.03           O  
ATOM   1253  CG2 THR A 158      35.858  10.074 -54.872  1.00 70.03           C  
ATOM   1254  OG1 THR A 158      34.632  11.185 -56.562  1.00 70.03           O  
ATOM   1255  N   PHE A 159      31.370  10.548 -56.251  1.00 80.63           N  
ATOM   1256  CA  PHE A 159      30.027  11.137 -56.253  1.00 80.63           C  
ATOM   1257  C   PHE A 159      28.996  10.200 -55.614  1.00 80.63           C  
ATOM   1258  CB  PHE A 159      29.621  11.514 -57.684  1.00 80.63           C  
ATOM   1259  O   PHE A 159      28.255  10.621 -54.734  1.00 80.63           O  
ATOM   1260  CG  PHE A 159      28.254  12.171 -57.757  1.00 80.63           C  
ATOM   1261  CD1 PHE A 159      27.112  11.406 -58.066  1.00 80.63           C  
ATOM   1262  CD2 PHE A 159      28.116  13.542 -57.466  1.00 80.63           C  
ATOM   1263  CE1 PHE A 159      25.843  12.010 -58.088  1.00 80.63           C  
ATOM   1264  CE2 PHE A 159      26.846  14.146 -57.492  1.00 80.63           C  
ATOM   1265  CZ  PHE A 159      25.709  13.380 -57.803  1.00 80.63           C  
ATOM   1266  N   TRP A 160      28.995   8.918 -55.995  1.00 82.02           N  
ATOM   1267  CA  TRP A 160      28.076   7.926 -55.426  1.00 82.02           C  
ATOM   1268  C   TRP A 160      28.335   7.655 -53.940  1.00 82.02           C  
ATOM   1269  CB  TRP A 160      28.137   6.640 -56.255  1.00 82.02           C  
ATOM   1270  O   TRP A 160      27.382   7.517 -53.178  1.00 82.02           O  
ATOM   1271  CG  TRP A 160      27.143   6.591 -57.371  1.00 82.02           C  
ATOM   1272  CD1 TRP A 160      27.350   6.930 -58.664  1.00 82.02           C  
ATOM   1273  CD2 TRP A 160      25.753   6.155 -57.295  1.00 82.02           C  
ATOM   1274  CE2 TRP A 160      25.189   6.181 -58.602  1.00 82.02           C  
ATOM   1275  CE3 TRP A 160      24.909   5.756 -56.244  1.00 82.02           C  
ATOM   1276  NE1 TRP A 160      26.194   6.699 -59.391  1.00 82.02           N  
ATOM   1277  CH2 TRP A 160      23.083   5.299 -57.800  1.00 82.02           C  
ATOM   1278  CZ2 TRP A 160      23.880   5.752 -58.865  1.00 82.02           C  
ATOM   1279  CZ3 TRP A 160      23.593   5.322 -56.491  1.00 82.02           C  
ATOM   1280  N   VAL A 161      29.600   7.654 -53.504  1.00 84.01           N  
ATOM   1281  CA  VAL A 161      29.945   7.527 -52.076  1.00 84.01           C  
ATOM   1282  C   VAL A 161      29.408   8.715 -51.271  1.00 84.01           C  
ATOM   1283  CB  VAL A 161      31.465   7.354 -51.889  1.00 84.01           C  
ATOM   1284  O   VAL A 161      28.770   8.511 -50.242  1.00 84.01           O  
ATOM   1285  CG1 VAL A 161      31.892   7.403 -50.417  1.00 84.01           C  
ATOM   1286  CG2 VAL A 161      31.928   6.001 -52.446  1.00 84.01           C  
ATOM   1287  N   TRP A 162      29.595   9.951 -51.748  1.00 87.77           N  
ATOM   1288  CA  TRP A 162      29.044  11.137 -51.079  1.00 87.77           C  
ATOM   1289  C   TRP A 162      27.514  11.196 -51.130  1.00 87.77           C  
ATOM   1290  CB  TRP A 162      29.669  12.410 -51.660  1.00 87.77           C  
ATOM   1291  O   TRP A 162      26.897  11.634 -50.161  1.00 87.77           O  
ATOM   1292  CG  TRP A 162      30.895  12.859 -50.930  1.00 87.77           C  
ATOM   1293  CD1 TRP A 162      32.174  12.558 -51.245  1.00 87.77           C  
ATOM   1294  CD2 TRP A 162      30.957  13.654 -49.707  1.00 87.77           C  
ATOM   1295  CE2 TRP A 162      32.327  13.816 -49.344  1.00 87.77           C  
ATOM   1296  CE3 TRP A 162      29.990  14.238 -48.862  1.00 87.77           C  
ATOM   1297  NE1 TRP A 162      33.025  13.127 -50.314  1.00 87.77           N  
ATOM   1298  CH2 TRP A 162      31.734  15.110 -47.388  1.00 87.77           C  
ATOM   1299  CZ2 TRP A 162      32.722  14.533 -48.206  1.00 87.77           C  
ATOM   1300  CZ3 TRP A 162      30.374  14.959 -47.715  1.00 87.77           C  
ATOM   1301  N   PHE A 163      26.897  10.723 -52.216  1.00 90.29           N  
ATOM   1302  CA  PHE A 163      25.442  10.641 -52.339  1.00 90.29           C  
ATOM   1303  C   PHE A 163      24.843   9.684 -51.301  1.00 90.29           C  
ATOM   1304  CB  PHE A 163      25.068  10.235 -53.770  1.00 90.29           C  
ATOM   1305  O   PHE A 163      23.951  10.084 -50.556  1.00 90.29           O  
ATOM   1306  CG  PHE A 163      23.572  10.155 -53.994  1.00 90.29           C  
ATOM   1307  CD1 PHE A 163      22.912   8.912 -53.947  1.00 90.29           C  
ATOM   1308  CD2 PHE A 163      22.832  11.333 -54.212  1.00 90.29           C  
ATOM   1309  CE1 PHE A 163      21.518   8.849 -54.118  1.00 90.29           C  
ATOM   1310  CE2 PHE A 163      21.438  11.268 -54.385  1.00 90.29           C  
ATOM   1311  CZ  PHE A 163      20.781  10.026 -54.336  1.00 90.29           C  
ATOM   1312  N   PHE A 164      25.369   8.459 -51.183  1.00 92.23           N  
ATOM   1313  CA  PHE A 164      24.905   7.509 -50.166  1.00 92.23           C  
ATOM   1314  C   PHE A 164      25.232   7.963 -48.738  1.00 92.23           C  
ATOM   1315  CB  PHE A 164      25.481   6.115 -50.439  1.00 92.23           C  
ATOM   1316  O   PHE A 164      24.404   7.783 -47.846  1.00 92.23           O  
ATOM   1317  CG  PHE A 164      24.791   5.349 -51.551  1.00 92.23           C  
ATOM   1318  CD1 PHE A 164      23.413   5.066 -51.461  1.00 92.23           C  
ATOM   1319  CD2 PHE A 164      25.536   4.835 -52.628  1.00 92.23           C  
ATOM   1320  CE1 PHE A 164      22.783   4.282 -52.443  1.00 92.23           C  
ATOM   1321  CE2 PHE A 164      24.913   4.017 -53.586  1.00 92.23           C  
ATOM   1322  CZ  PHE A 164      23.537   3.748 -53.500  1.00 92.23           C  
ATOM   1323  N   PHE A 165      26.382   8.608 -48.513  1.00 92.19           N  
ATOM   1324  CA  PHE A 165      26.723   9.175 -47.206  1.00 92.19           C  
ATOM   1325  C   PHE A 165      25.715  10.251 -46.776  1.00 92.19           C  
ATOM   1326  CB  PHE A 165      28.156   9.721 -47.234  1.00 92.19           C  
ATOM   1327  O   PHE A 165      25.166  10.163 -45.677  1.00 92.19           O  
ATOM   1328  CG  PHE A 165      28.603  10.309 -45.910  1.00 92.19           C  
ATOM   1329  CD1 PHE A 165      28.604  11.704 -45.716  1.00 92.19           C  
ATOM   1330  CD2 PHE A 165      28.988   9.457 -44.858  1.00 92.19           C  
ATOM   1331  CE1 PHE A 165      28.990  12.243 -44.475  1.00 92.19           C  
ATOM   1332  CE2 PHE A 165      29.376   9.996 -43.619  1.00 92.19           C  
ATOM   1333  CZ  PHE A 165      29.376  11.389 -43.427  1.00 92.19           C  
ATOM   1334  N   LEU A 166      25.405  11.215 -47.654  1.00 93.11           N  
ATOM   1335  CA  LEU A 166      24.422  12.271 -47.383  1.00 93.11           C  
ATOM   1336  C   LEU A 166      22.992  11.729 -47.263  1.00 93.11           C  
ATOM   1337  CB  LEU A 166      24.496  13.353 -48.476  1.00 93.11           C  
ATOM   1338  O   LEU A 166      22.234  12.227 -46.433  1.00 93.11           O  
ATOM   1339  CG  LEU A 166      25.742  14.253 -48.400  1.00 93.11           C  
ATOM   1340  CD1 LEU A 166      25.791  15.163 -49.629  1.00 93.11           C  
ATOM   1341  CD2 LEU A 166      25.743  15.143 -47.153  1.00 93.11           C  
ATOM   1342  N   LEU A 167      22.633  10.695 -48.030  1.00 93.76           N  
ATOM   1343  CA  LEU A 167      21.347  10.009 -47.893  1.00 93.76           C  
ATOM   1344  C   LEU A 167      21.226   9.341 -46.514  1.00 93.76           C  
ATOM   1345  CB  LEU A 167      21.188   8.991 -49.038  1.00 93.76           C  
ATOM   1346  O   LEU A 167      20.221   9.539 -45.836  1.00 93.76           O  
ATOM   1347  CG  LEU A 167      19.784   8.362 -49.117  1.00 93.76           C  
ATOM   1348  CD1 LEU A 167      18.764   9.335 -49.713  1.00 93.76           C  
ATOM   1349  CD2 LEU A 167      19.826   7.113 -49.997  1.00 93.76           C  
ATOM   1350  N   SER A 168      22.259   8.618 -46.063  1.00 92.77           N  
ATOM   1351  CA  SER A 168      22.259   7.986 -44.734  1.00 92.77           C  
ATOM   1352  C   SER A 168      22.232   9.022 -43.606  1.00 92.77           C  
ATOM   1353  CB  SER A 168      23.439   7.019 -44.566  1.00 92.77           C  
ATOM   1354  O   SER A 168      21.486   8.861 -42.644  1.00 92.77           O  
ATOM   1355  OG  SER A 168      24.621   7.671 -44.144  1.00 92.77           O  
ATOM   1356  N   LEU A 169      22.964  10.135 -43.756  1.00 93.56           N  
ATOM   1357  CA  LEU A 169      22.960  11.235 -42.794  1.00 93.56           C  
ATOM   1358  C   LEU A 169      21.571  11.883 -42.720  1.00 93.56           C  
ATOM   1359  CB  LEU A 169      24.046  12.252 -43.192  1.00 93.56           C  
ATOM   1360  O   LEU A 169      21.074  12.138 -41.626  1.00 93.56           O  
ATOM   1361  CG  LEU A 169      24.289  13.341 -42.129  1.00 93.56           C  
ATOM   1362  CD1 LEU A 169      25.082  12.800 -40.937  1.00 93.56           C  
ATOM   1363  CD2 LEU A 169      25.078  14.498 -42.742  1.00 93.56           C  
ATOM   1364  N   GLY A 170      20.918  12.094 -43.867  1.00 93.35           N  
ATOM   1365  CA  GLY A 170      19.550  12.604 -43.945  1.00 93.35           C  
ATOM   1366  C   GLY A 170      18.532  11.673 -43.282  1.00 93.35           C  
ATOM   1367  O   GLY A 170      17.685  12.145 -42.526  1.00 93.35           O  
ATOM   1368  N   ILE A 171      18.651  10.357 -43.494  1.00 93.26           N  
ATOM   1369  CA  ILE A 171      17.802   9.347 -42.842  1.00 93.26           C  
ATOM   1370  C   ILE A 171      18.043   9.333 -41.327  1.00 93.26           C  
ATOM   1371  CB  ILE A 171      18.008   7.954 -43.486  1.00 93.26           C  
ATOM   1372  O   ILE A 171      17.078   9.365 -40.569  1.00 93.26           O  
ATOM   1373  CG1 ILE A 171      17.472   7.949 -44.938  1.00 93.26           C  
ATOM   1374  CG2 ILE A 171      17.297   6.854 -42.672  1.00 93.26           C  
ATOM   1375  CD1 ILE A 171      17.953   6.753 -45.770  1.00 93.26           C  
ATOM   1376  N   CYS A 172      19.295   9.368 -40.864  1.00 91.01           N  
ATOM   1377  CA  CYS A 172      19.614   9.442 -39.434  1.00 91.01           C  
ATOM   1378  C   CYS A 172      19.050  10.707 -38.778  1.00 91.01           C  
ATOM   1379  CB  CYS A 172      21.133   9.362 -39.238  1.00 91.01           C  
ATOM   1380  O   CYS A 172      18.433  10.618 -37.719  1.00 91.01           O  
ATOM   1381  SG  CYS A 172      21.623   7.621 -39.118  1.00 91.01           S  
ATOM   1382  N   VAL A 173      19.204  11.880 -39.402  1.00 90.23           N  
ATOM   1383  CA  VAL A 173      18.633  13.133 -38.881  1.00 90.23           C  
ATOM   1384  C   VAL A 173      17.105  13.068 -38.862  1.00 90.23           C  
ATOM   1385  CB  VAL A 173      19.139  14.352 -39.678  1.00 90.23           C  
ATOM   1386  O   VAL A 173      16.500  13.485 -37.877  1.00 90.23           O  
ATOM   1387  CG1 VAL A 173      18.435  15.656 -39.273  1.00 90.23           C  
ATOM   1388  CG2 VAL A 173      20.640  14.571 -39.436  1.00 90.23           C  
ATOM   1389  N   ALA A 174      16.476  12.498 -39.893  1.00 87.55           N  
ATOM   1390  CA  ALA A 174      15.028  12.309 -39.935  1.00 87.55           C  
ATOM   1391  C   ALA A 174      14.540  11.337 -38.853  1.00 87.55           C  
ATOM   1392  CB  ALA A 174      14.619  11.842 -41.335  1.00 87.55           C  
ATOM   1393  O   ALA A 174      13.532  11.620 -38.215  1.00 87.55           O  
ATOM   1394  N   LEU A 175      15.259  10.240 -38.596  1.00 87.63           N  
ATOM   1395  CA  LEU A 175      14.941   9.286 -37.530  1.00 87.63           C  
ATOM   1396  C   LEU A 175      15.112   9.903 -36.141  1.00 87.63           C  
ATOM   1397  CB  LEU A 175      15.826   8.033 -37.662  1.00 87.63           C  
ATOM   1398  O   LEU A 175      14.249   9.714 -35.287  1.00 87.63           O  
ATOM   1399  CG  LEU A 175      15.445   7.087 -38.814  1.00 87.63           C  
ATOM   1400  CD1 LEU A 175      16.497   5.982 -38.919  1.00 87.63           C  
ATOM   1401  CD2 LEU A 175      14.080   6.428 -38.596  1.00 87.63           C  
ATOM   1402  N   VAL A 176      16.178  10.676 -35.912  1.00 83.28           N  
ATOM   1403  CA  VAL A 176      16.377  11.397 -34.646  1.00 83.28           C  
ATOM   1404  C   VAL A 176      15.281  12.447 -34.458  1.00 83.28           C  
ATOM   1405  CB  VAL A 176      17.789  12.008 -34.561  1.00 83.28           C  
ATOM   1406  O   VAL A 176      14.683  12.507 -33.381  1.00 83.28           O  
ATOM   1407  CG1 VAL A 176      17.955  12.911 -33.330  1.00 83.28           C  
ATOM   1408  CG2 VAL A 176      18.849  10.904 -34.445  1.00 83.28           C  
ATOM   1409  N   ALA A 177      14.943  13.211 -35.500  1.00 79.07           N  
ATOM   1410  CA  ALA A 177      13.842  14.171 -35.470  1.00 79.07           C  
ATOM   1411  C   ALA A 177      12.493  13.481 -35.204  1.00 79.07           C  
ATOM   1412  CB  ALA A 177      13.830  14.964 -36.781  1.00 79.07           C  
ATOM   1413  O   ALA A 177      11.747  13.924 -34.337  1.00 79.07           O  
ATOM   1414  N   PHE A 178      12.200  12.358 -35.868  1.00 79.05           N  
ATOM   1415  CA  PHE A 178      10.986  11.573 -35.615  1.00 79.05           C  
ATOM   1416  C   PHE A 178      10.947  11.027 -34.187  1.00 79.05           C  
ATOM   1417  CB  PHE A 178      10.830  10.436 -36.638  1.00 79.05           C  
ATOM   1418  O   PHE A 178       9.936  11.165 -33.509  1.00 79.05           O  
ATOM   1419  CG  PHE A 178       9.694  10.676 -37.608  1.00 79.05           C  
ATOM   1420  CD1 PHE A 178       8.401  10.226 -37.280  1.00 79.05           C  
ATOM   1421  CD2 PHE A 178       9.910  11.372 -38.812  1.00 79.05           C  
ATOM   1422  CE1 PHE A 178       7.332  10.455 -38.161  1.00 79.05           C  
ATOM   1423  CE2 PHE A 178       8.837  11.605 -39.692  1.00 79.05           C  
ATOM   1424  CZ  PHE A 178       7.548  11.142 -39.368  1.00 79.05           C  
ATOM   1425  N   SER A 179      12.063  10.498 -33.678  1.00 73.85           N  
ATOM   1426  CA  SER A 179      12.134   9.983 -32.304  1.00 73.85           C  
ATOM   1427  C   SER A 179      11.940  11.069 -31.240  1.00 73.85           C  
ATOM   1428  CB  SER A 179      13.459   9.251 -32.078  1.00 73.85           C  
ATOM   1429  O   SER A 179      11.485  10.776 -30.138  1.00 73.85           O  
ATOM   1430  OG  SER A 179      14.550  10.145 -31.956  1.00 73.85           O  
ATOM   1431  N   SER A 180      12.258  12.325 -31.573  1.00 66.27           N  
ATOM   1432  CA  SER A 180      12.007  13.485 -30.711  1.00 66.27           C  
ATOM   1433  C   SER A 180      10.629  14.120 -30.935  1.00 66.27           C  
ATOM   1434  CB  SER A 180      13.150  14.507 -30.807  1.00 66.27           C  
ATOM   1435  O   SER A 180      10.162  14.864 -30.075  1.00 66.27           O  
ATOM   1436  OG  SER A 180      13.665  14.683 -32.113  1.00 66.27           O  
ATOM   1437  N   LEU A 181       9.948  13.807 -32.042  1.00 60.01           N  
ATOM   1438  CA  LEU A 181       8.556  14.189 -32.302  1.00 60.01           C  
ATOM   1439  C   LEU A 181       7.557  13.212 -31.651  1.00 60.01           C  
ATOM   1440  CB  LEU A 181       8.354  14.327 -33.827  1.00 60.01           C  
ATOM   1441  O   LEU A 181       6.516  13.661 -31.171  1.00 60.01           O  
ATOM   1442  CG  LEU A 181       8.815  15.697 -34.367  1.00 60.01           C  
ATOM   1443  CD1 LEU A 181       9.274  15.624 -35.824  1.00 60.01           C  
ATOM   1444  CD2 LEU A 181       7.664  16.709 -34.319  1.00 60.01           C  
ATOM   1445  N   ASP A 182       7.896  11.923 -31.550  1.00 55.24           N  
ATOM   1446  CA  ASP A 182       7.025  10.865 -31.005  1.00 55.24           C  
ATOM   1447  C   ASP A 182       6.982  10.785 -29.464  1.00 55.24           C  
ATOM   1448  CB  ASP A 182       7.401   9.506 -31.630  1.00 55.24           C  
ATOM   1449  O   ASP A 182       6.246   9.976 -28.900  1.00 55.24           O  
ATOM   1450  CG  ASP A 182       6.838   9.283 -33.041  1.00 55.24           C  
ATOM   1451  OD1 ASP A 182       5.819   9.921 -33.392  1.00 55.24           O  
ATOM   1452  OD2 ASP A 182       7.416   8.430 -33.755  1.00 55.24           O  
ATOM   1453  N   THR A 183       7.709  11.641 -28.741  1.00 51.67           N  
ATOM   1454  CA  THR A 183       7.568  11.772 -27.276  1.00 51.67           C  
ATOM   1455  C   THR A 183       6.451  12.722 -26.848  1.00 51.67           C  
ATOM   1456  CB  THR A 183       8.887  12.163 -26.602  1.00 51.67           C  
ATOM   1457  O   THR A 183       6.229  12.902 -25.649  1.00 51.67           O  
ATOM   1458  CG2 THR A 183       9.846  10.977 -26.534  1.00 51.67           C  
ATOM   1459  OG1 THR A 183       9.517  13.191 -27.328  1.00 51.67           O  
ATOM   1460  N   ARG A 184       5.704  13.313 -27.790  1.00 49.20           N  
ATOM   1461  CA  ARG A 184       4.502  14.080 -27.451  1.00 49.20           C  
ATOM   1462  C   ARG A 184       3.372  13.118 -27.094  1.00 49.20           C  
ATOM   1463  CB  ARG A 184       4.121  15.050 -28.575  1.00 49.20           C  
ATOM   1464  O   ARG A 184       2.712  12.570 -27.974  1.00 49.20           O  
ATOM   1465  CG  ARG A 184       5.203  16.121 -28.769  1.00 49.20           C  
ATOM   1466  CD  ARG A 184       4.662  17.267 -29.624  1.00 49.20           C  
ATOM   1467  NE  ARG A 184       5.723  18.245 -29.930  1.00 49.20           N  
ATOM   1468  NH1 ARG A 184       4.408  20.122 -30.087  1.00 49.20           N  
ATOM   1469  NH2 ARG A 184       6.605  20.274 -30.452  1.00 49.20           N  
ATOM   1470  CZ  ARG A 184       5.572  19.536 -30.155  1.00 49.20           C  
ATOM   1471  N   LEU A 185       3.162  12.933 -25.790  1.00 52.14           N  
ATOM   1472  CA  LEU A 185       1.952  12.326 -25.233  1.00 52.14           C  
ATOM   1473  C   LEU A 185       0.714  12.913 -25.942  1.00 52.14           C  
ATOM   1474  CB  LEU A 185       1.893  12.604 -23.717  1.00 52.14           C  
ATOM   1475  O   LEU A 185       0.708  14.111 -26.250  1.00 52.14           O  
ATOM   1476  CG  LEU A 185       2.935  11.826 -22.892  1.00 52.14           C  
ATOM   1477  CD1 LEU A 185       3.084  12.446 -21.504  1.00 52.14           C  
ATOM   1478  CD2 LEU A 185       2.533  10.358 -22.724  1.00 52.14           C  
ATOM   1479  N   PRO A 186      -0.306  12.096 -26.252  1.00 48.61           N  
ATOM   1480  CA  PRO A 186      -1.470  12.549 -27.002  1.00 48.61           C  
ATOM   1481  C   PRO A 186      -2.135  13.728 -26.281  1.00 48.61           C  
ATOM   1482  CB  PRO A 186      -2.381  11.318 -27.125  1.00 48.61           C  
ATOM   1483  O   PRO A 186      -2.736  13.564 -25.226  1.00 48.61           O  
ATOM   1484  CG  PRO A 186      -1.950  10.413 -25.969  1.00 48.61           C  
ATOM   1485  CD  PRO A 186      -0.462  10.714 -25.832  1.00 48.61           C  
ATOM   1486  N   MET A 187      -2.030  14.935 -26.850  1.00 44.43           N  
ATOM   1487  CA  MET A 187      -2.793  16.082 -26.360  1.00 44.43           C  
ATOM   1488  C   MET A 187      -4.275  15.834 -26.639  1.00 44.43           C  
ATOM   1489  CB  MET A 187      -2.350  17.406 -27.001  1.00 44.43           C  
ATOM   1490  O   MET A 187      -4.682  15.686 -27.798  1.00 44.43           O  
ATOM   1491  CG  MET A 187      -1.002  17.915 -26.481  1.00 44.43           C  
ATOM   1492  SD  MET A 187      -0.693  19.680 -26.805  1.00 44.43           S  
ATOM   1493  CE  MET A 187      -0.831  19.757 -28.607  1.00 44.43           C  
ATOM   1494  N   SER A 188      -5.084  15.818 -25.581  1.00 45.29           N  
ATOM   1495  CA  SER A 188      -6.538  15.776 -25.700  1.00 45.29           C  
ATOM   1496  C   SER A 188      -7.035  16.980 -26.512  1.00 45.29           C  
ATOM   1497  CB  SER A 188      -7.193  15.757 -24.319  1.00 45.29           C  
ATOM   1498  O   SER A 188      -6.747  18.132 -26.194  1.00 45.29           O  
ATOM   1499  OG  SER A 188      -8.585  15.712 -24.537  1.00 45.29           O  
ATOM   1500  N   LYS A 189      -7.804  16.724 -27.578  1.00 48.27           N  
ATOM   1501  CA  LYS A 189      -8.430  17.761 -28.423  1.00 48.27           C  
ATOM   1502  C   LYS A 189      -9.643  18.439 -27.767  1.00 48.27           C  
ATOM   1503  CB  LYS A 189      -8.788  17.185 -29.806  1.00 48.27           C  
ATOM   1504  O   LYS A 189     -10.281  19.281 -28.400  1.00 48.27           O  
ATOM   1505  CG  LYS A 189      -7.578  17.105 -30.746  1.00 48.27           C  
ATOM   1506  CD  LYS A 189      -8.027  16.600 -32.125  1.00 48.27           C  
ATOM   1507  CE  LYS A 189      -6.840  16.557 -33.091  1.00 48.27           C  
ATOM   1508  NZ  LYS A 189      -7.232  15.984 -34.404  1.00 48.27           N  
ATOM   1509  N   SER A 190      -9.994  18.096 -26.531  1.00 54.49           N  
ATOM   1510  CA  SER A 190     -11.041  18.797 -25.788  1.00 54.49           C  
ATOM   1511  C   SER A 190     -10.503  20.118 -25.234  1.00 54.49           C  
ATOM   1512  CB  SER A 190     -11.571  17.906 -24.666  1.00 54.49           C  
ATOM   1513  O   SER A 190      -9.432  20.139 -24.635  1.00 54.49           O  
ATOM   1514  OG  SER A 190     -10.513  17.549 -23.809  1.00 54.49           O  
ATOM   1515  N   ARG A 191     -11.257  21.216 -25.374  1.00 63.38           N  
ATOM   1516  CA  ARG A 191     -10.980  22.497 -24.695  1.00 63.38           C  
ATOM   1517  C   ARG A 191     -11.234  22.371 -23.184  1.00 63.38           C  
ATOM   1518  CB  ARG A 191     -11.836  23.632 -25.290  1.00 63.38           C  
ATOM   1519  O   ARG A 191     -12.167  22.976 -22.666  1.00 63.38           O  
ATOM   1520  CG  ARG A 191     -11.526  23.998 -26.744  1.00 63.38           C  
ATOM   1521  CD  ARG A 191     -12.451  25.155 -27.146  1.00 63.38           C  
ATOM   1522  NE  ARG A 191     -12.253  25.566 -28.548  1.00 63.38           N  
ATOM   1523  NH1 ARG A 191     -13.911  27.154 -28.605  1.00 63.38           N  
ATOM   1524  NH2 ARG A 191     -12.684  26.774 -30.430  1.00 63.38           N  
ATOM   1525  CZ  ARG A 191     -12.948  26.492 -29.185  1.00 63.38           C  
ATOM   1526  N   ILE A 192     -10.456  21.543 -22.498  1.00 78.63           N  
ATOM   1527  CA  ILE A 192     -10.494  21.402 -21.043  1.00 78.63           C  
ATOM   1528  C   ILE A 192      -9.498  22.404 -20.467  1.00 78.63           C  
ATOM   1529  CB  ILE A 192     -10.226  19.943 -20.610  1.00 78.63           C  
ATOM   1530  O   ILE A 192      -8.349  22.471 -20.901  1.00 78.63           O  
ATOM   1531  CG1 ILE A 192     -11.383  19.039 -21.090  1.00 78.63           C  
ATOM   1532  CG2 ILE A 192     -10.102  19.840 -19.082  1.00 78.63           C  
ATOM   1533  CD1 ILE A 192     -11.146  17.540 -20.855  1.00 78.63           C  
ATOM   1534  N   LEU A 193      -9.956  23.216 -19.516  1.00 87.82           N  
ATOM   1535  CA  LEU A 193      -9.068  24.056 -18.724  1.00 87.82           C  
ATOM   1536  C   LEU A 193      -8.320  23.151 -17.742  1.00 87.82           C  
ATOM   1537  CB  LEU A 193      -9.894  25.141 -18.012  1.00 87.82           C  
ATOM   1538  O   LEU A 193      -8.938  22.565 -16.857  1.00 87.82           O  
ATOM   1539  CG  LEU A 193      -9.058  26.068 -17.109  1.00 87.82           C  
ATOM   1540  CD1 LEU A 193      -8.051  26.898 -17.911  1.00 87.82           C  
ATOM   1541  CD2 LEU A 193      -9.990  27.031 -16.372  1.00 87.82           C  
ATOM   1542  N   LEU A 194      -7.006  23.037 -17.914  1.00 92.90           N  
ATOM   1543  CA  LEU A 194      -6.160  22.266 -17.010  1.00 92.90           C  
ATOM   1544  C   LEU A 194      -6.019  22.991 -15.667  1.00 92.90           C  
ATOM   1545  CB  LEU A 194      -4.790  22.017 -17.660  1.00 92.90           C  
ATOM   1546  O   LEU A 194      -5.753  24.194 -15.632  1.00 92.90           O  
ATOM   1547  CG  LEU A 194      -4.831  21.199 -18.964  1.00 92.90           C  
ATOM   1548  CD1 LEU A 194      -3.414  21.091 -19.518  1.00 92.90           C  
ATOM   1549  CD2 LEU A 194      -5.387  19.790 -18.762  1.00 92.90           C  
ATOM   1550  N   ASN A 195      -6.162  22.256 -14.567  1.00 95.74           N  
ATOM   1551  CA  ASN A 195      -5.930  22.741 -13.214  1.00 95.74           C  
ATOM   1552  C   ASN A 195      -4.519  22.328 -12.753  1.00 95.74           C  
ATOM   1553  CB  ASN A 195      -7.038  22.208 -12.293  1.00 95.74           C  
ATOM   1554  O   ASN A 195      -4.288  21.152 -12.482  1.00 95.74           O  
ATOM   1555  CG  ASN A 195      -6.863  22.642 -10.846  1.00 95.74           C  
ATOM   1556  ND2 ASN A 195      -7.751  22.214  -9.982  1.00 95.74           N  
ATOM   1557  OD1 ASN A 195      -5.944  23.367 -10.477  1.00 95.74           O  
ATOM   1558  N   PRO A 196      -3.559  23.260 -12.592  1.00 96.06           N  
ATOM   1559  CA  PRO A 196      -2.185  22.922 -12.207  1.00 96.06           C  
ATOM   1560  C   PRO A 196      -2.042  22.287 -10.819  1.00 96.06           C  
ATOM   1561  CB  PRO A 196      -1.406  24.241 -12.262  1.00 96.06           C  
ATOM   1562  O   PRO A 196      -0.946  21.815 -10.500  1.00 96.06           O  
ATOM   1563  CG  PRO A 196      -2.231  25.119 -13.197  1.00 96.06           C  
ATOM   1564  CD  PRO A 196      -3.658  24.675 -12.907  1.00 96.06           C  
ATOM   1565  N   ARG A 197      -3.096  22.342  -9.991  1.00 97.41           N  
ATOM   1566  CA  ARG A 197      -3.165  21.743  -8.649  1.00 97.41           C  
ATOM   1567  C   ARG A 197      -3.892  20.396  -8.624  1.00 97.41           C  
ATOM   1568  CB  ARG A 197      -3.799  22.714  -7.642  1.00 97.41           C  
ATOM   1569  O   ARG A 197      -4.106  19.852  -7.550  1.00 97.41           O  
ATOM   1570  CG  ARG A 197      -3.125  24.092  -7.639  1.00 97.41           C  
ATOM   1571  CD  ARG A 197      -3.476  24.883  -6.370  1.00 97.41           C  
ATOM   1572  NE  ARG A 197      -2.829  24.317  -5.168  1.00 97.41           N  
ATOM   1573  NH1 ARG A 197      -0.677  25.030  -5.569  1.00 97.41           N  
ATOM   1574  NH2 ARG A 197      -1.091  23.770  -3.799  1.00 97.41           N  
ATOM   1575  CZ  ARG A 197      -1.546  24.373  -4.852  1.00 97.41           C  
ATOM   1576  N   ASP A 198      -4.264  19.882  -9.785  1.00 97.85           N  
ATOM   1577  CA  ASP A 198      -4.911  18.590  -9.966  1.00 97.85           C  
ATOM   1578  C   ASP A 198      -3.899  17.625 -10.607  1.00 97.85           C  
ATOM   1579  CB  ASP A 198      -6.166  18.858 -10.793  1.00 97.85           C  
ATOM   1580  O   ASP A 198      -3.257  17.974 -11.610  1.00 97.85           O  
ATOM   1581  CG  ASP A 198      -7.082  17.662 -10.979  1.00 97.85           C  
ATOM   1582  OD1 ASP A 198      -6.534  16.561 -11.189  1.00 97.85           O  
ATOM   1583  OD2 ASP A 198      -8.298  17.938 -11.056  1.00 97.85           O  
ATOM   1584  N   ILE A 199      -3.679  16.473  -9.969  1.00 98.21           N  
ATOM   1585  CA  ILE A 199      -2.637  15.506 -10.327  1.00 98.21           C  
ATOM   1586  C   ILE A 199      -3.244  14.114 -10.506  1.00 98.21           C  
ATOM   1587  CB  ILE A 199      -1.486  15.471  -9.288  1.00 98.21           C  
ATOM   1588  O   ILE A 199      -3.821  13.564  -9.574  1.00 98.21           O  
ATOM   1589  CG1 ILE A 199      -0.995  16.895  -8.920  1.00 98.21           C  
ATOM   1590  CG2 ILE A 199      -0.336  14.578  -9.804  1.00 98.21           C  
ATOM   1591  CD1 ILE A 199       0.264  16.953  -8.045  1.00 98.21           C  
ATOM   1592  N   ASP A 200      -3.003  13.497 -11.658  1.00 97.83           N  
ATOM   1593  CA  ASP A 200      -3.279  12.074 -11.873  1.00 97.83           C  
ATOM   1594  C   ASP A 200      -2.039  11.229 -11.537  1.00 97.83           C  
ATOM   1595  CB  ASP A 200      -3.712  11.845 -13.332  1.00 97.83           C  
ATOM   1596  O   ASP A 200      -0.935  11.544 -11.996  1.00 97.83           O  
ATOM   1597  CG  ASP A 200      -5.178  12.186 -13.624  1.00 97.83           C  
ATOM   1598  OD1 ASP A 200      -6.029  12.094 -12.722  1.00 97.83           O  
ATOM   1599  OD2 ASP A 200      -5.531  12.330 -14.818  1.00 97.83           O  
ATOM   1600  N   ILE A 201      -2.195  10.131 -10.789  1.00 98.01           N  
ATOM   1601  CA  ILE A 201      -1.151   9.103 -10.631  1.00 98.01           C  
ATOM   1602  C   ILE A 201      -1.505   7.890 -11.486  1.00 98.01           C  
ATOM   1603  CB  ILE A 201      -0.893   8.689  -9.166  1.00 98.01           C  
ATOM   1604  O   ILE A 201      -2.486   7.206 -11.223  1.00 98.01           O  
ATOM   1605  CG1 ILE A 201      -0.642   9.925  -8.276  1.00 98.01           C  
ATOM   1606  CG2 ILE A 201       0.301   7.708  -9.114  1.00 98.01           C  
ATOM   1607  CD1 ILE A 201      -0.239   9.580  -6.837  1.00 98.01           C  
ATOM   1608  N   ASN A 202      -0.673   7.581 -12.477  1.00 94.80           N  
ATOM   1609  CA  ASN A 202      -0.890   6.467 -13.398  1.00 94.80           C  
ATOM   1610  C   ASN A 202       0.187   5.395 -13.235  1.00 94.80           C  
ATOM   1611  CB  ASN A 202      -0.938   7.008 -14.838  1.00 94.80           C  
ATOM   1612  O   ASN A 202       1.356   5.706 -12.994  1.00 94.80           O  
ATOM   1613  CG  ASN A 202      -2.185   7.831 -15.104  1.00 94.80           C  
ATOM   1614  ND2 ASN A 202      -2.103   8.852 -15.922  1.00 94.80           N  
ATOM   1615  OD1 ASN A 202      -3.258   7.554 -14.618  1.00 94.80           O  
ATOM   1616  N   MET A 203      -0.181   4.133 -13.468  1.00 92.63           N  
ATOM   1617  CA  MET A 203       0.782   3.037 -13.571  1.00 92.63           C  
ATOM   1618  C   MET A 203       0.833   2.470 -14.985  1.00 92.63           C  
ATOM   1619  CB  MET A 203       0.511   1.961 -12.522  1.00 92.63           C  
ATOM   1620  O   MET A 203      -0.155   1.959 -15.508  1.00 92.63           O  
ATOM   1621  CG  MET A 203       1.688   0.985 -12.429  1.00 92.63           C  
ATOM   1622  SD  MET A 203       1.568  -0.180 -11.050  1.00 92.63           S  
ATOM   1623  CE  MET A 203       1.897   0.918  -9.645  1.00 92.63           C  
ATOM   1624  N   VAL A 204       2.015   2.515 -15.591  1.00 86.32           N  
ATOM   1625  CA  VAL A 204       2.268   2.037 -16.952  1.00 86.32           C  
ATOM   1626  C   VAL A 204       3.129   0.779 -16.893  1.00 86.32           C  
ATOM   1627  CB  VAL A 204       2.906   3.143 -17.817  1.00 86.32           C  
ATOM   1628  O   VAL A 204       4.064   0.686 -16.102  1.00 86.32           O  
ATOM   1629  CG1 VAL A 204       3.001   2.712 -19.288  1.00 86.32           C  
ATOM   1630  CG2 VAL A 204       2.100   4.449 -17.769  1.00 86.32           C  
ATOM   1631  N   ASN A 205       2.853  -0.194 -17.764  1.00 81.38           N  
ATOM   1632  CA  ASN A 205       3.635  -1.431 -17.865  1.00 81.38           C  
ATOM   1633  C   ASN A 205       3.691  -2.234 -16.544  1.00 81.38           C  
ATOM   1634  CB  ASN A 205       5.021  -1.098 -18.460  1.00 81.38           C  
ATOM   1635  O   ASN A 205       4.769  -2.602 -16.078  1.00 81.38           O  
ATOM   1636  CG  ASN A 205       5.728  -2.323 -19.002  1.00 81.38           C  
ATOM   1637  ND2 ASN A 205       7.037  -2.358 -18.971  1.00 81.38           N  
ATOM   1638  OD1 ASN A 205       5.124  -3.245 -19.516  1.00 81.38           O  
ATOM   1639  N   LYS A 206       2.518  -2.510 -15.945  1.00 80.09           N  
ATOM   1640  CA  LYS A 206       2.370  -3.335 -14.725  1.00 80.09           C  
ATOM   1641  C   LYS A 206       3.035  -4.719 -14.866  1.00 80.09           C  
ATOM   1642  CB  LYS A 206       0.872  -3.499 -14.379  1.00 80.09           C  
ATOM   1643  O   LYS A 206       3.590  -5.246 -13.905  1.00 80.09           O  
ATOM   1644  CG  LYS A 206       0.167  -2.189 -13.974  1.00 80.09           C  
ATOM   1645  CD  LYS A 206      -1.329  -2.400 -13.672  1.00 80.09           C  
ATOM   1646  CE  LYS A 206      -2.011  -1.085 -13.256  1.00 80.09           C  
ATOM   1647  NZ  LYS A 206      -3.493  -1.200 -13.162  1.00 80.09           N  
ATOM   1648  N   SER A 207       3.022  -5.286 -16.074  1.00 75.78           N  
ATOM   1649  CA  SER A 207       3.637  -6.571 -16.428  1.00 75.78           C  
ATOM   1650  C   SER A 207       5.034  -6.379 -17.032  1.00 75.78           C  
ATOM   1651  CB  SER A 207       2.707  -7.312 -17.398  1.00 75.78           C  
ATOM   1652  O   SER A 207       5.206  -6.326 -18.254  1.00 75.78           O  
ATOM   1653  OG  SER A 207       2.501  -6.511 -18.548  1.00 75.78           O  
ATOM   1654  N   CYS A 208       6.066  -6.288 -16.195  1.00 70.68           N  
ATOM   1655  CA  CYS A 208       7.430  -6.177 -16.701  1.00 70.68           C  
ATOM   1656  C   CYS A 208       8.034  -7.556 -17.002  1.00 70.68           C  
ATOM   1657  CB  CYS A 208       8.287  -5.359 -15.744  1.00 70.68           C  
ATOM   1658  O   CYS A 208       8.207  -8.362 -16.100  1.00 70.68           O  
ATOM   1659  SG  CYS A 208       9.632  -4.575 -16.658  1.00 70.68           S  
ATOM   1660  N   ASN A 209       8.409  -7.818 -18.259  1.00 63.52           N  
ATOM   1661  CA  ASN A 209       8.815  -9.148 -18.764  1.00 63.52           C  
ATOM   1662  C   ASN A 209       7.660 -10.151 -18.864  1.00 63.52           C  
ATOM   1663  CB  ASN A 209      10.016  -9.737 -17.986  1.00 63.52           C  
ATOM   1664  O   ASN A 209       7.864 -11.338 -18.630  1.00 63.52           O  
ATOM   1665  CG  ASN A 209      11.158  -8.773 -17.842  1.00 63.52           C  
ATOM   1666  ND2 ASN A 209      11.992  -8.952 -16.840  1.00 63.52           N  
ATOM   1667  OD1 ASN A 209      11.323  -7.879 -18.657  1.00 63.52           O  
ATOM   1668  N   SER A 210       6.450  -9.667 -19.165  1.00 65.98           N  
ATOM   1669  CA  SER A 210       5.226 -10.487 -19.200  1.00 65.98           C  
ATOM   1670  C   SER A 210       4.896 -11.155 -17.856  1.00 65.98           C  
ATOM   1671  CB  SER A 210       5.261 -11.507 -20.350  1.00 65.98           C  
ATOM   1672  O   SER A 210       4.041 -12.027 -17.787  1.00 65.98           O  
ATOM   1673  OG  SER A 210       5.701 -10.901 -21.556  1.00 65.98           O  
ATOM   1674  N   TRP A 211       5.557 -10.723 -16.778  1.00 53.83           N  
ATOM   1675  CA  TRP A 211       5.351 -11.198 -15.420  1.00 53.83           C  
ATOM   1676  C   TRP A 211       5.273  -9.996 -14.479  1.00 53.83           C  
ATOM   1677  CB  TRP A 211       6.488 -12.155 -15.042  1.00 53.83           C  
ATOM   1678  O   TRP A 211       6.153  -9.138 -14.456  1.00 53.83           O  
ATOM   1679  CG  TRP A 211       6.296 -12.840 -13.727  1.00 53.83           C  
ATOM   1680  CD1 TRP A 211       5.447 -13.869 -13.507  1.00 53.83           C  
ATOM   1681  CD2 TRP A 211       6.928 -12.560 -12.440  1.00 53.83           C  
ATOM   1682  CE2 TRP A 211       6.389 -13.458 -11.470  1.00 53.83           C  
ATOM   1683  CE3 TRP A 211       7.917 -11.654 -12.000  1.00 53.83           C  
ATOM   1684  NE1 TRP A 211       5.490 -14.228 -12.175  1.00 53.83           N  
ATOM   1685  CH2 TRP A 211       7.806 -12.560  -9.730  1.00 53.83           C  
ATOM   1686  CZ2 TRP A 211       6.794 -13.448 -10.129  1.00 53.83           C  
ATOM   1687  CZ3 TRP A 211       8.377 -11.680 -10.668  1.00 53.83           C  
ATOM   1688  N   SER A 212       4.210  -9.889 -13.696  1.00 62.53           N  
ATOM   1689  CA  SER A 212       4.143  -8.901 -12.623  1.00 62.53           C  
ATOM   1690  C   SER A 212       4.890  -9.452 -11.415  1.00 62.53           C  
ATOM   1691  CB  SER A 212       2.684  -8.599 -12.275  1.00 62.53           C  
ATOM   1692  O   SER A 212       4.452 -10.440 -10.828  1.00 62.53           O  
ATOM   1693  OG  SER A 212       1.990  -9.806 -12.038  1.00 62.53           O  
ATOM   1694  N   SER A 213       5.993  -8.817 -11.012  1.00 72.82           N  
ATOM   1695  CA  SER A 213       6.585  -9.122  -9.708  1.00 72.82           C  
ATOM   1696  C   SER A 213       5.619  -8.664  -8.619  1.00 72.82           C  
ATOM   1697  CB  SER A 213       7.952  -8.456  -9.546  1.00 72.82           C  
ATOM   1698  O   SER A 213       5.472  -7.449  -8.459  1.00 72.82           O  
ATOM   1699  OG  SER A 213       8.489  -8.728  -8.260  1.00 72.82           O  
ATOM   1700  N   PRO A 214       4.972  -9.579  -7.865  1.00 77.55           N  
ATOM   1701  CA  PRO A 214       3.958  -9.191  -6.885  1.00 77.55           C  
ATOM   1702  C   PRO A 214       4.546  -8.248  -5.829  1.00 77.55           C  
ATOM   1703  CB  PRO A 214       3.446 -10.507  -6.285  1.00 77.55           C  
ATOM   1704  O   PRO A 214       3.886  -7.321  -5.375  1.00 77.55           O  
ATOM   1705  CG  PRO A 214       4.597 -11.489  -6.497  1.00 77.55           C  
ATOM   1706  CD  PRO A 214       5.206 -11.019  -7.814  1.00 77.55           C  
ATOM   1707  N   TYR A 215       5.836  -8.408  -5.518  1.00 83.58           N  
ATOM   1708  CA  TYR A 215       6.553  -7.585  -4.546  1.00 83.58           C  
ATOM   1709  C   TYR A 215       6.815  -6.158  -5.029  1.00 83.58           C  
ATOM   1710  CB  TYR A 215       7.892  -8.259  -4.226  1.00 83.58           C  
ATOM   1711  O   TYR A 215       6.662  -5.209  -4.266  1.00 83.58           O  
ATOM   1712  CG  TYR A 215       7.797  -9.736  -3.903  1.00 83.58           C  
ATOM   1713  CD1 TYR A 215       6.945 -10.174  -2.872  1.00 83.58           C  
ATOM   1714  CD2 TYR A 215       8.543 -10.672  -4.646  1.00 83.58           C  
ATOM   1715  CE1 TYR A 215       6.879 -11.538  -2.539  1.00 83.58           C  
ATOM   1716  CE2 TYR A 215       8.466 -12.041  -4.327  1.00 83.58           C  
ATOM   1717  OH  TYR A 215       7.592 -13.791  -2.947  1.00 83.58           O  
ATOM   1718  CZ  TYR A 215       7.646 -12.473  -3.264  1.00 83.58           C  
ATOM   1719  N   GLN A 216       7.248  -5.987  -6.282  1.00 87.63           N  
ATOM   1720  CA  GLN A 216       7.487  -4.642  -6.811  1.00 87.63           C  
ATOM   1721  C   GLN A 216       6.177  -3.925  -7.102  1.00 87.63           C  
ATOM   1722  CB  GLN A 216       8.302  -4.682  -8.099  1.00 87.63           C  
ATOM   1723  O   GLN A 216       6.096  -2.716  -6.900  1.00 87.63           O  
ATOM   1724  CG  GLN A 216       9.749  -5.131  -7.904  1.00 87.63           C  
ATOM   1725  CD  GLN A 216      10.550  -4.962  -9.188  1.00 87.63           C  
ATOM   1726  NE2 GLN A 216      11.733  -5.501  -9.262  1.00 87.63           N  
ATOM   1727  OE1 GLN A 216      10.166  -4.349 -10.164  1.00 87.63           O  
ATOM   1728  N   LEU A 217       5.175  -4.668  -7.576  1.00 91.75           N  
ATOM   1729  CA  LEU A 217       3.872  -4.124  -7.911  1.00 91.75           C  
ATOM   1730  C   LEU A 217       3.148  -3.626  -6.656  1.00 91.75           C  
ATOM   1731  CB  LEU A 217       3.076  -5.183  -8.691  1.00 91.75           C  
ATOM   1732  O   LEU A 217       2.776  -2.459  -6.631  1.00 91.75           O  
ATOM   1733  CG  LEU A 217       1.690  -4.695  -9.147  1.00 91.75           C  
ATOM   1734  CD1 LEU A 217       1.782  -3.483 -10.075  1.00 91.75           C  
ATOM   1735  CD2 LEU A 217       0.973  -5.810  -9.903  1.00 91.75           C  
ATOM   1736  N   SER A 218       3.033  -4.444  -5.603  1.00 93.05           N  
ATOM   1737  CA  SER A 218       2.400  -4.023  -4.340  1.00 93.05           C  
ATOM   1738  C   SER A 218       3.140  -2.855  -3.683  1.00 93.05           C  
ATOM   1739  CB  SER A 218       2.280  -5.191  -3.356  1.00 93.05           C  
ATOM   1740  O   SER A 218       2.507  -1.912  -3.215  1.00 93.05           O  
ATOM   1741  OG  SER A 218       3.542  -5.785  -3.107  1.00 93.05           O  
ATOM   1742  N   TYR A 219       4.479  -2.844  -3.732  1.00 95.49           N  
ATOM   1743  CA  TYR A 219       5.263  -1.686  -3.297  1.00 95.49           C  
ATOM   1744  C   TYR A 219       4.932  -0.423  -4.106  1.00 95.49           C  
ATOM   1745  CB  TYR A 219       6.762  -2.005  -3.375  1.00 95.49           C  
ATOM   1746  O   TYR A 219       4.684   0.629  -3.525  1.00 95.49           O  
ATOM   1747  CG  TYR A 219       7.651  -0.794  -3.153  1.00 95.49           C  
ATOM   1748  CD1 TYR A 219       8.515  -0.346  -4.168  1.00 95.49           C  
ATOM   1749  CD2 TYR A 219       7.545  -0.061  -1.959  1.00 95.49           C  
ATOM   1750  CE1 TYR A 219       9.272   0.827  -3.978  1.00 95.49           C  
ATOM   1751  CE2 TYR A 219       8.318   1.096  -1.753  1.00 95.49           C  
ATOM   1752  OH  TYR A 219       9.969   2.632  -2.576  1.00 95.49           O  
ATOM   1753  CZ  TYR A 219       9.195   1.535  -2.763  1.00 95.49           C  
ATOM   1754  N   ALA A 220       4.897  -0.508  -5.438  1.00 95.72           N  
ATOM   1755  CA  ALA A 220       4.581   0.633  -6.295  1.00 95.72           C  
ATOM   1756  C   ALA A 220       3.142   1.141  -6.098  1.00 95.72           C  
ATOM   1757  CB  ALA A 220       4.837   0.230  -7.747  1.00 95.72           C  
ATOM   1758  O   ALA A 220       2.927   2.352  -6.113  1.00 95.72           O  
ATOM   1759  N   ILE A 221       2.184   0.232  -5.883  1.00 96.22           N  
ATOM   1760  CA  ILE A 221       0.797   0.559  -5.526  1.00 96.22           C  
ATOM   1761  C   ILE A 221       0.773   1.325  -4.199  1.00 96.22           C  
ATOM   1762  CB  ILE A 221      -0.076  -0.722  -5.483  1.00 96.22           C  
ATOM   1763  O   ILE A 221       0.228   2.424  -4.152  1.00 96.22           O  
ATOM   1764  CG1 ILE A 221      -0.271  -1.304  -6.904  1.00 96.22           C  
ATOM   1765  CG2 ILE A 221      -1.454  -0.432  -4.861  1.00 96.22           C  
ATOM   1766  CD1 ILE A 221      -0.823  -2.735  -6.928  1.00 96.22           C  
ATOM   1767  N   GLY A 222       1.432   0.809  -3.157  1.00 97.24           N  
ATOM   1768  CA  GLY A 222       1.479   1.469  -1.850  1.00 97.24           C  
ATOM   1769  C   GLY A 222       2.204   2.819  -1.866  1.00 97.24           C  
ATOM   1770  O   GLY A 222       1.799   3.742  -1.169  1.00 97.24           O  
ATOM   1771  N   VAL A 223       3.248   2.982  -2.688  1.00 97.20           N  
ATOM   1772  CA  VAL A 223       3.901   4.290  -2.886  1.00 97.20           C  
ATOM   1773  C   VAL A 223       2.950   5.284  -3.552  1.00 97.20           C  
ATOM   1774  CB  VAL A 223       5.203   4.152  -3.699  1.00 97.20           C  
ATOM   1775  O   VAL A 223       2.908   6.441  -3.138  1.00 97.20           O  
ATOM   1776  CG1 VAL A 223       5.785   5.498  -4.158  1.00 97.20           C  
ATOM   1777  CG2 VAL A 223       6.289   3.484  -2.851  1.00 97.20           C  
ATOM   1778  N   GLY A 224       2.197   4.854  -4.566  1.00 97.53           N  
ATOM   1779  CA  GLY A 224       1.206   5.699  -5.227  1.00 97.53           C  
ATOM   1780  C   GLY A 224       0.095   6.155  -4.286  1.00 97.53           C  
ATOM   1781  O   GLY A 224      -0.139   7.359  -4.180  1.00 97.53           O  
ATOM   1782  N   ASP A 225      -0.502   5.218  -3.545  1.00 98.35           N  
ATOM   1783  CA  ASP A 225      -1.552   5.516  -2.562  1.00 98.35           C  
ATOM   1784  C   ASP A 225      -1.040   6.457  -1.460  1.00 98.35           C  
ATOM   1785  CB  ASP A 225      -2.090   4.207  -1.959  1.00 98.35           C  
ATOM   1786  O   ASP A 225      -1.679   7.456  -1.121  1.00 98.35           O  
ATOM   1787  CG  ASP A 225      -3.303   4.453  -1.045  1.00 98.35           C  
ATOM   1788  OD1 ASP A 225      -4.106   5.360  -1.358  1.00 98.35           O  
ATOM   1789  OD2 ASP A 225      -3.443   3.736  -0.035  1.00 98.35           O  
ATOM   1790  N   LEU A 226       0.183   6.224  -0.968  1.00 98.20           N  
ATOM   1791  CA  LEU A 226       0.796   7.095   0.029  1.00 98.20           C  
ATOM   1792  C   LEU A 226       1.029   8.515  -0.498  1.00 98.20           C  
ATOM   1793  CB  LEU A 226       2.116   6.474   0.500  1.00 98.20           C  
ATOM   1794  O   LEU A 226       0.787   9.482   0.228  1.00 98.20           O  
ATOM   1795  CG  LEU A 226       2.729   7.258   1.669  1.00 98.20           C  
ATOM   1796  CD1 LEU A 226       1.931   7.046   2.954  1.00 98.20           C  
ATOM   1797  CD2 LEU A 226       4.152   6.790   1.888  1.00 98.20           C  
ATOM   1798  N   VAL A 227       1.515   8.663  -1.735  1.00 98.32           N  
ATOM   1799  CA  VAL A 227       1.732   9.978  -2.359  1.00 98.32           C  
ATOM   1800  C   VAL A 227       0.403  10.709  -2.544  1.00 98.32           C  
ATOM   1801  CB  VAL A 227       2.498   9.848  -3.693  1.00 98.32           C  
ATOM   1802  O   VAL A 227       0.316  11.884  -2.177  1.00 98.32           O  
ATOM   1803  CG1 VAL A 227       2.493  11.150  -4.509  1.00 98.32           C  
ATOM   1804  CG2 VAL A 227       3.973   9.504  -3.437  1.00 98.32           C  
ATOM   1805  N   ALA A 228      -0.626  10.027  -3.056  1.00 98.60           N  
ATOM   1806  CA  ALA A 228      -1.956  10.600  -3.242  1.00 98.60           C  
ATOM   1807  C   ALA A 228      -2.558  11.057  -1.911  1.00 98.60           C  
ATOM   1808  CB  ALA A 228      -2.859   9.576  -3.940  1.00 98.60           C  
ATOM   1809  O   ALA A 228      -2.892  12.232  -1.749  1.00 98.60           O  
ATOM   1810  N   THR A 229      -2.606  10.162  -0.925  1.00 98.52           N  
ATOM   1811  CA  THR A 229      -3.166  10.445   0.400  1.00 98.52           C  
ATOM   1812  C   THR A 229      -2.394  11.557   1.112  1.00 98.52           C  
ATOM   1813  CB  THR A 229      -3.206   9.156   1.234  1.00 98.52           C  
ATOM   1814  O   THR A 229      -2.998  12.443   1.720  1.00 98.52           O  
ATOM   1815  CG2 THR A 229      -3.814   9.392   2.613  1.00 98.52           C  
ATOM   1816  OG1 THR A 229      -4.046   8.226   0.593  1.00 98.52           O  
ATOM   1817  N   SER A 230      -1.063  11.592   0.987  1.00 98.30           N  
ATOM   1818  CA  SER A 230      -0.239  12.654   1.580  1.00 98.30           C  
ATOM   1819  C   SER A 230      -0.526  14.027   0.971  1.00 98.30           C  
ATOM   1820  CB  SER A 230       1.250  12.362   1.408  1.00 98.30           C  
ATOM   1821  O   SER A 230      -0.676  15.005   1.703  1.00 98.30           O  
ATOM   1822  OG  SER A 230       1.623  11.195   2.110  1.00 98.30           O  
ATOM   1823  N   LEU A 231      -0.616  14.121  -0.358  1.00 98.47           N  
ATOM   1824  CA  LEU A 231      -0.914  15.382  -1.040  1.00 98.47           C  
ATOM   1825  C   LEU A 231      -2.345  15.849  -0.752  1.00 98.47           C  
ATOM   1826  CB  LEU A 231      -0.654  15.223  -2.545  1.00 98.47           C  
ATOM   1827  O   LEU A 231      -2.516  17.009  -0.381  1.00 98.47           O  
ATOM   1828  CG  LEU A 231       0.834  15.300  -2.932  1.00 98.47           C  
ATOM   1829  CD1 LEU A 231       1.048  14.811  -4.364  1.00 98.47           C  
ATOM   1830  CD2 LEU A 231       1.362  16.739  -2.859  1.00 98.47           C  
ATOM   1831  N   ASN A 232      -3.337  14.960  -0.827  1.00 98.50           N  
ATOM   1832  CA  ASN A 232      -4.731  15.288  -0.515  1.00 98.50           C  
ATOM   1833  C   ASN A 232      -4.908  15.752   0.942  1.00 98.50           C  
ATOM   1834  CB  ASN A 232      -5.602  14.055  -0.827  1.00 98.50           C  
ATOM   1835  O   ASN A 232      -5.655  16.686   1.213  1.00 98.50           O  
ATOM   1836  CG  ASN A 232      -5.837  13.862  -2.314  1.00 98.50           C  
ATOM   1837  ND2 ASN A 232      -5.878  12.641  -2.792  1.00 98.50           N  
ATOM   1838  OD1 ASN A 232      -5.993  14.808  -3.063  1.00 98.50           O  
ATOM   1839  N   THR A 233      -4.185  15.146   1.889  1.00 98.37           N  
ATOM   1840  CA  THR A 233      -4.318  15.469   3.322  1.00 98.37           C  
ATOM   1841  C   THR A 233      -3.555  16.732   3.728  1.00 98.37           C  
ATOM   1842  CB  THR A 233      -3.834  14.292   4.181  1.00 98.37           C  
ATOM   1843  O   THR A 233      -4.026  17.512   4.555  1.00 98.37           O  
ATOM   1844  CG2 THR A 233      -4.077  14.492   5.675  1.00 98.37           C  
ATOM   1845  OG1 THR A 233      -4.519  13.115   3.829  1.00 98.37           O  
ATOM   1846  N   PHE A 234      -2.343  16.930   3.203  1.00 98.11           N  
ATOM   1847  CA  PHE A 234      -1.389  17.914   3.736  1.00 98.11           C  
ATOM   1848  C   PHE A 234      -1.072  19.065   2.781  1.00 98.11           C  
ATOM   1849  CB  PHE A 234      -0.123  17.188   4.201  1.00 98.11           C  
ATOM   1850  O   PHE A 234      -0.153  19.850   3.035  1.00 98.11           O  
ATOM   1851  CG  PHE A 234      -0.360  16.185   5.311  1.00 98.11           C  
ATOM   1852  CD1 PHE A 234      -0.754  16.622   6.590  1.00 98.11           C  
ATOM   1853  CD2 PHE A 234      -0.197  14.811   5.064  1.00 98.11           C  
ATOM   1854  CE1 PHE A 234      -0.979  15.688   7.616  1.00 98.11           C  
ATOM   1855  CE2 PHE A 234      -0.425  13.877   6.087  1.00 98.11           C  
ATOM   1856  CZ  PHE A 234      -0.814  14.314   7.365  1.00 98.11           C  
ATOM   1857  N   SER A 235      -1.810  19.183   1.682  1.00 98.01           N  
ATOM   1858  CA  SER A 235      -1.640  20.258   0.712  1.00 98.01           C  
ATOM   1859  C   SER A 235      -2.984  20.729   0.160  1.00 98.01           C  
ATOM   1860  CB  SER A 235      -0.680  19.795  -0.388  1.00 98.01           C  
ATOM   1861  O   SER A 235      -4.043  20.315   0.610  1.00 98.01           O  
ATOM   1862  OG  SER A 235      -1.336  19.059  -1.389  1.00 98.01           O  
ATOM   1863  N   THR A 236      -2.939  21.630  -0.817  1.00 97.78           N  
ATOM   1864  CA  THR A 236      -4.119  22.027  -1.603  1.00 97.78           C  
ATOM   1865  C   THR A 236      -4.071  21.465  -3.024  1.00 97.78           C  
ATOM   1866  CB  THR A 236      -4.313  23.547  -1.591  1.00 97.78           C  
ATOM   1867  O   THR A 236      -4.657  22.049  -3.938  1.00 97.78           O  
ATOM   1868  CG2 THR A 236      -4.429  24.131  -0.186  1.00 97.78           C  
ATOM   1869  OG1 THR A 236      -3.199  24.197  -2.147  1.00 97.78           O  
ATOM   1870  N   PHE A 237      -3.288  20.404  -3.240  1.00 98.40           N  
ATOM   1871  CA  PHE A 237      -3.380  19.585  -4.442  1.00 98.40           C  
ATOM   1872  C   PHE A 237      -4.530  18.590  -4.285  1.00 98.40           C  
ATOM   1873  CB  PHE A 237      -2.056  18.856  -4.725  1.00 98.40           C  
ATOM   1874  O   PHE A 237      -4.697  18.021  -3.211  1.00 98.40           O  
ATOM   1875  CG  PHE A 237      -0.935  19.764  -5.198  1.00 98.40           C  
ATOM   1876  CD1 PHE A 237      -0.833  20.075  -6.563  1.00 98.40           C  
ATOM   1877  CD2 PHE A 237       0.011  20.288  -4.298  1.00 98.40           C  
ATOM   1878  CE1 PHE A 237       0.188  20.921  -7.030  1.00 98.40           C  
ATOM   1879  CE2 PHE A 237       1.037  21.132  -4.760  1.00 98.40           C  
ATOM   1880  CZ  PHE A 237       1.125  21.452  -6.126  1.00 98.40           C  
ATOM   1881  N   MET A 238      -5.284  18.381  -5.361  1.00 98.39           N  
ATOM   1882  CA  MET A 238      -6.201  17.254  -5.498  1.00 98.39           C  
ATOM   1883  C   MET A 238      -5.488  16.178  -6.307  1.00 98.39           C  
ATOM   1884  CB  MET A 238      -7.504  17.703  -6.174  1.00 98.39           C  
ATOM   1885  O   MET A 238      -4.957  16.467  -7.380  1.00 98.39           O  
ATOM   1886  CG  MET A 238      -8.497  16.546  -6.342  1.00 98.39           C  
ATOM   1887  SD  MET A 238      -9.076  15.812  -4.785  1.00 98.39           S  
ATOM   1888  CE  MET A 238     -10.066  14.447  -5.448  1.00 98.39           C  
ATOM   1889  N   VAL A 239      -5.434  14.961  -5.782  1.00 98.54           N  
ATOM   1890  CA  VAL A 239      -4.741  13.843  -6.415  1.00 98.54           C  
ATOM   1891  C   VAL A 239      -5.697  12.686  -6.629  1.00 98.54           C  
ATOM   1892  CB  VAL A 239      -3.493  13.404  -5.635  1.00 98.54           C  
ATOM   1893  O   VAL A 239      -6.356  12.238  -5.690  1.00 98.54           O  
ATOM   1894  CG1 VAL A 239      -2.689  12.378  -6.442  1.00 98.54           C  
ATOM   1895  CG2 VAL A 239      -2.583  14.602  -5.345  1.00 98.54           C  
ATOM   1896  N   HIS A 240      -5.714  12.196  -7.863  1.00 98.02           N  
ATOM   1897  CA  HIS A 240      -6.491  11.052  -8.308  1.00 98.02           C  
ATOM   1898  C   HIS A 240      -5.545   9.859  -8.500  1.00 98.02           C  
ATOM   1899  CB  HIS A 240      -7.214  11.442  -9.605  1.00 98.02           C  
ATOM   1900  O   HIS A 240      -4.738   9.833  -9.436  1.00 98.02           O  
ATOM   1901  CG  HIS A 240      -8.048  12.694  -9.485  1.00 98.02           C  
ATOM   1902  CD2 HIS A 240      -7.700  13.968  -9.848  1.00 98.02           C  
ATOM   1903  ND1 HIS A 240      -9.303  12.762  -8.940  1.00 98.02           N  
ATOM   1904  CE1 HIS A 240      -9.713  14.037  -8.971  1.00 98.02           C  
ATOM   1905  NE2 HIS A 240      -8.761  14.816  -9.494  1.00 98.02           N  
ATOM   1906  N   ASP A 241      -5.607   8.870  -7.606  1.00 98.12           N  
ATOM   1907  CA  ASP A 241      -4.848   7.625  -7.749  1.00 98.12           C  
ATOM   1908  C   ASP A 241      -5.515   6.708  -8.785  1.00 98.12           C  
ATOM   1909  CB  ASP A 241      -4.625   6.919  -6.397  1.00 98.12           C  
ATOM   1910  O   ASP A 241      -6.392   5.902  -8.480  1.00 98.12           O  
ATOM   1911  CG  ASP A 241      -3.866   5.590  -6.577  1.00 98.12           C  
ATOM   1912  OD1 ASP A 241      -3.262   5.402  -7.659  1.00 98.12           O  
ATOM   1913  OD2 ASP A 241      -3.907   4.722  -5.674  1.00 98.12           O  
ATOM   1914  N   LYS A 242      -5.068   6.820 -10.036  1.00 96.39           N  
ATOM   1915  CA  LYS A 242      -5.532   6.023 -11.176  1.00 96.39           C  
ATOM   1916  C   LYS A 242      -4.709   4.743 -11.369  1.00 96.39           C  
ATOM   1917  CB  LYS A 242      -5.575   6.914 -12.431  1.00 96.39           C  
ATOM   1918  O   LYS A 242      -4.778   4.113 -12.423  1.00 96.39           O  
ATOM   1919  CG  LYS A 242      -6.645   8.008 -12.336  1.00 96.39           C  
ATOM   1920  CD  LYS A 242      -6.708   8.850 -13.614  1.00 96.39           C  
ATOM   1921  CE  LYS A 242      -7.878   9.833 -13.499  1.00 96.39           C  
ATOM   1922  NZ  LYS A 242      -7.878  10.827 -14.594  1.00 96.39           N  
ATOM   1923  N   ILE A 243      -3.947   4.282 -10.371  1.00 95.43           N  
ATOM   1924  CA  ILE A 243      -3.163   3.039 -10.486  1.00 95.43           C  
ATOM   1925  C   ILE A 243      -4.058   1.815 -10.721  1.00 95.43           C  
ATOM   1926  CB  ILE A 243      -2.264   2.851  -9.245  1.00 95.43           C  
ATOM   1927  O   ILE A 243      -3.690   0.931 -11.500  1.00 95.43           O  
ATOM   1928  CG1 ILE A 243      -1.136   3.905  -9.282  1.00 95.43           C  
ATOM   1929  CG2 ILE A 243      -1.676   1.428  -9.177  1.00 95.43           C  
ATOM   1930  CD1 ILE A 243      -0.280   3.944  -8.017  1.00 95.43           C  
ATOM   1931  N   ASN A 244      -5.225   1.741 -10.078  1.00 93.06           N  
ATOM   1932  CA  ASN A 244      -6.200   0.658 -10.269  1.00 93.06           C  
ATOM   1933  C   ASN A 244      -7.219   0.957 -11.387  1.00 93.06           C  
ATOM   1934  CB  ASN A 244      -6.835   0.325  -8.910  1.00 93.06           C  
ATOM   1935  O   ASN A 244      -8.146   0.181 -11.591  1.00 93.06           O  
ATOM   1936  CG  ASN A 244      -7.732  -0.904  -8.932  1.00 93.06           C  
ATOM   1937  ND2 ASN A 244      -7.181  -2.092  -9.038  1.00 93.06           N  
ATOM   1938  OD1 ASN A 244      -8.931  -0.815  -8.752  1.00 93.06           O  
ATOM   1939  N   TYR A 245      -7.014   2.030 -12.153  1.00 90.68           N  
ATOM   1940  CA  TYR A 245      -7.938   2.469 -13.185  1.00 90.68           C  
ATOM   1941  C   TYR A 245      -7.385   2.192 -14.587  1.00 90.68           C  
ATOM   1942  CB  TYR A 245      -8.239   3.949 -12.953  1.00 90.68           C  
ATOM   1943  O   TYR A 245      -6.304   2.651 -14.947  1.00 90.68           O  
ATOM   1944  CG  TYR A 245      -9.365   4.501 -13.787  1.00 90.68           C  
ATOM   1945  CD1 TYR A 245      -9.257   5.803 -14.305  1.00 90.68           C  
ATOM   1946  CD2 TYR A 245     -10.509   3.729 -14.059  1.00 90.68           C  
ATOM   1947  CE1 TYR A 245     -10.314   6.366 -15.035  1.00 90.68           C  
ATOM   1948  CE2 TYR A 245     -11.493   4.246 -14.906  1.00 90.68           C  
ATOM   1949  OH  TYR A 245     -12.500   6.147 -15.981  1.00 90.68           O  
ATOM   1950  CZ  TYR A 245     -11.448   5.593 -15.327  1.00 90.68           C  
ATOM   1951  N   ASN A 246      -8.107   1.394 -15.378  1.00 83.80           N  
ATOM   1952  CA  ASN A 246      -7.621   0.907 -16.676  1.00 83.80           C  
ATOM   1953  C   ASN A 246      -8.186   1.683 -17.884  1.00 83.80           C  
ATOM   1954  CB  ASN A 246      -7.879  -0.607 -16.772  1.00 83.80           C  
ATOM   1955  O   ASN A 246      -7.897   1.319 -19.026  1.00 83.80           O  
ATOM   1956  CG  ASN A 246      -7.155  -1.430 -15.714  1.00 83.80           C  
ATOM   1957  ND2 ASN A 246      -7.837  -2.410 -15.167  1.00 83.80           N  
ATOM   1958  OD1 ASN A 246      -5.987  -1.236 -15.379  1.00 83.80           O  
ATOM   1959  N   ILE A 247      -8.979   2.733 -17.650  1.00 82.59           N  
ATOM   1960  CA  ILE A 247      -9.599   3.552 -18.697  1.00 82.59           C  
ATOM   1961  C   ILE A 247      -8.854   4.889 -18.795  1.00 82.59           C  
ATOM   1962  CB  ILE A 247     -11.117   3.721 -18.445  1.00 82.59           C  
ATOM   1963  O   ILE A 247      -8.569   5.534 -17.790  1.00 82.59           O  
ATOM   1964  CG1 ILE A 247     -11.824   2.347 -18.327  1.00 82.59           C  
ATOM   1965  CG2 ILE A 247     -11.767   4.592 -19.536  1.00 82.59           C  
ATOM   1966  CD1 ILE A 247     -13.313   2.413 -17.957  1.00 82.59           C  
ATOM   1967  N   ASP A 248      -8.534   5.300 -20.022  1.00 81.30           N  
ATOM   1968  CA  ASP A 248      -7.967   6.617 -20.320  1.00 81.30           C  
ATOM   1969  C   ASP A 248      -9.103   7.563 -20.723  1.00 81.30           C  
ATOM   1970  CB  ASP A 248      -6.892   6.477 -21.411  1.00 81.30           C  
ATOM   1971  O   ASP A 248      -9.715   7.398 -21.783  1.00 81.30           O  
ATOM   1972  CG  ASP A 248      -6.155   7.787 -21.721  1.00 81.30           C  
ATOM   1973  OD1 ASP A 248      -5.896   8.558 -20.773  1.00 81.30           O  
ATOM   1974  OD2 ASP A 248      -5.777   7.965 -22.905  1.00 81.30           O  
ATOM   1975  N   GLU A 249      -9.415   8.528 -19.862  1.00 82.31           N  
ATOM   1976  CA  GLU A 249     -10.479   9.506 -20.078  1.00 82.31           C  
ATOM   1977  C   GLU A 249      -9.946  10.945 -20.023  1.00 82.31           C  
ATOM   1978  CB  GLU A 249     -11.649   9.273 -19.112  1.00 82.31           C  
ATOM   1979  O   GLU A 249      -8.969  11.220 -19.318  1.00 82.31           O  
ATOM   1980  CG  GLU A 249     -11.334   9.609 -17.647  1.00 82.31           C  
ATOM   1981  CD  GLU A 249     -12.479   9.201 -16.714  1.00 82.31           C  
ATOM   1982  OE1 GLU A 249     -12.173   8.904 -15.540  1.00 82.31           O  
ATOM   1983  OE2 GLU A 249     -13.640   9.137 -17.173  1.00 82.31           O  
ATOM   1984  N   PRO A 250     -10.566  11.897 -20.748  1.00 82.08           N  
ATOM   1985  CA  PRO A 250     -10.157  13.295 -20.685  1.00 82.08           C  
ATOM   1986  C   PRO A 250     -10.247  13.841 -19.251  1.00 82.08           C  
ATOM   1987  CB  PRO A 250     -11.084  14.042 -21.655  1.00 82.08           C  
ATOM   1988  O   PRO A 250     -11.339  13.953 -18.701  1.00 82.08           O  
ATOM   1989  CG  PRO A 250     -11.582  12.954 -22.603  1.00 82.08           C  
ATOM   1990  CD  PRO A 250     -11.646  11.722 -21.708  1.00 82.08           C  
ATOM   1991  N   SER A 251      -9.105  14.228 -18.678  1.00 84.74           N  
ATOM   1992  CA  SER A 251      -9.006  14.804 -17.330  1.00 84.74           C  
ATOM   1993  C   SER A 251      -8.661  16.298 -17.365  1.00 84.74           C  
ATOM   1994  CB  SER A 251      -7.980  14.030 -16.492  1.00 84.74           C  
ATOM   1995  O   SER A 251      -7.996  16.775 -18.289  1.00 84.74           O  
ATOM   1996  OG  SER A 251      -8.078  14.491 -15.163  1.00 84.74           O  
ATOM   1997  N   SER A 252      -9.090  17.045 -16.342  1.00 91.72           N  
ATOM   1998  CA  SER A 252      -8.623  18.413 -16.067  1.00 91.72           C  
ATOM   1999  C   SER A 252      -7.291  18.463 -15.319  1.00 91.72           C  
ATOM   2000  CB  SER A 252      -9.685  19.224 -15.316  1.00 91.72           C  
ATOM   2001  O   SER A 252      -6.806  19.561 -15.040  1.00 91.72           O  
ATOM   2002  OG  SER A 252     -10.170  18.550 -14.168  1.00 91.72           O  
ATOM   2003  N   SER A 253      -6.688  17.316 -14.999  1.00 94.92           N  
ATOM   2004  CA  SER A 253      -5.424  17.247 -14.267  1.00 94.92           C  
ATOM   2005  C   SER A 253      -4.308  17.978 -15.006  1.00 94.92           C  
ATOM   2006  CB  SER A 253      -5.028  15.799 -13.979  1.00 94.92           C  
ATOM   2007  O   SER A 253      -3.913  17.622 -16.118  1.00 94.92           O  
ATOM   2008  OG  SER A 253      -6.102  15.151 -13.340  1.00 94.92           O  
ATOM   2009  N   GLY A 254      -3.780  19.029 -14.383  1.00 95.66           N  
ATOM   2010  CA  GLY A 254      -2.680  19.813 -14.932  1.00 95.66           C  
ATOM   2011  C   GLY A 254      -1.327  19.130 -14.787  1.00 95.66           C  
ATOM   2012  O   GLY A 254      -0.370  19.581 -15.406  1.00 95.66           O  
ATOM   2013  N   LYS A 255      -1.219  18.061 -13.993  1.00 97.94           N  
ATOM   2014  CA  LYS A 255       0.007  17.264 -13.867  1.00 97.94           C  
ATOM   2015  C   LYS A 255      -0.307  15.776 -13.867  1.00 97.94           C  
ATOM   2016  CB  LYS A 255       0.771  17.651 -12.593  1.00 97.94           C  
ATOM   2017  O   LYS A 255      -1.369  15.361 -13.414  1.00 97.94           O  
ATOM   2018  CG  LYS A 255       1.242  19.110 -12.605  1.00 97.94           C  
ATOM   2019  CD  LYS A 255       1.807  19.551 -11.251  1.00 97.94           C  
ATOM   2020  CE  LYS A 255       2.404  20.965 -11.318  1.00 97.94           C  
ATOM   2021  NZ  LYS A 255       1.546  21.918 -12.058  1.00 97.94           N  
ATOM   2022  N   THR A 256       0.659  14.977 -14.303  1.00 97.54           N  
ATOM   2023  CA  THR A 256       0.570  13.514 -14.251  1.00 97.54           C  
ATOM   2024  C   THR A 256       1.848  12.928 -13.667  1.00 97.54           C  
ATOM   2025  CB  THR A 256       0.273  12.925 -15.637  1.00 97.54           C  
ATOM   2026  O   THR A 256       2.942  13.159 -14.190  1.00 97.54           O  
ATOM   2027  CG2 THR A 256       0.073  11.411 -15.593  1.00 97.54           C  
ATOM   2028  OG1 THR A 256      -0.924  13.469 -16.138  1.00 97.54           O  
ATOM   2029  N   LEU A 257       1.717  12.140 -12.600  1.00 98.09           N  
ATOM   2030  CA  LEU A 257       2.776  11.315 -12.028  1.00 98.09           C  
ATOM   2031  C   LEU A 257       2.659   9.891 -12.588  1.00 98.09           C  
ATOM   2032  CB  LEU A 257       2.676  11.348 -10.494  1.00 98.09           C  
ATOM   2033  O   LEU A 257       1.749   9.145 -12.247  1.00 98.09           O  
ATOM   2034  CG  LEU A 257       3.831  10.619  -9.780  1.00 98.09           C  
ATOM   2035  CD1 LEU A 257       5.160  11.358  -9.962  1.00 98.09           C  
ATOM   2036  CD2 LEU A 257       3.551  10.532  -8.281  1.00 98.09           C  
ATOM   2037  N   SER A 258       3.578   9.496 -13.461  1.00 96.77           N  
ATOM   2038  CA  SER A 258       3.601   8.156 -14.056  1.00 96.77           C  
ATOM   2039  C   SER A 258       4.618   7.263 -13.355  1.00 96.77           C  
ATOM   2040  CB  SER A 258       3.920   8.244 -15.546  1.00 96.77           C  
ATOM   2041  O   SER A 258       5.810   7.579 -13.346  1.00 96.77           O  
ATOM   2042  OG  SER A 258       2.925   8.994 -16.209  1.00 96.77           O  
ATOM   2043  N   ILE A 259       4.162   6.129 -12.827  1.00 96.36           N  
ATOM   2044  CA  ILE A 259       4.995   5.039 -12.311  1.00 96.36           C  
ATOM   2045  C   ILE A 259       5.075   3.959 -13.391  1.00 96.36           C  
ATOM   2046  CB  ILE A 259       4.433   4.481 -10.983  1.00 96.36           C  
ATOM   2047  O   ILE A 259       4.051   3.461 -13.853  1.00 96.36           O  
ATOM   2048  CG1 ILE A 259       4.244   5.602  -9.931  1.00 96.36           C  
ATOM   2049  CG2 ILE A 259       5.377   3.384 -10.454  1.00 96.36           C  
ATOM   2050  CD1 ILE A 259       3.592   5.134  -8.623  1.00 96.36           C  
ATOM   2051  N   ALA A 260       6.277   3.584 -13.817  1.00 92.91           N  
ATOM   2052  CA  ALA A 260       6.472   2.584 -14.859  1.00 92.91           C  
ATOM   2053  C   ALA A 260       7.596   1.609 -14.523  1.00 92.91           C  
ATOM   2054  CB  ALA A 260       6.721   3.293 -16.196  1.00 92.91           C  
ATOM   2055  O   ALA A 260       8.674   2.021 -14.100  1.00 92.91           O  
ATOM   2056  N   PHE A 261       7.394   0.319 -14.786  1.00 91.03           N  
ATOM   2057  CA  PHE A 261       8.485  -0.653 -14.735  1.00 91.03           C  
ATOM   2058  C   PHE A 261       9.200  -0.711 -16.081  1.00 91.03           C  
ATOM   2059  CB  PHE A 261       7.974  -2.021 -14.295  1.00 91.03           C  
ATOM   2060  O   PHE A 261       8.579  -0.909 -17.127  1.00 91.03           O  
ATOM   2061  CG  PHE A 261       7.425  -2.012 -12.887  1.00 91.03           C  
ATOM   2062  CD1 PHE A 261       8.308  -1.927 -11.795  1.00 91.03           C  
ATOM   2063  CD2 PHE A 261       6.035  -2.041 -12.670  1.00 91.03           C  
ATOM   2064  CE1 PHE A 261       7.799  -1.866 -10.488  1.00 91.03           C  
ATOM   2065  CE2 PHE A 261       5.528  -1.996 -11.361  1.00 91.03           C  
ATOM   2066  CZ  PHE A 261       6.411  -1.912 -10.272  1.00 91.03           C  
ATOM   2067  N   VAL A 262      10.520  -0.541 -16.067  1.00 88.97           N  
ATOM   2068  CA  VAL A 262      11.340  -0.483 -17.280  1.00 88.97           C  
ATOM   2069  C   VAL A 262      12.438  -1.538 -17.200  1.00 88.97           C  
ATOM   2070  CB  VAL A 262      11.907   0.932 -17.491  1.00 88.97           C  
ATOM   2071  O   VAL A 262      13.214  -1.580 -16.245  1.00 88.97           O  
ATOM   2072  CG1 VAL A 262      12.687   1.023 -18.812  1.00 88.97           C  
ATOM   2073  CG2 VAL A 262      10.805   2.003 -17.529  1.00 88.97           C  
ATOM   2074  N   ASN A 263      12.519  -2.393 -18.221  1.00 85.65           N  
ATOM   2075  CA  ASN A 263      13.629  -3.330 -18.374  1.00 85.65           C  
ATOM   2076  C   ASN A 263      14.746  -2.688 -19.213  1.00 85.65           C  
ATOM   2077  CB  ASN A 263      13.133  -4.668 -18.957  1.00 85.65           C  
ATOM   2078  O   ASN A 263      14.483  -2.188 -20.307  1.00 85.65           O  
ATOM   2079  CG  ASN A 263      14.187  -5.753 -18.794  1.00 85.65           C  
ATOM   2080  ND2 ASN A 263      13.844  -7.001 -18.761  1.00 85.65           N  
ATOM   2081  OD1 ASN A 263      15.368  -5.501 -18.693  1.00 85.65           O  
ATOM   2082  N   GLN A 264      15.989  -2.738 -18.727  1.00 83.39           N  
ATOM   2083  CA  GLN A 264      17.174  -2.288 -19.470  1.00 83.39           C  
ATOM   2084  C   GLN A 264      17.566  -3.227 -20.621  1.00 83.39           C  
ATOM   2085  CB  GLN A 264      18.363  -2.142 -18.512  1.00 83.39           C  
ATOM   2086  O   GLN A 264      18.290  -2.807 -21.517  1.00 83.39           O  
ATOM   2087  CG  GLN A 264      18.158  -1.042 -17.467  1.00 83.39           C  
ATOM   2088  CD  GLN A 264      19.380  -0.878 -16.572  1.00 83.39           C  
ATOM   2089  NE2 GLN A 264      19.738   0.333 -16.207  1.00 83.39           N  
ATOM   2090  OE1 GLN A 264      20.033  -1.824 -16.175  1.00 83.39           O  
ATOM   2091  N   ARG A 265      17.079  -4.474 -20.610  1.00 82.78           N  
ATOM   2092  CA  ARG A 265      17.303  -5.513 -21.627  1.00 82.78           C  
ATOM   2093  C   ARG A 265      18.785  -5.851 -21.834  1.00 82.78           C  
ATOM   2094  CB  ARG A 265      16.578  -5.158 -22.941  1.00 82.78           C  
ATOM   2095  O   ARG A 265      19.180  -6.208 -22.938  1.00 82.78           O  
ATOM   2096  CG  ARG A 265      15.072  -4.914 -22.774  1.00 82.78           C  
ATOM   2097  CD  ARG A 265      14.472  -4.506 -24.123  1.00 82.78           C  
ATOM   2098  NE  ARG A 265      13.022  -4.254 -24.021  1.00 82.78           N  
ATOM   2099  NH1 ARG A 265      12.708  -3.545 -26.181  1.00 82.78           N  
ATOM   2100  NH2 ARG A 265      10.965  -3.654 -24.790  1.00 82.78           N  
ATOM   2101  CZ  ARG A 265      12.242  -3.819 -24.993  1.00 82.78           C  
ATOM   2102  N   GLN A 266      19.596  -5.769 -20.778  1.00 78.50           N  
ATOM   2103  CA  GLN A 266      21.016  -6.144 -20.829  1.00 78.50           C  
ATOM   2104  C   GLN A 266      21.205  -7.669 -20.826  1.00 78.50           C  
ATOM   2105  CB  GLN A 266      21.769  -5.511 -19.649  1.00 78.50           C  
ATOM   2106  O   GLN A 266      22.159  -8.170 -21.412  1.00 78.50           O  
ATOM   2107  CG  GLN A 266      21.795  -3.976 -19.717  1.00 78.50           C  
ATOM   2108  CD  GLN A 266      22.448  -3.343 -18.492  1.00 78.50           C  
ATOM   2109  NE2 GLN A 266      22.852  -2.095 -18.574  1.00 78.50           N  
ATOM   2110  OE1 GLN A 266      22.589  -3.935 -17.435  1.00 78.50           O  
ATOM   2111  N   TYR A 267      20.296  -8.413 -20.187  1.00 78.96           N  
ATOM   2112  CA  TYR A 267      20.248  -9.878 -20.198  1.00 78.96           C  
ATOM   2113  C   TYR A 267      18.809 -10.386 -19.990  1.00 78.96           C  
ATOM   2114  CB  TYR A 267      21.225 -10.451 -19.153  1.00 78.96           C  
ATOM   2115  O   TYR A 267      17.929  -9.649 -19.533  1.00 78.96           O  
ATOM   2116  CG  TYR A 267      21.030  -9.950 -17.734  1.00 78.96           C  
ATOM   2117  CD1 TYR A 267      21.662  -8.763 -17.313  1.00 78.96           C  
ATOM   2118  CD2 TYR A 267      20.229 -10.673 -16.830  1.00 78.96           C  
ATOM   2119  CE1 TYR A 267      21.481  -8.289 -16.000  1.00 78.96           C  
ATOM   2120  CE2 TYR A 267      20.041 -10.204 -15.518  1.00 78.96           C  
ATOM   2121  OH  TYR A 267      20.478  -8.558 -13.835  1.00 78.96           O  
ATOM   2122  CZ  TYR A 267      20.667  -9.012 -15.100  1.00 78.96           C  
ATOM   2123  N   ARG A 268      18.538 -11.650 -20.354  1.00 75.44           N  
ATOM   2124  CA  ARG A 268      17.209 -12.268 -20.171  1.00 75.44           C  
ATOM   2125  C   ARG A 268      16.833 -12.328 -18.687  1.00 75.44           C  
ATOM   2126  CB  ARG A 268      17.141 -13.678 -20.785  1.00 75.44           C  
ATOM   2127  O   ARG A 268      17.681 -12.607 -17.851  1.00 75.44           O  
ATOM   2128  CG  ARG A 268      16.984 -13.670 -22.314  1.00 75.44           C  
ATOM   2129  CD  ARG A 268      16.632 -15.081 -22.812  1.00 75.44           C  
ATOM   2130  NE  ARG A 268      16.418 -15.120 -24.272  1.00 75.44           N  
ATOM   2131  NH1 ARG A 268      15.734 -17.313 -24.414  1.00 75.44           N  
ATOM   2132  NH2 ARG A 268      15.843 -16.076 -26.262  1.00 75.44           N  
ATOM   2133  CZ  ARG A 268      16.003 -16.165 -24.972  1.00 75.44           C  
ATOM   2134  N   ALA A 269      15.553 -12.097 -18.385  1.00 72.22           N  
ATOM   2135  CA  ALA A 269      15.001 -12.074 -17.025  1.00 72.22           C  
ATOM   2136  C   ALA A 269      15.640 -11.036 -16.074  1.00 72.22           C  
ATOM   2137  CB  ALA A 269      14.955 -13.501 -16.457  1.00 72.22           C  
ATOM   2138  O   ALA A 269      15.525 -11.158 -14.856  1.00 72.22           O  
ATOM   2139  N   GLN A 270      16.273  -9.986 -16.613  1.00 76.74           N  
ATOM   2140  CA  GLN A 270      16.734  -8.856 -15.811  1.00 76.74           C  
ATOM   2141  C   GLN A 270      15.564  -8.206 -15.058  1.00 76.74           C  
ATOM   2142  CB  GLN A 270      17.470  -7.848 -16.708  1.00 76.74           C  
ATOM   2143  O   GLN A 270      14.512  -7.915 -15.639  1.00 76.74           O  
ATOM   2144  CG  GLN A 270      18.005  -6.643 -15.919  1.00 76.74           C  
ATOM   2145  CD  GLN A 270      18.861  -5.701 -16.758  1.00 76.74           C  
ATOM   2146  NE2 GLN A 270      19.633  -4.852 -16.113  1.00 76.74           N  
ATOM   2147  OE1 GLN A 270      18.830  -5.689 -17.982  1.00 76.74           O  
ATOM   2148  N   GLN A 271      15.775  -7.958 -13.765  1.00 78.13           N  
ATOM   2149  CA  GLN A 271      14.831  -7.245 -12.916  1.00 78.13           C  
ATOM   2150  C   GLN A 271      14.612  -5.825 -13.449  1.00 78.13           C  
ATOM   2151  CB  GLN A 271      15.357  -7.244 -11.471  1.00 78.13           C  
ATOM   2152  O   GLN A 271      15.564  -5.093 -13.728  1.00 78.13           O  
ATOM   2153  CG  GLN A 271      14.353  -6.642 -10.478  1.00 78.13           C  
ATOM   2154  CD  GLN A 271      14.856  -6.640  -9.033  1.00 78.13           C  
ATOM   2155  NE2 GLN A 271      14.315  -5.795  -8.180  1.00 78.13           N  
ATOM   2156  OE1 GLN A 271      15.740  -7.376  -8.644  1.00 78.13           O  
ATOM   2157  N   CYS A 272      13.350  -5.428 -13.571  1.00 86.79           N  
ATOM   2158  CA  CYS A 272      13.005  -4.080 -13.992  1.00 86.79           C  
ATOM   2159  C   CYS A 272      13.292  -3.068 -12.886  1.00 86.79           C  
ATOM   2160  CB  CYS A 272      11.553  -4.053 -14.451  1.00 86.79           C  
ATOM   2161  O   CYS A 272      13.148  -3.367 -11.698  1.00 86.79           O  
ATOM   2162  SG  CYS A 272      11.297  -5.244 -15.781  1.00 86.79           S  
ATOM   2163  N   PHE A 273      13.686  -1.865 -13.290  1.00 90.59           N  
ATOM   2164  CA  PHE A 273      13.739  -0.723 -12.389  1.00 90.59           C  
ATOM   2165  C   PHE A 273      12.420   0.049 -12.475  1.00 90.59           C  
ATOM   2166  CB  PHE A 273      14.980   0.131 -12.682  1.00 90.59           C  
ATOM   2167  O   PHE A 273      11.716  -0.002 -13.487  1.00 90.59           O  
ATOM   2168  CG  PHE A 273      14.935   0.913 -13.976  1.00 90.59           C  
ATOM   2169  CD1 PHE A 273      15.441   0.348 -15.159  1.00 90.59           C  
ATOM   2170  CD2 PHE A 273      14.386   2.209 -13.997  1.00 90.59           C  
ATOM   2171  CE1 PHE A 273      15.411   1.081 -16.359  1.00 90.59           C  
ATOM   2172  CE2 PHE A 273      14.355   2.941 -15.196  1.00 90.59           C  
ATOM   2173  CZ  PHE A 273      14.881   2.383 -16.374  1.00 90.59           C  
ATOM   2174  N   MET A 274      12.088   0.769 -11.412  1.00 93.86           N  
ATOM   2175  CA  MET A 274      10.914   1.627 -11.353  1.00 93.86           C  
ATOM   2176  C   MET A 274      11.291   3.030 -11.833  1.00 93.86           C  
ATOM   2177  CB  MET A 274      10.377   1.613  -9.921  1.00 93.86           C  
ATOM   2178  O   MET A 274      12.160   3.684 -11.258  1.00 93.86           O  
ATOM   2179  CG  MET A 274       9.010   2.289  -9.815  1.00 93.86           C  
ATOM   2180  SD  MET A 274       8.438   2.512  -8.115  1.00 93.86           S  
ATOM   2181  CE  MET A 274       8.572   0.832  -7.477  1.00 93.86           C  
ATOM   2182  N   SER A 275      10.670   3.491 -12.910  1.00 95.26           N  
ATOM   2183  CA  SER A 275      10.739   4.873 -13.374  1.00 95.26           C  
ATOM   2184  C   SER A 275       9.552   5.641 -12.811  1.00 95.26           C  
ATOM   2185  CB  SER A 275      10.752   4.926 -14.902  1.00 95.26           C  
ATOM   2186  O   SER A 275       8.420   5.179 -12.922  1.00 95.26           O  
ATOM   2187  OG  SER A 275      10.977   6.244 -15.378  1.00 95.26           O  
ATOM   2188  N   ILE A 276       9.806   6.807 -12.223  1.00 97.66           N  
ATOM   2189  CA  ILE A 276       8.755   7.710 -11.751  1.00 97.66           C  
ATOM   2190  C   ILE A 276       8.971   9.065 -12.409  1.00 97.66           C  
ATOM   2191  CB  ILE A 276       8.703   7.788 -10.211  1.00 97.66           C  
ATOM   2192  O   ILE A 276      10.056   9.638 -12.291  1.00 97.66           O  
ATOM   2193  CG1 ILE A 276       8.485   6.377  -9.615  1.00 97.66           C  
ATOM   2194  CG2 ILE A 276       7.579   8.755  -9.800  1.00 97.66           C  
ATOM   2195  CD1 ILE A 276       8.328   6.352  -8.093  1.00 97.66           C  
ATOM   2196  N   LYS A 277       7.957   9.562 -13.120  1.00 97.75           N  
ATOM   2197  CA  LYS A 277       8.021  10.835 -13.845  1.00 97.75           C  
ATOM   2198  C   LYS A 277       6.839  11.725 -13.512  1.00 97.75           C  
ATOM   2199  CB  LYS A 277       8.086  10.603 -15.358  1.00 97.75           C  
ATOM   2200  O   LYS A 277       5.708  11.272 -13.625  1.00 97.75           O  
ATOM   2201  CG  LYS A 277       9.366   9.869 -15.762  1.00 97.75           C  
ATOM   2202  CD  LYS A 277       9.489   9.839 -17.282  1.00 97.75           C  
ATOM   2203  CE  LYS A 277      10.767   9.090 -17.644  1.00 97.75           C  
ATOM   2204  NZ  LYS A 277      11.187   9.428 -19.018  1.00 97.75           N  
ATOM   2205  N   LEU A 278       7.099  12.980 -13.161  1.00 98.25           N  
ATOM   2206  CA  LEU A 278       6.076  14.020 -13.045  1.00 98.25           C  
ATOM   2207  C   LEU A 278       6.152  14.919 -14.277  1.00 98.25           C  
ATOM   2208  CB  LEU A 278       6.282  14.817 -11.748  1.00 98.25           C  
ATOM   2209  O   LEU A 278       7.214  15.481 -14.556  1.00 98.25           O  
ATOM   2210  CG  LEU A 278       5.209  15.883 -11.466  1.00 98.25           C  
ATOM   2211  CD1 LEU A 278       3.830  15.279 -11.212  1.00 98.25           C  
ATOM   2212  CD2 LEU A 278       5.622  16.683 -10.230  1.00 98.25           C  
ATOM   2213  N   VAL A 279       5.043  15.059 -14.991  1.00 97.50           N  
ATOM   2214  CA  VAL A 279       4.919  15.900 -16.189  1.00 97.50           C  
ATOM   2215  C   VAL A 279       3.875  16.982 -15.935  1.00 97.50           C  
ATOM   2216  CB  VAL A 279       4.571  15.037 -17.421  1.00 97.50           C  
ATOM   2217  O   VAL A 279       2.828  16.685 -15.360  1.00 97.50           O  
ATOM   2218  CG1 VAL A 279       4.396  15.870 -18.696  1.00 97.50           C  
ATOM   2219  CG2 VAL A 279       5.679  14.005 -17.692  1.00 97.50           C  
ATOM   2220  N   ASP A 280       4.154  18.220 -16.345  1.00 96.41           N  
ATOM   2221  CA  ASP A 280       3.140  19.276 -16.414  1.00 96.41           C  
ATOM   2222  C   ASP A 280       2.402  19.177 -17.755  1.00 96.41           C  
ATOM   2223  CB  ASP A 280       3.753  20.665 -16.171  1.00 96.41           C  
ATOM   2224  O   ASP A 280       3.000  19.266 -18.827  1.00 96.41           O  
ATOM   2225  CG  ASP A 280       2.660  21.684 -15.821  1.00 96.41           C  
ATOM   2226  OD1 ASP A 280       1.739  21.862 -16.648  1.00 96.41           O  
ATOM   2227  OD2 ASP A 280       2.667  22.207 -14.673  1.00 96.41           O  
ATOM   2228  N   ASN A 281       1.093  18.947 -17.702  1.00 95.04           N  
ATOM   2229  CA  ASN A 281       0.263  18.716 -18.881  1.00 95.04           C  
ATOM   2230  C   ASN A 281      -0.016  20.011 -19.661  1.00 95.04           C  
ATOM   2231  CB  ASN A 281      -1.034  18.004 -18.451  1.00 95.04           C  
ATOM   2232  O   ASN A 281      -0.488  19.937 -20.796  1.00 95.04           O  
ATOM   2233  CG  ASN A 281      -0.791  16.615 -17.881  1.00 95.04           C  
ATOM   2234  ND2 ASN A 281      -1.635  16.162 -16.987  1.00 95.04           N  
ATOM   2235  OD1 ASN A 281       0.148  15.919 -18.238  1.00 95.04           O  
ATOM   2236  N   ALA A 282       0.267  21.189 -19.088  1.00 92.63           N  
ATOM   2237  CA  ALA A 282       0.066  22.464 -19.771  1.00 92.63           C  
ATOM   2238  C   ALA A 282       1.097  22.705 -20.884  1.00 92.63           C  
ATOM   2239  CB  ALA A 282       0.079  23.594 -18.736  1.00 92.63           C  
ATOM   2240  O   ALA A 282       0.743  23.242 -21.935  1.00 92.63           O  
ATOM   2241  N   ASP A 283       2.356  22.311 -20.670  1.00 92.93           N  
ATOM   2242  CA  ASP A 283       3.457  22.517 -21.622  1.00 92.93           C  
ATOM   2243  C   ASP A 283       4.227  21.234 -21.994  1.00 92.93           C  
ATOM   2244  CB  ASP A 283       4.381  23.632 -21.103  1.00 92.93           C  
ATOM   2245  O   ASP A 283       5.067  21.256 -22.897  1.00 92.93           O  
ATOM   2246  CG  ASP A 283       5.221  23.265 -19.874  1.00 92.93           C  
ATOM   2247  OD1 ASP A 283       5.064  22.150 -19.328  1.00 92.93           O  
ATOM   2248  OD2 ASP A 283       6.077  24.094 -19.502  1.00 92.93           O  
ATOM   2249  N   GLY A 284       3.924  20.107 -21.345  1.00 92.71           N  
ATOM   2250  CA  GLY A 284       4.590  18.820 -21.542  1.00 92.71           C  
ATOM   2251  C   GLY A 284       5.969  18.726 -20.884  1.00 92.71           C  
ATOM   2252  O   GLY A 284       6.718  17.785 -21.167  1.00 92.71           O  
ATOM   2253  N   SER A 285       6.346  19.687 -20.038  1.00 95.87           N  
ATOM   2254  CA  SER A 285       7.646  19.698 -19.371  1.00 95.87           C  
ATOM   2255  C   SER A 285       7.743  18.600 -18.307  1.00 95.87           C  
ATOM   2256  CB  SER A 285       7.972  21.081 -18.797  1.00 95.87           C  
ATOM   2257  O   SER A 285       6.807  18.308 -17.566  1.00 95.87           O  
ATOM   2258  OG  SER A 285       7.084  21.442 -17.768  1.00 95.87           O  
ATOM   2259  N   THR A 286       8.909  17.955 -18.224  1.00 97.99           N  
ATOM   2260  CA  THR A 286       9.191  16.975 -17.167  1.00 97.99           C  
ATOM   2261  C   THR A 286       9.692  17.705 -15.923  1.00 97.99           C  
ATOM   2262  CB  THR A 286      10.202  15.928 -17.644  1.00 97.99           C  
ATOM   2263  O   THR A 286      10.783  18.273 -15.933  1.00 97.99           O  
ATOM   2264  CG2 THR A 286      10.450  14.840 -16.603  1.00 97.99           C  
ATOM   2265  OG1 THR A 286       9.702  15.284 -18.795  1.00 97.99           O  
ATOM   2266  N   MET A 287       8.907  17.673 -14.848  1.00 97.82           N  
ATOM   2267  CA  MET A 287       9.217  18.311 -13.563  1.00 97.82           C  
ATOM   2268  C   MET A 287      10.083  17.426 -12.655  1.00 97.82           C  
ATOM   2269  CB  MET A 287       7.909  18.631 -12.832  1.00 97.82           C  
ATOM   2270  O   MET A 287      10.854  17.929 -11.838  1.00 97.82           O  
ATOM   2271  CG  MET A 287       6.959  19.554 -13.601  1.00 97.82           C  
ATOM   2272  SD  MET A 287       5.442  19.907 -12.675  1.00 97.82           S  
ATOM   2273  CE  MET A 287       6.090  21.027 -11.406  1.00 97.82           C  
ATOM   2274  N   LEU A 288       9.951  16.103 -12.783  1.00 98.21           N  
ATOM   2275  CA  LEU A 288      10.710  15.096 -12.037  1.00 98.21           C  
ATOM   2276  C   LEU A 288      10.900  13.864 -12.925  1.00 98.21           C  
ATOM   2277  CB  LEU A 288       9.956  14.797 -10.721  1.00 98.21           C  
ATOM   2278  O   LEU A 288       9.945  13.410 -13.546  1.00 98.21           O  
ATOM   2279  CG  LEU A 288      10.553  13.732  -9.782  1.00 98.21           C  
ATOM   2280  CD1 LEU A 288      10.078  13.997  -8.352  1.00 98.21           C  
ATOM   2281  CD2 LEU A 288      10.090  12.315 -10.138  1.00 98.21           C  
ATOM   2282  N   ASP A 289      12.114  13.311 -12.968  1.00 97.79           N  
ATOM   2283  CA  ASP A 289      12.426  12.035 -13.630  1.00 97.79           C  
ATOM   2284  C   ASP A 289      13.370  11.233 -12.725  1.00 97.79           C  
ATOM   2285  CB  ASP A 289      13.028  12.274 -15.033  1.00 97.79           C  
ATOM   2286  O   ASP A 289      14.524  11.614 -12.507  1.00 97.79           O  
ATOM   2287  CG  ASP A 289      13.141  11.006 -15.906  1.00 97.79           C  
ATOM   2288  OD1 ASP A 289      13.189   9.876 -15.369  1.00 97.79           O  
ATOM   2289  OD2 ASP A 289      13.162  11.118 -17.157  1.00 97.79           O  
ATOM   2290  N   LYS A 290      12.855  10.150 -12.141  1.00 98.00           N  
ATOM   2291  CA  LYS A 290      13.578   9.273 -11.217  1.00 98.00           C  
ATOM   2292  C   LYS A 290      13.635   7.853 -11.761  1.00 98.00           C  
ATOM   2293  CB  LYS A 290      12.928   9.314  -9.827  1.00 98.00           C  
ATOM   2294  O   LYS A 290      12.714   7.369 -12.422  1.00 98.00           O  
ATOM   2295  CG  LYS A 290      13.123  10.645  -9.083  1.00 98.00           C  
ATOM   2296  CD  LYS A 290      14.544  10.836  -8.529  1.00 98.00           C  
ATOM   2297  CE  LYS A 290      14.548  12.071  -7.624  1.00 98.00           C  
ATOM   2298  NZ  LYS A 290      15.625  12.050  -6.601  1.00 98.00           N  
ATOM   2299  N   ARG A 291      14.738   7.171 -11.447  1.00 95.96           N  
ATOM   2300  CA  ARG A 291      14.991   5.767 -11.788  1.00 95.96           C  
ATOM   2301  C   ARG A 291      15.453   5.047 -10.531  1.00 95.96           C  
ATOM   2302  CB  ARG A 291      16.045   5.653 -12.899  1.00 95.96           C  
ATOM   2303  O   ARG A 291      16.534   5.330 -10.023  1.00 95.96           O  
ATOM   2304  CG  ARG A 291      15.666   6.431 -14.165  1.00 95.96           C  
ATOM   2305  CD  ARG A 291      16.756   6.266 -15.223  1.00 95.96           C  
ATOM   2306  NE  ARG A 291      16.538   7.201 -16.339  1.00 95.96           N  
ATOM   2307  NH1 ARG A 291      18.362   6.601 -17.600  1.00 95.96           N  
ATOM   2308  NH2 ARG A 291      17.010   8.243 -18.295  1.00 95.96           N  
ATOM   2309  CZ  ARG A 291      17.302   7.340 -17.404  1.00 95.96           C  
ATOM   2310  N   TYR A 292      14.637   4.124 -10.050  1.00 95.51           N  
ATOM   2311  CA  TYR A 292      14.836   3.436  -8.787  1.00 95.51           C  
ATOM   2312  C   TYR A 292      15.023   1.940  -8.991  1.00 95.51           C  
ATOM   2313  CB  TYR A 292      13.638   3.711  -7.882  1.00 95.51           C  
ATOM   2314  O   TYR A 292      14.193   1.266  -9.599  1.00 95.51           O  
ATOM   2315  CG  TYR A 292      13.511   5.143  -7.420  1.00 95.51           C  
ATOM   2316  CD1 TYR A 292      14.581   5.767  -6.746  1.00 95.51           C  
ATOM   2317  CD2 TYR A 292      12.298   5.829  -7.612  1.00 95.51           C  
ATOM   2318  CE1 TYR A 292      14.435   7.080  -6.265  1.00 95.51           C  
ATOM   2319  CE2 TYR A 292      12.152   7.140  -7.129  1.00 95.51           C  
ATOM   2320  OH  TYR A 292      13.050   9.041  -6.036  1.00 95.51           O  
ATOM   2321  CZ  TYR A 292      13.215   7.766  -6.454  1.00 95.51           C  
ATOM   2322  N   VAL A 293      16.106   1.404  -8.436  1.00 91.79           N  
ATOM   2323  CA  VAL A 293      16.325  -0.041  -8.347  1.00 91.79           C  
ATOM   2324  C   VAL A 293      15.841  -0.502  -6.978  1.00 91.79           C  
ATOM   2325  CB  VAL A 293      17.798  -0.405  -8.595  1.00 91.79           C  
ATOM   2326  O   VAL A 293      16.448  -0.177  -5.957  1.00 91.79           O  
ATOM   2327  CG1 VAL A 293      18.004  -1.922  -8.514  1.00 91.79           C  
ATOM   2328  CG2 VAL A 293      18.248   0.063  -9.988  1.00 91.79           C  
ATOM   2329  N   ILE A 294      14.732  -1.241  -6.962  1.00 89.74           N  
ATOM   2330  CA  ILE A 294      14.129  -1.720  -5.717  1.00 89.74           C  
ATOM   2331  C   ILE A 294      14.869  -2.971  -5.250  1.00 89.74           C  
ATOM   2332  CB  ILE A 294      12.614  -1.986  -5.865  1.00 89.74           C  
ATOM   2333  O   ILE A 294      14.962  -3.958  -5.985  1.00 89.74           O  
ATOM   2334  CG1 ILE A 294      11.837  -0.867  -6.592  1.00 89.74           C  
ATOM   2335  CG2 ILE A 294      11.994  -2.228  -4.476  1.00 89.74           C  
ATOM   2336  CD1 ILE A 294      12.149   0.553  -6.112  1.00 89.74           C  
ATOM   2337  N   THR A 295      15.367  -2.942  -4.020  1.00 85.48           N  
ATOM   2338  CA  THR A 295      15.949  -4.092  -3.328  1.00 85.48           C  
ATOM   2339  C   THR A 295      15.160  -4.362  -2.051  1.00 85.48           C  
ATOM   2340  CB  THR A 295      17.449  -3.915  -3.039  1.00 85.48           C  
ATOM   2341  O   THR A 295      14.507  -3.474  -1.504  1.00 85.48           O  
ATOM   2342  CG2 THR A 295      18.254  -3.567  -4.293  1.00 85.48           C  
ATOM   2343  OG1 THR A 295      17.690  -2.905  -2.092  1.00 85.48           O  
ATOM   2344  N   ASN A 296      15.178  -5.607  -1.576  1.00 81.20           N  
ATOM   2345  CA  ASN A 296      14.466  -5.964  -0.353  1.00 81.20           C  
ATOM   2346  C   ASN A 296      15.206  -5.370   0.863  1.00 81.20           C  
ATOM   2347  CB  ASN A 296      14.280  -7.493  -0.312  1.00 81.20           C  
ATOM   2348  O   ASN A 296      16.192  -5.936   1.330  1.00 81.20           O  
ATOM   2349  CG  ASN A 296      13.165  -7.902   0.634  1.00 81.20           C  
ATOM   2350  ND2 ASN A 296      12.788  -9.159   0.633  1.00 81.20           N  
ATOM   2351  OD1 ASN A 296      12.593  -7.100   1.347  1.00 81.20           O  
ATOM   2352  N   GLY A 297      14.783  -4.183   1.297  1.00 87.57           N  
ATOM   2353  CA  GLY A 297      15.366  -3.400   2.386  1.00 87.57           C  
ATOM   2354  C   GLY A 297      15.499  -1.898   2.097  1.00 87.57           C  
ATOM   2355  O   GLY A 297      15.612  -1.126   3.046  1.00 87.57           O  
ATOM   2356  N   ASN A 298      15.476  -1.454   0.831  1.00 93.31           N  
ATOM   2357  CA  ASN A 298      15.638  -0.032   0.477  1.00 93.31           C  
ATOM   2358  C   ASN A 298      14.322   0.702   0.155  1.00 93.31           C  
ATOM   2359  CB  ASN A 298      16.714   0.139  -0.614  1.00 93.31           C  
ATOM   2360  O   ASN A 298      14.364   1.873  -0.226  1.00 93.31           O  
ATOM   2361  CG  ASN A 298      16.252  -0.179  -2.029  1.00 93.31           C  
ATOM   2362  ND2 ASN A 298      17.068   0.131  -3.012  1.00 93.31           N  
ATOM   2363  OD1 ASN A 298      15.177  -0.691  -2.283  1.00 93.31           O  
ATOM   2364  N   GLN A 299      13.167   0.049   0.326  1.00 94.89           N  
ATOM   2365  CA  GLN A 299      11.857   0.588  -0.055  1.00 94.89           C  
ATOM   2366  C   GLN A 299      11.567   1.943   0.620  1.00 94.89           C  
ATOM   2367  CB  GLN A 299      10.740  -0.421   0.277  1.00 94.89           C  
ATOM   2368  O   GLN A 299      11.154   2.886  -0.055  1.00 94.89           O  
ATOM   2369  CG  GLN A 299      10.800  -1.789  -0.430  1.00 94.89           C  
ATOM   2370  CD  GLN A 299      11.488  -2.866   0.409  1.00 94.89           C  
ATOM   2371  NE2 GLN A 299      10.986  -4.083   0.447  1.00 94.89           N  
ATOM   2372  OE1 GLN A 299      12.494  -2.625   1.055  1.00 94.89           O  
ATOM   2373  N   LEU A 300      11.850   2.082   1.924  1.00 95.98           N  
ATOM   2374  CA  LEU A 300      11.653   3.352   2.642  1.00 95.98           C  
ATOM   2375  C   LEU A 300      12.624   4.449   2.192  1.00 95.98           C  
ATOM   2376  CB  LEU A 300      11.785   3.152   4.162  1.00 95.98           C  
ATOM   2377  O   LEU A 300      12.231   5.608   2.104  1.00 95.98           O  
ATOM   2378  CG  LEU A 300      10.683   2.307   4.816  1.00 95.98           C  
ATOM   2379  CD1 LEU A 300      10.918   2.261   6.325  1.00 95.98           C  
ATOM   2380  CD2 LEU A 300       9.278   2.841   4.549  1.00 95.98           C  
ATOM   2381  N   ALA A 301      13.875   4.102   1.874  1.00 95.98           N  
ATOM   2382  CA  ALA A 301      14.858   5.077   1.400  1.00 95.98           C  
ATOM   2383  C   ALA A 301      14.458   5.657   0.033  1.00 95.98           C  
ATOM   2384  CB  ALA A 301      16.238   4.407   1.353  1.00 95.98           C  
ATOM   2385  O   ALA A 301      14.558   6.863  -0.185  1.00 95.98           O  
ATOM   2386  N   ILE A 302      13.951   4.806  -0.863  1.00 96.21           N  
ATOM   2387  CA  ILE A 302      13.435   5.216  -2.176  1.00 96.21           C  
ATOM   2388  C   ILE A 302      12.181   6.074  -2.029  1.00 96.21           C  
ATOM   2389  CB  ILE A 302      13.186   3.964  -3.041  1.00 96.21           C  
ATOM   2390  O   ILE A 302      12.075   7.120  -2.667  1.00 96.21           O  
ATOM   2391  CG1 ILE A 302      14.568   3.404  -3.439  1.00 96.21           C  
ATOM   2392  CG2 ILE A 302      12.314   4.291  -4.269  1.00 96.21           C  
ATOM   2393  CD1 ILE A 302      14.506   2.070  -4.168  1.00 96.21           C  
ATOM   2394  N   GLN A 303      11.256   5.665  -1.159  1.00 96.37           N  
ATOM   2395  CA  GLN A 303      10.051   6.435  -0.874  1.00 96.37           C  
ATOM   2396  C   GLN A 303      10.392   7.821  -0.304  1.00 96.37           C  
ATOM   2397  CB  GLN A 303       9.190   5.629   0.099  1.00 96.37           C  
ATOM   2398  O   GLN A 303       9.795   8.813  -0.717  1.00 96.37           O  
ATOM   2399  CG  GLN A 303       7.813   6.256   0.325  1.00 96.37           C  
ATOM   2400  CD  GLN A 303       7.169   5.615   1.537  1.00 96.37           C  
ATOM   2401  NE2 GLN A 303       7.008   6.352   2.608  1.00 96.37           N  
ATOM   2402  OE1 GLN A 303       6.867   4.437   1.568  1.00 96.37           O  
ATOM   2403  N   ASN A 304      11.372   7.913   0.600  1.00 96.73           N  
ATOM   2404  CA  ASN A 304      11.815   9.186   1.163  1.00 96.73           C  
ATOM   2405  C   ASN A 304      12.439  10.104   0.097  1.00 96.73           C  
ATOM   2406  CB  ASN A 304      12.766   8.918   2.337  1.00 96.73           C  
ATOM   2407  O   ASN A 304      12.042  11.262  -0.004  1.00 96.73           O  
ATOM   2408  CG  ASN A 304      13.097  10.214   3.053  1.00 96.73           C  
ATOM   2409  ND2 ASN A 304      14.268  10.759   2.826  1.00 96.73           N  
ATOM   2410  OD1 ASN A 304      12.280  10.742   3.786  1.00 96.73           O  
ATOM   2411  N   ASP A 305      13.342   9.591  -0.752  1.00 98.18           N  
ATOM   2412  CA  ASP A 305      13.910  10.377  -1.864  1.00 98.18           C  
ATOM   2413  C   ASP A 305      12.823  10.859  -2.839  1.00 98.18           C  
ATOM   2414  CB  ASP A 305      14.978   9.557  -2.610  1.00 98.18           C  
ATOM   2415  O   ASP A 305      12.876  11.999  -3.313  1.00 98.18           O  
ATOM   2416  CG  ASP A 305      15.510  10.278  -3.862  1.00 98.18           C  
ATOM   2417  OD1 ASP A 305      16.238  11.287  -3.786  1.00 98.18           O  
ATOM   2418  OD2 ASP A 305      15.191   9.858  -4.996  1.00 98.18           O  
ATOM   2419  N   LEU A 306      11.810  10.030  -3.116  1.00 97.95           N  
ATOM   2420  CA  LEU A 306      10.671  10.424  -3.943  1.00 97.95           C  
ATOM   2421  C   LEU A 306       9.872  11.559  -3.291  1.00 97.95           C  
ATOM   2422  CB  LEU A 306       9.785   9.201  -4.234  1.00 97.95           C  
ATOM   2423  O   LEU A 306       9.607  12.561  -3.954  1.00 97.95           O  
ATOM   2424  CG  LEU A 306       8.513   9.545  -5.035  1.00 97.95           C  
ATOM   2425  CD1 LEU A 306       8.829  10.086  -6.433  1.00 97.95           C  
ATOM   2426  CD2 LEU A 306       7.637   8.304  -5.154  1.00 97.95           C  
ATOM   2427  N   LEU A 307       9.509  11.432  -2.010  1.00 97.98           N  
ATOM   2428  CA  LEU A 307       8.748  12.451  -1.281  1.00 97.98           C  
ATOM   2429  C   LEU A 307       9.519  13.773  -1.174  1.00 97.98           C  
ATOM   2430  CB  LEU A 307       8.373  11.923   0.117  1.00 97.98           C  
ATOM   2431  O   LEU A 307       8.938  14.837  -1.388  1.00 97.98           O  
ATOM   2432  CG  LEU A 307       7.272  10.846   0.134  1.00 97.98           C  
ATOM   2433  CD1 LEU A 307       7.132  10.294   1.554  1.00 97.98           C  
ATOM   2434  CD2 LEU A 307       5.912  11.400  -0.299  1.00 97.98           C  
ATOM   2435  N   GLU A 308      10.822  13.740  -0.895  1.00 98.03           N  
ATOM   2436  CA  GLU A 308      11.676  14.937  -0.895  1.00 98.03           C  
ATOM   2437  C   GLU A 308      11.727  15.594  -2.282  1.00 98.03           C  
ATOM   2438  CB  GLU A 308      13.099  14.562  -0.458  1.00 98.03           C  
ATOM   2439  O   GLU A 308      11.604  16.816  -2.417  1.00 98.03           O  
ATOM   2440  CG  GLU A 308      13.204  14.283   1.049  1.00 98.03           C  
ATOM   2441  CD  GLU A 308      14.620  13.864   1.479  1.00 98.03           C  
ATOM   2442  OE1 GLU A 308      14.772  13.470   2.658  1.00 98.03           O  
ATOM   2443  OE2 GLU A 308      15.554  13.948   0.649  1.00 98.03           O  
ATOM   2444  N   SER A 309      11.847  14.779  -3.331  1.00 98.24           N  
ATOM   2445  CA  SER A 309      11.889  15.257  -4.713  1.00 98.24           C  
ATOM   2446  C   SER A 309      10.552  15.852  -5.161  1.00 98.24           C  
ATOM   2447  CB  SER A 309      12.306  14.126  -5.649  1.00 98.24           C  
ATOM   2448  O   SER A 309      10.548  16.879  -5.840  1.00 98.24           O  
ATOM   2449  OG  SER A 309      13.586  13.645  -5.288  1.00 98.24           O  
ATOM   2450  N   LEU A 310       9.427  15.258  -4.755  1.00 98.36           N  
ATOM   2451  CA  LEU A 310       8.082  15.781  -5.006  1.00 98.36           C  
ATOM   2452  C   LEU A 310       7.839  17.095  -4.261  1.00 98.36           C  
ATOM   2453  CB  LEU A 310       7.027  14.734  -4.607  1.00 98.36           C  
ATOM   2454  O   LEU A 310       7.353  18.040  -4.876  1.00 98.36           O  
ATOM   2455  CG  LEU A 310       6.842  13.594  -5.624  1.00 98.36           C  
ATOM   2456  CD1 LEU A 310       5.950  12.515  -5.013  1.00 98.36           C  
ATOM   2457  CD2 LEU A 310       6.176  14.079  -6.916  1.00 98.36           C  
ATOM   2458  N   SER A 311       8.241  17.196  -2.990  1.00 98.30           N  
ATOM   2459  CA  SER A 311       8.178  18.449  -2.219  1.00 98.30           C  
ATOM   2460  C   SER A 311       8.891  19.590  -2.950  1.00 98.30           C  
ATOM   2461  CB  SER A 311       8.769  18.221  -0.821  1.00 98.30           C  
ATOM   2462  O   SER A 311       8.327  20.673  -3.127  1.00 98.30           O  
ATOM   2463  OG  SER A 311       9.297  19.396  -0.233  1.00 98.30           O  
ATOM   2464  N   LYS A 312      10.095  19.327  -3.477  1.00 98.13           N  
ATOM   2465  CA  LYS A 312      10.848  20.306  -4.270  1.00 98.13           C  
ATOM   2466  C   LYS A 312      10.172  20.626  -5.607  1.00 98.13           C  
ATOM   2467  CB  LYS A 312      12.284  19.802  -4.452  1.00 98.13           C  
ATOM   2468  O   LYS A 312      10.064  21.798  -5.954  1.00 98.13           O  
ATOM   2469  CG  LYS A 312      13.165  20.856  -5.137  1.00 98.13           C  
ATOM   2470  CD  LYS A 312      14.598  20.342  -5.284  1.00 98.13           C  
ATOM   2471  CE  LYS A 312      15.445  21.395  -6.003  1.00 98.13           C  
ATOM   2472  NZ  LYS A 312      16.837  20.920  -6.185  1.00 98.13           N  
ATOM   2473  N   ALA A 313       9.735  19.613  -6.357  1.00 98.03           N  
ATOM   2474  CA  ALA A 313       9.141  19.791  -7.685  1.00 98.03           C  
ATOM   2475  C   ALA A 313       7.787  20.521  -7.638  1.00 98.03           C  
ATOM   2476  CB  ALA A 313       9.011  18.415  -8.352  1.00 98.03           C  
ATOM   2477  O   ALA A 313       7.490  21.324  -8.518  1.00 98.03           O  
ATOM   2478  N   LEU A 314       6.982  20.274  -6.602  1.00 98.21           N  
ATOM   2479  CA  LEU A 314       5.655  20.869  -6.414  1.00 98.21           C  
ATOM   2480  C   LEU A 314       5.672  22.152  -5.570  1.00 98.21           C  
ATOM   2481  CB  LEU A 314       4.717  19.810  -5.805  1.00 98.21           C  
ATOM   2482  O   LEU A 314       4.617  22.757  -5.378  1.00 98.21           O  
ATOM   2483  CG  LEU A 314       4.442  18.598  -6.716  1.00 98.21           C  
ATOM   2484  CD1 LEU A 314       3.618  17.563  -5.954  1.00 98.21           C  
ATOM   2485  CD2 LEU A 314       3.665  19.000  -7.973  1.00 98.21           C  
ATOM   2486  N   ASN A 315       6.843  22.568  -5.071  1.00 97.87           N  
ATOM   2487  CA  ASN A 315       6.988  23.653  -4.098  1.00 97.87           C  
ATOM   2488  C   ASN A 315       6.041  23.473  -2.893  1.00 97.87           C  
ATOM   2489  CB  ASN A 315       6.857  25.005  -4.820  1.00 97.87           C  
ATOM   2490  O   ASN A 315       5.308  24.385  -2.507  1.00 97.87           O  
ATOM   2491  CG  ASN A 315       7.165  26.175  -3.904  1.00 97.87           C  
ATOM   2492  ND2 ASN A 315       6.423  27.252  -4.013  1.00 97.87           N  
ATOM   2493  OD1 ASN A 315       8.083  26.156  -3.103  1.00 97.87           O  
ATOM   2494  N   GLN A 316       6.030  22.261  -2.336  1.00 97.69           N  
ATOM   2495  CA  GLN A 316       5.118  21.839  -1.277  1.00 97.69           C  
ATOM   2496  C   GLN A 316       5.906  21.222  -0.114  1.00 97.69           C  
ATOM   2497  CB  GLN A 316       4.074  20.876  -1.869  1.00 97.69           C  
ATOM   2498  O   GLN A 316       6.150  20.016  -0.107  1.00 97.69           O  
ATOM   2499  CG  GLN A 316       3.020  20.416  -0.848  1.00 97.69           C  
ATOM   2500  CD  GLN A 316       2.281  21.580  -0.196  1.00 97.69           C  
ATOM   2501  NE2 GLN A 316       2.431  21.778   1.096  1.00 97.69           N  
ATOM   2502  OE1 GLN A 316       1.569  22.339  -0.840  1.00 97.69           O  
ATOM   2503  N   PRO A 317       6.303  22.026   0.888  1.00 97.60           N  
ATOM   2504  CA  PRO A 317       6.924  21.502   2.097  1.00 97.60           C  
ATOM   2505  C   PRO A 317       5.979  20.547   2.833  1.00 97.60           C  
ATOM   2506  CB  PRO A 317       7.275  22.724   2.954  1.00 97.60           C  
ATOM   2507  O   PRO A 317       4.783  20.823   2.966  1.00 97.60           O  
ATOM   2508  CG  PRO A 317       7.319  23.873   1.946  1.00 97.60           C  
ATOM   2509  CD  PRO A 317       6.255  23.478   0.927  1.00 97.60           C  
ATOM   2510  N   TRP A 318       6.525  19.448   3.351  1.00 97.77           N  
ATOM   2511  CA  TRP A 318       5.764  18.493   4.153  1.00 97.77           C  
ATOM   2512  C   TRP A 318       5.621  18.994   5.594  1.00 97.77           C  
ATOM   2513  CB  TRP A 318       6.426  17.116   4.100  1.00 97.77           C  
ATOM   2514  O   TRP A 318       6.643  19.190   6.263  1.00 97.77           O  
ATOM   2515  CG  TRP A 318       6.587  16.560   2.721  1.00 97.77           C  
ATOM   2516  CD1 TRP A 318       7.738  16.066   2.211  1.00 97.77           C  
ATOM   2517  CD2 TRP A 318       5.580  16.410   1.666  1.00 97.77           C  
ATOM   2518  CE2 TRP A 318       6.200  15.773   0.552  1.00 97.77           C  
ATOM   2519  CE3 TRP A 318       4.204  16.712   1.532  1.00 97.77           C  
ATOM   2520  NE1 TRP A 318       7.512  15.614   0.929  1.00 97.77           N  
ATOM   2521  CH2 TRP A 318       4.128  15.694  -0.685  1.00 97.77           C  
ATOM   2522  CZ2 TRP A 318       5.503  15.426  -0.611  1.00 97.77           C  
ATOM   2523  CZ3 TRP A 318       3.481  16.337   0.384  1.00 97.77           C  
ATOM   2524  N   PRO A 319       4.392  19.203   6.101  1.00 97.68           N  
ATOM   2525  CA  PRO A 319       4.190  19.691   7.458  1.00 97.68           C  
ATOM   2526  C   PRO A 319       4.651  18.661   8.494  1.00 97.68           C  
ATOM   2527  CB  PRO A 319       2.693  19.993   7.565  1.00 97.68           C  
ATOM   2528  O   PRO A 319       4.649  17.457   8.241  1.00 97.68           O  
ATOM   2529  CG  PRO A 319       2.065  19.020   6.572  1.00 97.68           C  
ATOM   2530  CD  PRO A 319       3.109  18.935   5.459  1.00 97.68           C  
ATOM   2531  N   GLN A 320       4.979  19.133   9.699  1.00 96.82           N  
ATOM   2532  CA  GLN A 320       5.463  18.298  10.807  1.00 96.82           C  
ATOM   2533  C   GLN A 320       4.557  17.085  11.074  1.00 96.82           C  
ATOM   2534  CB  GLN A 320       5.567  19.193  12.055  1.00 96.82           C  
ATOM   2535  O   GLN A 320       5.037  15.964  11.208  1.00 96.82           O  
ATOM   2536  CG  GLN A 320       6.113  18.462  13.289  1.00 96.82           C  
ATOM   2537  CD  GLN A 320       7.546  17.970  13.131  1.00 96.82           C  
ATOM   2538  NE2 GLN A 320       7.945  17.018  13.939  1.00 96.82           N  
ATOM   2539  OE1 GLN A 320       8.311  18.444  12.304  1.00 96.82           O  
ATOM   2540  N   ARG A 321       3.233  17.291  11.061  1.00 95.95           N  
ATOM   2541  CA  ARG A 321       2.252  16.220  11.274  1.00 95.95           C  
ATOM   2542  C   ARG A 321       2.350  15.103  10.231  1.00 95.95           C  
ATOM   2543  CB  ARG A 321       0.846  16.831  11.334  1.00 95.95           C  
ATOM   2544  O   ARG A 321       2.190  13.942  10.592  1.00 95.95           O  
ATOM   2545  CG  ARG A 321      -0.232  15.756  11.530  1.00 95.95           C  
ATOM   2546  CD  ARG A 321      -1.593  16.392  11.814  1.00 95.95           C  
ATOM   2547  NE  ARG A 321      -2.672  15.504  11.376  1.00 95.95           N  
ATOM   2548  NH1 ARG A 321      -4.467  16.941  11.600  1.00 95.95           N  
ATOM   2549  NH2 ARG A 321      -4.477  15.361  10.065  1.00 95.95           N  
ATOM   2550  CZ  ARG A 321      -3.870  15.926  11.044  1.00 95.95           C  
ATOM   2551  N   MET A 322       2.632  15.424   8.966  1.00 97.35           N  
ATOM   2552  CA  MET A 322       2.842  14.404   7.935  1.00 97.35           C  
ATOM   2553  C   MET A 322       4.078  13.564   8.254  1.00 97.35           C  
ATOM   2554  CB  MET A 322       2.996  15.063   6.560  1.00 97.35           C  
ATOM   2555  O   MET A 322       4.015  12.340   8.214  1.00 97.35           O  
ATOM   2556  CG  MET A 322       3.225  14.022   5.462  1.00 97.35           C  
ATOM   2557  SD  MET A 322       3.397  14.783   3.844  1.00 97.35           S  
ATOM   2558  CE  MET A 322       4.196  13.437   2.932  1.00 97.35           C  
ATOM   2559  N   GLN A 323       5.186  14.212   8.617  1.00 95.13           N  
ATOM   2560  CA  GLN A 323       6.437  13.525   8.946  1.00 95.13           C  
ATOM   2561  C   GLN A 323       6.260  12.601  10.159  1.00 95.13           C  
ATOM   2562  CB  GLN A 323       7.551  14.553   9.194  1.00 95.13           C  
ATOM   2563  O   GLN A 323       6.653  11.438  10.110  1.00 95.13           O  
ATOM   2564  CG  GLN A 323       7.810  15.469   7.985  1.00 95.13           C  
ATOM   2565  CD  GLN A 323       8.898  16.501   8.264  1.00 95.13           C  
ATOM   2566  NE2 GLN A 323       8.835  17.671   7.666  1.00 95.13           N  
ATOM   2567  OE1 GLN A 323       9.829  16.286   9.020  1.00 95.13           O  
ATOM   2568  N   GLU A 324       5.597  13.080  11.215  1.00 95.68           N  
ATOM   2569  CA  GLU A 324       5.263  12.280  12.401  1.00 95.68           C  
ATOM   2570  C   GLU A 324       4.332  11.108  12.077  1.00 95.68           C  
ATOM   2571  CB  GLU A 324       4.595  13.175  13.453  1.00 95.68           C  
ATOM   2572  O   GLU A 324       4.507  10.018  12.617  1.00 95.68           O  
ATOM   2573  CG  GLU A 324       5.600  14.135  14.101  1.00 95.68           C  
ATOM   2574  CD  GLU A 324       4.952  15.145  15.057  1.00 95.68           C  
ATOM   2575  OE1 GLU A 324       5.714  16.030  15.515  1.00 95.68           O  
ATOM   2576  OE2 GLU A 324       3.728  15.052  15.308  1.00 95.68           O  
ATOM   2577  N   THR A 325       3.367  11.312  11.176  1.00 96.99           N  
ATOM   2578  CA  THR A 325       2.452  10.257  10.718  1.00 96.99           C  
ATOM   2579  C   THR A 325       3.220   9.173   9.964  1.00 96.99           C  
ATOM   2580  CB  THR A 325       1.324  10.842   9.854  1.00 96.99           C  
ATOM   2581  O   THR A 325       3.122   8.001  10.321  1.00 96.99           O  
ATOM   2582  CG2 THR A 325       0.328   9.790   9.376  1.00 96.99           C  
ATOM   2583  OG1 THR A 325       0.599  11.790  10.605  1.00 96.99           O  
ATOM   2584  N   LEU A 326       4.062   9.544   8.993  1.00 95.57           N  
ATOM   2585  CA  LEU A 326       4.863   8.593   8.211  1.00 95.57           C  
ATOM   2586  C   LEU A 326       5.778   7.722   9.080  1.00 95.57           C  
ATOM   2587  CB  LEU A 326       5.704   9.350   7.170  1.00 95.57           C  
ATOM   2588  O   LEU A 326       5.941   6.538   8.794  1.00 95.57           O  
ATOM   2589  CG  LEU A 326       4.911   9.933   5.989  1.00 95.57           C  
ATOM   2590  CD1 LEU A 326       5.882  10.607   5.021  1.00 95.57           C  
ATOM   2591  CD2 LEU A 326       4.151   8.863   5.218  1.00 95.57           C  
ATOM   2592  N   GLN A 327       6.338   8.279  10.158  1.00 95.06           N  
ATOM   2593  CA  GLN A 327       7.157   7.515  11.106  1.00 95.06           C  
ATOM   2594  C   GLN A 327       6.359   6.471  11.892  1.00 95.06           C  
ATOM   2595  CB  GLN A 327       7.853   8.470  12.092  1.00 95.06           C  
ATOM   2596  O   GLN A 327       6.946   5.517  12.387  1.00 95.06           O  
ATOM   2597  CG  GLN A 327       8.948   9.320  11.434  1.00 95.06           C  
ATOM   2598  CD  GLN A 327      10.042   8.482  10.787  1.00 95.06           C  
ATOM   2599  NE2 GLN A 327      10.534   8.878   9.634  1.00 95.06           N  
ATOM   2600  OE1 GLN A 327      10.463   7.451  11.283  1.00 95.06           O  
ATOM   2601  N   LYS A 328       5.044   6.644  12.036  1.00 96.89           N  
ATOM   2602  CA  LYS A 328       4.193   5.737  12.812  1.00 96.89           C  
ATOM   2603  C   LYS A 328       3.502   4.682  11.958  1.00 96.89           C  
ATOM   2604  CB  LYS A 328       3.154   6.550  13.582  1.00 96.89           C  
ATOM   2605  O   LYS A 328       3.252   3.600  12.473  1.00 96.89           O  
ATOM   2606  CG  LYS A 328       3.772   7.420  14.685  1.00 96.89           C  
ATOM   2607  CD  LYS A 328       2.654   8.266  15.294  1.00 96.89           C  
ATOM   2608  CE  LYS A 328       3.135   9.133  16.452  1.00 96.89           C  
ATOM   2609  NZ  LYS A 328       1.958   9.632  17.204  1.00 96.89           N  
ATOM   2610  N   ILE A 329       3.178   4.990  10.699  1.00 97.64           N  
ATOM   2611  CA  ILE A 329       2.359   4.112   9.843  1.00 97.64           C  
ATOM   2612  C   ILE A 329       3.169   3.128   8.987  1.00 97.64           C  
ATOM   2613  CB  ILE A 329       1.343   4.912   8.995  1.00 97.64           C  
ATOM   2614  O   ILE A 329       2.585   2.258   8.353  1.00 97.64           O  
ATOM   2615  CG1 ILE A 329       2.028   5.676   7.843  1.00 97.64           C  
ATOM   2616  CG2 ILE A 329       0.490   5.845   9.878  1.00 97.64           C  
ATOM   2617  CD1 ILE A 329       1.056   6.390   6.899  1.00 97.64           C  
ATOM   2618  N   LEU A 330       4.501   3.248   8.948  1.00 96.77           N  
ATOM   2619  CA  LEU A 330       5.376   2.383   8.147  1.00 96.77           C  
ATOM   2620  C   LEU A 330       6.314   1.563   9.045  1.00 96.77           C  
ATOM   2621  CB  LEU A 330       6.185   3.228   7.148  1.00 96.77           C  
ATOM   2622  O   LEU A 330       6.906   2.125   9.969  1.00 96.77           O  
ATOM   2623  CG  LEU A 330       5.330   4.037   6.160  1.00 96.77           C  
ATOM   2624  CD1 LEU A 330       6.205   4.939   5.300  1.00 96.77           C  
ATOM   2625  CD2 LEU A 330       4.514   3.147   5.221  1.00 96.77           C  
ATOM   2626  N   PRO A 331       6.524   0.260   8.773  1.00 95.90           N  
ATOM   2627  CA  PRO A 331       7.437  -0.549   9.570  1.00 95.90           C  
ATOM   2628  C   PRO A 331       8.894  -0.171   9.277  1.00 95.90           C  
ATOM   2629  CB  PRO A 331       7.131  -2.001   9.190  1.00 95.90           C  
ATOM   2630  O   PRO A 331       9.363  -0.289   8.146  1.00 95.90           O  
ATOM   2631  CG  PRO A 331       6.601  -1.898   7.761  1.00 95.90           C  
ATOM   2632  CD  PRO A 331       5.897  -0.541   7.729  1.00 95.90           C  
ATOM   2633  N   HIS A 332       9.665   0.201  10.303  1.00 93.82           N  
ATOM   2634  CA  HIS A 332      11.091   0.534  10.134  1.00 93.82           C  
ATOM   2635  C   HIS A 332      11.992  -0.685   9.911  1.00 93.82           C  
ATOM   2636  CB  HIS A 332      11.587   1.322  11.346  1.00 93.82           C  
ATOM   2637  O   HIS A 332      13.123  -0.552   9.439  1.00 93.82           O  
ATOM   2638  CG  HIS A 332      10.803   2.574  11.605  1.00 93.82           C  
ATOM   2639  CD2 HIS A 332      10.798   3.702  10.837  1.00 93.82           C  
ATOM   2640  ND1 HIS A 332       9.994   2.765  12.717  1.00 93.82           N  
ATOM   2641  CE1 HIS A 332       9.509   4.009  12.598  1.00 93.82           C  
ATOM   2642  NE2 HIS A 332       9.985   4.600  11.490  1.00 93.82           N  
ATOM   2643  N   ARG A 333      11.514  -1.892  10.237  1.00 92.19           N  
ATOM   2644  CA  ARG A 333      12.244  -3.134   9.960  1.00 92.19           C  
ATOM   2645  C   ARG A 333      12.116  -3.481   8.479  1.00 92.19           C  
ATOM   2646  CB  ARG A 333      11.747  -4.282  10.849  1.00 92.19           C  
ATOM   2647  O   ARG A 333      11.101  -4.024   8.052  1.00 92.19           O  
ATOM   2648  CG  ARG A 333      11.980  -4.028  12.344  1.00 92.19           C  
ATOM   2649  CD  ARG A 333      11.734  -5.327  13.113  1.00 92.19           C  
ATOM   2650  NE  ARG A 333      11.722  -5.108  14.567  1.00 92.19           N  
ATOM   2651  NH1 ARG A 333      12.013  -7.279  15.225  1.00 92.19           N  
ATOM   2652  NH2 ARG A 333      11.524  -5.726  16.734  1.00 92.19           N  
ATOM   2653  CZ  ARG A 333      11.773  -6.032  15.501  1.00 92.19           C  
ATOM   2654  N   GLY A 334      13.183  -3.235   7.716  1.00 88.82           N  
ATOM   2655  CA  GLY A 334      13.191  -3.398   6.258  1.00 88.82           C  
ATOM   2656  C   GLY A 334      12.697  -4.758   5.744  1.00 88.82           C  
ATOM   2657  O   GLY A 334      12.014  -4.819   4.728  1.00 88.82           O  
ATOM   2658  N   ALA A 335      12.965  -5.839   6.486  1.00 91.27           N  
ATOM   2659  CA  ALA A 335      12.529  -7.195   6.140  1.00 91.27           C  
ATOM   2660  C   ALA A 335      10.998  -7.389   6.133  1.00 91.27           C  
ATOM   2661  CB  ALA A 335      13.195  -8.166   7.126  1.00 91.27           C  
ATOM   2662  O   ALA A 335      10.513  -8.339   5.525  1.00 91.27           O  
ATOM   2663  N   LEU A 336      10.239  -6.511   6.800  1.00 94.83           N  
ATOM   2664  CA  LEU A 336       8.779  -6.602   6.908  1.00 94.83           C  
ATOM   2665  C   LEU A 336       8.050  -5.804   5.822  1.00 94.83           C  
ATOM   2666  CB  LEU A 336       8.337  -6.146   8.312  1.00 94.83           C  
ATOM   2667  O   LEU A 336       6.871  -6.050   5.581  1.00 94.83           O  
ATOM   2668  CG  LEU A 336       9.000  -6.908   9.474  1.00 94.83           C  
ATOM   2669  CD1 LEU A 336       8.425  -6.445  10.808  1.00 94.83           C  
ATOM   2670  CD2 LEU A 336       8.801  -8.422   9.389  1.00 94.83           C  
ATOM   2671  N   LEU A 337       8.741  -4.878   5.146  1.00 95.07           N  
ATOM   2672  CA  LEU A 337       8.132  -3.940   4.197  1.00 95.07           C  
ATOM   2673  C   LEU A 337       7.398  -4.656   3.066  1.00 95.07           C  
ATOM   2674  CB  LEU A 337       9.216  -3.012   3.624  1.00 95.07           C  
ATOM   2675  O   LEU A 337       6.276  -4.290   2.744  1.00 95.07           O  
ATOM   2676  CG  LEU A 337       9.668  -1.944   4.632  1.00 95.07           C  
ATOM   2677  CD1 LEU A 337      11.018  -1.358   4.223  1.00 95.07           C  
ATOM   2678  CD2 LEU A 337       8.654  -0.800   4.710  1.00 95.07           C  
ATOM   2679  N   THR A 338       7.989  -5.704   2.490  1.00 93.85           N  
ATOM   2680  CA  THR A 338       7.349  -6.454   1.401  1.00 93.85           C  
ATOM   2681  C   THR A 338       6.012  -7.059   1.825  1.00 93.85           C  
ATOM   2682  CB  THR A 338       8.292  -7.548   0.893  1.00 93.85           C  
ATOM   2683  O   THR A 338       5.026  -6.912   1.109  1.00 93.85           O  
ATOM   2684  CG2 THR A 338       7.686  -8.395  -0.219  1.00 93.85           C  
ATOM   2685  OG1 THR A 338       9.430  -6.937   0.336  1.00 93.85           O  
ATOM   2686  N   ASN A 339       5.956  -7.693   2.998  1.00 95.75           N  
ATOM   2687  CA  ASN A 339       4.712  -8.272   3.506  1.00 95.75           C  
ATOM   2688  C   ASN A 339       3.708  -7.185   3.904  1.00 95.75           C  
ATOM   2689  CB  ASN A 339       5.016  -9.214   4.683  1.00 95.75           C  
ATOM   2690  O   ASN A 339       2.512  -7.380   3.720  1.00 95.75           O  
ATOM   2691  CG  ASN A 339       5.598 -10.551   4.250  1.00 95.75           C  
ATOM   2692  ND2 ASN A 339       5.660 -11.506   5.148  1.00 95.75           N  
ATOM   2693  OD1 ASN A 339       5.995 -10.763   3.114  1.00 95.75           O  
ATOM   2694  N   PHE A 340       4.188  -6.043   4.400  1.00 97.65           N  
ATOM   2695  CA  PHE A 340       3.346  -4.902   4.744  1.00 97.65           C  
ATOM   2696  C   PHE A 340       2.661  -4.304   3.506  1.00 97.65           C  
ATOM   2697  CB  PHE A 340       4.194  -3.874   5.498  1.00 97.65           C  
ATOM   2698  O   PHE A 340       1.440  -4.194   3.487  1.00 97.65           O  
ATOM   2699  CG  PHE A 340       3.399  -2.682   5.973  1.00 97.65           C  
ATOM   2700  CD1 PHE A 340       3.480  -1.459   5.280  1.00 97.65           C  
ATOM   2701  CD2 PHE A 340       2.534  -2.811   7.075  1.00 97.65           C  
ATOM   2702  CE1 PHE A 340       2.699  -0.367   5.695  1.00 97.65           C  
ATOM   2703  CE2 PHE A 340       1.754  -1.719   7.486  1.00 97.65           C  
ATOM   2704  CZ  PHE A 340       1.837  -0.499   6.797  1.00 97.65           C  
ATOM   2705  N   TYR A 341       3.404  -4.023   2.428  1.00 96.96           N  
ATOM   2706  CA  TYR A 341       2.805  -3.549   1.171  1.00 96.96           C  
ATOM   2707  C   TYR A 341       1.885  -4.591   0.528  1.00 96.96           C  
ATOM   2708  CB  TYR A 341       3.891  -3.133   0.173  1.00 96.96           C  
ATOM   2709  O   TYR A 341       0.877  -4.231  -0.072  1.00 96.96           O  
ATOM   2710  CG  TYR A 341       4.603  -1.847   0.538  1.00 96.96           C  
ATOM   2711  CD1 TYR A 341       3.907  -0.622   0.508  1.00 96.96           C  
ATOM   2712  CD2 TYR A 341       5.961  -1.870   0.897  1.00 96.96           C  
ATOM   2713  CE1 TYR A 341       4.566   0.581   0.838  1.00 96.96           C  
ATOM   2714  CE2 TYR A 341       6.611  -0.683   1.273  1.00 96.96           C  
ATOM   2715  OH  TYR A 341       6.624   1.666   1.541  1.00 96.96           O  
ATOM   2716  CZ  TYR A 341       5.923   0.546   1.230  1.00 96.96           C  
ATOM   2717  N   GLN A 342       2.189  -5.882   0.679  1.00 96.49           N  
ATOM   2718  CA  GLN A 342       1.303  -6.941   0.206  1.00 96.49           C  
ATOM   2719  C   GLN A 342      -0.007  -6.999   1.010  1.00 96.49           C  
ATOM   2720  CB  GLN A 342       2.061  -8.277   0.243  1.00 96.49           C  
ATOM   2721  O   GLN A 342      -1.066  -7.194   0.420  1.00 96.49           O  
ATOM   2722  CG  GLN A 342       1.301  -9.397  -0.474  1.00 96.49           C  
ATOM   2723  CD  GLN A 342       1.157  -9.133  -1.970  1.00 96.49           C  
ATOM   2724  NE2 GLN A 342      -0.047  -8.935  -2.459  1.00 96.49           N  
ATOM   2725  OE1 GLN A 342       2.135  -9.106  -2.702  1.00 96.49           O  
ATOM   2726  N   ALA A 343       0.046  -6.825   2.336  1.00 98.09           N  
ATOM   2727  CA  ALA A 343      -1.143  -6.736   3.185  1.00 98.09           C  
ATOM   2728  C   ALA A 343      -1.987  -5.502   2.845  1.00 98.09           C  
ATOM   2729  CB  ALA A 343      -0.714  -6.723   4.655  1.00 98.09           C  
ATOM   2730  O   ALA A 343      -3.208  -5.608   2.752  1.00 98.09           O  
ATOM   2731  N   HIS A 344      -1.330  -4.370   2.589  1.00 98.15           N  
ATOM   2732  CA  HIS A 344      -1.981  -3.152   2.127  1.00 98.15           C  
ATOM   2733  C   HIS A 344      -2.696  -3.370   0.785  1.00 98.15           C  
ATOM   2734  CB  HIS A 344      -0.931  -2.043   2.057  1.00 98.15           C  
ATOM   2735  O   HIS A 344      -3.877  -3.072   0.676  1.00 98.15           O  
ATOM   2736  CG  HIS A 344      -1.492  -0.755   1.535  1.00 98.15           C  
ATOM   2737  CD2 HIS A 344      -1.313  -0.257   0.275  1.00 98.15           C  
ATOM   2738  ND1 HIS A 344      -2.312   0.116   2.215  1.00 98.15           N  
ATOM   2739  CE1 HIS A 344      -2.609   1.129   1.381  1.00 98.15           C  
ATOM   2740  NE2 HIS A 344      -2.011   0.940   0.191  1.00 98.15           N  
ATOM   2741  N   ASP A 345      -2.046  -3.981  -0.210  1.00 97.42           N  
ATOM   2742  CA  ASP A 345      -2.689  -4.291  -1.496  1.00 97.42           C  
ATOM   2743  C   ASP A 345      -3.928  -5.192  -1.321  1.00 97.42           C  
ATOM   2744  CB  ASP A 345      -1.645  -4.915  -2.433  1.00 97.42           C  
ATOM   2745  O   ASP A 345      -4.983  -4.926  -1.897  1.00 97.42           O  
ATOM   2746  CG  ASP A 345      -2.131  -5.089  -3.876  1.00 97.42           C  
ATOM   2747  OD1 ASP A 345      -2.947  -4.262  -4.341  1.00 97.42           O  
ATOM   2748  OD2 ASP A 345      -1.622  -6.031  -4.527  1.00 97.42           O  
ATOM   2749  N   TYR A 346      -3.864  -6.202  -0.447  1.00 98.00           N  
ATOM   2750  CA  TYR A 346      -5.038  -7.013  -0.102  1.00 98.00           C  
ATOM   2751  C   TYR A 346      -6.160  -6.206   0.578  1.00 98.00           C  
ATOM   2752  CB  TYR A 346      -4.620  -8.174   0.804  1.00 98.00           C  
ATOM   2753  O   TYR A 346      -7.334  -6.440   0.287  1.00 98.00           O  
ATOM   2754  CG  TYR A 346      -3.878  -9.319   0.143  1.00 98.00           C  
ATOM   2755  CD1 TYR A 346      -4.404  -9.946  -1.003  1.00 98.00           C  
ATOM   2756  CD2 TYR A 346      -2.675  -9.787   0.702  1.00 98.00           C  
ATOM   2757  CE1 TYR A 346      -3.716 -11.016  -1.604  1.00 98.00           C  
ATOM   2758  CE2 TYR A 346      -1.977 -10.847   0.098  1.00 98.00           C  
ATOM   2759  OH  TYR A 346      -1.809 -12.474  -1.651  1.00 98.00           O  
ATOM   2760  CZ  TYR A 346      -2.495 -11.458  -1.063  1.00 98.00           C  
ATOM   2761  N   LEU A 347      -5.831  -5.240   1.444  1.00 98.17           N  
ATOM   2762  CA  LEU A 347      -6.816  -4.313   2.014  1.00 98.17           C  
ATOM   2763  C   LEU A 347      -7.504  -3.495   0.910  1.00 98.17           C  
ATOM   2764  CB  LEU A 347      -6.138  -3.417   3.074  1.00 98.17           C  
ATOM   2765  O   LEU A 347      -8.726  -3.351   0.936  1.00 98.17           O  
ATOM   2766  CG  LEU A 347      -7.028  -2.291   3.637  1.00 98.17           C  
ATOM   2767  CD1 LEU A 347      -8.181  -2.832   4.482  1.00 98.17           C  
ATOM   2768  CD2 LEU A 347      -6.198  -1.357   4.515  1.00 98.17           C  
ATOM   2769  N   LEU A 348      -6.753  -3.016  -0.088  1.00 97.82           N  
ATOM   2770  CA  LEU A 348      -7.323  -2.269  -1.213  1.00 97.82           C  
ATOM   2771  C   LEU A 348      -8.321  -3.117  -2.021  1.00 97.82           C  
ATOM   2772  CB  LEU A 348      -6.217  -1.732  -2.144  1.00 97.82           C  
ATOM   2773  O   LEU A 348      -9.313  -2.571  -2.490  1.00 97.82           O  
ATOM   2774  CG  LEU A 348      -5.135  -0.833  -1.518  1.00 97.82           C  
ATOM   2775  CD1 LEU A 348      -4.105  -0.475  -2.581  1.00 97.82           C  
ATOM   2776  CD2 LEU A 348      -5.693   0.456  -0.931  1.00 97.82           C  
ATOM   2777  N   HIS A 349      -8.084  -4.424  -2.185  1.00 97.10           N  
ATOM   2778  CA  HIS A 349      -9.016  -5.323  -2.885  1.00 97.10           C  
ATOM   2779  C   HIS A 349     -10.316  -5.543  -2.095  1.00 97.10           C  
ATOM   2780  CB  HIS A 349      -8.336  -6.668  -3.180  1.00 97.10           C  
ATOM   2781  O   HIS A 349     -11.397  -5.528  -2.674  1.00 97.10           O  
ATOM   2782  CG  HIS A 349      -7.298  -6.608  -4.271  1.00 97.10           C  
ATOM   2783  CD2 HIS A 349      -7.458  -7.002  -5.572  1.00 97.10           C  
ATOM   2784  ND1 HIS A 349      -5.999  -6.174  -4.148  1.00 97.10           N  
ATOM   2785  CE1 HIS A 349      -5.387  -6.309  -5.333  1.00 97.10           C  
ATOM   2786  NE2 HIS A 349      -6.242  -6.808  -6.242  1.00 97.10           N  
ATOM   2787  N   GLY A 350     -10.224  -5.711  -0.771  1.00 96.54           N  
ATOM   2788  CA  GLY A 350     -11.376  -5.726   0.139  1.00 96.54           C  
ATOM   2789  C   GLY A 350     -12.193  -7.021   0.203  1.00 96.54           C  
ATOM   2790  O   GLY A 350     -12.989  -7.177   1.132  1.00 96.54           O  
ATOM   2791  N   ASP A 351     -12.012  -7.960  -0.729  1.00 96.56           N  
ATOM   2792  CA  ASP A 351     -12.728  -9.238  -0.709  1.00 96.56           C  
ATOM   2793  C   ASP A 351     -12.325 -10.139   0.463  1.00 96.56           C  
ATOM   2794  CB  ASP A 351     -12.618  -9.955  -2.062  1.00 96.56           C  
ATOM   2795  O   ASP A 351     -11.260  -9.987   1.063  1.00 96.56           O  
ATOM   2796  CG  ASP A 351     -11.205 -10.482  -2.297  1.00 96.56           C  
ATOM   2797  OD1 ASP A 351     -10.920 -11.639  -1.911  1.00 96.56           O  
ATOM   2798  OD2 ASP A 351     -10.370  -9.716  -2.823  1.00 96.56           O  
ATOM   2799  N   ASP A 352     -13.192 -11.094   0.797  1.00 95.10           N  
ATOM   2800  CA  ASP A 352     -13.040 -11.988   1.947  1.00 95.10           C  
ATOM   2801  C   ASP A 352     -11.689 -12.720   1.957  1.00 95.10           C  
ATOM   2802  CB  ASP A 352     -14.223 -12.982   1.984  1.00 95.10           C  
ATOM   2803  O   ASP A 352     -11.009 -12.786   2.988  1.00 95.10           O  
ATOM   2804  CG  ASP A 352     -14.286 -13.985   0.811  1.00 95.10           C  
ATOM   2805  OD1 ASP A 352     -13.837 -13.651  -0.309  1.00 95.10           O  
ATOM   2806  OD2 ASP A 352     -14.745 -15.129   1.022  1.00 95.10           O  
ATOM   2807  N   LYS A 353     -11.254 -13.246   0.808  1.00 96.62           N  
ATOM   2808  CA  LYS A 353      -9.975 -13.954   0.670  1.00 96.62           C  
ATOM   2809  C   LYS A 353      -8.798 -13.006   0.827  1.00 96.62           C  
ATOM   2810  CB  LYS A 353      -9.892 -14.660  -0.683  1.00 96.62           C  
ATOM   2811  O   LYS A 353      -7.852 -13.350   1.543  1.00 96.62           O  
ATOM   2812  CG  LYS A 353     -10.920 -15.784  -0.799  1.00 96.62           C  
ATOM   2813  CD  LYS A 353     -10.859 -16.357  -2.211  1.00 96.62           C  
ATOM   2814  CE  LYS A 353     -11.958 -17.402  -2.356  1.00 96.62           C  
ATOM   2815  NZ  LYS A 353     -12.074 -17.822  -3.768  1.00 96.62           N  
ATOM   2816  N   SER A 354      -8.860 -11.832   0.207  1.00 97.49           N  
ATOM   2817  CA  SER A 354      -7.833 -10.802   0.352  1.00 97.49           C  
ATOM   2818  C   SER A 354      -7.707 -10.348   1.805  1.00 97.49           C  
ATOM   2819  CB  SER A 354      -8.124  -9.622  -0.573  1.00 97.49           C  
ATOM   2820  O   SER A 354      -6.615 -10.410   2.370  1.00 97.49           O  
ATOM   2821  OG  SER A 354      -7.965 -10.043  -1.911  1.00 97.49           O  
ATOM   2822  N   LEU A 355      -8.810 -10.002   2.475  1.00 98.20           N  
ATOM   2823  CA  LEU A 355      -8.780  -9.568   3.875  1.00 98.20           C  
ATOM   2824  C   LEU A 355      -8.316 -10.674   4.830  1.00 98.20           C  
ATOM   2825  CB  LEU A 355     -10.154  -9.033   4.301  1.00 98.20           C  
ATOM   2826  O   LEU A 355      -7.577 -10.392   5.776  1.00 98.20           O  
ATOM   2827  CG  LEU A 355     -10.614  -7.749   3.590  1.00 98.20           C  
ATOM   2828  CD1 LEU A 355     -11.896  -7.265   4.262  1.00 98.20           C  
ATOM   2829  CD2 LEU A 355      -9.590  -6.615   3.667  1.00 98.20           C  
ATOM   2830  N   ASN A 356      -8.676 -11.937   4.578  1.00 97.77           N  
ATOM   2831  CA  ASN A 356      -8.117 -13.071   5.319  1.00 97.77           C  
ATOM   2832  C   ASN A 356      -6.586 -13.101   5.206  1.00 97.77           C  
ATOM   2833  CB  ASN A 356      -8.745 -14.386   4.823  1.00 97.77           C  
ATOM   2834  O   ASN A 356      -5.898 -13.196   6.227  1.00 97.77           O  
ATOM   2835  CG  ASN A 356     -10.161 -14.612   5.325  1.00 97.77           C  
ATOM   2836  ND2 ASN A 356     -10.987 -15.290   4.568  1.00 97.77           N  
ATOM   2837  OD1 ASN A 356     -10.529 -14.237   6.431  1.00 97.77           O  
ATOM   2838  N   ARG A 357      -6.041 -12.940   3.993  1.00 98.21           N  
ATOM   2839  CA  ARG A 357      -4.589 -12.927   3.790  1.00 98.21           C  
ATOM   2840  C   ARG A 357      -3.917 -11.679   4.371  1.00 98.21           C  
ATOM   2841  CB  ARG A 357      -4.268 -13.131   2.299  1.00 98.21           C  
ATOM   2842  O   ARG A 357      -2.819 -11.793   4.915  1.00 98.21           O  
ATOM   2843  CG  ARG A 357      -2.773 -13.377   2.035  1.00 98.21           C  
ATOM   2844  CD  ARG A 357      -2.234 -14.616   2.765  1.00 98.21           C  
ATOM   2845  NE  ARG A 357      -0.770 -14.739   2.646  1.00 98.21           N  
ATOM   2846  NH1 ARG A 357      -0.440 -15.945   4.596  1.00 98.21           N  
ATOM   2847  NH2 ARG A 357       1.305 -15.191   3.482  1.00 98.21           N  
ATOM   2848  CZ  ARG A 357       0.009 -15.295   3.563  1.00 98.21           C  
ATOM   2849  N   ALA A 358      -4.572 -10.518   4.319  1.00 98.39           N  
ATOM   2850  CA  ALA A 358      -4.109  -9.295   4.976  1.00 98.39           C  
ATOM   2851  C   ALA A 358      -3.994  -9.490   6.496  1.00 98.39           C  
ATOM   2852  CB  ALA A 358      -5.058  -8.139   4.637  1.00 98.39           C  
ATOM   2853  O   ALA A 358      -2.949  -9.196   7.074  1.00 98.39           O  
ATOM   2854  N   SER A 359      -5.021 -10.062   7.137  1.00 98.41           N  
ATOM   2855  CA  SER A 359      -5.015 -10.371   8.575  1.00 98.41           C  
ATOM   2856  C   SER A 359      -3.871 -11.317   8.963  1.00 98.41           C  
ATOM   2857  CB  SER A 359      -6.370 -10.964   8.990  1.00 98.41           C  
ATOM   2858  O   SER A 359      -3.227 -11.110   9.993  1.00 98.41           O  
ATOM   2859  OG  SER A 359      -6.276 -11.645  10.232  1.00 98.41           O  
ATOM   2860  N   GLU A 360      -3.608 -12.356   8.163  1.00 98.33           N  
ATOM   2861  CA  GLU A 360      -2.490 -13.285   8.392  1.00 98.33           C  
ATOM   2862  C   GLU A 360      -1.135 -12.568   8.327  1.00 98.33           C  
ATOM   2863  CB  GLU A 360      -2.521 -14.421   7.359  1.00 98.33           C  
ATOM   2864  O   GLU A 360      -0.353 -12.648   9.275  1.00 98.33           O  
ATOM   2865  CG  GLU A 360      -3.662 -15.424   7.588  1.00 98.33           C  
ATOM   2866  CD  GLU A 360      -3.794 -16.441   6.439  1.00 98.33           C  
ATOM   2867  OE1 GLU A 360      -4.718 -17.278   6.518  1.00 98.33           O  
ATOM   2868  OE2 GLU A 360      -2.967 -16.398   5.491  1.00 98.33           O  
ATOM   2869  N   LEU A 361      -0.884 -11.813   7.251  1.00 98.22           N  
ATOM   2870  CA  LEU A 361       0.365 -11.069   7.062  1.00 98.22           C  
ATOM   2871  C   LEU A 361       0.584 -10.022   8.160  1.00 98.22           C  
ATOM   2872  CB  LEU A 361       0.344 -10.387   5.683  1.00 98.22           C  
ATOM   2873  O   LEU A 361       1.685  -9.912   8.698  1.00 98.22           O  
ATOM   2874  CG  LEU A 361       0.528 -11.333   4.486  1.00 98.22           C  
ATOM   2875  CD1 LEU A 361       0.316 -10.545   3.192  1.00 98.22           C  
ATOM   2876  CD2 LEU A 361       1.934 -11.935   4.436  1.00 98.22           C  
ATOM   2877  N   LEU A 362      -0.457  -9.276   8.536  1.00 98.50           N  
ATOM   2878  CA  LEU A 362      -0.382  -8.311   9.634  1.00 98.50           C  
ATOM   2879  C   LEU A 362      -0.143  -9.010  10.979  1.00 98.50           C  
ATOM   2880  CB  LEU A 362      -1.659  -7.458   9.666  1.00 98.50           C  
ATOM   2881  O   LEU A 362       0.602  -8.494  11.806  1.00 98.50           O  
ATOM   2882  CG  LEU A 362      -1.787  -6.476   8.487  1.00 98.50           C  
ATOM   2883  CD1 LEU A 362      -3.220  -5.961   8.386  1.00 98.50           C  
ATOM   2884  CD2 LEU A 362      -0.852  -5.276   8.655  1.00 98.50           C  
ATOM   2885  N   GLY A 363      -0.700 -10.206  11.189  1.00 98.14           N  
ATOM   2886  CA  GLY A 363      -0.406 -11.035  12.361  1.00 98.14           C  
ATOM   2887  C   GLY A 363       1.073 -11.431  12.452  1.00 98.14           C  
ATOM   2888  O   GLY A 363       1.687 -11.272  13.508  1.00 98.14           O  
ATOM   2889  N   GLU A 364       1.665 -11.871  11.339  1.00 97.89           N  
ATOM   2890  CA  GLU A 364       3.101 -12.182  11.237  1.00 97.89           C  
ATOM   2891  C   GLU A 364       3.978 -10.942  11.498  1.00 97.89           C  
ATOM   2892  CB  GLU A 364       3.422 -12.740   9.837  1.00 97.89           C  
ATOM   2893  O   GLU A 364       5.003 -11.032  12.185  1.00 97.89           O  
ATOM   2894  CG  GLU A 364       2.827 -14.127   9.526  1.00 97.89           C  
ATOM   2895  CD  GLU A 364       3.002 -14.533   8.044  1.00 97.89           C  
ATOM   2896  OE1 GLU A 364       2.362 -15.522   7.612  1.00 97.89           O  
ATOM   2897  OE2 GLU A 364       3.781 -13.868   7.316  1.00 97.89           O  
ATOM   2898  N   ILE A 365       3.568  -9.773  10.991  1.00 98.07           N  
ATOM   2899  CA  ILE A 365       4.252  -8.488  11.212  1.00 98.07           C  
ATOM   2900  C   ILE A 365       4.192  -8.090  12.688  1.00 98.07           C  
ATOM   2901  CB  ILE A 365       3.667  -7.393  10.289  1.00 98.07           C  
ATOM   2902  O   ILE A 365       5.235  -7.778  13.259  1.00 98.07           O  
ATOM   2903  CG1 ILE A 365       4.067  -7.680   8.825  1.00 98.07           C  
ATOM   2904  CG2 ILE A 365       4.140  -5.980  10.686  1.00 98.07           C  
ATOM   2905  CD1 ILE A 365       3.248  -6.889   7.801  1.00 98.07           C  
ATOM   2906  N   VAL A 366       3.018  -8.154  13.325  1.00 97.75           N  
ATOM   2907  CA  VAL A 366       2.841  -7.837  14.756  1.00 97.75           C  
ATOM   2908  C   VAL A 366       3.674  -8.772  15.632  1.00 97.75           C  
ATOM   2909  CB  VAL A 366       1.348  -7.901  15.144  1.00 97.75           C  
ATOM   2910  O   VAL A 366       4.307  -8.322  16.585  1.00 97.75           O  
ATOM   2911  CG1 VAL A 366       1.110  -7.819  16.659  1.00 97.75           C  
ATOM   2912  CG2 VAL A 366       0.576  -6.733  14.522  1.00 97.75           C  
ATOM   2913  N   GLN A 367       3.740 -10.064  15.298  1.00 97.38           N  
ATOM   2914  CA  GLN A 367       4.590 -11.016  16.017  1.00 97.38           C  
ATOM   2915  C   GLN A 367       6.084 -10.711  15.828  1.00 97.38           C  
ATOM   2916  CB  GLN A 367       4.243 -12.438  15.553  1.00 97.38           C  
ATOM   2917  O   GLN A 367       6.873 -10.852  16.764  1.00 97.38           O  
ATOM   2918  CG  GLN A 367       5.004 -13.503  16.359  1.00 97.38           C  
ATOM   2919  CD  GLN A 367       4.657 -14.932  15.958  1.00 97.38           C  
ATOM   2920  NE2 GLN A 367       5.319 -15.912  16.532  1.00 97.38           N  
ATOM   2921  OE1 GLN A 367       3.802 -15.216  15.142  1.00 97.38           O  
ATOM   2922  N   SER A 368       6.481 -10.293  14.625  1.00 97.13           N  
ATOM   2923  CA  SER A 368       7.877 -10.003  14.287  1.00 97.13           C  
ATOM   2924  C   SER A 368       8.351  -8.634  14.786  1.00 97.13           C  
ATOM   2925  CB  SER A 368       8.075 -10.083  12.774  1.00 97.13           C  
ATOM   2926  O   SER A 368       9.546  -8.461  15.027  1.00 97.13           O  
ATOM   2927  OG  SER A 368       7.758 -11.372  12.292  1.00 97.13           O  
ATOM   2928  N   SER A 369       7.450  -7.662  14.940  1.00 96.77           N  
ATOM   2929  CA  SER A 369       7.717  -6.280  15.363  1.00 96.77           C  
ATOM   2930  C   SER A 369       6.616  -5.800  16.324  1.00 96.77           C  
ATOM   2931  CB  SER A 369       7.833  -5.416  14.102  1.00 96.77           C  
ATOM   2932  O   SER A 369       5.754  -5.011  15.936  1.00 96.77           O  
ATOM   2933  OG  SER A 369       8.197  -4.068  14.322  1.00 96.77           O  
ATOM   2934  N   PRO A 370       6.624  -6.266  17.590  1.00 95.41           N  
ATOM   2935  CA  PRO A 370       5.621  -5.874  18.585  1.00 95.41           C  
ATOM   2936  C   PRO A 370       5.593  -4.368  18.883  1.00 95.41           C  
ATOM   2937  CB  PRO A 370       5.968  -6.669  19.849  1.00 95.41           C  
ATOM   2938  O   PRO A 370       4.582  -3.857  19.355  1.00 95.41           O  
ATOM   2939  CG  PRO A 370       6.737  -7.876  19.319  1.00 95.41           C  
ATOM   2940  CD  PRO A 370       7.505  -7.286  18.143  1.00 95.41           C  
ATOM   2941  N   GLU A 371       6.694  -3.658  18.621  1.00 95.52           N  
ATOM   2942  CA  GLU A 371       6.794  -2.201  18.745  1.00 95.52           C  
ATOM   2943  C   GLU A 371       6.070  -1.428  17.632  1.00 95.52           C  
ATOM   2944  CB  GLU A 371       8.276  -1.780  18.826  1.00 95.52           C  
ATOM   2945  O   GLU A 371       5.819  -0.233  17.783  1.00 95.52           O  
ATOM   2946  CG  GLU A 371       9.088  -1.841  17.512  1.00 95.52           C  
ATOM   2947  CD  GLU A 371       9.484  -3.246  17.032  1.00 95.52           C  
ATOM   2948  OE1 GLU A 371      10.125  -3.377  15.963  1.00 95.52           O  
ATOM   2949  OE2 GLU A 371       9.257  -4.269  17.712  1.00 95.52           O  
ATOM   2950  N   PHE A 372       5.741  -2.076  16.509  1.00 97.09           N  
ATOM   2951  CA  PHE A 372       5.038  -1.443  15.395  1.00 97.09           C  
ATOM   2952  C   PHE A 372       3.524  -1.487  15.627  1.00 97.09           C  
ATOM   2953  CB  PHE A 372       5.492  -2.052  14.062  1.00 97.09           C  
ATOM   2954  O   PHE A 372       2.779  -2.234  14.988  1.00 97.09           O  
ATOM   2955  CG  PHE A 372       4.864  -1.417  12.834  1.00 97.09           C  
ATOM   2956  CD1 PHE A 372       4.327  -2.231  11.820  1.00 97.09           C  
ATOM   2957  CD2 PHE A 372       4.831  -0.016  12.684  1.00 97.09           C  
ATOM   2958  CE1 PHE A 372       3.737  -1.652  10.682  1.00 97.09           C  
ATOM   2959  CE2 PHE A 372       4.241   0.556  11.546  1.00 97.09           C  
ATOM   2960  CZ  PHE A 372       3.675  -0.258  10.554  1.00 97.09           C  
ATOM   2961  N   THR A 373       3.060  -0.660  16.567  1.00 97.13           N  
ATOM   2962  CA  THR A 373       1.661  -0.632  17.020  1.00 97.13           C  
ATOM   2963  C   THR A 373       0.662  -0.358  15.885  1.00 97.13           C  
ATOM   2964  CB  THR A 373       1.473   0.418  18.132  1.00 97.13           C  
ATOM   2965  O   THR A 373      -0.483  -0.803  15.953  1.00 97.13           O  
ATOM   2966  CG2 THR A 373       0.216   0.147  18.942  1.00 97.13           C  
ATOM   2967  OG1 THR A 373       2.523   0.389  19.071  1.00 97.13           O  
ATOM   2968  N   TYR A 374       1.071   0.322  14.809  1.00 98.33           N  
ATOM   2969  CA  TYR A 374       0.188   0.575  13.668  1.00 98.33           C  
ATOM   2970  C   TYR A 374      -0.275  -0.714  12.977  1.00 98.33           C  
ATOM   2971  CB  TYR A 374       0.871   1.515  12.680  1.00 98.33           C  
ATOM   2972  O   TYR A 374      -1.467  -0.841  12.717  1.00 98.33           O  
ATOM   2973  CG  TYR A 374      -0.011   1.890  11.510  1.00 98.33           C  
ATOM   2974  CD1 TYR A 374       0.007   1.125  10.327  1.00 98.33           C  
ATOM   2975  CD2 TYR A 374      -0.871   2.998  11.619  1.00 98.33           C  
ATOM   2976  CE1 TYR A 374      -0.839   1.461   9.255  1.00 98.33           C  
ATOM   2977  CE2 TYR A 374      -1.701   3.350  10.538  1.00 98.33           C  
ATOM   2978  OH  TYR A 374      -2.503   2.929   8.332  1.00 98.33           O  
ATOM   2979  CZ  TYR A 374      -1.689   2.581   9.357  1.00 98.33           C  
ATOM   2980  N   ALA A 375       0.596  -1.714  12.780  1.00 98.11           N  
ATOM   2981  CA  ALA A 375       0.174  -3.000  12.207  1.00 98.11           C  
ATOM   2982  C   ALA A 375      -0.874  -3.709  13.075  1.00 98.11           C  
ATOM   2983  CB  ALA A 375       1.385  -3.918  12.020  1.00 98.11           C  
ATOM   2984  O   ALA A 375      -1.768  -4.372  12.554  1.00 98.11           O  
ATOM   2985  N   ARG A 376      -0.795  -3.549  14.403  1.00 97.84           N  
ATOM   2986  CA  ARG A 376      -1.801  -4.073  15.336  1.00 97.84           C  
ATOM   2987  C   ARG A 376      -3.153  -3.383  15.128  1.00 97.84           C  
ATOM   2988  CB  ARG A 376      -1.270  -3.928  16.770  1.00 97.84           C  
ATOM   2989  O   ARG A 376      -4.178  -4.060  15.096  1.00 97.84           O  
ATOM   2990  CG  ARG A 376      -2.146  -4.635  17.805  1.00 97.84           C  
ATOM   2991  CD  ARG A 376      -1.621  -4.338  19.212  1.00 97.84           C  
ATOM   2992  NE  ARG A 376      -2.458  -5.004  20.213  1.00 97.84           N  
ATOM   2993  NH1 ARG A 376      -1.760  -3.940  22.108  1.00 97.84           N  
ATOM   2994  NH2 ARG A 376      -3.395  -5.454  22.226  1.00 97.84           N  
ATOM   2995  CZ  ARG A 376      -2.534  -4.800  21.506  1.00 97.84           C  
ATOM   2996  N   ALA A 377      -3.151  -2.064  14.938  1.00 98.46           N  
ATOM   2997  CA  ALA A 377      -4.353  -1.288  14.639  1.00 98.46           C  
ATOM   2998  C   ALA A 377      -4.945  -1.627  13.261  1.00 98.46           C  
ATOM   2999  CB  ALA A 377      -4.017   0.201  14.778  1.00 98.46           C  
ATOM   3000  O   ALA A 377      -6.141  -1.886  13.155  1.00 98.46           O  
ATOM   3001  N   GLU A 378      -4.116  -1.705  12.221  1.00 98.56           N  
ATOM   3002  CA  GLU A 378      -4.544  -2.081  10.871  1.00 98.56           C  
ATOM   3003  C   GLU A 378      -5.118  -3.502  10.839  1.00 98.56           C  
ATOM   3004  CB  GLU A 378      -3.357  -1.915   9.916  1.00 98.56           C  
ATOM   3005  O   GLU A 378      -6.175  -3.729  10.252  1.00 98.56           O  
ATOM   3006  CG  GLU A 378      -3.771  -2.044   8.442  1.00 98.56           C  
ATOM   3007  CD  GLU A 378      -2.617  -1.718   7.479  1.00 98.56           C  
ATOM   3008  OE1 GLU A 378      -2.902  -1.539   6.275  1.00 98.56           O  
ATOM   3009  OE2 GLU A 378      -1.457  -1.649   7.949  1.00 98.56           O  
ATOM   3010  N   LYS A 379      -4.506  -4.445  11.569  1.00 98.40           N  
ATOM   3011  CA  LYS A 379      -5.057  -5.795  11.736  1.00 98.40           C  
ATOM   3012  C   LYS A 379      -6.437  -5.764  12.388  1.00 98.40           C  
ATOM   3013  CB  LYS A 379      -4.094  -6.664  12.552  1.00 98.40           C  
ATOM   3014  O   LYS A 379      -7.336  -6.456  11.922  1.00 98.40           O  
ATOM   3015  CG  LYS A 379      -4.549  -8.124  12.503  1.00 98.40           C  
ATOM   3016  CD  LYS A 379      -3.643  -9.030  13.338  1.00 98.40           C  
ATOM   3017  CE  LYS A 379      -4.144 -10.475  13.252  1.00 98.40           C  
ATOM   3018  NZ  LYS A 379      -5.504 -10.623  13.830  1.00 98.40           N  
ATOM   3019  N   ALA A 380      -6.616  -4.971  13.445  1.00 98.02           N  
ATOM   3020  CA  ALA A 380      -7.913  -4.839  14.100  1.00 98.02           C  
ATOM   3021  C   ALA A 380      -8.968  -4.240  13.159  1.00 98.02           C  
ATOM   3022  CB  ALA A 380      -7.755  -4.024  15.385  1.00 98.02           C  
ATOM   3023  O   ALA A 380     -10.084  -4.749  13.124  1.00 98.02           O  
ATOM   3024  N   LEU A 381      -8.624  -3.228  12.352  1.00 98.23           N  
ATOM   3025  CA  LEU A 381      -9.523  -2.703  11.318  1.00 98.23           C  
ATOM   3026  C   LEU A 381      -9.935  -3.808  10.334  1.00 98.23           C  
ATOM   3027  CB  LEU A 381      -8.861  -1.514  10.592  1.00 98.23           C  
ATOM   3028  O   LEU A 381     -11.130  -4.028  10.131  1.00 98.23           O  
ATOM   3029  CG  LEU A 381      -9.717  -0.948   9.440  1.00 98.23           C  
ATOM   3030  CD1 LEU A 381     -11.034  -0.354   9.947  1.00 98.23           C  
ATOM   3031  CD2 LEU A 381      -8.970   0.142   8.680  1.00 98.23           C  
ATOM   3032  N   VAL A 382      -8.958  -4.531   9.776  1.00 98.32           N  
ATOM   3033  CA  VAL A 382      -9.190  -5.653   8.852  1.00 98.32           C  
ATOM   3034  C   VAL A 382     -10.093  -6.709   9.491  1.00 98.32           C  
ATOM   3035  CB  VAL A 382      -7.845  -6.262   8.399  1.00 98.32           C  
ATOM   3036  O   VAL A 382     -11.054  -7.152   8.868  1.00 98.32           O  
ATOM   3037  CG1 VAL A 382      -8.012  -7.591   7.652  1.00 98.32           C  
ATOM   3038  CG2 VAL A 382      -7.104  -5.313   7.452  1.00 98.32           C  
ATOM   3039  N   ASP A 383      -9.846  -7.084  10.744  1.00 97.96           N  
ATOM   3040  CA  ASP A 383     -10.621  -8.107  11.450  1.00 97.96           C  
ATOM   3041  C   ASP A 383     -12.072  -7.689  11.727  1.00 97.96           C  
ATOM   3042  CB  ASP A 383      -9.906  -8.497  12.753  1.00 97.96           C  
ATOM   3043  O   ASP A 383     -12.966  -8.537  11.669  1.00 97.96           O  
ATOM   3044  CG  ASP A 383      -8.672  -9.375  12.531  1.00 97.96           C  
ATOM   3045  OD1 ASP A 383      -8.591 -10.051  11.480  1.00 97.96           O  
ATOM   3046  OD2 ASP A 383      -7.843  -9.488  13.465  1.00 97.96           O  
ATOM   3047  N   ILE A 384     -12.345  -6.402  11.969  1.00 96.66           N  
ATOM   3048  CA  ILE A 384     -13.727  -5.907  12.107  1.00 96.66           C  
ATOM   3049  C   ILE A 384     -14.453  -5.965  10.759  1.00 96.66           C  
ATOM   3050  CB  ILE A 384     -13.773  -4.472  12.667  1.00 96.66           C  
ATOM   3051  O   ILE A 384     -15.620  -6.358  10.702  1.00 96.66           O  
ATOM   3052  CG1 ILE A 384     -13.084  -4.338  14.035  1.00 96.66           C  
ATOM   3053  CG2 ILE A 384     -15.232  -4.025  12.879  1.00 96.66           C  
ATOM   3054  CD1 ILE A 384     -12.603  -2.903  14.281  1.00 96.66           C  
ATOM   3055  N   VAL A 385     -13.779  -5.614   9.661  1.00 96.77           N  
ATOM   3056  CA  VAL A 385     -14.374  -5.719   8.319  1.00 96.77           C  
ATOM   3057  C   VAL A 385     -14.628  -7.186   7.967  1.00 96.77           C  
ATOM   3058  CB  VAL A 385     -13.506  -5.026   7.255  1.00 96.77           C  
ATOM   3059  O   VAL A 385     -15.726  -7.527   7.527  1.00 96.77           O  
ATOM   3060  CG1 VAL A 385     -14.149  -5.154   5.869  1.00 96.77           C  
ATOM   3061  CG2 VAL A 385     -13.356  -3.530   7.565  1.00 96.77           C  
ATOM   3062  N   ARG A 386     -13.686  -8.087   8.262  1.00 96.67           N  
ATOM   3063  CA  ARG A 386     -13.883  -9.538   8.109  1.00 96.67           C  
ATOM   3064  C   ARG A 386     -15.062 -10.044   8.932  1.00 96.67           C  
ATOM   3065  CB  ARG A 386     -12.617 -10.289   8.526  1.00 96.67           C  
ATOM   3066  O   ARG A 386     -15.840 -10.843   8.428  1.00 96.67           O  
ATOM   3067  CG  ARG A 386     -11.468 -10.095   7.530  1.00 96.67           C  
ATOM   3068  CD  ARG A 386     -10.165 -10.647   8.112  1.00 96.67           C  
ATOM   3069  NE  ARG A 386     -10.234 -12.109   8.246  1.00 96.67           N  
ATOM   3070  NH1 ARG A 386      -9.524 -12.373  10.433  1.00 96.67           N  
ATOM   3071  NH2 ARG A 386     -10.224 -14.117   9.236  1.00 96.67           N  
ATOM   3072  CZ  ARG A 386      -9.991 -12.840   9.311  1.00 96.67           C  
ATOM   3073  N   HIS A 387     -15.237  -9.550  10.159  1.00 95.86           N  
ATOM   3074  CA  HIS A 387     -16.400  -9.871  10.987  1.00 95.86           C  
ATOM   3075  C   HIS A 387     -17.725  -9.449  10.324  1.00 95.86           C  
ATOM   3076  CB  HIS A 387     -16.230  -9.226  12.371  1.00 95.86           C  
ATOM   3077  O   HIS A 387     -18.711 -10.176  10.428  1.00 95.86           O  
ATOM   3078  CG  HIS A 387     -17.460  -9.355  13.226  1.00 95.86           C  
ATOM   3079  CD2 HIS A 387     -18.396  -8.390  13.473  1.00 95.86           C  
ATOM   3080  ND1 HIS A 387     -17.907 -10.510  13.805  1.00 95.86           N  
ATOM   3081  CE1 HIS A 387     -19.098 -10.263  14.377  1.00 95.86           C  
ATOM   3082  NE2 HIS A 387     -19.421  -8.969  14.231  1.00 95.86           N  
ATOM   3083  N   SER A 388     -17.757  -8.317   9.610  1.00 93.12           N  
ATOM   3084  CA  SER A 388     -18.953  -7.892   8.865  1.00 93.12           C  
ATOM   3085  C   SER A 388     -19.282  -8.797   7.666  1.00 93.12           C  
ATOM   3086  CB  SER A 388     -18.842  -6.421   8.441  1.00 93.12           C  
ATOM   3087  O   SER A 388     -20.453  -8.978   7.344  1.00 93.12           O  
ATOM   3088  OG  SER A 388     -17.966  -6.212   7.349  1.00 93.12           O  
ATOM   3089  N   GLN A 389     -18.270  -9.418   7.047  1.00 91.15           N  
ATOM   3090  CA  GLN A 389     -18.435 -10.375   5.941  1.00 91.15           C  
ATOM   3091  C   GLN A 389     -18.788 -11.784   6.450  1.00 91.15           C  
ATOM   3092  CB  GLN A 389     -17.131 -10.425   5.126  1.00 91.15           C  
ATOM   3093  O   GLN A 389     -19.674 -12.455   5.918  1.00 91.15           O  
ATOM   3094  CG  GLN A 389     -16.810  -9.106   4.398  1.00 91.15           C  
ATOM   3095  CD  GLN A 389     -15.410  -9.090   3.784  1.00 91.15           C  
ATOM   3096  NE2 GLN A 389     -15.158  -8.195   2.853  1.00 91.15           N  
ATOM   3097  OE1 GLN A 389     -14.530  -9.850   4.159  1.00 91.15           O  
ATOM   3098  N   HIS A 390     -18.106 -12.223   7.509  1.00 93.41           N  
ATOM   3099  CA  HIS A 390     -18.266 -13.519   8.156  1.00 93.41           C  
ATOM   3100  C   HIS A 390     -18.316 -13.332   9.678  1.00 93.41           C  
ATOM   3101  CB  HIS A 390     -17.121 -14.447   7.737  1.00 93.41           C  
ATOM   3102  O   HIS A 390     -17.265 -13.248  10.324  1.00 93.41           O  
ATOM   3103  CG  HIS A 390     -17.129 -14.757   6.265  1.00 93.41           C  
ATOM   3104  CD2 HIS A 390     -16.150 -14.440   5.365  1.00 93.41           C  
ATOM   3105  ND1 HIS A 390     -18.160 -15.340   5.561  1.00 93.41           N  
ATOM   3106  CE1 HIS A 390     -17.802 -15.381   4.268  1.00 93.41           C  
ATOM   3107  NE2 HIS A 390     -16.579 -14.864   4.108  1.00 93.41           N  
ATOM   3108  N   PRO A 391     -19.526 -13.280  10.266  1.00 93.65           N  
ATOM   3109  CA  PRO A 391     -19.696 -13.066  11.694  1.00 93.65           C  
ATOM   3110  C   PRO A 391     -18.902 -14.065  12.537  1.00 93.65           C  
ATOM   3111  CB  PRO A 391     -21.201 -13.129  11.952  1.00 93.65           C  
ATOM   3112  O   PRO A 391     -18.953 -15.278  12.335  1.00 93.65           O  
ATOM   3113  CG  PRO A 391     -21.777 -12.619  10.632  1.00 93.65           C  
ATOM   3114  CD  PRO A 391     -20.818 -13.201   9.596  1.00 93.65           C  
ATOM   3115  N   LEU A 392     -18.177 -13.513  13.505  1.00 93.96           N  
ATOM   3116  CA  LEU A 392     -17.405 -14.254  14.497  1.00 93.96           C  
ATOM   3117  C   LEU A 392     -18.353 -14.804  15.563  1.00 93.96           C  
ATOM   3118  CB  LEU A 392     -16.341 -13.338  15.134  1.00 93.96           C  
ATOM   3119  O   LEU A 392     -19.398 -14.204  15.830  1.00 93.96           O  
ATOM   3120  CG  LEU A 392     -15.248 -12.811  14.187  1.00 93.96           C  
ATOM   3121  CD1 LEU A 392     -14.350 -11.837  14.951  1.00 93.96           C  
ATOM   3122  CD2 LEU A 392     -14.375 -13.925  13.612  1.00 93.96           C  
ATOM   3123  N   ASP A 393     -17.971 -15.904  16.212  1.00 95.55           N  
ATOM   3124  CA  ASP A 393     -18.706 -16.375  17.386  1.00 95.55           C  
ATOM   3125  C   ASP A 393     -18.613 -15.369  18.553  1.00 95.55           C  
ATOM   3126  CB  ASP A 393     -18.288 -17.807  17.767  1.00 95.55           C  
ATOM   3127  O   ASP A 393     -17.761 -14.478  18.572  1.00 95.55           O  
ATOM   3128  CG  ASP A 393     -16.885 -17.934  18.375  1.00 95.55           C  
ATOM   3129  OD1 ASP A 393     -16.604 -17.233  19.374  1.00 95.55           O  
ATOM   3130  OD2 ASP A 393     -16.108 -18.796  17.911  1.00 95.55           O  
ATOM   3131  N   GLU A 394     -19.496 -15.501  19.545  1.00 94.85           N  
ATOM   3132  CA  GLU A 394     -19.595 -14.555  20.667  1.00 94.85           C  
ATOM   3133  C   GLU A 394     -18.266 -14.384  21.426  1.00 94.85           C  
ATOM   3134  CB  GLU A 394     -20.705 -15.054  21.606  1.00 94.85           C  
ATOM   3135  O   GLU A 394     -17.903 -13.271  21.816  1.00 94.85           O  
ATOM   3136  CG  GLU A 394     -21.046 -14.061  22.729  1.00 94.85           C  
ATOM   3137  CD  GLU A 394     -22.173 -14.555  23.654  1.00 94.85           C  
ATOM   3138  OE1 GLU A 394     -22.525 -13.790  24.579  1.00 94.85           O  
ATOM   3139  OE2 GLU A 394     -22.658 -15.693  23.457  1.00 94.85           O  
ATOM   3140  N   LYS A 395     -17.490 -15.464  21.586  1.00 96.41           N  
ATOM   3141  CA  LYS A 395     -16.209 -15.440  22.301  1.00 96.41           C  
ATOM   3142  C   LYS A 395     -15.135 -14.728  21.481  1.00 96.41           C  
ATOM   3143  CB  LYS A 395     -15.814 -16.882  22.645  1.00 96.41           C  
ATOM   3144  O   LYS A 395     -14.378 -13.923  22.027  1.00 96.41           O  
ATOM   3145  CG  LYS A 395     -14.508 -16.950  23.445  1.00 96.41           C  
ATOM   3146  CD  LYS A 395     -14.145 -18.408  23.734  1.00 96.41           C  
ATOM   3147  CE  LYS A 395     -12.808 -18.457  24.475  1.00 96.41           C  
ATOM   3148  NZ  LYS A 395     -12.404 -19.857  24.742  1.00 96.41           N  
ATOM   3149  N   GLN A 396     -15.060 -15.016  20.187  1.00 95.56           N  
ATOM   3150  CA  GLN A 396     -14.147 -14.361  19.252  1.00 95.56           C  
ATOM   3151  C   GLN A 396     -14.474 -12.872  19.106  1.00 95.56           C  
ATOM   3152  CB  GLN A 396     -14.255 -15.057  17.894  1.00 95.56           C  
ATOM   3153  O   GLN A 396     -13.569 -12.039  19.143  1.00 95.56           O  
ATOM   3154  CG  GLN A 396     -13.624 -16.454  17.865  1.00 95.56           C  
ATOM   3155  CD  GLN A 396     -13.837 -17.136  16.515  1.00 95.56           C  
ATOM   3156  NE2 GLN A 396     -13.067 -18.155  16.205  1.00 95.56           N  
ATOM   3157  OE1 GLN A 396     -14.651 -16.750  15.692  1.00 95.56           O  
ATOM   3158  N   LEU A 397     -15.758 -12.520  19.017  1.00 95.16           N  
ATOM   3159  CA  LEU A 397     -16.210 -11.135  18.944  1.00 95.16           C  
ATOM   3160  C   LEU A 397     -15.908 -10.364  20.238  1.00 95.16           C  
ATOM   3161  CB  LEU A 397     -17.711 -11.128  18.607  1.00 95.16           C  
ATOM   3162  O   LEU A 397     -15.481  -9.210  20.179  1.00 95.16           O  
ATOM   3163  CG  LEU A 397     -18.307  -9.718  18.452  1.00 95.16           C  
ATOM   3164  CD1 LEU A 397     -17.593  -8.899  17.372  1.00 95.16           C  
ATOM   3165  CD2 LEU A 397     -19.791  -9.817  18.112  1.00 95.16           C  
ATOM   3166  N   ALA A 398     -16.081 -10.978  21.411  1.00 95.97           N  
ATOM   3167  CA  ALA A 398     -15.705 -10.365  22.687  1.00 95.97           C  
ATOM   3168  C   ALA A 398     -14.189 -10.109  22.780  1.00 95.97           C  
ATOM   3169  CB  ALA A 398     -16.195 -11.264  23.826  1.00 95.97           C  
ATOM   3170  O   ALA A 398     -13.765  -9.045  23.239  1.00 95.97           O  
ATOM   3171  N   ALA A 399     -13.371 -11.050  22.294  1.00 96.86           N  
ATOM   3172  CA  ALA A 399     -11.921 -10.885  22.224  1.00 96.86           C  
ATOM   3173  C   ALA A 399     -11.517  -9.758  21.260  1.00 96.86           C  
ATOM   3174  CB  ALA A 399     -11.287 -12.226  21.839  1.00 96.86           C  
ATOM   3175  O   ALA A 399     -10.690  -8.923  21.622  1.00 96.86           O  
ATOM   3176  N   LEU A 400     -12.142  -9.680  20.079  1.00 96.38           N  
ATOM   3177  CA  LEU A 400     -11.902  -8.603  19.116  1.00 96.38           C  
ATOM   3178  C   LEU A 400     -12.303  -7.230  19.681  1.00 96.38           C  
ATOM   3179  CB  LEU A 400     -12.636  -8.927  17.800  1.00 96.38           C  
ATOM   3180  O   LEU A 400     -11.542  -6.279  19.552  1.00 96.38           O  
ATOM   3181  CG  LEU A 400     -12.470  -7.854  16.704  1.00 96.38           C  
ATOM   3182  CD1 LEU A 400     -11.010  -7.632  16.303  1.00 96.38           C  
ATOM   3183  CD2 LEU A 400     -13.256  -8.257  15.459  1.00 96.38           C  
ATOM   3184  N   ASN A 401     -13.451  -7.115  20.356  1.00 95.72           N  
ATOM   3185  CA  ASN A 401     -13.845  -5.857  21.006  1.00 95.72           C  
ATOM   3186  C   ASN A 401     -12.865  -5.448  22.115  1.00 95.72           C  
ATOM   3187  CB  ASN A 401     -15.279  -5.949  21.544  1.00 95.72           C  
ATOM   3188  O   ASN A 401     -12.478  -4.287  22.177  1.00 95.72           O  
ATOM   3189  CG  ASN A 401     -16.330  -5.791  20.462  1.00 95.72           C  
ATOM   3190  ND2 ASN A 401     -17.073  -6.828  20.174  1.00 95.72           N  
ATOM   3191  OD1 ASN A 401     -16.532  -4.731  19.882  1.00 95.72           O  
ATOM   3192  N   THR A 402     -12.408  -6.399  22.934  1.00 97.17           N  
ATOM   3193  CA  THR A 402     -11.391  -6.131  23.967  1.00 97.17           C  
ATOM   3194  C   THR A 402     -10.082  -5.639  23.344  1.00 97.17           C  
ATOM   3195  CB  THR A 402     -11.110  -7.399  24.788  1.00 97.17           C  
ATOM   3196  O   THR A 402      -9.441  -4.723  23.854  1.00 97.17           O  
ATOM   3197  CG2 THR A 402     -10.094  -7.166  25.906  1.00 97.17           C  
ATOM   3198  OG1 THR A 402     -12.288  -7.889  25.392  1.00 97.17           O  
ATOM   3199  N   GLU A 403      -9.680  -6.235  22.221  1.00 96.18           N  
ATOM   3200  CA  GLU A 403      -8.494  -5.823  21.475  1.00 96.18           C  
ATOM   3201  C   GLU A 403      -8.633  -4.400  20.916  1.00 96.18           C  
ATOM   3202  CB  GLU A 403      -8.236  -6.869  20.377  1.00 96.18           C  
ATOM   3203  O   GLU A 403      -7.713  -3.593  21.050  1.00 96.18           O  
ATOM   3204  CG  GLU A 403      -7.012  -6.591  19.504  1.00 96.18           C  
ATOM   3205  CD  GLU A 403      -5.685  -6.611  20.268  1.00 96.18           C  
ATOM   3206  OE1 GLU A 403      -4.643  -6.382  19.627  1.00 96.18           O  
ATOM   3207  OE2 GLU A 403      -5.634  -6.840  21.499  1.00 96.18           O  
ATOM   3208  N   ILE A 404      -9.803  -4.061  20.370  1.00 95.51           N  
ATOM   3209  CA  ILE A 404     -10.126  -2.708  19.902  1.00 95.51           C  
ATOM   3210  C   ILE A 404     -10.035  -1.698  21.045  1.00 95.51           C  
ATOM   3211  CB  ILE A 404     -11.524  -2.691  19.251  1.00 95.51           C  
ATOM   3212  O   ILE A 404      -9.366  -0.678  20.884  1.00 95.51           O  
ATOM   3213  CG1 ILE A 404     -11.482  -3.472  17.926  1.00 95.51           C  
ATOM   3214  CG2 ILE A 404     -12.036  -1.258  19.015  1.00 95.51           C  
ATOM   3215  CD1 ILE A 404     -12.878  -3.896  17.467  1.00 95.51           C  
ATOM   3216  N   ASP A 405     -10.652  -1.985  22.194  1.00 96.20           N  
ATOM   3217  CA  ASP A 405     -10.651  -1.093  23.360  1.00 96.20           C  
ATOM   3218  C   ASP A 405      -9.221  -0.808  23.854  1.00 96.20           C  
ATOM   3219  CB  ASP A 405     -11.505  -1.704  24.486  1.00 96.20           C  
ATOM   3220  O   ASP A 405      -8.883   0.327  24.206  1.00 96.20           O  
ATOM   3221  CG  ASP A 405     -13.015  -1.723  24.197  1.00 96.20           C  
ATOM   3222  OD1 ASP A 405     -13.483  -0.900  23.373  1.00 96.20           O  
ATOM   3223  OD2 ASP A 405     -13.716  -2.528  24.853  1.00 96.20           O  
ATOM   3224  N   ASN A 406      -8.343  -1.813  23.799  1.00 96.52           N  
ATOM   3225  CA  ASN A 406      -6.927  -1.636  24.105  1.00 96.52           C  
ATOM   3226  C   ASN A 406      -6.227  -0.757  23.060  1.00 96.52           C  
ATOM   3227  CB  ASN A 406      -6.253  -3.011  24.213  1.00 96.52           C  
ATOM   3228  O   ASN A 406      -5.516   0.171  23.430  1.00 96.52           O  
ATOM   3229  CG  ASN A 406      -6.713  -3.806  25.419  1.00 96.52           C  
ATOM   3230  ND2 ASN A 406      -6.730  -5.113  25.309  1.00 96.52           N  
ATOM   3231  OD1 ASN A 406      -6.997  -3.291  26.486  1.00 96.52           O  
ATOM   3232  N   ILE A 407      -6.425  -1.015  21.765  1.00 96.87           N  
ATOM   3233  CA  ILE A 407      -5.748  -0.289  20.677  1.00 96.87           C  
ATOM   3234  C   ILE A 407      -6.132   1.194  20.661  1.00 96.87           C  
ATOM   3235  CB  ILE A 407      -6.050  -0.974  19.325  1.00 96.87           C  
ATOM   3236  O   ILE A 407      -5.259   2.052  20.549  1.00 96.87           O  
ATOM   3237  CG1 ILE A 407      -5.298  -2.322  19.249  1.00 96.87           C  
ATOM   3238  CG2 ILE A 407      -5.662  -0.099  18.117  1.00 96.87           C  
ATOM   3239  CD1 ILE A 407      -5.823  -3.218  18.126  1.00 96.87           C  
ATOM   3240  N   VAL A 408      -7.420   1.522  20.801  1.00 95.27           N  
ATOM   3241  CA  VAL A 408      -7.908   2.910  20.676  1.00 95.27           C  
ATOM   3242  C   VAL A 408      -7.506   3.822  21.838  1.00 95.27           C  
ATOM   3243  CB  VAL A 408      -9.427   2.978  20.440  1.00 95.27           C  
ATOM   3244  O   VAL A 408      -7.763   5.026  21.772  1.00 95.27           O  
ATOM   3245  CG1 VAL A 408      -9.850   2.236  19.165  1.00 95.27           C  
ATOM   3246  CG2 VAL A 408     -10.240   2.493  21.646  1.00 95.27           C  
ATOM   3247  N   THR A 409      -6.901   3.266  22.891  1.00 95.26           N  
ATOM   3248  CA  THR A 409      -6.392   4.004  24.056  1.00 95.26           C  
ATOM   3249  C   THR A 409      -4.867   4.151  24.064  1.00 95.26           C  
ATOM   3250  CB  THR A 409      -6.888   3.388  25.375  1.00 95.26           C  
ATOM   3251  O   THR A 409      -4.337   4.853  24.926  1.00 95.26           O  
ATOM   3252  CG2 THR A 409      -8.410   3.422  25.501  1.00 95.26           C  
ATOM   3253  OG1 THR A 409      -6.489   2.049  25.522  1.00 95.26           O  
ATOM   3254  N   LEU A 410      -4.156   3.549  23.100  1.00 96.54           N  
ATOM   3255  CA  LEU A 410      -2.696   3.618  23.001  1.00 96.54           C  
ATOM   3256  C   LEU A 410      -2.223   5.035  22.619  1.00 96.54           C  
ATOM   3257  CB  LEU A 410      -2.176   2.560  22.013  1.00 96.54           C  
ATOM   3258  O   LEU A 410      -2.538   5.509  21.521  1.00 96.54           O  
ATOM   3259  CG  LEU A 410      -2.292   1.125  22.554  1.00 96.54           C  
ATOM   3260  CD1 LEU A 410      -1.924   0.094  21.493  1.00 96.54           C  
ATOM   3261  CD2 LEU A 410      -1.389   0.861  23.765  1.00 96.54           C  
ATOM   3262  N   PRO A 411      -1.445   5.725  23.480  1.00 96.17           N  
ATOM   3263  CA  PRO A 411      -1.045   7.113  23.249  1.00 96.17           C  
ATOM   3264  C   PRO A 411      -0.243   7.336  21.964  1.00 96.17           C  
ATOM   3265  CB  PRO A 411      -0.212   7.512  24.472  1.00 96.17           C  
ATOM   3266  O   PRO A 411      -0.332   8.405  21.359  1.00 96.17           O  
ATOM   3267  CG  PRO A 411      -0.714   6.582  25.571  1.00 96.17           C  
ATOM   3268  CD  PRO A 411      -1.024   5.300  24.810  1.00 96.17           C  
ATOM   3269  N   GLU A 412       0.541   6.350  21.528  1.00 94.34           N  
ATOM   3270  CA  GLU A 412       1.349   6.432  20.313  1.00 94.34           C  
ATOM   3271  C   GLU A 412       0.503   6.495  19.033  1.00 94.34           C  
ATOM   3272  CB  GLU A 412       2.386   5.294  20.262  1.00 94.34           C  
ATOM   3273  O   GLU A 412       0.935   7.113  18.055  1.00 94.34           O  
ATOM   3274  CG  GLU A 412       1.841   3.859  20.122  1.00 94.34           C  
ATOM   3275  CD  GLU A 412       1.498   3.156  21.445  1.00 94.34           C  
ATOM   3276  OE1 GLU A 412       1.533   1.905  21.430  1.00 94.34           O  
ATOM   3277  OE2 GLU A 412       1.172   3.852  22.438  1.00 94.34           O  
ATOM   3278  N   LEU A 413      -0.714   5.939  19.063  1.00 96.70           N  
ATOM   3279  CA  LEU A 413      -1.665   5.951  17.949  1.00 96.70           C  
ATOM   3280  C   LEU A 413      -2.578   7.186  17.946  1.00 96.70           C  
ATOM   3281  CB  LEU A 413      -2.496   4.659  17.959  1.00 96.70           C  
ATOM   3282  O   LEU A 413      -3.359   7.376  17.011  1.00 96.70           O  
ATOM   3283  CG  LEU A 413      -1.710   3.342  17.841  1.00 96.70           C  
ATOM   3284  CD1 LEU A 413      -2.712   2.195  17.765  1.00 96.70           C  
ATOM   3285  CD2 LEU A 413      -0.831   3.289  16.589  1.00 96.70           C  
ATOM   3286  N   ASN A 414      -2.472   8.055  18.957  1.00 94.08           N  
ATOM   3287  CA  ASN A 414      -3.195   9.322  18.963  1.00 94.08           C  
ATOM   3288  C   ASN A 414      -2.847  10.153  17.719  1.00 94.08           C  
ATOM   3289  CB  ASN A 414      -2.907  10.115  20.250  1.00 94.08           C  
ATOM   3290  O   ASN A 414      -1.693  10.202  17.279  1.00 94.08           O  
ATOM   3291  CG  ASN A 414      -3.580   9.537  21.482  1.00 94.08           C  
ATOM   3292  ND2 ASN A 414      -3.182   9.967  22.656  1.00 94.08           N  
ATOM   3293  OD1 ASN A 414      -4.510   8.759  21.420  1.00 94.08           O  
ATOM   3294  N   ASN A 415      -3.856  10.856  17.200  1.00 93.49           N  
ATOM   3295  CA  ASN A 415      -3.796  11.671  15.981  1.00 93.49           C  
ATOM   3296  C   ASN A 415      -3.555  10.885  14.679  1.00 93.49           C  
ATOM   3297  CB  ASN A 415      -2.818  12.851  16.160  1.00 93.49           C  
ATOM   3298  O   ASN A 415      -3.179  11.490  13.678  1.00 93.49           O  
ATOM   3299  CG  ASN A 415      -3.077  13.655  17.414  1.00 93.49           C  
ATOM   3300  ND2 ASN A 415      -2.047  14.024  18.139  1.00 93.49           N  
ATOM   3301  OD1 ASN A 415      -4.202  13.964  17.764  1.00 93.49           O  
ATOM   3302  N   LEU A 416      -3.790   9.569  14.666  1.00 98.13           N  
ATOM   3303  CA  LEU A 416      -3.800   8.765  13.441  1.00 98.13           C  
ATOM   3304  C   LEU A 416      -5.233   8.432  13.011  1.00 98.13           C  
ATOM   3305  CB  LEU A 416      -2.971   7.487  13.633  1.00 98.13           C  
ATOM   3306  O   LEU A 416      -6.060   8.054  13.843  1.00 98.13           O  
ATOM   3307  CG  LEU A 416      -1.499   7.704  14.020  1.00 98.13           C  
ATOM   3308  CD1 LEU A 416      -0.810   6.343  14.097  1.00 98.13           C  
ATOM   3309  CD2 LEU A 416      -0.751   8.553  12.992  1.00 98.13           C  
ATOM   3310  N   SER A 417      -5.502   8.523  11.704  1.00 98.38           N  
ATOM   3311  CA  SER A 417      -6.806   8.205  11.093  1.00 98.38           C  
ATOM   3312  C   SER A 417      -7.288   6.791  11.442  1.00 98.38           C  
ATOM   3313  CB  SER A 417      -6.689   8.365   9.573  1.00 98.38           C  
ATOM   3314  O   SER A 417      -8.461   6.603  11.760  1.00 98.38           O  
ATOM   3315  OG  SER A 417      -7.865   7.956   8.911  1.00 98.38           O  
ATOM   3316  N   ILE A 418      -6.370   5.818  11.519  1.00 98.37           N  
ATOM   3317  CA  ILE A 418      -6.681   4.405  11.791  1.00 98.37           C  
ATOM   3318  C   ILE A 418      -7.509   4.181  13.066  1.00 98.37           C  
ATOM   3319  CB  ILE A 418      -5.378   3.569  11.797  1.00 98.37           C  
ATOM   3320  O   ILE A 418      -8.413   3.348  13.084  1.00 98.37           O  
ATOM   3321  CG1 ILE A 418      -5.617   2.046  11.809  1.00 98.37           C  
ATOM   3322  CG2 ILE A 418      -4.463   3.913  12.989  1.00 98.37           C  
ATOM   3323  CD1 ILE A 418      -6.448   1.552  10.626  1.00 98.37           C  
ATOM   3324  N   ILE A 419      -7.281   4.962  14.128  1.00 98.35           N  
ATOM   3325  CA  ILE A 419      -8.068   4.856  15.369  1.00 98.35           C  
ATOM   3326  C   ILE A 419      -9.531   5.230  15.128  1.00 98.35           C  
ATOM   3327  CB  ILE A 419      -7.441   5.746  16.468  1.00 98.35           C  
ATOM   3328  O   ILE A 419     -10.445   4.624  15.690  1.00 98.35           O  
ATOM   3329  CG1 ILE A 419      -6.051   5.231  16.901  1.00 98.35           C  
ATOM   3330  CG2 ILE A 419      -8.354   5.885  17.704  1.00 98.35           C  
ATOM   3331  CD1 ILE A 419      -6.010   3.742  17.275  1.00 98.35           C  
ATOM   3332  N   TYR A 420      -9.758   6.231  14.289  1.00 98.43           N  
ATOM   3333  CA  TYR A 420     -11.084   6.727  13.962  1.00 98.43           C  
ATOM   3334  C   TYR A 420     -11.775   5.860  12.910  1.00 98.43           C  
ATOM   3335  CB  TYR A 420     -10.964   8.186  13.544  1.00 98.43           C  
ATOM   3336  O   TYR A 420     -12.983   5.663  13.014  1.00 98.43           O  
ATOM   3337  CG  TYR A 420     -10.468   9.073  14.667  1.00 98.43           C  
ATOM   3338  CD1 TYR A 420     -11.362   9.575  15.632  1.00 98.43           C  
ATOM   3339  CD2 TYR A 420      -9.096   9.352  14.773  1.00 98.43           C  
ATOM   3340  CE1 TYR A 420     -10.885  10.390  16.678  1.00 98.43           C  
ATOM   3341  CE2 TYR A 420      -8.614  10.165  15.814  1.00 98.43           C  
ATOM   3342  OH  TYR A 420      -9.061  11.534  17.731  1.00 98.43           O  
ATOM   3343  CZ  TYR A 420      -9.513  10.708  16.753  1.00 98.43           C  
ATOM   3344  N   GLN A 421     -11.020   5.249  11.993  1.00 98.54           N  
ATOM   3345  CA  GLN A 421     -11.508   4.182  11.112  1.00 98.54           C  
ATOM   3346  C   GLN A 421     -12.011   2.984  11.931  1.00 98.54           C  
ATOM   3347  CB  GLN A 421     -10.390   3.745  10.155  1.00 98.54           C  
ATOM   3348  O   GLN A 421     -13.153   2.565  11.758  1.00 98.54           O  
ATOM   3349  CG  GLN A 421     -10.080   4.809   9.092  1.00 98.54           C  
ATOM   3350  CD  GLN A 421      -8.804   4.533   8.296  1.00 98.54           C  
ATOM   3351  NE2 GLN A 421      -8.578   5.265   7.230  1.00 98.54           N  
ATOM   3352  OE1 GLN A 421      -7.992   3.693   8.647  1.00 98.54           O  
ATOM   3353  N   ILE A 422     -11.222   2.490  12.895  1.00 98.28           N  
ATOM   3354  CA  ILE A 422     -11.625   1.398  13.801  1.00 98.28           C  
ATOM   3355  C   ILE A 422     -12.908   1.758  14.562  1.00 98.28           C  
ATOM   3356  CB  ILE A 422     -10.473   1.068  14.778  1.00 98.28           C  
ATOM   3357  O   ILE A 422     -13.848   0.962  14.604  1.00 98.28           O  
ATOM   3358  CG1 ILE A 422      -9.309   0.379  14.037  1.00 98.28           C  
ATOM   3359  CG2 ILE A 422     -10.941   0.178  15.943  1.00 98.28           C  
ATOM   3360  CD1 ILE A 422      -8.019   0.354  14.866  1.00 98.28           C  
ATOM   3361  N   LYS A 423     -12.972   2.962  15.148  1.00 97.94           N  
ATOM   3362  CA  LYS A 423     -14.165   3.439  15.870  1.00 97.94           C  
ATOM   3363  C   LYS A 423     -15.386   3.534  14.957  1.00 97.94           C  
ATOM   3364  CB  LYS A 423     -13.885   4.796  16.531  1.00 97.94           C  
ATOM   3365  O   LYS A 423     -16.454   3.075  15.352  1.00 97.94           O  
ATOM   3366  CG  LYS A 423     -13.022   4.655  17.790  1.00 97.94           C  
ATOM   3367  CD  LYS A 423     -12.668   6.035  18.357  1.00 97.94           C  
ATOM   3368  CE  LYS A 423     -11.801   5.846  19.604  1.00 97.94           C  
ATOM   3369  NZ  LYS A 423     -11.358   7.139  20.179  1.00 97.94           N  
ATOM   3370  N   ALA A 424     -15.228   4.083  13.753  1.00 98.36           N  
ATOM   3371  CA  ALA A 424     -16.304   4.212  12.776  1.00 98.36           C  
ATOM   3372  C   ALA A 424     -16.840   2.839  12.353  1.00 98.36           C  
ATOM   3373  CB  ALA A 424     -15.803   5.030  11.580  1.00 98.36           C  
ATOM   3374  O   ALA A 424     -18.032   2.573  12.483  1.00 98.36           O  
ATOM   3375  N   VAL A 425     -15.964   1.917  11.947  1.00 97.97           N  
ATOM   3376  CA  VAL A 425     -16.385   0.574  11.529  1.00 97.97           C  
ATOM   3377  C   VAL A 425     -17.009  -0.204  12.694  1.00 97.97           C  
ATOM   3378  CB  VAL A 425     -15.223  -0.200  10.881  1.00 97.97           C  
ATOM   3379  O   VAL A 425     -18.065  -0.811  12.525  1.00 97.97           O  
ATOM   3380  CG1 VAL A 425     -15.717  -1.564  10.405  1.00 97.97           C  
ATOM   3381  CG2 VAL A 425     -14.704   0.509   9.625  1.00 97.97           C  
ATOM   3382  N   SER A 426     -16.427  -0.144  13.898  1.00 96.99           N  
ATOM   3383  CA  SER A 426     -17.010  -0.783  15.090  1.00 96.99           C  
ATOM   3384  C   SER A 426     -18.409  -0.238  15.403  1.00 96.99           C  
ATOM   3385  CB  SER A 426     -16.098  -0.581  16.307  1.00 96.99           C  
ATOM   3386  O   SER A 426     -19.314  -1.004  15.737  1.00 96.99           O  
ATOM   3387  OG  SER A 426     -16.517  -1.395  17.398  1.00 96.99           O  
ATOM   3388  N   ALA A 427     -18.609   1.076  15.271  1.00 97.47           N  
ATOM   3389  CA  ALA A 427     -19.901   1.717  15.479  1.00 97.47           C  
ATOM   3390  C   ALA A 427     -20.916   1.366  14.375  1.00 97.47           C  
ATOM   3391  CB  ALA A 427     -19.672   3.223  15.624  1.00 97.47           C  
ATOM   3392  O   ALA A 427     -22.063   1.070  14.708  1.00 97.47           O  
ATOM   3393  N   LEU A 428     -20.506   1.309  13.100  1.00 96.93           N  
ATOM   3394  CA  LEU A 428     -21.342   0.834  11.985  1.00 96.93           C  
ATOM   3395  C   LEU A 428     -21.828  -0.599  12.215  1.00 96.93           C  
ATOM   3396  CB  LEU A 428     -20.562   0.892  10.656  1.00 96.93           C  
ATOM   3397  O   LEU A 428     -23.026  -0.854  12.136  1.00 96.93           O  
ATOM   3398  CG  LEU A 428     -20.516   2.275   9.996  1.00 96.93           C  
ATOM   3399  CD1 LEU A 428     -19.495   2.292   8.856  1.00 96.93           C  
ATOM   3400  CD2 LEU A 428     -21.878   2.674   9.429  1.00 96.93           C  
ATOM   3401  N   VAL A 429     -20.929  -1.518  12.577  1.00 95.20           N  
ATOM   3402  CA  VAL A 429     -21.283  -2.918  12.884  1.00 95.20           C  
ATOM   3403  C   VAL A 429     -22.287  -3.004  14.042  1.00 95.20           C  
ATOM   3404  CB  VAL A 429     -20.002  -3.726  13.181  1.00 95.20           C  
ATOM   3405  O   VAL A 429     -23.161  -3.867  14.047  1.00 95.20           O  
ATOM   3406  CG1 VAL A 429     -20.276  -5.118  13.761  1.00 95.20           C  
ATOM   3407  CG2 VAL A 429     -19.179  -3.923  11.900  1.00 95.20           C  
ATOM   3408  N   LYS A 430     -22.209  -2.082  15.010  1.00 94.79           N  
ATOM   3409  CA  LYS A 430     -23.135  -1.985  16.154  1.00 94.79           C  
ATOM   3410  C   LYS A 430     -24.417  -1.190  15.847  1.00 94.79           C  
ATOM   3411  CB  LYS A 430     -22.376  -1.415  17.369  1.00 94.79           C  
ATOM   3412  O   LYS A 430     -25.231  -1.015  16.751  1.00 94.79           O  
ATOM   3413  CG  LYS A 430     -21.309  -2.389  17.900  1.00 94.79           C  
ATOM   3414  CD  LYS A 430     -20.341  -1.727  18.896  1.00 94.79           C  
ATOM   3415  CE  LYS A 430     -19.264  -2.758  19.269  1.00 94.79           C  
ATOM   3416  NZ  LYS A 430     -18.065  -2.177  19.925  1.00 94.79           N  
ATOM   3417  N   GLY A 431     -24.595  -0.675  14.627  1.00 95.87           N  
ATOM   3418  CA  GLY A 431     -25.743   0.156  14.240  1.00 95.87           C  
ATOM   3419  C   GLY A 431     -25.774   1.547  14.889  1.00 95.87           C  
ATOM   3420  O   GLY A 431     -26.826   2.179  14.962  1.00 95.87           O  
ATOM   3421  N   LYS A 432     -24.639   2.035  15.400  1.00 97.69           N  
ATOM   3422  CA  LYS A 432     -24.523   3.307  16.124  1.00 97.69           C  
ATOM   3423  C   LYS A 432     -24.084   4.443  15.201  1.00 97.69           C  
ATOM   3424  CB  LYS A 432     -23.556   3.148  17.289  1.00 97.69           C  
ATOM   3425  O   LYS A 432     -22.920   4.849  15.179  1.00 97.69           O  
ATOM   3426  CG  LYS A 432     -24.004   2.146  18.367  1.00 97.69           C  
ATOM   3427  CD  LYS A 432     -22.991   2.370  19.478  1.00 97.69           C  
ATOM   3428  CE  LYS A 432     -23.101   1.601  20.780  1.00 97.69           C  
ATOM   3429  NZ  LYS A 432     -22.121   2.255  21.685  1.00 97.69           N  
ATOM   3430  N   THR A 433     -25.030   4.979  14.440  1.00 97.23           N  
ATOM   3431  CA  THR A 433     -24.748   5.938  13.362  1.00 97.23           C  
ATOM   3432  C   THR A 433     -24.086   7.238  13.816  1.00 97.23           C  
ATOM   3433  CB  THR A 433     -26.031   6.296  12.610  1.00 97.23           C  
ATOM   3434  O   THR A 433     -23.213   7.736  13.113  1.00 97.23           O  
ATOM   3435  CG2 THR A 433     -26.584   5.094  11.854  1.00 97.23           C  
ATOM   3436  OG1 THR A 433     -27.033   6.740  13.501  1.00 97.23           O  
ATOM   3437  N   ASP A 434     -24.467   7.804  14.965  1.00 97.92           N  
ATOM   3438  CA  ASP A 434     -23.918   9.093  15.420  1.00 97.92           C  
ATOM   3439  C   ASP A 434     -22.481   8.968  15.940  1.00 97.92           C  
ATOM   3440  CB  ASP A 434     -24.836   9.726  16.473  1.00 97.92           C  
ATOM   3441  O   ASP A 434     -21.637   9.800  15.605  1.00 97.92           O  
ATOM   3442  CG  ASP A 434     -26.171  10.197  15.885  1.00 97.92           C  
ATOM   3443  OD1 ASP A 434     -26.192  10.599  14.688  1.00 97.92           O  
ATOM   3444  OD2 ASP A 434     -27.168  10.135  16.629  1.00 97.92           O  
ATOM   3445  N   GLU A 435     -22.178   7.890  16.675  1.00 98.07           N  
ATOM   3446  CA  GLU A 435     -20.804   7.563  17.085  1.00 98.07           C  
ATOM   3447  C   GLU A 435     -19.916   7.356  15.849  1.00 98.07           C  
ATOM   3448  CB  GLU A 435     -20.772   6.297  17.975  1.00 98.07           C  
ATOM   3449  O   GLU A 435     -18.814   7.907  15.774  1.00 98.07           O  
ATOM   3450  CG  GLU A 435     -21.367   6.477  19.388  1.00 98.07           C  
ATOM   3451  CD  GLU A 435     -21.307   5.197  20.263  1.00 98.07           C  
ATOM   3452  OE1 GLU A 435     -22.050   5.086  21.269  1.00 98.07           O  
ATOM   3453  OE2 GLU A 435     -20.591   4.223  19.937  1.00 98.07           O  
ATOM   3454  N   SER A 436     -20.417   6.625  14.844  1.00 98.23           N  
ATOM   3455  CA  SER A 436     -19.672   6.406  13.605  1.00 98.23           C  
ATOM   3456  C   SER A 436     -19.470   7.688  12.803  1.00 98.23           C  
ATOM   3457  CB  SER A 436     -20.362   5.382  12.714  1.00 98.23           C  
ATOM   3458  O   SER A 436     -18.385   7.907  12.270  1.00 98.23           O  
ATOM   3459  OG  SER A 436     -19.444   5.055  11.699  1.00 98.23           O  
ATOM   3460  N   TYR A 437     -20.496   8.538  12.718  1.00 98.55           N  
ATOM   3461  CA  TYR A 437     -20.433   9.816  12.013  1.00 98.55           C  
ATOM   3462  C   TYR A 437     -19.380  10.741  12.623  1.00 98.55           C  
ATOM   3463  CB  TYR A 437     -21.815  10.482  12.041  1.00 98.55           C  
ATOM   3464  O   TYR A 437     -18.574  11.322  11.900  1.00 98.55           O  
ATOM   3465  CG  TYR A 437     -21.862  11.786  11.276  1.00 98.55           C  
ATOM   3466  CD1 TYR A 437     -21.845  13.014  11.966  1.00 98.55           C  
ATOM   3467  CD2 TYR A 437     -21.871  11.768   9.869  1.00 98.55           C  
ATOM   3468  CE1 TYR A 437     -21.845  14.227  11.249  1.00 98.55           C  
ATOM   3469  CE2 TYR A 437     -21.874  12.977   9.154  1.00 98.55           C  
ATOM   3470  OH  TYR A 437     -21.862  15.364   9.126  1.00 98.55           O  
ATOM   3471  CZ  TYR A 437     -21.866  14.208   9.837  1.00 98.55           C  
ATOM   3472  N   GLN A 438     -19.347  10.857  13.952  1.00 98.39           N  
ATOM   3473  CA  GLN A 438     -18.337  11.667  14.626  1.00 98.39           C  
ATOM   3474  C   GLN A 438     -16.930  11.106  14.393  1.00 98.39           C  
ATOM   3475  CB  GLN A 438     -18.676  11.746  16.118  1.00 98.39           C  
ATOM   3476  O   GLN A 438     -16.021  11.865  14.058  1.00 98.39           O  
ATOM   3477  CG  GLN A 438     -17.707  12.682  16.855  1.00 98.39           C  
ATOM   3478  CD  GLN A 438     -18.014  12.817  18.340  1.00 98.39           C  
ATOM   3479  NE2 GLN A 438     -17.167  13.496  19.082  1.00 98.39           N  
ATOM   3480  OE1 GLN A 438     -18.996  12.333  18.873  1.00 98.39           O  
ATOM   3481  N   ALA A 439     -16.758   9.788  14.536  1.00 98.34           N  
ATOM   3482  CA  ALA A 439     -15.467   9.144  14.343  1.00 98.34           C  
ATOM   3483  C   ALA A 439     -14.936   9.365  12.922  1.00 98.34           C  
ATOM   3484  CB  ALA A 439     -15.589   7.655  14.690  1.00 98.34           C  
ATOM   3485  O   ALA A 439     -13.820   9.855  12.768  1.00 98.34           O  
ATOM   3486  N   ILE A 440     -15.732   9.074  11.890  1.00 98.60           N  
ATOM   3487  CA  ILE A 440     -15.235   9.130  10.513  1.00 98.60           C  
ATOM   3488  C   ILE A 440     -14.901  10.551  10.051  1.00 98.60           C  
ATOM   3489  CB  ILE A 440     -16.183   8.399   9.541  1.00 98.60           C  
ATOM   3490  O   ILE A 440     -13.907  10.729   9.358  1.00 98.60           O  
ATOM   3491  CG1 ILE A 440     -15.518   8.117   8.179  1.00 98.60           C  
ATOM   3492  CG2 ILE A 440     -17.491   9.168   9.305  1.00 98.60           C  
ATOM   3493  CD1 ILE A 440     -14.210   7.323   8.290  1.00 98.60           C  
ATOM   3494  N   ASN A 441     -15.644  11.573  10.494  1.00 98.50           N  
ATOM   3495  CA  ASN A 441     -15.297  12.966  10.189  1.00 98.50           C  
ATOM   3496  C   ASN A 441     -13.940  13.354  10.795  1.00 98.50           C  
ATOM   3497  CB  ASN A 441     -16.415  13.905  10.662  1.00 98.50           C  
ATOM   3498  O   ASN A 441     -13.107  13.931  10.105  1.00 98.50           O  
ATOM   3499  CG  ASN A 441     -17.577  13.932   9.689  1.00 98.50           C  
ATOM   3500  ND2 ASN A 441     -18.713  13.393  10.048  1.00 98.50           N  
ATOM   3501  OD1 ASN A 441     -17.489  14.432   8.587  1.00 98.50           O  
ATOM   3502  N   THR A 442     -13.661  12.953  12.043  1.00 98.36           N  
ATOM   3503  CA  THR A 442     -12.318  13.138  12.620  1.00 98.36           C  
ATOM   3504  C   THR A 442     -11.258  12.319  11.875  1.00 98.36           C  
ATOM   3505  CB  THR A 442     -12.298  12.779  14.112  1.00 98.36           C  
ATOM   3506  O   THR A 442     -10.130  12.776  11.725  1.00 98.36           O  
ATOM   3507  CG2 THR A 442     -10.978  13.163  14.778  1.00 98.36           C  
ATOM   3508  OG1 THR A 442     -13.309  13.483  14.799  1.00 98.36           O  
ATOM   3509  N   GLY A 443     -11.603  11.129  11.374  1.00 98.44           N  
ATOM   3510  CA  GLY A 443     -10.736  10.342  10.492  1.00 98.44           C  
ATOM   3511  C   GLY A 443     -10.373  11.084   9.202  1.00 98.44           C  
ATOM   3512  O   GLY A 443      -9.201  11.123   8.844  1.00 98.44           O  
ATOM   3513  N   ILE A 444     -11.343  11.741   8.558  1.00 98.47           N  
ATOM   3514  CA  ILE A 444     -11.146  12.537   7.333  1.00 98.47           C  
ATOM   3515  C   ILE A 444     -10.277  13.773   7.594  1.00 98.47           C  
ATOM   3516  CB  ILE A 444     -12.511  12.905   6.705  1.00 98.47           C  
ATOM   3517  O   ILE A 444      -9.363  14.045   6.818  1.00 98.47           O  
ATOM   3518  CG1 ILE A 444     -13.179  11.631   6.146  1.00 98.47           C  
ATOM   3519  CG2 ILE A 444     -12.356  13.939   5.572  1.00 98.47           C  
ATOM   3520  CD1 ILE A 444     -14.665  11.785   5.819  1.00 98.47           C  
ATOM   3521  N   ASP A 445     -10.484  14.473   8.716  1.00 97.80           N  
ATOM   3522  CA  ASP A 445      -9.595  15.568   9.149  1.00 97.80           C  
ATOM   3523  C   ASP A 445      -8.151  15.080   9.374  1.00 97.80           C  
ATOM   3524  CB  ASP A 445     -10.089  16.159  10.480  1.00 97.80           C  
ATOM   3525  O   ASP A 445      -7.179  15.853   9.324  1.00 97.80           O  
ATOM   3526  CG  ASP A 445     -11.417  16.915  10.418  1.00 97.80           C  
ATOM   3527  OD1 ASP A 445     -11.748  17.454   9.340  1.00 97.80           O  
ATOM   3528  OD2 ASP A 445     -12.042  17.023  11.501  1.00 97.80           O  
ATOM   3529  N   LEU A 446      -8.004  13.788   9.687  1.00 98.19           N  
ATOM   3530  CA  LEU A 446      -6.720  13.146   9.893  1.00 98.19           C  
ATOM   3531  C   LEU A 446      -6.050  12.682   8.599  1.00 98.19           C  
ATOM   3532  CB  LEU A 446      -6.769  12.101  11.003  1.00 98.19           C  
ATOM   3533  O   LEU A 446      -4.827  12.815   8.490  1.00 98.19           O  
ATOM   3534  CG  LEU A 446      -6.932  12.755  12.392  1.00 98.19           C  
ATOM   3535  CD1 LEU A 446      -7.068  11.649  13.417  1.00 98.19           C  
ATOM   3536  CD2 LEU A 446      -5.766  13.646  12.839  1.00 98.19           C  
ATOM   3537  N   GLU A 447      -6.848  12.188   7.657  1.00 98.54           N  
ATOM   3538  CA  GLU A 447      -6.437  11.570   6.401  1.00 98.54           C  
ATOM   3539  C   GLU A 447      -7.559  11.659   5.351  1.00 98.54           C  
ATOM   3540  CB  GLU A 447      -6.110  10.108   6.702  1.00 98.54           C  
ATOM   3541  O   GLU A 447      -8.619  11.038   5.477  1.00 98.54           O  
ATOM   3542  CG  GLU A 447      -5.572   9.322   5.513  1.00 98.54           C  
ATOM   3543  CD  GLU A 447      -5.515   7.848   5.913  1.00 98.54           C  
ATOM   3544  OE1 GLU A 447      -6.509   7.133   5.628  1.00 98.54           O  
ATOM   3545  OE2 GLU A 447      -4.553   7.491   6.628  1.00 98.54           O  
ATOM   3546  N   MET A 448      -7.303  12.381   4.263  1.00 98.49           N  
ATOM   3547  CA  MET A 448      -8.197  12.446   3.110  1.00 98.49           C  
ATOM   3548  C   MET A 448      -7.936  11.245   2.185  1.00 98.49           C  
ATOM   3549  CB  MET A 448      -8.025  13.809   2.416  1.00 98.49           C  
ATOM   3550  O   MET A 448      -7.196  11.356   1.208  1.00 98.49           O  
ATOM   3551  CG  MET A 448      -9.118  14.043   1.369  1.00 98.49           C  
ATOM   3552  SD  MET A 448      -8.963  15.582   0.429  1.00 98.49           S  
ATOM   3553  CE  MET A 448     -10.395  15.442  -0.674  1.00 98.49           C  
ATOM   3554  N   SER A 449      -8.527  10.091   2.509  1.00 98.55           N  
ATOM   3555  CA  SER A 449      -8.377   8.833   1.760  1.00 98.55           C  
ATOM   3556  C   SER A 449      -9.697   8.332   1.175  1.00 98.55           C  
ATOM   3557  CB  SER A 449      -7.718   7.751   2.627  1.00 98.55           C  
ATOM   3558  O   SER A 449     -10.780   8.591   1.705  1.00 98.55           O  
ATOM   3559  OG  SER A 449      -8.492   7.427   3.769  1.00 98.55           O  
ATOM   3560  N   TRP A 450      -9.612   7.576   0.076  1.00 98.61           N  
ATOM   3561  CA  TRP A 450     -10.780   6.977  -0.576  1.00 98.61           C  
ATOM   3562  C   TRP A 450     -11.580   6.095   0.401  1.00 98.61           C  
ATOM   3563  CB  TRP A 450     -10.312   6.198  -1.816  1.00 98.61           C  
ATOM   3564  O   TRP A 450     -12.804   6.195   0.450  1.00 98.61           O  
ATOM   3565  CG  TRP A 450      -9.482   4.989  -1.510  1.00 98.61           C  
ATOM   3566  CD1 TRP A 450      -8.136   4.944  -1.360  1.00 98.61           C  
ATOM   3567  CD2 TRP A 450      -9.961   3.643  -1.219  1.00 98.61           C  
ATOM   3568  CE2 TRP A 450      -8.847   2.842  -0.832  1.00 98.61           C  
ATOM   3569  CE3 TRP A 450     -11.240   3.047  -1.176  1.00 98.61           C  
ATOM   3570  NE1 TRP A 450      -7.756   3.678  -0.959  1.00 98.61           N  
ATOM   3571  CH2 TRP A 450     -10.288   0.952  -0.374  1.00 98.61           C  
ATOM   3572  CZ2 TRP A 450      -9.008   1.519  -0.401  1.00 98.61           C  
ATOM   3573  CZ3 TRP A 450     -11.402   1.713  -0.765  1.00 98.61           C  
ATOM   3574  N   LEU A 451     -10.900   5.312   1.251  1.00 98.55           N  
ATOM   3575  CA  LEU A 451     -11.533   4.438   2.243  1.00 98.55           C  
ATOM   3576  C   LEU A 451     -12.339   5.239   3.273  1.00 98.55           C  
ATOM   3577  CB  LEU A 451     -10.450   3.576   2.921  1.00 98.55           C  
ATOM   3578  O   LEU A 451     -13.467   4.863   3.593  1.00 98.55           O  
ATOM   3579  CG  LEU A 451     -10.989   2.596   3.985  1.00 98.55           C  
ATOM   3580  CD1 LEU A 451     -11.962   1.572   3.394  1.00 98.55           C  
ATOM   3581  CD2 LEU A 451      -9.829   1.840   4.632  1.00 98.55           C  
ATOM   3582  N   ASN A 452     -11.811   6.369   3.754  1.00 98.75           N  
ATOM   3583  CA  ASN A 452     -12.529   7.221   4.701  1.00 98.75           C  
ATOM   3584  C   ASN A 452     -13.837   7.774   4.112  1.00 98.75           C  
ATOM   3585  CB  ASN A 452     -11.601   8.353   5.180  1.00 98.75           C  
ATOM   3586  O   ASN A 452     -14.861   7.804   4.798  1.00 98.75           O  
ATOM   3587  CG  ASN A 452     -10.699   7.961   6.332  1.00 98.75           C  
ATOM   3588  ND2 ASN A 452      -9.768   8.797   6.716  1.00 98.75           N  
ATOM   3589  OD1 ASN A 452     -10.852   6.922   6.951  1.00 98.75           O  
ATOM   3590  N   TYR A 453     -13.834   8.144   2.830  1.00 98.72           N  
ATOM   3591  CA  TYR A 453     -15.047   8.579   2.135  1.00 98.72           C  
ATOM   3592  C   TYR A 453     -16.021   7.429   1.844  1.00 98.72           C  
ATOM   3593  CB  TYR A 453     -14.675   9.347   0.867  1.00 98.72           C  
ATOM   3594  O   TYR A 453     -17.231   7.637   1.946  1.00 98.72           O  
ATOM   3595  CG  TYR A 453     -14.320  10.791   1.135  1.00 98.72           C  
ATOM   3596  CD1 TYR A 453     -15.337  11.755   1.280  1.00 98.72           C  
ATOM   3597  CD2 TYR A 453     -12.974  11.169   1.253  1.00 98.72           C  
ATOM   3598  CE1 TYR A 453     -15.002  13.100   1.535  1.00 98.72           C  
ATOM   3599  CE2 TYR A 453     -12.636  12.507   1.509  1.00 98.72           C  
ATOM   3600  OH  TYR A 453     -13.320  14.776   1.881  1.00 98.72           O  
ATOM   3601  CZ  TYR A 453     -13.648  13.479   1.646  1.00 98.72           C  
ATOM   3602  N   VAL A 454     -15.541   6.203   1.585  1.00 98.52           N  
ATOM   3603  CA  VAL A 454     -16.423   5.019   1.543  1.00 98.52           C  
ATOM   3604  C   VAL A 454     -17.117   4.832   2.891  1.00 98.52           C  
ATOM   3605  CB  VAL A 454     -15.687   3.723   1.139  1.00 98.52           C  
ATOM   3606  O   VAL A 454     -18.339   4.703   2.938  1.00 98.52           O  
ATOM   3607  CG1 VAL A 454     -16.622   2.508   1.240  1.00 98.52           C  
ATOM   3608  CG2 VAL A 454     -15.182   3.786  -0.305  1.00 98.52           C  
ATOM   3609  N   LEU A 455     -16.371   4.859   3.998  1.00 98.56           N  
ATOM   3610  CA  LEU A 455     -16.939   4.700   5.339  1.00 98.56           C  
ATOM   3611  C   LEU A 455     -17.939   5.814   5.678  1.00 98.56           C  
ATOM   3612  CB  LEU A 455     -15.804   4.653   6.374  1.00 98.56           C  
ATOM   3613  O   LEU A 455     -18.986   5.531   6.260  1.00 98.56           O  
ATOM   3614  CG  LEU A 455     -14.884   3.422   6.300  1.00 98.56           C  
ATOM   3615  CD1 LEU A 455     -13.814   3.534   7.389  1.00 98.56           C  
ATOM   3616  CD2 LEU A 455     -15.654   2.115   6.485  1.00 98.56           C  
ATOM   3617  N   LEU A 456     -17.670   7.062   5.283  1.00 98.70           N  
ATOM   3618  CA  LEU A 456     -18.621   8.165   5.439  1.00 98.70           C  
ATOM   3619  C   LEU A 456     -19.907   7.918   4.633  1.00 98.70           C  
ATOM   3620  CB  LEU A 456     -17.932   9.483   5.046  1.00 98.70           C  
ATOM   3621  O   LEU A 456     -21.002   8.116   5.162  1.00 98.70           O  
ATOM   3622  CG  LEU A 456     -18.852  10.715   5.125  1.00 98.70           C  
ATOM   3623  CD1 LEU A 456     -19.357  10.989   6.545  1.00 98.70           C  
ATOM   3624  CD2 LEU A 456     -18.116  11.961   4.638  1.00 98.70           C  
ATOM   3625  N   GLY A 457     -19.789   7.420   3.400  1.00 98.24           N  
ATOM   3626  CA  GLY A 457     -20.936   7.011   2.590  1.00 98.24           C  
ATOM   3627  C   GLY A 457     -21.779   5.931   3.274  1.00 98.24           C  
ATOM   3628  O   GLY A 457     -22.999   6.078   3.372  1.00 98.24           O  
ATOM   3629  N   LYS A 458     -21.131   4.918   3.869  1.00 98.09           N  
ATOM   3630  CA  LYS A 458     -21.801   3.860   4.650  1.00 98.09           C  
ATOM   3631  C   LYS A 458     -22.534   4.424   5.868  1.00 98.09           C  
ATOM   3632  CB  LYS A 458     -20.785   2.783   5.083  1.00 98.09           C  
ATOM   3633  O   LYS A 458     -23.644   3.998   6.182  1.00 98.09           O  
ATOM   3634  CG  LYS A 458     -20.144   2.017   3.916  1.00 98.09           C  
ATOM   3635  CD  LYS A 458     -21.101   1.032   3.237  1.00 98.09           C  
ATOM   3636  CE  LYS A 458     -20.480   0.575   1.915  1.00 98.09           C  
ATOM   3637  NZ  LYS A 458     -21.325  -0.427   1.241  1.00 98.09           N  
ATOM   3638  N   VAL A 459     -21.957   5.417   6.545  1.00 98.45           N  
ATOM   3639  CA  VAL A 459     -22.636   6.113   7.649  1.00 98.45           C  
ATOM   3640  C   VAL A 459     -23.879   6.849   7.157  1.00 98.45           C  
ATOM   3641  CB  VAL A 459     -21.687   7.073   8.381  1.00 98.45           C  
ATOM   3642  O   VAL A 459     -24.939   6.705   7.766  1.00 98.45           O  
ATOM   3643  CG1 VAL A 459     -22.429   7.908   9.429  1.00 98.45           C  
ATOM   3644  CG2 VAL A 459     -20.606   6.299   9.135  1.00 98.45           C  
ATOM   3645  N   TYR A 460     -23.778   7.620   6.073  1.00 98.13           N  
ATOM   3646  CA  TYR A 460     -24.926   8.345   5.526  1.00 98.13           C  
ATOM   3647  C   TYR A 460     -26.040   7.405   5.066  1.00 98.13           C  
ATOM   3648  CB  TYR A 460     -24.483   9.248   4.372  1.00 98.13           C  
ATOM   3649  O   TYR A 460     -27.207   7.659   5.365  1.00 98.13           O  
ATOM   3650  CG  TYR A 460     -23.794  10.531   4.781  1.00 98.13           C  
ATOM   3651  CD1 TYR A 460     -24.395  11.389   5.726  1.00 98.13           C  
ATOM   3652  CD2 TYR A 460     -22.595  10.910   4.152  1.00 98.13           C  
ATOM   3653  CE1 TYR A 460     -23.778  12.607   6.069  1.00 98.13           C  
ATOM   3654  CE2 TYR A 460     -21.990  12.137   4.475  1.00 98.13           C  
ATOM   3655  OH  TYR A 460     -21.958  14.148   5.769  1.00 98.13           O  
ATOM   3656  CZ  TYR A 460     -22.570  12.980   5.442  1.00 98.13           C  
ATOM   3657  N   GLU A 461     -25.701   6.295   4.417  1.00 97.25           N  
ATOM   3658  CA  GLU A 461     -26.675   5.290   3.991  1.00 97.25           C  
ATOM   3659  C   GLU A 461     -27.393   4.656   5.193  1.00 97.25           C  
ATOM   3660  CB  GLU A 461     -25.950   4.261   3.121  1.00 97.25           C  
ATOM   3661  O   GLU A 461     -28.621   4.585   5.208  1.00 97.25           O  
ATOM   3662  CG  GLU A 461     -26.913   3.290   2.426  1.00 97.25           C  
ATOM   3663  CD  GLU A 461     -26.197   2.391   1.407  1.00 97.25           C  
ATOM   3664  OE1 GLU A 461     -26.883   1.570   0.761  1.00 97.25           O  
ATOM   3665  OE2 GLU A 461     -24.956   2.510   1.254  1.00 97.25           O  
ATOM   3666  N   MET A 462     -26.665   4.317   6.266  1.00 96.86           N  
ATOM   3667  CA  MET A 462     -27.269   3.809   7.506  1.00 96.86           C  
ATOM   3668  C   MET A 462     -28.149   4.856   8.217  1.00 96.86           C  
ATOM   3669  CB  MET A 462     -26.157   3.279   8.421  1.00 96.86           C  
ATOM   3670  O   MET A 462     -29.099   4.497   8.911  1.00 96.86           O  
ATOM   3671  CG  MET A 462     -26.716   2.448   9.584  1.00 96.86           C  
ATOM   3672  SD  MET A 462     -25.448   1.703  10.647  1.00 96.86           S  
ATOM   3673  CE  MET A 462     -24.927   0.346   9.563  1.00 96.86           C  
ATOM   3674  N   LYS A 463     -27.882   6.154   8.012  1.00 97.30           N  
ATOM   3675  CA  LYS A 463     -28.744   7.266   8.458  1.00 97.30           C  
ATOM   3676  C   LYS A 463     -29.938   7.537   7.529  1.00 97.30           C  
ATOM   3677  CB  LYS A 463     -27.905   8.544   8.657  1.00 97.30           C  
ATOM   3678  O   LYS A 463     -30.756   8.396   7.851  1.00 97.30           O  
ATOM   3679  CG  LYS A 463     -26.952   8.425   9.851  1.00 97.30           C  
ATOM   3680  CD  LYS A 463     -26.215   9.741  10.167  1.00 97.30           C  
ATOM   3681  CE  LYS A 463     -26.675  10.228  11.546  1.00 97.30           C  
ATOM   3682  NZ  LYS A 463     -25.955  11.422  12.037  1.00 97.30           N  
ATOM   3683  N   GLY A 464     -30.051   6.849   6.390  1.00 95.61           N  
ATOM   3684  CA  GLY A 464     -31.087   7.089   5.376  1.00 95.61           C  
ATOM   3685  C   GLY A 464     -30.855   8.341   4.516  1.00 95.61           C  
ATOM   3686  O   GLY A 464     -31.791   8.853   3.901  1.00 95.61           O  
ATOM   3687  N   MET A 465     -29.623   8.852   4.475  1.00 95.79           N  
ATOM   3688  CA  MET A 465     -29.205  10.067   3.766  1.00 95.79           C  
ATOM   3689  C   MET A 465     -28.525   9.716   2.432  1.00 95.79           C  
ATOM   3690  CB  MET A 465     -28.302  10.908   4.683  1.00 95.79           C  
ATOM   3691  O   MET A 465     -27.329   9.922   2.240  1.00 95.79           O  
ATOM   3692  CG  MET A 465     -29.042  11.453   5.909  1.00 95.79           C  
ATOM   3693  SD  MET A 465     -28.017  12.433   7.048  1.00 95.79           S  
ATOM   3694  CE  MET A 465     -27.601  13.834   5.972  1.00 95.79           C  
ATOM   3695  N   ASN A 466     -29.278   9.136   1.492  1.00 93.87           N  
ATOM   3696  CA  ASN A 466     -28.696   8.564   0.267  1.00 93.87           C  
ATOM   3697  C   ASN A 466     -28.008   9.587  -0.652  1.00 93.87           C  
ATOM   3698  CB  ASN A 466     -29.777   7.803  -0.523  1.00 93.87           C  
ATOM   3699  O   ASN A 466     -27.119   9.209  -1.407  1.00 93.87           O  
ATOM   3700  CG  ASN A 466     -30.213   6.515   0.145  1.00 93.87           C  
ATOM   3701  ND2 ASN A 466     -31.136   5.798  -0.446  1.00 93.87           N  
ATOM   3702  OD1 ASN A 466     -29.756   6.130   1.201  1.00 93.87           O  
ATOM   3703  N   ARG A 467     -28.401  10.868  -0.621  1.00 93.88           N  
ATOM   3704  CA  ARG A 467     -27.767  11.902  -1.461  1.00 93.88           C  
ATOM   3705  C   ARG A 467     -26.360  12.220  -0.971  1.00 93.88           C  
ATOM   3706  CB  ARG A 467     -28.613  13.179  -1.482  1.00 93.88           C  
ATOM   3707  O   ARG A 467     -25.438  12.309  -1.772  1.00 93.88           O  
ATOM   3708  CG  ARG A 467     -29.899  13.004  -2.294  1.00 93.88           C  
ATOM   3709  CD  ARG A 467     -30.663  14.329  -2.298  1.00 93.88           C  
ATOM   3710  NE  ARG A 467     -31.855  14.259  -3.164  1.00 93.88           N  
ATOM   3711  NH1 ARG A 467     -32.577  16.400  -2.794  1.00 93.88           N  
ATOM   3712  NH2 ARG A 467     -33.717  15.073  -4.189  1.00 93.88           N  
ATOM   3713  CZ  ARG A 467     -32.709  15.240  -3.378  1.00 93.88           C  
ATOM   3714  N   GLU A 468     -26.210  12.349   0.337  1.00 96.38           N  
ATOM   3715  CA  GLU A 468     -24.940  12.560   1.018  1.00 96.38           C  
ATOM   3716  C   GLU A 468     -24.061  11.305   0.934  1.00 96.38           C  
ATOM   3717  CB  GLU A 468     -25.218  12.961   2.476  1.00 96.38           C  
ATOM   3718  O   GLU A 468     -22.855  11.412   0.723  1.00 96.38           O  
ATOM   3719  CG  GLU A 468     -25.988  14.290   2.631  1.00 96.38           C  
ATOM   3720  CD  GLU A 468     -27.532  14.209   2.559  1.00 96.38           C  
ATOM   3721  OE1 GLU A 468     -28.172  15.197   2.985  1.00 96.38           O  
ATOM   3722  OE2 GLU A 468     -28.103  13.199   2.077  1.00 96.38           O  
ATOM   3723  N   ALA A 469     -24.665  10.111   0.993  1.00 97.02           N  
ATOM   3724  CA  ALA A 469     -23.955   8.863   0.720  1.00 97.02           C  
ATOM   3725  C   ALA A 469     -23.379   8.843  -0.705  1.00 97.02           C  
ATOM   3726  CB  ALA A 469     -24.886   7.671   0.972  1.00 97.02           C  
ATOM   3727  O   ALA A 469     -22.207   8.524  -0.889  1.00 97.02           O  
ATOM   3728  N   ALA A 470     -24.174   9.242  -1.704  1.00 95.71           N  
ATOM   3729  CA  ALA A 470     -23.741   9.309  -3.097  1.00 95.71           C  
ATOM   3730  C   ALA A 470     -22.565  10.268  -3.318  1.00 95.71           C  
ATOM   3731  CB  ALA A 470     -24.933   9.715  -3.970  1.00 95.71           C  
ATOM   3732  O   ALA A 470     -21.639   9.929  -4.051  1.00 95.71           O  
ATOM   3733  N   ASP A 471     -22.593  11.437  -2.677  1.00 96.34           N  
ATOM   3734  CA  ASP A 471     -21.510  12.424  -2.738  1.00 96.34           C  
ATOM   3735  C   ASP A 471     -20.209  11.883  -2.124  1.00 96.34           C  
ATOM   3736  CB  ASP A 471     -21.981  13.696  -2.024  1.00 96.34           C  
ATOM   3737  O   ASP A 471     -19.139  11.967  -2.734  1.00 96.34           O  
ATOM   3738  CG  ASP A 471     -20.967  14.828  -2.171  1.00 96.34           C  
ATOM   3739  OD1 ASP A 471     -20.870  15.355  -3.303  1.00 96.34           O  
ATOM   3740  OD2 ASP A 471     -20.339  15.175  -1.148  1.00 96.34           O  
ATOM   3741  N   ALA A 472     -20.304  11.224  -0.965  1.00 97.81           N  
ATOM   3742  CA  ALA A 472     -19.158  10.594  -0.318  1.00 97.81           C  
ATOM   3743  C   ALA A 472     -18.576   9.449  -1.168  1.00 97.81           C  
ATOM   3744  CB  ALA A 472     -19.588  10.130   1.077  1.00 97.81           C  
ATOM   3745  O   ALA A 472     -17.368   9.405  -1.402  1.00 97.81           O  
ATOM   3746  N   TYR A 473     -19.418   8.564  -1.709  1.00 97.59           N  
ATOM   3747  CA  TYR A 473     -18.972   7.480  -2.588  1.00 97.59           C  
ATOM   3748  C   TYR A 473     -18.350   7.996  -3.894  1.00 97.59           C  
ATOM   3749  CB  TYR A 473     -20.151   6.546  -2.887  1.00 97.59           C  
ATOM   3750  O   TYR A 473     -17.329   7.470  -4.334  1.00 97.59           O  
ATOM   3751  CG  TYR A 473     -20.706   5.753  -1.711  1.00 97.59           C  
ATOM   3752  CD1 TYR A 473     -19.850   5.141  -0.772  1.00 97.59           C  
ATOM   3753  CD2 TYR A 473     -22.098   5.577  -1.584  1.00 97.59           C  
ATOM   3754  CE1 TYR A 473     -20.385   4.340   0.256  1.00 97.59           C  
ATOM   3755  CE2 TYR A 473     -22.635   4.766  -0.569  1.00 97.59           C  
ATOM   3756  OH  TYR A 473     -22.296   3.340   1.318  1.00 97.59           O  
ATOM   3757  CZ  TYR A 473     -21.778   4.136   0.348  1.00 97.59           C  
ATOM   3758  N   LEU A 474     -18.904   9.055  -4.492  1.00 95.92           N  
ATOM   3759  CA  LEU A 474     -18.314   9.691  -5.671  1.00 95.92           C  
ATOM   3760  C   LEU A 474     -16.972  10.358  -5.340  1.00 95.92           C  
ATOM   3761  CB  LEU A 474     -19.325  10.692  -6.251  1.00 95.92           C  
ATOM   3762  O   LEU A 474     -16.043  10.304  -6.142  1.00 95.92           O  
ATOM   3763  CG  LEU A 474     -18.861  11.372  -7.552  1.00 95.92           C  
ATOM   3764  CD1 LEU A 474     -18.633  10.366  -8.685  1.00 95.92           C  
ATOM   3765  CD2 LEU A 474     -19.918  12.377  -8.009  1.00 95.92           C  
ATOM   3766  N   THR A 475     -16.835  10.945  -4.151  1.00 97.25           N  
ATOM   3767  CA  THR A 475     -15.560  11.500  -3.676  1.00 97.25           C  
ATOM   3768  C   THR A 475     -14.510  10.406  -3.494  1.00 97.25           C  
ATOM   3769  CB  THR A 475     -15.746  12.296  -2.379  1.00 97.25           C  
ATOM   3770  O   THR A 475     -13.385  10.564  -3.966  1.00 97.25           O  
ATOM   3771  CG2 THR A 475     -14.440  12.961  -1.944  1.00 97.25           C  
ATOM   3772  OG1 THR A 475     -16.663  13.339  -2.604  1.00 97.25           O  
ATOM   3773  N   ALA A 476     -14.877   9.265  -2.901  1.00 98.18           N  
ATOM   3774  CA  ALA A 476     -13.994   8.102  -2.812  1.00 98.18           C  
ATOM   3775  C   ALA A 476     -13.544   7.626  -4.200  1.00 98.18           C  
ATOM   3776  CB  ALA A 476     -14.715   6.972  -2.071  1.00 98.18           C  
ATOM   3777  O   ALA A 476     -12.355   7.399  -4.428  1.00 98.18           O  
ATOM   3778  N   PHE A 477     -14.489   7.534  -5.138  1.00 95.99           N  
ATOM   3779  CA  PHE A 477     -14.211   7.122  -6.507  1.00 95.99           C  
ATOM   3780  C   PHE A 477     -13.319   8.120  -7.257  1.00 95.99           C  
ATOM   3781  CB  PHE A 477     -15.538   6.891  -7.233  1.00 95.99           C  
ATOM   3782  O   PHE A 477     -12.453   7.706  -8.014  1.00 95.99           O  
ATOM   3783  CG  PHE A 477     -15.343   6.040  -8.460  1.00 95.99           C  
ATOM   3784  CD1 PHE A 477     -15.096   6.639  -9.708  1.00 95.99           C  
ATOM   3785  CD2 PHE A 477     -15.326   4.640  -8.323  1.00 95.99           C  
ATOM   3786  CE1 PHE A 477     -14.821   5.830 -10.818  1.00 95.99           C  
ATOM   3787  CE2 PHE A 477     -15.050   3.833  -9.432  1.00 95.99           C  
ATOM   3788  CZ  PHE A 477     -14.790   4.432 -10.669  1.00 95.99           C  
ATOM   3789  N   ASN A 478     -13.459   9.426  -7.011  1.00 95.44           N  
ATOM   3790  CA  ASN A 478     -12.542  10.433  -7.550  1.00 95.44           C  
ATOM   3791  C   ASN A 478     -11.133  10.304  -6.961  1.00 95.44           C  
ATOM   3792  CB  ASN A 478     -13.101  11.840  -7.285  1.00 95.44           C  
ATOM   3793  O   ASN A 478     -10.159  10.466  -7.689  1.00 95.44           O  
ATOM   3794  CG  ASN A 478     -14.180  12.242  -8.270  1.00 95.44           C  
ATOM   3795  ND2 ASN A 478     -15.255  12.832  -7.805  1.00 95.44           N  
ATOM   3796  OD1 ASN A 478     -14.063  12.076  -9.469  1.00 95.44           O  
ATOM   3797  N   LEU A 479     -11.005  10.033  -5.659  1.00 98.15           N  
ATOM   3798  CA  LEU A 479      -9.702   9.894  -4.999  1.00 98.15           C  
ATOM   3799  C   LEU A 479      -8.919   8.687  -5.517  1.00 98.15           C  
ATOM   3800  CB  LEU A 479      -9.911   9.779  -3.479  1.00 98.15           C  
ATOM   3801  O   LEU A 479      -7.705   8.779  -5.688  1.00 98.15           O  
ATOM   3802  CG  LEU A 479     -10.274  11.111  -2.807  1.00 98.15           C  
ATOM   3803  CD1 LEU A 479     -10.753  10.859  -1.378  1.00 98.15           C  
ATOM   3804  CD2 LEU A 479      -9.061  12.035  -2.732  1.00 98.15           C  
ATOM   3805  N   ARG A 480      -9.605   7.569  -5.769  1.00 97.74           N  
ATOM   3806  CA  ARG A 480      -8.990   6.343  -6.280  1.00 97.74           C  
ATOM   3807  C   ARG A 480      -9.961   5.567  -7.177  1.00 97.74           C  
ATOM   3808  CB  ARG A 480      -8.479   5.527  -5.082  1.00 97.74           C  
ATOM   3809  O   ARG A 480     -10.602   4.633  -6.694  1.00 97.74           O  
ATOM   3810  CG  ARG A 480      -7.602   4.369  -5.556  1.00 97.74           C  
ATOM   3811  CD  ARG A 480      -6.919   3.693  -4.371  1.00 97.74           C  
ATOM   3812  NE  ARG A 480      -5.829   2.843  -4.859  1.00 97.74           N  
ATOM   3813  NH1 ARG A 480      -7.037   0.929  -5.255  1.00 97.74           N  
ATOM   3814  NH2 ARG A 480      -4.848   1.001  -5.712  1.00 97.74           N  
ATOM   3815  CZ  ARG A 480      -5.915   1.599  -5.270  1.00 97.74           C  
ATOM   3816  N   PRO A 481     -10.121   5.936  -8.457  1.00 94.69           N  
ATOM   3817  CA  PRO A 481     -11.045   5.240  -9.347  1.00 94.69           C  
ATOM   3818  C   PRO A 481     -10.577   3.811  -9.654  1.00 94.69           C  
ATOM   3819  CB  PRO A 481     -11.146   6.112 -10.602  1.00 94.69           C  
ATOM   3820  O   PRO A 481      -9.379   3.514  -9.666  1.00 94.69           O  
ATOM   3821  CG  PRO A 481      -9.818   6.865 -10.610  1.00 94.69           C  
ATOM   3822  CD  PRO A 481      -9.517   7.077  -9.131  1.00 94.69           C  
ATOM   3823  N   GLY A 482     -11.536   2.926  -9.928  1.00 93.08           N  
ATOM   3824  CA  GLY A 482     -11.293   1.538 -10.331  1.00 93.08           C  
ATOM   3825  C   GLY A 482     -12.040   0.500  -9.492  1.00 93.08           C  
ATOM   3826  O   GLY A 482     -12.746   0.827  -8.530  1.00 93.08           O  
ATOM   3827  N   ALA A 483     -11.857  -0.764  -9.872  1.00 92.72           N  
ATOM   3828  CA  ALA A 483     -12.545  -1.924  -9.310  1.00 92.72           C  
ATOM   3829  C   ALA A 483     -12.408  -2.051  -7.782  1.00 92.72           C  
ATOM   3830  CB  ALA A 483     -11.991  -3.168 -10.014  1.00 92.72           C  
ATOM   3831  O   ALA A 483     -13.363  -2.429  -7.110  1.00 92.72           O  
ATOM   3832  N   ASN A 484     -11.254  -1.692  -7.213  1.00 96.16           N  
ATOM   3833  CA  ASN A 484     -11.005  -1.775  -5.770  1.00 96.16           C  
ATOM   3834  C   ASN A 484     -11.978  -0.893  -4.969  1.00 96.16           C  
ATOM   3835  CB  ASN A 484      -9.556  -1.346  -5.500  1.00 96.16           C  
ATOM   3836  O   ASN A 484     -12.681  -1.364  -4.078  1.00 96.16           O  
ATOM   3837  CG  ASN A 484      -8.515  -2.377  -5.897  1.00 96.16           C  
ATOM   3838  ND2 ASN A 484      -7.323  -2.261  -5.358  1.00 96.16           N  
ATOM   3839  OD1 ASN A 484      -8.704  -3.257  -6.715  1.00 96.16           O  
ATOM   3840  N   THR A 485     -12.047   0.398  -5.300  1.00 96.95           N  
ATOM   3841  CA  THR A 485     -12.924   1.347  -4.600  1.00 96.95           C  
ATOM   3842  C   THR A 485     -14.389   1.011  -4.839  1.00 96.95           C  
ATOM   3843  CB  THR A 485     -12.625   2.776  -5.058  1.00 96.95           C  
ATOM   3844  O   THR A 485     -15.197   1.081  -3.914  1.00 96.95           O  
ATOM   3845  CG2 THR A 485     -13.483   3.836  -4.369  1.00 96.95           C  
ATOM   3846  OG1 THR A 485     -11.280   3.052  -4.758  1.00 96.95           O  
ATOM   3847  N   LEU A 486     -14.730   0.586  -6.058  1.00 94.84           N  
ATOM   3848  CA  LEU A 486     -16.076   0.143  -6.399  1.00 94.84           C  
ATOM   3849  C   LEU A 486     -16.506  -1.081  -5.574  1.00 94.84           C  
ATOM   3850  CB  LEU A 486     -16.102  -0.130  -7.906  1.00 94.84           C  
ATOM   3851  O   LEU A 486     -17.601  -1.071  -5.016  1.00 94.84           O  
ATOM   3852  CG  LEU A 486     -17.493  -0.447  -8.474  1.00 94.84           C  
ATOM   3853  CD1 LEU A 486     -18.466   0.729  -8.319  1.00 94.84           C  
ATOM   3854  CD2 LEU A 486     -17.331  -0.801  -9.954  1.00 94.84           C  
ATOM   3855  N   TYR A 487     -15.624  -2.072  -5.398  1.00 95.40           N  
ATOM   3856  CA  TYR A 487     -15.884  -3.239  -4.551  1.00 95.40           C  
ATOM   3857  C   TYR A 487     -16.231  -2.829  -3.117  1.00 95.40           C  
ATOM   3858  CB  TYR A 487     -14.664  -4.175  -4.544  1.00 95.40           C  
ATOM   3859  O   TYR A 487     -17.193  -3.334  -2.537  1.00 95.40           O  
ATOM   3860  CG  TYR A 487     -14.900  -5.425  -3.718  1.00 95.40           C  
ATOM   3861  CD1 TYR A 487     -14.648  -5.426  -2.331  1.00 95.40           C  
ATOM   3862  CD2 TYR A 487     -15.454  -6.561  -4.333  1.00 95.40           C  
ATOM   3863  CE1 TYR A 487     -14.998  -6.548  -1.555  1.00 95.40           C  
ATOM   3864  CE2 TYR A 487     -15.772  -7.696  -3.567  1.00 95.40           C  
ATOM   3865  OH  TYR A 487     -15.938  -8.756  -1.430  1.00 95.40           O  
ATOM   3866  CZ  TYR A 487     -15.559  -7.683  -2.173  1.00 95.40           C  
ATOM   3867  N   TRP A 488     -15.476  -1.889  -2.546  1.00 97.77           N  
ATOM   3868  CA  TRP A 488     -15.721  -1.365  -1.203  1.00 97.77           C  
ATOM   3869  C   TRP A 488     -17.023  -0.564  -1.099  1.00 97.77           C  
ATOM   3870  CB  TRP A 488     -14.518  -0.521  -0.785  1.00 97.77           C  
ATOM   3871  O   TRP A 488     -17.733  -0.692  -0.098  1.00 97.77           O  
ATOM   3872  CG  TRP A 488     -13.411  -1.292  -0.149  1.00 97.77           C  
ATOM   3873  CD1 TRP A 488     -12.328  -1.806  -0.775  1.00 97.77           C  
ATOM   3874  CD2 TRP A 488     -13.259  -1.635   1.261  1.00 97.77           C  
ATOM   3875  CE2 TRP A 488     -12.030  -2.339   1.415  1.00 97.77           C  
ATOM   3876  CE3 TRP A 488     -14.029  -1.416   2.426  1.00 97.77           C  
ATOM   3877  NE1 TRP A 488     -11.503  -2.411   0.148  1.00 97.77           N  
ATOM   3878  CH2 TRP A 488     -12.349  -2.544   3.797  1.00 97.77           C  
ATOM   3879  CZ2 TRP A 488     -11.576  -2.791   2.655  1.00 97.77           C  
ATOM   3880  CZ3 TRP A 488     -13.580  -1.868   3.684  1.00 97.77           C  
ATOM   3881  N   ILE A 489     -17.375   0.221  -2.121  1.00 96.34           N  
ATOM   3882  CA  ILE A 489     -18.674   0.906  -2.190  1.00 96.34           C  
ATOM   3883  C   ILE A 489     -19.800  -0.131  -2.201  1.00 96.34           C  
ATOM   3884  CB  ILE A 489     -18.745   1.860  -3.408  1.00 96.34           C  
ATOM   3885  O   ILE A 489     -20.716  -0.031  -1.393  1.00 96.34           O  
ATOM   3886  CG1 ILE A 489     -17.776   3.047  -3.208  1.00 96.34           C  
ATOM   3887  CG2 ILE A 489     -20.180   2.389  -3.617  1.00 96.34           C  
ATOM   3888  CD1 ILE A 489     -17.513   3.866  -4.479  1.00 96.34           C  
ATOM   3889  N   GLU A 490     -19.717  -1.159  -3.042  1.00 94.83           N  
ATOM   3890  CA  GLU A 490     -20.765  -2.174  -3.189  1.00 94.83           C  
ATOM   3891  C   GLU A 490     -20.879  -3.119  -1.991  1.00 94.83           C  
ATOM   3892  CB  GLU A 490     -20.497  -2.997  -4.453  1.00 94.83           C  
ATOM   3893  O   GLU A 490     -21.992  -3.476  -1.616  1.00 94.83           O  
ATOM   3894  CG  GLU A 490     -20.831  -2.201  -5.715  1.00 94.83           C  
ATOM   3895  CD  GLU A 490     -20.664  -3.022  -6.996  1.00 94.83           C  
ATOM   3896  OE1 GLU A 490     -21.390  -2.692  -7.962  1.00 94.83           O  
ATOM   3897  OE2 GLU A 490     -19.861  -3.985  -6.986  1.00 94.83           O  
ATOM   3898  N   ASN A 491     -19.761  -3.516  -1.377  1.00 95.55           N  
ATOM   3899  CA  ASN A 491     -19.711  -4.663  -0.460  1.00 95.55           C  
ATOM   3900  C   ASN A 491     -19.148  -4.341   0.932  1.00 95.55           C  
ATOM   3901  CB  ASN A 491     -18.890  -5.789  -1.117  1.00 95.55           C  
ATOM   3902  O   ASN A 491     -19.307  -5.142   1.853  1.00 95.55           O  
ATOM   3903  CG  ASN A 491     -19.434  -6.194  -2.474  1.00 95.55           C  
ATOM   3904  ND2 ASN A 491     -18.802  -5.756  -3.537  1.00 95.55           N  
ATOM   3905  OD1 ASN A 491     -20.434  -6.888  -2.572  1.00 95.55           O  
ATOM   3906  N   GLY A 492     -18.476  -3.201   1.112  1.00 94.67           N  
ATOM   3907  CA  GLY A 492     -17.820  -2.856   2.372  1.00 94.67           C  
ATOM   3908  C   GLY A 492     -18.824  -2.675   3.511  1.00 94.67           C  
ATOM   3909  O   GLY A 492     -19.723  -1.845   3.414  1.00 94.67           O  
ATOM   3910  N   ILE A 493     -18.643  -3.409   4.614  1.00 95.73           N  
ATOM   3911  CA  ILE A 493     -19.487  -3.429   5.829  1.00 95.73           C  
ATOM   3912  C   ILE A 493     -20.895  -4.004   5.610  1.00 95.73           C  
ATOM   3913  CB  ILE A 493     -19.531  -2.046   6.529  1.00 95.73           C  
ATOM   3914  O   ILE A 493     -21.318  -4.899   6.336  1.00 95.73           O  
ATOM   3915  CG1 ILE A 493     -18.154  -1.351   6.642  1.00 95.73           C  
ATOM   3916  CG2 ILE A 493     -20.159  -2.171   7.928  1.00 95.73           C  
ATOM   3917  CD1 ILE A 493     -17.030  -2.236   7.191  1.00 95.73           C  
ATOM   3918  N   PHE A 494     -21.625  -3.495   4.624  1.00 95.76           N  
ATOM   3919  CA  PHE A 494     -22.916  -3.997   4.165  1.00 95.76           C  
ATOM   3920  C   PHE A 494     -23.080  -3.703   2.668  1.00 95.76           C  
ATOM   3921  CB  PHE A 494     -24.052  -3.386   5.003  1.00 95.76           C  
ATOM   3922  O   PHE A 494     -22.386  -2.848   2.114  1.00 95.76           O  
ATOM   3923  CG  PHE A 494     -24.098  -1.870   5.006  1.00 95.76           C  
ATOM   3924  CD1 PHE A 494     -23.553  -1.142   6.082  1.00 95.76           C  
ATOM   3925  CD2 PHE A 494     -24.679  -1.185   3.925  1.00 95.76           C  
ATOM   3926  CE1 PHE A 494     -23.588   0.264   6.072  1.00 95.76           C  
ATOM   3927  CE2 PHE A 494     -24.712   0.214   3.917  1.00 95.76           C  
ATOM   3928  CZ  PHE A 494     -24.179   0.938   4.991  1.00 95.76           C  
ATOM   3929  N   GLN A 495     -24.001  -4.410   2.011  1.00 95.42           N  
ATOM   3930  CA  GLN A 495     -24.232  -4.248   0.576  1.00 95.42           C  
ATOM   3931  C   GLN A 495     -24.919  -2.916   0.252  1.00 95.42           C  
ATOM   3932  CB  GLN A 495     -25.042  -5.421   0.012  1.00 95.42           C  
ATOM   3933  O   GLN A 495     -25.947  -2.595   0.845  1.00 95.42           O  
ATOM   3934  CG  GLN A 495     -24.223  -6.719  -0.012  1.00 95.42           C  
ATOM   3935  CD  GLN A 495     -24.991  -7.899  -0.599  1.00 95.42           C  
ATOM   3936  NE2 GLN A 495     -24.331  -9.017  -0.805  1.00 95.42           N  
ATOM   3937  OE1 GLN A 495     -26.182  -7.866  -0.867  1.00 95.42           O  
ATOM   3938  N   THR A 496     -24.392  -2.190  -0.732  1.00 95.00           N  
ATOM   3939  CA  THR A 496     -24.969  -0.948  -1.267  1.00 95.00           C  
ATOM   3940  C   THR A 496     -25.350  -1.163  -2.722  1.00 95.00           C  
ATOM   3941  CB  THR A 496     -23.976   0.213  -1.160  1.00 95.00           C  
ATOM   3942  O   THR A 496     -24.540  -1.593  -3.539  1.00 95.00           O  
ATOM   3943  CG2 THR A 496     -24.446   1.515  -1.806  1.00 95.00           C  
ATOM   3944  OG1 THR A 496     -23.712   0.477   0.197  1.00 95.00           O  
ATOM   3945  N   SER A 497     -26.587  -0.824  -3.083  1.00 92.18           N  
ATOM   3946  CA  SER A 497     -27.020  -0.868  -4.481  1.00 92.18           C  
ATOM   3947  C   SER A 497     -26.517   0.374  -5.222  1.00 92.18           C  
ATOM   3948  CB  SER A 497     -28.542  -0.997  -4.548  1.00 92.18           C  
ATOM   3949  O   SER A 497     -27.122   1.442  -5.114  1.00 92.18           O  
ATOM   3950  OG  SER A 497     -28.982  -1.042  -5.894  1.00 92.18           O  
ATOM   3951  N   VAL A 498     -25.432   0.240  -5.993  1.00 87.01           N  
ATOM   3952  CA  VAL A 498     -24.859   1.347  -6.786  1.00 87.01           C  
ATOM   3953  C   VAL A 498     -25.887   1.999  -7.720  1.00 87.01           C  
ATOM   3954  CB  VAL A 498     -23.582   0.913  -7.537  1.00 87.01           C  
ATOM   3955  O   VAL A 498     -26.012   3.221  -7.649  1.00 87.01           O  
ATOM   3956  CG1 VAL A 498     -23.122   1.942  -8.579  1.00 87.01           C  
ATOM   3957  CG2 VAL A 498     -22.445   0.743  -6.529  1.00 87.01           C  
ATOM   3958  N   PRO A 499     -26.711   1.264  -8.497  1.00 87.12           N  
ATOM   3959  CA  PRO A 499     -27.709   1.896  -9.366  1.00 87.12           C  
ATOM   3960  C   PRO A 499     -28.739   2.752  -8.611  1.00 87.12           C  
ATOM   3961  CB  PRO A 499     -28.394   0.742 -10.107  1.00 87.12           C  
ATOM   3962  O   PRO A 499     -29.285   3.703  -9.168  1.00 87.12           O  
ATOM   3963  CG  PRO A 499     -27.345  -0.366 -10.100  1.00 87.12           C  
ATOM   3964  CD  PRO A 499     -26.658  -0.171  -8.754  1.00 87.12           C  
ATOM   3965  N   TYR A 500     -29.019   2.423  -7.345  1.00 87.89           N  
ATOM   3966  CA  TYR A 500     -30.012   3.123  -6.528  1.00 87.89           C  
ATOM   3967  C   TYR A 500     -29.417   4.283  -5.722  1.00 87.89           C  
ATOM   3968  CB  TYR A 500     -30.693   2.108  -5.604  1.00 87.89           C  
ATOM   3969  O   TYR A 500     -30.010   5.361  -5.662  1.00 87.89           O  
ATOM   3970  CG  TYR A 500     -31.808   2.706  -4.769  1.00 87.89           C  
ATOM   3971  CD1 TYR A 500     -31.605   2.979  -3.402  1.00 87.89           C  
ATOM   3972  CD2 TYR A 500     -33.044   3.007  -5.371  1.00 87.89           C  
ATOM   3973  CE1 TYR A 500     -32.639   3.547  -2.635  1.00 87.89           C  
ATOM   3974  CE2 TYR A 500     -34.078   3.584  -4.609  1.00 87.89           C  
ATOM   3975  OH  TYR A 500     -34.874   4.412  -2.505  1.00 87.89           O  
ATOM   3976  CZ  TYR A 500     -33.875   3.857  -3.242  1.00 87.89           C  
ATOM   3977  N   VAL A 501     -28.262   4.069  -5.088  1.00 84.97           N  
ATOM   3978  CA  VAL A 501     -27.637   5.054  -4.193  1.00 84.97           C  
ATOM   3979  C   VAL A 501     -26.721   5.993  -4.969  1.00 84.97           C  
ATOM   3980  CB  VAL A 501     -26.901   4.362  -3.027  1.00 84.97           C  
ATOM   3981  O   VAL A 501     -26.744   7.194  -4.724  1.00 84.97           O  
ATOM   3982  CG1 VAL A 501     -26.309   5.378  -2.041  1.00 84.97           C  
ATOM   3983  CG2 VAL A 501     -27.871   3.472  -2.236  1.00 84.97           C  
ATOM   3984  N   VAL A 502     -25.962   5.484  -5.943  1.00 83.13           N  
ATOM   3985  CA  VAL A 502     -24.952   6.247  -6.696  1.00 83.13           C  
ATOM   3986  C   VAL A 502     -25.120   6.043  -8.207  1.00 83.13           C  
ATOM   3987  CB  VAL A 502     -23.511   5.923  -6.239  1.00 83.13           C  
ATOM   3988  O   VAL A 502     -24.212   5.546  -8.875  1.00 83.13           O  
ATOM   3989  CG1 VAL A 502     -22.590   7.100  -6.593  1.00 83.13           C  
ATOM   3990  CG2 VAL A 502     -23.405   5.677  -4.738  1.00 83.13           C  
ATOM   3991  N   PRO A 503     -26.249   6.471  -8.805  1.00 81.99           N  
ATOM   3992  CA  PRO A 503     -26.520   6.254 -10.232  1.00 81.99           C  
ATOM   3993  C   PRO A 503     -25.464   6.880 -11.161  1.00 81.99           C  
ATOM   3994  CB  PRO A 503     -27.908   6.860 -10.467  1.00 81.99           C  
ATOM   3995  O   PRO A 503     -25.354   6.508 -12.325  1.00 81.99           O  
ATOM   3996  CG  PRO A 503     -28.048   7.903  -9.357  1.00 81.99           C  
ATOM   3997  CD  PRO A 503     -27.321   7.241  -8.191  1.00 81.99           C  
ATOM   3998  N   TYR A 504     -24.657   7.820 -10.660  1.00 80.75           N  
ATOM   3999  CA  TYR A 504     -23.534   8.410 -11.391  1.00 80.75           C  
ATOM   4000  C   TYR A 504     -22.424   7.401 -11.725  1.00 80.75           C  
ATOM   4001  CB  TYR A 504     -22.968   9.579 -10.574  1.00 80.75           C  
ATOM   4002  O   TYR A 504     -21.755   7.575 -12.741  1.00 80.75           O  
ATOM   4003  CG  TYR A 504     -23.993  10.655 -10.267  1.00 80.75           C  
ATOM   4004  CD1 TYR A 504     -24.368  11.572 -11.269  1.00 80.75           C  
ATOM   4005  CD2 TYR A 504     -24.582  10.728  -8.990  1.00 80.75           C  
ATOM   4006  CE1 TYR A 504     -25.331  12.562 -10.996  1.00 80.75           C  
ATOM   4007  CE2 TYR A 504     -25.542  11.719  -8.711  1.00 80.75           C  
ATOM   4008  OH  TYR A 504     -26.833  13.604  -9.444  1.00 80.75           O  
ATOM   4009  CZ  TYR A 504     -25.916  12.639  -9.715  1.00 80.75           C  
ATOM   4010  N   LEU A 505     -22.259   6.346 -10.918  1.00 82.89           N  
ATOM   4011  CA  LEU A 505     -21.279   5.277 -11.145  1.00 82.89           C  
ATOM   4012  C   LEU A 505     -21.831   4.131 -12.013  1.00 82.89           C  
ATOM   4013  CB  LEU A 505     -20.766   4.752  -9.789  1.00 82.89           C  
ATOM   4014  O   LEU A 505     -21.065   3.292 -12.473  1.00 82.89           O  
ATOM   4015  CG  LEU A 505     -19.985   5.767  -8.933  1.00 82.89           C  
ATOM   4016  CD1 LEU A 505     -19.569   5.116  -7.613  1.00 82.89           C  
ATOM   4017  CD2 LEU A 505     -18.728   6.290  -9.628  1.00 82.89           C  
ATOM   4018  N   ASP A 506     -23.135   4.111 -12.308  1.00 71.24           N  
ATOM   4019  CA  ASP A 506     -23.774   3.042 -13.095  1.00 71.24           C  
ATOM   4020  C   ASP A 506     -23.218   2.957 -14.528  1.00 71.24           C  
ATOM   4021  CB  ASP A 506     -25.287   3.306 -13.105  1.00 71.24           C  
ATOM   4022  O   ASP A 506     -23.006   1.881 -15.081  1.00 71.24           O  
ATOM   4023  CG  ASP A 506     -26.108   2.125 -13.627  1.00 71.24           C  
ATOM   4024  OD1 ASP A 506     -25.826   0.988 -13.197  1.00 71.24           O  
ATOM   4025  OD2 ASP A 506     -27.062   2.390 -14.395  1.00 71.24           O  
ATOM   4026  N   LYS A 507     -22.867   4.109 -15.118  1.00 68.07           N  
ATOM   4027  CA  LYS A 507     -22.198   4.151 -16.431  1.00 68.07           C  
ATOM   4028  C   LYS A 507     -20.831   3.474 -16.428  1.00 68.07           C  
ATOM   4029  CB  LYS A 507     -22.022   5.595 -16.901  1.00 68.07           C  
ATOM   4030  O   LYS A 507     -20.378   3.047 -17.483  1.00 68.07           O  
ATOM   4031  CG  LYS A 507     -23.358   6.216 -17.307  1.00 68.07           C  
ATOM   4032  CD  LYS A 507     -23.090   7.579 -17.940  1.00 68.07           C  
ATOM   4033  CE  LYS A 507     -24.412   8.213 -18.358  1.00 68.07           C  
ATOM   4034  NZ  LYS A 507     -24.169   9.539 -18.967  1.00 68.07           N  
ATOM   4035  N   PHE A 508     -20.194   3.415 -15.267  1.00 64.03           N  
ATOM   4036  CA  PHE A 508     -18.866   2.855 -15.094  1.00 64.03           C  
ATOM   4037  C   PHE A 508     -18.900   1.330 -15.056  1.00 64.03           C  
ATOM   4038  CB  PHE A 508     -18.283   3.430 -13.810  1.00 64.03           C  
ATOM   4039  O   PHE A 508     -18.120   0.684 -15.753  1.00 64.03           O  
ATOM   4040  CG  PHE A 508     -16.868   3.862 -14.001  1.00 64.03           C  
ATOM   4041  CD1 PHE A 508     -15.827   2.935 -13.837  1.00 64.03           C  
ATOM   4042  CD2 PHE A 508     -16.610   5.204 -14.327  1.00 64.03           C  
ATOM   4043  CE1 PHE A 508     -14.508   3.396 -13.844  1.00 64.03           C  
ATOM   4044  CE2 PHE A 508     -15.295   5.667 -14.321  1.00 64.03           C  
ATOM   4045  CZ  PHE A 508     -14.276   4.778 -13.972  1.00 64.03           C  
ATOM   4046  N   LEU A 509     -19.883   0.773 -14.338  1.00 59.20           N  
ATOM   4047  CA  LEU A 509     -20.177  -0.663 -14.306  1.00 59.20           C  
ATOM   4048  C   LEU A 509     -20.471  -1.243 -15.697  1.00 59.20           C  
ATOM   4049  CB  LEU A 509     -21.402  -0.898 -13.398  1.00 59.20           C  
ATOM   4050  O   LEU A 509     -20.284  -2.430 -15.921  1.00 59.20           O  
ATOM   4051  CG  LEU A 509     -21.174  -0.651 -11.899  1.00 59.20           C  
ATOM   4052  CD1 LEU A 509     -22.503  -0.740 -11.149  1.00 59.20           C  
ATOM   4053  CD2 LEU A 509     -20.244  -1.706 -11.313  1.00 59.20           C  
ATOM   4054  N   ALA A 510     -20.948  -0.416 -16.632  1.00 53.31           N  
ATOM   4055  CA  ALA A 510     -21.242  -0.833 -18.001  1.00 53.31           C  
ATOM   4056  C   ALA A 510     -20.020  -0.817 -18.945  1.00 53.31           C  
ATOM   4057  CB  ALA A 510     -22.375   0.061 -18.521  1.00 53.31           C  
ATOM   4058  O   ALA A 510     -20.145  -1.266 -20.088  1.00 53.31           O  
ATOM   4059  N   SER A 511     -18.885  -0.246 -18.519  1.00 51.67           N  
ATOM   4060  CA  SER A 511     -17.684  -0.051 -19.350  1.00 51.67           C  
ATOM   4061  C   SER A 511     -16.462  -0.888 -18.948  1.00 51.67           C  
ATOM   4062  CB  SER A 511     -17.320   1.435 -19.427  1.00 51.67           C  
ATOM   4063  O   SER A 511     -15.529  -0.979 -19.750  1.00 51.67           O  
ATOM   4064  OG  SER A 511     -17.093   2.023 -18.161  1.00 51.67           O  
ATOM   4065  N   GLU A 512     -16.474  -1.497 -17.759  1.00 43.54           N  
ATOM   4066  CA  GLU A 512     -15.626  -2.654 -17.408  1.00 43.54           C  
ATOM   4067  C   GLU A 512     -16.317  -3.956 -17.845  1.00 43.54           C  
ATOM   4068  CB  GLU A 512     -15.309  -2.667 -15.894  1.00 43.54           C  
ATOM   4069  O   GLU A 512     -15.600  -4.894 -18.266  1.00 43.54           O  
ATOM   4070  CG  GLU A 512     -14.394  -1.512 -15.432  1.00 43.54           C  
ATOM   4071  CD  GLU A 512     -13.859  -1.648 -13.984  1.00 43.54           C  
ATOM   4072  OE1 GLU A 512     -12.859  -0.950 -13.667  1.00 43.54           O  
ATOM   4073  OE2 GLU A 512     -14.409  -2.439 -13.184  1.00 43.54           O  
ATOM   4074  OXT GLU A 512     -17.568  -3.971 -17.813  1.00 43.54           O  
TER    4075      GLU A 512                                                      
ENDMDL                                                                          
END                                                                             
