# Supplementary material for: Escherichia coli transcription factors of unknown function: sequence features and possible evolutionary relationships
Source: PeerJ. 2022 Jul 20;10:e13772. doi: 10.7717/peerj.13772 (PMC9308461; doi:10.7717/peerj.13772)
Supplement: Supplemental Information 18 [file peerj-10-13772-s018.zip › Raw Data/PDB files/Reference proteins/Crp AF-P0ACJ8-F1-model_v1.pdb]

HEADER                                            01-JUL-21                     
TITLE     ALPHAFOLD V2.0 PREDICTION FOR CAMP-ACTIVATED GLOBAL TRANSCRIPTIONAL   
TITLE    2 REGULATOR CRP (P0ACJ8)                                               
COMPND    MOL_ID: 1;                                                            
COMPND   2 MOLECULE: CAMP-ACTIVATED GLOBAL TRANSCRIPTIONAL REGULATOR CRP;       
COMPND   3 CHAIN: A                                                             
SOURCE    MOL_ID: 1;                                                            
SOURCE   2 ORGANISM_SCIENTIFIC: ESCHERICHIA COLI (STRAIN K12);                  
SOURCE   3 ORGANISM_TAXID: 83333                                                
REMARK   1                                                                      
REMARK   1 REFERENCE 1                                                          
REMARK   1  AUTH   JOHN JUMPER, RICHARD EVANS, ALEXANDER PRITZEL, TIM GREEN,    
REMARK   1  AUTH 2 MICHAEL FIGURNOV, OLAF RONNEBERGER, KATHRYN TUNYASUVUNAKOOL, 
REMARK   1  AUTH 3 RUSS BATES, AUGUSTIN ZIDEK, ANNA POTAPENKO, ALEX BRIDGLAND,  
REMARK   1  AUTH 4 CLEMENS MEYER, SIMON A A KOHL, ANDREW J BALLARD,             
REMARK   1  AUTH 5 ANDREW COWIE, BERNARDINO ROMERA-PAREDES, STANISLAV NIKOLOV,  
REMARK   1  AUTH 6 RISHUB JAIN, JONAS ADLER, TREVOR BACK, STIG PETERSEN,        
REMARK   1  AUTH 7 DAVID REIMAN, ELLEN CLANCY, MICHAL ZIELINSKI,                
REMARK   1  AUTH 8 MARTIN STEINEGGER, MICHALINA PACHOLSKA, TAMAS BERGHAMMER,    
REMARK   1  AUTH 9 DAVID SILVER, ORIOL VINYALS, ANDREW W SENIOR,                
REMARK   1  AUTH10 KORAY KAVUKCUOGLU, PUSHMEET KOHLI, DEMIS HASSABIS            
REMARK   1  TITL   HIGHLY ACCURATE PROTEIN STRUCTURE PREDICTION WITH ALPHAFOLD  
REMARK   1  REF    NATURE                                     2021              
REMARK   1                                                                      
REMARK   1 DISCLAIMERS                                                          
REMARK   1 ALPHAFOLD DATA, COPYRIGHT (2021) DEEPMIND TECHNOLOGIES LIMITED. THE  
REMARK   1 INFORMATION PROVIDED IS THEORETICAL MODELLING ONLY AND CAUTION SHOULD
REMARK   1 BE EXERCISED IN ITS USE. IT IS PROVIDED "AS-IS" WITHOUT ANY WARRANTY 
REMARK   1 OF ANY KIND, WHETHER EXPRESSED OR IMPLIED. NO WARRANTY IS GIVEN THAT 
REMARK   1 USE OF THE INFORMATION SHALL NOT INFRINGE THE RIGHTS OF ANY THIRD    
REMARK   1 PARTY. THE INFORMATION IS NOT INTENDED TO BE A SUBSTITUTE FOR        
REMARK   1 PROFESSIONAL MEDICAL ADVICE, DIAGNOSIS, OR TREATMENT, AND DOES NOT   
REMARK   1 CONSTITUTE MEDICAL OR OTHER PROFESSIONAL ADVICE. IT IS AVAILABLE FOR 
REMARK   1 ACADEMIC AND COMMERCIAL PURPOSES, UNDER CC-BY 4.0 LICENCE.           
DBREF  XXXX A    1   210  UNP    P0ACJ8   CRP_ECOLI        1    210             
SEQRES   1 A  210  MET VAL LEU GLY LYS PRO GLN THR ASP PRO THR LEU GLU          
SEQRES   2 A  210  TRP PHE LEU SER HIS CYS HIS ILE HIS LYS TYR PRO SER          
SEQRES   3 A  210  LYS SER THR LEU ILE HIS GLN GLY GLU LYS ALA GLU THR          
SEQRES   4 A  210  LEU TYR TYR ILE VAL LYS GLY SER VAL ALA VAL LEU ILE          
SEQRES   5 A  210  LYS ASP GLU GLU GLY LYS GLU MET ILE LEU SER TYR LEU          
SEQRES   6 A  210  ASN GLN GLY ASP PHE ILE GLY GLU LEU GLY LEU PHE GLU          
SEQRES   7 A  210  GLU GLY GLN GLU ARG SER ALA TRP VAL ARG ALA LYS THR          
SEQRES   8 A  210  ALA CYS GLU VAL ALA GLU ILE SER TYR LYS LYS PHE ARG          
SEQRES   9 A  210  GLN LEU ILE GLN VAL ASN PRO ASP ILE LEU MET ARG LEU          
SEQRES  10 A  210  SER ALA GLN MET ALA ARG ARG LEU GLN VAL THR SER GLU          
SEQRES  11 A  210  LYS VAL GLY ASN LEU ALA PHE LEU ASP VAL THR GLY ARG          
SEQRES  12 A  210  ILE ALA GLN THR LEU LEU ASN LEU ALA LYS GLN PRO ASP          
SEQRES  13 A  210  ALA MET THR HIS PRO ASP GLY MET GLN ILE LYS ILE THR          
SEQRES  14 A  210  ARG GLN GLU ILE GLY GLN ILE VAL GLY CYS SER ARG GLU          
SEQRES  15 A  210  THR VAL GLY ARG ILE LEU LYS MET LEU GLU ASP GLN ASN          
SEQRES  16 A  210  LEU ILE SER ALA HIS GLY LYS THR ILE VAL VAL TYR GLY          
SEQRES  17 A  210  THR ARG                                                      
CRYST1    1.000    1.000    1.000  90.00  90.00  90.00 P 1                      
ORIGX1      1.000000  0.000000  0.000000        0.00000                         
ORIGX2      0.000000  1.000000  0.000000        0.00000                         
ORIGX3      0.000000  0.000000  1.000000        0.00000                         
SCALE1      1.000000  0.000000  0.000000        0.00000                         
SCALE2      0.000000  1.000000  0.000000        0.00000                         
SCALE3      0.000000  0.000000  1.000000        0.00000                         
MODEL        0                                                                  
ATOM      1  N   MET A   1      -4.847  18.102  24.887  1.00 39.80           N  
ATOM      2  CA  MET A   1      -3.463  17.790  24.480  1.00 39.80           C  
ATOM      3  C   MET A   1      -3.238  18.465  23.139  1.00 39.80           C  
ATOM      4  CB  MET A   1      -3.280  16.263  24.423  1.00 39.80           C  
ATOM      5  O   MET A   1      -3.917  18.113  22.184  1.00 39.80           O  
ATOM      6  CG  MET A   1      -1.826  15.789  24.378  1.00 39.80           C  
ATOM      7  SD  MET A   1      -1.735  14.000  24.652  1.00 39.80           S  
ATOM      8  CE  MET A   1       0.052  13.757  24.845  1.00 39.80           C  
ATOM      9  N   VAL A   2      -2.426  19.521  23.090  1.00 36.77           N  
ATOM     10  CA  VAL A   2      -2.092  20.185  21.822  1.00 36.77           C  
ATOM     11  C   VAL A   2      -1.265  19.174  21.034  1.00 36.77           C  
ATOM     12  CB  VAL A   2      -1.319  21.503  22.066  1.00 36.77           C  
ATOM     13  O   VAL A   2      -0.155  18.855  21.448  1.00 36.77           O  
ATOM     14  CG1 VAL A   2      -1.009  22.238  20.756  1.00 36.77           C  
ATOM     15  CG2 VAL A   2      -2.129  22.459  22.957  1.00 36.77           C  
ATOM     16  N   LEU A   3      -1.832  18.604  19.966  1.00 39.78           N  
ATOM     17  CA  LEU A   3      -1.064  17.865  18.968  1.00 39.78           C  
ATOM     18  C   LEU A   3      -0.060  18.871  18.409  1.00 39.78           C  
ATOM     19  CB  LEU A   3      -2.005  17.318  17.874  1.00 39.78           C  
ATOM     20  O   LEU A   3      -0.425  19.731  17.606  1.00 39.78           O  
ATOM     21  CG  LEU A   3      -2.820  16.081  18.296  1.00 39.78           C  
ATOM     22  CD1 LEU A   3      -4.018  15.899  17.365  1.00 39.78           C  
ATOM     23  CD2 LEU A   3      -1.974  14.806  18.246  1.00 39.78           C  
ATOM     24  N   GLY A   4       1.163  18.850  18.943  1.00 36.56           N  
ATOM     25  CA  GLY A   4       2.245  19.690  18.459  1.00 36.56           C  
ATOM     26  C   GLY A   4       2.314  19.525  16.949  1.00 36.56           C  
ATOM     27  O   GLY A   4       2.244  18.399  16.453  1.00 36.56           O  
ATOM     28  N   LYS A   5       2.379  20.644  16.217  1.00 37.42           N  
ATOM     29  CA  LYS A   5       2.688  20.601  14.785  1.00 37.42           C  
ATOM     30  C   LYS A   5       3.882  19.652  14.624  1.00 37.42           C  
ATOM     31  CB  LYS A   5       3.061  21.993  14.260  1.00 37.42           C  
ATOM     32  O   LYS A   5       4.840  19.830  15.383  1.00 37.42           O  
ATOM     33  CG  LYS A   5       1.855  22.931  14.124  1.00 37.42           C  
ATOM     34  CD  LYS A   5       2.325  24.287  13.583  1.00 37.42           C  
ATOM     35  CE  LYS A   5       1.146  25.243  13.378  1.00 37.42           C  
ATOM     36  NZ  LYS A   5       1.611  26.559  12.872  1.00 37.42           N  
ATOM     37  N   PRO A   6       3.812  18.636  13.744  1.00 47.02           N  
ATOM     38  CA  PRO A   6       4.909  17.694  13.595  1.00 47.02           C  
ATOM     39  C   PRO A   6       6.185  18.497  13.368  1.00 47.02           C  
ATOM     40  CB  PRO A   6       4.538  16.774  12.427  1.00 47.02           C  
ATOM     41  O   PRO A   6       6.196  19.421  12.551  1.00 47.02           O  
ATOM     42  CG  PRO A   6       3.454  17.545  11.674  1.00 47.02           C  
ATOM     43  CD  PRO A   6       2.780  18.384  12.756  1.00 47.02           C  
ATOM     44  N   GLN A   7       7.194  18.208  14.190  1.00 54.12           N  
ATOM     45  CA  GLN A   7       8.497  18.853  14.150  1.00 54.12           C  
ATOM     46  C   GLN A   7       8.977  18.835  12.699  1.00 54.12           C  
ATOM     47  CB  GLN A   7       9.417  18.085  15.112  1.00 54.12           C  
ATOM     48  O   GLN A   7       9.040  17.774  12.079  1.00 54.12           O  
ATOM     49  CG  GLN A   7      10.770  18.758  15.374  1.00 54.12           C  
ATOM     50  CD  GLN A   7      11.516  18.097  16.535  1.00 54.12           C  
ATOM     51  NE2 GLN A   7      12.448  18.783  17.156  1.00 54.12           N  
ATOM     52  OE1 GLN A   7      11.267  16.971  16.932  1.00 54.12           O  
ATOM     53  N   THR A   8       9.202  20.020  12.139  1.00 70.03           N  
ATOM     54  CA  THR A   8       9.641  20.187  10.757  1.00 70.03           C  
ATOM     55  C   THR A   8      10.978  19.486  10.595  1.00 70.03           C  
ATOM     56  CB  THR A   8       9.746  21.677  10.402  1.00 70.03           C  
ATOM     57  O   THR A   8      11.943  19.813  11.283  1.00 70.03           O  
ATOM     58  CG2 THR A   8       8.363  22.241  10.075  1.00 70.03           C  
ATOM     59  OG1 THR A   8      10.251  22.424  11.492  1.00 70.03           O  
ATOM     60  N   ASP A   9      11.003  18.465   9.748  1.00 88.36           N  
ATOM     61  CA  ASP A   9      12.182  17.657   9.486  1.00 88.36           C  
ATOM     62  C   ASP A   9      13.038  18.346   8.412  1.00 88.36           C  
ATOM     63  CB  ASP A   9      11.713  16.277   9.047  1.00 88.36           C  
ATOM     64  O   ASP A   9      12.627  18.369   7.246  1.00 88.36           O  
ATOM     65  CG  ASP A   9      12.878  15.321   8.856  1.00 88.36           C  
ATOM     66  OD1 ASP A   9      13.908  15.666   8.234  1.00 88.36           O  
ATOM     67  OD2 ASP A   9      12.736  14.180   9.332  1.00 88.36           O  
ATOM     68  N   PRO A  10      14.219  18.897   8.754  1.00 91.96           N  
ATOM     69  CA  PRO A  10      14.982  19.716   7.815  1.00 91.96           C  
ATOM     70  C   PRO A  10      15.457  18.937   6.585  1.00 91.96           C  
ATOM     71  CB  PRO A  10      16.167  20.267   8.617  1.00 91.96           C  
ATOM     72  O   PRO A  10      15.530  19.501   5.494  1.00 91.96           O  
ATOM     73  CG  PRO A  10      15.691  20.199  10.066  1.00 91.96           C  
ATOM     74  CD  PRO A  10      14.847  18.932  10.068  1.00 91.96           C  
ATOM     75  N   THR A  11      15.749  17.637   6.732  1.00 93.21           N  
ATOM     76  CA  THR A  11      16.130  16.781   5.600  1.00 93.21           C  
ATOM     77  C   THR A  11      14.958  16.631   4.637  1.00 93.21           C  
ATOM     78  CB  THR A  11      16.599  15.387   6.060  1.00 93.21           C  
ATOM     79  O   THR A  11      15.145  16.743   3.425  1.00 93.21           O  
ATOM     80  CG2 THR A  11      16.880  14.449   4.882  1.00 93.21           C  
ATOM     81  OG1 THR A  11      17.802  15.469   6.790  1.00 93.21           O  
ATOM     82  N   LEU A  12      13.747  16.394   5.151  1.00 93.83           N  
ATOM     83  CA  LEU A  12      12.563  16.242   4.303  1.00 93.83           C  
ATOM     84  C   LEU A  12      12.149  17.562   3.654  1.00 93.83           C  
ATOM     85  CB  LEU A  12      11.397  15.637   5.093  1.00 93.83           C  
ATOM     86  O   LEU A  12      11.829  17.562   2.471  1.00 93.83           O  
ATOM     87  CG  LEU A  12      11.628  14.186   5.544  1.00 93.83           C  
ATOM     88  CD1 LEU A  12      10.467  13.739   6.435  1.00 93.83           C  
ATOM     89  CD2 LEU A  12      11.731  13.221   4.357  1.00 93.83           C  
ATOM     90  N   GLU A  13      12.198  18.687   4.367  1.00 94.63           N  
ATOM     91  CA  GLU A  13      11.918  20.005   3.780  1.00 94.63           C  
ATOM     92  C   GLU A  13      12.899  20.343   2.656  1.00 94.63           C  
ATOM     93  CB  GLU A  13      11.997  21.091   4.856  1.00 94.63           C  
ATOM     94  O   GLU A  13      12.494  20.751   1.562  1.00 94.63           O  
ATOM     95  CG  GLU A  13      10.819  20.999   5.828  1.00 94.63           C  
ATOM     96  CD  GLU A  13      10.816  22.136   6.853  1.00 94.63           C  
ATOM     97  OE1 GLU A  13       9.716  22.384   7.392  1.00 94.63           O  
ATOM     98  OE2 GLU A  13      11.880  22.744   7.106  1.00 94.63           O  
ATOM     99  N   TRP A  14      14.190  20.095   2.891  1.00 96.24           N  
ATOM    100  CA  TRP A  14      15.217  20.244   1.869  1.00 96.24           C  
ATOM    101  C   TRP A  14      14.935  19.339   0.663  1.00 96.24           C  
ATOM    102  CB  TRP A  14      16.588  19.954   2.481  1.00 96.24           C  
ATOM    103  O   TRP A  14      14.929  19.815  -0.473  1.00 96.24           O  
ATOM    104  CG  TRP A  14      17.670  19.789   1.469  1.00 96.24           C  
ATOM    105  CD1 TRP A  14      18.352  20.785   0.863  1.00 96.24           C  
ATOM    106  CD2 TRP A  14      18.167  18.546   0.897  1.00 96.24           C  
ATOM    107  CE2 TRP A  14      19.174  18.870  -0.058  1.00 96.24           C  
ATOM    108  CE3 TRP A  14      17.866  17.180   1.093  1.00 96.24           C  
ATOM    109  NE1 TRP A  14      19.254  20.245  -0.032  1.00 96.24           N  
ATOM    110  CH2 TRP A  14      19.556  16.541  -0.536  1.00 96.24           C  
ATOM    111  CZ2 TRP A  14      19.866  17.888  -0.772  1.00 96.24           C  
ATOM    112  CZ3 TRP A  14      18.548  16.184   0.375  1.00 96.24           C  
ATOM    113  N   PHE A  15      14.638  18.057   0.881  1.00 97.32           N  
ATOM    114  CA  PHE A  15      14.309  17.117  -0.192  1.00 97.32           C  
ATOM    115  C   PHE A  15      13.086  17.578  -1.004  1.00 97.32           C  
ATOM    116  CB  PHE A  15      14.089  15.727   0.421  1.00 97.32           C  
ATOM    117  O   PHE A  15      13.140  17.628  -2.235  1.00 97.32           O  
ATOM    118  CG  PHE A  15      13.421  14.752  -0.523  1.00 97.32           C  
ATOM    119  CD1 PHE A  15      12.078  14.379  -0.322  1.00 97.32           C  
ATOM    120  CD2 PHE A  15      14.115  14.285  -1.651  1.00 97.32           C  
ATOM    121  CE1 PHE A  15      11.434  13.538  -1.244  1.00 97.32           C  
ATOM    122  CE2 PHE A  15      13.459  13.462  -2.580  1.00 97.32           C  
ATOM    123  CZ  PHE A  15      12.124  13.079  -2.378  1.00 97.32           C  
ATOM    124  N   LEU A  16      12.010  17.987  -0.328  1.00 97.27           N  
ATOM    125  CA  LEU A  16      10.774  18.446  -0.962  1.00 97.27           C  
ATOM    126  C   LEU A  16      10.977  19.712  -1.800  1.00 97.27           C  
ATOM    127  CB  LEU A  16       9.696  18.670   0.114  1.00 97.27           C  
ATOM    128  O   LEU A  16      10.339  19.841  -2.842  1.00 97.27           O  
ATOM    129  CG  LEU A  16       9.146  17.380   0.748  1.00 97.27           C  
ATOM    130  CD1 LEU A  16       8.199  17.735   1.896  1.00 97.27           C  
ATOM    131  CD2 LEU A  16       8.377  16.524  -0.256  1.00 97.27           C  
ATOM    132  N   SER A  17      11.906  20.601  -1.425  1.00 97.24           N  
ATOM    133  CA  SER A  17      12.228  21.792  -2.232  1.00 97.24           C  
ATOM    134  C   SER A  17      12.851  21.475  -3.603  1.00 97.24           C  
ATOM    135  CB  SER A  17      13.110  22.764  -1.442  1.00 97.24           C  
ATOM    136  O   SER A  17      12.902  22.341  -4.473  1.00 97.24           O  
ATOM    137  OG  SER A  17      14.433  22.285  -1.298  1.00 97.24           O  
ATOM    138  N   HIS A  18      13.285  20.229  -3.822  1.00 97.91           N  
ATOM    139  CA  HIS A  18      13.829  19.738  -5.092  1.00 97.91           C  
ATOM    140  C   HIS A  18      12.837  18.887  -5.901  1.00 97.91           C  
ATOM    141  CB  HIS A  18      15.105  18.940  -4.806  1.00 97.91           C  
ATOM    142  O   HIS A  18      13.218  18.338  -6.940  1.00 97.91           O  
ATOM    143  CG  HIS A  18      16.207  19.763  -4.202  1.00 97.91           C  
ATOM    144  CD2 HIS A  18      17.237  20.354  -4.875  1.00 97.91           C  
ATOM    145  ND1 HIS A  18      16.352  20.093  -2.879  1.00 97.91           N  
ATOM    146  CE1 HIS A  18      17.434  20.874  -2.763  1.00 97.91           C  
ATOM    147  NE2 HIS A  18      18.035  21.034  -3.955  1.00 97.91           N  
ATOM    148  N   CYS A  19      11.600  18.743  -5.426  1.00 98.20           N  
ATOM    149  CA  CYS A  19      10.569  17.914  -6.043  1.00 98.20           C  
ATOM    150  C   CYS A  19       9.485  18.765  -6.717  1.00 98.20           C  
ATOM    151  CB  CYS A  19       9.954  17.007  -4.975  1.00 98.20           C  
ATOM    152  O   CYS A  19       9.289  19.932  -6.382  1.00 98.20           O  
ATOM    153  SG  CYS A  19      11.192  15.898  -4.238  1.00 98.20           S  
ATOM    154  N   HIS A  20       8.728  18.156  -7.631  1.00 98.31           N  
ATOM    155  CA  HIS A  20       7.501  18.745  -8.167  1.00 98.31           C  
ATOM    156  C   HIS A  20       6.275  18.156  -7.453  1.00 98.31           C  
ATOM    157  CB  HIS A  20       7.458  18.553  -9.685  1.00 98.31           C  
ATOM    158  O   HIS A  20       6.177  16.943  -7.286  1.00 98.31           O  
ATOM    159  CG  HIS A  20       6.323  19.316 -10.312  1.00 98.31           C  
ATOM    160  CD2 HIS A  20       6.335  20.608 -10.762  1.00 98.31           C  
ATOM    161  ND1 HIS A  20       5.052  18.842 -10.494  1.00 98.31           N  
ATOM    162  CE1 HIS A  20       4.309  19.811 -11.042  1.00 98.31           C  
ATOM    163  NE2 HIS A  20       5.049  20.916 -11.223  1.00 98.31           N  
ATOM    164  N   ILE A  21       5.341  18.998  -7.000  1.00 98.27           N  
ATOM    165  CA  ILE A  21       4.168  18.551  -6.235  1.00 98.27           C  
ATOM    166  C   ILE A  21       2.974  18.296  -7.158  1.00 98.27           C  
ATOM    167  CB  ILE A  21       3.821  19.538  -5.098  1.00 98.27           C  
ATOM    168  O   ILE A  21       2.554  19.168  -7.916  1.00 98.27           O  
ATOM    169  CG1 ILE A  21       4.978  19.758  -4.096  1.00 98.27           C  
ATOM    170  CG2 ILE A  21       2.565  19.068  -4.344  1.00 98.27           C  
ATOM    171  CD1 ILE A  21       5.556  18.486  -3.466  1.00 98.27           C  
ATOM    172  N   HIS A  22       2.369  17.119  -7.021  1.00 98.07           N  
ATOM    173  CA  HIS A  22       1.168  16.700  -7.733  1.00 98.07           C  
ATOM    174  C   HIS A  22       0.028  16.401  -6.764  1.00 98.07           C  
ATOM    175  CB  HIS A  22       1.473  15.466  -8.583  1.00 98.07           C  
ATOM    176  O   HIS A  22       0.235  15.897  -5.658  1.00 98.07           O  
ATOM    177  CG  HIS A  22       2.494  15.740  -9.646  1.00 98.07           C  
ATOM    178  CD2 HIS A  22       3.849  15.720  -9.473  1.00 98.07           C  
ATOM    179  ND1 HIS A  22       2.245  16.080 -10.958  1.00 98.07           N  
ATOM    180  CE1 HIS A  22       3.430  16.243 -11.568  1.00 98.07           C  
ATOM    181  NE2 HIS A  22       4.422  16.083 -10.685  1.00 98.07           N  
ATOM    182  N   LYS A  23      -1.204  16.664  -7.209  1.00 98.31           N  
ATOM    183  CA  LYS A  23      -2.425  16.309  -6.483  1.00 98.31           C  
ATOM    184  C   LYS A  23      -3.162  15.206  -7.222  1.00 98.31           C  
ATOM    185  CB  LYS A  23      -3.316  17.538  -6.268  1.00 98.31           C  
ATOM    186  O   LYS A  23      -3.440  15.333  -8.410  1.00 98.31           O  
ATOM    187  CG  LYS A  23      -2.654  18.534  -5.308  1.00 98.31           C  
ATOM    188  CD  LYS A  23      -3.544  19.758  -5.078  1.00 98.31           C  
ATOM    189  CE  LYS A  23      -2.808  20.709  -4.129  1.00 98.31           C  
ATOM    190  NZ  LYS A  23      -3.545  21.979  -3.930  1.00 98.31           N  
ATOM    191  N   TYR A  24      -3.530  14.167  -6.487  1.00 98.36           N  
ATOM    192  CA  TYR A  24      -4.236  13.001  -7.001  1.00 98.36           C  
ATOM    193  C   TYR A  24      -5.561  12.833  -6.250  1.00 98.36           C  
ATOM    194  CB  TYR A  24      -3.331  11.775  -6.858  1.00 98.36           C  
ATOM    195  O   TYR A  24      -5.558  12.754  -5.016  1.00 98.36           O  
ATOM    196  CG  TYR A  24      -2.160  11.784  -7.817  1.00 98.36           C  
ATOM    197  CD1 TYR A  24      -2.330  11.324  -9.137  1.00 98.36           C  
ATOM    198  CD2 TYR A  24      -0.903  12.259  -7.390  1.00 98.36           C  
ATOM    199  CE1 TYR A  24      -1.248  11.359 -10.037  1.00 98.36           C  
ATOM    200  CE2 TYR A  24       0.184  12.269  -8.283  1.00 98.36           C  
ATOM    201  OH  TYR A  24       1.035  11.880 -10.501  1.00 98.36           O  
ATOM    202  CZ  TYR A  24       0.009  11.838  -9.615  1.00 98.36           C  
ATOM    203  N   PRO A  25      -6.718  12.785  -6.934  1.00 98.26           N  
ATOM    204  CA  PRO A  25      -7.979  12.487  -6.267  1.00 98.26           C  
ATOM    205  C   PRO A  25      -8.009  11.027  -5.790  1.00 98.26           C  
ATOM    206  CB  PRO A  25      -9.065  12.803  -7.298  1.00 98.26           C  
ATOM    207  O   PRO A  25      -7.318  10.163  -6.332  1.00 98.26           O  
ATOM    208  CG  PRO A  25      -8.369  12.552  -8.636  1.00 98.26           C  
ATOM    209  CD  PRO A  25      -6.915  12.942  -8.370  1.00 98.26           C  
ATOM    210  N   SER A  26      -8.846  10.726  -4.793  1.00 97.43           N  
ATOM    211  CA  SER A  26      -9.067   9.342  -4.346  1.00 97.43           C  
ATOM    212  C   SER A  26      -9.456   8.443  -5.525  1.00 97.43           C  
ATOM    213  CB  SER A  26     -10.153   9.303  -3.265  1.00 97.43           C  
ATOM    214  O   SER A  26     -10.195   8.863  -6.416  1.00 97.43           O  
ATOM    215  OG  SER A  26     -10.472   7.988  -2.838  1.00 97.43           O  
ATOM    216  N   LYS A  27      -8.969   7.198  -5.501  1.00 96.57           N  
ATOM    217  CA  LYS A  27      -9.128   6.145  -6.518  1.00 96.57           C  
ATOM    218  C   LYS A  27      -8.357   6.352  -7.823  1.00 96.57           C  
ATOM    219  CB  LYS A  27     -10.610   5.853  -6.798  1.00 96.57           C  
ATOM    220  O   LYS A  27      -8.368   5.440  -8.646  1.00 96.57           O  
ATOM    221  CG  LYS A  27     -11.455   5.615  -5.540  1.00 96.57           C  
ATOM    222  CD  LYS A  27     -12.920   5.497  -5.954  1.00 96.57           C  
ATOM    223  CE  LYS A  27     -13.807   5.321  -4.725  1.00 96.57           C  
ATOM    224  NZ  LYS A  27     -15.232   5.323  -5.133  1.00 96.57           N  
ATOM    225  N   SER A  28      -7.678   7.484  -8.017  1.00 98.00           N  
ATOM    226  CA  SER A  28      -6.791   7.660  -9.174  1.00 98.00           C  
ATOM    227  C   SER A  28      -5.556   6.759  -9.083  1.00 98.00           C  
ATOM    228  CB  SER A  28      -6.391   9.122  -9.374  1.00 98.00           C  
ATOM    229  O   SER A  28      -5.128   6.379  -7.992  1.00 98.00           O  
ATOM    230  OG  SER A  28      -5.651   9.609  -8.280  1.00 98.00           O  
ATOM    231  N   THR A  29      -5.001   6.393 -10.235  1.00 97.95           N  
ATOM    232  CA  THR A  29      -3.774   5.591 -10.327  1.00 97.95           C  
ATOM    233  C   THR A  29      -2.585   6.537 -10.481  1.00 97.95           C  
ATOM    234  CB  THR A  29      -3.861   4.578 -11.479  1.00 97.95           C  
ATOM    235  O   THR A  29      -2.635   7.435 -11.314  1.00 97.95           O  
ATOM    236  CG2 THR A  29      -2.669   3.630 -11.517  1.00 97.95           C  
ATOM    237  OG1 THR A  29      -5.022   3.778 -11.312  1.00 97.95           O  
ATOM    238  N   LEU A  30      -1.559   6.363  -9.645  1.00 97.44           N  
ATOM    239  CA  LEU A  30      -0.314   7.138  -9.668  1.00 97.44           C  
ATOM    240  C   LEU A  30       0.763   6.447 -10.505  1.00 97.44           C  
ATOM    241  CB  LEU A  30       0.244   7.313  -8.243  1.00 97.44           C  
ATOM    242  O   LEU A  30       1.582   7.111 -11.122  1.00 97.44           O  
ATOM    243  CG  LEU A  30      -0.570   8.210  -7.301  1.00 97.44           C  
ATOM    244  CD1 LEU A  30      -1.795   7.509  -6.707  1.00 97.44           C  
ATOM    245  CD2 LEU A  30       0.314   8.618  -6.125  1.00 97.44           C  
ATOM    246  N   ILE A  31       0.788   5.114 -10.465  1.00 97.95           N  
ATOM    247  CA  ILE A  31       1.762   4.276 -11.168  1.00 97.95           C  
ATOM    248  C   ILE A  31       1.008   3.108 -11.787  1.00 97.95           C  
ATOM    249  CB  ILE A  31       2.855   3.773 -10.194  1.00 97.95           C  
ATOM    250  O   ILE A  31       0.234   2.451 -11.076  1.00 97.95           O  
ATOM    251  CG1 ILE A  31       3.633   4.953  -9.562  1.00 97.95           C  
ATOM    252  CG2 ILE A  31       3.804   2.807 -10.912  1.00 97.95           C  
ATOM    253  CD1 ILE A  31       4.795   4.542  -8.650  1.00 97.95           C  
ATOM    254  N   HIS A  32       1.253   2.814 -13.065  1.00 97.26           N  
ATOM    255  CA  HIS A  32       0.793   1.573 -13.679  1.00 97.26           C  
ATOM    256  C   HIS A  32       1.922   0.539 -13.728  1.00 97.26           C  
ATOM    257  CB  HIS A  32       0.157   1.821 -15.051  1.00 97.26           C  
ATOM    258  O   HIS A  32       3.065   0.867 -14.034  1.00 97.26           O  
ATOM    259  CG  HIS A  32      -1.009   2.781 -15.043  1.00 97.26           C  
ATOM    260  CD2 HIS A  32      -0.983   4.145 -14.895  1.00 97.26           C  
ATOM    261  ND1 HIS A  32      -2.319   2.418 -15.241  1.00 97.26           N  
ATOM    262  CE1 HIS A  32      -3.069   3.528 -15.187  1.00 97.26           C  
ATOM    263  NE2 HIS A  32      -2.312   4.601 -14.934  1.00 97.26           N  
ATOM    264  N   GLN A  33       1.605  -0.723 -13.415  1.00 95.77           N  
ATOM    265  CA  GLN A  33       2.555  -1.826 -13.595  1.00 95.77           C  
ATOM    266  C   GLN A  33       2.960  -1.938 -15.075  1.00 95.77           C  
ATOM    267  CB  GLN A  33       1.938  -3.145 -13.099  1.00 95.77           C  
ATOM    268  O   GLN A  33       2.119  -1.735 -15.952  1.00 95.77           O  
ATOM    269  CG  GLN A  33       2.954  -4.298 -13.078  1.00 95.77           C  
ATOM    270  CD  GLN A  33       2.357  -5.649 -12.706  1.00 95.77           C  
ATOM    271  NE2 GLN A  33       2.939  -6.399 -11.805  1.00 95.77           N  
ATOM    272  OE1 GLN A  33       1.362  -6.092 -13.234  1.00 95.77           O  
ATOM    273  N   GLY A  34       4.226  -2.265 -15.337  1.00 95.25           N  
ATOM    274  CA  GLY A  34       4.793  -2.410 -16.682  1.00 95.25           C  
ATOM    275  C   GLY A  34       5.227  -1.091 -17.327  1.00 95.25           C  
ATOM    276  O   GLY A  34       5.912  -1.096 -18.342  1.00 95.25           O  
ATOM    277  N   GLU A  35       4.877   0.064 -16.750  1.00 96.38           N  
ATOM    278  CA  GLU A  35       5.421   1.339 -17.225  1.00 96.38           C  
ATOM    279  C   GLU A  35       6.924   1.422 -16.961  1.00 96.38           C  
ATOM    280  CB  GLU A  35       4.714   2.532 -16.573  1.00 96.38           C  
ATOM    281  O   GLU A  35       7.448   0.816 -16.028  1.00 96.38           O  
ATOM    282  CG  GLU A  35       3.301   2.721 -17.129  1.00 96.38           C  
ATOM    283  CD  GLU A  35       2.535   3.869 -16.449  1.00 96.38           C  
ATOM    284  OE1 GLU A  35       1.535   4.316 -17.052  1.00 96.38           O  
ATOM    285  OE2 GLU A  35       2.850   4.215 -15.283  1.00 96.38           O  
ATOM    286  N   LYS A  36       7.633   2.238 -17.737  1.00 96.46           N  
ATOM    287  CA  LYS A  36       9.049   2.502 -17.488  1.00 96.46           C  
ATOM    288  C   LYS A  36       9.239   3.175 -16.122  1.00 96.46           C  
ATOM    289  CB  LYS A  36       9.596   3.347 -18.638  1.00 96.46           C  
ATOM    290  O   LYS A  36       8.567   4.157 -15.799  1.00 96.46           O  
ATOM    291  CG  LYS A  36      11.125   3.350 -18.640  1.00 96.46           C  
ATOM    292  CD  LYS A  36      11.621   4.224 -19.789  1.00 96.46           C  
ATOM    293  CE  LYS A  36      13.148   4.231 -19.799  1.00 96.46           C  
ATOM    294  NZ  LYS A  36      13.647   5.316 -20.669  1.00 96.46           N  
ATOM    295  N   ALA A  37      10.167   2.672 -15.311  1.00 97.04           N  
ATOM    296  CA  ALA A  37      10.485   3.271 -14.022  1.00 97.04           C  
ATOM    297  C   ALA A  37      11.572   4.349 -14.180  1.00 97.04           C  
ATOM    298  CB  ALA A  37      10.867   2.157 -13.041  1.00 97.04           C  
ATOM    299  O   ALA A  37      12.728   4.039 -14.452  1.00 97.04           O  
ATOM    300  N   GLU A  38      11.212   5.625 -13.998  1.00 96.10           N  
ATOM    301  CA  GLU A  38      12.162   6.753 -14.127  1.00 96.10           C  
ATOM    302  C   GLU A  38      12.103   7.764 -12.969  1.00 96.10           C  
ATOM    303  CB  GLU A  38      11.921   7.482 -15.459  1.00 96.10           C  
ATOM    304  O   GLU A  38      12.996   8.608 -12.811  1.00 96.10           O  
ATOM    305  CG  GLU A  38      12.114   6.569 -16.677  1.00 96.10           C  
ATOM    306  CD  GLU A  38      12.083   7.351 -17.992  1.00 96.10           C  
ATOM    307  OE1 GLU A  38      12.980   7.108 -18.837  1.00 96.10           O  
ATOM    308  OE2 GLU A  38      11.159   8.162 -18.186  1.00 96.10           O  
ATOM    309  N   THR A  39      11.053   7.689 -12.150  1.00 97.20           N  
ATOM    310  CA  THR A  39      10.760   8.665 -11.097  1.00 97.20           C  
ATOM    311  C   THR A  39      10.466   7.991  -9.763  1.00 97.20           C  
ATOM    312  CB  THR A  39       9.619   9.619 -11.492  1.00 97.20           C  
ATOM    313  O   THR A  39       9.854   6.918  -9.689  1.00 97.20           O  
ATOM    314  CG2 THR A  39       9.965  10.423 -12.746  1.00 97.20           C  
ATOM    315  OG1 THR A  39       8.443   8.898 -11.762  1.00 97.20           O  
ATOM    316  N   LEU A  40      10.927   8.642  -8.700  1.00 98.13           N  
ATOM    317  CA  LEU A  40      10.600   8.354  -7.315  1.00 98.13           C  
ATOM    318  C   LEU A  40       9.515   9.335  -6.873  1.00 98.13           C  
ATOM    319  CB  LEU A  40      11.878   8.503  -6.470  1.00 98.13           C  
ATOM    320  O   LEU A  40       9.556  10.518  -7.213  1.00 98.13           O  
ATOM    321  CG  LEU A  40      11.707   8.208  -4.968  1.00 98.13           C  
ATOM    322  CD1 LEU A  40      11.541   6.713  -4.723  1.00 98.13           C  
ATOM    323  CD2 LEU A  40      12.952   8.667  -4.214  1.00 98.13           C  
ATOM    324  N   TYR A  41       8.585   8.847  -6.067  1.00 98.43           N  
ATOM    325  CA  TYR A  41       7.555   9.663  -5.448  1.00 98.43           C  
ATOM    326  C   TYR A  41       7.689   9.644  -3.927  1.00 98.43           C  
ATOM    327  CB  TYR A  41       6.187   9.162  -5.891  1.00 98.43           C  
ATOM    328  O   TYR A  41       8.216   8.690  -3.357  1.00 98.43           O  
ATOM    329  CG  TYR A  41       5.921   9.261  -7.375  1.00 98.43           C  
ATOM    330  CD1 TYR A  41       5.508  10.479  -7.949  1.00 98.43           C  
ATOM    331  CD2 TYR A  41       6.118   8.128  -8.186  1.00 98.43           C  
ATOM    332  CE1 TYR A  41       5.314  10.568  -9.341  1.00 98.43           C  
ATOM    333  CE2 TYR A  41       5.902   8.212  -9.573  1.00 98.43           C  
ATOM    334  OH  TYR A  41       5.466   9.540 -11.508  1.00 98.43           O  
ATOM    335  CZ  TYR A  41       5.531   9.439 -10.157  1.00 98.43           C  
ATOM    336  N   TYR A  42       7.164  10.667  -3.264  1.00 98.46           N  
ATOM    337  CA  TYR A  42       7.059  10.751  -1.810  1.00 98.46           C  
ATOM    338  C   TYR A  42       5.685  11.288  -1.406  1.00 98.46           C  
ATOM    339  CB  TYR A  42       8.199  11.624  -1.285  1.00 98.46           C  
ATOM    340  O   TYR A  42       5.227  12.306  -1.931  1.00 98.46           O  
ATOM    341  CG  TYR A  42       8.136  11.889   0.202  1.00 98.46           C  
ATOM    342  CD1 TYR A  42       7.413  12.995   0.689  1.00 98.46           C  
ATOM    343  CD2 TYR A  42       8.795  11.026   1.096  1.00 98.46           C  
ATOM    344  CE1 TYR A  42       7.376  13.261   2.069  1.00 98.46           C  
ATOM    345  CE2 TYR A  42       8.766  11.292   2.475  1.00 98.46           C  
ATOM    346  OH  TYR A  42       8.065  12.693   4.287  1.00 98.46           O  
ATOM    347  CZ  TYR A  42       8.066  12.413   2.961  1.00 98.46           C  
ATOM    348  N   ILE A  43       5.008  10.611  -0.478  1.00 98.22           N  
ATOM    349  CA  ILE A  43       3.658  10.977  -0.039  1.00 98.22           C  
ATOM    350  C   ILE A  43       3.747  12.125   0.970  1.00 98.22           C  
ATOM    351  CB  ILE A  43       2.892   9.762   0.530  1.00 98.22           C  
ATOM    352  O   ILE A  43       4.007  11.919   2.156  1.00 98.22           O  
ATOM    353  CG1 ILE A  43       2.862   8.586  -0.470  1.00 98.22           C  
ATOM    354  CG2 ILE A  43       1.447  10.177   0.879  1.00 98.22           C  
ATOM    355  CD1 ILE A  43       2.228   7.310   0.100  1.00 98.22           C  
ATOM    356  N   VAL A  44       3.458  13.342   0.508  1.00 97.85           N  
ATOM    357  CA  VAL A  44       3.346  14.534   1.364  1.00 97.85           C  
ATOM    358  C   VAL A  44       2.067  14.469   2.195  1.00 97.85           C  
ATOM    359  CB  VAL A  44       3.366  15.822   0.517  1.00 97.85           C  
ATOM    360  O   VAL A  44       2.064  14.817   3.375  1.00 97.85           O  
ATOM    361  CG1 VAL A  44       3.277  17.080   1.389  1.00 97.85           C  
ATOM    362  CG2 VAL A  44       4.649  15.914  -0.316  1.00 97.85           C  
ATOM    363  N   LYS A  45       0.971  13.996   1.593  1.00 97.11           N  
ATOM    364  CA  LYS A  45      -0.323  13.829   2.259  1.00 97.11           C  
ATOM    365  C   LYS A  45      -1.128  12.702   1.627  1.00 97.11           C  
ATOM    366  CB  LYS A  45      -1.082  15.164   2.183  1.00 97.11           C  
ATOM    367  O   LYS A  45      -1.144  12.550   0.408  1.00 97.11           O  
ATOM    368  CG  LYS A  45      -2.398  15.161   2.970  1.00 97.11           C  
ATOM    369  CD  LYS A  45      -3.058  16.537   2.873  1.00 97.11           C  
ATOM    370  CE  LYS A  45      -4.399  16.526   3.609  1.00 97.11           C  
ATOM    371  NZ  LYS A  45      -5.041  17.860   3.541  1.00 97.11           N  
ATOM    372  N   GLY A  46      -1.892  11.993   2.453  1.00 96.72           N  
ATOM    373  CA  GLY A  46      -2.837  10.963   2.024  1.00 96.72           C  
ATOM    374  C   GLY A  46      -2.286   9.549   2.180  1.00 96.72           C  
ATOM    375  O   GLY A  46      -1.309   9.326   2.887  1.00 96.72           O  
ATOM    376  N   SER A  47      -2.953   8.590   1.542  1.00 95.89           N  
ATOM    377  CA  SER A  47      -2.557   7.181   1.535  1.00 95.89           C  
ATOM    378  C   SER A  47      -2.837   6.541   0.182  1.00 95.89           C  
ATOM    379  CB  SER A  47      -3.266   6.397   2.647  1.00 95.89           C  
ATOM    380  O   SER A  47      -3.796   6.900  -0.511  1.00 95.89           O  
ATOM    381  OG  SER A  47      -4.672   6.566   2.545  1.00 95.89           O  
ATOM    382  N   VAL A  48      -2.011   5.568  -0.180  1.00 97.67           N  
ATOM    383  CA  VAL A  48      -2.117   4.794  -1.419  1.00 97.67           C  
ATOM    384  C   VAL A  48      -2.112   3.297  -1.110  1.00 97.67           C  
ATOM    385  CB  VAL A  48      -1.019   5.168  -2.438  1.00 97.67           C  
ATOM    386  O   VAL A  48      -1.631   2.861  -0.065  1.00 97.67           O  
ATOM    387  CG1 VAL A  48      -0.966   6.674  -2.736  1.00 97.67           C  
ATOM    388  CG2 VAL A  48       0.371   4.751  -1.967  1.00 97.67           C  
ATOM    389  N   ALA A  49      -2.643   2.503  -2.030  1.00 97.01           N  
ATOM    390  CA  ALA A  49      -2.508   1.054  -2.044  1.00 97.01           C  
ATOM    391  C   ALA A  49      -1.525   0.648  -3.146  1.00 97.01           C  
ATOM    392  CB  ALA A  49      -3.893   0.433  -2.249  1.00 97.01           C  
ATOM    393  O   ALA A  49      -1.624   1.151  -4.267  1.00 97.01           O  
ATOM    394  N   VAL A  50      -0.611  -0.270  -2.833  1.00 97.86           N  
ATOM    395  CA  VAL A  50       0.250  -0.950  -3.810  1.00 97.86           C  
ATOM    396  C   VAL A  50      -0.425  -2.258  -4.192  1.00 97.86           C  
ATOM    397  CB  VAL A  50       1.660  -1.213  -3.252  1.00 97.86           C  
ATOM    398  O   VAL A  50      -0.728  -3.068  -3.312  1.00 97.86           O  
ATOM    399  CG1 VAL A  50       2.567  -1.832  -4.321  1.00 97.86           C  
ATOM    400  CG2 VAL A  50       2.318   0.079  -2.760  1.00 97.86           C  
ATOM    401  N   LEU A  51      -0.687  -2.461  -5.481  1.00 97.13           N  
ATOM    402  CA  LEU A  51      -1.463  -3.590  -5.982  1.00 97.13           C  
ATOM    403  C   LEU A  51      -0.704  -4.357  -7.059  1.00 97.13           C  
ATOM    404  CB  LEU A  51      -2.843  -3.156  -6.515  1.00 97.13           C  
ATOM    405  O   LEU A  51      -0.023  -3.761  -7.890  1.00 97.13           O  
ATOM    406  CG  LEU A  51      -3.620  -2.168  -5.623  1.00 97.13           C  
ATOM    407  CD1 LEU A  51      -3.488  -0.737  -6.151  1.00 97.13           C  
ATOM    408  CD2 LEU A  51      -5.106  -2.516  -5.601  1.00 97.13           C  
ATOM    409  N   ILE A  52      -0.906  -5.667  -7.086  1.00 96.22           N  
ATOM    410  CA  ILE A  52      -0.572  -6.541  -8.214  1.00 96.22           C  
ATOM    411  C   ILE A  52      -1.848  -7.214  -8.714  1.00 96.22           C  
ATOM    412  CB  ILE A  52       0.526  -7.562  -7.850  1.00 96.22           C  
ATOM    413  O   ILE A  52      -2.855  -7.249  -8.003  1.00 96.22           O  
ATOM    414  CG1 ILE A  52       0.118  -8.429  -6.639  1.00 96.22           C  
ATOM    415  CG2 ILE A  52       1.850  -6.810  -7.638  1.00 96.22           C  
ATOM    416  CD1 ILE A  52       1.057  -9.609  -6.376  1.00 96.22           C  
ATOM    417  N   LYS A  53      -1.806  -7.730  -9.937  1.00 94.02           N  
ATOM    418  CA  LYS A  53      -2.900  -8.462 -10.573  1.00 94.02           C  
ATOM    419  C   LYS A  53      -2.380  -9.800 -11.066  1.00 94.02           C  
ATOM    420  CB  LYS A  53      -3.490  -7.660 -11.738  1.00 94.02           C  
ATOM    421  O   LYS A  53      -1.212  -9.888 -11.434  1.00 94.02           O  
ATOM    422  CG  LYS A  53      -4.193  -6.396 -11.246  1.00 94.02           C  
ATOM    423  CD  LYS A  53      -4.735  -5.588 -12.421  1.00 94.02           C  
ATOM    424  CE  LYS A  53      -5.302  -4.270 -11.906  1.00 94.02           C  
ATOM    425  NZ  LYS A  53      -5.879  -3.490 -13.019  1.00 94.02           N  
ATOM    426  N   ASP A  54      -3.238 -10.808 -11.059  1.00 91.44           N  
ATOM    427  CA  ASP A  54      -3.008 -12.019 -11.844  1.00 91.44           C  
ATOM    428  C   ASP A  54      -3.471 -11.830 -13.302  1.00 91.44           C  
ATOM    429  CB  ASP A  54      -3.646 -13.233 -11.143  1.00 91.44           C  
ATOM    430  O   ASP A  54      -3.939 -10.756 -13.694  1.00 91.44           O  
ATOM    431  CG  ASP A  54      -5.172 -13.197 -11.024  1.00 91.44           C  
ATOM    432  OD1 ASP A  54      -5.815 -12.377 -11.719  1.00 91.44           O  
ATOM    433  OD2 ASP A  54      -5.684 -13.953 -10.167  1.00 91.44           O  
ATOM    434  N   GLU A  55      -3.328 -12.883 -14.107  1.00 90.11           N  
ATOM    435  CA  GLU A  55      -3.715 -12.909 -15.524  1.00 90.11           C  
ATOM    436  C   GLU A  55      -5.225 -12.695 -15.736  1.00 90.11           C  
ATOM    437  CB  GLU A  55      -3.289 -14.255 -16.133  1.00 90.11           C  
ATOM    438  O   GLU A  55      -5.639 -12.170 -16.768  1.00 90.11           O  
ATOM    439  CG  GLU A  55      -1.766 -14.478 -16.081  1.00 90.11           C  
ATOM    440  CD  GLU A  55      -1.317 -15.815 -16.695  1.00 90.11           C  
ATOM    441  OE1 GLU A  55      -0.084 -16.020 -16.755  1.00 90.11           O  
ATOM    442  OE2 GLU A  55      -2.188 -16.628 -17.077  1.00 90.11           O  
ATOM    443  N   GLU A  56      -6.052 -13.028 -14.740  1.00 91.43           N  
ATOM    444  CA  GLU A  56      -7.504 -12.807 -14.752  1.00 91.43           C  
ATOM    445  C   GLU A  56      -7.886 -11.384 -14.294  1.00 91.43           C  
ATOM    446  CB  GLU A  56      -8.205 -13.871 -13.889  1.00 91.43           C  
ATOM    447  O   GLU A  56      -9.060 -11.006 -14.280  1.00 91.43           O  
ATOM    448  CG  GLU A  56      -7.962 -15.312 -14.374  1.00 91.43           C  
ATOM    449  CD  GLU A  56      -8.742 -16.367 -13.564  1.00 91.43           C  
ATOM    450  OE1 GLU A  56      -8.691 -17.553 -13.960  1.00 91.43           O  
ATOM    451  OE2 GLU A  56      -9.412 -16.005 -12.564  1.00 91.43           O  
ATOM    452  N   GLY A  57      -6.900 -10.564 -13.914  1.00 91.07           N  
ATOM    453  CA  GLY A  57      -7.092  -9.201 -13.432  1.00 91.07           C  
ATOM    454  C   GLY A  57      -7.527  -9.108 -11.968  1.00 91.07           C  
ATOM    455  O   GLY A  57      -7.861  -8.011 -11.501  1.00 91.07           O  
ATOM    456  N   LYS A  58      -7.515 -10.216 -11.217  1.00 92.75           N  
ATOM    457  CA  LYS A  58      -7.817 -10.219  -9.786  1.00 92.75           C  
ATOM    458  C   LYS A  58      -6.709  -9.492  -9.040  1.00 92.75           C  
ATOM    459  CB  LYS A  58      -7.962 -11.658  -9.295  1.00 92.75           C  
ATOM    460  O   LYS A  58      -5.535  -9.847  -9.090  1.00 92.75           O  
ATOM    461  CG  LYS A  58      -8.349 -11.781  -7.816  1.00 92.75           C  
ATOM    462  CD  LYS A  58      -8.328 -13.266  -7.444  1.00 92.75           C  
ATOM    463  CE  LYS A  58      -8.476 -13.470  -5.936  1.00 92.75           C  
ATOM    464  NZ  LYS A  58      -8.202 -14.888  -5.604  1.00 92.75           N  
ATOM    465  N   GLU A  59      -7.107  -8.462  -8.307  1.00 95.57           N  
ATOM    466  CA  GLU A  59      -6.173  -7.621  -7.568  1.00 95.57           C  
ATOM    467  C   GLU A  59      -5.795  -8.236  -6.215  1.00 95.57           C  
ATOM    468  CB  GLU A  59      -6.756  -6.209  -7.392  1.00 95.57           C  
ATOM    469  O   GLU A  59      -6.661  -8.664  -5.446  1.00 95.57           O  
ATOM    470  CG  GLU A  59      -6.810  -5.444  -8.722  1.00 95.57           C  
ATOM    471  CD  GLU A  59      -7.304  -3.992  -8.628  1.00 95.57           C  
ATOM    472  OE1 GLU A  59      -7.139  -3.252  -9.628  1.00 95.57           O  
ATOM    473  OE2 GLU A  59      -7.791  -3.534  -7.566  1.00 95.57           O  
ATOM    474  N   MET A  60      -4.505  -8.170  -5.885  1.00 95.87           N  
ATOM    475  CA  MET A  60      -3.998  -8.322  -4.527  1.00 95.87           C  
ATOM    476  C   MET A  60      -3.364  -7.009  -4.059  1.00 95.87           C  
ATOM    477  CB  MET A  60      -3.035  -9.517  -4.423  1.00 95.87           C  
ATOM    478  O   MET A  60      -2.505  -6.447  -4.736  1.00 95.87           O  
ATOM    479  CG  MET A  60      -2.526  -9.706  -2.986  1.00 95.87           C  
ATOM    480  SD  MET A  60      -1.415 -11.108  -2.704  1.00 95.87           S  
ATOM    481  CE  MET A  60      -2.554 -12.277  -1.915  1.00 95.87           C  
ATOM    482  N   ILE A  61      -3.753  -6.534  -2.874  1.00 96.18           N  
ATOM    483  CA  ILE A  61      -3.105  -5.396  -2.208  1.00 96.18           C  
ATOM    484  C   ILE A  61      -1.874  -5.923  -1.476  1.00 96.18           C  
ATOM    485  CB  ILE A  61      -4.079  -4.657  -1.262  1.00 96.18           C  
ATOM    486  O   ILE A  61      -2.001  -6.699  -0.527  1.00 96.18           O  
ATOM    487  CG1 ILE A  61      -5.197  -3.984  -2.088  1.00 96.18           C  
ATOM    488  CG2 ILE A  61      -3.332  -3.601  -0.420  1.00 96.18           C  
ATOM    489  CD1 ILE A  61      -6.351  -3.432  -1.246  1.00 96.18           C  
ATOM    490  N   LEU A  62      -0.683  -5.508  -1.903  1.00 94.73           N  
ATOM    491  CA  LEU A  62       0.582  -5.871  -1.264  1.00 94.73           C  
ATOM    492  C   LEU A  62       0.783  -5.115   0.047  1.00 94.73           C  
ATOM    493  CB  LEU A  62       1.753  -5.607  -2.226  1.00 94.73           C  
ATOM    494  O   LEU A  62       1.082  -5.732   1.066  1.00 94.73           O  
ATOM    495  CG  LEU A  62       1.809  -6.536  -3.450  1.00 94.73           C  
ATOM    496  CD1 LEU A  62       3.060  -6.198  -4.259  1.00 94.73           C  
ATOM    497  CD2 LEU A  62       1.871  -8.011  -3.040  1.00 94.73           C  
ATOM    498  N   SER A  63       0.577  -3.798   0.023  1.00 94.21           N  
ATOM    499  CA  SER A  63       0.720  -2.922   1.185  1.00 94.21           C  
ATOM    500  C   SER A  63      -0.103  -1.649   1.006  1.00 94.21           C  
ATOM    501  CB  SER A  63       2.198  -2.557   1.392  1.00 94.21           C  
ATOM    502  O   SER A  63      -0.397  -1.238  -0.120  1.00 94.21           O  
ATOM    503  OG  SER A  63       2.397  -1.995   2.678  1.00 94.21           O  
ATOM    504  N   TYR A  64      -0.419  -0.994   2.119  1.00 94.05           N  
ATOM    505  CA  TYR A  64      -0.796   0.416   2.129  1.00 94.05           C  
ATOM    506  C   TYR A  64       0.427   1.255   2.476  1.00 94.05           C  
ATOM    507  CB  TYR A  64      -1.933   0.675   3.117  1.00 94.05           C  
ATOM    508  O   TYR A  64       1.257   0.822   3.274  1.00 94.05           O  
ATOM    509  CG  TYR A  64      -3.228  -0.006   2.733  1.00 94.05           C  
ATOM    510  CD1 TYR A  64      -3.951   0.445   1.612  1.00 94.05           C  
ATOM    511  CD2 TYR A  64      -3.707  -1.086   3.497  1.00 94.05           C  
ATOM    512  CE1 TYR A  64      -5.160  -0.185   1.258  1.00 94.05           C  
ATOM    513  CE2 TYR A  64      -4.913  -1.716   3.146  1.00 94.05           C  
ATOM    514  OH  TYR A  64      -6.814  -1.856   1.687  1.00 94.05           O  
ATOM    515  CZ  TYR A  64      -5.641  -1.266   2.024  1.00 94.05           C  
ATOM    516  N   LEU A  65       0.524   2.432   1.866  1.00 95.47           N  
ATOM    517  CA  LEU A  65       1.566   3.419   2.130  1.00 95.47           C  
ATOM    518  C   LEU A  65       0.903   4.742   2.508  1.00 95.47           C  
ATOM    519  CB  LEU A  65       2.471   3.586   0.904  1.00 95.47           C  
ATOM    520  O   LEU A  65      -0.141   5.098   1.952  1.00 95.47           O  
ATOM    521  CG  LEU A  65       3.057   2.291   0.328  1.00 95.47           C  
ATOM    522  CD1 LEU A  65       3.783   2.644  -0.970  1.00 95.47           C  
ATOM    523  CD2 LEU A  65       3.984   1.599   1.327  1.00 95.47           C  
ATOM    524  N   ASN A  66       1.498   5.454   3.453  1.00 95.09           N  
ATOM    525  CA  ASN A  66       0.929   6.621   4.112  1.00 95.09           C  
ATOM    526  C   ASN A  66       1.848   7.841   3.973  1.00 95.09           C  
ATOM    527  CB  ASN A  66       0.672   6.257   5.584  1.00 95.09           C  
ATOM    528  O   ASN A  66       2.937   7.772   3.409  1.00 95.09           O  
ATOM    529  CG  ASN A  66      -0.313   5.113   5.736  1.00 95.09           C  
ATOM    530  ND2 ASN A  66       0.112   4.011   6.311  1.00 95.09           N  
ATOM    531  OD1 ASN A  66      -1.466   5.201   5.338  1.00 95.09           O  
ATOM    532  N   GLN A  67       1.401   8.980   4.499  1.00 95.52           N  
ATOM    533  CA  GLN A  67       2.229  10.177   4.617  1.00 95.52           C  
ATOM    534  C   GLN A  67       3.611   9.842   5.199  1.00 95.52           C  
ATOM    535  CB  GLN A  67       1.490  11.195   5.490  1.00 95.52           C  
ATOM    536  O   GLN A  67       3.701   9.228   6.260  1.00 95.52           O  
ATOM    537  CG  GLN A  67       2.333  12.451   5.743  1.00 95.52           C  
ATOM    538  CD  GLN A  67       1.572  13.544   6.482  1.00 95.52           C  
ATOM    539  NE2 GLN A  67       2.175  14.697   6.661  1.00 95.52           N  
ATOM    540  OE1 GLN A  67       0.433  13.400   6.906  1.00 95.52           O  
ATOM    541  N   GLY A  68       4.666  10.281   4.513  1.00 95.64           N  
ATOM    542  CA  GLY A  68       6.047   9.969   4.878  1.00 95.64           C  
ATOM    543  C   GLY A  68       6.686   8.839   4.073  1.00 95.64           C  
ATOM    544  O   GLY A  68       7.906   8.704   4.112  1.00 95.64           O  
ATOM    545  N   ASP A  69       5.902   8.060   3.323  1.00 97.44           N  
ATOM    546  CA  ASP A  69       6.436   6.955   2.532  1.00 97.44           C  
ATOM    547  C   ASP A  69       6.867   7.390   1.121  1.00 97.44           C  
ATOM    548  CB  ASP A  69       5.440   5.788   2.448  1.00 97.44           C  
ATOM    549  O   ASP A  69       6.184   8.146   0.425  1.00 97.44           O  
ATOM    550  CG  ASP A  69       5.230   5.020   3.758  1.00 97.44           C  
ATOM    551  OD1 ASP A  69       6.234   4.699   4.426  1.00 97.44           O  
ATOM    552  OD2 ASP A  69       4.072   4.605   4.002  1.00 97.44           O  
ATOM    553  N   PHE A  70       7.975   6.824   0.649  1.00 98.22           N  
ATOM    554  CA  PHE A  70       8.396   6.832  -0.749  1.00 98.22           C  
ATOM    555  C   PHE A  70       7.620   5.810  -1.583  1.00 98.22           C  
ATOM    556  CB  PHE A  70       9.895   6.545  -0.851  1.00 98.22           C  
ATOM    557  O   PHE A  70       7.248   4.754  -1.082  1.00 98.22           O  
ATOM    558  CG  PHE A  70      10.769   7.591  -0.204  1.00 98.22           C  
ATOM    559  CD1 PHE A  70      11.123   8.741  -0.929  1.00 98.22           C  
ATOM    560  CD2 PHE A  70      11.224   7.417   1.116  1.00 98.22           C  
ATOM    561  CE1 PHE A  70      11.939   9.718  -0.336  1.00 98.22           C  
ATOM    562  CE2 PHE A  70      12.032   8.397   1.712  1.00 98.22           C  
ATOM    563  CZ  PHE A  70      12.387   9.545   0.985  1.00 98.22           C  
ATOM    564  N   ILE A  71       7.427   6.052  -2.874  1.00 97.60           N  
ATOM    565  CA  ILE A  71       6.787   5.118  -3.807  1.00 97.60           C  
ATOM    566  C   ILE A  71       7.613   5.049  -5.092  1.00 97.60           C  
ATOM    567  CB  ILE A  71       5.343   5.551  -4.146  1.00 97.60           C  
ATOM    568  O   ILE A  71       8.131   6.061  -5.562  1.00 97.60           O  
ATOM    569  CG1 ILE A  71       4.436   5.930  -2.953  1.00 97.60           C  
ATOM    570  CG2 ILE A  71       4.632   4.473  -4.976  1.00 97.60           C  
ATOM    571  CD1 ILE A  71       3.257   6.800  -3.419  1.00 97.60           C  
ATOM    572  N   GLY A  72       7.671   3.869  -5.708  1.00 96.44           N  
ATOM    573  CA  GLY A  72       8.299   3.705  -7.014  1.00 96.44           C  
ATOM    574  C   GLY A  72       9.816   3.695  -6.900  1.00 96.44           C  
ATOM    575  O   GLY A  72      10.506   4.129  -7.812  1.00 96.44           O  
ATOM    576  N   GLU A  73      10.335   3.228  -5.772  1.00 95.62           N  
ATOM    577  CA  GLU A  73      11.754   3.214  -5.455  1.00 95.62           C  
ATOM    578  C   GLU A  73      12.524   2.065  -6.096  1.00 95.62           C  
ATOM    579  CB  GLU A  73      11.937   3.203  -3.932  1.00 95.62           C  
ATOM    580  O   GLU A  73      13.731   2.172  -6.243  1.00 95.62           O  
ATOM    581  CG  GLU A  73      11.667   1.868  -3.203  1.00 95.62           C  
ATOM    582  CD  GLU A  73      10.194   1.439  -3.079  1.00 95.62           C  
ATOM    583  OE1 GLU A  73       9.955   0.354  -2.502  1.00 95.62           O  
ATOM    584  OE2 GLU A  73       9.262   2.187  -3.474  1.00 95.62           O  
ATOM    585  N   LEU A  74      11.865   0.970  -6.485  1.00 93.30           N  
ATOM    586  CA  LEU A  74      12.575  -0.231  -6.941  1.00 93.30           C  
ATOM    587  C   LEU A  74      13.426   0.034  -8.193  1.00 93.30           C  
ATOM    588  CB  LEU A  74      11.575  -1.377  -7.155  1.00 93.30           C  
ATOM    589  O   LEU A  74      14.599  -0.327  -8.220  1.00 93.30           O  
ATOM    590  CG  LEU A  74      10.861  -1.838  -5.869  1.00 93.30           C  
ATOM    591  CD1 LEU A  74       9.861  -2.933  -6.225  1.00 93.30           C  
ATOM    592  CD2 LEU A  74      11.821  -2.375  -4.808  1.00 93.30           C  
ATOM    593  N   GLY A  75      12.883   0.771  -9.168  1.00 94.60           N  
ATOM    594  CA  GLY A  75      13.620   1.169 -10.374  1.00 94.60           C  
ATOM    595  C   GLY A  75      14.754   2.173 -10.128  1.00 94.60           C  
ATOM    596  O   GLY A  75      15.516   2.467 -11.042  1.00 94.60           O  
ATOM    597  N   LEU A  76      14.904   2.709  -8.909  1.00 95.85           N  
ATOM    598  CA  LEU A  76      16.037   3.573  -8.574  1.00 95.85           C  
ATOM    599  C   LEU A  76      17.352   2.791  -8.556  1.00 95.85           C  
ATOM    600  CB  LEU A  76      15.806   4.225  -7.198  1.00 95.85           C  
ATOM    601  O   LEU A  76      18.392   3.383  -8.824  1.00 95.85           O  
ATOM    602  CG  LEU A  76      16.955   5.103  -6.677  1.00 95.85           C  
ATOM    603  CD1 LEU A  76      17.219   6.328  -7.556  1.00 95.85           C  
ATOM    604  CD2 LEU A  76      16.632   5.563  -5.261  1.00 95.85           C  
ATOM    605  N   PHE A  77      17.332   1.508  -8.190  1.00 92.74           N  
ATOM    606  CA  PHE A  77      18.547   0.746  -7.885  1.00 92.74           C  
ATOM    607  C   PHE A  77      19.076  -0.072  -9.063  1.00 92.74           C  
ATOM    608  CB  PHE A  77      18.305  -0.114  -6.642  1.00 92.74           C  
ATOM    609  O   PHE A  77      20.253  -0.421  -9.063  1.00 92.74           O  
ATOM    610  CG  PHE A  77      18.033   0.720  -5.406  1.00 92.74           C  
ATOM    611  CD1 PHE A  77      19.103   1.310  -4.705  1.00 92.74           C  
ATOM    612  CD2 PHE A  77      16.711   0.946  -4.982  1.00 92.74           C  
ATOM    613  CE1 PHE A  77      18.852   2.108  -3.574  1.00 92.74           C  
ATOM    614  CE2 PHE A  77      16.461   1.749  -3.857  1.00 92.74           C  
ATOM    615  CZ  PHE A  77      17.530   2.322  -3.146  1.00 92.74           C  
ATOM    616  N   GLU A  78      18.257  -0.296 -10.086  1.00 87.58           N  
ATOM    617  CA  GLU A  78      18.618  -1.048 -11.285  1.00 87.58           C  
ATOM    618  C   GLU A  78      18.097  -0.326 -12.534  1.00 87.58           C  
ATOM    619  CB  GLU A  78      18.081  -2.474 -11.138  1.00 87.58           C  
ATOM    620  O   GLU A  78      16.959   0.143 -12.570  1.00 87.58           O  
ATOM    621  CG  GLU A  78      18.542  -3.395 -12.272  1.00 87.58           C  
ATOM    622  CD  GLU A  78      18.039  -4.835 -12.104  1.00 87.58           C  
ATOM    623  OE1 GLU A  78      18.220  -5.607 -13.069  1.00 87.58           O  
ATOM    624  OE2 GLU A  78      17.429  -5.147 -11.057  1.00 87.58           O  
ATOM    625  N   GLU A  79      18.953  -0.178 -13.546  1.00 83.51           N  
ATOM    626  CA  GLU A  79      18.609   0.542 -14.774  1.00 83.51           C  
ATOM    627  C   GLU A  79      17.677  -0.276 -15.675  1.00 83.51           C  
ATOM    628  CB  GLU A  79      19.871   0.958 -15.546  1.00 83.51           C  
ATOM    629  O   GLU A  79      17.749  -1.500 -15.725  1.00 83.51           O  
ATOM    630  CG  GLU A  79      20.703   1.999 -14.780  1.00 83.51           C  
ATOM    631  CD  GLU A  79      21.885   2.566 -15.585  1.00 83.51           C  
ATOM    632  OE1 GLU A  79      22.517   3.509 -15.050  1.00 83.51           O  
ATOM    633  OE2 GLU A  79      22.129   2.104 -16.721  1.00 83.51           O  
ATOM    634  N   GLY A  80      16.807   0.414 -16.420  1.00 85.03           N  
ATOM    635  CA  GLY A  80      15.926  -0.222 -17.407  1.00 85.03           C  
ATOM    636  C   GLY A  80      14.746  -1.002 -16.822  1.00 85.03           C  
ATOM    637  O   GLY A  80      14.046  -1.672 -17.572  1.00 85.03           O  
ATOM    638  N   GLN A  81      14.501  -0.903 -15.515  1.00 91.32           N  
ATOM    639  CA  GLN A  81      13.392  -1.585 -14.855  1.00 91.32           C  
ATOM    640  C   GLN A  81      12.021  -1.009 -15.241  1.00 91.32           C  
ATOM    641  CB  GLN A  81      13.598  -1.537 -13.334  1.00 91.32           C  
ATOM    642  O   GLN A  81      11.842   0.199 -15.439  1.00 91.32           O  
ATOM    643  CG  GLN A  81      14.733  -2.462 -12.864  1.00 91.32           C  
ATOM    644  CD  GLN A  81      14.390  -3.943 -13.012  1.00 91.32           C  
ATOM    645  NE2 GLN A  81      15.267  -4.768 -13.535  1.00 91.32           N  
ATOM    646  OE1 GLN A  81      13.301  -4.378 -12.666  1.00 91.32           O  
ATOM    647  N   GLU A  82      11.026  -1.890 -15.265  1.00 95.90           N  
ATOM    648  CA  GLU A  82       9.613  -1.532 -15.339  1.00 95.90           C  
ATOM    649  C   GLU A  82       8.999  -1.437 -13.934  1.00 95.90           C  
ATOM    650  CB  GLU A  82       8.847  -2.528 -16.220  1.00 95.90           C  
ATOM    651  O   GLU A  82       9.503  -1.977 -12.944  1.00 95.90           O  
ATOM    652  CG  GLU A  82       9.262  -2.443 -17.700  1.00 95.90           C  
ATOM    653  CD  GLU A  82       8.492  -3.423 -18.603  1.00 95.90           C  
ATOM    654  OE1 GLU A  82       8.749  -3.384 -19.829  1.00 95.90           O  
ATOM    655  OE2 GLU A  82       7.678  -4.213 -18.067  1.00 95.90           O  
ATOM    656  N   ARG A  83       7.878  -0.728 -13.815  1.00 97.03           N  
ATOM    657  CA  ARG A  83       7.099  -0.633 -12.581  1.00 97.03           C  
ATOM    658  C   ARG A  83       6.563  -2.017 -12.225  1.00 97.03           C  
ATOM    659  CB  ARG A  83       5.951   0.364 -12.783  1.00 97.03           C  
ATOM    660  O   ARG A  83       5.751  -2.582 -12.950  1.00 97.03           O  
ATOM    661  CG  ARG A  83       6.393   1.811 -13.044  1.00 97.03           C  
ATOM    662  CD  ARG A  83       7.160   2.440 -11.879  1.00 97.03           C  
ATOM    663  NE  ARG A  83       7.299   3.890 -12.091  1.00 97.03           N  
ATOM    664  NH1 ARG A  83       8.627   4.391 -10.285  1.00 97.03           N  
ATOM    665  NH2 ARG A  83       7.946   6.015 -11.620  1.00 97.03           N  
ATOM    666  CZ  ARG A  83       7.946   4.751 -11.331  1.00 97.03           C  
ATOM    667  N   SER A  84       6.956  -2.539 -11.067  1.00 94.31           N  
ATOM    668  CA  SER A  84       6.581  -3.892 -10.631  1.00 94.31           C  
ATOM    669  C   SER A  84       5.147  -4.022 -10.105  1.00 94.31           C  
ATOM    670  CB  SER A  84       7.556  -4.362  -9.555  1.00 94.31           C  
ATOM    671  O   SER A  84       4.655  -5.139  -9.953  1.00 94.31           O  
ATOM    672  OG  SER A  84       7.460  -3.516  -8.422  1.00 94.31           O  
ATOM    673  N   ALA A  85       4.463  -2.911  -9.823  1.00 96.67           N  
ATOM    674  CA  ALA A  85       3.126  -2.896  -9.238  1.00 96.67           C  
ATOM    675  C   ALA A  85       2.357  -1.623  -9.620  1.00 96.67           C  
ATOM    676  CB  ALA A  85       3.274  -3.010  -7.714  1.00 96.67           C  
ATOM    677  O   ALA A  85       2.952  -0.583  -9.911  1.00 96.67           O  
ATOM    678  N   TRP A  86       1.027  -1.690  -9.548  1.00 97.96           N  
ATOM    679  CA  TRP A  86       0.178  -0.502  -9.585  1.00 97.96           C  
ATOM    680  C   TRP A  86       0.211   0.215  -8.244  1.00 97.96           C  
ATOM    681  CB  TRP A  86      -1.277  -0.843  -9.925  1.00 97.96           C  
ATOM    682  O   TRP A  86       0.272  -0.413  -7.185  1.00 97.96           O  
ATOM    683  CG  TRP A  86      -1.496  -1.335 -11.313  1.00 97.96           C  
ATOM    684  CD1 TRP A  86      -1.805  -0.577 -12.388  1.00 97.96           C  
ATOM    685  CD2 TRP A  86      -1.367  -2.696 -11.802  1.00 97.96           C  
ATOM    686  CE2 TRP A  86      -1.604  -2.691 -13.208  1.00 97.96           C  
ATOM    687  CE3 TRP A  86      -1.048  -3.927 -11.199  1.00 97.96           C  
ATOM    688  NE1 TRP A  86      -1.834  -1.371 -13.517  1.00 97.96           N  
ATOM    689  CH2 TRP A  86      -1.238  -5.064 -13.352  1.00 97.96           C  
ATOM    690  CZ2 TRP A  86      -1.546  -3.852 -13.983  1.00 97.96           C  
ATOM    691  CZ3 TRP A  86      -0.979  -5.095 -11.971  1.00 97.96           C  
ATOM    692  N   VAL A  87       0.055   1.534  -8.283  1.00 98.38           N  
ATOM    693  CA  VAL A  87      -0.166   2.335  -7.080  1.00 98.38           C  
ATOM    694  C   VAL A  87      -1.401   3.192  -7.265  1.00 98.38           C  
ATOM    695  CB  VAL A  87       1.068   3.161  -6.701  1.00 98.38           C  
ATOM    696  O   VAL A  87      -1.484   3.976  -8.207  1.00 98.38           O  
ATOM    697  CG1 VAL A  87       0.793   3.900  -5.387  1.00 98.38           C  
ATOM    698  CG2 VAL A  87       2.270   2.225  -6.518  1.00 98.38           C  
ATOM    699  N   ARG A  88      -2.372   3.045  -6.362  1.00 98.24           N  
ATOM    700  CA  ARG A  88      -3.668   3.727  -6.434  1.00 98.24           C  
ATOM    701  C   ARG A  88      -3.927   4.552  -5.185  1.00 98.24           C  
ATOM    702  CB  ARG A  88      -4.765   2.684  -6.674  1.00 98.24           C  
ATOM    703  O   ARG A  88      -3.775   4.057  -4.072  1.00 98.24           O  
ATOM    704  CG  ARG A  88      -6.117   3.317  -7.041  1.00 98.24           C  
ATOM    705  CD  ARG A  88      -7.196   2.245  -7.227  1.00 98.24           C  
ATOM    706  NE  ARG A  88      -6.870   1.349  -8.354  1.00 98.24           N  
ATOM    707  NH1 ARG A  88      -7.405  -0.711  -7.430  1.00 98.24           N  
ATOM    708  NH2 ARG A  88      -6.642  -0.584  -9.501  1.00 98.24           N  
ATOM    709  CZ  ARG A  88      -6.974   0.031  -8.411  1.00 98.24           C  
ATOM    710  N   ALA A  89      -4.385   5.783  -5.362  1.00 98.17           N  
ATOM    711  CA  ALA A  89      -4.794   6.663  -4.280  1.00 98.17           C  
ATOM    712  C   ALA A  89      -5.967   6.050  -3.493  1.00 98.17           C  
ATOM    713  CB  ALA A  89      -5.151   8.020  -4.897  1.00 98.17           C  
ATOM    714  O   ALA A  89      -7.046   5.825  -4.046  1.00 98.17           O  
ATOM    715  N   LYS A  90      -5.788   5.797  -2.192  1.00 95.10           N  
ATOM    716  CA  LYS A  90      -6.874   5.388  -1.282  1.00 95.10           C  
ATOM    717  C   LYS A  90      -7.666   6.625  -0.854  1.00 95.10           C  
ATOM    718  CB  LYS A  90      -6.278   4.602  -0.094  1.00 95.10           C  
ATOM    719  O   LYS A  90      -8.895   6.647  -0.928  1.00 95.10           O  
ATOM    720  CG  LYS A  90      -7.323   4.021   0.882  1.00 95.10           C  
ATOM    721  CD  LYS A  90      -6.646   3.403   2.125  1.00 95.10           C  
ATOM    722  CE  LYS A  90      -7.651   2.929   3.197  1.00 95.10           C  
ATOM    723  NZ  LYS A  90      -7.014   2.748   4.541  1.00 95.10           N  
ATOM    724  N   THR A  91      -6.969   7.703  -0.500  1.00 95.74           N  
ATOM    725  CA  THR A  91      -7.546   9.028  -0.207  1.00 95.74           C  
ATOM    726  C   THR A  91      -7.165  10.039  -1.285  1.00 95.74           C  
ATOM    727  CB  THR A  91      -7.105   9.525   1.178  1.00 95.74           C  
ATOM    728  O   THR A  91      -6.439   9.704  -2.209  1.00 95.74           O  
ATOM    729  CG2 THR A  91      -7.526   8.554   2.281  1.00 95.74           C  
ATOM    730  OG1 THR A  91      -5.708   9.705   1.233  1.00 95.74           O  
ATOM    731  N   ALA A  92      -7.631  11.288  -1.184  1.00 98.04           N  
ATOM    732  CA  ALA A  92      -6.960  12.365  -1.912  1.00 98.04           C  
ATOM    733  C   ALA A  92      -5.500  12.453  -1.433  1.00 98.04           C  
ATOM    734  CB  ALA A  92      -7.719  13.680  -1.709  1.00 98.04           C  
ATOM    735  O   ALA A  92      -5.248  12.358  -0.225  1.00 98.04           O  
ATOM    736  N   CYS A  93      -4.572  12.601  -2.372  1.00 98.37           N  
ATOM    737  CA  CYS A  93      -3.139  12.569  -2.124  1.00 98.37           C  
ATOM    738  C   CYS A  93      -2.450  13.826  -2.655  1.00 98.37           C  
ATOM    739  CB  CYS A  93      -2.531  11.299  -2.735  1.00 98.37           C  
ATOM    740  O   CYS A  93      -2.819  14.360  -3.701  1.00 98.37           O  
ATOM    741  SG  CYS A  93      -3.025   9.835  -1.789  1.00 98.37           S  
ATOM    742  N   GLU A  94      -1.420  14.253  -1.934  1.00 98.50           N  
ATOM    743  CA  GLU A  94      -0.400  15.182  -2.406  1.00 98.50           C  
ATOM    744  C   GLU A  94       0.929  14.434  -2.421  1.00 98.50           C  
ATOM    745  CB  GLU A  94      -0.350  16.423  -1.513  1.00 98.50           C  
ATOM    746  O   GLU A  94       1.309  13.820  -1.419  1.00 98.50           O  
ATOM    747  CG  GLU A  94       0.562  17.500  -2.106  1.00 98.50           C  
ATOM    748  CD  GLU A  94       0.484  18.799  -1.298  1.00 98.50           C  
ATOM    749  OE1 GLU A  94       1.553  19.331  -0.941  1.00 98.50           O  
ATOM    750  OE2 GLU A  94      -0.662  19.263  -1.064  1.00 98.50           O  
ATOM    751  N   VAL A  95       1.592  14.426  -3.571  1.00 98.42           N  
ATOM    752  CA  VAL A  95       2.765  13.591  -3.816  1.00 98.42           C  
ATOM    753  C   VAL A  95       3.849  14.427  -4.472  1.00 98.42           C  
ATOM    754  CB  VAL A  95       2.399  12.365  -4.668  1.00 98.42           C  
ATOM    755  O   VAL A  95       3.597  15.117  -5.456  1.00 98.42           O  
ATOM    756  CG1 VAL A  95       3.598  11.446  -4.883  1.00 98.42           C  
ATOM    757  CG2 VAL A  95       1.317  11.527  -3.975  1.00 98.42           C  
ATOM    758  N   ALA A  96       5.050  14.351  -3.918  1.00 98.55           N  
ATOM    759  CA  ALA A  96       6.254  14.942  -4.470  1.00 98.55           C  
ATOM    760  C   ALA A  96       6.904  13.968  -5.459  1.00 98.55           C  
ATOM    761  CB  ALA A  96       7.166  15.281  -3.289  1.00 98.55           C  
ATOM    762  O   ALA A  96       7.102  12.806  -5.119  1.00 98.55           O  
ATOM    763  N   GLU A  97       7.228  14.430  -6.662  1.00 98.53           N  
ATOM    764  CA  GLU A  97       7.891  13.668  -7.721  1.00 98.53           C  
ATOM    765  C   GLU A  97       9.324  14.161  -7.944  1.00 98.53           C  
ATOM    766  CB  GLU A  97       7.073  13.765  -9.019  1.00 98.53           C  
ATOM    767  O   GLU A  97       9.591  15.366  -7.963  1.00 98.53           O  
ATOM    768  CG  GLU A  97       7.736  12.980 -10.165  1.00 98.53           C  
ATOM    769  CD  GLU A  97       6.852  12.851 -11.409  1.00 98.53           C  
ATOM    770  OE1 GLU A  97       6.929  11.777 -12.047  1.00 98.53           O  
ATOM    771  OE2 GLU A  97       6.080  13.781 -11.699  1.00 98.53           O  
ATOM    772  N   ILE A  98      10.244  13.219  -8.161  1.00 98.50           N  
ATOM    773  CA  ILE A  98      11.637  13.489  -8.513  1.00 98.50           C  
ATOM    774  C   ILE A  98      12.177  12.410  -9.460  1.00 98.50           C  
ATOM    775  CB  ILE A  98      12.473  13.637  -7.222  1.00 98.50           C  
ATOM    776  O   ILE A  98      11.929  11.219  -9.280  1.00 98.50           O  
ATOM    777  CG1 ILE A  98      13.887  14.156  -7.540  1.00 98.50           C  
ATOM    778  CG2 ILE A  98      12.531  12.333  -6.404  1.00 98.50           C  
ATOM    779  CD1 ILE A  98      14.651  14.581  -6.284  1.00 98.50           C  
ATOM    780  N   SER A  99      12.958  12.800 -10.470  1.00 97.84           N  
ATOM    781  CA  SER A  99      13.643  11.821 -11.329  1.00 97.84           C  
ATOM    782  C   SER A  99      14.715  11.052 -10.557  1.00 97.84           C  
ATOM    783  CB  SER A  99      14.256  12.471 -12.574  1.00 97.84           C  
ATOM    784  O   SER A  99      15.394  11.617  -9.695  1.00 97.84           O  
ATOM    785  OG  SER A  99      15.319  13.353 -12.241  1.00 97.84           O  
ATOM    786  N   TYR A 100      14.957   9.789 -10.914  1.00 97.31           N  
ATOM    787  CA  TYR A 100      16.041   9.005 -10.309  1.00 97.31           C  
ATOM    788  C   TYR A 100      17.407   9.673 -10.465  1.00 97.31           C  
ATOM    789  CB  TYR A 100      16.084   7.614 -10.943  1.00 97.31           C  
ATOM    790  O   TYR A 100      18.197   9.693  -9.522  1.00 97.31           O  
ATOM    791  CG  TYR A 100      14.875   6.735 -10.706  1.00 97.31           C  
ATOM    792  CD1 TYR A 100      14.065   6.868  -9.555  1.00 97.31           C  
ATOM    793  CD2 TYR A 100      14.601   5.719 -11.637  1.00 97.31           C  
ATOM    794  CE1 TYR A 100      12.989   5.988  -9.345  1.00 97.31           C  
ATOM    795  CE2 TYR A 100      13.522   4.849 -11.429  1.00 97.31           C  
ATOM    796  OH  TYR A 100      11.695   4.113 -10.095  1.00 97.31           O  
ATOM    797  CZ  TYR A 100      12.712   4.984 -10.292  1.00 97.31           C  
ATOM    798  N   LYS A 101      17.671  10.296 -11.621  1.00 96.70           N  
ATOM    799  CA  LYS A 101      18.904  11.058 -11.862  1.00 96.70           C  
ATOM    800  C   LYS A 101      19.078  12.179 -10.837  1.00 96.70           C  
ATOM    801  CB  LYS A 101      18.899  11.600 -13.300  1.00 96.70           C  
ATOM    802  O   LYS A 101      20.154  12.309 -10.256  1.00 96.70           O  
ATOM    803  CG  LYS A 101      20.192  12.365 -13.633  1.00 96.70           C  
ATOM    804  CD  LYS A 101      20.178  12.849 -15.088  1.00 96.70           C  
ATOM    805  CE  LYS A 101      21.455  13.636 -15.403  1.00 96.70           C  
ATOM    806  NZ  LYS A 101      21.487  14.072 -16.823  1.00 96.70           N  
ATOM    807  N   LYS A 102      18.032  12.978 -10.597  1.00 97.89           N  
ATOM    808  CA  LYS A 102      18.086  14.063  -9.611  1.00 97.89           C  
ATOM    809  C   LYS A 102      18.178  13.511  -8.190  1.00 97.89           C  
ATOM    810  CB  LYS A 102      16.885  15.004  -9.797  1.00 97.89           C  
ATOM    811  O   LYS A 102      18.985  14.011  -7.416  1.00 97.89           O  
ATOM    812  CG  LYS A 102      16.914  16.244  -8.885  1.00 97.89           C  
ATOM    813  CD  LYS A 102      18.100  17.175  -9.154  1.00 97.89           C  
ATOM    814  CE  LYS A 102      18.028  18.389  -8.226  1.00 97.89           C  
ATOM    815  NZ  LYS A 102      19.193  19.284  -8.427  1.00 97.89           N  
ATOM    816  N   PHE A 103      17.440  12.450  -7.866  1.00 98.02           N  
ATOM    817  CA  PHE A 103      17.519  11.810  -6.554  1.00 98.02           C  
ATOM    818  C   PHE A 103      18.935  11.312  -6.243  1.00 98.02           C  
ATOM    819  CB  PHE A 103      16.501  10.670  -6.461  1.00 98.02           C  
ATOM    820  O   PHE A 103      19.469  11.627  -5.184  1.00 98.02           O  
ATOM    821  CG  PHE A 103      16.363  10.140  -5.048  1.00 98.02           C  
ATOM    822  CD1 PHE A 103      16.932   8.913  -4.669  1.00 98.02           C  
ATOM    823  CD2 PHE A 103      15.681  10.906  -4.092  1.00 98.02           C  
ATOM    824  CE1 PHE A 103      16.786   8.446  -3.348  1.00 98.02           C  
ATOM    825  CE2 PHE A 103      15.541  10.449  -2.771  1.00 98.02           C  
ATOM    826  CZ  PHE A 103      16.091   9.212  -2.398  1.00 98.02           C  
ATOM    827  N   ARG A 104      19.605  10.641  -7.191  1.00 97.23           N  
ATOM    828  CA  ARG A 104      21.008  10.213  -7.036  1.00 97.23           C  
ATOM    829  C   ARG A 104      21.957  11.382  -6.756  1.00 97.23           C  
ATOM    830  CB  ARG A 104      21.478   9.427  -8.270  1.00 97.23           C  
ATOM    831  O   ARG A 104      22.879  11.217  -5.965  1.00 97.23           O  
ATOM    832  CG  ARG A 104      20.868   8.018  -8.379  1.00 97.23           C  
ATOM    833  CD  ARG A 104      21.438   7.317  -9.621  1.00 97.23           C  
ATOM    834  NE  ARG A 104      20.766   6.040  -9.939  1.00 97.23           N  
ATOM    835  NH1 ARG A 104      22.022   4.602  -8.646  1.00 97.23           N  
ATOM    836  NH2 ARG A 104      20.680   3.782 -10.209  1.00 97.23           N  
ATOM    837  CZ  ARG A 104      21.148   4.821  -9.589  1.00 97.23           C  
ATOM    838  N   GLN A 105      21.725  12.556  -7.351  1.00 97.82           N  
ATOM    839  CA  GLN A 105      22.490  13.770  -7.032  1.00 97.82           C  
ATOM    840  C   GLN A 105      22.215  14.260  -5.605  1.00 97.82           C  
ATOM    841  CB  GLN A 105      22.167  14.899  -8.021  1.00 97.82           C  
ATOM    842  O   GLN A 105      23.147  14.647  -4.910  1.00 97.82           O  
ATOM    843  CG  GLN A 105      22.617  14.606  -9.456  1.00 97.82           C  
ATOM    844  CD  GLN A 105      22.119  15.648 -10.456  1.00 97.82           C  
ATOM    845  NE2 GLN A 105      22.644  15.642 -11.661  1.00 97.82           N  
ATOM    846  OE1 GLN A 105      21.267  16.488 -10.195  1.00 97.82           O  
ATOM    847  N   LEU A 106      20.958  14.222  -5.152  1.00 97.72           N  
ATOM    848  CA  LEU A 106      20.596  14.618  -3.788  1.00 97.72           C  
ATOM    849  C   LEU A 106      21.218  13.693  -2.736  1.00 97.72           C  
ATOM    850  CB  LEU A 106      19.067  14.674  -3.635  1.00 97.72           C  
ATOM    851  O   LEU A 106      21.701  14.188  -1.722  1.00 97.72           O  
ATOM    852  CG  LEU A 106      18.351  15.740  -4.479  1.00 97.72           C  
ATOM    853  CD1 LEU A 106      16.898  15.825  -4.026  1.00 97.72           C  
ATOM    854  CD2 LEU A 106      18.966  17.138  -4.393  1.00 97.72           C  
ATOM    855  N   ILE A 107      21.303  12.385  -2.995  1.00 97.47           N  
ATOM    856  CA  ILE A 107      21.992  11.442  -2.096  1.00 97.47           C  
ATOM    857  C   ILE A 107      23.440  11.887  -1.826  1.00 97.47           C  
ATOM    858  CB  ILE A 107      21.957  10.005  -2.671  1.00 97.47           C  
ATOM    859  O   ILE A 107      23.905  11.762  -0.698  1.00 97.47           O  
ATOM    860  CG1 ILE A 107      20.510   9.465  -2.756  1.00 97.47           C  
ATOM    861  CG2 ILE A 107      22.821   9.041  -1.832  1.00 97.47           C  
ATOM    862  CD1 ILE A 107      20.413   8.134  -3.517  1.00 97.47           C  
ATOM    863  N   GLN A 108      24.143  12.440  -2.824  1.00 97.52           N  
ATOM    864  CA  GLN A 108      25.523  12.925  -2.651  1.00 97.52           C  
ATOM    865  C   GLN A 108      25.615  14.169  -1.755  1.00 97.52           C  
ATOM    866  CB  GLN A 108      26.159  13.253  -4.015  1.00 97.52           C  
ATOM    867  O   GLN A 108      26.652  14.409  -1.147  1.00 97.52           O  
ATOM    868  CG  GLN A 108      26.195  12.078  -4.999  1.00 97.52           C  
ATOM    869  CD  GLN A 108      26.948  10.873  -4.451  1.00 97.52           C  
ATOM    870  NE2 GLN A 108      26.372   9.692  -4.497  1.00 97.52           N  
ATOM    871  OE1 GLN A 108      28.063  10.964  -3.974  1.00 97.52           O  
ATOM    872  N   VAL A 109      24.548  14.968  -1.684  1.00 97.20           N  
ATOM    873  CA  VAL A 109      24.497  16.195  -0.876  1.00 97.20           C  
ATOM    874  C   VAL A 109      24.076  15.889   0.560  1.00 97.20           C  
ATOM    875  CB  VAL A 109      23.549  17.227  -1.517  1.00 97.20           C  
ATOM    876  O   VAL A 109      24.663  16.419   1.497  1.00 97.20           O  
ATOM    877  CG1 VAL A 109      23.450  18.513  -0.687  1.00 97.20           C  
ATOM    878  CG2 VAL A 109      24.018  17.619  -2.925  1.00 97.20           C  
ATOM    879  N   ASN A 110      23.068  15.034   0.739  1.00 96.69           N  
ATOM    880  CA  ASN A 110      22.588  14.616   2.052  1.00 96.69           C  
ATOM    881  C   ASN A 110      22.203  13.122   2.035  1.00 96.69           C  
ATOM    882  CB  ASN A 110      21.431  15.534   2.480  1.00 96.69           C  
ATOM    883  O   ASN A 110      21.063  12.783   1.698  1.00 96.69           O  
ATOM    884  CG  ASN A 110      20.971  15.261   3.901  1.00 96.69           C  
ATOM    885  ND2 ASN A 110      20.048  16.048   4.402  1.00 96.69           N  
ATOM    886  OD1 ASN A 110      21.430  14.345   4.565  1.00 96.69           O  
ATOM    887  N   PRO A 111      23.128  12.220   2.415  1.00 96.81           N  
ATOM    888  CA  PRO A 111      22.891  10.775   2.426  1.00 96.81           C  
ATOM    889  C   PRO A 111      21.772  10.299   3.368  1.00 96.81           C  
ATOM    890  CB  PRO A 111      24.233  10.148   2.815  1.00 96.81           C  
ATOM    891  O   PRO A 111      21.281   9.181   3.203  1.00 96.81           O  
ATOM    892  CG  PRO A 111      25.266  11.182   2.375  1.00 96.81           C  
ATOM    893  CD  PRO A 111      24.543  12.501   2.625  1.00 96.81           C  
ATOM    894  N   ASP A 112      21.326  11.123   4.325  1.00 96.35           N  
ATOM    895  CA  ASP A 112      20.240  10.780   5.258  1.00 96.35           C  
ATOM    896  C   ASP A 112      18.937  10.407   4.524  1.00 96.35           C  
ATOM    897  CB  ASP A 112      20.001  11.967   6.206  1.00 96.35           C  
ATOM    898  O   ASP A 112      18.197   9.517   4.949  1.00 96.35           O  
ATOM    899  CG  ASP A 112      19.005  11.629   7.321  1.00 96.35           C  
ATOM    900  OD1 ASP A 112      19.296  10.675   8.070  1.00 96.35           O  
ATOM    901  OD2 ASP A 112      17.946  12.308   7.406  1.00 96.35           O  
ATOM    902  N   ILE A 113      18.684  11.007   3.353  1.00 96.48           N  
ATOM    903  CA  ILE A 113      17.503  10.675   2.544  1.00 96.48           C  
ATOM    904  C   ILE A 113      17.518   9.217   2.060  1.00 96.48           C  
ATOM    905  CB  ILE A 113      17.348  11.682   1.382  1.00 96.48           C  
ATOM    906  O   ILE A 113      16.473   8.565   2.012  1.00 96.48           O  
ATOM    907  CG1 ILE A 113      15.918  11.696   0.804  1.00 96.48           C  
ATOM    908  CG2 ILE A 113      18.343  11.434   0.233  1.00 96.48           C  
ATOM    909  CD1 ILE A 113      14.864  12.195   1.800  1.00 96.48           C  
ATOM    910  N   LEU A 114      18.703   8.676   1.755  1.00 97.05           N  
ATOM    911  CA  LEU A 114      18.861   7.278   1.362  1.00 97.05           C  
ATOM    912  C   LEU A 114      18.667   6.344   2.559  1.00 97.05           C  
ATOM    913  CB  LEU A 114      20.237   7.076   0.703  1.00 97.05           C  
ATOM    914  O   LEU A 114      18.077   5.276   2.397  1.00 97.05           O  
ATOM    915  CG  LEU A 114      20.510   5.626   0.260  1.00 97.05           C  
ATOM    916  CD1 LEU A 114      19.492   5.131  -0.772  1.00 97.05           C  
ATOM    917  CD2 LEU A 114      21.909   5.522  -0.346  1.00 97.05           C  
ATOM    918  N   MET A 115      19.108   6.739   3.756  1.00 96.67           N  
ATOM    919  CA  MET A 115      18.882   5.955   4.976  1.00 96.67           C  
ATOM    920  C   MET A 115      17.391   5.810   5.285  1.00 96.67           C  
ATOM    921  CB  MET A 115      19.622   6.581   6.168  1.00 96.67           C  
ATOM    922  O   MET A 115      16.936   4.711   5.602  1.00 96.67           O  
ATOM    923  CG  MET A 115      21.142   6.422   6.053  1.00 96.67           C  
ATOM    924  SD  MET A 115      21.744   4.712   5.891  1.00 96.67           S  
ATOM    925  CE  MET A 115      21.131   3.980   7.432  1.00 96.67           C  
ATOM    926  N   ARG A 116      16.606   6.878   5.105  1.00 95.59           N  
ATOM    927  CA  ARG A 116      15.140   6.848   5.260  1.00 95.59           C  
ATOM    928  C   ARG A 116      14.474   5.919   4.255  1.00 95.59           C  
ATOM    929  CB  ARG A 116      14.581   8.261   5.102  1.00 95.59           C  
ATOM    930  O   ARG A 116      13.672   5.068   4.640  1.00 95.59           O  
ATOM    931  CG  ARG A 116      15.025   9.164   6.251  1.00 95.59           C  
ATOM    932  CD  ARG A 116      14.755  10.607   5.857  1.00 95.59           C  
ATOM    933  NE  ARG A 116      15.227  11.505   6.907  1.00 95.59           N  
ATOM    934  NH1 ARG A 116      13.189  12.148   7.724  1.00 95.59           N  
ATOM    935  NH2 ARG A 116      15.079  13.000   8.552  1.00 95.59           N  
ATOM    936  CZ  ARG A 116      14.488  12.209   7.723  1.00 95.59           C  
ATOM    937  N   LEU A 117      14.847   6.040   2.979  1.00 97.32           N  
ATOM    938  CA  LEU A 117      14.356   5.150   1.930  1.00 97.32           C  
ATOM    939  C   LEU A 117      14.707   3.681   2.226  1.00 97.32           C  
ATOM    940  CB  LEU A 117      14.931   5.622   0.582  1.00 97.32           C  
ATOM    941  O   LEU A 117      13.857   2.800   2.114  1.00 97.32           O  
ATOM    942  CG  LEU A 117      14.514   4.736  -0.603  1.00 97.32           C  
ATOM    943  CD1 LEU A 117      12.997   4.712  -0.764  1.00 97.32           C  
ATOM    944  CD2 LEU A 117      15.130   5.270  -1.896  1.00 97.32           C  
ATOM    945  N   SER A 118      15.938   3.421   2.667  1.00 97.66           N  
ATOM    946  CA  SER A 118      16.419   2.073   2.986  1.00 97.66           C  
ATOM    947  C   SER A 118      15.690   1.471   4.190  1.00 97.66           C  
ATOM    948  CB  SER A 118      17.927   2.083   3.252  1.00 97.66           C  
ATOM    949  O   SER A 118      15.283   0.311   4.143  1.00 97.66           O  
ATOM    950  OG  SER A 118      18.622   2.615   2.142  1.00 97.66           O  
ATOM    951  N   ALA A 119      15.455   2.255   5.248  1.00 97.43           N  
ATOM    952  CA  ALA A 119      14.681   1.819   6.411  1.00 97.43           C  
ATOM    953  C   ALA A 119      13.247   1.427   6.018  1.00 97.43           C  
ATOM    954  CB  ALA A 119      14.685   2.944   7.453  1.00 97.43           C  
ATOM    955  O   ALA A 119      12.729   0.397   6.457  1.00 97.43           O  
ATOM    956  N   GLN A 120      12.627   2.203   5.127  1.00 96.77           N  
ATOM    957  CA  GLN A 120      11.317   1.876   4.581  1.00 96.77           C  
ATOM    958  C   GLN A 120      11.340   0.577   3.762  1.00 96.77           C  
ATOM    959  CB  GLN A 120      10.848   3.054   3.734  1.00 96.77           C  
ATOM    960  O   GLN A 120      10.461  -0.269   3.935  1.00 96.77           O  
ATOM    961  CG  GLN A 120       9.425   2.851   3.220  1.00 96.77           C  
ATOM    962  CD  GLN A 120       9.147   3.907   2.182  1.00 96.77           C  
ATOM    963  NE2 GLN A 120       9.128   3.563   0.917  1.00 96.77           N  
ATOM    964  OE1 GLN A 120       9.028   5.074   2.472  1.00 96.77           O  
ATOM    965  N   MET A 121      12.335   0.380   2.892  1.00 96.82           N  
ATOM    966  CA  MET A 121      12.484  -0.864   2.124  1.00 96.82           C  
ATOM    967  C   MET A 121      12.677  -2.079   3.039  1.00 96.82           C  
ATOM    968  CB  MET A 121      13.658  -0.758   1.145  1.00 96.82           C  
ATOM    969  O   MET A 121      12.021  -3.101   2.837  1.00 96.82           O  
ATOM    970  CG  MET A 121      13.357   0.181  -0.025  1.00 96.82           C  
ATOM    971  SD  MET A 121      14.767   0.426  -1.133  1.00 96.82           S  
ATOM    972  CE  MET A 121      14.898  -1.213  -1.903  1.00 96.82           C  
ATOM    973  N   ALA A 122      13.495  -1.962   4.089  1.00 98.08           N  
ATOM    974  CA  ALA A 122      13.673  -3.017   5.087  1.00 98.08           C  
ATOM    975  C   ALA A 122      12.351  -3.360   5.794  1.00 98.08           C  
ATOM    976  CB  ALA A 122      14.746  -2.571   6.087  1.00 98.08           C  
ATOM    977  O   ALA A 122      12.008  -4.536   5.948  1.00 98.08           O  
ATOM    978  N   ARG A 123      11.555  -2.344   6.157  1.00 96.13           N  
ATOM    979  CA  ARG A 123      10.226  -2.559   6.741  1.00 96.13           C  
ATOM    980  C   ARG A 123       9.280  -3.264   5.768  1.00 96.13           C  
ATOM    981  CB  ARG A 123       9.649  -1.221   7.239  1.00 96.13           C  
ATOM    982  O   ARG A 123       8.567  -4.179   6.177  1.00 96.13           O  
ATOM    983  CG  ARG A 123       8.264  -1.357   7.893  1.00 96.13           C  
ATOM    984  CD  ARG A 123       8.280  -2.329   9.082  1.00 96.13           C  
ATOM    985  NE  ARG A 123       6.940  -2.502   9.661  1.00 96.13           N  
ATOM    986  NH1 ARG A 123       7.467  -4.250  11.072  1.00 96.13           N  
ATOM    987  NH2 ARG A 123       5.368  -3.524  10.945  1.00 96.13           N  
ATOM    988  CZ  ARG A 123       6.606  -3.418  10.553  1.00 96.13           C  
ATOM    989  N   ARG A 124       9.284  -2.882   4.488  1.00 95.56           N  
ATOM    990  CA  ARG A 124       8.481  -3.544   3.444  1.00 95.56           C  
ATOM    991  C   ARG A 124       8.878  -4.998   3.251  1.00 95.56           C  
ATOM    992  CB  ARG A 124       8.619  -2.815   2.106  1.00 95.56           C  
ATOM    993  O   ARG A 124       7.995  -5.848   3.155  1.00 95.56           O  
ATOM    994  CG  ARG A 124       7.863  -1.493   2.114  1.00 95.56           C  
ATOM    995  CD  ARG A 124       8.069  -0.788   0.778  1.00 95.56           C  
ATOM    996  NE  ARG A 124       7.397   0.507   0.812  1.00 95.56           N  
ATOM    997  NH1 ARG A 124       7.634   1.095  -1.407  1.00 95.56           N  
ATOM    998  NH2 ARG A 124       6.647   2.446   0.045  1.00 95.56           N  
ATOM    999  CZ  ARG A 124       7.226   1.325  -0.198  1.00 95.56           C  
ATOM   1000  N   LEU A 125      10.176  -5.289   3.232  1.00 96.90           N  
ATOM   1001  CA  LEU A 125      10.685  -6.653   3.154  1.00 96.90           C  
ATOM   1002  C   LEU A 125      10.195  -7.485   4.345  1.00 96.90           C  
ATOM   1003  CB  LEU A 125      12.219  -6.608   3.055  1.00 96.90           C  
ATOM   1004  O   LEU A 125       9.655  -8.565   4.142  1.00 96.90           O  
ATOM   1005  CG  LEU A 125      12.883  -7.994   2.960  1.00 96.90           C  
ATOM   1006  CD1 LEU A 125      12.447  -8.763   1.712  1.00 96.90           C  
ATOM   1007  CD2 LEU A 125      14.400  -7.824   2.922  1.00 96.90           C  
ATOM   1008  N   GLN A 126      10.284  -6.956   5.569  1.00 97.03           N  
ATOM   1009  CA  GLN A 126       9.789  -7.640   6.769  1.00 97.03           C  
ATOM   1010  C   GLN A 126       8.284  -7.950   6.689  1.00 97.03           C  
ATOM   1011  CB  GLN A 126      10.110  -6.779   7.999  1.00 97.03           C  
ATOM   1012  O   GLN A 126       7.878  -9.085   6.932  1.00 97.03           O  
ATOM   1013  CG  GLN A 126       9.818  -7.521   9.311  1.00 97.03           C  
ATOM   1014  CD  GLN A 126      10.055  -6.657  10.544  1.00 97.03           C  
ATOM   1015  NE2 GLN A 126      10.270  -7.260  11.692  1.00 97.03           N  
ATOM   1016  OE1 GLN A 126       9.996  -5.433  10.520  1.00 97.03           O  
ATOM   1017  N   VAL A 127       7.464  -6.962   6.315  1.00 93.65           N  
ATOM   1018  CA  VAL A 127       6.004  -7.128   6.175  1.00 93.65           C  
ATOM   1019  C   VAL A 127       5.660  -8.129   5.067  1.00 93.65           C  
ATOM   1020  CB  VAL A 127       5.338  -5.762   5.908  1.00 93.65           C  
ATOM   1021  O   VAL A 127       4.752  -8.944   5.218  1.00 93.65           O  
ATOM   1022  CG1 VAL A 127       3.854  -5.874   5.530  1.00 93.65           C  
ATOM   1023  CG2 VAL A 127       5.422  -4.866   7.153  1.00 93.65           C  
ATOM   1024  N   THR A 128       6.399  -8.100   3.958  1.00 94.33           N  
ATOM   1025  CA  THR A 128       6.183  -9.018   2.832  1.00 94.33           C  
ATOM   1026  C   THR A 128       6.560 -10.447   3.214  1.00 94.33           C  
ATOM   1027  CB  THR A 128       6.951  -8.557   1.586  1.00 94.33           C  
ATOM   1028  O   THR A 128       5.797 -11.364   2.926  1.00 94.33           O  
ATOM   1029  CG2 THR A 128       6.657  -9.420   0.360  1.00 94.33           C  
ATOM   1030  OG1 THR A 128       6.565  -7.239   1.267  1.00 94.33           O  
ATOM   1031  N   SER A 129       7.667 -10.647   3.933  1.00 96.67           N  
ATOM   1032  CA  SER A 129       8.073 -11.956   4.458  1.00 96.67           C  
ATOM   1033  C   SER A 129       7.048 -12.541   5.435  1.00 96.67           C  
ATOM   1034  CB  SER A 129       9.435 -11.839   5.146  1.00 96.67           C  
ATOM   1035  O   SER A 129       6.713 -13.720   5.330  1.00 96.67           O  
ATOM   1036  OG  SER A 129      10.417 -11.491   4.190  1.00 96.67           O  
ATOM   1037  N   GLU A 130       6.485 -11.727   6.337  1.00 95.28           N  
ATOM   1038  CA  GLU A 130       5.377 -12.150   7.212  1.00 95.28           C  
ATOM   1039  C   GLU A 130       4.161 -12.581   6.381  1.00 95.28           C  
ATOM   1040  CB  GLU A 130       4.999 -11.000   8.164  1.00 95.28           C  
ATOM   1041  O   GLU A 130       3.567 -13.633   6.620  1.00 95.28           O  
ATOM   1042  CG  GLU A 130       3.949 -11.404   9.217  1.00 95.28           C  
ATOM   1043  CD  GLU A 130       3.387 -10.200   9.998  1.00 95.28           C  
ATOM   1044  OE1 GLU A 130       2.200 -10.273  10.403  1.00 95.28           O  
ATOM   1045  OE2 GLU A 130       4.105  -9.183  10.140  1.00 95.28           O  
ATOM   1046  N   LYS A 131       3.818 -11.804   5.346  1.00 94.22           N  
ATOM   1047  CA  LYS A 131       2.708 -12.127   4.450  1.00 94.22           C  
ATOM   1048  C   LYS A 131       2.938 -13.437   3.694  1.00 94.22           C  
ATOM   1049  CB  LYS A 131       2.449 -10.943   3.512  1.00 94.22           C  
ATOM   1050  O   LYS A 131       2.003 -14.224   3.587  1.00 94.22           O  
ATOM   1051  CG  LYS A 131       1.108 -11.117   2.796  1.00 94.22           C  
ATOM   1052  CD  LYS A 131       0.754  -9.881   1.967  1.00 94.22           C  
ATOM   1053  CE  LYS A 131      -0.649 -10.107   1.408  1.00 94.22           C  
ATOM   1054  NZ  LYS A 131      -1.107  -8.991   0.562  1.00 94.22           N  
ATOM   1055  N   VAL A 132       4.154 -13.697   3.214  1.00 96.08           N  
ATOM   1056  CA  VAL A 132       4.526 -14.979   2.591  1.00 96.08           C  
ATOM   1057  C   VAL A 132       4.344 -16.134   3.577  1.00 96.08           C  
ATOM   1058  CB  VAL A 132       5.966 -14.930   2.040  1.00 96.08           C  
ATOM   1059  O   VAL A 132       3.717 -17.130   3.225  1.00 96.08           O  
ATOM   1060  CG1 VAL A 132       6.474 -16.308   1.596  1.00 96.08           C  
ATOM   1061  CG2 VAL A 132       6.043 -14.006   0.818  1.00 96.08           C  
ATOM   1062  N   GLY A 133       4.797 -15.983   4.826  1.00 96.78           N  
ATOM   1063  CA  GLY A 133       4.556 -16.971   5.881  1.00 96.78           C  
ATOM   1064  C   GLY A 133       3.064 -17.235   6.104  1.00 96.78           C  
ATOM   1065  O   GLY A 133       2.630 -18.384   6.125  1.00 96.78           O  
ATOM   1066  N   ASN A 134       2.251 -16.180   6.165  1.00 95.72           N  
ATOM   1067  CA  ASN A 134       0.800 -16.306   6.300  1.00 95.72           C  
ATOM   1068  C   ASN A 134       0.159 -17.033   5.106  1.00 95.72           C  
ATOM   1069  CB  ASN A 134       0.191 -14.905   6.487  1.00 95.72           C  
ATOM   1070  O   ASN A 134      -0.774 -17.805   5.298  1.00 95.72           O  
ATOM   1071  CG  ASN A 134       0.580 -14.251   7.801  1.00 95.72           C  
ATOM   1072  ND2 ASN A 134       0.474 -12.946   7.898  1.00 95.72           N  
ATOM   1073  OD1 ASN A 134       0.946 -14.895   8.764  1.00 95.72           O  
ATOM   1074  N   LEU A 135       0.639 -16.806   3.878  1.00 94.69           N  
ATOM   1075  CA  LEU A 135       0.168 -17.525   2.688  1.00 94.69           C  
ATOM   1076  C   LEU A 135       0.529 -19.016   2.721  1.00 94.69           C  
ATOM   1077  CB  LEU A 135       0.743 -16.878   1.412  1.00 94.69           C  
ATOM   1078  O   LEU A 135      -0.253 -19.825   2.230  1.00 94.69           O  
ATOM   1079  CG  LEU A 135       0.209 -15.478   1.064  1.00 94.69           C  
ATOM   1080  CD1 LEU A 135       0.934 -14.922  -0.158  1.00 94.69           C  
ATOM   1081  CD2 LEU A 135      -1.286 -15.490   0.768  1.00 94.69           C  
ATOM   1082  N   ALA A 136       1.688 -19.365   3.280  1.00 96.54           N  
ATOM   1083  CA  ALA A 136       2.179 -20.739   3.333  1.00 96.54           C  
ATOM   1084  C   ALA A 136       1.577 -21.561   4.486  1.00 96.54           C  
ATOM   1085  CB  ALA A 136       3.708 -20.687   3.429  1.00 96.54           C  
ATOM   1086  O   ALA A 136       1.358 -22.759   4.325  1.00 96.54           O  
ATOM   1087  N   PHE A 137       1.325 -20.937   5.642  1.00 96.99           N  
ATOM   1088  CA  PHE A 137       1.025 -21.660   6.885  1.00 96.99           C  
ATOM   1089  C   PHE A 137      -0.362 -21.393   7.475  1.00 96.99           C  
ATOM   1090  CB  PHE A 137       2.116 -21.348   7.918  1.00 96.99           C  
ATOM   1091  O   PHE A 137      -0.788 -22.144   8.349  1.00 96.99           O  
ATOM   1092  CG  PHE A 137       3.522 -21.691   7.463  1.00 96.99           C  
ATOM   1093  CD1 PHE A 137       3.853 -23.020   7.136  1.00 96.99           C  
ATOM   1094  CD2 PHE A 137       4.501 -20.685   7.358  1.00 96.99           C  
ATOM   1095  CE1 PHE A 137       5.150 -23.337   6.698  1.00 96.99           C  
ATOM   1096  CE2 PHE A 137       5.796 -21.000   6.914  1.00 96.99           C  
ATOM   1097  CZ  PHE A 137       6.121 -22.327   6.583  1.00 96.99           C  
ATOM   1098  N   LEU A 138      -1.074 -20.352   7.030  1.00 97.24           N  
ATOM   1099  CA  LEU A 138      -2.417 -20.049   7.524  1.00 97.24           C  
ATOM   1100  C   LEU A 138      -3.478 -20.367   6.471  1.00 97.24           C  
ATOM   1101  CB  LEU A 138      -2.524 -18.595   8.017  1.00 97.24           C  
ATOM   1102  O   LEU A 138      -3.345 -20.057   5.283  1.00 97.24           O  
ATOM   1103  CG  LEU A 138      -1.521 -18.179   9.105  1.00 97.24           C  
ATOM   1104  CD1 LEU A 138      -1.786 -16.720   9.484  1.00 97.24           C  
ATOM   1105  CD2 LEU A 138      -1.634 -19.031  10.368  1.00 97.24           C  
ATOM   1106  N   ASP A 139      -4.594 -20.921   6.932  1.00 97.62           N  
ATOM   1107  CA  ASP A 139      -5.798 -21.029   6.122  1.00 97.62           C  
ATOM   1108  C   ASP A 139      -6.417 -19.637   5.864  1.00 97.62           C  
ATOM   1109  CB  ASP A 139      -6.768 -22.038   6.762  1.00 97.62           C  
ATOM   1110  O   ASP A 139      -5.935 -18.592   6.316  1.00 97.62           O  
ATOM   1111  CG  ASP A 139      -7.517 -21.504   7.987  1.00 97.62           C  
ATOM   1112  OD1 ASP A 139      -7.058 -20.508   8.585  1.00 97.62           O  
ATOM   1113  OD2 ASP A 139      -8.631 -22.002   8.238  1.00 97.62           O  
ATOM   1114  N   VAL A 140      -7.492 -19.578   5.072  1.00 97.65           N  
ATOM   1115  CA  VAL A 140      -8.133 -18.289   4.746  1.00 97.65           C  
ATOM   1116  C   VAL A 140      -8.662 -17.596   6.008  1.00 97.65           C  
ATOM   1117  CB  VAL A 140      -9.259 -18.459   3.710  1.00 97.65           C  
ATOM   1118  O   VAL A 140      -8.577 -16.371   6.105  1.00 97.65           O  
ATOM   1119  CG1 VAL A 140      -9.846 -17.103   3.296  1.00 97.65           C  
ATOM   1120  CG2 VAL A 140      -8.755 -19.120   2.418  1.00 97.65           C  
ATOM   1121  N   THR A 141      -9.160 -18.364   6.980  1.00 98.20           N  
ATOM   1122  CA  THR A 141      -9.649 -17.849   8.264  1.00 98.20           C  
ATOM   1123  C   THR A 141      -8.539 -17.155   9.040  1.00 98.20           C  
ATOM   1124  CB  THR A 141     -10.237 -18.985   9.107  1.00 98.20           C  
ATOM   1125  O   THR A 141      -8.681 -15.981   9.387  1.00 98.20           O  
ATOM   1126  CG2 THR A 141     -10.775 -18.484  10.445  1.00 98.20           C  
ATOM   1127  OG1 THR A 141     -11.289 -19.598   8.396  1.00 98.20           O  
ATOM   1128  N   GLY A 142      -7.413 -17.840   9.251  1.00 97.82           N  
ATOM   1129  CA  GLY A 142      -6.251 -17.310   9.955  1.00 97.82           C  
ATOM   1130  C   GLY A 142      -5.679 -16.075   9.267  1.00 97.82           C  
ATOM   1131  O   GLY A 142      -5.378 -15.084   9.929  1.00 97.82           O  
ATOM   1132  N   ARG A 143      -5.624 -16.063   7.928  1.00 97.87           N  
ATOM   1133  CA  ARG A 143      -5.182 -14.877   7.173  1.00 97.87           C  
ATOM   1134  C   ARG A 143      -6.112 -13.678   7.338  1.00 97.87           C  
ATOM   1135  CB  ARG A 143      -5.024 -15.209   5.687  1.00 97.87           C  
ATOM   1136  O   ARG A 143      -5.626 -12.551   7.441  1.00 97.87           O  
ATOM   1137  CG  ARG A 143      -3.815 -16.111   5.424  1.00 97.87           C  
ATOM   1138  CD  ARG A 143      -3.543 -16.266   3.927  1.00 97.87           C  
ATOM   1139  NE  ARG A 143      -4.525 -17.154   3.290  1.00 97.87           N  
ATOM   1140  NH1 ARG A 143      -4.120 -16.604   1.083  1.00 97.87           N  
ATOM   1141  NH2 ARG A 143      -5.400 -18.328   1.554  1.00 97.87           N  
ATOM   1142  CZ  ARG A 143      -4.672 -17.348   1.992  1.00 97.87           C  
ATOM   1143  N   ILE A 144      -7.430 -13.888   7.368  1.00 98.28           N  
ATOM   1144  CA  ILE A 144      -8.386 -12.807   7.646  1.00 98.28           C  
ATOM   1145  C   ILE A 144      -8.203 -12.304   9.075  1.00 98.28           C  
ATOM   1146  CB  ILE A 144      -9.840 -13.236   7.346  1.00 98.28           C  
ATOM   1147  O   ILE A 144      -8.062 -11.098   9.258  1.00 98.28           O  
ATOM   1148  CG1 ILE A 144     -10.014 -13.321   5.814  1.00 98.28           C  
ATOM   1149  CG2 ILE A 144     -10.864 -12.247   7.946  1.00 98.28           C  
ATOM   1150  CD1 ILE A 144     -11.363 -13.877   5.373  1.00 98.28           C  
ATOM   1151  N   ALA A 145      -8.127 -13.192  10.068  1.00 97.79           N  
ATOM   1152  CA  ALA A 145      -7.913 -12.804  11.461  1.00 97.79           C  
ATOM   1153  C   ALA A 145      -6.619 -11.986  11.632  1.00 97.79           C  
ATOM   1154  CB  ALA A 145      -7.923 -14.067  12.327  1.00 97.79           C  
ATOM   1155  O   ALA A 145      -6.656 -10.882  12.177  1.00 97.79           O  
ATOM   1156  N   GLN A 146      -5.499 -12.453  11.069  1.00 96.51           N  
ATOM   1157  CA  GLN A 146      -4.226 -11.729  11.096  1.00 96.51           C  
ATOM   1158  C   GLN A 146      -4.319 -10.371  10.388  1.00 96.51           C  
ATOM   1159  CB  GLN A 146      -3.129 -12.603  10.462  1.00 96.51           C  
ATOM   1160  O   GLN A 146      -3.768  -9.380  10.863  1.00 96.51           O  
ATOM   1161  CG  GLN A 146      -1.719 -12.028  10.682  1.00 96.51           C  
ATOM   1162  CD  GLN A 146      -1.367 -11.915  12.162  1.00 96.51           C  
ATOM   1163  NE2 GLN A 146      -0.907 -10.783  12.643  1.00 96.51           N  
ATOM   1164  OE1 GLN A 146      -1.545 -12.836  12.939  1.00 96.51           O  
ATOM   1165  N   THR A 147      -5.059 -10.291   9.277  1.00 96.61           N  
ATOM   1166  CA  THR A 147      -5.304  -9.024   8.573  1.00 96.61           C  
ATOM   1167  C   THR A 147      -6.062  -8.033   9.456  1.00 96.61           C  
ATOM   1168  CB  THR A 147      -6.057  -9.255   7.255  1.00 96.61           C  
ATOM   1169  O   THR A 147      -5.669  -6.871   9.530  1.00 96.61           O  
ATOM   1170  CG2 THR A 147      -6.381  -7.960   6.511  1.00 96.61           C  
ATOM   1171  OG1 THR A 147      -5.267 -10.041   6.395  1.00 96.61           O  
ATOM   1172  N   LEU A 148      -7.109  -8.472  10.161  1.00 97.79           N  
ATOM   1173  CA  LEU A 148      -7.871  -7.617  11.077  1.00 97.79           C  
ATOM   1174  C   LEU A 148      -7.001  -7.123  12.243  1.00 97.79           C  
ATOM   1175  CB  LEU A 148      -9.108  -8.373  11.596  1.00 97.79           C  
ATOM   1176  O   LEU A 148      -7.025  -5.934  12.549  1.00 97.79           O  
ATOM   1177  CG  LEU A 148     -10.135  -8.781  10.523  1.00 97.79           C  
ATOM   1178  CD1 LEU A 148     -11.244  -9.605  11.171  1.00 97.79           C  
ATOM   1179  CD2 LEU A 148     -10.779  -7.592   9.813  1.00 97.79           C  
ATOM   1180  N   LEU A 149      -6.180  -7.999  12.832  1.00 96.38           N  
ATOM   1181  CA  LEU A 149      -5.225  -7.636  13.887  1.00 96.38           C  
ATOM   1182  C   LEU A 149      -4.167  -6.638  13.399  1.00 96.38           C  
ATOM   1183  CB  LEU A 149      -4.524  -8.905  14.406  1.00 96.38           C  
ATOM   1184  O   LEU A 149      -3.828  -5.693  14.110  1.00 96.38           O  
ATOM   1185  CG  LEU A 149      -5.417  -9.880  15.193  1.00 96.38           C  
ATOM   1186  CD1 LEU A 149      -4.625 -11.147  15.510  1.00 96.38           C  
ATOM   1187  CD2 LEU A 149      -5.896  -9.271  16.508  1.00 96.38           C  
ATOM   1188  N   ASN A 150      -3.645  -6.824  12.185  1.00 93.92           N  
ATOM   1189  CA  ASN A 150      -2.651  -5.923  11.605  1.00 93.92           C  
ATOM   1190  C   ASN A 150      -3.255  -4.547  11.299  1.00 93.92           C  
ATOM   1191  CB  ASN A 150      -2.014  -6.589  10.367  1.00 93.92           C  
ATOM   1192  O   ASN A 150      -2.599  -3.536  11.543  1.00 93.92           O  
ATOM   1193  CG  ASN A 150      -1.016  -7.684  10.733  1.00 93.92           C  
ATOM   1194  ND2 ASN A 150      -0.459  -8.385   9.771  1.00 93.92           N  
ATOM   1195  OD1 ASN A 150      -0.684  -7.896  11.888  1.00 93.92           O  
ATOM   1196  N   LEU A 151      -4.502  -4.498  10.820  1.00 94.13           N  
ATOM   1197  CA  LEU A 151      -5.241  -3.253  10.597  1.00 94.13           C  
ATOM   1198  C   LEU A 151      -5.591  -2.546  11.909  1.00 94.13           C  
ATOM   1199  CB  LEU A 151      -6.514  -3.550   9.792  1.00 94.13           C  
ATOM   1200  O   LEU A 151      -5.512  -1.327  11.965  1.00 94.13           O  
ATOM   1201  CG  LEU A 151      -6.240  -3.925   8.328  1.00 94.13           C  
ATOM   1202  CD1 LEU A 151      -7.505  -4.536   7.735  1.00 94.13           C  
ATOM   1203  CD2 LEU A 151      -5.844  -2.714   7.479  1.00 94.13           C  
ATOM   1204  N   ALA A 152      -5.917  -3.285  12.972  1.00 96.04           N  
ATOM   1205  CA  ALA A 152      -6.198  -2.721  14.295  1.00 96.04           C  
ATOM   1206  C   ALA A 152      -4.998  -1.975  14.912  1.00 96.04           C  
ATOM   1207  CB  ALA A 152      -6.670  -3.862  15.203  1.00 96.04           C  
ATOM   1208  O   ALA A 152      -5.188  -1.133  15.784  1.00 96.04           O  
ATOM   1209  N   LYS A 153      -3.777  -2.260  14.441  1.00 91.65           N  
ATOM   1210  CA  LYS A 153      -2.526  -1.605  14.859  1.00 91.65           C  
ATOM   1211  C   LYS A 153      -2.109  -0.441  13.953  1.00 91.65           C  
ATOM   1212  CB  LYS A 153      -1.407  -2.656  14.922  1.00 91.65           C  
ATOM   1213  O   LYS A 153      -1.076   0.178  14.205  1.00 91.65           O  
ATOM   1214  CG  LYS A 153      -1.662  -3.740  15.978  1.00 91.65           C  
ATOM   1215  CD  LYS A 153      -0.612  -4.849  15.855  1.00 91.65           C  
ATOM   1216  CE  LYS A 153      -0.943  -5.979  16.830  1.00 91.65           C  
ATOM   1217  NZ  LYS A 153       0.004  -7.111  16.689  1.00 91.65           N  
ATOM   1218  N   GLN A 154      -2.836  -0.179  12.865  1.00 88.20           N  
ATOM   1219  CA  GLN A 154      -2.493   0.901  11.940  1.00 88.20           C  
ATOM   1220  C   GLN A 154      -2.892   2.274  12.505  1.00 88.20           C  
ATOM   1221  CB  GLN A 154      -3.145   0.686  10.567  1.00 88.20           C  
ATOM   1222  O   GLN A 154      -3.843   2.360  13.281  1.00 88.20           O  
ATOM   1223  CG  GLN A 154      -2.566  -0.497   9.788  1.00 88.20           C  
ATOM   1224  CD  GLN A 154      -1.097  -0.318   9.422  1.00 88.20           C  
ATOM   1225  NE2 GLN A 154      -0.293  -1.348   9.566  1.00 88.20           N  
ATOM   1226  OE1 GLN A 154      -0.640   0.729   8.995  1.00 88.20           O  
ATOM   1227  N   PRO A 155      -2.227   3.368  12.082  1.00 83.75           N  
ATOM   1228  CA  PRO A 155      -2.550   4.720  12.547  1.00 83.75           C  
ATOM   1229  C   PRO A 155      -3.981   5.187  12.238  1.00 83.75           C  
ATOM   1230  CB  PRO A 155      -1.538   5.637  11.849  1.00 83.75           C  
ATOM   1231  O   PRO A 155      -4.459   6.130  12.862  1.00 83.75           O  
ATOM   1232  CG  PRO A 155      -0.360   4.720  11.532  1.00 83.75           C  
ATOM   1233  CD  PRO A 155      -1.041   3.390  11.235  1.00 83.75           C  
ATOM   1234  N   ASP A 156      -4.656   4.573  11.259  1.00 86.24           N  
ATOM   1235  CA  ASP A 156      -6.047   4.868  10.902  1.00 86.24           C  
ATOM   1236  C   ASP A 156      -7.077   4.076  11.727  1.00 86.24           C  
ATOM   1237  CB  ASP A 156      -6.256   4.720   9.377  1.00 86.24           C  
ATOM   1238  O   ASP A 156      -8.279   4.337  11.609  1.00 86.24           O  
ATOM   1239  CG  ASP A 156      -6.094   3.306   8.793  1.00 86.24           C  
ATOM   1240  OD1 ASP A 156      -5.385   2.489   9.416  1.00 86.24           O  
ATOM   1241  OD2 ASP A 156      -6.625   3.074   7.670  1.00 86.24           O  
ATOM   1242  N   ALA A 157      -6.635   3.147  12.581  1.00 92.98           N  
ATOM   1243  CA  ALA A 157      -7.497   2.482  13.546  1.00 92.98           C  
ATOM   1244  C   ALA A 157      -7.901   3.449  14.669  1.00 92.98           C  
ATOM   1245  CB  ALA A 157      -6.806   1.227  14.082  1.00 92.98           C  
ATOM   1246  O   ALA A 157      -7.093   4.210  15.200  1.00 92.98           O  
ATOM   1247  N   MET A 158      -9.175   3.413  15.050  1.00 95.05           N  
ATOM   1248  CA  MET A 158      -9.747   4.285  16.074  1.00 95.05           C  
ATOM   1249  C   MET A 158     -10.026   3.489  17.346  1.00 95.05           C  
ATOM   1250  CB  MET A 158     -11.031   4.945  15.552  1.00 95.05           C  
ATOM   1251  O   MET A 158     -10.549   2.380  17.279  1.00 95.05           O  
ATOM   1252  CG  MET A 158     -10.811   5.784  14.287  1.00 95.05           C  
ATOM   1253  SD  MET A 158     -12.326   6.532  13.613  1.00 95.05           S  
ATOM   1254  CE  MET A 158     -12.638   7.807  14.865  1.00 95.05           C  
ATOM   1255  N   THR A 159      -9.743   4.055  18.516  1.00 95.55           N  
ATOM   1256  CA  THR A 159     -10.096   3.414  19.790  1.00 95.55           C  
ATOM   1257  C   THR A 159     -11.614   3.254  19.923  1.00 95.55           C  
ATOM   1258  CB  THR A 159      -9.544   4.216  20.975  1.00 95.55           C  
ATOM   1259  O   THR A 159     -12.370   4.190  19.667  1.00 95.55           O  
ATOM   1260  CG2 THR A 159      -9.665   3.468  22.302  1.00 95.55           C  
ATOM   1261  OG1 THR A 159      -8.179   4.500  20.773  1.00 95.55           O  
ATOM   1262  N   HIS A 160     -12.056   2.076  20.365  1.00 94.83           N  
ATOM   1263  CA  HIS A 160     -13.450   1.736  20.665  1.00 94.83           C  
ATOM   1264  C   HIS A 160     -13.564   1.229  22.119  1.00 94.83           C  
ATOM   1265  CB  HIS A 160     -13.918   0.680  19.646  1.00 94.83           C  
ATOM   1266  O   HIS A 160     -12.575   0.709  22.652  1.00 94.83           O  
ATOM   1267  CG  HIS A 160     -15.400   0.408  19.687  1.00 94.83           C  
ATOM   1268  CD2 HIS A 160     -16.372   1.130  19.047  1.00 94.83           C  
ATOM   1269  ND1 HIS A 160     -16.043  -0.573  20.415  1.00 94.83           N  
ATOM   1270  CE1 HIS A 160     -17.367  -0.428  20.241  1.00 94.83           C  
ATOM   1271  NE2 HIS A 160     -17.612   0.605  19.417  1.00 94.83           N  
ATOM   1272  N   PRO A 161     -14.721   1.352  22.805  1.00 94.44           N  
ATOM   1273  CA  PRO A 161     -14.953   0.745  24.123  1.00 94.44           C  
ATOM   1274  C   PRO A 161     -14.467  -0.709  24.248  1.00 94.44           C  
ATOM   1275  CB  PRO A 161     -16.455   0.884  24.367  1.00 94.44           C  
ATOM   1276  O   PRO A 161     -13.745  -1.019  25.190  1.00 94.44           O  
ATOM   1277  CG  PRO A 161     -16.754   2.224  23.698  1.00 94.44           C  
ATOM   1278  CD  PRO A 161     -15.864   2.191  22.457  1.00 94.44           C  
ATOM   1279  N   ASP A 162     -14.743  -1.535  23.240  1.00 94.73           N  
ATOM   1280  CA  ASP A 162     -14.445  -2.979  23.264  1.00 94.73           C  
ATOM   1281  C   ASP A 162     -13.112  -3.386  22.603  1.00 94.73           C  
ATOM   1282  CB  ASP A 162     -15.621  -3.729  22.624  1.00 94.73           C  
ATOM   1283  O   ASP A 162     -12.739  -4.559  22.615  1.00 94.73           O  
ATOM   1284  CG  ASP A 162     -16.954  -3.261  23.206  1.00 94.73           C  
ATOM   1285  OD1 ASP A 162     -17.092  -3.286  24.446  1.00 94.73           O  
ATOM   1286  OD2 ASP A 162     -17.744  -2.724  22.400  1.00 94.73           O  
ATOM   1287  N   GLY A 163     -12.375  -2.449  21.995  1.00 96.05           N  
ATOM   1288  CA  GLY A 163     -11.168  -2.777  21.230  1.00 96.05           C  
ATOM   1289  C   GLY A 163     -10.743  -1.676  20.263  1.00 96.05           C  
ATOM   1290  O   GLY A 163     -10.759  -0.497  20.623  1.00 96.05           O  
ATOM   1291  N   MET A 164     -10.385  -2.054  19.034  1.00 97.94           N  
ATOM   1292  CA  MET A 164     -10.028  -1.112  17.966  1.00 97.94           C  
ATOM   1293  C   MET A 164     -11.007  -1.197  16.799  1.00 97.94           C  
ATOM   1294  CB  MET A 164      -8.592  -1.339  17.482  1.00 97.94           C  
ATOM   1295  O   MET A 164     -11.331  -2.276  16.308  1.00 97.94           O  
ATOM   1296  CG  MET A 164      -7.561  -1.075  18.586  1.00 97.94           C  
ATOM   1297  SD  MET A 164      -7.512   0.626  19.218  1.00 97.94           S  
ATOM   1298  CE  MET A 164      -6.752   1.454  17.797  1.00 97.94           C  
ATOM   1299  N   GLN A 165     -11.463  -0.041  16.333  1.00 97.96           N  
ATOM   1300  CA  GLN A 165     -12.337   0.112  15.182  1.00 97.96           C  
ATOM   1301  C   GLN A 165     -11.516   0.398  13.924  1.00 97.96           C  
ATOM   1302  CB  GLN A 165     -13.351   1.227  15.462  1.00 97.96           C  
ATOM   1303  O   GLN A 165     -10.784   1.384  13.855  1.00 97.96           O  
ATOM   1304  CG  GLN A 165     -14.366   1.354  14.325  1.00 97.96           C  
ATOM   1305  CD  GLN A 165     -15.327   2.509  14.561  1.00 97.96           C  
ATOM   1306  NE2 GLN A 165     -15.064   3.679  14.019  1.00 97.96           N  
ATOM   1307  OE1 GLN A 165     -16.333   2.394  15.231  1.00 97.96           O  
ATOM   1308  N   ILE A 166     -11.713  -0.416  12.894  1.00 96.89           N  
ATOM   1309  CA  ILE A 166     -11.102  -0.255  11.575  1.00 96.89           C  
ATOM   1310  C   ILE A 166     -12.170   0.009  10.514  1.00 96.89           C  
ATOM   1311  CB  ILE A 166     -10.201  -1.458  11.224  1.00 96.89           C  
ATOM   1312  O   ILE A 166     -13.295  -0.498  10.583  1.00 96.89           O  
ATOM   1313  CG1 ILE A 166     -10.990  -2.783  11.179  1.00 96.89           C  
ATOM   1314  CG2 ILE A 166      -9.033  -1.531  12.219  1.00 96.89           C  
ATOM   1315  CD1 ILE A 166     -10.173  -3.980  10.694  1.00 96.89           C  
ATOM   1316  N   LYS A 167     -11.810   0.800   9.500  1.00 95.15           N  
ATOM   1317  CA  LYS A 167     -12.672   1.097   8.353  1.00 95.15           C  
ATOM   1318  C   LYS A 167     -12.149   0.393   7.108  1.00 95.15           C  
ATOM   1319  CB  LYS A 167     -12.792   2.613   8.183  1.00 95.15           C  
ATOM   1320  O   LYS A 167     -11.189   0.851   6.492  1.00 95.15           O  
ATOM   1321  CG  LYS A 167     -13.833   2.973   7.113  1.00 95.15           C  
ATOM   1322  CD  LYS A 167     -13.967   4.495   7.044  1.00 95.15           C  
ATOM   1323  CE  LYS A 167     -15.044   4.909   6.042  1.00 95.15           C  
ATOM   1324  NZ  LYS A 167     -15.227   6.382   6.073  1.00 95.15           N  
ATOM   1325  N   ILE A 168     -12.798  -0.701   6.725  1.00 95.84           N  
ATOM   1326  CA  ILE A 168     -12.390  -1.534   5.595  1.00 95.84           C  
ATOM   1327  C   ILE A 168     -13.586  -2.247   4.954  1.00 95.84           C  
ATOM   1328  CB  ILE A 168     -11.279  -2.512   6.043  1.00 95.84           C  
ATOM   1329  O   ILE A 168     -14.555  -2.623   5.616  1.00 95.84           O  
ATOM   1330  CG1 ILE A 168     -10.647  -3.154   4.793  1.00 95.84           C  
ATOM   1331  CG2 ILE A 168     -11.790  -3.554   7.057  1.00 95.84           C  
ATOM   1332  CD1 ILE A 168      -9.327  -3.876   5.044  1.00 95.84           C  
ATOM   1333  N   THR A 169     -13.541  -2.432   3.637  1.00 96.19           N  
ATOM   1334  CA  THR A 169     -14.543  -3.210   2.902  1.00 96.19           C  
ATOM   1335  C   THR A 169     -14.191  -4.697   2.834  1.00 96.19           C  
ATOM   1336  CB  THR A 169     -14.762  -2.668   1.485  1.00 96.19           C  
ATOM   1337  O   THR A 169     -13.031  -5.098   2.862  1.00 96.19           O  
ATOM   1338  CG2 THR A 169     -15.166  -1.196   1.441  1.00 96.19           C  
ATOM   1339  OG1 THR A 169     -13.619  -2.831   0.699  1.00 96.19           O  
ATOM   1340  N   ARG A 170     -15.212  -5.544   2.643  1.00 97.46           N  
ATOM   1341  CA  ARG A 170     -15.024  -6.988   2.395  1.00 97.46           C  
ATOM   1342  C   ARG A 170     -14.178  -7.263   1.148  1.00 97.46           C  
ATOM   1343  CB  ARG A 170     -16.388  -7.689   2.270  1.00 97.46           C  
ATOM   1344  O   ARG A 170     -13.428  -8.230   1.122  1.00 97.46           O  
ATOM   1345  CG  ARG A 170     -17.162  -7.694   3.597  1.00 97.46           C  
ATOM   1346  CD  ARG A 170     -18.594  -8.221   3.412  1.00 97.46           C  
ATOM   1347  NE  ARG A 170     -19.360  -8.211   4.678  1.00 97.46           N  
ATOM   1348  NH1 ARG A 170     -19.772  -5.954   4.842  1.00 97.46           N  
ATOM   1349  NH2 ARG A 170     -20.439  -7.319   6.478  1.00 97.46           N  
ATOM   1350  CZ  ARG A 170     -19.859  -7.165   5.321  1.00 97.46           C  
ATOM   1351  N   GLN A 171     -14.295  -6.406   0.132  1.00 96.54           N  
ATOM   1352  CA  GLN A 171     -13.475  -6.483  -1.073  1.00 96.54           C  
ATOM   1353  C   GLN A 171     -12.002  -6.206  -0.759  1.00 96.54           C  
ATOM   1354  CB  GLN A 171     -14.033  -5.517  -2.124  1.00 96.54           C  
ATOM   1355  O   GLN A 171     -11.163  -7.005  -1.150  1.00 96.54           O  
ATOM   1356  CG  GLN A 171     -13.229  -5.561  -3.433  1.00 96.54           C  
ATOM   1357  CD  GLN A 171     -13.834  -4.689  -4.528  1.00 96.54           C  
ATOM   1358  NE2 GLN A 171     -13.164  -4.559  -5.651  1.00 96.54           N  
ATOM   1359  OE1 GLN A 171     -14.914  -4.130  -4.402  1.00 96.54           O  
ATOM   1360  N   GLU A 172     -11.692  -5.144  -0.009  1.00 96.33           N  
ATOM   1361  CA  GLU A 172     -10.311  -4.831   0.390  1.00 96.33           C  
ATOM   1362  C   GLU A 172      -9.695  -5.954   1.232  1.00 96.33           C  
ATOM   1363  CB  GLU A 172     -10.269  -3.519   1.183  1.00 96.33           C  
ATOM   1364  O   GLU A 172      -8.559  -6.340   0.978  1.00 96.33           O  
ATOM   1365  CG  GLU A 172     -10.418  -2.273   0.300  1.00 96.33           C  
ATOM   1366  CD  GLU A 172     -10.788  -1.046   1.143  1.00 96.33           C  
ATOM   1367  OE1 GLU A 172     -10.031  -0.052   1.159  1.00 96.33           O  
ATOM   1368  OE2 GLU A 172     -11.889  -1.098   1.752  1.00 96.33           O  
ATOM   1369  N   ILE A 173     -10.438  -6.544   2.178  1.00 97.55           N  
ATOM   1370  CA  ILE A 173      -9.949  -7.716   2.930  1.00 97.55           C  
ATOM   1371  C   ILE A 173      -9.636  -8.871   1.967  1.00 97.55           C  
ATOM   1372  CB  ILE A 173     -10.962  -8.164   4.004  1.00 97.55           C  
ATOM   1373  O   ILE A 173      -8.574  -9.482   2.064  1.00 97.55           O  
ATOM   1374  CG1 ILE A 173     -11.185  -7.073   5.072  1.00 97.55           C  
ATOM   1375  CG2 ILE A 173     -10.494  -9.465   4.691  1.00 97.55           C  
ATOM   1376  CD1 ILE A 173     -12.397  -7.330   5.975  1.00 97.55           C  
ATOM   1377  N   GLY A 174     -10.530  -9.144   1.011  1.00 97.38           N  
ATOM   1378  CA  GLY A 174     -10.330 -10.183   0.001  1.00 97.38           C  
ATOM   1379  C   GLY A 174      -9.084  -9.931  -0.846  1.00 97.38           C  
ATOM   1380  O   GLY A 174      -8.298 -10.849  -1.065  1.00 97.38           O  
ATOM   1381  N   GLN A 175      -8.845  -8.677  -1.235  1.00 97.19           N  
ATOM   1382  CA  GLN A 175      -7.650  -8.256  -1.968  1.00 97.19           C  
ATOM   1383  C   GLN A 175      -6.377  -8.329  -1.111  1.00 97.19           C  
ATOM   1384  CB  GLN A 175      -7.844  -6.828  -2.496  1.00 97.19           C  
ATOM   1385  O   GLN A 175      -5.313  -8.628  -1.635  1.00 97.19           O  
ATOM   1386  CG  GLN A 175      -8.915  -6.717  -3.592  1.00 97.19           C  
ATOM   1387  CD  GLN A 175      -9.180  -5.271  -4.002  1.00 97.19           C  
ATOM   1388  NE2 GLN A 175      -9.349  -5.011  -5.281  1.00 97.19           N  
ATOM   1389  OE1 GLN A 175      -9.268  -4.361  -3.193  1.00 97.19           O  
ATOM   1390  N   ILE A 176      -6.432  -8.091   0.200  1.00 96.62           N  
ATOM   1391  CA  ILE A 176      -5.256  -8.249   1.073  1.00 96.62           C  
ATOM   1392  C   ILE A 176      -4.909  -9.735   1.238  1.00 96.62           C  
ATOM   1393  CB  ILE A 176      -5.489  -7.559   2.434  1.00 96.62           C  
ATOM   1394  O   ILE A 176      -3.738 -10.107   1.140  1.00 96.62           O  
ATOM   1395  CG1 ILE A 176      -5.581  -6.026   2.260  1.00 96.62           C  
ATOM   1396  CG2 ILE A 176      -4.357  -7.890   3.425  1.00 96.62           C  
ATOM   1397  CD1 ILE A 176      -6.245  -5.339   3.458  1.00 96.62           C  
ATOM   1398  N   VAL A 177      -5.925 -10.573   1.467  1.00 96.10           N  
ATOM   1399  CA  VAL A 177      -5.782 -12.002   1.792  1.00 96.10           C  
ATOM   1400  C   VAL A 177      -5.592 -12.881   0.552  1.00 96.10           C  
ATOM   1401  CB  VAL A 177      -6.992 -12.456   2.639  1.00 96.10           C  
ATOM   1402  O   VAL A 177      -4.959 -13.930   0.643  1.00 96.10           O  
ATOM   1403  CG1 VAL A 177      -7.051 -13.974   2.858  1.00 96.10           C  
ATOM   1404  CG2 VAL A 177      -6.938 -11.778   4.015  1.00 96.10           C  
ATOM   1405  N   GLY A 178      -6.111 -12.473  -0.607  1.00 93.41           N  
ATOM   1406  CA  GLY A 178      -6.129 -13.266  -1.841  1.00 93.41           C  
ATOM   1407  C   GLY A 178      -7.375 -14.148  -2.013  1.00 93.41           C  
ATOM   1408  O   GLY A 178      -7.332 -15.131  -2.754  1.00 93.41           O  
ATOM   1409  N   CYS A 179      -8.497 -13.823  -1.363  1.00 94.95           N  
ATOM   1410  CA  CYS A 179      -9.747 -14.595  -1.425  1.00 94.95           C  
ATOM   1411  C   CYS A 179     -10.939 -13.757  -1.928  1.00 94.95           C  
ATOM   1412  CB  CYS A 179      -9.994 -15.266  -0.063  1.00 94.95           C  
ATOM   1413  O   CYS A 179     -10.833 -12.548  -2.128  1.00 94.95           O  
ATOM   1414  SG  CYS A 179     -10.471 -14.044   1.189  1.00 94.95           S  
ATOM   1415  N   SER A 180     -12.082 -14.404  -2.181  1.00 95.81           N  
ATOM   1416  CA  SER A 180     -13.287 -13.710  -2.655  1.00 95.81           C  
ATOM   1417  C   SER A 180     -13.971 -12.913  -1.540  1.00 95.81           C  
ATOM   1418  CB  SER A 180     -14.268 -14.686  -3.315  1.00 95.81           C  
ATOM   1419  O   SER A 180     -13.940 -13.305  -0.369  1.00 95.81           O  
ATOM   1420  OG  SER A 180     -14.898 -15.542  -2.374  1.00 95.81           O  
ATOM   1421  N   ARG A 181     -14.666 -11.823  -1.897  1.00 96.46           N  
ATOM   1422  CA  ARG A 181     -15.447 -11.016  -0.939  1.00 96.46           C  
ATOM   1423  C   ARG A 181     -16.534 -11.842  -0.234  1.00 96.46           C  
ATOM   1424  CB  ARG A 181     -16.043  -9.777  -1.639  1.00 96.46           C  
ATOM   1425  O   ARG A 181     -16.872 -11.560   0.912  1.00 96.46           O  
ATOM   1426  CG  ARG A 181     -17.140 -10.148  -2.646  1.00 96.46           C  
ATOM   1427  CD  ARG A 181     -17.820  -8.959  -3.319  1.00 96.46           C  
ATOM   1428  NE  ARG A 181     -18.907  -9.482  -4.150  1.00 96.46           N  
ATOM   1429  NH1 ARG A 181     -19.633  -7.583  -5.209  1.00 96.46           N  
ATOM   1430  NH2 ARG A 181     -20.590  -9.578  -5.620  1.00 96.46           N  
ATOM   1431  CZ  ARG A 181     -19.707  -8.866  -4.987  1.00 96.46           C  
ATOM   1432  N   GLU A 182     -17.069 -12.863  -0.902  1.00 97.71           N  
ATOM   1433  CA  GLU A 182     -18.061 -13.800  -0.371  1.00 97.71           C  
ATOM   1434  C   GLU A 182     -17.443 -14.683   0.718  1.00 97.71           C  
ATOM   1435  CB  GLU A 182     -18.608 -14.705  -1.495  1.00 97.71           C  
ATOM   1436  O   GLU A 182     -18.054 -14.924   1.758  1.00 97.71           O  
ATOM   1437  CG  GLU A 182     -19.424 -13.998  -2.594  1.00 97.71           C  
ATOM   1438  CD  GLU A 182     -18.600 -13.118  -3.549  1.00 97.71           C  
ATOM   1439  OE1 GLU A 182     -19.198 -12.188  -4.144  1.00 97.71           O  
ATOM   1440  OE2 GLU A 182     -17.357 -13.279  -3.595  1.00 97.71           O  
ATOM   1441  N   THR A 183     -16.203 -15.136   0.510  1.00 98.02           N  
ATOM   1442  CA  THR A 183     -15.451 -15.906   1.509  1.00 98.02           C  
ATOM   1443  C   THR A 183     -15.126 -15.048   2.724  1.00 98.02           C  
ATOM   1444  CB  THR A 183     -14.187 -16.508   0.889  1.00 98.02           C  
ATOM   1445  O   THR A 183     -15.343 -15.491   3.850  1.00 98.02           O  
ATOM   1446  CG2 THR A 183     -13.407 -17.374   1.872  1.00 98.02           C  
ATOM   1447  OG1 THR A 183     -14.586 -17.339  -0.178  1.00 98.02           O  
ATOM   1448  N   VAL A 184     -14.725 -13.791   2.506  1.00 98.39           N  
ATOM   1449  CA  VAL A 184     -14.573 -12.815   3.592  1.00 98.39           C  
ATOM   1450  C   VAL A 184     -15.875 -12.649   4.367  1.00 98.39           C  
ATOM   1451  CB  VAL A 184     -14.101 -11.451   3.067  1.00 98.39           C  
ATOM   1452  O   VAL A 184     -15.860 -12.708   5.589  1.00 98.39           O  
ATOM   1453  CG1 VAL A 184     -14.026 -10.408   4.186  1.00 98.39           C  
ATOM   1454  CG2 VAL A 184     -12.721 -11.550   2.421  1.00 98.39           C  
ATOM   1455  N   GLY A 185     -17.007 -12.470   3.679  1.00 98.07           N  
ATOM   1456  CA  GLY A 185     -18.311 -12.311   4.325  1.00 98.07           C  
ATOM   1457  C   GLY A 185     -18.663 -13.472   5.257  1.00 98.07           C  
ATOM   1458  O   GLY A 185     -19.063 -13.230   6.393  1.00 98.07           O  
ATOM   1459  N   ARG A 186     -18.453 -14.716   4.808  1.00 98.17           N  
ATOM   1460  CA  ARG A 186     -18.692 -15.922   5.619  1.00 98.17           C  
ATOM   1461  C   ARG A 186     -17.783 -15.992   6.846  1.00 98.17           C  
ATOM   1462  CB  ARG A 186     -18.522 -17.184   4.759  1.00 98.17           C  
ATOM   1463  O   ARG A 186     -18.265 -16.269   7.938  1.00 98.17           O  
ATOM   1464  CG  ARG A 186     -19.657 -17.348   3.736  1.00 98.17           C  
ATOM   1465  CD  ARG A 186     -19.511 -18.647   2.934  1.00 98.17           C  
ATOM   1466  NE  ARG A 186     -18.321 -18.630   2.053  1.00 98.17           N  
ATOM   1467  NH1 ARG A 186     -17.550 -20.754   2.493  1.00 98.17           N  
ATOM   1468  NH2 ARG A 186     -16.454 -19.483   1.036  1.00 98.17           N  
ATOM   1469  CZ  ARG A 186     -17.455 -19.615   1.864  1.00 98.17           C  
ATOM   1470  N   ILE A 187     -16.491 -15.707   6.681  1.00 98.41           N  
ATOM   1471  CA  ILE A 187     -15.525 -15.768   7.786  1.00 98.41           C  
ATOM   1472  C   ILE A 187     -15.765 -14.638   8.789  1.00 98.41           C  
ATOM   1473  CB  ILE A 187     -14.082 -15.798   7.241  1.00 98.41           C  
ATOM   1474  O   ILE A 187     -15.752 -14.891   9.985  1.00 98.41           O  
ATOM   1475  CG1 ILE A 187     -13.850 -17.170   6.563  1.00 98.41           C  
ATOM   1476  CG2 ILE A 187     -13.055 -15.568   8.366  1.00 98.41           C  
ATOM   1477  CD1 ILE A 187     -12.598 -17.254   5.690  1.00 98.41           C  
ATOM   1478  N   LEU A 188     -16.056 -13.415   8.335  1.00 98.55           N  
ATOM   1479  CA  LEU A 188     -16.425 -12.324   9.241  1.00 98.55           C  
ATOM   1480  C   LEU A 188     -17.678 -12.665  10.049  1.00 98.55           C  
ATOM   1481  CB  LEU A 188     -16.657 -11.019   8.465  1.00 98.55           C  
ATOM   1482  O   LEU A 188     -17.715 -12.367  11.236  1.00 98.55           O  
ATOM   1483  CG  LEU A 188     -15.398 -10.365   7.875  1.00 98.55           C  
ATOM   1484  CD1 LEU A 188     -15.822  -9.083   7.154  1.00 98.55           C  
ATOM   1485  CD2 LEU A 188     -14.354  -9.999   8.925  1.00 98.55           C  
ATOM   1486  N   LYS A 189     -18.674 -13.316   9.432  1.00 98.23           N  
ATOM   1487  CA  LYS A 189     -19.873 -13.746  10.153  1.00 98.23           C  
ATOM   1488  C   LYS A 189     -19.543 -14.778  11.233  1.00 98.23           C  
ATOM   1489  CB  LYS A 189     -20.945 -14.249   9.167  1.00 98.23           C  
ATOM   1490  O   LYS A 189     -19.959 -14.619  12.369  1.00 98.23           O  
ATOM   1491  CG  LYS A 189     -22.278 -14.625   9.840  1.00 98.23           C  
ATOM   1492  CD  LYS A 189     -22.800 -13.478  10.713  1.00 98.23           C  
ATOM   1493  CE  LYS A 189     -24.121 -13.783  11.405  1.00 98.23           C  
ATOM   1494  NZ  LYS A 189     -24.163 -13.001  12.659  1.00 98.23           N  
ATOM   1495  N   MET A 190     -18.716 -15.766  10.903  1.00 98.37           N  
ATOM   1496  CA  MET A 190     -18.230 -16.746  11.875  1.00 98.37           C  
ATOM   1497  C   MET A 190     -17.451 -16.092  13.032  1.00 98.37           C  
ATOM   1498  CB  MET A 190     -17.367 -17.762  11.124  1.00 98.37           C  
ATOM   1499  O   MET A 190     -17.666 -16.455  14.182  1.00 98.37           O  
ATOM   1500  CG  MET A 190     -16.749 -18.830  12.032  1.00 98.37           C  
ATOM   1501  SD  MET A 190     -15.453 -19.778  11.202  1.00 98.37           S  
ATOM   1502  CE  MET A 190     -14.129 -18.542  11.209  1.00 98.37           C  
ATOM   1503  N   LEU A 191     -16.566 -15.127  12.752  1.00 98.35           N  
ATOM   1504  CA  LEU A 191     -15.817 -14.404  13.792  1.00 98.35           C  
ATOM   1505  C   LEU A 191     -16.737 -13.546  14.681  1.00 98.35           C  
ATOM   1506  CB  LEU A 191     -14.739 -13.518  13.139  1.00 98.35           C  
ATOM   1507  O   LEU A 191     -16.487 -13.413  15.878  1.00 98.35           O  
ATOM   1508  CG  LEU A 191     -13.594 -14.261  12.424  1.00 98.35           C  
ATOM   1509  CD1 LEU A 191     -12.681 -13.241  11.736  1.00 98.35           C  
ATOM   1510  CD2 LEU A 191     -12.742 -15.102  13.371  1.00 98.35           C  
ATOM   1511  N   GLU A 192     -17.796 -12.972  14.110  1.00 98.08           N  
ATOM   1512  CA  GLU A 192     -18.832 -12.244  14.851  1.00 98.08           C  
ATOM   1513  C   GLU A 192     -19.641 -13.189  15.753  1.00 98.08           C  
ATOM   1514  CB  GLU A 192     -19.714 -11.484  13.847  1.00 98.08           C  
ATOM   1515  O   GLU A 192     -19.810 -12.904  16.935  1.00 98.08           O  
ATOM   1516  CG  GLU A 192     -20.803 -10.626  14.499  1.00 98.08           C  
ATOM   1517  CD  GLU A 192     -21.587  -9.848  13.433  1.00 98.08           C  
ATOM   1518  OE1 GLU A 192     -21.489  -8.595  13.438  1.00 98.08           O  
ATOM   1519  OE2 GLU A 192     -22.264 -10.508  12.597  1.00 98.08           O  
ATOM   1520  N   ASP A 193     -20.053 -14.353  15.243  1.00 98.14           N  
ATOM   1521  CA  ASP A 193     -20.784 -15.372  16.012  1.00 98.14           C  
ATOM   1522  C   ASP A 193     -19.930 -15.967  17.155  1.00 98.14           C  
ATOM   1523  CB  ASP A 193     -21.282 -16.479  15.061  1.00 98.14           C  
ATOM   1524  O   ASP A 193     -20.457 -16.436  18.163  1.00 98.14           O  
ATOM   1525  CG  ASP A 193     -22.290 -16.019  13.989  1.00 98.14           C  
ATOM   1526  OD1 ASP A 193     -22.952 -14.960  14.147  1.00 98.14           O  
ATOM   1527  OD2 ASP A 193     -22.434 -16.741  12.975  1.00 98.14           O  
ATOM   1528  N   GLN A 194     -18.600 -15.903  17.028  1.00 97.87           N  
ATOM   1529  CA  GLN A 194     -17.632 -16.266  18.070  1.00 97.87           C  
ATOM   1530  C   GLN A 194     -17.334 -15.130  19.064  1.00 97.87           C  
ATOM   1531  CB  GLN A 194     -16.342 -16.770  17.405  1.00 97.87           C  
ATOM   1532  O   GLN A 194     -16.505 -15.310  19.953  1.00 97.87           O  
ATOM   1533  CG  GLN A 194     -16.537 -18.144  16.750  1.00 97.87           C  
ATOM   1534  CD  GLN A 194     -15.317 -18.607  15.960  1.00 97.87           C  
ATOM   1535  NE2 GLN A 194     -15.393 -19.759  15.332  1.00 97.87           N  
ATOM   1536  OE1 GLN A 194     -14.278 -17.971  15.880  1.00 97.87           O  
ATOM   1537  N   ASN A 195     -17.991 -13.971  18.942  1.00 97.46           N  
ATOM   1538  CA  ASN A 195     -17.741 -12.774  19.751  1.00 97.46           C  
ATOM   1539  C   ASN A 195     -16.276 -12.306  19.709  1.00 97.46           C  
ATOM   1540  CB  ASN A 195     -18.259 -12.957  21.190  1.00 97.46           C  
ATOM   1541  O   ASN A 195     -15.737 -11.873  20.724  1.00 97.46           O  
ATOM   1542  CG  ASN A 195     -19.722 -13.324  21.247  1.00 97.46           C  
ATOM   1543  ND2 ASN A 195     -20.039 -14.530  21.655  1.00 97.46           N  
ATOM   1544  OD1 ASN A 195     -20.594 -12.537  20.930  1.00 97.46           O  
ATOM   1545  N   LEU A 196     -15.617 -12.400  18.550  1.00 98.21           N  
ATOM   1546  CA  LEU A 196     -14.253 -11.886  18.352  1.00 98.21           C  
ATOM   1547  C   LEU A 196     -14.246 -10.491  17.716  1.00 98.21           C  
ATOM   1548  CB  LEU A 196     -13.457 -12.884  17.493  1.00 98.21           C  
ATOM   1549  O   LEU A 196     -13.300  -9.722  17.900  1.00 98.21           O  
ATOM   1550  CG  LEU A 196     -13.276 -14.271  18.136  1.00 98.21           C  
ATOM   1551  CD1 LEU A 196     -12.599 -15.206  17.135  1.00 98.21           C  
ATOM   1552  CD2 LEU A 196     -12.416 -14.213  19.401  1.00 98.21           C  
ATOM   1553  N   ILE A 197     -15.297 -10.171  16.959  1.00 98.55           N  
ATOM   1554  CA  ILE A 197     -15.485  -8.886  16.286  1.00 98.55           C  
ATOM   1555  C   ILE A 197     -16.962  -8.474  16.296  1.00 98.55           C  
ATOM   1556  CB  ILE A 197     -14.938  -8.928  14.832  1.00 98.55           C  
ATOM   1557  O   ILE A 197     -17.842  -9.306  16.504  1.00 98.55           O  
ATOM   1558  CG1 ILE A 197     -15.763  -9.853  13.907  1.00 98.55           C  
ATOM   1559  CG2 ILE A 197     -13.447  -9.313  14.785  1.00 98.55           C  
ATOM   1560  CD1 ILE A 197     -15.340  -9.793  12.435  1.00 98.55           C  
ATOM   1561  N   SER A 198     -17.239  -7.217  15.953  1.00 98.19           N  
ATOM   1562  CA  SER A 198     -18.516  -6.816  15.337  1.00 98.19           C  
ATOM   1563  C   SER A 198     -18.267  -6.218  13.959  1.00 98.19           C  
ATOM   1564  CB  SER A 198     -19.314  -5.834  16.197  1.00 98.19           C  
ATOM   1565  O   SER A 198     -17.266  -5.526  13.752  1.00 98.19           O  
ATOM   1566  OG  SER A 198     -18.518  -4.751  16.627  1.00 98.19           O  
ATOM   1567  N   ALA A 199     -19.158  -6.477  12.996  1.00 97.08           N  
ATOM   1568  CA  ALA A 199     -18.974  -6.030  11.616  1.00 97.08           C  
ATOM   1569  C   ALA A 199     -20.234  -5.364  11.040  1.00 97.08           C  
ATOM   1570  CB  ALA A 199     -18.506  -7.232  10.784  1.00 97.08           C  
ATOM   1571  O   ALA A 199     -21.136  -6.027  10.532  1.00 97.08           O  
ATOM   1572  N   HIS A 200     -20.255  -4.027  10.990  1.00 94.06           N  
ATOM   1573  CA  HIS A 200     -21.362  -3.257  10.417  1.00 94.06           C  
ATOM   1574  C   HIS A 200     -20.927  -2.430   9.198  1.00 94.06           C  
ATOM   1575  CB  HIS A 200     -22.029  -2.398  11.496  1.00 94.06           C  
ATOM   1576  O   HIS A 200     -20.142  -1.483   9.283  1.00 94.06           O  
ATOM   1577  CG  HIS A 200     -23.290  -1.750  10.982  1.00 94.06           C  
ATOM   1578  CD2 HIS A 200     -24.577  -2.140  11.238  1.00 94.06           C  
ATOM   1579  ND1 HIS A 200     -23.352  -0.687  10.109  1.00 94.06           N  
ATOM   1580  CE1 HIS A 200     -24.647  -0.440   9.846  1.00 94.06           C  
ATOM   1581  NE2 HIS A 200     -25.426  -1.308  10.500  1.00 94.06           N  
ATOM   1582  N   GLY A 201     -21.487  -2.737   8.023  1.00 92.95           N  
ATOM   1583  CA  GLY A 201     -21.183  -2.016   6.784  1.00 92.95           C  
ATOM   1584  C   GLY A 201     -19.705  -2.128   6.387  1.00 92.95           C  
ATOM   1585  O   GLY A 201     -19.270  -3.195   5.946  1.00 92.95           O  
ATOM   1586  N   LYS A 202     -18.965  -1.014   6.508  1.00 94.38           N  
ATOM   1587  CA  LYS A 202     -17.511  -0.897   6.251  1.00 94.38           C  
ATOM   1588  C   LYS A 202     -16.693  -0.727   7.537  1.00 94.38           C  
ATOM   1589  CB  LYS A 202     -17.204   0.271   5.297  1.00 94.38           C  
ATOM   1590  O   LYS A 202     -15.530  -0.340   7.469  1.00 94.38           O  
ATOM   1591  CG  LYS A 202     -17.937   0.190   3.957  1.00 94.38           C  
ATOM   1592  CD  LYS A 202     -17.466   1.326   3.039  1.00 94.38           C  
ATOM   1593  CE  LYS A 202     -18.182   1.221   1.690  1.00 94.38           C  
ATOM   1594  NZ  LYS A 202     -17.742   2.282   0.753  1.00 94.38           N  
ATOM   1595  N   THR A 203     -17.321  -0.926   8.686  1.00 97.37           N  
ATOM   1596  CA  THR A 203     -16.716  -0.740  10.000  1.00 97.37           C  
ATOM   1597  C   THR A 203     -16.645  -2.092  10.686  1.00 97.37           C  
ATOM   1598  CB  THR A 203     -17.528   0.259  10.830  1.00 97.37           C  
ATOM   1599  O   THR A 203     -17.644  -2.809  10.737  1.00 97.37           O  
ATOM   1600  CG2 THR A 203     -16.854   0.566  12.160  1.00 97.37           C  
ATOM   1601  OG1 THR A 203     -17.636   1.494  10.149  1.00 97.37           O  
ATOM   1602  N   ILE A 204     -15.465  -2.438  11.192  1.00 98.34           N  
ATOM   1603  CA  ILE A 204     -15.247  -3.634  12.004  1.00 98.34           C  
ATOM   1604  C   ILE A 204     -14.617  -3.186  13.318  1.00 98.34           C  
ATOM   1605  CB  ILE A 204     -14.387  -4.680  11.256  1.00 98.34           C  
ATOM   1606  O   ILE A 204     -13.650  -2.427  13.295  1.00 98.34           O  
ATOM   1607  CG1 ILE A 204     -15.095  -5.145   9.960  1.00 98.34           C  
ATOM   1608  CG2 ILE A 204     -14.074  -5.881  12.169  1.00 98.34           C  
ATOM   1609  CD1 ILE A 204     -14.244  -6.060   9.072  1.00 98.34           C  
ATOM   1610  N   VAL A 205     -15.150  -3.644  14.446  1.00 98.33           N  
ATOM   1611  CA  VAL A 205     -14.486  -3.524  15.747  1.00 98.33           C  
ATOM   1612  C   VAL A 205     -13.837  -4.863  16.051  1.00 98.33           C  
ATOM   1613  CB  VAL A 205     -15.452  -3.111  16.869  1.00 98.33           C  
ATOM   1614  O   VAL A 205     -14.521  -5.882  16.073  1.00 98.33           O  
ATOM   1615  CG1 VAL A 205     -14.703  -2.914  18.192  1.00 98.33           C  
ATOM   1616  CG2 VAL A 205     -16.179  -1.803  16.530  1.00 98.33           C  
ATOM   1617  N   VAL A 206     -12.524  -4.859  16.257  1.00 98.26           N  
ATOM   1618  CA  VAL A 206     -11.756  -6.033  16.676  1.00 98.26           C  
ATOM   1619  C   VAL A 206     -11.602  -5.972  18.188  1.00 98.26           C  
ATOM   1620  CB  VAL A 206     -10.390  -6.113  15.968  1.00 98.26           C  
ATOM   1621  O   VAL A 206     -11.080  -4.986  18.712  1.00 98.26           O  
ATOM   1622  CG1 VAL A 206      -9.777  -7.502  16.172  1.00 98.26           C  
ATOM   1623  CG2 VAL A 206     -10.499  -5.882  14.452  1.00 98.26           C  
ATOM   1624  N   TYR A 207     -12.109  -6.978  18.898  1.00 97.47           N  
ATOM   1625  CA  TYR A 207     -12.142  -6.943  20.357  1.00 97.47           C  
ATOM   1626  C   TYR A 207     -10.782  -7.258  20.976  1.00 97.47           C  
ATOM   1627  CB  TYR A 207     -13.234  -7.869  20.896  1.00 97.47           C  
ATOM   1628  O   TYR A 207     -10.000  -8.038  20.438  1.00 97.47           O  
ATOM   1629  CG  TYR A 207     -14.644  -7.588  20.403  1.00 97.47           C  
ATOM   1630  CD1 TYR A 207     -15.083  -6.283  20.100  1.00 97.47           C  
ATOM   1631  CD2 TYR A 207     -15.541  -8.660  20.296  1.00 97.47           C  
ATOM   1632  CE1 TYR A 207     -16.406  -6.066  19.671  1.00 97.47           C  
ATOM   1633  CE2 TYR A 207     -16.864  -8.457  19.867  1.00 97.47           C  
ATOM   1634  OH  TYR A 207     -18.570  -6.939  19.148  1.00 97.47           O  
ATOM   1635  CZ  TYR A 207     -17.296  -7.152  19.557  1.00 97.47           C  
ATOM   1636  N   GLY A 208     -10.494  -6.643  22.126  1.00 92.17           N  
ATOM   1637  CA  GLY A 208      -9.284  -6.936  22.905  1.00 92.17           C  
ATOM   1638  C   GLY A 208      -7.959  -6.469  22.284  1.00 92.17           C  
ATOM   1639  O   GLY A 208      -6.903  -6.863  22.765  1.00 92.17           O  
ATOM   1640  N   THR A 209      -7.981  -5.632  21.240  1.00 85.34           N  
ATOM   1641  CA  THR A 209      -6.773  -5.184  20.512  1.00 85.34           C  
ATOM   1642  C   THR A 209      -6.305  -3.764  20.855  1.00 85.34           C  
ATOM   1643  CB  THR A 209      -6.966  -5.310  18.994  1.00 85.34           C  
ATOM   1644  O   THR A 209      -5.729  -3.106  19.991  1.00 85.34           O  
ATOM   1645  CG2 THR A 209      -7.260  -6.728  18.537  1.00 85.34           C  
ATOM   1646  OG1 THR A 209      -8.027  -4.484  18.583  1.00 85.34           O  
ATOM   1647  N   ARG A 210      -6.614  -3.257  22.053  1.00 74.66           N  
ATOM   1648  CA  ARG A 210      -6.183  -1.916  22.492  1.00 74.66           C  
ATOM   1649  C   ARG A 210      -4.675  -1.808  22.691  1.00 74.66           C  
ATOM   1650  CB  ARG A 210      -6.894  -1.497  23.782  1.00 74.66           C  
ATOM   1651  O   ARG A 210      -4.060  -2.823  23.083  1.00 74.66           O  
ATOM   1652  CG  ARG A 210      -8.298  -0.957  23.512  1.00 74.66           C  
ATOM   1653  CD  ARG A 210      -8.877  -0.465  24.837  1.00 74.66           C  
ATOM   1654  NE  ARG A 210     -10.182   0.183  24.664  1.00 74.66           N  
ATOM   1655  NH1 ARG A 210     -10.512   0.699  26.879  1.00 74.66           N  
ATOM   1656  NH2 ARG A 210     -12.008   1.299  25.353  1.00 74.66           N  
ATOM   1657  CZ  ARG A 210     -10.890   0.720  25.633  1.00 74.66           C  
ATOM   1658  OXT ARG A 210      -4.212  -0.664  22.513  1.00 74.66           O  
TER    1659      ARG A 210                                                      
ENDMDL                                                                          
END                                                                             
