# Supplementary material for: Escherichia coli transcription factors of unknown function: sequence features and possible evolutionary relationships
Source: PeerJ. 2022 Jul 20;10:e13772. doi: 10.7717/peerj.13772 (PMC9308461; doi:10.7717/peerj.13772)
Supplement: Supplemental Information 18 [file peerj-10-13772-s018.zip › Raw Data/PDB files/Reference proteins/DeoR AF-P0ACK5-F1-model_v1.pdb]

HEADER                                            01-JUL-21                     
TITLE     ALPHAFOLD V2.0 PREDICTION FOR DEOXYRIBOSE OPERON REPRESSOR (P0ACK5)   
COMPND    MOL_ID: 1;                                                            
COMPND   2 MOLECULE: DEOXYRIBOSE OPERON REPRESSOR;                              
COMPND   3 CHAIN: A                                                             
SOURCE    MOL_ID: 1;                                                            
SOURCE   2 ORGANISM_SCIENTIFIC: ESCHERICHIA COLI (STRAIN K12);                  
SOURCE   3 ORGANISM_TAXID: 83333                                                
REMARK   1                                                                      
REMARK   1 REFERENCE 1                                                          
REMARK   1  AUTH   JOHN JUMPER, RICHARD EVANS, ALEXANDER PRITZEL, TIM GREEN,    
REMARK   1  AUTH 2 MICHAEL FIGURNOV, OLAF RONNEBERGER, KATHRYN TUNYASUVUNAKOOL, 
REMARK   1  AUTH 3 RUSS BATES, AUGUSTIN ZIDEK, ANNA POTAPENKO, ALEX BRIDGLAND,  
REMARK   1  AUTH 4 CLEMENS MEYER, SIMON A A KOHL, ANDREW J BALLARD,             
REMARK   1  AUTH 5 ANDREW COWIE, BERNARDINO ROMERA-PAREDES, STANISLAV NIKOLOV,  
REMARK   1  AUTH 6 RISHUB JAIN, JONAS ADLER, TREVOR BACK, STIG PETERSEN,        
REMARK   1  AUTH 7 DAVID REIMAN, ELLEN CLANCY, MICHAL ZIELINSKI,                
REMARK   1  AUTH 8 MARTIN STEINEGGER, MICHALINA PACHOLSKA, TAMAS BERGHAMMER,    
REMARK   1  AUTH 9 DAVID SILVER, ORIOL VINYALS, ANDREW W SENIOR,                
REMARK   1  AUTH10 KORAY KAVUKCUOGLU, PUSHMEET KOHLI, DEMIS HASSABIS            
REMARK   1  TITL   HIGHLY ACCURATE PROTEIN STRUCTURE PREDICTION WITH ALPHAFOLD  
REMARK   1  REF    NATURE                                     2021              
REMARK   1                                                                      
REMARK   1 DISCLAIMERS                                                          
REMARK   1 ALPHAFOLD DATA, COPYRIGHT (2021) DEEPMIND TECHNOLOGIES LIMITED. THE  
REMARK   1 INFORMATION PROVIDED IS THEORETICAL MODELLING ONLY AND CAUTION SHOULD
REMARK   1 BE EXERCISED IN ITS USE. IT IS PROVIDED "AS-IS" WITHOUT ANY WARRANTY 
REMARK   1 OF ANY KIND, WHETHER EXPRESSED OR IMPLIED. NO WARRANTY IS GIVEN THAT 
REMARK   1 USE OF THE INFORMATION SHALL NOT INFRINGE THE RIGHTS OF ANY THIRD    
REMARK   1 PARTY. THE INFORMATION IS NOT INTENDED TO BE A SUBSTITUTE FOR        
REMARK   1 PROFESSIONAL MEDICAL ADVICE, DIAGNOSIS, OR TREATMENT, AND DOES NOT   
REMARK   1 CONSTITUTE MEDICAL OR OTHER PROFESSIONAL ADVICE. IT IS AVAILABLE FOR 
REMARK   1 ACADEMIC AND COMMERCIAL PURPOSES, UNDER CC-BY 4.0 LICENCE.           
DBREF  XXXX A    1   252  UNP    P0ACK5   DEOR_ECOLI       1    252             
SEQRES   1 A  252  MET GLU THR ARG ARG GLU GLU ARG ILE GLY GLN LEU LEU          
SEQRES   2 A  252  GLN GLU LEU LYS ARG SER ASP LYS LEU HIS LEU LYS ASP          
SEQRES   3 A  252  ALA ALA ALA LEU LEU GLY VAL SER GLU MET THR ILE ARG          
SEQRES   4 A  252  ARG ASP LEU ASN ASN HIS SER ALA PRO VAL VAL LEU LEU          
SEQRES   5 A  252  GLY GLY TYR ILE VAL LEU GLU PRO ARG SER ALA SER HIS          
SEQRES   6 A  252  TYR LEU LEU SER ASP GLN LYS SER ARG LEU VAL GLU GLU          
SEQRES   7 A  252  LYS ARG ARG ALA ALA LYS LEU ALA ALA THR LEU VAL GLU          
SEQRES   8 A  252  PRO ASP GLN THR LEU PHE PHE ASP CYS GLY THR THR THR          
SEQRES   9 A  252  PRO TRP ILE ILE GLU ALA ILE ASP ASN GLU ILE PRO PHE          
SEQRES  10 A  252  THR ALA VAL CYS TYR SER LEU ASN THR PHE LEU ALA LEU          
SEQRES  11 A  252  LYS GLU LYS PRO HIS CYS ARG ALA PHE LEU CYS GLY GLY          
SEQRES  12 A  252  GLU PHE HIS ALA SER ASN ALA ILE PHE LYS PRO ILE ASP          
SEQRES  13 A  252  PHE GLN GLN THR LEU ASN ASN PHE CYS PRO ASP ILE ALA          
SEQRES  14 A  252  PHE TYR SER ALA ALA GLY VAL HIS VAL SER LYS GLY ALA          
SEQRES  15 A  252  THR CYS PHE ASN LEU GLU GLU LEU PRO VAL LYS HIS TRP          
SEQRES  16 A  252  ALA MET SER MET ALA GLN LYS HIS VAL LEU VAL VAL ASP          
SEQRES  17 A  252  HIS SER LYS PHE GLY LYS VAL ARG PRO ALA ARG MET GLY          
SEQRES  18 A  252  ASP LEU LYS ARG PHE ASP ILE VAL VAL SER ASP CYS CYS          
SEQRES  19 A  252  PRO GLU ASP GLU TYR VAL LYS TYR ALA GLN THR GLN ARG          
SEQRES  20 A  252  ILE LYS LEU MET TYR                                          
CRYST1    1.000    1.000    1.000  90.00  90.00  90.00 P 1                      
ORIGX1      1.000000  0.000000  0.000000        0.00000                         
ORIGX2      0.000000  1.000000  0.000000        0.00000                         
ORIGX3      0.000000  0.000000  1.000000        0.00000                         
SCALE1      1.000000  0.000000  0.000000        0.00000                         
SCALE2      0.000000  1.000000  0.000000        0.00000                         
SCALE3      0.000000  0.000000  1.000000        0.00000                         
MODEL        0                                                                  
ATOM      1  N   MET A   1      29.601   3.708 -35.258  1.00 57.53           N  
ATOM      2  CA  MET A   1      30.201   3.349 -33.947  1.00 57.53           C  
ATOM      3  C   MET A   1      29.125   3.230 -32.874  1.00 57.53           C  
ATOM      4  CB  MET A   1      31.326   4.316 -33.534  1.00 57.53           C  
ATOM      5  O   MET A   1      29.193   2.303 -32.079  1.00 57.53           O  
ATOM      6  CG  MET A   1      32.254   3.684 -32.487  1.00 57.53           C  
ATOM      7  SD  MET A   1      33.757   4.635 -32.131  1.00 57.53           S  
ATOM      8  CE  MET A   1      33.193   5.693 -30.769  1.00 57.53           C  
ATOM      9  N   GLU A   2      28.129   4.120 -32.901  1.00 61.93           N  
ATOM     10  CA  GLU A   2      26.968   4.144 -32.001  1.00 61.93           C  
ATOM     11  C   GLU A   2      26.116   2.864 -32.061  1.00 61.93           C  
ATOM     12  CB  GLU A   2      26.188   5.411 -32.369  1.00 61.93           C  
ATOM     13  O   GLU A   2      25.919   2.234 -31.028  1.00 61.93           O  
ATOM     14  CG  GLU A   2      25.251   5.931 -31.274  1.00 61.93           C  
ATOM     15  CD  GLU A   2      24.986   7.436 -31.453  1.00 61.93           C  
ATOM     16  OE1 GLU A   2      24.761   8.095 -30.415  1.00 61.93           O  
ATOM     17  OE2 GLU A   2      25.158   7.927 -32.594  1.00 61.93           O  
ATOM     18  N   THR A   3      25.799   2.364 -33.262  1.00 72.29           N  
ATOM     19  CA  THR A   3      25.074   1.092 -33.472  1.00 72.29           C  
ATOM     20  C   THR A   3      25.700  -0.102 -32.746  1.00 72.29           C  
ATOM     21  CB  THR A   3      24.976   0.759 -34.973  1.00 72.29           C  
ATOM     22  O   THR A   3      25.026  -0.811 -32.007  1.00 72.29           O  
ATOM     23  CG2 THR A   3      23.735   1.384 -35.600  1.00 72.29           C  
ATOM     24  OG1 THR A   3      26.094   1.253 -35.708  1.00 72.29           O  
ATOM     25  N   ARG A   4      27.024  -0.284 -32.850  1.00 85.67           N  
ATOM     26  CA  ARG A   4      27.721  -1.381 -32.150  1.00 85.67           C  
ATOM     27  C   ARG A   4      27.683  -1.232 -30.627  1.00 85.67           C  
ATOM     28  CB  ARG A   4      29.178  -1.503 -32.614  1.00 85.67           C  
ATOM     29  O   ARG A   4      27.781  -2.228 -29.918  1.00 85.67           O  
ATOM     30  CG  ARG A   4      29.329  -1.955 -34.070  1.00 85.67           C  
ATOM     31  CD  ARG A   4      30.815  -2.206 -34.362  1.00 85.67           C  
ATOM     32  NE  ARG A   4      31.037  -2.612 -35.759  1.00 85.67           N  
ATOM     33  NH1 ARG A   4      33.333  -2.754 -35.686  1.00 85.67           N  
ATOM     34  NH2 ARG A   4      32.259  -3.213 -37.585  1.00 85.67           N  
ATOM     35  CZ  ARG A   4      32.204  -2.855 -36.334  1.00 85.67           C  
ATOM     36  N   ARG A   5      27.641   0.002 -30.108  1.00 85.86           N  
ATOM     37  CA  ARG A   5      27.511   0.247 -28.664  1.00 85.86           C  
ATOM     38  C   ARG A   5      26.108  -0.124 -28.201  1.00 85.86           C  
ATOM     39  CB  ARG A   5      27.868   1.705 -28.318  1.00 85.86           C  
ATOM     40  O   ARG A   5      25.983  -0.836 -27.214  1.00 85.86           O  
ATOM     41  CG  ARG A   5      27.591   2.022 -26.838  1.00 85.86           C  
ATOM     42  CD  ARG A   5      27.912   3.477 -26.486  1.00 85.86           C  
ATOM     43  NE  ARG A   5      27.483   3.787 -25.107  1.00 85.86           N  
ATOM     44  NH1 ARG A   5      25.331   4.538 -25.517  1.00 85.86           N  
ATOM     45  NH2 ARG A   5      26.094   4.390 -23.431  1.00 85.86           N  
ATOM     46  CZ  ARG A   5      26.304   4.233 -24.703  1.00 85.86           C  
ATOM     47  N   GLU A   6      25.080   0.339 -28.902  1.00 85.65           N  
ATOM     48  CA  GLU A   6      23.681   0.053 -28.569  1.00 85.65           C  
ATOM     49  C   GLU A   6      23.389  -1.451 -28.577  1.00 85.65           C  
ATOM     50  CB  GLU A   6      22.766   0.782 -29.556  1.00 85.65           C  
ATOM     51  O   GLU A   6      22.781  -1.952 -27.635  1.00 85.65           O  
ATOM     52  CG  GLU A   6      22.825   2.302 -29.344  1.00 85.65           C  
ATOM     53  CD  GLU A   6      22.011   3.075 -30.388  1.00 85.65           C  
ATOM     54  OE1 GLU A   6      21.662   4.229 -30.066  1.00 85.65           O  
ATOM     55  OE2 GLU A   6      21.787   2.527 -31.491  1.00 85.65           O  
ATOM     56  N   GLU A   7      23.920  -2.191 -29.554  1.00 89.95           N  
ATOM     57  CA  GLU A   7      23.845  -3.658 -29.603  1.00 89.95           C  
ATOM     58  C   GLU A   7      24.473  -4.320 -28.367  1.00 89.95           C  
ATOM     59  CB  GLU A   7      24.575  -4.159 -30.856  1.00 89.95           C  
ATOM     60  O   GLU A   7      23.874  -5.217 -27.771  1.00 89.95           O  
ATOM     61  CG  GLU A   7      23.799  -3.901 -32.158  1.00 89.95           C  
ATOM     62  CD  GLU A   7      24.659  -4.115 -33.418  1.00 89.95           C  
ATOM     63  OE1 GLU A   7      24.106  -3.960 -34.529  1.00 89.95           O  
ATOM     64  OE2 GLU A   7      25.882  -4.374 -33.288  1.00 89.95           O  
ATOM     65  N   ARG A   8      25.662  -3.864 -27.942  1.00 92.45           N  
ATOM     66  CA  ARG A   8      26.324  -4.378 -26.731  1.00 92.45           C  
ATOM     67  C   ARG A   8      25.521  -4.060 -25.473  1.00 92.45           C  
ATOM     68  CB  ARG A   8      27.761  -3.846 -26.615  1.00 92.45           C  
ATOM     69  O   ARG A   8      25.317  -4.948 -24.653  1.00 92.45           O  
ATOM     70  CG  ARG A   8      28.710  -4.547 -27.600  1.00 92.45           C  
ATOM     71  CD  ARG A   8      30.189  -4.255 -27.308  1.00 92.45           C  
ATOM     72  NE  ARG A   8      30.505  -2.817 -27.286  1.00 92.45           N  
ATOM     73  NH1 ARG A   8      30.719  -2.466 -29.525  1.00 92.45           N  
ATOM     74  NH2 ARG A   8      30.970  -0.755 -28.108  1.00 92.45           N  
ATOM     75  CZ  ARG A   8      30.734  -2.020 -28.304  1.00 92.45           C  
ATOM     76  N   ILE A   9      25.022  -2.830 -25.334  1.00 89.90           N  
ATOM     77  CA  ILE A   9      24.161  -2.441 -24.206  1.00 89.90           C  
ATOM     78  C   ILE A   9      22.873  -3.278 -24.188  1.00 89.90           C  
ATOM     79  CB  ILE A   9      23.872  -0.921 -24.242  1.00 89.90           C  
ATOM     80  O   ILE A   9      22.463  -3.738 -23.125  1.00 89.90           O  
ATOM     81  CG1 ILE A   9      25.139  -0.055 -24.031  1.00 89.90           C  
ATOM     82  CG2 ILE A   9      22.799  -0.518 -23.213  1.00 89.90           C  
ATOM     83  CD1 ILE A   9      25.855  -0.215 -22.683  1.00 89.90           C  
ATOM     84  N   GLY A  10      22.265  -3.538 -25.349  1.00 88.44           N  
ATOM     85  CA  GLY A  10      21.085  -4.396 -25.477  1.00 88.44           C  
ATOM     86  C   GLY A  10      21.331  -5.832 -25.006  1.00 88.44           C  
ATOM     87  O   GLY A  10      20.512  -6.384 -24.271  1.00 88.44           O  
ATOM     88  N   GLN A  11      22.479  -6.415 -25.357  1.00 90.98           N  
ATOM     89  CA  GLN A  11      22.872  -7.753 -24.898  1.00 90.98           C  
ATOM     90  C   GLN A  11      23.153  -7.798 -23.390  1.00 90.98           C  
ATOM     91  CB  GLN A  11      24.098  -8.222 -25.686  1.00 90.98           C  
ATOM     92  O   GLN A  11      22.688  -8.714 -22.714  1.00 90.98           O  
ATOM     93  CG  GLN A  11      23.748  -8.627 -27.121  1.00 90.98           C  
ATOM     94  CD  GLN A  11      24.984  -9.102 -27.872  1.00 90.98           C  
ATOM     95  NE2 GLN A  11      25.324  -8.500 -28.991  1.00 90.98           N  
ATOM     96  OE1 GLN A  11      25.677 -10.016 -27.467  1.00 90.98           O  
ATOM     97  N   LEU A  12      23.830  -6.784 -22.832  1.00 92.01           N  
ATOM     98  CA  LEU A  12      24.024  -6.680 -21.379  1.00 92.01           C  
ATOM     99  C   LEU A  12      22.685  -6.617 -20.643  1.00 92.01           C  
ATOM    100  CB  LEU A  12      24.860  -5.439 -21.019  1.00 92.01           C  
ATOM    101  O   LEU A  12      22.502  -7.301 -19.643  1.00 92.01           O  
ATOM    102  CG  LEU A  12      26.313  -5.491 -21.500  1.00 92.01           C  
ATOM    103  CD1 LEU A  12      27.016  -4.167 -21.196  1.00 92.01           C  
ATOM    104  CD2 LEU A  12      27.111  -6.616 -20.850  1.00 92.01           C  
ATOM    105  N   LEU A  13      21.728  -5.838 -21.152  1.00 87.98           N  
ATOM    106  CA  LEU A  13      20.381  -5.767 -20.586  1.00 87.98           C  
ATOM    107  C   LEU A  13      19.645  -7.106 -20.653  1.00 87.98           C  
ATOM    108  CB  LEU A  13      19.569  -4.705 -21.341  1.00 87.98           C  
ATOM    109  O   LEU A  13      18.903  -7.435 -19.732  1.00 87.98           O  
ATOM    110  CG  LEU A  13      19.941  -3.257 -21.001  1.00 87.98           C  
ATOM    111  CD1 LEU A  13      19.216  -2.338 -21.985  1.00 87.98           C  
ATOM    112  CD2 LEU A  13      19.513  -2.924 -19.572  1.00 87.98           C  
ATOM    113  N   GLN A  14      19.813  -7.870 -21.733  1.00 86.30           N  
ATOM    114  CA  GLN A  14      19.196  -9.188 -21.858  1.00 86.30           C  
ATOM    115  C   GLN A  14      19.758 -10.175 -20.831  1.00 86.30           C  
ATOM    116  CB  GLN A  14      19.376  -9.696 -23.291  1.00 86.30           C  
ATOM    117  O   GLN A  14      18.989 -10.944 -20.255  1.00 86.30           O  
ATOM    118  CG  GLN A  14      18.589 -10.992 -23.530  1.00 86.30           C  
ATOM    119  CD  GLN A  14      18.639 -11.451 -24.982  1.00 86.30           C  
ATOM    120  NE2 GLN A  14      17.811 -12.397 -25.368  1.00 86.30           N  
ATOM    121  OE1 GLN A  14      19.388 -10.969 -25.810  1.00 86.30           O  
ATOM    122  N   GLU A  15      21.061 -10.120 -20.567  1.00 86.61           N  
ATOM    123  CA  GLU A  15      21.692 -10.982 -19.570  1.00 86.61           C  
ATOM    124  C   GLU A  15      21.353 -10.544 -18.141  1.00 86.61           C  
ATOM    125  CB  GLU A  15      23.204 -11.035 -19.838  1.00 86.61           C  
ATOM    126  O   GLU A  15      21.022 -11.373 -17.298  1.00 86.61           O  
ATOM    127  CG  GLU A  15      23.877 -12.245 -19.175  1.00 86.61           C  
ATOM    128  CD  GLU A  15      23.322 -13.610 -19.647  1.00 86.61           C  
ATOM    129  OE1 GLU A  15      23.602 -14.615 -18.965  1.00 86.61           O  
ATOM    130  OE2 GLU A  15      22.585 -13.676 -20.665  1.00 86.61           O  
ATOM    131  N   LEU A  16      21.287  -9.235 -17.886  1.00 85.39           N  
ATOM    132  CA  LEU A  16      20.865  -8.696 -16.590  1.00 85.39           C  
ATOM    133  C   LEU A  16      19.406  -9.010 -16.237  1.00 85.39           C  
ATOM    134  CB  LEU A  16      21.113  -7.185 -16.547  1.00 85.39           C  
ATOM    135  O   LEU A  16      19.057  -9.048 -15.063  1.00 85.39           O  
ATOM    136  CG  LEU A  16      22.601  -6.821 -16.449  1.00 85.39           C  
ATOM    137  CD1 LEU A  16      22.738  -5.316 -16.646  1.00 85.39           C  
ATOM    138  CD2 LEU A  16      23.215  -7.188 -15.101  1.00 85.39           C  
ATOM    139  N   LYS A  17      18.548  -9.278 -17.231  1.00 78.92           N  
ATOM    140  CA  LYS A  17      17.192  -9.800 -16.986  1.00 78.92           C  
ATOM    141  C   LYS A  17      17.192 -11.237 -16.457  1.00 78.92           C  
ATOM    142  CB  LYS A  17      16.353  -9.736 -18.269  1.00 78.92           C  
ATOM    143  O   LYS A  17      16.180 -11.666 -15.912  1.00 78.92           O  
ATOM    144  CG  LYS A  17      15.892  -8.319 -18.618  1.00 78.92           C  
ATOM    145  CD  LYS A  17      15.200  -8.337 -19.985  1.00 78.92           C  
ATOM    146  CE  LYS A  17      14.814  -6.919 -20.400  1.00 78.92           C  
ATOM    147  NZ  LYS A  17      14.045  -6.926 -21.668  1.00 78.92           N  
ATOM    148  N   ARG A  18      18.272 -11.996 -16.673  1.00 78.64           N  
ATOM    149  CA  ARG A  18      18.417 -13.398 -16.243  1.00 78.64           C  
ATOM    150  C   ARG A  18      19.205 -13.520 -14.945  1.00 78.64           C  
ATOM    151  CB  ARG A  18      19.115 -14.208 -17.341  1.00 78.64           C  
ATOM    152  O   ARG A  18      18.863 -14.340 -14.101  1.00 78.64           O  
ATOM    153  CG  ARG A  18      18.291 -14.305 -18.626  1.00 78.64           C  
ATOM    154  CD  ARG A  18      19.125 -15.043 -19.669  1.00 78.64           C  
ATOM    155  NE  ARG A  18      18.333 -15.372 -20.866  1.00 78.64           N  
ATOM    156  NH1 ARG A  18      20.120 -16.085 -22.105  1.00 78.64           N  
ATOM    157  NH2 ARG A  18      18.050 -16.238 -22.950  1.00 78.64           N  
ATOM    158  CZ  ARG A  18      18.837 -15.895 -21.966  1.00 78.64           C  
ATOM    159  N   SER A  19      20.247 -12.710 -14.798  1.00 73.45           N  
ATOM    160  CA  SER A  19      21.100 -12.642 -13.617  1.00 73.45           C  
ATOM    161  C   SER A  19      21.181 -11.188 -13.165  1.00 73.45           C  
ATOM    162  CB  SER A  19      22.493 -13.203 -13.953  1.00 73.45           C  
ATOM    163  O   SER A  19      21.780 -10.383 -13.870  1.00 73.45           O  
ATOM    164  OG  SER A  19      23.100 -12.493 -15.015  1.00 73.45           O  
ATOM    165  N   ASP A  20      20.622 -10.845 -11.999  1.00 78.16           N  
ATOM    166  CA  ASP A  20      20.519  -9.465 -11.466  1.00 78.16           C  
ATOM    167  C   ASP A  20      21.812  -8.620 -11.560  1.00 78.16           C  
ATOM    168  CB  ASP A  20      20.140  -9.546  -9.975  1.00 78.16           C  
ATOM    169  O   ASP A  20      21.779  -7.388 -11.536  1.00 78.16           O  
ATOM    170  CG  ASP A  20      18.738 -10.093  -9.698  1.00 78.16           C  
ATOM    171  OD1 ASP A  20      17.822  -9.784 -10.488  1.00 78.16           O  
ATOM    172  OD2 ASP A  20      18.609 -10.811  -8.682  1.00 78.16           O  
ATOM    173  N   LYS A  21      22.970  -9.282 -11.649  1.00 85.84           N  
ATOM    174  CA  LYS A  21      24.293  -8.695 -11.867  1.00 85.84           C  
ATOM    175  C   LYS A  21      25.110  -9.554 -12.832  1.00 85.84           C  
ATOM    176  CB  LYS A  21      24.998  -8.522 -10.513  1.00 85.84           C  
ATOM    177  O   LYS A  21      24.996 -10.777 -12.815  1.00 85.84           O  
ATOM    178  CG  LYS A  21      25.265  -9.859  -9.800  1.00 85.84           C  
ATOM    179  CD  LYS A  21      25.850  -9.636  -8.406  1.00 85.84           C  
ATOM    180  CE  LYS A  21      26.062 -11.000  -7.746  1.00 85.84           C  
ATOM    181  NZ  LYS A  21      26.646 -10.859  -6.392  1.00 85.84           N  
ATOM    182  N   LEU A  22      26.008  -8.922 -13.582  1.00 90.59           N  
ATOM    183  CA  LEU A  22      26.947  -9.589 -14.485  1.00 90.59           C  
ATOM    184  C   LEU A  22      28.374  -9.136 -14.173  1.00 90.59           C  
ATOM    185  CB  LEU A  22      26.523  -9.274 -15.929  1.00 90.59           C  
ATOM    186  O   LEU A  22      28.644  -7.938 -14.132  1.00 90.59           O  
ATOM    187  CG  LEU A  22      27.367  -9.966 -17.012  1.00 90.59           C  
ATOM    188  CD1 LEU A  22      27.269 -11.489 -16.954  1.00 90.59           C  
ATOM    189  CD2 LEU A  22      26.880  -9.501 -18.384  1.00 90.59           C  
ATOM    190  N   HIS A  23      29.306 -10.058 -13.932  1.00 94.17           N  
ATOM    191  CA  HIS A  23      30.695  -9.669 -13.681  1.00 94.17           C  
ATOM    192  C   HIS A  23      31.314  -9.074 -14.955  1.00 94.17           C  
ATOM    193  CB  HIS A  23      31.491 -10.865 -13.154  1.00 94.17           C  
ATOM    194  O   HIS A  23      31.084  -9.570 -16.057  1.00 94.17           O  
ATOM    195  CG  HIS A  23      32.841 -10.479 -12.615  1.00 94.17           C  
ATOM    196  CD2 HIS A  23      33.130 -10.039 -11.354  1.00 94.17           C  
ATOM    197  ND1 HIS A  23      34.023 -10.505 -13.312  1.00 94.17           N  
ATOM    198  CE1 HIS A  23      34.998 -10.075 -12.493  1.00 94.17           C  
ATOM    199  NE2 HIS A  23      34.502  -9.783 -11.284  1.00 94.17           N  
ATOM    200  N   LEU A  24      32.129  -8.022 -14.828  1.00 93.84           N  
ATOM    201  CA  LEU A  24      32.691  -7.303 -15.978  1.00 93.84           C  
ATOM    202  C   LEU A  24      33.499  -8.216 -16.915  1.00 93.84           C  
ATOM    203  CB  LEU A  24      33.553  -6.149 -15.444  1.00 93.84           C  
ATOM    204  O   LEU A  24      33.442  -8.058 -18.133  1.00 93.84           O  
ATOM    205  CG  LEU A  24      34.181  -5.266 -16.533  1.00 93.84           C  
ATOM    206  CD1 LEU A  24      33.130  -4.545 -17.376  1.00 93.84           C  
ATOM    207  CD2 LEU A  24      35.068  -4.212 -15.883  1.00 93.84           C  
ATOM    208  N   LYS A  25      34.213  -9.192 -16.346  1.00 94.83           N  
ATOM    209  CA  LYS A  25      34.963 -10.205 -17.102  1.00 94.83           C  
ATOM    210  C   LYS A  25      34.047 -11.116 -17.930  1.00 94.83           C  
ATOM    211  CB  LYS A  25      35.827 -11.017 -16.129  1.00 94.83           C  
ATOM    212  O   LYS A  25      34.361 -11.411 -19.080  1.00 94.83           O  
ATOM    213  CG  LYS A  25      36.823 -11.921 -16.862  1.00 94.83           C  
ATOM    214  CD  LYS A  25      37.652 -12.710 -15.846  1.00 94.83           C  
ATOM    215  CE  LYS A  25      38.611 -13.643 -16.586  1.00 94.83           C  
ATOM    216  NZ  LYS A  25      39.387 -14.476 -15.637  1.00 94.83           N  
ATOM    217  N   ASP A  26      32.910 -11.515 -17.368  1.00 95.16           N  
ATOM    218  CA  ASP A  26      31.947 -12.392 -18.043  1.00 95.16           C  
ATOM    219  C   ASP A  26      31.219 -11.623 -19.146  1.00 95.16           C  
ATOM    220  CB  ASP A  26      30.949 -12.970 -17.029  1.00 95.16           C  
ATOM    221  O   ASP A  26      31.055 -12.121 -20.255  1.00 95.16           O  
ATOM    222  CG  ASP A  26      31.623 -13.766 -15.906  1.00 95.16           C  
ATOM    223  OD1 ASP A  26      32.747 -14.276 -16.124  1.00 95.16           O  
ATOM    224  OD2 ASP A  26      31.046 -13.776 -14.797  1.00 95.16           O  
ATOM    225  N   ALA A  27      30.888 -10.357 -18.885  1.00 95.30           N  
ATOM    226  CA  ALA A  27      30.354  -9.441 -19.883  1.00 95.30           C  
ATOM    227  C   ALA A  27      31.315  -9.233 -21.067  1.00 95.30           C  
ATOM    228  CB  ALA A  27      30.077  -8.117 -19.172  1.00 95.30           C  
ATOM    229  O   ALA A  27      30.893  -9.220 -22.222  1.00 95.30           O  
ATOM    230  N   ALA A  28      32.613  -9.079 -20.787  1.00 95.78           N  
ATOM    231  CA  ALA A  28      33.654  -8.941 -21.804  1.00 95.78           C  
ATOM    232  C   ALA A  28      33.751 -10.194 -22.685  1.00 95.78           C  
ATOM    233  CB  ALA A  28      34.967  -8.607 -21.084  1.00 95.78           C  
ATOM    234  O   ALA A  28      33.778 -10.083 -23.913  1.00 95.78           O  
ATOM    235  N   ALA A  29      33.729 -11.377 -22.064  1.00 95.12           N  
ATOM    236  CA  ALA A  29      33.723 -12.654 -22.767  1.00 95.12           C  
ATOM    237  C   ALA A  29      32.454 -12.846 -23.616  1.00 95.12           C  
ATOM    238  CB  ALA A  29      33.896 -13.773 -21.734  1.00 95.12           C  
ATOM    239  O   ALA A  29      32.561 -13.206 -24.786  1.00 95.12           O  
ATOM    240  N   LEU A  30      31.276 -12.543 -23.058  1.00 93.08           N  
ATOM    241  CA  LEU A  30      29.980 -12.647 -23.736  1.00 93.08           C  
ATOM    242  C   LEU A  30      29.922 -11.795 -25.011  1.00 93.08           C  
ATOM    243  CB  LEU A  30      28.885 -12.215 -22.737  1.00 93.08           C  
ATOM    244  O   LEU A  30      29.432 -12.245 -26.041  1.00 93.08           O  
ATOM    245  CG  LEU A  30      27.450 -12.230 -23.298  1.00 93.08           C  
ATOM    246  CD1 LEU A  30      26.988 -13.647 -23.635  1.00 93.08           C  
ATOM    247  CD2 LEU A  30      26.492 -11.630 -22.268  1.00 93.08           C  
ATOM    248  N   LEU A  31      30.433 -10.565 -24.942  1.00 94.17           N  
ATOM    249  CA  LEU A  31      30.365  -9.596 -26.038  1.00 94.17           C  
ATOM    250  C   LEU A  31      31.561  -9.657 -27.000  1.00 94.17           C  
ATOM    251  CB  LEU A  31      30.237  -8.197 -25.425  1.00 94.17           C  
ATOM    252  O   LEU A  31      31.578  -8.922 -27.989  1.00 94.17           O  
ATOM    253  CG  LEU A  31      28.957  -7.946 -24.615  1.00 94.17           C  
ATOM    254  CD1 LEU A  31      29.050  -6.529 -24.053  1.00 94.17           C  
ATOM    255  CD2 LEU A  31      27.688  -8.061 -25.452  1.00 94.17           C  
ATOM    256  N   GLY A  32      32.585 -10.461 -26.700  1.00 93.86           N  
ATOM    257  CA  GLY A  32      33.816 -10.530 -27.491  1.00 93.86           C  
ATOM    258  C   GLY A  32      34.606  -9.214 -27.522  1.00 93.86           C  
ATOM    259  O   GLY A  32      35.201  -8.874 -28.545  1.00 93.86           O  
ATOM    260  N   VAL A  33      34.603  -8.442 -26.428  1.00 95.86           N  
ATOM    261  CA  VAL A  33      35.324  -7.158 -26.317  1.00 95.86           C  
ATOM    262  C   VAL A  33      36.155  -7.087 -25.037  1.00 95.86           C  
ATOM    263  CB  VAL A  33      34.385  -5.938 -26.419  1.00 95.86           C  
ATOM    264  O   VAL A  33      35.988  -7.887 -24.127  1.00 95.86           O  
ATOM    265  CG1 VAL A  33      33.637  -5.881 -27.754  1.00 95.86           C  
ATOM    266  CG2 VAL A  33      33.376  -5.853 -25.271  1.00 95.86           C  
ATOM    267  N   SER A  34      37.056  -6.107 -24.931  1.00 95.32           N  
ATOM    268  CA  SER A  34      37.816  -5.889 -23.694  1.00 95.32           C  
ATOM    269  C   SER A  34      36.954  -5.281 -22.580  1.00 95.32           C  
ATOM    270  CB  SER A  34      39.051  -5.023 -23.965  1.00 95.32           C  
ATOM    271  O   SER A  34      36.041  -4.496 -22.847  1.00 95.32           O  
ATOM    272  OG  SER A  34      38.704  -3.701 -24.358  1.00 95.32           O  
ATOM    273  N   GLU A  35      37.315  -5.534 -21.317  1.00 94.97           N  
ATOM    274  CA  GLU A  35      36.697  -4.868 -20.157  1.00 94.97           C  
ATOM    275  C   GLU A  35      36.744  -3.333 -20.276  1.00 94.97           C  
ATOM    276  CB  GLU A  35      37.431  -5.268 -18.870  1.00 94.97           C  
ATOM    277  O   GLU A  35      35.796  -2.641 -19.910  1.00 94.97           O  
ATOM    278  CG  GLU A  35      37.300  -6.756 -18.513  1.00 94.97           C  
ATOM    279  CD  GLU A  35      37.904  -7.075 -17.134  1.00 94.97           C  
ATOM    280  OE1 GLU A  35      38.398  -8.213 -16.976  1.00 94.97           O  
ATOM    281  OE2 GLU A  35      37.863  -6.179 -16.254  1.00 94.97           O  
ATOM    282  N   MET A  36      37.823  -2.788 -20.853  1.00 93.55           N  
ATOM    283  CA  MET A  36      37.963  -1.354 -21.135  1.00 93.55           C  
ATOM    284  C   MET A  36      36.940  -0.838 -22.154  1.00 93.55           C  
ATOM    285  CB  MET A  36      39.386  -1.053 -21.635  1.00 93.55           C  
ATOM    286  O   MET A  36      36.483   0.299 -22.037  1.00 93.55           O  
ATOM    287  CG  MET A  36      40.401  -1.000 -20.489  1.00 93.55           C  
ATOM    288  SD  MET A  36      40.081   0.283 -19.241  1.00 93.55           S  
ATOM    289  CE  MET A  36      40.376   1.792 -20.206  1.00 93.55           C  
ATOM    290  N   THR A  37      36.550  -1.660 -23.133  1.00 92.71           N  
ATOM    291  CA  THR A  37      35.506  -1.300 -24.103  1.00 92.71           C  
ATOM    292  C   THR A  37      34.159  -1.166 -23.408  1.00 92.71           C  
ATOM    293  CB  THR A  37      35.410  -2.326 -25.240  1.00 92.71           C  
ATOM    294  O   THR A  37      33.478  -0.164 -23.608  1.00 92.71           O  
ATOM    295  CG2 THR A  37      34.372  -1.940 -26.296  1.00 92.71           C  
ATOM    296  OG1 THR A  37      36.657  -2.403 -25.895  1.00 92.71           O  
ATOM    297  N   ILE A  38      33.824  -2.113 -22.528  1.00 92.96           N  
ATOM    298  CA  ILE A  38      32.595  -2.054 -21.732  1.00 92.96           C  
ATOM    299  C   ILE A  38      32.620  -0.846 -20.796  1.00 92.96           C  
ATOM    300  CB  ILE A  38      32.377  -3.366 -20.957  1.00 92.96           C  
ATOM    301  O   ILE A  38      31.673  -0.070 -20.791  1.00 92.96           O  
ATOM    302  CG1 ILE A  38      32.217  -4.526 -21.958  1.00 92.96           C  
ATOM    303  CG2 ILE A  38      31.145  -3.238 -20.046  1.00 92.96           C  
ATOM    304  CD1 ILE A  38      32.007  -5.890 -21.308  1.00 92.96           C  
ATOM    305  N   ARG A  39      33.718  -0.614 -20.061  1.00 90.78           N  
ATOM    306  CA  ARG A  39      33.865   0.575 -19.199  1.00 90.78           C  
ATOM    307  C   ARG A  39      33.601   1.869 -19.968  1.00 90.78           C  
ATOM    308  CB  ARG A  39      35.266   0.616 -18.571  1.00 90.78           C  
ATOM    309  O   ARG A  39      32.885   2.728 -19.471  1.00 90.78           O  
ATOM    310  CG  ARG A  39      35.425  -0.412 -17.447  1.00 90.78           C  
ATOM    311  CD  ARG A  39      36.877  -0.459 -16.956  1.00 90.78           C  
ATOM    312  NE  ARG A  39      37.079  -1.531 -15.964  1.00 90.78           N  
ATOM    313  NH1 ARG A  39      36.475  -0.391 -14.060  1.00 90.78           N  
ATOM    314  NH2 ARG A  39      37.101  -2.535 -13.930  1.00 90.78           N  
ATOM    315  CZ  ARG A  39      36.883  -1.477 -14.659  1.00 90.78           C  
ATOM    316  N   ARG A  40      34.129   1.992 -21.191  1.00 87.45           N  
ATOM    317  CA  ARG A  40      33.867   3.142 -22.067  1.00 87.45           C  
ATOM    318  C   ARG A  40      32.401   3.224 -22.499  1.00 87.45           C  
ATOM    319  CB  ARG A  40      34.811   3.076 -23.273  1.00 87.45           C  
ATOM    320  O   ARG A  40      31.844   4.315 -22.499  1.00 87.45           O  
ATOM    321  CG  ARG A  40      34.684   4.319 -24.171  1.00 87.45           C  
ATOM    322  CD  ARG A  40      35.605   4.220 -25.389  1.00 87.45           C  
ATOM    323  NE  ARG A  40      35.214   3.097 -26.262  1.00 87.45           N  
ATOM    324  NH1 ARG A  40      37.148   2.969 -27.492  1.00 87.45           N  
ATOM    325  NH2 ARG A  40      35.511   1.482 -27.824  1.00 87.45           N  
ATOM    326  CZ  ARG A  40      35.958   2.526 -27.188  1.00 87.45           C  
ATOM    327  N   ASP A  41      31.780   2.101 -22.853  1.00 88.81           N  
ATOM    328  CA  ASP A  41      30.369   2.071 -23.253  1.00 88.81           C  
ATOM    329  C   ASP A  41      29.435   2.505 -22.110  1.00 88.81           C  
ATOM    330  CB  ASP A  41      29.970   0.671 -23.742  1.00 88.81           C  
ATOM    331  O   ASP A  41      28.462   3.222 -22.368  1.00 88.81           O  
ATOM    332  CG  ASP A  41      30.625   0.250 -25.058  1.00 88.81           C  
ATOM    333  OD1 ASP A  41      31.016   1.099 -25.895  1.00 88.81           O  
ATOM    334  OD2 ASP A  41      30.661  -0.965 -25.334  1.00 88.81           O  
ATOM    335  N   LEU A  42      29.757   2.105 -20.873  1.00 87.14           N  
ATOM    336  CA  LEU A  42      29.012   2.425 -19.650  1.00 87.14           C  
ATOM    337  C   LEU A  42      29.254   3.854 -19.133  1.00 87.14           C  
ATOM    338  CB  LEU A  42      29.371   1.405 -18.547  1.00 87.14           C  
ATOM    339  O   LEU A  42      28.401   4.389 -18.441  1.00 87.14           O  
ATOM    340  CG  LEU A  42      29.031  -0.072 -18.829  1.00 87.14           C  
ATOM    341  CD1 LEU A  42      29.389  -0.931 -17.616  1.00 87.14           C  
ATOM    342  CD2 LEU A  42      27.560  -0.291 -19.126  1.00 87.14           C  
ATOM    343  N   ASN A  43      30.381   4.495 -19.464  1.00 81.27           N  
ATOM    344  CA  ASN A  43      30.703   5.844 -18.965  1.00 81.27           C  
ATOM    345  C   ASN A  43      29.912   6.970 -19.669  1.00 81.27           C  
ATOM    346  CB  ASN A  43      32.224   6.057 -19.072  1.00 81.27           C  
ATOM    347  O   ASN A  43      29.927   8.126 -19.244  1.00 81.27           O  
ATOM    348  CG  ASN A  43      32.771   7.015 -18.028  1.00 81.27           C  
ATOM    349  ND2 ASN A  43      33.905   7.621 -18.286  1.00 81.27           N  
ATOM    350  OD1 ASN A  43      32.249   7.182 -16.943  1.00 81.27           O  
ATOM    351  N   ASN A  44      29.220   6.650 -20.764  1.00 67.58           N  
ATOM    352  CA  ASN A  44      28.309   7.583 -21.419  1.00 67.58           C  
ATOM    353  C   ASN A  44      26.992   7.647 -20.631  1.00 67.58           C  
ATOM    354  CB  ASN A  44      28.104   7.151 -22.880  1.00 67.58           C  
ATOM    355  O   ASN A  44      26.355   6.615 -20.433  1.00 67.58           O  
ATOM    356  CG  ASN A  44      29.244   7.547 -23.800  1.00 67.58           C  
ATOM    357  ND2 ASN A  44      29.238   7.061 -25.019  1.00 67.58           N  
ATOM    358  OD1 ASN A  44      30.132   8.313 -23.475  1.00 67.58           O  
ATOM    359  N   HIS A  45      26.560   8.860 -20.265  1.00 55.95           N  
ATOM    360  CA  HIS A  45      25.421   9.184 -19.377  1.00 55.95           C  
ATOM    361  C   HIS A  45      24.023   8.733 -19.875  1.00 55.95           C  
ATOM    362  CB  HIS A  45      25.437  10.707 -19.123  1.00 55.95           C  
ATOM    363  O   HIS A  45      23.002   9.217 -19.400  1.00 55.95           O  
ATOM    364  CG  HIS A  45      26.523  11.216 -18.205  1.00 55.95           C  
ATOM    365  CD2 HIS A  45      26.341  12.139 -17.209  1.00 55.95           C  
ATOM    366  ND1 HIS A  45      27.861  10.870 -18.192  1.00 55.95           N  
ATOM    367  CE1 HIS A  45      28.457  11.576 -17.217  1.00 55.95           C  
ATOM    368  NE2 HIS A  45      27.573  12.367 -16.594  1.00 55.95           N  
ATOM    369  N   SER A  46      23.951   7.840 -20.863  1.00 62.15           N  
ATOM    370  CA  SER A  46      22.714   7.317 -21.453  1.00 62.15           C  
ATOM    371  C   SER A  46      22.546   5.801 -21.305  1.00 62.15           C  
ATOM    372  CB  SER A  46      22.640   7.729 -22.926  1.00 62.15           C  
ATOM    373  O   SER A  46      21.577   5.243 -21.819  1.00 62.15           O  
ATOM    374  OG  SER A  46      23.715   7.191 -23.694  1.00 62.15           O  
ATOM    375  N   ALA A  47      23.488   5.102 -20.664  1.00 66.06           N  
ATOM    376  CA  ALA A  47      23.411   3.653 -20.499  1.00 66.06           C  
ATOM    377  C   ALA A  47      22.525   3.291 -19.286  1.00 66.06           C  
ATOM    378  CB  ALA A  47      24.833   3.075 -20.392  1.00 66.06           C  
ATOM    379  O   ALA A  47      22.859   3.685 -18.180  1.00 66.06           O  
ATOM    380  N   PRO A  48      21.463   2.473 -19.433  1.00 77.32           N  
ATOM    381  CA  PRO A  48      20.611   2.019 -18.320  1.00 77.32           C  
ATOM    382  C   PRO A  48      21.295   0.970 -17.419  1.00 77.32           C  
ATOM    383  CB  PRO A  48      19.349   1.480 -19.003  1.00 77.32           C  
ATOM    384  O   PRO A  48      20.633   0.122 -16.823  1.00 77.32           O  
ATOM    385  CG  PRO A  48      19.908   0.921 -20.308  1.00 77.32           C  
ATOM    386  CD  PRO A  48      20.984   1.925 -20.689  1.00 77.32           C  
ATOM    387  N   VAL A  49      22.623   0.983 -17.358  1.00 84.54           N  
ATOM    388  CA  VAL A  49      23.491   0.022 -16.679  1.00 84.54           C  
ATOM    389  C   VAL A  49      24.684   0.762 -16.077  1.00 84.54           C  
ATOM    390  CB  VAL A  49      23.963  -1.101 -17.623  1.00 84.54           C  
ATOM    391  O   VAL A  49      25.274   1.614 -16.734  1.00 84.54           O  
ATOM    392  CG1 VAL A  49      22.876  -2.160 -17.808  1.00 84.54           C  
ATOM    393  CG2 VAL A  49      24.329  -0.620 -19.032  1.00 84.54           C  
ATOM    394  N   VAL A  50      25.069   0.415 -14.849  1.00 86.17           N  
ATOM    395  CA  VAL A  50      26.227   0.989 -14.140  1.00 86.17           C  
ATOM    396  C   VAL A  50      27.223  -0.089 -13.747  1.00 86.17           C  
ATOM    397  CB  VAL A  50      25.836   1.817 -12.900  1.00 86.17           C  
ATOM    398  O   VAL A  50      26.867  -1.250 -13.549  1.00 86.17           O  
ATOM    399  CG1 VAL A  50      25.100   3.084 -13.313  1.00 86.17           C  
ATOM    400  CG2 VAL A  50      25.014   1.026 -11.878  1.00 86.17           C  
ATOM    401  N   LEU A  51      28.486   0.310 -13.604  1.00 86.86           N  
ATOM    402  CA  LEU A  51      29.549  -0.545 -13.090  1.00 86.86           C  
ATOM    403  C   LEU A  51      29.763  -0.285 -11.592  1.00 86.86           C  
ATOM    404  CB  LEU A  51      30.819  -0.295 -13.915  1.00 86.86           C  
ATOM    405  O   LEU A  51      30.180   0.804 -11.204  1.00 86.86           O  
ATOM    406  CG  LEU A  51      31.970  -1.246 -13.555  1.00 86.86           C  
ATOM    407  CD1 LEU A  51      31.706  -2.681 -14.007  1.00 86.86           C  
ATOM    408  CD2 LEU A  51      33.237  -0.784 -14.262  1.00 86.86           C  
ATOM    409  N   LEU A  52      29.542  -1.302 -10.762  1.00 81.39           N  
ATOM    410  CA  LEU A  52      29.636  -1.250  -9.303  1.00 81.39           C  
ATOM    411  C   LEU A  52      30.547  -2.380  -8.807  1.00 81.39           C  
ATOM    412  CB  LEU A  52      28.201  -1.325  -8.729  1.00 81.39           C  
ATOM    413  O   LEU A  52      30.233  -3.558  -8.955  1.00 81.39           O  
ATOM    414  CG  LEU A  52      27.849  -0.154  -7.791  1.00 81.39           C  
ATOM    415  CD1 LEU A  52      26.406   0.292  -8.013  1.00 81.39           C  
ATOM    416  CD2 LEU A  52      28.021  -0.547  -6.323  1.00 81.39           C  
ATOM    417  N   GLY A  53      31.719  -2.037  -8.263  1.00 83.21           N  
ATOM    418  CA  GLY A  53      32.646  -3.024  -7.687  1.00 83.21           C  
ATOM    419  C   GLY A  53      33.106  -4.131  -8.652  1.00 83.21           C  
ATOM    420  O   GLY A  53      33.383  -5.240  -8.211  1.00 83.21           O  
ATOM    421  N   GLY A  54      33.148  -3.859  -9.963  1.00 87.24           N  
ATOM    422  CA  GLY A  54      33.489  -4.854 -10.992  1.00 87.24           C  
ATOM    423  C   GLY A  54      32.297  -5.635 -11.558  1.00 87.24           C  
ATOM    424  O   GLY A  54      32.489  -6.443 -12.462  1.00 87.24           O  
ATOM    425  N   TYR A  55      31.076  -5.366 -11.096  1.00 91.41           N  
ATOM    426  CA  TYR A  55      29.843  -5.922 -11.650  1.00 91.41           C  
ATOM    427  C   TYR A  55      29.064  -4.864 -12.418  1.00 91.41           C  
ATOM    428  CB  TYR A  55      28.974  -6.514 -10.539  1.00 91.41           C  
ATOM    429  O   TYR A  55      28.939  -3.724 -11.979  1.00 91.41           O  
ATOM    430  CG  TYR A  55      29.555  -7.769  -9.925  1.00 91.41           C  
ATOM    431  CD1 TYR A  55      29.142  -9.031 -10.393  1.00 91.41           C  
ATOM    432  CD2 TYR A  55      30.523  -7.673  -8.907  1.00 91.41           C  
ATOM    433  CE1 TYR A  55      29.685 -10.200  -9.829  1.00 91.41           C  
ATOM    434  CE2 TYR A  55      31.079  -8.839  -8.351  1.00 91.41           C  
ATOM    435  OH  TYR A  55      31.190 -11.235  -8.285  1.00 91.41           O  
ATOM    436  CZ  TYR A  55      30.651 -10.105  -8.806  1.00 91.41           C  
ATOM    437  N   ILE A  56      28.524  -5.252 -13.563  1.00 91.23           N  
ATOM    438  CA  ILE A  56      27.520  -4.495 -14.292  1.00 91.23           C  
ATOM    439  C   ILE A  56      26.176  -4.825 -13.651  1.00 91.23           C  
ATOM    440  CB  ILE A  56      27.538  -4.836 -15.794  1.00 91.23           C  
ATOM    441  O   ILE A  56      25.844  -5.995 -13.462  1.00 91.23           O  
ATOM    442  CG1 ILE A  56      28.979  -4.790 -16.352  1.00 91.23           C  
ATOM    443  CG2 ILE A  56      26.622  -3.864 -16.562  1.00 91.23           C  
ATOM    444  CD1 ILE A  56      29.060  -5.225 -17.810  1.00 91.23           C  
ATOM    445  N   VAL A  57      25.422  -3.793 -13.307  1.00 86.85           N  
ATOM    446  CA  VAL A  57      24.046  -3.885 -12.815  1.00 86.85           C  
ATOM    447  C   VAL A  57      23.193  -2.899 -13.596  1.00 86.85           C  
ATOM    448  CB  VAL A  57      23.959  -3.643 -11.293  1.00 86.85           C  
ATOM    449  O   VAL A  57      23.731  -2.002 -14.248  1.00 86.85           O  
ATOM    450  CG1 VAL A  57      24.719  -4.728 -10.522  1.00 86.85           C  
ATOM    451  CG2 VAL A  57      24.497  -2.278 -10.853  1.00 86.85           C  
ATOM    452  N   LEU A  58      21.869  -3.040 -13.550  1.00 81.77           N  
ATOM    453  CA  LEU A  58      20.994  -1.986 -14.057  1.00 81.77           C  
ATOM    454  C   LEU A  58      21.320  -0.675 -13.337  1.00 81.77           C  
ATOM    455  CB  LEU A  58      19.519  -2.379 -13.876  1.00 81.77           C  
ATOM    456  O   LEU A  58      21.482  -0.656 -12.116  1.00 81.77           O  
ATOM    457  CG  LEU A  58      19.069  -3.523 -14.803  1.00 81.77           C  
ATOM    458  CD1 LEU A  58      17.665  -3.985 -14.416  1.00 81.77           C  
ATOM    459  CD2 LEU A  58      19.027  -3.085 -16.267  1.00 81.77           C  
ATOM    460  N   GLU A  59      21.432   0.415 -14.094  1.00 71.48           N  
ATOM    461  CA  GLU A  59      21.506   1.745 -13.510  1.00 71.48           C  
ATOM    462  C   GLU A  59      20.237   1.912 -12.679  1.00 71.48           C  
ATOM    463  CB  GLU A  59      21.628   2.840 -14.583  1.00 71.48           C  
ATOM    464  O   GLU A  59      19.136   1.778 -13.235  1.00 71.48           O  
ATOM    465  CG  GLU A  59      21.809   4.228 -13.947  1.00 71.48           C  
ATOM    466  CD  GLU A  59      22.291   5.270 -14.964  1.00 71.48           C  
ATOM    467  OE1 GLU A  59      23.291   5.959 -14.659  1.00 71.48           O  
ATOM    468  OE2 GLU A  59      21.594   5.406 -15.995  1.00 71.48           O  
ATOM    469  N   PRO A  60      20.344   2.179 -11.366  1.00 55.57           N  
ATOM    470  CA  PRO A  60      19.192   2.596 -10.600  1.00 55.57           C  
ATOM    471  C   PRO A  60      18.806   3.944 -11.192  1.00 55.57           C  
ATOM    472  CB  PRO A  60      19.633   2.662  -9.129  1.00 55.57           C  
ATOM    473  O   PRO A  60      19.400   4.959 -10.838  1.00 55.57           O  
ATOM    474  CG  PRO A  60      21.115   2.280  -9.118  1.00 55.57           C  
ATOM    475  CD  PRO A  60      21.558   2.289 -10.576  1.00 55.57           C  
ATOM    476  N   ARG A  61      17.895   3.945 -12.178  1.00 50.27           N  
ATOM    477  CA  ARG A  61      17.457   5.153 -12.874  1.00 50.27           C  
ATOM    478  C   ARG A  61      17.064   6.161 -11.811  1.00 50.27           C  
ATOM    479  CB  ARG A  61      16.275   4.871 -13.812  1.00 50.27           C  
ATOM    480  O   ARG A  61      16.006   6.030 -11.184  1.00 50.27           O  
ATOM    481  CG  ARG A  61      16.687   4.218 -15.137  1.00 50.27           C  
ATOM    482  CD  ARG A  61      15.441   4.080 -16.020  1.00 50.27           C  
ATOM    483  NE  ARG A  61      15.760   3.672 -17.396  1.00 50.27           N  
ATOM    484  NH1 ARG A  61      13.588   3.318 -18.064  1.00 50.27           N  
ATOM    485  NH2 ARG A  61      15.252   3.107 -19.540  1.00 50.27           N  
ATOM    486  CZ  ARG A  61      14.868   3.369 -18.322  1.00 50.27           C  
ATOM    487  N   SER A  62      17.938   7.142 -11.606  1.00 41.04           N  
ATOM    488  CA  SER A  62      17.672   8.281 -10.752  1.00 41.04           C  
ATOM    489  C   SER A  62      16.377   8.895 -11.279  1.00 41.04           C  
ATOM    490  CB  SER A  62      18.858   9.249 -10.796  1.00 41.04           C  
ATOM    491  O   SER A  62      16.322   9.346 -12.420  1.00 41.04           O  
ATOM    492  OG  SER A  62      18.662  10.303  -9.875  1.00 41.04           O  
ATOM    493  N   ALA A  63      15.322   8.795 -10.465  1.00 43.01           N  
ATOM    494  CA  ALA A  63      13.975   9.349 -10.632  1.00 43.01           C  
ATOM    495  C   ALA A  63      12.780   8.456 -11.052  1.00 43.01           C  
ATOM    496  CB  ALA A  63      14.004  10.702 -11.370  1.00 43.01           C  
ATOM    497  O   ALA A  63      11.690   9.022 -11.115  1.00 43.01           O  
ATOM    498  N   SER A  64      12.836   7.122 -11.239  1.00 45.60           N  
ATOM    499  CA  SER A  64      11.542   6.407 -11.466  1.00 45.60           C  
ATOM    500  C   SER A  64      11.372   4.925 -11.120  1.00 45.60           C  
ATOM    501  CB  SER A  64      11.042   6.620 -12.903  1.00 45.60           C  
ATOM    502  O   SER A  64      10.225   4.535 -10.907  1.00 45.60           O  
ATOM    503  OG  SER A  64      12.035   6.252 -13.838  1.00 45.60           O  
ATOM    504  N   HIS A  65      12.409   4.091 -11.003  1.00 51.23           N  
ATOM    505  CA  HIS A  65      12.167   2.676 -10.676  1.00 51.23           C  
ATOM    506  C   HIS A  65      12.109   2.453  -9.161  1.00 51.23           C  
ATOM    507  CB  HIS A  65      13.134   1.750 -11.420  1.00 51.23           C  
ATOM    508  O   HIS A  65      13.119   2.488  -8.464  1.00 51.23           O  
ATOM    509  CG  HIS A  65      12.703   1.542 -12.854  1.00 51.23           C  
ATOM    510  CD2 HIS A  65      13.004   2.344 -13.917  1.00 51.23           C  
ATOM    511  ND1 HIS A  65      11.848   0.569 -13.321  1.00 51.23           N  
ATOM    512  CE1 HIS A  65      11.669   0.768 -14.639  1.00 51.23           C  
ATOM    513  NE2 HIS A  65      12.371   1.837 -15.060  1.00 51.23           N  
ATOM    514  N   TYR A  66      10.900   2.240  -8.645  1.00 50.86           N  
ATOM    515  CA  TYR A  66      10.679   1.720  -7.300  1.00 50.86           C  
ATOM    516  C   TYR A  66      11.038   0.238  -7.258  1.00 50.86           C  
ATOM    517  CB  TYR A  66       9.210   1.932  -6.933  1.00 50.86           C  
ATOM    518  O   TYR A  66      10.444  -0.555  -7.987  1.00 50.86           O  
ATOM    519  CG  TYR A  66       8.732   1.281  -5.646  1.00 50.86           C  
ATOM    520  CD1 TYR A  66       8.148  -0.001  -5.665  1.00 50.86           C  
ATOM    521  CD2 TYR A  66       8.800   1.993  -4.437  1.00 50.86           C  
ATOM    522  CE1 TYR A  66       7.621  -0.559  -4.483  1.00 50.86           C  
ATOM    523  CE2 TYR A  66       8.182   1.483  -3.282  1.00 50.86           C  
ATOM    524  OH  TYR A  66       7.106  -0.316  -2.142  1.00 50.86           O  
ATOM    525  CZ  TYR A  66       7.629   0.188  -3.290  1.00 50.86           C  
ATOM    526  N   LEU A  67      11.970  -0.125  -6.377  1.00 61.08           N  
ATOM    527  CA  LEU A  67      12.200  -1.505  -5.972  1.00 61.08           C  
ATOM    528  C   LEU A  67      11.725  -1.692  -4.534  1.00 61.08           C  
ATOM    529  CB  LEU A  67      13.682  -1.880  -6.139  1.00 61.08           C  
ATOM    530  O   LEU A  67      12.124  -0.957  -3.622  1.00 61.08           O  
ATOM    531  CG  LEU A  67      14.183  -1.903  -7.594  1.00 61.08           C  
ATOM    532  CD1 LEU A  67      15.679  -2.210  -7.611  1.00 61.08           C  
ATOM    533  CD2 LEU A  67      13.466  -2.961  -8.439  1.00 61.08           C  
ATOM    534  N   LEU A  68      10.883  -2.702  -4.325  1.00 66.96           N  
ATOM    535  CA  LEU A  68      10.401  -3.064  -2.994  1.00 66.96           C  
ATOM    536  C   LEU A  68      11.560  -3.413  -2.038  1.00 66.96           C  
ATOM    537  CB  LEU A  68       9.418  -4.237  -3.153  1.00 66.96           C  
ATOM    538  O   LEU A  68      11.502  -3.065  -0.858  1.00 66.96           O  
ATOM    539  CG  LEU A  68       8.678  -4.615  -1.858  1.00 66.96           C  
ATOM    540  CD1 LEU A  68       7.627  -3.574  -1.473  1.00 66.96           C  
ATOM    541  CD2 LEU A  68       7.952  -5.940  -2.043  1.00 66.96           C  
ATOM    542  N   SER A  69      12.624  -4.051  -2.544  1.00 67.53           N  
ATOM    543  CA  SER A  69      13.833  -4.411  -1.784  1.00 67.53           C  
ATOM    544  C   SER A  69      14.499  -3.199  -1.138  1.00 67.53           C  
ATOM    545  CB  SER A  69      14.852  -5.101  -2.706  1.00 67.53           C  
ATOM    546  O   SER A  69      14.786  -3.214   0.058  1.00 67.53           O  
ATOM    547  OG  SER A  69      15.104  -4.317  -3.860  1.00 67.53           O  
ATOM    548  N   ASP A  70      14.673  -2.127  -1.907  1.00 67.42           N  
ATOM    549  CA  ASP A  70      15.391  -0.923  -1.483  1.00 67.42           C  
ATOM    550  C   ASP A  70      14.584  -0.138  -0.455  1.00 67.42           C  
ATOM    551  CB  ASP A  70      15.650  -0.026  -2.701  1.00 67.42           C  
ATOM    552  O   ASP A  70      15.120   0.484   0.462  1.00 67.42           O  
ATOM    553  CG  ASP A  70      16.525  -0.665  -3.780  1.00 67.42           C  
ATOM    554  OD1 ASP A  70      16.955  -1.828  -3.594  1.00 67.42           O  
ATOM    555  OD2 ASP A  70      16.702   0.026  -4.803  1.00 67.42           O  
ATOM    556  N   GLN A  71      13.257  -0.180  -0.579  1.00 75.48           N  
ATOM    557  CA  GLN A  71      12.388   0.418   0.419  1.00 75.48           C  
ATOM    558  C   GLN A  71      12.322  -0.422   1.691  1.00 75.48           C  
ATOM    559  CB  GLN A  71      10.999   0.668  -0.172  1.00 75.48           C  
ATOM    560  O   GLN A  71      12.060   0.144   2.748  1.00 75.48           O  
ATOM    561  CG  GLN A  71      11.037   1.680  -1.317  1.00 75.48           C  
ATOM    562  CD  GLN A  71      11.651   3.027  -0.966  1.00 75.48           C  
ATOM    563  NE2 GLN A  71      12.552   3.510  -1.791  1.00 75.48           N  
ATOM    564  OE1 GLN A  71      11.313   3.682   0.017  1.00 75.48           O  
ATOM    565  N   LYS A  72      12.553  -1.740   1.638  1.00 71.96           N  
ATOM    566  CA  LYS A  72      12.372  -2.632   2.794  1.00 71.96           C  
ATOM    567  C   LYS A  72      13.331  -2.295   3.939  1.00 71.96           C  
ATOM    568  CB  LYS A  72      12.506  -4.093   2.332  1.00 71.96           C  
ATOM    569  O   LYS A  72      12.919  -2.349   5.091  1.00 71.96           O  
ATOM    570  CG  LYS A  72      12.096  -5.095   3.421  1.00 71.96           C  
ATOM    571  CD  LYS A  72      12.182  -6.540   2.907  1.00 71.96           C  
ATOM    572  CE  LYS A  72      11.798  -7.515   4.029  1.00 71.96           C  
ATOM    573  NZ  LYS A  72      11.877  -8.935   3.595  1.00 71.96           N  
ATOM    574  N   SER A  73      14.564  -1.902   3.626  1.00 79.28           N  
ATOM    575  CA  SER A  73      15.607  -1.554   4.605  1.00 79.28           C  
ATOM    576  C   SER A  73      15.574  -0.094   5.075  1.00 79.28           C  
ATOM    577  CB  SER A  73      16.977  -1.867   3.998  1.00 79.28           C  
ATOM    578  O   SER A  73      16.270   0.267   6.021  1.00 79.28           O  
ATOM    579  OG  SER A  73      17.115  -1.167   2.777  1.00 79.28           O  
ATOM    580  N   ARG A  74      14.772   0.767   4.437  1.00 78.18           N  
ATOM    581  CA  ARG A  74      14.714   2.201   4.743  1.00 78.18           C  
ATOM    582  C   ARG A  74      13.688   2.508   5.832  1.00 78.18           C  
ATOM    583  CB  ARG A  74      14.444   2.964   3.439  1.00 78.18           C  
ATOM    584  O   ARG A  74      12.536   2.096   5.694  1.00 78.18           O  
ATOM    585  CG  ARG A  74      14.408   4.478   3.666  1.00 78.18           C  
ATOM    586  CD  ARG A  74      14.338   5.230   2.339  1.00 78.18           C  
ATOM    587  NE  ARG A  74      14.275   6.686   2.568  1.00 78.18           N  
ATOM    588  NH1 ARG A  74      14.861   7.345   0.451  1.00 78.18           N  
ATOM    589  NH2 ARG A  74      14.523   8.883   2.037  1.00 78.18           N  
ATOM    590  CZ  ARG A  74      14.549   7.629   1.686  1.00 78.18           C  
ATOM    591  N   LEU A  75      14.080   3.324   6.817  1.00 88.13           N  
ATOM    592  CA  LEU A  75      13.202   3.863   7.872  1.00 88.13           C  
ATOM    593  C   LEU A  75      12.346   2.771   8.543  1.00 88.13           C  
ATOM    594  CB  LEU A  75      12.364   5.039   7.328  1.00 88.13           C  
ATOM    595  O   LEU A  75      11.117   2.833   8.573  1.00 88.13           O  
ATOM    596  CG  LEU A  75      13.153   6.266   6.848  1.00 88.13           C  
ATOM    597  CD1 LEU A  75      12.188   7.269   6.219  1.00 88.13           C  
ATOM    598  CD2 LEU A  75      13.934   6.973   7.952  1.00 88.13           C  
ATOM    599  N   VAL A  76      13.000   1.685   8.964  1.00 89.82           N  
ATOM    600  CA  VAL A  76      12.315   0.489   9.476  1.00 89.82           C  
ATOM    601  C   VAL A  76      11.583   0.787  10.784  1.00 89.82           C  
ATOM    602  CB  VAL A  76      13.310  -0.675   9.652  1.00 89.82           C  
ATOM    603  O   VAL A  76      10.430   0.393  10.943  1.00 89.82           O  
ATOM    604  CG1 VAL A  76      12.645  -1.903  10.282  1.00 89.82           C  
ATOM    605  CG2 VAL A  76      13.891  -1.095   8.294  1.00 89.82           C  
ATOM    606  N   GLU A  77      12.220   1.518  11.698  1.00 94.41           N  
ATOM    607  CA  GLU A  77      11.639   1.835  13.005  1.00 94.41           C  
ATOM    608  C   GLU A  77      10.472   2.821  12.887  1.00 94.41           C  
ATOM    609  CB  GLU A  77      12.738   2.354  13.947  1.00 94.41           C  
ATOM    610  O   GLU A  77       9.464   2.672  13.574  1.00 94.41           O  
ATOM    611  CG  GLU A  77      13.795   1.279  14.268  1.00 94.41           C  
ATOM    612  CD  GLU A  77      13.161  -0.016  14.812  1.00 94.41           C  
ATOM    613  OE1 GLU A  77      13.466  -1.119  14.296  1.00 94.41           O  
ATOM    614  OE2 GLU A  77      12.278   0.086  15.691  1.00 94.41           O  
ATOM    615  N   GLU A  78      10.548   3.770  11.955  1.00 97.42           N  
ATOM    616  CA  GLU A  78       9.449   4.673  11.600  1.00 97.42           C  
ATOM    617  C   GLU A  78       8.236   3.868  11.124  1.00 97.42           C  
ATOM    618  CB  GLU A  78       9.877   5.624  10.467  1.00 97.42           C  
ATOM    619  O   GLU A  78       7.132   4.005  11.654  1.00 97.42           O  
ATOM    620  CG  GLU A  78      11.026   6.614  10.721  1.00 97.42           C  
ATOM    621  CD  GLU A  78      12.321   5.992  11.245  1.00 97.42           C  
ATOM    622  OE1 GLU A  78      12.832   6.527  12.251  1.00 97.42           O  
ATOM    623  OE2 GLU A  78      12.752   4.946  10.701  1.00 97.42           O  
ATOM    624  N   LYS A  79       8.447   2.950  10.172  1.00 94.65           N  
ATOM    625  CA  LYS A  79       7.375   2.089   9.657  1.00 94.65           C  
ATOM    626  C   LYS A  79       6.753   1.242  10.753  1.00 94.65           C  
ATOM    627  CB  LYS A  79       7.907   1.181   8.554  1.00 94.65           C  
ATOM    628  O   LYS A  79       5.536   1.111  10.773  1.00 94.65           O  
ATOM    629  CG  LYS A  79       8.170   1.991   7.290  1.00 94.65           C  
ATOM    630  CD  LYS A  79       8.920   1.113   6.301  1.00 94.65           C  
ATOM    631  CE  LYS A  79       9.215   1.962   5.077  1.00 94.65           C  
ATOM    632  NZ  LYS A  79      10.293   1.332   4.307  1.00 94.65           N  
ATOM    633  N   ARG A  80       7.561   0.703  11.671  1.00 95.64           N  
ATOM    634  CA  ARG A  80       7.081  -0.059  12.832  1.00 95.64           C  
ATOM    635  C   ARG A  80       6.239   0.790  13.781  1.00 95.64           C  
ATOM    636  CB  ARG A  80       8.270  -0.664  13.582  1.00 95.64           C  
ATOM    637  O   ARG A  80       5.219   0.302  14.256  1.00 95.64           O  
ATOM    638  CG  ARG A  80       8.829  -1.898  12.871  1.00 95.64           C  
ATOM    639  CD  ARG A  80      10.100  -2.339  13.593  1.00 95.64           C  
ATOM    640  NE  ARG A  80      10.513  -3.681  13.174  1.00 95.64           N  
ATOM    641  NH1 ARG A  80      12.409  -3.789  14.464  1.00 95.64           N  
ATOM    642  NH2 ARG A  80      11.667  -5.616  13.412  1.00 95.64           N  
ATOM    643  CZ  ARG A  80      11.529  -4.349  13.680  1.00 95.64           C  
ATOM    644  N   ARG A  81       6.626   2.043  14.052  1.00 97.84           N  
ATOM    645  CA  ARG A  81       5.838   2.960  14.898  1.00 97.84           C  
ATOM    646  C   ARG A  81       4.463   3.234  14.291  1.00 97.84           C  
ATOM    647  CB  ARG A  81       6.589   4.280  15.141  1.00 97.84           C  
ATOM    648  O   ARG A  81       3.455   2.956  14.937  1.00 97.84           O  
ATOM    649  CG  ARG A  81       7.747   4.141  16.139  1.00 97.84           C  
ATOM    650  CD  ARG A  81       8.325   5.509  16.539  1.00 97.84           C  
ATOM    651  NE  ARG A  81       8.894   6.272  15.405  1.00 97.84           N  
ATOM    652  NH1 ARG A  81      11.020   5.376  15.376  1.00 97.84           N  
ATOM    653  NH2 ARG A  81      10.501   6.993  13.950  1.00 97.84           N  
ATOM    654  CZ  ARG A  81      10.127   6.212  14.924  1.00 97.84           C  
ATOM    655  N   ALA A  82       4.425   3.678  13.033  1.00 98.20           N  
ATOM    656  CA  ALA A  82       3.168   3.924  12.326  1.00 98.20           C  
ATOM    657  C   ALA A  82       2.316   2.644  12.225  1.00 98.20           C  
ATOM    658  CB  ALA A  82       3.499   4.482  10.936  1.00 98.20           C  
ATOM    659  O   ALA A  82       1.104   2.665  12.429  1.00 98.20           O  
ATOM    660  N   ALA A  83       2.955   1.502  11.967  1.00 98.00           N  
ATOM    661  CA  ALA A  83       2.285   0.215  11.879  1.00 98.00           C  
ATOM    662  C   ALA A  83       1.629  -0.233  13.189  1.00 98.00           C  
ATOM    663  CB  ALA A  83       3.300  -0.821  11.422  1.00 98.00           C  
ATOM    664  O   ALA A  83       0.495  -0.703  13.157  1.00 98.00           O  
ATOM    665  N   LYS A  84       2.303  -0.056  14.332  1.00 98.29           N  
ATOM    666  CA  LYS A  84       1.733  -0.367  15.651  1.00 98.29           C  
ATOM    667  C   LYS A  84       0.467   0.436  15.917  1.00 98.29           C  
ATOM    668  CB  LYS A  84       2.767  -0.110  16.754  1.00 98.29           C  
ATOM    669  O   LYS A  84      -0.522  -0.132  16.362  1.00 98.29           O  
ATOM    670  CG  LYS A  84       3.783  -1.252  16.851  1.00 98.29           C  
ATOM    671  CD  LYS A  84       4.852  -0.917  17.896  1.00 98.29           C  
ATOM    672  CE  LYS A  84       5.821  -2.094  18.024  1.00 98.29           C  
ATOM    673  NZ  LYS A  84       6.837  -1.851  19.077  1.00 98.29           N  
ATOM    674  N   LEU A  85       0.475   1.729  15.595  1.00 98.56           N  
ATOM    675  CA  LEU A  85      -0.707   2.583  15.720  1.00 98.56           C  
ATOM    676  C   LEU A  85      -1.839   2.114  14.799  1.00 98.56           C  
ATOM    677  CB  LEU A  85      -0.314   4.031  15.398  1.00 98.56           C  
ATOM    678  O   LEU A  85      -2.980   2.010  15.240  1.00 98.56           O  
ATOM    679  CG  LEU A  85       0.621   4.685  16.425  1.00 98.56           C  
ATOM    680  CD1 LEU A  85       1.084   6.024  15.867  1.00 98.56           C  
ATOM    681  CD2 LEU A  85      -0.078   4.925  17.764  1.00 98.56           C  
ATOM    682  N   ALA A  86      -1.529   1.782  13.544  1.00 98.67           N  
ATOM    683  CA  ALA A  86      -2.517   1.278  12.596  1.00 98.67           C  
ATOM    684  C   ALA A  86      -3.131  -0.061  13.043  1.00 98.67           C  
ATOM    685  CB  ALA A  86      -1.856   1.168  11.219  1.00 98.67           C  
ATOM    686  O   ALA A  86      -4.339  -0.242  12.921  1.00 98.67           O  
ATOM    687  N   ALA A  87      -2.329  -0.965  13.611  1.00 98.50           N  
ATOM    688  CA  ALA A  87      -2.789  -2.261  14.106  1.00 98.50           C  
ATOM    689  C   ALA A  87      -3.816  -2.142  15.247  1.00 98.50           C  
ATOM    690  CB  ALA A  87      -1.566  -3.076  14.531  1.00 98.50           C  
ATOM    691  O   ALA A  87      -4.695  -2.990  15.351  1.00 98.50           O  
ATOM    692  N   THR A  88      -3.781  -1.062  16.044  1.00 98.37           N  
ATOM    693  CA  THR A  88      -4.784  -0.818  17.106  1.00 98.37           C  
ATOM    694  C   THR A  88      -6.204  -0.573  16.589  1.00 98.37           C  
ATOM    695  CB  THR A  88      -4.421   0.363  18.021  1.00 98.37           C  
ATOM    696  O   THR A  88      -7.144  -0.545  17.378  1.00 98.37           O  
ATOM    697  CG2 THR A  88      -3.011   0.278  18.596  1.00 98.37           C  
ATOM    698  OG1 THR A  88      -4.535   1.611  17.364  1.00 98.37           O  
ATOM    699  N   LEU A  89      -6.369  -0.358  15.281  1.00 98.56           N  
ATOM    700  CA  LEU A  89      -7.669  -0.134  14.649  1.00 98.56           C  
ATOM    701  C   LEU A  89      -8.379  -1.436  14.264  1.00 98.56           C  
ATOM    702  CB  LEU A  89      -7.472   0.742  13.400  1.00 98.56           C  
ATOM    703  O   LEU A  89      -9.537  -1.377  13.860  1.00 98.56           O  
ATOM    704  CG  LEU A  89      -6.852   2.120  13.680  1.00 98.56           C  
ATOM    705  CD1 LEU A  89      -6.510   2.794  12.353  1.00 98.56           C  
ATOM    706  CD2 LEU A  89      -7.820   3.018  14.455  1.00 98.56           C  
ATOM    707  N   VAL A  90      -7.676  -2.569  14.321  1.00 98.59           N  
ATOM    708  CA  VAL A  90      -8.215  -3.877  13.954  1.00 98.59           C  
ATOM    709  C   VAL A  90      -9.036  -4.432  15.108  1.00 98.59           C  
ATOM    710  CB  VAL A  90      -7.088  -4.847  13.562  1.00 98.59           C  
ATOM    711  O   VAL A  90      -8.548  -4.527  16.233  1.00 98.59           O  
ATOM    712  CG1 VAL A  90      -7.646  -6.236  13.245  1.00 98.59           C  
ATOM    713  CG2 VAL A  90      -6.345  -4.318  12.326  1.00 98.59           C  
ATOM    714  N   GLU A  91     -10.265  -4.839  14.810  1.00 98.46           N  
ATOM    715  CA  GLU A  91     -11.152  -5.511  15.759  1.00 98.46           C  
ATOM    716  C   GLU A  91     -11.362  -6.980  15.345  1.00 98.46           C  
ATOM    717  CB  GLU A  91     -12.488  -4.758  15.891  1.00 98.46           C  
ATOM    718  O   GLU A  91     -11.194  -7.314  14.165  1.00 98.46           O  
ATOM    719  CG  GLU A  91     -12.318  -3.281  16.302  1.00 98.46           C  
ATOM    720  CD  GLU A  91     -13.624  -2.468  16.279  1.00 98.46           C  
ATOM    721  OE1 GLU A  91     -13.619  -1.345  16.840  1.00 98.46           O  
ATOM    722  OE2 GLU A  91     -14.601  -2.905  15.629  1.00 98.46           O  
ATOM    723  N   PRO A  92     -11.725  -7.868  16.290  1.00 98.53           N  
ATOM    724  CA  PRO A  92     -12.040  -9.261  15.988  1.00 98.53           C  
ATOM    725  C   PRO A  92     -13.100  -9.425  14.895  1.00 98.53           C  
ATOM    726  CB  PRO A  92     -12.502  -9.881  17.310  1.00 98.53           C  
ATOM    727  O   PRO A  92     -14.043  -8.643  14.795  1.00 98.53           O  
ATOM    728  CG  PRO A  92     -11.781  -9.035  18.356  1.00 98.53           C  
ATOM    729  CD  PRO A  92     -11.800  -7.644  17.728  1.00 98.53           C  
ATOM    730  N   ASP A  93     -12.931 -10.477  14.098  1.00 98.44           N  
ATOM    731  CA  ASP A  93     -13.840 -10.951  13.050  1.00 98.44           C  
ATOM    732  C   ASP A  93     -14.047  -9.994  11.860  1.00 98.44           C  
ATOM    733  CB  ASP A  93     -15.143 -11.474  13.677  1.00 98.44           C  
ATOM    734  O   ASP A  93     -14.852 -10.271  10.968  1.00 98.44           O  
ATOM    735  CG  ASP A  93     -14.871 -12.571  14.711  1.00 98.44           C  
ATOM    736  OD1 ASP A  93     -14.191 -13.557  14.335  1.00 98.44           O  
ATOM    737  OD2 ASP A  93     -15.352 -12.437  15.859  1.00 98.44           O  
ATOM    738  N   GLN A  94     -13.266  -8.913  11.776  1.00 98.60           N  
ATOM    739  CA  GLN A  94     -13.288  -7.997  10.635  1.00 98.60           C  
ATOM    740  C   GLN A  94     -12.688  -8.614   9.362  1.00 98.60           C  
ATOM    741  CB  GLN A  94     -12.563  -6.689  10.986  1.00 98.60           C  
ATOM    742  O   GLN A  94     -11.774  -9.446   9.389  1.00 98.60           O  
ATOM    743  CG  GLN A  94     -13.368  -5.821  11.964  1.00 98.60           C  
ATOM    744  CD  GLN A  94     -12.687  -4.487  12.261  1.00 98.60           C  
ATOM    745  NE2 GLN A  94     -13.407  -3.498  12.742  1.00 98.60           N  
ATOM    746  OE1 GLN A  94     -11.489  -4.297  12.096  1.00 98.60           O  
ATOM    747  N   THR A  95     -13.162  -8.135   8.212  1.00 98.61           N  
ATOM    748  CA  THR A  95     -12.525  -8.329   6.907  1.00 98.61           C  
ATOM    749  C   THR A  95     -11.656  -7.121   6.569  1.00 98.61           C  
ATOM    750  CB  THR A  95     -13.559  -8.597   5.808  1.00 98.61           C  
ATOM    751  O   THR A  95     -12.142  -6.007   6.396  1.00 98.61           O  
ATOM    752  CG2 THR A  95     -12.914  -8.863   4.437  1.00 98.61           C  
ATOM    753  OG1 THR A  95     -14.291  -9.748   6.155  1.00 98.61           O  
ATOM    754  N   LEU A  96     -10.351  -7.338   6.435  1.00 98.82           N  
ATOM    755  CA  LEU A  96      -9.350  -6.297   6.242  1.00 98.82           C  
ATOM    756  C   LEU A  96      -8.744  -6.380   4.844  1.00 98.82           C  
ATOM    757  CB  LEU A  96      -8.251  -6.433   7.306  1.00 98.82           C  
ATOM    758  O   LEU A  96      -8.328  -7.449   4.397  1.00 98.82           O  
ATOM    759  CG  LEU A  96      -8.745  -6.528   8.760  1.00 98.82           C  
ATOM    760  CD1 LEU A  96      -7.530  -6.713   9.662  1.00 98.82           C  
ATOM    761  CD2 LEU A  96      -9.511  -5.286   9.210  1.00 98.82           C  
ATOM    762  N   PHE A  97      -8.620  -5.243   4.169  1.00 98.54           N  
ATOM    763  CA  PHE A  97      -7.811  -5.133   2.962  1.00 98.54           C  
ATOM    764  C   PHE A  97      -6.420  -4.600   3.303  1.00 98.54           C  
ATOM    765  CB  PHE A  97      -8.523  -4.283   1.912  1.00 98.54           C  
ATOM    766  O   PHE A  97      -6.280  -3.540   3.916  1.00 98.54           O  
ATOM    767  CG  PHE A  97      -7.662  -3.995   0.699  1.00 98.54           C  
ATOM    768  CD1 PHE A  97      -6.912  -2.806   0.632  1.00 98.54           C  
ATOM    769  CD2 PHE A  97      -7.578  -4.935  -0.343  1.00 98.54           C  
ATOM    770  CE1 PHE A  97      -6.121  -2.533  -0.496  1.00 98.54           C  
ATOM    771  CE2 PHE A  97      -6.792  -4.660  -1.476  1.00 98.54           C  
ATOM    772  CZ  PHE A  97      -6.074  -3.453  -1.555  1.00 98.54           C  
ATOM    773  N   PHE A  98      -5.391  -5.312   2.850  1.00 98.51           N  
ATOM    774  CA  PHE A  98      -3.999  -4.911   3.000  1.00 98.51           C  
ATOM    775  C   PHE A  98      -3.372  -4.610   1.645  1.00 98.51           C  
ATOM    776  CB  PHE A  98      -3.218  -5.983   3.756  1.00 98.51           C  
ATOM    777  O   PHE A  98      -3.244  -5.472   0.770  1.00 98.51           O  
ATOM    778  CG  PHE A  98      -3.583  -6.088   5.217  1.00 98.51           C  
ATOM    779  CD1 PHE A  98      -3.079  -5.160   6.150  1.00 98.51           C  
ATOM    780  CD2 PHE A  98      -4.442  -7.114   5.639  1.00 98.51           C  
ATOM    781  CE1 PHE A  98      -3.429  -5.270   7.506  1.00 98.51           C  
ATOM    782  CE2 PHE A  98      -4.782  -7.228   6.995  1.00 98.51           C  
ATOM    783  CZ  PHE A  98      -4.279  -6.306   7.927  1.00 98.51           C  
ATOM    784  N   ASP A  99      -2.941  -3.363   1.505  1.00 97.15           N  
ATOM    785  CA  ASP A  99      -2.306  -2.850   0.306  1.00 97.15           C  
ATOM    786  C   ASP A  99      -0.885  -3.414   0.081  1.00 97.15           C  
ATOM    787  CB  ASP A  99      -2.371  -1.332   0.436  1.00 97.15           C  
ATOM    788  O   ASP A  99      -0.326  -4.145   0.906  1.00 97.15           O  
ATOM    789  CG  ASP A  99      -2.056  -0.529  -0.802  1.00 97.15           C  
ATOM    790  OD1 ASP A  99      -2.002  -1.066  -1.929  1.00 97.15           O  
ATOM    791  OD2 ASP A  99      -1.883   0.692  -0.627  1.00 97.15           O  
ATOM    792  N   CYS A 100      -0.256  -3.081  -1.043  1.00 93.40           N  
ATOM    793  CA  CYS A 100       1.149  -3.396  -1.284  1.00 93.40           C  
ATOM    794  C   CYS A 100       2.083  -2.435  -0.537  1.00 93.40           C  
ATOM    795  CB  CYS A 100       1.401  -3.421  -2.797  1.00 93.40           C  
ATOM    796  O   CYS A 100       1.658  -1.410  -0.005  1.00 93.40           O  
ATOM    797  SG  CYS A 100       1.320  -1.754  -3.511  1.00 93.40           S  
ATOM    798  N   GLY A 101       3.382  -2.735  -0.539  1.00 91.53           N  
ATOM    799  CA  GLY A 101       4.426  -1.852  -0.017  1.00 91.53           C  
ATOM    800  C   GLY A 101       5.090  -2.359   1.261  1.00 91.53           C  
ATOM    801  O   GLY A 101       4.741  -3.390   1.825  1.00 91.53           O  
ATOM    802  N   THR A 102       6.115  -1.634   1.707  1.00 90.88           N  
ATOM    803  CA  THR A 102       7.026  -2.107   2.766  1.00 90.88           C  
ATOM    804  C   THR A 102       6.546  -1.836   4.182  1.00 90.88           C  
ATOM    805  CB  THR A 102       8.412  -1.485   2.605  1.00 90.88           C  
ATOM    806  O   THR A 102       7.131  -2.359   5.121  1.00 90.88           O  
ATOM    807  CG2 THR A 102       8.993  -1.863   1.251  1.00 90.88           C  
ATOM    808  OG1 THR A 102       8.331  -0.073   2.672  1.00 90.88           O  
ATOM    809  N   THR A 103       5.539  -0.979   4.343  1.00 94.21           N  
ATOM    810  CA  THR A 103       4.951  -0.669   5.653  1.00 94.21           C  
ATOM    811  C   THR A 103       3.908  -1.715   6.039  1.00 94.21           C  
ATOM    812  CB  THR A 103       4.354   0.745   5.665  1.00 94.21           C  
ATOM    813  O   THR A 103       3.815  -2.076   7.205  1.00 94.21           O  
ATOM    814  CG2 THR A 103       3.962   1.209   7.066  1.00 94.21           C  
ATOM    815  OG1 THR A 103       5.323   1.651   5.177  1.00 94.21           O  
ATOM    816  N   THR A 104       3.184  -2.267   5.060  1.00 96.95           N  
ATOM    817  CA  THR A 104       2.071  -3.198   5.286  1.00 96.95           C  
ATOM    818  C   THR A 104       2.446  -4.450   6.089  1.00 96.95           C  
ATOM    819  CB  THR A 104       1.402  -3.601   3.962  1.00 96.95           C  
ATOM    820  O   THR A 104       1.716  -4.763   7.028  1.00 96.95           O  
ATOM    821  CG2 THR A 104       0.017  -4.166   4.228  1.00 96.95           C  
ATOM    822  OG1 THR A 104       1.257  -2.483   3.114  1.00 96.95           O  
ATOM    823  N   PRO A 105       3.580  -5.138   5.828  1.00 96.41           N  
ATOM    824  CA  PRO A 105       3.989  -6.282   6.644  1.00 96.41           C  
ATOM    825  C   PRO A 105       4.164  -5.947   8.129  1.00 96.41           C  
ATOM    826  CB  PRO A 105       5.306  -6.771   6.036  1.00 96.41           C  
ATOM    827  O   PRO A 105       3.832  -6.770   8.972  1.00 96.41           O  
ATOM    828  CG  PRO A 105       5.179  -6.359   4.574  1.00 96.41           C  
ATOM    829  CD  PRO A 105       4.471  -5.012   4.683  1.00 96.41           C  
ATOM    830  N   TRP A 106       4.623  -4.734   8.454  1.00 97.33           N  
ATOM    831  CA  TRP A 106       4.770  -4.299   9.844  1.00 97.33           C  
ATOM    832  C   TRP A 106       3.418  -4.075  10.523  1.00 97.33           C  
ATOM    833  CB  TRP A 106       5.620  -3.024   9.915  1.00 97.33           C  
ATOM    834  O   TRP A 106       3.307  -4.326  11.719  1.00 97.33           O  
ATOM    835  CG  TRP A 106       7.005  -3.145   9.364  1.00 97.33           C  
ATOM    836  CD1 TRP A 106       7.480  -2.526   8.263  1.00 97.33           C  
ATOM    837  CD2 TRP A 106       8.102  -3.963   9.861  1.00 97.33           C  
ATOM    838  CE2 TRP A 106       9.232  -3.771   9.012  1.00 97.33           C  
ATOM    839  CE3 TRP A 106       8.242  -4.888  10.912  1.00 97.33           C  
ATOM    840  NE1 TRP A 106       8.797  -2.881   8.055  1.00 97.33           N  
ATOM    841  CH2 TRP A 106      10.550  -5.365  10.262  1.00 97.33           C  
ATOM    842  CZ2 TRP A 106      10.448  -4.441   9.210  1.00 97.33           C  
ATOM    843  CZ3 TRP A 106       9.439  -5.602  11.090  1.00 97.33           C  
ATOM    844  N   ILE A 107       2.397  -3.615   9.781  1.00 98.50           N  
ATOM    845  CA  ILE A 107       1.025  -3.490  10.310  1.00 98.50           C  
ATOM    846  C   ILE A 107       0.543  -4.876  10.709  1.00 98.50           C  
ATOM    847  CB  ILE A 107       0.039  -2.858   9.296  1.00 98.50           C  
ATOM    848  O   ILE A 107       0.104  -5.069  11.834  1.00 98.50           O  
ATOM    849  CG1 ILE A 107       0.524  -1.478   8.804  1.00 98.50           C  
ATOM    850  CG2 ILE A 107      -1.360  -2.733   9.935  1.00 98.50           C  
ATOM    851  CD1 ILE A 107      -0.300  -0.916   7.640  1.00 98.50           C  
ATOM    852  N   ILE A 108       0.696  -5.839   9.798  1.00 98.48           N  
ATOM    853  CA  ILE A 108       0.295  -7.225  10.025  1.00 98.48           C  
ATOM    854  C   ILE A 108       1.034  -7.792  11.232  1.00 98.48           C  
ATOM    855  CB  ILE A 108       0.515  -8.065   8.756  1.00 98.48           C  
ATOM    856  O   ILE A 108       0.383  -8.274  12.146  1.00 98.48           O  
ATOM    857  CG1 ILE A 108      -0.434  -7.579   7.640  1.00 98.48           C  
ATOM    858  CG2 ILE A 108       0.267  -9.557   9.044  1.00 98.48           C  
ATOM    859  CD1 ILE A 108       0.055  -7.964   6.246  1.00 98.48           C  
ATOM    860  N   GLU A 109       2.364  -7.686  11.285  1.00 97.44           N  
ATOM    861  CA  GLU A 109       3.169  -8.160  12.418  1.00 97.44           C  
ATOM    862  C   GLU A 109       2.652  -7.621  13.761  1.00 97.44           C  
ATOM    863  CB  GLU A 109       4.638  -7.767  12.187  1.00 97.44           C  
ATOM    864  O   GLU A 109       2.534  -8.396  14.709  1.00 97.44           O  
ATOM    865  CG  GLU A 109       5.608  -8.337  13.239  1.00 97.44           C  
ATOM    866  CD  GLU A 109       7.069  -7.942  12.957  1.00 97.44           C  
ATOM    867  OE1 GLU A 109       7.843  -7.718  13.918  1.00 97.44           O  
ATOM    868  OE2 GLU A 109       7.433  -7.817  11.766  1.00 97.44           O  
ATOM    869  N   ALA A 110       2.272  -6.340  13.814  1.00 98.07           N  
ATOM    870  CA  ALA A 110       1.821  -5.659  15.024  1.00 98.07           C  
ATOM    871  C   ALA A 110       0.381  -5.979  15.475  1.00 98.07           C  
ATOM    872  CB  ALA A 110       2.013  -4.153  14.812  1.00 98.07           C  
ATOM    873  O   ALA A 110       0.034  -5.628  16.602  1.00 98.07           O  
ATOM    874  N   ILE A 111      -0.453  -6.615  14.644  1.00 98.47           N  
ATOM    875  CA  ILE A 111      -1.782  -7.099  15.068  1.00 98.47           C  
ATOM    876  C   ILE A 111      -1.585  -8.213  16.100  1.00 98.47           C  
ATOM    877  CB  ILE A 111      -2.619  -7.569  13.853  1.00 98.47           C  
ATOM    878  O   ILE A 111      -0.742  -9.085  15.897  1.00 98.47           O  
ATOM    879  CG1 ILE A 111      -2.920  -6.380  12.916  1.00 98.47           C  
ATOM    880  CG2 ILE A 111      -3.952  -8.211  14.280  1.00 98.47           C  
ATOM    881  CD1 ILE A 111      -3.452  -6.794  11.540  1.00 98.47           C  
ATOM    882  N   ASP A 112      -2.344  -8.213  17.194  1.00 97.84           N  
ATOM    883  CA  ASP A 112      -2.263  -9.284  18.193  1.00 97.84           C  
ATOM    884  C   ASP A 112      -2.565 -10.651  17.547  1.00 97.84           C  
ATOM    885  CB  ASP A 112      -3.193  -8.964  19.371  1.00 97.84           C  
ATOM    886  O   ASP A 112      -3.463 -10.777  16.713  1.00 97.84           O  
ATOM    887  CG  ASP A 112      -2.913  -9.829  20.603  1.00 97.84           C  
ATOM    888  OD1 ASP A 112      -2.681 -11.044  20.419  1.00 97.84           O  
ATOM    889  OD2 ASP A 112      -2.868  -9.250  21.708  1.00 97.84           O  
ATOM    890  N   ASN A 113      -1.786 -11.676  17.896  1.00 98.11           N  
ATOM    891  CA  ASN A 113      -1.956 -13.015  17.339  1.00 98.11           C  
ATOM    892  C   ASN A 113      -3.279 -13.665  17.763  1.00 98.11           C  
ATOM    893  CB  ASN A 113      -0.758 -13.887  17.735  1.00 98.11           C  
ATOM    894  O   ASN A 113      -3.737 -14.547  17.043  1.00 98.11           O  
ATOM    895  CG  ASN A 113       0.510 -13.583  16.959  1.00 98.11           C  
ATOM    896  ND2 ASN A 113       1.634 -14.024  17.472  1.00 98.11           N  
ATOM    897  OD1 ASN A 113       0.535 -12.983  15.888  1.00 98.11           O  
ATOM    898  N   GLU A 114      -3.893 -13.212  18.859  1.00 97.91           N  
ATOM    899  CA  GLU A 114      -5.174 -13.719  19.364  1.00 97.91           C  
ATOM    900  C   GLU A 114      -6.393 -13.122  18.642  1.00 97.91           C  
ATOM    901  CB  GLU A 114      -5.272 -13.452  20.874  1.00 97.91           C  
ATOM    902  O   GLU A 114      -7.510 -13.599  18.827  1.00 97.91           O  
ATOM    903  CG  GLU A 114      -4.147 -14.106  21.693  1.00 97.91           C  
ATOM    904  CD  GLU A 114      -4.045 -15.622  21.472  1.00 97.91           C  
ATOM    905  OE1 GLU A 114      -2.931 -16.089  21.132  1.00 97.91           O  
ATOM    906  OE2 GLU A 114      -5.071 -16.310  21.678  1.00 97.91           O  
ATOM    907  N   ILE A 115      -6.212 -12.084  17.814  1.00 98.15           N  
ATOM    908  CA  ILE A 115      -7.320 -11.456  17.085  1.00 98.15           C  
ATOM    909  C   ILE A 115      -7.635 -12.283  15.828  1.00 98.15           C  
ATOM    910  CB  ILE A 115      -7.021  -9.974  16.766  1.00 98.15           C  
ATOM    911  O   ILE A 115      -6.790 -12.367  14.930  1.00 98.15           O  
ATOM    912  CG1 ILE A 115      -6.939  -9.158  18.077  1.00 98.15           C  
ATOM    913  CG2 ILE A 115      -8.125  -9.373  15.877  1.00 98.15           C  
ATOM    914  CD1 ILE A 115      -6.410  -7.728  17.891  1.00 98.15           C  
ATOM    915  N   PRO A 116      -8.844 -12.866  15.703  1.00 98.43           N  
ATOM    916  CA  PRO A 116      -9.283 -13.483  14.460  1.00 98.43           C  
ATOM    917  C   PRO A 116      -9.671 -12.413  13.439  1.00 98.43           C  
ATOM    918  CB  PRO A 116     -10.470 -14.368  14.846  1.00 98.43           C  
ATOM    919  O   PRO A 116     -10.341 -11.442  13.779  1.00 98.43           O  
ATOM    920  CG  PRO A 116     -11.094 -13.615  16.021  1.00 98.43           C  
ATOM    921  CD  PRO A 116      -9.886 -12.991  16.719  1.00 98.43           C  
ATOM    922  N   PHE A 117      -9.277 -12.583  12.177  1.00 98.73           N  
ATOM    923  CA  PHE A 117      -9.703 -11.695  11.087  1.00 98.73           C  
ATOM    924  C   PHE A 117      -9.581 -12.371   9.718  1.00 98.73           C  
ATOM    925  CB  PHE A 117      -8.921 -10.365  11.113  1.00 98.73           C  
ATOM    926  O   PHE A 117      -8.801 -13.306   9.513  1.00 98.73           O  
ATOM    927  CG  PHE A 117      -7.426 -10.477  10.889  1.00 98.73           C  
ATOM    928  CD1 PHE A 117      -6.588 -10.840  11.956  1.00 98.73           C  
ATOM    929  CD2 PHE A 117      -6.862 -10.183   9.633  1.00 98.73           C  
ATOM    930  CE1 PHE A 117      -5.199 -10.931  11.778  1.00 98.73           C  
ATOM    931  CE2 PHE A 117      -5.465 -10.236   9.464  1.00 98.73           C  
ATOM    932  CZ  PHE A 117      -4.636 -10.622  10.530  1.00 98.73           C  
ATOM    933  N   THR A 118     -10.335 -11.867   8.744  1.00 98.63           N  
ATOM    934  CA  THR A 118     -10.166 -12.220   7.330  1.00 98.63           C  
ATOM    935  C   THR A 118      -9.320 -11.154   6.647  1.00 98.63           C  
ATOM    936  CB  THR A 118     -11.522 -12.403   6.640  1.00 98.63           C  
ATOM    937  O   THR A 118      -9.565  -9.967   6.822  1.00 98.63           O  
ATOM    938  CG2 THR A 118     -11.384 -12.715   5.151  1.00 98.63           C  
ATOM    939  OG1 THR A 118     -12.184 -13.509   7.217  1.00 98.63           O  
ATOM    940  N   ALA A 119      -8.332 -11.547   5.849  1.00 98.59           N  
ATOM    941  CA  ALA A 119      -7.458 -10.619   5.142  1.00 98.59           C  
ATOM    942  C   ALA A 119      -7.543 -10.814   3.632  1.00 98.59           C  
ATOM    943  CB  ALA A 119      -6.032 -10.798   5.650  1.00 98.59           C  
ATOM    944  O   ALA A 119      -7.451 -11.936   3.146  1.00 98.59           O  
ATOM    945  N   VAL A 120      -7.647  -9.717   2.889  1.00 97.30           N  
ATOM    946  CA  VAL A 120      -7.585  -9.682   1.426  1.00 97.30           C  
ATOM    947  C   VAL A 120      -6.360  -8.875   1.026  1.00 97.30           C  
ATOM    948  CB  VAL A 120      -8.870  -9.088   0.820  1.00 97.30           C  
ATOM    949  O   VAL A 120      -6.205  -7.721   1.429  1.00 97.30           O  
ATOM    950  CG1 VAL A 120      -8.847  -9.176  -0.712  1.00 97.30           C  
ATOM    951  CG2 VAL A 120     -10.123  -9.823   1.311  1.00 97.30           C  
ATOM    952  N   CYS A 121      -5.471  -9.464   0.235  1.00 96.77           N  
ATOM    953  CA  CYS A 121      -4.289  -8.775  -0.270  1.00 96.77           C  
ATOM    954  C   CYS A 121      -3.989  -9.168  -1.715  1.00 96.77           C  
ATOM    955  CB  CYS A 121      -3.108  -9.031   0.678  1.00 96.77           C  
ATOM    956  O   CYS A 121      -4.543 -10.120  -2.254  1.00 96.77           O  
ATOM    957  SG  CYS A 121      -2.438 -10.706   0.466  1.00 96.77           S  
ATOM    958  N   TYR A 122      -3.095  -8.420  -2.351  1.00 95.34           N  
ATOM    959  CA  TYR A 122      -2.696  -8.633  -3.745  1.00 95.34           C  
ATOM    960  C   TYR A 122      -1.178  -8.539  -3.927  1.00 95.34           C  
ATOM    961  CB  TYR A 122      -3.451  -7.640  -4.636  1.00 95.34           C  
ATOM    962  O   TYR A 122      -0.690  -8.352  -5.034  1.00 95.34           O  
ATOM    963  CG  TYR A 122      -2.989  -6.202  -4.487  1.00 95.34           C  
ATOM    964  CD1 TYR A 122      -3.353  -5.438  -3.359  1.00 95.34           C  
ATOM    965  CD2 TYR A 122      -2.210  -5.620  -5.504  1.00 95.34           C  
ATOM    966  CE1 TYR A 122      -2.942  -4.095  -3.265  1.00 95.34           C  
ATOM    967  CE2 TYR A 122      -1.793  -4.280  -5.401  1.00 95.34           C  
ATOM    968  OH  TYR A 122      -1.791  -2.211  -4.214  1.00 95.34           O  
ATOM    969  CZ  TYR A 122      -2.163  -3.513  -4.282  1.00 95.34           C  
ATOM    970  N   SER A 123      -0.402  -8.631  -2.844  1.00 94.62           N  
ATOM    971  CA  SER A 123       1.060  -8.568  -2.902  1.00 94.62           C  
ATOM    972  C   SER A 123       1.704  -9.695  -2.115  1.00 94.62           C  
ATOM    973  CB  SER A 123       1.587  -7.198  -2.478  1.00 94.62           C  
ATOM    974  O   SER A 123       1.229 -10.091  -1.047  1.00 94.62           O  
ATOM    975  OG  SER A 123       1.224  -6.908  -1.149  1.00 94.62           O  
ATOM    976  N   LEU A 124       2.795 -10.226  -2.664  1.00 94.44           N  
ATOM    977  CA  LEU A 124       3.457 -11.414  -2.141  1.00 94.44           C  
ATOM    978  C   LEU A 124       4.027 -11.162  -0.745  1.00 94.44           C  
ATOM    979  CB  LEU A 124       4.548 -11.843  -3.138  1.00 94.44           C  
ATOM    980  O   LEU A 124       3.849 -11.978   0.150  1.00 94.44           O  
ATOM    981  CG  LEU A 124       5.318 -13.110  -2.725  1.00 94.44           C  
ATOM    982  CD1 LEU A 124       4.404 -14.329  -2.596  1.00 94.44           C  
ATOM    983  CD2 LEU A 124       6.393 -13.410  -3.768  1.00 94.44           C  
ATOM    984  N   ASN A 125       4.676 -10.018  -0.528  1.00 92.17           N  
ATOM    985  CA  ASN A 125       5.255  -9.674   0.771  1.00 92.17           C  
ATOM    986  C   ASN A 125       4.187  -9.525   1.867  1.00 92.17           C  
ATOM    987  CB  ASN A 125       6.105  -8.402   0.621  1.00 92.17           C  
ATOM    988  O   ASN A 125       4.418  -9.944   2.999  1.00 92.17           O  
ATOM    989  CG  ASN A 125       5.278  -7.174   0.279  1.00 92.17           C  
ATOM    990  ND2 ASN A 125       5.329  -6.155   1.102  1.00 92.17           N  
ATOM    991  OD1 ASN A 125       4.590  -7.130  -0.723  1.00 92.17           O  
ATOM    992  N   THR A 126       3.025  -8.962   1.531  1.00 96.26           N  
ATOM    993  CA  THR A 126       1.886  -8.850   2.448  1.00 96.26           C  
ATOM    994  C   THR A 126       1.302 -10.229   2.746  1.00 96.26           C  
ATOM    995  CB  THR A 126       0.843  -7.903   1.845  1.00 96.26           C  
ATOM    996  O   THR A 126       1.089 -10.555   3.908  1.00 96.26           O  
ATOM    997  CG2 THR A 126      -0.417  -7.740   2.673  1.00 96.26           C  
ATOM    998  OG1 THR A 126       1.409  -6.611   1.761  1.00 96.26           O  
ATOM    999  N   PHE A 127       1.113 -11.082   1.732  1.00 97.22           N  
ATOM   1000  CA  PHE A 127       0.646 -12.456   1.941  1.00 97.22           C  
ATOM   1001  C   PHE A 127       1.588 -13.277   2.827  1.00 97.22           C  
ATOM   1002  CB  PHE A 127       0.465 -13.151   0.591  1.00 97.22           C  
ATOM   1003  O   PHE A 127       1.127 -13.979   3.722  1.00 97.22           O  
ATOM   1004  CG  PHE A 127      -0.025 -14.578   0.732  1.00 97.22           C  
ATOM   1005  CD1 PHE A 127       0.839 -15.657   0.463  1.00 97.22           C  
ATOM   1006  CD2 PHE A 127      -1.337 -14.826   1.177  1.00 97.22           C  
ATOM   1007  CE1 PHE A 127       0.382 -16.978   0.616  1.00 97.22           C  
ATOM   1008  CE2 PHE A 127      -1.796 -16.146   1.322  1.00 97.22           C  
ATOM   1009  CZ  PHE A 127      -0.937 -17.222   1.040  1.00 97.22           C  
ATOM   1010  N   LEU A 128       2.902 -13.155   2.623  1.00 95.66           N  
ATOM   1011  CA  LEU A 128       3.892 -13.842   3.452  1.00 95.66           C  
ATOM   1012  C   LEU A 128       3.812 -13.419   4.924  1.00 95.66           C  
ATOM   1013  CB  LEU A 128       5.304 -13.597   2.893  1.00 95.66           C  
ATOM   1014  O   LEU A 128       3.993 -14.266   5.784  1.00 95.66           O  
ATOM   1015  CG  LEU A 128       5.613 -14.329   1.574  1.00 95.66           C  
ATOM   1016  CD1 LEU A 128       6.986 -13.882   1.065  1.00 95.66           C  
ATOM   1017  CD2 LEU A 128       5.625 -15.851   1.728  1.00 95.66           C  
ATOM   1018  N   ALA A 129       3.505 -12.152   5.220  1.00 96.39           N  
ATOM   1019  CA  ALA A 129       3.275 -11.710   6.596  1.00 96.39           C  
ATOM   1020  C   ALA A 129       1.942 -12.231   7.163  1.00 96.39           C  
ATOM   1021  CB  ALA A 129       3.362 -10.181   6.635  1.00 96.39           C  
ATOM   1022  O   ALA A 129       1.883 -12.636   8.319  1.00 96.39           O  
ATOM   1023  N   LEU A 130       0.878 -12.256   6.350  1.00 98.05           N  
ATOM   1024  CA  LEU A 130      -0.439 -12.764   6.761  1.00 98.05           C  
ATOM   1025  C   LEU A 130      -0.418 -14.261   7.077  1.00 98.05           C  
ATOM   1026  CB  LEU A 130      -1.473 -12.499   5.654  1.00 98.05           C  
ATOM   1027  O   LEU A 130      -1.078 -14.690   8.016  1.00 98.05           O  
ATOM   1028  CG  LEU A 130      -1.867 -11.027   5.487  1.00 98.05           C  
ATOM   1029  CD1 LEU A 130      -2.674 -10.855   4.202  1.00 98.05           C  
ATOM   1030  CD2 LEU A 130      -2.690 -10.519   6.670  1.00 98.05           C  
ATOM   1031  N   LYS A 131       0.349 -15.051   6.318  1.00 96.16           N  
ATOM   1032  CA  LYS A 131       0.482 -16.500   6.524  1.00 96.16           C  
ATOM   1033  C   LYS A 131       0.961 -16.854   7.939  1.00 96.16           C  
ATOM   1034  CB  LYS A 131       1.448 -17.044   5.463  1.00 96.16           C  
ATOM   1035  O   LYS A 131       0.598 -17.906   8.452  1.00 96.16           O  
ATOM   1036  CG  LYS A 131       1.654 -18.561   5.586  1.00 96.16           C  
ATOM   1037  CD  LYS A 131       2.824 -19.034   4.732  1.00 96.16           C  
ATOM   1038  CE  LYS A 131       3.165 -20.462   5.164  1.00 96.16           C  
ATOM   1039  NZ  LYS A 131       4.592 -20.752   4.919  1.00 96.16           N  
ATOM   1040  N   GLU A 132       1.759 -15.992   8.560  1.00 96.08           N  
ATOM   1041  CA  GLU A 132       2.309 -16.225   9.900  1.00 96.08           C  
ATOM   1042  C   GLU A 132       1.299 -15.921  11.026  1.00 96.08           C  
ATOM   1043  CB  GLU A 132       3.613 -15.424  10.068  1.00 96.08           C  
ATOM   1044  O   GLU A 132       1.607 -16.136  12.197  1.00 96.08           O  
ATOM   1045  CG  GLU A 132       4.683 -15.722   8.996  1.00 96.08           C  
ATOM   1046  CD  GLU A 132       5.099 -17.203   8.912  1.00 96.08           C  
ATOM   1047  OE1 GLU A 132       5.137 -17.760   7.781  1.00 96.08           O  
ATOM   1048  OE2 GLU A 132       5.406 -17.781   9.975  1.00 96.08           O  
ATOM   1049  N   LYS A 133       0.090 -15.427  10.708  1.00 97.92           N  
ATOM   1050  CA  LYS A 133      -0.951 -15.133  11.703  1.00 97.92           C  
ATOM   1051  C   LYS A 133      -1.847 -16.348  11.968  1.00 97.92           C  
ATOM   1052  CB  LYS A 133      -1.771 -13.905  11.279  1.00 97.92           C  
ATOM   1053  O   LYS A 133      -2.536 -16.794  11.050  1.00 97.92           O  
ATOM   1054  CG  LYS A 133      -0.985 -12.593  11.353  1.00 97.92           C  
ATOM   1055  CD  LYS A 133      -0.613 -12.257  12.802  1.00 97.92           C  
ATOM   1056  CE  LYS A 133       0.139 -10.943  12.848  1.00 97.92           C  
ATOM   1057  NZ  LYS A 133       0.585 -10.631  14.222  1.00 97.92           N  
ATOM   1058  N   PRO A 134      -1.913 -16.854  13.217  1.00 97.55           N  
ATOM   1059  CA  PRO A 134      -2.567 -18.130  13.521  1.00 97.55           C  
ATOM   1060  C   PRO A 134      -4.091 -18.102  13.343  1.00 97.55           C  
ATOM   1061  CB  PRO A 134      -2.169 -18.451  14.967  1.00 97.55           C  
ATOM   1062  O   PRO A 134      -4.681 -19.119  12.981  1.00 97.55           O  
ATOM   1063  CG  PRO A 134      -1.899 -17.083  15.586  1.00 97.55           C  
ATOM   1064  CD  PRO A 134      -1.310 -16.293  14.422  1.00 97.55           C  
ATOM   1065  N   HIS A 135      -4.727 -16.945  13.548  1.00 97.72           N  
ATOM   1066  CA  HIS A 135      -6.178 -16.761  13.416  1.00 97.72           C  
ATOM   1067  C   HIS A 135      -6.571 -15.913  12.196  1.00 97.72           C  
ATOM   1068  CB  HIS A 135      -6.746 -16.259  14.752  1.00 97.72           C  
ATOM   1069  O   HIS A 135      -7.675 -15.374  12.128  1.00 97.72           O  
ATOM   1070  CG  HIS A 135      -6.449 -17.211  15.882  1.00 97.72           C  
ATOM   1071  CD2 HIS A 135      -5.861 -16.914  17.081  1.00 97.72           C  
ATOM   1072  ND1 HIS A 135      -6.683 -18.568  15.876  1.00 97.72           N  
ATOM   1073  CE1 HIS A 135      -6.238 -19.073  17.037  1.00 97.72           C  
ATOM   1074  NE2 HIS A 135      -5.711 -18.107  17.791  1.00 97.72           N  
ATOM   1075  N   CYS A 136      -5.679 -15.807  11.204  1.00 98.40           N  
ATOM   1076  CA  CYS A 136      -5.955 -15.087   9.967  1.00 98.40           C  
ATOM   1077  C   CYS A 136      -6.453 -16.025   8.863  1.00 98.40           C  
ATOM   1078  CB  CYS A 136      -4.709 -14.324   9.525  1.00 98.40           C  
ATOM   1079  O   CYS A 136      -5.762 -16.958   8.447  1.00 98.40           O  
ATOM   1080  SG  CYS A 136      -5.091 -13.329   8.055  1.00 98.40           S  
ATOM   1081  N   ARG A 137      -7.621 -15.714   8.297  1.00 98.31           N  
ATOM   1082  CA  ARG A 137      -8.048 -16.276   7.013  1.00 98.31           C  
ATOM   1083  C   ARG A 137      -7.552 -15.379   5.879  1.00 98.31           C  
ATOM   1084  CB  ARG A 137      -9.567 -16.463   7.022  1.00 98.31           C  
ATOM   1085  O   ARG A 137      -8.184 -14.373   5.565  1.00 98.31           O  
ATOM   1086  CG  ARG A 137     -10.034 -17.178   5.749  1.00 98.31           C  
ATOM   1087  CD  ARG A 137     -11.556 -17.289   5.763  1.00 98.31           C  
ATOM   1088  NE  ARG A 137     -12.053 -17.963   4.550  1.00 98.31           N  
ATOM   1089  NH1 ARG A 137     -14.262 -17.430   4.849  1.00 98.31           N  
ATOM   1090  NH2 ARG A 137     -13.657 -18.683   3.101  1.00 98.31           N  
ATOM   1091  CZ  ARG A 137     -13.317 -18.025   4.176  1.00 98.31           C  
ATOM   1092  N   ALA A 138      -6.436 -15.743   5.253  1.00 97.97           N  
ATOM   1093  CA  ALA A 138      -5.814 -14.937   4.203  1.00 97.97           C  
ATOM   1094  C   ALA A 138      -6.278 -15.321   2.784  1.00 97.97           C  
ATOM   1095  CB  ALA A 138      -4.291 -15.022   4.355  1.00 97.97           C  
ATOM   1096  O   ALA A 138      -6.193 -16.478   2.374  1.00 97.97           O  
ATOM   1097  N   PHE A 139      -6.688 -14.321   2.007  1.00 96.08           N  
ATOM   1098  CA  PHE A 139      -6.973 -14.394   0.579  1.00 96.08           C  
ATOM   1099  C   PHE A 139      -5.924 -13.595  -0.195  1.00 96.08           C  
ATOM   1100  CB  PHE A 139      -8.376 -13.849   0.291  1.00 96.08           C  
ATOM   1101  O   PHE A 139      -5.838 -12.372  -0.068  1.00 96.08           O  
ATOM   1102  CG  PHE A 139      -9.502 -14.710   0.816  1.00 96.08           C  
ATOM   1103  CD1 PHE A 139     -10.101 -15.663  -0.027  1.00 96.08           C  
ATOM   1104  CD2 PHE A 139      -9.983 -14.525   2.125  1.00 96.08           C  
ATOM   1105  CE1 PHE A 139     -11.218 -16.390   0.414  1.00 96.08           C  
ATOM   1106  CE2 PHE A 139     -11.099 -15.255   2.568  1.00 96.08           C  
ATOM   1107  CZ  PHE A 139     -11.730 -16.160   1.700  1.00 96.08           C  
ATOM   1108  N   LEU A 140      -5.142 -14.291  -1.021  1.00 95.03           N  
ATOM   1109  CA  LEU A 140      -4.256 -13.667  -1.998  1.00 95.03           C  
ATOM   1110  C   LEU A 140      -4.976 -13.569  -3.343  1.00 95.03           C  
ATOM   1111  CB  LEU A 140      -2.944 -14.461  -2.091  1.00 95.03           C  
ATOM   1112  O   LEU A 140      -5.185 -14.572  -4.025  1.00 95.03           O  
ATOM   1113  CG  LEU A 140      -1.959 -13.937  -3.153  1.00 95.03           C  
ATOM   1114  CD1 LEU A 140      -1.585 -12.468  -2.932  1.00 95.03           C  
ATOM   1115  CD2 LEU A 140      -0.686 -14.782  -3.120  1.00 95.03           C  
ATOM   1116  N   CYS A 141      -5.312 -12.349  -3.738  1.00 92.70           N  
ATOM   1117  CA  CYS A 141      -5.826 -12.026  -5.060  1.00 92.70           C  
ATOM   1118  C   CYS A 141      -4.681 -12.123  -6.069  1.00 92.70           C  
ATOM   1119  CB  CYS A 141      -6.474 -10.638  -5.011  1.00 92.70           C  
ATOM   1120  O   CYS A 141      -3.958 -11.156  -6.303  1.00 92.70           O  
ATOM   1121  SG  CYS A 141      -7.842 -10.699  -3.821  1.00 92.70           S  
ATOM   1122  N   GLY A 142      -4.482 -13.334  -6.593  1.00 88.44           N  
ATOM   1123  CA  GLY A 142      -3.439 -13.654  -7.559  1.00 88.44           C  
ATOM   1124  C   GLY A 142      -3.702 -13.101  -8.963  1.00 88.44           C  
ATOM   1125  O   GLY A 142      -4.632 -12.333  -9.205  1.00 88.44           O  
ATOM   1126  N   GLY A 143      -2.857 -13.518  -9.903  1.00 90.70           N  
ATOM   1127  CA  GLY A 143      -2.885 -13.080 -11.295  1.00 90.70           C  
ATOM   1128  C   GLY A 143      -1.476 -12.994 -11.873  1.00 90.70           C  
ATOM   1129  O   GLY A 143      -0.602 -13.771 -11.487  1.00 90.70           O  
ATOM   1130  N   GLU A 144      -1.242 -12.051 -12.782  1.00 90.85           N  
ATOM   1131  CA  GLU A 144       0.097 -11.791 -13.320  1.00 90.85           C  
ATOM   1132  C   GLU A 144       0.987 -11.178 -12.231  1.00 90.85           C  
ATOM   1133  CB  GLU A 144      -0.014 -10.881 -14.552  1.00 90.85           C  
ATOM   1134  O   GLU A 144       0.603 -10.199 -11.595  1.00 90.85           O  
ATOM   1135  CG  GLU A 144       1.346 -10.604 -15.210  1.00 90.85           C  
ATOM   1136  CD  GLU A 144       1.235  -9.759 -16.493  1.00 90.85           C  
ATOM   1137  OE1 GLU A 144       2.214  -9.790 -17.274  1.00 90.85           O  
ATOM   1138  OE2 GLU A 144       0.179  -9.111 -16.714  1.00 90.85           O  
ATOM   1139  N   PHE A 145       2.168 -11.749 -11.988  1.00 90.03           N  
ATOM   1140  CA  PHE A 145       3.081 -11.265 -10.953  1.00 90.03           C  
ATOM   1141  C   PHE A 145       4.034 -10.191 -11.488  1.00 90.03           C  
ATOM   1142  CB  PHE A 145       3.855 -12.437 -10.343  1.00 90.03           C  
ATOM   1143  O   PHE A 145       4.766 -10.417 -12.449  1.00 90.03           O  
ATOM   1144  CG  PHE A 145       4.839 -12.007  -9.271  1.00 90.03           C  
ATOM   1145  CD1 PHE A 145       6.225 -12.106  -9.499  1.00 90.03           C  
ATOM   1146  CD2 PHE A 145       4.369 -11.475  -8.056  1.00 90.03           C  
ATOM   1147  CE1 PHE A 145       7.136 -11.693  -8.510  1.00 90.03           C  
ATOM   1148  CE2 PHE A 145       5.279 -11.063  -7.067  1.00 90.03           C  
ATOM   1149  CZ  PHE A 145       6.663 -11.171  -7.293  1.00 90.03           C  
ATOM   1150  N   HIS A 146       4.076  -9.044 -10.813  1.00 85.35           N  
ATOM   1151  CA  HIS A 146       4.945  -7.916 -11.132  1.00 85.35           C  
ATOM   1152  C   HIS A 146       6.057  -7.819 -10.080  1.00 85.35           C  
ATOM   1153  CB  HIS A 146       4.113  -6.629 -11.212  1.00 85.35           C  
ATOM   1154  O   HIS A 146       5.838  -7.403  -8.942  1.00 85.35           O  
ATOM   1155  CG  HIS A 146       3.184  -6.534 -12.402  1.00 85.35           C  
ATOM   1156  CD2 HIS A 146       2.295  -7.477 -12.854  1.00 85.35           C  
ATOM   1157  ND1 HIS A 146       3.015  -5.432 -13.208  1.00 85.35           N  
ATOM   1158  CE1 HIS A 146       2.066  -5.706 -14.111  1.00 85.35           C  
ATOM   1159  NE2 HIS A 146       1.580  -6.938 -13.926  1.00 85.35           N  
ATOM   1160  N   ALA A 147       7.279  -8.203 -10.454  1.00 80.62           N  
ATOM   1161  CA  ALA A 147       8.391  -8.343  -9.510  1.00 80.62           C  
ATOM   1162  C   ALA A 147       8.878  -7.017  -8.886  1.00 80.62           C  
ATOM   1163  CB  ALA A 147       9.532  -9.072 -10.229  1.00 80.62           C  
ATOM   1164  O   ALA A 147       9.376  -7.024  -7.762  1.00 80.62           O  
ATOM   1165  N   SER A 148       8.723  -5.878  -9.572  1.00 76.51           N  
ATOM   1166  CA  SER A 148       9.230  -4.561  -9.132  1.00 76.51           C  
ATOM   1167  C   SER A 148       8.635  -4.096  -7.795  1.00 76.51           C  
ATOM   1168  CB  SER A 148       8.931  -3.511 -10.213  1.00 76.51           C  
ATOM   1169  O   SER A 148       9.337  -3.553  -6.938  1.00 76.51           O  
ATOM   1170  OG  SER A 148       7.558  -3.564 -10.565  1.00 76.51           O  
ATOM   1171  N   ASN A 149       7.341  -4.343  -7.597  1.00 80.77           N  
ATOM   1172  CA  ASN A 149       6.577  -4.012  -6.393  1.00 80.77           C  
ATOM   1173  C   ASN A 149       5.938  -5.244  -5.720  1.00 80.77           C  
ATOM   1174  CB  ASN A 149       5.559  -2.912  -6.745  1.00 80.77           C  
ATOM   1175  O   ASN A 149       5.223  -5.092  -4.730  1.00 80.77           O  
ATOM   1176  CG  ASN A 149       4.576  -3.320  -7.824  1.00 80.77           C  
ATOM   1177  ND2 ASN A 149       3.675  -2.440  -8.183  1.00 80.77           N  
ATOM   1178  OD1 ASN A 149       4.609  -4.419  -8.348  1.00 80.77           O  
ATOM   1179  N   ALA A 150       6.239  -6.444  -6.225  1.00 88.42           N  
ATOM   1180  CA  ALA A 150       5.761  -7.742  -5.753  1.00 88.42           C  
ATOM   1181  C   ALA A 150       4.230  -7.869  -5.678  1.00 88.42           C  
ATOM   1182  CB  ALA A 150       6.485  -8.134  -4.458  1.00 88.42           C  
ATOM   1183  O   ALA A 150       3.712  -8.544  -4.782  1.00 88.42           O  
ATOM   1184  N   ILE A 151       3.507  -7.226  -6.598  1.00 91.23           N  
ATOM   1185  CA  ILE A 151       2.046  -7.328  -6.678  1.00 91.23           C  
ATOM   1186  C   ILE A 151       1.611  -8.397  -7.675  1.00 91.23           C  
ATOM   1187  CB  ILE A 151       1.351  -5.971  -6.934  1.00 91.23           C  
ATOM   1188  O   ILE A 151       2.347  -8.758  -8.592  1.00 91.23           O  
ATOM   1189  CG1 ILE A 151       1.432  -5.518  -8.407  1.00 91.23           C  
ATOM   1190  CG2 ILE A 151       1.865  -4.920  -5.933  1.00 91.23           C  
ATOM   1191  CD1 ILE A 151       0.678  -4.222  -8.721  1.00 91.23           C  
ATOM   1192  N   PHE A 152       0.380  -8.854  -7.517  1.00 92.07           N  
ATOM   1193  CA  PHE A 152      -0.360  -9.604  -8.511  1.00 92.07           C  
ATOM   1194  C   PHE A 152      -1.405  -8.688  -9.135  1.00 92.07           C  
ATOM   1195  CB  PHE A 152      -1.004 -10.827  -7.866  1.00 92.07           C  
ATOM   1196  O   PHE A 152      -2.189  -8.049  -8.431  1.00 92.07           O  
ATOM   1197  CG  PHE A 152      -0.003 -11.828  -7.334  1.00 92.07           C  
ATOM   1198  CD1 PHE A 152       0.495 -12.844  -8.168  1.00 92.07           C  
ATOM   1199  CD2 PHE A 152       0.450 -11.727  -6.007  1.00 92.07           C  
ATOM   1200  CE1 PHE A 152       1.423 -13.773  -7.665  1.00 92.07           C  
ATOM   1201  CE2 PHE A 152       1.384 -12.649  -5.506  1.00 92.07           C  
ATOM   1202  CZ  PHE A 152       1.867 -13.677  -6.334  1.00 92.07           C  
ATOM   1203  N   LYS A 153      -1.420  -8.625 -10.462  1.00 87.93           N  
ATOM   1204  CA  LYS A 153      -2.472  -7.978 -11.234  1.00 87.93           C  
ATOM   1205  C   LYS A 153      -3.551  -9.021 -11.549  1.00 87.93           C  
ATOM   1206  CB  LYS A 153      -1.846  -7.379 -12.492  1.00 87.93           C  
ATOM   1207  O   LYS A 153      -3.261  -9.957 -12.300  1.00 87.93           O  
ATOM   1208  CG  LYS A 153      -2.891  -6.665 -13.357  1.00 87.93           C  
ATOM   1209  CD  LYS A 153      -2.204  -6.202 -14.637  1.00 87.93           C  
ATOM   1210  CE  LYS A 153      -3.219  -5.620 -15.616  1.00 87.93           C  
ATOM   1211  NZ  LYS A 153      -2.560  -5.431 -16.926  1.00 87.93           N  
ATOM   1212  N   PRO A 154      -4.780  -8.878 -11.024  1.00 86.48           N  
ATOM   1213  CA  PRO A 154      -5.870  -9.796 -11.337  1.00 86.48           C  
ATOM   1214  C   PRO A 154      -6.124  -9.882 -12.845  1.00 86.48           C  
ATOM   1215  CB  PRO A 154      -7.094  -9.266 -10.582  1.00 86.48           C  
ATOM   1216  O   PRO A 154      -6.174  -8.857 -13.528  1.00 86.48           O  
ATOM   1217  CG  PRO A 154      -6.484  -8.487  -9.419  1.00 86.48           C  
ATOM   1218  CD  PRO A 154      -5.210  -7.910 -10.027  1.00 86.48           C  
ATOM   1219  N   ILE A 155      -6.308 -11.106 -13.352  1.00 83.66           N  
ATOM   1220  CA  ILE A 155      -6.708 -11.348 -14.751  1.00 83.66           C  
ATOM   1221  C   ILE A 155      -8.150 -10.862 -14.963  1.00 83.66           C  
ATOM   1222  CB  ILE A 155      -6.542 -12.843 -15.121  1.00 83.66           C  
ATOM   1223  O   ILE A 155      -8.442 -10.211 -15.962  1.00 83.66           O  
ATOM   1224  CG1 ILE A 155      -5.068 -13.288 -14.950  1.00 83.66           C  
ATOM   1225  CG2 ILE A 155      -7.018 -13.107 -16.563  1.00 83.66           C  
ATOM   1226  CD1 ILE A 155      -4.831 -14.790 -15.157  1.00 83.66           C  
ATOM   1227  N   ASP A 156      -9.017 -11.115 -13.978  1.00 82.24           N  
ATOM   1228  CA  ASP A 156     -10.366 -10.560 -13.883  1.00 82.24           C  
ATOM   1229  C   ASP A 156     -10.554  -9.878 -12.516  1.00 82.24           C  
ATOM   1230  CB  ASP A 156     -11.414 -11.652 -14.142  1.00 82.24           C  
ATOM   1231  O   ASP A 156     -10.637 -10.525 -11.463  1.00 82.24           O  
ATOM   1232  CG  ASP A 156     -12.841 -11.090 -14.217  1.00 82.24           C  
ATOM   1233  OD1 ASP A 156     -13.067  -9.951 -13.734  1.00 82.24           O  
ATOM   1234  OD2 ASP A 156     -13.718 -11.807 -14.731  1.00 82.24           O  
ATOM   1235  N   PHE A 157     -10.607  -8.544 -12.546  1.00 76.68           N  
ATOM   1236  CA  PHE A 157     -10.856  -7.712 -11.369  1.00 76.68           C  
ATOM   1237  C   PHE A 157     -12.242  -7.954 -10.772  1.00 76.68           C  
ATOM   1238  CB  PHE A 157     -10.718  -6.228 -11.748  1.00 76.68           C  
ATOM   1239  O   PHE A 157     -12.372  -8.023  -9.550  1.00 76.68           O  
ATOM   1240  CG  PHE A 157      -9.311  -5.697 -11.599  1.00 76.68           C  
ATOM   1241  CD1 PHE A 157      -8.957  -5.005 -10.428  1.00 76.68           C  
ATOM   1242  CD2 PHE A 157      -8.346  -5.927 -12.597  1.00 76.68           C  
ATOM   1243  CE1 PHE A 157      -7.639  -4.563 -10.247  1.00 76.68           C  
ATOM   1244  CE2 PHE A 157      -7.025  -5.487 -12.412  1.00 76.68           C  
ATOM   1245  CZ  PHE A 157      -6.668  -4.815 -11.232  1.00 76.68           C  
ATOM   1246  N   GLN A 158     -13.269  -8.069 -11.618  1.00 74.76           N  
ATOM   1247  CA  GLN A 158     -14.654  -8.129 -11.168  1.00 74.76           C  
ATOM   1248  C   GLN A 158     -14.933  -9.451 -10.465  1.00 74.76           C  
ATOM   1249  CB  GLN A 158     -15.622  -7.935 -12.344  1.00 74.76           C  
ATOM   1250  O   GLN A 158     -15.505  -9.452  -9.379  1.00 74.76           O  
ATOM   1251  CG  GLN A 158     -15.557  -6.521 -12.937  1.00 74.76           C  
ATOM   1252  CD  GLN A 158     -16.639  -6.270 -13.986  1.00 74.76           C  
ATOM   1253  NE2 GLN A 158     -16.920  -5.027 -14.311  1.00 74.76           N  
ATOM   1254  OE1 GLN A 158     -17.270  -7.157 -14.529  1.00 74.76           O  
ATOM   1255  N   GLN A 159     -14.485 -10.567 -11.040  1.00 76.03           N  
ATOM   1256  CA  GLN A 159     -14.770 -11.884 -10.477  1.00 76.03           C  
ATOM   1257  C   GLN A 159     -14.026 -12.141  -9.159  1.00 76.03           C  
ATOM   1258  CB  GLN A 159     -14.435 -12.945 -11.530  1.00 76.03           C  
ATOM   1259  O   GLN A 159     -14.555 -12.804  -8.268  1.00 76.03           O  
ATOM   1260  CG  GLN A 159     -15.032 -14.306 -11.153  1.00 76.03           C  
ATOM   1261  CD  GLN A 159     -14.741 -15.388 -12.186  1.00 76.03           C  
ATOM   1262  NE2 GLN A 159     -15.510 -16.453 -12.201  1.00 76.03           N  
ATOM   1263  OE1 GLN A 159     -13.809 -15.339 -12.967  1.00 76.03           O  
ATOM   1264  N   THR A 160     -12.807 -11.613  -9.019  1.00 77.81           N  
ATOM   1265  CA  THR A 160     -11.972 -11.890  -7.842  1.00 77.81           C  
ATOM   1266  C   THR A 160     -12.333 -10.981  -6.674  1.00 77.81           C  
ATOM   1267  CB  THR A 160     -10.477 -11.756  -8.169  1.00 77.81           C  
ATOM   1268  O   THR A 160     -12.524 -11.453  -5.557  1.00 77.81           O  
ATOM   1269  CG2 THR A 160      -9.596 -12.317  -7.052  1.00 77.81           C  
ATOM   1270  OG1 THR A 160     -10.158 -12.463  -9.346  1.00 77.81           O  
ATOM   1271  N   LEU A 161     -12.421  -9.672  -6.921  1.00 87.35           N  
ATOM   1272  CA  LEU A 161     -12.457  -8.681  -5.852  1.00 87.35           C  
ATOM   1273  C   LEU A 161     -13.882  -8.271  -5.447  1.00 87.35           C  
ATOM   1274  CB  LEU A 161     -11.585  -7.484  -6.260  1.00 87.35           C  
ATOM   1275  O   LEU A 161     -14.117  -8.024  -4.270  1.00 87.35           O  
ATOM   1276  CG  LEU A 161     -10.069  -7.734  -6.311  1.00 87.35           C  
ATOM   1277  CD1 LEU A 161      -9.367  -6.525  -6.930  1.00 87.35           C  
ATOM   1278  CD2 LEU A 161      -9.481  -7.935  -4.914  1.00 87.35           C  
ATOM   1279  N   ASN A 162     -14.865  -8.260  -6.355  1.00 87.81           N  
ATOM   1280  CA  ASN A 162     -16.214  -7.752  -6.035  1.00 87.81           C  
ATOM   1281  C   ASN A 162     -17.027  -8.636  -5.071  1.00 87.81           C  
ATOM   1282  CB  ASN A 162     -17.013  -7.475  -7.317  1.00 87.81           C  
ATOM   1283  O   ASN A 162     -18.119  -8.246  -4.672  1.00 87.81           O  
ATOM   1284  CG  ASN A 162     -16.469  -6.328  -8.143  1.00 87.81           C  
ATOM   1285  ND2 ASN A 162     -16.945  -6.185  -9.358  1.00 87.81           N  
ATOM   1286  OD1 ASN A 162     -15.655  -5.524  -7.718  1.00 87.81           O  
ATOM   1287  N   ASN A 163     -16.499  -9.793  -4.671  1.00 89.44           N  
ATOM   1288  CA  ASN A 163     -17.097 -10.637  -3.636  1.00 89.44           C  
ATOM   1289  C   ASN A 163     -16.690 -10.224  -2.209  1.00 89.44           C  
ATOM   1290  CB  ASN A 163     -16.743 -12.100  -3.935  1.00 89.44           C  
ATOM   1291  O   ASN A 163     -17.166 -10.821  -1.246  1.00 89.44           O  
ATOM   1292  CG  ASN A 163     -17.332 -12.567  -5.252  1.00 89.44           C  
ATOM   1293  ND2 ASN A 163     -16.538 -13.159  -6.110  1.00 89.44           N  
ATOM   1294  OD1 ASN A 163     -18.503 -12.397  -5.540  1.00 89.44           O  
ATOM   1295  N   PHE A 164     -15.809  -9.230  -2.061  1.00 94.47           N  
ATOM   1296  CA  PHE A 164     -15.342  -8.740  -0.766  1.00 94.47           C  
ATOM   1297  C   PHE A 164     -15.895  -7.346  -0.455  1.00 94.47           C  
ATOM   1298  CB  PHE A 164     -13.809  -8.749  -0.726  1.00 94.47           C  
ATOM   1299  O   PHE A 164     -15.930  -6.469  -1.317  1.00 94.47           O  
ATOM   1300  CG  PHE A 164     -13.182 -10.116  -0.928  1.00 94.47           C  
ATOM   1301  CD1 PHE A 164     -13.191 -11.061   0.115  1.00 94.47           C  
ATOM   1302  CD2 PHE A 164     -12.575 -10.441  -2.155  1.00 94.47           C  
ATOM   1303  CE1 PHE A 164     -12.585 -12.318  -0.066  1.00 94.47           C  
ATOM   1304  CE2 PHE A 164     -11.971 -11.697  -2.337  1.00 94.47           C  
ATOM   1305  CZ  PHE A 164     -11.976 -12.635  -1.292  1.00 94.47           C  
ATOM   1306  N   CYS A 165     -16.244  -7.127   0.812  1.00 95.96           N  
ATOM   1307  CA  CYS A 165     -16.615  -5.826   1.368  1.00 95.96           C  
ATOM   1308  C   CYS A 165     -15.792  -5.586   2.644  1.00 95.96           C  
ATOM   1309  CB  CYS A 165     -18.130  -5.826   1.617  1.00 95.96           C  
ATOM   1310  O   CYS A 165     -16.252  -5.936   3.730  1.00 95.96           O  
ATOM   1311  SG  CYS A 165     -18.654  -4.186   2.183  1.00 95.96           S  
ATOM   1312  N   PRO A 166     -14.549  -5.082   2.536  1.00 98.33           N  
ATOM   1313  CA  PRO A 166     -13.692  -4.894   3.702  1.00 98.33           C  
ATOM   1314  C   PRO A 166     -14.287  -3.897   4.706  1.00 98.33           C  
ATOM   1315  CB  PRO A 166     -12.335  -4.430   3.159  1.00 98.33           C  
ATOM   1316  O   PRO A 166     -14.763  -2.828   4.329  1.00 98.33           O  
ATOM   1317  CG  PRO A 166     -12.349  -4.885   1.698  1.00 98.33           C  
ATOM   1318  CD  PRO A 166     -13.821  -4.773   1.314  1.00 98.33           C  
ATOM   1319  N   ASP A 167     -14.200  -4.203   5.994  1.00 98.81           N  
ATOM   1320  CA  ASP A 167     -14.516  -3.260   7.067  1.00 98.81           C  
ATOM   1321  C   ASP A 167     -13.470  -2.140   7.109  1.00 98.81           C  
ATOM   1322  CB  ASP A 167     -14.567  -4.007   8.405  1.00 98.81           C  
ATOM   1323  O   ASP A 167     -13.805  -0.960   7.220  1.00 98.81           O  
ATOM   1324  CG  ASP A 167     -15.625  -5.107   8.371  1.00 98.81           C  
ATOM   1325  OD1 ASP A 167     -16.823  -4.752   8.304  1.00 98.81           O  
ATOM   1326  OD2 ASP A 167     -15.208  -6.288   8.336  1.00 98.81           O  
ATOM   1327  N   ILE A 168     -12.192  -2.500   6.947  1.00 98.81           N  
ATOM   1328  CA  ILE A 168     -11.069  -1.558   6.939  1.00 98.81           C  
ATOM   1329  C   ILE A 168     -10.119  -1.877   5.784  1.00 98.81           C  
ATOM   1330  CB  ILE A 168     -10.327  -1.542   8.299  1.00 98.81           C  
ATOM   1331  O   ILE A 168      -9.737  -3.025   5.566  1.00 98.81           O  
ATOM   1332  CG1 ILE A 168     -11.308  -1.328   9.479  1.00 98.81           C  
ATOM   1333  CG2 ILE A 168      -9.234  -0.454   8.285  1.00 98.81           C  
ATOM   1334  CD1 ILE A 168     -10.654  -1.251  10.863  1.00 98.81           C  
ATOM   1335  N   ALA A 169      -9.685  -0.843   5.068  1.00 98.77           N  
ATOM   1336  CA  ALA A 169      -8.591  -0.915   4.110  1.00 98.77           C  
ATOM   1337  C   ALA A 169      -7.380  -0.112   4.601  1.00 98.77           C  
ATOM   1338  CB  ALA A 169      -9.101  -0.449   2.746  1.00 98.77           C  
ATOM   1339  O   ALA A 169      -7.473   1.096   4.830  1.00 98.77           O  
ATOM   1340  N   PHE A 170      -6.233  -0.785   4.718  1.00 98.84           N  
ATOM   1341  CA  PHE A 170      -4.946  -0.181   5.054  1.00 98.84           C  
ATOM   1342  C   PHE A 170      -4.149   0.092   3.785  1.00 98.84           C  
ATOM   1343  CB  PHE A 170      -4.153  -1.093   5.993  1.00 98.84           C  
ATOM   1344  O   PHE A 170      -3.729  -0.841   3.101  1.00 98.84           O  
ATOM   1345  CG  PHE A 170      -4.801  -1.273   7.345  1.00 98.84           C  
ATOM   1346  CD1 PHE A 170      -4.625  -0.299   8.346  1.00 98.84           C  
ATOM   1347  CD2 PHE A 170      -5.592  -2.408   7.597  1.00 98.84           C  
ATOM   1348  CE1 PHE A 170      -5.234  -0.466   9.601  1.00 98.84           C  
ATOM   1349  CE2 PHE A 170      -6.198  -2.572   8.853  1.00 98.84           C  
ATOM   1350  CZ  PHE A 170      -6.019  -1.602   9.854  1.00 98.84           C  
ATOM   1351  N   TYR A 171      -3.911   1.369   3.500  1.00 98.53           N  
ATOM   1352  CA  TYR A 171      -3.201   1.839   2.316  1.00 98.53           C  
ATOM   1353  C   TYR A 171      -1.775   2.246   2.653  1.00 98.53           C  
ATOM   1354  CB  TYR A 171      -3.939   3.015   1.671  1.00 98.53           C  
ATOM   1355  O   TYR A 171      -1.526   2.898   3.669  1.00 98.53           O  
ATOM   1356  CG  TYR A 171      -5.363   2.697   1.279  1.00 98.53           C  
ATOM   1357  CD1 TYR A 171      -5.657   2.217  -0.012  1.00 98.53           C  
ATOM   1358  CD2 TYR A 171      -6.389   2.864   2.225  1.00 98.53           C  
ATOM   1359  CE1 TYR A 171      -6.987   1.913  -0.362  1.00 98.53           C  
ATOM   1360  CE2 TYR A 171      -7.711   2.554   1.881  1.00 98.53           C  
ATOM   1361  OH  TYR A 171      -9.299   1.783   0.295  1.00 98.53           O  
ATOM   1362  CZ  TYR A 171      -8.013   2.081   0.593  1.00 98.53           C  
ATOM   1363  N   SER A 172      -0.853   1.958   1.740  1.00 95.86           N  
ATOM   1364  CA  SER A 172       0.475   2.559   1.740  1.00 95.86           C  
ATOM   1365  C   SER A 172       0.599   3.576   0.603  1.00 95.86           C  
ATOM   1366  CB  SER A 172       1.568   1.487   1.714  1.00 95.86           C  
ATOM   1367  O   SER A 172      -0.038   3.473  -0.453  1.00 95.86           O  
ATOM   1368  OG  SER A 172       1.904   1.123   0.394  1.00 95.86           O  
ATOM   1369  N   ALA A 173       1.442   4.585   0.813  1.00 96.90           N  
ATOM   1370  CA  ALA A 173       1.767   5.570  -0.208  1.00 96.90           C  
ATOM   1371  C   ALA A 173       3.261   5.892  -0.221  1.00 96.90           C  
ATOM   1372  CB  ALA A 173       0.902   6.821  -0.018  1.00 96.90           C  
ATOM   1373  O   ALA A 173       3.975   5.786   0.776  1.00 96.90           O  
ATOM   1374  N   ALA A 174       3.734   6.326  -1.385  1.00 93.69           N  
ATOM   1375  CA  ALA A 174       5.099   6.791  -1.590  1.00 93.69           C  
ATOM   1376  C   ALA A 174       5.224   8.324  -1.568  1.00 93.69           C  
ATOM   1377  CB  ALA A 174       5.596   6.198  -2.900  1.00 93.69           C  
ATOM   1378  O   ALA A 174       6.344   8.848  -1.539  1.00 93.69           O  
ATOM   1379  N   GLY A 175       4.095   9.030  -1.590  1.00 96.69           N  
ATOM   1380  CA  GLY A 175       4.017  10.468  -1.402  1.00 96.69           C  
ATOM   1381  C   GLY A 175       2.632  10.910  -0.945  1.00 96.69           C  
ATOM   1382  O   GLY A 175       1.624  10.371  -1.400  1.00 96.69           O  
ATOM   1383  N   VAL A 176       2.603  11.886  -0.047  1.00 98.42           N  
ATOM   1384  CA  VAL A 176       1.412  12.495   0.544  1.00 98.42           C  
ATOM   1385  C   VAL A 176       1.545  14.001   0.383  1.00 98.42           C  
ATOM   1386  CB  VAL A 176       1.295  12.098   2.028  1.00 98.42           C  
ATOM   1387  O   VAL A 176       2.536  14.588   0.812  1.00 98.42           O  
ATOM   1388  CG1 VAL A 176       0.130  12.778   2.752  1.00 98.42           C  
ATOM   1389  CG2 VAL A 176       1.095  10.583   2.142  1.00 98.42           C  
ATOM   1390  N   HIS A 177       0.557  14.626  -0.250  1.00 97.95           N  
ATOM   1391  CA  HIS A 177       0.565  16.059  -0.527  1.00 97.95           C  
ATOM   1392  C   HIS A 177      -0.854  16.620  -0.443  1.00 97.95           C  
ATOM   1393  CB  HIS A 177       1.156  16.263  -1.924  1.00 97.95           C  
ATOM   1394  O   HIS A 177      -1.766  16.051  -1.041  1.00 97.95           O  
ATOM   1395  CG  HIS A 177       1.427  17.703  -2.266  1.00 97.95           C  
ATOM   1396  CD2 HIS A 177       2.660  18.295  -2.294  1.00 97.95           C  
ATOM   1397  ND1 HIS A 177       0.504  18.687  -2.550  1.00 97.95           N  
ATOM   1398  CE1 HIS A 177       1.166  19.845  -2.701  1.00 97.95           C  
ATOM   1399  NE2 HIS A 177       2.482  19.642  -2.602  1.00 97.95           N  
ATOM   1400  N   VAL A 178      -1.055  17.761   0.222  1.00 96.57           N  
ATOM   1401  CA  VAL A 178      -2.405  18.303   0.486  1.00 96.57           C  
ATOM   1402  C   VAL A 178      -3.240  18.513  -0.782  1.00 96.57           C  
ATOM   1403  CB  VAL A 178      -2.348  19.596   1.319  1.00 96.57           C  
ATOM   1404  O   VAL A 178      -4.407  18.141  -0.820  1.00 96.57           O  
ATOM   1405  CG1 VAL A 178      -1.747  19.323   2.702  1.00 96.57           C  
ATOM   1406  CG2 VAL A 178      -1.560  20.722   0.642  1.00 96.57           C  
ATOM   1407  N   SER A 179      -2.632  19.023  -1.859  1.00 95.76           N  
ATOM   1408  CA  SER A 179      -3.328  19.280  -3.132  1.00 95.76           C  
ATOM   1409  C   SER A 179      -3.259  18.146  -4.161  1.00 95.76           C  
ATOM   1410  CB  SER A 179      -2.796  20.569  -3.758  1.00 95.76           C  
ATOM   1411  O   SER A 179      -4.062  18.121  -5.092  1.00 95.76           O  
ATOM   1412  OG  SER A 179      -1.449  20.405  -4.165  1.00 95.76           O  
ATOM   1413  N   LYS A 180      -2.297  17.218  -4.049  1.00 97.45           N  
ATOM   1414  CA  LYS A 180      -2.146  16.100  -5.004  1.00 97.45           C  
ATOM   1415  C   LYS A 180      -2.686  14.783  -4.457  1.00 97.45           C  
ATOM   1416  CB  LYS A 180      -0.700  15.968  -5.521  1.00 97.45           C  
ATOM   1417  O   LYS A 180      -2.910  13.864  -5.241  1.00 97.45           O  
ATOM   1418  CG  LYS A 180      -0.146  17.220  -6.222  1.00 97.45           C  
ATOM   1419  CD  LYS A 180      -0.986  17.642  -7.436  1.00 97.45           C  
ATOM   1420  CE  LYS A 180      -0.288  18.778  -8.190  1.00 97.45           C  
ATOM   1421  NZ  LYS A 180      -1.096  19.245  -9.345  1.00 97.45           N  
ATOM   1422  N   GLY A 181      -2.967  14.714  -3.160  1.00 97.90           N  
ATOM   1423  CA  GLY A 181      -3.475  13.525  -2.503  1.00 97.90           C  
ATOM   1424  C   GLY A 181      -2.374  12.539  -2.123  1.00 97.90           C  
ATOM   1425  O   GLY A 181      -1.209  12.903  -1.944  1.00 97.90           O  
ATOM   1426  N   ALA A 182      -2.760  11.272  -2.018  1.00 98.44           N  
ATOM   1427  CA  ALA A 182      -1.840  10.160  -1.855  1.00 98.44           C  
ATOM   1428  C   ALA A 182      -1.379   9.642  -3.226  1.00 98.44           C  
ATOM   1429  CB  ALA A 182      -2.514   9.086  -1.003  1.00 98.44           C  
ATOM   1430  O   ALA A 182      -2.170   9.497  -4.163  1.00 98.44           O  
ATOM   1431  N   THR A 183      -0.084   9.362  -3.348  1.00 97.82           N  
ATOM   1432  CA  THR A 183       0.566   8.959  -4.599  1.00 97.82           C  
ATOM   1433  C   THR A 183       1.511   7.773  -4.389  1.00 97.82           C  
ATOM   1434  CB  THR A 183       1.297  10.134  -5.273  1.00 97.82           C  
ATOM   1435  O   THR A 183       2.112   7.609  -3.326  1.00 97.82           O  
ATOM   1436  CG2 THR A 183       0.392  11.319  -5.609  1.00 97.82           C  
ATOM   1437  OG1 THR A 183       2.307  10.651  -4.433  1.00 97.82           O  
ATOM   1438  N   CYS A 184       1.645   6.938  -5.413  1.00 92.85           N  
ATOM   1439  CA  CYS A 184       2.502   5.756  -5.478  1.00 92.85           C  
ATOM   1440  C   CYS A 184       3.409   5.826  -6.718  1.00 92.85           C  
ATOM   1441  CB  CYS A 184       1.641   4.484  -5.394  1.00 92.85           C  
ATOM   1442  O   CYS A 184       3.291   6.739  -7.542  1.00 92.85           O  
ATOM   1443  SG  CYS A 184       0.385   4.418  -6.699  1.00 92.85           S  
ATOM   1444  N   PHE A 185       4.377   4.915  -6.817  1.00 87.88           N  
ATOM   1445  CA  PHE A 185       5.328   4.927  -7.930  1.00 87.88           C  
ATOM   1446  C   PHE A 185       4.739   4.322  -9.205  1.00 87.88           C  
ATOM   1447  CB  PHE A 185       6.617   4.219  -7.519  1.00 87.88           C  
ATOM   1448  O   PHE A 185       4.946   4.884 -10.279  1.00 87.88           O  
ATOM   1449  CG  PHE A 185       7.488   5.023  -6.571  1.00 87.88           C  
ATOM   1450  CD1 PHE A 185       8.366   5.995  -7.081  1.00 87.88           C  
ATOM   1451  CD2 PHE A 185       7.502   4.730  -5.197  1.00 87.88           C  
ATOM   1452  CE1 PHE A 185       9.272   6.651  -6.227  1.00 87.88           C  
ATOM   1453  CE2 PHE A 185       8.421   5.372  -4.345  1.00 87.88           C  
ATOM   1454  CZ  PHE A 185       9.306   6.334  -4.858  1.00 87.88           C  
ATOM   1455  N   ASN A 186       3.988   3.223  -9.086  1.00 86.93           N  
ATOM   1456  CA  ASN A 186       3.579   2.415 -10.231  1.00 86.93           C  
ATOM   1457  C   ASN A 186       2.072   2.546 -10.494  1.00 86.93           C  
ATOM   1458  CB  ASN A 186       4.018   0.959 -10.007  1.00 86.93           C  
ATOM   1459  O   ASN A 186       1.252   2.339  -9.601  1.00 86.93           O  
ATOM   1460  CG  ASN A 186       5.462   0.835  -9.562  1.00 86.93           C  
ATOM   1461  ND2 ASN A 186       5.693   0.496  -8.315  1.00 86.93           N  
ATOM   1462  OD1 ASN A 186       6.394   1.118 -10.294  1.00 86.93           O  
ATOM   1463  N   LEU A 187       1.696   2.859 -11.739  1.00 88.74           N  
ATOM   1464  CA  LEU A 187       0.289   2.993 -12.160  1.00 88.74           C  
ATOM   1465  C   LEU A 187      -0.501   1.685 -12.024  1.00 88.74           C  
ATOM   1466  CB  LEU A 187       0.243   3.456 -13.627  1.00 88.74           C  
ATOM   1467  O   LEU A 187      -1.704   1.698 -11.799  1.00 88.74           O  
ATOM   1468  CG  LEU A 187       0.680   4.911 -13.860  1.00 88.74           C  
ATOM   1469  CD1 LEU A 187       0.828   5.167 -15.359  1.00 88.74           C  
ATOM   1470  CD2 LEU A 187      -0.342   5.910 -13.317  1.00 88.74           C  
ATOM   1471  N   GLU A 188       0.191   0.562 -12.137  1.00 87.42           N  
ATOM   1472  CA  GLU A 188      -0.335  -0.798 -12.022  1.00 87.42           C  
ATOM   1473  C   GLU A 188      -0.867  -1.147 -10.625  1.00 87.42           C  
ATOM   1474  CB  GLU A 188       0.714  -1.787 -12.569  1.00 87.42           C  
ATOM   1475  O   GLU A 188      -1.671  -2.065 -10.491  1.00 87.42           O  
ATOM   1476  CG  GLU A 188       2.199  -1.480 -12.252  1.00 87.42           C  
ATOM   1477  CD  GLU A 188       3.186  -2.102 -13.249  1.00 87.42           C  
ATOM   1478  OE1 GLU A 188       4.398  -1.863 -13.070  1.00 87.42           O  
ATOM   1479  OE2 GLU A 188       2.743  -2.788 -14.193  1.00 87.42           O  
ATOM   1480  N   GLU A 189      -0.529  -0.360  -9.601  1.00 90.17           N  
ATOM   1481  CA  GLU A 189      -1.129  -0.478  -8.268  1.00 90.17           C  
ATOM   1482  C   GLU A 189      -2.518   0.188  -8.181  1.00 90.17           C  
ATOM   1483  CB  GLU A 189      -0.193   0.169  -7.236  1.00 90.17           C  
ATOM   1484  O   GLU A 189      -3.338  -0.165  -7.329  1.00 90.17           O  
ATOM   1485  CG  GLU A 189       1.214  -0.437  -7.153  1.00 90.17           C  
ATOM   1486  CD  GLU A 189       2.197   0.406  -6.319  1.00 90.17           C  
ATOM   1487  OE1 GLU A 189       3.409   0.356  -6.660  1.00 90.17           O  
ATOM   1488  OE2 GLU A 189       1.771   1.120  -5.377  1.00 90.17           O  
ATOM   1489  N   LEU A 190      -2.802   1.172  -9.047  1.00 93.24           N  
ATOM   1490  CA  LEU A 190      -3.996   2.017  -8.937  1.00 93.24           C  
ATOM   1491  C   LEU A 190      -5.320   1.257  -9.062  1.00 93.24           C  
ATOM   1492  CB  LEU A 190      -3.969   3.181  -9.944  1.00 93.24           C  
ATOM   1493  O   LEU A 190      -6.211   1.553  -8.266  1.00 93.24           O  
ATOM   1494  CG  LEU A 190      -2.833   4.194  -9.752  1.00 93.24           C  
ATOM   1495  CD1 LEU A 190      -2.981   5.297 -10.802  1.00 93.24           C  
ATOM   1496  CD2 LEU A 190      -2.875   4.849  -8.371  1.00 93.24           C  
ATOM   1497  N   PRO A 191      -5.497   0.291  -9.984  1.00 92.36           N  
ATOM   1498  CA  PRO A 191      -6.781  -0.388 -10.128  1.00 92.36           C  
ATOM   1499  C   PRO A 191      -7.251  -1.081  -8.840  1.00 92.36           C  
ATOM   1500  CB  PRO A 191      -6.576  -1.374 -11.278  1.00 92.36           C  
ATOM   1501  O   PRO A 191      -8.401  -0.905  -8.441  1.00 92.36           O  
ATOM   1502  CG  PRO A 191      -5.512  -0.702 -12.139  1.00 92.36           C  
ATOM   1503  CD  PRO A 191      -4.606  -0.094 -11.076  1.00 92.36           C  
ATOM   1504  N   VAL A 192      -6.361  -1.800  -8.139  1.00 93.82           N  
ATOM   1505  CA  VAL A 192      -6.718  -2.493  -6.885  1.00 93.82           C  
ATOM   1506  C   VAL A 192      -6.950  -1.485  -5.756  1.00 93.82           C  
ATOM   1507  CB  VAL A 192      -5.662  -3.538  -6.466  1.00 93.82           C  
ATOM   1508  O   VAL A 192      -7.911  -1.617  -5.000  1.00 93.82           O  
ATOM   1509  CG1 VAL A 192      -6.183  -4.355  -5.279  1.00 93.82           C  
ATOM   1510  CG2 VAL A 192      -5.324  -4.544  -7.576  1.00 93.82           C  
ATOM   1511  N   LYS A 193      -6.130  -0.428  -5.670  1.00 95.64           N  
ATOM   1512  CA  LYS A 193      -6.313   0.652  -4.684  1.00 95.64           C  
ATOM   1513  C   LYS A 193      -7.648   1.377  -4.873  1.00 95.64           C  
ATOM   1514  CB  LYS A 193      -5.143   1.645  -4.774  1.00 95.64           C  
ATOM   1515  O   LYS A 193      -8.347   1.633  -3.896  1.00 95.64           O  
ATOM   1516  CG  LYS A 193      -3.813   1.071  -4.254  1.00 95.64           C  
ATOM   1517  CD  LYS A 193      -2.643   1.981  -4.664  1.00 95.64           C  
ATOM   1518  CE  LYS A 193      -1.279   1.411  -4.263  1.00 95.64           C  
ATOM   1519  NZ  LYS A 193      -0.934   1.597  -2.846  1.00 95.64           N  
ATOM   1520  N   HIS A 194      -8.025   1.694  -6.112  1.00 95.74           N  
ATOM   1521  CA  HIS A 194      -9.299   2.342  -6.424  1.00 95.74           C  
ATOM   1522  C   HIS A 194     -10.495   1.428  -6.154  1.00 95.74           C  
ATOM   1523  CB  HIS A 194      -9.317   2.810  -7.881  1.00 95.74           C  
ATOM   1524  O   HIS A 194     -11.491   1.907  -5.618  1.00 95.74           O  
ATOM   1525  CG  HIS A 194      -8.394   3.960  -8.191  1.00 95.74           C  
ATOM   1526  CD2 HIS A 194      -7.960   4.302  -9.442  1.00 95.74           C  
ATOM   1527  ND1 HIS A 194      -7.871   4.890  -7.315  1.00 95.74           N  
ATOM   1528  CE1 HIS A 194      -7.142   5.760  -8.034  1.00 95.74           C  
ATOM   1529  NE2 HIS A 194      -7.171   5.449  -9.334  1.00 95.74           N  
ATOM   1530  N   TRP A 195     -10.384   0.130  -6.453  1.00 94.45           N  
ATOM   1531  CA  TRP A 195     -11.391  -0.851  -6.053  1.00 94.45           C  
ATOM   1532  C   TRP A 195     -11.572  -0.865  -4.528  1.00 94.45           C  
ATOM   1533  CB  TRP A 195     -11.018  -2.239  -6.586  1.00 94.45           C  
ATOM   1534  O   TRP A 195     -12.686  -0.677  -4.041  1.00 94.45           O  
ATOM   1535  CG  TRP A 195     -11.822  -3.326  -5.954  1.00 94.45           C  
ATOM   1536  CD1 TRP A 195     -13.057  -3.719  -6.334  1.00 94.45           C  
ATOM   1537  CD2 TRP A 195     -11.519  -4.072  -4.735  1.00 94.45           C  
ATOM   1538  CE2 TRP A 195     -12.679  -4.814  -4.369  1.00 94.45           C  
ATOM   1539  CE3 TRP A 195     -10.396  -4.164  -3.883  1.00 94.45           C  
ATOM   1540  NE1 TRP A 195     -13.544  -4.637  -5.430  1.00 94.45           N  
ATOM   1541  CH2 TRP A 195     -11.600  -5.658  -2.372  1.00 94.45           C  
ATOM   1542  CZ2 TRP A 195     -12.735  -5.573  -3.193  1.00 94.45           C  
ATOM   1543  CZ3 TRP A 195     -10.435  -4.953  -2.719  1.00 94.45           C  
ATOM   1544  N   ALA A 196     -10.483  -0.976  -3.762  1.00 96.07           N  
ATOM   1545  CA  ALA A 196     -10.556  -0.978  -2.303  1.00 96.07           C  
ATOM   1546  C   ALA A 196     -11.174   0.326  -1.772  1.00 96.07           C  
ATOM   1547  CB  ALA A 196      -9.152  -1.216  -1.738  1.00 96.07           C  
ATOM   1548  O   ALA A 196     -11.982   0.296  -0.852  1.00 96.07           O  
ATOM   1549  N   MET A 197     -10.848   1.473  -2.382  1.00 96.72           N  
ATOM   1550  CA  MET A 197     -11.470   2.767  -2.058  1.00 96.72           C  
ATOM   1551  C   MET A 197     -12.971   2.836  -2.355  1.00 96.72           C  
ATOM   1552  CB  MET A 197     -10.798   3.895  -2.845  1.00 96.72           C  
ATOM   1553  O   MET A 197     -13.640   3.715  -1.828  1.00 96.72           O  
ATOM   1554  CG  MET A 197      -9.462   4.312  -2.253  1.00 96.72           C  
ATOM   1555  SD  MET A 197      -8.773   5.740  -3.123  1.00 96.72           S  
ATOM   1556  CE  MET A 197      -7.508   6.122  -1.901  1.00 96.72           C  
ATOM   1557  N   SER A 198     -13.491   1.982  -3.235  1.00 95.77           N  
ATOM   1558  CA  SER A 198     -14.925   1.925  -3.540  1.00 95.77           C  
ATOM   1559  C   SER A 198     -15.695   0.911  -2.696  1.00 95.77           C  
ATOM   1560  CB  SER A 198     -15.147   1.675  -5.034  1.00 95.77           C  
ATOM   1561  O   SER A 198     -16.906   1.050  -2.572  1.00 95.77           O  
ATOM   1562  OG  SER A 198     -14.666   0.424  -5.486  1.00 95.77           O  
ATOM   1563  N   MET A 199     -15.008  -0.089  -2.134  1.00 96.03           N  
ATOM   1564  CA  MET A 199     -15.645  -1.224  -1.457  1.00 96.03           C  
ATOM   1565  C   MET A 199     -15.440  -1.247   0.055  1.00 96.03           C  
ATOM   1566  CB  MET A 199     -15.110  -2.536  -2.045  1.00 96.03           C  
ATOM   1567  O   MET A 199     -16.267  -1.814   0.761  1.00 96.03           O  
ATOM   1568  CG  MET A 199     -15.484  -2.741  -3.515  1.00 96.03           C  
ATOM   1569  SD  MET A 199     -17.244  -2.659  -3.936  1.00 96.03           S  
ATOM   1570  CE  MET A 199     -17.849  -4.086  -2.992  1.00 96.03           C  
ATOM   1571  N   ALA A 200     -14.332  -0.697   0.557  1.00 97.91           N  
ATOM   1572  CA  ALA A 200     -14.061  -0.704   1.987  1.00 97.91           C  
ATOM   1573  C   ALA A 200     -14.904   0.346   2.721  1.00 97.91           C  
ATOM   1574  CB  ALA A 200     -12.562  -0.534   2.238  1.00 97.91           C  
ATOM   1575  O   ALA A 200     -15.141   1.430   2.193  1.00 97.91           O  
ATOM   1576  N   GLN A 201     -15.320   0.039   3.949  1.00 98.32           N  
ATOM   1577  CA  GLN A 201     -16.141   0.942   4.763  1.00 98.32           C  
ATOM   1578  C   GLN A 201     -15.318   2.035   5.461  1.00 98.32           C  
ATOM   1579  CB  GLN A 201     -16.906   0.126   5.811  1.00 98.32           C  
ATOM   1580  O   GLN A 201     -15.828   3.125   5.711  1.00 98.32           O  
ATOM   1581  CG  GLN A 201     -17.871  -0.909   5.215  1.00 98.32           C  
ATOM   1582  CD  GLN A 201     -18.485  -1.745   6.331  1.00 98.32           C  
ATOM   1583  NE2 GLN A 201     -18.261  -3.041   6.335  1.00 98.32           N  
ATOM   1584  OE1 GLN A 201     -19.126  -1.224   7.230  1.00 98.32           O  
ATOM   1585  N   LYS A 202     -14.054   1.741   5.793  1.00 98.67           N  
ATOM   1586  CA  LYS A 202     -13.115   2.669   6.434  1.00 98.67           C  
ATOM   1587  C   LYS A 202     -11.750   2.623   5.754  1.00 98.67           C  
ATOM   1588  CB  LYS A 202     -13.041   2.336   7.931  1.00 98.67           C  
ATOM   1589  O   LYS A 202     -11.205   1.550   5.490  1.00 98.67           O  
ATOM   1590  CG  LYS A 202     -12.195   3.336   8.738  1.00 98.67           C  
ATOM   1591  CD  LYS A 202     -12.191   2.996  10.236  1.00 98.67           C  
ATOM   1592  CE  LYS A 202     -13.519   3.366  10.911  1.00 98.67           C  
ATOM   1593  NZ  LYS A 202     -13.647   2.725  12.247  1.00 98.67           N  
ATOM   1594  N   HIS A 203     -11.158   3.789   5.525  1.00 98.76           N  
ATOM   1595  CA  HIS A 203      -9.909   3.952   4.791  1.00 98.76           C  
ATOM   1596  C   HIS A 203      -8.805   4.529   5.681  1.00 98.76           C  
ATOM   1597  CB  HIS A 203     -10.164   4.841   3.569  1.00 98.76           C  
ATOM   1598  O   HIS A 203      -8.875   5.675   6.132  1.00 98.76           O  
ATOM   1599  CG  HIS A 203     -11.293   4.380   2.687  1.00 98.76           C  
ATOM   1600  CD2 HIS A 203     -12.510   4.998   2.584  1.00 98.76           C  
ATOM   1601  ND1 HIS A 203     -11.330   3.265   1.876  1.00 98.76           N  
ATOM   1602  CE1 HIS A 203     -12.552   3.209   1.317  1.00 98.76           C  
ATOM   1603  NE2 HIS A 203     -13.282   4.268   1.682  1.00 98.76           N  
ATOM   1604  N   VAL A 204      -7.746   3.746   5.895  1.00 98.84           N  
ATOM   1605  CA  VAL A 204      -6.615   4.096   6.762  1.00 98.84           C  
ATOM   1606  C   VAL A 204      -5.347   4.213   5.923  1.00 98.84           C  
ATOM   1607  CB  VAL A 204      -6.439   3.059   7.887  1.00 98.84           C  
ATOM   1608  O   VAL A 204      -4.837   3.217   5.414  1.00 98.84           O  
ATOM   1609  CG1 VAL A 204      -5.326   3.490   8.852  1.00 98.84           C  
ATOM   1610  CG2 VAL A 204      -7.727   2.871   8.699  1.00 98.84           C  
ATOM   1611  N   LEU A 205      -4.810   5.421   5.774  1.00 98.72           N  
ATOM   1612  CA  LEU A 205      -3.524   5.643   5.114  1.00 98.72           C  
ATOM   1613  C   LEU A 205      -2.390   5.561   6.137  1.00 98.72           C  
ATOM   1614  CB  LEU A 205      -3.554   7.003   4.404  1.00 98.72           C  
ATOM   1615  O   LEU A 205      -2.389   6.316   7.103  1.00 98.72           O  
ATOM   1616  CG  LEU A 205      -2.262   7.362   3.652  1.00 98.72           C  
ATOM   1617  CD1 LEU A 205      -1.989   6.397   2.497  1.00 98.72           C  
ATOM   1618  CD2 LEU A 205      -2.373   8.773   3.073  1.00 98.72           C  
ATOM   1619  N   VAL A 206      -1.401   4.699   5.903  1.00 98.66           N  
ATOM   1620  CA  VAL A 206      -0.256   4.506   6.804  1.00 98.66           C  
ATOM   1621  C   VAL A 206       1.037   4.865   6.080  1.00 98.66           C  
ATOM   1622  CB  VAL A 206      -0.209   3.070   7.361  1.00 98.66           C  
ATOM   1623  O   VAL A 206       1.411   4.237   5.084  1.00 98.66           O  
ATOM   1624  CG1 VAL A 206       0.802   2.971   8.513  1.00 98.66           C  
ATOM   1625  CG2 VAL A 206      -1.577   2.616   7.889  1.00 98.66           C  
ATOM   1626  N   VAL A 207       1.731   5.889   6.569  1.00 97.89           N  
ATOM   1627  CA  VAL A 207       2.955   6.425   5.955  1.00 97.89           C  
ATOM   1628  C   VAL A 207       3.970   6.833   7.016  1.00 97.89           C  
ATOM   1629  CB  VAL A 207       2.649   7.623   5.034  1.00 97.89           C  
ATOM   1630  O   VAL A 207       3.603   7.128   8.139  1.00 97.89           O  
ATOM   1631  CG1 VAL A 207       1.906   7.172   3.769  1.00 97.89           C  
ATOM   1632  CG2 VAL A 207       1.848   8.736   5.722  1.00 97.89           C  
ATOM   1633  N   ASP A 208       5.252   6.862   6.665  1.00 96.59           N  
ATOM   1634  CA  ASP A 208       6.273   7.523   7.485  1.00 96.59           C  
ATOM   1635  C   ASP A 208       6.429   9.005   7.091  1.00 96.59           C  
ATOM   1636  CB  ASP A 208       7.593   6.738   7.416  1.00 96.59           C  
ATOM   1637  O   ASP A 208       6.046   9.426   5.991  1.00 96.59           O  
ATOM   1638  CG  ASP A 208       8.188   6.686   6.008  1.00 96.59           C  
ATOM   1639  OD1 ASP A 208       8.838   7.670   5.591  1.00 96.59           O  
ATOM   1640  OD2 ASP A 208       8.010   5.675   5.285  1.00 96.59           O  
ATOM   1641  N   HIS A 209       7.040   9.797   7.969  1.00 97.22           N  
ATOM   1642  CA  HIS A 209       7.232  11.237   7.826  1.00 97.22           C  
ATOM   1643  C   HIS A 209       7.927  11.624   6.509  1.00 97.22           C  
ATOM   1644  CB  HIS A 209       8.009  11.760   9.037  1.00 97.22           C  
ATOM   1645  O   HIS A 209       7.663  12.689   5.951  1.00 97.22           O  
ATOM   1646  CG  HIS A 209       9.443  11.305   9.080  1.00 97.22           C  
ATOM   1647  CD2 HIS A 209      10.510  11.914   8.477  1.00 97.22           C  
ATOM   1648  ND1 HIS A 209       9.907  10.170   9.700  1.00 97.22           N  
ATOM   1649  CE1 HIS A 209      11.227  10.092   9.462  1.00 97.22           C  
ATOM   1650  NE2 HIS A 209      11.640  11.118   8.692  1.00 97.22           N  
ATOM   1651  N   SER A 210       8.769  10.748   5.938  1.00 95.33           N  
ATOM   1652  CA  SER A 210       9.494  11.035   4.692  1.00 95.33           C  
ATOM   1653  C   SER A 210       8.597  11.106   3.450  1.00 95.33           C  
ATOM   1654  CB  SER A 210      10.640  10.038   4.472  1.00 95.33           C  
ATOM   1655  O   SER A 210       9.064  11.501   2.373  1.00 95.33           O  
ATOM   1656  OG  SER A 210      10.222   8.819   3.866  1.00 95.33           O  
ATOM   1657  N   LYS A 211       7.325  10.692   3.563  1.00 96.97           N  
ATOM   1658  CA  LYS A 211       6.353  10.699   2.459  1.00 96.97           C  
ATOM   1659  C   LYS A 211       5.578  12.007   2.357  1.00 96.97           C  
ATOM   1660  CB  LYS A 211       5.384   9.510   2.585  1.00 96.97           C  
ATOM   1661  O   LYS A 211       5.075  12.304   1.273  1.00 96.97           O  
ATOM   1662  CG  LYS A 211       6.055   8.148   2.816  1.00 96.97           C  
ATOM   1663  CD  LYS A 211       7.200   7.836   1.845  1.00 96.97           C  
ATOM   1664  CE  LYS A 211       7.800   6.507   2.285  1.00 96.97           C  
ATOM   1665  NZ  LYS A 211       9.198   6.353   1.842  1.00 96.97           N  
ATOM   1666  N   PHE A 212       5.496  12.791   3.429  1.00 97.64           N  
ATOM   1667  CA  PHE A 212       4.835  14.093   3.401  1.00 97.64           C  
ATOM   1668  C   PHE A 212       5.616  15.081   2.519  1.00 97.64           C  
ATOM   1669  CB  PHE A 212       4.603  14.604   4.828  1.00 97.64           C  
ATOM   1670  O   PHE A 212       6.841  15.018   2.393  1.00 97.64           O  
ATOM   1671  CG  PHE A 212       3.638  13.746   5.631  1.00 97.64           C  
ATOM   1672  CD1 PHE A 212       2.260  14.028   5.642  1.00 97.64           C  
ATOM   1673  CD2 PHE A 212       4.117  12.651   6.365  1.00 97.64           C  
ATOM   1674  CE1 PHE A 212       1.377  13.230   6.393  1.00 97.64           C  
ATOM   1675  CE2 PHE A 212       3.245  11.856   7.126  1.00 97.64           C  
ATOM   1676  CZ  PHE A 212       1.870  12.144   7.139  1.00 97.64           C  
ATOM   1677  N   GLY A 213       4.892  15.940   1.804  1.00 96.52           N  
ATOM   1678  CA  GLY A 213       5.443  16.889   0.831  1.00 96.52           C  
ATOM   1679  C   GLY A 213       5.935  16.239  -0.463  1.00 96.52           C  
ATOM   1680  O   GLY A 213       6.518  16.910  -1.315  1.00 96.52           O  
ATOM   1681  N   LYS A 214       5.741  14.926  -0.640  1.00 96.84           N  
ATOM   1682  CA  LYS A 214       6.205  14.197  -1.824  1.00 96.84           C  
ATOM   1683  C   LYS A 214       5.050  13.891  -2.765  1.00 96.84           C  
ATOM   1684  CB  LYS A 214       6.976  12.931  -1.422  1.00 96.84           C  
ATOM   1685  O   LYS A 214       3.969  13.491  -2.350  1.00 96.84           O  
ATOM   1686  CG  LYS A 214       8.161  13.144  -0.465  1.00 96.84           C  
ATOM   1687  CD  LYS A 214       9.176  14.205  -0.920  1.00 96.84           C  
ATOM   1688  CE  LYS A 214      10.238  14.380   0.172  1.00 96.84           C  
ATOM   1689  NZ  LYS A 214      11.077  15.585  -0.056  1.00 96.84           N  
ATOM   1690  N   VAL A 215       5.327  14.005  -4.059  1.00 96.08           N  
ATOM   1691  CA  VAL A 215       4.415  13.612  -5.137  1.00 96.08           C  
ATOM   1692  C   VAL A 215       5.103  12.546  -5.982  1.00 96.08           C  
ATOM   1693  CB  VAL A 215       3.978  14.835  -5.966  1.00 96.08           C  
ATOM   1694  O   VAL A 215       6.316  12.606  -6.215  1.00 96.08           O  
ATOM   1695  CG1 VAL A 215       2.954  14.463  -7.045  1.00 96.08           C  
ATOM   1696  CG2 VAL A 215       3.334  15.904  -5.072  1.00 96.08           C  
ATOM   1697  N   ARG A 216       4.340  11.536  -6.390  1.00 93.79           N  
ATOM   1698  CA  ARG A 216       4.784  10.426  -7.236  1.00 93.79           C  
ATOM   1699  C   ARG A 216       3.872  10.275  -8.456  1.00 93.79           C  
ATOM   1700  CB  ARG A 216       4.842   9.135  -6.404  1.00 93.79           C  
ATOM   1701  O   ARG A 216       2.770  10.826  -8.438  1.00 93.79           O  
ATOM   1702  CG  ARG A 216       5.789   9.214  -5.211  1.00 93.79           C  
ATOM   1703  CD  ARG A 216       7.239   9.347  -5.667  1.00 93.79           C  
ATOM   1704  NE  ARG A 216       8.117   9.385  -4.494  1.00 93.79           N  
ATOM   1705  NH1 ARG A 216       8.460  11.657  -4.454  1.00 93.79           N  
ATOM   1706  NH2 ARG A 216       9.267  10.365  -2.811  1.00 93.79           N  
ATOM   1707  CZ  ARG A 216       8.613  10.468  -3.933  1.00 93.79           C  
ATOM   1708  N   PRO A 217       4.319   9.570  -9.512  1.00 91.37           N  
ATOM   1709  CA  PRO A 217       3.628   9.563 -10.801  1.00 91.37           C  
ATOM   1710  C   PRO A 217       2.189   9.032 -10.764  1.00 91.37           C  
ATOM   1711  CB  PRO A 217       4.505   8.705 -11.721  1.00 91.37           C  
ATOM   1712  O   PRO A 217       1.350   9.504 -11.525  1.00 91.37           O  
ATOM   1713  CG  PRO A 217       5.904   8.851 -11.132  1.00 91.37           C  
ATOM   1714  CD  PRO A 217       5.612   8.903  -9.639  1.00 91.37           C  
ATOM   1715  N   ALA A 218       1.882   8.074  -9.885  1.00 92.96           N  
ATOM   1716  CA  ALA A 218       0.579   7.424  -9.838  1.00 92.96           C  
ATOM   1717  C   ALA A 218      -0.271   7.977  -8.687  1.00 92.96           C  
ATOM   1718  CB  ALA A 218       0.827   5.915  -9.769  1.00 92.96           C  
ATOM   1719  O   ALA A 218       0.048   7.796  -7.511  1.00 92.96           O  
ATOM   1720  N   ARG A 219      -1.371   8.665  -9.008  1.00 97.45           N  
ATOM   1721  CA  ARG A 219      -2.255   9.293  -8.014  1.00 97.45           C  
ATOM   1722  C   ARG A 219      -3.349   8.333  -7.552  1.00 97.45           C  
ATOM   1723  CB  ARG A 219      -2.806  10.607  -8.585  1.00 97.45           C  
ATOM   1724  O   ARG A 219      -4.252   8.016  -8.313  1.00 97.45           O  
ATOM   1725  CG  ARG A 219      -3.672  11.361  -7.565  1.00 97.45           C  
ATOM   1726  CD  ARG A 219      -4.105  12.708  -8.152  1.00 97.45           C  
ATOM   1727  NE  ARG A 219      -4.993  13.445  -7.232  1.00 97.45           N  
ATOM   1728  NH1 ARG A 219      -6.934  13.360  -8.470  1.00 97.45           N  
ATOM   1729  NH2 ARG A 219      -6.934  14.465  -6.574  1.00 97.45           N  
ATOM   1730  CZ  ARG A 219      -6.266  13.753  -7.423  1.00 97.45           C  
ATOM   1731  N   MET A 220      -3.292   7.940  -6.281  1.00 97.22           N  
ATOM   1732  CA  MET A 220      -4.267   7.049  -5.646  1.00 97.22           C  
ATOM   1733  C   MET A 220      -5.582   7.767  -5.299  1.00 97.22           C  
ATOM   1734  CB  MET A 220      -3.596   6.401  -4.423  1.00 97.22           C  
ATOM   1735  O   MET A 220      -6.649   7.174  -5.409  1.00 97.22           O  
ATOM   1736  CG  MET A 220      -4.575   5.599  -3.568  1.00 97.22           C  
ATOM   1737  SD  MET A 220      -3.848   4.560  -2.272  1.00 97.22           S  
ATOM   1738  CE  MET A 220      -2.834   5.710  -1.310  1.00 97.22           C  
ATOM   1739  N   GLY A 221      -5.537   9.041  -4.908  1.00 96.50           N  
ATOM   1740  CA  GLY A 221      -6.746   9.812  -4.608  1.00 96.50           C  
ATOM   1741  C   GLY A 221      -6.490  10.970  -3.653  1.00 96.50           C  
ATOM   1742  O   GLY A 221      -5.412  11.073  -3.073  1.00 96.50           O  
ATOM   1743  N   ASP A 222      -7.478  11.853  -3.503  1.00 97.36           N  
ATOM   1744  CA  ASP A 222      -7.415  12.972  -2.558  1.00 97.36           C  
ATOM   1745  C   ASP A 222      -7.299  12.504  -1.108  1.00 97.36           C  
ATOM   1746  CB  ASP A 222      -8.661  13.855  -2.693  1.00 97.36           C  
ATOM   1747  O   ASP A 222      -7.882  11.490  -0.733  1.00 97.36           O  
ATOM   1748  CG  ASP A 222      -8.639  14.609  -4.009  1.00 97.36           C  
ATOM   1749  OD1 ASP A 222      -7.653  15.350  -4.206  1.00 97.36           O  
ATOM   1750  OD2 ASP A 222      -9.536  14.385  -4.851  1.00 97.36           O  
ATOM   1751  N   LEU A 223      -6.625  13.294  -0.262  1.00 97.29           N  
ATOM   1752  CA  LEU A 223      -6.479  12.950   1.156  1.00 97.29           C  
ATOM   1753  C   LEU A 223      -7.821  12.873   1.897  1.00 97.29           C  
ATOM   1754  CB  LEU A 223      -5.524  13.926   1.865  1.00 97.29           C  
ATOM   1755  O   LEU A 223      -7.950  12.095   2.829  1.00 97.29           O  
ATOM   1756  CG  LEU A 223      -4.054  13.867   1.429  1.00 97.29           C  
ATOM   1757  CD1 LEU A 223      -3.214  14.785   2.317  1.00 97.29           C  
ATOM   1758  CD2 LEU A 223      -3.456  12.459   1.467  1.00 97.29           C  
ATOM   1759  N   LYS A 224      -8.844  13.605   1.438  1.00 96.82           N  
ATOM   1760  CA  LYS A 224     -10.203  13.558   2.009  1.00 96.82           C  
ATOM   1761  C   LYS A 224     -10.932  12.222   1.804  1.00 96.82           C  
ATOM   1762  CB  LYS A 224     -11.045  14.730   1.476  1.00 96.82           C  
ATOM   1763  O   LYS A 224     -12.052  12.079   2.271  1.00 96.82           O  
ATOM   1764  CG  LYS A 224     -11.364  14.583  -0.021  1.00 96.82           C  
ATOM   1765  CD  LYS A 224     -12.265  15.715  -0.512  1.00 96.82           C  
ATOM   1766  CE  LYS A 224     -12.544  15.531  -2.008  1.00 96.82           C  
ATOM   1767  NZ  LYS A 224     -13.437  16.598  -2.516  1.00 96.82           N  
ATOM   1768  N   ARG A 225     -10.352  11.287   1.042  1.00 97.32           N  
ATOM   1769  CA  ARG A 225     -10.876   9.920   0.906  1.00 97.32           C  
ATOM   1770  C   ARG A 225     -10.444   8.997   2.045  1.00 97.32           C  
ATOM   1771  CB  ARG A 225     -10.462   9.309  -0.439  1.00 97.32           C  
ATOM   1772  O   ARG A 225     -10.946   7.886   2.112  1.00 97.32           O  
ATOM   1773  CG  ARG A 225     -11.191   9.960  -1.617  1.00 97.32           C  
ATOM   1774  CD  ARG A 225     -10.999   9.107  -2.876  1.00 97.32           C  
ATOM   1775  NE  ARG A 225     -12.075   9.345  -3.856  1.00 97.32           N  
ATOM   1776  NH1 ARG A 225     -11.838   7.374  -5.016  1.00 97.32           N  
ATOM   1777  NH2 ARG A 225     -13.538   8.738  -5.494  1.00 97.32           N  
ATOM   1778  CZ  ARG A 225     -12.474   8.489  -4.782  1.00 97.32           C  
ATOM   1779  N   PHE A 226      -9.502   9.421   2.887  1.00 98.44           N  
ATOM   1780  CA  PHE A 226      -9.053   8.639   4.033  1.00 98.44           C  
ATOM   1781  C   PHE A 226      -9.721   9.155   5.300  1.00 98.44           C  
ATOM   1782  CB  PHE A 226      -7.524   8.659   4.138  1.00 98.44           C  
ATOM   1783  O   PHE A 226      -9.678  10.353   5.572  1.00 98.44           O  
ATOM   1784  CG  PHE A 226      -6.837   8.202   2.868  1.00 98.44           C  
ATOM   1785  CD1 PHE A 226      -6.738   6.834   2.560  1.00 98.44           C  
ATOM   1786  CD2 PHE A 226      -6.351   9.158   1.963  1.00 98.44           C  
ATOM   1787  CE1 PHE A 226      -6.155   6.433   1.346  1.00 98.44           C  
ATOM   1788  CE2 PHE A 226      -5.793   8.766   0.737  1.00 98.44           C  
ATOM   1789  CZ  PHE A 226      -5.700   7.399   0.432  1.00 98.44           C  
ATOM   1790  N   ASP A 227     -10.289   8.250   6.090  1.00 98.58           N  
ATOM   1791  CA  ASP A 227     -10.866   8.574   7.396  1.00 98.58           C  
ATOM   1792  C   ASP A 227      -9.766   8.804   8.434  1.00 98.58           C  
ATOM   1793  CB  ASP A 227     -11.755   7.415   7.858  1.00 98.58           C  
ATOM   1794  O   ASP A 227      -9.894   9.642   9.329  1.00 98.58           O  
ATOM   1795  CG  ASP A 227     -12.814   7.080   6.817  1.00 98.58           C  
ATOM   1796  OD1 ASP A 227     -13.743   7.897   6.658  1.00 98.58           O  
ATOM   1797  OD2 ASP A 227     -12.641   6.016   6.184  1.00 98.58           O  
ATOM   1798  N   ILE A 228      -8.672   8.044   8.311  1.00 98.68           N  
ATOM   1799  CA  ILE A 228      -7.545   8.063   9.239  1.00 98.68           C  
ATOM   1800  C   ILE A 228      -6.236   8.126   8.453  1.00 98.68           C  
ATOM   1801  CB  ILE A 228      -7.583   6.852  10.204  1.00 98.68           C  
ATOM   1802  O   ILE A 228      -6.023   7.362   7.510  1.00 98.68           O  
ATOM   1803  CG1 ILE A 228      -8.982   6.675  10.852  1.00 98.68           C  
ATOM   1804  CG2 ILE A 228      -6.486   7.004  11.277  1.00 98.68           C  
ATOM   1805  CD1 ILE A 228      -9.120   5.517  11.845  1.00 98.68           C  
ATOM   1806  N   VAL A 229      -5.332   9.007   8.873  1.00 98.53           N  
ATOM   1807  CA  VAL A 229      -3.938   9.030   8.421  1.00 98.53           C  
ATOM   1808  C   VAL A 229      -3.040   8.763   9.626  1.00 98.53           C  
ATOM   1809  CB  VAL A 229      -3.594  10.344   7.698  1.00 98.53           C  
ATOM   1810  O   VAL A 229      -3.072   9.492  10.618  1.00 98.53           O  
ATOM   1811  CG1 VAL A 229      -2.108  10.417   7.318  1.00 98.53           C  
ATOM   1812  CG2 VAL A 229      -4.415  10.539   6.417  1.00 98.53           C  
ATOM   1813  N   VAL A 230      -2.247   7.701   9.530  1.00 98.62           N  
ATOM   1814  CA  VAL A 230      -1.321   7.240  10.562  1.00 98.62           C  
ATOM   1815  C   VAL A 230       0.110   7.544  10.128  1.00 98.62           C  
ATOM   1816  CB  VAL A 230      -1.504   5.742  10.859  1.00 98.62           C  
ATOM   1817  O   VAL A 230       0.498   7.226   9.000  1.00 98.62           O  
ATOM   1818  CG1 VAL A 230      -0.680   5.338  12.082  1.00 98.62           C  
ATOM   1819  CG2 VAL A 230      -2.967   5.359  11.129  1.00 98.62           C  
ATOM   1820  N   SER A 231       0.881   8.148  11.029  1.00 98.28           N  
ATOM   1821  CA  SER A 231       2.278   8.535  10.828  1.00 98.28           C  
ATOM   1822  C   SER A 231       3.159   8.049  11.979  1.00 98.28           C  
ATOM   1823  CB  SER A 231       2.357  10.049  10.629  1.00 98.28           C  
ATOM   1824  O   SER A 231       2.656   7.677  13.034  1.00 98.28           O  
ATOM   1825  OG  SER A 231       3.667  10.482  10.320  1.00 98.28           O  
ATOM   1826  N   ASP A 232       4.479   8.022  11.787  1.00 97.72           N  
ATOM   1827  CA  ASP A 232       5.438   7.697  12.852  1.00 97.72           C  
ATOM   1828  C   ASP A 232       5.753   8.884  13.773  1.00 97.72           C  
ATOM   1829  CB  ASP A 232       6.723   7.152  12.226  1.00 97.72           C  
ATOM   1830  O   ASP A 232       6.367   8.699  14.825  1.00 97.72           O  
ATOM   1831  CG  ASP A 232       7.540   8.220  11.504  1.00 97.72           C  
ATOM   1832  OD1 ASP A 232       7.094   8.654  10.424  1.00 97.72           O  
ATOM   1833  OD2 ASP A 232       8.655   8.542  11.971  1.00 97.72           O  
ATOM   1834  N   CYS A 233       5.376  10.088  13.343  1.00 97.26           N  
ATOM   1835  CA  CYS A 233       5.438  11.326  14.105  1.00 97.26           C  
ATOM   1836  C   CYS A 233       4.392  12.332  13.595  1.00 97.26           C  
ATOM   1837  CB  CYS A 233       6.866  11.894  14.033  1.00 97.26           C  
ATOM   1838  O   CYS A 233       3.785  12.138  12.534  1.00 97.26           O  
ATOM   1839  SG  CYS A 233       7.238  12.548  12.381  1.00 97.26           S  
ATOM   1840  N   CYS A 234       4.188  13.415  14.350  1.00 97.41           N  
ATOM   1841  CA  CYS A 234       3.285  14.496  13.967  1.00 97.41           C  
ATOM   1842  C   CYS A 234       3.699  15.101  12.609  1.00 97.41           C  
ATOM   1843  CB  CYS A 234       3.289  15.571  15.059  1.00 97.41           C  
ATOM   1844  O   CYS A 234       4.835  15.566  12.485  1.00 97.41           O  
ATOM   1845  SG  CYS A 234       2.050  16.841  14.662  1.00 97.41           S  
ATOM   1846  N   PRO A 235       2.802  15.140  11.605  1.00 96.29           N  
ATOM   1847  CA  PRO A 235       3.054  15.849  10.354  1.00 96.29           C  
ATOM   1848  C   PRO A 235       3.212  17.362  10.559  1.00 96.29           C  
ATOM   1849  CB  PRO A 235       1.849  15.538   9.460  1.00 96.29           C  
ATOM   1850  O   PRO A 235       2.807  17.905  11.586  1.00 96.29           O  
ATOM   1851  CG  PRO A 235       1.290  14.241  10.039  1.00 96.29           C  
ATOM   1852  CD  PRO A 235       1.537  14.425  11.531  1.00 96.29           C  
ATOM   1853  N   GLU A 236       3.740  18.053   9.547  1.00 96.14           N  
ATOM   1854  CA  GLU A 236       3.835  19.519   9.543  1.00 96.14           C  
ATOM   1855  C   GLU A 236       2.450  20.189   9.640  1.00 96.14           C  
ATOM   1856  CB  GLU A 236       4.561  20.008   8.277  1.00 96.14           C  
ATOM   1857  O   GLU A 236       1.441  19.644   9.179  1.00 96.14           O  
ATOM   1858  CG  GLU A 236       6.025  19.540   8.180  1.00 96.14           C  
ATOM   1859  CD  GLU A 236       6.715  19.966   6.869  1.00 96.14           C  
ATOM   1860  OE1 GLU A 236       7.839  19.474   6.622  1.00 96.14           O  
ATOM   1861  OE2 GLU A 236       6.109  20.741   6.097  1.00 96.14           O  
ATOM   1862  N   ASP A 237       2.413  21.411  10.182  1.00 96.53           N  
ATOM   1863  CA  ASP A 237       1.192  22.185  10.459  1.00 96.53           C  
ATOM   1864  C   ASP A 237       0.220  22.275   9.280  1.00 96.53           C  
ATOM   1865  CB  ASP A 237       1.577  23.631  10.814  1.00 96.53           C  
ATOM   1866  O   ASP A 237      -0.996  22.304   9.474  1.00 96.53           O  
ATOM   1867  CG  ASP A 237       2.101  23.833  12.232  1.00 96.53           C  
ATOM   1868  OD1 ASP A 237       2.130  22.855  13.005  1.00 96.53           O  
ATOM   1869  OD2 ASP A 237       2.395  25.013  12.523  1.00 96.53           O  
ATOM   1870  N   GLU A 238       0.736  22.336   8.051  1.00 96.80           N  
ATOM   1871  CA  GLU A 238      -0.083  22.358   6.839  1.00 96.80           C  
ATOM   1872  C   GLU A 238      -0.989  21.117   6.754  1.00 96.80           C  
ATOM   1873  CB  GLU A 238       0.843  22.455   5.616  1.00 96.80           C  
ATOM   1874  O   GLU A 238      -2.193  21.234   6.512  1.00 96.80           O  
ATOM   1875  CG  GLU A 238       0.044  22.685   4.323  1.00 96.80           C  
ATOM   1876  CD  GLU A 238       0.893  22.648   3.043  1.00 96.80           C  
ATOM   1877  OE1 GLU A 238       0.309  22.924   1.971  1.00 96.80           O  
ATOM   1878  OE2 GLU A 238       2.091  22.308   3.114  1.00 96.80           O  
ATOM   1879  N   TYR A 239      -0.437  19.932   7.028  1.00 96.93           N  
ATOM   1880  CA  TYR A 239      -1.175  18.670   7.020  1.00 96.93           C  
ATOM   1881  C   TYR A 239      -2.123  18.563   8.208  1.00 96.93           C  
ATOM   1882  CB  TYR A 239      -0.205  17.486   7.024  1.00 96.93           C  
ATOM   1883  O   TYR A 239      -3.243  18.084   8.038  1.00 96.93           O  
ATOM   1884  CG  TYR A 239       0.603  17.388   5.754  1.00 96.93           C  
ATOM   1885  CD1 TYR A 239       0.054  16.756   4.622  1.00 96.93           C  
ATOM   1886  CD2 TYR A 239       1.869  17.995   5.691  1.00 96.93           C  
ATOM   1887  CE1 TYR A 239       0.764  16.763   3.408  1.00 96.93           C  
ATOM   1888  CE2 TYR A 239       2.568  18.034   4.474  1.00 96.93           C  
ATOM   1889  OH  TYR A 239       2.601  17.587   2.129  1.00 96.93           O  
ATOM   1890  CZ  TYR A 239       1.999  17.439   3.330  1.00 96.93           C  
ATOM   1891  N   VAL A 240      -1.715  19.043   9.386  1.00 97.56           N  
ATOM   1892  CA  VAL A 240      -2.571  19.060  10.582  1.00 97.56           C  
ATOM   1893  C   VAL A 240      -3.809  19.927  10.345  1.00 97.56           C  
ATOM   1894  CB  VAL A 240      -1.783  19.519  11.824  1.00 97.56           C  
ATOM   1895  O   VAL A 240      -4.935  19.466  10.544  1.00 97.56           O  
ATOM   1896  CG1 VAL A 240      -2.680  19.570  13.068  1.00 97.56           C  
ATOM   1897  CG2 VAL A 240      -0.619  18.563  12.119  1.00 97.56           C  
ATOM   1898  N   LYS A 241      -3.627  21.150   9.832  1.00 97.59           N  
ATOM   1899  CA  LYS A 241      -4.727  22.068   9.490  1.00 97.59           C  
ATOM   1900  C   LYS A 241      -5.627  21.494   8.398  1.00 97.59           C  
ATOM   1901  CB  LYS A 241      -4.149  23.415   9.031  1.00 97.59           C  
ATOM   1902  O   LYS A 241      -6.855  21.585   8.494  1.00 97.59           O  
ATOM   1903  CG  LYS A 241      -3.528  24.205  10.191  1.00 97.59           C  
ATOM   1904  CD  LYS A 241      -2.756  25.422   9.667  1.00 97.59           C  
ATOM   1905  CE  LYS A 241      -1.999  26.067  10.833  1.00 97.59           C  
ATOM   1906  NZ  LYS A 241      -1.070  27.130  10.379  1.00 97.59           N  
ATOM   1907  N   TYR A 242      -5.036  20.882   7.370  1.00 97.56           N  
ATOM   1908  CA  TYR A 242      -5.795  20.229   6.306  1.00 97.56           C  
ATOM   1909  C   TYR A 242      -6.647  19.076   6.855  1.00 97.56           C  
ATOM   1910  CB  TYR A 242      -4.842  19.751   5.204  1.00 97.56           C  
ATOM   1911  O   TYR A 242      -7.843  19.009   6.570  1.00 97.56           O  
ATOM   1912  CG  TYR A 242      -5.569  19.101   4.044  1.00 97.56           C  
ATOM   1913  CD1 TYR A 242      -5.905  17.736   4.109  1.00 97.56           C  
ATOM   1914  CD2 TYR A 242      -5.965  19.872   2.935  1.00 97.56           C  
ATOM   1915  CE1 TYR A 242      -6.665  17.149   3.084  1.00 97.56           C  
ATOM   1916  CE2 TYR A 242      -6.694  19.279   1.886  1.00 97.56           C  
ATOM   1917  OH  TYR A 242      -7.813  17.346   0.995  1.00 97.56           O  
ATOM   1918  CZ  TYR A 242      -7.050  17.917   1.963  1.00 97.56           C  
ATOM   1919  N   ALA A 243      -6.061  18.205   7.680  1.00 97.22           N  
ATOM   1920  CA  ALA A 243      -6.754  17.074   8.286  1.00 97.22           C  
ATOM   1921  C   ALA A 243      -7.914  17.528   9.179  1.00 97.22           C  
ATOM   1922  CB  ALA A 243      -5.736  16.236   9.061  1.00 97.22           C  
ATOM   1923  O   ALA A 243      -9.020  17.016   9.035  1.00 97.22           O  
ATOM   1924  N   GLN A 244      -7.712  18.554  10.011  1.00 97.07           N  
ATOM   1925  CA  GLN A 244      -8.781  19.156  10.817  1.00 97.07           C  
ATOM   1926  C   GLN A 244      -9.924  19.694   9.945  1.00 97.07           C  
ATOM   1927  CB  GLN A 244      -8.200  20.293  11.666  1.00 97.07           C  
ATOM   1928  O   GLN A 244     -11.092  19.402  10.199  1.00 97.07           O  
ATOM   1929  CG  GLN A 244      -7.339  19.782  12.829  1.00 97.07           C  
ATOM   1930  CD  GLN A 244      -6.627  20.910  13.570  1.00 97.07           C  
ATOM   1931  NE2 GLN A 244      -5.994  20.620  14.684  1.00 97.07           N  
ATOM   1932  OE1 GLN A 244      -6.619  22.065  13.174  1.00 97.07           O  
ATOM   1933  N   THR A 245      -9.592  20.429   8.879  1.00 97.35           N  
ATOM   1934  CA  THR A 245     -10.581  21.009   7.954  1.00 97.35           C  
ATOM   1935  C   THR A 245     -11.399  19.928   7.243  1.00 97.35           C  
ATOM   1936  CB  THR A 245      -9.886  21.893   6.907  1.00 97.35           C  
ATOM   1937  O   THR A 245     -12.608  20.073   7.076  1.00 97.35           O  
ATOM   1938  CG2 THR A 245     -10.876  22.612   5.990  1.00 97.35           C  
ATOM   1939  OG1 THR A 245      -9.126  22.898   7.537  1.00 97.35           O  
ATOM   1940  N   GLN A 246     -10.751  18.834   6.837  1.00 97.24           N  
ATOM   1941  CA  GLN A 246     -11.388  17.716   6.134  1.00 97.24           C  
ATOM   1942  C   GLN A 246     -11.923  16.623   7.074  1.00 97.24           C  
ATOM   1943  CB  GLN A 246     -10.414  17.139   5.095  1.00 97.24           C  
ATOM   1944  O   GLN A 246     -12.432  15.619   6.588  1.00 97.24           O  
ATOM   1945  CG  GLN A 246      -9.974  18.143   4.021  1.00 97.24           C  
ATOM   1946  CD  GLN A 246     -11.122  18.750   3.224  1.00 97.24           C  
ATOM   1947  NE2 GLN A 246     -11.168  20.057   3.089  1.00 97.24           N  
ATOM   1948  OE1 GLN A 246     -11.973  18.070   2.671  1.00 97.24           O  
ATOM   1949  N   ARG A 247     -11.827  16.811   8.400  1.00 96.51           N  
ATOM   1950  CA  ARG A 247     -12.217  15.833   9.436  1.00 96.51           C  
ATOM   1951  C   ARG A 247     -11.526  14.470   9.301  1.00 96.51           C  
ATOM   1952  CB  ARG A 247     -13.744  15.696   9.513  1.00 96.51           C  
ATOM   1953  O   ARG A 247     -12.100  13.442   9.640  1.00 96.51           O  
ATOM   1954  CG  ARG A 247     -14.456  17.031   9.740  1.00 96.51           C  
ATOM   1955  CD  ARG A 247     -15.959  16.766   9.791  1.00 96.51           C  
ATOM   1956  NE  ARG A 247     -16.712  18.013   9.998  1.00 96.51           N  
ATOM   1957  NH1 ARG A 247     -18.805  17.100   9.793  1.00 96.51           N  
ATOM   1958  NH2 ARG A 247     -18.584  19.285  10.206  1.00 96.51           N  
ATOM   1959  CZ  ARG A 247     -18.026  18.127   9.997  1.00 96.51           C  
ATOM   1960  N   ILE A 248     -10.281  14.478   8.843  1.00 97.88           N  
ATOM   1961  CA  ILE A 248      -9.416  13.300   8.796  1.00 97.88           C  
ATOM   1962  C   ILE A 248      -8.796  13.126  10.184  1.00 97.88           C  
ATOM   1963  CB  ILE A 248      -8.334  13.463   7.709  1.00 97.88           C  
ATOM   1964  O   ILE A 248      -8.169  14.051  10.709  1.00 97.88           O  
ATOM   1965  CG1 ILE A 248      -8.950  13.749   6.319  1.00 97.88           C  
ATOM   1966  CG2 ILE A 248      -7.431  12.219   7.668  1.00 97.88           C  
ATOM   1967  CD1 ILE A 248      -7.921  14.205   5.278  1.00 97.88           C  
ATOM   1968  N   LYS A 249      -8.939  11.946  10.787  1.00 98.34           N  
ATOM   1969  CA  LYS A 249      -8.285  11.633  12.061  1.00 98.34           C  
ATOM   1970  C   LYS A 249      -6.787  11.425  11.829  1.00 98.34           C  
ATOM   1971  CB  LYS A 249      -8.959  10.405  12.685  1.00 98.34           C  
ATOM   1972  O   LYS A 249      -6.395  10.587  11.022  1.00 98.34           O  
ATOM   1973  CG  LYS A 249      -8.371  10.028  14.055  1.00 98.34           C  
ATOM   1974  CD  LYS A 249      -9.051   8.774  14.622  1.00 98.34           C  
ATOM   1975  CE  LYS A 249      -8.412   8.393  15.963  1.00 98.34           C  
ATOM   1976  NZ  LYS A 249      -8.956   7.119  16.500  1.00 98.34           N  
ATOM   1977  N   LEU A 250      -5.949  12.146  12.569  1.00 97.96           N  
ATOM   1978  CA  LEU A 250      -4.503  11.913  12.603  1.00 97.96           C  
ATOM   1979  C   LEU A 250      -4.127  11.048  13.810  1.00 97.96           C  
ATOM   1980  CB  LEU A 250      -3.741  13.253  12.585  1.00 97.96           C  
ATOM   1981  O   LEU A 250      -4.632  11.269  14.909  1.00 97.96           O  
ATOM   1982  CG  LEU A 250      -3.805  13.998  11.239  1.00 97.96           C  
ATOM   1983  CD1 LEU A 250      -3.180  15.385  11.374  1.00 97.96           C  
ATOM   1984  CD2 LEU A 250      -3.026  13.274  10.142  1.00 97.96           C  
ATOM   1985  N   MET A 251      -3.245  10.071  13.596  1.00 98.21           N  
ATOM   1986  CA  MET A 251      -2.637   9.240  14.643  1.00 98.21           C  
ATOM   1987  C   MET A 251      -1.118   9.229  14.454  1.00 98.21           C  
ATOM   1988  CB  MET A 251      -3.190   7.806  14.587  1.00 98.21           C  
ATOM   1989  O   MET A 251      -0.651   8.999  13.338  1.00 98.21           O  
ATOM   1990  CG  MET A 251      -4.680   7.734  14.941  1.00 98.21           C  
ATOM   1991  SD  MET A 251      -5.476   6.113  14.741  1.00 98.21           S  
ATOM   1992  CE  MET A 251      -4.517   5.072  15.882  1.00 98.21           C  
ATOM   1993  N   TYR A 252      -0.366   9.487  15.522  1.00 95.80           N  
ATOM   1994  CA  TYR A 252       1.098   9.499  15.553  1.00 95.80           C  
ATOM   1995  C   TYR A 252       1.617   9.329  16.982  1.00 95.80           C  
ATOM   1996  CB  TYR A 252       1.631  10.793  14.927  1.00 95.80           C  
ATOM   1997  O   TYR A 252       0.811   9.530  17.920  1.00 95.80           O  
ATOM   1998  CG  TYR A 252       1.064  12.072  15.510  1.00 95.80           C  
ATOM   1999  CD1 TYR A 252      -0.003  12.726  14.864  1.00 95.80           C  
ATOM   2000  CD2 TYR A 252       1.588  12.593  16.708  1.00 95.80           C  
ATOM   2001  CE1 TYR A 252      -0.543  13.905  15.412  1.00 95.80           C  
ATOM   2002  CE2 TYR A 252       1.054  13.774  17.260  1.00 95.80           C  
ATOM   2003  OH  TYR A 252      -0.542  15.563  17.138  1.00 95.80           O  
ATOM   2004  CZ  TYR A 252      -0.013  14.430  16.609  1.00 95.80           C  
ATOM   2005  OXT TYR A 252       2.818   9.012  17.095  1.00 95.80           O  
TER    2006      TYR A 252                                                      
ENDMDL                                                                          
END                                                                             
