# Supplementary material for: Escherichia coli transcription factors of unknown function: sequence features and possible evolutionary relationships
Source: PeerJ. 2022 Jul 20;10:e13772. doi: 10.7717/peerj.13772 (PMC9308461; doi:10.7717/peerj.13772)
Supplement: Supplemental Information 18 [file peerj-10-13772-s018.zip › Raw Data/PDB files/Reference proteins/GntR AF-P0ACP5-F1-model_v1.pdb]

HEADER                                            01-JUL-21                     
TITLE     ALPHAFOLD V2.0 PREDICTION FOR HTH-TYPE TRANSCRIPTIONAL REGULATOR GNTR 
TITLE    2 (P0ACP5)                                                             
COMPND    MOL_ID: 1;                                                            
COMPND   2 MOLECULE: HTH-TYPE TRANSCRIPTIONAL REGULATOR GNTR;                   
COMPND   3 CHAIN: A                                                             
SOURCE    MOL_ID: 1;                                                            
SOURCE   2 ORGANISM_SCIENTIFIC: ESCHERICHIA COLI (STRAIN K12);                  
SOURCE   3 ORGANISM_TAXID: 83333                                                
REMARK   1                                                                      
REMARK   1 REFERENCE 1                                                          
REMARK   1  AUTH   JOHN JUMPER, RICHARD EVANS, ALEXANDER PRITZEL, TIM GREEN,    
REMARK   1  AUTH 2 MICHAEL FIGURNOV, OLAF RONNEBERGER, KATHRYN TUNYASUVUNAKOOL, 
REMARK   1  AUTH 3 RUSS BATES, AUGUSTIN ZIDEK, ANNA POTAPENKO, ALEX BRIDGLAND,  
REMARK   1  AUTH 4 CLEMENS MEYER, SIMON A A KOHL, ANDREW J BALLARD,             
REMARK   1  AUTH 5 ANDREW COWIE, BERNARDINO ROMERA-PAREDES, STANISLAV NIKOLOV,  
REMARK   1  AUTH 6 RISHUB JAIN, JONAS ADLER, TREVOR BACK, STIG PETERSEN,        
REMARK   1  AUTH 7 DAVID REIMAN, ELLEN CLANCY, MICHAL ZIELINSKI,                
REMARK   1  AUTH 8 MARTIN STEINEGGER, MICHALINA PACHOLSKA, TAMAS BERGHAMMER,    
REMARK   1  AUTH 9 DAVID SILVER, ORIOL VINYALS, ANDREW W SENIOR,                
REMARK   1  AUTH10 KORAY KAVUKCUOGLU, PUSHMEET KOHLI, DEMIS HASSABIS            
REMARK   1  TITL   HIGHLY ACCURATE PROTEIN STRUCTURE PREDICTION WITH ALPHAFOLD  
REMARK   1  REF    NATURE                                     2021              
REMARK   1                                                                      
REMARK   1 DISCLAIMERS                                                          
REMARK   1 ALPHAFOLD DATA, COPYRIGHT (2021) DEEPMIND TECHNOLOGIES LIMITED. THE  
REMARK   1 INFORMATION PROVIDED IS THEORETICAL MODELLING ONLY AND CAUTION SHOULD
REMARK   1 BE EXERCISED IN ITS USE. IT IS PROVIDED "AS-IS" WITHOUT ANY WARRANTY 
REMARK   1 OF ANY KIND, WHETHER EXPRESSED OR IMPLIED. NO WARRANTY IS GIVEN THAT 
REMARK   1 USE OF THE INFORMATION SHALL NOT INFRINGE THE RIGHTS OF ANY THIRD    
REMARK   1 PARTY. THE INFORMATION IS NOT INTENDED TO BE A SUBSTITUTE FOR        
REMARK   1 PROFESSIONAL MEDICAL ADVICE, DIAGNOSIS, OR TREATMENT, AND DOES NOT   
REMARK   1 CONSTITUTE MEDICAL OR OTHER PROFESSIONAL ADVICE. IT IS AVAILABLE FOR 
REMARK   1 ACADEMIC AND COMMERCIAL PURPOSES, UNDER CC-BY 4.0 LICENCE.           
DBREF  XXXX A    1   331  UNP    P0ACP5   GNTR_ECOLI       1    331             
SEQRES   1 A  331  MET LYS LYS LYS ARG PRO VAL LEU GLN ASP VAL ALA ASP          
SEQRES   2 A  331  ARG VAL GLY VAL THR LYS MET THR VAL SER ARG PHE LEU          
SEQRES   3 A  331  ARG ASN PRO GLU GLN VAL SER VAL ALA LEU ARG GLY LYS          
SEQRES   4 A  331  ILE ALA ALA ALA LEU ASP GLU LEU GLY TYR ILE PRO ASN          
SEQRES   5 A  331  ARG ALA PRO ASP ILE LEU SER ASN ALA THR SER ARG ALA          
SEQRES   6 A  331  ILE GLY VAL LEU LEU PRO SER LEU THR ASN GLN VAL PHE          
SEQRES   7 A  331  ALA GLU VAL LEU ARG GLY ILE GLU SER VAL THR ASP ALA          
SEQRES   8 A  331  HIS GLY TYR GLN THR MET LEU ALA HIS TYR GLY TYR LYS          
SEQRES   9 A  331  PRO GLU MET GLU GLN GLU ARG LEU GLU SER MET LEU SER          
SEQRES  10 A  331  TRP ASN ILE ASP GLY LEU ILE LEU THR GLU ARG THR HIS          
SEQRES  11 A  331  THR PRO ARG THR LEU LYS MET ILE GLU VAL ALA GLY ILE          
SEQRES  12 A  331  PRO VAL VAL GLU LEU MET ASP SER LYS SER PRO CYS LEU          
SEQRES  13 A  331  ASP ILE ALA VAL GLY PHE ASP ASN PHE GLU ALA ALA ARG          
SEQRES  14 A  331  GLN MET THR THR ALA ILE ILE ALA ARG GLY HIS ARG HIS          
SEQRES  15 A  331  ILE ALA TYR LEU GLY ALA ARG LEU ASP GLU ARG THR ILE          
SEQRES  16 A  331  ILE LYS GLN LYS GLY TYR GLU GLN ALA MET LEU ASP ALA          
SEQRES  17 A  331  GLY LEU VAL PRO TYR SER VAL MET VAL GLU GLN SER SER          
SEQRES  18 A  331  SER TYR SER SER GLY ILE GLU LEU ILE ARG GLN ALA ARG          
SEQRES  19 A  331  ARG GLU TYR PRO GLN LEU ASP GLY VAL PHE CYS THR ASN          
SEQRES  20 A  331  ASP ASP LEU ALA VAL GLY ALA ALA PHE GLU CYS GLN ARG          
SEQRES  21 A  331  LEU GLY LEU LYS VAL PRO ASP ASP MET ALA ILE ALA GLY          
SEQRES  22 A  331  PHE HIS GLY HIS ASP ILE GLY GLN VAL MET GLU PRO ARG          
SEQRES  23 A  331  LEU ALA SER VAL LEU THR PRO ARG GLU ARG MET GLY SER          
SEQRES  24 A  331  ILE GLY ALA GLU ARG LEU LEU ALA ARG ILE ARG GLY GLU          
SEQRES  25 A  331  SER VAL THR PRO LYS MET LEU ASP LEU GLY PHE THR LEU          
SEQRES  26 A  331  SER PRO GLY GLY SER ILE                                      
CRYST1    1.000    1.000    1.000  90.00  90.00  90.00 P 1                      
ORIGX1      1.000000  0.000000  0.000000        0.00000                         
ORIGX2      0.000000  1.000000  0.000000        0.00000                         
ORIGX3      0.000000  0.000000  1.000000        0.00000                         
SCALE1      1.000000  0.000000  0.000000        0.00000                         
SCALE2      0.000000  1.000000  0.000000        0.00000                         
SCALE3      0.000000  0.000000  1.000000        0.00000                         
MODEL        0                                                                  
ATOM      1  N   MET A   1       5.550 -12.052 -39.384  1.00 57.86           N  
ATOM      2  CA  MET A   1       6.786 -11.230 -39.404  1.00 57.86           C  
ATOM      3  C   MET A   1       6.473  -9.846 -38.850  1.00 57.86           C  
ATOM      4  CB  MET A   1       7.348 -11.122 -40.834  1.00 57.86           C  
ATOM      5  O   MET A   1       5.470  -9.275 -39.263  1.00 57.86           O  
ATOM      6  CG  MET A   1       8.706 -11.814 -40.955  1.00 57.86           C  
ATOM      7  SD  MET A   1       9.265 -12.028 -42.663  1.00 57.86           S  
ATOM      8  CE  MET A   1       9.691 -10.329 -43.137  1.00 57.86           C  
ATOM      9  N   LYS A   2       7.270  -9.310 -37.913  1.00 73.07           N  
ATOM     10  CA  LYS A   2       7.104  -7.912 -37.466  1.00 73.07           C  
ATOM     11  C   LYS A   2       7.457  -6.970 -38.624  1.00 73.07           C  
ATOM     12  CB  LYS A   2       7.962  -7.601 -36.219  1.00 73.07           C  
ATOM     13  O   LYS A   2       8.450  -7.199 -39.311  1.00 73.07           O  
ATOM     14  CG  LYS A   2       7.354  -8.144 -34.911  1.00 73.07           C  
ATOM     15  CD  LYS A   2       8.191  -7.754 -33.675  1.00 73.07           C  
ATOM     16  CE  LYS A   2       7.532  -8.264 -32.380  1.00 73.07           C  
ATOM     17  NZ  LYS A   2       8.349  -7.987 -31.165  1.00 73.07           N  
ATOM     18  N   LYS A   3       6.651  -5.925 -38.841  1.00 85.17           N  
ATOM     19  CA  LYS A   3       6.960  -4.866 -39.816  1.00 85.17           C  
ATOM     20  C   LYS A   3       8.234  -4.124 -39.385  1.00 85.17           C  
ATOM     21  CB  LYS A   3       5.770  -3.896 -39.969  1.00 85.17           C  
ATOM     22  O   LYS A   3       8.434  -3.903 -38.189  1.00 85.17           O  
ATOM     23  CG  LYS A   3       4.529  -4.542 -40.615  1.00 85.17           C  
ATOM     24  CD  LYS A   3       3.404  -3.509 -40.816  1.00 85.17           C  
ATOM     25  CE  LYS A   3       2.166  -4.135 -41.481  1.00 85.17           C  
ATOM     26  NZ  LYS A   3       1.084  -3.136 -41.698  1.00 85.17           N  
ATOM     27  N   LYS A   4       9.086  -3.742 -40.345  1.00 86.94           N  
ATOM     28  CA  LYS A   4      10.276  -2.917 -40.084  1.00 86.94           C  
ATOM     29  C   LYS A   4       9.818  -1.523 -39.645  1.00 86.94           C  
ATOM     30  CB  LYS A   4      11.178  -2.878 -41.333  1.00 86.94           C  
ATOM     31  O   LYS A   4       9.020  -0.901 -40.339  1.00 86.94           O  
ATOM     32  CG  LYS A   4      12.531  -2.192 -41.070  1.00 86.94           C  
ATOM     33  CD  LYS A   4      13.411  -2.186 -42.330  1.00 86.94           C  
ATOM     34  CE  LYS A   4      14.731  -1.449 -42.060  1.00 86.94           C  
ATOM     35  NZ  LYS A   4      15.525  -1.259 -43.302  1.00 86.94           N  
ATOM     36  N   ARG A   5      10.285  -1.069 -38.480  1.00 89.83           N  
ATOM     37  CA  ARG A   5      10.003   0.278 -37.961  1.00 89.83           C  
ATOM     38  C   ARG A   5      10.941   1.303 -38.607  1.00 89.83           C  
ATOM     39  CB  ARG A   5      10.164   0.322 -36.434  1.00 89.83           C  
ATOM     40  O   ARG A   5      12.093   0.936 -38.860  1.00 89.83           O  
ATOM     41  CG  ARG A   5       9.063  -0.457 -35.704  1.00 89.83           C  
ATOM     42  CD  ARG A   5       9.289  -0.379 -34.190  1.00 89.83           C  
ATOM     43  NE  ARG A   5       8.178  -0.996 -33.440  1.00 89.83           N  
ATOM     44  NH1 ARG A   5       9.163  -0.942 -31.363  1.00 89.83           N  
ATOM     45  NH2 ARG A   5       7.063  -1.663 -31.566  1.00 89.83           N  
ATOM     46  CZ  ARG A   5       8.143  -1.201 -32.133  1.00 89.83           C  
ATOM     47  N   PRO A   6      10.493   2.554 -38.806  1.00 91.69           N  
ATOM     48  CA  PRO A   6      11.374   3.645 -39.195  1.00 91.69           C  
ATOM     49  C   PRO A   6      12.508   3.835 -38.189  1.00 91.69           C  
ATOM     50  CB  PRO A   6      10.493   4.889 -39.331  1.00 91.69           C  
ATOM     51  O   PRO A   6      12.301   3.801 -36.975  1.00 91.69           O  
ATOM     52  CG  PRO A   6       9.163   4.254 -39.722  1.00 91.69           C  
ATOM     53  CD  PRO A   6       9.115   3.018 -38.832  1.00 91.69           C  
ATOM     54  N   VAL A   7      13.718   4.004 -38.701  1.00 92.32           N  
ATOM     55  CA  VAL A   7      14.940   4.243 -37.932  1.00 92.32           C  
ATOM     56  C   VAL A   7      15.375   5.702 -38.065  1.00 92.32           C  
ATOM     57  CB  VAL A   7      16.058   3.266 -38.349  1.00 92.32           C  
ATOM     58  O   VAL A   7      14.891   6.432 -38.924  1.00 92.32           O  
ATOM     59  CG1 VAL A   7      15.683   1.813 -38.037  1.00 92.32           C  
ATOM     60  CG2 VAL A   7      16.451   3.357 -39.828  1.00 92.32           C  
ATOM     61  N   LEU A   8      16.360   6.131 -37.265  1.00 91.79           N  
ATOM     62  CA  LEU A   8      16.928   7.487 -37.359  1.00 91.79           C  
ATOM     63  C   LEU A   8      17.395   7.853 -38.776  1.00 91.79           C  
ATOM     64  CB  LEU A   8      18.137   7.617 -36.411  1.00 91.79           C  
ATOM     65  O   LEU A   8      17.400   9.032 -39.115  1.00 91.79           O  
ATOM     66  CG  LEU A   8      17.781   7.778 -34.929  1.00 91.79           C  
ATOM     67  CD1 LEU A   8      19.046   7.683 -34.076  1.00 91.79           C  
ATOM     68  CD2 LEU A   8      17.132   9.135 -34.649  1.00 91.79           C  
ATOM     69  N   GLN A   9      17.810   6.862 -39.581  1.00 94.26           N  
ATOM     70  CA  GLN A   9      18.180   7.098 -40.982  1.00 94.26           C  
ATOM     71  C   GLN A   9      16.991   7.590 -41.798  1.00 94.26           C  
ATOM     72  CB  GLN A   9      18.726   5.829 -41.669  1.00 94.26           C  
ATOM     73  O   GLN A   9      17.139   8.550 -42.535  1.00 94.26           O  
ATOM     74  CG  GLN A   9      19.499   6.158 -42.964  1.00 94.26           C  
ATOM     75  CD  GLN A   9      20.644   7.163 -42.819  1.00 94.26           C  
ATOM     76  NE2 GLN A   9      20.627   8.275 -43.503  1.00 94.26           N  
ATOM     77  OE1 GLN A   9      21.581   6.954 -42.057  1.00 94.26           O  
ATOM     78  N   ASP A  10      15.823   6.976 -41.625  1.00 95.42           N  
ATOM     79  CA  ASP A  10      14.648   7.286 -42.435  1.00 95.42           C  
ATOM     80  C   ASP A  10      14.178   8.728 -42.163  1.00 95.42           C  
ATOM     81  CB  ASP A  10      13.543   6.252 -42.148  1.00 95.42           C  
ATOM     82  O   ASP A  10      13.830   9.463 -43.083  1.00 95.42           O  
ATOM     83  CG  ASP A  10      13.989   4.790 -42.334  1.00 95.42           C  
ATOM     84  OD1 ASP A  10      14.712   4.469 -43.298  1.00 95.42           O  
ATOM     85  OD2 ASP A  10      13.653   3.963 -41.458  1.00 95.42           O  
ATOM     86  N   VAL A  11      14.267   9.177 -40.902  1.00 95.38           N  
ATOM     87  CA  VAL A  11      13.992  10.574 -40.511  1.00 95.38           C  
ATOM     88  C   VAL A  11      15.030  11.531 -41.106  1.00 95.38           C  
ATOM     89  CB  VAL A  11      13.978  10.732 -38.977  1.00 95.38           C  
ATOM     90  O   VAL A  11      14.686  12.592 -41.624  1.00 95.38           O  
ATOM     91  CG1 VAL A  11      13.572  12.154 -38.561  1.00 95.38           C  
ATOM     92  CG2 VAL A  11      13.027   9.750 -38.280  1.00 95.38           C  
ATOM     93  N   ALA A  12      16.310  11.164 -41.033  1.00 96.26           N  
ATOM     94  CA  ALA A  12      17.413  11.950 -41.578  1.00 96.26           C  
ATOM     95  C   ALA A  12      17.274  12.150 -43.098  1.00 96.26           C  
ATOM     96  CB  ALA A  12      18.714  11.240 -41.178  1.00 96.26           C  
ATOM     97  O   ALA A  12      17.366  13.285 -43.571  1.00 96.26           O  
ATOM     98  N   ASP A  13      16.963  11.080 -43.831  1.00 96.70           N  
ATOM     99  CA  ASP A  13      16.763  11.088 -45.283  1.00 96.70           C  
ATOM    100  C   ASP A  13      15.544  11.932 -45.674  1.00 96.70           C  
ATOM    101  CB  ASP A  13      16.602   9.643 -45.795  1.00 96.70           C  
ATOM    102  O   ASP A  13      15.607  12.718 -46.619  1.00 96.70           O  
ATOM    103  CG  ASP A  13      17.857   8.776 -45.627  1.00 96.70           C  
ATOM    104  OD1 ASP A  13      18.958   9.326 -45.394  1.00 96.70           O  
ATOM    105  OD2 ASP A  13      17.736   7.535 -45.710  1.00 96.70           O  
ATOM    106  N   ARG A  14      14.452  11.842 -44.902  1.00 95.37           N  
ATOM    107  CA  ARG A  14      13.231  12.633 -45.125  1.00 95.37           C  
ATOM    108  C   ARG A  14      13.467  14.140 -44.989  1.00 95.37           C  
ATOM    109  CB  ARG A  14      12.147  12.138 -44.148  1.00 95.37           C  
ATOM    110  O   ARG A  14      12.861  14.917 -45.723  1.00 95.37           O  
ATOM    111  CG  ARG A  14      10.759  12.772 -44.336  1.00 95.37           C  
ATOM    112  CD  ARG A  14      10.131  12.388 -45.677  1.00 95.37           C  
ATOM    113  NE  ARG A  14       8.762  12.922 -45.800  1.00 95.37           N  
ATOM    114  NH1 ARG A  14       8.963  14.038 -47.798  1.00 95.37           N  
ATOM    115  NH2 ARG A  14       6.965  13.832 -46.813  1.00 95.37           N  
ATOM    116  CZ  ARG A  14       8.241  13.596 -46.803  1.00 95.37           C  
ATOM    117  N   VAL A  15      14.323  14.552 -44.052  1.00 95.96           N  
ATOM    118  CA  VAL A  15      14.609  15.969 -43.755  1.00 95.96           C  
ATOM    119  C   VAL A  15      15.791  16.515 -44.570  1.00 95.96           C  
ATOM    120  CB  VAL A  15      14.832  16.144 -42.238  1.00 95.96           C  
ATOM    121  O   VAL A  15      15.890  17.729 -44.761  1.00 95.96           O  
ATOM    122  CG1 VAL A  15      15.151  17.589 -41.830  1.00 95.96           C  
ATOM    123  CG2 VAL A  15      13.592  15.744 -41.434  1.00 95.96           C  
ATOM    124  N   GLY A  16      16.684  15.645 -45.053  1.00 95.49           N  
ATOM    125  CA  GLY A  16      17.927  16.026 -45.728  1.00 95.49           C  
ATOM    126  C   GLY A  16      19.046  16.428 -44.759  1.00 95.49           C  
ATOM    127  O   GLY A  16      19.808  17.351 -45.041  1.00 95.49           O  
ATOM    128  N   VAL A  17      19.133  15.775 -43.594  1.00 96.54           N  
ATOM    129  CA  VAL A  17      20.186  16.008 -42.582  1.00 96.54           C  
ATOM    130  C   VAL A  17      20.844  14.701 -42.152  1.00 96.54           C  
ATOM    131  CB  VAL A  17      19.667  16.791 -41.359  1.00 96.54           C  
ATOM    132  O   VAL A  17      20.465  13.626 -42.593  1.00 96.54           O  
ATOM    133  CG1 VAL A  17      19.213  18.192 -41.765  1.00 96.54           C  
ATOM    134  CG2 VAL A  17      18.561  16.062 -40.589  1.00 96.54           C  
ATOM    135  N   THR A  18      21.848  14.762 -41.278  1.00 95.29           N  
ATOM    136  CA  THR A  18      22.503  13.552 -40.758  1.00 95.29           C  
ATOM    137  C   THR A  18      21.717  12.923 -39.600  1.00 95.29           C  
ATOM    138  CB  THR A  18      23.953  13.823 -40.329  1.00 95.29           C  
ATOM    139  O   THR A  18      21.055  13.626 -38.831  1.00 95.29           O  
ATOM    140  CG2 THR A  18      24.768  14.586 -41.373  1.00 95.29           C  
ATOM    141  OG1 THR A  18      23.994  14.531 -39.109  1.00 95.29           O  
ATOM    142  N   LYS A  19      21.886  11.608 -39.377  1.00 92.62           N  
ATOM    143  CA  LYS A  19      21.416  10.914 -38.156  1.00 92.62           C  
ATOM    144  C   LYS A  19      21.855  11.615 -36.868  1.00 92.62           C  
ATOM    145  CB  LYS A  19      21.988   9.491 -38.104  1.00 92.62           C  
ATOM    146  O   LYS A  19      21.098  11.646 -35.903  1.00 92.62           O  
ATOM    147  CG  LYS A  19      21.258   8.482 -38.988  1.00 92.62           C  
ATOM    148  CD  LYS A  19      22.034   7.158 -38.929  1.00 92.62           C  
ATOM    149  CE  LYS A  19      21.163   6.007 -39.410  1.00 92.62           C  
ATOM    150  NZ  LYS A  19      21.927   5.019 -40.210  1.00 92.62           N  
ATOM    151  N   MET A  20      23.066  12.180 -36.853  1.00 92.37           N  
ATOM    152  CA  MET A  20      23.600  12.913 -35.701  1.00 92.37           C  
ATOM    153  C   MET A  20      22.818  14.197 -35.433  1.00 92.37           C  
ATOM    154  CB  MET A  20      25.086  13.245 -35.917  1.00 92.37           C  
ATOM    155  O   MET A  20      22.599  14.542 -34.277  1.00 92.37           O  
ATOM    156  CG  MET A  20      25.983  12.006 -35.835  1.00 92.37           C  
ATOM    157  SD  MET A  20      25.882  11.080 -34.276  1.00 92.37           S  
ATOM    158  CE  MET A  20      26.512  12.306 -33.097  1.00 92.37           C  
ATOM    159  N   THR A  21      22.353  14.881 -36.480  1.00 94.12           N  
ATOM    160  CA  THR A  21      21.496  16.066 -36.359  1.00 94.12           C  
ATOM    161  C   THR A  21      20.124  15.705 -35.787  1.00 94.12           C  
ATOM    162  CB  THR A  21      21.334  16.755 -37.721  1.00 94.12           C  
ATOM    163  O   THR A  21      19.653  16.388 -34.882  1.00 94.12           O  
ATOM    164  CG2 THR A  21      20.671  18.120 -37.601  1.00 94.12           C  
ATOM    165  OG1 THR A  21      22.590  16.968 -38.335  1.00 94.12           O  
ATOM    166  N   VAL A  22      19.514  14.604 -36.245  1.00 93.59           N  
ATOM    167  CA  VAL A  22      18.241  14.100 -35.689  1.00 93.59           C  
ATOM    168  C   VAL A  22      18.419  13.643 -34.238  1.00 93.59           C  
ATOM    169  CB  VAL A  22      17.658  12.954 -36.540  1.00 93.59           C  
ATOM    170  O   VAL A  22      17.629  14.004 -33.374  1.00 93.59           O  
ATOM    171  CG1 VAL A  22      16.298  12.490 -36.003  1.00 93.59           C  
ATOM    172  CG2 VAL A  22      17.459  13.377 -38.000  1.00 93.59           C  
ATOM    173  N   SER A  23      19.490  12.905 -33.933  1.00 90.34           N  
ATOM    174  CA  SER A  23      19.808  12.484 -32.561  1.00 90.34           C  
ATOM    175  C   SER A  23      20.039  13.682 -31.634  1.00 90.34           C  
ATOM    176  CB  SER A  23      21.038  11.574 -32.576  1.00 90.34           C  
ATOM    177  O   SER A  23      19.538  13.696 -30.511  1.00 90.34           O  
ATOM    178  OG  SER A  23      21.401  11.187 -31.265  1.00 90.34           O  
ATOM    179  N   ARG A  24      20.737  14.719 -32.114  1.00 90.87           N  
ATOM    180  CA  ARG A  24      20.932  15.974 -31.382  1.00 90.87           C  
ATOM    181  C   ARG A  24      19.603  16.673 -31.112  1.00 90.87           C  
ATOM    182  CB  ARG A  24      21.905  16.872 -32.155  1.00 90.87           C  
ATOM    183  O   ARG A  24      19.377  17.065 -29.976  1.00 90.87           O  
ATOM    184  CG  ARG A  24      22.296  18.106 -31.335  1.00 90.87           C  
ATOM    185  CD  ARG A  24      23.218  19.048 -32.115  1.00 90.87           C  
ATOM    186  NE  ARG A  24      24.497  18.407 -32.483  1.00 90.87           N  
ATOM    187  NH1 ARG A  24      25.755  20.326 -32.595  1.00 90.87           N  
ATOM    188  NH2 ARG A  24      26.722  18.349 -32.963  1.00 90.87           N  
ATOM    189  CZ  ARG A  24      25.647  19.029 -32.676  1.00 90.87           C  
ATOM    190  N   PHE A  25      18.722  16.759 -32.112  1.00 93.14           N  
ATOM    191  CA  PHE A  25      17.366  17.283 -31.935  1.00 93.14           C  
ATOM    192  C   PHE A  25      16.591  16.514 -30.858  1.00 93.14           C  
ATOM    193  CB  PHE A  25      16.611  17.249 -33.273  1.00 93.14           C  
ATOM    194  O   PHE A  25      16.000  17.138 -29.989  1.00 93.14           O  
ATOM    195  CG  PHE A  25      15.135  17.555 -33.134  1.00 93.14           C  
ATOM    196  CD1 PHE A  25      14.205  16.505 -33.014  1.00 93.14           C  
ATOM    197  CD2 PHE A  25      14.700  18.888 -33.041  1.00 93.14           C  
ATOM    198  CE1 PHE A  25      12.844  16.790 -32.819  1.00 93.14           C  
ATOM    199  CE2 PHE A  25      13.336  19.167 -32.848  1.00 93.14           C  
ATOM    200  CZ  PHE A  25      12.407  18.121 -32.750  1.00 93.14           C  
ATOM    201  N   LEU A  26      16.622  15.177 -30.875  1.00 89.66           N  
ATOM    202  CA  LEU A  26      15.892  14.358 -29.899  1.00 89.66           C  
ATOM    203  C   LEU A  26      16.413  14.522 -28.462  1.00 89.66           C  
ATOM    204  CB  LEU A  26      15.965  12.878 -30.313  1.00 89.66           C  
ATOM    205  O   LEU A  26      15.629  14.447 -27.523  1.00 89.66           O  
ATOM    206  CG  LEU A  26      15.159  12.514 -31.572  1.00 89.66           C  
ATOM    207  CD1 LEU A  26      15.466  11.066 -31.952  1.00 89.66           C  
ATOM    208  CD2 LEU A  26      13.651  12.644 -31.361  1.00 89.66           C  
ATOM    209  N   ARG A  27      17.724  14.727 -28.282  1.00 85.31           N  
ATOM    210  CA  ARG A  27      18.343  14.899 -26.954  1.00 85.31           C  
ATOM    211  C   ARG A  27      18.232  16.325 -26.427  1.00 85.31           C  
ATOM    212  CB  ARG A  27      19.813  14.469 -27.001  1.00 85.31           C  
ATOM    213  O   ARG A  27      17.965  16.526 -25.250  1.00 85.31           O  
ATOM    214  CG  ARG A  27      19.952  12.948 -27.115  1.00 85.31           C  
ATOM    215  CD  ARG A  27      21.430  12.561 -27.165  1.00 85.31           C  
ATOM    216  NE  ARG A  27      21.592  11.096 -27.160  1.00 85.31           N  
ATOM    217  NH1 ARG A  27      23.498  10.953 -28.429  1.00 85.31           N  
ATOM    218  NH2 ARG A  27      22.593   9.100 -27.528  1.00 85.31           N  
ATOM    219  CZ  ARG A  27      22.561  10.392 -27.709  1.00 85.31           C  
ATOM    220  N   ASN A  28      18.487  17.305 -27.287  1.00 87.57           N  
ATOM    221  CA  ASN A  28      18.395  18.719 -26.968  1.00 87.57           C  
ATOM    222  C   ASN A  28      17.940  19.485 -28.222  1.00 87.57           C  
ATOM    223  CB  ASN A  28      19.742  19.214 -26.408  1.00 87.57           C  
ATOM    224  O   ASN A  28      18.786  19.927 -29.016  1.00 87.57           O  
ATOM    225  CG  ASN A  28      19.640  20.647 -25.916  1.00 87.57           C  
ATOM    226  ND2 ASN A  28      20.641  21.145 -25.230  1.00 87.57           N  
ATOM    227  OD1 ASN A  28      18.667  21.341 -26.146  1.00 87.57           O  
ATOM    228  N   PRO A  29      16.617  19.672 -28.401  1.00 90.97           N  
ATOM    229  CA  PRO A  29      16.069  20.398 -29.540  1.00 90.97           C  
ATOM    230  C   PRO A  29      16.691  21.785 -29.698  1.00 90.97           C  
ATOM    231  CB  PRO A  29      14.562  20.495 -29.280  1.00 90.97           C  
ATOM    232  O   PRO A  29      16.786  22.286 -30.819  1.00 90.97           O  
ATOM    233  CG  PRO A  29      14.259  19.306 -28.371  1.00 90.97           C  
ATOM    234  CD  PRO A  29      15.545  19.146 -27.563  1.00 90.97           C  
ATOM    235  N   GLU A  30      17.165  22.390 -28.600  1.00 92.58           N  
ATOM    236  CA  GLU A  30      17.698  23.745 -28.605  1.00 92.58           C  
ATOM    237  C   GLU A  30      18.968  23.922 -29.436  1.00 92.58           C  
ATOM    238  CB  GLU A  30      17.857  24.337 -27.208  1.00 92.58           C  
ATOM    239  O   GLU A  30      19.190  24.985 -30.015  1.00 92.58           O  
ATOM    240  CG  GLU A  30      16.532  24.293 -26.428  1.00 92.58           C  
ATOM    241  CD  GLU A  30      16.338  25.530 -25.548  1.00 92.58           C  
ATOM    242  OE1 GLU A  30      15.162  25.934 -25.431  1.00 92.58           O  
ATOM    243  OE2 GLU A  30      17.355  26.105 -25.104  1.00 92.58           O  
ATOM    244  N   GLN A  31      19.749  22.853 -29.595  1.00 91.51           N  
ATOM    245  CA  GLN A  31      20.985  22.856 -30.381  1.00 91.51           C  
ATOM    246  C   GLN A  31      20.761  22.795 -31.899  1.00 91.51           C  
ATOM    247  CB  GLN A  31      21.868  21.690 -29.942  1.00 91.51           C  
ATOM    248  O   GLN A  31      21.720  22.694 -32.669  1.00 91.51           O  
ATOM    249  CG  GLN A  31      22.298  21.767 -28.477  1.00 91.51           C  
ATOM    250  CD  GLN A  31      23.335  20.703 -28.140  1.00 91.51           C  
ATOM    251  NE2 GLN A  31      24.089  20.888 -27.081  1.00 91.51           N  
ATOM    252  OE1 GLN A  31      23.515  19.709 -28.829  1.00 91.51           O  
ATOM    253  N   VAL A  32      19.504  22.808 -32.339  1.00 93.73           N  
ATOM    254  CA  VAL A  32      19.107  22.797 -33.744  1.00 93.73           C  
ATOM    255  C   VAL A  32      18.335  24.082 -34.047  1.00 93.73           C  
ATOM    256  CB  VAL A  32      18.328  21.503 -34.047  1.00 93.73           C  
ATOM    257  O   VAL A  32      17.583  24.579 -33.206  1.00 93.73           O  
ATOM    258  CG1 VAL A  32      17.913  21.444 -35.511  1.00 93.73           C  
ATOM    259  CG2 VAL A  32      19.205  20.270 -33.768  1.00 93.73           C  
ATOM    260  N   SER A  33      18.525  24.655 -35.240  1.00 93.73           N  
ATOM    261  CA  SER A  33      17.837  25.891 -35.632  1.00 93.73           C  
ATOM    262  C   SER A  33      16.316  25.711 -35.608  1.00 93.73           C  
ATOM    263  CB  SER A  33      18.303  26.373 -37.012  1.00 93.73           C  
ATOM    264  O   SER A  33      15.813  24.634 -35.923  1.00 93.73           O  
ATOM    265  OG  SER A  33      17.898  25.491 -38.042  1.00 93.73           O  
ATOM    266  N   VAL A  34      15.570  26.767 -35.271  1.00 92.59           N  
ATOM    267  CA  VAL A  34      14.095  26.728 -35.168  1.00 92.59           C  
ATOM    268  C   VAL A  34      13.451  26.167 -36.443  1.00 92.59           C  
ATOM    269  CB  VAL A  34      13.543  28.136 -34.859  1.00 92.59           C  
ATOM    270  O   VAL A  34      12.594  25.289 -36.371  1.00 92.59           O  
ATOM    271  CG1 VAL A  34      12.012  28.157 -34.794  1.00 92.59           C  
ATOM    272  CG2 VAL A  34      14.081  28.650 -33.517  1.00 92.59           C  
ATOM    273  N   ALA A  35      13.929  26.598 -37.615  1.00 92.39           N  
ATOM    274  CA  ALA A  35      13.452  26.097 -38.904  1.00 92.39           C  
ATOM    275  C   ALA A  35      13.679  24.584 -39.073  1.00 92.39           C  
ATOM    276  CB  ALA A  35      14.160  26.885 -40.014  1.00 92.39           C  
ATOM    277  O   ALA A  35      12.824  23.880 -39.608  1.00 92.39           O  
ATOM    278  N   LEU A  36      14.820  24.068 -38.609  1.00 95.15           N  
ATOM    279  CA  LEU A  36      15.135  22.648 -38.703  1.00 95.15           C  
ATOM    280  C   LEU A  36      14.409  21.818 -37.629  1.00 95.15           C  
ATOM    281  CB  LEU A  36      16.665  22.496 -38.719  1.00 95.15           C  
ATOM    282  O   LEU A  36      14.016  20.693 -37.924  1.00 95.15           O  
ATOM    283  CG  LEU A  36      17.167  21.053 -38.872  1.00 95.15           C  
ATOM    284  CD1 LEU A  36      16.626  20.363 -40.124  1.00 95.15           C  
ATOM    285  CD2 LEU A  36      18.691  21.047 -38.981  1.00 95.15           C  
ATOM    286  N   ARG A  37      14.129  22.375 -36.439  1.00 95.47           N  
ATOM    287  CA  ARG A  37      13.276  21.731 -35.419  1.00 95.47           C  
ATOM    288  C   ARG A  37      11.900  21.387 -35.980  1.00 95.47           C  
ATOM    289  CB  ARG A  37      13.088  22.627 -34.182  1.00 95.47           C  
ATOM    290  O   ARG A  37      11.467  20.251 -35.838  1.00 95.47           O  
ATOM    291  CG  ARG A  37      14.357  22.840 -33.350  1.00 95.47           C  
ATOM    292  CD  ARG A  37      14.034  23.690 -32.113  1.00 95.47           C  
ATOM    293  NE  ARG A  37      15.205  24.470 -31.698  1.00 95.47           N  
ATOM    294  NH1 ARG A  37      14.390  25.420 -29.765  1.00 95.47           N  
ATOM    295  NH2 ARG A  37      16.407  25.990 -30.542  1.00 95.47           N  
ATOM    296  CZ  ARG A  37      15.320  25.286 -30.671  1.00 95.47           C  
ATOM    297  N   GLY A  38      11.254  22.340 -36.660  1.00 94.22           N  
ATOM    298  CA  GLY A  38       9.939  22.127 -37.274  1.00 94.22           C  
ATOM    299  C   GLY A  38       9.953  21.022 -38.334  1.00 94.22           C  
ATOM    300  O   GLY A  38       9.088  20.151 -38.325  1.00 94.22           O  
ATOM    301  N   LYS A  39      10.978  20.999 -39.200  1.00 96.47           N  
ATOM    302  CA  LYS A  39      11.133  19.948 -40.222  1.00 96.47           C  
ATOM    303  C   LYS A  39      11.369  18.565 -39.612  1.00 96.47           C  
ATOM    304  CB  LYS A  39      12.275  20.284 -41.187  1.00 96.47           C  
ATOM    305  O   LYS A  39      10.773  17.598 -40.073  1.00 96.47           O  
ATOM    306  CG  LYS A  39      11.971  21.487 -42.087  1.00 96.47           C  
ATOM    307  CD  LYS A  39      13.129  21.706 -43.069  1.00 96.47           C  
ATOM    308  CE  LYS A  39      12.832  22.900 -43.980  1.00 96.47           C  
ATOM    309  NZ  LYS A  39      13.876  23.052 -45.024  1.00 96.47           N  
ATOM    310  N   ILE A  40      12.223  18.469 -38.589  1.00 96.27           N  
ATOM    311  CA  ILE A  40      12.487  17.195 -37.910  1.00 96.27           C  
ATOM    312  C   ILE A  40      11.237  16.721 -37.162  1.00 96.27           C  
ATOM    313  CB  ILE A  40      13.735  17.268 -36.999  1.00 96.27           C  
ATOM    314  O   ILE A  40      10.867  15.564 -37.314  1.00 96.27           O  
ATOM    315  CG1 ILE A  40      15.014  17.524 -37.829  1.00 96.27           C  
ATOM    316  CG2 ILE A  40      13.895  15.940 -36.236  1.00 96.27           C  
ATOM    317  CD1 ILE A  40      16.256  17.841 -36.986  1.00 96.27           C  
ATOM    318  N   ALA A  41      10.558  17.596 -36.416  1.00 94.43           N  
ATOM    319  CA  ALA A  41       9.327  17.252 -35.705  1.00 94.43           C  
ATOM    320  C   ALA A  41       8.239  16.720 -36.654  1.00 94.43           C  
ATOM    321  CB  ALA A  41       8.847  18.483 -34.928  1.00 94.43           C  
ATOM    322  O   ALA A  41       7.672  15.664 -36.387  1.00 94.43           O  
ATOM    323  N   ALA A  42       8.015  17.389 -37.791  1.00 95.48           N  
ATOM    324  CA  ALA A  42       7.058  16.937 -38.799  1.00 95.48           C  
ATOM    325  C   ALA A  42       7.433  15.568 -39.395  1.00 95.48           C  
ATOM    326  CB  ALA A  42       6.960  18.012 -39.888  1.00 95.48           C  
ATOM    327  O   ALA A  42       6.572  14.708 -39.544  1.00 95.48           O  
ATOM    328  N   ALA A  43       8.716  15.336 -39.694  1.00 96.51           N  
ATOM    329  CA  ALA A  43       9.175  14.049 -40.216  1.00 96.51           C  
ATOM    330  C   ALA A  43       9.068  12.912 -39.184  1.00 96.51           C  
ATOM    331  CB  ALA A  43      10.615  14.211 -40.709  1.00 96.51           C  
ATOM    332  O   ALA A  43       8.790  11.774 -39.554  1.00 96.51           O  
ATOM    333  N   LEU A  44       9.295  13.201 -37.898  1.00 94.44           N  
ATOM    334  CA  LEU A  44       9.119  12.226 -36.818  1.00 94.44           C  
ATOM    335  C   LEU A  44       7.655  11.794 -36.689  1.00 94.44           C  
ATOM    336  CB  LEU A  44       9.606  12.825 -35.487  1.00 94.44           C  
ATOM    337  O   LEU A  44       7.397  10.596 -36.568  1.00 94.44           O  
ATOM    338  CG  LEU A  44      11.129  12.991 -35.371  1.00 94.44           C  
ATOM    339  CD1 LEU A  44      11.451  13.852 -34.154  1.00 94.44           C  
ATOM    340  CD2 LEU A  44      11.843  11.663 -35.170  1.00 94.44           C  
ATOM    341  N   ASP A  45       6.732  12.755 -36.740  1.00 94.00           N  
ATOM    342  CA  ASP A  45       5.289  12.520 -36.663  1.00 94.00           C  
ATOM    343  C   ASP A  45       4.774  11.749 -37.890  1.00 94.00           C  
ATOM    344  CB  ASP A  45       4.589  13.877 -36.491  1.00 94.00           C  
ATOM    345  O   ASP A  45       4.178  10.684 -37.746  1.00 94.00           O  
ATOM    346  CG  ASP A  45       3.100  13.723 -36.179  1.00 94.00           C  
ATOM    347  OD1 ASP A  45       2.796  13.013 -35.196  1.00 94.00           O  
ATOM    348  OD2 ASP A  45       2.294  14.353 -36.899  1.00 94.00           O  
ATOM    349  N   GLU A  46       5.120  12.197 -39.105  1.00 95.64           N  
ATOM    350  CA  GLU A  46       4.723  11.553 -40.368  1.00 95.64           C  
ATOM    351  C   GLU A  46       5.189  10.091 -40.453  1.00 95.64           C  
ATOM    352  CB  GLU A  46       5.308  12.362 -41.545  1.00 95.64           C  
ATOM    353  O   GLU A  46       4.456   9.215 -40.914  1.00 95.64           O  
ATOM    354  CG  GLU A  46       4.880  11.841 -42.932  1.00 95.64           C  
ATOM    355  CD  GLU A  46       5.572  12.555 -44.111  1.00 95.64           C  
ATOM    356  OE1 GLU A  46       5.143  12.388 -45.274  1.00 95.64           O  
ATOM    357  OE2 GLU A  46       6.619  13.223 -43.947  1.00 95.64           O  
ATOM    358  N   LEU A  47       6.415   9.810 -40.002  1.00 94.85           N  
ATOM    359  CA  LEU A  47       6.965   8.456 -40.007  1.00 94.85           C  
ATOM    360  C   LEU A  47       6.477   7.615 -38.817  1.00 94.85           C  
ATOM    361  CB  LEU A  47       8.504   8.532 -40.067  1.00 94.85           C  
ATOM    362  O   LEU A  47       6.717   6.409 -38.797  1.00 94.85           O  
ATOM    363  CG  LEU A  47       9.061   9.106 -41.387  1.00 94.85           C  
ATOM    364  CD1 LEU A  47      10.573   9.302 -41.263  1.00 94.85           C  
ATOM    365  CD2 LEU A  47       8.808   8.174 -42.575  1.00 94.85           C  
ATOM    366  N   GLY A  48       5.836   8.207 -37.806  1.00 91.78           N  
ATOM    367  CA  GLY A  48       5.549   7.519 -36.546  1.00 91.78           C  
ATOM    368  C   GLY A  48       6.825   6.978 -35.890  1.00 91.78           C  
ATOM    369  O   GLY A  48       6.861   5.834 -35.423  1.00 91.78           O  
ATOM    370  N   TYR A  49       7.912   7.758 -35.927  1.00 92.52           N  
ATOM    371  CA  TYR A  49       9.204   7.344 -35.388  1.00 92.52           C  
ATOM    372  C   TYR A  49       9.114   7.142 -33.871  1.00 92.52           C  
ATOM    373  CB  TYR A  49      10.295   8.359 -35.746  1.00 92.52           C  
ATOM    374  O   TYR A  49       8.761   8.050 -33.123  1.00 92.52           O  
ATOM    375  CG  TYR A  49      11.633   8.063 -35.085  1.00 92.52           C  
ATOM    376  CD1 TYR A  49      11.937   8.645 -33.839  1.00 92.52           C  
ATOM    377  CD2 TYR A  49      12.542   7.160 -35.671  1.00 92.52           C  
ATOM    378  CE1 TYR A  49      13.159   8.378 -33.202  1.00 92.52           C  
ATOM    379  CE2 TYR A  49      13.742   6.843 -35.005  1.00 92.52           C  
ATOM    380  OH  TYR A  49      15.192   7.133 -33.107  1.00 92.52           O  
ATOM    381  CZ  TYR A  49      14.054   7.455 -33.774  1.00 92.52           C  
ATOM    382  N   ILE A  50       9.510   5.955 -33.406  1.00 87.42           N  
ATOM    383  CA  ILE A  50       9.597   5.629 -31.980  1.00 87.42           C  
ATOM    384  C   ILE A  50      11.076   5.663 -31.580  1.00 87.42           C  
ATOM    385  CB  ILE A  50       8.947   4.265 -31.666  1.00 87.42           C  
ATOM    386  O   ILE A  50      11.845   4.826 -32.066  1.00 87.42           O  
ATOM    387  CG1 ILE A  50       7.473   4.231 -32.135  1.00 87.42           C  
ATOM    388  CG2 ILE A  50       9.042   3.980 -30.153  1.00 87.42           C  
ATOM    389  CD1 ILE A  50       6.803   2.859 -31.995  1.00 87.42           C  
ATOM    390  N   PRO A  51      11.499   6.574 -30.684  1.00 82.28           N  
ATOM    391  CA  PRO A  51      12.859   6.583 -30.166  1.00 82.28           C  
ATOM    392  C   PRO A  51      13.235   5.237 -29.539  1.00 82.28           C  
ATOM    393  CB  PRO A  51      12.916   7.733 -29.155  1.00 82.28           C  
ATOM    394  O   PRO A  51      12.543   4.727 -28.658  1.00 82.28           O  
ATOM    395  CG  PRO A  51      11.785   8.663 -29.595  1.00 82.28           C  
ATOM    396  CD  PRO A  51      10.743   7.702 -30.159  1.00 82.28           C  
ATOM    397  N   ASN A  52      14.349   4.658 -29.986  1.00 78.92           N  
ATOM    398  CA  ASN A  52      14.895   3.459 -29.364  1.00 78.92           C  
ATOM    399  C   ASN A  52      15.755   3.852 -28.157  1.00 78.92           C  
ATOM    400  CB  ASN A  52      15.687   2.650 -30.406  1.00 78.92           C  
ATOM    401  O   ASN A  52      16.807   4.456 -28.347  1.00 78.92           O  
ATOM    402  CG  ASN A  52      16.174   1.327 -29.839  1.00 78.92           C  
ATOM    403  ND2 ASN A  52      17.015   0.619 -30.555  1.00 78.92           N  
ATOM    404  OD1 ASN A  52      15.803   0.903 -28.757  1.00 78.92           O  
ATOM    405  N   ARG A  53      15.330   3.476 -26.944  1.00 74.26           N  
ATOM    406  CA  ARG A  53      16.085   3.713 -25.700  1.00 74.26           C  
ATOM    407  C   ARG A  53      17.167   2.668 -25.418  1.00 74.26           C  
ATOM    408  CB  ARG A  53      15.133   3.811 -24.497  1.00 74.26           C  
ATOM    409  O   ARG A  53      18.030   2.919 -24.587  1.00 74.26           O  
ATOM    410  CG  ARG A  53      14.252   5.069 -24.519  1.00 74.26           C  
ATOM    411  CD  ARG A  53      13.585   5.244 -23.148  1.00 74.26           C  
ATOM    412  NE  ARG A  53      12.748   6.458 -23.078  1.00 74.26           N  
ATOM    413  NH1 ARG A  53      12.235   6.308 -20.831  1.00 74.26           N  
ATOM    414  NH2 ARG A  53      11.337   7.932 -22.061  1.00 74.26           N  
ATOM    415  CZ  ARG A  53      12.116   6.887 -21.995  1.00 74.26           C  
ATOM    416  N   ALA A  54      17.162   1.520 -26.103  1.00 75.18           N  
ATOM    417  CA  ALA A  54      18.137   0.456 -25.846  1.00 75.18           C  
ATOM    418  C   ALA A  54      19.608   0.924 -25.934  1.00 75.18           C  
ATOM    419  CB  ALA A  54      17.853  -0.743 -26.763  1.00 75.18           C  
ATOM    420  O   ALA A  54      20.383   0.544 -25.062  1.00 75.18           O  
ATOM    421  N   PRO A  55      20.020   1.771 -26.904  1.00 69.31           N  
ATOM    422  CA  PRO A  55      21.382   2.302 -26.939  1.00 69.31           C  
ATOM    423  C   PRO A  55      21.733   3.166 -25.724  1.00 69.31           C  
ATOM    424  CB  PRO A  55      21.482   3.121 -28.231  1.00 69.31           C  
ATOM    425  O   PRO A  55      22.861   3.086 -25.248  1.00 69.31           O  
ATOM    426  CG  PRO A  55      20.381   2.542 -29.113  1.00 69.31           C  
ATOM    427  CD  PRO A  55      19.303   2.209 -28.090  1.00 69.31           C  
ATOM    428  N   ASP A  56      20.787   3.963 -25.216  1.00 70.17           N  
ATOM    429  CA  ASP A  56      21.027   4.810 -24.044  1.00 70.17           C  
ATOM    430  C   ASP A  56      21.192   3.929 -22.788  1.00 70.17           C  
ATOM    431  CB  ASP A  56      19.917   5.870 -23.895  1.00 70.17           C  
ATOM    432  O   ASP A  56      22.182   4.070 -22.071  1.00 70.17           O  
ATOM    433  CG  ASP A  56      19.819   6.894 -25.050  1.00 70.17           C  
ATOM    434  OD1 ASP A  56      20.852   7.319 -25.640  1.00 70.17           O  
ATOM    435  OD2 ASP A  56      18.672   7.282 -25.367  1.00 70.17           O  
ATOM    436  N   ILE A  57      20.321   2.927 -22.605  1.00 71.02           N  
ATOM    437  CA  ILE A  57      20.411   1.929 -21.520  1.00 71.02           C  
ATOM    438  C   ILE A  57      21.755   1.177 -21.547  1.00 71.02           C  
ATOM    439  CB  ILE A  57      19.218   0.942 -21.614  1.00 71.02           C  
ATOM    440  O   ILE A  57      22.385   0.987 -20.511  1.00 71.02           O  
ATOM    441  CG1 ILE A  57      17.879   1.667 -21.347  1.00 71.02           C  
ATOM    442  CG2 ILE A  57      19.381  -0.217 -20.619  1.00 71.02           C  
ATOM    443  CD1 ILE A  57      16.633   0.824 -21.657  1.00 71.02           C  
ATOM    444  N   LEU A  58      22.217   0.765 -22.733  1.00 72.60           N  
ATOM    445  CA  LEU A  58      23.495   0.061 -22.909  1.00 72.60           C  
ATOM    446  C   LEU A  58      24.716   0.959 -22.670  1.00 72.60           C  
ATOM    447  CB  LEU A  58      23.557  -0.522 -24.330  1.00 72.60           C  
ATOM    448  O   LEU A  58      25.795   0.456 -22.371  1.00 72.60           O  
ATOM    449  CG  LEU A  58      22.632  -1.727 -24.568  1.00 72.60           C  
ATOM    450  CD1 LEU A  58      22.585  -2.034 -26.068  1.00 72.60           C  
ATOM    451  CD2 LEU A  58      23.113  -2.981 -23.838  1.00 72.60           C  
ATOM    452  N   SER A  59      24.566   2.277 -22.811  1.00 71.78           N  
ATOM    453  CA  SER A  59      25.641   3.246 -22.567  1.00 71.78           C  
ATOM    454  C   SER A  59      25.827   3.612 -21.086  1.00 71.78           C  
ATOM    455  CB  SER A  59      25.473   4.473 -23.472  1.00 71.78           C  
ATOM    456  O   SER A  59      26.549   4.563 -20.794  1.00 71.78           O  
ATOM    457  OG  SER A  59      24.352   5.273 -23.153  1.00 71.78           O  
ATOM    458  N   ASN A  60      25.197   2.871 -20.160  1.00 65.23           N  
ATOM    459  CA  ASN A  60      25.092   3.198 -18.730  1.00 65.23           C  
ATOM    460  C   ASN A  60      24.462   4.580 -18.467  1.00 65.23           C  
ATOM    461  CB  ASN A  60      26.444   3.000 -18.012  1.00 65.23           C  
ATOM    462  O   ASN A  60      24.763   5.224 -17.462  1.00 65.23           O  
ATOM    463  CG  ASN A  60      26.930   1.566 -17.969  1.00 65.23           C  
ATOM    464  ND2 ASN A  60      28.198   1.366 -17.698  1.00 65.23           N  
ATOM    465  OD1 ASN A  60      26.201   0.607 -18.144  1.00 65.23           O  
ATOM    466  N   ALA A  61      23.604   5.058 -19.373  1.00 73.12           N  
ATOM    467  CA  ALA A  61      22.752   6.205 -19.087  1.00 73.12           C  
ATOM    468  C   ALA A  61      21.552   5.775 -18.228  1.00 73.12           C  
ATOM    469  CB  ALA A  61      22.327   6.874 -20.401  1.00 73.12           C  
ATOM    470  O   ALA A  61      21.303   4.586 -18.028  1.00 73.12           O  
ATOM    471  N   THR A  62      20.784   6.753 -17.752  1.00 80.90           N  
ATOM    472  CA  THR A  62      19.547   6.500 -17.008  1.00 80.90           C  
ATOM    473  C   THR A  62      18.495   5.843 -17.909  1.00 80.90           C  
ATOM    474  CB  THR A  62      19.011   7.788 -16.360  1.00 80.90           C  
ATOM    475  O   THR A  62      18.327   6.228 -19.072  1.00 80.90           O  
ATOM    476  CG2 THR A  62      20.067   8.519 -15.528  1.00 80.90           C  
ATOM    477  OG1 THR A  62      18.530   8.741 -17.286  1.00 80.90           O  
ATOM    478  N   SER A  63      17.755   4.860 -17.393  1.00 88.65           N  
ATOM    479  CA  SER A  63      16.627   4.251 -18.121  1.00 88.65           C  
ATOM    480  C   SER A  63      15.406   5.176 -18.177  1.00 88.65           C  
ATOM    481  CB  SER A  63      16.238   2.914 -17.489  1.00 88.65           C  
ATOM    482  O   SER A  63      14.532   5.026 -19.046  1.00 88.65           O  
ATOM    483  OG  SER A  63      15.881   3.093 -16.135  1.00 88.65           O  
ATOM    484  N   ARG A  64      15.354   6.153 -17.261  1.00 91.33           N  
ATOM    485  CA  ARG A  64      14.169   6.929 -16.893  1.00 91.33           C  
ATOM    486  C   ARG A  64      12.996   6.013 -16.580  1.00 91.33           C  
ATOM    487  CB  ARG A  64      13.837   8.007 -17.926  1.00 91.33           C  
ATOM    488  O   ARG A  64      11.879   6.267 -17.031  1.00 91.33           O  
ATOM    489  CG  ARG A  64      14.925   9.071 -18.054  1.00 91.33           C  
ATOM    490  CD  ARG A  64      14.374  10.153 -18.981  1.00 91.33           C  
ATOM    491  NE  ARG A  64      15.260  11.327 -19.043  1.00 91.33           N  
ATOM    492  NH1 ARG A  64      13.602  12.918 -19.139  1.00 91.33           N  
ATOM    493  NH2 ARG A  64      15.745  13.545 -19.175  1.00 91.33           N  
ATOM    494  CZ  ARG A  64      14.864  12.585 -19.121  1.00 91.33           C  
ATOM    495  N   ALA A  65      13.263   4.932 -15.856  1.00 94.92           N  
ATOM    496  CA  ALA A  65      12.258   3.979 -15.422  1.00 94.92           C  
ATOM    497  C   ALA A  65      12.369   3.731 -13.917  1.00 94.92           C  
ATOM    498  CB  ALA A  65      12.383   2.693 -16.240  1.00 94.92           C  
ATOM    499  O   ALA A  65      13.459   3.490 -13.403  1.00 94.92           O  
ATOM    500  N   ILE A  66      11.235   3.778 -13.221  1.00 98.20           N  
ATOM    501  CA  ILE A  66      11.130   3.459 -11.795  1.00 98.20           C  
ATOM    502  C   ILE A  66      10.371   2.146 -11.656  1.00 98.20           C  
ATOM    503  CB  ILE A  66      10.447   4.605 -11.019  1.00 98.20           C  
ATOM    504  O   ILE A  66       9.232   2.043 -12.110  1.00 98.20           O  
ATOM    505  CG1 ILE A  66      11.208   5.944 -11.141  1.00 98.20           C  
ATOM    506  CG2 ILE A  66      10.257   4.225  -9.542  1.00 98.20           C  
ATOM    507  CD1 ILE A  66      12.691   5.922 -10.747  1.00 98.20           C  
ATOM    508  N   GLY A  67      10.990   1.144 -11.037  1.00 98.17           N  
ATOM    509  CA  GLY A  67      10.315  -0.105 -10.702  1.00 98.17           C  
ATOM    510  C   GLY A  67       9.380   0.091  -9.514  1.00 98.17           C  
ATOM    511  O   GLY A  67       9.792   0.641  -8.498  1.00 98.17           O  
ATOM    512  N   VAL A  68       8.136  -0.368  -9.618  1.00 98.50           N  
ATOM    513  CA  VAL A  68       7.162  -0.354  -8.519  1.00 98.50           C  
ATOM    514  C   VAL A  68       6.623  -1.766  -8.334  1.00 98.50           C  
ATOM    515  CB  VAL A  68       6.028   0.660  -8.771  1.00 98.50           C  
ATOM    516  O   VAL A  68       5.983  -2.312  -9.236  1.00 98.50           O  
ATOM    517  CG1 VAL A  68       5.038   0.695  -7.600  1.00 98.50           C  
ATOM    518  CG2 VAL A  68       6.573   2.081  -8.953  1.00 98.50           C  
ATOM    519  N   LEU A  69       6.883  -2.362  -7.170  1.00 97.66           N  
ATOM    520  CA  LEU A  69       6.386  -3.690  -6.813  1.00 97.66           C  
ATOM    521  C   LEU A  69       5.276  -3.576  -5.773  1.00 97.66           C  
ATOM    522  CB  LEU A  69       7.537  -4.598  -6.347  1.00 97.66           C  
ATOM    523  O   LEU A  69       5.509  -3.163  -4.639  1.00 97.66           O  
ATOM    524  CG  LEU A  69       8.532  -4.978  -7.457  1.00 97.66           C  
ATOM    525  CD1 LEU A  69       9.711  -5.763  -6.892  1.00 97.66           C  
ATOM    526  CD2 LEU A  69       7.878  -5.867  -8.516  1.00 97.66           C  
ATOM    527  N   LEU A  70       4.068  -3.973  -6.176  1.00 95.80           N  
ATOM    528  CA  LEU A  70       2.882  -3.968  -5.323  1.00 95.80           C  
ATOM    529  C   LEU A  70       2.461  -5.402  -4.955  1.00 95.80           C  
ATOM    530  CB  LEU A  70       1.729  -3.212  -6.010  1.00 95.80           C  
ATOM    531  O   LEU A  70       2.483  -6.295  -5.801  1.00 95.80           O  
ATOM    532  CG  LEU A  70       2.043  -1.751  -6.385  1.00 95.80           C  
ATOM    533  CD1 LEU A  70       0.835  -1.117  -7.079  1.00 95.80           C  
ATOM    534  CD2 LEU A  70       2.417  -0.897  -5.172  1.00 95.80           C  
ATOM    535  N   PRO A  71       1.971  -5.660  -3.739  1.00 92.38           N  
ATOM    536  CA  PRO A  71       1.452  -6.970  -3.380  1.00 92.38           C  
ATOM    537  C   PRO A  71       0.208  -7.344  -4.188  1.00 92.38           C  
ATOM    538  CB  PRO A  71       1.137  -6.879  -1.891  1.00 92.38           C  
ATOM    539  O   PRO A  71       0.022  -8.506  -4.549  1.00 92.38           O  
ATOM    540  CG  PRO A  71       2.000  -5.743  -1.364  1.00 92.38           C  
ATOM    541  CD  PRO A  71       2.173  -4.836  -2.575  1.00 92.38           C  
ATOM    542  N   SER A  72      -0.646  -6.366  -4.505  1.00 90.44           N  
ATOM    543  CA  SER A  72      -1.919  -6.588  -5.189  1.00 90.44           C  
ATOM    544  C   SER A  72      -2.342  -5.390  -6.037  1.00 90.44           C  
ATOM    545  CB  SER A  72      -2.998  -6.895  -4.147  1.00 90.44           C  
ATOM    546  O   SER A  72      -2.147  -4.246  -5.641  1.00 90.44           O  
ATOM    547  OG  SER A  72      -4.240  -7.063  -4.799  1.00 90.44           O  
ATOM    548  N   LEU A  73      -2.987  -5.672  -7.173  1.00 89.12           N  
ATOM    549  CA  LEU A  73      -3.703  -4.679  -7.984  1.00 89.12           C  
ATOM    550  C   LEU A  73      -5.199  -4.591  -7.642  1.00 89.12           C  
ATOM    551  CB  LEU A  73      -3.523  -5.008  -9.476  1.00 89.12           C  
ATOM    552  O   LEU A  73      -5.884  -3.692  -8.115  1.00 89.12           O  
ATOM    553  CG  LEU A  73      -2.072  -4.986  -9.981  1.00 89.12           C  
ATOM    554  CD1 LEU A  73      -2.056  -5.305 -11.476  1.00 89.12           C  
ATOM    555  CD2 LEU A  73      -1.392  -3.635  -9.767  1.00 89.12           C  
ATOM    556  N   THR A  74      -5.724  -5.528  -6.849  1.00 85.83           N  
ATOM    557  CA  THR A  74      -7.144  -5.565  -6.464  1.00 85.83           C  
ATOM    558  C   THR A  74      -7.406  -4.898  -5.119  1.00 85.83           C  
ATOM    559  CB  THR A  74      -7.685  -6.999  -6.433  1.00 85.83           C  
ATOM    560  O   THR A  74      -8.539  -4.517  -4.838  1.00 85.83           O  
ATOM    561  CG2 THR A  74      -7.566  -7.689  -7.792  1.00 85.83           C  
ATOM    562  OG1 THR A  74      -6.986  -7.796  -5.499  1.00 85.83           O  
ATOM    563  N   ASN A  75      -6.376  -4.732  -4.283  1.00 86.67           N  
ATOM    564  CA  ASN A  75      -6.501  -3.969  -3.049  1.00 86.67           C  
ATOM    565  C   ASN A  75      -6.430  -2.466  -3.362  1.00 86.67           C  
ATOM    566  CB  ASN A  75      -5.438  -4.427  -2.037  1.00 86.67           C  
ATOM    567  O   ASN A  75      -5.380  -1.964  -3.767  1.00 86.67           O  
ATOM    568  CG  ASN A  75      -5.605  -3.742  -0.691  1.00 86.67           C  
ATOM    569  ND2 ASN A  75      -4.809  -4.095   0.288  1.00 86.67           N  
ATOM    570  OD1 ASN A  75      -6.455  -2.897  -0.485  1.00 86.67           O  
ATOM    571  N   GLN A  76      -7.538  -1.757  -3.126  1.00 88.34           N  
ATOM    572  CA  GLN A  76      -7.675  -0.324  -3.403  1.00 88.34           C  
ATOM    573  C   GLN A  76      -6.619   0.538  -2.703  1.00 88.34           C  
ATOM    574  CB  GLN A  76      -9.075   0.148  -2.993  1.00 88.34           C  
ATOM    575  O   GLN A  76      -6.251   1.583  -3.240  1.00 88.34           O  
ATOM    576  CG  GLN A  76     -10.166  -0.358  -3.945  1.00 88.34           C  
ATOM    577  CD  GLN A  76     -11.535   0.235  -3.624  1.00 88.34           C  
ATOM    578  NE2 GLN A  76     -12.482   0.142  -4.531  1.00 88.34           N  
ATOM    579  OE1 GLN A  76     -11.793   0.784  -2.566  1.00 88.34           O  
ATOM    580  N   VAL A  77      -6.058   0.069  -1.582  1.00 92.90           N  
ATOM    581  CA  VAL A  77      -4.949   0.741  -0.895  1.00 92.90           C  
ATOM    582  C   VAL A  77      -3.820   1.098  -1.865  1.00 92.90           C  
ATOM    583  CB  VAL A  77      -4.397  -0.132   0.249  1.00 92.90           C  
ATOM    584  O   VAL A  77      -3.316   2.218  -1.846  1.00 92.90           O  
ATOM    585  CG1 VAL A  77      -3.143   0.451   0.911  1.00 92.90           C  
ATOM    586  CG2 VAL A  77      -5.439  -0.311   1.355  1.00 92.90           C  
ATOM    587  N   PHE A  78      -3.442   0.169  -2.744  1.00 94.44           N  
ATOM    588  CA  PHE A  78      -2.297   0.372  -3.625  1.00 94.44           C  
ATOM    589  C   PHE A  78      -2.626   1.174  -4.884  1.00 94.44           C  
ATOM    590  CB  PHE A  78      -1.660  -0.968  -3.976  1.00 94.44           C  
ATOM    591  O   PHE A  78      -1.720   1.757  -5.472  1.00 94.44           O  
ATOM    592  CG  PHE A  78      -1.245  -1.799  -2.787  1.00 94.44           C  
ATOM    593  CD1 PHE A  78      -0.256  -1.323  -1.907  1.00 94.44           C  
ATOM    594  CD2 PHE A  78      -1.827  -3.058  -2.574  1.00 94.44           C  
ATOM    595  CE1 PHE A  78       0.126  -2.095  -0.797  1.00 94.44           C  
ATOM    596  CE2 PHE A  78      -1.441  -3.833  -1.469  1.00 94.44           C  
ATOM    597  CZ  PHE A  78      -0.476  -3.344  -0.570  1.00 94.44           C  
ATOM    598  N   ALA A  79      -3.899   1.263  -5.276  1.00 93.96           N  
ATOM    599  CA  ALA A  79      -4.309   2.102  -6.400  1.00 93.96           C  
ATOM    600  C   ALA A  79      -4.096   3.595  -6.091  1.00 93.96           C  
ATOM    601  CB  ALA A  79      -5.772   1.790  -6.737  1.00 93.96           C  
ATOM    602  O   ALA A  79      -3.618   4.343  -6.941  1.00 93.96           O  
ATOM    603  N   GLU A  80      -4.401   4.028  -4.864  1.00 94.72           N  
ATOM    604  CA  GLU A  80      -4.132   5.405  -4.425  1.00 94.72           C  
ATOM    605  C   GLU A  80      -2.635   5.675  -4.248  1.00 94.72           C  
ATOM    606  CB  GLU A  80      -4.870   5.700  -3.117  1.00 94.72           C  
ATOM    607  O   GLU A  80      -2.153   6.732  -4.649  1.00 94.72           O  
ATOM    608  CG  GLU A  80      -6.387   5.830  -3.315  1.00 94.72           C  
ATOM    609  CD  GLU A  80      -7.101   6.168  -2.000  1.00 94.72           C  
ATOM    610  OE1 GLU A  80      -8.293   5.831  -1.856  1.00 94.72           O  
ATOM    611  OE2 GLU A  80      -6.451   6.683  -1.060  1.00 94.72           O  
ATOM    612  N   VAL A  81      -1.879   4.711  -3.709  1.00 97.67           N  
ATOM    613  CA  VAL A  81      -0.412   4.820  -3.617  1.00 97.67           C  
ATOM    614  C   VAL A  81       0.211   4.968  -5.006  1.00 97.67           C  
ATOM    615  CB  VAL A  81       0.194   3.612  -2.875  1.00 97.67           C  
ATOM    616  O   VAL A  81       1.033   5.859  -5.209  1.00 97.67           O  
ATOM    617  CG1 VAL A  81       1.726   3.610  -2.908  1.00 97.67           C  
ATOM    618  CG2 VAL A  81      -0.221   3.610  -1.400  1.00 97.67           C  
ATOM    619  N   LEU A  82      -0.200   4.138  -5.971  1.00 97.59           N  
ATOM    620  CA  LEU A  82       0.296   4.195  -7.346  1.00 97.59           C  
ATOM    621  C   LEU A  82      -0.006   5.545  -8.001  1.00 97.59           C  
ATOM    622  CB  LEU A  82      -0.304   3.031  -8.150  1.00 97.59           C  
ATOM    623  O   LEU A  82       0.893   6.138  -8.586  1.00 97.59           O  
ATOM    624  CG  LEU A  82       0.155   2.993  -9.621  1.00 97.59           C  
ATOM    625  CD1 LEU A  82       1.667   2.791  -9.752  1.00 97.59           C  
ATOM    626  CD2 LEU A  82      -0.550   1.838 -10.328  1.00 97.59           C  
ATOM    627  N   ARG A  83      -1.225   6.072  -7.830  1.00 96.77           N  
ATOM    628  CA  ARG A  83      -1.588   7.412  -8.316  1.00 96.77           C  
ATOM    629  C   ARG A  83      -0.657   8.490  -7.758  1.00 96.77           C  
ATOM    630  CB  ARG A  83      -3.041   7.691  -7.929  1.00 96.77           C  
ATOM    631  O   ARG A  83      -0.194   9.349  -8.503  1.00 96.77           O  
ATOM    632  CG  ARG A  83      -3.577   8.986  -8.559  1.00 96.77           C  
ATOM    633  CD  ARG A  83      -4.958   9.331  -7.999  1.00 96.77           C  
ATOM    634  NE  ARG A  83      -5.896   8.199  -8.132  1.00 96.77           N  
ATOM    635  NH1 ARG A  83      -7.697   9.243  -7.195  1.00 96.77           N  
ATOM    636  NH2 ARG A  83      -7.850   7.090  -7.792  1.00 96.77           N  
ATOM    637  CZ  ARG A  83      -7.144   8.184  -7.712  1.00 96.77           C  
ATOM    638  N   GLY A  84      -0.356   8.415  -6.461  1.00 98.31           N  
ATOM    639  CA  GLY A  84       0.619   9.284  -5.808  1.00 98.31           C  
ATOM    640  C   GLY A  84       2.006   9.195  -6.446  1.00 98.31           C  
ATOM    641  O   GLY A  84       2.598  10.224  -6.762  1.00 98.31           O  
ATOM    642  N   ILE A  85       2.502   7.979  -6.688  1.00 98.69           N  
ATOM    643  CA  ILE A  85       3.792   7.742  -7.352  1.00 98.69           C  
ATOM    644  C   ILE A  85       3.804   8.353  -8.760  1.00 98.69           C  
ATOM    645  CB  ILE A  85       4.118   6.229  -7.386  1.00 98.69           C  
ATOM    646  O   ILE A  85       4.696   9.142  -9.071  1.00 98.69           O  
ATOM    647  CG1 ILE A  85       4.354   5.690  -5.956  1.00 98.69           C  
ATOM    648  CG2 ILE A  85       5.343   5.940  -8.274  1.00 98.69           C  
ATOM    649  CD1 ILE A  85       4.321   4.160  -5.858  1.00 98.69           C  
ATOM    650  N   GLU A  86       2.810   8.023  -9.588  1.00 98.38           N  
ATOM    651  CA  GLU A  86       2.720   8.456 -10.990  1.00 98.38           C  
ATOM    652  C   GLU A  86       2.613   9.978 -11.120  1.00 98.38           C  
ATOM    653  CB  GLU A  86       1.550   7.744 -11.687  1.00 98.38           C  
ATOM    654  O   GLU A  86       3.285  10.569 -11.963  1.00 98.38           O  
ATOM    655  CG  GLU A  86       1.882   6.262 -11.931  1.00 98.38           C  
ATOM    656  CD  GLU A  86       0.743   5.470 -12.595  1.00 98.38           C  
ATOM    657  OE1 GLU A  86       1.078   4.491 -13.305  1.00 98.38           O  
ATOM    658  OE2 GLU A  86      -0.444   5.772 -12.329  1.00 98.38           O  
ATOM    659  N   SER A  87       1.882  10.638 -10.211  1.00 98.12           N  
ATOM    660  CA  SER A  87       1.793  12.106 -10.175  1.00 98.12           C  
ATOM    661  C   SER A  87       3.160  12.800 -10.100  1.00 98.12           C  
ATOM    662  CB  SER A  87       0.917  12.564  -9.001  1.00 98.12           C  
ATOM    663  O   SER A  87       3.326  13.909 -10.611  1.00 98.12           O  
ATOM    664  OG  SER A  87       1.585  12.508  -7.752  1.00 98.12           O  
ATOM    665  N   VAL A  88       4.154  12.137  -9.501  1.00 98.64           N  
ATOM    666  CA  VAL A  88       5.516  12.649  -9.358  1.00 98.64           C  
ATOM    667  C   VAL A  88       6.411  12.127 -10.474  1.00 98.64           C  
ATOM    668  CB  VAL A  88       6.075  12.293  -7.973  1.00 98.64           C  
ATOM    669  O   VAL A  88       7.141  12.916 -11.076  1.00 98.64           O  
ATOM    670  CG1 VAL A  88       7.536  12.735  -7.816  1.00 98.64           C  
ATOM    671  CG2 VAL A  88       5.249  12.964  -6.871  1.00 98.64           C  
ATOM    672  N   THR A  89       6.393  10.826 -10.770  1.00 98.21           N  
ATOM    673  CA  THR A  89       7.300  10.240 -11.770  1.00 98.21           C  
ATOM    674  C   THR A  89       7.024  10.772 -13.175  1.00 98.21           C  
ATOM    675  CB  THR A  89       7.276   8.704 -11.761  1.00 98.21           C  
ATOM    676  O   THR A  89       7.977  11.159 -13.862  1.00 98.21           O  
ATOM    677  CG2 THR A  89       7.858   8.136 -10.466  1.00 98.21           C  
ATOM    678  OG1 THR A  89       5.972   8.210 -11.872  1.00 98.21           O  
ATOM    679  N   ASP A  90       5.754  10.913 -13.565  1.00 97.09           N  
ATOM    680  CA  ASP A  90       5.363  11.421 -14.884  1.00 97.09           C  
ATOM    681  C   ASP A  90       5.815  12.873 -15.078  1.00 97.09           C  
ATOM    682  CB  ASP A  90       3.839  11.335 -15.070  1.00 97.09           C  
ATOM    683  O   ASP A  90       6.408  13.219 -16.104  1.00 97.09           O  
ATOM    684  CG  ASP A  90       3.295   9.912 -15.241  1.00 97.09           C  
ATOM    685  OD1 ASP A  90       4.103   8.992 -15.512  1.00 97.09           O  
ATOM    686  OD2 ASP A  90       2.053   9.781 -15.210  1.00 97.09           O  
ATOM    687  N   ALA A  91       5.624  13.714 -14.055  1.00 96.40           N  
ATOM    688  CA  ALA A  91       6.048  15.115 -14.068  1.00 96.40           C  
ATOM    689  C   ALA A  91       7.571  15.277 -14.238  1.00 96.40           C  
ATOM    690  CB  ALA A  91       5.556  15.774 -12.775  1.00 96.40           C  
ATOM    691  O   ALA A  91       8.037  16.289 -14.762  1.00 96.40           O  
ATOM    692  N   HIS A  92       8.351  14.267 -13.842  1.00 96.46           N  
ATOM    693  CA  HIS A  92       9.810  14.245 -13.975  1.00 96.46           C  
ATOM    694  C   HIS A  92      10.294  13.426 -15.186  1.00 96.46           C  
ATOM    695  CB  HIS A  92      10.424  13.796 -12.646  1.00 96.46           C  
ATOM    696  O   HIS A  92      11.500  13.239 -15.373  1.00 96.46           O  
ATOM    697  CG  HIS A  92      10.174  14.784 -11.532  1.00 96.46           C  
ATOM    698  CD2 HIS A  92      11.033  15.744 -11.075  1.00 96.46           C  
ATOM    699  ND1 HIS A  92       9.026  14.893 -10.787  1.00 96.46           N  
ATOM    700  CE1 HIS A  92       9.184  15.885  -9.900  1.00 96.46           C  
ATOM    701  NE2 HIS A  92      10.406  16.428 -10.029  1.00 96.46           N  
ATOM    702  N   GLY A  93       9.377  12.959 -16.040  1.00 93.24           N  
ATOM    703  CA  GLY A  93       9.688  12.217 -17.260  1.00 93.24           C  
ATOM    704  C   GLY A  93      10.233  10.808 -17.017  1.00 93.24           C  
ATOM    705  O   GLY A  93      10.964  10.296 -17.873  1.00 93.24           O  
ATOM    706  N   TYR A  94       9.909  10.210 -15.867  1.00 95.53           N  
ATOM    707  CA  TYR A  94      10.162   8.806 -15.560  1.00 95.53           C  
ATOM    708  C   TYR A  94       8.943   7.961 -15.914  1.00 95.53           C  
ATOM    709  CB  TYR A  94      10.518   8.621 -14.082  1.00 95.53           C  
ATOM    710  O   TYR A  94       7.813   8.349 -15.660  1.00 95.53           O  
ATOM    711  CG  TYR A  94      11.945   8.995 -13.751  1.00 95.53           C  
ATOM    712  CD1 TYR A  94      12.943   8.004 -13.695  1.00 95.53           C  
ATOM    713  CD2 TYR A  94      12.275  10.342 -13.519  1.00 95.53           C  
ATOM    714  CE1 TYR A  94      14.274   8.362 -13.418  1.00 95.53           C  
ATOM    715  CE2 TYR A  94      13.605  10.704 -13.238  1.00 95.53           C  
ATOM    716  OH  TYR A  94      15.893  10.062 -12.938  1.00 95.53           O  
ATOM    717  CZ  TYR A  94      14.606   9.711 -13.190  1.00 95.53           C  
ATOM    718  N   GLN A  95       9.183   6.778 -16.469  1.00 94.81           N  
ATOM    719  CA  GLN A  95       8.156   5.775 -16.693  1.00 94.81           C  
ATOM    720  C   GLN A  95       8.037   4.872 -15.464  1.00 94.81           C  
ATOM    721  CB  GLN A  95       8.510   4.985 -17.959  1.00 94.81           C  
ATOM    722  O   GLN A  95       9.020   4.272 -15.028  1.00 94.81           O  
ATOM    723  CG  GLN A  95       7.439   3.938 -18.291  1.00 94.81           C  
ATOM    724  CD  GLN A  95       7.742   3.146 -19.557  1.00 94.81           C  
ATOM    725  NE2 GLN A  95       7.053   2.045 -19.758  1.00 94.81           N  
ATOM    726  OE1 GLN A  95       8.576   3.481 -20.387  1.00 94.81           O  
ATOM    727  N   THR A  96       6.824   4.705 -14.953  1.00 97.44           N  
ATOM    728  CA  THR A  96       6.539   3.717 -13.911  1.00 97.44           C  
ATOM    729  C   THR A  96       6.476   2.310 -14.517  1.00 97.44           C  
ATOM    730  CB  THR A  96       5.247   4.093 -13.174  1.00 97.44           C  
ATOM    731  O   THR A  96       5.623   2.003 -15.351  1.00 97.44           O  
ATOM    732  CG2 THR A  96       4.957   3.137 -12.024  1.00 97.44           C  
ATOM    733  OG1 THR A  96       5.397   5.383 -12.617  1.00 97.44           O  
ATOM    734  N   MET A  97       7.397   1.434 -14.116  1.00 96.50           N  
ATOM    735  CA  MET A  97       7.384   0.006 -14.433  1.00 96.50           C  
ATOM    736  C   MET A  97       6.729  -0.754 -13.286  1.00 96.50           C  
ATOM    737  CB  MET A  97       8.802  -0.515 -14.697  1.00 96.50           C  
ATOM    738  O   MET A  97       7.366  -1.063 -12.283  1.00 96.50           O  
ATOM    739  CG  MET A  97       9.320  -0.067 -16.065  1.00 96.50           C  
ATOM    740  SD  MET A  97      10.946  -0.740 -16.505  1.00 96.50           S  
ATOM    741  CE  MET A  97      10.576  -2.504 -16.678  1.00 96.50           C  
ATOM    742  N   LEU A  98       5.446  -1.056 -13.443  1.00 96.92           N  
ATOM    743  CA  LEU A  98       4.651  -1.727 -12.424  1.00 96.92           C  
ATOM    744  C   LEU A  98       4.701  -3.254 -12.569  1.00 96.92           C  
ATOM    745  CB  LEU A  98       3.220  -1.176 -12.522  1.00 96.92           C  
ATOM    746  O   LEU A  98       4.494  -3.791 -13.658  1.00 96.92           O  
ATOM    747  CG  LEU A  98       2.222  -1.815 -11.546  1.00 96.92           C  
ATOM    748  CD1 LEU A  98       2.567  -1.534 -10.088  1.00 96.92           C  
ATOM    749  CD2 LEU A  98       0.826  -1.272 -11.837  1.00 96.92           C  
ATOM    750  N   ALA A  99       4.870  -3.962 -11.454  1.00 96.59           N  
ATOM    751  CA  ALA A  99       4.488  -5.366 -11.347  1.00 96.59           C  
ATOM    752  C   ALA A  99       3.871  -5.660  -9.980  1.00 96.59           C  
ATOM    753  CB  ALA A  99       5.673  -6.291 -11.652  1.00 96.59           C  
ATOM    754  O   ALA A  99       4.040  -4.910  -9.020  1.00 96.59           O  
ATOM    755  N   HIS A 100       3.159  -6.783  -9.897  1.00 95.04           N  
ATOM    756  CA  HIS A 100       2.640  -7.284  -8.636  1.00 95.04           C  
ATOM    757  C   HIS A 100       3.030  -8.742  -8.398  1.00 95.04           C  
ATOM    758  CB  HIS A 100       1.125  -7.046  -8.540  1.00 95.04           C  
ATOM    759  O   HIS A 100       3.268  -9.494  -9.347  1.00 95.04           O  
ATOM    760  CG  HIS A 100       0.331  -7.994  -9.398  1.00 95.04           C  
ATOM    761  CD2 HIS A 100       0.072  -7.870 -10.735  1.00 95.04           C  
ATOM    762  ND1 HIS A 100      -0.200  -9.196  -8.990  1.00 95.04           N  
ATOM    763  CE1 HIS A 100      -0.766  -9.781 -10.056  1.00 95.04           C  
ATOM    764  NE2 HIS A 100      -0.629  -9.009 -11.144  1.00 95.04           N  
ATOM    765  N   TYR A 101       3.086  -9.134  -7.126  1.00 93.53           N  
ATOM    766  CA  TYR A 101       3.603 -10.443  -6.704  1.00 93.53           C  
ATOM    767  C   TYR A 101       2.630 -11.275  -5.861  1.00 93.53           C  
ATOM    768  CB  TYR A 101       4.944 -10.247  -6.001  1.00 93.53           C  
ATOM    769  O   TYR A 101       2.964 -12.383  -5.452  1.00 93.53           O  
ATOM    770  CG  TYR A 101       4.912  -9.252  -4.868  1.00 93.53           C  
ATOM    771  CD1 TYR A 101       5.249  -7.911  -5.128  1.00 93.53           C  
ATOM    772  CD2 TYR A 101       4.600  -9.676  -3.561  1.00 93.53           C  
ATOM    773  CE1 TYR A 101       5.333  -7.001  -4.067  1.00 93.53           C  
ATOM    774  CE2 TYR A 101       4.656  -8.755  -2.499  1.00 93.53           C  
ATOM    775  OH  TYR A 101       5.308  -6.575  -1.758  1.00 93.53           O  
ATOM    776  CZ  TYR A 101       5.064  -7.432  -2.761  1.00 93.53           C  
ATOM    777  N   GLY A 102       1.411 -10.789  -5.615  1.00 89.82           N  
ATOM    778  CA  GLY A 102       0.362 -11.584  -4.970  1.00 89.82           C  
ATOM    779  C   GLY A 102       0.738 -12.059  -3.567  1.00 89.82           C  
ATOM    780  O   GLY A 102       0.367 -13.171  -3.204  1.00 89.82           O  
ATOM    781  N   TYR A 103       1.491 -11.245  -2.818  1.00 86.66           N  
ATOM    782  CA  TYR A 103       2.003 -11.554  -1.474  1.00 86.66           C  
ATOM    783  C   TYR A 103       2.959 -12.756  -1.394  1.00 86.66           C  
ATOM    784  CB  TYR A 103       0.843 -11.664  -0.469  1.00 86.66           C  
ATOM    785  O   TYR A 103       3.212 -13.262  -0.307  1.00 86.66           O  
ATOM    786  CG  TYR A 103      -0.067 -10.455  -0.443  1.00 86.66           C  
ATOM    787  CD1 TYR A 103       0.248  -9.381   0.406  1.00 86.66           C  
ATOM    788  CD2 TYR A 103      -1.217 -10.404  -1.256  1.00 86.66           C  
ATOM    789  CE1 TYR A 103      -0.572  -8.243   0.434  1.00 86.66           C  
ATOM    790  CE2 TYR A 103      -2.035  -9.258  -1.246  1.00 86.66           C  
ATOM    791  OH  TYR A 103      -2.462  -7.051  -0.382  1.00 86.66           O  
ATOM    792  CZ  TYR A 103      -1.699  -8.172  -0.409  1.00 86.66           C  
ATOM    793  N   LYS A 104       3.509 -13.222  -2.524  1.00 91.40           N  
ATOM    794  CA  LYS A 104       4.496 -14.309  -2.549  1.00 91.40           C  
ATOM    795  C   LYS A 104       5.915 -13.741  -2.666  1.00 91.40           C  
ATOM    796  CB  LYS A 104       4.183 -15.286  -3.681  1.00 91.40           C  
ATOM    797  O   LYS A 104       6.218 -13.155  -3.711  1.00 91.40           O  
ATOM    798  CG  LYS A 104       2.826 -15.962  -3.464  1.00 91.40           C  
ATOM    799  CD  LYS A 104       2.578 -16.992  -4.560  1.00 91.40           C  
ATOM    800  CE  LYS A 104       1.183 -17.582  -4.384  1.00 91.40           C  
ATOM    801  NZ  LYS A 104       0.915 -18.598  -5.427  1.00 91.40           N  
ATOM    802  N   PRO A 105       6.791 -13.924  -1.661  1.00 93.48           N  
ATOM    803  CA  PRO A 105       8.163 -13.408  -1.697  1.00 93.48           C  
ATOM    804  C   PRO A 105       8.974 -13.894  -2.907  1.00 93.48           C  
ATOM    805  CB  PRO A 105       8.799 -13.879  -0.383  1.00 93.48           C  
ATOM    806  O   PRO A 105       9.772 -13.150  -3.474  1.00 93.48           O  
ATOM    807  CG  PRO A 105       7.613 -14.016   0.566  1.00 93.48           C  
ATOM    808  CD  PRO A 105       6.513 -14.522  -0.358  1.00 93.48           C  
ATOM    809  N   GLU A 106       8.741 -15.123  -3.363  1.00 96.10           N  
ATOM    810  CA  GLU A 106       9.413 -15.696  -4.531  1.00 96.10           C  
ATOM    811  C   GLU A 106       8.960 -15.014  -5.827  1.00 96.10           C  
ATOM    812  CB  GLU A 106       9.146 -17.208  -4.635  1.00 96.10           C  
ATOM    813  O   GLU A 106       9.769 -14.773  -6.722  1.00 96.10           O  
ATOM    814  CG  GLU A 106       9.561 -18.029  -3.401  1.00 96.10           C  
ATOM    815  CD  GLU A 106       8.627 -17.875  -2.187  1.00 96.10           C  
ATOM    816  OE1 GLU A 106       9.073 -18.240  -1.080  1.00 96.10           O  
ATOM    817  OE2 GLU A 106       7.491 -17.364  -2.362  1.00 96.10           O  
ATOM    818  N   MET A 107       7.680 -14.635  -5.918  1.00 96.42           N  
ATOM    819  CA  MET A 107       7.191 -13.855  -7.054  1.00 96.42           C  
ATOM    820  C   MET A 107       7.746 -12.431  -7.026  1.00 96.42           C  
ATOM    821  CB  MET A 107       5.661 -13.815  -7.101  1.00 96.42           C  
ATOM    822  O   MET A 107       8.074 -11.904  -8.084  1.00 96.42           O  
ATOM    823  CG  MET A 107       5.039 -15.170  -7.450  1.00 96.42           C  
ATOM    824  SD  MET A 107       3.267 -15.102  -7.864  1.00 96.42           S  
ATOM    825  CE  MET A 107       3.343 -14.251  -9.461  1.00 96.42           C  
ATOM    826  N   GLU A 108       7.885 -11.806  -5.852  1.00 96.94           N  
ATOM    827  CA  GLU A 108       8.544 -10.498  -5.734  1.00 96.94           C  
ATOM    828  C   GLU A 108       9.968 -10.571  -6.294  1.00 96.94           C  
ATOM    829  CB  GLU A 108       8.557 -10.030  -4.272  1.00 96.94           C  
ATOM    830  O   GLU A 108      10.343  -9.755  -7.136  1.00 96.94           O  
ATOM    831  CG  GLU A 108       9.115  -8.607  -4.149  1.00 96.94           C  
ATOM    832  CD  GLU A 108       9.334  -8.232  -2.685  1.00 96.94           C  
ATOM    833  OE1 GLU A 108      10.391  -8.638  -2.145  1.00 96.94           O  
ATOM    834  OE2 GLU A 108       8.463  -7.526  -2.129  1.00 96.94           O  
ATOM    835  N   GLN A 109      10.720 -11.603  -5.903  1.00 97.91           N  
ATOM    836  CA  GLN A 109      12.069 -11.863  -6.395  1.00 97.91           C  
ATOM    837  C   GLN A 109      12.113 -11.994  -7.928  1.00 97.91           C  
ATOM    838  CB  GLN A 109      12.584 -13.135  -5.709  1.00 97.91           C  
ATOM    839  O   GLN A 109      12.916 -11.322  -8.573  1.00 97.91           O  
ATOM    840  CG  GLN A 109      14.056 -13.435  -5.998  1.00 97.91           C  
ATOM    841  CD  GLN A 109      14.348 -14.890  -5.678  1.00 97.91           C  
ATOM    842  NE2 GLN A 109      14.323 -15.771  -6.653  1.00 97.91           N  
ATOM    843  OE1 GLN A 109      14.588 -15.284  -4.554  1.00 97.91           O  
ATOM    844  N   GLU A 110      11.250 -12.820  -8.531  1.00 97.84           N  
ATOM    845  CA  GLU A 110      11.189 -12.990  -9.993  1.00 97.84           C  
ATOM    846  C   GLU A 110      10.841 -11.686 -10.727  1.00 97.84           C  
ATOM    847  CB  GLU A 110      10.102 -14.011 -10.358  1.00 97.84           C  
ATOM    848  O   GLU A 110      11.376 -11.391 -11.800  1.00 97.84           O  
ATOM    849  CG  GLU A 110      10.451 -15.472 -10.052  1.00 97.84           C  
ATOM    850  CD  GLU A 110       9.283 -16.417 -10.394  1.00 97.84           C  
ATOM    851  OE1 GLU A 110       9.381 -17.606 -10.022  1.00 97.84           O  
ATOM    852  OE2 GLU A 110       8.307 -15.962 -11.053  1.00 97.84           O  
ATOM    853  N   ARG A 111       9.916 -10.893 -10.176  1.00 97.59           N  
ATOM    854  CA  ARG A 111       9.508  -9.617 -10.780  1.00 97.59           C  
ATOM    855  C   ARG A 111      10.599  -8.564 -10.649  1.00 97.59           C  
ATOM    856  CB  ARG A 111       8.178  -9.135 -10.183  1.00 97.59           C  
ATOM    857  O   ARG A 111      10.835  -7.841 -11.617  1.00 97.59           O  
ATOM    858  CG  ARG A 111       6.986 -10.063 -10.473  1.00 97.59           C  
ATOM    859  CD  ARG A 111       6.704 -10.264 -11.964  1.00 97.59           C  
ATOM    860  NE  ARG A 111       5.625 -11.251 -12.161  1.00 97.59           N  
ATOM    861  NH1 ARG A 111       6.912 -13.006 -12.930  1.00 97.59           N  
ATOM    862  NH2 ARG A 111       4.721 -13.276 -12.670  1.00 97.59           N  
ATOM    863  CZ  ARG A 111       5.761 -12.496 -12.589  1.00 97.59           C  
ATOM    864  N   LEU A 112      11.297  -8.523  -9.516  1.00 97.91           N  
ATOM    865  CA  LEU A 112      12.457  -7.660  -9.336  1.00 97.91           C  
ATOM    866  C   LEU A 112      13.568  -8.013 -10.330  1.00 97.91           C  
ATOM    867  CB  LEU A 112      12.956  -7.750  -7.885  1.00 97.91           C  
ATOM    868  O   LEU A 112      14.072  -7.121 -11.004  1.00 97.91           O  
ATOM    869  CG  LEU A 112      14.205  -6.883  -7.652  1.00 97.91           C  
ATOM    870  CD1 LEU A 112      13.954  -5.397  -7.913  1.00 97.91           C  
ATOM    871  CD2 LEU A 112      14.698  -7.028  -6.222  1.00 97.91           C  
ATOM    872  N   GLU A 113      13.909  -9.296 -10.473  1.00 97.25           N  
ATOM    873  CA  GLU A 113      14.909  -9.760 -11.445  1.00 97.25           C  
ATOM    874  C   GLU A 113      14.565  -9.284 -12.864  1.00 97.25           C  
ATOM    875  CB  GLU A 113      15.005 -11.294 -11.361  1.00 97.25           C  
ATOM    876  O   GLU A 113      15.411  -8.727 -13.569  1.00 97.25           O  
ATOM    877  CG  GLU A 113      16.049 -11.898 -12.315  1.00 97.25           C  
ATOM    878  CD  GLU A 113      16.327 -13.389 -12.038  1.00 97.25           C  
ATOM    879  OE1 GLU A 113      17.375 -13.897 -12.496  1.00 97.25           O  
ATOM    880  OE2 GLU A 113      15.568 -14.047 -11.291  1.00 97.25           O  
ATOM    881  N   SER A 114      13.292  -9.403 -13.257  1.00 95.72           N  
ATOM    882  CA  SER A 114      12.830  -8.891 -14.546  1.00 95.72           C  
ATOM    883  C   SER A 114      12.972  -7.372 -14.667  1.00 95.72           C  
ATOM    884  CB  SER A 114      11.378  -9.289 -14.803  1.00 95.72           C  
ATOM    885  O   SER A 114      13.367  -6.913 -15.734  1.00 95.72           O  
ATOM    886  OG  SER A 114      11.002  -8.881 -16.108  1.00 95.72           O  
ATOM    887  N   MET A 115      12.652  -6.581 -13.641  1.00 95.06           N  
ATOM    888  CA  MET A 115      12.790  -5.119 -13.703  1.00 95.06           C  
ATOM    889  C   MET A 115      14.251  -4.678 -13.766  1.00 95.06           C  
ATOM    890  CB  MET A 115      12.138  -4.457 -12.489  1.00 95.06           C  
ATOM    891  O   MET A 115      14.599  -3.820 -14.575  1.00 95.06           O  
ATOM    892  CG  MET A 115      10.618  -4.525 -12.530  1.00 95.06           C  
ATOM    893  SD  MET A 115       9.873  -3.651 -11.138  1.00 95.06           S  
ATOM    894  CE  MET A 115       8.153  -3.936 -11.576  1.00 95.06           C  
ATOM    895  N   LEU A 116      15.116  -5.298 -12.962  1.00 94.48           N  
ATOM    896  CA  LEU A 116      16.550  -5.018 -12.964  1.00 94.48           C  
ATOM    897  C   LEU A 116      17.190  -5.343 -14.319  1.00 94.48           C  
ATOM    898  CB  LEU A 116      17.227  -5.796 -11.826  1.00 94.48           C  
ATOM    899  O   LEU A 116      18.085  -4.622 -14.744  1.00 94.48           O  
ATOM    900  CG  LEU A 116      16.854  -5.310 -10.413  1.00 94.48           C  
ATOM    901  CD1 LEU A 116      17.523  -6.217  -9.384  1.00 94.48           C  
ATOM    902  CD2 LEU A 116      17.294  -3.870 -10.149  1.00 94.48           C  
ATOM    903  N   SER A 117      16.679  -6.339 -15.057  1.00 91.45           N  
ATOM    904  CA  SER A 117      17.138  -6.627 -16.429  1.00 91.45           C  
ATOM    905  C   SER A 117      16.892  -5.487 -17.436  1.00 91.45           C  
ATOM    906  CB  SER A 117      16.532  -7.940 -16.939  1.00 91.45           C  
ATOM    907  O   SER A 117      17.496  -5.472 -18.508  1.00 91.45           O  
ATOM    908  OG  SER A 117      15.206  -7.791 -17.416  1.00 91.45           O  
ATOM    909  N   TRP A 118      16.038  -4.517 -17.087  1.00 88.83           N  
ATOM    910  CA  TRP A 118      15.788  -3.296 -17.858  1.00 88.83           C  
ATOM    911  C   TRP A 118      16.531  -2.065 -17.312  1.00 88.83           C  
ATOM    912  CB  TRP A 118      14.276  -3.054 -17.967  1.00 88.83           C  
ATOM    913  O   TRP A 118      16.280  -0.959 -17.789  1.00 88.83           O  
ATOM    914  CG  TRP A 118      13.528  -4.104 -18.728  1.00 88.83           C  
ATOM    915  CD1 TRP A 118      12.759  -5.073 -18.189  1.00 88.83           C  
ATOM    916  CD2 TRP A 118      13.488  -4.320 -20.168  1.00 88.83           C  
ATOM    917  CE2 TRP A 118      12.671  -5.459 -20.432  1.00 88.83           C  
ATOM    918  CE3 TRP A 118      14.063  -3.666 -21.278  1.00 88.83           C  
ATOM    919  NE1 TRP A 118      12.261  -5.887 -19.187  1.00 88.83           N  
ATOM    920  CH2 TRP A 118      13.023  -5.254 -22.818  1.00 88.83           C  
ATOM    921  CZ2 TRP A 118      12.435  -5.928 -21.733  1.00 88.83           C  
ATOM    922  CZ3 TRP A 118      13.833  -4.126 -22.590  1.00 88.83           C  
ATOM    923  N   ASN A 119      17.448  -2.244 -16.352  1.00 89.78           N  
ATOM    924  CA  ASN A 119      18.241  -1.184 -15.720  1.00 89.78           C  
ATOM    925  C   ASN A 119      17.382  -0.036 -15.154  1.00 89.78           C  
ATOM    926  CB  ASN A 119      19.341  -0.695 -16.685  1.00 89.78           C  
ATOM    927  O   ASN A 119      17.662   1.133 -15.421  1.00 89.78           O  
ATOM    928  CG  ASN A 119      20.348  -1.754 -17.089  1.00 89.78           C  
ATOM    929  ND2 ASN A 119      21.028  -1.575 -18.197  1.00 89.78           N  
ATOM    930  OD1 ASN A 119      20.587  -2.737 -16.416  1.00 89.78           O  
ATOM    931  N   ILE A 120      16.318  -0.353 -14.403  1.00 94.55           N  
ATOM    932  CA  ILE A 120      15.533   0.667 -13.680  1.00 94.55           C  
ATOM    933  C   ILE A 120      16.448   1.559 -12.824  1.00 94.55           C  
ATOM    934  CB  ILE A 120      14.408   0.049 -12.817  1.00 94.55           C  
ATOM    935  O   ILE A 120      17.413   1.075 -12.243  1.00 94.55           O  
ATOM    936  CG1 ILE A 120      14.931  -0.997 -11.806  1.00 94.55           C  
ATOM    937  CG2 ILE A 120      13.322  -0.547 -13.729  1.00 94.55           C  
ATOM    938  CD1 ILE A 120      13.934  -1.358 -10.700  1.00 94.55           C  
ATOM    939  N   ASP A 121      16.136   2.851 -12.729  1.00 95.45           N  
ATOM    940  CA  ASP A 121      16.972   3.833 -12.018  1.00 95.45           C  
ATOM    941  C   ASP A 121      16.683   3.881 -10.507  1.00 95.45           C  
ATOM    942  CB  ASP A 121      16.757   5.231 -12.614  1.00 95.45           C  
ATOM    943  O   ASP A 121      17.467   4.423  -9.733  1.00 95.45           O  
ATOM    944  CG  ASP A 121      17.166   5.379 -14.081  1.00 95.45           C  
ATOM    945  OD1 ASP A 121      18.135   4.745 -14.547  1.00 95.45           O  
ATOM    946  OD2 ASP A 121      16.509   6.182 -14.782  1.00 95.45           O  
ATOM    947  N   GLY A 122      15.542   3.339 -10.080  1.00 97.88           N  
ATOM    948  CA  GLY A 122      15.120   3.296  -8.685  1.00 97.88           C  
ATOM    949  C   GLY A 122      13.954   2.338  -8.480  1.00 97.88           C  
ATOM    950  O   GLY A 122      13.255   1.982  -9.433  1.00 97.88           O  
ATOM    951  N   LEU A 123      13.756   1.919  -7.233  1.00 98.61           N  
ATOM    952  CA  LEU A 123      12.782   0.899  -6.856  1.00 98.61           C  
ATOM    953  C   LEU A 123      11.875   1.388  -5.723  1.00 98.61           C  
ATOM    954  CB  LEU A 123      13.565  -0.366  -6.472  1.00 98.61           C  
ATOM    955  O   LEU A 123      12.349   1.911  -4.716  1.00 98.61           O  
ATOM    956  CG  LEU A 123      12.721  -1.580  -6.054  1.00 98.61           C  
ATOM    957  CD1 LEU A 123      11.896  -2.140  -7.214  1.00 98.61           C  
ATOM    958  CD2 LEU A 123      13.667  -2.666  -5.542  1.00 98.61           C  
ATOM    959  N   ILE A 124      10.571   1.169  -5.872  1.00 98.74           N  
ATOM    960  CA  ILE A 124       9.573   1.365  -4.822  1.00 98.74           C  
ATOM    961  C   ILE A 124       8.985   0.011  -4.432  1.00 98.74           C  
ATOM    962  CB  ILE A 124       8.489   2.389  -5.214  1.00 98.74           C  
ATOM    963  O   ILE A 124       8.465  -0.724  -5.275  1.00 98.74           O  
ATOM    964  CG1 ILE A 124       9.146   3.730  -5.610  1.00 98.74           C  
ATOM    965  CG2 ILE A 124       7.500   2.582  -4.049  1.00 98.74           C  
ATOM    966  CD1 ILE A 124       8.181   4.857  -5.994  1.00 98.74           C  
ATOM    967  N   LEU A 125       9.052  -0.288  -3.140  1.00 97.84           N  
ATOM    968  CA  LEU A 125       8.499  -1.477  -2.498  1.00 97.84           C  
ATOM    969  C   LEU A 125       7.418  -1.049  -1.499  1.00 97.84           C  
ATOM    970  CB  LEU A 125       9.638  -2.251  -1.801  1.00 97.84           C  
ATOM    971  O   LEU A 125       7.397   0.096  -1.048  1.00 97.84           O  
ATOM    972  CG  LEU A 125      10.793  -2.676  -2.728  1.00 97.84           C  
ATOM    973  CD1 LEU A 125      11.929  -3.333  -1.954  1.00 97.84           C  
ATOM    974  CD2 LEU A 125      10.317  -3.649  -3.803  1.00 97.84           C  
ATOM    975  N   THR A 126       6.519  -1.951  -1.117  1.00 93.89           N  
ATOM    976  CA  THR A 126       5.508  -1.668  -0.077  1.00 93.89           C  
ATOM    977  C   THR A 126       5.520  -2.671   1.077  1.00 93.89           C  
ATOM    978  CB  THR A 126       4.097  -1.553  -0.664  1.00 93.89           C  
ATOM    979  O   THR A 126       4.631  -2.624   1.922  1.00 93.89           O  
ATOM    980  CG2 THR A 126       3.978  -0.617  -1.866  1.00 93.89           C  
ATOM    981  OG1 THR A 126       3.666  -2.814  -1.079  1.00 93.89           O  
ATOM    982  N   GLU A 127       6.481  -3.593   1.091  1.00 90.40           N  
ATOM    983  CA  GLU A 127       6.729  -4.556   2.172  1.00 90.40           C  
ATOM    984  C   GLU A 127       8.100  -4.284   2.796  1.00 90.40           C  
ATOM    985  CB  GLU A 127       6.661  -6.006   1.654  1.00 90.40           C  
ATOM    986  O   GLU A 127       8.894  -3.534   2.228  1.00 90.40           O  
ATOM    987  CG  GLU A 127       5.265  -6.446   1.191  1.00 90.40           C  
ATOM    988  CD  GLU A 127       4.208  -6.569   2.281  1.00 90.40           C  
ATOM    989  OE1 GLU A 127       3.005  -6.654   1.935  1.00 90.40           O  
ATOM    990  OE2 GLU A 127       4.508  -6.337   3.469  1.00 90.40           O  
ATOM    991  N   ARG A 128       8.344  -4.888   3.963  1.00 90.57           N  
ATOM    992  CA  ARG A 128       9.610  -4.803   4.716  1.00 90.57           C  
ATOM    993  C   ARG A 128      10.401  -6.102   4.721  1.00 90.57           C  
ATOM    994  CB  ARG A 128       9.292  -4.395   6.167  1.00 90.57           C  
ATOM    995  O   ARG A 128      11.594  -6.123   5.019  1.00 90.57           O  
ATOM    996  CG  ARG A 128       8.639  -3.017   6.300  1.00 90.57           C  
ATOM    997  CD  ARG A 128       9.631  -1.972   5.813  1.00 90.57           C  
ATOM    998  NE  ARG A 128       9.085  -0.616   5.862  1.00 90.57           N  
ATOM    999  NH1 ARG A 128      10.910   0.278   4.883  1.00 90.57           N  
ATOM   1000  NH2 ARG A 128       9.036   1.482   5.008  1.00 90.57           N  
ATOM   1001  CZ  ARG A 128       9.677   0.386   5.266  1.00 90.57           C  
ATOM   1002  N   THR A 129       9.732  -7.202   4.409  1.00 91.46           N  
ATOM   1003  CA  THR A 129      10.300  -8.542   4.425  1.00 91.46           C  
ATOM   1004  C   THR A 129      10.537  -9.020   3.003  1.00 91.46           C  
ATOM   1005  CB  THR A 129       9.422  -9.505   5.236  1.00 91.46           C  
ATOM   1006  O   THR A 129       9.626  -9.119   2.187  1.00 91.46           O  
ATOM   1007  CG2 THR A 129       9.766  -9.413   6.720  1.00 91.46           C  
ATOM   1008  OG1 THR A 129       8.050  -9.209   5.134  1.00 91.46           O  
ATOM   1009  N   HIS A 130      11.797  -9.338   2.715  1.00 94.89           N  
ATOM   1010  CA  HIS A 130      12.262  -9.724   1.388  1.00 94.89           C  
ATOM   1011  C   HIS A 130      13.099 -10.996   1.470  1.00 94.89           C  
ATOM   1012  CB  HIS A 130      13.076  -8.575   0.784  1.00 94.89           C  
ATOM   1013  O   HIS A 130      13.745 -11.276   2.483  1.00 94.89           O  
ATOM   1014  CG  HIS A 130      12.311  -7.283   0.713  1.00 94.89           C  
ATOM   1015  CD2 HIS A 130      12.548  -6.155   1.451  1.00 94.89           C  
ATOM   1016  ND1 HIS A 130      11.169  -7.055  -0.020  1.00 94.89           N  
ATOM   1017  CE1 HIS A 130      10.719  -5.832   0.285  1.00 94.89           C  
ATOM   1018  NE2 HIS A 130      11.551  -5.231   1.146  1.00 94.89           N  
ATOM   1019  N   THR A 131      13.136 -11.767   0.383  1.00 97.18           N  
ATOM   1020  CA  THR A 131      14.013 -12.942   0.323  1.00 97.18           C  
ATOM   1021  C   THR A 131      15.492 -12.522   0.371  1.00 97.18           C  
ATOM   1022  CB  THR A 131      13.769 -13.821  -0.914  1.00 97.18           C  
ATOM   1023  O   THR A 131      15.845 -11.448  -0.131  1.00 97.18           O  
ATOM   1024  CG2 THR A 131      12.300 -14.156  -1.153  1.00 97.18           C  
ATOM   1025  OG1 THR A 131      14.299 -13.215  -2.069  1.00 97.18           O  
ATOM   1026  N   PRO A 132      16.406 -13.378   0.870  1.00 98.22           N  
ATOM   1027  CA  PRO A 132      17.843 -13.095   0.825  1.00 98.22           C  
ATOM   1028  C   PRO A 132      18.366 -12.782  -0.585  1.00 98.22           C  
ATOM   1029  CB  PRO A 132      18.511 -14.348   1.400  1.00 98.22           C  
ATOM   1030  O   PRO A 132      19.264 -11.958  -0.752  1.00 98.22           O  
ATOM   1031  CG  PRO A 132      17.453 -14.905   2.351  1.00 98.22           C  
ATOM   1032  CD  PRO A 132      16.145 -14.596   1.627  1.00 98.22           C  
ATOM   1033  N   ARG A 133      17.787 -13.403  -1.622  1.00 98.14           N  
ATOM   1034  CA  ARG A 133      18.155 -13.137  -3.017  1.00 98.14           C  
ATOM   1035  C   ARG A 133      17.608 -11.798  -3.511  1.00 98.14           C  
ATOM   1036  CB  ARG A 133      17.730 -14.323  -3.888  1.00 98.14           C  
ATOM   1037  O   ARG A 133      18.345 -11.100  -4.199  1.00 98.14           O  
ATOM   1038  CG  ARG A 133      17.972 -14.083  -5.389  1.00 98.14           C  
ATOM   1039  CD  ARG A 133      17.774 -15.367  -6.200  1.00 98.14           C  
ATOM   1040  NE  ARG A 133      17.825 -15.109  -7.655  1.00 98.14           N  
ATOM   1041  NH1 ARG A 133      17.119 -17.176  -8.355  1.00 98.14           N  
ATOM   1042  NH2 ARG A 133      17.615 -15.623  -9.873  1.00 98.14           N  
ATOM   1043  CZ  ARG A 133      17.524 -15.963  -8.620  1.00 98.14           C  
ATOM   1044  N   THR A 134      16.384 -11.409  -3.143  1.00 98.09           N  
ATOM   1045  CA  THR A 134      15.854 -10.054  -3.396  1.00 98.09           C  
ATOM   1046  C   THR A 134      16.805  -9.006  -2.820  1.00 98.09           C  
ATOM   1047  CB  THR A 134      14.451  -9.866  -2.790  1.00 98.09           C  
ATOM   1048  O   THR A 134      17.252  -8.122  -3.548  1.00 98.09           O  
ATOM   1049  CG2 THR A 134      13.848  -8.489  -3.049  1.00 98.09           C  
ATOM   1050  OG1 THR A 134      13.533 -10.781  -3.345  1.00 98.09           O  
ATOM   1051  N   LEU A 135      17.199  -9.161  -1.551  1.00 98.12           N  
ATOM   1052  CA  LEU A 135      18.140  -8.257  -0.885  1.00 98.12           C  
ATOM   1053  C   LEU A 135      19.484  -8.189  -1.619  1.00 98.12           C  
ATOM   1054  CB  LEU A 135      18.348  -8.712   0.570  1.00 98.12           C  
ATOM   1055  O   LEU A 135      19.991  -7.098  -1.874  1.00 98.12           O  
ATOM   1056  CG  LEU A 135      17.095  -8.621   1.458  1.00 98.12           C  
ATOM   1057  CD1 LEU A 135      17.401  -9.206   2.835  1.00 98.12           C  
ATOM   1058  CD2 LEU A 135      16.633  -7.178   1.636  1.00 98.12           C  
ATOM   1059  N   LYS A 136      20.034  -9.341  -2.028  1.00 98.38           N  
ATOM   1060  CA  LYS A 136      21.302  -9.373  -2.764  1.00 98.38           C  
ATOM   1061  C   LYS A 136      21.210  -8.700  -4.135  1.00 98.38           C  
ATOM   1062  CB  LYS A 136      21.823 -10.821  -2.871  1.00 98.38           C  
ATOM   1063  O   LYS A 136      22.153  -8.030  -4.545  1.00 98.38           O  
ATOM   1064  CG  LYS A 136      23.256 -10.932  -3.435  1.00 98.38           C  
ATOM   1065  CD  LYS A 136      24.206  -9.996  -2.675  1.00 98.38           C  
ATOM   1066  CE  LYS A 136      25.699 -10.152  -2.944  1.00 98.38           C  
ATOM   1067  NZ  LYS A 136      26.405  -9.057  -2.226  1.00 98.38           N  
ATOM   1068  N   MET A 137      20.093  -8.860  -4.846  1.00 98.20           N  
ATOM   1069  CA  MET A 137      19.875  -8.190  -6.131  1.00 98.20           C  
ATOM   1070  C   MET A 137      19.785  -6.670  -5.971  1.00 98.20           C  
ATOM   1071  CB  MET A 137      18.613  -8.730  -6.814  1.00 98.20           C  
ATOM   1072  O   MET A 137      20.401  -5.955  -6.755  1.00 98.20           O  
ATOM   1073  CG  MET A 137      18.823 -10.143  -7.368  1.00 98.20           C  
ATOM   1074  SD  MET A 137      17.460 -10.794  -8.374  1.00 98.20           S  
ATOM   1075  CE  MET A 137      16.086 -10.715  -7.201  1.00 98.20           C  
ATOM   1076  N   ILE A 138      19.087  -6.183  -4.940  1.00 97.70           N  
ATOM   1077  CA  ILE A 138      19.013  -4.750  -4.615  1.00 97.70           C  
ATOM   1078  C   ILE A 138      20.408  -4.193  -4.302  1.00 97.70           C  
ATOM   1079  CB  ILE A 138      18.026  -4.516  -3.446  1.00 97.70           C  
ATOM   1080  O   ILE A 138      20.811  -3.183  -4.875  1.00 97.70           O  
ATOM   1081  CG1 ILE A 138      16.583  -4.802  -3.916  1.00 97.70           C  
ATOM   1082  CG2 ILE A 138      18.149  -3.085  -2.897  1.00 97.70           C  
ATOM   1083  CD1 ILE A 138      15.524  -4.784  -2.807  1.00 97.70           C  
ATOM   1084  N   GLU A 139      21.164  -4.879  -3.438  1.00 97.37           N  
ATOM   1085  CA  GLU A 139      22.528  -4.491  -3.059  1.00 97.37           C  
ATOM   1086  C   GLU A 139      23.446  -4.373  -4.287  1.00 97.37           C  
ATOM   1087  CB  GLU A 139      23.075  -5.545  -2.077  1.00 97.37           C  
ATOM   1088  O   GLU A 139      24.150  -3.378  -4.443  1.00 97.37           O  
ATOM   1089  CG  GLU A 139      24.436  -5.196  -1.447  1.00 97.37           C  
ATOM   1090  CD  GLU A 139      25.198  -6.444  -0.959  1.00 97.37           C  
ATOM   1091  OE1 GLU A 139      26.448  -6.428  -0.951  1.00 97.37           O  
ATOM   1092  OE2 GLU A 139      24.607  -7.531  -0.764  1.00 97.37           O  
ATOM   1093  N   VAL A 140      23.422  -5.372  -5.178  1.00 96.08           N  
ATOM   1094  CA  VAL A 140      24.265  -5.412  -6.386  1.00 96.08           C  
ATOM   1095  C   VAL A 140      23.826  -4.386  -7.431  1.00 96.08           C  
ATOM   1096  CB  VAL A 140      24.283  -6.835  -6.980  1.00 96.08           C  
ATOM   1097  O   VAL A 140      24.680  -3.827  -8.116  1.00 96.08           O  
ATOM   1098  CG1 VAL A 140      24.955  -6.922  -8.358  1.00 96.08           C  
ATOM   1099  CG2 VAL A 140      25.051  -7.790  -6.051  1.00 96.08           C  
ATOM   1100  N   ALA A 141      22.523  -4.126  -7.559  1.00 95.10           N  
ATOM   1101  CA  ALA A 141      22.007  -3.116  -8.479  1.00 95.10           C  
ATOM   1102  C   ALA A 141      22.458  -1.699  -8.094  1.00 95.10           C  
ATOM   1103  CB  ALA A 141      20.480  -3.222  -8.516  1.00 95.10           C  
ATOM   1104  O   ALA A 141      22.637  -0.859  -8.972  1.00 95.10           O  
ATOM   1105  N   GLY A 142      22.645  -1.427  -6.796  1.00 94.59           N  
ATOM   1106  CA  GLY A 142      23.142  -0.137  -6.310  1.00 94.59           C  
ATOM   1107  C   GLY A 142      22.196   1.042  -6.575  1.00 94.59           C  
ATOM   1108  O   GLY A 142      22.633   2.192  -6.555  1.00 94.59           O  
ATOM   1109  N   ILE A 143      20.915   0.765  -6.836  1.00 96.11           N  
ATOM   1110  CA  ILE A 143      19.886   1.775  -7.105  1.00 96.11           C  
ATOM   1111  C   ILE A 143      19.216   2.239  -5.804  1.00 96.11           C  
ATOM   1112  CB  ILE A 143      18.847   1.276  -8.133  1.00 96.11           C  
ATOM   1113  O   ILE A 143      19.095   1.447  -4.866  1.00 96.11           O  
ATOM   1114  CG1 ILE A 143      18.059   0.042  -7.634  1.00 96.11           C  
ATOM   1115  CG2 ILE A 143      19.555   1.017  -9.472  1.00 96.11           C  
ATOM   1116  CD1 ILE A 143      16.956  -0.423  -8.590  1.00 96.11           C  
ATOM   1117  N   PRO A 144      18.740   3.495  -5.724  1.00 97.85           N  
ATOM   1118  CA  PRO A 144      17.924   3.947  -4.604  1.00 97.85           C  
ATOM   1119  C   PRO A 144      16.656   3.109  -4.423  1.00 97.85           C  
ATOM   1120  CB  PRO A 144      17.590   5.407  -4.908  1.00 97.85           C  
ATOM   1121  O   PRO A 144      16.008   2.724  -5.403  1.00 97.85           O  
ATOM   1122  CG  PRO A 144      18.764   5.853  -5.775  1.00 97.85           C  
ATOM   1123  CD  PRO A 144      19.025   4.608  -6.616  1.00 97.85           C  
ATOM   1124  N   VAL A 145      16.279   2.881  -3.164  1.00 98.52           N  
ATOM   1125  CA  VAL A 145      15.069   2.133  -2.800  1.00 98.52           C  
ATOM   1126  C   VAL A 145      14.224   2.934  -1.820  1.00 98.52           C  
ATOM   1127  CB  VAL A 145      15.384   0.731  -2.242  1.00 98.52           C  
ATOM   1128  O   VAL A 145      14.726   3.469  -0.831  1.00 98.52           O  
ATOM   1129  CG1 VAL A 145      14.103  -0.082  -1.999  1.00 98.52           C  
ATOM   1130  CG2 VAL A 145      16.260  -0.064  -3.215  1.00 98.52           C  
ATOM   1131  N   VAL A 146      12.921   2.996  -2.077  1.00 98.61           N  
ATOM   1132  CA  VAL A 146      11.942   3.518  -1.125  1.00 98.61           C  
ATOM   1133  C   VAL A 146      10.942   2.425  -0.797  1.00 98.61           C  
ATOM   1134  CB  VAL A 146      11.248   4.785  -1.647  1.00 98.61           C  
ATOM   1135  O   VAL A 146      10.287   1.876  -1.674  1.00 98.61           O  
ATOM   1136  CG1 VAL A 146      10.159   5.257  -0.676  1.00 98.61           C  
ATOM   1137  CG2 VAL A 146      12.247   5.938  -1.799  1.00 98.61           C  
ATOM   1138  N   GLU A 147      10.783   2.142   0.483  1.00 98.24           N  
ATOM   1139  CA  GLU A 147       9.762   1.229   0.980  1.00 98.24           C  
ATOM   1140  C   GLU A 147       8.623   2.022   1.636  1.00 98.24           C  
ATOM   1141  CB  GLU A 147      10.403   0.306   1.991  1.00 98.24           C  
ATOM   1142  O   GLU A 147       8.852   2.890   2.489  1.00 98.24           O  
ATOM   1143  CG  GLU A 147      11.393  -0.754   1.496  1.00 98.24           C  
ATOM   1144  CD  GLU A 147      12.258  -1.154   2.692  1.00 98.24           C  
ATOM   1145  OE1 GLU A 147      11.884  -2.059   3.458  1.00 98.24           O  
ATOM   1146  OE2 GLU A 147      13.176  -0.369   3.020  1.00 98.24           O  
ATOM   1147  N   LEU A 148       7.387   1.717   1.253  1.00 98.22           N  
ATOM   1148  CA  LEU A 148       6.186   2.422   1.695  1.00 98.22           C  
ATOM   1149  C   LEU A 148       5.412   1.662   2.785  1.00 98.22           C  
ATOM   1150  CB  LEU A 148       5.313   2.772   0.473  1.00 98.22           C  
ATOM   1151  O   LEU A 148       5.741   0.530   3.123  1.00 98.22           O  
ATOM   1152  CG  LEU A 148       6.028   3.594  -0.617  1.00 98.22           C  
ATOM   1153  CD1 LEU A 148       5.047   3.924  -1.740  1.00 98.22           C  
ATOM   1154  CD2 LEU A 148       6.579   4.918  -0.092  1.00 98.22           C  
ATOM   1155  N   MET A 149       4.336   2.274   3.295  1.00 96.43           N  
ATOM   1156  CA  MET A 149       3.317   1.685   4.191  1.00 96.43           C  
ATOM   1157  C   MET A 149       3.723   1.463   5.654  1.00 96.43           C  
ATOM   1158  CB  MET A 149       2.741   0.378   3.609  1.00 96.43           C  
ATOM   1159  O   MET A 149       2.860   1.146   6.470  1.00 96.43           O  
ATOM   1160  CG  MET A 149       2.198   0.476   2.179  1.00 96.43           C  
ATOM   1161  SD  MET A 149       0.729   1.510   1.941  1.00 96.43           S  
ATOM   1162  CE  MET A 149      -0.455   0.722   3.061  1.00 96.43           C  
ATOM   1163  N   ASP A 150       4.990   1.650   6.010  1.00 96.21           N  
ATOM   1164  CA  ASP A 150       5.501   1.468   7.375  1.00 96.21           C  
ATOM   1165  C   ASP A 150       6.598   2.507   7.660  1.00 96.21           C  
ATOM   1166  CB  ASP A 150       5.973   0.008   7.501  1.00 96.21           C  
ATOM   1167  O   ASP A 150       7.466   2.728   6.817  1.00 96.21           O  
ATOM   1168  CG  ASP A 150       6.569  -0.392   8.854  1.00 96.21           C  
ATOM   1169  OD1 ASP A 150       6.866   0.491   9.686  1.00 96.21           O  
ATOM   1170  OD2 ASP A 150       6.740  -1.607   9.060  1.00 96.21           O  
ATOM   1171  N   SER A 151       6.519   3.194   8.802  1.00 95.82           N  
ATOM   1172  CA  SER A 151       7.479   4.218   9.248  1.00 95.82           C  
ATOM   1173  C   SER A 151       8.357   3.790  10.432  1.00 95.82           C  
ATOM   1174  CB  SER A 151       6.723   5.497   9.633  1.00 95.82           C  
ATOM   1175  O   SER A 151       9.173   4.593  10.893  1.00 95.82           O  
ATOM   1176  OG  SER A 151       5.839   5.223  10.710  1.00 95.82           O  
ATOM   1177  N   LYS A 152       8.168   2.578  10.969  1.00 95.59           N  
ATOM   1178  CA  LYS A 152       8.790   2.104  12.214  1.00 95.59           C  
ATOM   1179  C   LYS A 152       9.800   0.992  11.990  1.00 95.59           C  
ATOM   1180  CB  LYS A 152       7.713   1.611  13.195  1.00 95.59           C  
ATOM   1181  O   LYS A 152      10.856   1.013  12.623  1.00 95.59           O  
ATOM   1182  CG  LYS A 152       6.709   2.681  13.634  1.00 95.59           C  
ATOM   1183  CD  LYS A 152       7.381   3.979  14.108  1.00 95.59           C  
ATOM   1184  CE  LYS A 152       6.326   4.803  14.831  1.00 95.59           C  
ATOM   1185  NZ  LYS A 152       6.495   6.261  14.705  1.00 95.59           N  
ATOM   1186  N   SER A 153       9.478   0.031  11.129  1.00 93.01           N  
ATOM   1187  CA  SER A 153      10.381  -1.086  10.853  1.00 93.01           C  
ATOM   1188  C   SER A 153      11.651  -0.585  10.149  1.00 93.01           C  
ATOM   1189  CB  SER A 153       9.692  -2.161  10.016  1.00 93.01           C  
ATOM   1190  O   SER A 153      11.561   0.331   9.326  1.00 93.01           O  
ATOM   1191  OG  SER A 153       8.528  -2.604  10.681  1.00 93.01           O  
ATOM   1192  N   PRO A 154      12.839  -1.154  10.442  1.00 93.67           N  
ATOM   1193  CA  PRO A 154      14.075  -0.794   9.749  1.00 93.67           C  
ATOM   1194  C   PRO A 154      13.934  -0.909   8.225  1.00 93.67           C  
ATOM   1195  CB  PRO A 154      15.148  -1.747  10.290  1.00 93.67           C  
ATOM   1196  O   PRO A 154      13.388  -1.888   7.726  1.00 93.67           O  
ATOM   1197  CG  PRO A 154      14.621  -2.121  11.674  1.00 93.67           C  
ATOM   1198  CD  PRO A 154      13.108  -2.147  11.472  1.00 93.67           C  
ATOM   1199  N   CYS A 155      14.447   0.084   7.497  1.00 95.45           N  
ATOM   1200  CA  CYS A 155      14.375   0.154   6.037  1.00 95.45           C  
ATOM   1201  C   CYS A 155      15.719  -0.146   5.357  1.00 95.45           C  
ATOM   1202  CB  CYS A 155      13.818   1.531   5.652  1.00 95.45           C  
ATOM   1203  O   CYS A 155      16.782   0.071   5.943  1.00 95.45           O  
ATOM   1204  SG  CYS A 155      14.974   2.884   6.035  1.00 95.45           S  
ATOM   1205  N   LEU A 156      15.668  -0.568   4.092  1.00 96.30           N  
ATOM   1206  CA  LEU A 156      16.822  -0.822   3.227  1.00 96.30           C  
ATOM   1207  C   LEU A 156      17.593   0.465   2.898  1.00 96.30           C  
ATOM   1208  CB  LEU A 156      16.340  -1.498   1.925  1.00 96.30           C  
ATOM   1209  O   LEU A 156      18.818   0.502   3.010  1.00 96.30           O  
ATOM   1210  CG  LEU A 156      15.627  -2.851   2.100  1.00 96.30           C  
ATOM   1211  CD1 LEU A 156      15.200  -3.382   0.730  1.00 96.30           C  
ATOM   1212  CD2 LEU A 156      16.532  -3.892   2.759  1.00 96.30           C  
ATOM   1213  N   ASP A 157      16.881   1.531   2.521  1.00 97.01           N  
ATOM   1214  CA  ASP A 157      17.469   2.849   2.232  1.00 97.01           C  
ATOM   1215  C   ASP A 157      16.592   3.977   2.796  1.00 97.01           C  
ATOM   1216  CB  ASP A 157      17.763   2.989   0.721  1.00 97.01           C  
ATOM   1217  O   ASP A 157      16.999   4.662   3.742  1.00 97.01           O  
ATOM   1218  CG  ASP A 157      18.434   4.319   0.316  1.00 97.01           C  
ATOM   1219  OD1 ASP A 157      19.000   5.012   1.197  1.00 97.01           O  
ATOM   1220  OD2 ASP A 157      18.442   4.656  -0.893  1.00 97.01           O  
ATOM   1221  N   ILE A 158      15.368   4.124   2.277  1.00 97.83           N  
ATOM   1222  CA  ILE A 158      14.384   5.122   2.719  1.00 97.83           C  
ATOM   1223  C   ILE A 158      13.037   4.458   2.995  1.00 97.83           C  
ATOM   1224  CB  ILE A 158      14.246   6.235   1.660  1.00 97.83           C  
ATOM   1225  O   ILE A 158      12.597   3.574   2.263  1.00 97.83           O  
ATOM   1226  CG1 ILE A 158      15.563   7.024   1.564  1.00 97.83           C  
ATOM   1227  CG2 ILE A 158      13.072   7.210   1.924  1.00 97.83           C  
ATOM   1228  CD1 ILE A 158      15.563   7.993   0.392  1.00 97.83           C  
ATOM   1229  N   ALA A 159      12.337   4.963   4.010  1.00 98.05           N  
ATOM   1230  CA  ALA A 159      10.960   4.609   4.308  1.00 98.05           C  
ATOM   1231  C   ALA A 159      10.038   5.827   4.334  1.00 98.05           C  
ATOM   1232  CB  ALA A 159      10.905   3.867   5.638  1.00 98.05           C  
ATOM   1233  O   ALA A 159      10.392   6.881   4.868  1.00 98.05           O  
ATOM   1234  N   VAL A 160       8.825   5.655   3.814  1.00 98.58           N  
ATOM   1235  CA  VAL A 160       7.728   6.616   3.975  1.00 98.58           C  
ATOM   1236  C   VAL A 160       6.468   5.846   4.337  1.00 98.58           C  
ATOM   1237  CB  VAL A 160       7.503   7.460   2.708  1.00 98.58           C  
ATOM   1238  O   VAL A 160       6.003   5.008   3.574  1.00 98.58           O  
ATOM   1239  CG1 VAL A 160       6.440   8.536   2.957  1.00 98.58           C  
ATOM   1240  CG2 VAL A 160       8.782   8.173   2.252  1.00 98.58           C  
ATOM   1241  N   GLY A 161       5.893   6.119   5.498  1.00 98.06           N  
ATOM   1242  CA  GLY A 161       4.761   5.336   5.969  1.00 98.06           C  
ATOM   1243  C   GLY A 161       4.054   5.967   7.144  1.00 98.06           C  
ATOM   1244  O   GLY A 161       4.086   7.179   7.331  1.00 98.06           O  
ATOM   1245  N   PHE A 162       3.419   5.119   7.934  1.00 98.10           N  
ATOM   1246  CA  PHE A 162       2.768   5.477   9.183  1.00 98.10           C  
ATOM   1247  C   PHE A 162       2.905   4.313  10.166  1.00 98.10           C  
ATOM   1248  CB  PHE A 162       1.301   5.849   8.909  1.00 98.10           C  
ATOM   1249  O   PHE A 162       3.248   3.187   9.786  1.00 98.10           O  
ATOM   1250  CG  PHE A 162       0.509   4.765   8.204  1.00 98.10           C  
ATOM   1251  CD1 PHE A 162       0.448   4.739   6.796  1.00 98.10           C  
ATOM   1252  CD2 PHE A 162      -0.107   3.743   8.949  1.00 98.10           C  
ATOM   1253  CE1 PHE A 162      -0.197   3.679   6.136  1.00 98.10           C  
ATOM   1254  CE2 PHE A 162      -0.747   2.683   8.288  1.00 98.10           C  
ATOM   1255  CZ  PHE A 162      -0.781   2.643   6.884  1.00 98.10           C  
ATOM   1256  N   ASP A 163       2.633   4.587  11.436  1.00 98.14           N  
ATOM   1257  CA  ASP A 163       2.692   3.581  12.487  1.00 98.14           C  
ATOM   1258  C   ASP A 163       1.451   2.674  12.461  1.00 98.14           C  
ATOM   1259  CB  ASP A 163       2.868   4.286  13.832  1.00 98.14           C  
ATOM   1260  O   ASP A 163       0.375   3.047  12.931  1.00 98.14           O  
ATOM   1261  CG  ASP A 163       3.258   3.304  14.940  1.00 98.14           C  
ATOM   1262  OD1 ASP A 163       2.924   2.103  14.819  1.00 98.14           O  
ATOM   1263  OD2 ASP A 163       3.932   3.764  15.885  1.00 98.14           O  
ATOM   1264  N   ASN A 164       1.596   1.472  11.897  1.00 97.90           N  
ATOM   1265  CA  ASN A 164       0.515   0.485  11.834  1.00 97.90           C  
ATOM   1266  C   ASN A 164       0.090  -0.004  13.228  1.00 97.90           C  
ATOM   1267  CB  ASN A 164       0.951  -0.710  10.966  1.00 97.90           C  
ATOM   1268  O   ASN A 164      -1.097  -0.251  13.446  1.00 97.90           O  
ATOM   1269  CG  ASN A 164       0.946  -0.403   9.483  1.00 97.90           C  
ATOM   1270  ND2 ASN A 164       2.072   0.001   8.944  1.00 97.90           N  
ATOM   1271  OD1 ASN A 164      -0.066  -0.536   8.807  1.00 97.90           O  
ATOM   1272  N   PHE A 165       1.041  -0.144  14.158  1.00 98.50           N  
ATOM   1273  CA  PHE A 165       0.763  -0.597  15.519  1.00 98.50           C  
ATOM   1274  C   PHE A 165      -0.064   0.457  16.250  1.00 98.50           C  
ATOM   1275  CB  PHE A 165       2.087  -0.869  16.249  1.00 98.50           C  
ATOM   1276  O   PHE A 165      -1.141   0.162  16.763  1.00 98.50           O  
ATOM   1277  CG  PHE A 165       1.928  -1.227  17.712  1.00 98.50           C  
ATOM   1278  CD1 PHE A 165       1.861  -0.209  18.684  1.00 98.50           C  
ATOM   1279  CD2 PHE A 165       1.855  -2.576  18.104  1.00 98.50           C  
ATOM   1280  CE1 PHE A 165       1.714  -0.538  20.041  1.00 98.50           C  
ATOM   1281  CE2 PHE A 165       1.724  -2.904  19.465  1.00 98.50           C  
ATOM   1282  CZ  PHE A 165       1.652  -1.886  20.430  1.00 98.50           C  
ATOM   1283  N   GLU A 166       0.404   1.704  16.235  1.00 98.69           N  
ATOM   1284  CA  GLU A 166      -0.251   2.798  16.945  1.00 98.69           C  
ATOM   1285  C   GLU A 166      -1.613   3.143  16.333  1.00 98.69           C  
ATOM   1286  CB  GLU A 166       0.704   3.997  16.977  1.00 98.69           C  
ATOM   1287  O   GLU A 166      -2.568   3.394  17.066  1.00 98.69           O  
ATOM   1288  CG  GLU A 166       0.211   5.207  17.772  1.00 98.69           C  
ATOM   1289  CD  GLU A 166      -0.145   4.912  19.232  1.00 98.69           C  
ATOM   1290  OE1 GLU A 166      -0.869   5.741  19.827  1.00 98.69           O  
ATOM   1291  OE2 GLU A 166       0.254   3.876  19.801  1.00 98.69           O  
ATOM   1292  N   ALA A 167      -1.756   3.069  15.008  1.00 98.64           N  
ATOM   1293  CA  ALA A 167      -3.044   3.240  14.341  1.00 98.64           C  
ATOM   1294  C   ALA A 167      -4.087   2.209  14.788  1.00 98.64           C  
ATOM   1295  CB  ALA A 167      -2.809   3.155  12.836  1.00 98.64           C  
ATOM   1296  O   ALA A 167      -5.228   2.559  15.099  1.00 98.64           O  
ATOM   1297  N   ALA A 168      -3.689   0.938  14.842  1.00 98.79           N  
ATOM   1298  CA  ALA A 168      -4.540  -0.146  15.313  1.00 98.79           C  
ATOM   1299  C   ALA A 168      -4.884  -0.011  16.801  1.00 98.79           C  
ATOM   1300  CB  ALA A 168      -3.805  -1.454  15.034  1.00 98.79           C  
ATOM   1301  O   ALA A 168      -6.046  -0.179  17.188  1.00 98.79           O  
ATOM   1302  N   ARG A 169      -3.889   0.339  17.624  1.00 98.82           N  
ATOM   1303  CA  ARG A 169      -4.061   0.563  19.060  1.00 98.82           C  
ATOM   1304  C   ARG A 169      -5.063   1.683  19.314  1.00 98.82           C  
ATOM   1305  CB  ARG A 169      -2.691   0.848  19.698  1.00 98.82           C  
ATOM   1306  O   ARG A 169      -6.040   1.469  20.023  1.00 98.82           O  
ATOM   1307  CG  ARG A 169      -2.733   0.736  21.229  1.00 98.82           C  
ATOM   1308  CD  ARG A 169      -1.403   1.163  21.859  1.00 98.82           C  
ATOM   1309  NE  ARG A 169      -1.210   2.620  21.767  1.00 98.82           N  
ATOM   1310  NH1 ARG A 169      -2.481   3.219  23.579  1.00 98.82           N  
ATOM   1311  NH2 ARG A 169      -1.632   4.793  22.245  1.00 98.82           N  
ATOM   1312  CZ  ARG A 169      -1.771   3.534  22.529  1.00 98.82           C  
ATOM   1313  N   GLN A 170      -4.889   2.837  18.671  1.00 98.81           N  
ATOM   1314  CA  GLN A 170      -5.776   3.987  18.849  1.00 98.81           C  
ATOM   1315  C   GLN A 170      -7.207   3.727  18.368  1.00 98.81           C  
ATOM   1316  CB  GLN A 170      -5.217   5.211  18.123  1.00 98.81           C  
ATOM   1317  O   GLN A 170      -8.148   4.117  19.059  1.00 98.81           O  
ATOM   1318  CG  GLN A 170      -3.990   5.822  18.803  1.00 98.81           C  
ATOM   1319  CD  GLN A 170      -3.560   7.129  18.143  1.00 98.81           C  
ATOM   1320  NE2 GLN A 170      -2.323   7.528  18.306  1.00 98.81           N  
ATOM   1321  OE1 GLN A 170      -4.322   7.832  17.496  1.00 98.81           O  
ATOM   1322  N   MET A 171      -7.399   3.054  17.225  1.00 98.82           N  
ATOM   1323  CA  MET A 171      -8.748   2.688  16.775  1.00 98.82           C  
ATOM   1324  C   MET A 171      -9.424   1.738  17.769  1.00 98.82           C  
ATOM   1325  CB  MET A 171      -8.704   2.079  15.366  1.00 98.82           C  
ATOM   1326  O   MET A 171     -10.570   1.952  18.152  1.00 98.82           O  
ATOM   1327  CG  MET A 171     -10.107   1.690  14.873  1.00 98.82           C  
ATOM   1328  SD  MET A 171     -11.353   3.012  14.950  1.00 98.82           S  
ATOM   1329  CE  MET A 171     -10.864   3.958  13.499  1.00 98.82           C  
ATOM   1330  N   THR A 172      -8.697   0.735  18.261  1.00 98.84           N  
ATOM   1331  CA  THR A 172      -9.222  -0.192  19.272  1.00 98.84           C  
ATOM   1332  C   THR A 172      -9.569   0.540  20.571  1.00 98.84           C  
ATOM   1333  CB  THR A 172      -8.226  -1.324  19.536  1.00 98.84           C  
ATOM   1334  O   THR A 172     -10.654   0.349  21.116  1.00 98.84           O  
ATOM   1335  CG2 THR A 172      -8.802  -2.378  20.482  1.00 98.84           C  
ATOM   1336  OG1 THR A 172      -7.899  -1.962  18.322  1.00 98.84           O  
ATOM   1337  N   THR A 173      -8.710   1.451  21.040  1.00 98.78           N  
ATOM   1338  CA  THR A 173      -9.004   2.315  22.193  1.00 98.78           C  
ATOM   1339  C   THR A 173     -10.261   3.160  21.971  1.00 98.78           C  
ATOM   1340  CB  THR A 173      -7.814   3.236  22.509  1.00 98.78           C  
ATOM   1341  O   THR A 173     -11.039   3.333  22.907  1.00 98.78           O  
ATOM   1342  CG2 THR A 173      -8.039   4.105  23.747  1.00 98.78           C  
ATOM   1343  OG1 THR A 173      -6.650   2.488  22.774  1.00 98.78           O  
ATOM   1344  N   ALA A 174     -10.506   3.654  20.753  1.00 98.62           N  
ATOM   1345  CA  ALA A 174     -11.719   4.405  20.433  1.00 98.62           C  
ATOM   1346  C   ALA A 174     -12.989   3.542  20.552  1.00 98.62           C  
ATOM   1347  CB  ALA A 174     -11.574   5.039  19.044  1.00 98.62           C  
ATOM   1348  O   ALA A 174     -13.976   4.011  21.115  1.00 98.62           O  
ATOM   1349  N   ILE A 175     -12.950   2.280  20.109  1.00 98.61           N  
ATOM   1350  CA  ILE A 175     -14.055   1.316  20.283  1.00 98.61           C  
ATOM   1351  C   ILE A 175     -14.304   1.048  21.779  1.00 98.61           C  
ATOM   1352  CB  ILE A 175     -13.753  -0.001  19.525  1.00 98.61           C  
ATOM   1353  O   ILE A 175     -15.434   1.116  22.259  1.00 98.61           O  
ATOM   1354  CG1 ILE A 175     -13.527   0.217  18.017  1.00 98.61           C  
ATOM   1355  CG2 ILE A 175     -14.904  -1.003  19.700  1.00 98.61           C  
ATOM   1356  CD1 ILE A 175     -12.894  -0.994  17.321  1.00 98.61           C  
ATOM   1357  N   ILE A 176     -13.239   0.822  22.555  1.00 98.69           N  
ATOM   1358  CA  ILE A 176     -13.312   0.591  24.011  1.00 98.69           C  
ATOM   1359  C   ILE A 176     -13.891   1.811  24.747  1.00 98.69           C  
ATOM   1360  CB  ILE A 176     -11.903   0.228  24.538  1.00 98.69           C  
ATOM   1361  O   ILE A 176     -14.657   1.662  25.705  1.00 98.69           O  
ATOM   1362  CG1 ILE A 176     -11.458  -1.143  23.983  1.00 98.69           C  
ATOM   1363  CG2 ILE A 176     -11.808   0.192  26.074  1.00 98.69           C  
ATOM   1364  CD1 ILE A 176      -9.979  -1.462  24.237  1.00 98.69           C  
ATOM   1365  N   ALA A 177     -13.536   3.024  24.315  1.00 98.23           N  
ATOM   1366  CA  ALA A 177     -14.027   4.275  24.893  1.00 98.23           C  
ATOM   1367  C   ALA A 177     -15.532   4.492  24.661  1.00 98.23           C  
ATOM   1368  CB  ALA A 177     -13.201   5.433  24.321  1.00 98.23           C  
ATOM   1369  O   ALA A 177     -16.169   5.213  25.428  1.00 98.23           O  
ATOM   1370  N   ARG A 178     -16.108   3.842  23.642  1.00 98.11           N  
ATOM   1371  CA  ARG A 178     -17.549   3.846  23.347  1.00 98.11           C  
ATOM   1372  C   ARG A 178     -18.351   2.854  24.188  1.00 98.11           C  
ATOM   1373  CB  ARG A 178     -17.744   3.589  21.847  1.00 98.11           C  
ATOM   1374  O   ARG A 178     -19.570   2.952  24.236  1.00 98.11           O  
ATOM   1375  CG  ARG A 178     -17.210   4.741  20.986  1.00 98.11           C  
ATOM   1376  CD  ARG A 178     -18.215   5.888  20.970  1.00 98.11           C  
ATOM   1377  NE  ARG A 178     -17.789   6.940  20.036  1.00 98.11           N  
ATOM   1378  NH1 ARG A 178     -19.826   7.973  19.913  1.00 98.11           N  
ATOM   1379  NH2 ARG A 178     -18.182   8.593  18.530  1.00 98.11           N  
ATOM   1380  CZ  ARG A 178     -18.596   7.835  19.505  1.00 98.11           C  
ATOM   1381  N   GLY A 179     -17.672   1.971  24.921  1.00 98.11           N  
ATOM   1382  CA  GLY A 179     -18.282   1.077  25.907  1.00 98.11           C  
ATOM   1383  C   GLY A 179     -18.190  -0.408  25.567  1.00 98.11           C  
ATOM   1384  O   GLY A 179     -18.450  -1.218  26.452  1.00 98.11           O  
ATOM   1385  N   HIS A 180     -17.758  -0.762  24.355  1.00 98.40           N  
ATOM   1386  CA  HIS A 180     -17.590  -2.149  23.915  1.00 98.40           C  
ATOM   1387  C   HIS A 180     -16.421  -2.827  24.651  1.00 98.40           C  
ATOM   1388  CB  HIS A 180     -17.408  -2.166  22.393  1.00 98.40           C  
ATOM   1389  O   HIS A 180     -15.370  -2.213  24.884  1.00 98.40           O  
ATOM   1390  CG  HIS A 180     -18.590  -1.576  21.665  1.00 98.40           C  
ATOM   1391  CD2 HIS A 180     -18.758  -0.268  21.296  1.00 98.40           C  
ATOM   1392  ND1 HIS A 180     -19.754  -2.233  21.342  1.00 98.40           N  
ATOM   1393  CE1 HIS A 180     -20.609  -1.345  20.814  1.00 98.40           C  
ATOM   1394  NE2 HIS A 180     -20.046  -0.128  20.779  1.00 98.40           N  
ATOM   1395  N   ARG A 181     -16.607  -4.083  25.070  1.00 98.47           N  
ATOM   1396  CA  ARG A 181     -15.670  -4.828  25.938  1.00 98.47           C  
ATOM   1397  C   ARG A 181     -15.208  -6.159  25.357  1.00 98.47           C  
ATOM   1398  CB  ARG A 181     -16.315  -5.065  27.319  1.00 98.47           C  
ATOM   1399  O   ARG A 181     -14.164  -6.664  25.767  1.00 98.47           O  
ATOM   1400  CG  ARG A 181     -16.693  -3.790  28.089  1.00 98.47           C  
ATOM   1401  CD  ARG A 181     -15.480  -2.885  28.331  1.00 98.47           C  
ATOM   1402  NE  ARG A 181     -15.842  -1.655  29.058  1.00 98.47           N  
ATOM   1403  NH1 ARG A 181     -14.421  -0.247  27.939  1.00 98.47           N  
ATOM   1404  NH2 ARG A 181     -15.733   0.573  29.530  1.00 98.47           N  
ATOM   1405  CZ  ARG A 181     -15.326  -0.457  28.847  1.00 98.47           C  
ATOM   1406  N   HIS A 182     -15.944  -6.718  24.408  1.00 98.77           N  
ATOM   1407  CA  HIS A 182     -15.669  -8.001  23.778  1.00 98.77           C  
ATOM   1408  C   HIS A 182     -15.420  -7.780  22.288  1.00 98.77           C  
ATOM   1409  CB  HIS A 182     -16.827  -8.956  24.064  1.00 98.77           C  
ATOM   1410  O   HIS A 182     -16.275  -8.028  21.439  1.00 98.77           O  
ATOM   1411  CG  HIS A 182     -17.051  -9.207  25.531  1.00 98.77           C  
ATOM   1412  CD2 HIS A 182     -18.164  -8.861  26.250  1.00 98.77           C  
ATOM   1413  ND1 HIS A 182     -16.169  -9.806  26.402  1.00 98.77           N  
ATOM   1414  CE1 HIS A 182     -16.738  -9.819  27.618  1.00 98.77           C  
ATOM   1415  NE2 HIS A 182     -17.955  -9.260  27.578  1.00 98.77           N  
ATOM   1416  N   ILE A 183     -14.218  -7.294  21.983  1.00 98.78           N  
ATOM   1417  CA  ILE A 183     -13.831  -6.888  20.633  1.00 98.78           C  
ATOM   1418  C   ILE A 183     -12.957  -7.975  20.017  1.00 98.78           C  
ATOM   1419  CB  ILE A 183     -13.123  -5.517  20.651  1.00 98.78           C  
ATOM   1420  O   ILE A 183     -11.981  -8.371  20.651  1.00 98.78           O  
ATOM   1421  CG1 ILE A 183     -14.002  -4.438  21.331  1.00 98.78           C  
ATOM   1422  CG2 ILE A 183     -12.757  -5.073  19.218  1.00 98.78           C  
ATOM   1423  CD1 ILE A 183     -13.191  -3.216  21.768  1.00 98.78           C  
ATOM   1424  N   ALA A 184     -13.243  -8.421  18.793  1.00 98.80           N  
ATOM   1425  CA  ALA A 184     -12.362  -9.317  18.038  1.00 98.80           C  
ATOM   1426  C   ALA A 184     -11.616  -8.591  16.913  1.00 98.80           C  
ATOM   1427  CB  ALA A 184     -13.145 -10.521  17.501  1.00 98.80           C  
ATOM   1428  O   ALA A 184     -12.172  -7.730  16.232  1.00 98.80           O  
ATOM   1429  N   TYR A 185     -10.371  -8.989  16.665  1.00 98.81           N  
ATOM   1430  CA  TYR A 185      -9.637  -8.583  15.473  1.00 98.81           C  
ATOM   1431  C   TYR A 185      -9.878  -9.555  14.315  1.00 98.81           C  
ATOM   1432  CB  TYR A 185      -8.158  -8.415  15.795  1.00 98.81           C  
ATOM   1433  O   TYR A 185      -9.646 -10.760  14.444  1.00 98.81           O  
ATOM   1434  CG  TYR A 185      -7.316  -7.983  14.612  1.00 98.81           C  
ATOM   1435  CD1 TYR A 185      -6.461  -8.906  13.990  1.00 98.81           C  
ATOM   1436  CD2 TYR A 185      -7.377  -6.656  14.146  1.00 98.81           C  
ATOM   1437  CE1 TYR A 185      -5.627  -8.498  12.932  1.00 98.81           C  
ATOM   1438  CE2 TYR A 185      -6.557  -6.242  13.080  1.00 98.81           C  
ATOM   1439  OH  TYR A 185      -4.774  -6.738  11.554  1.00 98.81           O  
ATOM   1440  CZ  TYR A 185      -5.658  -7.157  12.494  1.00 98.81           C  
ATOM   1441  N   LEU A 186     -10.323  -9.029  13.171  1.00 98.64           N  
ATOM   1442  CA  LEU A 186     -10.552  -9.806  11.952  1.00 98.64           C  
ATOM   1443  C   LEU A 186      -9.396  -9.588  10.967  1.00 98.64           C  
ATOM   1444  CB  LEU A 186     -11.935  -9.489  11.351  1.00 98.64           C  
ATOM   1445  O   LEU A 186      -9.252  -8.516  10.368  1.00 98.64           O  
ATOM   1446  CG  LEU A 186     -13.134  -9.675  12.303  1.00 98.64           C  
ATOM   1447  CD1 LEU A 186     -14.436  -9.538  11.509  1.00 98.64           C  
ATOM   1448  CD2 LEU A 186     -13.164 -11.028  13.020  1.00 98.64           C  
ATOM   1449  N   GLY A 187      -8.559 -10.616  10.815  1.00 97.23           N  
ATOM   1450  CA  GLY A 187      -7.354 -10.603   9.987  1.00 97.23           C  
ATOM   1451  C   GLY A 187      -7.515 -11.365   8.670  1.00 97.23           C  
ATOM   1452  O   GLY A 187      -8.235 -12.355   8.584  1.00 97.23           O  
ATOM   1453  N   ALA A 188      -6.795 -10.931   7.638  1.00 94.67           N  
ATOM   1454  CA  ALA A 188      -6.681 -11.626   6.355  1.00 94.67           C  
ATOM   1455  C   ALA A 188      -5.230 -11.559   5.856  1.00 94.67           C  
ATOM   1456  CB  ALA A 188      -7.670 -11.008   5.359  1.00 94.67           C  
ATOM   1457  O   ALA A 188      -4.483 -10.684   6.293  1.00 94.67           O  
ATOM   1458  N   ARG A 189      -4.839 -12.435   4.922  1.00 86.79           N  
ATOM   1459  CA  ARG A 189      -3.500 -12.539   4.291  1.00 86.79           C  
ATOM   1460  C   ARG A 189      -2.347 -12.962   5.199  1.00 86.79           C  
ATOM   1461  CB  ARG A 189      -3.121 -11.234   3.568  1.00 86.79           C  
ATOM   1462  O   ARG A 189      -1.382 -13.513   4.688  1.00 86.79           O  
ATOM   1463  CG  ARG A 189      -4.142 -10.842   2.503  1.00 86.79           C  
ATOM   1464  CD  ARG A 189      -3.819  -9.459   1.945  1.00 86.79           C  
ATOM   1465  NE  ARG A 189      -4.769  -9.072   0.877  1.00 86.79           N  
ATOM   1466  NH1 ARG A 189      -5.001  -6.870   1.471  1.00 86.79           N  
ATOM   1467  NH2 ARG A 189      -6.280  -7.704  -0.142  1.00 86.79           N  
ATOM   1468  CZ  ARG A 189      -5.331  -7.886   0.728  1.00 86.79           C  
ATOM   1469  N   LEU A 190      -2.430 -12.689   6.501  1.00 85.24           N  
ATOM   1470  CA  LEU A 190      -1.355 -12.912   7.476  1.00 85.24           C  
ATOM   1471  C   LEU A 190      -0.028 -12.226   7.091  1.00 85.24           C  
ATOM   1472  CB  LEU A 190      -1.191 -14.419   7.769  1.00 85.24           C  
ATOM   1473  O   LEU A 190       1.046 -12.701   7.452  1.00 85.24           O  
ATOM   1474  CG  LEU A 190      -2.466 -15.155   8.207  1.00 85.24           C  
ATOM   1475  CD1 LEU A 190      -2.142 -16.618   8.498  1.00 85.24           C  
ATOM   1476  CD2 LEU A 190      -3.052 -14.545   9.475  1.00 85.24           C  
ATOM   1477  N   ASP A 191      -0.098 -11.104   6.362  1.00 88.56           N  
ATOM   1478  CA  ASP A 191       1.086 -10.297   6.058  1.00 88.56           C  
ATOM   1479  C   ASP A 191       1.633  -9.605   7.319  1.00 88.56           C  
ATOM   1480  CB  ASP A 191       0.847  -9.343   4.860  1.00 88.56           C  
ATOM   1481  O   ASP A 191       0.945  -9.465   8.337  1.00 88.56           O  
ATOM   1482  CG  ASP A 191      -0.094  -8.142   5.077  1.00 88.56           C  
ATOM   1483  OD1 ASP A 191      -0.374  -7.759   6.234  1.00 88.56           O  
ATOM   1484  OD2 ASP A 191      -0.555  -7.537   4.076  1.00 88.56           O  
ATOM   1485  N   GLU A 192       2.885  -9.152   7.259  1.00 90.56           N  
ATOM   1486  CA  GLU A 192       3.572  -8.544   8.402  1.00 90.56           C  
ATOM   1487  C   GLU A 192       2.790  -7.358   8.985  1.00 90.56           C  
ATOM   1488  CB  GLU A 192       4.969  -8.128   7.935  1.00 90.56           C  
ATOM   1489  O   GLU A 192       2.614  -7.257  10.200  1.00 90.56           O  
ATOM   1490  CG  GLU A 192       5.826  -7.537   9.060  1.00 90.56           C  
ATOM   1491  CD  GLU A 192       7.279  -7.322   8.615  1.00 90.56           C  
ATOM   1492  OE1 GLU A 192       8.141  -7.267   9.520  1.00 90.56           O  
ATOM   1493  OE2 GLU A 192       7.520  -7.258   7.384  1.00 90.56           O  
ATOM   1494  N   ARG A 193       2.214  -6.505   8.128  1.00 92.85           N  
ATOM   1495  CA  ARG A 193       1.379  -5.375   8.568  1.00 92.85           C  
ATOM   1496  C   ARG A 193       0.118  -5.830   9.294  1.00 92.85           C  
ATOM   1497  CB  ARG A 193       0.978  -4.506   7.375  1.00 92.85           C  
ATOM   1498  O   ARG A 193      -0.299  -5.180  10.250  1.00 92.85           O  
ATOM   1499  CG  ARG A 193       2.152  -3.726   6.767  1.00 92.85           C  
ATOM   1500  CD  ARG A 193       1.639  -2.788   5.660  1.00 92.85           C  
ATOM   1501  NE  ARG A 193       0.946  -3.550   4.594  1.00 92.85           N  
ATOM   1502  NH1 ARG A 193       2.817  -4.158   3.450  1.00 92.85           N  
ATOM   1503  NH2 ARG A 193       0.966  -5.289   3.101  1.00 92.85           N  
ATOM   1504  CZ  ARG A 193       1.565  -4.311   3.714  1.00 92.85           C  
ATOM   1505  N   THR A 194      -0.511  -6.918   8.862  1.00 94.95           N  
ATOM   1506  CA  THR A 194      -1.684  -7.494   9.528  1.00 94.95           C  
ATOM   1507  C   THR A 194      -1.331  -7.968  10.931  1.00 94.95           C  
ATOM   1508  CB  THR A 194      -2.290  -8.629   8.692  1.00 94.95           C  
ATOM   1509  O   THR A 194      -2.108  -7.714  11.853  1.00 94.95           O  
ATOM   1510  CG2 THR A 194      -3.477  -9.313   9.376  1.00 94.95           C  
ATOM   1511  OG1 THR A 194      -2.755  -8.055   7.492  1.00 94.95           O  
ATOM   1512  N   ILE A 195      -0.152  -8.566  11.113  1.00 95.68           N  
ATOM   1513  CA  ILE A 195       0.354  -8.980  12.427  1.00 95.68           C  
ATOM   1514  C   ILE A 195       0.732  -7.767  13.292  1.00 95.68           C  
ATOM   1515  CB  ILE A 195       1.536  -9.959  12.249  1.00 95.68           C  
ATOM   1516  O   ILE A 195       0.437  -7.743  14.484  1.00 95.68           O  
ATOM   1517  CG1 ILE A 195       1.158 -11.219  11.433  1.00 95.68           C  
ATOM   1518  CG2 ILE A 195       2.124 -10.370  13.611  1.00 95.68           C  
ATOM   1519  CD1 ILE A 195      -0.049 -12.014  11.953  1.00 95.68           C  
ATOM   1520  N   ILE A 196       1.335  -6.721  12.719  1.00 96.89           N  
ATOM   1521  CA  ILE A 196       1.639  -5.479  13.454  1.00 96.89           C  
ATOM   1522  C   ILE A 196       0.349  -4.813  13.958  1.00 96.89           C  
ATOM   1523  CB  ILE A 196       2.492  -4.527  12.584  1.00 96.89           C  
ATOM   1524  O   ILE A 196       0.272  -4.418  15.122  1.00 96.89           O  
ATOM   1525  CG1 ILE A 196       3.909  -5.107  12.369  1.00 96.89           C  
ATOM   1526  CG2 ILE A 196       2.617  -3.147  13.251  1.00 96.89           C  
ATOM   1527  CD1 ILE A 196       4.709  -4.396  11.269  1.00 96.89           C  
ATOM   1528  N   LYS A 197      -0.687  -4.732  13.114  1.00 98.08           N  
ATOM   1529  CA  LYS A 197      -2.000  -4.198  13.511  1.00 98.08           C  
ATOM   1530  C   LYS A 197      -2.676  -5.066  14.572  1.00 98.08           C  
ATOM   1531  CB  LYS A 197      -2.907  -4.041  12.287  1.00 98.08           C  
ATOM   1532  O   LYS A 197      -3.215  -4.518  15.527  1.00 98.08           O  
ATOM   1533  CG  LYS A 197      -2.454  -2.874  11.396  1.00 98.08           C  
ATOM   1534  CD  LYS A 197      -3.348  -2.651  10.174  1.00 98.08           C  
ATOM   1535  CE  LYS A 197      -3.465  -3.935   9.356  1.00 98.08           C  
ATOM   1536  NZ  LYS A 197      -3.781  -3.671   7.939  1.00 98.08           N  
ATOM   1537  N   GLN A 198      -2.592  -6.395  14.456  1.00 98.53           N  
ATOM   1538  CA  GLN A 198      -3.073  -7.307  15.498  1.00 98.53           C  
ATOM   1539  C   GLN A 198      -2.421  -6.986  16.848  1.00 98.53           C  
ATOM   1540  CB  GLN A 198      -2.773  -8.759  15.107  1.00 98.53           C  
ATOM   1541  O   GLN A 198      -3.129  -6.820  17.833  1.00 98.53           O  
ATOM   1542  CG  GLN A 198      -3.281  -9.756  16.160  1.00 98.53           C  
ATOM   1543  CD  GLN A 198      -2.764 -11.169  15.933  1.00 98.53           C  
ATOM   1544  NE2 GLN A 198      -3.110 -12.091  16.796  1.00 98.53           N  
ATOM   1545  OE1 GLN A 198      -2.064 -11.471  14.977  1.00 98.53           O  
ATOM   1546  N   LYS A 199      -1.093  -6.828  16.890  1.00 98.57           N  
ATOM   1547  CA  LYS A 199      -0.369  -6.489  18.126  1.00 98.57           C  
ATOM   1548  C   LYS A 199      -0.815  -5.148  18.716  1.00 98.57           C  
ATOM   1549  CB  LYS A 199       1.139  -6.472  17.859  1.00 98.57           C  
ATOM   1550  O   LYS A 199      -0.939  -5.032  19.930  1.00 98.57           O  
ATOM   1551  CG  LYS A 199       1.709  -7.874  17.616  1.00 98.57           C  
ATOM   1552  CD  LYS A 199       3.179  -7.762  17.205  1.00 98.57           C  
ATOM   1553  CE  LYS A 199       3.756  -9.158  16.972  1.00 98.57           C  
ATOM   1554  NZ  LYS A 199       5.167  -9.086  16.522  1.00 98.57           N  
ATOM   1555  N   GLY A 200      -1.075  -4.144  17.876  1.00 98.80           N  
ATOM   1556  CA  GLY A 200      -1.605  -2.849  18.321  1.00 98.80           C  
ATOM   1557  C   GLY A 200      -2.992  -2.975  18.956  1.00 98.80           C  
ATOM   1558  O   GLY A 200      -3.244  -2.428  20.028  1.00 98.80           O  
ATOM   1559  N   TYR A 201      -3.871  -3.754  18.326  1.00 98.82           N  
ATOM   1560  CA  TYR A 201      -5.175  -4.123  18.876  1.00 98.82           C  
ATOM   1561  C   TYR A 201      -5.054  -4.867  20.217  1.00 98.82           C  
ATOM   1562  CB  TYR A 201      -5.927  -4.953  17.823  1.00 98.82           C  
ATOM   1563  O   TYR A 201      -5.684  -4.474  21.198  1.00 98.82           O  
ATOM   1564  CG  TYR A 201      -6.917  -5.936  18.408  1.00 98.82           C  
ATOM   1565  CD1 TYR A 201      -6.528  -7.276  18.595  1.00 98.82           C  
ATOM   1566  CD2 TYR A 201      -8.179  -5.497  18.847  1.00 98.82           C  
ATOM   1567  CE1 TYR A 201      -7.385  -8.170  19.254  1.00 98.82           C  
ATOM   1568  CE2 TYR A 201      -9.042  -6.388  19.507  1.00 98.82           C  
ATOM   1569  OH  TYR A 201      -9.428  -8.583  20.381  1.00 98.82           O  
ATOM   1570  CZ  TYR A 201      -8.634  -7.720  19.717  1.00 98.82           C  
ATOM   1571  N   GLU A 202      -4.214  -5.903  20.282  1.00 98.86           N  
ATOM   1572  CA  GLU A 202      -3.993  -6.698  21.493  1.00 98.86           C  
ATOM   1573  C   GLU A 202      -3.499  -5.817  22.637  1.00 98.86           C  
ATOM   1574  CB  GLU A 202      -2.971  -7.813  21.219  1.00 98.86           C  
ATOM   1575  O   GLU A 202      -4.016  -5.912  23.748  1.00 98.86           O  
ATOM   1576  CG  GLU A 202      -3.573  -8.966  20.404  1.00 98.86           C  
ATOM   1577  CD  GLU A 202      -2.543  -9.990  19.905  1.00 98.86           C  
ATOM   1578  OE1 GLU A 202      -3.003 -11.000  19.322  1.00 98.86           O  
ATOM   1579  OE2 GLU A 202      -1.320  -9.758  20.042  1.00 98.86           O  
ATOM   1580  N   GLN A 203      -2.566  -4.902  22.358  1.00 98.90           N  
ATOM   1581  CA  GLN A 203      -2.071  -3.962  23.356  1.00 98.90           C  
ATOM   1582  C   GLN A 203      -3.194  -3.080  23.912  1.00 98.90           C  
ATOM   1583  CB  GLN A 203      -0.936  -3.112  22.765  1.00 98.90           C  
ATOM   1584  O   GLN A 203      -3.303  -2.943  25.125  1.00 98.90           O  
ATOM   1585  CG  GLN A 203      -0.232  -2.282  23.852  1.00 98.90           C  
ATOM   1586  CD  GLN A 203       0.467  -3.165  24.880  1.00 98.90           C  
ATOM   1587  NE2 GLN A 203       0.159  -3.047  26.148  1.00 98.90           N  
ATOM   1588  OE1 GLN A 203       1.303  -3.993  24.553  1.00 98.90           O  
ATOM   1589  N   ALA A 204      -4.066  -2.528  23.062  1.00 98.86           N  
ATOM   1590  CA  ALA A 204      -5.192  -1.712  23.523  1.00 98.86           C  
ATOM   1591  C   ALA A 204      -6.186  -2.500  24.395  1.00 98.86           C  
ATOM   1592  CB  ALA A 204      -5.902  -1.123  22.303  1.00 98.86           C  
ATOM   1593  O   ALA A 204      -6.720  -1.951  25.359  1.00 98.86           O  
ATOM   1594  N   MET A 205      -6.423  -3.778  24.078  1.00 98.88           N  
ATOM   1595  CA  MET A 205      -7.264  -4.658  24.897  1.00 98.88           C  
ATOM   1596  C   MET A 205      -6.626  -4.913  26.265  1.00 98.88           C  
ATOM   1597  CB  MET A 205      -7.518  -5.990  24.171  1.00 98.88           C  
ATOM   1598  O   MET A 205      -7.285  -4.748  27.291  1.00 98.88           O  
ATOM   1599  CG  MET A 205      -8.378  -5.824  22.913  1.00 98.88           C  
ATOM   1600  SD  MET A 205     -10.055  -5.193  23.200  1.00 98.88           S  
ATOM   1601  CE  MET A 205     -10.846  -6.665  23.898  1.00 98.88           C  
ATOM   1602  N   LEU A 206      -5.335  -5.253  26.288  1.00 98.82           N  
ATOM   1603  CA  LEU A 206      -4.589  -5.521  27.518  1.00 98.82           C  
ATOM   1604  C   LEU A 206      -4.468  -4.273  28.405  1.00 98.82           C  
ATOM   1605  CB  LEU A 206      -3.201  -6.077  27.156  1.00 98.82           C  
ATOM   1606  O   LEU A 206      -4.682  -4.373  29.612  1.00 98.82           O  
ATOM   1607  CG  LEU A 206      -3.213  -7.473  26.504  1.00 98.82           C  
ATOM   1608  CD1 LEU A 206      -1.797  -7.826  26.049  1.00 98.82           C  
ATOM   1609  CD2 LEU A 206      -3.703  -8.565  27.457  1.00 98.82           C  
ATOM   1610  N   ASP A 207      -4.210  -3.100  27.818  1.00 98.79           N  
ATOM   1611  CA  ASP A 207      -4.156  -1.811  28.524  1.00 98.79           C  
ATOM   1612  C   ASP A 207      -5.488  -1.484  29.227  1.00 98.79           C  
ATOM   1613  CB  ASP A 207      -3.825  -0.674  27.533  1.00 98.79           C  
ATOM   1614  O   ASP A 207      -5.505  -0.841  30.277  1.00 98.79           O  
ATOM   1615  CG  ASP A 207      -2.389  -0.650  26.992  1.00 98.79           C  
ATOM   1616  OD1 ASP A 207      -1.517  -1.361  27.541  1.00 98.79           O  
ATOM   1617  OD2 ASP A 207      -2.148   0.127  26.034  1.00 98.79           O  
ATOM   1618  N   ALA A 208      -6.611  -1.949  28.669  1.00 98.63           N  
ATOM   1619  CA  ALA A 208      -7.950  -1.799  29.237  1.00 98.63           C  
ATOM   1620  C   ALA A 208      -8.362  -2.948  30.182  1.00 98.63           C  
ATOM   1621  CB  ALA A 208      -8.935  -1.621  28.076  1.00 98.63           C  
ATOM   1622  O   ALA A 208      -9.487  -2.947  30.685  1.00 98.63           O  
ATOM   1623  N   GLY A 209      -7.489  -3.935  30.420  1.00 98.61           N  
ATOM   1624  CA  GLY A 209      -7.795  -5.118  31.232  1.00 98.61           C  
ATOM   1625  C   GLY A 209      -8.785  -6.090  30.576  1.00 98.61           C  
ATOM   1626  O   GLY A 209      -9.480  -6.823  31.278  1.00 98.61           O  
ATOM   1627  N   LEU A 210      -8.877  -6.081  29.244  1.00 98.72           N  
ATOM   1628  CA  LEU A 210      -9.779  -6.914  28.448  1.00 98.72           C  
ATOM   1629  C   LEU A 210      -9.032  -8.076  27.781  1.00 98.72           C  
ATOM   1630  CB  LEU A 210     -10.512  -6.045  27.408  1.00 98.72           C  
ATOM   1631  O   LEU A 210      -7.814  -8.052  27.607  1.00 98.72           O  
ATOM   1632  CG  LEU A 210     -11.301  -4.859  27.987  1.00 98.72           C  
ATOM   1633  CD1 LEU A 210     -11.881  -4.024  26.845  1.00 98.72           C  
ATOM   1634  CD2 LEU A 210     -12.442  -5.320  28.896  1.00 98.72           C  
ATOM   1635  N   VAL A 211      -9.783  -9.105  27.384  1.00 98.46           N  
ATOM   1636  CA  VAL A 211      -9.240 -10.289  26.703  1.00 98.46           C  
ATOM   1637  C   VAL A 211      -9.279 -10.070  25.188  1.00 98.46           C  
ATOM   1638  CB  VAL A 211     -10.010 -11.564  27.093  1.00 98.46           C  
ATOM   1639  O   VAL A 211     -10.369  -9.846  24.657  1.00 98.46           O  
ATOM   1640  CG1 VAL A 211      -9.444 -12.806  26.392  1.00 98.46           C  
ATOM   1641  CG2 VAL A 211      -9.932 -11.809  28.607  1.00 98.46           C  
ATOM   1642  N   PRO A 212      -8.140 -10.145  24.477  1.00 98.51           N  
ATOM   1643  CA  PRO A 212      -8.136 -10.078  23.023  1.00 98.51           C  
ATOM   1644  C   PRO A 212      -8.635 -11.387  22.388  1.00 98.51           C  
ATOM   1645  CB  PRO A 212      -6.695  -9.750  22.633  1.00 98.51           C  
ATOM   1646  O   PRO A 212      -8.313 -12.486  22.842  1.00 98.51           O  
ATOM   1647  CG  PRO A 212      -5.872 -10.372  23.761  1.00 98.51           C  
ATOM   1648  CD  PRO A 212      -6.775 -10.227  24.986  1.00 98.51           C  
ATOM   1649  N   TYR A 213      -9.374 -11.257  21.289  1.00 98.45           N  
ATOM   1650  CA  TYR A 213      -9.858 -12.330  20.425  1.00 98.45           C  
ATOM   1651  C   TYR A 213      -9.412 -12.057  18.988  1.00 98.45           C  
ATOM   1652  CB  TYR A 213     -11.389 -12.414  20.493  1.00 98.45           C  
ATOM   1653  O   TYR A 213      -9.417 -10.912  18.539  1.00 98.45           O  
ATOM   1654  CG  TYR A 213     -11.965 -12.496  21.891  1.00 98.45           C  
ATOM   1655  CD1 TYR A 213     -11.706 -13.621  22.694  1.00 98.45           C  
ATOM   1656  CD2 TYR A 213     -12.734 -11.430  22.396  1.00 98.45           C  
ATOM   1657  CE1 TYR A 213     -12.212 -13.685  24.005  1.00 98.45           C  
ATOM   1658  CE2 TYR A 213     -13.250 -11.492  23.702  1.00 98.45           C  
ATOM   1659  OH  TYR A 213     -13.496 -12.675  25.768  1.00 98.45           O  
ATOM   1660  CZ  TYR A 213     -12.983 -12.614  24.509  1.00 98.45           C  
ATOM   1661  N   SER A 214      -9.058 -13.092  18.229  1.00 97.92           N  
ATOM   1662  CA  SER A 214      -8.729 -12.915  16.815  1.00 97.92           C  
ATOM   1663  C   SER A 214      -9.237 -14.072  15.976  1.00 97.92           C  
ATOM   1664  CB  SER A 214      -7.230 -12.675  16.600  1.00 97.92           C  
ATOM   1665  O   SER A 214      -9.193 -15.226  16.392  1.00 97.92           O  
ATOM   1666  OG  SER A 214      -6.456 -13.794  16.976  1.00 97.92           O  
ATOM   1667  N   VAL A 215      -9.714 -13.743  14.779  1.00 98.06           N  
ATOM   1668  CA  VAL A 215     -10.069 -14.717  13.751  1.00 98.06           C  
ATOM   1669  C   VAL A 215      -9.374 -14.295  12.472  1.00 98.06           C  
ATOM   1670  CB  VAL A 215     -11.587 -14.832  13.555  1.00 98.06           C  
ATOM   1671  O   VAL A 215      -9.479 -13.139  12.051  1.00 98.06           O  
ATOM   1672  CG1 VAL A 215     -11.910 -15.965  12.581  1.00 98.06           C  
ATOM   1673  CG2 VAL A 215     -12.304 -15.158  14.868  1.00 98.06           C  
ATOM   1674  N   MET A 216      -8.626 -15.216  11.870  1.00 96.91           N  
ATOM   1675  CA  MET A 216      -7.797 -14.913  10.710  1.00 96.91           C  
ATOM   1676  C   MET A 216      -7.953 -15.926   9.593  1.00 96.91           C  
ATOM   1677  CB  MET A 216      -6.321 -14.804  11.085  1.00 96.91           C  
ATOM   1678  O   MET A 216      -8.183 -17.109   9.830  1.00 96.91           O  
ATOM   1679  CG  MET A 216      -6.075 -13.804  12.203  1.00 96.91           C  
ATOM   1680  SD  MET A 216      -4.353 -13.286  12.311  1.00 96.91           S  
ATOM   1681  CE  MET A 216      -4.623 -12.042  13.572  1.00 96.91           C  
ATOM   1682  N   VAL A 217      -7.755 -15.442   8.371  1.00 94.88           N  
ATOM   1683  CA  VAL A 217      -7.718 -16.251   7.154  1.00 94.88           C  
ATOM   1684  C   VAL A 217      -6.468 -15.951   6.330  1.00 94.88           C  
ATOM   1685  CB  VAL A 217      -8.994 -16.054   6.318  1.00 94.88           C  
ATOM   1686  O   VAL A 217      -5.974 -14.825   6.309  1.00 94.88           O  
ATOM   1687  CG1 VAL A 217     -10.218 -16.671   7.002  1.00 94.88           C  
ATOM   1688  CG2 VAL A 217      -9.271 -14.595   5.933  1.00 94.88           C  
ATOM   1689  N   GLU A 218      -5.967 -16.951   5.608  1.00 91.03           N  
ATOM   1690  CA  GLU A 218      -4.808 -16.797   4.716  1.00 91.03           C  
ATOM   1691  C   GLU A 218      -5.169 -16.095   3.399  1.00 91.03           C  
ATOM   1692  CB  GLU A 218      -4.222 -18.176   4.394  1.00 91.03           C  
ATOM   1693  O   GLU A 218      -4.313 -15.521   2.728  1.00 91.03           O  
ATOM   1694  CG  GLU A 218      -3.621 -18.874   5.622  1.00 91.03           C  
ATOM   1695  CD  GLU A 218      -2.978 -20.227   5.277  1.00 91.03           C  
ATOM   1696  OE1 GLU A 218      -2.333 -20.799   6.181  1.00 91.03           O  
ATOM   1697  OE2 GLU A 218      -3.155 -20.694   4.126  1.00 91.03           O  
ATOM   1698  N   GLN A 219      -6.442 -16.131   2.997  1.00 89.61           N  
ATOM   1699  CA  GLN A 219      -6.878 -15.538   1.738  1.00 89.61           C  
ATOM   1700  C   GLN A 219      -6.809 -14.005   1.774  1.00 89.61           C  
ATOM   1701  CB  GLN A 219      -8.280 -16.029   1.332  1.00 89.61           C  
ATOM   1702  O   GLN A 219      -6.754 -13.364   2.824  1.00 89.61           O  
ATOM   1703  CG  GLN A 219      -8.360 -17.551   1.097  1.00 89.61           C  
ATOM   1704  CD  GLN A 219      -8.474 -18.374   2.378  1.00 89.61           C  
ATOM   1705  NE2 GLN A 219      -8.246 -19.665   2.338  1.00 89.61           N  
ATOM   1706  OE1 GLN A 219      -8.766 -17.875   3.444  1.00 89.61           O  
ATOM   1707  N   SER A 220      -6.840 -13.402   0.583  1.00 89.08           N  
ATOM   1708  CA  SER A 220      -6.925 -11.949   0.447  1.00 89.08           C  
ATOM   1709  C   SER A 220      -8.174 -11.372   1.102  1.00 89.08           C  
ATOM   1710  CB  SER A 220      -6.863 -11.530  -1.019  1.00 89.08           C  
ATOM   1711  O   SER A 220      -9.249 -11.964   1.027  1.00 89.08           O  
ATOM   1712  OG  SER A 220      -5.507 -11.501  -1.420  1.00 89.08           O  
ATOM   1713  N   SER A 221      -8.027 -10.172   1.672  1.00 92.44           N  
ATOM   1714  CA  SER A 221      -9.164  -9.397   2.159  1.00 92.44           C  
ATOM   1715  C   SER A 221     -10.177  -9.159   1.035  1.00 92.44           C  
ATOM   1716  CB  SER A 221      -8.704  -8.078   2.791  1.00 92.44           C  
ATOM   1717  O   SER A 221      -9.805  -8.906  -0.116  1.00 92.44           O  
ATOM   1718  OG  SER A 221      -8.303  -7.138   1.810  1.00 92.44           O  
ATOM   1719  N   SER A 222     -11.452  -9.305   1.376  1.00 94.71           N  
ATOM   1720  CA  SER A 222     -12.604  -9.101   0.505  1.00 94.71           C  
ATOM   1721  C   SER A 222     -13.868  -8.925   1.349  1.00 94.71           C  
ATOM   1722  CB  SER A 222     -12.781 -10.312  -0.423  1.00 94.71           C  
ATOM   1723  O   SER A 222     -13.916  -9.346   2.507  1.00 94.71           O  
ATOM   1724  OG  SER A 222     -13.150 -11.469   0.305  1.00 94.71           O  
ATOM   1725  N   TYR A 223     -14.934  -8.394   0.754  1.00 96.64           N  
ATOM   1726  CA  TYR A 223     -16.238  -8.342   1.420  1.00 96.64           C  
ATOM   1727  C   TYR A 223     -16.718  -9.738   1.851  1.00 96.64           C  
ATOM   1728  CB  TYR A 223     -17.254  -7.668   0.490  1.00 96.64           C  
ATOM   1729  O   TYR A 223     -17.162  -9.922   2.980  1.00 96.64           O  
ATOM   1730  CG  TYR A 223     -16.812  -6.318  -0.045  1.00 96.64           C  
ATOM   1731  CD1 TYR A 223     -16.593  -5.250   0.845  1.00 96.64           C  
ATOM   1732  CD2 TYR A 223     -16.621  -6.126  -1.428  1.00 96.64           C  
ATOM   1733  CE1 TYR A 223     -16.167  -3.997   0.366  1.00 96.64           C  
ATOM   1734  CE2 TYR A 223     -16.201  -4.872  -1.912  1.00 96.64           C  
ATOM   1735  OH  TYR A 223     -15.561  -2.606  -1.497  1.00 96.64           O  
ATOM   1736  CZ  TYR A 223     -15.969  -3.808  -1.017  1.00 96.64           C  
ATOM   1737  N   SER A 224     -16.553 -10.748   0.990  1.00 96.86           N  
ATOM   1738  CA  SER A 224     -16.965 -12.127   1.282  1.00 96.86           C  
ATOM   1739  C   SER A 224     -16.201 -12.737   2.456  1.00 96.86           C  
ATOM   1740  CB  SER A 224     -16.779 -13.017   0.053  1.00 96.86           C  
ATOM   1741  O   SER A 224     -16.808 -13.374   3.310  1.00 96.86           O  
ATOM   1742  OG  SER A 224     -17.457 -12.469  -1.062  1.00 96.86           O  
ATOM   1743  N   SER A 225     -14.887 -12.511   2.555  1.00 96.71           N  
ATOM   1744  CA  SER A 225     -14.127 -12.964   3.726  1.00 96.71           C  
ATOM   1745  C   SER A 225     -14.550 -12.231   5.000  1.00 96.71           C  
ATOM   1746  CB  SER A 225     -12.616 -12.848   3.509  1.00 96.71           C  
ATOM   1747  O   SER A 225     -14.529 -12.836   6.061  1.00 96.71           O  
ATOM   1748  OG  SER A 225     -12.260 -11.555   3.069  1.00 96.71           O  
ATOM   1749  N   GLY A 226     -14.986 -10.967   4.908  1.00 98.05           N  
ATOM   1750  CA  GLY A 226     -15.564 -10.241   6.045  1.00 98.05           C  
ATOM   1751  C   GLY A 226     -16.811 -10.925   6.615  1.00 98.05           C  
ATOM   1752  O   GLY A 226     -16.928 -11.062   7.829  1.00 98.05           O  
ATOM   1753  N   ILE A 227     -17.691 -11.426   5.738  1.00 98.34           N  
ATOM   1754  CA  ILE A 227     -18.896 -12.192   6.106  1.00 98.34           C  
ATOM   1755  C   ILE A 227     -18.524 -13.493   6.832  1.00 98.34           C  
ATOM   1756  CB  ILE A 227     -19.753 -12.493   4.849  1.00 98.34           C  
ATOM   1757  O   ILE A 227     -19.073 -13.804   7.890  1.00 98.34           O  
ATOM   1758  CG1 ILE A 227     -20.269 -11.183   4.208  1.00 98.34           C  
ATOM   1759  CG2 ILE A 227     -20.920 -13.447   5.175  1.00 98.34           C  
ATOM   1760  CD1 ILE A 227     -20.940 -11.367   2.842  1.00 98.34           C  
ATOM   1761  N   GLU A 228     -17.587 -14.261   6.281  1.00 98.01           N  
ATOM   1762  CA  GLU A 228     -17.187 -15.540   6.879  1.00 98.01           C  
ATOM   1763  C   GLU A 228     -16.465 -15.341   8.220  1.00 98.01           C  
ATOM   1764  CB  GLU A 228     -16.338 -16.344   5.881  1.00 98.01           C  
ATOM   1765  O   GLU A 228     -16.767 -16.034   9.194  1.00 98.01           O  
ATOM   1766  CG  GLU A 228     -17.120 -16.748   4.615  1.00 98.01           C  
ATOM   1767  CD  GLU A 228     -18.436 -17.484   4.935  1.00 98.01           C  
ATOM   1768  OE1 GLU A 228     -19.508 -17.078   4.421  1.00 98.01           O  
ATOM   1769  OE2 GLU A 228     -18.398 -18.437   5.742  1.00 98.01           O  
ATOM   1770  N   LEU A 229     -15.587 -14.336   8.312  1.00 98.40           N  
ATOM   1771  CA  LEU A 229     -14.861 -14.000   9.537  1.00 98.40           C  
ATOM   1772  C   LEU A 229     -15.801 -13.572  10.671  1.00 98.40           C  
ATOM   1773  CB  LEU A 229     -13.839 -12.890   9.240  1.00 98.40           C  
ATOM   1774  O   LEU A 229     -15.641 -14.061  11.787  1.00 98.40           O  
ATOM   1775  CG  LEU A 229     -12.570 -13.358   8.506  1.00 98.40           C  
ATOM   1776  CD1 LEU A 229     -11.754 -12.136   8.085  1.00 98.40           C  
ATOM   1777  CD2 LEU A 229     -11.690 -14.217   9.409  1.00 98.40           C  
ATOM   1778  N   ILE A 230     -16.802 -12.715  10.418  1.00 98.51           N  
ATOM   1779  CA  ILE A 230     -17.736 -12.300  11.481  1.00 98.51           C  
ATOM   1780  C   ILE A 230     -18.618 -13.463  11.953  1.00 98.51           C  
ATOM   1781  CB  ILE A 230     -18.570 -11.062  11.077  1.00 98.51           C  
ATOM   1782  O   ILE A 230     -18.887 -13.593  13.148  1.00 98.51           O  
ATOM   1783  CG1 ILE A 230     -19.397 -10.472  12.241  1.00 98.51           C  
ATOM   1784  CG2 ILE A 230     -19.559 -11.346   9.939  1.00 98.51           C  
ATOM   1785  CD1 ILE A 230     -18.550  -9.937  13.396  1.00 98.51           C  
ATOM   1786  N   ARG A 231     -19.036 -14.357  11.045  1.00 98.27           N  
ATOM   1787  CA  ARG A 231     -19.789 -15.570  11.408  1.00 98.27           C  
ATOM   1788  C   ARG A 231     -18.962 -16.494  12.287  1.00 98.27           C  
ATOM   1789  CB  ARG A 231     -20.203 -16.330  10.147  1.00 98.27           C  
ATOM   1790  O   ARG A 231     -19.461 -16.981  13.300  1.00 98.27           O  
ATOM   1791  CG  ARG A 231     -21.371 -15.662   9.430  1.00 98.27           C  
ATOM   1792  CD  ARG A 231     -21.612 -16.423   8.130  1.00 98.27           C  
ATOM   1793  NE  ARG A 231     -22.815 -15.928   7.468  1.00 98.27           N  
ATOM   1794  NH1 ARG A 231     -22.527 -16.970   5.443  1.00 98.27           N  
ATOM   1795  NH2 ARG A 231     -24.242 -15.550   5.793  1.00 98.27           N  
ATOM   1796  CZ  ARG A 231     -23.191 -16.172   6.237  1.00 98.27           C  
ATOM   1797  N   GLN A 232     -17.709 -16.723  11.903  1.00 98.45           N  
ATOM   1798  CA  GLN A 232     -16.782 -17.529  12.680  1.00 98.45           C  
ATOM   1799  C   GLN A 232     -16.530 -16.901  14.055  1.00 98.45           C  
ATOM   1800  CB  GLN A 232     -15.493 -17.723  11.875  1.00 98.45           C  
ATOM   1801  O   GLN A 232     -16.702 -17.585  15.061  1.00 98.45           O  
ATOM   1802  CG  GLN A 232     -14.493 -18.577  12.663  1.00 98.45           C  
ATOM   1803  CD  GLN A 232     -13.214 -18.892  11.903  1.00 98.45           C  
ATOM   1804  NE2 GLN A 232     -12.278 -19.538  12.554  1.00 98.45           N  
ATOM   1805  OE1 GLN A 232     -13.046 -18.589  10.734  1.00 98.45           O  
ATOM   1806  N   ALA A 233     -16.226 -15.602  14.106  1.00 98.52           N  
ATOM   1807  CA  ALA A 233     -15.973 -14.877  15.346  1.00 98.52           C  
ATOM   1808  C   ALA A 233     -17.161 -14.957  16.310  1.00 98.52           C  
ATOM   1809  CB  ALA A 233     -15.603 -13.429  14.997  1.00 98.52           C  
ATOM   1810  O   ALA A 233     -16.975 -15.297  17.470  1.00 98.52           O  
ATOM   1811  N   ARG A 234     -18.396 -14.750  15.836  1.00 97.80           N  
ATOM   1812  CA  ARG A 234     -19.597 -14.869  16.682  1.00 97.80           C  
ATOM   1813  C   ARG A 234     -19.883 -16.296  17.146  1.00 97.80           C  
ATOM   1814  CB  ARG A 234     -20.814 -14.318  15.935  1.00 97.80           C  
ATOM   1815  O   ARG A 234     -20.475 -16.486  18.204  1.00 97.80           O  
ATOM   1816  CG  ARG A 234     -20.765 -12.788  15.814  1.00 97.80           C  
ATOM   1817  CD  ARG A 234     -22.042 -12.254  15.161  1.00 97.80           C  
ATOM   1818  NE  ARG A 234     -23.214 -12.476  16.035  1.00 97.80           N  
ATOM   1819  NH1 ARG A 234     -24.581 -13.579  14.558  1.00 97.80           N  
ATOM   1820  NH2 ARG A 234     -25.283 -13.200  16.638  1.00 97.80           N  
ATOM   1821  CZ  ARG A 234     -24.345 -13.088  15.741  1.00 97.80           C  
ATOM   1822  N   ARG A 235     -19.502 -17.306  16.359  1.00 97.98           N  
ATOM   1823  CA  ARG A 235     -19.631 -18.717  16.752  1.00 97.98           C  
ATOM   1824  C   ARG A 235     -18.617 -19.089  17.833  1.00 97.98           C  
ATOM   1825  CB  ARG A 235     -19.492 -19.599  15.506  1.00 97.98           C  
ATOM   1826  O   ARG A 235     -18.963 -19.824  18.751  1.00 97.98           O  
ATOM   1827  CG  ARG A 235     -19.669 -21.094  15.823  1.00 97.98           C  
ATOM   1828  CD  ARG A 235     -19.435 -21.956  14.580  1.00 97.98           C  
ATOM   1829  NE  ARG A 235     -18.037 -21.854  14.116  1.00 97.98           N  
ATOM   1830  NH1 ARG A 235     -18.245 -23.065  12.182  1.00 97.98           N  
ATOM   1831  NH2 ARG A 235     -16.277 -22.133  12.711  1.00 97.98           N  
ATOM   1832  CZ  ARG A 235     -17.527 -22.351  13.007  1.00 97.98           C  
ATOM   1833  N   GLU A 236     -17.380 -18.622  17.699  1.00 98.32           N  
ATOM   1834  CA  GLU A 236     -16.284 -18.910  18.635  1.00 98.32           C  
ATOM   1835  C   GLU A 236     -16.374 -18.065  19.910  1.00 98.32           C  
ATOM   1836  CB  GLU A 236     -14.942 -18.702  17.911  1.00 98.32           C  
ATOM   1837  O   GLU A 236     -16.029 -18.538  20.993  1.00 98.32           O  
ATOM   1838  CG  GLU A 236     -14.727 -19.814  16.869  1.00 98.32           C  
ATOM   1839  CD  GLU A 236     -13.475 -19.643  16.003  1.00 98.32           C  
ATOM   1840  OE1 GLU A 236     -13.445 -20.319  14.944  1.00 98.32           O  
ATOM   1841  OE2 GLU A 236     -12.573 -18.861  16.358  1.00 98.32           O  
ATOM   1842  N   TYR A 237     -16.909 -16.849  19.793  1.00 98.09           N  
ATOM   1843  CA  TYR A 237     -17.026 -15.864  20.862  1.00 98.09           C  
ATOM   1844  C   TYR A 237     -18.449 -15.262  20.876  1.00 98.09           C  
ATOM   1845  CB  TYR A 237     -15.933 -14.806  20.647  1.00 98.09           C  
ATOM   1846  O   TYR A 237     -18.683 -14.167  20.359  1.00 98.09           O  
ATOM   1847  CG  TYR A 237     -14.543 -15.333  20.349  1.00 98.09           C  
ATOM   1848  CD1 TYR A 237     -13.850 -16.098  21.304  1.00 98.09           C  
ATOM   1849  CD2 TYR A 237     -13.964 -15.089  19.087  1.00 98.09           C  
ATOM   1850  CE1 TYR A 237     -12.570 -16.603  21.007  1.00 98.09           C  
ATOM   1851  CE2 TYR A 237     -12.684 -15.585  18.789  1.00 98.09           C  
ATOM   1852  OH  TYR A 237     -10.730 -16.775  19.474  1.00 98.09           O  
ATOM   1853  CZ  TYR A 237     -11.982 -16.334  19.752  1.00 98.09           C  
ATOM   1854  N   PRO A 238     -19.446 -15.959  21.452  1.00 97.61           N  
ATOM   1855  CA  PRO A 238     -20.842 -15.505  21.443  1.00 97.61           C  
ATOM   1856  C   PRO A 238     -21.104 -14.166  22.149  1.00 97.61           C  
ATOM   1857  CB  PRO A 238     -21.632 -16.635  22.109  1.00 97.61           C  
ATOM   1858  O   PRO A 238     -22.148 -13.560  21.928  1.00 97.61           O  
ATOM   1859  CG  PRO A 238     -20.775 -17.871  21.847  1.00 97.61           C  
ATOM   1860  CD  PRO A 238     -19.360 -17.320  21.960  1.00 97.61           C  
ATOM   1861  N   GLN A 239     -20.179 -13.718  23.001  1.00 97.74           N  
ATOM   1862  CA  GLN A 239     -20.249 -12.472  23.765  1.00 97.74           C  
ATOM   1863  C   GLN A 239     -19.742 -11.233  23.013  1.00 97.74           C  
ATOM   1864  CB  GLN A 239     -19.524 -12.646  25.118  1.00 97.74           C  
ATOM   1865  O   GLN A 239     -19.724 -10.160  23.608  1.00 97.74           O  
ATOM   1866  CG  GLN A 239     -17.979 -12.643  25.081  1.00 97.74           C  
ATOM   1867  CD  GLN A 239     -17.311 -13.918  24.569  1.00 97.74           C  
ATOM   1868  NE2 GLN A 239     -16.003 -14.005  24.633  1.00 97.74           N  
ATOM   1869  OE1 GLN A 239     -17.921 -14.867  24.104  1.00 97.74           O  
ATOM   1870  N   LEU A 240     -19.264 -11.372  21.768  1.00 98.36           N  
ATOM   1871  CA  LEU A 240     -18.700 -10.244  21.021  1.00 98.36           C  
ATOM   1872  C   LEU A 240     -19.701  -9.098  20.868  1.00 98.36           C  
ATOM   1873  CB  LEU A 240     -18.211 -10.664  19.627  1.00 98.36           C  
ATOM   1874  O   LEU A 240     -20.834  -9.316  20.444  1.00 98.36           O  
ATOM   1875  CG  LEU A 240     -16.936 -11.507  19.625  1.00 98.36           C  
ATOM   1876  CD1 LEU A 240     -16.657 -11.966  18.193  1.00 98.36           C  
ATOM   1877  CD2 LEU A 240     -15.697 -10.793  20.152  1.00 98.36           C  
ATOM   1878  N   ASP A 241     -19.219  -7.890  21.139  1.00 98.53           N  
ATOM   1879  CA  ASP A 241     -19.930  -6.622  20.966  1.00 98.53           C  
ATOM   1880  C   ASP A 241     -19.171  -5.655  20.042  1.00 98.53           C  
ATOM   1881  CB  ASP A 241     -20.221  -6.000  22.346  1.00 98.53           C  
ATOM   1882  O   ASP A 241     -19.643  -4.548  19.789  1.00 98.53           O  
ATOM   1883  CG  ASP A 241     -18.976  -5.606  23.158  1.00 98.53           C  
ATOM   1884  OD1 ASP A 241     -17.835  -5.682  22.655  1.00 98.53           O  
ATOM   1885  OD2 ASP A 241     -19.113  -5.214  24.337  1.00 98.53           O  
ATOM   1886  N   GLY A 242     -18.009  -6.052  19.513  1.00 98.69           N  
ATOM   1887  CA  GLY A 242     -17.274  -5.259  18.538  1.00 98.69           C  
ATOM   1888  C   GLY A 242     -16.288  -6.060  17.693  1.00 98.69           C  
ATOM   1889  O   GLY A 242     -15.799  -7.122  18.085  1.00 98.69           O  
ATOM   1890  N   VAL A 243     -15.940  -5.521  16.528  1.00 98.80           N  
ATOM   1891  CA  VAL A 243     -14.854  -6.021  15.686  1.00 98.80           C  
ATOM   1892  C   VAL A 243     -14.007  -4.893  15.117  1.00 98.80           C  
ATOM   1893  CB  VAL A 243     -15.329  -6.958  14.560  1.00 98.80           C  
ATOM   1894  O   VAL A 243     -14.508  -3.853  14.690  1.00 98.80           O  
ATOM   1895  CG1 VAL A 243     -15.916  -8.253  15.126  1.00 98.80           C  
ATOM   1896  CG2 VAL A 243     -16.353  -6.323  13.615  1.00 98.80           C  
ATOM   1897  N   PHE A 244     -12.702  -5.133  15.053  1.00 98.80           N  
ATOM   1898  CA  PHE A 244     -11.757  -4.290  14.339  1.00 98.80           C  
ATOM   1899  C   PHE A 244     -11.095  -5.102  13.227  1.00 98.80           C  
ATOM   1900  CB  PHE A 244     -10.754  -3.695  15.325  1.00 98.80           C  
ATOM   1901  O   PHE A 244     -10.490  -6.144  13.464  1.00 98.80           O  
ATOM   1902  CG  PHE A 244      -9.606  -2.957  14.671  1.00 98.80           C  
ATOM   1903  CD1 PHE A 244      -8.313  -3.166  15.165  1.00 98.80           C  
ATOM   1904  CD2 PHE A 244      -9.801  -2.098  13.571  1.00 98.80           C  
ATOM   1905  CE1 PHE A 244      -7.214  -2.551  14.556  1.00 98.80           C  
ATOM   1906  CE2 PHE A 244      -8.700  -1.473  12.964  1.00 98.80           C  
ATOM   1907  CZ  PHE A 244      -7.403  -1.702  13.457  1.00 98.80           C  
ATOM   1908  N   CYS A 245     -11.230  -4.646  11.990  1.00 98.60           N  
ATOM   1909  CA  CYS A 245     -10.800  -5.393  10.819  1.00 98.60           C  
ATOM   1910  C   CYS A 245      -9.490  -4.839  10.253  1.00 98.60           C  
ATOM   1911  CB  CYS A 245     -11.916  -5.370   9.776  1.00 98.60           C  
ATOM   1912  O   CYS A 245      -9.310  -3.626  10.167  1.00 98.60           O  
ATOM   1913  SG  CYS A 245     -13.504  -5.900  10.482  1.00 98.60           S  
ATOM   1914  N   THR A 246      -8.606  -5.717   9.761  1.00 96.96           N  
ATOM   1915  CA  THR A 246      -7.320  -5.315   9.146  1.00 96.96           C  
ATOM   1916  C   THR A 246      -7.479  -4.394   7.923  1.00 96.96           C  
ATOM   1917  CB  THR A 246      -6.469  -6.554   8.781  1.00 96.96           C  
ATOM   1918  O   THR A 246      -6.519  -3.731   7.523  1.00 96.96           O  
ATOM   1919  CG2 THR A 246      -7.035  -7.409   7.650  1.00 96.96           C  
ATOM   1920  OG1 THR A 246      -5.159  -6.211   8.370  1.00 96.96           O  
ATOM   1921  N   ASN A 247      -8.665  -4.364   7.304  1.00 96.37           N  
ATOM   1922  CA  ASN A 247      -8.984  -3.564   6.126  1.00 96.37           C  
ATOM   1923  C   ASN A 247     -10.497  -3.283   6.049  1.00 96.37           C  
ATOM   1924  CB  ASN A 247      -8.473  -4.332   4.893  1.00 96.37           C  
ATOM   1925  O   ASN A 247     -11.307  -4.057   6.567  1.00 96.37           O  
ATOM   1926  CG  ASN A 247      -8.454  -3.507   3.619  1.00 96.37           C  
ATOM   1927  ND2 ASN A 247      -8.478  -4.137   2.473  1.00 96.37           N  
ATOM   1928  OD1 ASN A 247      -8.374  -2.295   3.620  1.00 96.37           O  
ATOM   1929  N   ASP A 248     -10.883  -2.193   5.385  1.00 97.11           N  
ATOM   1930  CA  ASP A 248     -12.288  -1.769   5.290  1.00 97.11           C  
ATOM   1931  C   ASP A 248     -13.181  -2.731   4.495  1.00 97.11           C  
ATOM   1932  CB  ASP A 248     -12.381  -0.390   4.634  1.00 97.11           C  
ATOM   1933  O   ASP A 248     -14.375  -2.802   4.753  1.00 97.11           O  
ATOM   1934  CG  ASP A 248     -11.890   0.752   5.508  1.00 97.11           C  
ATOM   1935  OD1 ASP A 248     -11.802   0.624   6.742  1.00 97.11           O  
ATOM   1936  OD2 ASP A 248     -11.616   1.817   4.943  1.00 97.11           O  
ATOM   1937  N   ASP A 249     -12.643  -3.494   3.542  1.00 96.16           N  
ATOM   1938  CA  ASP A 249     -13.431  -4.489   2.799  1.00 96.16           C  
ATOM   1939  C   ASP A 249     -13.972  -5.601   3.715  1.00 96.16           C  
ATOM   1940  CB  ASP A 249     -12.625  -5.044   1.609  1.00 96.16           C  
ATOM   1941  O   ASP A 249     -15.142  -5.968   3.614  1.00 96.16           O  
ATOM   1942  CG  ASP A 249     -11.258  -5.641   1.966  1.00 96.16           C  
ATOM   1943  OD1 ASP A 249     -10.849  -5.633   3.143  1.00 96.16           O  
ATOM   1944  OD2 ASP A 249     -10.533  -6.082   1.049  1.00 96.16           O  
ATOM   1945  N   LEU A 250     -13.166  -6.079   4.665  1.00 97.85           N  
ATOM   1946  CA  LEU A 250     -13.623  -6.996   5.708  1.00 97.85           C  
ATOM   1947  C   LEU A 250     -14.690  -6.347   6.592  1.00 97.85           C  
ATOM   1948  CB  LEU A 250     -12.450  -7.422   6.597  1.00 97.85           C  
ATOM   1949  O   LEU A 250     -15.716  -6.970   6.858  1.00 97.85           O  
ATOM   1950  CG  LEU A 250     -11.302  -8.179   5.927  1.00 97.85           C  
ATOM   1951  CD1 LEU A 250     -10.344  -8.659   7.009  1.00 97.85           C  
ATOM   1952  CD2 LEU A 250     -11.778  -9.388   5.138  1.00 97.85           C  
ATOM   1953  N   ALA A 251     -14.464  -5.101   7.014  1.00 98.55           N  
ATOM   1954  CA  ALA A 251     -15.382  -4.375   7.887  1.00 98.55           C  
ATOM   1955  C   ALA A 251     -16.750  -4.151   7.226  1.00 98.55           C  
ATOM   1956  CB  ALA A 251     -14.725  -3.054   8.280  1.00 98.55           C  
ATOM   1957  O   ALA A 251     -17.783  -4.403   7.838  1.00 98.55           O  
ATOM   1958  N   VAL A 252     -16.768  -3.765   5.949  1.00 98.26           N  
ATOM   1959  CA  VAL A 252     -17.999  -3.619   5.161  1.00 98.26           C  
ATOM   1960  C   VAL A 252     -18.709  -4.965   4.991  1.00 98.26           C  
ATOM   1961  CB  VAL A 252     -17.678  -2.980   3.798  1.00 98.26           C  
ATOM   1962  O   VAL A 252     -19.926  -5.045   5.146  1.00 98.26           O  
ATOM   1963  CG1 VAL A 252     -18.873  -2.993   2.839  1.00 98.26           C  
ATOM   1964  CG2 VAL A 252     -17.260  -1.515   3.957  1.00 98.26           C  
ATOM   1965  N   GLY A 253     -17.964  -6.042   4.716  1.00 98.36           N  
ATOM   1966  CA  GLY A 253     -18.523  -7.395   4.661  1.00 98.36           C  
ATOM   1967  C   GLY A 253     -19.176  -7.817   5.980  1.00 98.36           C  
ATOM   1968  O   GLY A 253     -20.306  -8.307   5.985  1.00 98.36           O  
ATOM   1969  N   ALA A 254     -18.494  -7.565   7.099  1.00 98.66           N  
ATOM   1970  CA  ALA A 254     -19.005  -7.834   8.437  1.00 98.66           C  
ATOM   1971  C   ALA A 254     -20.261  -7.006   8.752  1.00 98.66           C  
ATOM   1972  CB  ALA A 254     -17.886  -7.580   9.454  1.00 98.66           C  
ATOM   1973  O   ALA A 254     -21.226  -7.542   9.297  1.00 98.66           O  
ATOM   1974  N   ALA A 255     -20.287  -5.730   8.356  1.00 98.49           N  
ATOM   1975  CA  ALA A 255     -21.433  -4.849   8.557  1.00 98.49           C  
ATOM   1976  C   ALA A 255     -22.674  -5.315   7.788  1.00 98.49           C  
ATOM   1977  CB  ALA A 255     -21.032  -3.424   8.174  1.00 98.49           C  
ATOM   1978  O   ALA A 255     -23.757  -5.409   8.368  1.00 98.49           O  
ATOM   1979  N   PHE A 256     -22.525  -5.690   6.514  1.00 98.26           N  
ATOM   1980  CA  PHE A 256     -23.647  -6.224   5.738  1.00 98.26           C  
ATOM   1981  C   PHE A 256     -24.154  -7.568   6.268  1.00 98.26           C  
ATOM   1982  CB  PHE A 256     -23.261  -6.350   4.259  1.00 98.26           C  
ATOM   1983  O   PHE A 256     -25.350  -7.850   6.174  1.00 98.26           O  
ATOM   1984  CG  PHE A 256     -23.201  -5.041   3.495  1.00 98.26           C  
ATOM   1985  CD1 PHE A 256     -24.246  -4.100   3.604  1.00 98.26           C  
ATOM   1986  CD2 PHE A 256     -22.123  -4.780   2.629  1.00 98.26           C  
ATOM   1987  CE1 PHE A 256     -24.197  -2.899   2.880  1.00 98.26           C  
ATOM   1988  CE2 PHE A 256     -22.088  -3.587   1.884  1.00 98.26           C  
ATOM   1989  CZ  PHE A 256     -23.119  -2.642   2.017  1.00 98.26           C  
ATOM   1990  N   GLU A 257     -23.286  -8.398   6.847  1.00 98.52           N  
ATOM   1991  CA  GLU A 257     -23.735  -9.622   7.508  1.00 98.52           C  
ATOM   1992  C   GLU A 257     -24.464  -9.332   8.824  1.00 98.52           C  
ATOM   1993  CB  GLU A 257     -22.556 -10.577   7.705  1.00 98.52           C  
ATOM   1994  O   GLU A 257     -25.501  -9.939   9.082  1.00 98.52           O  
ATOM   1995  CG  GLU A 257     -22.965 -11.934   8.297  1.00 98.52           C  
ATOM   1996  CD  GLU A 257     -23.967 -12.737   7.446  1.00 98.52           C  
ATOM   1997  OE1 GLU A 257     -24.437 -13.792   7.931  1.00 98.52           O  
ATOM   1998  OE2 GLU A 257     -24.228 -12.422   6.261  1.00 98.52           O  
ATOM   1999  N   CYS A 258     -23.998  -8.368   9.624  1.00 98.31           N  
ATOM   2000  CA  CYS A 258     -24.721  -7.919  10.818  1.00 98.31           C  
ATOM   2001  C   CYS A 258     -26.128  -7.433  10.453  1.00 98.31           C  
ATOM   2002  CB  CYS A 258     -23.912  -6.837  11.544  1.00 98.31           C  
ATOM   2003  O   CYS A 258     -27.107  -7.907  11.029  1.00 98.31           O  
ATOM   2004  SG  CYS A 258     -22.431  -7.594  12.267  1.00 98.31           S  
ATOM   2005  N   GLN A 259     -26.243  -6.602   9.411  1.00 97.21           N  
ATOM   2006  CA  GLN A 259     -27.530  -6.147   8.888  1.00 97.21           C  
ATOM   2007  C   GLN A 259     -28.423  -7.319   8.449  1.00 97.21           C  
ATOM   2008  CB  GLN A 259     -27.275  -5.184   7.720  1.00 97.21           C  
ATOM   2009  O   GLN A 259     -29.606  -7.354   8.786  1.00 97.21           O  
ATOM   2010  CG  GLN A 259     -28.575  -4.540   7.215  1.00 97.21           C  
ATOM   2011  CD  GLN A 259     -28.369  -3.646   5.998  1.00 97.21           C  
ATOM   2012  NE2 GLN A 259     -29.415  -3.024   5.503  1.00 97.21           N  
ATOM   2013  OE1 GLN A 259     -27.295  -3.508   5.440  1.00 97.21           O  
ATOM   2014  N   ARG A 260     -27.871  -8.305   7.726  1.00 97.75           N  
ATOM   2015  CA  ARG A 260     -28.607  -9.505   7.286  1.00 97.75           C  
ATOM   2016  C   ARG A 260     -29.148 -10.320   8.461  1.00 97.75           C  
ATOM   2017  CB  ARG A 260     -27.676 -10.362   6.416  1.00 97.75           C  
ATOM   2018  O   ARG A 260     -30.227 -10.897   8.354  1.00 97.75           O  
ATOM   2019  CG  ARG A 260     -28.383 -11.582   5.802  1.00 97.75           C  
ATOM   2020  CD  ARG A 260     -27.399 -12.483   5.051  1.00 97.75           C  
ATOM   2021  NE  ARG A 260     -26.725 -11.760   3.956  1.00 97.75           N  
ATOM   2022  NH1 ARG A 260     -27.453 -13.008   2.170  1.00 97.75           N  
ATOM   2023  NH2 ARG A 260     -26.193 -11.197   1.822  1.00 97.75           N  
ATOM   2024  CZ  ARG A 260     -26.795 -11.992   2.660  1.00 97.75           C  
ATOM   2025  N   LEU A 261     -28.403 -10.372   9.561  1.00 97.10           N  
ATOM   2026  CA  LEU A 261     -28.770 -11.081  10.787  1.00 97.10           C  
ATOM   2027  C   LEU A 261     -29.650 -10.244  11.729  1.00 97.10           C  
ATOM   2028  CB  LEU A 261     -27.482 -11.573  11.471  1.00 97.10           C  
ATOM   2029  O   LEU A 261     -30.037 -10.738  12.785  1.00 97.10           O  
ATOM   2030  CG  LEU A 261     -26.678 -12.588  10.633  1.00 97.10           C  
ATOM   2031  CD1 LEU A 261     -25.367 -12.914  11.344  1.00 97.10           C  
ATOM   2032  CD2 LEU A 261     -27.433 -13.905  10.431  1.00 97.10           C  
ATOM   2033  N   GLY A 262     -29.977  -9.003  11.354  1.00 97.49           N  
ATOM   2034  CA  GLY A 262     -30.785  -8.091  12.162  1.00 97.49           C  
ATOM   2035  C   GLY A 262     -30.052  -7.492  13.366  1.00 97.49           C  
ATOM   2036  O   GLY A 262     -30.716  -6.988  14.267  1.00 97.49           O  
ATOM   2037  N   LEU A 263     -28.716  -7.546  13.391  1.00 97.85           N  
ATOM   2038  CA  LEU A 263     -27.890  -6.904  14.414  1.00 97.85           C  
ATOM   2039  C   LEU A 263     -27.729  -5.419  14.096  1.00 97.85           C  
ATOM   2040  CB  LEU A 263     -26.508  -7.571  14.492  1.00 97.85           C  
ATOM   2041  O   LEU A 263     -27.386  -5.046  12.969  1.00 97.85           O  
ATOM   2042  CG  LEU A 263     -26.520  -9.053  14.885  1.00 97.85           C  
ATOM   2043  CD1 LEU A 263     -25.102  -9.611  14.769  1.00 97.85           C  
ATOM   2044  CD2 LEU A 263     -27.008  -9.279  16.316  1.00 97.85           C  
ATOM   2045  N   LYS A 264     -27.945  -4.574  15.098  1.00 98.11           N  
ATOM   2046  CA  LYS A 264     -27.715  -3.137  15.007  1.00 98.11           C  
ATOM   2047  C   LYS A 264     -26.227  -2.835  15.118  1.00 98.11           C  
ATOM   2048  CB  LYS A 264     -28.466  -2.426  16.125  1.00 98.11           C  
ATOM   2049  O   LYS A 264     -25.545  -3.308  16.020  1.00 98.11           O  
ATOM   2050  CG  LYS A 264     -29.986  -2.576  16.017  1.00 98.11           C  
ATOM   2051  CD  LYS A 264     -30.580  -1.844  17.214  1.00 98.11           C  
ATOM   2052  CE  LYS A 264     -32.093  -1.982  17.265  1.00 98.11           C  
ATOM   2053  NZ  LYS A 264     -32.562  -1.293  18.484  1.00 98.11           N  
ATOM   2054  N   VAL A 265     -25.747  -1.984  14.225  1.00 98.22           N  
ATOM   2055  CA  VAL A 265     -24.405  -1.404  14.283  1.00 98.22           C  
ATOM   2056  C   VAL A 265     -24.583   0.067  14.686  1.00 98.22           C  
ATOM   2057  CB  VAL A 265     -23.705  -1.572  12.920  1.00 98.22           C  
ATOM   2058  O   VAL A 265     -25.332   0.755  13.989  1.00 98.22           O  
ATOM   2059  CG1 VAL A 265     -22.308  -0.952  12.914  1.00 98.22           C  
ATOM   2060  CG2 VAL A 265     -23.573  -3.052  12.528  1.00 98.22           C  
ATOM   2061  N   PRO A 266     -23.967   0.564  15.779  1.00 98.03           N  
ATOM   2062  CA  PRO A 266     -23.020  -0.124  16.661  1.00 98.03           C  
ATOM   2063  C   PRO A 266     -23.653  -0.883  17.839  1.00 98.03           C  
ATOM   2064  CB  PRO A 266     -22.117   0.991  17.184  1.00 98.03           C  
ATOM   2065  O   PRO A 266     -22.940  -1.651  18.472  1.00 98.03           O  
ATOM   2066  CG  PRO A 266     -23.050   2.192  17.287  1.00 98.03           C  
ATOM   2067  CD  PRO A 266     -24.054   1.971  16.153  1.00 98.03           C  
ATOM   2068  N   ASP A 267     -24.944  -0.682  18.146  1.00 97.82           N  
ATOM   2069  CA  ASP A 267     -25.543  -1.089  19.435  1.00 97.82           C  
ATOM   2070  C   ASP A 267     -25.299  -2.560  19.827  1.00 97.82           C  
ATOM   2071  CB  ASP A 267     -27.070  -0.864  19.433  1.00 97.82           C  
ATOM   2072  O   ASP A 267     -24.995  -2.839  20.985  1.00 97.82           O  
ATOM   2073  CG  ASP A 267     -27.567   0.565  19.200  1.00 97.82           C  
ATOM   2074  OD1 ASP A 267     -26.761   1.514  19.305  1.00 97.82           O  
ATOM   2075  OD2 ASP A 267     -28.786   0.689  18.909  1.00 97.82           O  
ATOM   2076  N   ASP A 268     -25.432  -3.493  18.878  1.00 98.09           N  
ATOM   2077  CA  ASP A 268     -25.187  -4.926  19.099  1.00 98.09           C  
ATOM   2078  C   ASP A 268     -23.771  -5.347  18.670  1.00 98.09           C  
ATOM   2079  CB  ASP A 268     -26.208  -5.769  18.313  1.00 98.09           C  
ATOM   2080  O   ASP A 268     -23.246  -6.358  19.139  1.00 98.09           O  
ATOM   2081  CG  ASP A 268     -27.681  -5.512  18.656  1.00 98.09           C  
ATOM   2082  OD1 ASP A 268     -28.037  -5.481  19.853  1.00 98.09           O  
ATOM   2083  OD2 ASP A 268     -28.484  -5.424  17.695  1.00 98.09           O  
ATOM   2084  N   MET A 269     -23.171  -4.619  17.725  1.00 98.57           N  
ATOM   2085  CA  MET A 269     -21.855  -4.915  17.166  1.00 98.57           C  
ATOM   2086  C   MET A 269     -21.207  -3.642  16.620  1.00 98.57           C  
ATOM   2087  CB  MET A 269     -22.007  -5.974  16.058  1.00 98.57           C  
ATOM   2088  O   MET A 269     -21.548  -3.185  15.527  1.00 98.57           O  
ATOM   2089  CG  MET A 269     -20.660  -6.471  15.510  1.00 98.57           C  
ATOM   2090  SD  MET A 269     -19.574  -7.352  16.670  1.00 98.57           S  
ATOM   2091  CE  MET A 269     -20.669  -8.674  17.246  1.00 98.57           C  
ATOM   2092  N   ALA A 270     -20.227  -3.101  17.340  1.00 98.66           N  
ATOM   2093  CA  ALA A 270     -19.343  -2.069  16.813  1.00 98.66           C  
ATOM   2094  C   ALA A 270     -18.444  -2.636  15.709  1.00 98.66           C  
ATOM   2095  CB  ALA A 270     -18.522  -1.468  17.952  1.00 98.66           C  
ATOM   2096  O   ALA A 270     -17.953  -3.760  15.795  1.00 98.66           O  
ATOM   2097  N   ILE A 271     -18.193  -1.862  14.659  1.00 98.78           N  
ATOM   2098  CA  ILE A 271     -17.386  -2.297  13.520  1.00 98.78           C  
ATOM   2099  C   ILE A 271     -16.434  -1.177  13.141  1.00 98.78           C  
ATOM   2100  CB  ILE A 271     -18.273  -2.733  12.332  1.00 98.78           C  
ATOM   2101  O   ILE A 271     -16.865  -0.081  12.790  1.00 98.78           O  
ATOM   2102  CG1 ILE A 271     -19.262  -3.836  12.773  1.00 98.78           C  
ATOM   2103  CG2 ILE A 271     -17.397  -3.213  11.158  1.00 98.78           C  
ATOM   2104  CD1 ILE A 271     -20.162  -4.370  11.667  1.00 98.78           C  
ATOM   2105  N   ALA A 272     -15.140  -1.473  13.148  1.00 98.77           N  
ATOM   2106  CA  ALA A 272     -14.121  -0.596  12.603  1.00 98.77           C  
ATOM   2107  C   ALA A 272     -13.312  -1.300  11.514  1.00 98.77           C  
ATOM   2108  CB  ALA A 272     -13.236  -0.067  13.729  1.00 98.77           C  
ATOM   2109  O   ALA A 272     -13.026  -2.497  11.598  1.00 98.77           O  
ATOM   2110  N   GLY A 273     -12.920  -0.542  10.498  1.00 98.32           N  
ATOM   2111  CA  GLY A 273     -11.997  -0.977   9.461  1.00 98.32           C  
ATOM   2112  C   GLY A 273     -10.654  -0.254   9.524  1.00 98.32           C  
ATOM   2113  O   GLY A 273     -10.289   0.382  10.517  1.00 98.32           O  
ATOM   2114  N   PHE A 274      -9.909  -0.358   8.431  1.00 98.09           N  
ATOM   2115  CA  PHE A 274      -8.610   0.265   8.264  1.00 98.09           C  
ATOM   2116  C   PHE A 274      -8.421   0.741   6.820  1.00 98.09           C  
ATOM   2117  CB  PHE A 274      -7.530  -0.744   8.669  1.00 98.09           C  
ATOM   2118  O   PHE A 274      -8.792   0.041   5.876  1.00 98.09           O  
ATOM   2119  CG  PHE A 274      -6.248  -0.132   9.185  1.00 98.09           C  
ATOM   2120  CD1 PHE A 274      -5.227   0.242   8.302  1.00 98.09           C  
ATOM   2121  CD2 PHE A 274      -6.064   0.042  10.564  1.00 98.09           C  
ATOM   2122  CE1 PHE A 274      -4.017   0.761   8.791  1.00 98.09           C  
ATOM   2123  CE2 PHE A 274      -4.845   0.529  11.065  1.00 98.09           C  
ATOM   2124  CZ  PHE A 274      -3.819   0.890  10.176  1.00 98.09           C  
ATOM   2125  N   HIS A 275      -7.745   1.882   6.686  1.00 96.85           N  
ATOM   2126  CA  HIS A 275      -7.374   2.634   5.485  1.00 96.85           C  
ATOM   2127  C   HIS A 275      -8.336   3.738   5.019  1.00 96.85           C  
ATOM   2128  CB  HIS A 275      -6.916   1.732   4.335  1.00 96.85           C  
ATOM   2129  O   HIS A 275      -7.877   4.669   4.354  1.00 96.85           O  
ATOM   2130  CG  HIS A 275      -5.770   0.829   4.656  1.00 96.85           C  
ATOM   2131  CD2 HIS A 275      -5.769  -0.534   4.766  1.00 96.85           C  
ATOM   2132  ND1 HIS A 275      -4.480   1.262   4.816  1.00 96.85           N  
ATOM   2133  CE1 HIS A 275      -3.709   0.184   5.024  1.00 96.85           C  
ATOM   2134  NE2 HIS A 275      -4.445  -0.940   4.998  1.00 96.85           N  
ATOM   2135  N   GLY A 276      -9.619   3.703   5.371  1.00 96.27           N  
ATOM   2136  CA  GLY A 276     -10.586   4.728   4.979  1.00 96.27           C  
ATOM   2137  C   GLY A 276     -10.927   4.697   3.489  1.00 96.27           C  
ATOM   2138  O   GLY A 276     -10.865   5.722   2.815  1.00 96.27           O  
ATOM   2139  N   HIS A 277     -11.212   3.520   2.934  1.00 95.38           N  
ATOM   2140  CA  HIS A 277     -11.786   3.361   1.604  1.00 95.38           C  
ATOM   2141  C   HIS A 277     -13.109   4.115   1.480  1.00 95.38           C  
ATOM   2142  CB  HIS A 277     -12.006   1.877   1.268  1.00 95.38           C  
ATOM   2143  O   HIS A 277     -13.908   4.187   2.417  1.00 95.38           O  
ATOM   2144  CG  HIS A 277     -10.740   1.084   1.078  1.00 95.38           C  
ATOM   2145  CD2 HIS A 277      -9.583   1.515   0.494  1.00 95.38           C  
ATOM   2146  ND1 HIS A 277     -10.548  -0.234   1.412  1.00 95.38           N  
ATOM   2147  CE1 HIS A 277      -9.287  -0.566   1.096  1.00 95.38           C  
ATOM   2148  NE2 HIS A 277      -8.648   0.477   0.545  1.00 95.38           N  
ATOM   2149  N   ASP A 278     -13.343   4.619   0.272  1.00 94.77           N  
ATOM   2150  CA  ASP A 278     -14.497   5.443  -0.078  1.00 94.77           C  
ATOM   2151  C   ASP A 278     -15.833   4.774   0.277  1.00 94.77           C  
ATOM   2152  CB  ASP A 278     -14.397   5.733  -1.576  1.00 94.77           C  
ATOM   2153  O   ASP A 278     -16.704   5.398   0.876  1.00 94.77           O  
ATOM   2154  CG  ASP A 278     -15.476   6.716  -2.017  1.00 94.77           C  
ATOM   2155  OD1 ASP A 278     -15.389   7.881  -1.575  1.00 94.77           O  
ATOM   2156  OD2 ASP A 278     -16.353   6.280  -2.793  1.00 94.77           O  
ATOM   2157  N   ILE A 279     -15.950   3.460   0.050  1.00 95.25           N  
ATOM   2158  CA  ILE A 279     -17.157   2.694   0.393  1.00 95.25           C  
ATOM   2159  C   ILE A 279     -17.534   2.796   1.881  1.00 95.25           C  
ATOM   2160  CB  ILE A 279     -17.010   1.227  -0.067  1.00 95.25           C  
ATOM   2161  O   ILE A 279     -18.714   2.882   2.216  1.00 95.25           O  
ATOM   2162  CG1 ILE A 279     -18.314   0.414   0.086  1.00 95.25           C  
ATOM   2163  CG2 ILE A 279     -15.859   0.497   0.656  1.00 95.25           C  
ATOM   2164  CD1 ILE A 279     -19.486   0.983  -0.727  1.00 95.25           C  
ATOM   2165  N   GLY A 280     -16.546   2.849   2.781  1.00 95.84           N  
ATOM   2166  CA  GLY A 280     -16.782   3.020   4.215  1.00 95.84           C  
ATOM   2167  C   GLY A 280     -17.298   4.418   4.568  1.00 95.84           C  
ATOM   2168  O   GLY A 280     -17.952   4.596   5.592  1.00 95.84           O  
ATOM   2169  N   GLN A 281     -17.050   5.412   3.711  1.00 93.86           N  
ATOM   2170  CA  GLN A 281     -17.483   6.796   3.917  1.00 93.86           C  
ATOM   2171  C   GLN A 281     -18.945   7.035   3.522  1.00 93.86           C  
ATOM   2172  CB  GLN A 281     -16.559   7.768   3.160  1.00 93.86           C  
ATOM   2173  O   GLN A 281     -19.521   8.030   3.959  1.00 93.86           O  
ATOM   2174  CG  GLN A 281     -15.060   7.551   3.428  1.00 93.86           C  
ATOM   2175  CD  GLN A 281     -14.736   7.512   4.916  1.00 93.86           C  
ATOM   2176  NE2 GLN A 281     -14.099   6.474   5.404  1.00 93.86           N  
ATOM   2177  OE1 GLN A 281     -15.080   8.402   5.680  1.00 93.86           O  
ATOM   2178  N   VAL A 282     -19.533   6.138   2.722  1.00 95.81           N  
ATOM   2179  CA  VAL A 282     -20.884   6.290   2.150  1.00 95.81           C  
ATOM   2180  C   VAL A 282     -21.885   5.227   2.612  1.00 95.81           C  
ATOM   2181  CB  VAL A 282     -20.830   6.345   0.610  1.00 95.81           C  
ATOM   2182  O   VAL A 282     -23.058   5.306   2.254  1.00 95.81           O  
ATOM   2183  CG1 VAL A 282     -19.970   7.517   0.120  1.00 95.81           C  
ATOM   2184  CG2 VAL A 282     -20.290   5.050  -0.009  1.00 95.81           C  
ATOM   2185  N   MET A 283     -21.448   4.224   3.379  1.00 95.66           N  
ATOM   2186  CA  MET A 283     -22.358   3.252   3.993  1.00 95.66           C  
ATOM   2187  C   MET A 283     -23.086   3.833   5.217  1.00 95.66           C  
ATOM   2188  CB  MET A 283     -21.622   1.945   4.317  1.00 95.66           C  
ATOM   2189  O   MET A 283     -22.632   4.818   5.795  1.00 95.66           O  
ATOM   2190  CG  MET A 283     -20.553   2.088   5.403  1.00 95.66           C  
ATOM   2191  SD  MET A 283     -19.898   0.502   5.984  1.00 95.66           S  
ATOM   2192  CE  MET A 283     -21.369  -0.153   6.810  1.00 95.66           C  
ATOM   2193  N   GLU A 284     -24.191   3.198   5.621  1.00 95.68           N  
ATOM   2194  CA  GLU A 284     -24.984   3.574   6.798  1.00 95.68           C  
ATOM   2195  C   GLU A 284     -24.997   2.426   7.834  1.00 95.68           C  
ATOM   2196  CB  GLU A 284     -26.410   3.958   6.371  1.00 95.68           C  
ATOM   2197  O   GLU A 284     -25.408   1.315   7.484  1.00 95.68           O  
ATOM   2198  CG  GLU A 284     -27.298   4.449   7.532  1.00 95.68           C  
ATOM   2199  CD  GLU A 284     -26.756   5.704   8.237  1.00 95.68           C  
ATOM   2200  OE1 GLU A 284     -26.865   5.767   9.480  1.00 95.68           O  
ATOM   2201  OE2 GLU A 284     -26.207   6.584   7.539  1.00 95.68           O  
ATOM   2202  N   PRO A 285     -24.574   2.669   9.090  1.00 97.17           N  
ATOM   2203  CA  PRO A 285     -23.882   3.883   9.530  1.00 97.17           C  
ATOM   2204  C   PRO A 285     -22.495   4.000   8.881  1.00 97.17           C  
ATOM   2205  CB  PRO A 285     -23.775   3.751  11.046  1.00 97.17           C  
ATOM   2206  O   PRO A 285     -21.891   2.995   8.502  1.00 97.17           O  
ATOM   2207  CG  PRO A 285     -23.648   2.243  11.243  1.00 97.17           C  
ATOM   2208  CD  PRO A 285     -24.578   1.685  10.166  1.00 97.17           C  
ATOM   2209  N   ARG A 286     -21.963   5.227   8.783  1.00 97.86           N  
ATOM   2210  CA  ARG A 286     -20.607   5.469   8.253  1.00 97.86           C  
ATOM   2211  C   ARG A 286     -19.582   4.628   9.010  1.00 97.86           C  
ATOM   2212  CB  ARG A 286     -20.275   6.967   8.316  1.00 97.86           C  
ATOM   2213  O   ARG A 286     -19.555   4.656  10.239  1.00 97.86           O  
ATOM   2214  CG  ARG A 286     -18.874   7.288   7.765  1.00 97.86           C  
ATOM   2215  CD  ARG A 286     -18.643   8.800   7.803  1.00 97.86           C  
ATOM   2216  NE  ARG A 286     -17.266   9.177   7.427  1.00 97.86           N  
ATOM   2217  NH1 ARG A 286     -17.462  11.412   7.890  1.00 97.86           N  
ATOM   2218  NH2 ARG A 286     -15.543  10.631   7.088  1.00 97.86           N  
ATOM   2219  CZ  ARG A 286     -16.762  10.395   7.473  1.00 97.86           C  
ATOM   2220  N   LEU A 287     -18.696   3.949   8.291  1.00 98.62           N  
ATOM   2221  CA  LEU A 287     -17.694   3.081   8.894  1.00 98.62           C  
ATOM   2222  C   LEU A 287     -16.643   3.889   9.666  1.00 98.62           C  
ATOM   2223  CB  LEU A 287     -17.051   2.217   7.799  1.00 98.62           C  
ATOM   2224  O   LEU A 287     -16.001   4.790   9.119  1.00 98.62           O  
ATOM   2225  CG  LEU A 287     -16.038   1.182   8.309  1.00 98.62           C  
ATOM   2226  CD1 LEU A 287     -16.656   0.130   9.230  1.00 98.62           C  
ATOM   2227  CD2 LEU A 287     -15.385   0.471   7.127  1.00 98.62           C  
ATOM   2228  N   ALA A 288     -16.423   3.516  10.922  1.00 98.70           N  
ATOM   2229  CA  ALA A 288     -15.259   3.911  11.693  1.00 98.70           C  
ATOM   2230  C   ALA A 288     -14.000   3.300  11.065  1.00 98.70           C  
ATOM   2231  CB  ALA A 288     -15.440   3.438  13.134  1.00 98.70           C  
ATOM   2232  O   ALA A 288     -13.925   2.092  10.854  1.00 98.70           O  
ATOM   2233  N   SER A 289     -12.999   4.111  10.738  1.00 98.53           N  
ATOM   2234  CA  SER A 289     -11.788   3.620  10.076  1.00 98.53           C  
ATOM   2235  C   SER A 289     -10.576   4.496  10.362  1.00 98.53           C  
ATOM   2236  CB  SER A 289     -12.026   3.479   8.567  1.00 98.53           C  
ATOM   2237  O   SER A 289     -10.684   5.686  10.667  1.00 98.53           O  
ATOM   2238  OG  SER A 289     -10.937   2.822   7.948  1.00 98.53           O  
ATOM   2239  N   VAL A 290      -9.396   3.891  10.270  1.00 98.46           N  
ATOM   2240  CA  VAL A 290      -8.122   4.612  10.246  1.00 98.46           C  
ATOM   2241  C   VAL A 290      -7.914   5.162   8.840  1.00 98.46           C  
ATOM   2242  CB  VAL A 290      -6.957   3.687  10.631  1.00 98.46           C  
ATOM   2243  O   VAL A 290      -7.710   4.401   7.901  1.00 98.46           O  
ATOM   2244  CG1 VAL A 290      -5.612   4.425  10.560  1.00 98.46           C  
ATOM   2245  CG2 VAL A 290      -7.154   3.124  12.044  1.00 98.46           C  
ATOM   2246  N   LEU A 291      -7.896   6.480   8.686  1.00 97.66           N  
ATOM   2247  CA  LEU A 291      -7.571   7.143   7.428  1.00 97.66           C  
ATOM   2248  C   LEU A 291      -6.051   7.181   7.251  1.00 97.66           C  
ATOM   2249  CB  LEU A 291      -8.180   8.555   7.391  1.00 97.66           C  
ATOM   2250  O   LEU A 291      -5.339   7.845   8.012  1.00 97.66           O  
ATOM   2251  CG  LEU A 291      -9.676   8.649   7.741  1.00 97.66           C  
ATOM   2252  CD1 LEU A 291     -10.158  10.080   7.501  1.00 97.66           C  
ATOM   2253  CD2 LEU A 291     -10.548   7.706   6.915  1.00 97.66           C  
ATOM   2254  N   THR A 292      -5.555   6.474   6.236  1.00 97.75           N  
ATOM   2255  CA  THR A 292      -4.120   6.423   5.909  1.00 97.75           C  
ATOM   2256  C   THR A 292      -3.806   7.330   4.715  1.00 97.75           C  
ATOM   2257  CB  THR A 292      -3.640   4.987   5.655  1.00 97.75           C  
ATOM   2258  O   THR A 292      -4.557   7.299   3.740  1.00 97.75           O  
ATOM   2259  CG2 THR A 292      -3.794   4.124   6.906  1.00 97.75           C  
ATOM   2260  OG1 THR A 292      -4.362   4.352   4.618  1.00 97.75           O  
ATOM   2261  N   PRO A 293      -2.710   8.114   4.725  1.00 96.94           N  
ATOM   2262  CA  PRO A 293      -2.422   9.110   3.688  1.00 96.94           C  
ATOM   2263  C   PRO A 293      -1.821   8.478   2.413  1.00 96.94           C  
ATOM   2264  CB  PRO A 293      -1.502  10.122   4.390  1.00 96.94           C  
ATOM   2265  O   PRO A 293      -0.697   8.791   2.035  1.00 96.94           O  
ATOM   2266  CG  PRO A 293      -0.700   9.249   5.352  1.00 96.94           C  
ATOM   2267  CD  PRO A 293      -1.740   8.229   5.814  1.00 96.94           C  
ATOM   2268  N   ARG A 294      -2.549   7.568   1.752  1.00 96.71           N  
ATOM   2269  CA  ARG A 294      -2.054   6.685   0.670  1.00 96.71           C  
ATOM   2270  C   ARG A 294      -1.474   7.427  -0.533  1.00 96.71           C  
ATOM   2271  CB  ARG A 294      -3.182   5.748   0.215  1.00 96.71           C  
ATOM   2272  O   ARG A 294      -0.324   7.188  -0.892  1.00 96.71           O  
ATOM   2273  CG  ARG A 294      -3.605   4.761   1.313  1.00 96.71           C  
ATOM   2274  CD  ARG A 294      -4.786   3.894   0.867  1.00 96.71           C  
ATOM   2275  NE  ARG A 294      -6.016   4.678   0.685  1.00 96.71           N  
ATOM   2276  NH1 ARG A 294      -7.592   3.366   1.713  1.00 96.71           N  
ATOM   2277  NH2 ARG A 294      -8.155   5.364   0.959  1.00 96.71           N  
ATOM   2278  CZ  ARG A 294      -7.238   4.464   1.130  1.00 96.71           C  
ATOM   2279  N   GLU A 295      -2.235   8.348  -1.118  1.00 97.23           N  
ATOM   2280  CA  GLU A 295      -1.783   9.130  -2.278  1.00 97.23           C  
ATOM   2281  C   GLU A 295      -0.572  10.005  -1.926  1.00 97.23           C  
ATOM   2282  CB  GLU A 295      -2.968   9.952  -2.809  1.00 97.23           C  
ATOM   2283  O   GLU A 295       0.460   9.950  -2.592  1.00 97.23           O  
ATOM   2284  CG  GLU A 295      -2.641  10.670  -4.126  1.00 97.23           C  
ATOM   2285  CD  GLU A 295      -3.862  11.369  -4.751  1.00 97.23           C  
ATOM   2286  OE1 GLU A 295      -3.659  12.403  -5.419  1.00 97.23           O  
ATOM   2287  OE2 GLU A 295      -4.992  10.841  -4.620  1.00 97.23           O  
ATOM   2288  N   ARG A 296      -0.645  10.721  -0.797  1.00 98.31           N  
ATOM   2289  CA  ARG A 296       0.461  11.545  -0.284  1.00 98.31           C  
ATOM   2290  C   ARG A 296       1.714  10.721   0.033  1.00 98.31           C  
ATOM   2291  CB  ARG A 296      -0.040  12.319   0.942  1.00 98.31           C  
ATOM   2292  O   ARG A 296       2.831  11.192  -0.147  1.00 98.31           O  
ATOM   2293  CG  ARG A 296       1.031  13.258   1.507  1.00 98.31           C  
ATOM   2294  CD  ARG A 296       0.493  14.058   2.694  1.00 98.31           C  
ATOM   2295  NE  ARG A 296       1.508  15.006   3.184  1.00 98.31           N  
ATOM   2296  NH1 ARG A 296       0.524  15.509   5.196  1.00 98.31           N  
ATOM   2297  NH2 ARG A 296       2.458  16.475   4.636  1.00 98.31           N  
ATOM   2298  CZ  ARG A 296       1.490  15.657   4.332  1.00 98.31           C  
ATOM   2299  N   MET A 297       1.549   9.499   0.524  1.00 98.40           N  
ATOM   2300  CA  MET A 297       2.653   8.577   0.779  1.00 98.40           C  
ATOM   2301  C   MET A 297       3.323   8.135  -0.519  1.00 98.40           C  
ATOM   2302  CB  MET A 297       2.108   7.388   1.565  1.00 98.40           C  
ATOM   2303  O   MET A 297       4.550   8.124  -0.582  1.00 98.40           O  
ATOM   2304  CG  MET A 297       3.134   6.286   1.834  1.00 98.40           C  
ATOM   2305  SD  MET A 297       2.538   5.023   2.986  1.00 98.40           S  
ATOM   2306  CE  MET A 297       0.885   4.707   2.329  1.00 98.40           C  
ATOM   2307  N   GLY A 298       2.535   7.827  -1.552  1.00 98.55           N  
ATOM   2308  CA  GLY A 298       3.053   7.531  -2.884  1.00 98.55           C  
ATOM   2309  C   GLY A 298       3.851   8.697  -3.468  1.00 98.55           C  
ATOM   2310  O   GLY A 298       4.982   8.497  -3.913  1.00 98.55           O  
ATOM   2311  N   SER A 299       3.310   9.918  -3.396  1.00 98.67           N  
ATOM   2312  CA  SER A 299       3.975  11.109  -3.938  1.00 98.67           C  
ATOM   2313  C   SER A 299       5.274  11.430  -3.194  1.00 98.67           C  
ATOM   2314  CB  SER A 299       3.012  12.305  -3.976  1.00 98.67           C  
ATOM   2315  O   SER A 299       6.333  11.519  -3.811  1.00 98.67           O  
ATOM   2316  OG  SER A 299       2.746  12.831  -2.687  1.00 98.67           O  
ATOM   2317  N   ILE A 300       5.245  11.492  -1.858  1.00 98.63           N  
ATOM   2318  CA  ILE A 300       6.442  11.768  -1.047  1.00 98.63           C  
ATOM   2319  C   ILE A 300       7.492  10.659  -1.212  1.00 98.63           C  
ATOM   2320  CB  ILE A 300       6.050  11.968   0.434  1.00 98.63           C  
ATOM   2321  O   ILE A 300       8.694  10.933  -1.237  1.00 98.63           O  
ATOM   2322  CG1 ILE A 300       5.236  13.273   0.589  1.00 98.63           C  
ATOM   2323  CG2 ILE A 300       7.295  12.021   1.338  1.00 98.63           C  
ATOM   2324  CD1 ILE A 300       4.662  13.495   1.994  1.00 98.63           C  
ATOM   2325  N   GLY A 301       7.056   9.403  -1.336  1.00 98.68           N  
ATOM   2326  CA  GLY A 301       7.935   8.279  -1.634  1.00 98.68           C  
ATOM   2327  C   GLY A 301       8.681   8.464  -2.955  1.00 98.68           C  
ATOM   2328  O   GLY A 301       9.908   8.369  -2.990  1.00 98.68           O  
ATOM   2329  N   ALA A 302       7.957   8.800  -4.022  1.00 98.73           N  
ATOM   2330  CA  ALA A 302       8.540   9.068  -5.331  1.00 98.73           C  
ATOM   2331  C   ALA A 302       9.458  10.305  -5.326  1.00 98.73           C  
ATOM   2332  CB  ALA A 302       7.397   9.200  -6.338  1.00 98.73           C  
ATOM   2333  O   ALA A 302      10.561  10.244  -5.866  1.00 98.73           O  
ATOM   2334  N   GLU A 303       9.071  11.400  -4.667  1.00 98.60           N  
ATOM   2335  CA  GLU A 303       9.901  12.610  -4.538  1.00 98.60           C  
ATOM   2336  C   GLU A 303      11.258  12.293  -3.901  1.00 98.60           C  
ATOM   2337  CB  GLU A 303       9.185  13.646  -3.658  1.00 98.60           C  
ATOM   2338  O   GLU A 303      12.309  12.700  -4.406  1.00 98.60           O  
ATOM   2339  CG  GLU A 303       8.031  14.365  -4.368  1.00 98.60           C  
ATOM   2340  CD  GLU A 303       7.131  15.149  -3.398  1.00 98.60           C  
ATOM   2341  OE1 GLU A 303       6.033  15.558  -3.834  1.00 98.60           O  
ATOM   2342  OE2 GLU A 303       7.526  15.330  -2.221  1.00 98.60           O  
ATOM   2343  N   ARG A 304      11.241  11.517  -2.812  1.00 98.51           N  
ATOM   2344  CA  ARG A 304      12.448  11.093  -2.095  1.00 98.51           C  
ATOM   2345  C   ARG A 304      13.306  10.142  -2.915  1.00 98.51           C  
ATOM   2346  CB  ARG A 304      12.040  10.450  -0.771  1.00 98.51           C  
ATOM   2347  O   ARG A 304      14.529  10.274  -2.898  1.00 98.51           O  
ATOM   2348  CG  ARG A 304      11.590  11.523   0.223  1.00 98.51           C  
ATOM   2349  CD  ARG A 304      11.083  10.856   1.497  1.00 98.51           C  
ATOM   2350  NE  ARG A 304      11.030  11.824   2.607  1.00 98.51           N  
ATOM   2351  NH1 ARG A 304      12.039  10.498   4.173  1.00 98.51           N  
ATOM   2352  NH2 ARG A 304      11.718  12.655   4.612  1.00 98.51           N  
ATOM   2353  CZ  ARG A 304      11.584  11.655   3.790  1.00 98.51           C  
ATOM   2354  N   LEU A 305      12.690   9.227  -3.661  1.00 98.62           N  
ATOM   2355  CA  LEU A 305      13.411   8.357  -4.586  1.00 98.62           C  
ATOM   2356  C   LEU A 305      14.139   9.183  -5.654  1.00 98.62           C  
ATOM   2357  CB  LEU A 305      12.422   7.377  -5.236  1.00 98.62           C  
ATOM   2358  O   LEU A 305      15.338   9.009  -5.861  1.00 98.62           O  
ATOM   2359  CG  LEU A 305      13.126   6.315  -6.093  1.00 98.62           C  
ATOM   2360  CD1 LEU A 305      13.823   5.260  -5.240  1.00 98.62           C  
ATOM   2361  CD2 LEU A 305      12.089   5.607  -6.949  1.00 98.62           C  
ATOM   2362  N   LEU A 306      13.442  10.125  -6.293  1.00 98.16           N  
ATOM   2363  CA  LEU A 306      14.029  10.980  -7.324  1.00 98.16           C  
ATOM   2364  C   LEU A 306      15.145  11.875  -6.766  1.00 98.16           C  
ATOM   2365  CB  LEU A 306      12.934  11.826  -7.993  1.00 98.16           C  
ATOM   2366  O   LEU A 306      16.156  12.069  -7.440  1.00 98.16           O  
ATOM   2367  CG  LEU A 306      11.889  11.052  -8.821  1.00 98.16           C  
ATOM   2368  CD1 LEU A 306      10.970  12.062  -9.500  1.00 98.16           C  
ATOM   2369  CD2 LEU A 306      12.517  10.174  -9.900  1.00 98.16           C  
ATOM   2370  N   ALA A 307      15.004  12.381  -5.537  1.00 98.00           N  
ATOM   2371  CA  ALA A 307      16.073  13.098  -4.841  1.00 98.00           C  
ATOM   2372  C   ALA A 307      17.329  12.225  -4.687  1.00 98.00           C  
ATOM   2373  CB  ALA A 307      15.532  13.592  -3.493  1.00 98.00           C  
ATOM   2374  O   ALA A 307      18.430  12.642  -5.055  1.00 98.00           O  
ATOM   2375  N   ARG A 308      17.174  10.969  -4.246  1.00 97.45           N  
ATOM   2376  CA  ARG A 308      18.296  10.023  -4.155  1.00 97.45           C  
ATOM   2377  C   ARG A 308      18.938   9.720  -5.502  1.00 97.45           C  
ATOM   2378  CB  ARG A 308      17.847   8.704  -3.526  1.00 97.45           C  
ATOM   2379  O   ARG A 308      20.163   9.653  -5.561  1.00 97.45           O  
ATOM   2380  CG  ARG A 308      17.525   8.793  -2.040  1.00 97.45           C  
ATOM   2381  CD  ARG A 308      18.727   9.144  -1.156  1.00 97.45           C  
ATOM   2382  NE  ARG A 308      19.708   8.050  -1.175  1.00 97.45           N  
ATOM   2383  NH1 ARG A 308      21.503   9.243  -1.993  1.00 97.45           N  
ATOM   2384  NH2 ARG A 308      21.605   7.004  -1.776  1.00 97.45           N  
ATOM   2385  CZ  ARG A 308      20.937   8.113  -1.646  1.00 97.45           C  
ATOM   2386  N   ILE A 309      18.148   9.587  -6.568  1.00 96.32           N  
ATOM   2387  CA  ILE A 309      18.665   9.383  -7.932  1.00 96.32           C  
ATOM   2388  C   ILE A 309      19.517  10.582  -8.380  1.00 96.32           C  
ATOM   2389  CB  ILE A 309      17.508   9.086  -8.915  1.00 96.32           C  
ATOM   2390  O   ILE A 309      20.545  10.400  -9.028  1.00 96.32           O  
ATOM   2391  CG1 ILE A 309      16.885   7.708  -8.596  1.00 96.32           C  
ATOM   2392  CG2 ILE A 309      18.003   9.107 -10.374  1.00 96.32           C  
ATOM   2393  CD1 ILE A 309      15.583   7.417  -9.348  1.00 96.32           C  
ATOM   2394  N   ARG A 310      19.155  11.809  -7.983  1.00 95.63           N  
ATOM   2395  CA  ARG A 310      19.959  13.022  -8.234  1.00 95.63           C  
ATOM   2396  C   ARG A 310      21.190  13.155  -7.327  1.00 95.63           C  
ATOM   2397  CB  ARG A 310      19.067  14.270  -8.150  1.00 95.63           C  
ATOM   2398  O   ARG A 310      21.916  14.139  -7.435  1.00 95.63           O  
ATOM   2399  CG  ARG A 310      18.021  14.316  -9.275  1.00 95.63           C  
ATOM   2400  CD  ARG A 310      17.269  15.653  -9.298  1.00 95.63           C  
ATOM   2401  NE  ARG A 310      16.625  15.951  -8.010  1.00 95.63           N  
ATOM   2402  NH1 ARG A 310      14.546  15.039  -8.352  1.00 95.63           N  
ATOM   2403  NH2 ARG A 310      15.067  15.967  -6.380  1.00 95.63           N  
ATOM   2404  CZ  ARG A 310      15.415  15.649  -7.592  1.00 95.63           C  
ATOM   2405  N   GLY A 311      21.443  12.187  -6.446  1.00 95.17           N  
ATOM   2406  CA  GLY A 311      22.554  12.216  -5.493  1.00 95.17           C  
ATOM   2407  C   GLY A 311      22.301  13.100  -4.270  1.00 95.17           C  
ATOM   2408  O   GLY A 311      23.227  13.359  -3.503  1.00 95.17           O  
ATOM   2409  N   GLU A 312      21.065  13.554  -4.060  1.00 97.24           N  
ATOM   2410  CA  GLU A 312      20.698  14.368  -2.904  1.00 97.24           C  
ATOM   2411  C   GLU A 312      20.625  13.499  -1.636  1.00 97.24           C  
ATOM   2412  CB  GLU A 312      19.386  15.138  -3.161  1.00 97.24           C  
ATOM   2413  O   GLU A 312      20.337  12.292  -1.673  1.00 97.24           O  
ATOM   2414  CG  GLU A 312      19.474  16.095  -4.370  1.00 97.24           C  
ATOM   2415  CD  GLU A 312      18.116  16.589  -4.906  1.00 97.24           C  
ATOM   2416  OE1 GLU A 312      18.093  17.143  -6.027  1.00 97.24           O  
ATOM   2417  OE2 GLU A 312      17.048  16.353  -4.299  1.00 97.24           O  
ATOM   2418  N   SER A 313      20.902  14.117  -0.487  1.00 93.98           N  
ATOM   2419  CA  SER A 313      20.689  13.497   0.816  1.00 93.98           C  
ATOM   2420  C   SER A 313      19.218  13.619   1.215  1.00 93.98           C  
ATOM   2421  CB  SER A 313      21.624  14.098   1.873  1.00 93.98           C  
ATOM   2422  O   SER A 313      18.624  14.692   1.141  1.00 93.98           O  
ATOM   2423  OG  SER A 313      21.509  15.505   1.936  1.00 93.98           O  
ATOM   2424  N   VAL A 314      18.624  12.513   1.668  1.00 96.57           N  
ATOM   2425  CA  VAL A 314      17.246  12.493   2.173  1.00 96.57           C  
ATOM   2426  C   VAL A 314      17.271  12.257   3.677  1.00 96.57           C  
ATOM   2427  CB  VAL A 314      16.376  11.459   1.437  1.00 96.57           C  
ATOM   2428  O   VAL A 314      17.703  11.203   4.147  1.00 96.57           O  
ATOM   2429  CG1 VAL A 314      14.952  11.441   2.011  1.00 96.57           C  
ATOM   2430  CG2 VAL A 314      16.283  11.794  -0.057  1.00 96.57           C  
ATOM   2431  N   THR A 315      16.792  13.241   4.436  1.00 94.44           N  
ATOM   2432  CA  THR A 315      16.629  13.161   5.890  1.00 94.44           C  
ATOM   2433  C   THR A 315      15.209  13.586   6.300  1.00 94.44           C  
ATOM   2434  CB  THR A 315      17.685  13.985   6.643  1.00 94.44           C  
ATOM   2435  O   THR A 315      14.632  14.487   5.691  1.00 94.44           O  
ATOM   2436  CG2 THR A 315      19.096  13.430   6.450  1.00 94.44           C  
ATOM   2437  OG1 THR A 315      17.694  15.316   6.195  1.00 94.44           O  
ATOM   2438  N   PRO A 316      14.600  12.939   7.312  1.00 95.98           N  
ATOM   2439  CA  PRO A 316      15.017  11.661   7.902  1.00 95.98           C  
ATOM   2440  C   PRO A 316      14.891  10.509   6.890  1.00 95.98           C  
ATOM   2441  CB  PRO A 316      14.066  11.455   9.083  1.00 95.98           C  
ATOM   2442  O   PRO A 316      14.077  10.598   5.973  1.00 95.98           O  
ATOM   2443  CG  PRO A 316      12.775  12.127   8.612  1.00 95.98           C  
ATOM   2444  CD  PRO A 316      13.300  13.337   7.843  1.00 95.98           C  
ATOM   2445  N   LYS A 317      15.661   9.422   7.059  1.00 96.10           N  
ATOM   2446  CA  LYS A 317      15.546   8.223   6.202  1.00 96.10           C  
ATOM   2447  C   LYS A 317      14.172   7.565   6.306  1.00 96.10           C  
ATOM   2448  CB  LYS A 317      16.619   7.180   6.545  1.00 96.10           C  
ATOM   2449  O   LYS A 317      13.604   7.189   5.291  1.00 96.10           O  
ATOM   2450  CG  LYS A 317      18.002   7.539   5.988  1.00 96.10           C  
ATOM   2451  CD  LYS A 317      18.938   6.335   6.151  1.00 96.10           C  
ATOM   2452  CE  LYS A 317      20.228   6.526   5.352  1.00 96.10           C  
ATOM   2453  NZ  LYS A 317      20.862   5.213   5.081  1.00 96.10           N  
ATOM   2454  N   MET A 318      13.628   7.483   7.518  1.00 97.53           N  
ATOM   2455  CA  MET A 318      12.273   6.997   7.773  1.00 97.53           C  
ATOM   2456  C   MET A 318      11.373   8.188   8.090  1.00 97.53           C  
ATOM   2457  CB  MET A 318      12.267   5.955   8.902  1.00 97.53           C  
ATOM   2458  O   MET A 318      11.666   8.954   9.010  1.00 97.53           O  
ATOM   2459  CG  MET A 318      13.265   4.816   8.648  1.00 97.53           C  
ATOM   2460  SD  MET A 318      13.139   3.413   9.783  1.00 97.53           S  
ATOM   2461  CE  MET A 318      13.700   4.163  11.331  1.00 97.53           C  
ATOM   2462  N   LEU A 319      10.317   8.375   7.304  1.00 98.20           N  
ATOM   2463  CA  LEU A 319       9.344   9.446   7.483  1.00 98.20           C  
ATOM   2464  C   LEU A 319       7.984   8.871   7.865  1.00 98.20           C  
ATOM   2465  CB  LEU A 319       9.279  10.300   6.212  1.00 98.20           C  
ATOM   2466  O   LEU A 319       7.397   8.082   7.127  1.00 98.20           O  
ATOM   2467  CG  LEU A 319       8.283  11.471   6.294  1.00 98.20           C  
ATOM   2468  CD1 LEU A 319       8.739  12.541   7.289  1.00 98.20           C  
ATOM   2469  CD2 LEU A 319       8.146  12.130   4.925  1.00 98.20           C  
ATOM   2470  N   ASP A 320       7.483   9.332   9.005  1.00 98.18           N  
ATOM   2471  CA  ASP A 320       6.131   9.069   9.473  1.00 98.18           C  
ATOM   2472  C   ASP A 320       5.199  10.188   9.000  1.00 98.18           C  
ATOM   2473  CB  ASP A 320       6.158   8.944  11.002  1.00 98.18           C  
ATOM   2474  O   ASP A 320       5.406  11.360   9.319  1.00 98.18           O  
ATOM   2475  CG  ASP A 320       4.955   8.177  11.539  1.00 98.18           C  
ATOM   2476  OD1 ASP A 320       3.856   8.296  10.958  1.00 98.18           O  
ATOM   2477  OD2 ASP A 320       5.187   7.379  12.479  1.00 98.18           O  
ATOM   2478  N   LEU A 321       4.193   9.834   8.206  1.00 98.31           N  
ATOM   2479  CA  LEU A 321       3.163  10.750   7.720  1.00 98.31           C  
ATOM   2480  C   LEU A 321       1.951  10.820   8.654  1.00 98.31           C  
ATOM   2481  CB  LEU A 321       2.751  10.340   6.298  1.00 98.31           C  
ATOM   2482  O   LEU A 321       1.045  11.619   8.408  1.00 98.31           O  
ATOM   2483  CG  LEU A 321       3.885  10.407   5.263  1.00 98.31           C  
ATOM   2484  CD1 LEU A 321       3.313  10.064   3.891  1.00 98.31           C  
ATOM   2485  CD2 LEU A 321       4.519  11.796   5.166  1.00 98.31           C  
ATOM   2486  N   GLY A 322       1.935  10.005   9.710  1.00 98.03           N  
ATOM   2487  CA  GLY A 322       0.808   9.858  10.610  1.00 98.03           C  
ATOM   2488  C   GLY A 322      -0.419   9.239   9.941  1.00 98.03           C  
ATOM   2489  O   GLY A 322      -0.394   8.741   8.813  1.00 98.03           O  
ATOM   2490  N   PHE A 323      -1.520   9.271  10.676  1.00 98.29           N  
ATOM   2491  CA  PHE A 323      -2.834   8.794  10.264  1.00 98.29           C  
ATOM   2492  C   PHE A 323      -3.900   9.617  10.994  1.00 98.29           C  
ATOM   2493  CB  PHE A 323      -2.950   7.290  10.569  1.00 98.29           C  
ATOM   2494  O   PHE A 323      -3.597  10.412  11.885  1.00 98.29           O  
ATOM   2495  CG  PHE A 323      -2.702   6.938  12.023  1.00 98.29           C  
ATOM   2496  CD1 PHE A 323      -1.404   6.598  12.456  1.00 98.29           C  
ATOM   2497  CD2 PHE A 323      -3.757   7.001  12.953  1.00 98.29           C  
ATOM   2498  CE1 PHE A 323      -1.161   6.335  13.815  1.00 98.29           C  
ATOM   2499  CE2 PHE A 323      -3.509   6.758  14.312  1.00 98.29           C  
ATOM   2500  CZ  PHE A 323      -2.213   6.431  14.741  1.00 98.29           C  
ATOM   2501  N   THR A 324      -5.164   9.454  10.621  1.00 98.23           N  
ATOM   2502  CA  THR A 324      -6.284  10.094  11.324  1.00 98.23           C  
ATOM   2503  C   THR A 324      -7.348   9.058  11.631  1.00 98.23           C  
ATOM   2504  CB  THR A 324      -6.856  11.252  10.497  1.00 98.23           C  
ATOM   2505  O   THR A 324      -7.665   8.236  10.780  1.00 98.23           O  
ATOM   2506  CG2 THR A 324      -7.974  12.009  11.211  1.00 98.23           C  
ATOM   2507  OG1 THR A 324      -5.830  12.183  10.243  1.00 98.23           O  
ATOM   2508  N   LEU A 325      -7.926   9.088  12.828  1.00 98.03           N  
ATOM   2509  CA  LEU A 325      -9.085   8.254  13.129  1.00 98.03           C  
ATOM   2510  C   LEU A 325     -10.349   8.940  12.612  1.00 98.03           C  
ATOM   2511  CB  LEU A 325      -9.187   7.966  14.633  1.00 98.03           C  
ATOM   2512  O   LEU A 325     -10.635  10.083  12.967  1.00 98.03           O  
ATOM   2513  CG  LEU A 325      -7.927   7.369  15.282  1.00 98.03           C  
ATOM   2514  CD1 LEU A 325      -8.225   7.106  16.758  1.00 98.03           C  
ATOM   2515  CD2 LEU A 325      -7.449   6.077  14.616  1.00 98.03           C  
ATOM   2516  N   SER A 326     -11.120   8.230  11.797  1.00 97.03           N  
ATOM   2517  CA  SER A 326     -12.505   8.577  11.514  1.00 97.03           C  
ATOM   2518  C   SER A 326     -13.385   7.738  12.436  1.00 97.03           C  
ATOM   2519  CB  SER A 326     -12.848   8.303  10.053  1.00 97.03           C  
ATOM   2520  O   SER A 326     -13.432   6.523  12.255  1.00 97.03           O  
ATOM   2521  OG  SER A 326     -14.100   8.896   9.764  1.00 97.03           O  
ATOM   2522  N   PRO A 327     -14.065   8.330  13.430  1.00 90.62           N  
ATOM   2523  CA  PRO A 327     -14.898   7.559  14.346  1.00 90.62           C  
ATOM   2524  C   PRO A 327     -16.161   7.004  13.675  1.00 90.62           C  
ATOM   2525  CB  PRO A 327     -15.228   8.520  15.491  1.00 90.62           C  
ATOM   2526  O   PRO A 327     -16.770   6.109  14.231  1.00 90.62           O  
ATOM   2527  CG  PRO A 327     -15.175   9.895  14.827  1.00 90.62           C  
ATOM   2528  CD  PRO A 327     -14.060   9.739  13.795  1.00 90.62           C  
ATOM   2529  N   GLY A 328     -16.570   7.504  12.501  1.00 91.21           N  
ATOM   2530  CA  GLY A 328     -17.793   7.043  11.835  1.00 91.21           C  
ATOM   2531  C   GLY A 328     -19.048   7.136  12.720  1.00 91.21           C  
ATOM   2532  O   GLY A 328     -19.109   7.941  13.651  1.00 91.21           O  
ATOM   2533  N   GLY A 329     -20.053   6.327  12.388  1.00 97.07           N  
ATOM   2534  CA  GLY A 329     -21.212   6.016  13.229  1.00 97.07           C  
ATOM   2535  C   GLY A 329     -21.320   4.527  13.571  1.00 97.07           C  
ATOM   2536  O   GLY A 329     -22.316   4.120  14.152  1.00 97.07           O  
ATOM   2537  N   SER A 330     -20.341   3.707  13.174  1.00 98.41           N  
ATOM   2538  CA  SER A 330     -20.332   2.262  13.419  1.00 98.41           C  
ATOM   2539  C   SER A 330     -19.600   1.843  14.698  1.00 98.41           C  
ATOM   2540  CB  SER A 330     -19.775   1.529  12.199  1.00 98.41           C  
ATOM   2541  O   SER A 330     -19.425   0.643  14.900  1.00 98.41           O  
ATOM   2542  OG  SER A 330     -18.415   1.854  12.031  1.00 98.41           O  
ATOM   2543  N   ILE A 331     -19.182   2.792  15.547  1.00 97.33           N  
ATOM   2544  CA  ILE A 331     -18.648   2.572  16.907  1.00 97.33           C  
ATOM   2545  C   ILE A 331     -19.234   3.592  17.887  1.00 97.33           C  
ATOM   2546  CB  ILE A 331     -17.099   2.577  16.965  1.00 97.33           C  
ATOM   2547  O   ILE A 331     -19.639   4.697  17.448  1.00 97.33           O  
ATOM   2548  CG1 ILE A 331     -16.521   3.985  16.718  1.00 97.33           C  
ATOM   2549  CG2 ILE A 331     -16.517   1.558  15.968  1.00 97.33           C  
ATOM   2550  CD1 ILE A 331     -15.008   4.126  16.924  1.00 97.33           C  
ATOM   2551  OXT ILE A 331     -19.153   3.300  19.091  1.00 97.33           O  
TER    2552      ILE A 331                                                      
ENDMDL                                                                          
END                                                                             
