# Supplementary material for: Escherichia coli transcription factors of unknown function: sequence features and possible evolutionary relationships
Source: PeerJ. 2022 Jul 20;10:e13772. doi: 10.7717/peerj.13772 (PMC9308461; doi:10.7717/peerj.13772)
Supplement: Supplemental Information 18 [file peerj-10-13772-s018.zip › Raw Data/PDB files/Reference proteins/IclR AF-P16528-F1-model_v1.pdb]

HEADER                                            01-JUL-21                     
TITLE     ALPHAFOLD V2.0 PREDICTION FOR TRANSCRIPTIONAL REPRESSOR ICLR (P16528) 
COMPND    MOL_ID: 1;                                                            
COMPND   2 MOLECULE: TRANSCRIPTIONAL REPRESSOR ICLR;                            
COMPND   3 CHAIN: A                                                             
SOURCE    MOL_ID: 1;                                                            
SOURCE   2 ORGANISM_SCIENTIFIC: ESCHERICHIA COLI (STRAIN K12);                  
SOURCE   3 ORGANISM_TAXID: 83333                                                
REMARK   1                                                                      
REMARK   1 REFERENCE 1                                                          
REMARK   1  AUTH   JOHN JUMPER, RICHARD EVANS, ALEXANDER PRITZEL, TIM GREEN,    
REMARK   1  AUTH 2 MICHAEL FIGURNOV, OLAF RONNEBERGER, KATHRYN TUNYASUVUNAKOOL, 
REMARK   1  AUTH 3 RUSS BATES, AUGUSTIN ZIDEK, ANNA POTAPENKO, ALEX BRIDGLAND,  
REMARK   1  AUTH 4 CLEMENS MEYER, SIMON A A KOHL, ANDREW J BALLARD,             
REMARK   1  AUTH 5 ANDREW COWIE, BERNARDINO ROMERA-PAREDES, STANISLAV NIKOLOV,  
REMARK   1  AUTH 6 RISHUB JAIN, JONAS ADLER, TREVOR BACK, STIG PETERSEN,        
REMARK   1  AUTH 7 DAVID REIMAN, ELLEN CLANCY, MICHAL ZIELINSKI,                
REMARK   1  AUTH 8 MARTIN STEINEGGER, MICHALINA PACHOLSKA, TAMAS BERGHAMMER,    
REMARK   1  AUTH 9 DAVID SILVER, ORIOL VINYALS, ANDREW W SENIOR,                
REMARK   1  AUTH10 KORAY KAVUKCUOGLU, PUSHMEET KOHLI, DEMIS HASSABIS            
REMARK   1  TITL   HIGHLY ACCURATE PROTEIN STRUCTURE PREDICTION WITH ALPHAFOLD  
REMARK   1  REF    NATURE                                     2021              
REMARK   1                                                                      
REMARK   1 DISCLAIMERS                                                          
REMARK   1 ALPHAFOLD DATA, COPYRIGHT (2021) DEEPMIND TECHNOLOGIES LIMITED. THE  
REMARK   1 INFORMATION PROVIDED IS THEORETICAL MODELLING ONLY AND CAUTION SHOULD
REMARK   1 BE EXERCISED IN ITS USE. IT IS PROVIDED "AS-IS" WITHOUT ANY WARRANTY 
REMARK   1 OF ANY KIND, WHETHER EXPRESSED OR IMPLIED. NO WARRANTY IS GIVEN THAT 
REMARK   1 USE OF THE INFORMATION SHALL NOT INFRINGE THE RIGHTS OF ANY THIRD    
REMARK   1 PARTY. THE INFORMATION IS NOT INTENDED TO BE A SUBSTITUTE FOR        
REMARK   1 PROFESSIONAL MEDICAL ADVICE, DIAGNOSIS, OR TREATMENT, AND DOES NOT   
REMARK   1 CONSTITUTE MEDICAL OR OTHER PROFESSIONAL ADVICE. IT IS AVAILABLE FOR 
REMARK   1 ACADEMIC AND COMMERCIAL PURPOSES, UNDER CC-BY 4.0 LICENCE.           
DBREF  XXXX A    1   274  UNP    P16528   ICLR_ECOLI       1    274             
SEQRES   1 A  274  MET VAL ALA PRO ILE PRO ALA LYS ARG GLY ARG LYS PRO          
SEQRES   2 A  274  ALA VAL ALA THR ALA PRO ALA THR GLY GLN VAL GLN SER          
SEQRES   3 A  274  LEU THR ARG GLY LEU LYS LEU LEU GLU TRP ILE ALA GLU          
SEQRES   4 A  274  SER ASN GLY SER VAL ALA LEU THR GLU LEU ALA GLN GLN          
SEQRES   5 A  274  ALA GLY LEU PRO ASN SER THR THR HIS ARG LEU LEU THR          
SEQRES   6 A  274  THR MET GLN GLN GLN GLY PHE VAL ARG GLN VAL GLY GLU          
SEQRES   7 A  274  LEU GLY HIS TRP ALA ILE GLY ALA HIS ALA PHE MET VAL          
SEQRES   8 A  274  GLY SER SER PHE LEU GLN SER ARG ASN LEU LEU ALA ILE          
SEQRES   9 A  274  VAL HIS PRO ILE LEU ARG ASN LEU MET GLU GLU SER GLY          
SEQRES  10 A  274  GLU THR VAL ASN MET ALA VAL LEU ASP GLN SER ASP HIS          
SEQRES  11 A  274  GLU ALA ILE ILE ILE ASP GLN VAL GLN CYS THR HIS LEU          
SEQRES  12 A  274  MET ARG MET SER ALA PRO ILE GLY GLY LYS LEU PRO MET          
SEQRES  13 A  274  HIS ALA SER GLY ALA GLY LYS ALA PHE LEU ALA GLN LEU          
SEQRES  14 A  274  SER GLU GLU GLN VAL THR LYS LEU LEU HIS ARG LYS GLY          
SEQRES  15 A  274  LEU HIS ALA TYR THR HIS ALA THR LEU VAL SER PRO VAL          
SEQRES  16 A  274  HIS LEU LYS GLU ASP LEU ALA GLN THR ARG LYS ARG GLY          
SEQRES  17 A  274  TYR SER PHE ASP ASP GLU GLU HIS ALA LEU GLY LEU ARG          
SEQRES  18 A  274  CYS LEU ALA ALA CYS ILE PHE ASP GLU HIS ARG GLU PRO          
SEQRES  19 A  274  PHE ALA ALA ILE SER ILE SER GLY PRO ILE SER ARG ILE          
SEQRES  20 A  274  THR ASP ASP ARG VAL THR GLU PHE GLY ALA MET VAL ILE          
SEQRES  21 A  274  LYS ALA ALA LYS GLU VAL THR LEU ALA TYR GLY GLY MET          
SEQRES  22 A  274  ARG                                                          
CRYST1    1.000    1.000    1.000  90.00  90.00  90.00 P 1                      
ORIGX1      1.000000  0.000000  0.000000        0.00000                         
ORIGX2      0.000000  1.000000  0.000000        0.00000                         
ORIGX3      0.000000  0.000000  1.000000        0.00000                         
SCALE1      1.000000  0.000000  0.000000        0.00000                         
SCALE2      0.000000  1.000000  0.000000        0.00000                         
SCALE3      0.000000  0.000000  1.000000        0.00000                         
MODEL        0                                                                  
ATOM      1  N   MET A   1       2.261  61.679  56.780  1.00 46.12           N  
ATOM      2  CA  MET A   1       2.478  60.334  56.206  1.00 46.12           C  
ATOM      3  C   MET A   1       1.327  60.050  55.255  1.00 46.12           C  
ATOM      4  CB  MET A   1       2.580  59.272  57.314  1.00 46.12           C  
ATOM      5  O   MET A   1       0.254  59.676  55.702  1.00 46.12           O  
ATOM      6  CG  MET A   1       3.915  59.369  58.061  1.00 46.12           C  
ATOM      7  SD  MET A   1       4.140  58.074  59.303  1.00 46.12           S  
ATOM      8  CE  MET A   1       3.918  59.007  60.843  1.00 46.12           C  
ATOM      9  N   VAL A   2       1.505  60.380  53.974  1.00 43.92           N  
ATOM     10  CA  VAL A   2       0.469  60.264  52.935  1.00 43.92           C  
ATOM     11  C   VAL A   2       0.707  58.951  52.191  1.00 43.92           C  
ATOM     12  CB  VAL A   2       0.485  61.491  51.999  1.00 43.92           C  
ATOM     13  O   VAL A   2       1.815  58.706  51.720  1.00 43.92           O  
ATOM     14  CG1 VAL A   2      -0.539  61.374  50.866  1.00 43.92           C  
ATOM     15  CG2 VAL A   2       0.167  62.770  52.791  1.00 43.92           C  
ATOM     16  N   ALA A   3      -0.309  58.090  52.176  1.00 49.39           N  
ATOM     17  CA  ALA A   3      -0.256  56.740  51.624  1.00 49.39           C  
ATOM     18  C   ALA A   3      -0.029  56.739  50.095  1.00 49.39           C  
ATOM     19  CB  ALA A   3      -1.565  56.033  51.997  1.00 49.39           C  
ATOM     20  O   ALA A   3      -0.565  57.608  49.402  1.00 49.39           O  
ATOM     21  N   PRO A   4       0.731  55.772  49.547  1.00 44.93           N  
ATOM     22  CA  PRO A   4       1.005  55.704  48.119  1.00 44.93           C  
ATOM     23  C   PRO A   4      -0.193  55.138  47.339  1.00 44.93           C  
ATOM     24  CB  PRO A   4       2.269  54.853  47.987  1.00 44.93           C  
ATOM     25  O   PRO A   4      -0.788  54.124  47.700  1.00 44.93           O  
ATOM     26  CG  PRO A   4       2.177  53.905  49.182  1.00 44.93           C  
ATOM     27  CD  PRO A   4       1.455  54.724  50.252  1.00 44.93           C  
ATOM     28  N   ILE A   5      -0.519  55.815  46.239  1.00 51.53           N  
ATOM     29  CA  ILE A   5      -1.560  55.457  45.269  1.00 51.53           C  
ATOM     30  C   ILE A   5      -1.177  54.134  44.574  1.00 51.53           C  
ATOM     31  CB  ILE A   5      -1.698  56.613  44.244  1.00 51.53           C  
ATOM     32  O   ILE A   5      -0.060  54.031  44.060  1.00 51.53           O  
ATOM     33  CG1 ILE A   5      -2.115  57.930  44.947  1.00 51.53           C  
ATOM     34  CG2 ILE A   5      -2.696  56.264  43.122  1.00 51.53           C  
ATOM     35  CD1 ILE A   5      -2.023  59.175  44.055  1.00 51.53           C  
ATOM     36  N   PRO A   6      -2.067  53.125  44.494  1.00 46.49           N  
ATOM     37  CA  PRO A   6      -1.756  51.876  43.812  1.00 46.49           C  
ATOM     38  C   PRO A   6      -1.732  52.069  42.289  1.00 46.49           C  
ATOM     39  CB  PRO A   6      -2.804  50.868  44.286  1.00 46.49           C  
ATOM     40  O   PRO A   6      -2.661  52.605  41.681  1.00 46.49           O  
ATOM     41  CG  PRO A   6      -4.007  51.744  44.631  1.00 46.49           C  
ATOM     42  CD  PRO A   6      -3.389  53.064  45.095  1.00 46.49           C  
ATOM     43  N   ALA A   7      -0.644  51.607  41.671  1.00 43.80           N  
ATOM     44  CA  ALA A   7      -0.396  51.684  40.239  1.00 43.80           C  
ATOM     45  C   ALA A   7      -1.478  50.951  39.423  1.00 43.80           C  
ATOM     46  CB  ALA A   7       1.005  51.123  39.964  1.00 43.80           C  
ATOM     47  O   ALA A   7      -1.772  49.772  39.639  1.00 43.80           O  
ATOM     48  N   LYS A   8      -2.041  51.657  38.434  1.00 39.06           N  
ATOM     49  CA  LYS A   8      -2.949  51.110  37.420  1.00 39.06           C  
ATOM     50  C   LYS A   8      -2.257  49.966  36.670  1.00 39.06           C  
ATOM     51  CB  LYS A   8      -3.373  52.224  36.440  1.00 39.06           C  
ATOM     52  O   LYS A   8      -1.305  50.190  35.927  1.00 39.06           O  
ATOM     53  CG  LYS A   8      -4.450  53.161  37.013  1.00 39.06           C  
ATOM     54  CD  LYS A   8      -4.795  54.284  36.020  1.00 39.06           C  
ATOM     55  CE  LYS A   8      -5.957  55.138  36.547  1.00 39.06           C  
ATOM     56  NZ  LYS A   8      -6.263  56.285  35.651  1.00 39.06           N  
ATOM     57  N   ARG A   9      -2.763  48.739  36.838  1.00 38.90           N  
ATOM     58  CA  ARG A   9      -2.378  47.577  36.025  1.00 38.90           C  
ATOM     59  C   ARG A   9      -2.721  47.848  34.559  1.00 38.90           C  
ATOM     60  CB  ARG A   9      -3.070  46.299  36.535  1.00 38.90           C  
ATOM     61  O   ARG A   9      -3.891  47.951  34.196  1.00 38.90           O  
ATOM     62  CG  ARG A   9      -2.301  45.641  37.691  1.00 38.90           C  
ATOM     63  CD  ARG A   9      -3.040  44.390  38.189  1.00 38.90           C  
ATOM     64  NE  ARG A   9      -2.220  43.601  39.131  1.00 38.90           N  
ATOM     65  NH1 ARG A   9      -3.806  42.027  39.679  1.00 38.90           N  
ATOM     66  NH2 ARG A   9      -1.758  41.868  40.541  1.00 38.90           N  
ATOM     67  CZ  ARG A   9      -2.597  42.508  39.776  1.00 38.90           C  
ATOM     68  N   GLY A  10      -1.681  47.965  33.737  1.00 36.10           N  
ATOM     69  CA  GLY A  10      -1.779  48.089  32.289  1.00 36.10           C  
ATOM     70  C   GLY A  10      -2.498  46.890  31.671  1.00 36.10           C  
ATOM     71  O   GLY A  10      -2.156  45.732  31.914  1.00 36.10           O  
ATOM     72  N   ARG A  11      -3.514  47.197  30.868  1.00 33.54           N  
ATOM     73  CA  ARG A  11      -4.251  46.266  30.015  1.00 33.54           C  
ATOM     74  C   ARG A  11      -3.284  45.733  28.950  1.00 33.54           C  
ATOM     75  CB  ARG A  11      -5.432  47.075  29.439  1.00 33.54           C  
ATOM     76  O   ARG A  11      -2.833  46.502  28.106  1.00 33.54           O  
ATOM     77  CG  ARG A  11      -6.530  46.272  28.729  1.00 33.54           C  
ATOM     78  CD  ARG A  11      -7.653  47.245  28.326  1.00 33.54           C  
ATOM     79  NE  ARG A  11      -8.793  46.566  27.680  1.00 33.54           N  
ATOM     80  NH1 ARG A  11     -10.199  48.387  27.555  1.00 33.54           N  
ATOM     81  NH2 ARG A  11     -10.879  46.418  26.768  1.00 33.54           N  
ATOM     82  CZ  ARG A  11      -9.945  47.124  27.340  1.00 33.54           C  
ATOM     83  N   LYS A  12      -2.936  44.442  29.003  1.00 38.31           N  
ATOM     84  CA  LYS A  12      -2.177  43.782  27.925  1.00 38.31           C  
ATOM     85  C   LYS A  12      -3.000  43.830  26.626  1.00 38.31           C  
ATOM     86  CB  LYS A  12      -1.815  42.329  28.284  1.00 38.31           C  
ATOM     87  O   LYS A  12      -4.208  43.583  26.690  1.00 38.31           O  
ATOM     88  CG  LYS A  12      -0.573  42.226  29.184  1.00 38.31           C  
ATOM     89  CD  LYS A  12      -0.194  40.755  29.430  1.00 38.31           C  
ATOM     90  CE  LYS A  12       1.129  40.649  30.204  1.00 38.31           C  
ATOM     91  NZ  LYS A  12       1.543  39.236  30.409  1.00 38.31           N  
ATOM     92  N   PRO A  13      -2.389  44.146  25.472  1.00 32.60           N  
ATOM     93  CA  PRO A  13      -3.100  44.190  24.205  1.00 32.60           C  
ATOM     94  C   PRO A  13      -3.488  42.768  23.789  1.00 32.60           C  
ATOM     95  CB  PRO A  13      -2.146  44.878  23.225  1.00 32.60           C  
ATOM     96  O   PRO A  13      -2.699  41.830  23.919  1.00 32.60           O  
ATOM     97  CG  PRO A  13      -0.767  44.489  23.755  1.00 32.60           C  
ATOM     98  CD  PRO A  13      -0.973  44.415  25.267  1.00 32.60           C  
ATOM     99  N   ALA A  14      -4.725  42.615  23.319  1.00 33.67           N  
ATOM    100  CA  ALA A  14      -5.196  41.382  22.713  1.00 33.67           C  
ATOM    101  C   ALA A  14      -4.353  41.101  21.463  1.00 33.67           C  
ATOM    102  CB  ALA A  14      -6.689  41.530  22.392  1.00 33.67           C  
ATOM    103  O   ALA A  14      -4.326  41.906  20.533  1.00 33.67           O  
ATOM    104  N   VAL A  15      -3.647  39.972  21.464  1.00 40.31           N  
ATOM    105  CA  VAL A  15      -2.942  39.476  20.284  1.00 40.31           C  
ATOM    106  C   VAL A  15      -4.003  39.034  19.282  1.00 40.31           C  
ATOM    107  CB  VAL A  15      -1.963  38.342  20.644  1.00 40.31           C  
ATOM    108  O   VAL A  15      -4.667  38.014  19.465  1.00 40.31           O  
ATOM    109  CG1 VAL A  15      -1.249  37.791  19.404  1.00 40.31           C  
ATOM    110  CG2 VAL A  15      -0.889  38.850  21.619  1.00 40.31           C  
ATOM    111  N   ALA A  16      -4.182  39.845  18.244  1.00 32.30           N  
ATOM    112  CA  ALA A  16      -4.924  39.482  17.053  1.00 32.30           C  
ATOM    113  C   ALA A  16      -4.209  38.304  16.376  1.00 32.30           C  
ATOM    114  CB  ALA A  16      -5.008  40.715  16.145  1.00 32.30           C  
ATOM    115  O   ALA A  16      -3.064  38.429  15.945  1.00 32.30           O  
ATOM    116  N   THR A  17      -4.879  37.157  16.302  1.00 40.14           N  
ATOM    117  CA  THR A  17      -4.481  36.056  15.422  1.00 40.14           C  
ATOM    118  C   THR A  17      -5.351  36.115  14.170  1.00 40.14           C  
ATOM    119  CB  THR A  17      -4.503  34.688  16.124  1.00 40.14           C  
ATOM    120  O   THR A  17      -6.562  36.313  14.249  1.00 40.14           O  
ATOM    121  CG2 THR A  17      -3.253  34.504  16.986  1.00 40.14           C  
ATOM    122  OG1 THR A  17      -5.597  34.556  17.001  1.00 40.14           O  
ATOM    123  N   ALA A  18      -4.679  36.055  13.021  1.00 42.47           N  
ATOM    124  CA  ALA A  18      -5.199  36.202  11.663  1.00 42.47           C  
ATOM    125  C   ALA A  18      -6.329  35.190  11.335  1.00 42.47           C  
ATOM    126  CB  ALA A  18      -3.965  36.069  10.755  1.00 42.47           C  
ATOM    127  O   ALA A  18      -6.496  34.208  12.063  1.00 42.47           O  
ATOM    128  N   PRO A  19      -7.136  35.417  10.277  1.00 36.16           N  
ATOM    129  CA  PRO A  19      -8.434  34.774  10.129  1.00 36.16           C  
ATOM    130  C   PRO A  19      -8.272  33.279   9.871  1.00 36.16           C  
ATOM    131  CB  PRO A  19      -9.135  35.502   8.978  1.00 36.16           C  
ATOM    132  O   PRO A  19      -7.578  32.855   8.947  1.00 36.16           O  
ATOM    133  CG  PRO A  19      -7.975  35.971   8.103  1.00 36.16           C  
ATOM    134  CD  PRO A  19      -6.841  36.217   9.098  1.00 36.16           C  
ATOM    135  N   ALA A  20      -8.950  32.479  10.690  1.00 49.05           N  
ATOM    136  CA  ALA A  20      -9.115  31.067  10.424  1.00 49.05           C  
ATOM    137  C   ALA A  20      -9.887  30.907   9.108  1.00 49.05           C  
ATOM    138  CB  ALA A  20      -9.828  30.406  11.612  1.00 49.05           C  
ATOM    139  O   ALA A  20     -10.992  31.426   8.948  1.00 49.05           O  
ATOM    140  N   THR A  21      -9.301  30.147   8.185  1.00 54.52           N  
ATOM    141  CA  THR A  21     -10.028  29.335   7.202  1.00 54.52           C  
ATOM    142  C   THR A  21     -11.346  28.854   7.815  1.00 54.52           C  
ATOM    143  CB  THR A  21      -9.169  28.099   6.882  1.00 54.52           C  
ATOM    144  O   THR A  21     -11.311  28.439   8.972  1.00 54.52           O  
ATOM    145  CG2 THR A  21      -7.878  28.472   6.153  1.00 54.52           C  
ATOM    146  OG1 THR A  21      -8.787  27.455   8.082  1.00 54.52           O  
ATOM    147  N   GLY A  22     -12.469  28.888   7.087  1.00 67.33           N  
ATOM    148  CA  GLY A  22     -13.839  28.616   7.578  1.00 67.33           C  
ATOM    149  C   GLY A  22     -14.125  27.218   8.164  1.00 67.33           C  
ATOM    150  O   GLY A  22     -15.254  26.744   8.116  1.00 67.33           O  
ATOM    151  N   GLN A  23     -13.117  26.539   8.700  1.00 75.07           N  
ATOM    152  CA  GLN A  23     -13.192  25.287   9.423  1.00 75.07           C  
ATOM    153  C   GLN A  23     -13.749  25.491  10.836  1.00 75.07           C  
ATOM    154  CB  GLN A  23     -11.793  24.660   9.500  1.00 75.07           C  
ATOM    155  O   GLN A  23     -13.346  26.389  11.580  1.00 75.07           O  
ATOM    156  CG  GLN A  23     -11.204  24.317   8.121  1.00 75.07           C  
ATOM    157  CD  GLN A  23      -9.918  23.500   8.225  1.00 75.07           C  
ATOM    158  NE2 GLN A  23      -9.410  22.998   7.122  1.00 75.07           N  
ATOM    159  OE1 GLN A  23      -9.362  23.283   9.294  1.00 75.07           O  
ATOM    160  N   VAL A  24     -14.637  24.585  11.242  1.00 89.49           N  
ATOM    161  CA  VAL A  24     -15.160  24.522  12.608  1.00 89.49           C  
ATOM    162  C   VAL A  24     -14.069  23.978  13.531  1.00 89.49           C  
ATOM    163  CB  VAL A  24     -16.446  23.678  12.664  1.00 89.49           C  
ATOM    164  O   VAL A  24     -13.805  22.779  13.578  1.00 89.49           O  
ATOM    165  CG1 VAL A  24     -17.002  23.619  14.093  1.00 89.49           C  
ATOM    166  CG2 VAL A  24     -17.534  24.274  11.761  1.00 89.49           C  
ATOM    167  N   GLN A  25     -13.432  24.871  14.288  1.00 90.36           N  
ATOM    168  CA  GLN A  25     -12.225  24.571  15.065  1.00 90.36           C  
ATOM    169  C   GLN A  25     -12.374  23.387  16.039  1.00 90.36           C  
ATOM    170  CB  GLN A  25     -11.840  25.848  15.828  1.00 90.36           C  
ATOM    171  O   GLN A  25     -11.421  22.634  16.244  1.00 90.36           O  
ATOM    172  CG  GLN A  25     -10.439  25.760  16.443  1.00 90.36           C  
ATOM    173  CD  GLN A  25     -10.085  27.004  17.249  1.00 90.36           C  
ATOM    174  NE2 GLN A  25      -8.890  27.528  17.116  1.00 90.36           N  
ATOM    175  OE1 GLN A  25     -10.838  27.492  18.072  1.00 90.36           O  
ATOM    176  N   SER A  26     -13.542  23.214  16.664  1.00 90.73           N  
ATOM    177  CA  SER A  26     -13.800  22.086  17.569  1.00 90.73           C  
ATOM    178  C   SER A  26     -13.793  20.742  16.842  1.00 90.73           C  
ATOM    179  CB  SER A  26     -15.141  22.261  18.287  1.00 90.73           C  
ATOM    180  O   SER A  26     -13.259  19.781  17.389  1.00 90.73           O  
ATOM    181  OG  SER A  26     -16.156  22.589  17.360  1.00 90.73           O  
ATOM    182  N   LEU A  27     -14.328  20.688  15.619  1.00 92.43           N  
ATOM    183  CA  LEU A  27     -14.358  19.477  14.804  1.00 92.43           C  
ATOM    184  C   LEU A  27     -12.944  19.082  14.377  1.00 92.43           C  
ATOM    185  CB  LEU A  27     -15.295  19.694  13.602  1.00 92.43           C  
ATOM    186  O   LEU A  27     -12.526  17.961  14.647  1.00 92.43           O  
ATOM    187  CG  LEU A  27     -15.411  18.472  12.670  1.00 92.43           C  
ATOM    188  CD1 LEU A  27     -15.976  17.247  13.391  1.00 92.43           C  
ATOM    189  CD2 LEU A  27     -16.331  18.820  11.502  1.00 92.43           C  
ATOM    190  N   THR A  28     -12.172  20.020  13.818  1.00 90.98           N  
ATOM    191  CA  THR A  28     -10.774  19.771  13.424  1.00 90.98           C  
ATOM    192  C   THR A  28      -9.940  19.262  14.601  1.00 90.98           C  
ATOM    193  CB  THR A  28     -10.127  21.053  12.872  1.00 90.98           C  
ATOM    194  O   THR A  28      -9.161  18.325  14.460  1.00 90.98           O  
ATOM    195  CG2 THR A  28      -8.734  20.815  12.294  1.00 90.98           C  
ATOM    196  OG1 THR A  28     -10.915  21.610  11.847  1.00 90.98           O  
ATOM    197  N   ARG A  29     -10.111  19.854  15.791  1.00 93.50           N  
ATOM    198  CA  ARG A  29      -9.404  19.418  17.005  1.00 93.50           C  
ATOM    199  C   ARG A  29      -9.840  18.033  17.473  1.00 93.50           C  
ATOM    200  CB  ARG A  29      -9.615  20.438  18.125  1.00 93.50           C  
ATOM    201  O   ARG A  29      -8.990  17.259  17.892  1.00 93.50           O  
ATOM    202  CG  ARG A  29      -8.804  21.715  17.894  1.00 93.50           C  
ATOM    203  CD  ARG A  29      -9.256  22.775  18.898  1.00 93.50           C  
ATOM    204  NE  ARG A  29      -8.387  23.962  18.851  1.00 93.50           N  
ATOM    205  NH1 ARG A  29      -9.708  25.351  20.107  1.00 93.50           N  
ATOM    206  NH2 ARG A  29      -7.690  26.037  19.460  1.00 93.50           N  
ATOM    207  CZ  ARG A  29      -8.597  25.105  19.473  1.00 93.50           C  
ATOM    208  N   GLY A  30     -11.137  17.733  17.417  1.00 95.24           N  
ATOM    209  CA  GLY A  30     -11.662  16.412  17.762  1.00 95.24           C  
ATOM    210  C   GLY A  30     -11.085  15.318  16.864  1.00 95.24           C  
ATOM    211  O   GLY A  30     -10.558  14.337  17.375  1.00 95.24           O  
ATOM    212  N   LEU A  31     -11.099  15.530  15.544  1.00 94.10           N  
ATOM    213  CA  LEU A  31     -10.557  14.570  14.576  1.00 94.10           C  
ATOM    214  C   LEU A  31      -9.051  14.344  14.763  1.00 94.10           C  
ATOM    215  CB  LEU A  31     -10.888  15.032  13.146  1.00 94.10           C  
ATOM    216  O   LEU A  31      -8.622  13.200  14.841  1.00 94.10           O  
ATOM    217  CG  LEU A  31     -12.390  15.010  12.801  1.00 94.10           C  
ATOM    218  CD1 LEU A  31     -12.605  15.597  11.406  1.00 94.10           C  
ATOM    219  CD2 LEU A  31     -12.985  13.600  12.831  1.00 94.10           C  
ATOM    220  N   LYS A  32      -8.261  15.404  14.974  1.00 93.51           N  
ATOM    221  CA  LYS A  32      -6.824  15.254  15.271  1.00 93.51           C  
ATOM    222  C   LYS A  32      -6.540  14.491  16.562  1.00 93.51           C  
ATOM    223  CB  LYS A  32      -6.140  16.620  15.336  1.00 93.51           C  
ATOM    224  O   LYS A  32      -5.601  13.709  16.621  1.00 93.51           O  
ATOM    225  CG  LYS A  32      -5.916  17.173  13.928  1.00 93.51           C  
ATOM    226  CD  LYS A  32      -4.967  18.369  13.983  1.00 93.51           C  
ATOM    227  CE  LYS A  32      -4.621  18.751  12.545  1.00 93.51           C  
ATOM    228  NZ  LYS A  32      -3.461  19.668  12.490  1.00 93.51           N  
ATOM    229  N   LEU A  33      -7.342  14.706  17.608  1.00 96.44           N  
ATOM    230  CA  LEU A  33      -7.218  13.919  18.838  1.00 96.44           C  
ATOM    231  C   LEU A  33      -7.491  12.435  18.573  1.00 96.44           C  
ATOM    232  CB  LEU A  33      -8.168  14.460  19.920  1.00 96.44           C  
ATOM    233  O   LEU A  33      -6.792  11.594  19.126  1.00 96.44           O  
ATOM    234  CG  LEU A  33      -7.705  15.766  20.582  1.00 96.44           C  
ATOM    235  CD1 LEU A  33      -8.857  16.354  21.403  1.00 96.44           C  
ATOM    236  CD2 LEU A  33      -6.537  15.540  21.540  1.00 96.44           C  
ATOM    237  N   LEU A  34      -8.478  12.114  17.731  1.00 95.10           N  
ATOM    238  CA  LEU A  34      -8.760  10.736  17.329  1.00 95.10           C  
ATOM    239  C   LEU A  34      -7.571  10.115  16.575  1.00 95.10           C  
ATOM    240  CB  LEU A  34     -10.052  10.715  16.490  1.00 95.10           C  
ATOM    241  O   LEU A  34      -7.179   8.998  16.899  1.00 95.10           O  
ATOM    242  CG  LEU A  34     -10.582   9.305  16.184  1.00 95.10           C  
ATOM    243  CD1 LEU A  34     -11.131   8.634  17.443  1.00 95.10           C  
ATOM    244  CD2 LEU A  34     -11.719   9.392  15.165  1.00 95.10           C  
ATOM    245  N   GLU A  35      -6.973  10.850  15.633  1.00 91.64           N  
ATOM    246  CA  GLU A  35      -5.772  10.431  14.891  1.00 91.64           C  
ATOM    247  C   GLU A  35      -4.594  10.143  15.834  1.00 91.64           C  
ATOM    248  CB  GLU A  35      -5.388  11.512  13.863  1.00 91.64           C  
ATOM    249  O   GLU A  35      -4.029   9.054  15.790  1.00 91.64           O  
ATOM    250  CG  GLU A  35      -6.382  11.622  12.693  1.00 91.64           C  
ATOM    251  CD  GLU A  35      -6.234  12.919  11.871  1.00 91.64           C  
ATOM    252  OE1 GLU A  35      -7.144  13.185  11.054  1.00 91.64           O  
ATOM    253  OE2 GLU A  35      -5.274  13.698  12.094  1.00 91.64           O  
ATOM    254  N   TRP A  36      -4.283  11.044  16.772  1.00 94.08           N  
ATOM    255  CA  TRP A  36      -3.192  10.820  17.731  1.00 94.08           C  
ATOM    256  C   TRP A  36      -3.437   9.646  18.679  1.00 94.08           C  
ATOM    257  CB  TRP A  36      -2.944  12.089  18.549  1.00 94.08           C  
ATOM    258  O   TRP A  36      -2.495   8.943  19.041  1.00 94.08           O  
ATOM    259  CG  TRP A  36      -2.380  13.245  17.790  1.00 94.08           C  
ATOM    260  CD1 TRP A  36      -1.502  13.168  16.764  1.00 94.08           C  
ATOM    261  CD2 TRP A  36      -2.661  14.660  17.965  1.00 94.08           C  
ATOM    262  CE2 TRP A  36      -1.890  15.397  17.018  1.00 94.08           C  
ATOM    263  CE3 TRP A  36      -3.518  15.390  18.809  1.00 94.08           C  
ATOM    264  NE1 TRP A  36      -1.206  14.435  16.310  1.00 94.08           N  
ATOM    265  CH2 TRP A  36      -2.839  17.489  17.761  1.00 94.08           C  
ATOM    266  CZ2 TRP A  36      -1.945  16.794  16.933  1.00 94.08           C  
ATOM    267  CZ3 TRP A  36      -3.641  16.783  18.678  1.00 94.08           C  
ATOM    268  N   ILE A  37      -4.688   9.394  19.082  1.00 94.94           N  
ATOM    269  CA  ILE A  37      -5.009   8.185  19.854  1.00 94.94           C  
ATOM    270  C   ILE A  37      -4.762   6.937  18.997  1.00 94.94           C  
ATOM    271  CB  ILE A  37      -6.455   8.218  20.396  1.00 94.94           C  
ATOM    272  O   ILE A  37      -4.237   5.953  19.517  1.00 94.94           O  
ATOM    273  CG1 ILE A  37      -6.634   9.352  21.420  1.00 94.94           C  
ATOM    274  CG2 ILE A  37      -6.815   6.898  21.107  1.00 94.94           C  
ATOM    275  CD1 ILE A  37      -8.096   9.700  21.703  1.00 94.94           C  
ATOM    276  N   ALA A  38      -5.109   6.962  17.708  1.00 88.56           N  
ATOM    277  CA  ALA A  38      -4.891   5.838  16.796  1.00 88.56           C  
ATOM    278  C   ALA A  38      -3.399   5.565  16.532  1.00 88.56           C  
ATOM    279  CB  ALA A  38      -5.653   6.098  15.490  1.00 88.56           C  
ATOM    280  O   ALA A  38      -3.014   4.410  16.380  1.00 88.56           O  
ATOM    281  N   GLU A  39      -2.566   6.608  16.520  1.00 87.02           N  
ATOM    282  CA  GLU A  39      -1.104   6.509  16.393  1.00 87.02           C  
ATOM    283  C   GLU A  39      -0.410   6.059  17.693  1.00 87.02           C  
ATOM    284  CB  GLU A  39      -0.553   7.875  15.950  1.00 87.02           C  
ATOM    285  O   GLU A  39       0.750   5.647  17.668  1.00 87.02           O  
ATOM    286  CG  GLU A  39      -0.939   8.248  14.507  1.00 87.02           C  
ATOM    287  CD  GLU A  39      -0.552   9.689  14.121  1.00 87.02           C  
ATOM    288  OE1 GLU A  39      -0.760  10.041  12.938  1.00 87.02           O  
ATOM    289  OE2 GLU A  39      -0.048  10.448  14.988  1.00 87.02           O  
ATOM    290  N   SER A  40      -1.100   6.126  18.838  1.00 87.66           N  
ATOM    291  CA  SER A  40      -0.564   5.673  20.125  1.00 87.66           C  
ATOM    292  C   SER A  40      -0.533   4.141  20.233  1.00 87.66           C  
ATOM    293  CB  SER A  40      -1.319   6.320  21.295  1.00 87.66           C  
ATOM    294  O   SER A  40      -1.345   3.438  19.631  1.00 87.66           O  
ATOM    295  OG  SER A  40      -2.563   5.698  21.559  1.00 87.66           O  
ATOM    296  N   ASN A  41       0.367   3.600  21.064  1.00 77.77           N  
ATOM    297  CA  ASN A  41       0.467   2.161  21.348  1.00 77.77           C  
ATOM    298  C   ASN A  41      -0.696   1.670  22.241  1.00 77.77           C  
ATOM    299  CB  ASN A  41       1.858   1.841  21.934  1.00 77.77           C  
ATOM    300  O   ASN A  41      -0.507   1.263  23.387  1.00 77.77           O  
ATOM    301  CG  ASN A  41       2.975   1.853  20.904  1.00 77.77           C  
ATOM    302  ND2 ASN A  41       4.202   2.040  21.329  1.00 77.77           N  
ATOM    303  OD1 ASN A  41       2.784   1.653  19.721  1.00 77.77           O  
ATOM    304  N   GLY A  42      -1.922   1.725  21.720  1.00 82.78           N  
ATOM    305  CA  GLY A  42      -3.138   1.174  22.320  1.00 82.78           C  
ATOM    306  C   GLY A  42      -3.924   2.131  23.222  1.00 82.78           C  
ATOM    307  O   GLY A  42      -5.155   2.089  23.198  1.00 82.78           O  
ATOM    308  N   SER A  43      -3.261   2.985  24.008  1.00 92.35           N  
ATOM    309  CA  SER A  43      -3.930   4.024  24.808  1.00 92.35           C  
ATOM    310  C   SER A  43      -2.987   5.159  25.216  1.00 92.35           C  
ATOM    311  CB  SER A  43      -4.566   3.414  26.063  1.00 92.35           C  
ATOM    312  O   SER A  43      -1.779   4.947  25.294  1.00 92.35           O  
ATOM    313  OG  SER A  43      -3.584   2.995  26.994  1.00 92.35           O  
ATOM    314  N   VAL A  44      -3.537   6.334  25.534  1.00 95.78           N  
ATOM    315  CA  VAL A  44      -2.772   7.561  25.822  1.00 95.78           C  
ATOM    316  C   VAL A  44      -3.404   8.398  26.944  1.00 95.78           C  
ATOM    317  CB  VAL A  44      -2.592   8.359  24.516  1.00 95.78           C  
ATOM    318  O   VAL A  44      -4.629   8.449  27.099  1.00 95.78           O  
ATOM    319  CG1 VAL A  44      -3.932   8.762  23.899  1.00 95.78           C  
ATOM    320  CG2 VAL A  44      -1.717   9.603  24.681  1.00 95.78           C  
ATOM    321  N   ALA A  45      -2.577   9.068  27.749  1.00 96.43           N  
ATOM    322  CA  ALA A  45      -3.047   9.915  28.843  1.00 96.43           C  
ATOM    323  C   ALA A  45      -3.664  11.238  28.341  1.00 96.43           C  
ATOM    324  CB  ALA A  45      -1.890  10.155  29.819  1.00 96.43           C  
ATOM    325  O   ALA A  45      -3.259  11.802  27.324  1.00 96.43           O  
ATOM    326  N   LEU A  46      -4.616  11.798  29.102  1.00 96.46           N  
ATOM    327  CA  LEU A  46      -5.241  13.094  28.783  1.00 96.46           C  
ATOM    328  C   LEU A  46      -4.209  14.222  28.650  1.00 96.46           C  
ATOM    329  CB  LEU A  46      -6.258  13.452  29.887  1.00 96.46           C  
ATOM    330  O   LEU A  46      -4.328  15.062  27.762  1.00 96.46           O  
ATOM    331  CG  LEU A  46      -6.852  14.874  29.775  1.00 96.46           C  
ATOM    332  CD1 LEU A  46      -7.725  15.036  28.533  1.00 96.46           C  
ATOM    333  CD2 LEU A  46      -7.702  15.187  31.003  1.00 96.46           C  
ATOM    334  N   THR A  47      -3.234  14.266  29.557  1.00 95.95           N  
ATOM    335  CA  THR A  47      -2.214  15.320  29.609  1.00 95.95           C  
ATOM    336  C   THR A  47      -1.287  15.271  28.404  1.00 95.95           C  
ATOM    337  CB  THR A  47      -1.383  15.201  30.893  1.00 95.95           C  
ATOM    338  O   THR A  47      -0.951  16.319  27.862  1.00 95.95           O  
ATOM    339  CG2 THR A  47      -2.202  15.627  32.112  1.00 95.95           C  
ATOM    340  OG1 THR A  47      -1.008  13.860  31.120  1.00 95.95           O  
ATOM    341  N   GLU A  48      -0.932  14.067  27.952  1.00 95.24           N  
ATOM    342  CA  GLU A  48      -0.120  13.854  26.751  1.00 95.24           C  
ATOM    343  C   GLU A  48      -0.877  14.325  25.507  1.00 95.24           C  
ATOM    344  CB  GLU A  48       0.250  12.369  26.638  1.00 95.24           C  
ATOM    345  O   GLU A  48      -0.369  15.155  24.754  1.00 95.24           O  
ATOM    346  CG  GLU A  48       1.237  11.938  27.734  1.00 95.24           C  
ATOM    347  CD  GLU A  48       1.460  10.419  27.777  1.00 95.24           C  
ATOM    348  OE1 GLU A  48       1.998   9.964  28.808  1.00 95.24           O  
ATOM    349  OE2 GLU A  48       1.025   9.722  26.835  1.00 95.24           O  
ATOM    350  N   LEU A  49      -2.143  13.913  25.357  1.00 95.14           N  
ATOM    351  CA  LEU A  49      -3.004  14.388  24.271  1.00 95.14           C  
ATOM    352  C   LEU A  49      -3.182  15.907  24.286  1.00 95.14           C  
ATOM    353  CB  LEU A  49      -4.390  13.737  24.387  1.00 95.14           C  
ATOM    354  O   LEU A  49      -3.130  16.553  23.244  1.00 95.14           O  
ATOM    355  CG  LEU A  49      -4.474  12.296  23.873  1.00 95.14           C  
ATOM    356  CD1 LEU A  49      -5.885  11.791  24.178  1.00 95.14           C  
ATOM    357  CD2 LEU A  49      -4.226  12.219  22.363  1.00 95.14           C  
ATOM    358  N   ALA A  50      -3.410  16.495  25.459  1.00 96.09           N  
ATOM    359  CA  ALA A  50      -3.604  17.931  25.599  1.00 96.09           C  
ATOM    360  C   ALA A  50      -2.340  18.713  25.221  1.00 96.09           C  
ATOM    361  CB  ALA A  50      -4.042  18.205  27.039  1.00 96.09           C  
ATOM    362  O   ALA A  50      -2.429  19.718  24.512  1.00 96.09           O  
ATOM    363  N   GLN A  51      -1.172  18.220  25.636  1.00 95.24           N  
ATOM    364  CA  GLN A  51       0.119  18.787  25.268  1.00 95.24           C  
ATOM    365  C   GLN A  51       0.354  18.700  23.758  1.00 95.24           C  
ATOM    366  CB  GLN A  51       1.216  18.071  26.066  1.00 95.24           C  
ATOM    367  O   GLN A  51       0.664  19.718  23.140  1.00 95.24           O  
ATOM    368  CG  GLN A  51       2.612  18.630  25.764  1.00 95.24           C  
ATOM    369  CD  GLN A  51       3.704  17.969  26.597  1.00 95.24           C  
ATOM    370  NE2 GLN A  51       4.955  18.282  26.344  1.00 95.24           N  
ATOM    371  OE1 GLN A  51       3.472  17.184  27.497  1.00 95.24           O  
ATOM    372  N   GLN A  52       0.146  17.527  23.154  1.00 91.59           N  
ATOM    373  CA  GLN A  52       0.314  17.322  21.713  1.00 91.59           C  
ATOM    374  C   GLN A  52      -0.669  18.170  20.891  1.00 91.59           C  
ATOM    375  CB  GLN A  52       0.184  15.819  21.434  1.00 91.59           C  
ATOM    376  O   GLN A  52      -0.308  18.719  19.851  1.00 91.59           O  
ATOM    377  CG  GLN A  52       0.614  15.433  20.009  1.00 91.59           C  
ATOM    378  CD  GLN A  52       0.918  13.941  19.872  1.00 91.59           C  
ATOM    379  NE2 GLN A  52       1.309  13.480  18.706  1.00 91.59           N  
ATOM    380  OE1 GLN A  52       0.837  13.168  20.809  1.00 91.59           O  
ATOM    381  N   ALA A  53      -1.882  18.375  21.410  1.00 91.03           N  
ATOM    382  CA  ALA A  53      -2.890  19.243  20.812  1.00 91.03           C  
ATOM    383  C   ALA A  53      -2.625  20.746  20.979  1.00 91.03           C  
ATOM    384  CB  ALA A  53      -4.255  18.862  21.396  1.00 91.03           C  
ATOM    385  O   ALA A  53      -3.281  21.554  20.314  1.00 91.03           O  
ATOM    386  N   GLY A  54      -1.736  21.140  21.895  1.00 93.46           N  
ATOM    387  CA  GLY A  54      -1.603  22.531  22.326  1.00 93.46           C  
ATOM    388  C   GLY A  54      -2.894  23.077  22.954  1.00 93.46           C  
ATOM    389  O   GLY A  54      -3.250  24.237  22.735  1.00 93.46           O  
ATOM    390  N   LEU A  55      -3.634  22.241  23.692  1.00 94.20           N  
ATOM    391  CA  LEU A  55      -4.925  22.576  24.300  1.00 94.20           C  
ATOM    392  C   LEU A  55      -4.884  22.447  25.829  1.00 94.20           C  
ATOM    393  CB  LEU A  55      -6.035  21.674  23.731  1.00 94.20           C  
ATOM    394  O   LEU A  55      -4.196  21.581  26.360  1.00 94.20           O  
ATOM    395  CG  LEU A  55      -6.297  21.808  22.226  1.00 94.20           C  
ATOM    396  CD1 LEU A  55      -7.404  20.840  21.802  1.00 94.20           C  
ATOM    397  CD2 LEU A  55      -6.720  23.218  21.816  1.00 94.20           C  
ATOM    398  N   PRO A  56      -5.671  23.249  26.572  1.00 96.44           N  
ATOM    399  CA  PRO A  56      -5.874  23.012  27.997  1.00 96.44           C  
ATOM    400  C   PRO A  56      -6.521  21.646  28.257  1.00 96.44           C  
ATOM    401  CB  PRO A  56      -6.785  24.148  28.482  1.00 96.44           C  
ATOM    402  O   PRO A  56      -7.457  21.271  27.547  1.00 96.44           O  
ATOM    403  CG  PRO A  56      -6.602  25.241  27.430  1.00 96.44           C  
ATOM    404  CD  PRO A  56      -6.363  24.453  26.145  1.00 96.44           C  
ATOM    405  N   ASN A  57      -6.117  20.970  29.339  1.00 96.51           N  
ATOM    406  CA  ASN A  57      -6.675  19.673  29.752  1.00 96.51           C  
ATOM    407  C   ASN A  57      -8.211  19.661  29.793  1.00 96.51           C  
ATOM    408  CB  ASN A  57      -6.125  19.296  31.144  1.00 96.51           C  
ATOM    409  O   ASN A  57      -8.826  18.696  29.357  1.00 96.51           O  
ATOM    410  CG  ASN A  57      -4.675  18.853  31.119  1.00 96.51           C  
ATOM    411  ND2 ASN A  57      -3.955  19.007  32.204  1.00 96.51           N  
ATOM    412  OD1 ASN A  57      -4.170  18.370  30.130  1.00 96.51           O  
ATOM    413  N   SER A  58      -8.844  20.740  30.267  1.00 96.62           N  
ATOM    414  CA  SER A  58     -10.308  20.849  30.328  1.00 96.62           C  
ATOM    415  C   SER A  58     -10.966  20.841  28.944  1.00 96.62           C  
ATOM    416  CB  SER A  58     -10.699  22.123  31.084  1.00 96.62           C  
ATOM    417  O   SER A  58     -11.994  20.193  28.744  1.00 96.62           O  
ATOM    418  OG  SER A  58     -10.093  23.265  30.500  1.00 96.62           O  
ATOM    419  N   THR A  59     -10.363  21.524  27.969  1.00 95.81           N  
ATOM    420  CA  THR A  59     -10.843  21.561  26.582  1.00 95.81           C  
ATOM    421  C   THR A  59     -10.661  20.205  25.913  1.00 95.81           C  
ATOM    422  CB  THR A  59     -10.111  22.641  25.775  1.00 95.81           C  
ATOM    423  O   THR A  59     -11.603  19.708  25.296  1.00 95.81           O  
ATOM    424  CG2 THR A  59     -10.644  22.777  24.348  1.00 95.81           C  
ATOM    425  OG1 THR A  59     -10.296  23.898  26.386  1.00 95.81           O  
ATOM    426  N   THR A  60      -9.484  19.595  26.068  1.00 96.98           N  
ATOM    427  CA  THR A  60      -9.179  18.260  25.538  1.00 96.98           C  
ATOM    428  C   THR A  60     -10.126  17.218  26.120  1.00 96.98           C  
ATOM    429  CB  THR A  60      -7.726  17.880  25.852  1.00 96.98           C  
ATOM    430  O   THR A  60     -10.749  16.473  25.371  1.00 96.98           O  
ATOM    431  CG2 THR A  60      -7.282  16.619  25.124  1.00 96.98           C  
ATOM    432  OG1 THR A  60      -6.890  18.923  25.422  1.00 96.98           O  
ATOM    433  N   HIS A  61     -10.331  17.238  27.441  1.00 96.79           N  
ATOM    434  CA  HIS A  61     -11.258  16.339  28.119  1.00 96.79           C  
ATOM    435  C   HIS A  61     -12.673  16.476  27.559  1.00 96.79           C  
ATOM    436  CB  HIS A  61     -11.236  16.614  29.626  1.00 96.79           C  
ATOM    437  O   HIS A  61     -13.292  15.476  27.226  1.00 96.79           O  
ATOM    438  CG  HIS A  61     -12.113  15.667  30.402  1.00 96.79           C  
ATOM    439  CD2 HIS A  61     -11.728  14.478  30.961  1.00 96.79           C  
ATOM    440  ND1 HIS A  61     -13.466  15.798  30.626  1.00 96.79           N  
ATOM    441  CE1 HIS A  61     -13.882  14.713  31.300  1.00 96.79           C  
ATOM    442  NE2 HIS A  61     -12.855  13.883  31.528  1.00 96.79           N  
ATOM    443  N   ARG A  62     -13.183  17.701  27.369  1.00 96.97           N  
ATOM    444  CA  ARG A  62     -14.531  17.908  26.816  1.00 96.97           C  
ATOM    445  C   ARG A  62     -14.684  17.344  25.398  1.00 96.97           C  
ATOM    446  CB  ARG A  62     -14.877  19.400  26.884  1.00 96.97           C  
ATOM    447  O   ARG A  62     -15.726  16.765  25.090  1.00 96.97           O  
ATOM    448  CG  ARG A  62     -16.360  19.648  26.569  1.00 96.97           C  
ATOM    449  CD  ARG A  62     -16.728  21.126  26.721  1.00 96.97           C  
ATOM    450  NE  ARG A  62     -16.074  21.958  25.694  1.00 96.97           N  
ATOM    451  NH1 ARG A  62     -17.071  23.951  26.254  1.00 96.97           N  
ATOM    452  NH2 ARG A  62     -15.665  23.867  24.524  1.00 96.97           N  
ATOM    453  CZ  ARG A  62     -16.272  23.249  25.498  1.00 96.97           C  
ATOM    454  N   LEU A  63     -13.669  17.502  24.544  1.00 97.42           N  
ATOM    455  CA  LEU A  63     -13.665  16.908  23.202  1.00 97.42           C  
ATOM    456  C   LEU A  63     -13.679  15.376  23.284  1.00 97.42           C  
ATOM    457  CB  LEU A  63     -12.446  17.406  22.401  1.00 97.42           C  
ATOM    458  O   LEU A  63     -14.501  14.741  22.628  1.00 97.42           O  
ATOM    459  CG  LEU A  63     -12.485  18.896  22.020  1.00 97.42           C  
ATOM    460  CD1 LEU A  63     -11.144  19.317  21.417  1.00 97.42           C  
ATOM    461  CD2 LEU A  63     -13.578  19.211  20.995  1.00 97.42           C  
ATOM    462  N   LEU A  64     -12.838  14.795  24.142  1.00 97.55           N  
ATOM    463  CA  LEU A  64     -12.755  13.348  24.345  1.00 97.55           C  
ATOM    464  C   LEU A  64     -14.050  12.767  24.918  1.00 97.55           C  
ATOM    465  CB  LEU A  64     -11.556  13.027  25.249  1.00 97.55           C  
ATOM    466  O   LEU A  64     -14.553  11.790  24.381  1.00 97.55           O  
ATOM    467  CG  LEU A  64     -10.199  13.300  24.583  1.00 97.55           C  
ATOM    468  CD1 LEU A  64      -9.090  13.301  25.624  1.00 97.55           C  
ATOM    469  CD2 LEU A  64      -9.849  12.239  23.548  1.00 97.55           C  
ATOM    470  N   THR A  65     -14.656  13.398  25.926  1.00 96.69           N  
ATOM    471  CA  THR A  65     -15.960  12.982  26.465  1.00 96.69           C  
ATOM    472  C   THR A  65     -17.055  13.047  25.400  1.00 96.69           C  
ATOM    473  CB  THR A  65     -16.382  13.859  27.654  1.00 96.69           C  
ATOM    474  O   THR A  65     -17.885  12.147  25.326  1.00 96.69           O  
ATOM    475  CG2 THR A  65     -17.631  13.334  28.358  1.00 96.69           C  
ATOM    476  OG1 THR A  65     -15.375  13.924  28.633  1.00 96.69           O  
ATOM    477  N   THR A  66     -17.044  14.068  24.534  1.00 97.01           N  
ATOM    478  CA  THR A  66     -18.000  14.154  23.416  1.00 97.01           C  
ATOM    479  C   THR A  66     -17.804  12.982  22.451  1.00 97.01           C  
ATOM    480  CB  THR A  66     -17.872  15.483  22.655  1.00 97.01           C  
ATOM    481  O   THR A  66     -18.762  12.299  22.105  1.00 97.01           O  
ATOM    482  CG2 THR A  66     -18.950  15.640  21.583  1.00 97.01           C  
ATOM    483  OG1 THR A  66     -17.995  16.583  23.534  1.00 97.01           O  
ATOM    484  N   MET A  67     -16.561  12.688  22.059  1.00 97.04           N  
ATOM    485  CA  MET A  67     -16.256  11.541  21.195  1.00 97.04           C  
ATOM    486  C   MET A  67     -16.567  10.196  21.866  1.00 97.04           C  
ATOM    487  CB  MET A  67     -14.787  11.595  20.762  1.00 97.04           C  
ATOM    488  O   MET A  67     -16.990   9.262  21.189  1.00 97.04           O  
ATOM    489  CG  MET A  67     -14.523  12.753  19.798  1.00 97.04           C  
ATOM    490  SD  MET A  67     -12.878  12.744  19.047  1.00 97.04           S  
ATOM    491  CE  MET A  67     -11.821  12.956  20.496  1.00 97.04           C  
ATOM    492  N   GLN A  68     -16.413  10.098  23.189  1.00 97.21           N  
ATOM    493  CA  GLN A  68     -16.764   8.917  23.976  1.00 97.21           C  
ATOM    494  C   GLN A  68     -18.267   8.664  23.978  1.00 97.21           C  
ATOM    495  CB  GLN A  68     -16.270   9.096  25.414  1.00 97.21           C  
ATOM    496  O   GLN A  68     -18.692   7.530  23.786  1.00 97.21           O  
ATOM    497  CG  GLN A  68     -16.400   7.815  26.255  1.00 97.21           C  
ATOM    498  CD  GLN A  68     -15.941   8.008  27.697  1.00 97.21           C  
ATOM    499  NE2 GLN A  68     -15.718   6.939  28.430  1.00 97.21           N  
ATOM    500  OE1 GLN A  68     -15.782   9.111  28.195  1.00 97.21           O  
ATOM    501  N   GLN A  69     -19.074   9.716  24.142  1.00 97.03           N  
ATOM    502  CA  GLN A  69     -20.534   9.630  24.047  1.00 97.03           C  
ATOM    503  C   GLN A  69     -20.991   9.164  22.659  1.00 97.03           C  
ATOM    504  CB  GLN A  69     -21.145  11.002  24.361  1.00 97.03           C  
ATOM    505  O   GLN A  69     -22.004   8.482  22.550  1.00 97.03           O  
ATOM    506  CG  GLN A  69     -21.059  11.357  25.851  1.00 97.03           C  
ATOM    507  CD  GLN A  69     -21.451  12.803  26.138  1.00 97.03           C  
ATOM    508  NE2 GLN A  69     -21.540  13.183  27.394  1.00 97.03           N  
ATOM    509  OE1 GLN A  69     -21.685  13.625  25.267  1.00 97.03           O  
ATOM    510  N   GLN A  70     -20.227   9.491  21.613  1.00 96.06           N  
ATOM    511  CA  GLN A  70     -20.448   8.998  20.249  1.00 96.06           C  
ATOM    512  C   GLN A  70     -19.775   7.633  19.978  1.00 96.06           C  
ATOM    513  CB  GLN A  70     -19.993  10.071  19.244  1.00 96.06           C  
ATOM    514  O   GLN A  70     -19.911   7.082  18.892  1.00 96.06           O  
ATOM    515  CG  GLN A  70     -20.694  11.432  19.401  1.00 96.06           C  
ATOM    516  CD  GLN A  70     -22.213  11.349  19.314  1.00 96.06           C  
ATOM    517  NE2 GLN A  70     -22.935  11.951  20.233  1.00 96.06           N  
ATOM    518  OE1 GLN A  70     -22.782  10.750  18.423  1.00 96.06           O  
ATOM    519  N   GLY A  71     -19.044   7.066  20.944  1.00 93.55           N  
ATOM    520  CA  GLY A  71     -18.393   5.754  20.851  1.00 93.55           C  
ATOM    521  C   GLY A  71     -17.089   5.697  20.040  1.00 93.55           C  
ATOM    522  O   GLY A  71     -16.566   4.601  19.823  1.00 93.55           O  
ATOM    523  N   PHE A  72     -16.547   6.834  19.588  1.00 96.55           N  
ATOM    524  CA  PHE A  72     -15.301   6.893  18.802  1.00 96.55           C  
ATOM    525  C   PHE A  72     -14.043   6.689  19.646  1.00 96.55           C  
ATOM    526  CB  PHE A  72     -15.203   8.238  18.078  1.00 96.55           C  
ATOM    527  O   PHE A  72     -13.030   6.211  19.142  1.00 96.55           O  
ATOM    528  CG  PHE A  72     -16.026   8.307  16.815  1.00 96.55           C  
ATOM    529  CD1 PHE A  72     -15.459   7.923  15.585  1.00 96.55           C  
ATOM    530  CD2 PHE A  72     -17.355   8.759  16.865  1.00 96.55           C  
ATOM    531  CE1 PHE A  72     -16.214   8.023  14.404  1.00 96.55           C  
ATOM    532  CE2 PHE A  72     -18.107   8.865  15.685  1.00 96.55           C  
ATOM    533  CZ  PHE A  72     -17.530   8.514  14.454  1.00 96.55           C  
ATOM    534  N   VAL A  73     -14.109   7.022  20.933  1.00 96.93           N  
ATOM    535  CA  VAL A  73     -13.044   6.774  21.911  1.00 96.93           C  
ATOM    536  C   VAL A  73     -13.633   6.138  23.165  1.00 96.93           C  
ATOM    537  CB  VAL A  73     -12.229   8.041  22.245  1.00 96.93           C  
ATOM    538  O   VAL A  73     -14.838   6.199  23.404  1.00 96.93           O  
ATOM    539  CG1 VAL A  73     -11.575   8.639  20.996  1.00 96.93           C  
ATOM    540  CG2 VAL A  73     -13.072   9.125  22.920  1.00 96.93           C  
ATOM    541  N   ARG A  74     -12.786   5.530  23.988  1.00 95.75           N  
ATOM    542  CA  ARG A  74     -13.150   4.971  25.294  1.00 95.75           C  
ATOM    543  C   ARG A  74     -12.026   5.195  26.294  1.00 95.75           C  
ATOM    544  CB  ARG A  74     -13.505   3.482  25.147  1.00 95.75           C  
ATOM    545  O   ARG A  74     -10.874   5.338  25.894  1.00 95.75           O  
ATOM    546  CG  ARG A  74     -12.312   2.629  24.687  1.00 95.75           C  
ATOM    547  CD  ARG A  74     -12.715   1.166  24.509  1.00 95.75           C  
ATOM    548  NE  ARG A  74     -11.549   0.371  24.086  1.00 95.75           N  
ATOM    549  NH1 ARG A  74     -11.287  -0.915  25.980  1.00 95.75           N  
ATOM    550  NH2 ARG A  74      -9.840  -1.114  24.300  1.00 95.75           N  
ATOM    551  CZ  ARG A  74     -10.904  -0.544  24.790  1.00 95.75           C  
ATOM    552  N   GLN A  75     -12.357   5.178  27.579  1.00 96.06           N  
ATOM    553  CA  GLN A  75     -11.352   5.106  28.634  1.00 96.06           C  
ATOM    554  C   GLN A  75     -10.992   3.647  28.939  1.00 96.06           C  
ATOM    555  CB  GLN A  75     -11.809   5.869  29.879  1.00 96.06           C  
ATOM    556  O   GLN A  75     -11.851   2.764  28.870  1.00 96.06           O  
ATOM    557  CG  GLN A  75     -11.776   7.385  29.636  1.00 96.06           C  
ATOM    558  CD  GLN A  75     -12.185   8.183  30.866  1.00 96.06           C  
ATOM    559  NE2 GLN A  75     -11.937   9.470  30.881  1.00 96.06           N  
ATOM    560  OE1 GLN A  75     -12.765   7.683  31.814  1.00 96.06           O  
ATOM    561  N   VAL A  76      -9.723   3.394  29.253  1.00 92.04           N  
ATOM    562  CA  VAL A  76      -9.162   2.082  29.590  1.00 92.04           C  
ATOM    563  C   VAL A  76      -8.211   2.177  30.781  1.00 92.04           C  
ATOM    564  CB  VAL A  76      -8.445   1.423  28.393  1.00 92.04           C  
ATOM    565  O   VAL A  76      -7.528   3.184  30.969  1.00 92.04           O  
ATOM    566  CG1 VAL A  76      -9.403   1.248  27.219  1.00 92.04           C  
ATOM    567  CG2 VAL A  76      -7.218   2.172  27.868  1.00 92.04           C  
ATOM    568  N   GLY A  77      -8.147   1.096  31.561  1.00 89.26           N  
ATOM    569  CA  GLY A  77      -7.301   1.003  32.753  1.00 89.26           C  
ATOM    570  C   GLY A  77      -7.783   1.865  33.924  1.00 89.26           C  
ATOM    571  O   GLY A  77      -8.715   2.657  33.801  1.00 89.26           O  
ATOM    572  N   GLU A  78      -7.126   1.714  35.074  1.00 86.35           N  
ATOM    573  CA  GLU A  78      -7.487   2.434  36.308  1.00 86.35           C  
ATOM    574  C   GLU A  78      -7.224   3.943  36.217  1.00 86.35           C  
ATOM    575  CB  GLU A  78      -6.707   1.853  37.494  1.00 86.35           C  
ATOM    576  O   GLU A  78      -7.944   4.739  36.812  1.00 86.35           O  
ATOM    577  CG  GLU A  78      -7.046   0.377  37.754  1.00 86.35           C  
ATOM    578  CD  GLU A  78      -6.456  -0.147  39.072  1.00 86.35           C  
ATOM    579  OE1 GLU A  78      -6.917  -1.227  39.502  1.00 86.35           O  
ATOM    580  OE2 GLU A  78      -5.551   0.518  39.624  1.00 86.35           O  
ATOM    581  N   LEU A  79      -6.225   4.346  35.425  1.00 88.75           N  
ATOM    582  CA  LEU A  79      -5.868   5.751  35.205  1.00 88.75           C  
ATOM    583  C   LEU A  79      -6.758   6.452  34.162  1.00 88.75           C  
ATOM    584  CB  LEU A  79      -4.375   5.844  34.832  1.00 88.75           C  
ATOM    585  O   LEU A  79      -6.580   7.644  33.914  1.00 88.75           O  
ATOM    586  CG  LEU A  79      -3.401   5.316  35.903  1.00 88.75           C  
ATOM    587  CD1 LEU A  79      -1.969   5.415  35.378  1.00 88.75           C  
ATOM    588  CD2 LEU A  79      -3.488   6.099  37.215  1.00 88.75           C  
ATOM    589  N   GLY A  80      -7.698   5.735  33.533  1.00 90.84           N  
ATOM    590  CA  GLY A  80      -8.626   6.308  32.555  1.00 90.84           C  
ATOM    591  C   GLY A  80      -7.946   6.816  31.279  1.00 90.84           C  
ATOM    592  O   GLY A  80      -8.313   7.874  30.764  1.00 90.84           O  
ATOM    593  N   HIS A  81      -6.952   6.084  30.767  1.00 95.42           N  
ATOM    594  CA  HIS A  81      -6.298   6.417  29.499  1.00 95.42           C  
ATOM    595  C   HIS A  81      -7.275   6.303  28.332  1.00 95.42           C  
ATOM    596  CB  HIS A  81      -5.085   5.514  29.255  1.00 95.42           C  
ATOM    597  O   HIS A  81      -8.185   5.483  28.348  1.00 95.42           O  
ATOM    598  CG  HIS A  81      -3.879   5.834  30.094  1.00 95.42           C  
ATOM    599  CD2 HIS A  81      -3.780   6.740  31.118  1.00 95.42           C  
ATOM    600  ND1 HIS A  81      -2.632   5.286  29.916  1.00 95.42           N  
ATOM    601  CE1 HIS A  81      -1.799   5.849  30.806  1.00 95.42           C  
ATOM    602  NE2 HIS A  81      -2.458   6.739  31.565  1.00 95.42           N  
ATOM    603  N   TRP A  82      -7.083   7.109  27.298  1.00 97.33           N  
ATOM    604  CA  TRP A  82      -7.953   7.144  26.132  1.00 97.33           C  
ATOM    605  C   TRP A  82      -7.467   6.171  25.065  1.00 97.33           C  
ATOM    606  CB  TRP A  82      -8.043   8.580  25.619  1.00 97.33           C  
ATOM    607  O   TRP A  82      -6.289   6.156  24.727  1.00 97.33           O  
ATOM    608  CG  TRP A  82      -8.696   9.501  26.599  1.00 97.33           C  
ATOM    609  CD1 TRP A  82      -8.063  10.253  27.528  1.00 97.33           C  
ATOM    610  CD2 TRP A  82     -10.119   9.698  26.827  1.00 97.33           C  
ATOM    611  CE2 TRP A  82     -10.285  10.653  27.876  1.00 97.33           C  
ATOM    612  CE3 TRP A  82     -11.284   9.144  26.264  1.00 97.33           C  
ATOM    613  NE1 TRP A  82      -8.998  10.927  28.293  1.00 97.33           N  
ATOM    614  CH2 TRP A  82     -12.693  10.519  27.715  1.00 97.33           C  
ATOM    615  CZ2 TRP A  82     -11.549  11.092  28.298  1.00 97.33           C  
ATOM    616  CZ3 TRP A  82     -12.553   9.537  26.719  1.00 97.33           C  
ATOM    617  N   ALA A  83      -8.383   5.377  24.526  1.00 95.24           N  
ATOM    618  CA  ALA A  83      -8.152   4.436  23.437  1.00 95.24           C  
ATOM    619  C   ALA A  83      -9.233   4.601  22.361  1.00 95.24           C  
ATOM    620  CB  ALA A  83      -8.150   3.016  24.012  1.00 95.24           C  
ATOM    621  O   ALA A  83     -10.317   5.128  22.635  1.00 95.24           O  
ATOM    622  N   ILE A  84      -8.970   4.103  21.151  1.00 93.99           N  
ATOM    623  CA  ILE A  84      -9.978   4.057  20.086  1.00 93.99           C  
ATOM    624  C   ILE A  84     -11.165   3.184  20.523  1.00 93.99           C  
ATOM    625  CB  ILE A  84      -9.357   3.614  18.741  1.00 93.99           C  
ATOM    626  O   ILE A  84     -11.013   2.098  21.095  1.00 93.99           O  
ATOM    627  CG1 ILE A  84      -8.274   4.593  18.232  1.00 93.99           C  
ATOM    628  CG2 ILE A  84     -10.432   3.444  17.657  1.00 93.99           C  
ATOM    629  CD1 ILE A  84      -8.740   6.041  18.019  1.00 93.99           C  
ATOM    630  N   GLY A  85     -12.367   3.705  20.289  1.00 92.28           N  
ATOM    631  CA  GLY A  85     -13.636   3.029  20.517  1.00 92.28           C  
ATOM    632  C   GLY A  85     -14.127   2.313  19.259  1.00 92.28           C  
ATOM    633  O   GLY A  85     -13.755   2.652  18.137  1.00 92.28           O  
ATOM    634  N   ALA A  86     -15.000   1.321  19.437  1.00 86.00           N  
ATOM    635  CA  ALA A  86     -15.479   0.475  18.342  1.00 86.00           C  
ATOM    636  C   ALA A  86     -16.243   1.248  17.248  1.00 86.00           C  
ATOM    637  CB  ALA A  86     -16.349  -0.633  18.946  1.00 86.00           C  
ATOM    638  O   ALA A  86     -16.269   0.809  16.100  1.00 86.00           O  
ATOM    639  N   HIS A  87     -16.830   2.410  17.562  1.00 88.31           N  
ATOM    640  CA  HIS A  87     -17.562   3.200  16.569  1.00 88.31           C  
ATOM    641  C   HIS A  87     -16.643   3.743  15.468  1.00 88.31           C  
ATOM    642  CB  HIS A  87     -18.357   4.313  17.268  1.00 88.31           C  
ATOM    643  O   HIS A  87     -17.056   3.804  14.312  1.00 88.31           O  
ATOM    644  CG  HIS A  87     -19.628   4.697  16.558  1.00 88.31           C  
ATOM    645  CD2 HIS A  87     -19.757   5.118  15.265  1.00 88.31           C  
ATOM    646  ND1 HIS A  87     -20.884   4.743  17.118  1.00 88.31           N  
ATOM    647  CE1 HIS A  87     -21.746   5.158  16.176  1.00 88.31           C  
ATOM    648  NE2 HIS A  87     -21.105   5.382  15.022  1.00 88.31           N  
ATOM    649  N   ALA A  88     -15.376   4.037  15.786  1.00 90.24           N  
ATOM    650  CA  ALA A  88     -14.393   4.425  14.778  1.00 90.24           C  
ATOM    651  C   ALA A  88     -14.191   3.314  13.731  1.00 90.24           C  
ATOM    652  CB  ALA A  88     -13.080   4.777  15.484  1.00 90.24           C  
ATOM    653  O   ALA A  88     -14.171   3.598  12.536  1.00 90.24           O  
ATOM    654  N   PHE A  89     -14.134   2.047  14.166  1.00 79.14           N  
ATOM    655  CA  PHE A  89     -14.083   0.900  13.256  1.00 79.14           C  
ATOM    656  C   PHE A  89     -15.368   0.771  12.437  1.00 79.14           C  
ATOM    657  CB  PHE A  89     -13.801  -0.398  14.026  1.00 79.14           C  
ATOM    658  O   PHE A  89     -15.283   0.587  11.232  1.00 79.14           O  
ATOM    659  CG  PHE A  89     -13.880  -1.638  13.152  1.00 79.14           C  
ATOM    660  CD1 PHE A  89     -15.064  -2.402  13.108  1.00 79.14           C  
ATOM    661  CD2 PHE A  89     -12.788  -2.001  12.343  1.00 79.14           C  
ATOM    662  CE1 PHE A  89     -15.151  -3.524  12.263  1.00 79.14           C  
ATOM    663  CE2 PHE A  89     -12.873  -3.125  11.502  1.00 79.14           C  
ATOM    664  CZ  PHE A  89     -14.054  -3.887  11.463  1.00 79.14           C  
ATOM    665  N   MET A  90     -16.551   0.905  13.047  1.00 78.83           N  
ATOM    666  CA  MET A  90     -17.819   0.807  12.308  1.00 78.83           C  
ATOM    667  C   MET A  90     -17.899   1.848  11.183  1.00 78.83           C  
ATOM    668  CB  MET A  90     -19.021   0.954  13.252  1.00 78.83           C  
ATOM    669  O   MET A  90     -18.176   1.496  10.038  1.00 78.83           O  
ATOM    670  CG  MET A  90     -19.136  -0.225  14.224  1.00 78.83           C  
ATOM    671  SD  MET A  90     -20.674  -0.272  15.189  1.00 78.83           S  
ATOM    672  CE  MET A  90     -20.481   1.168  16.267  1.00 78.83           C  
ATOM    673  N   VAL A  91     -17.570   3.107  11.479  1.00 84.77           N  
ATOM    674  CA  VAL A  91     -17.554   4.189  10.483  1.00 84.77           C  
ATOM    675  C   VAL A  91     -16.477   3.949   9.430  1.00 84.77           C  
ATOM    676  CB  VAL A  91     -17.384   5.550  11.177  1.00 84.77           C  
ATOM    677  O   VAL A  91     -16.778   3.999   8.240  1.00 84.77           O  
ATOM    678  CG1 VAL A  91     -17.110   6.707  10.209  1.00 84.77           C  
ATOM    679  CG2 VAL A  91     -18.675   5.876  11.932  1.00 84.77           C  
ATOM    680  N   GLY A  92     -15.250   3.617   9.840  1.00 76.18           N  
ATOM    681  CA  GLY A  92     -14.156   3.320   8.913  1.00 76.18           C  
ATOM    682  C   GLY A  92     -14.443   2.111   8.019  1.00 76.18           C  
ATOM    683  O   GLY A  92     -14.144   2.133   6.832  1.00 76.18           O  
ATOM    684  N   SER A  93     -15.110   1.083   8.543  1.00 70.20           N  
ATOM    685  CA  SER A  93     -15.469  -0.121   7.789  1.00 70.20           C  
ATOM    686  C   SER A  93     -16.472   0.154   6.668  1.00 70.20           C  
ATOM    687  CB  SER A  93     -15.991  -1.219   8.723  1.00 70.20           C  
ATOM    688  O   SER A  93     -16.498  -0.593   5.694  1.00 70.20           O  
ATOM    689  OG  SER A  93     -17.304  -0.961   9.187  1.00 70.20           O  
ATOM    690  N   SER A  94     -17.241   1.251   6.737  1.00 70.19           N  
ATOM    691  CA  SER A  94     -18.119   1.663   5.633  1.00 70.19           C  
ATOM    692  C   SER A  94     -17.335   1.978   4.355  1.00 70.19           C  
ATOM    693  CB  SER A  94     -18.996   2.854   6.023  1.00 70.19           C  
ATOM    694  O   SER A  94     -17.824   1.702   3.260  1.00 70.19           O  
ATOM    695  OG  SER A  94     -18.261   4.061   6.058  1.00 70.19           O  
ATOM    696  N   PHE A  95     -16.086   2.449   4.483  1.00 64.63           N  
ATOM    697  CA  PHE A  95     -15.170   2.615   3.354  1.00 64.63           C  
ATOM    698  C   PHE A  95     -14.972   1.281   2.623  1.00 64.63           C  
ATOM    699  CB  PHE A  95     -13.833   3.169   3.871  1.00 64.63           C  
ATOM    700  O   PHE A  95     -15.089   1.216   1.402  1.00 64.63           O  
ATOM    701  CG  PHE A  95     -12.826   3.462   2.783  1.00 64.63           C  
ATOM    702  CD1 PHE A  95     -11.773   2.563   2.536  1.00 64.63           C  
ATOM    703  CD2 PHE A  95     -12.946   4.629   2.008  1.00 64.63           C  
ATOM    704  CE1 PHE A  95     -10.858   2.815   1.500  1.00 64.63           C  
ATOM    705  CE2 PHE A  95     -12.022   4.889   0.982  1.00 64.63           C  
ATOM    706  CZ  PHE A  95     -10.983   3.979   0.723  1.00 64.63           C  
ATOM    707  N   LEU A  96     -14.790   0.201   3.388  1.00 57.17           N  
ATOM    708  CA  LEU A  96     -14.625  -1.159   2.876  1.00 57.17           C  
ATOM    709  C   LEU A  96     -15.943  -1.791   2.407  1.00 57.17           C  
ATOM    710  CB  LEU A  96     -13.975  -2.040   3.959  1.00 57.17           C  
ATOM    711  O   LEU A  96     -15.925  -2.605   1.495  1.00 57.17           O  
ATOM    712  CG  LEU A  96     -12.632  -1.522   4.501  1.00 57.17           C  
ATOM    713  CD1 LEU A  96     -12.119  -2.475   5.581  1.00 57.17           C  
ATOM    714  CD2 LEU A  96     -11.610  -1.373   3.376  1.00 57.17           C  
ATOM    715  N   GLN A  97     -17.085  -1.444   3.006  1.00 55.67           N  
ATOM    716  CA  GLN A  97     -18.395  -1.962   2.586  1.00 55.67           C  
ATOM    717  C   GLN A  97     -18.919  -1.290   1.318  1.00 55.67           C  
ATOM    718  CB  GLN A  97     -19.434  -1.789   3.697  1.00 55.67           C  
ATOM    719  O   GLN A  97     -19.648  -1.921   0.555  1.00 55.67           O  
ATOM    720  CG  GLN A  97     -19.201  -2.738   4.876  1.00 55.67           C  
ATOM    721  CD  GLN A  97     -20.291  -2.626   5.936  1.00 55.67           C  
ATOM    722  NE2 GLN A  97     -20.280  -3.486   6.929  1.00 55.67           N  
ATOM    723  OE1 GLN A  97     -21.171  -1.782   5.906  1.00 55.67           O  
ATOM    724  N   SER A  98     -18.545  -0.029   1.076  1.00 54.29           N  
ATOM    725  CA  SER A  98     -19.013   0.726  -0.090  1.00 54.29           C  
ATOM    726  C   SER A  98     -18.626   0.066  -1.413  1.00 54.29           C  
ATOM    727  CB  SER A  98     -18.529   2.177  -0.028  1.00 54.29           C  
ATOM    728  O   SER A  98     -19.303   0.276  -2.417  1.00 54.29           O  
ATOM    729  OG  SER A  98     -17.138   2.294  -0.268  1.00 54.29           O  
ATOM    730  N   ARG A  99     -17.605  -0.802  -1.407  1.00 53.65           N  
ATOM    731  CA  ARG A  99     -17.293  -1.709  -2.506  1.00 53.65           C  
ATOM    732  C   ARG A  99     -16.793  -3.023  -1.919  1.00 53.65           C  
ATOM    733  CB  ARG A  99     -16.272  -1.035  -3.450  1.00 53.65           C  
ATOM    734  O   ARG A  99     -15.768  -3.023  -1.254  1.00 53.65           O  
ATOM    735  CG  ARG A  99     -16.813   0.290  -4.040  1.00 53.65           C  
ATOM    736  CD  ARG A  99     -15.963   0.805  -5.195  1.00 53.65           C  
ATOM    737  NE  ARG A  99     -16.404   2.112  -5.743  1.00 53.65           N  
ATOM    738  NH1 ARG A  99     -16.295   1.689  -8.050  1.00 53.65           N  
ATOM    739  NH2 ARG A  99     -16.796   3.695  -7.360  1.00 53.65           N  
ATOM    740  CZ  ARG A  99     -16.488   2.477  -7.029  1.00 53.65           C  
ATOM    741  N   ASN A 100     -17.438  -4.145  -2.252  1.00 63.27           N  
ATOM    742  CA  ASN A 100     -17.042  -5.540  -1.949  1.00 63.27           C  
ATOM    743  C   ASN A 100     -15.621  -5.926  -2.461  1.00 63.27           C  
ATOM    744  CB  ASN A 100     -18.150  -6.440  -2.544  1.00 63.27           C  
ATOM    745  O   ASN A 100     -15.258  -7.096  -2.533  1.00 63.27           O  
ATOM    746  CG  ASN A 100     -18.266  -7.825  -1.931  1.00 63.27           C  
ATOM    747  ND2 ASN A 100     -19.118  -8.661  -2.476  1.00 63.27           N  
ATOM    748  OD1 ASN A 100     -17.668  -8.161  -0.928  1.00 63.27           O  
ATOM    749  N   LEU A 101     -14.824  -4.921  -2.834  1.00 67.73           N  
ATOM    750  CA  LEU A 101     -13.457  -4.930  -3.304  1.00 67.73           C  
ATOM    751  C   LEU A 101     -12.589  -5.819  -2.425  1.00 67.73           C  
ATOM    752  CB  LEU A 101     -12.965  -3.467  -3.329  1.00 67.73           C  
ATOM    753  O   LEU A 101     -12.044  -6.763  -2.960  1.00 67.73           O  
ATOM    754  CG  LEU A 101     -11.520  -3.279  -3.823  1.00 67.73           C  
ATOM    755  CD1 LEU A 101     -11.367  -3.442  -5.330  1.00 67.73           C  
ATOM    756  CD2 LEU A 101     -11.052  -1.862  -3.493  1.00 67.73           C  
ATOM    757  N   LEU A 102     -12.492  -5.611  -1.107  1.00 73.37           N  
ATOM    758  CA  LEU A 102     -11.563  -6.429  -0.312  1.00 73.37           C  
ATOM    759  C   LEU A 102     -11.910  -7.919  -0.329  1.00 73.37           C  
ATOM    760  CB  LEU A 102     -11.452  -5.939   1.137  1.00 73.37           C  
ATOM    761  O   LEU A 102     -11.017  -8.736  -0.507  1.00 73.37           O  
ATOM    762  CG  LEU A 102     -10.704  -4.613   1.343  1.00 73.37           C  
ATOM    763  CD1 LEU A 102     -10.358  -4.509   2.827  1.00 73.37           C  
ATOM    764  CD2 LEU A 102      -9.404  -4.509   0.550  1.00 73.37           C  
ATOM    765  N   ALA A 103     -13.183  -8.299  -0.210  1.00 76.89           N  
ATOM    766  CA  ALA A 103     -13.542  -9.718  -0.242  1.00 76.89           C  
ATOM    767  C   ALA A 103     -13.280 -10.354  -1.620  1.00 76.89           C  
ATOM    768  CB  ALA A 103     -15.004  -9.869   0.172  1.00 76.89           C  
ATOM    769  O   ALA A 103     -12.882 -11.514  -1.694  1.00 76.89           O  
ATOM    770  N   ILE A 104     -13.469  -9.589  -2.700  1.00 79.33           N  
ATOM    771  CA  ILE A 104     -13.196 -10.022  -4.078  1.00 79.33           C  
ATOM    772  C   ILE A 104     -11.685 -10.061  -4.363  1.00 79.33           C  
ATOM    773  CB  ILE A 104     -13.956  -9.088  -5.051  1.00 79.33           C  
ATOM    774  O   ILE A 104     -11.205 -10.935  -5.079  1.00 79.33           O  
ATOM    775  CG1 ILE A 104     -15.485  -9.287  -4.905  1.00 79.33           C  
ATOM    776  CG2 ILE A 104     -13.541  -9.327  -6.511  1.00 79.33           C  
ATOM    777  CD1 ILE A 104     -16.327  -8.219  -5.618  1.00 79.33           C  
ATOM    778  N   VAL A 105     -10.929  -9.123  -3.799  1.00 86.55           N  
ATOM    779  CA  VAL A 105      -9.537  -8.841  -4.163  1.00 86.55           C  
ATOM    780  C   VAL A 105      -8.541  -9.559  -3.269  1.00 86.55           C  
ATOM    781  CB  VAL A 105      -9.318  -7.319  -4.183  1.00 86.55           C  
ATOM    782  O   VAL A 105      -7.505 -10.000  -3.757  1.00 86.55           O  
ATOM    783  CG1 VAL A 105      -7.862  -6.898  -4.326  1.00 86.55           C  
ATOM    784  CG2 VAL A 105     -10.108  -6.736  -5.358  1.00 86.55           C  
ATOM    785  N   HIS A 106      -8.851  -9.764  -1.990  1.00 91.68           N  
ATOM    786  CA  HIS A 106      -7.954 -10.435  -1.050  1.00 91.68           C  
ATOM    787  C   HIS A 106      -7.497 -11.835  -1.520  1.00 91.68           C  
ATOM    788  CB  HIS A 106      -8.604 -10.468   0.338  1.00 91.68           C  
ATOM    789  O   HIS A 106      -6.318 -12.152  -1.345  1.00 91.68           O  
ATOM    790  CG  HIS A 106      -7.641 -10.844   1.424  1.00 91.68           C  
ATOM    791  CD2 HIS A 106      -7.384 -12.092   1.916  1.00 91.68           C  
ATOM    792  ND1 HIS A 106      -6.845  -9.965   2.107  1.00 91.68           N  
ATOM    793  CE1 HIS A 106      -6.120 -10.658   2.994  1.00 91.68           C  
ATOM    794  NE2 HIS A 106      -6.408 -11.978   2.919  1.00 91.68           N  
ATOM    795  N   PRO A 107      -8.337 -12.671  -2.175  1.00 94.37           N  
ATOM    796  CA  PRO A 107      -7.870 -13.911  -2.802  1.00 94.37           C  
ATOM    797  C   PRO A 107      -6.788 -13.696  -3.872  1.00 94.37           C  
ATOM    798  CB  PRO A 107      -9.120 -14.566  -3.400  1.00 94.37           C  
ATOM    799  O   PRO A 107      -5.836 -14.468  -3.937  1.00 94.37           O  
ATOM    800  CG  PRO A 107     -10.257 -14.018  -2.540  1.00 94.37           C  
ATOM    801  CD  PRO A 107      -9.791 -12.594  -2.263  1.00 94.37           C  
ATOM    802  N   ILE A 108      -6.881 -12.623  -4.664  1.00 95.86           N  
ATOM    803  CA  ILE A 108      -5.885 -12.277  -5.690  1.00 95.86           C  
ATOM    804  C   ILE A 108      -4.565 -11.862  -5.027  1.00 95.86           C  
ATOM    805  CB  ILE A 108      -6.419 -11.180  -6.647  1.00 95.86           C  
ATOM    806  O   ILE A 108      -3.498 -12.307  -5.446  1.00 95.86           O  
ATOM    807  CG1 ILE A 108      -7.732 -11.628  -7.333  1.00 95.86           C  
ATOM    808  CG2 ILE A 108      -5.346 -10.850  -7.705  1.00 95.86           C  
ATOM    809  CD1 ILE A 108      -8.502 -10.504  -8.038  1.00 95.86           C  
ATOM    810  N   LEU A 109      -4.618 -11.070  -3.948  1.00 95.94           N  
ATOM    811  CA  LEU A 109      -3.423 -10.715  -3.167  1.00 95.94           C  
ATOM    812  C   LEU A 109      -2.768 -11.955  -2.552  1.00 95.94           C  
ATOM    813  CB  LEU A 109      -3.772  -9.746  -2.026  1.00 95.94           C  
ATOM    814  O   LEU A 109      -1.542 -12.049  -2.520  1.00 95.94           O  
ATOM    815  CG  LEU A 109      -3.867  -8.260  -2.388  1.00 95.94           C  
ATOM    816  CD1 LEU A 109      -4.918  -7.968  -3.442  1.00 95.94           C  
ATOM    817  CD2 LEU A 109      -4.221  -7.497  -1.111  1.00 95.94           C  
ATOM    818  N   ARG A 110      -3.576 -12.903  -2.065  1.00 97.04           N  
ATOM    819  CA  ARG A 110      -3.088 -14.159  -1.488  1.00 97.04           C  
ATOM    820  C   ARG A 110      -2.374 -15.011  -2.525  1.00 97.04           C  
ATOM    821  CB  ARG A 110      -4.246 -14.900  -0.821  1.00 97.04           C  
ATOM    822  O   ARG A 110      -1.244 -15.410  -2.269  1.00 97.04           O  
ATOM    823  CG  ARG A 110      -3.780 -16.194  -0.134  1.00 97.04           C  
ATOM    824  CD  ARG A 110      -4.943 -16.862   0.608  1.00 97.04           C  
ATOM    825  NE  ARG A 110      -5.509 -15.964   1.641  1.00 97.04           N  
ATOM    826  NH1 ARG A 110      -4.065 -16.504   3.329  1.00 97.04           N  
ATOM    827  NH2 ARG A 110      -5.488 -14.799   3.602  1.00 97.04           N  
ATOM    828  CZ  ARG A 110      -5.028 -15.764   2.853  1.00 97.04           C  
ATOM    829  N   ASN A 111      -2.980 -15.202  -3.694  1.00 97.65           N  
ATOM    830  CA  ASN A 111      -2.337 -15.906  -4.801  1.00 97.65           C  
ATOM    831  C   ASN A 111      -1.038 -15.208  -5.220  1.00 97.65           C  
ATOM    832  CB  ASN A 111      -3.308 -15.990  -5.988  1.00 97.65           C  
ATOM    833  O   ASN A 111      -0.031 -15.872  -5.430  1.00 97.65           O  
ATOM    834  CG  ASN A 111      -4.449 -16.970  -5.782  1.00 97.65           C  
ATOM    835  ND2 ASN A 111      -5.375 -17.014  -6.710  1.00 97.65           N  
ATOM    836  OD1 ASN A 111      -4.543 -17.704  -4.816  1.00 97.65           O  
ATOM    837  N   LEU A 112      -1.020 -13.871  -5.281  1.00 98.19           N  
ATOM    838  CA  LEU A 112       0.197 -13.123  -5.595  1.00 98.19           C  
ATOM    839  C   LEU A 112       1.291 -13.324  -4.537  1.00 98.19           C  
ATOM    840  CB  LEU A 112      -0.151 -11.635  -5.767  1.00 98.19           C  
ATOM    841  O   LEU A 112       2.460 -13.458  -4.890  1.00 98.19           O  
ATOM    842  CG  LEU A 112       1.046 -10.784  -6.231  1.00 98.19           C  
ATOM    843  CD1 LEU A 112       1.521 -11.216  -7.615  1.00 98.19           C  
ATOM    844  CD2 LEU A 112       0.649  -9.311  -6.302  1.00 98.19           C  
ATOM    845  N   MET A 113       0.940 -13.354  -3.250  1.00 97.86           N  
ATOM    846  CA  MET A 113       1.889 -13.636  -2.167  1.00 97.86           C  
ATOM    847  C   MET A 113       2.439 -15.061  -2.281  1.00 97.86           C  
ATOM    848  CB  MET A 113       1.219 -13.368  -0.809  1.00 97.86           C  
ATOM    849  O   MET A 113       3.643 -15.255  -2.152  1.00 97.86           O  
ATOM    850  CG  MET A 113       2.133 -13.622   0.402  1.00 97.86           C  
ATOM    851  SD  MET A 113       2.400 -15.343   0.931  1.00 97.86           S  
ATOM    852  CE  MET A 113       0.734 -15.839   1.435  1.00 97.86           C  
ATOM    853  N   GLU A 114       1.588 -16.042  -2.586  1.00 97.82           N  
ATOM    854  CA  GLU A 114       1.995 -17.439  -2.777  1.00 97.82           C  
ATOM    855  C   GLU A 114       2.892 -17.624  -4.013  1.00 97.82           C  
ATOM    856  CB  GLU A 114       0.743 -18.332  -2.860  1.00 97.82           C  
ATOM    857  O   GLU A 114       3.907 -18.311  -3.924  1.00 97.82           O  
ATOM    858  CG  GLU A 114       0.038 -18.465  -1.497  1.00 97.82           C  
ATOM    859  CD  GLU A 114      -1.313 -19.200  -1.552  1.00 97.82           C  
ATOM    860  OE1 GLU A 114      -2.014 -19.172  -0.506  1.00 97.82           O  
ATOM    861  OE2 GLU A 114      -1.640 -19.798  -2.599  1.00 97.82           O  
ATOM    862  N   GLU A 115       2.567 -16.979  -5.141  1.00 97.59           N  
ATOM    863  CA  GLU A 115       3.373 -17.012  -6.373  1.00 97.59           C  
ATOM    864  C   GLU A 115       4.724 -16.296  -6.193  1.00 97.59           C  
ATOM    865  CB  GLU A 115       2.596 -16.376  -7.559  1.00 97.59           C  
ATOM    866  O   GLU A 115       5.753 -16.771  -6.673  1.00 97.59           O  
ATOM    867  CG  GLU A 115       1.452 -17.237  -8.146  1.00 97.59           C  
ATOM    868  CD  GLU A 115       0.725 -16.624  -9.381  1.00 97.59           C  
ATOM    869  OE1 GLU A 115      -0.279 -17.202  -9.867  1.00 97.59           O  
ATOM    870  OE2 GLU A 115       1.151 -15.593  -9.956  1.00 97.59           O  
ATOM    871  N   SER A 116       4.738 -15.151  -5.504  1.00 97.57           N  
ATOM    872  CA  SER A 116       5.941 -14.321  -5.349  1.00 97.57           C  
ATOM    873  C   SER A 116       6.846 -14.745  -4.187  1.00 97.57           C  
ATOM    874  CB  SER A 116       5.546 -12.848  -5.198  1.00 97.57           C  
ATOM    875  O   SER A 116       8.060 -14.528  -4.237  1.00 97.57           O  
ATOM    876  OG  SER A 116       4.826 -12.613  -4.009  1.00 97.57           O  
ATOM    877  N   GLY A 117       6.264 -15.327  -3.135  1.00 97.22           N  
ATOM    878  CA  GLY A 117       6.916 -15.600  -1.854  1.00 97.22           C  
ATOM    879  C   GLY A 117       7.127 -14.363  -0.969  1.00 97.22           C  
ATOM    880  O   GLY A 117       7.729 -14.472   0.099  1.00 97.22           O  
ATOM    881  N   GLU A 118       6.647 -13.183  -1.371  1.00 98.04           N  
ATOM    882  CA  GLU A 118       6.918 -11.908  -0.696  1.00 98.04           C  
ATOM    883  C   GLU A 118       5.641 -11.208  -0.224  1.00 98.04           C  
ATOM    884  CB  GLU A 118       7.728 -10.989  -1.617  1.00 98.04           C  
ATOM    885  O   GLU A 118       4.535 -11.525  -0.656  1.00 98.04           O  
ATOM    886  CG  GLU A 118       9.141 -11.483  -1.945  1.00 98.04           C  
ATOM    887  CD  GLU A 118      10.042 -11.743  -0.728  1.00 98.04           C  
ATOM    888  OE1 GLU A 118      11.056 -12.445  -0.911  1.00 98.04           O  
ATOM    889  OE2 GLU A 118       9.824 -11.228   0.400  1.00 98.04           O  
ATOM    890  N   THR A 119       5.780 -10.253   0.700  1.00 97.89           N  
ATOM    891  CA  THR A 119       4.626  -9.520   1.234  1.00 97.89           C  
ATOM    892  C   THR A 119       3.946  -8.730   0.119  1.00 97.89           C  
ATOM    893  CB  THR A 119       5.018  -8.578   2.385  1.00 97.89           C  
ATOM    894  O   THR A 119       4.588  -7.946  -0.583  1.00 97.89           O  
ATOM    895  CG2 THR A 119       3.853  -7.719   2.885  1.00 97.89           C  
ATOM    896  OG1 THR A 119       5.459  -9.302   3.517  1.00 97.89           O  
ATOM    897  N   VAL A 120       2.627  -8.886   0.010  1.00 97.83           N  
ATOM    898  CA  VAL A 120       1.788  -8.143  -0.929  1.00 97.83           C  
ATOM    899  C   VAL A 120       0.972  -7.102  -0.178  1.00 97.83           C  
ATOM    900  CB  VAL A 120       0.898  -9.085  -1.753  1.00 97.83           C  
ATOM    901  O   VAL A 120       0.365  -7.405   0.848  1.00 97.83           O  
ATOM    902  CG1 VAL A 120      -0.062  -8.311  -2.663  1.00 97.83           C  
ATOM    903  CG2 VAL A 120       1.764  -9.975  -2.646  1.00 97.83           C  
ATOM    904  N   ASN A 121       0.928  -5.882  -0.705  1.00 96.53           N  
ATOM    905  CA  ASN A 121       0.122  -4.788  -0.173  1.00 96.53           C  
ATOM    906  C   ASN A 121      -0.855  -4.287  -1.231  1.00 96.53           C  
ATOM    907  CB  ASN A 121       1.028  -3.641   0.298  1.00 96.53           C  
ATOM    908  O   ASN A 121      -0.525  -4.261  -2.418  1.00 96.53           O  
ATOM    909  CG  ASN A 121       2.023  -4.073   1.350  1.00 96.53           C  
ATOM    910  ND2 ASN A 121       3.244  -4.384   0.984  1.00 96.53           N  
ATOM    911  OD1 ASN A 121       1.717  -4.128   2.526  1.00 96.53           O  
ATOM    912  N   MET A 122      -2.014  -3.808  -0.789  1.00 94.81           N  
ATOM    913  CA  MET A 122      -2.878  -2.958  -1.597  1.00 94.81           C  
ATOM    914  C   MET A 122      -3.022  -1.598  -0.932  1.00 94.81           C  
ATOM    915  CB  MET A 122      -4.219  -3.637  -1.861  1.00 94.81           C  
ATOM    916  O   MET A 122      -3.394  -1.500   0.240  1.00 94.81           O  
ATOM    917  CG  MET A 122      -5.093  -2.820  -2.814  1.00 94.81           C  
ATOM    918  SD  MET A 122      -6.521  -3.754  -3.410  1.00 94.81           S  
ATOM    919  CE  MET A 122      -7.849  -2.926  -2.523  1.00 94.81           C  
ATOM    920  N   ALA A 123      -2.728  -0.551  -1.696  1.00 94.68           N  
ATOM    921  CA  ALA A 123      -2.868   0.827  -1.266  1.00 94.68           C  
ATOM    922  C   ALA A 123      -3.901   1.558  -2.121  1.00 94.68           C  
ATOM    923  CB  ALA A 123      -1.498   1.513  -1.276  1.00 94.68           C  
ATOM    924  O   ALA A 123      -3.964   1.340  -3.328  1.00 94.68           O  
ATOM    925  N   VAL A 124      -4.685   2.439  -1.509  1.00 92.55           N  
ATOM    926  CA  VAL A 124      -5.562   3.382  -2.216  1.00 92.55           C  
ATOM    927  C   VAL A 124      -4.890   4.736  -2.338  1.00 92.55           C  
ATOM    928  CB  VAL A 124      -6.950   3.524  -1.571  1.00 92.55           C  
ATOM    929  O   VAL A 124      -4.087   5.114  -1.482  1.00 92.55           O  
ATOM    930  CG1 VAL A 124      -7.702   2.200  -1.691  1.00 92.55           C  
ATOM    931  CG2 VAL A 124      -6.887   3.970  -0.105  1.00 92.55           C  
ATOM    932  N   LEU A 125      -5.230   5.460  -3.398  1.00 90.81           N  
ATOM    933  CA  LEU A 125      -4.849   6.853  -3.564  1.00 90.81           C  
ATOM    934  C   LEU A 125      -5.883   7.743  -2.875  1.00 90.81           C  
ATOM    935  CB  LEU A 125      -4.721   7.160  -5.065  1.00 90.81           C  
ATOM    936  O   LEU A 125      -7.022   7.856  -3.327  1.00 90.81           O  
ATOM    937  CG  LEU A 125      -4.310   8.608  -5.385  1.00 90.81           C  
ATOM    938  CD1 LEU A 125      -2.925   8.949  -4.826  1.00 90.81           C  
ATOM    939  CD2 LEU A 125      -4.274   8.800  -6.901  1.00 90.81           C  
ATOM    940  N   ASP A 126      -5.471   8.426  -1.816  1.00 85.38           N  
ATOM    941  CA  ASP A 126      -6.216   9.569  -1.307  1.00 85.38           C  
ATOM    942  C   ASP A 126      -5.999  10.756  -2.253  1.00 85.38           C  
ATOM    943  CB  ASP A 126      -5.798   9.886   0.133  1.00 85.38           C  
ATOM    944  O   ASP A 126      -4.938  11.384  -2.255  1.00 85.38           O  
ATOM    945  CG  ASP A 126      -6.639  11.012   0.747  1.00 85.38           C  
ATOM    946  OD1 ASP A 126      -7.313  11.761  -0.007  1.00 85.38           O  
ATOM    947  OD2 ASP A 126      -6.602  11.142   1.982  1.00 85.38           O  
ATOM    948  N   GLN A 127      -7.003  11.067  -3.077  1.00 76.37           N  
ATOM    949  CA  GLN A 127      -6.925  12.166  -4.043  1.00 76.37           C  
ATOM    950  C   GLN A 127      -6.819  13.551  -3.385  1.00 76.37           C  
ATOM    951  CB  GLN A 127      -8.136  12.139  -4.988  1.00 76.37           C  
ATOM    952  O   GLN A 127      -6.281  14.474  -4.004  1.00 76.37           O  
ATOM    953  CG  GLN A 127      -8.184  10.892  -5.889  1.00 76.37           C  
ATOM    954  CD  GLN A 127      -9.165  11.047  -7.052  1.00 76.37           C  
ATOM    955  NE2 GLN A 127      -9.137  10.155  -8.018  1.00 76.37           N  
ATOM    956  OE1 GLN A 127      -9.954  11.977  -7.120  1.00 76.37           O  
ATOM    957  N   SER A 128      -7.289  13.718  -2.144  1.00 71.48           N  
ATOM    958  CA  SER A 128      -7.313  15.023  -1.475  1.00 71.48           C  
ATOM    959  C   SER A 128      -5.893  15.521  -1.183  1.00 71.48           C  
ATOM    960  CB  SER A 128      -8.194  14.955  -0.219  1.00 71.48           C  
ATOM    961  O   SER A 128      -5.506  16.619  -1.602  1.00 71.48           O  
ATOM    962  OG  SER A 128      -7.620  14.209   0.829  1.00 71.48           O  
ATOM    963  N   ASP A 129      -5.071  14.653  -0.595  1.00 72.01           N  
ATOM    964  CA  ASP A 129      -3.693  14.960  -0.226  1.00 72.01           C  
ATOM    965  C   ASP A 129      -2.646  14.318  -1.141  1.00 72.01           C  
ATOM    966  CB  ASP A 129      -3.481  14.650   1.266  1.00 72.01           C  
ATOM    967  O   ASP A 129      -1.467  14.673  -1.040  1.00 72.01           O  
ATOM    968  CG  ASP A 129      -3.996  15.778   2.171  1.00 72.01           C  
ATOM    969  OD1 ASP A 129      -3.848  16.956   1.759  1.00 72.01           O  
ATOM    970  OD2 ASP A 129      -4.379  15.488   3.322  1.00 72.01           O  
ATOM    971  N   HIS A 130      -3.066  13.475  -2.092  1.00 81.42           N  
ATOM    972  CA  HIS A 130      -2.202  12.617  -2.912  1.00 81.42           C  
ATOM    973  C   HIS A 130      -1.283  11.792  -2.017  1.00 81.42           C  
ATOM    974  CB  HIS A 130      -1.442  13.408  -3.978  1.00 81.42           C  
ATOM    975  O   HIS A 130      -0.066  11.974  -2.008  1.00 81.42           O  
ATOM    976  CG  HIS A 130      -2.289  13.963  -5.089  1.00 81.42           C  
ATOM    977  CD2 HIS A 130      -2.017  13.856  -6.426  1.00 81.42           C  
ATOM    978  ND1 HIS A 130      -3.472  14.657  -4.969  1.00 81.42           N  
ATOM    979  CE1 HIS A 130      -3.893  14.962  -6.206  1.00 81.42           C  
ATOM    980  NE2 HIS A 130      -3.020  14.526  -7.126  1.00 81.42           N  
ATOM    981  N   GLU A 131      -1.891  10.924  -1.219  1.00 88.25           N  
ATOM    982  CA  GLU A 131      -1.190   9.996  -0.339  1.00 88.25           C  
ATOM    983  C   GLU A 131      -1.622   8.571  -0.663  1.00 88.25           C  
ATOM    984  CB  GLU A 131      -1.415  10.357   1.141  1.00 88.25           C  
ATOM    985  O   GLU A 131      -2.791   8.312  -0.935  1.00 88.25           O  
ATOM    986  CG  GLU A 131      -0.785  11.727   1.440  1.00 88.25           C  
ATOM    987  CD  GLU A 131      -0.792  12.154   2.909  1.00 88.25           C  
ATOM    988  OE1 GLU A 131      -0.056  13.135   3.191  1.00 88.25           O  
ATOM    989  OE2 GLU A 131      -1.486  11.544   3.751  1.00 88.25           O  
ATOM    990  N   ALA A 132      -0.671   7.642  -0.651  1.00 94.08           N  
ATOM    991  CA  ALA A 132      -0.965   6.227  -0.793  1.00 94.08           C  
ATOM    992  C   ALA A 132      -1.191   5.630   0.602  1.00 94.08           C  
ATOM    993  CB  ALA A 132       0.178   5.579  -1.578  1.00 94.08           C  
ATOM    994  O   ALA A 132      -0.324   5.753   1.464  1.00 94.08           O  
ATOM    995  N   ILE A 133      -2.338   4.992   0.833  1.00 92.86           N  
ATOM    996  CA  ILE A 133      -2.714   4.430   2.140  1.00 92.86           C  
ATOM    997  C   ILE A 133      -2.924   2.930   1.992  1.00 92.86           C  
ATOM    998  CB  ILE A 133      -3.978   5.117   2.705  1.00 92.86           C  
ATOM    999  O   ILE A 133      -3.754   2.511   1.188  1.00 92.86           O  
ATOM   1000  CG1 ILE A 133      -3.764   6.644   2.832  1.00 92.86           C  
ATOM   1001  CG2 ILE A 133      -4.345   4.499   4.070  1.00 92.86           C  
ATOM   1002  CD1 ILE A 133      -5.021   7.420   3.241  1.00 92.86           C  
ATOM   1003  N   ILE A 134      -2.204   2.119   2.768  1.00 93.53           N  
ATOM   1004  CA  ILE A 134      -2.379   0.660   2.766  1.00 93.53           C  
ATOM   1005  C   ILE A 134      -3.741   0.319   3.365  1.00 93.53           C  
ATOM   1006  CB  ILE A 134      -1.239  -0.048   3.527  1.00 93.53           C  
ATOM   1007  O   ILE A 134      -4.032   0.702   4.494  1.00 93.53           O  
ATOM   1008  CG1 ILE A 134       0.100   0.181   2.793  1.00 93.53           C  
ATOM   1009  CG2 ILE A 134      -1.516  -1.563   3.646  1.00 93.53           C  
ATOM   1010  CD1 ILE A 134       1.311  -0.164   3.660  1.00 93.53           C  
ATOM   1011  N   ILE A 135      -4.558  -0.438   2.637  1.00 90.61           N  
ATOM   1012  CA  ILE A 135      -5.882  -0.880   3.106  1.00 90.61           C  
ATOM   1013  C   ILE A 135      -5.993  -2.395   3.256  1.00 90.61           C  
ATOM   1014  CB  ILE A 135      -7.007  -0.323   2.219  1.00 90.61           C  
ATOM   1015  O   ILE A 135      -6.899  -2.865   3.937  1.00 90.61           O  
ATOM   1016  CG1 ILE A 135      -6.897  -0.780   0.749  1.00 90.61           C  
ATOM   1017  CG2 ILE A 135      -7.020   1.212   2.337  1.00 90.61           C  
ATOM   1018  CD1 ILE A 135      -8.249  -0.654   0.035  1.00 90.61           C  
ATOM   1019  N   ASP A 136      -5.075  -3.149   2.653  1.00 91.39           N  
ATOM   1020  CA  ASP A 136      -5.007  -4.602   2.777  1.00 91.39           C  
ATOM   1021  C   ASP A 136      -3.564  -5.088   2.609  1.00 91.39           C  
ATOM   1022  CB  ASP A 136      -5.946  -5.253   1.750  1.00 91.39           C  
ATOM   1023  O   ASP A 136      -2.743  -4.443   1.945  1.00 91.39           O  
ATOM   1024  CG  ASP A 136      -6.305  -6.706   2.073  1.00 91.39           C  
ATOM   1025  OD1 ASP A 136      -5.833  -7.248   3.097  1.00 91.39           O  
ATOM   1026  OD2 ASP A 136      -7.056  -7.311   1.281  1.00 91.39           O  
ATOM   1027  N   GLN A 137      -3.252  -6.222   3.228  1.00 93.89           N  
ATOM   1028  CA  GLN A 137      -1.931  -6.831   3.199  1.00 93.89           C  
ATOM   1029  C   GLN A 137      -2.026  -8.347   3.370  1.00 93.89           C  
ATOM   1030  CB  GLN A 137      -1.053  -6.200   4.295  1.00 93.89           C  
ATOM   1031  O   GLN A 137      -2.709  -8.852   4.262  1.00 93.89           O  
ATOM   1032  CG  GLN A 137       0.390  -6.733   4.316  1.00 93.89           C  
ATOM   1033  CD  GLN A 137       1.184  -6.053   5.422  1.00 93.89           C  
ATOM   1034  NE2 GLN A 137       1.784  -4.918   5.167  1.00 93.89           N  
ATOM   1035  OE1 GLN A 137       1.234  -6.505   6.557  1.00 93.89           O  
ATOM   1036  N   VAL A 138      -1.240  -9.070   2.573  1.00 95.78           N  
ATOM   1037  CA  VAL A 138      -0.949 -10.489   2.786  1.00 95.78           C  
ATOM   1038  C   VAL A 138       0.548 -10.630   3.041  1.00 95.78           C  
ATOM   1039  CB  VAL A 138      -1.436 -11.369   1.622  1.00 95.78           C  
ATOM   1040  O   VAL A 138       1.369 -10.468   2.140  1.00 95.78           O  
ATOM   1041  CG1 VAL A 138      -1.267 -12.844   2.006  1.00 95.78           C  
ATOM   1042  CG2 VAL A 138      -2.925 -11.144   1.329  1.00 95.78           C  
ATOM   1043  N   GLN A 139       0.908 -10.891   4.297  1.00 95.92           N  
ATOM   1044  CA  GLN A 139       2.302 -11.076   4.702  1.00 95.92           C  
ATOM   1045  C   GLN A 139       2.838 -12.428   4.230  1.00 95.92           C  
ATOM   1046  CB  GLN A 139       2.450 -10.956   6.227  1.00 95.92           C  
ATOM   1047  O   GLN A 139       2.144 -13.440   4.341  1.00 95.92           O  
ATOM   1048  CG  GLN A 139       2.091  -9.554   6.735  1.00 95.92           C  
ATOM   1049  CD  GLN A 139       2.433  -9.317   8.205  1.00 95.92           C  
ATOM   1050  NE2 GLN A 139       2.223  -8.110   8.673  1.00 95.92           N  
ATOM   1051  OE1 GLN A 139       2.944 -10.166   8.933  1.00 95.92           O  
ATOM   1052  N   CYS A 140       4.094 -12.456   3.777  1.00 95.90           N  
ATOM   1053  CA  CYS A 140       4.784 -13.717   3.527  1.00 95.90           C  
ATOM   1054  C   CYS A 140       5.187 -14.418   4.835  1.00 95.90           C  
ATOM   1055  CB  CYS A 140       5.962 -13.500   2.570  1.00 95.90           C  
ATOM   1056  O   CYS A 140       5.191 -13.832   5.923  1.00 95.90           O  
ATOM   1057  SG  CYS A 140       7.321 -12.569   3.336  1.00 95.90           S  
ATOM   1058  N   THR A 141       5.553 -15.694   4.731  1.00 93.20           N  
ATOM   1059  CA  THR A 141       5.901 -16.550   5.878  1.00 93.20           C  
ATOM   1060  C   THR A 141       7.362 -16.419   6.322  1.00 93.20           C  
ATOM   1061  CB  THR A 141       5.561 -18.013   5.570  1.00 93.20           C  
ATOM   1062  O   THR A 141       7.762 -17.016   7.323  1.00 93.20           O  
ATOM   1063  CG2 THR A 141       4.061 -18.217   5.356  1.00 93.20           C  
ATOM   1064  OG1 THR A 141       6.215 -18.400   4.386  1.00 93.20           O  
ATOM   1065  N   HIS A 142       8.173 -15.618   5.623  1.00 94.84           N  
ATOM   1066  CA  HIS A 142       9.569 -15.392   5.986  1.00 94.84           C  
ATOM   1067  C   HIS A 142       9.711 -14.577   7.284  1.00 94.84           C  
ATOM   1068  CB  HIS A 142      10.326 -14.744   4.816  1.00 94.84           C  
ATOM   1069  O   HIS A 142       8.941 -13.654   7.567  1.00 94.84           O  
ATOM   1070  CG  HIS A 142      10.470 -15.657   3.623  1.00 94.84           C  
ATOM   1071  CD2 HIS A 142       9.944 -15.469   2.370  1.00 94.84           C  
ATOM   1072  ND1 HIS A 142      11.164 -16.850   3.593  1.00 94.84           N  
ATOM   1073  CE1 HIS A 142      11.050 -17.369   2.359  1.00 94.84           C  
ATOM   1074  NE2 HIS A 142      10.328 -16.558   1.584  1.00 94.84           N  
ATOM   1075  N   LEU A 143      10.752 -14.897   8.065  1.00 91.06           N  
ATOM   1076  CA  LEU A 143      11.103 -14.167   9.291  1.00 91.06           C  
ATOM   1077  C   LEU A 143      11.441 -12.701   8.995  1.00 91.06           C  
ATOM   1078  CB  LEU A 143      12.299 -14.851   9.984  1.00 91.06           C  
ATOM   1079  O   LEU A 143      10.901 -11.802   9.632  1.00 91.06           O  
ATOM   1080  CG  LEU A 143      11.964 -16.166  10.709  1.00 91.06           C  
ATOM   1081  CD1 LEU A 143      13.260 -16.851  11.140  1.00 91.06           C  
ATOM   1082  CD2 LEU A 143      11.112 -15.925  11.957  1.00 91.06           C  
ATOM   1083  N   MET A 144      12.309 -12.467   8.007  1.00 90.67           N  
ATOM   1084  CA  MET A 144      12.631 -11.128   7.520  1.00 90.67           C  
ATOM   1085  C   MET A 144      11.726 -10.793   6.338  1.00 90.67           C  
ATOM   1086  CB  MET A 144      14.119 -11.043   7.162  1.00 90.67           C  
ATOM   1087  O   MET A 144      11.874 -11.370   5.255  1.00 90.67           O  
ATOM   1088  CG  MET A 144      14.552  -9.601   6.884  1.00 90.67           C  
ATOM   1089  SD  MET A 144      16.344  -9.454   6.666  1.00 90.67           S  
ATOM   1090  CE  MET A 144      16.462  -9.279   4.871  1.00 90.67           C  
ATOM   1091  N   ARG A 145      10.793  -9.868   6.559  1.00 93.39           N  
ATOM   1092  CA  ARG A 145       9.788  -9.437   5.587  1.00 93.39           C  
ATOM   1093  C   ARG A 145       9.487  -7.954   5.740  1.00 93.39           C  
ATOM   1094  CB  ARG A 145       8.517 -10.293   5.738  1.00 93.39           C  
ATOM   1095  O   ARG A 145       9.705  -7.382   6.807  1.00 93.39           O  
ATOM   1096  CG  ARG A 145       7.797 -10.160   7.091  1.00 93.39           C  
ATOM   1097  CD  ARG A 145       6.583 -11.095   7.106  1.00 93.39           C  
ATOM   1098  NE  ARG A 145       5.836 -11.014   8.373  1.00 93.39           N  
ATOM   1099  NH1 ARG A 145       6.995 -12.617   9.555  1.00 93.39           N  
ATOM   1100  NH2 ARG A 145       5.213 -11.579  10.455  1.00 93.39           N  
ATOM   1101  CZ  ARG A 145       6.031 -11.740   9.454  1.00 93.39           C  
ATOM   1102  N   MET A 146       8.946  -7.354   4.686  1.00 90.24           N  
ATOM   1103  CA  MET A 146       8.338  -6.034   4.794  1.00 90.24           C  
ATOM   1104  C   MET A 146       7.088  -6.134   5.674  1.00 90.24           C  
ATOM   1105  CB  MET A 146       8.049  -5.494   3.389  1.00 90.24           C  
ATOM   1106  O   MET A 146       6.277  -7.050   5.513  1.00 90.24           O  
ATOM   1107  CG  MET A 146       7.456  -4.080   3.385  1.00 90.24           C  
ATOM   1108  SD  MET A 146       5.652  -4.024   3.568  1.00 90.24           S  
ATOM   1109  CE  MET A 146       5.306  -2.501   2.649  1.00 90.24           C  
ATOM   1110  N   SER A 147       6.964  -5.201   6.616  1.00 87.09           N  
ATOM   1111  CA  SER A 147       5.809  -5.067   7.495  1.00 87.09           C  
ATOM   1112  C   SER A 147       5.453  -3.591   7.606  1.00 87.09           C  
ATOM   1113  CB  SER A 147       6.120  -5.669   8.869  1.00 87.09           C  
ATOM   1114  O   SER A 147       6.170  -2.822   8.241  1.00 87.09           O  
ATOM   1115  OG  SER A 147       5.023  -5.501   9.746  1.00 87.09           O  
ATOM   1116  N   ALA A 148       4.334  -3.210   7.002  1.00 86.67           N  
ATOM   1117  CA  ALA A 148       3.717  -1.901   7.167  1.00 86.67           C  
ATOM   1118  C   ALA A 148       2.284  -2.086   7.695  1.00 86.67           C  
ATOM   1119  CB  ALA A 148       3.772  -1.159   5.830  1.00 86.67           C  
ATOM   1120  O   ALA A 148       1.607  -3.021   7.259  1.00 86.67           O  
ATOM   1121  N   PRO A 149       1.815  -1.256   8.641  1.00 86.42           N  
ATOM   1122  CA  PRO A 149       0.476  -1.403   9.197  1.00 86.42           C  
ATOM   1123  C   PRO A 149      -0.596  -1.035   8.164  1.00 86.42           C  
ATOM   1124  CB  PRO A 149       0.444  -0.483  10.421  1.00 86.42           C  
ATOM   1125  O   PRO A 149      -0.410  -0.125   7.354  1.00 86.42           O  
ATOM   1126  CG  PRO A 149       1.434   0.623  10.052  1.00 86.42           C  
ATOM   1127  CD  PRO A 149       2.496  -0.113   9.235  1.00 86.42           C  
ATOM   1128  N   ILE A 150      -1.750  -1.701   8.235  1.00 89.12           N  
ATOM   1129  CA  ILE A 150      -2.967  -1.237   7.555  1.00 89.12           C  
ATOM   1130  C   ILE A 150      -3.314   0.161   8.095  1.00 89.12           C  
ATOM   1131  CB  ILE A 150      -4.122  -2.251   7.730  1.00 89.12           C  
ATOM   1132  O   ILE A 150      -3.215   0.410   9.295  1.00 89.12           O  
ATOM   1133  CG1 ILE A 150      -3.756  -3.602   7.068  1.00 89.12           C  
ATOM   1134  CG2 ILE A 150      -5.427  -1.695   7.131  1.00 89.12           C  
ATOM   1135  CD1 ILE A 150      -4.771  -4.726   7.315  1.00 89.12           C  
ATOM   1136  N   GLY A 151      -3.678   1.081   7.203  1.00 85.95           N  
ATOM   1137  CA  GLY A 151      -3.827   2.514   7.469  1.00 85.95           C  
ATOM   1138  C   GLY A 151      -2.520   3.307   7.357  1.00 85.95           C  
ATOM   1139  O   GLY A 151      -2.545   4.536   7.377  1.00 85.95           O  
ATOM   1140  N   GLY A 152      -1.377   2.630   7.210  1.00 89.66           N  
ATOM   1141  CA  GLY A 152      -0.081   3.268   7.022  1.00 89.66           C  
ATOM   1142  C   GLY A 152       0.000   4.043   5.707  1.00 89.66           C  
ATOM   1143  O   GLY A 152      -0.460   3.576   4.662  1.00 89.66           O  
ATOM   1144  N   LYS A 153       0.623   5.223   5.767  1.00 92.63           N  
ATOM   1145  CA  LYS A 153       0.882   6.084   4.609  1.00 92.63           C  
ATOM   1146  C   LYS A 153       2.196   5.694   3.934  1.00 92.63           C  
ATOM   1147  CB  LYS A 153       0.887   7.561   5.029  1.00 92.63           C  
ATOM   1148  O   LYS A 153       3.201   5.471   4.605  1.00 92.63           O  
ATOM   1149  CG  LYS A 153      -0.475   8.010   5.578  1.00 92.63           C  
ATOM   1150  CD  LYS A 153      -0.435   9.479   6.005  1.00 92.63           C  
ATOM   1151  CE  LYS A 153      -1.836   9.928   6.438  1.00 92.63           C  
ATOM   1152  NZ  LYS A 153      -1.970  11.400   6.391  1.00 92.63           N  
ATOM   1153  N   LEU A 154       2.194   5.655   2.607  1.00 93.99           N  
ATOM   1154  CA  LEU A 154       3.356   5.381   1.770  1.00 93.99           C  
ATOM   1155  C   LEU A 154       3.810   6.663   1.049  1.00 93.99           C  
ATOM   1156  CB  LEU A 154       3.020   4.265   0.769  1.00 93.99           C  
ATOM   1157  O   LEU A 154       2.970   7.379   0.493  1.00 93.99           O  
ATOM   1158  CG  LEU A 154       2.760   2.881   1.381  1.00 93.99           C  
ATOM   1159  CD1 LEU A 154       2.315   1.927   0.270  1.00 93.99           C  
ATOM   1160  CD2 LEU A 154       4.025   2.319   2.035  1.00 93.99           C  
ATOM   1161  N   PRO A 155       5.125   6.959   1.006  1.00 94.01           N  
ATOM   1162  CA  PRO A 155       5.647   8.103   0.265  1.00 94.01           C  
ATOM   1163  C   PRO A 155       5.313   8.027  -1.223  1.00 94.01           C  
ATOM   1164  CB  PRO A 155       7.162   8.075   0.463  1.00 94.01           C  
ATOM   1165  O   PRO A 155       5.556   7.005  -1.867  1.00 94.01           O  
ATOM   1166  CG  PRO A 155       7.337   7.331   1.781  1.00 94.01           C  
ATOM   1167  CD  PRO A 155       6.202   6.314   1.749  1.00 94.01           C  
ATOM   1168  N   MET A 156       4.828   9.122  -1.805  1.00 95.23           N  
ATOM   1169  CA  MET A 156       4.460   9.128  -3.223  1.00 95.23           C  
ATOM   1170  C   MET A 156       5.661   8.979  -4.158  1.00 95.23           C  
ATOM   1171  CB  MET A 156       3.674  10.389  -3.583  1.00 95.23           C  
ATOM   1172  O   MET A 156       5.566   8.270  -5.150  1.00 95.23           O  
ATOM   1173  CG  MET A 156       2.293  10.410  -2.933  1.00 95.23           C  
ATOM   1174  SD  MET A 156       1.201   9.006  -3.307  1.00 95.23           S  
ATOM   1175  CE  MET A 156       0.848   9.329  -5.052  1.00 95.23           C  
ATOM   1176  N   HIS A 157       6.792   9.625  -3.869  1.00 96.22           N  
ATOM   1177  CA  HIS A 157       7.960   9.608  -4.761  1.00 96.22           C  
ATOM   1178  C   HIS A 157       8.994   8.538  -4.429  1.00 96.22           C  
ATOM   1179  CB  HIS A 157       8.628  10.983  -4.757  1.00 96.22           C  
ATOM   1180  O   HIS A 157       9.909   8.357  -5.218  1.00 96.22           O  
ATOM   1181  CG  HIS A 157       9.286  11.317  -3.447  1.00 96.22           C  
ATOM   1182  CD2 HIS A 157      10.628  11.295  -3.198  1.00 96.22           C  
ATOM   1183  ND1 HIS A 157       8.605  11.659  -2.279  1.00 96.22           N  
ATOM   1184  CE1 HIS A 157       9.558  11.864  -1.360  1.00 96.22           C  
ATOM   1185  NE2 HIS A 157      10.779  11.644  -1.876  1.00 96.22           N  
ATOM   1186  N   ALA A 158       8.872   7.871  -3.281  1.00 96.79           N  
ATOM   1187  CA  ALA A 158       9.891   6.947  -2.786  1.00 96.79           C  
ATOM   1188  C   ALA A 158       9.361   5.533  -2.524  1.00 96.79           C  
ATOM   1189  CB  ALA A 158      10.549   7.562  -1.545  1.00 96.79           C  
ATOM   1190  O   ALA A 158      10.136   4.686  -2.121  1.00 96.79           O  
ATOM   1191  N   SER A 159       8.067   5.257  -2.735  1.00 96.86           N  
ATOM   1192  CA  SER A 159       7.509   3.901  -2.620  1.00 96.86           C  
ATOM   1193  C   SER A 159       7.036   3.369  -3.968  1.00 96.86           C  
ATOM   1194  CB  SER A 159       6.367   3.848  -1.600  1.00 96.86           C  
ATOM   1195  O   SER A 159       6.627   4.139  -4.841  1.00 96.86           O  
ATOM   1196  OG  SER A 159       5.183   4.432  -2.113  1.00 96.86           O  
ATOM   1197  N   GLY A 160       6.999   2.041  -4.113  1.00 97.45           N  
ATOM   1198  CA  GLY A 160       6.438   1.386  -5.298  1.00 97.45           C  
ATOM   1199  C   GLY A 160       5.018   1.877  -5.613  1.00 97.45           C  
ATOM   1200  O   GLY A 160       4.777   2.419  -6.692  1.00 97.45           O  
ATOM   1201  N   ALA A 161       4.076   1.752  -4.671  1.00 97.51           N  
ATOM   1202  CA  ALA A 161       2.684   2.171  -4.884  1.00 97.51           C  
ATOM   1203  C   ALA A 161       2.571   3.668  -5.219  1.00 97.51           C  
ATOM   1204  CB  ALA A 161       1.864   1.818  -3.638  1.00 97.51           C  
ATOM   1205  O   ALA A 161       1.897   4.040  -6.179  1.00 97.51           O  
ATOM   1206  N   GLY A 162       3.295   4.519  -4.486  1.00 96.74           N  
ATOM   1207  CA  GLY A 162       3.347   5.954  -4.740  1.00 96.74           C  
ATOM   1208  C   GLY A 162       3.788   6.286  -6.165  1.00 96.74           C  
ATOM   1209  O   GLY A 162       3.087   6.998  -6.888  1.00 96.74           O  
ATOM   1210  N   LYS A 163       4.912   5.712  -6.607  1.00 97.94           N  
ATOM   1211  CA  LYS A 163       5.439   5.947  -7.956  1.00 97.94           C  
ATOM   1212  C   LYS A 163       4.535   5.372  -9.041  1.00 97.94           C  
ATOM   1213  CB  LYS A 163       6.872   5.412  -8.072  1.00 97.94           C  
ATOM   1214  O   LYS A 163       4.438   5.965 -10.113  1.00 97.94           O  
ATOM   1215  CG  LYS A 163       7.850   6.250  -7.232  1.00 97.94           C  
ATOM   1216  CD  LYS A 163       9.302   6.030  -7.655  1.00 97.94           C  
ATOM   1217  CE  LYS A 163       9.804   4.600  -7.476  1.00 97.94           C  
ATOM   1218  NZ  LYS A 163      11.148   4.517  -8.070  1.00 97.94           N  
ATOM   1219  N   ALA A 164       3.825   4.273  -8.771  1.00 98.16           N  
ATOM   1220  CA  ALA A 164       2.819   3.750  -9.693  1.00 98.16           C  
ATOM   1221  C   ALA A 164       1.702   4.781  -9.929  1.00 98.16           C  
ATOM   1222  CB  ALA A 164       2.275   2.409  -9.181  1.00 98.16           C  
ATOM   1223  O   ALA A 164       1.385   5.065 -11.086  1.00 98.16           O  
ATOM   1224  N   PHE A 165       1.181   5.402  -8.862  1.00 96.73           N  
ATOM   1225  CA  PHE A 165       0.190   6.478  -8.967  1.00 96.73           C  
ATOM   1226  C   PHE A 165       0.742   7.709  -9.688  1.00 96.73           C  
ATOM   1227  CB  PHE A 165      -0.310   6.883  -7.575  1.00 96.73           C  
ATOM   1228  O   PHE A 165       0.121   8.197 -10.630  1.00 96.73           O  
ATOM   1229  CG  PHE A 165      -1.110   5.831  -6.840  1.00 96.73           C  
ATOM   1230  CD1 PHE A 165      -2.225   5.242  -7.462  1.00 96.73           C  
ATOM   1231  CD2 PHE A 165      -0.783   5.487  -5.515  1.00 96.73           C  
ATOM   1232  CE1 PHE A 165      -3.000   4.303  -6.768  1.00 96.73           C  
ATOM   1233  CE2 PHE A 165      -1.560   4.546  -4.819  1.00 96.73           C  
ATOM   1234  CZ  PHE A 165      -2.667   3.955  -5.447  1.00 96.73           C  
ATOM   1235  N   LEU A 166       1.931   8.191  -9.301  1.00 96.25           N  
ATOM   1236  CA  LEU A 166       2.556   9.353  -9.946  1.00 96.25           C  
ATOM   1237  C   LEU A 166       2.789   9.135 -11.443  1.00 96.25           C  
ATOM   1238  CB  LEU A 166       3.907   9.672  -9.289  1.00 96.25           C  
ATOM   1239  O   LEU A 166       2.684  10.077 -12.225  1.00 96.25           O  
ATOM   1240  CG  LEU A 166       3.870  10.204  -7.854  1.00 96.25           C  
ATOM   1241  CD1 LEU A 166       5.297  10.535  -7.414  1.00 96.25           C  
ATOM   1242  CD2 LEU A 166       3.036  11.473  -7.725  1.00 96.25           C  
ATOM   1243  N   ALA A 167       3.088   7.904 -11.857  1.00 97.01           N  
ATOM   1244  CA  ALA A 167       3.303   7.582 -13.257  1.00 97.01           C  
ATOM   1245  C   ALA A 167       2.026   7.718 -14.101  1.00 97.01           C  
ATOM   1246  CB  ALA A 167       3.906   6.181 -13.346  1.00 97.01           C  
ATOM   1247  O   ALA A 167       2.141   7.925 -15.306  1.00 97.01           O  
ATOM   1248  N   GLN A 168       0.830   7.658 -13.512  1.00 95.34           N  
ATOM   1249  CA  GLN A 168      -0.420   7.888 -14.249  1.00 95.34           C  
ATOM   1250  C   GLN A 168      -0.765   9.374 -14.409  1.00 95.34           C  
ATOM   1251  CB  GLN A 168      -1.578   7.162 -13.561  1.00 95.34           C  
ATOM   1252  O   GLN A 168      -1.564   9.728 -15.270  1.00 95.34           O  
ATOM   1253  CG  GLN A 168      -1.372   5.657 -13.344  1.00 95.34           C  
ATOM   1254  CD  GLN A 168      -0.844   4.923 -14.569  1.00 95.34           C  
ATOM   1255  NE2 GLN A 168       0.250   4.208 -14.425  1.00 95.34           N  
ATOM   1256  OE1 GLN A 168      -1.373   4.966 -15.667  1.00 95.34           O  
ATOM   1257  N   LEU A 169      -0.152  10.252 -13.612  1.00 92.56           N  
ATOM   1258  CA  LEU A 169      -0.381  11.690 -13.690  1.00 92.56           C  
ATOM   1259  C   LEU A 169       0.362  12.319 -14.875  1.00 92.56           C  
ATOM   1260  CB  LEU A 169       0.023  12.351 -12.362  1.00 92.56           C  
ATOM   1261  O   LEU A 169       1.440  11.870 -15.286  1.00 92.56           O  
ATOM   1262  CG  LEU A 169      -0.749  11.879 -11.120  1.00 92.56           C  
ATOM   1263  CD1 LEU A 169      -0.234  12.648  -9.900  1.00 92.56           C  
ATOM   1264  CD2 LEU A 169      -2.255  12.111 -11.237  1.00 92.56           C  
ATOM   1265  N   SER A 170      -0.185  13.425 -15.384  1.00 91.57           N  
ATOM   1266  CA  SER A 170       0.512  14.265 -16.356  1.00 91.57           C  
ATOM   1267  C   SER A 170       1.764  14.889 -15.734  1.00 91.57           C  
ATOM   1268  CB  SER A 170      -0.424  15.338 -16.926  1.00 91.57           C  
ATOM   1269  O   SER A 170       1.844  15.107 -14.522  1.00 91.57           O  
ATOM   1270  OG  SER A 170      -0.581  16.439 -16.049  1.00 91.57           O  
ATOM   1271  N   GLU A 171       2.757  15.235 -16.555  1.00 91.79           N  
ATOM   1272  CA  GLU A 171       3.975  15.875 -16.042  1.00 91.79           C  
ATOM   1273  C   GLU A 171       3.694  17.188 -15.301  1.00 91.79           C  
ATOM   1274  CB  GLU A 171       4.950  16.178 -17.178  1.00 91.79           C  
ATOM   1275  O   GLU A 171       4.401  17.528 -14.348  1.00 91.79           O  
ATOM   1276  CG  GLU A 171       5.527  14.905 -17.805  1.00 91.79           C  
ATOM   1277  CD  GLU A 171       6.731  15.196 -18.710  1.00 91.79           C  
ATOM   1278  OE1 GLU A 171       7.273  14.200 -19.234  1.00 91.79           O  
ATOM   1279  OE2 GLU A 171       7.132  16.380 -18.804  1.00 91.79           O  
ATOM   1280  N   GLU A 172       2.654  17.919 -15.707  1.00 93.21           N  
ATOM   1281  CA  GLU A 172       2.223  19.144 -15.039  1.00 93.21           C  
ATOM   1282  C   GLU A 172       1.664  18.850 -13.639  1.00 93.21           C  
ATOM   1283  CB  GLU A 172       1.177  19.855 -15.907  1.00 93.21           C  
ATOM   1284  O   GLU A 172       2.057  19.506 -12.670  1.00 93.21           O  
ATOM   1285  CG  GLU A 172       0.936  21.285 -15.405  1.00 93.21           C  
ATOM   1286  CD  GLU A 172      -0.293  21.947 -16.033  1.00 93.21           C  
ATOM   1287  OE1 GLU A 172      -0.849  22.835 -15.338  1.00 93.21           O  
ATOM   1288  OE2 GLU A 172      -0.708  21.541 -17.134  1.00 93.21           O  
ATOM   1289  N   GLN A 173       0.799  17.837 -13.514  1.00 91.94           N  
ATOM   1290  CA  GLN A 173       0.251  17.388 -12.230  1.00 91.94           C  
ATOM   1291  C   GLN A 173       1.362  16.909 -11.291  1.00 91.94           C  
ATOM   1292  CB  GLN A 173      -0.755  16.254 -12.462  1.00 91.94           C  
ATOM   1293  O   GLN A 173       1.409  17.341 -10.138  1.00 91.94           O  
ATOM   1294  CG  GLN A 173      -2.100  16.727 -13.028  1.00 91.94           C  
ATOM   1295  CD  GLN A 173      -2.955  15.536 -13.454  1.00 91.94           C  
ATOM   1296  NE2 GLN A 173      -4.179  15.418 -12.992  1.00 91.94           N  
ATOM   1297  OE1 GLN A 173      -2.524  14.686 -14.215  1.00 91.94           O  
ATOM   1298  N   VAL A 174       2.301  16.099 -11.796  1.00 93.51           N  
ATOM   1299  CA  VAL A 174       3.483  15.673 -11.032  1.00 93.51           C  
ATOM   1300  C   VAL A 174       4.274  16.895 -10.571  1.00 93.51           C  
ATOM   1301  CB  VAL A 174       4.375  14.711 -11.845  1.00 93.51           C  
ATOM   1302  O   VAL A 174       4.539  17.035  -9.384  1.00 93.51           O  
ATOM   1303  CG1 VAL A 174       5.671  14.359 -11.102  1.00 93.51           C  
ATOM   1304  CG2 VAL A 174       3.649  13.396 -12.139  1.00 93.51           C  
ATOM   1305  N   THR A 175       4.596  17.832 -11.466  1.00 93.11           N  
ATOM   1306  CA  THR A 175       5.379  19.034 -11.117  1.00 93.11           C  
ATOM   1307  C   THR A 175       4.706  19.856 -10.015  1.00 93.11           C  
ATOM   1308  CB  THR A 175       5.615  19.923 -12.347  1.00 93.11           C  
ATOM   1309  O   THR A 175       5.364  20.242  -9.047  1.00 93.11           O  
ATOM   1310  CG2 THR A 175       6.539  21.102 -12.044  1.00 93.11           C  
ATOM   1311  OG1 THR A 175       6.241  19.174 -13.366  1.00 93.11           O  
ATOM   1312  N   LYS A 176       3.391  20.086 -10.121  1.00 91.72           N  
ATOM   1313  CA  LYS A 176       2.604  20.791  -9.098  1.00 91.72           C  
ATOM   1314  C   LYS A 176       2.640  20.065  -7.754  1.00 91.72           C  
ATOM   1315  CB  LYS A 176       1.154  20.948  -9.585  1.00 91.72           C  
ATOM   1316  O   LYS A 176       2.833  20.704  -6.719  1.00 91.72           O  
ATOM   1317  CG  LYS A 176       1.012  22.080 -10.612  1.00 91.72           C  
ATOM   1318  CD  LYS A 176      -0.396  22.102 -11.224  1.00 91.72           C  
ATOM   1319  CE  LYS A 176      -0.580  23.370 -12.068  1.00 91.72           C  
ATOM   1320  NZ  LYS A 176      -1.795  23.321 -12.917  1.00 91.72           N  
ATOM   1321  N   LEU A 177       2.485  18.742  -7.762  1.00 89.55           N  
ATOM   1322  CA  LEU A 177       2.507  17.945  -6.542  1.00 89.55           C  
ATOM   1323  C   LEU A 177       3.887  17.955  -5.875  1.00 89.55           C  
ATOM   1324  CB  LEU A 177       2.047  16.518  -6.868  1.00 89.55           C  
ATOM   1325  O   LEU A 177       3.970  18.182  -4.668  1.00 89.55           O  
ATOM   1326  CG  LEU A 177       1.948  15.634  -5.615  1.00 89.55           C  
ATOM   1327  CD1 LEU A 177       0.818  16.075  -4.687  1.00 89.55           C  
ATOM   1328  CD2 LEU A 177       1.726  14.197  -6.048  1.00 89.55           C  
ATOM   1329  N   LEU A 178       4.958  17.775  -6.654  1.00 90.65           N  
ATOM   1330  CA  LEU A 178       6.334  17.802  -6.157  1.00 90.65           C  
ATOM   1331  C   LEU A 178       6.697  19.166  -5.567  1.00 90.65           C  
ATOM   1332  CB  LEU A 178       7.316  17.443  -7.286  1.00 90.65           C  
ATOM   1333  O   LEU A 178       7.335  19.227  -4.522  1.00 90.65           O  
ATOM   1334  CG  LEU A 178       7.217  16.007  -7.830  1.00 90.65           C  
ATOM   1335  CD1 LEU A 178       8.348  15.787  -8.834  1.00 90.65           C  
ATOM   1336  CD2 LEU A 178       7.242  14.963  -6.719  1.00 90.65           C  
ATOM   1337  N   HIS A 179       6.242  20.263  -6.177  1.00 90.08           N  
ATOM   1338  CA  HIS A 179       6.442  21.600  -5.619  1.00 90.08           C  
ATOM   1339  C   HIS A 179       5.705  21.790  -4.281  1.00 90.08           C  
ATOM   1340  CB  HIS A 179       5.993  22.637  -6.657  1.00 90.08           C  
ATOM   1341  O   HIS A 179       6.180  22.506  -3.403  1.00 90.08           O  
ATOM   1342  CG  HIS A 179       6.364  24.050  -6.284  1.00 90.08           C  
ATOM   1343  CD2 HIS A 179       7.345  24.812  -6.858  1.00 90.08           C  
ATOM   1344  ND1 HIS A 179       5.813  24.800  -5.270  1.00 90.08           N  
ATOM   1345  CE1 HIS A 179       6.446  25.983  -5.236  1.00 90.08           C  
ATOM   1346  NE2 HIS A 179       7.383  26.040  -6.193  1.00 90.08           N  
ATOM   1347  N   ARG A 180       4.533  21.164  -4.110  1.00 89.03           N  
ATOM   1348  CA  ARG A 180       3.727  21.269  -2.883  1.00 89.03           C  
ATOM   1349  C   ARG A 180       4.260  20.399  -1.743  1.00 89.03           C  
ATOM   1350  CB  ARG A 180       2.266  20.929  -3.219  1.00 89.03           C  
ATOM   1351  O   ARG A 180       4.283  20.854  -0.605  1.00 89.03           O  
ATOM   1352  CG  ARG A 180       1.324  21.132  -2.020  1.00 89.03           C  
ATOM   1353  CD  ARG A 180      -0.130  20.790  -2.372  1.00 89.03           C  
ATOM   1354  NE  ARG A 180      -0.347  19.336  -2.555  1.00 89.03           N  
ATOM   1355  NH1 ARG A 180      -2.574  19.438  -3.118  1.00 89.03           N  
ATOM   1356  NH2 ARG A 180      -1.625  17.454  -2.875  1.00 89.03           N  
ATOM   1357  CZ  ARG A 180      -1.500  18.751  -2.851  1.00 89.03           C  
ATOM   1358  N   LYS A 181       4.612  19.143  -2.029  1.00 88.50           N  
ATOM   1359  CA  LYS A 181       4.993  18.133  -1.020  1.00 88.50           C  
ATOM   1360  C   LYS A 181       6.511  18.025  -0.820  1.00 88.50           C  
ATOM   1361  CB  LYS A 181       4.382  16.770  -1.403  1.00 88.50           C  
ATOM   1362  O   LYS A 181       6.945  17.558   0.228  1.00 88.50           O  
ATOM   1363  CG  LYS A 181       2.848  16.657  -1.242  1.00 88.50           C  
ATOM   1364  CD  LYS A 181       2.375  16.263   0.178  1.00 88.50           C  
ATOM   1365  CE  LYS A 181       0.868  15.928   0.169  1.00 88.50           C  
ATOM   1366  NZ  LYS A 181       0.317  15.358   1.438  1.00 88.50           N  
ATOM   1367  N   GLY A 182       7.310  18.479  -1.786  1.00 91.66           N  
ATOM   1368  CA  GLY A 182       8.760  18.299  -1.795  1.00 91.66           C  
ATOM   1369  C   GLY A 182       9.182  16.863  -2.121  1.00 91.66           C  
ATOM   1370  O   GLY A 182       8.357  15.990  -2.380  1.00 91.66           O  
ATOM   1371  N   LEU A 183      10.495  16.633  -2.104  1.00 94.85           N  
ATOM   1372  CA  LEU A 183      11.124  15.327  -2.309  1.00 94.85           C  
ATOM   1373  C   LEU A 183      12.004  15.009  -1.099  1.00 94.85           C  
ATOM   1374  CB  LEU A 183      11.935  15.335  -3.616  1.00 94.85           C  
ATOM   1375  O   LEU A 183      13.204  15.275  -1.097  1.00 94.85           O  
ATOM   1376  CG  LEU A 183      11.100  15.407  -4.902  1.00 94.85           C  
ATOM   1377  CD1 LEU A 183      12.007  15.617  -6.114  1.00 94.85           C  
ATOM   1378  CD2 LEU A 183      10.335  14.111  -5.131  1.00 94.85           C  
ATOM   1379  N   HIS A 184      11.389  14.503  -0.032  1.00 94.71           N  
ATOM   1380  CA  HIS A 184      12.126  14.107   1.166  1.00 94.71           C  
ATOM   1381  C   HIS A 184      13.089  12.951   0.857  1.00 94.71           C  
ATOM   1382  CB  HIS A 184      11.144  13.738   2.282  1.00 94.71           C  
ATOM   1383  O   HIS A 184      12.701  11.999   0.181  1.00 94.71           O  
ATOM   1384  CG  HIS A 184      11.841  13.447   3.585  1.00 94.71           C  
ATOM   1385  CD2 HIS A 184      12.025  12.217   4.157  1.00 94.71           C  
ATOM   1386  ND1 HIS A 184      12.447  14.371   4.407  1.00 94.71           N  
ATOM   1387  CE1 HIS A 184      12.970  13.713   5.455  1.00 94.71           C  
ATOM   1388  NE2 HIS A 184      12.718  12.403   5.355  1.00 94.71           N  
ATOM   1389  N   ALA A 185      14.324  13.037   1.353  1.00 97.32           N  
ATOM   1390  CA  ALA A 185      15.318  11.975   1.240  1.00 97.32           C  
ATOM   1391  C   ALA A 185      15.128  10.973   2.387  1.00 97.32           C  
ATOM   1392  CB  ALA A 185      16.718  12.607   1.272  1.00 97.32           C  
ATOM   1393  O   ALA A 185      15.466  11.289   3.527  1.00 97.32           O  
ATOM   1394  N   TYR A 186      14.589   9.788   2.098  1.00 96.99           N  
ATOM   1395  CA  TYR A 186      14.444   8.720   3.096  1.00 96.99           C  
ATOM   1396  C   TYR A 186      15.726   7.886   3.208  1.00 96.99           C  
ATOM   1397  CB  TYR A 186      13.254   7.824   2.734  1.00 96.99           C  
ATOM   1398  O   TYR A 186      16.101   7.443   4.292  1.00 96.99           O  
ATOM   1399  CG  TYR A 186      11.917   8.531   2.699  1.00 96.99           C  
ATOM   1400  CD1 TYR A 186      11.135   8.611   3.865  1.00 96.99           C  
ATOM   1401  CD2 TYR A 186      11.451   9.099   1.500  1.00 96.99           C  
ATOM   1402  CE1 TYR A 186       9.901   9.289   3.847  1.00 96.99           C  
ATOM   1403  CE2 TYR A 186      10.220   9.775   1.477  1.00 96.99           C  
ATOM   1404  OH  TYR A 186       8.278  10.575   2.632  1.00 96.99           O  
ATOM   1405  CZ  TYR A 186       9.451   9.889   2.652  1.00 96.99           C  
ATOM   1406  N   THR A 187      16.424   7.710   2.087  1.00 97.92           N  
ATOM   1407  CA  THR A 187      17.692   6.993   1.961  1.00 97.92           C  
ATOM   1408  C   THR A 187      18.625   7.738   1.001  1.00 97.92           C  
ATOM   1409  CB  THR A 187      17.470   5.552   1.466  1.00 97.92           C  
ATOM   1410  O   THR A 187      18.269   8.766   0.422  1.00 97.92           O  
ATOM   1411  CG2 THR A 187      16.372   4.799   2.214  1.00 97.92           C  
ATOM   1412  OG1 THR A 187      17.182   5.563   0.091  1.00 97.92           O  
ATOM   1413  N   HIS A 188      19.838   7.216   0.808  1.00 97.22           N  
ATOM   1414  CA  HIS A 188      20.764   7.737  -0.201  1.00 97.22           C  
ATOM   1415  C   HIS A 188      20.366   7.363  -1.640  1.00 97.22           C  
ATOM   1416  CB  HIS A 188      22.185   7.267   0.132  1.00 97.22           C  
ATOM   1417  O   HIS A 188      20.889   7.964  -2.575  1.00 97.22           O  
ATOM   1418  CG  HIS A 188      22.362   5.771   0.071  1.00 97.22           C  
ATOM   1419  CD2 HIS A 188      22.720   5.039  -1.030  1.00 97.22           C  
ATOM   1420  ND1 HIS A 188      22.204   4.883   1.114  1.00 97.22           N  
ATOM   1421  CE1 HIS A 188      22.459   3.647   0.647  1.00 97.22           C  
ATOM   1422  NE2 HIS A 188      22.793   3.701  -0.646  1.00 97.22           N  
ATOM   1423  N   ALA A 189      19.456   6.398  -1.817  1.00 97.66           N  
ATOM   1424  CA  ALA A 189      18.933   5.986  -3.117  1.00 97.66           C  
ATOM   1425  C   ALA A 189      17.681   6.780  -3.531  1.00 97.66           C  
ATOM   1426  CB  ALA A 189      18.665   4.478  -3.069  1.00 97.66           C  
ATOM   1427  O   ALA A 189      17.333   6.797  -4.709  1.00 97.66           O  
ATOM   1428  N   THR A 190      17.015   7.473  -2.594  1.00 98.56           N  
ATOM   1429  CA  THR A 190      15.785   8.222  -2.882  1.00 98.56           C  
ATOM   1430  C   THR A 190      15.965   9.224  -4.030  1.00 98.56           C  
ATOM   1431  CB  THR A 190      15.275   8.994  -1.655  1.00 98.56           C  
ATOM   1432  O   THR A 190      16.853  10.082  -4.002  1.00 98.56           O  
ATOM   1433  CG2 THR A 190      13.866   9.534  -1.886  1.00 98.56           C  
ATOM   1434  OG1 THR A 190      15.208   8.229  -0.474  1.00 98.56           O  
ATOM   1435  N   LEU A 191      15.053   9.194  -5.008  1.00 97.56           N  
ATOM   1436  CA  LEU A 191      15.032  10.134  -6.131  1.00 97.56           C  
ATOM   1437  C   LEU A 191      14.604  11.546  -5.688  1.00 97.56           C  
ATOM   1438  CB  LEU A 191      14.131   9.577  -7.251  1.00 97.56           C  
ATOM   1439  O   LEU A 191      13.436  11.926  -5.758  1.00 97.56           O  
ATOM   1440  CG  LEU A 191      14.600   8.241  -7.859  1.00 97.56           C  
ATOM   1441  CD1 LEU A 191      13.589   7.783  -8.910  1.00 97.56           C  
ATOM   1442  CD2 LEU A 191      15.968   8.360  -8.534  1.00 97.56           C  
ATOM   1443  N   VAL A 192      15.576  12.353  -5.257  1.00 96.71           N  
ATOM   1444  CA  VAL A 192      15.365  13.748  -4.811  1.00 96.71           C  
ATOM   1445  C   VAL A 192      15.498  14.799  -5.919  1.00 96.71           C  
ATOM   1446  CB  VAL A 192      16.249  14.101  -3.605  1.00 96.71           C  
ATOM   1447  O   VAL A 192      15.291  15.989  -5.684  1.00 96.71           O  
ATOM   1448  CG1 VAL A 192      15.901  13.221  -2.404  1.00 96.71           C  
ATOM   1449  CG2 VAL A 192      17.746  13.971  -3.917  1.00 96.71           C  
ATOM   1450  N   SER A 193      15.821  14.376  -7.142  1.00 95.58           N  
ATOM   1451  CA  SER A 193      15.830  15.234  -8.331  1.00 95.58           C  
ATOM   1452  C   SER A 193      14.495  15.112  -9.069  1.00 95.58           C  
ATOM   1453  CB  SER A 193      16.984  14.847  -9.258  1.00 95.58           C  
ATOM   1454  O   SER A 193      14.161  14.009  -9.512  1.00 95.58           O  
ATOM   1455  OG  SER A 193      16.892  15.526 -10.500  1.00 95.58           O  
ATOM   1456  N   PRO A 194      13.752  16.216  -9.293  1.00 94.95           N  
ATOM   1457  CA  PRO A 194      12.539  16.182 -10.106  1.00 94.95           C  
ATOM   1458  C   PRO A 194      12.771  15.639 -11.521  1.00 94.95           C  
ATOM   1459  CB  PRO A 194      12.040  17.630 -10.158  1.00 94.95           C  
ATOM   1460  O   PRO A 194      11.861  15.051 -12.095  1.00 94.95           O  
ATOM   1461  CG  PRO A 194      12.599  18.250  -8.879  1.00 94.95           C  
ATOM   1462  CD  PRO A 194      13.940  17.538  -8.711  1.00 94.95           C  
ATOM   1463  N   VAL A 195      13.971  15.828 -12.084  1.00 95.71           N  
ATOM   1464  CA  VAL A 195      14.334  15.307 -13.411  1.00 95.71           C  
ATOM   1465  C   VAL A 195      14.446  13.784 -13.366  1.00 95.71           C  
ATOM   1466  CB  VAL A 195      15.627  15.961 -13.939  1.00 95.71           C  
ATOM   1467  O   VAL A 195      13.722  13.112 -14.094  1.00 95.71           O  
ATOM   1468  CG1 VAL A 195      16.050  15.389 -15.295  1.00 95.71           C  
ATOM   1469  CG2 VAL A 195      15.438  17.477 -14.103  1.00 95.71           C  
ATOM   1470  N   HIS A 196      15.254  13.238 -12.451  1.00 96.65           N  
ATOM   1471  CA  HIS A 196      15.441  11.784 -12.340  1.00 96.65           C  
ATOM   1472  C   HIS A 196      14.144  11.064 -11.957  1.00 96.65           C  
ATOM   1473  CB  HIS A 196      16.523  11.456 -11.305  1.00 96.65           C  
ATOM   1474  O   HIS A 196      13.846   9.999 -12.489  1.00 96.65           O  
ATOM   1475  CG  HIS A 196      17.888  12.033 -11.583  1.00 96.65           C  
ATOM   1476  CD2 HIS A 196      18.415  12.386 -12.799  1.00 96.65           C  
ATOM   1477  ND1 HIS A 196      18.879  12.208 -10.642  1.00 96.65           N  
ATOM   1478  CE1 HIS A 196      19.969  12.675 -11.270  1.00 96.65           C  
ATOM   1479  NE2 HIS A 196      19.722  12.836 -12.575  1.00 96.65           N  
ATOM   1480  N   LEU A 197      13.328  11.661 -11.079  1.00 97.46           N  
ATOM   1481  CA  LEU A 197      12.023  11.093 -10.756  1.00 97.46           C  
ATOM   1482  C   LEU A 197      11.121  11.052 -11.994  1.00 97.46           C  
ATOM   1483  CB  LEU A 197      11.385  11.867  -9.597  1.00 97.46           C  
ATOM   1484  O   LEU A 197      10.515  10.024 -12.267  1.00 97.46           O  
ATOM   1485  CG  LEU A 197      10.006  11.309  -9.191  1.00 97.46           C  
ATOM   1486  CD1 LEU A 197      10.051   9.866  -8.687  1.00 97.46           C  
ATOM   1487  CD2 LEU A 197       9.454  12.179  -8.074  1.00 97.46           C  
ATOM   1488  N   LYS A 198      11.042  12.131 -12.782  1.00 96.51           N  
ATOM   1489  CA  LYS A 198      10.240  12.137 -14.018  1.00 96.51           C  
ATOM   1490  C   LYS A 198      10.716  11.092 -15.029  1.00 96.51           C  
ATOM   1491  CB  LYS A 198      10.257  13.527 -14.657  1.00 96.51           C  
ATOM   1492  O   LYS A 198       9.874  10.470 -15.675  1.00 96.51           O  
ATOM   1493  CG  LYS A 198       9.324  14.508 -13.938  1.00 96.51           C  
ATOM   1494  CD  LYS A 198       9.490  15.891 -14.573  1.00 96.51           C  
ATOM   1495  CE  LYS A 198       8.584  16.911 -13.887  1.00 96.51           C  
ATOM   1496  NZ  LYS A 198       8.547  18.178 -14.653  1.00 96.51           N  
ATOM   1497  N   GLU A 199      12.024  10.874 -15.141  1.00 97.23           N  
ATOM   1498  CA  GLU A 199      12.600   9.817 -15.979  1.00 97.23           C  
ATOM   1499  C   GLU A 199      12.166   8.420 -15.505  1.00 97.23           C  
ATOM   1500  CB  GLU A 199      14.130   9.941 -16.003  1.00 97.23           C  
ATOM   1501  O   GLU A 199      11.673   7.633 -16.319  1.00 97.23           O  
ATOM   1502  CG  GLU A 199      14.598  11.162 -16.812  1.00 97.23           C  
ATOM   1503  CD  GLU A 199      16.098  11.467 -16.659  1.00 97.23           C  
ATOM   1504  OE1 GLU A 199      16.574  12.338 -17.420  1.00 97.23           O  
ATOM   1505  OE2 GLU A 199      16.750  10.869 -15.774  1.00 97.23           O  
ATOM   1506  N   ASP A 200      12.242   8.125 -14.201  1.00 98.03           N  
ATOM   1507  CA  ASP A 200      11.752   6.852 -13.648  1.00 98.03           C  
ATOM   1508  C   ASP A 200      10.234   6.687 -13.825  1.00 98.03           C  
ATOM   1509  CB  ASP A 200      12.135   6.704 -12.168  1.00 98.03           C  
ATOM   1510  O   ASP A 200       9.757   5.608 -14.189  1.00 98.03           O  
ATOM   1511  CG  ASP A 200      11.580   5.388 -11.593  1.00 98.03           C  
ATOM   1512  OD1 ASP A 200      11.906   4.296 -12.120  1.00 98.03           O  
ATOM   1513  OD2 ASP A 200      10.737   5.458 -10.670  1.00 98.03           O  
ATOM   1514  N   LEU A 201       9.447   7.754 -13.660  1.00 98.09           N  
ATOM   1515  CA  LEU A 201       8.002   7.719 -13.908  1.00 98.09           C  
ATOM   1516  C   LEU A 201       7.682   7.465 -15.390  1.00 98.09           C  
ATOM   1517  CB  LEU A 201       7.346   9.019 -13.416  1.00 98.09           C  
ATOM   1518  O   LEU A 201       6.737   6.737 -15.705  1.00 98.09           O  
ATOM   1519  CG  LEU A 201       7.398   9.255 -11.893  1.00 98.09           C  
ATOM   1520  CD1 LEU A 201       6.709  10.586 -11.588  1.00 98.09           C  
ATOM   1521  CD2 LEU A 201       6.751   8.144 -11.074  1.00 98.09           C  
ATOM   1522  N   ALA A 202       8.479   8.006 -16.316  1.00 97.52           N  
ATOM   1523  CA  ALA A 202       8.349   7.718 -17.742  1.00 97.52           C  
ATOM   1524  C   ALA A 202       8.676   6.247 -18.060  1.00 97.52           C  
ATOM   1525  CB  ALA A 202       9.223   8.694 -18.538  1.00 97.52           C  
ATOM   1526  O   ALA A 202       7.936   5.606 -18.813  1.00 97.52           O  
ATOM   1527  N   GLN A 203       9.719   5.677 -17.444  1.00 97.78           N  
ATOM   1528  CA  GLN A 203      10.008   4.242 -17.566  1.00 97.78           C  
ATOM   1529  C   GLN A 203       8.905   3.386 -16.945  1.00 97.78           C  
ATOM   1530  CB  GLN A 203      11.362   3.881 -16.933  1.00 97.78           C  
ATOM   1531  O   GLN A 203       8.486   2.399 -17.545  1.00 97.78           O  
ATOM   1532  CG  GLN A 203      12.565   4.520 -17.637  1.00 97.78           C  
ATOM   1533  CD  GLN A 203      12.572   4.320 -19.151  1.00 97.78           C  
ATOM   1534  NE2 GLN A 203      12.867   5.358 -19.900  1.00 97.78           N  
ATOM   1535  OE1 GLN A 203      12.290   3.260 -19.696  1.00 97.78           O  
ATOM   1536  N   THR A 204       8.377   3.799 -15.794  1.00 98.17           N  
ATOM   1537  CA  THR A 204       7.250   3.157 -15.109  1.00 98.17           C  
ATOM   1538  C   THR A 204       6.016   3.091 -16.009  1.00 98.17           C  
ATOM   1539  CB  THR A 204       6.962   3.883 -13.788  1.00 98.17           C  
ATOM   1540  O   THR A 204       5.429   2.017 -16.156  1.00 98.17           O  
ATOM   1541  CG2 THR A 204       5.700   3.389 -13.086  1.00 98.17           C  
ATOM   1542  OG1 THR A 204       8.057   3.675 -12.919  1.00 98.17           O  
ATOM   1543  N   ARG A 205       5.664   4.184 -16.705  1.00 96.96           N  
ATOM   1544  CA  ARG A 205       4.587   4.179 -17.714  1.00 96.96           C  
ATOM   1545  C   ARG A 205       4.840   3.170 -18.831  1.00 96.96           C  
ATOM   1546  CB  ARG A 205       4.408   5.574 -18.333  1.00 96.96           C  
ATOM   1547  O   ARG A 205       3.922   2.446 -19.208  1.00 96.96           O  
ATOM   1548  CG  ARG A 205       3.601   6.511 -17.434  1.00 96.96           C  
ATOM   1549  CD  ARG A 205       3.310   7.842 -18.142  1.00 96.96           C  
ATOM   1550  NE  ARG A 205       4.477   8.749 -18.131  1.00 96.96           N  
ATOM   1551  NH1 ARG A 205       3.999   9.836 -16.160  1.00 96.96           N  
ATOM   1552  NH2 ARG A 205       5.754  10.479 -17.379  1.00 96.96           N  
ATOM   1553  CZ  ARG A 205       4.738   9.675 -17.221  1.00 96.96           C  
ATOM   1554  N   LYS A 206       6.073   3.113 -19.343  1.00 96.93           N  
ATOM   1555  CA  LYS A 206       6.459   2.233 -20.456  1.00 96.93           C  
ATOM   1556  C   LYS A 206       6.432   0.749 -20.072  1.00 96.93           C  
ATOM   1557  CB  LYS A 206       7.835   2.674 -20.978  1.00 96.93           C  
ATOM   1558  O   LYS A 206       5.899  -0.053 -20.833  1.00 96.93           O  
ATOM   1559  CG  LYS A 206       8.249   1.911 -22.244  1.00 96.93           C  
ATOM   1560  CD  LYS A 206       9.632   2.373 -22.714  1.00 96.93           C  
ATOM   1561  CE  LYS A 206      10.069   1.562 -23.937  1.00 96.93           C  
ATOM   1562  NZ  LYS A 206      11.448   1.922 -24.349  1.00 96.93           N  
ATOM   1563  N   ARG A 207       6.999   0.378 -18.917  1.00 97.07           N  
ATOM   1564  CA  ARG A 207       7.082  -1.022 -18.447  1.00 97.07           C  
ATOM   1565  C   ARG A 207       5.798  -1.512 -17.772  1.00 97.07           C  
ATOM   1566  CB  ARG A 207       8.343  -1.228 -17.580  1.00 97.07           C  
ATOM   1567  O   ARG A 207       5.555  -2.710 -17.719  1.00 97.07           O  
ATOM   1568  CG  ARG A 207       8.266  -0.616 -16.170  1.00 97.07           C  
ATOM   1569  CD  ARG A 207       9.642  -0.550 -15.479  1.00 97.07           C  
ATOM   1570  NE  ARG A 207       9.590   0.270 -14.249  1.00 97.07           N  
ATOM   1571  NH1 ARG A 207      11.835   0.597 -13.881  1.00 97.07           N  
ATOM   1572  NH2 ARG A 207      10.360   1.821 -12.755  1.00 97.07           N  
ATOM   1573  CZ  ARG A 207      10.590   0.878 -13.628  1.00 97.07           C  
ATOM   1574  N   GLY A 208       4.961  -0.592 -17.290  1.00 97.45           N  
ATOM   1575  CA  GLY A 208       3.657  -0.881 -16.692  1.00 97.45           C  
ATOM   1576  C   GLY A 208       3.672  -1.167 -15.188  1.00 97.45           C  
ATOM   1577  O   GLY A 208       2.596  -1.344 -14.622  1.00 97.45           O  
ATOM   1578  N   TYR A 209       4.848  -1.180 -14.559  1.00 98.67           N  
ATOM   1579  CA  TYR A 209       5.045  -1.302 -13.114  1.00 98.67           C  
ATOM   1580  C   TYR A 209       6.073  -0.273 -12.628  1.00 98.67           C  
ATOM   1581  CB  TYR A 209       5.473  -2.732 -12.744  1.00 98.67           C  
ATOM   1582  O   TYR A 209       6.958   0.137 -13.383  1.00 98.67           O  
ATOM   1583  CG  TYR A 209       6.831  -3.163 -13.275  1.00 98.67           C  
ATOM   1584  CD1 TYR A 209       6.940  -3.819 -14.516  1.00 98.67           C  
ATOM   1585  CD2 TYR A 209       7.993  -2.931 -12.515  1.00 98.67           C  
ATOM   1586  CE1 TYR A 209       8.194  -4.231 -14.999  1.00 98.67           C  
ATOM   1587  CE2 TYR A 209       9.253  -3.341 -12.990  1.00 98.67           C  
ATOM   1588  OH  TYR A 209      10.556  -4.406 -14.705  1.00 98.67           O  
ATOM   1589  CZ  TYR A 209       9.352  -4.001 -14.232  1.00 98.67           C  
ATOM   1590  N   SER A 210       5.967   0.164 -11.378  1.00 98.72           N  
ATOM   1591  CA  SER A 210       6.975   0.977 -10.693  1.00 98.72           C  
ATOM   1592  C   SER A 210       7.968   0.084  -9.958  1.00 98.72           C  
ATOM   1593  CB  SER A 210       6.306   1.927  -9.705  1.00 98.72           C  
ATOM   1594  O   SER A 210       7.644  -1.052  -9.614  1.00 98.72           O  
ATOM   1595  OG  SER A 210       5.621   1.150  -8.756  1.00 98.72           O  
ATOM   1596  N   PHE A 211       9.169   0.600  -9.707  1.00 98.57           N  
ATOM   1597  CA  PHE A 211      10.201  -0.091  -8.941  1.00 98.57           C  
ATOM   1598  C   PHE A 211      10.850   0.893  -7.972  1.00 98.57           C  
ATOM   1599  CB  PHE A 211      11.226  -0.693  -9.911  1.00 98.57           C  
ATOM   1600  O   PHE A 211      11.429   1.871  -8.422  1.00 98.57           O  
ATOM   1601  CG  PHE A 211      12.400  -1.389  -9.249  1.00 98.57           C  
ATOM   1602  CD1 PHE A 211      13.707  -1.182  -9.734  1.00 98.57           C  
ATOM   1603  CD2 PHE A 211      12.199  -2.246  -8.150  1.00 98.57           C  
ATOM   1604  CE1 PHE A 211      14.794  -1.843  -9.137  1.00 98.57           C  
ATOM   1605  CE2 PHE A 211      13.285  -2.907  -7.558  1.00 98.57           C  
ATOM   1606  CZ  PHE A 211      14.584  -2.704  -8.049  1.00 98.57           C  
ATOM   1607  N   ASP A 212      10.684   0.669  -6.675  1.00 98.14           N  
ATOM   1608  CA  ASP A 212      11.394   1.341  -5.582  1.00 98.14           C  
ATOM   1609  C   ASP A 212      12.593   0.466  -5.205  1.00 98.14           C  
ATOM   1610  CB  ASP A 212      10.389   1.593  -4.441  1.00 98.14           C  
ATOM   1611  O   ASP A 212      12.407  -0.669  -4.752  1.00 98.14           O  
ATOM   1612  CG  ASP A 212      10.933   1.657  -3.005  1.00 98.14           C  
ATOM   1613  OD1 ASP A 212      12.103   2.037  -2.794  1.00 98.14           O  
ATOM   1614  OD2 ASP A 212      10.114   1.330  -2.109  1.00 98.14           O  
ATOM   1615  N   ASP A 213      13.793   0.985  -5.474  1.00 98.24           N  
ATOM   1616  CA  ASP A 213      15.073   0.316  -5.237  1.00 98.24           C  
ATOM   1617  C   ASP A 213      15.793   0.955  -4.051  1.00 98.24           C  
ATOM   1618  CB  ASP A 213      15.933   0.316  -6.512  1.00 98.24           C  
ATOM   1619  O   ASP A 213      16.603   1.869  -4.205  1.00 98.24           O  
ATOM   1620  CG  ASP A 213      17.121  -0.653  -6.418  1.00 98.24           C  
ATOM   1621  OD1 ASP A 213      17.187  -1.444  -5.451  1.00 98.24           O  
ATOM   1622  OD2 ASP A 213      17.914  -0.730  -7.379  1.00 98.24           O  
ATOM   1623  N   GLU A 214      15.431   0.509  -2.847  1.00 98.09           N  
ATOM   1624  CA  GLU A 214      15.930   1.049  -1.582  1.00 98.09           C  
ATOM   1625  C   GLU A 214      15.635   2.548  -1.386  1.00 98.09           C  
ATOM   1626  CB  GLU A 214      17.415   0.693  -1.374  1.00 98.09           C  
ATOM   1627  O   GLU A 214      16.284   3.209  -0.573  1.00 98.09           O  
ATOM   1628  CG  GLU A 214      17.708  -0.810  -1.480  1.00 98.09           C  
ATOM   1629  CD  GLU A 214      19.158  -1.115  -1.085  1.00 98.09           C  
ATOM   1630  OE1 GLU A 214      19.460  -0.963   0.125  1.00 98.09           O  
ATOM   1631  OE2 GLU A 214      19.942  -1.575  -1.941  1.00 98.09           O  
ATOM   1632  N   GLU A 215      14.647   3.114  -2.087  1.00 98.37           N  
ATOM   1633  CA  GLU A 215      14.324   4.542  -2.027  1.00 98.37           C  
ATOM   1634  C   GLU A 215      13.549   4.890  -0.762  1.00 98.37           C  
ATOM   1635  CB  GLU A 215      13.502   4.992  -3.242  1.00 98.37           C  
ATOM   1636  O   GLU A 215      13.776   5.962  -0.201  1.00 98.37           O  
ATOM   1637  CG  GLU A 215      14.282   4.903  -4.551  1.00 98.37           C  
ATOM   1638  CD  GLU A 215      13.358   5.137  -5.740  1.00 98.37           C  
ATOM   1639  OE1 GLU A 215      13.233   4.219  -6.577  1.00 98.37           O  
ATOM   1640  OE2 GLU A 215      12.717   6.210  -5.838  1.00 98.37           O  
ATOM   1641  N   HIS A 216      12.650   4.010  -0.308  1.00 96.86           N  
ATOM   1642  CA  HIS A 216      11.910   4.204   0.942  1.00 96.86           C  
ATOM   1643  C   HIS A 216      12.721   3.770   2.168  1.00 96.86           C  
ATOM   1644  CB  HIS A 216      10.589   3.422   0.900  1.00 96.86           C  
ATOM   1645  O   HIS A 216      12.723   4.453   3.192  1.00 96.86           O  
ATOM   1646  CG  HIS A 216       9.601   3.757   1.993  1.00 96.86           C  
ATOM   1647  CD2 HIS A 216       9.660   4.763   2.924  1.00 96.86           C  
ATOM   1648  ND1 HIS A 216       8.425   3.081   2.208  1.00 96.86           N  
ATOM   1649  CE1 HIS A 216       7.795   3.653   3.247  1.00 96.86           C  
ATOM   1650  NE2 HIS A 216       8.502   4.693   3.709  1.00 96.86           N  
ATOM   1651  N   ALA A 217      13.385   2.616   2.084  1.00 96.32           N  
ATOM   1652  CA  ALA A 217      14.144   2.032   3.183  1.00 96.32           C  
ATOM   1653  C   ALA A 217      15.302   1.184   2.649  1.00 96.32           C  
ATOM   1654  CB  ALA A 217      13.202   1.194   4.058  1.00 96.32           C  
ATOM   1655  O   ALA A 217      15.139   0.432   1.691  1.00 96.32           O  
ATOM   1656  N   LEU A 218      16.462   1.270   3.304  1.00 97.05           N  
ATOM   1657  CA  LEU A 218      17.627   0.466   2.936  1.00 97.05           C  
ATOM   1658  C   LEU A 218      17.342  -1.025   3.109  1.00 97.05           C  
ATOM   1659  CB  LEU A 218      18.859   0.885   3.752  1.00 97.05           C  
ATOM   1660  O   LEU A 218      16.736  -1.451   4.095  1.00 97.05           O  
ATOM   1661  CG  LEU A 218      19.323   2.324   3.490  1.00 97.05           C  
ATOM   1662  CD1 LEU A 218      20.555   2.635   4.342  1.00 97.05           C  
ATOM   1663  CD2 LEU A 218      19.673   2.552   2.022  1.00 97.05           C  
ATOM   1664  N   GLY A 219      17.795  -1.813   2.143  1.00 96.65           N  
ATOM   1665  CA  GLY A 219      17.557  -3.244   2.062  1.00 96.65           C  
ATOM   1666  C   GLY A 219      16.147  -3.636   1.617  1.00 96.65           C  
ATOM   1667  O   GLY A 219      15.884  -4.837   1.555  1.00 96.65           O  
ATOM   1668  N   LEU A 220      15.256  -2.689   1.294  1.00 97.39           N  
ATOM   1669  CA  LEU A 220      13.890  -2.946   0.825  1.00 97.39           C  
ATOM   1670  C   LEU A 220      13.748  -2.635  -0.669  1.00 97.39           C  
ATOM   1671  CB  LEU A 220      12.902  -2.108   1.662  1.00 97.39           C  
ATOM   1672  O   LEU A 220      14.138  -1.567  -1.126  1.00 97.39           O  
ATOM   1673  CG  LEU A 220      11.418  -2.287   1.289  1.00 97.39           C  
ATOM   1674  CD1 LEU A 220      10.898  -3.678   1.656  1.00 97.39           C  
ATOM   1675  CD2 LEU A 220      10.555  -1.262   2.028  1.00 97.39           C  
ATOM   1676  N   ARG A 221      13.096  -3.535  -1.406  1.00 98.14           N  
ATOM   1677  CA  ARG A 221      12.639  -3.301  -2.777  1.00 98.14           C  
ATOM   1678  C   ARG A 221      11.135  -3.483  -2.875  1.00 98.14           C  
ATOM   1679  CB  ARG A 221      13.387  -4.227  -3.741  1.00 98.14           C  
ATOM   1680  O   ARG A 221      10.574  -4.402  -2.270  1.00 98.14           O  
ATOM   1681  CG  ARG A 221      14.717  -3.606  -4.174  1.00 98.14           C  
ATOM   1682  CD  ARG A 221      15.591  -4.645  -4.877  1.00 98.14           C  
ATOM   1683  NE  ARG A 221      16.895  -4.080  -5.234  1.00 98.14           N  
ATOM   1684  NH1 ARG A 221      17.650  -5.727  -6.637  1.00 98.14           N  
ATOM   1685  NH2 ARG A 221      18.674  -3.771  -6.596  1.00 98.14           N  
ATOM   1686  CZ  ARG A 221      17.743  -4.537  -6.127  1.00 98.14           C  
ATOM   1687  N   CYS A 222      10.487  -2.632  -3.665  1.00 98.36           N  
ATOM   1688  CA  CYS A 222       9.057  -2.734  -3.933  1.00 98.36           C  
ATOM   1689  C   CYS A 222       8.761  -2.601  -5.426  1.00 98.36           C  
ATOM   1690  CB  CYS A 222       8.261  -1.683  -3.142  1.00 98.36           C  
ATOM   1691  O   CYS A 222       9.245  -1.681  -6.079  1.00 98.36           O  
ATOM   1692  SG  CYS A 222       8.614  -1.717  -1.363  1.00 98.36           S  
ATOM   1693  N   LEU A 223       7.890  -3.457  -5.952  1.00 98.74           N  
ATOM   1694  CA  LEU A 223       7.337  -3.318  -7.298  1.00 98.74           C  
ATOM   1695  C   LEU A 223       5.835  -3.124  -7.202  1.00 98.74           C  
ATOM   1696  CB  LEU A 223       7.665  -4.525  -8.182  1.00 98.74           C  
ATOM   1697  O   LEU A 223       5.206  -3.815  -6.407  1.00 98.74           O  
ATOM   1698  CG  LEU A 223       9.172  -4.769  -8.342  1.00 98.74           C  
ATOM   1699  CD1 LEU A 223       9.729  -5.765  -7.322  1.00 98.74           C  
ATOM   1700  CD2 LEU A 223       9.431  -5.321  -9.732  1.00 98.74           C  
ATOM   1701  N   ALA A 224       5.250  -2.217  -7.984  1.00 98.75           N  
ATOM   1702  CA  ALA A 224       3.809  -1.980  -7.921  1.00 98.75           C  
ATOM   1703  C   ALA A 224       3.168  -1.670  -9.273  1.00 98.75           C  
ATOM   1704  CB  ALA A 224       3.519  -0.866  -6.909  1.00 98.75           C  
ATOM   1705  O   ALA A 224       3.819  -1.176 -10.190  1.00 98.75           O  
ATOM   1706  N   ALA A 225       1.865  -1.914  -9.382  1.00 98.58           N  
ATOM   1707  CA  ALA A 225       1.058  -1.545 -10.540  1.00 98.58           C  
ATOM   1708  C   ALA A 225      -0.310  -1.001 -10.103  1.00 98.58           C  
ATOM   1709  CB  ALA A 225       0.936  -2.759 -11.469  1.00 98.58           C  
ATOM   1710  O   ALA A 225      -0.872  -1.443  -9.099  1.00 98.58           O  
ATOM   1711  N   CYS A 226      -0.839  -0.034 -10.859  1.00 97.30           N  
ATOM   1712  CA  CYS A 226      -2.135   0.584 -10.577  1.00 97.30           C  
ATOM   1713  C   CYS A 226      -3.312  -0.322 -10.947  1.00 97.30           C  
ATOM   1714  CB  CYS A 226      -2.268   1.930 -11.299  1.00 97.30           C  
ATOM   1715  O   CYS A 226      -3.295  -1.007 -11.972  1.00 97.30           O  
ATOM   1716  SG  CYS A 226      -1.189   3.154 -10.518  1.00 97.30           S  
ATOM   1717  N   ILE A 227      -4.348  -0.233 -10.122  1.00 94.54           N  
ATOM   1718  CA  ILE A 227      -5.708  -0.696 -10.355  1.00 94.54           C  
ATOM   1719  C   ILE A 227      -6.530   0.512 -10.810  1.00 94.54           C  
ATOM   1720  CB  ILE A 227      -6.303  -1.280  -9.060  1.00 94.54           C  
ATOM   1721  O   ILE A 227      -6.424   1.596 -10.225  1.00 94.54           O  
ATOM   1722  CG1 ILE A 227      -5.483  -2.460  -8.488  1.00 94.54           C  
ATOM   1723  CG2 ILE A 227      -7.757  -1.734  -9.290  1.00 94.54           C  
ATOM   1724  CD1 ILE A 227      -5.765  -2.672  -6.993  1.00 94.54           C  
ATOM   1725  N   PHE A 228      -7.359   0.303 -11.827  1.00 92.40           N  
ATOM   1726  CA  PHE A 228      -8.183   1.344 -12.433  1.00 92.40           C  
ATOM   1727  C   PHE A 228      -9.666   1.105 -12.159  1.00 92.40           C  
ATOM   1728  CB  PHE A 228      -7.875   1.431 -13.930  1.00 92.40           C  
ATOM   1729  O   PHE A 228     -10.096  -0.036 -11.979  1.00 92.40           O  
ATOM   1730  CG  PHE A 228      -6.421   1.751 -14.228  1.00 92.40           C  
ATOM   1731  CD1 PHE A 228      -6.015   3.086 -14.390  1.00 92.40           C  
ATOM   1732  CD2 PHE A 228      -5.463   0.721 -14.292  1.00 92.40           C  
ATOM   1733  CE1 PHE A 228      -4.668   3.393 -14.646  1.00 92.40           C  
ATOM   1734  CE2 PHE A 228      -4.109   1.028 -14.516  1.00 92.40           C  
ATOM   1735  CZ  PHE A 228      -3.713   2.364 -14.709  1.00 92.40           C  
ATOM   1736  N   ASP A 229     -10.438   2.182 -12.115  1.00 84.64           N  
ATOM   1737  CA  ASP A 229     -11.893   2.135 -12.004  1.00 84.64           C  
ATOM   1738  C   ASP A 229     -12.579   2.078 -13.385  1.00 84.64           C  
ATOM   1739  CB  ASP A 229     -12.361   3.305 -11.118  1.00 84.64           C  
ATOM   1740  O   ASP A 229     -11.940   1.930 -14.434  1.00 84.64           O  
ATOM   1741  CG  ASP A 229     -12.215   4.698 -11.740  1.00 84.64           C  
ATOM   1742  OD1 ASP A 229     -11.921   4.793 -12.956  1.00 84.64           O  
ATOM   1743  OD2 ASP A 229     -12.438   5.669 -10.988  1.00 84.64           O  
ATOM   1744  N   GLU A 230     -13.909   2.155 -13.396  1.00 81.32           N  
ATOM   1745  CA  GLU A 230     -14.745   2.179 -14.600  1.00 81.32           C  
ATOM   1746  C   GLU A 230     -14.487   3.389 -15.525  1.00 81.32           C  
ATOM   1747  CB  GLU A 230     -16.228   2.094 -14.181  1.00 81.32           C  
ATOM   1748  O   GLU A 230     -14.871   3.372 -16.697  1.00 81.32           O  
ATOM   1749  CG  GLU A 230     -16.748   3.232 -13.267  1.00 81.32           C  
ATOM   1750  CD  GLU A 230     -16.646   2.971 -11.742  1.00 81.32           C  
ATOM   1751  OE1 GLU A 230     -17.487   3.491 -10.970  1.00 81.32           O  
ATOM   1752  OE2 GLU A 230     -15.740   2.236 -11.286  1.00 81.32           O  
ATOM   1753  N   HIS A 231     -13.811   4.427 -15.028  1.00 83.19           N  
ATOM   1754  CA  HIS A 231     -13.468   5.649 -15.752  1.00 83.19           C  
ATOM   1755  C   HIS A 231     -12.009   5.687 -16.226  1.00 83.19           C  
ATOM   1756  CB  HIS A 231     -13.825   6.863 -14.885  1.00 83.19           C  
ATOM   1757  O   HIS A 231     -11.607   6.675 -16.839  1.00 83.19           O  
ATOM   1758  CG  HIS A 231     -15.293   6.932 -14.551  1.00 83.19           C  
ATOM   1759  CD2 HIS A 231     -15.849   7.026 -13.304  1.00 83.19           C  
ATOM   1760  ND1 HIS A 231     -16.328   6.869 -15.455  1.00 83.19           N  
ATOM   1761  CE1 HIS A 231     -17.480   6.932 -14.771  1.00 83.19           C  
ATOM   1762  NE2 HIS A 231     -17.243   7.053 -13.458  1.00 83.19           N  
ATOM   1763  N   ARG A 232     -11.245   4.600 -16.031  1.00 89.72           N  
ATOM   1764  CA  ARG A 232      -9.794   4.512 -16.295  1.00 89.72           C  
ATOM   1765  C   ARG A 232      -8.953   5.389 -15.376  1.00 89.72           C  
ATOM   1766  CB  ARG A 232      -9.433   4.757 -17.772  1.00 89.72           C  
ATOM   1767  O   ARG A 232      -7.797   5.672 -15.690  1.00 89.72           O  
ATOM   1768  CG  ARG A 232     -10.255   3.919 -18.745  1.00 89.72           C  
ATOM   1769  CD  ARG A 232      -9.918   4.309 -20.176  1.00 89.72           C  
ATOM   1770  NE  ARG A 232     -10.884   3.708 -21.109  1.00 89.72           N  
ATOM   1771  NH1 ARG A 232      -9.779   4.296 -23.017  1.00 89.72           N  
ATOM   1772  NH2 ARG A 232     -11.746   3.237 -23.156  1.00 89.72           N  
ATOM   1773  CZ  ARG A 232     -10.798   3.746 -22.420  1.00 89.72           C  
ATOM   1774  N   GLU A 233      -9.498   5.785 -14.233  1.00 88.82           N  
ATOM   1775  CA  GLU A 233      -8.759   6.542 -13.235  1.00 88.82           C  
ATOM   1776  C   GLU A 233      -8.082   5.577 -12.246  1.00 88.82           C  
ATOM   1777  CB  GLU A 233      -9.670   7.558 -12.536  1.00 88.82           C  
ATOM   1778  O   GLU A 233      -8.693   4.604 -11.786  1.00 88.82           O  
ATOM   1779  CG  GLU A 233     -10.124   8.698 -13.467  1.00 88.82           C  
ATOM   1780  CD  GLU A 233      -8.973   9.606 -13.941  1.00 88.82           C  
ATOM   1781  OE1 GLU A 233      -9.083  10.168 -15.056  1.00 88.82           O  
ATOM   1782  OE2 GLU A 233      -7.992   9.772 -13.177  1.00 88.82           O  
ATOM   1783  N   PRO A 234      -6.799   5.793 -11.913  1.00 92.29           N  
ATOM   1784  CA  PRO A 234      -6.109   4.978 -10.926  1.00 92.29           C  
ATOM   1785  C   PRO A 234      -6.602   5.329  -9.517  1.00 92.29           C  
ATOM   1786  CB  PRO A 234      -4.628   5.296 -11.121  1.00 92.29           C  
ATOM   1787  O   PRO A 234      -6.362   6.429  -9.019  1.00 92.29           O  
ATOM   1788  CG  PRO A 234      -4.657   6.753 -11.587  1.00 92.29           C  
ATOM   1789  CD  PRO A 234      -5.923   6.834 -12.430  1.00 92.29           C  
ATOM   1790  N   PHE A 235      -7.240   4.377  -8.839  1.00 87.63           N  
ATOM   1791  CA  PHE A 235      -7.731   4.575  -7.466  1.00 87.63           C  
ATOM   1792  C   PHE A 235      -6.982   3.727  -6.431  1.00 87.63           C  
ATOM   1793  CB  PHE A 235      -9.241   4.319  -7.420  1.00 87.63           C  
ATOM   1794  O   PHE A 235      -6.984   4.048  -5.241  1.00 87.63           O  
ATOM   1795  CG  PHE A 235      -9.616   2.853  -7.368  1.00 87.63           C  
ATOM   1796  CD1 PHE A 235      -9.769   2.119  -8.556  1.00 87.63           C  
ATOM   1797  CD2 PHE A 235      -9.789   2.217  -6.124  1.00 87.63           C  
ATOM   1798  CE1 PHE A 235     -10.119   0.760  -8.499  1.00 87.63           C  
ATOM   1799  CE2 PHE A 235     -10.112   0.850  -6.068  1.00 87.63           C  
ATOM   1800  CZ  PHE A 235     -10.279   0.121  -7.258  1.00 87.63           C  
ATOM   1801  N   ALA A 236      -6.329   2.649  -6.870  1.00 93.05           N  
ATOM   1802  CA  ALA A 236      -5.557   1.762  -6.010  1.00 93.05           C  
ATOM   1803  C   ALA A 236      -4.297   1.235  -6.714  1.00 93.05           C  
ATOM   1804  CB  ALA A 236      -6.476   0.648  -5.485  1.00 93.05           C  
ATOM   1805  O   ALA A 236      -4.108   1.417  -7.915  1.00 93.05           O  
ATOM   1806  N   ALA A 237      -3.407   0.601  -5.960  1.00 96.75           N  
ATOM   1807  CA  ALA A 237      -2.215  -0.060  -6.464  1.00 96.75           C  
ATOM   1808  C   ALA A 237      -1.923  -1.318  -5.643  1.00 96.75           C  
ATOM   1809  CB  ALA A 237      -1.033   0.920  -6.440  1.00 96.75           C  
ATOM   1810  O   ALA A 237      -2.108  -1.324  -4.426  1.00 96.75           O  
ATOM   1811  N   ILE A 238      -1.436  -2.361  -6.314  1.00 97.16           N  
ATOM   1812  CA  ILE A 238      -0.926  -3.585  -5.682  1.00 97.16           C  
ATOM   1813  C   ILE A 238       0.589  -3.547  -5.747  1.00 97.16           C  
ATOM   1814  CB  ILE A 238      -1.455  -4.864  -6.361  1.00 97.16           C  
ATOM   1815  O   ILE A 238       1.138  -3.202  -6.796  1.00 97.16           O  
ATOM   1816  CG1 ILE A 238      -2.991  -4.857  -6.353  1.00 97.16           C  
ATOM   1817  CG2 ILE A 238      -0.910  -6.132  -5.677  1.00 97.16           C  
ATOM   1818  CD1 ILE A 238      -3.604  -6.061  -7.064  1.00 97.16           C  
ATOM   1819  N   SER A 239       1.260  -3.924  -4.661  1.00 98.43           N  
ATOM   1820  CA  SER A 239       2.713  -4.025  -4.633  1.00 98.43           C  
ATOM   1821  C   SER A 239       3.221  -5.323  -4.022  1.00 98.43           C  
ATOM   1822  CB  SER A 239       3.330  -2.806  -3.935  1.00 98.43           C  
ATOM   1823  O   SER A 239       2.676  -5.793  -3.027  1.00 98.43           O  
ATOM   1824  OG  SER A 239       3.205  -2.871  -2.529  1.00 98.43           O  
ATOM   1825  N   ILE A 240       4.320  -5.836  -4.570  1.00 98.57           N  
ATOM   1826  CA  ILE A 240       5.178  -6.843  -3.941  1.00 98.57           C  
ATOM   1827  C   ILE A 240       6.317  -6.112  -3.233  1.00 98.57           C  
ATOM   1828  CB  ILE A 240       5.710  -7.842  -4.992  1.00 98.57           C  
ATOM   1829  O   ILE A 240       6.941  -5.230  -3.827  1.00 98.57           O  
ATOM   1830  CG1 ILE A 240       4.560  -8.735  -5.499  1.00 98.57           C  
ATOM   1831  CG2 ILE A 240       6.821  -8.715  -4.387  1.00 98.57           C  
ATOM   1832  CD1 ILE A 240       4.956  -9.580  -6.715  1.00 98.57           C  
ATOM   1833  N   SER A 241       6.595  -6.481  -1.985  1.00 98.02           N  
ATOM   1834  CA  SER A 241       7.625  -5.858  -1.157  1.00 98.02           C  
ATOM   1835  C   SER A 241       8.441  -6.906  -0.408  1.00 98.02           C  
ATOM   1836  CB  SER A 241       6.986  -4.897  -0.153  1.00 98.02           C  
ATOM   1837  O   SER A 241       7.895  -7.748   0.307  1.00 98.02           O  
ATOM   1838  OG  SER A 241       6.280  -3.854  -0.802  1.00 98.02           O  
ATOM   1839  N   GLY A 242       9.762  -6.811  -0.519  1.00 97.35           N  
ATOM   1840  CA  GLY A 242      10.684  -7.790   0.045  1.00 97.35           C  
ATOM   1841  C   GLY A 242      12.122  -7.274   0.078  1.00 97.35           C  
ATOM   1842  O   GLY A 242      12.410  -6.188  -0.428  1.00 97.35           O  
ATOM   1843  N   PRO A 243      13.037  -8.011   0.718  1.00 96.90           N  
ATOM   1844  CA  PRO A 243      14.410  -7.567   0.868  1.00 96.90           C  
ATOM   1845  C   PRO A 243      15.207  -7.693  -0.433  1.00 96.90           C  
ATOM   1846  CB  PRO A 243      14.980  -8.435   1.982  1.00 96.90           C  
ATOM   1847  O   PRO A 243      14.961  -8.604  -1.226  1.00 96.90           O  
ATOM   1848  CG  PRO A 243      14.219  -9.748   1.817  1.00 96.90           C  
ATOM   1849  CD  PRO A 243      12.833  -9.299   1.352  1.00 96.90           C  
ATOM   1850  N   ILE A 244      16.233  -6.853  -0.603  1.00 96.85           N  
ATOM   1851  CA  ILE A 244      17.126  -6.885  -1.781  1.00 96.85           C  
ATOM   1852  C   ILE A 244      17.789  -8.249  -2.013  1.00 96.85           C  
ATOM   1853  CB  ILE A 244      18.217  -5.793  -1.706  1.00 96.85           C  
ATOM   1854  O   ILE A 244      18.101  -8.610  -3.141  1.00 96.85           O  
ATOM   1855  CG1 ILE A 244      19.188  -5.980  -0.517  1.00 96.85           C  
ATOM   1856  CG2 ILE A 244      17.573  -4.405  -1.684  1.00 96.85           C  
ATOM   1857  CD1 ILE A 244      20.364  -4.997  -0.528  1.00 96.85           C  
ATOM   1858  N   SER A 245      17.965  -9.043  -0.953  1.00 95.96           N  
ATOM   1859  CA  SER A 245      18.539 -10.388  -1.033  1.00 95.96           C  
ATOM   1860  C   SER A 245      17.610 -11.428  -1.668  1.00 95.96           C  
ATOM   1861  CB  SER A 245      18.963 -10.850   0.362  1.00 95.96           C  
ATOM   1862  O   SER A 245      18.075 -12.518  -1.993  1.00 95.96           O  
ATOM   1863  OG  SER A 245      17.875 -10.831   1.275  1.00 95.96           O  
ATOM   1864  N   ARG A 246      16.313 -11.127  -1.827  1.00 96.26           N  
ATOM   1865  CA  ARG A 246      15.320 -12.013  -2.465  1.00 96.26           C  
ATOM   1866  C   ARG A 246      14.641 -11.390  -3.683  1.00 96.26           C  
ATOM   1867  CB  ARG A 246      14.267 -12.467  -1.445  1.00 96.26           C  
ATOM   1868  O   ARG A 246      14.252 -12.121  -4.594  1.00 96.26           O  
ATOM   1869  CG  ARG A 246      14.877 -13.292  -0.299  1.00 96.26           C  
ATOM   1870  CD  ARG A 246      13.812 -14.055   0.500  1.00 96.26           C  
ATOM   1871  NE  ARG A 246      12.768 -13.165   1.022  1.00 96.26           N  
ATOM   1872  NH1 ARG A 246      13.452 -12.852   3.188  1.00 96.26           N  
ATOM   1873  NH2 ARG A 246      11.569 -11.920   2.475  1.00 96.26           N  
ATOM   1874  CZ  ARG A 246      12.604 -12.657   2.217  1.00 96.26           C  
ATOM   1875  N   ILE A 247      14.540 -10.061  -3.720  1.00 97.46           N  
ATOM   1876  CA  ILE A 247      14.158  -9.281  -4.903  1.00 97.46           C  
ATOM   1877  C   ILE A 247      15.436  -8.795  -5.594  1.00 97.46           C  
ATOM   1878  CB  ILE A 247      13.153  -8.161  -4.551  1.00 97.46           C  
ATOM   1879  O   ILE A 247      15.789  -7.617  -5.564  1.00 97.46           O  
ATOM   1880  CG1 ILE A 247      11.939  -8.743  -3.786  1.00 97.46           C  
ATOM   1881  CG2 ILE A 247      12.687  -7.445  -5.836  1.00 97.46           C  
ATOM   1882  CD1 ILE A 247      10.799  -7.750  -3.536  1.00 97.46           C  
ATOM   1883  N   THR A 248      16.163  -9.739  -6.178  1.00 97.63           N  
ATOM   1884  CA  THR A 248      17.398  -9.490  -6.928  1.00 97.63           C  
ATOM   1885  C   THR A 248      17.097  -8.916  -8.315  1.00 97.63           C  
ATOM   1886  CB  THR A 248      18.205 -10.790  -7.035  1.00 97.63           C  
ATOM   1887  O   THR A 248      15.966  -8.998  -8.799  1.00 97.63           O  
ATOM   1888  CG2 THR A 248      18.696 -11.265  -5.667  1.00 97.63           C  
ATOM   1889  OG1 THR A 248      17.393 -11.814  -7.551  1.00 97.63           O  
ATOM   1890  N   ASP A 249      18.097  -8.318  -8.967  1.00 97.24           N  
ATOM   1891  CA  ASP A 249      17.925  -7.626 -10.256  1.00 97.24           C  
ATOM   1892  C   ASP A 249      17.349  -8.537 -11.355  1.00 97.24           C  
ATOM   1893  CB  ASP A 249      19.276  -7.055 -10.723  1.00 97.24           C  
ATOM   1894  O   ASP A 249      16.504  -8.113 -12.145  1.00 97.24           O  
ATOM   1895  CG  ASP A 249      19.847  -5.963  -9.811  1.00 97.24           C  
ATOM   1896  OD1 ASP A 249      19.102  -5.458  -8.937  1.00 97.24           O  
ATOM   1897  OD2 ASP A 249      21.049  -5.674  -9.962  1.00 97.24           O  
ATOM   1898  N   ASP A 250      17.742  -9.813 -11.367  1.00 96.83           N  
ATOM   1899  CA  ASP A 250      17.247 -10.833 -12.296  1.00 96.83           C  
ATOM   1900  C   ASP A 250      15.763 -11.177 -12.083  1.00 96.83           C  
ATOM   1901  CB  ASP A 250      18.145 -12.082 -12.210  1.00 96.83           C  
ATOM   1902  O   ASP A 250      15.086 -11.593 -13.025  1.00 96.83           O  
ATOM   1903  CG  ASP A 250      18.176 -12.731 -10.821  1.00 96.83           C  
ATOM   1904  OD1 ASP A 250      18.505 -12.009  -9.852  1.00 96.83           O  
ATOM   1905  OD2 ASP A 250      17.881 -13.938 -10.720  1.00 96.83           O  
ATOM   1906  N   ARG A 251      15.220 -10.918 -10.887  1.00 97.40           N  
ATOM   1907  CA  ARG A 251      13.812 -11.168 -10.543  1.00 97.40           C  
ATOM   1908  C   ARG A 251      12.910  -9.946 -10.681  1.00 97.40           C  
ATOM   1909  CB  ARG A 251      13.718 -11.761  -9.135  1.00 97.40           C  
ATOM   1910  O   ARG A 251      11.689 -10.088 -10.675  1.00 97.40           O  
ATOM   1911  CG  ARG A 251      14.460 -13.103  -9.043  1.00 97.40           C  
ATOM   1912  CD  ARG A 251      14.101 -13.827  -7.748  1.00 97.40           C  
ATOM   1913  NE  ARG A 251      12.703 -14.301  -7.784  1.00 97.40           N  
ATOM   1914  NH1 ARG A 251      12.349 -14.443  -5.517  1.00 97.40           N  
ATOM   1915  NH2 ARG A 251      10.743 -15.061  -6.966  1.00 97.40           N  
ATOM   1916  CZ  ARG A 251      11.944 -14.604  -6.752  1.00 97.40           C  
ATOM   1917  N   VAL A 252      13.459  -8.742 -10.857  1.00 97.83           N  
ATOM   1918  CA  VAL A 252      12.656  -7.506 -10.968  1.00 97.83           C  
ATOM   1919  C   VAL A 252      11.646  -7.596 -12.116  1.00 97.83           C  
ATOM   1920  CB  VAL A 252      13.565  -6.269 -11.137  1.00 97.83           C  
ATOM   1921  O   VAL A 252      10.489  -7.214 -11.960  1.00 97.83           O  
ATOM   1922  CG1 VAL A 252      12.799  -4.976 -11.466  1.00 97.83           C  
ATOM   1923  CG2 VAL A 252      14.351  -6.002  -9.850  1.00 97.83           C  
ATOM   1924  N   THR A 253      12.051  -8.135 -13.267  1.00 97.50           N  
ATOM   1925  CA  THR A 253      11.145  -8.269 -14.422  1.00 97.50           C  
ATOM   1926  C   THR A 253      10.044  -9.303 -14.164  1.00 97.50           C  
ATOM   1927  CB  THR A 253      11.922  -8.619 -15.698  1.00 97.50           C  
ATOM   1928  O   THR A 253       8.890  -9.069 -14.522  1.00 97.50           O  
ATOM   1929  CG2 THR A 253      11.029  -8.624 -16.940  1.00 97.50           C  
ATOM   1930  OG1 THR A 253      12.920  -7.650 -15.934  1.00 97.50           O  
ATOM   1931  N   GLU A 254      10.383 -10.416 -13.507  1.00 98.18           N  
ATOM   1932  CA  GLU A 254       9.435 -11.459 -13.095  1.00 98.18           C  
ATOM   1933  C   GLU A 254       8.369 -10.877 -12.155  1.00 98.18           C  
ATOM   1934  CB  GLU A 254      10.218 -12.610 -12.429  1.00 98.18           C  
ATOM   1935  O   GLU A 254       7.175 -10.916 -12.464  1.00 98.18           O  
ATOM   1936  CG  GLU A 254       9.320 -13.748 -11.924  1.00 98.18           C  
ATOM   1937  CD  GLU A 254      10.020 -14.740 -10.972  1.00 98.18           C  
ATOM   1938  OE1 GLU A 254       9.390 -15.779 -10.688  1.00 98.18           O  
ATOM   1939  OE2 GLU A 254      11.127 -14.454 -10.450  1.00 98.18           O  
ATOM   1940  N   PHE A 255       8.791 -10.249 -11.054  1.00 98.45           N  
ATOM   1941  CA  PHE A 255       7.873  -9.622 -10.105  1.00 98.45           C  
ATOM   1942  C   PHE A 255       7.064  -8.485 -10.734  1.00 98.45           C  
ATOM   1943  CB  PHE A 255       8.658  -9.093  -8.905  1.00 98.45           C  
ATOM   1944  O   PHE A 255       5.885  -8.322 -10.422  1.00 98.45           O  
ATOM   1945  CG  PHE A 255       9.207 -10.158  -7.982  1.00 98.45           C  
ATOM   1946  CD1 PHE A 255       8.343 -11.119  -7.427  1.00 98.45           C  
ATOM   1947  CD2 PHE A 255      10.572 -10.168  -7.639  1.00 98.45           C  
ATOM   1948  CE1 PHE A 255       8.832 -12.040  -6.491  1.00 98.45           C  
ATOM   1949  CE2 PHE A 255      11.051 -11.085  -6.688  1.00 98.45           C  
ATOM   1950  CZ  PHE A 255      10.167 -11.986  -6.079  1.00 98.45           C  
ATOM   1951  N   GLY A 256       7.667  -7.727 -11.654  1.00 98.56           N  
ATOM   1952  CA  GLY A 256       6.996  -6.672 -12.410  1.00 98.56           C  
ATOM   1953  C   GLY A 256       5.828  -7.217 -13.234  1.00 98.56           C  
ATOM   1954  O   GLY A 256       4.731  -6.655 -13.225  1.00 98.56           O  
ATOM   1955  N   ALA A 257       6.028  -8.358 -13.897  1.00 98.55           N  
ATOM   1956  CA  ALA A 257       4.968  -9.047 -14.625  1.00 98.55           C  
ATOM   1957  C   ALA A 257       3.873  -9.579 -13.683  1.00 98.55           C  
ATOM   1958  CB  ALA A 257       5.596 -10.164 -15.466  1.00 98.55           C  
ATOM   1959  O   ALA A 257       2.685  -9.441 -13.995  1.00 98.55           O  
ATOM   1960  N   MET A 258       4.254 -10.124 -12.522  1.00 98.66           N  
ATOM   1961  CA  MET A 258       3.312 -10.612 -11.508  1.00 98.66           C  
ATOM   1962  C   MET A 258       2.402  -9.492 -10.979  1.00 98.66           C  
ATOM   1963  CB  MET A 258       4.067 -11.280 -10.350  1.00 98.66           C  
ATOM   1964  O   MET A 258       1.179  -9.648 -10.991  1.00 98.66           O  
ATOM   1965  CG  MET A 258       4.761 -12.594 -10.709  1.00 98.66           C  
ATOM   1966  SD  MET A 258       5.719 -13.242  -9.314  1.00 98.66           S  
ATOM   1967  CE  MET A 258       6.247 -14.839  -9.994  1.00 98.66           C  
ATOM   1968  N   VAL A 259       2.952  -8.329 -10.596  1.00 98.55           N  
ATOM   1969  CA  VAL A 259       2.126  -7.203 -10.108  1.00 98.55           C  
ATOM   1970  C   VAL A 259       1.215  -6.638 -11.193  1.00 98.55           C  
ATOM   1971  CB  VAL A 259       2.928  -6.058  -9.456  1.00 98.55           C  
ATOM   1972  O   VAL A 259       0.073  -6.293 -10.902  1.00 98.55           O  
ATOM   1973  CG1 VAL A 259       3.626  -6.546  -8.192  1.00 98.55           C  
ATOM   1974  CG2 VAL A 259       3.968  -5.395 -10.362  1.00 98.55           C  
ATOM   1975  N   ILE A 260       1.661  -6.593 -12.455  1.00 98.43           N  
ATOM   1976  CA  ILE A 260       0.805  -6.175 -13.576  1.00 98.43           C  
ATOM   1977  C   ILE A 260      -0.361  -7.146 -13.759  1.00 98.43           C  
ATOM   1978  CB  ILE A 260       1.616  -6.043 -14.885  1.00 98.43           C  
ATOM   1979  O   ILE A 260      -1.495  -6.701 -13.949  1.00 98.43           O  
ATOM   1980  CG1 ILE A 260       2.514  -4.796 -14.804  1.00 98.43           C  
ATOM   1981  CG2 ILE A 260       0.690  -5.930 -16.120  1.00 98.43           C  
ATOM   1982  CD1 ILE A 260       3.553  -4.718 -15.926  1.00 98.43           C  
ATOM   1983  N   LYS A 261      -0.091  -8.458 -13.742  1.00 98.17           N  
ATOM   1984  CA  LYS A 261      -1.117  -9.501 -13.879  1.00 98.17           C  
ATOM   1985  C   LYS A 261      -2.164  -9.354 -12.774  1.00 98.17           C  
ATOM   1986  CB  LYS A 261      -0.437 -10.883 -13.871  1.00 98.17           C  
ATOM   1987  O   LYS A 261      -3.342  -9.211 -13.090  1.00 98.17           O  
ATOM   1988  CG  LYS A 261      -1.413 -12.078 -13.929  1.00 98.17           C  
ATOM   1989  CD  LYS A 261      -0.660 -13.394 -13.648  1.00 98.17           C  
ATOM   1990  CE  LYS A 261      -1.599 -14.562 -13.291  1.00 98.17           C  
ATOM   1991  NZ  LYS A 261      -0.891 -15.626 -12.509  1.00 98.17           N  
ATOM   1992  N   ALA A 262      -1.731  -9.286 -11.516  1.00 97.59           N  
ATOM   1993  CA  ALA A 262      -2.628  -9.137 -10.374  1.00 97.59           C  
ATOM   1994  C   ALA A 262      -3.425  -7.824 -10.420  1.00 97.59           C  
ATOM   1995  CB  ALA A 262      -1.789  -9.233  -9.101  1.00 97.59           C  
ATOM   1996  O   ALA A 262      -4.635  -7.828 -10.209  1.00 97.59           O  
ATOM   1997  N   ALA A 263      -2.790  -6.698 -10.763  1.00 97.11           N  
ATOM   1998  CA  ALA A 263      -3.483  -5.413 -10.862  1.00 97.11           C  
ATOM   1999  C   ALA A 263      -4.553  -5.407 -11.968  1.00 97.11           C  
ATOM   2000  CB  ALA A 263      -2.445  -4.309 -11.070  1.00 97.11           C  
ATOM   2001  O   ALA A 263      -5.627  -4.831 -11.784  1.00 97.11           O  
ATOM   2002  N   LYS A 264      -4.302  -6.083 -13.100  1.00 96.16           N  
ATOM   2003  CA  LYS A 264      -5.306  -6.283 -14.159  1.00 96.16           C  
ATOM   2004  C   LYS A 264      -6.456  -7.172 -13.697  1.00 96.16           C  
ATOM   2005  CB  LYS A 264      -4.661  -6.903 -15.402  1.00 96.16           C  
ATOM   2006  O   LYS A 264      -7.604  -6.850 -13.979  1.00 96.16           O  
ATOM   2007  CG  LYS A 264      -3.832  -5.896 -16.204  1.00 96.16           C  
ATOM   2008  CD  LYS A 264      -3.152  -6.630 -17.363  1.00 96.16           C  
ATOM   2009  CE  LYS A 264      -2.363  -5.649 -18.229  1.00 96.16           C  
ATOM   2010  NZ  LYS A 264      -1.690  -6.355 -19.345  1.00 96.16           N  
ATOM   2011  N   GLU A 265      -6.157  -8.260 -12.994  1.00 95.36           N  
ATOM   2012  CA  GLU A 265      -7.172  -9.166 -12.451  1.00 95.36           C  
ATOM   2013  C   GLU A 265      -8.088  -8.439 -11.462  1.00 95.36           C  
ATOM   2014  CB  GLU A 265      -6.467 -10.366 -11.809  1.00 95.36           C  
ATOM   2015  O   GLU A 265      -9.307  -8.509 -11.586  1.00 95.36           O  
ATOM   2016  CG  GLU A 265      -7.434 -11.516 -11.501  1.00 95.36           C  
ATOM   2017  CD  GLU A 265      -6.722 -12.746 -10.915  1.00 95.36           C  
ATOM   2018  OE1 GLU A 265      -7.442 -13.640 -10.419  1.00 95.36           O  
ATOM   2019  OE2 GLU A 265      -5.472 -12.812 -11.002  1.00 95.36           O  
ATOM   2020  N   VAL A 266      -7.510  -7.637 -10.563  1.00 92.97           N  
ATOM   2021  CA  VAL A 266      -8.275  -6.796  -9.636  1.00 92.97           C  
ATOM   2022  C   VAL A 266      -9.077  -5.721 -10.366  1.00 92.97           C  
ATOM   2023  CB  VAL A 266      -7.353  -6.176  -8.574  1.00 92.97           C  
ATOM   2024  O   VAL A 266     -10.246  -5.527 -10.048  1.00 92.97           O  
ATOM   2025  CG1 VAL A 266      -8.095  -5.134  -7.736  1.00 92.97           C  
ATOM   2026  CG2 VAL A 266      -6.837  -7.275  -7.645  1.00 92.97           C  
ATOM   2027  N   THR A 267      -8.489  -5.054 -11.364  1.00 91.96           N  
ATOM   2028  CA  THR A 267      -9.201  -4.064 -12.194  1.00 91.96           C  
ATOM   2029  C   THR A 267     -10.445  -4.691 -12.828  1.00 91.96           C  
ATOM   2030  CB  THR A 267      -8.276  -3.491 -13.281  1.00 91.96           C  
ATOM   2031  O   THR A 267     -11.534  -4.138 -12.713  1.00 91.96           O  
ATOM   2032  CG2 THR A 267      -8.965  -2.520 -14.235  1.00 91.96           C  
ATOM   2033  OG1 THR A 267      -7.192  -2.799 -12.698  1.00 91.96           O  
ATOM   2034  N   LEU A 268     -10.318  -5.882 -13.422  1.00 89.79           N  
ATOM   2035  CA  LEU A 268     -11.443  -6.606 -14.020  1.00 89.79           C  
ATOM   2036  C   LEU A 268     -12.477  -7.042 -12.977  1.00 89.79           C  
ATOM   2037  CB  LEU A 268     -10.913  -7.839 -14.771  1.00 89.79           C  
ATOM   2038  O   LEU A 268     -13.672  -6.852 -13.188  1.00 89.79           O  
ATOM   2039  CG  LEU A 268     -10.168  -7.517 -16.076  1.00 89.79           C  
ATOM   2040  CD1 LEU A 268      -9.472  -8.781 -16.585  1.00 89.79           C  
ATOM   2041  CD2 LEU A 268     -11.118  -7.020 -17.168  1.00 89.79           C  
ATOM   2042  N   ALA A 269     -12.032  -7.597 -11.849  1.00 86.33           N  
ATOM   2043  CA  ALA A 269     -12.916  -8.059 -10.781  1.00 86.33           C  
ATOM   2044  C   ALA A 269     -13.702  -6.908 -10.127  1.00 86.33           C  
ATOM   2045  CB  ALA A 269     -12.061  -8.820  -9.764  1.00 86.33           C  
ATOM   2046  O   ALA A 269     -14.813  -7.107  -9.636  1.00 86.33           O  
ATOM   2047  N   TYR A 270     -13.144  -5.698 -10.155  1.00 78.53           N  
ATOM   2048  CA  TYR A 270     -13.801  -4.471  -9.717  1.00 78.53           C  
ATOM   2049  C   TYR A 270     -14.777  -3.882 -10.750  1.00 78.53           C  
ATOM   2050  CB  TYR A 270     -12.699  -3.470  -9.385  1.00 78.53           C  
ATOM   2051  O   TYR A 270     -15.604  -3.047 -10.394  1.00 78.53           O  
ATOM   2052  CG  TYR A 270     -13.193  -2.187  -8.769  1.00 78.53           C  
ATOM   2053  CD1 TYR A 270     -13.207  -0.999  -9.519  1.00 78.53           C  
ATOM   2054  CD2 TYR A 270     -13.579  -2.181  -7.420  1.00 78.53           C  
ATOM   2055  CE1 TYR A 270     -13.484   0.220  -8.882  1.00 78.53           C  
ATOM   2056  CE2 TYR A 270     -13.744  -0.958  -6.754  1.00 78.53           C  
ATOM   2057  OH  TYR A 270     -13.658   1.442  -6.857  1.00 78.53           O  
ATOM   2058  CZ  TYR A 270     -13.648   0.245  -7.488  1.00 78.53           C  
ATOM   2059  N   GLY A 271     -14.700  -4.309 -12.015  1.00 75.94           N  
ATOM   2060  CA  GLY A 271     -15.453  -3.720 -13.128  1.00 75.94           C  
ATOM   2061  C   GLY A 271     -14.780  -2.500 -13.767  1.00 75.94           C  
ATOM   2062  O   GLY A 271     -15.418  -1.780 -14.532  1.00 75.94           O  
ATOM   2063  N   GLY A 272     -13.504  -2.264 -13.463  1.00 78.80           N  
ATOM   2064  CA  GLY A 272     -12.711  -1.202 -14.061  1.00 78.80           C  
ATOM   2065  C   GLY A 272     -12.134  -1.558 -15.428  1.00 78.80           C  
ATOM   2066  O   GLY A 272     -12.199  -2.698 -15.899  1.00 78.80           O  
ATOM   2067  N   MET A 273     -11.525  -0.566 -16.070  1.00 78.31           N  
ATOM   2068  CA  MET A 273     -10.833  -0.729 -17.349  1.00 78.31           C  
ATOM   2069  C   MET A 273      -9.583   0.154 -17.416  1.00 78.31           C  
ATOM   2070  CB  MET A 273     -11.808  -0.487 -18.516  1.00 78.31           C  
ATOM   2071  O   MET A 273      -9.522   1.190 -16.766  1.00 78.31           O  
ATOM   2072  CG  MET A 273     -12.454   0.908 -18.525  1.00 78.31           C  
ATOM   2073  SD  MET A 273     -13.612   1.267 -19.886  1.00 78.31           S  
ATOM   2074  CE  MET A 273     -12.712   0.642 -21.324  1.00 78.31           C  
ATOM   2075  N   ARG A 274      -8.585  -0.256 -18.206  1.00 76.95           N  
ATOM   2076  CA  ARG A 274      -7.358   0.514 -18.468  1.00 76.95           C  
ATOM   2077  C   ARG A 274      -7.343   1.025 -19.903  1.00 76.95           C  
ATOM   2078  CB  ARG A 274      -6.121  -0.325 -18.109  1.00 76.95           C  
ATOM   2079  O   ARG A 274      -7.725   0.239 -20.797  1.00 76.95           O  
ATOM   2080  CG  ARG A 274      -4.831   0.501 -18.218  1.00 76.95           C  
ATOM   2081  CD  ARG A 274      -3.614  -0.333 -17.805  1.00 76.95           C  
ATOM   2082  NE  ARG A 274      -2.361   0.422 -17.987  1.00 76.95           N  
ATOM   2083  NH1 ARG A 274      -0.928  -1.087 -17.020  1.00 76.95           N  
ATOM   2084  NH2 ARG A 274      -0.120   0.791 -17.917  1.00 76.95           N  
ATOM   2085  CZ  ARG A 274      -1.147   0.038 -17.645  1.00 76.95           C  
ATOM   2086  OXT ARG A 274      -6.925   2.185 -20.077  1.00 76.95           O  
TER    2087      ARG A 274                                                      
ENDMDL                                                                          
END                                                                             
