# Supplementary material for: Escherichia coli transcription factors of unknown function: sequence features and possible evolutionary relationships
Source: PeerJ. 2022 Jul 20;10:e13772. doi: 10.7717/peerj.13772 (PMC9308461; doi:10.7717/peerj.13772)
Supplement: Supplemental Information 18 [file peerj-10-13772-s018.zip › Raw Data/PDB files/Reference proteins/LacI AF-P03023-F1-model_v1.pdb]

HEADER                                            01-JUL-21                     
TITLE     ALPHAFOLD V2.0 PREDICTION FOR LACTOSE OPERON REPRESSOR (P03023)       
COMPND    MOL_ID: 1;                                                            
COMPND   2 MOLECULE: LACTOSE OPERON REPRESSOR;                                  
COMPND   3 CHAIN: A                                                             
SOURCE    MOL_ID: 1;                                                            
SOURCE   2 ORGANISM_SCIENTIFIC: ESCHERICHIA COLI (STRAIN K12);                  
SOURCE   3 ORGANISM_TAXID: 83333                                                
REMARK   1                                                                      
REMARK   1 REFERENCE 1                                                          
REMARK   1  AUTH   JOHN JUMPER, RICHARD EVANS, ALEXANDER PRITZEL, TIM GREEN,    
REMARK   1  AUTH 2 MICHAEL FIGURNOV, OLAF RONNEBERGER, KATHRYN TUNYASUVUNAKOOL, 
REMARK   1  AUTH 3 RUSS BATES, AUGUSTIN ZIDEK, ANNA POTAPENKO, ALEX BRIDGLAND,  
REMARK   1  AUTH 4 CLEMENS MEYER, SIMON A A KOHL, ANDREW J BALLARD,             
REMARK   1  AUTH 5 ANDREW COWIE, BERNARDINO ROMERA-PAREDES, STANISLAV NIKOLOV,  
REMARK   1  AUTH 6 RISHUB JAIN, JONAS ADLER, TREVOR BACK, STIG PETERSEN,        
REMARK   1  AUTH 7 DAVID REIMAN, ELLEN CLANCY, MICHAL ZIELINSKI,                
REMARK   1  AUTH 8 MARTIN STEINEGGER, MICHALINA PACHOLSKA, TAMAS BERGHAMMER,    
REMARK   1  AUTH 9 DAVID SILVER, ORIOL VINYALS, ANDREW W SENIOR,                
REMARK   1  AUTH10 KORAY KAVUKCUOGLU, PUSHMEET KOHLI, DEMIS HASSABIS            
REMARK   1  TITL   HIGHLY ACCURATE PROTEIN STRUCTURE PREDICTION WITH ALPHAFOLD  
REMARK   1  REF    NATURE                                     2021              
REMARK   1                                                                      
REMARK   1 DISCLAIMERS                                                          
REMARK   1 ALPHAFOLD DATA, COPYRIGHT (2021) DEEPMIND TECHNOLOGIES LIMITED. THE  
REMARK   1 INFORMATION PROVIDED IS THEORETICAL MODELLING ONLY AND CAUTION SHOULD
REMARK   1 BE EXERCISED IN ITS USE. IT IS PROVIDED "AS-IS" WITHOUT ANY WARRANTY 
REMARK   1 OF ANY KIND, WHETHER EXPRESSED OR IMPLIED. NO WARRANTY IS GIVEN THAT 
REMARK   1 USE OF THE INFORMATION SHALL NOT INFRINGE THE RIGHTS OF ANY THIRD    
REMARK   1 PARTY. THE INFORMATION IS NOT INTENDED TO BE A SUBSTITUTE FOR        
REMARK   1 PROFESSIONAL MEDICAL ADVICE, DIAGNOSIS, OR TREATMENT, AND DOES NOT   
REMARK   1 CONSTITUTE MEDICAL OR OTHER PROFESSIONAL ADVICE. IT IS AVAILABLE FOR 
REMARK   1 ACADEMIC AND COMMERCIAL PURPOSES, UNDER CC-BY 4.0 LICENCE.           
DBREF  XXXX A    1   360  UNP    P03023   LACI_ECOLI       1    360             
SEQRES   1 A  360  MET LYS PRO VAL THR LEU TYR ASP VAL ALA GLU TYR ALA          
SEQRES   2 A  360  GLY VAL SER TYR GLN THR VAL SER ARG VAL VAL ASN GLN          
SEQRES   3 A  360  ALA SER HIS VAL SER ALA LYS THR ARG GLU LYS VAL GLU          
SEQRES   4 A  360  ALA ALA MET ALA GLU LEU ASN TYR ILE PRO ASN ARG VAL          
SEQRES   5 A  360  ALA GLN GLN LEU ALA GLY LYS GLN SER LEU LEU ILE GLY          
SEQRES   6 A  360  VAL ALA THR SER SER LEU ALA LEU HIS ALA PRO SER GLN          
SEQRES   7 A  360  ILE VAL ALA ALA ILE LYS SER ARG ALA ASP GLN LEU GLY          
SEQRES   8 A  360  ALA SER VAL VAL VAL SER MET VAL GLU ARG SER GLY VAL          
SEQRES   9 A  360  GLU ALA CYS LYS ALA ALA VAL HIS ASN LEU LEU ALA GLN          
SEQRES  10 A  360  ARG VAL SER GLY LEU ILE ILE ASN TYR PRO LEU ASP ASP          
SEQRES  11 A  360  GLN ASP ALA ILE ALA VAL GLU ALA ALA CYS THR ASN VAL          
SEQRES  12 A  360  PRO ALA LEU PHE LEU ASP VAL SER ASP GLN THR PRO ILE          
SEQRES  13 A  360  ASN SER ILE ILE PHE SER HIS GLU ASP GLY THR ARG LEU          
SEQRES  14 A  360  GLY VAL GLU HIS LEU VAL ALA LEU GLY HIS GLN GLN ILE          
SEQRES  15 A  360  ALA LEU LEU ALA GLY PRO LEU SER SER VAL SER ALA ARG          
SEQRES  16 A  360  LEU ARG LEU ALA GLY TRP HIS LYS TYR LEU THR ARG ASN          
SEQRES  17 A  360  GLN ILE GLN PRO ILE ALA GLU ARG GLU GLY ASP TRP SER          
SEQRES  18 A  360  ALA MET SER GLY PHE GLN GLN THR MET GLN MET LEU ASN          
SEQRES  19 A  360  GLU GLY ILE VAL PRO THR ALA MET LEU VAL ALA ASN ASP          
SEQRES  20 A  360  GLN MET ALA LEU GLY ALA MET ARG ALA ILE THR GLU SER          
SEQRES  21 A  360  GLY LEU ARG VAL GLY ALA ASP ILE SER VAL VAL GLY TYR          
SEQRES  22 A  360  ASP ASP THR GLU ASP SER SER CYS TYR ILE PRO PRO LEU          
SEQRES  23 A  360  THR THR ILE LYS GLN ASP PHE ARG LEU LEU GLY GLN THR          
SEQRES  24 A  360  SER VAL ASP ARG LEU LEU GLN LEU SER GLN GLY GLN ALA          
SEQRES  25 A  360  VAL LYS GLY ASN GLN LEU LEU PRO VAL SER LEU VAL LYS          
SEQRES  26 A  360  ARG LYS THR THR LEU ALA PRO ASN THR GLN THR ALA SER          
SEQRES  27 A  360  PRO ARG ALA LEU ALA ASP SER LEU MET GLN LEU ALA ARG          
SEQRES  28 A  360  GLN VAL SER ARG LEU GLU SER GLY GLN                          
CRYST1    1.000    1.000    1.000  90.00  90.00  90.00 P 1                      
ORIGX1      1.000000  0.000000  0.000000        0.00000                         
ORIGX2      0.000000  1.000000  0.000000        0.00000                         
ORIGX3      0.000000  0.000000  1.000000        0.00000                         
SCALE1      1.000000  0.000000  0.000000        0.00000                         
SCALE2      0.000000  1.000000  0.000000        0.00000                         
SCALE3      0.000000  0.000000  1.000000        0.00000                         
MODEL        0                                                                  
ATOM      1  N   MET A   1     -33.245  25.236  24.302  1.00 66.13           N  
ATOM      2  CA  MET A   1     -34.440  24.444  23.935  1.00 66.13           C  
ATOM      3  C   MET A   1     -34.194  23.012  24.408  1.00 66.13           C  
ATOM      4  CB  MET A   1     -34.673  24.544  22.416  1.00 66.13           C  
ATOM      5  O   MET A   1     -33.098  22.517  24.173  1.00 66.13           O  
ATOM      6  CG  MET A   1     -36.148  24.439  22.024  1.00 66.13           C  
ATOM      7  SD  MET A   1     -36.421  24.595  20.238  1.00 66.13           S  
ATOM      8  CE  MET A   1     -36.439  26.394  19.989  1.00 66.13           C  
ATOM      9  N   LYS A   2     -35.109  22.397  25.168  1.00 85.23           N  
ATOM     10  CA  LYS A   2     -34.934  21.032  25.706  1.00 85.23           C  
ATOM     11  C   LYS A   2     -35.126  20.013  24.566  1.00 85.23           C  
ATOM     12  CB  LYS A   2     -35.944  20.817  26.853  1.00 85.23           C  
ATOM     13  O   LYS A   2     -36.060  20.207  23.792  1.00 85.23           O  
ATOM     14  CG  LYS A   2     -35.828  19.463  27.577  1.00 85.23           C  
ATOM     15  CD  LYS A   2     -36.954  19.308  28.613  1.00 85.23           C  
ATOM     16  CE  LYS A   2     -36.952  17.909  29.244  1.00 85.23           C  
ATOM     17  NZ  LYS A   2     -38.215  17.643  29.982  1.00 85.23           N  
ATOM     18  N   PRO A   3     -34.281  18.973  24.425  1.00 86.88           N  
ATOM     19  CA  PRO A   3     -34.489  17.953  23.401  1.00 86.88           C  
ATOM     20  C   PRO A   3     -35.794  17.191  23.662  1.00 86.88           C  
ATOM     21  CB  PRO A   3     -33.261  17.040  23.466  1.00 86.88           C  
ATOM     22  O   PRO A   3     -36.084  16.848  24.810  1.00 86.88           O  
ATOM     23  CG  PRO A   3     -32.790  17.183  24.914  1.00 86.88           C  
ATOM     24  CD  PRO A   3     -33.128  18.636  25.250  1.00 86.88           C  
ATOM     25  N   VAL A   4     -36.552  16.919  22.598  1.00 91.92           N  
ATOM     26  CA  VAL A   4     -37.784  16.122  22.660  1.00 91.92           C  
ATOM     27  C   VAL A   4     -37.433  14.681  23.012  1.00 91.92           C  
ATOM     28  CB  VAL A   4     -38.577  16.199  21.341  1.00 91.92           C  
ATOM     29  O   VAL A   4     -36.526  14.071  22.442  1.00 91.92           O  
ATOM     30  CG1 VAL A   4     -39.868  15.372  21.368  1.00 91.92           C  
ATOM     31  CG2 VAL A   4     -38.965  17.654  21.049  1.00 91.92           C  
ATOM     32  N   THR A   5     -38.151  14.131  23.976  1.00 92.04           N  
ATOM     33  CA  THR A   5     -37.958  12.791  24.513  1.00 92.04           C  
ATOM     34  C   THR A   5     -39.062  11.847  24.053  1.00 92.04           C  
ATOM     35  CB  THR A   5     -37.865  12.808  26.046  1.00 92.04           C  
ATOM     36  O   THR A   5     -40.110  12.246  23.551  1.00 92.04           O  
ATOM     37  CG2 THR A   5     -36.846  13.808  26.591  1.00 92.04           C  
ATOM     38  OG1 THR A   5     -39.113  13.080  26.625  1.00 92.04           O  
ATOM     39  N   LEU A   6     -38.841  10.553  24.279  1.00 91.75           N  
ATOM     40  CA  LEU A   6     -39.835   9.522  23.998  1.00 91.75           C  
ATOM     41  C   LEU A   6     -41.114   9.707  24.846  1.00 91.75           C  
ATOM     42  CB  LEU A   6     -39.120   8.176  24.209  1.00 91.75           C  
ATOM     43  O   LEU A   6     -42.193   9.297  24.422  1.00 91.75           O  
ATOM     44  CG  LEU A   6     -39.812   6.990  23.526  1.00 91.75           C  
ATOM     45  CD1 LEU A   6     -38.788   5.966  23.028  1.00 91.75           C  
ATOM     46  CD2 LEU A   6     -40.711   6.251  24.496  1.00 91.75           C  
ATOM     47  N   TYR A   7     -41.001  10.358  26.012  1.00 93.80           N  
ATOM     48  CA  TYR A   7     -42.134  10.718  26.868  1.00 93.80           C  
ATOM     49  C   TYR A   7     -42.976  11.847  26.273  1.00 93.80           C  
ATOM     50  CB  TYR A   7     -41.636  11.111  28.263  1.00 93.80           C  
ATOM     51  O   TYR A   7     -44.196  11.745  26.300  1.00 93.80           O  
ATOM     52  CG  TYR A   7     -40.926   9.993  28.999  1.00 93.80           C  
ATOM     53  CD1 TYR A   7     -41.675   8.912  29.503  1.00 93.80           C  
ATOM     54  CD2 TYR A   7     -39.530  10.033  29.184  1.00 93.80           C  
ATOM     55  CE1 TYR A   7     -41.030   7.867  30.190  1.00 93.80           C  
ATOM     56  CE2 TYR A   7     -38.882   8.993  29.880  1.00 93.80           C  
ATOM     57  OH  TYR A   7     -39.023   6.906  31.066  1.00 93.80           O  
ATOM     58  CZ  TYR A   7     -39.635   7.909  30.385  1.00 93.80           C  
ATOM     59  N   ASP A   8     -42.344  12.856  25.668  1.00 95.43           N  
ATOM     60  CA  ASP A   8     -43.060  13.968  25.028  1.00 95.43           C  
ATOM     61  C   ASP A   8     -43.899  13.461  23.837  1.00 95.43           C  
ATOM     62  CB  ASP A   8     -42.057  15.045  24.580  1.00 95.43           C  
ATOM     63  O   ASP A   8     -45.055  13.840  23.668  1.00 95.43           O  
ATOM     64  CG  ASP A   8     -41.155  15.567  25.710  1.00 95.43           C  
ATOM     65  OD1 ASP A   8     -41.645  16.087  26.728  1.00 95.43           O  
ATOM     66  OD2 ASP A   8     -39.918  15.394  25.596  1.00 95.43           O  
ATOM     67  N   VAL A   9     -43.361  12.511  23.057  1.00 95.98           N  
ATOM     68  CA  VAL A   9     -44.114  11.832  21.984  1.00 95.98           C  
ATOM     69  C   VAL A   9     -45.270  11.007  22.548  1.00 95.98           C  
ATOM     70  CB  VAL A   9     -43.200  10.918  21.146  1.00 95.98           C  
ATOM     71  O   VAL A   9     -46.354  10.989  21.971  1.00 95.98           O  
ATOM     72  CG1 VAL A   9     -43.957  10.204  20.015  1.00 95.98           C  
ATOM     73  CG2 VAL A   9     -42.053  11.696  20.498  1.00 95.98           C  
ATOM     74  N   ALA A  10     -45.051  10.305  23.662  1.00 96.53           N  
ATOM     75  CA  ALA A  10     -46.075   9.488  24.307  1.00 96.53           C  
ATOM     76  C   ALA A  10     -47.248  10.345  24.812  1.00 96.53           C  
ATOM     77  CB  ALA A  10     -45.401   8.692  25.431  1.00 96.53           C  
ATOM     78  O   ALA A  10     -48.405   9.983  24.593  1.00 96.53           O  
ATOM     79  N   GLU A  11     -46.943  11.495  25.418  1.00 96.78           N  
ATOM     80  CA  GLU A  11     -47.919  12.487  25.867  1.00 96.78           C  
ATOM     81  C   GLU A  11     -48.700  13.072  24.684  1.00 96.78           C  
ATOM     82  CB  GLU A  11     -47.185  13.564  26.684  1.00 96.78           C  
ATOM     83  O   GLU A  11     -49.927  12.972  24.655  1.00 96.78           O  
ATOM     84  CG  GLU A  11     -48.147  14.574  27.327  1.00 96.78           C  
ATOM     85  CD  GLU A  11     -47.451  15.570  28.272  1.00 96.78           C  
ATOM     86  OE1 GLU A  11     -48.173  16.443  28.804  1.00 96.78           O  
ATOM     87  OE2 GLU A  11     -46.226  15.437  28.495  1.00 96.78           O  
ATOM     88  N   TYR A  12     -48.003  13.567  23.656  1.00 96.41           N  
ATOM     89  CA  TYR A  12     -48.631  14.149  22.465  1.00 96.41           C  
ATOM     90  C   TYR A  12     -49.509  13.139  21.707  1.00 96.41           C  
ATOM     91  CB  TYR A  12     -47.523  14.710  21.564  1.00 96.41           C  
ATOM     92  O   TYR A  12     -50.629  13.439  21.296  1.00 96.41           O  
ATOM     93  CG  TYR A  12     -48.032  15.565  20.421  1.00 96.41           C  
ATOM     94  CD1 TYR A  12     -48.531  14.962  19.251  1.00 96.41           C  
ATOM     95  CD2 TYR A  12     -48.042  16.968  20.546  1.00 96.41           C  
ATOM     96  CE1 TYR A  12     -49.067  15.754  18.220  1.00 96.41           C  
ATOM     97  CE2 TYR A  12     -48.567  17.766  19.511  1.00 96.41           C  
ATOM     98  OH  TYR A  12     -49.690  17.901  17.388  1.00 96.41           O  
ATOM     99  CZ  TYR A  12     -49.101  17.156  18.356  1.00 96.41           C  
ATOM    100  N   ALA A  13     -49.034  11.900  21.552  1.00 96.26           N  
ATOM    101  CA  ALA A  13     -49.776  10.832  20.890  1.00 96.26           C  
ATOM    102  C   ALA A  13     -50.818  10.158  21.800  1.00 96.26           C  
ATOM    103  CB  ALA A  13     -48.784   9.807  20.330  1.00 96.26           C  
ATOM    104  O   ALA A  13     -51.559   9.296  21.324  1.00 96.26           O  
ATOM    105  N   GLY A  14     -50.900  10.484  23.092  1.00 96.40           N  
ATOM    106  CA  GLY A  14     -51.809   9.839  24.046  1.00 96.40           C  
ATOM    107  C   GLY A  14     -51.659   8.311  24.099  1.00 96.40           C  
ATOM    108  O   GLY A  14     -52.657   7.592  24.026  1.00 96.40           O  
ATOM    109  N   VAL A  15     -50.421   7.810  24.148  1.00 96.50           N  
ATOM    110  CA  VAL A  15     -50.088   6.379  24.292  1.00 96.50           C  
ATOM    111  C   VAL A  15     -49.005   6.186  25.356  1.00 96.50           C  
ATOM    112  CB  VAL A  15     -49.653   5.727  22.960  1.00 96.50           C  
ATOM    113  O   VAL A  15     -48.393   7.139  25.818  1.00 96.50           O  
ATOM    114  CG1 VAL A  15     -50.761   5.738  21.903  1.00 96.50           C  
ATOM    115  CG2 VAL A  15     -48.391   6.356  22.366  1.00 96.50           C  
ATOM    116  N   SER A  16     -48.722   4.942  25.750  1.00 95.78           N  
ATOM    117  CA  SER A  16     -47.582   4.666  26.638  1.00 95.78           C  
ATOM    118  C   SER A  16     -46.236   4.868  25.927  1.00 95.78           C  
ATOM    119  CB  SER A  16     -47.662   3.255  27.232  1.00 95.78           C  
ATOM    120  O   SER A  16     -46.099   4.575  24.736  1.00 95.78           O  
ATOM    121  OG  SER A  16     -47.449   2.269  26.236  1.00 95.78           O  
ATOM    122  N   TYR A  17     -45.198   5.247  26.678  1.00 92.27           N  
ATOM    123  CA  TYR A  17     -43.822   5.301  26.166  1.00 92.27           C  
ATOM    124  C   TYR A  17     -43.383   3.942  25.572  1.00 92.27           C  
ATOM    125  CB  TYR A  17     -42.888   5.778  27.295  1.00 92.27           C  
ATOM    126  O   TYR A  17     -42.728   3.881  24.537  1.00 92.27           O  
ATOM    127  CG  TYR A  17     -42.573   4.724  28.338  1.00 92.27           C  
ATOM    128  CD1 TYR A  17     -43.368   4.611  29.494  1.00 92.27           C  
ATOM    129  CD2 TYR A  17     -41.497   3.837  28.133  1.00 92.27           C  
ATOM    130  CE1 TYR A  17     -43.103   3.598  30.436  1.00 92.27           C  
ATOM    131  CE2 TYR A  17     -41.235   2.818  29.068  1.00 92.27           C  
ATOM    132  OH  TYR A  17     -41.807   1.684  31.096  1.00 92.27           O  
ATOM    133  CZ  TYR A  17     -42.039   2.696  30.220  1.00 92.27           C  
ATOM    134  N   GLN A  18     -43.818   2.813  26.142  1.00 92.70           N  
ATOM    135  CA  GLN A  18     -43.527   1.479  25.597  1.00 92.70           C  
ATOM    136  C   GLN A  18     -44.114   1.288  24.191  1.00 92.70           C  
ATOM    137  CB  GLN A  18     -44.099   0.404  26.527  1.00 92.70           C  
ATOM    138  O   GLN A  18     -43.490   0.654  23.342  1.00 92.70           O  
ATOM    139  CG  GLN A  18     -43.429   0.400  27.908  1.00 92.70           C  
ATOM    140  CD  GLN A  18     -44.085  -0.579  28.872  1.00 92.70           C  
ATOM    141  NE2 GLN A  18     -43.431  -0.922  29.957  1.00 92.70           N  
ATOM    142  OE1 GLN A  18     -45.196  -1.039  28.673  1.00 92.70           O  
ATOM    143  N   THR A  19     -45.293   1.858  23.925  1.00 94.25           N  
ATOM    144  CA  THR A  19     -45.912   1.838  22.591  1.00 94.25           C  
ATOM    145  C   THR A  19     -45.111   2.675  21.600  1.00 94.25           C  
ATOM    146  CB  THR A  19     -47.365   2.317  22.654  1.00 94.25           C  
ATOM    147  O   THR A  19     -44.827   2.188  20.508  1.00 94.25           O  
ATOM    148  CG2 THR A  19     -48.083   2.243  21.309  1.00 94.25           C  
ATOM    149  OG1 THR A  19     -48.055   1.471  23.545  1.00 94.25           O  
ATOM    150  N   VAL A  20     -44.661   3.872  21.993  1.00 93.87           N  
ATOM    151  CA  VAL A  20     -43.770   4.693  21.154  1.00 93.87           C  
ATOM    152  C   VAL A  20     -42.474   3.943  20.843  1.00 93.87           C  
ATOM    153  CB  VAL A  20     -43.462   6.058  21.799  1.00 93.87           C  
ATOM    154  O   VAL A  20     -42.076   3.847  19.687  1.00 93.87           O  
ATOM    155  CG1 VAL A  20     -42.577   6.919  20.890  1.00 93.87           C  
ATOM    156  CG2 VAL A  20     -44.741   6.840  22.101  1.00 93.87           C  
ATOM    157  N   SER A  21     -41.857   3.318  21.851  1.00 90.17           N  
ATOM    158  CA  SER A  21     -40.646   2.506  21.677  1.00 90.17           C  
ATOM    159  C   SER A  21     -40.854   1.338  20.702  1.00 90.17           C  
ATOM    160  CB  SER A  21     -40.179   1.998  23.043  1.00 90.17           C  
ATOM    161  O   SER A  21     -40.002   1.078  19.853  1.00 90.17           O  
ATOM    162  OG  SER A  21     -38.968   1.281  22.915  1.00 90.17           O  
ATOM    163  N   ARG A  22     -42.008   0.658  20.753  1.00 90.92           N  
ATOM    164  CA  ARG A  22     -42.363  -0.399  19.788  1.00 90.92           C  
ATOM    165  C   ARG A  22     -42.505   0.134  18.363  1.00 90.92           C  
ATOM    166  CB  ARG A  22     -43.663  -1.092  20.213  1.00 90.92           C  
ATOM    167  O   ARG A  22     -42.049  -0.530  17.437  1.00 90.92           O  
ATOM    168  CG  ARG A  22     -43.465  -2.048  21.393  1.00 90.92           C  
ATOM    169  CD  ARG A  22     -44.830  -2.586  21.829  1.00 90.92           C  
ATOM    170  NE  ARG A  22     -44.723  -3.421  23.038  1.00 90.92           N  
ATOM    171  NH1 ARG A  22     -46.943  -3.994  23.176  1.00 90.92           N  
ATOM    172  NH2 ARG A  22     -45.524  -4.682  24.757  1.00 90.92           N  
ATOM    173  CZ  ARG A  22     -45.727  -4.026  23.649  1.00 90.92           C  
ATOM    174  N   VAL A  23     -43.100   1.315  18.183  1.00 92.33           N  
ATOM    175  CA  VAL A  23     -43.219   1.956  16.863  1.00 92.33           C  
ATOM    176  C   VAL A  23     -41.841   2.324  16.317  1.00 92.33           C  
ATOM    177  CB  VAL A  23     -44.159   3.174  16.908  1.00 92.33           C  
ATOM    178  O   VAL A  23     -41.506   1.891  15.216  1.00 92.33           O  
ATOM    179  CG1 VAL A  23     -44.130   3.974  15.601  1.00 92.33           C  
ATOM    180  CG2 VAL A  23     -45.597   2.702  17.147  1.00 92.33           C  
ATOM    181  N   VAL A  24     -41.017   3.010  17.119  1.00 88.40           N  
ATOM    182  CA  VAL A  24     -39.634   3.404  16.781  1.00 88.40           C  
ATOM    183  C   VAL A  24     -38.765   2.201  16.403  1.00 88.40           C  
ATOM    184  CB  VAL A  24     -39.005   4.157  17.975  1.00 88.40           C  
ATOM    185  O   VAL A  24     -37.908   2.300  15.529  1.00 88.40           O  
ATOM    186  CG1 VAL A  24     -37.493   4.382  17.837  1.00 88.40           C  
ATOM    187  CG2 VAL A  24     -39.646   5.537  18.159  1.00 88.40           C  
ATOM    188  N   ASN A  25     -38.976   1.055  17.051  1.00 84.12           N  
ATOM    189  CA  ASN A  25     -38.244  -0.182  16.776  1.00 84.12           C  
ATOM    190  C   ASN A  25     -38.927  -1.092  15.743  1.00 84.12           C  
ATOM    191  CB  ASN A  25     -37.960  -0.894  18.107  1.00 84.12           C  
ATOM    192  O   ASN A  25     -38.522  -2.241  15.608  1.00 84.12           O  
ATOM    193  CG  ASN A  25     -36.979  -0.128  18.975  1.00 84.12           C  
ATOM    194  ND2 ASN A  25     -37.257  -0.008  20.251  1.00 84.12           N  
ATOM    195  OD1 ASN A  25     -35.949   0.367  18.524  1.00 84.12           O  
ATOM    196  N   GLN A  26     -39.959  -0.610  15.040  1.00 85.14           N  
ATOM    197  CA  GLN A  26     -40.704  -1.372  14.029  1.00 85.14           C  
ATOM    198  C   GLN A  26     -41.213  -2.744  14.523  1.00 85.14           C  
ATOM    199  CB  GLN A  26     -39.903  -1.463  12.719  1.00 85.14           C  
ATOM    200  O   GLN A  26     -41.335  -3.693  13.755  1.00 85.14           O  
ATOM    201  CG  GLN A  26     -39.600  -0.090  12.097  1.00 85.14           C  
ATOM    202  CD  GLN A  26     -38.910  -0.212  10.741  1.00 85.14           C  
ATOM    203  NE2 GLN A  26     -38.791   0.865   9.997  1.00 85.14           N  
ATOM    204  OE1 GLN A  26     -38.462  -1.264  10.321  1.00 85.14           O  
ATOM    205  N   ALA A  27     -41.558  -2.859  15.809  1.00 86.22           N  
ATOM    206  CA  ALA A  27     -42.071  -4.104  16.375  1.00 86.22           C  
ATOM    207  C   ALA A  27     -43.448  -4.463  15.781  1.00 86.22           C  
ATOM    208  CB  ALA A  27     -42.113  -3.981  17.901  1.00 86.22           C  
ATOM    209  O   ALA A  27     -44.278  -3.582  15.550  1.00 86.22           O  
ATOM    210  N   SER A  28     -43.717  -5.756  15.585  1.00 84.89           N  
ATOM    211  CA  SER A  28     -44.935  -6.273  14.933  1.00 84.89           C  
ATOM    212  C   SER A  28     -46.233  -6.007  15.712  1.00 84.89           C  
ATOM    213  CB  SER A  28     -44.773  -7.784  14.716  1.00 84.89           C  
ATOM    214  O   SER A  28     -47.294  -5.838  15.118  1.00 84.89           O  
ATOM    215  OG  SER A  28     -44.420  -8.397  15.945  1.00 84.89           O  
ATOM    216  N   HIS A  29     -46.174  -5.933  17.044  1.00 88.62           N  
ATOM    217  CA  HIS A  29     -47.350  -5.849  17.920  1.00 88.62           C  
ATOM    218  C   HIS A  29     -47.836  -4.408  18.177  1.00 88.62           C  
ATOM    219  CB  HIS A  29     -47.078  -6.632  19.213  1.00 88.62           C  
ATOM    220  O   HIS A  29     -47.953  -3.980  19.331  1.00 88.62           O  
ATOM    221  CG  HIS A  29     -46.720  -8.076  18.973  1.00 88.62           C  
ATOM    222  CD2 HIS A  29     -45.534  -8.684  19.287  1.00 88.62           C  
ATOM    223  ND1 HIS A  29     -47.521  -9.031  18.387  1.00 88.62           N  
ATOM    224  CE1 HIS A  29     -46.835 -10.186  18.355  1.00 88.62           C  
ATOM    225  NE2 HIS A  29     -45.619 -10.019  18.893  1.00 88.62           N  
ATOM    226  N   VAL A  30     -48.110  -3.649  17.110  1.00 90.38           N  
ATOM    227  CA  VAL A  30     -48.760  -2.325  17.165  1.00 90.38           C  
ATOM    228  C   VAL A  30     -49.772  -2.219  16.024  1.00 90.38           C  
ATOM    229  CB  VAL A  30     -47.745  -1.162  17.080  1.00 90.38           C  
ATOM    230  O   VAL A  30     -49.414  -2.447  14.871  1.00 90.38           O  
ATOM    231  CG1 VAL A  30     -48.455   0.182  17.291  1.00 90.38           C  
ATOM    232  CG2 VAL A  30     -46.637  -1.264  18.137  1.00 90.38           C  
ATOM    233  N   SER A  31     -51.027  -1.872  16.330  1.00 93.06           N  
ATOM    234  CA  SER A  31     -52.056  -1.694  15.294  1.00 93.06           C  
ATOM    235  C   SER A  31     -51.662  -0.588  14.305  1.00 93.06           C  
ATOM    236  CB  SER A  31     -53.436  -1.415  15.913  1.00 93.06           C  
ATOM    237  O   SER A  31     -51.036   0.393  14.712  1.00 93.06           O  
ATOM    238  OG  SER A  31     -53.635  -0.046  16.224  1.00 93.06           O  
ATOM    239  N   ALA A  32     -52.059  -0.709  13.032  1.00 93.12           N  
ATOM    240  CA  ALA A  32     -51.757   0.293  12.002  1.00 93.12           C  
ATOM    241  C   ALA A  32     -52.204   1.705  12.427  1.00 93.12           C  
ATOM    242  CB  ALA A  32     -52.418  -0.141  10.687  1.00 93.12           C  
ATOM    243  O   ALA A  32     -51.406   2.637  12.422  1.00 93.12           O  
ATOM    244  N   LYS A  33     -53.427   1.822  12.964  1.00 95.21           N  
ATOM    245  CA  LYS A  33     -53.978   3.079  13.496  1.00 95.21           C  
ATOM    246  C   LYS A  33     -53.125   3.680  14.620  1.00 95.21           C  
ATOM    247  CB  LYS A  33     -55.416   2.810  13.968  1.00 95.21           C  
ATOM    248  O   LYS A  33     -52.947   4.892  14.693  1.00 95.21           O  
ATOM    249  CG  LYS A  33     -56.130   4.093  14.416  1.00 95.21           C  
ATOM    250  CD  LYS A  33     -57.574   3.807  14.839  1.00 95.21           C  
ATOM    251  CE  LYS A  33     -58.256   5.123  15.227  1.00 95.21           C  
ATOM    252  NZ  LYS A  33     -59.680   4.920  15.594  1.00 95.21           N  
ATOM    253  N   THR A  34     -52.615   2.852  15.536  1.00 95.09           N  
ATOM    254  CA  THR A  34     -51.741   3.328  16.623  1.00 95.09           C  
ATOM    255  C   THR A  34     -50.372   3.748  16.093  1.00 95.09           C  
ATOM    256  CB  THR A  34     -51.556   2.261  17.712  1.00 95.09           C  
ATOM    257  O   THR A  34     -49.822   4.735  16.573  1.00 95.09           O  
ATOM    258  CG2 THR A  34     -50.803   2.781  18.935  1.00 95.09           C  
ATOM    259  OG1 THR A  34     -52.797   1.792  18.189  1.00 95.09           O  
ATOM    260  N   ARG A  35     -49.828   3.023  15.110  1.00 95.73           N  
ATOM    261  CA  ARG A  35     -48.547   3.344  14.475  1.00 95.73           C  
ATOM    262  C   ARG A  35     -48.596   4.700  13.773  1.00 95.73           C  
ATOM    263  CB  ARG A  35     -48.157   2.198  13.531  1.00 95.73           C  
ATOM    264  O   ARG A  35     -47.774   5.547  14.100  1.00 95.73           O  
ATOM    265  CG  ARG A  35     -46.840   2.484  12.800  1.00 95.73           C  
ATOM    266  CD  ARG A  35     -46.398   1.312  11.917  1.00 95.73           C  
ATOM    267  NE  ARG A  35     -46.136   0.084  12.700  1.00 95.73           N  
ATOM    268  NH1 ARG A  35     -44.036   0.655  13.413  1.00 95.73           N  
ATOM    269  NH2 ARG A  35     -44.968  -1.297  14.057  1.00 95.73           N  
ATOM    270  CZ  ARG A  35     -45.040  -0.182  13.384  1.00 95.73           C  
ATOM    271  N   GLU A  36     -49.602   4.932  12.930  1.00 95.93           N  
ATOM    272  CA  GLU A  36     -49.816   6.215  12.242  1.00 95.93           C  
ATOM    273  C   GLU A  36     -49.907   7.384  13.231  1.00 95.93           C  
ATOM    274  CB  GLU A  36     -51.126   6.150  11.445  1.00 95.93           C  
ATOM    275  O   GLU A  36     -49.262   8.414  13.046  1.00 95.93           O  
ATOM    276  CG  GLU A  36     -51.029   5.284  10.181  1.00 95.93           C  
ATOM    277  CD  GLU A  36     -52.397   5.043   9.520  1.00 95.93           C  
ATOM    278  OE1 GLU A  36     -52.428   4.271   8.538  1.00 95.93           O  
ATOM    279  OE2 GLU A  36     -53.420   5.555  10.040  1.00 95.93           O  
ATOM    280  N   LYS A  37     -50.648   7.207  14.336  1.00 96.19           N  
ATOM    281  CA  LYS A  37     -50.777   8.230  15.387  1.00 96.19           C  
ATOM    282  C   LYS A  37     -49.425   8.604  16.002  1.00 96.19           C  
ATOM    283  CB  LYS A  37     -51.756   7.735  16.464  1.00 96.19           C  
ATOM    284  O   LYS A  37     -49.161   9.777  16.250  1.00 96.19           O  
ATOM    285  CG  LYS A  37     -52.159   8.867  17.422  1.00 96.19           C  
ATOM    286  CD  LYS A  37     -53.047   8.358  18.563  1.00 96.19           C  
ATOM    287  CE  LYS A  37     -53.613   9.562  19.326  1.00 96.19           C  
ATOM    288  NZ  LYS A  37     -54.149   9.187  20.657  1.00 96.19           N  
ATOM    289  N   VAL A  38     -48.580   7.609  16.271  1.00 96.43           N  
ATOM    290  CA  VAL A  38     -47.249   7.832  16.849  1.00 96.43           C  
ATOM    291  C   VAL A  38     -46.293   8.433  15.818  1.00 96.43           C  
ATOM    292  CB  VAL A  38     -46.695   6.529  17.446  1.00 96.43           C  
ATOM    293  O   VAL A  38     -45.543   9.338  16.159  1.00 96.43           O  
ATOM    294  CG1 VAL A  38     -45.252   6.681  17.939  1.00 96.43           C  
ATOM    295  CG2 VAL A  38     -47.524   6.082  18.660  1.00 96.43           C  
ATOM    296  N   GLU A  39     -46.323   7.979  14.566  1.00 95.49           N  
ATOM    297  CA  GLU A  39     -45.488   8.520  13.484  1.00 95.49           C  
ATOM    298  C   GLU A  39     -45.804   9.992  13.192  1.00 95.49           C  
ATOM    299  CB  GLU A  39     -45.613   7.630  12.236  1.00 95.49           C  
ATOM    300  O   GLU A  39     -44.878  10.798  13.098  1.00 95.49           O  
ATOM    301  CG  GLU A  39     -44.832   6.314  12.430  1.00 95.49           C  
ATOM    302  CD  GLU A  39     -45.078   5.247  11.351  1.00 95.49           C  
ATOM    303  OE1 GLU A  39     -44.513   4.134  11.521  1.00 95.49           O  
ATOM    304  OE2 GLU A  39     -45.869   5.496  10.418  1.00 95.49           O  
ATOM    305  N   ALA A  40     -47.085  10.370  13.177  1.00 96.04           N  
ATOM    306  CA  ALA A  40     -47.504  11.766  13.061  1.00 96.04           C  
ATOM    307  C   ALA A  40     -46.999  12.623  14.236  1.00 96.04           C  
ATOM    308  CB  ALA A  40     -49.032  11.803  12.951  1.00 96.04           C  
ATOM    309  O   ALA A  40     -46.456  13.704  14.024  1.00 96.04           O  
ATOM    310  N   ALA A  41     -47.108  12.119  15.471  1.00 96.73           N  
ATOM    311  CA  ALA A  41     -46.599  12.813  16.654  1.00 96.73           C  
ATOM    312  C   ALA A  41     -45.071  12.994  16.626  1.00 96.73           C  
ATOM    313  CB  ALA A  41     -47.026  12.021  17.892  1.00 96.73           C  
ATOM    314  O   ALA A  41     -44.564  14.045  17.012  1.00 96.73           O  
ATOM    315  N   MET A  42     -44.325  11.986  16.158  1.00 95.31           N  
ATOM    316  CA  MET A  42     -42.871  12.091  16.004  1.00 95.31           C  
ATOM    317  C   MET A  42     -42.484  13.145  14.963  1.00 95.31           C  
ATOM    318  CB  MET A  42     -42.256  10.738  15.615  1.00 95.31           C  
ATOM    319  O   MET A  42     -41.543  13.898  15.205  1.00 95.31           O  
ATOM    320  CG  MET A  42     -42.289   9.725  16.763  1.00 95.31           C  
ATOM    321  SD  MET A  42     -41.425   8.156  16.449  1.00 95.31           S  
ATOM    322  CE  MET A  42     -42.376   7.496  15.053  1.00 95.31           C  
ATOM    323  N   ALA A  43     -43.200  13.208  13.836  1.00 94.72           N  
ATOM    324  CA  ALA A  43     -42.953  14.191  12.785  1.00 94.72           C  
ATOM    325  C   ALA A  43     -43.237  15.624  13.263  1.00 94.72           C  
ATOM    326  CB  ALA A  43     -43.792  13.817  11.557  1.00 94.72           C  
ATOM    327  O   ALA A  43     -42.384  16.493  13.103  1.00 94.72           O  
ATOM    328  N   GLU A  44     -44.381  15.847  13.915  1.00 95.91           N  
ATOM    329  CA  GLU A  44     -44.779  17.164  14.430  1.00 95.91           C  
ATOM    330  C   GLU A  44     -43.793  17.699  15.477  1.00 95.91           C  
ATOM    331  CB  GLU A  44     -46.182  17.035  15.041  1.00 95.91           C  
ATOM    332  O   GLU A  44     -43.415  18.868  15.465  1.00 95.91           O  
ATOM    333  CG  GLU A  44     -46.762  18.379  15.502  1.00 95.91           C  
ATOM    334  CD  GLU A  44     -46.996  19.388  14.369  1.00 95.91           C  
ATOM    335  OE1 GLU A  44     -47.097  20.592  14.695  1.00 95.91           O  
ATOM    336  OE2 GLU A  44     -47.122  18.951  13.202  1.00 95.91           O  
ATOM    337  N   LEU A  45     -43.322  16.826  16.369  1.00 94.67           N  
ATOM    338  CA  LEU A  45     -42.368  17.199  17.412  1.00 94.67           C  
ATOM    339  C   LEU A  45     -40.909  17.201  16.934  1.00 94.67           C  
ATOM    340  CB  LEU A  45     -42.558  16.269  18.617  1.00 94.67           C  
ATOM    341  O   LEU A  45     -40.014  17.492  17.728  1.00 94.67           O  
ATOM    342  CG  LEU A  45     -43.931  16.366  19.302  1.00 94.67           C  
ATOM    343  CD1 LEU A  45     -43.990  15.288  20.383  1.00 94.67           C  
ATOM    344  CD2 LEU A  45     -44.152  17.730  19.959  1.00 94.67           C  
ATOM    345  N   ASN A  46     -40.646  16.839  15.674  1.00 92.56           N  
ATOM    346  CA  ASN A  46     -39.300  16.606  15.151  1.00 92.56           C  
ATOM    347  C   ASN A  46     -38.473  15.670  16.064  1.00 92.56           C  
ATOM    348  CB  ASN A  46     -38.647  17.965  14.860  1.00 92.56           C  
ATOM    349  O   ASN A  46     -37.304  15.916  16.379  1.00 92.56           O  
ATOM    350  CG  ASN A  46     -37.361  17.841  14.069  1.00 92.56           C  
ATOM    351  ND2 ASN A  46     -36.436  18.750  14.265  1.00 92.56           N  
ATOM    352  OD1 ASN A  46     -37.168  16.961  13.247  1.00 92.56           O  
ATOM    353  N   TYR A  47     -39.112  14.606  16.560  1.00 92.10           N  
ATOM    354  CA  TYR A  47     -38.477  13.649  17.455  1.00 92.10           C  
ATOM    355  C   TYR A  47     -37.496  12.761  16.688  1.00 92.10           C  
ATOM    356  CB  TYR A  47     -39.518  12.797  18.185  1.00 92.10           C  
ATOM    357  O   TYR A  47     -37.880  11.974  15.822  1.00 92.10           O  
ATOM    358  CG  TYR A  47     -38.892  11.691  19.020  1.00 92.10           C  
ATOM    359  CD1 TYR A  47     -39.004  10.347  18.615  1.00 92.10           C  
ATOM    360  CD2 TYR A  47     -38.152  12.013  20.173  1.00 92.10           C  
ATOM    361  CE1 TYR A  47     -38.416   9.323  19.381  1.00 92.10           C  
ATOM    362  CE2 TYR A  47     -37.536  10.998  20.927  1.00 92.10           C  
ATOM    363  OH  TYR A  47     -37.076   8.673  21.265  1.00 92.10           O  
ATOM    364  CZ  TYR A  47     -37.678   9.649  20.536  1.00 92.10           C  
ATOM    365  N   ILE A  48     -36.225  12.825  17.081  1.00 86.32           N  
ATOM    366  CA  ILE A  48     -35.169  11.951  16.574  1.00 86.32           C  
ATOM    367  C   ILE A  48     -34.788  10.974  17.694  1.00 86.32           C  
ATOM    368  CB  ILE A  48     -33.972  12.770  16.050  1.00 86.32           C  
ATOM    369  O   ILE A  48     -34.287  11.408  18.737  1.00 86.32           O  
ATOM    370  CG1 ILE A  48     -34.432  13.750  14.942  1.00 86.32           C  
ATOM    371  CG2 ILE A  48     -32.888  11.811  15.514  1.00 86.32           C  
ATOM    372  CD1 ILE A  48     -33.346  14.728  14.482  1.00 86.32           C  
ATOM    373  N   PRO A  49     -34.993   9.655  17.518  1.00 82.32           N  
ATOM    374  CA  PRO A  49     -34.645   8.676  18.536  1.00 82.32           C  
ATOM    375  C   PRO A  49     -33.171   8.760  18.943  1.00 82.32           C  
ATOM    376  CB  PRO A  49     -35.002   7.311  17.946  1.00 82.32           C  
ATOM    377  O   PRO A  49     -32.268   8.692  18.107  1.00 82.32           O  
ATOM    378  CG  PRO A  49     -36.066   7.625  16.896  1.00 82.32           C  
ATOM    379  CD  PRO A  49     -35.688   9.019  16.408  1.00 82.32           C  
ATOM    380  N   ASN A  50     -32.918   8.863  20.249  1.00 82.21           N  
ATOM    381  CA  ASN A  50     -31.561   8.952  20.779  1.00 82.21           C  
ATOM    382  C   ASN A  50     -30.830   7.607  20.611  1.00 82.21           C  
ATOM    383  CB  ASN A  50     -31.623   9.454  22.234  1.00 82.21           C  
ATOM    384  O   ASN A  50     -31.049   6.669  21.382  1.00 82.21           O  
ATOM    385  CG  ASN A  50     -30.246   9.657  22.846  1.00 82.21           C  
ATOM    386  ND2 ASN A  50     -30.141  10.447  23.886  1.00 82.21           N  
ATOM    387  OD1 ASN A  50     -29.251   9.100  22.415  1.00 82.21           O  
ATOM    388  N   ARG A  51     -29.942   7.521  19.612  1.00 77.01           N  
ATOM    389  CA  ARG A  51     -29.158   6.310  19.315  1.00 77.01           C  
ATOM    390  C   ARG A  51     -28.257   5.882  20.473  1.00 77.01           C  
ATOM    391  CB  ARG A  51     -28.319   6.495  18.041  1.00 77.01           C  
ATOM    392  O   ARG A  51     -28.158   4.688  20.723  1.00 77.01           O  
ATOM    393  CG  ARG A  51     -29.169   6.545  16.762  1.00 77.01           C  
ATOM    394  CD  ARG A  51     -28.246   6.521  15.537  1.00 77.01           C  
ATOM    395  NE  ARG A  51     -28.995   6.582  14.266  1.00 77.01           N  
ATOM    396  NH1 ARG A  51     -27.176   6.408  12.874  1.00 77.01           N  
ATOM    397  NH2 ARG A  51     -29.218   6.567  11.993  1.00 77.01           N  
ATOM    398  CZ  ARG A  51     -28.463   6.523  13.054  1.00 77.01           C  
ATOM    399  N   VAL A  52     -27.678   6.824  21.224  1.00 76.21           N  
ATOM    400  CA  VAL A  52     -26.843   6.514  22.401  1.00 76.21           C  
ATOM    401  C   VAL A  52     -27.679   5.805  23.466  1.00 76.21           C  
ATOM    402  CB  VAL A  52     -26.189   7.786  22.983  1.00 76.21           C  
ATOM    403  O   VAL A  52     -27.272   4.771  23.989  1.00 76.21           O  
ATOM    404  CG1 VAL A  52     -25.312   7.469  24.200  1.00 76.21           C  
ATOM    405  CG2 VAL A  52     -25.318   8.492  21.937  1.00 76.21           C  
ATOM    406  N   ALA A  53     -28.891   6.301  23.736  1.00 76.64           N  
ATOM    407  CA  ALA A  53     -29.812   5.649  24.665  1.00 76.64           C  
ATOM    408  C   ALA A  53     -30.255   4.262  24.165  1.00 76.64           C  
ATOM    409  CB  ALA A  53     -31.011   6.571  24.912  1.00 76.64           C  
ATOM    410  O   ALA A  53     -30.351   3.329  24.958  1.00 76.64           O  
ATOM    411  N   GLN A  54     -30.478   4.099  22.855  1.00 78.23           N  
ATOM    412  CA  GLN A  54     -30.803   2.796  22.262  1.00 78.23           C  
ATOM    413  C   GLN A  54     -29.648   1.792  22.398  1.00 78.23           C  
ATOM    414  CB  GLN A  54     -31.195   2.957  20.784  1.00 78.23           C  
ATOM    415  O   GLN A  54     -29.884   0.647  22.776  1.00 78.23           O  
ATOM    416  CG  GLN A  54     -32.548   3.656  20.596  1.00 78.23           C  
ATOM    417  CD  GLN A  54     -32.995   3.760  19.138  1.00 78.23           C  
ATOM    418  NE2 GLN A  54     -34.179   4.273  18.900  1.00 78.23           N  
ATOM    419  OE1 GLN A  54     -32.353   3.341  18.185  1.00 78.23           O  
ATOM    420  N   GLN A  55     -28.411   2.220  22.139  1.00 76.45           N  
ATOM    421  CA  GLN A  55     -27.213   1.387  22.265  1.00 76.45           C  
ATOM    422  C   GLN A  55     -26.958   0.990  23.729  1.00 76.45           C  
ATOM    423  CB  GLN A  55     -26.038   2.170  21.661  1.00 76.45           C  
ATOM    424  O   GLN A  55     -26.611  -0.155  24.010  1.00 76.45           O  
ATOM    425  CG  GLN A  55     -24.778   1.328  21.393  1.00 76.45           C  
ATOM    426  CD  GLN A  55     -23.658   2.172  20.779  1.00 76.45           C  
ATOM    427  NE2 GLN A  55     -22.513   1.608  20.480  1.00 76.45           N  
ATOM    428  OE1 GLN A  55     -23.785   3.367  20.574  1.00 76.45           O  
ATOM    429  N   LEU A  56     -27.202   1.901  24.682  1.00 75.01           N  
ATOM    430  CA  LEU A  56     -27.160   1.605  26.121  1.00 75.01           C  
ATOM    431  C   LEU A  56     -28.265   0.635  26.560  1.00 75.01           C  
ATOM    432  CB  LEU A  56     -27.263   2.915  26.923  1.00 75.01           C  
ATOM    433  O   LEU A  56     -28.022  -0.207  27.419  1.00 75.01           O  
ATOM    434  CG  LEU A  56     -25.999   3.792  26.893  1.00 75.01           C  
ATOM    435  CD1 LEU A  56     -26.307   5.141  27.542  1.00 75.01           C  
ATOM    436  CD2 LEU A  56     -24.837   3.151  27.655  1.00 75.01           C  
ATOM    437  N   ALA A  57     -29.450   0.714  25.950  1.00 78.99           N  
ATOM    438  CA  ALA A  57     -30.563  -0.207  26.184  1.00 78.99           C  
ATOM    439  C   ALA A  57     -30.383  -1.583  25.507  1.00 78.99           C  
ATOM    440  CB  ALA A  57     -31.864   0.487  25.757  1.00 78.99           C  
ATOM    441  O   ALA A  57     -31.304  -2.398  25.522  1.00 78.99           O  
ATOM    442  N   GLY A  58     -29.219  -1.848  24.902  1.00 72.62           N  
ATOM    443  CA  GLY A  58     -28.890  -3.135  24.289  1.00 72.62           C  
ATOM    444  C   GLY A  58     -29.382  -3.304  22.852  1.00 72.62           C  
ATOM    445  O   GLY A  58     -29.340  -4.416  22.326  1.00 72.62           O  
ATOM    446  N   LYS A  59     -29.834  -2.232  22.183  1.00 71.42           N  
ATOM    447  CA  LYS A  59     -30.161  -2.309  20.755  1.00 71.42           C  
ATOM    448  C   LYS A  59     -28.881  -2.557  19.964  1.00 71.42           C  
ATOM    449  CB  LYS A  59     -30.891  -1.049  20.274  1.00 71.42           C  
ATOM    450  O   LYS A  59     -27.951  -1.753  19.997  1.00 71.42           O  
ATOM    451  CG  LYS A  59     -31.461  -1.232  18.857  1.00 71.42           C  
ATOM    452  CD  LYS A  59     -32.228   0.026  18.440  1.00 71.42           C  
ATOM    453  CE  LYS A  59     -32.860  -0.109  17.053  1.00 71.42           C  
ATOM    454  NZ  LYS A  59     -33.754   1.044  16.797  1.00 71.42           N  
ATOM    455  N   GLN A  60     -28.868  -3.652  19.215  1.00 69.14           N  
ATOM    456  CA  GLN A  60     -27.793  -3.970  18.285  1.00 69.14           C  
ATOM    457  C   GLN A  60     -27.901  -3.044  17.066  1.00 69.14           C  
ATOM    458  CB  GLN A  60     -27.861  -5.457  17.907  1.00 69.14           C  
ATOM    459  O   GLN A  60     -28.619  -3.331  16.113  1.00 69.14           O  
ATOM    460  CG  GLN A  60     -27.589  -6.388  19.103  1.00 69.14           C  
ATOM    461  CD  GLN A  60     -27.624  -7.867  18.721  1.00 69.14           C  
ATOM    462  NE2 GLN A  60     -27.473  -8.764  19.669  1.00 69.14           N  
ATOM    463  OE1 GLN A  60     -27.794  -8.249  17.577  1.00 69.14           O  
ATOM    464  N   SER A  61     -27.236  -1.890  17.115  1.00 78.36           N  
ATOM    465  CA  SER A  61     -26.937  -1.107  15.915  1.00 78.36           C  
ATOM    466  C   SER A  61     -25.553  -1.488  15.415  1.00 78.36           C  
ATOM    467  CB  SER A  61     -27.012   0.400  16.178  1.00 78.36           C  
ATOM    468  O   SER A  61     -24.598  -1.433  16.189  1.00 78.36           O  
ATOM    469  OG  SER A  61     -26.058   0.811  17.137  1.00 78.36           O  
ATOM    470  N   LEU A  62     -25.437  -1.824  14.133  1.00 89.16           N  
ATOM    471  CA  LEU A  62     -24.143  -2.076  13.511  1.00 89.16           C  
ATOM    472  C   LEU A  62     -23.393  -0.749  13.373  1.00 89.16           C  
ATOM    473  CB  LEU A  62     -24.350  -2.777  12.158  1.00 89.16           C  
ATOM    474  O   LEU A  62     -23.760   0.095  12.556  1.00 89.16           O  
ATOM    475  CG  LEU A  62     -24.952  -4.190  12.259  1.00 89.16           C  
ATOM    476  CD1 LEU A  62     -25.236  -4.718  10.853  1.00 89.16           C  
ATOM    477  CD2 LEU A  62     -24.018  -5.167  12.977  1.00 89.16           C  
ATOM    478  N   LEU A  63     -22.368  -0.555  14.200  1.00 93.75           N  
ATOM    479  CA  LEU A  63     -21.479   0.602  14.143  1.00 93.75           C  
ATOM    480  C   LEU A  63     -20.069   0.117  13.815  1.00 93.75           C  
ATOM    481  CB  LEU A  63     -21.551   1.383  15.468  1.00 93.75           C  
ATOM    482  O   LEU A  63     -19.433  -0.533  14.635  1.00 93.75           O  
ATOM    483  CG  LEU A  63     -20.661   2.642  15.483  1.00 93.75           C  
ATOM    484  CD1 LEU A  63     -21.149   3.716  14.508  1.00 93.75           C  
ATOM    485  CD2 LEU A  63     -20.626   3.241  16.887  1.00 93.75           C  
ATOM    486  N   ILE A  64     -19.581   0.428  12.622  1.00 96.70           N  
ATOM    487  CA  ILE A  64     -18.241   0.052  12.173  1.00 96.70           C  
ATOM    488  C   ILE A  64     -17.281   1.184  12.532  1.00 96.70           C  
ATOM    489  CB  ILE A  64     -18.254  -0.272  10.664  1.00 96.70           C  
ATOM    490  O   ILE A  64     -17.501   2.332  12.145  1.00 96.70           O  
ATOM    491  CG1 ILE A  64     -19.229  -1.442  10.381  1.00 96.70           C  
ATOM    492  CG2 ILE A  64     -16.826  -0.585  10.180  1.00 96.70           C  
ATOM    493  CD1 ILE A  64     -19.430  -1.754   8.895  1.00 96.70           C  
ATOM    494  N   GLY A  65     -16.219   0.871  13.267  1.00 97.64           N  
ATOM    495  CA  GLY A  65     -15.120   1.804  13.478  1.00 97.64           C  
ATOM    496  C   GLY A  65     -14.067   1.651  12.387  1.00 97.64           C  
ATOM    497  O   GLY A  65     -13.717   0.532  12.027  1.00 97.64           O  
ATOM    498  N   VAL A  66     -13.548   2.759  11.865  1.00 98.54           N  
ATOM    499  CA  VAL A  66     -12.461   2.749  10.880  1.00 98.54           C  
ATOM    500  C   VAL A  66     -11.297   3.573  11.409  1.00 98.54           C  
ATOM    501  CB  VAL A  66     -12.920   3.243   9.496  1.00 98.54           C  
ATOM    502  O   VAL A  66     -11.419   4.790  11.546  1.00 98.54           O  
ATOM    503  CG1 VAL A  66     -11.795   3.090   8.467  1.00 98.54           C  
ATOM    504  CG2 VAL A  66     -14.135   2.468   8.973  1.00 98.54           C  
ATOM    505  N   ALA A  67     -10.169   2.928  11.695  1.00 98.12           N  
ATOM    506  CA  ALA A  67      -8.904   3.619  11.915  1.00 98.12           C  
ATOM    507  C   ALA A  67      -8.202   3.739  10.562  1.00 98.12           C  
ATOM    508  CB  ALA A  67      -8.063   2.864  12.948  1.00 98.12           C  
ATOM    509  O   ALA A  67      -7.948   2.725   9.920  1.00 98.12           O  
ATOM    510  N   THR A  68      -7.936   4.956  10.093  1.00 97.87           N  
ATOM    511  CA  THR A  68      -7.388   5.170   8.745  1.00 97.87           C  
ATOM    512  C   THR A  68      -6.243   6.167   8.750  1.00 97.87           C  
ATOM    513  CB  THR A  68      -8.487   5.573   7.744  1.00 97.87           C  
ATOM    514  O   THR A  68      -6.255   7.128   9.519  1.00 97.87           O  
ATOM    515  CG2 THR A  68      -9.152   6.911   8.071  1.00 97.87           C  
ATOM    516  OG1 THR A  68      -7.990   5.656   6.427  1.00 97.87           O  
ATOM    517  N   SER A  69      -5.293   5.979   7.837  1.00 95.11           N  
ATOM    518  CA  SER A  69      -4.365   7.024   7.397  1.00 95.11           C  
ATOM    519  C   SER A  69      -5.110   8.275   6.911  1.00 95.11           C  
ATOM    520  CB  SER A  69      -3.493   6.477   6.262  1.00 95.11           C  
ATOM    521  O   SER A  69      -6.318   8.231   6.654  1.00 95.11           O  
ATOM    522  OG  SER A  69      -2.736   5.391   6.749  1.00 95.11           O  
ATOM    523  N   SER A  70      -4.383   9.386   6.760  1.00 94.88           N  
ATOM    524  CA  SER A  70      -4.944  10.679   6.346  1.00 94.88           C  
ATOM    525  C   SER A  70      -5.849  10.578   5.113  1.00 94.88           C  
ATOM    526  CB  SER A  70      -3.829  11.692   6.079  1.00 94.88           C  
ATOM    527  O   SER A  70      -5.447  10.060   4.070  1.00 94.88           O  
ATOM    528  OG  SER A  70      -4.399  12.934   5.713  1.00 94.88           O  
ATOM    529  N   LEU A  71      -7.056  11.140   5.215  1.00 95.88           N  
ATOM    530  CA  LEU A  71      -8.021  11.231   4.113  1.00 95.88           C  
ATOM    531  C   LEU A  71      -7.623  12.264   3.048  1.00 95.88           C  
ATOM    532  CB  LEU A  71      -9.422  11.534   4.675  1.00 95.88           C  
ATOM    533  O   LEU A  71      -8.293  12.360   2.024  1.00 95.88           O  
ATOM    534  CG  LEU A  71     -10.019  10.423   5.553  1.00 95.88           C  
ATOM    535  CD1 LEU A  71     -11.369  10.882   6.108  1.00 95.88           C  
ATOM    536  CD2 LEU A  71     -10.258   9.133   4.771  1.00 95.88           C  
ATOM    537  N   ALA A  72      -6.536  13.013   3.262  1.00 93.50           N  
ATOM    538  CA  ALA A  72      -5.919  13.827   2.217  1.00 93.50           C  
ATOM    539  C   ALA A  72      -5.230  12.967   1.136  1.00 93.50           C  
ATOM    540  CB  ALA A  72      -4.928  14.791   2.878  1.00 93.50           C  
ATOM    541  O   ALA A  72      -4.991  13.445   0.029  1.00 93.50           O  
ATOM    542  N   LEU A  73      -4.909  11.705   1.445  1.00 93.78           N  
ATOM    543  CA  LEU A  73      -4.355  10.751   0.486  1.00 93.78           C  
ATOM    544  C   LEU A  73      -5.470  10.112  -0.353  1.00 93.78           C  
ATOM    545  CB  LEU A  73      -3.539   9.681   1.229  1.00 93.78           C  
ATOM    546  O   LEU A  73      -6.551   9.803   0.154  1.00 93.78           O  
ATOM    547  CG  LEU A  73      -2.317  10.207   2.002  1.00 93.78           C  
ATOM    548  CD1 LEU A  73      -1.711   9.066   2.819  1.00 93.78           C  
ATOM    549  CD2 LEU A  73      -1.243  10.763   1.066  1.00 93.78           C  
ATOM    550  N   HIS A  74      -5.178   9.847  -1.630  1.00 95.30           N  
ATOM    551  CA  HIS A  74      -6.170   9.356  -2.587  1.00 95.30           C  
ATOM    552  C   HIS A  74      -6.800   8.021  -2.155  1.00 95.30           C  
ATOM    553  CB  HIS A  74      -5.543   9.265  -3.987  1.00 95.30           C  
ATOM    554  O   HIS A  74      -8.005   7.968  -1.908  1.00 95.30           O  
ATOM    555  CG  HIS A  74      -6.525   8.765  -5.015  1.00 95.30           C  
ATOM    556  CD2 HIS A  74      -6.622   7.489  -5.506  1.00 95.30           C  
ATOM    557  ND1 HIS A  74      -7.550   9.495  -5.576  1.00 95.30           N  
ATOM    558  CE1 HIS A  74      -8.249   8.680  -6.382  1.00 95.30           C  
ATOM    559  NE2 HIS A  74      -7.731   7.445  -6.356  1.00 95.30           N  
ATOM    560  N   ALA A  75      -6.000   6.960  -2.007  1.00 95.93           N  
ATOM    561  CA  ALA A  75      -6.521   5.619  -1.736  1.00 95.93           C  
ATOM    562  C   ALA A  75      -7.306   5.511  -0.407  1.00 95.93           C  
ATOM    563  CB  ALA A  75      -5.389   4.592  -1.876  1.00 95.93           C  
ATOM    564  O   ALA A  75      -8.439   5.026  -0.447  1.00 95.93           O  
ATOM    565  N   PRO A  76      -6.818   6.019   0.751  1.00 96.48           N  
ATOM    566  CA  PRO A  76      -7.599   6.014   1.991  1.00 96.48           C  
ATOM    567  C   PRO A  76      -8.958   6.710   1.861  1.00 96.48           C  
ATOM    568  CB  PRO A  76      -6.720   6.697   3.045  1.00 96.48           C  
ATOM    569  O   PRO A  76      -9.952   6.202   2.382  1.00 96.48           O  
ATOM    570  CG  PRO A  76      -5.308   6.412   2.546  1.00 96.48           C  
ATOM    571  CD  PRO A  76      -5.473   6.509   1.030  1.00 96.48           C  
ATOM    572  N   SER A  77      -9.031   7.824   1.119  1.00 97.67           N  
ATOM    573  CA  SER A  77     -10.298   8.528   0.884  1.00 97.67           C  
ATOM    574  C   SER A  77     -11.315   7.665   0.125  1.00 97.67           C  
ATOM    575  CB  SER A  77     -10.063   9.873   0.177  1.00 97.67           C  
ATOM    576  O   SER A  77     -12.471   7.560   0.543  1.00 97.67           O  
ATOM    577  OG  SER A  77      -9.897   9.731  -1.224  1.00 97.67           O  
ATOM    578  N   GLN A  78     -10.879   6.985  -0.943  1.00 97.76           N  
ATOM    579  CA  GLN A  78     -11.745   6.144  -1.772  1.00 97.76           C  
ATOM    580  C   GLN A  78     -12.212   4.898  -1.014  1.00 97.76           C  
ATOM    581  CB  GLN A  78     -11.014   5.743  -3.067  1.00 97.76           C  
ATOM    582  O   GLN A  78     -13.385   4.526  -1.090  1.00 97.76           O  
ATOM    583  CG  GLN A  78     -10.623   6.924  -3.968  1.00 97.76           C  
ATOM    584  CD  GLN A  78     -11.800   7.833  -4.293  1.00 97.76           C  
ATOM    585  NE2 GLN A  78     -11.776   9.077  -3.864  1.00 97.76           N  
ATOM    586  OE1 GLN A  78     -12.785   7.428  -4.889  1.00 97.76           O  
ATOM    587  N   ILE A  79     -11.321   4.291  -0.224  1.00 98.23           N  
ATOM    588  CA  ILE A  79     -11.638   3.130   0.616  1.00 98.23           C  
ATOM    589  C   ILE A  79     -12.697   3.500   1.660  1.00 98.23           C  
ATOM    590  CB  ILE A  79     -10.350   2.572   1.265  1.00 98.23           C  
ATOM    591  O   ILE A  79     -13.705   2.804   1.781  1.00 98.23           O  
ATOM    592  CG1 ILE A  79      -9.427   1.977   0.180  1.00 98.23           C  
ATOM    593  CG2 ILE A  79     -10.678   1.495   2.317  1.00 98.23           C  
ATOM    594  CD1 ILE A  79      -7.996   1.713   0.668  1.00 98.23           C  
ATOM    595  N   VAL A  80     -12.524   4.615   2.381  1.00 98.37           N  
ATOM    596  CA  VAL A  80     -13.502   5.063   3.388  1.00 98.37           C  
ATOM    597  C   VAL A  80     -14.848   5.413   2.753  1.00 98.37           C  
ATOM    598  CB  VAL A  80     -12.936   6.222   4.231  1.00 98.37           C  
ATOM    599  O   VAL A  80     -15.888   5.052   3.309  1.00 98.37           O  
ATOM    600  CG1 VAL A  80     -13.992   6.881   5.132  1.00 98.37           C  
ATOM    601  CG2 VAL A  80     -11.840   5.667   5.148  1.00 98.37           C  
ATOM    602  N   ALA A  81     -14.862   6.040   1.573  1.00 98.23           N  
ATOM    603  CA  ALA A  81     -16.097   6.308   0.837  1.00 98.23           C  
ATOM    604  C   ALA A  81     -16.840   5.010   0.464  1.00 98.23           C  
ATOM    605  CB  ALA A  81     -15.757   7.145  -0.401  1.00 98.23           C  
ATOM    606  O   ALA A  81     -18.054   4.906   0.661  1.00 98.23           O  
ATOM    607  N   ALA A  82     -16.116   3.993  -0.011  1.00 98.35           N  
ATOM    608  CA  ALA A  82     -16.681   2.690  -0.349  1.00 98.35           C  
ATOM    609  C   ALA A  82     -17.194   1.926   0.885  1.00 98.35           C  
ATOM    610  CB  ALA A  82     -15.619   1.903  -1.114  1.00 98.35           C  
ATOM    611  O   ALA A  82     -18.301   1.384   0.846  1.00 98.35           O  
ATOM    612  N   ILE A  83     -16.447   1.948   1.997  1.00 98.58           N  
ATOM    613  CA  ILE A  83     -16.882   1.400   3.294  1.00 98.58           C  
ATOM    614  C   ILE A  83     -18.175   2.083   3.742  1.00 98.58           C  
ATOM    615  CB  ILE A  83     -15.770   1.562   4.362  1.00 98.58           C  
ATOM    616  O   ILE A  83     -19.141   1.407   4.093  1.00 98.58           O  
ATOM    617  CG1 ILE A  83     -14.608   0.588   4.074  1.00 98.58           C  
ATOM    618  CG2 ILE A  83     -16.296   1.342   5.797  1.00 98.58           C  
ATOM    619  CD1 ILE A  83     -13.345   0.875   4.894  1.00 98.58           C  
ATOM    620  N   LYS A  84     -18.228   3.420   3.700  1.00 98.00           N  
ATOM    621  CA  LYS A  84     -19.414   4.176   4.115  1.00 98.00           C  
ATOM    622  C   LYS A  84     -20.630   3.836   3.260  1.00 98.00           C  
ATOM    623  CB  LYS A  84     -19.112   5.683   4.092  1.00 98.00           C  
ATOM    624  O   LYS A  84     -21.696   3.570   3.807  1.00 98.00           O  
ATOM    625  CG  LYS A  84     -20.276   6.536   4.629  1.00 98.00           C  
ATOM    626  CD  LYS A  84     -20.557   6.240   6.109  1.00 98.00           C  
ATOM    627  CE  LYS A  84     -21.624   7.158   6.703  1.00 98.00           C  
ATOM    628  NZ  LYS A  84     -22.985   6.775   6.277  1.00 98.00           N  
ATOM    629  N   SER A  85     -20.453   3.800   1.939  1.00 97.95           N  
ATOM    630  CA  SER A  85     -21.515   3.444   0.997  1.00 97.95           C  
ATOM    631  C   SER A  85     -22.052   2.035   1.257  1.00 97.95           C  
ATOM    632  CB  SER A  85     -20.983   3.557  -0.434  1.00 97.95           C  
ATOM    633  O   SER A  85     -23.267   1.844   1.325  1.00 97.95           O  
ATOM    634  OG  SER A  85     -22.009   3.274  -1.365  1.00 97.95           O  
ATOM    635  N   ARG A  86     -21.165   1.052   1.465  1.00 98.00           N  
ATOM    636  CA  ARG A  86     -21.579  -0.326   1.750  1.00 98.00           C  
ATOM    637  C   ARG A  86     -22.254  -0.462   3.113  1.00 98.00           C  
ATOM    638  CB  ARG A  86     -20.375  -1.272   1.614  1.00 98.00           C  
ATOM    639  O   ARG A  86     -23.249  -1.171   3.221  1.00 98.00           O  
ATOM    640  CG  ARG A  86     -20.756  -2.750   1.806  1.00 98.00           C  
ATOM    641  CD  ARG A  86     -21.838  -3.194   0.823  1.00 98.00           C  
ATOM    642  NE  ARG A  86     -22.111  -4.623   0.959  1.00 98.00           N  
ATOM    643  NH1 ARG A  86     -24.086  -4.667  -0.215  1.00 98.00           N  
ATOM    644  NH2 ARG A  86     -23.216  -6.539   0.690  1.00 98.00           N  
ATOM    645  CZ  ARG A  86     -23.145  -5.264   0.472  1.00 98.00           C  
ATOM    646  N   ALA A  87     -21.757   0.234   4.133  1.00 96.71           N  
ATOM    647  CA  ALA A  87     -22.379   0.252   5.451  1.00 96.71           C  
ATOM    648  C   ALA A  87     -23.818   0.789   5.387  1.00 96.71           C  
ATOM    649  CB  ALA A  87     -21.498   1.076   6.392  1.00 96.71           C  
ATOM    650  O   ALA A  87     -24.725   0.144   5.909  1.00 96.71           O  
ATOM    651  N   ASP A  88     -24.048   1.895   4.671  1.00 95.00           N  
ATOM    652  CA  ASP A  88     -25.386   2.483   4.528  1.00 95.00           C  
ATOM    653  C   ASP A  88     -26.370   1.537   3.830  1.00 95.00           C  
ATOM    654  CB  ASP A  88     -25.303   3.816   3.766  1.00 95.00           C  
ATOM    655  O   ASP A  88     -27.510   1.402   4.274  1.00 95.00           O  
ATOM    656  CG  ASP A  88     -24.687   4.939   4.599  1.00 95.00           C  
ATOM    657  OD1 ASP A  88     -24.664   4.848   5.849  1.00 95.00           O  
ATOM    658  OD2 ASP A  88     -24.213   5.951   4.029  1.00 95.00           O  
ATOM    659  N   GLN A  89     -25.925   0.819   2.791  1.00 95.62           N  
ATOM    660  CA  GLN A  89     -26.741  -0.197   2.109  1.00 95.62           C  
ATOM    661  C   GLN A  89     -27.212  -1.319   3.045  1.00 95.62           C  
ATOM    662  CB  GLN A  89     -25.933  -0.836   0.972  1.00 95.62           C  
ATOM    663  O   GLN A  89     -28.264  -1.910   2.810  1.00 95.62           O  
ATOM    664  CG  GLN A  89     -25.723   0.091  -0.229  1.00 95.62           C  
ATOM    665  CD  GLN A  89     -24.791  -0.523  -1.270  1.00 95.62           C  
ATOM    666  NE2 GLN A  89     -24.489   0.203  -2.324  1.00 95.62           N  
ATOM    667  OE1 GLN A  89     -24.323  -1.654  -1.173  1.00 95.62           O  
ATOM    668  N   LEU A  90     -26.443  -1.616   4.094  1.00 93.07           N  
ATOM    669  CA  LEU A  90     -26.734  -2.662   5.076  1.00 93.07           C  
ATOM    670  C   LEU A  90     -27.369  -2.108   6.365  1.00 93.07           C  
ATOM    671  CB  LEU A  90     -25.439  -3.451   5.347  1.00 93.07           C  
ATOM    672  O   LEU A  90     -27.546  -2.848   7.332  1.00 93.07           O  
ATOM    673  CG  LEU A  90     -24.847  -4.153   4.108  1.00 93.07           C  
ATOM    674  CD1 LEU A  90     -23.522  -4.801   4.490  1.00 93.07           C  
ATOM    675  CD2 LEU A  90     -25.768  -5.244   3.555  1.00 93.07           C  
ATOM    676  N   GLY A  91     -27.698  -0.811   6.407  1.00 90.78           N  
ATOM    677  CA  GLY A  91     -28.241  -0.153   7.598  1.00 90.78           C  
ATOM    678  C   GLY A  91     -27.233   0.012   8.744  1.00 90.78           C  
ATOM    679  O   GLY A  91     -27.634   0.258   9.884  1.00 90.78           O  
ATOM    680  N   ALA A  92     -25.935  -0.121   8.464  1.00 91.74           N  
ATOM    681  CA  ALA A  92     -24.853   0.117   9.409  1.00 91.74           C  
ATOM    682  C   ALA A  92     -24.406   1.588   9.388  1.00 91.74           C  
ATOM    683  CB  ALA A  92     -23.702  -0.856   9.120  1.00 91.74           C  
ATOM    684  O   ALA A  92     -24.519   2.294   8.391  1.00 91.74           O  
ATOM    685  N   SER A  93     -23.880   2.064  10.513  1.00 94.16           N  
ATOM    686  CA  SER A  93     -23.226   3.371  10.625  1.00 94.16           C  
ATOM    687  C   SER A  93     -21.710   3.198  10.679  1.00 94.16           C  
ATOM    688  CB  SER A  93     -23.756   4.118  11.849  1.00 94.16           C  
ATOM    689  O   SER A  93     -21.219   2.152  11.094  1.00 94.16           O  
ATOM    690  OG  SER A  93     -25.141   4.371  11.669  1.00 94.16           O  
ATOM    691  N   VAL A  94     -20.965   4.232  10.290  1.00 96.93           N  
ATOM    692  CA  VAL A  94     -19.497   4.231  10.318  1.00 96.93           C  
ATOM    693  C   VAL A  94     -19.011   5.422  11.126  1.00 96.93           C  
ATOM    694  CB  VAL A  94     -18.889   4.256   8.903  1.00 96.93           C  
ATOM    695  O   VAL A  94     -19.489   6.537  10.917  1.00 96.93           O  
ATOM    696  CG1 VAL A  94     -17.361   4.181   8.927  1.00 96.93           C  
ATOM    697  CG2 VAL A  94     -19.398   3.087   8.056  1.00 96.93           C  
ATOM    698  N   VAL A  95     -18.046   5.191  12.012  1.00 96.97           N  
ATOM    699  CA  VAL A  95     -17.261   6.241  12.662  1.00 96.97           C  
ATOM    700  C   VAL A  95     -15.795   6.079  12.287  1.00 96.97           C  
ATOM    701  CB  VAL A  95     -17.494   6.291  14.181  1.00 96.97           C  
ATOM    702  O   VAL A  95     -15.255   4.977  12.308  1.00 96.97           O  
ATOM    703  CG1 VAL A  95     -17.220   4.968  14.906  1.00 96.97           C  
ATOM    704  CG2 VAL A  95     -16.640   7.415  14.779  1.00 96.97           C  
ATOM    705  N   VAL A  96     -15.151   7.184  11.918  1.00 97.77           N  
ATOM    706  CA  VAL A  96     -13.774   7.192  11.420  1.00 97.77           C  
ATOM    707  C   VAL A  96     -12.883   7.923  12.418  1.00 97.77           C  
ATOM    708  CB  VAL A  96     -13.694   7.821  10.016  1.00 97.77           C  
ATOM    709  O   VAL A  96     -13.202   9.036  12.830  1.00 97.77           O  
ATOM    710  CG1 VAL A  96     -12.280   7.708   9.439  1.00 97.77           C  
ATOM    711  CG2 VAL A  96     -14.659   7.143   9.029  1.00 97.77           C  
ATOM    712  N   SER A  97     -11.760   7.308  12.782  1.00 97.49           N  
ATOM    713  CA  SER A  97     -10.672   7.947  13.521  1.00 97.49           C  
ATOM    714  C   SER A  97      -9.451   8.027  12.613  1.00 97.49           C  
ATOM    715  CB  SER A  97     -10.369   7.189  14.814  1.00 97.49           C  
ATOM    716  O   SER A  97      -8.846   7.011  12.271  1.00 97.49           O  
ATOM    717  OG  SER A  97      -9.434   7.920  15.586  1.00 97.49           O  
ATOM    718  N   MET A  98      -9.095   9.243  12.210  1.00 97.07           N  
ATOM    719  CA  MET A  98      -7.948   9.486  11.340  1.00 97.07           C  
ATOM    720  C   MET A  98      -6.655   9.526  12.164  1.00 97.07           C  
ATOM    721  CB  MET A  98      -8.192  10.773  10.549  1.00 97.07           C  
ATOM    722  O   MET A  98      -6.563  10.252  13.154  1.00 97.07           O  
ATOM    723  CG  MET A  98      -7.208  10.941   9.390  1.00 97.07           C  
ATOM    724  SD  MET A  98      -7.655  12.310   8.286  1.00 97.07           S  
ATOM    725  CE  MET A  98      -7.253  13.725   9.348  1.00 97.07           C  
ATOM    726  N   VAL A  99      -5.662   8.735  11.765  1.00 95.34           N  
ATOM    727  CA  VAL A  99      -4.360   8.636  12.431  1.00 95.34           C  
ATOM    728  C   VAL A  99      -3.380   9.579  11.730  1.00 95.34           C  
ATOM    729  CB  VAL A  99      -3.849   7.179  12.449  1.00 95.34           C  
ATOM    730  O   VAL A  99      -2.826   9.248  10.686  1.00 95.34           O  
ATOM    731  CG1 VAL A  99      -2.611   7.068  13.345  1.00 95.34           C  
ATOM    732  CG2 VAL A  99      -4.885   6.188  12.996  1.00 95.34           C  
ATOM    733  N   GLU A 100      -3.197  10.782  12.279  1.00 88.36           N  
ATOM    734  CA  GLU A 100      -2.278  11.790  11.715  1.00 88.36           C  
ATOM    735  C   GLU A 100      -0.832  11.625  12.191  1.00 88.36           C  
ATOM    736  CB  GLU A 100      -2.743  13.199  12.099  1.00 88.36           C  
ATOM    737  O   GLU A 100       0.110  11.904  11.452  1.00 88.36           O  
ATOM    738  CG  GLU A 100      -4.037  13.620  11.392  1.00 88.36           C  
ATOM    739  CD  GLU A 100      -4.442  15.065  11.726  1.00 88.36           C  
ATOM    740  OE1 GLU A 100      -5.402  15.543  11.084  1.00 88.36           O  
ATOM    741  OE2 GLU A 100      -3.822  15.665  12.634  1.00 88.36           O  
ATOM    742  N   ARG A 101      -0.642  11.183  13.440  1.00 84.86           N  
ATOM    743  CA  ARG A 101       0.691  10.940  14.000  1.00 84.86           C  
ATOM    744  C   ARG A 101       1.233   9.602  13.502  1.00 84.86           C  
ATOM    745  CB  ARG A 101       0.678  11.056  15.534  1.00 84.86           C  
ATOM    746  O   ARG A 101       0.488   8.636  13.366  1.00 84.86           O  
ATOM    747  CG  ARG A 101       0.603  12.529  15.967  1.00 84.86           C  
ATOM    748  CD  ARG A 101       0.716  12.709  17.488  1.00 84.86           C  
ATOM    749  NE  ARG A 101      -0.601  12.792  18.152  1.00 84.86           N  
ATOM    750  NH1 ARG A 101       0.153  13.627  20.156  1.00 84.86           N  
ATOM    751  NH2 ARG A 101      -2.040  13.387  19.820  1.00 84.86           N  
ATOM    752  CZ  ARG A 101      -0.823  13.264  19.368  1.00 84.86           C  
ATOM    753  N   SER A 102       2.535   9.555  13.243  1.00 85.65           N  
ATOM    754  CA  SER A 102       3.216   8.324  12.839  1.00 85.65           C  
ATOM    755  C   SER A 102       3.374   7.356  14.019  1.00 85.65           C  
ATOM    756  CB  SER A 102       4.575   8.653  12.217  1.00 85.65           C  
ATOM    757  O   SER A 102       3.542   7.790  15.162  1.00 85.65           O  
ATOM    758  OG  SER A 102       5.124   7.486  11.646  1.00 85.65           O  
ATOM    759  N   GLY A 103       3.367   6.057  13.722  1.00 89.66           N  
ATOM    760  CA  GLY A 103       3.720   4.984  14.646  1.00 89.66           C  
ATOM    761  C   GLY A 103       2.534   4.260  15.287  1.00 89.66           C  
ATOM    762  O   GLY A 103       1.412   4.764  15.376  1.00 89.66           O  
ATOM    763  N   VAL A 104       2.819   3.055  15.785  1.00 93.98           N  
ATOM    764  CA  VAL A 104       1.828   2.117  16.337  1.00 93.98           C  
ATOM    765  C   VAL A 104       1.003   2.698  17.489  1.00 93.98           C  
ATOM    766  CB  VAL A 104       2.531   0.808  16.751  1.00 93.98           C  
ATOM    767  O   VAL A 104      -0.199   2.449  17.574  1.00 93.98           O  
ATOM    768  CG1 VAL A 104       3.518   0.983  17.915  1.00 93.98           C  
ATOM    769  CG2 VAL A 104       1.508  -0.272  17.119  1.00 93.98           C  
ATOM    770  N   GLU A 105       1.597   3.527  18.349  1.00 95.46           N  
ATOM    771  CA  GLU A 105       0.898   4.104  19.505  1.00 95.46           C  
ATOM    772  C   GLU A 105      -0.203   5.093  19.092  1.00 95.46           C  
ATOM    773  CB  GLU A 105       1.914   4.762  20.455  1.00 95.46           C  
ATOM    774  O   GLU A 105      -1.263   5.143  19.718  1.00 95.46           O  
ATOM    775  CG  GLU A 105       2.872   3.743  21.101  1.00 95.46           C  
ATOM    776  CD  GLU A 105       2.114   2.604  21.811  1.00 95.46           C  
ATOM    777  OE1 GLU A 105       2.329   1.412  21.471  1.00 95.46           O  
ATOM    778  OE2 GLU A 105       1.230   2.923  22.633  1.00 95.46           O  
ATOM    779  N   ALA A 106      -0.013   5.825  17.989  1.00 95.79           N  
ATOM    780  CA  ALA A 106      -1.054   6.687  17.437  1.00 95.79           C  
ATOM    781  C   ALA A 106      -2.232   5.862  16.889  1.00 95.79           C  
ATOM    782  CB  ALA A 106      -0.430   7.581  16.362  1.00 95.79           C  
ATOM    783  O   ALA A 106      -3.394   6.207  17.122  1.00 95.79           O  
ATOM    784  N   CYS A 107      -1.939   4.740  16.222  1.00 96.55           N  
ATOM    785  CA  CYS A 107      -2.958   3.803  15.751  1.00 96.55           C  
ATOM    786  C   CYS A 107      -3.719   3.155  16.921  1.00 96.55           C  
ATOM    787  CB  CYS A 107      -2.297   2.764  14.838  1.00 96.55           C  
ATOM    788  O   CYS A 107      -4.950   3.140  16.922  1.00 96.55           O  
ATOM    789  SG  CYS A 107      -3.571   1.678  14.135  1.00 96.55           S  
ATOM    790  N   LYS A 108      -3.019   2.689  17.964  1.00 96.38           N  
ATOM    791  CA  LYS A 108      -3.645   2.144  19.182  1.00 96.38           C  
ATOM    792  C   LYS A 108      -4.552   3.162  19.872  1.00 96.38           C  
ATOM    793  CB  LYS A 108      -2.571   1.675  20.168  1.00 96.38           C  
ATOM    794  O   LYS A 108      -5.644   2.800  20.301  1.00 96.38           O  
ATOM    795  CG  LYS A 108      -1.927   0.338  19.777  1.00 96.38           C  
ATOM    796  CD  LYS A 108      -0.779   0.076  20.753  1.00 96.38           C  
ATOM    797  CE  LYS A 108      -0.032  -1.231  20.485  1.00 96.38           C  
ATOM    798  NZ  LYS A 108       1.292  -1.164  21.151  1.00 96.38           N  
ATOM    799  N   ALA A 109      -4.153   4.434  19.939  1.00 95.93           N  
ATOM    800  CA  ALA A 109      -4.996   5.493  20.493  1.00 95.93           C  
ATOM    801  C   ALA A 109      -6.286   5.699  19.675  1.00 95.93           C  
ATOM    802  CB  ALA A 109      -4.172   6.781  20.585  1.00 95.93           C  
ATOM    803  O   ALA A 109      -7.367   5.843  20.248  1.00 95.93           O  
ATOM    804  N   ALA A 110      -6.198   5.661  18.341  1.00 96.88           N  
ATOM    805  CA  ALA A 110      -7.373   5.706  17.470  1.00 96.88           C  
ATOM    806  C   ALA A 110      -8.295   4.496  17.689  1.00 96.88           C  
ATOM    807  CB  ALA A 110      -6.904   5.815  16.018  1.00 96.88           C  
ATOM    808  O   ALA A 110      -9.503   4.668  17.848  1.00 96.88           O  
ATOM    809  N   VAL A 111      -7.730   3.288  17.784  1.00 97.08           N  
ATOM    810  CA  VAL A 111      -8.475   2.064  18.119  1.00 97.08           C  
ATOM    811  C   VAL A 111      -9.170   2.191  19.474  1.00 97.08           C  
ATOM    812  CB  VAL A 111      -7.551   0.831  18.059  1.00 97.08           C  
ATOM    813  O   VAL A 111     -10.370   1.949  19.562  1.00 97.08           O  
ATOM    814  CG1 VAL A 111      -8.169  -0.416  18.702  1.00 97.08           C  
ATOM    815  CG2 VAL A 111      -7.248   0.525  16.589  1.00 97.08           C  
ATOM    816  N   HIS A 112      -8.471   2.651  20.511  1.00 95.28           N  
ATOM    817  CA  HIS A 112      -9.048   2.866  21.838  1.00 95.28           C  
ATOM    818  C   HIS A 112     -10.243   3.836  21.804  1.00 95.28           C  
ATOM    819  CB  HIS A 112      -7.939   3.366  22.771  1.00 95.28           C  
ATOM    820  O   HIS A 112     -11.293   3.559  22.386  1.00 95.28           O  
ATOM    821  CG  HIS A 112      -8.431   3.645  24.165  1.00 95.28           C  
ATOM    822  CD2 HIS A 112      -8.498   2.755  25.203  1.00 95.28           C  
ATOM    823  ND1 HIS A 112      -8.945   4.841  24.615  1.00 95.28           N  
ATOM    824  CE1 HIS A 112      -9.310   4.673  25.896  1.00 95.28           C  
ATOM    825  NE2 HIS A 112      -9.057   3.419  26.300  1.00 95.28           N  
ATOM    826  N   ASN A 113     -10.128   4.946  21.069  1.00 93.65           N  
ATOM    827  CA  ASN A 113     -11.214   5.919  20.922  1.00 93.65           C  
ATOM    828  C   ASN A 113     -12.426   5.356  20.165  1.00 93.65           C  
ATOM    829  CB  ASN A 113     -10.666   7.166  20.213  1.00 93.65           C  
ATOM    830  O   ASN A 113     -13.563   5.724  20.464  1.00 93.65           O  
ATOM    831  CG  ASN A 113      -9.697   7.959  21.069  1.00 93.65           C  
ATOM    832  ND2 ASN A 113      -8.907   8.806  20.454  1.00 93.65           N  
ATOM    833  OD1 ASN A 113      -9.658   7.864  22.286  1.00 93.65           O  
ATOM    834  N   LEU A 114     -12.206   4.461  19.199  1.00 95.94           N  
ATOM    835  CA  LEU A 114     -13.283   3.760  18.497  1.00 95.94           C  
ATOM    836  C   LEU A 114     -13.958   2.725  19.412  1.00 95.94           C  
ATOM    837  CB  LEU A 114     -12.720   3.108  17.223  1.00 95.94           C  
ATOM    838  O   LEU A 114     -15.186   2.667  19.472  1.00 95.94           O  
ATOM    839  CG  LEU A 114     -12.275   4.102  16.134  1.00 95.94           C  
ATOM    840  CD1 LEU A 114     -11.432   3.387  15.080  1.00 95.94           C  
ATOM    841  CD2 LEU A 114     -13.472   4.732  15.425  1.00 95.94           C  
ATOM    842  N   LEU A 115     -13.182   1.964  20.188  1.00 94.48           N  
ATOM    843  CA  LEU A 115     -13.705   1.011  21.176  1.00 94.48           C  
ATOM    844  C   LEU A 115     -14.557   1.704  22.248  1.00 94.48           C  
ATOM    845  CB  LEU A 115     -12.540   0.252  21.832  1.00 94.48           C  
ATOM    846  O   LEU A 115     -15.608   1.185  22.625  1.00 94.48           O  
ATOM    847  CG  LEU A 115     -11.807  -0.729  20.903  1.00 94.48           C  
ATOM    848  CD1 LEU A 115     -10.556  -1.251  21.605  1.00 94.48           C  
ATOM    849  CD2 LEU A 115     -12.677  -1.923  20.520  1.00 94.48           C  
ATOM    850  N   ALA A 116     -14.173   2.910  22.680  1.00 92.48           N  
ATOM    851  CA  ALA A 116     -14.953   3.718  23.621  1.00 92.48           C  
ATOM    852  C   ALA A 116     -16.369   4.053  23.107  1.00 92.48           C  
ATOM    853  CB  ALA A 116     -14.157   4.989  23.940  1.00 92.48           C  
ATOM    854  O   ALA A 116     -17.286   4.260  23.902  1.00 92.48           O  
ATOM    855  N   GLN A 117     -16.577   4.042  21.786  1.00 89.87           N  
ATOM    856  CA  GLN A 117     -17.881   4.249  21.144  1.00 89.87           C  
ATOM    857  C   GLN A 117     -18.682   2.949  20.955  1.00 89.87           C  
ATOM    858  CB  GLN A 117     -17.693   5.004  19.823  1.00 89.87           C  
ATOM    859  O   GLN A 117     -19.760   2.965  20.357  1.00 89.87           O  
ATOM    860  CG  GLN A 117     -17.038   6.373  20.052  1.00 89.87           C  
ATOM    861  CD  GLN A 117     -16.880   7.135  18.751  1.00 89.87           C  
ATOM    862  NE2 GLN A 117     -15.711   7.670  18.476  1.00 89.87           N  
ATOM    863  OE1 GLN A 117     -17.810   7.264  17.974  1.00 89.87           O  
ATOM    864  N   ARG A 118     -18.184   1.821  21.490  1.00 89.52           N  
ATOM    865  CA  ARG A 118     -18.811   0.489  21.436  1.00 89.52           C  
ATOM    866  C   ARG A 118     -19.160   0.063  20.005  1.00 89.52           C  
ATOM    867  CB  ARG A 118     -20.017   0.423  22.381  1.00 89.52           C  
ATOM    868  O   ARG A 118     -20.283  -0.364  19.725  1.00 89.52           O  
ATOM    869  CG  ARG A 118     -19.728   0.704  23.853  1.00 89.52           C  
ATOM    870  CD  ARG A 118     -21.069   0.608  24.589  1.00 89.52           C  
ATOM    871  NE  ARG A 118     -20.925   0.896  26.023  1.00 89.52           N  
ATOM    872  NH1 ARG A 118     -22.975   0.090  26.680  1.00 89.52           N  
ATOM    873  NH2 ARG A 118     -21.574   0.938  28.201  1.00 89.52           N  
ATOM    874  CZ  ARG A 118     -21.823   0.642  26.957  1.00 89.52           C  
ATOM    875  N   VAL A 119     -18.192   0.220  19.106  1.00 92.97           N  
ATOM    876  CA  VAL A 119     -18.261  -0.285  17.729  1.00 92.97           C  
ATOM    877  C   VAL A 119     -18.462  -1.807  17.712  1.00 92.97           C  
ATOM    878  CB  VAL A 119     -17.011   0.117  16.921  1.00 92.97           C  
ATOM    879  O   VAL A 119     -18.001  -2.516  18.601  1.00 92.97           O  
ATOM    880  CG1 VAL A 119     -16.926   1.641  16.762  1.00 92.97           C  
ATOM    881  CG2 VAL A 119     -15.707  -0.382  17.553  1.00 92.97           C  
ATOM    882  N   SER A 120     -19.150  -2.316  16.694  1.00 91.73           N  
ATOM    883  CA  SER A 120     -19.404  -3.747  16.470  1.00 91.73           C  
ATOM    884  C   SER A 120     -18.223  -4.476  15.815  1.00 91.73           C  
ATOM    885  CB  SER A 120     -20.639  -3.921  15.575  1.00 91.73           C  
ATOM    886  O   SER A 120     -18.205  -5.703  15.775  1.00 91.73           O  
ATOM    887  OG  SER A 120     -21.716  -3.102  16.003  1.00 91.73           O  
ATOM    888  N   GLY A 121     -17.266  -3.724  15.271  1.00 95.50           N  
ATOM    889  CA  GLY A 121     -16.076  -4.217  14.588  1.00 95.50           C  
ATOM    890  C   GLY A 121     -15.204  -3.060  14.107  1.00 95.50           C  
ATOM    891  O   GLY A 121     -15.676  -1.923  13.997  1.00 95.50           O  
ATOM    892  N   LEU A 122     -13.939  -3.357  13.824  1.00 97.87           N  
ATOM    893  CA  LEU A 122     -12.932  -2.387  13.412  1.00 97.87           C  
ATOM    894  C   LEU A 122     -12.339  -2.731  12.045  1.00 97.87           C  
ATOM    895  CB  LEU A 122     -11.838  -2.313  14.489  1.00 97.87           C  
ATOM    896  O   LEU A 122     -11.920  -3.859  11.812  1.00 97.87           O  
ATOM    897  CG  LEU A 122     -12.292  -1.634  15.792  1.00 97.87           C  
ATOM    898  CD1 LEU A 122     -11.234  -1.813  16.870  1.00 97.87           C  
ATOM    899  CD2 LEU A 122     -12.489  -0.135  15.594  1.00 97.87           C  
ATOM    900  N   ILE A 123     -12.247  -1.739  11.164  1.00 98.38           N  
ATOM    901  CA  ILE A 123     -11.417  -1.792   9.958  1.00 98.38           C  
ATOM    902  C   ILE A 123     -10.199  -0.900  10.192  1.00 98.38           C  
ATOM    903  CB  ILE A 123     -12.214  -1.401   8.696  1.00 98.38           C  
ATOM    904  O   ILE A 123     -10.338   0.282  10.503  1.00 98.38           O  
ATOM    905  CG1 ILE A 123     -13.326  -2.438   8.426  1.00 98.38           C  
ATOM    906  CG2 ILE A 123     -11.282  -1.299   7.478  1.00 98.38           C  
ATOM    907  CD1 ILE A 123     -14.353  -2.023   7.364  1.00 98.38           C  
ATOM    908  N   ILE A 124      -9.005  -1.463  10.044  1.00 98.26           N  
ATOM    909  CA  ILE A 124      -7.727  -0.791  10.264  1.00 98.26           C  
ATOM    910  C   ILE A 124      -7.037  -0.614   8.907  1.00 98.26           C  
ATOM    911  CB  ILE A 124      -6.868  -1.569  11.286  1.00 98.26           C  
ATOM    912  O   ILE A 124      -6.431  -1.536   8.365  1.00 98.26           O  
ATOM    913  CG1 ILE A 124      -7.628  -1.997  12.567  1.00 98.26           C  
ATOM    914  CG2 ILE A 124      -5.624  -0.739  11.652  1.00 98.26           C  
ATOM    915  CD1 ILE A 124      -8.242  -0.861  13.395  1.00 98.26           C  
ATOM    916  N   ASN A 125      -7.156   0.586   8.346  1.00 97.55           N  
ATOM    917  CA  ASN A 125      -6.500   1.029   7.117  1.00 97.55           C  
ATOM    918  C   ASN A 125      -5.315   1.950   7.449  1.00 97.55           C  
ATOM    919  CB  ASN A 125      -7.543   1.695   6.209  1.00 97.55           C  
ATOM    920  O   ASN A 125      -5.319   3.143   7.133  1.00 97.55           O  
ATOM    921  CG  ASN A 125      -6.947   2.044   4.857  1.00 97.55           C  
ATOM    922  ND2 ASN A 125      -7.313   3.164   4.284  1.00 97.55           N  
ATOM    923  OD1 ASN A 125      -6.157   1.315   4.291  1.00 97.55           O  
ATOM    924  N   TYR A 126      -4.342   1.406   8.175  1.00 96.57           N  
ATOM    925  CA  TYR A 126      -3.139   2.107   8.612  1.00 96.57           C  
ATOM    926  C   TYR A 126      -1.937   1.166   8.461  1.00 96.57           C  
ATOM    927  CB  TYR A 126      -3.316   2.556  10.068  1.00 96.57           C  
ATOM    928  O   TYR A 126      -2.078   0.001   8.843  1.00 96.57           O  
ATOM    929  CG  TYR A 126      -2.191   3.436  10.574  1.00 96.57           C  
ATOM    930  CD1 TYR A 126      -1.137   2.888  11.328  1.00 96.57           C  
ATOM    931  CD2 TYR A 126      -2.182   4.806  10.251  1.00 96.57           C  
ATOM    932  CE1 TYR A 126      -0.089   3.710  11.784  1.00 96.57           C  
ATOM    933  CE2 TYR A 126      -1.141   5.634  10.713  1.00 96.57           C  
ATOM    934  OH  TYR A 126       0.870   5.900  11.989  1.00 96.57           O  
ATOM    935  CZ  TYR A 126      -0.099   5.088  11.492  1.00 96.57           C  
ATOM    936  N   PRO A 127      -0.794   1.633   7.921  1.00 95.16           N  
ATOM    937  CA  PRO A 127       0.372   0.786   7.705  1.00 95.16           C  
ATOM    938  C   PRO A 127       0.906   0.276   9.042  1.00 95.16           C  
ATOM    939  CB  PRO A 127       1.400   1.649   6.967  1.00 95.16           C  
ATOM    940  O   PRO A 127       1.280   1.068   9.910  1.00 95.16           O  
ATOM    941  CG  PRO A 127       1.011   3.074   7.352  1.00 95.16           C  
ATOM    942  CD  PRO A 127      -0.508   2.991   7.484  1.00 95.16           C  
ATOM    943  N   LEU A 128       0.943  -1.044   9.206  1.00 95.35           N  
ATOM    944  CA  LEU A 128       1.462  -1.700  10.404  1.00 95.35           C  
ATOM    945  C   LEU A 128       2.375  -2.857  10.005  1.00 95.35           C  
ATOM    946  CB  LEU A 128       0.299  -2.195  11.284  1.00 95.35           C  
ATOM    947  O   LEU A 128       1.997  -3.710   9.202  1.00 95.35           O  
ATOM    948  CG  LEU A 128      -0.551  -1.077  11.913  1.00 95.35           C  
ATOM    949  CD1 LEU A 128      -1.877  -1.638  12.420  1.00 95.35           C  
ATOM    950  CD2 LEU A 128       0.146  -0.408  13.100  1.00 95.35           C  
ATOM    951  N   ASP A 129       3.561  -2.900  10.603  1.00 94.37           N  
ATOM    952  CA  ASP A 129       4.441  -4.062  10.508  1.00 94.37           C  
ATOM    953  C   ASP A 129       3.846  -5.244  11.287  1.00 94.37           C  
ATOM    954  CB  ASP A 129       5.845  -3.699  11.021  1.00 94.37           C  
ATOM    955  O   ASP A 129       2.987  -5.064  12.151  1.00 94.37           O  
ATOM    956  CG  ASP A 129       6.580  -2.689  10.132  1.00 94.37           C  
ATOM    957  OD1 ASP A 129       6.161  -2.491   8.967  1.00 94.37           O  
ATOM    958  OD2 ASP A 129       7.605  -2.142  10.584  1.00 94.37           O  
ATOM    959  N   ASP A 130       4.316  -6.463  11.013  1.00 94.27           N  
ATOM    960  CA  ASP A 130       3.675  -7.693  11.495  1.00 94.27           C  
ATOM    961  C   ASP A 130       3.421  -7.711  13.012  1.00 94.27           C  
ATOM    962  CB  ASP A 130       4.539  -8.910  11.118  1.00 94.27           C  
ATOM    963  O   ASP A 130       2.322  -8.039  13.461  1.00 94.27           O  
ATOM    964  CG  ASP A 130       4.669  -9.162   9.614  1.00 94.27           C  
ATOM    965  OD1 ASP A 130       3.872  -8.584   8.841  1.00 94.27           O  
ATOM    966  OD2 ASP A 130       5.550  -9.964   9.250  1.00 94.27           O  
ATOM    967  N   GLN A 131       4.419  -7.326  13.815  1.00 95.31           N  
ATOM    968  CA  GLN A 131       4.300  -7.308  15.279  1.00 95.31           C  
ATOM    969  C   GLN A 131       3.348  -6.213  15.773  1.00 95.31           C  
ATOM    970  CB  GLN A 131       5.679  -7.123  15.929  1.00 95.31           C  
ATOM    971  O   GLN A 131       2.575  -6.441  16.705  1.00 95.31           O  
ATOM    972  CG  GLN A 131       6.607  -8.323  15.688  1.00 95.31           C  
ATOM    973  CD  GLN A 131       7.951  -8.197  16.402  1.00 95.31           C  
ATOM    974  NE2 GLN A 131       8.874  -9.097  16.145  1.00 95.31           N  
ATOM    975  OE1 GLN A 131       8.211  -7.319  17.206  1.00 95.31           O  
ATOM    976  N   ASP A 132       3.371  -5.044  15.133  1.00 96.68           N  
ATOM    977  CA  ASP A 132       2.499  -3.924  15.475  1.00 96.68           C  
ATOM    978  C   ASP A 132       1.045  -4.224  15.107  1.00 96.68           C  
ATOM    979  CB  ASP A 132       2.986  -2.654  14.764  1.00 96.68           C  
ATOM    980  O   ASP A 132       0.134  -3.904  15.871  1.00 96.68           O  
ATOM    981  CG  ASP A 132       4.224  -2.031  15.409  1.00 96.68           C  
ATOM    982  OD1 ASP A 132       4.410  -2.219  16.635  1.00 96.68           O  
ATOM    983  OD2 ASP A 132       4.913  -1.276  14.694  1.00 96.68           O  
ATOM    984  N   ALA A 133       0.817  -4.902  13.983  1.00 96.58           N  
ATOM    985  CA  ALA A 133      -0.506  -5.331  13.559  1.00 96.58           C  
ATOM    986  C   ALA A 133      -1.115  -6.344  14.543  1.00 96.58           C  
ATOM    987  CB  ALA A 133      -0.393  -5.872  12.136  1.00 96.58           C  
ATOM    988  O   ALA A 133      -2.263  -6.174  14.958  1.00 96.58           O  
ATOM    989  N   ILE A 134      -0.328  -7.324  15.007  1.00 96.13           N  
ATOM    990  CA  ILE A 134      -0.737  -8.263  16.069  1.00 96.13           C  
ATOM    991  C   ILE A 134      -1.027  -7.511  17.377  1.00 96.13           C  
ATOM    992  CB  ILE A 134       0.348  -9.348  16.277  1.00 96.13           C  
ATOM    993  O   ILE A 134      -2.024  -7.782  18.046  1.00 96.13           O  
ATOM    994  CG1 ILE A 134       0.504 -10.235  15.019  1.00 96.13           C  
ATOM    995  CG2 ILE A 134       0.018 -10.243  17.490  1.00 96.13           C  
ATOM    996  CD1 ILE A 134       1.816 -11.034  15.005  1.00 96.13           C  
ATOM    997  N   ALA A 135      -0.191  -6.534  17.747  1.00 96.43           N  
ATOM    998  CA  ALA A 135      -0.398  -5.734  18.953  1.00 96.43           C  
ATOM    999  C   ALA A 135      -1.677  -4.879  18.881  1.00 96.43           C  
ATOM   1000  CB  ALA A 135       0.845  -4.866  19.187  1.00 96.43           C  
ATOM   1001  O   ALA A 135      -2.373  -4.718  19.886  1.00 96.43           O  
ATOM   1002  N   VAL A 136      -2.003  -4.335  17.706  1.00 96.81           N  
ATOM   1003  CA  VAL A 136      -3.244  -3.589  17.463  1.00 96.81           C  
ATOM   1004  C   VAL A 136      -4.456  -4.524  17.464  1.00 96.81           C  
ATOM   1005  CB  VAL A 136      -3.142  -2.769  16.160  1.00 96.81           C  
ATOM   1006  O   VAL A 136      -5.466  -4.187  18.082  1.00 96.81           O  
ATOM   1007  CG1 VAL A 136      -4.480  -2.136  15.765  1.00 96.81           C  
ATOM   1008  CG2 VAL A 136      -2.160  -1.600  16.335  1.00 96.81           C  
ATOM   1009  N   GLU A 137      -4.369  -5.708  16.851  1.00 96.03           N  
ATOM   1010  CA  GLU A 137      -5.443  -6.712  16.888  1.00 96.03           C  
ATOM   1011  C   GLU A 137      -5.733  -7.147  18.332  1.00 96.03           C  
ATOM   1012  CB  GLU A 137      -5.084  -7.926  16.011  1.00 96.03           C  
ATOM   1013  O   GLU A 137      -6.889  -7.163  18.754  1.00 96.03           O  
ATOM   1014  CG  GLU A 137      -6.279  -8.889  15.877  1.00 96.03           C  
ATOM   1015  CD  GLU A 137      -5.959 -10.163  15.080  1.00 96.03           C  
ATOM   1016  OE1 GLU A 137      -6.809 -10.568  14.245  1.00 96.03           O  
ATOM   1017  OE2 GLU A 137      -4.899 -10.762  15.352  1.00 96.03           O  
ATOM   1018  N   ALA A 138      -4.692  -7.397  19.131  1.00 95.19           N  
ATOM   1019  CA  ALA A 138      -4.826  -7.747  20.544  1.00 95.19           C  
ATOM   1020  C   ALA A 138      -5.513  -6.645  21.374  1.00 95.19           C  
ATOM   1021  CB  ALA A 138      -3.431  -8.068  21.093  1.00 95.19           C  
ATOM   1022  O   ALA A 138      -6.222  -6.946  22.336  1.00 95.19           O  
ATOM   1023  N   ALA A 139      -5.354  -5.371  20.996  1.00 94.21           N  
ATOM   1024  CA  ALA A 139      -6.045  -4.256  21.643  1.00 94.21           C  
ATOM   1025  C   ALA A 139      -7.556  -4.219  21.327  1.00 94.21           C  
ATOM   1026  CB  ALA A 139      -5.344  -2.947  21.258  1.00 94.21           C  
ATOM   1027  O   ALA A 139      -8.327  -3.652  22.102  1.00 94.21           O  
ATOM   1028  N   CYS A 140      -8.008  -4.868  20.248  1.00 92.82           N  
ATOM   1029  CA  CYS A 140      -9.405  -4.914  19.797  1.00 92.82           C  
ATOM   1030  C   CYS A 140     -10.279  -5.906  20.598  1.00 92.82           C  
ATOM   1031  CB  CYS A 140      -9.445  -5.193  18.284  1.00 92.82           C  
ATOM   1032  O   CYS A 140     -11.171  -6.547  20.046  1.00 92.82           O  
ATOM   1033  SG  CYS A 140      -8.537  -3.923  17.350  1.00 92.82           S  
ATOM   1034  N   THR A 141     -10.025  -6.067  21.901  1.00 80.96           N  
ATOM   1035  CA  THR A 141     -10.693  -7.061  22.764  1.00 80.96           C  
ATOM   1036  C   THR A 141     -12.220  -7.119  22.565  1.00 80.96           C  
ATOM   1037  CB  THR A 141     -10.364  -6.857  24.257  1.00 80.96           C  
ATOM   1038  O   THR A 141     -12.931  -6.129  22.722  1.00 80.96           O  
ATOM   1039  CG2 THR A 141      -8.996  -7.425  24.623  1.00 80.96           C  
ATOM   1040  OG1 THR A 141     -10.359  -5.500  24.642  1.00 80.96           O  
ATOM   1041  N   ASN A 142     -12.723  -8.320  22.246  1.00 85.80           N  
ATOM   1042  CA  ASN A 142     -14.132  -8.675  21.998  1.00 85.80           C  
ATOM   1043  C   ASN A 142     -14.791  -8.133  20.718  1.00 85.80           C  
ATOM   1044  CB  ASN A 142     -14.995  -8.389  23.239  1.00 85.80           C  
ATOM   1045  O   ASN A 142     -15.974  -8.405  20.509  1.00 85.80           O  
ATOM   1046  CG  ASN A 142     -14.446  -9.018  24.498  1.00 85.80           C  
ATOM   1047  ND2 ASN A 142     -14.472  -8.307  25.599  1.00 85.80           N  
ATOM   1048  OD1 ASN A 142     -13.985 -10.146  24.517  1.00 85.80           O  
ATOM   1049  N   VAL A 143     -14.070  -7.423  19.846  1.00 92.45           N  
ATOM   1050  CA  VAL A 143     -14.596  -6.998  18.540  1.00 92.45           C  
ATOM   1051  C   VAL A 143     -13.732  -7.547  17.404  1.00 92.45           C  
ATOM   1052  CB  VAL A 143     -14.783  -5.473  18.438  1.00 92.45           C  
ATOM   1053  O   VAL A 143     -12.509  -7.582  17.524  1.00 92.45           O  
ATOM   1054  CG1 VAL A 143     -15.782  -4.969  19.486  1.00 92.45           C  
ATOM   1055  CG2 VAL A 143     -13.488  -4.671  18.580  1.00 92.45           C  
ATOM   1056  N   PRO A 144     -14.326  -7.996  16.286  1.00 95.19           N  
ATOM   1057  CA  PRO A 144     -13.544  -8.402  15.127  1.00 95.19           C  
ATOM   1058  C   PRO A 144     -12.779  -7.199  14.562  1.00 95.19           C  
ATOM   1059  CB  PRO A 144     -14.557  -8.967  14.131  1.00 95.19           C  
ATOM   1060  O   PRO A 144     -13.333  -6.102  14.450  1.00 95.19           O  
ATOM   1061  CG  PRO A 144     -15.831  -8.193  14.466  1.00 95.19           C  
ATOM   1062  CD  PRO A 144     -15.748  -8.036  15.982  1.00 95.19           C  
ATOM   1063  N   ALA A 145     -11.527  -7.426  14.172  1.00 96.83           N  
ATOM   1064  CA  ALA A 145     -10.688  -6.454  13.484  1.00 96.83           C  
ATOM   1065  C   ALA A 145     -10.301  -6.982  12.096  1.00 96.83           C  
ATOM   1066  CB  ALA A 145      -9.472  -6.125  14.353  1.00 96.83           C  
ATOM   1067  O   ALA A 145     -10.007  -8.169  11.935  1.00 96.83           O  
ATOM   1068  N   LEU A 146     -10.318  -6.100  11.099  1.00 97.89           N  
ATOM   1069  CA  LEU A 146      -9.921  -6.382   9.723  1.00 97.89           C  
ATOM   1070  C   LEU A 146      -8.881  -5.356   9.265  1.00 97.89           C  
ATOM   1071  CB  LEU A 146     -11.174  -6.354   8.831  1.00 97.89           C  
ATOM   1072  O   LEU A 146      -9.121  -4.157   9.368  1.00 97.89           O  
ATOM   1073  CG  LEU A 146     -10.901  -6.842   7.399  1.00 97.89           C  
ATOM   1074  CD1 LEU A 146     -10.738  -8.364   7.362  1.00 97.89           C  
ATOM   1075  CD2 LEU A 146     -12.067  -6.468   6.494  1.00 97.89           C  
ATOM   1076  N   PHE A 147      -7.750  -5.814   8.738  1.00 98.06           N  
ATOM   1077  CA  PHE A 147      -6.610  -4.969   8.371  1.00 98.06           C  
ATOM   1078  C   PHE A 147      -6.469  -4.822   6.853  1.00 98.06           C  
ATOM   1079  CB  PHE A 147      -5.339  -5.546   9.001  1.00 98.06           C  
ATOM   1080  O   PHE A 147      -6.622  -5.801   6.124  1.00 98.06           O  
ATOM   1081  CG  PHE A 147      -5.291  -5.413  10.511  1.00 98.06           C  
ATOM   1082  CD1 PHE A 147      -4.453  -4.449  11.101  1.00 98.06           C  
ATOM   1083  CD2 PHE A 147      -6.063  -6.262  11.330  1.00 98.06           C  
ATOM   1084  CE1 PHE A 147      -4.393  -4.332  12.500  1.00 98.06           C  
ATOM   1085  CE2 PHE A 147      -6.005  -6.140  12.727  1.00 98.06           C  
ATOM   1086  CZ  PHE A 147      -5.169  -5.174  13.310  1.00 98.06           C  
ATOM   1087  N   LEU A 148      -6.172  -3.610   6.373  1.00 97.36           N  
ATOM   1088  CA  LEU A 148      -6.107  -3.294   4.934  1.00 97.36           C  
ATOM   1089  C   LEU A 148      -4.730  -2.813   4.439  1.00 97.36           C  
ATOM   1090  CB  LEU A 148      -7.197  -2.269   4.561  1.00 97.36           C  
ATOM   1091  O   LEU A 148      -4.543  -2.686   3.233  1.00 97.36           O  
ATOM   1092  CG  LEU A 148      -8.638  -2.581   5.006  1.00 97.36           C  
ATOM   1093  CD1 LEU A 148      -9.584  -1.544   4.393  1.00 97.36           C  
ATOM   1094  CD2 LEU A 148      -9.150  -3.955   4.574  1.00 97.36           C  
ATOM   1095  N   ASP A 149      -3.774  -2.549   5.335  1.00 94.51           N  
ATOM   1096  CA  ASP A 149      -2.416  -2.095   4.976  1.00 94.51           C  
ATOM   1097  C   ASP A 149      -1.361  -2.832   5.817  1.00 94.51           C  
ATOM   1098  CB  ASP A 149      -2.328  -0.559   5.054  1.00 94.51           C  
ATOM   1099  O   ASP A 149      -0.687  -2.273   6.681  1.00 94.51           O  
ATOM   1100  CG  ASP A 149      -1.101   0.044   4.339  1.00 94.51           C  
ATOM   1101  OD1 ASP A 149      -0.411  -0.651   3.547  1.00 94.51           O  
ATOM   1102  OD2 ASP A 149      -0.874   1.262   4.525  1.00 94.51           O  
ATOM   1103  N   VAL A 150      -1.293  -4.145   5.595  1.00 95.53           N  
ATOM   1104  CA  VAL A 150      -0.378  -5.100   6.242  1.00 95.53           C  
ATOM   1105  C   VAL A 150       0.145  -6.092   5.197  1.00 95.53           C  
ATOM   1106  CB  VAL A 150      -1.052  -5.845   7.415  1.00 95.53           C  
ATOM   1107  O   VAL A 150      -0.334  -6.110   4.060  1.00 95.53           O  
ATOM   1108  CG1 VAL A 150      -1.431  -4.876   8.541  1.00 95.53           C  
ATOM   1109  CG2 VAL A 150      -2.298  -6.635   6.985  1.00 95.53           C  
ATOM   1110  N   SER A 151       1.121  -6.921   5.566  1.00 93.68           N  
ATOM   1111  CA  SER A 151       1.614  -7.995   4.700  1.00 93.68           C  
ATOM   1112  C   SER A 151       0.579  -9.119   4.558  1.00 93.68           C  
ATOM   1113  CB  SER A 151       2.948  -8.517   5.242  1.00 93.68           C  
ATOM   1114  O   SER A 151      -0.227  -9.363   5.457  1.00 93.68           O  
ATOM   1115  OG  SER A 151       3.520  -9.446   4.348  1.00 93.68           O  
ATOM   1116  N   ASP A 152       0.620  -9.855   3.446  1.00 92.13           N  
ATOM   1117  CA  ASP A 152      -0.104 -11.130   3.311  1.00 92.13           C  
ATOM   1118  C   ASP A 152       0.471 -12.234   4.212  1.00 92.13           C  
ATOM   1119  CB  ASP A 152      -0.142 -11.593   1.844  1.00 92.13           C  
ATOM   1120  O   ASP A 152      -0.204 -13.228   4.482  1.00 92.13           O  
ATOM   1121  CG  ASP A 152       1.214 -11.660   1.129  1.00 92.13           C  
ATOM   1122  OD1 ASP A 152       2.258 -11.386   1.763  1.00 92.13           O  
ATOM   1123  OD2 ASP A 152       1.187 -11.928  -0.090  1.00 92.13           O  
ATOM   1124  N   GLN A 153       1.689 -12.038   4.720  1.00 92.79           N  
ATOM   1125  CA  GLN A 153       2.354 -12.920   5.680  1.00 92.79           C  
ATOM   1126  C   GLN A 153       1.938 -12.651   7.133  1.00 92.79           C  
ATOM   1127  CB  GLN A 153       3.874 -12.773   5.529  1.00 92.79           C  
ATOM   1128  O   GLN A 153       2.159 -13.500   8.000  1.00 92.79           O  
ATOM   1129  CG  GLN A 153       4.343 -13.150   4.116  1.00 92.79           C  
ATOM   1130  CD  GLN A 153       5.831 -12.940   3.885  1.00 92.79           C  
ATOM   1131  NE2 GLN A 153       6.294 -13.165   2.677  1.00 92.79           N  
ATOM   1132  OE1 GLN A 153       6.610 -12.571   4.747  1.00 92.79           O  
ATOM   1133  N   THR A 154       1.332 -11.494   7.418  1.00 93.61           N  
ATOM   1134  CA  THR A 154       0.904 -11.142   8.773  1.00 93.61           C  
ATOM   1135  C   THR A 154      -0.253 -12.062   9.205  1.00 93.61           C  
ATOM   1136  CB  THR A 154       0.462  -9.675   8.861  1.00 93.61           C  
ATOM   1137  O   THR A 154      -1.264 -12.134   8.502  1.00 93.61           O  
ATOM   1138  CG2 THR A 154       0.329  -9.233  10.312  1.00 93.61           C  
ATOM   1139  OG1 THR A 154       1.338  -8.775   8.215  1.00 93.61           O  
ATOM   1140  N   PRO A 155      -0.173 -12.758  10.358  1.00 94.02           N  
ATOM   1141  CA  PRO A 155      -1.117 -13.816  10.739  1.00 94.02           C  
ATOM   1142  C   PRO A 155      -2.439 -13.283  11.331  1.00 94.02           C  
ATOM   1143  CB  PRO A 155      -0.318 -14.712  11.694  1.00 94.02           C  
ATOM   1144  O   PRO A 155      -2.875 -13.727  12.391  1.00 94.02           O  
ATOM   1145  CG  PRO A 155       0.572 -13.704  12.416  1.00 94.02           C  
ATOM   1146  CD  PRO A 155       0.945 -12.736  11.294  1.00 94.02           C  
ATOM   1147  N   ILE A 156      -3.084 -12.338  10.645  1.00 94.34           N  
ATOM   1148  CA  ILE A 156      -4.314 -11.652  11.073  1.00 94.34           C  
ATOM   1149  C   ILE A 156      -5.360 -11.637   9.949  1.00 94.34           C  
ATOM   1150  CB  ILE A 156      -3.997 -10.230  11.591  1.00 94.34           C  
ATOM   1151  O   ILE A 156      -5.092 -12.034   8.813  1.00 94.34           O  
ATOM   1152  CG1 ILE A 156      -3.518  -9.308  10.448  1.00 94.34           C  
ATOM   1153  CG2 ILE A 156      -3.002 -10.296  12.765  1.00 94.34           C  
ATOM   1154  CD1 ILE A 156      -3.035  -7.952  10.954  1.00 94.34           C  
ATOM   1155  N   ASN A 157      -6.581 -11.184  10.244  1.00 96.01           N  
ATOM   1156  CA  ASN A 157      -7.605 -11.034   9.207  1.00 96.01           C  
ATOM   1157  C   ASN A 157      -7.317  -9.794   8.360  1.00 96.01           C  
ATOM   1158  CB  ASN A 157      -9.011 -10.980   9.815  1.00 96.01           C  
ATOM   1159  O   ASN A 157      -7.361  -8.672   8.869  1.00 96.01           O  
ATOM   1160  CG  ASN A 157      -9.265 -12.141  10.748  1.00 96.01           C  
ATOM   1161  ND2 ASN A 157      -9.395 -11.865  12.023  1.00 96.01           N  
ATOM   1162  OD1 ASN A 157      -9.307 -13.297  10.348  1.00 96.01           O  
ATOM   1163  N   SER A 158      -7.072  -9.978   7.065  1.00 97.18           N  
ATOM   1164  CA  SER A 158      -6.739  -8.865   6.177  1.00 97.18           C  
ATOM   1165  C   SER A 158      -7.311  -9.015   4.773  1.00 97.18           C  
ATOM   1166  CB  SER A 158      -5.221  -8.624   6.155  1.00 97.18           C  
ATOM   1167  O   SER A 158      -7.533 -10.127   4.285  1.00 97.18           O  
ATOM   1168  OG  SER A 158      -4.508  -9.794   5.800  1.00 97.18           O  
ATOM   1169  N   ILE A 159      -7.576  -7.875   4.133  1.00 97.65           N  
ATOM   1170  CA  ILE A 159      -7.896  -7.789   2.707  1.00 97.65           C  
ATOM   1171  C   ILE A 159      -6.950  -6.777   2.085  1.00 97.65           C  
ATOM   1172  CB  ILE A 159      -9.359  -7.390   2.424  1.00 97.65           C  
ATOM   1173  O   ILE A 159      -7.005  -5.596   2.416  1.00 97.65           O  
ATOM   1174  CG1 ILE A 159     -10.348  -8.310   3.160  1.00 97.65           C  
ATOM   1175  CG2 ILE A 159      -9.617  -7.442   0.905  1.00 97.65           C  
ATOM   1176  CD1 ILE A 159     -11.807  -7.970   2.857  1.00 97.65           C  
ATOM   1177  N   ILE A 160      -6.118  -7.238   1.161  1.00 96.42           N  
ATOM   1178  CA  ILE A 160      -5.201  -6.387   0.404  1.00 96.42           C  
ATOM   1179  C   ILE A 160      -5.305  -6.738  -1.079  1.00 96.42           C  
ATOM   1180  CB  ILE A 160      -3.757  -6.480   0.953  1.00 96.42           C  
ATOM   1181  O   ILE A 160      -5.757  -7.823  -1.444  1.00 96.42           O  
ATOM   1182  CG1 ILE A 160      -3.138  -7.876   0.742  1.00 96.42           C  
ATOM   1183  CG2 ILE A 160      -3.703  -6.050   2.429  1.00 96.42           C  
ATOM   1184  CD1 ILE A 160      -1.707  -7.999   1.273  1.00 96.42           C  
ATOM   1185  N   PHE A 161      -4.899  -5.832  -1.960  1.00 97.87           N  
ATOM   1186  CA  PHE A 161      -4.731  -6.182  -3.369  1.00 97.87           C  
ATOM   1187  C   PHE A 161      -3.504  -7.079  -3.556  1.00 97.87           C  
ATOM   1188  CB  PHE A 161      -4.635  -4.909  -4.207  1.00 97.87           C  
ATOM   1189  O   PHE A 161      -2.508  -6.926  -2.848  1.00 97.87           O  
ATOM   1190  CG  PHE A 161      -5.936  -4.140  -4.268  1.00 97.87           C  
ATOM   1191  CD1 PHE A 161      -7.033  -4.655  -4.986  1.00 97.87           C  
ATOM   1192  CD2 PHE A 161      -6.054  -2.920  -3.580  1.00 97.87           C  
ATOM   1193  CE1 PHE A 161      -8.253  -3.956  -4.999  1.00 97.87           C  
ATOM   1194  CE2 PHE A 161      -7.263  -2.215  -3.607  1.00 97.87           C  
ATOM   1195  CZ  PHE A 161      -8.357  -2.737  -4.309  1.00 97.87           C  
ATOM   1196  N   SER A 162      -3.557  -7.988  -4.535  1.00 97.55           N  
ATOM   1197  CA  SER A 162      -2.411  -8.815  -4.930  1.00 97.55           C  
ATOM   1198  C   SER A 162      -1.286  -7.941  -5.491  1.00 97.55           C  
ATOM   1199  CB  SER A 162      -2.834  -9.903  -5.925  1.00 97.55           C  
ATOM   1200  O   SER A 162      -1.223  -7.642  -6.685  1.00 97.55           O  
ATOM   1201  OG  SER A 162      -1.729 -10.729  -6.240  1.00 97.55           O  
ATOM   1202  N   HIS A 163      -0.390  -7.501  -4.608  1.00 95.11           N  
ATOM   1203  CA  HIS A 163       0.802  -6.741  -4.972  1.00 95.11           C  
ATOM   1204  C   HIS A 163       1.754  -7.597  -5.820  1.00 95.11           C  
ATOM   1205  CB  HIS A 163       1.475  -6.212  -3.697  1.00 95.11           C  
ATOM   1206  O   HIS A 163       2.412  -7.076  -6.721  1.00 95.11           O  
ATOM   1207  CG  HIS A 163       1.977  -7.304  -2.786  1.00 95.11           C  
ATOM   1208  CD2 HIS A 163       3.212  -7.891  -2.849  1.00 95.11           C  
ATOM   1209  ND1 HIS A 163       1.284  -7.921  -1.763  1.00 95.11           N  
ATOM   1210  CE1 HIS A 163       2.085  -8.866  -1.233  1.00 95.11           C  
ATOM   1211  NE2 HIS A 163       3.270  -8.871  -1.863  1.00 95.11           N  
ATOM   1212  N   GLU A 164       1.782  -8.915  -5.596  1.00 96.54           N  
ATOM   1213  CA  GLU A 164       2.533  -9.855  -6.422  1.00 96.54           C  
ATOM   1214  C   GLU A 164       2.019  -9.861  -7.872  1.00 96.54           C  
ATOM   1215  CB  GLU A 164       2.528 -11.258  -5.777  1.00 96.54           C  
ATOM   1216  O   GLU A 164       2.819  -9.703  -8.793  1.00 96.54           O  
ATOM   1217  CG  GLU A 164       3.387 -12.202  -6.625  1.00 96.54           C  
ATOM   1218  CD  GLU A 164       3.835 -13.519  -5.985  1.00 96.54           C  
ATOM   1219  OE1 GLU A 164       4.324 -14.367  -6.770  1.00 96.54           O  
ATOM   1220  OE2 GLU A 164       4.105 -13.589  -4.774  1.00 96.54           O  
ATOM   1221  N   ASP A 165       0.705  -9.956  -8.103  1.00 98.03           N  
ATOM   1222  CA  ASP A 165       0.163  -9.878  -9.467  1.00 98.03           C  
ATOM   1223  C   ASP A 165       0.335  -8.493 -10.086  1.00 98.03           C  
ATOM   1224  CB  ASP A 165      -1.320 -10.251  -9.508  1.00 98.03           C  
ATOM   1225  O   ASP A 165       0.666  -8.382 -11.264  1.00 98.03           O  
ATOM   1226  CG  ASP A 165      -1.523 -11.750  -9.365  1.00 98.03           C  
ATOM   1227  OD1 ASP A 165      -0.919 -12.483 -10.191  1.00 98.03           O  
ATOM   1228  OD2 ASP A 165      -2.306 -12.130  -8.466  1.00 98.03           O  
ATOM   1229  N   GLY A 166       0.136  -7.427  -9.312  1.00 98.16           N  
ATOM   1230  CA  GLY A 166       0.243  -6.069  -9.839  1.00 98.16           C  
ATOM   1231  C   GLY A 166       1.655  -5.734 -10.299  1.00 98.16           C  
ATOM   1232  O   GLY A 166       1.858  -5.202 -11.391  1.00 98.16           O  
ATOM   1233  N   THR A 167       2.651  -6.114  -9.501  1.00 98.39           N  
ATOM   1234  CA  THR A 167       4.064  -5.935  -9.853  1.00 98.39           C  
ATOM   1235  C   THR A 167       4.484  -6.847 -11.003  1.00 98.39           C  
ATOM   1236  CB  THR A 167       4.977  -6.148  -8.645  1.00 98.39           C  
ATOM   1237  O   THR A 167       5.170  -6.374 -11.911  1.00 98.39           O  
ATOM   1238  CG2 THR A 167       4.737  -5.096  -7.566  1.00 98.39           C  
ATOM   1239  OG1 THR A 167       4.768  -7.410  -8.065  1.00 98.39           O  
ATOM   1240  N   ARG A 168       4.010  -8.104 -11.033  1.00 98.70           N  
ATOM   1241  CA  ARG A 168       4.195  -9.025 -12.164  1.00 98.70           C  
ATOM   1242  C   ARG A 168       3.704  -8.418 -13.467  1.00 98.70           C  
ATOM   1243  CB  ARG A 168       3.442 -10.335 -11.899  1.00 98.70           C  
ATOM   1244  O   ARG A 168       4.468  -8.349 -14.420  1.00 98.70           O  
ATOM   1245  CG  ARG A 168       3.667 -11.359 -13.018  1.00 98.70           C  
ATOM   1246  CD  ARG A 168       3.034 -12.709 -12.683  1.00 98.70           C  
ATOM   1247  NE  ARG A 168       1.572 -12.613 -12.492  1.00 98.70           N  
ATOM   1248  NH1 ARG A 168       0.925 -13.483 -14.507  1.00 98.70           N  
ATOM   1249  NH2 ARG A 168      -0.605 -12.964 -12.943  1.00 98.70           N  
ATOM   1250  CZ  ARG A 168       0.638 -13.018 -13.323  1.00 98.70           C  
ATOM   1251  N   LEU A 169       2.456  -7.954 -13.497  1.00 98.75           N  
ATOM   1252  CA  LEU A 169       1.825  -7.385 -14.686  1.00 98.75           C  
ATOM   1253  C   LEU A 169       2.599  -6.173 -15.217  1.00 98.75           C  
ATOM   1254  CB  LEU A 169       0.384  -6.985 -14.330  1.00 98.75           C  
ATOM   1255  O   LEU A 169       2.809  -6.066 -16.423  1.00 98.75           O  
ATOM   1256  CG  LEU A 169      -0.602  -8.159 -14.191  1.00 98.75           C  
ATOM   1257  CD1 LEU A 169      -1.889  -7.650 -13.539  1.00 98.75           C  
ATOM   1258  CD2 LEU A 169      -0.961  -8.766 -15.549  1.00 98.75           C  
ATOM   1259  N   GLY A 170       3.051  -5.280 -14.330  1.00 98.66           N  
ATOM   1260  CA  GLY A 170       3.859  -4.121 -14.715  1.00 98.66           C  
ATOM   1261  C   GLY A 170       5.221  -4.512 -15.296  1.00 98.66           C  
ATOM   1262  O   GLY A 170       5.609  -4.005 -16.349  1.00 98.66           O  
ATOM   1263  N   VAL A 171       5.930  -5.442 -14.645  1.00 98.77           N  
ATOM   1264  CA  VAL A 171       7.247  -5.915 -15.101  1.00 98.77           C  
ATOM   1265  C   VAL A 171       7.133  -6.702 -16.403  1.00 98.77           C  
ATOM   1266  CB  VAL A 171       7.957  -6.749 -14.016  1.00 98.77           C  
ATOM   1267  O   VAL A 171       7.815  -6.368 -17.367  1.00 98.77           O  
ATOM   1268  CG1 VAL A 171       9.241  -7.395 -14.553  1.00 98.77           C  
ATOM   1269  CG2 VAL A 171       8.359  -5.867 -12.828  1.00 98.77           C  
ATOM   1270  N   GLU A 172       6.262  -7.712 -16.466  1.00 98.56           N  
ATOM   1271  CA  GLU A 172       6.074  -8.549 -17.658  1.00 98.56           C  
ATOM   1272  C   GLU A 172       5.648  -7.711 -18.868  1.00 98.56           C  
ATOM   1273  CB  GLU A 172       5.044  -9.666 -17.392  1.00 98.56           C  
ATOM   1274  O   GLU A 172       6.120  -7.964 -19.973  1.00 98.56           O  
ATOM   1275  CG  GLU A 172       5.594 -10.776 -16.477  1.00 98.56           C  
ATOM   1276  CD  GLU A 172       4.601 -11.924 -16.189  1.00 98.56           C  
ATOM   1277  OE1 GLU A 172       5.038 -12.914 -15.554  1.00 98.56           O  
ATOM   1278  OE2 GLU A 172       3.394 -11.821 -16.515  1.00 98.56           O  
ATOM   1279  N   HIS A 173       4.833  -6.667 -18.673  1.00 98.63           N  
ATOM   1280  CA  HIS A 173       4.470  -5.732 -19.741  1.00 98.63           C  
ATOM   1281  C   HIS A 173       5.681  -4.982 -20.306  1.00 98.63           C  
ATOM   1282  CB  HIS A 173       3.408  -4.760 -19.218  1.00 98.63           C  
ATOM   1283  O   HIS A 173       5.858  -4.931 -21.524  1.00 98.63           O  
ATOM   1284  CG  HIS A 173       2.992  -3.726 -20.230  1.00 98.63           C  
ATOM   1285  CD2 HIS A 173       3.325  -2.404 -20.192  1.00 98.63           C  
ATOM   1286  ND1 HIS A 173       2.218  -3.970 -21.369  1.00 98.63           N  
ATOM   1287  CE1 HIS A 173       2.112  -2.790 -21.988  1.00 98.63           C  
ATOM   1288  NE2 HIS A 173       2.754  -1.832 -21.305  1.00 98.63           N  
ATOM   1289  N   LEU A 174       6.541  -4.423 -19.447  1.00 98.66           N  
ATOM   1290  CA  LEU A 174       7.745  -3.714 -19.895  1.00 98.66           C  
ATOM   1291  C   LEU A 174       8.776  -4.659 -20.527  1.00 98.66           C  
ATOM   1292  CB  LEU A 174       8.371  -2.942 -18.723  1.00 98.66           C  
ATOM   1293  O   LEU A 174       9.360  -4.325 -21.560  1.00 98.66           O  
ATOM   1294  CG  LEU A 174       7.557  -1.743 -18.208  1.00 98.66           C  
ATOM   1295  CD1 LEU A 174       8.377  -1.050 -17.121  1.00 98.66           C  
ATOM   1296  CD2 LEU A 174       7.237  -0.725 -19.308  1.00 98.66           C  
ATOM   1297  N   VAL A 175       8.965  -5.847 -19.951  1.00 98.35           N  
ATOM   1298  CA  VAL A 175       9.861  -6.880 -20.489  1.00 98.35           C  
ATOM   1299  C   VAL A 175       9.379  -7.355 -21.858  1.00 98.35           C  
ATOM   1300  CB  VAL A 175       9.981  -8.064 -19.511  1.00 98.35           C  
ATOM   1301  O   VAL A 175      10.175  -7.423 -22.791  1.00 98.35           O  
ATOM   1302  CG1 VAL A 175      10.763  -9.239 -20.113  1.00 98.35           C  
ATOM   1303  CG2 VAL A 175      10.727  -7.631 -18.245  1.00 98.35           C  
ATOM   1304  N   ALA A 176       8.078  -7.616 -22.021  1.00 97.99           N  
ATOM   1305  CA  ALA A 176       7.497  -8.028 -23.299  1.00 97.99           C  
ATOM   1306  C   ALA A 176       7.613  -6.943 -24.384  1.00 97.99           C  
ATOM   1307  CB  ALA A 176       6.033  -8.416 -23.070  1.00 97.99           C  
ATOM   1308  O   ALA A 176       7.702  -7.263 -25.568  1.00 97.99           O  
ATOM   1309  N   LEU A 177       7.645  -5.664 -23.995  1.00 97.99           N  
ATOM   1310  CA  LEU A 177       7.947  -4.552 -24.898  1.00 97.99           C  
ATOM   1311  C   LEU A 177       9.439  -4.454 -25.260  1.00 97.99           C  
ATOM   1312  CB  LEU A 177       7.428  -3.241 -24.278  1.00 97.99           C  
ATOM   1313  O   LEU A 177       9.769  -3.723 -26.186  1.00 97.99           O  
ATOM   1314  CG  LEU A 177       5.903  -3.056 -24.347  1.00 97.99           C  
ATOM   1315  CD1 LEU A 177       5.518  -1.802 -23.563  1.00 97.99           C  
ATOM   1316  CD2 LEU A 177       5.395  -2.885 -25.783  1.00 97.99           C  
ATOM   1317  N   GLY A 178      10.328  -5.184 -24.582  1.00 97.54           N  
ATOM   1318  CA  GLY A 178      11.769  -5.215 -24.846  1.00 97.54           C  
ATOM   1319  C   GLY A 178      12.601  -4.274 -23.970  1.00 97.54           C  
ATOM   1320  O   GLY A 178      13.785  -4.077 -24.244  1.00 97.54           O  
ATOM   1321  N   HIS A 179      12.018  -3.674 -22.927  1.00 98.27           N  
ATOM   1322  CA  HIS A 179      12.765  -2.809 -22.014  1.00 98.27           C  
ATOM   1323  C   HIS A 179      13.732  -3.613 -21.139  1.00 98.27           C  
ATOM   1324  CB  HIS A 179      11.813  -1.988 -21.141  1.00 98.27           C  
ATOM   1325  O   HIS A 179      13.347  -4.587 -20.500  1.00 98.27           O  
ATOM   1326  CG  HIS A 179      11.045  -0.956 -21.917  1.00 98.27           C  
ATOM   1327  CD2 HIS A 179       9.717  -0.985 -22.235  1.00 98.27           C  
ATOM   1328  ND1 HIS A 179      11.549   0.236 -22.377  1.00 98.27           N  
ATOM   1329  CE1 HIS A 179      10.547   0.920 -22.950  1.00 98.27           C  
ATOM   1330  NE2 HIS A 179       9.403   0.223 -22.861  1.00 98.27           N  
ATOM   1331  N   GLN A 180      14.983  -3.150 -21.066  1.00 97.37           N  
ATOM   1332  CA  GLN A 180      16.014  -3.688 -20.165  1.00 97.37           C  
ATOM   1333  C   GLN A 180      16.548  -2.638 -19.186  1.00 97.37           C  
ATOM   1334  CB  GLN A 180      17.177  -4.250 -20.990  1.00 97.37           C  
ATOM   1335  O   GLN A 180      16.962  -2.969 -18.083  1.00 97.37           O  
ATOM   1336  CG  GLN A 180      16.778  -5.485 -21.808  1.00 97.37           C  
ATOM   1337  CD  GLN A 180      17.985  -6.158 -22.454  1.00 97.37           C  
ATOM   1338  NE2 GLN A 180      17.878  -7.417 -22.813  1.00 97.37           N  
ATOM   1339  OE1 GLN A 180      19.040  -5.577 -22.648  1.00 97.37           O  
ATOM   1340  N   GLN A 181      16.539  -1.365 -19.582  1.00 97.89           N  
ATOM   1341  CA  GLN A 181      16.972  -0.245 -18.749  1.00 97.89           C  
ATOM   1342  C   GLN A 181      15.733   0.329 -18.058  1.00 97.89           C  
ATOM   1343  CB  GLN A 181      17.693   0.784 -19.635  1.00 97.89           C  
ATOM   1344  O   GLN A 181      15.031   1.162 -18.643  1.00 97.89           O  
ATOM   1345  CG  GLN A 181      18.936   0.242 -20.360  1.00 97.89           C  
ATOM   1346  CD  GLN A 181      20.065  -0.142 -19.412  1.00 97.89           C  
ATOM   1347  NE2 GLN A 181      20.318  -1.411 -19.178  1.00 97.89           N  
ATOM   1348  OE1 GLN A 181      20.743   0.700 -18.861  1.00 97.89           O  
ATOM   1349  N   ILE A 182      15.422  -0.190 -16.869  1.00 98.69           N  
ATOM   1350  CA  ILE A 182      14.217   0.143 -16.098  1.00 98.69           C  
ATOM   1351  C   ILE A 182      14.628   0.845 -14.803  1.00 98.69           C  
ATOM   1352  CB  ILE A 182      13.348  -1.118 -15.843  1.00 98.69           C  
ATOM   1353  O   ILE A 182      15.571   0.407 -14.149  1.00 98.69           O  
ATOM   1354  CG1 ILE A 182      12.898  -1.736 -17.191  1.00 98.69           C  
ATOM   1355  CG2 ILE A 182      12.125  -0.780 -14.964  1.00 98.69           C  
ATOM   1356  CD1 ILE A 182      12.133  -3.061 -17.086  1.00 98.69           C  
ATOM   1357  N   ALA A 183      13.923   1.908 -14.423  1.00 98.85           N  
ATOM   1358  CA  ALA A 183      14.049   2.519 -13.101  1.00 98.85           C  
ATOM   1359  C   ALA A 183      12.794   2.287 -12.252  1.00 98.85           C  
ATOM   1360  CB  ALA A 183      14.385   4.004 -13.236  1.00 98.85           C  
ATOM   1361  O   ALA A 183      11.687   2.131 -12.778  1.00 98.85           O  
ATOM   1362  N   LEU A 184      12.975   2.281 -10.935  1.00 98.91           N  
ATOM   1363  CA  LEU A 184      11.907   2.124  -9.955  1.00 98.91           C  
ATOM   1364  C   LEU A 184      11.715   3.429  -9.185  1.00 98.91           C  
ATOM   1365  CB  LEU A 184      12.229   0.959  -9.002  1.00 98.91           C  
ATOM   1366  O   LEU A 184      12.676   4.010  -8.682  1.00 98.91           O  
ATOM   1367  CG  LEU A 184      12.517  -0.383  -9.692  1.00 98.91           C  
ATOM   1368  CD1 LEU A 184      12.789  -1.471  -8.656  1.00 98.91           C  
ATOM   1369  CD2 LEU A 184      11.352  -0.839 -10.570  1.00 98.91           C  
ATOM   1370  N   LEU A 185      10.466   3.866  -9.067  1.00 98.88           N  
ATOM   1371  CA  LEU A 185      10.068   4.961  -8.191  1.00 98.88           C  
ATOM   1372  C   LEU A 185       9.070   4.419  -7.166  1.00 98.88           C  
ATOM   1373  CB  LEU A 185       9.549   6.119  -9.051  1.00 98.88           C  
ATOM   1374  O   LEU A 185       7.869   4.300  -7.430  1.00 98.88           O  
ATOM   1375  CG  LEU A 185       9.022   7.315  -8.242  1.00 98.88           C  
ATOM   1376  CD1 LEU A 185      10.063   7.915  -7.294  1.00 98.88           C  
ATOM   1377  CD2 LEU A 185       8.582   8.399  -9.224  1.00 98.88           C  
ATOM   1378  N   ALA A 186       9.606   4.035  -6.012  1.00 98.75           N  
ATOM   1379  CA  ALA A 186       8.861   3.496  -4.889  1.00 98.75           C  
ATOM   1380  C   ALA A 186       8.027   4.582  -4.192  1.00 98.75           C  
ATOM   1381  CB  ALA A 186       9.848   2.828  -3.925  1.00 98.75           C  
ATOM   1382  O   ALA A 186       8.298   5.779  -4.302  1.00 98.75           O  
ATOM   1383  N   GLY A 187       7.007   4.149  -3.450  1.00 98.25           N  
ATOM   1384  CA  GLY A 187       6.387   4.993  -2.430  1.00 98.25           C  
ATOM   1385  C   GLY A 187       7.280   5.103  -1.189  1.00 98.25           C  
ATOM   1386  O   GLY A 187       8.339   4.474  -1.152  1.00 98.25           O  
ATOM   1387  N   PRO A 188       6.838   5.833  -0.155  1.00 96.52           N  
ATOM   1388  CA  PRO A 188       7.595   5.995   1.073  1.00 96.52           C  
ATOM   1389  C   PRO A 188       7.778   4.642   1.756  1.00 96.52           C  
ATOM   1390  CB  PRO A 188       6.795   6.984   1.925  1.00 96.52           C  
ATOM   1391  O   PRO A 188       6.802   3.919   1.982  1.00 96.52           O  
ATOM   1392  CG  PRO A 188       5.361   6.805   1.429  1.00 96.52           C  
ATOM   1393  CD  PRO A 188       5.559   6.499  -0.055  1.00 96.52           C  
ATOM   1394  N   LEU A 189       9.010   4.308   2.137  1.00 95.68           N  
ATOM   1395  CA  LEU A 189       9.365   3.012   2.724  1.00 95.68           C  
ATOM   1396  C   LEU A 189       8.731   2.784   4.103  1.00 95.68           C  
ATOM   1397  CB  LEU A 189      10.898   2.882   2.789  1.00 95.68           C  
ATOM   1398  O   LEU A 189       8.709   1.657   4.596  1.00 95.68           O  
ATOM   1399  CG  LEU A 189      11.602   2.769   1.423  1.00 95.68           C  
ATOM   1400  CD1 LEU A 189      13.112   2.682   1.647  1.00 95.68           C  
ATOM   1401  CD2 LEU A 189      11.171   1.523   0.643  1.00 95.68           C  
ATOM   1402  N   SER A 190       8.152   3.820   4.711  1.00 91.65           N  
ATOM   1403  CA  SER A 190       7.302   3.704   5.900  1.00 91.65           C  
ATOM   1404  C   SER A 190       5.965   2.994   5.632  1.00 91.65           C  
ATOM   1405  CB  SER A 190       7.055   5.097   6.484  1.00 91.65           C  
ATOM   1406  O   SER A 190       5.379   2.444   6.560  1.00 91.65           O  
ATOM   1407  OG  SER A 190       6.428   5.936   5.530  1.00 91.65           O  
ATOM   1408  N   SER A 191       5.486   2.949   4.383  1.00 92.62           N  
ATOM   1409  CA  SER A 191       4.261   2.238   3.997  1.00 92.62           C  
ATOM   1410  C   SER A 191       4.542   0.768   3.683  1.00 92.62           C  
ATOM   1411  CB  SER A 191       3.610   2.930   2.796  1.00 92.62           C  
ATOM   1412  O   SER A 191       5.407   0.446   2.867  1.00 92.62           O  
ATOM   1413  OG  SER A 191       2.519   2.184   2.273  1.00 92.62           O  
ATOM   1414  N   VAL A 192       3.744  -0.132   4.265  1.00 93.19           N  
ATOM   1415  CA  VAL A 192       3.802  -1.572   3.970  1.00 93.19           C  
ATOM   1416  C   VAL A 192       3.522  -1.820   2.487  1.00 93.19           C  
ATOM   1417  CB  VAL A 192       2.809  -2.356   4.848  1.00 93.19           C  
ATOM   1418  O   VAL A 192       4.331  -2.442   1.800  1.00 93.19           O  
ATOM   1419  CG1 VAL A 192       2.877  -3.853   4.529  1.00 93.19           C  
ATOM   1420  CG2 VAL A 192       3.087  -2.175   6.343  1.00 93.19           C  
ATOM   1421  N   SER A 193       2.437  -1.246   1.959  1.00 93.63           N  
ATOM   1422  CA  SER A 193       2.086  -1.337   0.538  1.00 93.63           C  
ATOM   1423  C   SER A 193       3.202  -0.861  -0.408  1.00 93.63           C  
ATOM   1424  CB  SER A 193       0.813  -0.527   0.280  1.00 93.63           C  
ATOM   1425  O   SER A 193       3.405  -1.473  -1.458  1.00 93.63           O  
ATOM   1426  OG  SER A 193      -0.308  -1.156   0.866  1.00 93.63           O  
ATOM   1427  N   ALA A 194       3.959   0.188  -0.053  1.00 96.23           N  
ATOM   1428  CA  ALA A 194       5.107   0.637  -0.851  1.00 96.23           C  
ATOM   1429  C   ALA A 194       6.215  -0.423  -0.903  1.00 96.23           C  
ATOM   1430  CB  ALA A 194       5.674   1.942  -0.283  1.00 96.23           C  
ATOM   1431  O   ALA A 194       6.679  -0.778  -1.989  1.00 96.23           O  
ATOM   1432  N   ARG A 195       6.599  -0.964   0.260  1.00 96.15           N  
ATOM   1433  CA  ARG A 195       7.646  -1.990   0.362  1.00 96.15           C  
ATOM   1434  C   ARG A 195       7.260  -3.278  -0.360  1.00 96.15           C  
ATOM   1435  CB  ARG A 195       7.964  -2.284   1.833  1.00 96.15           C  
ATOM   1436  O   ARG A 195       8.094  -3.854  -1.051  1.00 96.15           O  
ATOM   1437  CG  ARG A 195       8.569  -1.076   2.567  1.00 96.15           C  
ATOM   1438  CD  ARG A 195       9.151  -1.488   3.924  1.00 96.15           C  
ATOM   1439  NE  ARG A 195       8.156  -2.161   4.778  1.00 96.15           N  
ATOM   1440  NH1 ARG A 195       7.310  -0.348   5.944  1.00 96.15           N  
ATOM   1441  NH2 ARG A 195       6.621  -2.413   6.385  1.00 96.15           N  
ATOM   1442  CZ  ARG A 195       7.372  -1.622   5.692  1.00 96.15           C  
ATOM   1443  N   LEU A 196       5.999  -3.700  -0.257  1.00 96.40           N  
ATOM   1444  CA  LEU A 196       5.485  -4.883  -0.955  1.00 96.40           C  
ATOM   1445  C   LEU A 196       5.538  -4.721  -2.483  1.00 96.40           C  
ATOM   1446  CB  LEU A 196       4.047  -5.159  -0.488  1.00 96.40           C  
ATOM   1447  O   LEU A 196       5.968  -5.637  -3.186  1.00 96.40           O  
ATOM   1448  CG  LEU A 196       3.893  -5.650   0.964  1.00 96.40           C  
ATOM   1449  CD1 LEU A 196       2.403  -5.802   1.263  1.00 96.40           C  
ATOM   1450  CD2 LEU A 196       4.589  -6.985   1.225  1.00 96.40           C  
ATOM   1451  N   ARG A 197       5.157  -3.547  -3.012  1.00 98.02           N  
ATOM   1452  CA  ARG A 197       5.268  -3.250  -4.454  1.00 98.02           C  
ATOM   1453  C   ARG A 197       6.729  -3.244  -4.912  1.00 98.02           C  
ATOM   1454  CB  ARG A 197       4.579  -1.917  -4.800  1.00 98.02           C  
ATOM   1455  O   ARG A 197       7.055  -3.867  -5.920  1.00 98.02           O  
ATOM   1456  CG  ARG A 197       3.047  -1.994  -4.692  1.00 98.02           C  
ATOM   1457  CD  ARG A 197       2.399  -0.611  -4.876  1.00 98.02           C  
ATOM   1458  NE  ARG A 197       1.013  -0.603  -4.369  1.00 98.02           N  
ATOM   1459  NH1 ARG A 197       0.486   1.632  -4.680  1.00 98.02           N  
ATOM   1460  NH2 ARG A 197      -0.929   0.334  -3.622  1.00 98.02           N  
ATOM   1461  CZ  ARG A 197       0.212   0.443  -4.240  1.00 98.02           C  
ATOM   1462  N   LEU A 198       7.615  -2.607  -4.147  1.00 98.38           N  
ATOM   1463  CA  LEU A 198       9.045  -2.569  -4.451  1.00 98.38           C  
ATOM   1464  C   LEU A 198       9.665  -3.977  -4.467  1.00 98.38           C  
ATOM   1465  CB  LEU A 198       9.724  -1.624  -3.445  1.00 98.38           C  
ATOM   1466  O   LEU A 198      10.309  -4.364  -5.444  1.00 98.38           O  
ATOM   1467  CG  LEU A 198      11.236  -1.446  -3.660  1.00 98.38           C  
ATOM   1468  CD1 LEU A 198      11.553  -0.907  -5.055  1.00 98.38           C  
ATOM   1469  CD2 LEU A 198      11.761  -0.487  -2.597  1.00 98.38           C  
ATOM   1470  N   ALA A 199       9.395  -4.785  -3.438  1.00 97.65           N  
ATOM   1471  CA  ALA A 199       9.849  -6.173  -3.357  1.00 97.65           C  
ATOM   1472  C   ALA A 199       9.325  -7.026  -4.526  1.00 97.65           C  
ATOM   1473  CB  ALA A 199       9.402  -6.746  -2.007  1.00 97.65           C  
ATOM   1474  O   ALA A 199      10.075  -7.811  -5.115  1.00 97.65           O  
ATOM   1475  N   GLY A 200       8.056  -6.842  -4.905  1.00 98.27           N  
ATOM   1476  CA  GLY A 200       7.463  -7.503  -6.062  1.00 98.27           C  
ATOM   1477  C   GLY A 200       8.174  -7.145  -7.370  1.00 98.27           C  
ATOM   1478  O   GLY A 200       8.542  -8.041  -8.132  1.00 98.27           O  
ATOM   1479  N   TRP A 201       8.470  -5.865  -7.614  1.00 98.67           N  
ATOM   1480  CA  TRP A 201       9.245  -5.471  -8.794  1.00 98.67           C  
ATOM   1481  C   TRP A 201      10.635  -6.107  -8.816  1.00 98.67           C  
ATOM   1482  CB  TRP A 201       9.358  -3.953  -8.894  1.00 98.67           C  
ATOM   1483  O   TRP A 201      10.999  -6.686  -9.839  1.00 98.67           O  
ATOM   1484  CG  TRP A 201       8.084  -3.211  -9.129  1.00 98.67           C  
ATOM   1485  CD1 TRP A 201       7.035  -3.602  -9.890  1.00 98.67           C  
ATOM   1486  CD2 TRP A 201       7.750  -1.886  -8.639  1.00 98.67           C  
ATOM   1487  CE2 TRP A 201       6.477  -1.517  -9.167  1.00 98.67           C  
ATOM   1488  CE3 TRP A 201       8.432  -0.948  -7.841  1.00 98.67           C  
ATOM   1489  NE1 TRP A 201       6.080  -2.603  -9.915  1.00 98.67           N  
ATOM   1490  CH2 TRP A 201       6.648   0.660  -8.164  1.00 98.67           C  
ATOM   1491  CZ2 TRP A 201       5.916  -0.256  -8.935  1.00 98.67           C  
ATOM   1492  CZ3 TRP A 201       7.883   0.318  -7.600  1.00 98.67           C  
ATOM   1493  N   HIS A 202      11.381  -6.097  -7.705  1.00 98.64           N  
ATOM   1494  CA  HIS A 202      12.683  -6.777  -7.640  1.00 98.64           C  
ATOM   1495  C   HIS A 202      12.585  -8.266  -7.970  1.00 98.64           C  
ATOM   1496  CB  HIS A 202      13.310  -6.637  -6.253  1.00 98.64           C  
ATOM   1497  O   HIS A 202      13.400  -8.774  -8.745  1.00 98.64           O  
ATOM   1498  CG  HIS A 202      13.931  -5.296  -6.030  1.00 98.64           C  
ATOM   1499  CD2 HIS A 202      13.497  -4.362  -5.137  1.00 98.64           C  
ATOM   1500  ND1 HIS A 202      15.064  -4.798  -6.641  1.00 98.64           N  
ATOM   1501  CE1 HIS A 202      15.300  -3.580  -6.123  1.00 98.64           C  
ATOM   1502  NE2 HIS A 202      14.368  -3.290  -5.208  1.00 98.64           N  
ATOM   1503  N   LYS A 203      11.584  -8.965  -7.415  1.00 98.45           N  
ATOM   1504  CA  LYS A 203      11.335 -10.394  -7.662  1.00 98.45           C  
ATOM   1505  C   LYS A 203      11.162 -10.673  -9.155  1.00 98.45           C  
ATOM   1506  CB  LYS A 203      10.096 -10.823  -6.850  1.00 98.45           C  
ATOM   1507  O   LYS A 203      11.827 -11.557  -9.700  1.00 98.45           O  
ATOM   1508  CG  LYS A 203       9.714 -12.309  -6.983  1.00 98.45           C  
ATOM   1509  CD  LYS A 203       8.386 -12.584  -6.250  1.00 98.45           C  
ATOM   1510  CE  LYS A 203       8.033 -14.078  -6.211  1.00 98.45           C  
ATOM   1511  NZ  LYS A 203       6.734 -14.333  -5.524  1.00 98.45           N  
ATOM   1512  N   TYR A 204      10.289  -9.923  -9.825  1.00 98.66           N  
ATOM   1513  CA  TYR A 204       9.969 -10.158 -11.234  1.00 98.66           C  
ATOM   1514  C   TYR A 204      11.038  -9.638 -12.199  1.00 98.66           C  
ATOM   1515  CB  TYR A 204       8.574  -9.609 -11.546  1.00 98.66           C  
ATOM   1516  O   TYR A 204      11.266 -10.272 -13.229  1.00 98.66           O  
ATOM   1517  CG  TYR A 204       7.488 -10.479 -10.960  1.00 98.66           C  
ATOM   1518  CD1 TYR A 204       7.219 -11.726 -11.550  1.00 98.66           C  
ATOM   1519  CD2 TYR A 204       6.750 -10.057  -9.840  1.00 98.66           C  
ATOM   1520  CE1 TYR A 204       6.237 -12.560 -10.995  1.00 98.66           C  
ATOM   1521  CE2 TYR A 204       5.794 -10.905  -9.259  1.00 98.66           C  
ATOM   1522  OH  TYR A 204       4.596 -13.016  -9.371  1.00 98.66           O  
ATOM   1523  CZ  TYR A 204       5.542 -12.168  -9.838  1.00 98.66           C  
ATOM   1524  N   LEU A 205      11.743  -8.554 -11.866  1.00 98.66           N  
ATOM   1525  CA  LEU A 205      12.900  -8.094 -12.641  1.00 98.66           C  
ATOM   1526  C   LEU A 205      14.044  -9.111 -12.569  1.00 98.66           C  
ATOM   1527  CB  LEU A 205      13.354  -6.714 -12.136  1.00 98.66           C  
ATOM   1528  O   LEU A 205      14.552  -9.540 -13.604  1.00 98.66           O  
ATOM   1529  CG  LEU A 205      12.430  -5.550 -12.526  1.00 98.66           C  
ATOM   1530  CD1 LEU A 205      12.906  -4.279 -11.827  1.00 98.66           C  
ATOM   1531  CD2 LEU A 205      12.445  -5.274 -14.031  1.00 98.66           C  
ATOM   1532  N   THR A 206      14.362  -9.600 -11.367  1.00 98.43           N  
ATOM   1533  CA  THR A 206      15.401 -10.620 -11.151  1.00 98.43           C  
ATOM   1534  C   THR A 206      15.070 -11.923 -11.882  1.00 98.43           C  
ATOM   1535  CB  THR A 206      15.587 -10.892  -9.650  1.00 98.43           C  
ATOM   1536  O   THR A 206      15.945 -12.529 -12.502  1.00 98.43           O  
ATOM   1537  CG2 THR A 206      16.618 -11.981  -9.358  1.00 98.43           C  
ATOM   1538  OG1 THR A 206      16.025  -9.725  -9.002  1.00 98.43           O  
ATOM   1539  N   ARG A 207      13.793 -12.338 -11.886  1.00 98.06           N  
ATOM   1540  CA  ARG A 207      13.320 -13.503 -12.655  1.00 98.06           C  
ATOM   1541  C   ARG A 207      13.570 -13.364 -14.163  1.00 98.06           C  
ATOM   1542  CB  ARG A 207      11.832 -13.740 -12.346  1.00 98.06           C  
ATOM   1543  O   ARG A 207      13.791 -14.380 -14.814  1.00 98.06           O  
ATOM   1544  CG  ARG A 207      11.275 -14.996 -13.040  1.00 98.06           C  
ATOM   1545  CD  ARG A 207       9.806 -15.254 -12.687  1.00 98.06           C  
ATOM   1546  NE  ARG A 207       9.634 -15.739 -11.304  1.00 98.06           N  
ATOM   1547  NH1 ARG A 207       7.339 -15.653 -11.264  1.00 98.06           N  
ATOM   1548  NH2 ARG A 207       8.433 -16.387  -9.474  1.00 98.06           N  
ATOM   1549  CZ  ARG A 207       8.477 -15.920 -10.690  1.00 98.06           C  
ATOM   1550  N   ASN A 208      13.574 -12.139 -14.687  1.00 98.06           N  
ATOM   1551  CA  ASN A 208      13.875 -11.815 -16.085  1.00 98.06           C  
ATOM   1552  C   ASN A 208      15.334 -11.360 -16.303  1.00 98.06           C  
ATOM   1553  CB  ASN A 208      12.847 -10.784 -16.589  1.00 98.06           C  
ATOM   1554  O   ASN A 208      15.647 -10.807 -17.352  1.00 98.06           O  
ATOM   1555  CG  ASN A 208      11.466 -11.385 -16.756  1.00 98.06           C  
ATOM   1556  ND2 ASN A 208      10.575 -11.203 -15.810  1.00 98.06           N  
ATOM   1557  OD1 ASN A 208      11.165 -12.044 -17.733  1.00 98.06           O  
ATOM   1558  N   GLN A 209      16.225 -11.572 -15.322  1.00 98.17           N  
ATOM   1559  CA  GLN A 209      17.645 -11.190 -15.371  1.00 98.17           C  
ATOM   1560  C   GLN A 209      17.876  -9.689 -15.626  1.00 98.17           C  
ATOM   1561  CB  GLN A 209      18.447 -12.093 -16.335  1.00 98.17           C  
ATOM   1562  O   GLN A 209      18.887  -9.295 -16.206  1.00 98.17           O  
ATOM   1563  CG  GLN A 209      18.499 -13.577 -15.941  1.00 98.17           C  
ATOM   1564  CD  GLN A 209      17.169 -14.298 -16.121  1.00 98.17           C  
ATOM   1565  NE2 GLN A 209      16.610 -14.855 -15.071  1.00 98.17           N  
ATOM   1566  OE1 GLN A 209      16.591 -14.347 -17.191  1.00 98.17           O  
ATOM   1567  N   ILE A 210      16.956  -8.842 -15.164  1.00 98.33           N  
ATOM   1568  CA  ILE A 210      17.071  -7.384 -15.231  1.00 98.33           C  
ATOM   1569  C   ILE A 210      17.338  -6.848 -13.826  1.00 98.33           C  
ATOM   1570  CB  ILE A 210      15.819  -6.763 -15.885  1.00 98.33           C  
ATOM   1571  O   ILE A 210      16.684  -7.245 -12.862  1.00 98.33           O  
ATOM   1572  CG1 ILE A 210      15.692  -7.238 -17.350  1.00 98.33           C  
ATOM   1573  CG2 ILE A 210      15.887  -5.224 -15.840  1.00 98.33           C  
ATOM   1574  CD1 ILE A 210      14.341  -6.895 -17.978  1.00 98.33           C  
ATOM   1575  N   GLN A 211      18.282  -5.917 -13.718  1.00 98.10           N  
ATOM   1576  CA  GLN A 211      18.479  -5.098 -12.525  1.00 98.10           C  
ATOM   1577  C   GLN A 211      18.018  -3.670 -12.831  1.00 98.10           C  
ATOM   1578  CB  GLN A 211      19.946  -5.124 -12.080  1.00 98.10           C  
ATOM   1579  O   GLN A 211      18.285  -3.181 -13.933  1.00 98.10           O  
ATOM   1580  CG  GLN A 211      20.374  -6.525 -11.620  1.00 98.10           C  
ATOM   1581  CD  GLN A 211      21.815  -6.576 -11.122  1.00 98.10           C  
ATOM   1582  NE2 GLN A 211      22.340  -7.752 -10.862  1.00 98.10           N  
ATOM   1583  OE1 GLN A 211      22.504  -5.587 -10.955  1.00 98.10           O  
ATOM   1584  N   PRO A 212      17.315  -2.999 -11.903  1.00 98.33           N  
ATOM   1585  CA  PRO A 212      16.937  -1.614 -12.114  1.00 98.33           C  
ATOM   1586  C   PRO A 212      18.188  -0.729 -12.138  1.00 98.33           C  
ATOM   1587  CB  PRO A 212      15.984  -1.276 -10.970  1.00 98.33           C  
ATOM   1588  O   PRO A 212      19.087  -0.891 -11.317  1.00 98.33           O  
ATOM   1589  CG  PRO A 212      16.467  -2.176  -9.833  1.00 98.33           C  
ATOM   1590  CD  PRO A 212      16.932  -3.436 -10.566  1.00 98.33           C  
ATOM   1591  N   ILE A 213      18.248   0.215 -13.077  1.00 98.24           N  
ATOM   1592  CA  ILE A 213      19.406   1.116 -13.220  1.00 98.24           C  
ATOM   1593  C   ILE A 213      19.384   2.271 -12.215  1.00 98.24           C  
ATOM   1594  CB  ILE A 213      19.529   1.650 -14.656  1.00 98.24           C  
ATOM   1595  O   ILE A 213      20.396   2.926 -11.988  1.00 98.24           O  
ATOM   1596  CG1 ILE A 213      18.371   2.596 -15.049  1.00 98.24           C  
ATOM   1597  CG2 ILE A 213      19.661   0.478 -15.639  1.00 98.24           C  
ATOM   1598  CD1 ILE A 213      18.671   3.361 -16.338  1.00 98.24           C  
ATOM   1599  N   ALA A 214      18.211   2.530 -11.643  1.00 98.44           N  
ATOM   1600  CA  ALA A 214      17.988   3.478 -10.571  1.00 98.44           C  
ATOM   1601  C   ALA A 214      16.770   3.047  -9.758  1.00 98.44           C  
ATOM   1602  CB  ALA A 214      17.784   4.884 -11.143  1.00 98.44           C  
ATOM   1603  O   ALA A 214      15.802   2.495 -10.289  1.00 98.44           O  
ATOM   1604  N   GLU A 215      16.818   3.365  -8.475  1.00 98.63           N  
ATOM   1605  CA  GLU A 215      15.740   3.157  -7.525  1.00 98.63           C  
ATOM   1606  C   GLU A 215      15.642   4.401  -6.647  1.00 98.63           C  
ATOM   1607  CB  GLU A 215      16.034   1.895  -6.723  1.00 98.63           C  
ATOM   1608  O   GLU A 215      16.647   4.881  -6.120  1.00 98.63           O  
ATOM   1609  CG  GLU A 215      14.908   1.542  -5.747  1.00 98.63           C  
ATOM   1610  CD  GLU A 215      15.253   0.251  -5.004  1.00 98.63           C  
ATOM   1611  OE1 GLU A 215      14.991   0.199  -3.784  1.00 98.63           O  
ATOM   1612  OE2 GLU A 215      15.792  -0.658  -5.676  1.00 98.63           O  
ATOM   1613  N   ARG A 216      14.441   4.969  -6.562  1.00 98.48           N  
ATOM   1614  CA  ARG A 216      14.152   6.208  -5.835  1.00 98.48           C  
ATOM   1615  C   ARG A 216      12.925   6.033  -4.958  1.00 98.48           C  
ATOM   1616  CB  ARG A 216      13.934   7.363  -6.827  1.00 98.48           C  
ATOM   1617  O   ARG A 216      12.045   5.234  -5.268  1.00 98.48           O  
ATOM   1618  CG  ARG A 216      15.138   7.687  -7.720  1.00 98.48           C  
ATOM   1619  CD  ARG A 216      16.339   8.167  -6.905  1.00 98.48           C  
ATOM   1620  NE  ARG A 216      17.447   8.535  -7.795  1.00 98.48           N  
ATOM   1621  NH1 ARG A 216      18.265  10.323  -6.597  1.00 98.48           N  
ATOM   1622  NH2 ARG A 216      19.242   9.690  -8.472  1.00 98.48           N  
ATOM   1623  CZ  ARG A 216      18.305   9.512  -7.610  1.00 98.48           C  
ATOM   1624  N   GLU A 217      12.848   6.839  -3.910  1.00 98.72           N  
ATOM   1625  CA  GLU A 217      11.722   6.883  -2.980  1.00 98.72           C  
ATOM   1626  C   GLU A 217      10.973   8.211  -3.124  1.00 98.72           C  
ATOM   1627  CB  GLU A 217      12.248   6.662  -1.553  1.00 98.72           C  
ATOM   1628  O   GLU A 217      11.573   9.286  -3.060  1.00 98.72           O  
ATOM   1629  CG  GLU A 217      11.129   6.722  -0.502  1.00 98.72           C  
ATOM   1630  CD  GLU A 217      11.606   6.443   0.931  1.00 98.72           C  
ATOM   1631  OE1 GLU A 217      10.746   6.487   1.844  1.00 98.72           O  
ATOM   1632  OE2 GLU A 217      12.803   6.147   1.132  1.00 98.72           O  
ATOM   1633  N   GLY A 218       9.658   8.137  -3.323  1.00 98.51           N  
ATOM   1634  CA  GLY A 218       8.748   9.271  -3.199  1.00 98.51           C  
ATOM   1635  C   GLY A 218       7.902   9.198  -1.927  1.00 98.51           C  
ATOM   1636  O   GLY A 218       8.088   8.342  -1.073  1.00 98.51           O  
ATOM   1637  N   ASP A 219       6.927  10.093  -1.815  1.00 97.19           N  
ATOM   1638  CA  ASP A 219       6.050  10.247  -0.640  1.00 97.19           C  
ATOM   1639  C   ASP A 219       4.554  10.116  -0.987  1.00 97.19           C  
ATOM   1640  CB  ASP A 219       6.380  11.565   0.078  1.00 97.19           C  
ATOM   1641  O   ASP A 219       3.691  10.609  -0.263  1.00 97.19           O  
ATOM   1642  CG  ASP A 219       6.066  12.810  -0.757  1.00 97.19           C  
ATOM   1643  OD1 ASP A 219       5.478  12.682  -1.863  1.00 97.19           O  
ATOM   1644  OD2 ASP A 219       6.443  13.918  -0.337  1.00 97.19           O  
ATOM   1645  N   TRP A 220       4.256   9.465  -2.119  1.00 97.92           N  
ATOM   1646  CA  TRP A 220       2.949   9.385  -2.792  1.00 97.92           C  
ATOM   1647  C   TRP A 220       2.470  10.656  -3.495  1.00 97.92           C  
ATOM   1648  CB  TRP A 220       1.856   8.845  -1.853  1.00 97.92           C  
ATOM   1649  O   TRP A 220       1.544  10.569  -4.308  1.00 97.92           O  
ATOM   1650  CG  TRP A 220       2.131   7.529  -1.203  1.00 97.92           C  
ATOM   1651  CD1 TRP A 220       2.130   7.268   0.123  1.00 97.92           C  
ATOM   1652  CD2 TRP A 220       2.416   6.265  -1.858  1.00 97.92           C  
ATOM   1653  CE2 TRP A 220       2.490   5.244  -0.868  1.00 97.92           C  
ATOM   1654  CE3 TRP A 220       2.605   5.881  -3.196  1.00 97.92           C  
ATOM   1655  NE1 TRP A 220       2.320   5.913   0.325  1.00 97.92           N  
ATOM   1656  CH2 TRP A 220       2.933   3.552  -2.537  1.00 97.92           C  
ATOM   1657  CZ2 TRP A 220       2.731   3.903  -1.193  1.00 97.92           C  
ATOM   1658  CZ3 TRP A 220       2.872   4.546  -3.528  1.00 97.92           C  
ATOM   1659  N   SER A 221       3.073  11.818  -3.244  1.00 98.11           N  
ATOM   1660  CA  SER A 221       2.670  13.060  -3.900  1.00 98.11           C  
ATOM   1661  C   SER A 221       3.145  13.130  -5.353  1.00 98.11           C  
ATOM   1662  CB  SER A 221       3.128  14.291  -3.107  1.00 98.11           C  
ATOM   1663  O   SER A 221       4.209  12.638  -5.722  1.00 98.11           O  
ATOM   1664  OG  SER A 221       4.492  14.577  -3.321  1.00 98.11           O  
ATOM   1665  N   ALA A 222       2.390  13.829  -6.202  1.00 98.68           N  
ATOM   1666  CA  ALA A 222       2.843  14.092  -7.567  1.00 98.68           C  
ATOM   1667  C   ALA A 222       4.146  14.908  -7.613  1.00 98.68           C  
ATOM   1668  CB  ALA A 222       1.710  14.777  -8.340  1.00 98.68           C  
ATOM   1669  O   ALA A 222       4.949  14.748  -8.529  1.00 98.68           O  
ATOM   1670  N   MET A 223       4.385  15.759  -6.612  1.00 98.67           N  
ATOM   1671  CA  MET A 223       5.594  16.575  -6.555  1.00 98.67           C  
ATOM   1672  C   MET A 223       6.845  15.733  -6.292  1.00 98.67           C  
ATOM   1673  CB  MET A 223       5.431  17.674  -5.499  1.00 98.67           C  
ATOM   1674  O   MET A 223       7.849  15.937  -6.973  1.00 98.67           O  
ATOM   1675  CG  MET A 223       6.607  18.659  -5.521  1.00 98.67           C  
ATOM   1676  SD  MET A 223       6.909  19.505  -7.104  1.00 98.67           S  
ATOM   1677  CE  MET A 223       5.420  20.530  -7.221  1.00 98.67           C  
ATOM   1678  N   SER A 224       6.796  14.762  -5.375  1.00 98.66           N  
ATOM   1679  CA  SER A 224       7.956  13.895  -5.131  1.00 98.66           C  
ATOM   1680  C   SER A 224       8.299  13.062  -6.362  1.00 98.66           C  
ATOM   1681  CB  SER A 224       7.753  12.997  -3.915  1.00 98.66           C  
ATOM   1682  O   SER A 224       9.473  12.944  -6.706  1.00 98.66           O  
ATOM   1683  OG  SER A 224       6.657  12.124  -4.089  1.00 98.66           O  
ATOM   1684  N   GLY A 225       7.295  12.586  -7.107  1.00 98.85           N  
ATOM   1685  CA  GLY A 225       7.539  11.891  -8.370  1.00 98.85           C  
ATOM   1686  C   GLY A 225       8.247  12.755  -9.418  1.00 98.85           C  
ATOM   1687  O   GLY A 225       9.153  12.274 -10.100  1.00 98.85           O  
ATOM   1688  N   PHE A 226       7.902  14.044  -9.501  1.00 98.90           N  
ATOM   1689  CA  PHE A 226       8.617  15.010 -10.341  1.00 98.90           C  
ATOM   1690  C   PHE A 226      10.061  15.212  -9.868  1.00 98.90           C  
ATOM   1691  CB  PHE A 226       7.837  16.335 -10.379  1.00 98.90           C  
ATOM   1692  O   PHE A 226      10.990  15.064 -10.658  1.00 98.90           O  
ATOM   1693  CG  PHE A 226       8.588  17.483 -11.026  1.00 98.90           C  
ATOM   1694  CD1 PHE A 226       9.266  18.428 -10.230  1.00 98.90           C  
ATOM   1695  CD2 PHE A 226       8.624  17.599 -12.426  1.00 98.90           C  
ATOM   1696  CE1 PHE A 226       9.977  19.480 -10.835  1.00 98.90           C  
ATOM   1697  CE2 PHE A 226       9.332  18.652 -13.031  1.00 98.90           C  
ATOM   1698  CZ  PHE A 226      10.007  19.592 -12.236  1.00 98.90           C  
ATOM   1699  N   GLN A 227      10.260  15.494  -8.579  1.00 98.81           N  
ATOM   1700  CA  GLN A 227      11.576  15.779  -8.002  1.00 98.81           C  
ATOM   1701  C   GLN A 227      12.546  14.601  -8.148  1.00 98.81           C  
ATOM   1702  CB  GLN A 227      11.409  16.133  -6.520  1.00 98.81           C  
ATOM   1703  O   GLN A 227      13.664  14.789  -8.622  1.00 98.81           O  
ATOM   1704  CG  GLN A 227      10.753  17.507  -6.314  1.00 98.81           C  
ATOM   1705  CD  GLN A 227      10.394  17.762  -4.854  1.00 98.81           C  
ATOM   1706  NE2 GLN A 227      10.354  19.003  -4.423  1.00 98.81           N  
ATOM   1707  OE1 GLN A 227      10.121  16.870  -4.072  1.00 98.81           O  
ATOM   1708  N   GLN A 228      12.109  13.389  -7.798  1.00 98.82           N  
ATOM   1709  CA  GLN A 228      12.941  12.185  -7.875  1.00 98.82           C  
ATOM   1710  C   GLN A 228      13.318  11.838  -9.316  1.00 98.82           C  
ATOM   1711  CB  GLN A 228      12.195  11.005  -7.234  1.00 98.82           C  
ATOM   1712  O   GLN A 228      14.455  11.454  -9.590  1.00 98.82           O  
ATOM   1713  CG  GLN A 228      12.040  11.142  -5.712  1.00 98.82           C  
ATOM   1714  CD  GLN A 228      13.375  11.255  -4.980  1.00 98.82           C  
ATOM   1715  NE2 GLN A 228      13.454  12.057  -3.943  1.00 98.82           N  
ATOM   1716  OE1 GLN A 228      14.381  10.667  -5.353  1.00 98.82           O  
ATOM   1717  N   THR A 229      12.386  12.023 -10.254  1.00 98.87           N  
ATOM   1718  CA  THR A 229      12.644  11.768 -11.675  1.00 98.87           C  
ATOM   1719  C   THR A 229      13.582  12.821 -12.264  1.00 98.87           C  
ATOM   1720  CB  THR A 229      11.337  11.699 -12.467  1.00 98.87           C  
ATOM   1721  O   THR A 229      14.540  12.458 -12.938  1.00 98.87           O  
ATOM   1722  CG2 THR A 229      11.555  11.272 -13.918  1.00 98.87           C  
ATOM   1723  OG1 THR A 229      10.478  10.751 -11.880  1.00 98.87           O  
ATOM   1724  N   MET A 230      13.378  14.109 -11.959  1.00 98.54           N  
ATOM   1725  CA  MET A 230      14.304  15.176 -12.361  1.00 98.54           C  
ATOM   1726  C   MET A 230      15.710  14.939 -11.811  1.00 98.54           C  
ATOM   1727  CB  MET A 230      13.815  16.545 -11.861  1.00 98.54           C  
ATOM   1728  O   MET A 230      16.685  15.091 -12.540  1.00 98.54           O  
ATOM   1729  CG  MET A 230      12.679  17.141 -12.695  1.00 98.54           C  
ATOM   1730  SD  MET A 230      13.044  17.406 -14.453  1.00 98.54           S  
ATOM   1731  CE  MET A 230      14.321  18.690 -14.361  1.00 98.54           C  
ATOM   1732  N   GLN A 231      15.828  14.545 -10.541  1.00 98.46           N  
ATOM   1733  CA  GLN A 231      17.120  14.247  -9.934  1.00 98.46           C  
ATOM   1734  C   GLN A 231      17.825  13.094 -10.664  1.00 98.46           C  
ATOM   1735  CB  GLN A 231      16.927  13.964  -8.437  1.00 98.46           C  
ATOM   1736  O   GLN A 231      18.981  13.237 -11.049  1.00 98.46           O  
ATOM   1737  CG  GLN A 231      18.295  13.747  -7.787  1.00 98.46           C  
ATOM   1738  CD  GLN A 231      18.257  13.463  -6.296  1.00 98.46           C  
ATOM   1739  NE2 GLN A 231      19.375  13.016  -5.764  1.00 98.46           N  
ATOM   1740  OE1 GLN A 231      17.262  13.596  -5.605  1.00 98.46           O  
ATOM   1741  N   MET A 232      17.119  11.987 -10.909  1.00 98.57           N  
ATOM   1742  CA  MET A 232      17.650  10.838 -11.649  1.00 98.57           C  
ATOM   1743  C   MET A 232      18.135  11.225 -13.057  1.00 98.57           C  
ATOM   1744  CB  MET A 232      16.549   9.770 -11.703  1.00 98.57           C  
ATOM   1745  O   MET A 232      19.244  10.859 -13.445  1.00 98.57           O  
ATOM   1746  CG  MET A 232      16.968   8.495 -12.439  1.00 98.57           C  
ATOM   1747  SD  MET A 232      15.616   7.313 -12.697  1.00 98.57           S  
ATOM   1748  CE  MET A 232      14.618   8.239 -13.895  1.00 98.57           C  
ATOM   1749  N   LEU A 233      17.337  11.998 -13.802  1.00 98.35           N  
ATOM   1750  CA  LEU A 233      17.690  12.441 -15.155  1.00 98.35           C  
ATOM   1751  C   LEU A 233      18.879  13.419 -15.154  1.00 98.35           C  
ATOM   1752  CB  LEU A 233      16.452  13.060 -15.834  1.00 98.35           C  
ATOM   1753  O   LEU A 233      19.761  13.302 -16.002  1.00 98.35           O  
ATOM   1754  CG  LEU A 233      15.298  12.075 -16.120  1.00 98.35           C  
ATOM   1755  CD1 LEU A 233      14.091  12.831 -16.678  1.00 98.35           C  
ATOM   1756  CD2 LEU A 233      15.676  10.988 -17.127  1.00 98.35           C  
ATOM   1757  N   ASN A 234      18.953  14.333 -14.181  1.00 97.61           N  
ATOM   1758  CA  ASN A 234      20.064  15.284 -14.038  1.00 97.61           C  
ATOM   1759  C   ASN A 234      21.389  14.615 -13.645  1.00 97.61           C  
ATOM   1760  CB  ASN A 234      19.688  16.346 -12.993  1.00 97.61           C  
ATOM   1761  O   ASN A 234      22.455  15.118 -13.989  1.00 97.61           O  
ATOM   1762  CG  ASN A 234      18.711  17.387 -13.504  1.00 97.61           C  
ATOM   1763  ND2 ASN A 234      18.103  18.135 -12.613  1.00 97.61           N  
ATOM   1764  OD1 ASN A 234      18.515  17.602 -14.686  1.00 97.61           O  
ATOM   1765  N   GLU A 235      21.337  13.473 -12.956  1.00 97.90           N  
ATOM   1766  CA  GLU A 235      22.509  12.624 -12.700  1.00 97.90           C  
ATOM   1767  C   GLU A 235      22.973  11.857 -13.956  1.00 97.90           C  
ATOM   1768  CB  GLU A 235      22.198  11.671 -11.535  1.00 97.90           C  
ATOM   1769  O   GLU A 235      23.971  11.139 -13.917  1.00 97.90           O  
ATOM   1770  CG  GLU A 235      22.108  12.386 -10.170  1.00 97.90           C  
ATOM   1771  CD  GLU A 235      21.599  11.445  -9.069  1.00 97.90           C  
ATOM   1772  OE1 GLU A 235      21.008  11.901  -8.052  1.00 97.90           O  
ATOM   1773  OE2 GLU A 235      21.712  10.213  -9.233  1.00 97.90           O  
ATOM   1774  N   GLY A 236      22.271  12.011 -15.085  1.00 96.03           N  
ATOM   1775  CA  GLY A 236      22.573  11.349 -16.353  1.00 96.03           C  
ATOM   1776  C   GLY A 236      22.016   9.929 -16.459  1.00 96.03           C  
ATOM   1777  O   GLY A 236      22.298   9.235 -17.437  1.00 96.03           O  
ATOM   1778  N   ILE A 237      21.217   9.482 -15.486  1.00 97.63           N  
ATOM   1779  CA  ILE A 237      20.603   8.154 -15.498  1.00 97.63           C  
ATOM   1780  C   ILE A 237      19.267   8.240 -16.241  1.00 97.63           C  
ATOM   1781  CB  ILE A 237      20.459   7.569 -14.075  1.00 97.63           C  
ATOM   1782  O   ILE A 237      18.255   8.672 -15.693  1.00 97.63           O  
ATOM   1783  CG1 ILE A 237      21.799   7.591 -13.301  1.00 97.63           C  
ATOM   1784  CG2 ILE A 237      19.927   6.129 -14.217  1.00 97.63           C  
ATOM   1785  CD1 ILE A 237      21.671   7.192 -11.824  1.00 97.63           C  
ATOM   1786  N   VAL A 238      19.258   7.819 -17.506  1.00 96.72           N  
ATOM   1787  CA  VAL A 238      18.078   7.894 -18.381  1.00 96.72           C  
ATOM   1788  C   VAL A 238      17.570   6.480 -18.698  1.00 96.72           C  
ATOM   1789  CB  VAL A 238      18.377   8.712 -19.653  1.00 96.72           C  
ATOM   1790  O   VAL A 238      18.097   5.830 -19.604  1.00 96.72           O  
ATOM   1791  CG1 VAL A 238      17.088   8.971 -20.442  1.00 96.72           C  
ATOM   1792  CG2 VAL A 238      18.985  10.083 -19.319  1.00 96.72           C  
ATOM   1793  N   PRO A 239      16.573   5.954 -17.959  1.00 97.99           N  
ATOM   1794  CA  PRO A 239      15.993   4.649 -18.257  1.00 97.99           C  
ATOM   1795  C   PRO A 239      15.133   4.705 -19.521  1.00 97.99           C  
ATOM   1796  CB  PRO A 239      15.150   4.295 -17.031  1.00 97.99           C  
ATOM   1797  O   PRO A 239      14.596   5.745 -19.878  1.00 97.99           O  
ATOM   1798  CG  PRO A 239      14.670   5.666 -16.557  1.00 97.99           C  
ATOM   1799  CD  PRO A 239      15.876   6.564 -16.831  1.00 97.99           C  
ATOM   1800  N   THR A 240      14.910   3.554 -20.152  1.00 98.18           N  
ATOM   1801  CA  THR A 240      13.914   3.424 -21.234  1.00 98.18           C  
ATOM   1802  C   THR A 240      12.493   3.225 -20.703  1.00 98.18           C  
ATOM   1803  CB  THR A 240      14.260   2.278 -22.190  1.00 98.18           C  
ATOM   1804  O   THR A 240      11.528   3.404 -21.444  1.00 98.18           O  
ATOM   1805  CG2 THR A 240      15.617   2.457 -22.868  1.00 98.18           C  
ATOM   1806  OG1 THR A 240      14.252   1.028 -21.517  1.00 98.18           O  
ATOM   1807  N   ALA A 241      12.345   2.830 -19.435  1.00 98.73           N  
ATOM   1808  CA  ALA A 241      11.051   2.709 -18.779  1.00 98.73           C  
ATOM   1809  C   ALA A 241      11.126   2.917 -17.261  1.00 98.73           C  
ATOM   1810  CB  ALA A 241      10.442   1.341 -19.092  1.00 98.73           C  
ATOM   1811  O   ALA A 241      12.156   2.667 -16.639  1.00 98.73           O  
ATOM   1812  N   MET A 242      10.009   3.313 -16.658  1.00 98.85           N  
ATOM   1813  CA  MET A 242       9.856   3.479 -15.216  1.00 98.85           C  
ATOM   1814  C   MET A 242       8.631   2.723 -14.698  1.00 98.85           C  
ATOM   1815  CB  MET A 242       9.760   4.966 -14.849  1.00 98.85           C  
ATOM   1816  O   MET A 242       7.552   2.786 -15.296  1.00 98.85           O  
ATOM   1817  CG  MET A 242      11.010   5.753 -15.259  1.00 98.85           C  
ATOM   1818  SD  MET A 242      10.990   7.503 -14.788  1.00 98.85           S  
ATOM   1819  CE  MET A 242      11.112   7.376 -12.981  1.00 98.85           C  
ATOM   1820  N   LEU A 243       8.798   2.053 -13.558  1.00 98.94           N  
ATOM   1821  CA  LEU A 243       7.703   1.542 -12.734  1.00 98.94           C  
ATOM   1822  C   LEU A 243       7.516   2.487 -11.549  1.00 98.94           C  
ATOM   1823  CB  LEU A 243       8.012   0.113 -12.259  1.00 98.94           C  
ATOM   1824  O   LEU A 243       8.462   2.734 -10.801  1.00 98.94           O  
ATOM   1825  CG  LEU A 243       8.111  -0.924 -13.388  1.00 98.94           C  
ATOM   1826  CD1 LEU A 243       8.549  -2.282 -12.855  1.00 98.94           C  
ATOM   1827  CD2 LEU A 243       6.768  -1.118 -14.089  1.00 98.94           C  
ATOM   1828  N   VAL A 244       6.312   3.035 -11.398  1.00 98.92           N  
ATOM   1829  CA  VAL A 244       6.020   4.072 -10.405  1.00 98.92           C  
ATOM   1830  C   VAL A 244       4.914   3.608  -9.472  1.00 98.92           C  
ATOM   1831  CB  VAL A 244       5.661   5.409 -11.071  1.00 98.92           C  
ATOM   1832  O   VAL A 244       3.904   3.061  -9.909  1.00 98.92           O  
ATOM   1833  CG1 VAL A 244       5.584   6.497  -9.995  1.00 98.92           C  
ATOM   1834  CG2 VAL A 244       6.682   5.830 -12.139  1.00 98.92           C  
ATOM   1835  N   ALA A 245       5.110   3.804  -8.168  1.00 98.75           N  
ATOM   1836  CA  ALA A 245       4.315   3.096  -7.172  1.00 98.75           C  
ATOM   1837  C   ALA A 245       2.893   3.630  -7.012  1.00 98.75           C  
ATOM   1838  CB  ALA A 245       5.084   3.052  -5.849  1.00 98.75           C  
ATOM   1839  O   ALA A 245       2.097   2.938  -6.385  1.00 98.75           O  
ATOM   1840  N   ASN A 246       2.565   4.814  -7.539  1.00 98.74           N  
ATOM   1841  CA  ASN A 246       1.186   5.259  -7.719  1.00 98.74           C  
ATOM   1842  C   ASN A 246       1.024   6.203  -8.927  1.00 98.74           C  
ATOM   1843  CB  ASN A 246       0.609   5.866  -6.424  1.00 98.74           C  
ATOM   1844  O   ASN A 246       1.999   6.744  -9.453  1.00 98.74           O  
ATOM   1845  CG  ASN A 246       1.069   7.275  -6.107  1.00 98.74           C  
ATOM   1846  ND2 ASN A 246       0.413   7.944  -5.193  1.00 98.74           N  
ATOM   1847  OD1 ASN A 246       2.006   7.806  -6.668  1.00 98.74           O  
ATOM   1848  N   ASP A 247      -0.220   6.446  -9.340  1.00 98.80           N  
ATOM   1849  CA  ASP A 247      -0.543   7.318 -10.476  1.00 98.80           C  
ATOM   1850  C   ASP A 247      -0.216   8.797 -10.215  1.00 98.80           C  
ATOM   1851  CB  ASP A 247      -2.028   7.174 -10.838  1.00 98.80           C  
ATOM   1852  O   ASP A 247       0.060   9.546 -11.153  1.00 98.80           O  
ATOM   1853  CG  ASP A 247      -2.388   5.820 -11.453  1.00 98.80           C  
ATOM   1854  OD1 ASP A 247      -1.471   5.091 -11.899  1.00 98.80           O  
ATOM   1855  OD2 ASP A 247      -3.596   5.527 -11.549  1.00 98.80           O  
ATOM   1856  N   GLN A 248      -0.219   9.250  -8.958  1.00 98.72           N  
ATOM   1857  CA  GLN A 248       0.123  10.637  -8.624  1.00 98.72           C  
ATOM   1858  C   GLN A 248       1.618  10.897  -8.849  1.00 98.72           C  
ATOM   1859  CB  GLN A 248      -0.294  10.975  -7.185  1.00 98.72           C  
ATOM   1860  O   GLN A 248       1.976  11.818  -9.580  1.00 98.72           O  
ATOM   1861  CG  GLN A 248      -1.806  10.839  -6.948  1.00 98.72           C  
ATOM   1862  CD  GLN A 248      -2.182  11.191  -5.512  1.00 98.72           C  
ATOM   1863  NE2 GLN A 248      -2.571  12.418  -5.239  1.00 98.72           N  
ATOM   1864  OE1 GLN A 248      -2.137  10.375  -4.606  1.00 98.72           O  
ATOM   1865  N   MET A 249       2.504  10.060  -8.304  1.00 98.88           N  
ATOM   1866  CA  MET A 249       3.942  10.143  -8.577  1.00 98.88           C  
ATOM   1867  C   MET A 249       4.244   9.894 -10.055  1.00 98.88           C  
ATOM   1868  CB  MET A 249       4.719   9.135  -7.722  1.00 98.88           C  
ATOM   1869  O   MET A 249       5.135  10.541 -10.601  1.00 98.88           O  
ATOM   1870  CG  MET A 249       4.729   9.517  -6.241  1.00 98.88           C  
ATOM   1871  SD  MET A 249       5.713   8.454  -5.156  1.00 98.88           S  
ATOM   1872  CE  MET A 249       5.098   6.814  -5.591  1.00 98.88           C  
ATOM   1873  N   ALA A 250       3.487   9.016 -10.727  1.00 98.91           N  
ATOM   1874  CA  ALA A 250       3.644   8.782 -12.160  1.00 98.91           C  
ATOM   1875  C   ALA A 250       3.363  10.051 -12.976  1.00 98.91           C  
ATOM   1876  CB  ALA A 250       2.740   7.628 -12.592  1.00 98.91           C  
ATOM   1877  O   ALA A 250       4.137  10.361 -13.876  1.00 98.91           O  
ATOM   1878  N   LEU A 251       2.337  10.835 -12.623  1.00 98.90           N  
ATOM   1879  CA  LEU A 251       2.106  12.160 -13.214  1.00 98.90           C  
ATOM   1880  C   LEU A 251       3.322  13.077 -13.036  1.00 98.90           C  
ATOM   1881  CB  LEU A 251       0.874  12.803 -12.555  1.00 98.90           C  
ATOM   1882  O   LEU A 251       3.750  13.737 -13.983  1.00 98.90           O  
ATOM   1883  CG  LEU A 251       0.519  14.210 -13.061  1.00 98.90           C  
ATOM   1884  CD1 LEU A 251       0.196  14.229 -14.554  1.00 98.90           C  
ATOM   1885  CD2 LEU A 251      -0.683  14.737 -12.279  1.00 98.90           C  
ATOM   1886  N   GLY A 252       3.893  13.094 -11.830  1.00 98.87           N  
ATOM   1887  CA  GLY A 252       5.123  13.822 -11.531  1.00 98.87           C  
ATOM   1888  C   GLY A 252       6.292  13.401 -12.418  1.00 98.87           C  
ATOM   1889  O   GLY A 252       6.940  14.247 -13.035  1.00 98.87           O  
ATOM   1890  N   ALA A 253       6.526  12.093 -12.534  1.00 98.90           N  
ATOM   1891  CA  ALA A 253       7.568  11.527 -13.381  1.00 98.90           C  
ATOM   1892  C   ALA A 253       7.352  11.882 -14.859  1.00 98.90           C  
ATOM   1893  CB  ALA A 253       7.609  10.009 -13.161  1.00 98.90           C  
ATOM   1894  O   ALA A 253       8.269  12.351 -15.525  1.00 98.90           O  
ATOM   1895  N   MET A 254       6.123  11.747 -15.364  1.00 98.88           N  
ATOM   1896  CA  MET A 254       5.758  12.126 -16.733  1.00 98.88           C  
ATOM   1897  C   MET A 254       6.039  13.602 -17.014  1.00 98.88           C  
ATOM   1898  CB  MET A 254       4.268  11.856 -16.959  1.00 98.88           C  
ATOM   1899  O   MET A 254       6.557  13.944 -18.081  1.00 98.88           O  
ATOM   1900  CG  MET A 254       3.945  10.362 -17.019  1.00 98.88           C  
ATOM   1901  SD  MET A 254       2.172  10.004 -16.923  1.00 98.88           S  
ATOM   1902  CE  MET A 254       1.580  10.869 -18.396  1.00 98.88           C  
ATOM   1903  N   ARG A 255       5.739  14.476 -16.049  1.00 98.76           N  
ATOM   1904  CA  ARG A 255       6.064  15.898 -16.137  1.00 98.76           C  
ATOM   1905  C   ARG A 255       7.576  16.122 -16.196  1.00 98.76           C  
ATOM   1906  CB  ARG A 255       5.403  16.639 -14.970  1.00 98.76           C  
ATOM   1907  O   ARG A 255       8.022  16.844 -17.076  1.00 98.76           O  
ATOM   1908  CG  ARG A 255       5.653  18.142 -15.085  1.00 98.76           C  
ATOM   1909  CD  ARG A 255       5.074  18.886 -13.888  1.00 98.76           C  
ATOM   1910  NE  ARG A 255       5.452  20.291 -14.009  1.00 98.76           N  
ATOM   1911  NH1 ARG A 255       4.977  21.055 -11.903  1.00 98.76           N  
ATOM   1912  NH2 ARG A 255       6.053  22.343 -13.417  1.00 98.76           N  
ATOM   1913  CZ  ARG A 255       5.479  21.225 -13.096  1.00 98.76           C  
ATOM   1914  N   ALA A 256       8.353  15.483 -15.322  1.00 98.76           N  
ATOM   1915  CA  ALA A 256       9.815  15.598 -15.303  1.00 98.76           C  
ATOM   1916  C   ALA A 256      10.457  15.134 -16.620  1.00 98.76           C  
ATOM   1917  CB  ALA A 256      10.339  14.770 -14.129  1.00 98.76           C  
ATOM   1918  O   ALA A 256      11.313  15.820 -17.172  1.00 98.76           O  
ATOM   1919  N   ILE A 257       9.994  14.004 -17.161  1.00 98.57           N  
ATOM   1920  CA  ILE A 257      10.416  13.476 -18.467  1.00 98.57           C  
ATOM   1921  C   ILE A 257      10.126  14.503 -19.569  1.00 98.57           C  
ATOM   1922  CB  ILE A 257       9.698  12.129 -18.731  1.00 98.57           C  
ATOM   1923  O   ILE A 257      11.014  14.840 -20.351  1.00 98.57           O  
ATOM   1924  CG1 ILE A 257      10.177  11.050 -17.731  1.00 98.57           C  
ATOM   1925  CG2 ILE A 257       9.914  11.619 -20.169  1.00 98.57           C  
ATOM   1926  CD1 ILE A 257       9.252   9.829 -17.648  1.00 98.57           C  
ATOM   1927  N   THR A 258       8.904  15.043 -19.590  1.00 97.97           N  
ATOM   1928  CA  THR A 258       8.471  16.024 -20.597  1.00 97.97           C  
ATOM   1929  C   THR A 258       9.266  17.329 -20.502  1.00 97.97           C  
ATOM   1930  CB  THR A 258       6.965  16.301 -20.482  1.00 97.97           C  
ATOM   1931  O   THR A 258       9.746  17.831 -21.516  1.00 97.97           O  
ATOM   1932  CG2 THR A 258       6.450  17.218 -21.591  1.00 97.97           C  
ATOM   1933  OG1 THR A 258       6.233  15.097 -20.580  1.00 97.97           O  
ATOM   1934  N   GLU A 259       9.454  17.869 -19.295  1.00 98.02           N  
ATOM   1935  CA  GLU A 259      10.236  19.093 -19.064  1.00 98.02           C  
ATOM   1936  C   GLU A 259      11.739  18.892 -19.325  1.00 98.02           C  
ATOM   1937  CB  GLU A 259       9.981  19.646 -17.647  1.00 98.02           C  
ATOM   1938  O   GLU A 259      12.431  19.850 -19.658  1.00 98.02           O  
ATOM   1939  CG  GLU A 259       8.572  20.256 -17.494  1.00 98.02           C  
ATOM   1940  CD  GLU A 259       8.326  20.970 -16.147  1.00 98.02           C  
ATOM   1941  OE1 GLU A 259       7.153  21.330 -15.862  1.00 98.02           O  
ATOM   1942  OE2 GLU A 259       9.269  21.160 -15.353  1.00 98.02           O  
ATOM   1943  N   SER A 260      12.232  17.649 -19.285  1.00 96.88           N  
ATOM   1944  CA  SER A 260      13.592  17.286 -19.716  1.00 96.88           C  
ATOM   1945  C   SER A 260      13.744  17.178 -21.243  1.00 96.88           C  
ATOM   1946  CB  SER A 260      14.045  15.986 -19.043  1.00 96.88           C  
ATOM   1947  O   SER A 260      14.805  16.793 -21.732  1.00 96.88           O  
ATOM   1948  OG  SER A 260      14.003  16.114 -17.637  1.00 96.88           O  
ATOM   1949  N   GLY A 261      12.698  17.493 -22.017  1.00 94.02           N  
ATOM   1950  CA  GLY A 261      12.707  17.435 -23.482  1.00 94.02           C  
ATOM   1951  C   GLY A 261      12.520  16.031 -24.065  1.00 94.02           C  
ATOM   1952  O   GLY A 261      12.711  15.841 -25.266  1.00 94.02           O  
ATOM   1953  N   LEU A 262      12.145  15.052 -23.237  1.00 95.23           N  
ATOM   1954  CA  LEU A 262      11.903  13.665 -23.631  1.00 95.23           C  
ATOM   1955  C   LEU A 262      10.397  13.399 -23.755  1.00 95.23           C  
ATOM   1956  CB  LEU A 262      12.554  12.719 -22.606  1.00 95.23           C  
ATOM   1957  O   LEU A 262       9.568  14.017 -23.090  1.00 95.23           O  
ATOM   1958  CG  LEU A 262      14.070  12.899 -22.404  1.00 95.23           C  
ATOM   1959  CD1 LEU A 262      14.528  12.030 -21.233  1.00 95.23           C  
ATOM   1960  CD2 LEU A 262      14.864  12.487 -23.644  1.00 95.23           C  
ATOM   1961  N   ARG A 263      10.013  12.443 -24.596  1.00 95.91           N  
ATOM   1962  CA  ARG A 263       8.614  12.069 -24.828  1.00 95.91           C  
ATOM   1963  C   ARG A 263       8.247  10.851 -23.991  1.00 95.91           C  
ATOM   1964  CB  ARG A 263       8.383  11.799 -26.318  1.00 95.91           C  
ATOM   1965  O   ARG A 263       8.825   9.772 -24.144  1.00 95.91           O  
ATOM   1966  CG  ARG A 263       8.748  12.996 -27.216  1.00 95.91           C  
ATOM   1967  CD  ARG A 263       8.808  12.577 -28.687  1.00 95.91           C  
ATOM   1968  NE  ARG A 263       9.892  11.602 -28.915  1.00 95.91           N  
ATOM   1969  NH1 ARG A 263       9.306  10.946 -31.031  1.00 95.91           N  
ATOM   1970  NH2 ARG A 263      11.035   9.972 -29.997  1.00 95.91           N  
ATOM   1971  CZ  ARG A 263      10.079  10.852 -29.982  1.00 95.91           C  
ATOM   1972  N   VAL A 264       7.215  10.993 -23.167  1.00 97.62           N  
ATOM   1973  CA  VAL A 264       6.627   9.870 -22.427  1.00 97.62           C  
ATOM   1974  C   VAL A 264       6.073   8.823 -23.404  1.00 97.62           C  
ATOM   1975  CB  VAL A 264       5.536  10.362 -21.464  1.00 97.62           C  
ATOM   1976  O   VAL A 264       5.369   9.149 -24.358  1.00 97.62           O  
ATOM   1977  CG1 VAL A 264       4.914   9.199 -20.687  1.00 97.62           C  
ATOM   1978  CG2 VAL A 264       6.094  11.362 -20.443  1.00 97.62           C  
ATOM   1979  N   GLY A 265       6.390   7.554 -23.160  1.00 95.97           N  
ATOM   1980  CA  GLY A 265       6.048   6.411 -24.004  1.00 95.97           C  
ATOM   1981  C   GLY A 265       7.086   6.114 -25.083  1.00 95.97           C  
ATOM   1982  O   GLY A 265       7.488   4.965 -25.209  1.00 95.97           O  
ATOM   1983  N   ALA A 266       7.525   7.116 -25.851  1.00 93.52           N  
ATOM   1984  CA  ALA A 266       8.467   6.906 -26.959  1.00 93.52           C  
ATOM   1985  C   ALA A 266       9.934   6.861 -26.508  1.00 93.52           C  
ATOM   1986  CB  ALA A 266       8.239   7.985 -28.024  1.00 93.52           C  
ATOM   1987  O   ALA A 266      10.675   5.984 -26.948  1.00 93.52           O  
ATOM   1988  N   ASP A 267      10.335   7.796 -25.644  1.00 95.21           N  
ATOM   1989  CA  ASP A 267      11.704   7.884 -25.133  1.00 95.21           C  
ATOM   1990  C   ASP A 267      11.801   7.210 -23.754  1.00 95.21           C  
ATOM   1991  CB  ASP A 267      12.163   9.355 -25.120  1.00 95.21           C  
ATOM   1992  O   ASP A 267      12.722   6.431 -23.511  1.00 95.21           O  
ATOM   1993  CG  ASP A 267      12.018  10.056 -26.486  1.00 95.21           C  
ATOM   1994  OD1 ASP A 267      12.292   9.459 -27.552  1.00 95.21           O  
ATOM   1995  OD2 ASP A 267      11.539  11.210 -26.521  1.00 95.21           O  
ATOM   1996  N   ILE A 268      10.807   7.442 -22.883  1.00 97.94           N  
ATOM   1997  CA  ILE A 268      10.689   6.778 -21.575  1.00 97.94           C  
ATOM   1998  C   ILE A 268       9.255   6.295 -21.355  1.00 97.94           C  
ATOM   1999  CB  ILE A 268      11.164   7.690 -20.418  1.00 97.94           C  
ATOM   2000  O   ILE A 268       8.329   7.094 -21.193  1.00 97.94           O  
ATOM   2001  CG1 ILE A 268      12.578   8.241 -20.711  1.00 97.94           C  
ATOM   2002  CG2 ILE A 268      11.112   6.909 -19.087  1.00 97.94           C  
ATOM   2003  CD1 ILE A 268      13.262   8.976 -19.556  1.00 97.94           C  
ATOM   2004  N   SER A 269       9.067   4.978 -21.320  1.00 98.69           N  
ATOM   2005  CA  SER A 269       7.797   4.346 -20.949  1.00 98.69           C  
ATOM   2006  C   SER A 269       7.503   4.531 -19.453  1.00 98.69           C  
ATOM   2007  CB  SER A 269       7.837   2.857 -21.312  1.00 98.69           C  
ATOM   2008  O   SER A 269       8.404   4.438 -18.628  1.00 98.69           O  
ATOM   2009  OG  SER A 269       7.641   2.651 -22.699  1.00 98.69           O  
ATOM   2010  N   VAL A 270       6.245   4.744 -19.063  1.00 98.89           N  
ATOM   2011  CA  VAL A 270       5.840   4.888 -17.651  1.00 98.89           C  
ATOM   2012  C   VAL A 270       4.640   3.996 -17.357  1.00 98.89           C  
ATOM   2013  CB  VAL A 270       5.544   6.358 -17.276  1.00 98.89           C  
ATOM   2014  O   VAL A 270       3.623   4.069 -18.054  1.00 98.89           O  
ATOM   2015  CG1 VAL A 270       5.176   6.503 -15.792  1.00 98.89           C  
ATOM   2016  CG2 VAL A 270       6.754   7.266 -17.532  1.00 98.89           C  
ATOM   2017  N   VAL A 271       4.749   3.177 -16.310  1.00 98.94           N  
ATOM   2018  CA  VAL A 271       3.633   2.415 -15.736  1.00 98.94           C  
ATOM   2019  C   VAL A 271       3.378   2.916 -14.318  1.00 98.94           C  
ATOM   2020  CB  VAL A 271       3.896   0.900 -15.748  1.00 98.94           C  
ATOM   2021  O   VAL A 271       4.278   2.884 -13.480  1.00 98.94           O  
ATOM   2022  CG1 VAL A 271       2.716   0.099 -15.184  1.00 98.94           C  
ATOM   2023  CG2 VAL A 271       4.165   0.381 -17.165  1.00 98.94           C  
ATOM   2024  N   GLY A 272       2.161   3.393 -14.073  1.00 98.88           N  
ATOM   2025  CA  GLY A 272       1.679   3.780 -12.751  1.00 98.88           C  
ATOM   2026  C   GLY A 272       1.046   2.625 -11.979  1.00 98.88           C  
ATOM   2027  O   GLY A 272       1.144   1.453 -12.354  1.00 98.88           O  
ATOM   2028  N   TYR A 273       0.349   2.982 -10.909  1.00 98.84           N  
ATOM   2029  CA  TYR A 273      -0.369   2.060 -10.039  1.00 98.84           C  
ATOM   2030  C   TYR A 273      -1.558   2.811  -9.423  1.00 98.84           C  
ATOM   2031  CB  TYR A 273       0.604   1.557  -8.958  1.00 98.84           C  
ATOM   2032  O   TYR A 273      -1.355   3.905  -8.914  1.00 98.84           O  
ATOM   2033  CG  TYR A 273       0.419   0.121  -8.531  1.00 98.84           C  
ATOM   2034  CD1 TYR A 273      -0.645  -0.217  -7.678  1.00 98.84           C  
ATOM   2035  CD2 TYR A 273       1.332  -0.866  -8.952  1.00 98.84           C  
ATOM   2036  CE1 TYR A 273      -0.792  -1.547  -7.244  1.00 98.84           C  
ATOM   2037  CE2 TYR A 273       1.185  -2.197  -8.515  1.00 98.84           C  
ATOM   2038  OH  TYR A 273      -0.034  -3.808  -7.213  1.00 98.84           O  
ATOM   2039  CZ  TYR A 273       0.119  -2.535  -7.658  1.00 98.84           C  
ATOM   2040  N   ASP A 274      -2.758   2.235  -9.475  1.00 98.47           N  
ATOM   2041  CA  ASP A 274      -4.042   2.612  -8.847  1.00 98.47           C  
ATOM   2042  C   ASP A 274      -5.194   2.578  -9.866  1.00 98.47           C  
ATOM   2043  CB  ASP A 274      -4.041   3.953  -8.074  1.00 98.47           C  
ATOM   2044  O   ASP A 274      -6.238   2.001  -9.562  1.00 98.47           O  
ATOM   2045  CG  ASP A 274      -3.204   3.929  -6.781  1.00 98.47           C  
ATOM   2046  OD1 ASP A 274      -2.983   2.822  -6.229  1.00 98.47           O  
ATOM   2047  OD2 ASP A 274      -2.828   5.016  -6.285  1.00 98.47           O  
ATOM   2048  N   ASP A 275      -4.994   3.106 -11.080  1.00 98.55           N  
ATOM   2049  CA  ASP A 275      -6.055   3.417 -12.053  1.00 98.55           C  
ATOM   2050  C   ASP A 275      -7.049   4.448 -11.512  1.00 98.55           C  
ATOM   2051  CB  ASP A 275      -6.709   2.144 -12.617  1.00 98.55           C  
ATOM   2052  O   ASP A 275      -8.254   4.200 -11.418  1.00 98.55           O  
ATOM   2053  CG  ASP A 275      -7.683   2.392 -13.767  1.00 98.55           C  
ATOM   2054  OD1 ASP A 275      -7.397   3.268 -14.614  1.00 98.55           O  
ATOM   2055  OD2 ASP A 275      -8.681   1.627 -13.861  1.00 98.55           O  
ATOM   2056  N   THR A 276      -6.526   5.616 -11.133  1.00 97.92           N  
ATOM   2057  CA  THR A 276      -7.359   6.746 -10.697  1.00 97.92           C  
ATOM   2058  C   THR A 276      -8.187   7.296 -11.859  1.00 97.92           C  
ATOM   2059  CB  THR A 276      -6.536   7.876 -10.056  1.00 97.92           C  
ATOM   2060  O   THR A 276      -7.786   7.185 -13.020  1.00 97.92           O  
ATOM   2061  CG2 THR A 276      -5.590   7.367  -8.971  1.00 97.92           C  
ATOM   2062  OG1 THR A 276      -5.757   8.562 -11.011  1.00 97.92           O  
ATOM   2063  N   GLU A 277      -9.316   7.948 -11.568  1.00 97.26           N  
ATOM   2064  CA  GLU A 277     -10.146   8.607 -12.594  1.00 97.26           C  
ATOM   2065  C   GLU A 277      -9.301   9.551 -13.478  1.00 97.26           C  
ATOM   2066  CB  GLU A 277     -11.281   9.390 -11.907  1.00 97.26           C  
ATOM   2067  O   GLU A 277      -9.316   9.458 -14.710  1.00 97.26           O  
ATOM   2068  CG  GLU A 277     -12.327   8.505 -11.207  1.00 97.26           C  
ATOM   2069  CD  GLU A 277     -13.226   7.733 -12.188  1.00 97.26           C  
ATOM   2070  OE1 GLU A 277     -13.297   6.487 -12.065  1.00 97.26           O  
ATOM   2071  OE2 GLU A 277     -13.882   8.391 -13.025  1.00 97.26           O  
ATOM   2072  N   ASP A 278      -8.465  10.379 -12.842  1.00 98.41           N  
ATOM   2073  CA  ASP A 278      -7.623  11.384 -13.500  1.00 98.41           C  
ATOM   2074  C   ASP A 278      -6.534  10.768 -14.393  1.00 98.41           C  
ATOM   2075  CB  ASP A 278      -6.964  12.282 -12.436  1.00 98.41           C  
ATOM   2076  O   ASP A 278      -6.152  11.367 -15.402  1.00 98.41           O  
ATOM   2077  CG  ASP A 278      -7.939  13.075 -11.554  1.00 98.41           C  
ATOM   2078  OD1 ASP A 278      -9.159  13.050 -11.826  1.00 98.41           O  
ATOM   2079  OD2 ASP A 278      -7.441  13.693 -10.588  1.00 98.41           O  
ATOM   2080  N   SER A 279      -6.059   9.554 -14.080  1.00 98.53           N  
ATOM   2081  CA  SER A 279      -4.984   8.878 -14.828  1.00 98.53           C  
ATOM   2082  C   SER A 279      -5.341   8.627 -16.302  1.00 98.53           C  
ATOM   2083  CB  SER A 279      -4.607   7.559 -14.138  1.00 98.53           C  
ATOM   2084  O   SER A 279      -4.460   8.552 -17.168  1.00 98.53           O  
ATOM   2085  OG  SER A 279      -5.608   6.575 -14.323  1.00 98.53           O  
ATOM   2086  N   SER A 280      -6.641   8.534 -16.607  1.00 97.95           N  
ATOM   2087  CA  SER A 280      -7.173   8.386 -17.967  1.00 97.95           C  
ATOM   2088  C   SER A 280      -7.046   9.659 -18.814  1.00 97.95           C  
ATOM   2089  CB  SER A 280      -8.634   7.934 -17.892  1.00 97.95           C  
ATOM   2090  O   SER A 280      -7.023   9.575 -20.043  1.00 97.95           O  
ATOM   2091  OG  SER A 280      -9.484   8.958 -17.421  1.00 97.95           O  
ATOM   2092  N   CYS A 281      -6.900  10.812 -18.158  1.00 98.46           N  
ATOM   2093  CA  CYS A 281      -6.826  12.146 -18.753  1.00 98.46           C  
ATOM   2094  C   CYS A 281      -5.422  12.761 -18.685  1.00 98.46           C  
ATOM   2095  CB  CYS A 281      -7.849  13.042 -18.047  1.00 98.46           C  
ATOM   2096  O   CYS A 281      -5.230  13.900 -19.111  1.00 98.46           O  
ATOM   2097  SG  CYS A 281      -9.532  12.492 -18.447  1.00 98.46           S  
ATOM   2098  N   TYR A 282      -4.429  12.037 -18.161  1.00 98.60           N  
ATOM   2099  CA  TYR A 282      -3.039  12.483 -18.233  1.00 98.60           C  
ATOM   2100  C   TYR A 282      -2.584  12.627 -19.688  1.00 98.60           C  
ATOM   2101  CB  TYR A 282      -2.124  11.529 -17.464  1.00 98.60           C  
ATOM   2102  O   TYR A 282      -3.191  12.083 -20.612  1.00 98.60           O  
ATOM   2103  CG  TYR A 282      -2.275  11.486 -15.956  1.00 98.60           C  
ATOM   2104  CD1 TYR A 282      -3.171  12.315 -15.245  1.00 98.60           C  
ATOM   2105  CD2 TYR A 282      -1.446  10.602 -15.247  1.00 98.60           C  
ATOM   2106  CE1 TYR A 282      -3.240  12.244 -13.840  1.00 98.60           C  
ATOM   2107  CE2 TYR A 282      -1.543  10.498 -13.854  1.00 98.60           C  
ATOM   2108  OH  TYR A 282      -2.431  11.282 -11.784  1.00 98.60           O  
ATOM   2109  CZ  TYR A 282      -2.427  11.331 -13.141  1.00 98.60           C  
ATOM   2110  N   ILE A 283      -1.489  13.356 -19.901  1.00 98.11           N  
ATOM   2111  CA  ILE A 283      -0.945  13.602 -21.236  1.00 98.11           C  
ATOM   2112  C   ILE A 283       0.439  12.946 -21.339  1.00 98.11           C  
ATOM   2113  CB  ILE A 283      -0.937  15.107 -21.578  1.00 98.11           C  
ATOM   2114  O   ILE A 283       1.390  13.458 -20.748  1.00 98.11           O  
ATOM   2115  CG1 ILE A 283      -2.343  15.718 -21.352  1.00 98.11           C  
ATOM   2116  CG2 ILE A 283      -0.495  15.282 -23.045  1.00 98.11           C  
ATOM   2117  CD1 ILE A 283      -2.455  17.205 -21.703  1.00 98.11           C  
ATOM   2118  N   PRO A 284       0.579  11.834 -22.084  1.00 98.18           N  
ATOM   2119  CA  PRO A 284      -0.494  11.000 -22.642  1.00 98.18           C  
ATOM   2120  C   PRO A 284      -1.190  10.141 -21.554  1.00 98.18           C  
ATOM   2121  CB  PRO A 284       0.226  10.150 -23.687  1.00 98.18           C  
ATOM   2122  O   PRO A 284      -0.623   9.969 -20.477  1.00 98.18           O  
ATOM   2123  CG  PRO A 284       1.602   9.916 -23.071  1.00 98.18           C  
ATOM   2124  CD  PRO A 284       1.879  11.234 -22.351  1.00 98.18           C  
ATOM   2125  N   PRO A 285      -2.381   9.554 -21.806  1.00 98.65           N  
ATOM   2126  CA  PRO A 285      -3.096   8.754 -20.804  1.00 98.65           C  
ATOM   2127  C   PRO A 285      -2.256   7.609 -20.228  1.00 98.65           C  
ATOM   2128  CB  PRO A 285      -4.346   8.242 -21.519  1.00 98.65           C  
ATOM   2129  O   PRO A 285      -1.686   6.809 -20.984  1.00 98.65           O  
ATOM   2130  CG  PRO A 285      -4.660   9.391 -22.474  1.00 98.65           C  
ATOM   2131  CD  PRO A 285      -3.269   9.842 -22.925  1.00 98.65           C  
ATOM   2132  N   LEU A 286      -2.206   7.509 -18.898  1.00 98.91           N  
ATOM   2133  CA  LEU A 286      -1.262   6.660 -18.169  1.00 98.91           C  
ATOM   2134  C   LEU A 286      -1.651   5.182 -18.190  1.00 98.91           C  
ATOM   2135  CB  LEU A 286      -1.098   7.219 -16.749  1.00 98.91           C  
ATOM   2136  O   LEU A 286      -2.772   4.815 -17.848  1.00 98.91           O  
ATOM   2137  CG  LEU A 286      -0.220   6.395 -15.789  1.00 98.91           C  
ATOM   2138  CD1 LEU A 286       1.241   6.308 -16.240  1.00 98.91           C  
ATOM   2139  CD2 LEU A 286      -0.251   7.041 -14.410  1.00 98.91           C  
ATOM   2140  N   THR A 287      -0.705   4.330 -18.581  1.00 98.93           N  
ATOM   2141  CA  THR A 287      -0.763   2.879 -18.361  1.00 98.93           C  
ATOM   2142  C   THR A 287      -0.537   2.604 -16.882  1.00 98.93           C  
ATOM   2143  CB  THR A 287       0.315   2.145 -19.172  1.00 98.93           C  
ATOM   2144  O   THR A 287       0.426   3.116 -16.322  1.00 98.93           O  
ATOM   2145  CG2 THR A 287       0.326   0.632 -18.968  1.00 98.93           C  
ATOM   2146  OG1 THR A 287       0.143   2.426 -20.547  1.00 98.93           O  
ATOM   2147  N   THR A 288      -1.389   1.809 -16.246  1.00 98.92           N  
ATOM   2148  CA  THR A 288      -1.372   1.649 -14.782  1.00 98.92           C  
ATOM   2149  C   THR A 288      -1.917   0.291 -14.345  1.00 98.92           C  
ATOM   2150  CB  THR A 288      -2.127   2.819 -14.127  1.00 98.92           C  
ATOM   2151  O   THR A 288      -2.539  -0.419 -15.137  1.00 98.92           O  
ATOM   2152  CG2 THR A 288      -3.587   2.917 -14.557  1.00 98.92           C  
ATOM   2153  OG1 THR A 288      -2.081   2.706 -12.733  1.00 98.92           O  
ATOM   2154  N   ILE A 289      -1.651  -0.093 -13.099  1.00 98.85           N  
ATOM   2155  CA  ILE A 289      -2.224  -1.276 -12.453  1.00 98.85           C  
ATOM   2156  C   ILE A 289      -3.487  -0.875 -11.697  1.00 98.85           C  
ATOM   2157  CB  ILE A 289      -1.195  -1.937 -11.515  1.00 98.85           C  
ATOM   2158  O   ILE A 289      -3.418  -0.145 -10.714  1.00 98.85           O  
ATOM   2159  CG1 ILE A 289       0.126  -2.294 -12.232  1.00 98.85           C  
ATOM   2160  CG2 ILE A 289      -1.804  -3.179 -10.842  1.00 98.85           C  
ATOM   2161  CD1 ILE A 289      -0.021  -3.215 -13.451  1.00 98.85           C  
ATOM   2162  N   LYS A 290      -4.641  -1.388 -12.116  1.00 98.74           N  
ATOM   2163  CA  LYS A 290      -5.932  -1.093 -11.501  1.00 98.74           C  
ATOM   2164  C   LYS A 290      -6.096  -1.750 -10.142  1.00 98.74           C  
ATOM   2165  CB  LYS A 290      -7.063  -1.480 -12.459  1.00 98.74           C  
ATOM   2166  O   LYS A 290      -6.037  -2.977 -10.034  1.00 98.74           O  
ATOM   2167  CG  LYS A 290      -8.449  -1.258 -11.844  1.00 98.74           C  
ATOM   2168  CD  LYS A 290      -9.553  -1.443 -12.894  1.00 98.74           C  
ATOM   2169  CE  LYS A 290     -10.869  -0.817 -12.424  1.00 98.74           C  
ATOM   2170  NZ  LYS A 290     -10.720   0.658 -12.304  1.00 98.74           N  
ATOM   2171  N   GLN A 291      -6.432  -0.921  -9.158  1.00 98.51           N  
ATOM   2172  CA  GLN A 291      -6.915  -1.317  -7.842  1.00 98.51           C  
ATOM   2173  C   GLN A 291      -8.358  -0.834  -7.666  1.00 98.51           C  
ATOM   2174  CB  GLN A 291      -5.995  -0.734  -6.764  1.00 98.51           C  
ATOM   2175  O   GLN A 291      -8.637   0.362  -7.653  1.00 98.51           O  
ATOM   2176  CG  GLN A 291      -4.594  -1.349  -6.833  1.00 98.51           C  
ATOM   2177  CD  GLN A 291      -3.749  -0.958  -5.633  1.00 98.51           C  
ATOM   2178  NE2 GLN A 291      -3.333   0.271  -5.497  1.00 98.51           N  
ATOM   2179  OE1 GLN A 291      -3.366  -1.768  -4.803  1.00 98.51           O  
ATOM   2180  N   ASP A 292      -9.306  -1.763  -7.539  1.00 98.17           N  
ATOM   2181  CA  ASP A 292     -10.716  -1.408  -7.359  1.00 98.17           C  
ATOM   2182  C   ASP A 292     -11.021  -1.086  -5.886  1.00 98.17           C  
ATOM   2183  CB  ASP A 292     -11.623  -2.490  -7.961  1.00 98.17           C  
ATOM   2184  O   ASP A 292     -11.480  -1.935  -5.116  1.00 98.17           O  
ATOM   2185  CG  ASP A 292     -13.093  -2.047  -8.017  1.00 98.17           C  
ATOM   2186  OD1 ASP A 292     -13.484  -1.145  -7.238  1.00 98.17           O  
ATOM   2187  OD2 ASP A 292     -13.827  -2.596  -8.862  1.00 98.17           O  
ATOM   2188  N   PHE A 293     -10.753   0.158  -5.471  1.00 97.91           N  
ATOM   2189  CA  PHE A 293     -10.999   0.613  -4.096  1.00 97.91           C  
ATOM   2190  C   PHE A 293     -12.466   0.466  -3.661  1.00 97.91           C  
ATOM   2191  CB  PHE A 293     -10.553   2.074  -3.935  1.00 97.91           C  
ATOM   2192  O   PHE A 293     -12.738   0.312  -2.467  1.00 97.91           O  
ATOM   2193  CG  PHE A 293      -9.087   2.331  -4.235  1.00 97.91           C  
ATOM   2194  CD1 PHE A 293      -8.087   1.594  -3.571  1.00 97.91           C  
ATOM   2195  CD2 PHE A 293      -8.718   3.306  -5.181  1.00 97.91           C  
ATOM   2196  CE1 PHE A 293      -6.731   1.807  -3.874  1.00 97.91           C  
ATOM   2197  CE2 PHE A 293      -7.361   3.530  -5.472  1.00 97.91           C  
ATOM   2198  CZ  PHE A 293      -6.368   2.775  -4.826  1.00 97.91           C  
ATOM   2199  N   ARG A 294     -13.415   0.458  -4.611  1.00 97.88           N  
ATOM   2200  CA  ARG A 294     -14.831   0.200  -4.325  1.00 97.88           C  
ATOM   2201  C   ARG A 294     -15.035  -1.251  -3.909  1.00 97.88           C  
ATOM   2202  CB  ARG A 294     -15.692   0.589  -5.532  1.00 97.88           C  
ATOM   2203  O   ARG A 294     -15.653  -1.486  -2.871  1.00 97.88           O  
ATOM   2204  CG  ARG A 294     -17.195   0.459  -5.248  1.00 97.88           C  
ATOM   2205  CD  ARG A 294     -18.014   0.712  -6.518  1.00 97.88           C  
ATOM   2206  NE  ARG A 294     -17.821   2.081  -7.035  1.00 97.88           N  
ATOM   2207  NH1 ARG A 294     -19.014   1.845  -8.981  1.00 97.88           N  
ATOM   2208  NH2 ARG A 294     -17.967   3.771  -8.554  1.00 97.88           N  
ATOM   2209  CZ  ARG A 294     -18.269   2.559  -8.182  1.00 97.88           C  
ATOM   2210  N   LEU A 295     -14.483  -2.199  -4.667  1.00 98.24           N  
ATOM   2211  CA  LEU A 295     -14.500  -3.621  -4.320  1.00 98.24           C  
ATOM   2212  C   LEU A 295     -13.822  -3.873  -2.968  1.00 98.24           C  
ATOM   2213  CB  LEU A 295     -13.817  -4.425  -5.442  1.00 98.24           C  
ATOM   2214  O   LEU A 295     -14.367  -4.610  -2.145  1.00 98.24           O  
ATOM   2215  CG  LEU A 295     -13.714  -5.939  -5.176  1.00 98.24           C  
ATOM   2216  CD1 LEU A 295     -15.089  -6.598  -5.069  1.00 98.24           C  
ATOM   2217  CD2 LEU A 295     -12.932  -6.610  -6.306  1.00 98.24           C  
ATOM   2218  N   LEU A 296     -12.677  -3.232  -2.705  1.00 98.34           N  
ATOM   2219  CA  LEU A 296     -11.985  -3.343  -1.418  1.00 98.34           C  
ATOM   2220  C   LEU A 296     -12.870  -2.882  -0.259  1.00 98.34           C  
ATOM   2221  CB  LEU A 296     -10.651  -2.579  -1.470  1.00 98.34           C  
ATOM   2222  O   LEU A 296     -13.064  -3.638   0.693  1.00 98.34           O  
ATOM   2223  CG  LEU A 296      -9.879  -2.532  -0.135  1.00 98.34           C  
ATOM   2224  CD1 LEU A 296      -9.502  -3.924   0.369  1.00 98.34           C  
ATOM   2225  CD2 LEU A 296      -8.586  -1.739  -0.304  1.00 98.34           C  
ATOM   2226  N   GLY A 297     -13.448  -1.681  -0.340  1.00 98.01           N  
ATOM   2227  CA  GLY A 297     -14.307  -1.168   0.727  1.00 98.01           C  
ATOM   2228  C   GLY A 297     -15.572  -2.007   0.932  1.00 98.01           C  
ATOM   2229  O   GLY A 297     -15.951  -2.271   2.073  1.00 98.01           O  
ATOM   2230  N   GLN A 298     -16.187  -2.490  -0.155  1.00 97.93           N  
ATOM   2231  CA  GLN A 298     -17.356  -3.373  -0.089  1.00 97.93           C  
ATOM   2232  C   GLN A 298     -17.030  -4.700   0.605  1.00 97.93           C  
ATOM   2233  CB  GLN A 298     -17.914  -3.639  -1.495  1.00 97.93           C  
ATOM   2234  O   GLN A 298     -17.672  -5.054   1.595  1.00 97.93           O  
ATOM   2235  CG  GLN A 298     -18.684  -2.434  -2.051  1.00 97.93           C  
ATOM   2236  CD  GLN A 298     -19.192  -2.655  -3.472  1.00 97.93           C  
ATOM   2237  NE2 GLN A 298     -20.054  -1.792  -3.963  1.00 97.93           N  
ATOM   2238  OE1 GLN A 298     -18.856  -3.589  -4.176  1.00 97.93           O  
ATOM   2239  N   THR A 299     -15.984  -5.385   0.134  1.00 97.90           N  
ATOM   2240  CA  THR A 299     -15.540  -6.669   0.694  1.00 97.90           C  
ATOM   2241  C   THR A 299     -15.105  -6.509   2.151  1.00 97.90           C  
ATOM   2242  CB  THR A 299     -14.385  -7.277  -0.122  1.00 97.90           C  
ATOM   2243  O   THR A 299     -15.366  -7.387   2.967  1.00 97.90           O  
ATOM   2244  CG2 THR A 299     -14.188  -8.762   0.186  1.00 97.90           C  
ATOM   2245  OG1 THR A 299     -14.650  -7.219  -1.505  1.00 97.90           O  
ATOM   2246  N   SER A 300     -14.502  -5.369   2.509  1.00 97.93           N  
ATOM   2247  CA  SER A 300     -14.090  -5.080   3.889  1.00 97.93           C  
ATOM   2248  C   SER A 300     -15.272  -5.024   4.852  1.00 97.93           C  
ATOM   2249  CB  SER A 300     -13.310  -3.766   3.977  1.00 97.93           C  
ATOM   2250  O   SER A 300     -15.216  -5.618   5.928  1.00 97.93           O  
ATOM   2251  OG  SER A 300     -12.146  -3.825   3.185  1.00 97.93           O  
ATOM   2252  N   VAL A 301     -16.361  -4.351   4.468  1.00 97.83           N  
ATOM   2253  CA  VAL A 301     -17.579  -4.297   5.290  1.00 97.83           C  
ATOM   2254  C   VAL A 301     -18.220  -5.674   5.393  1.00 97.83           C  
ATOM   2255  CB  VAL A 301     -18.579  -3.271   4.736  1.00 97.83           C  
ATOM   2256  O   VAL A 301     -18.507  -6.127   6.500  1.00 97.83           O  
ATOM   2257  CG1 VAL A 301     -19.943  -3.331   5.439  1.00 97.83           C  
ATOM   2258  CG2 VAL A 301     -18.028  -1.857   4.923  1.00 97.83           C  
ATOM   2259  N   ASP A 302     -18.405  -6.356   4.263  1.00 96.73           N  
ATOM   2260  CA  ASP A 302     -19.046  -7.672   4.240  1.00 96.73           C  
ATOM   2261  C   ASP A 302     -18.268  -8.674   5.103  1.00 96.73           C  
ATOM   2262  CB  ASP A 302     -19.182  -8.160   2.787  1.00 96.73           C  
ATOM   2263  O   ASP A 302     -18.849  -9.344   5.959  1.00 96.73           O  
ATOM   2264  CG  ASP A 302     -20.222  -7.376   1.974  1.00 96.73           C  
ATOM   2265  OD1 ASP A 302     -21.132  -6.742   2.556  1.00 96.73           O  
ATOM   2266  OD2 ASP A 302     -20.203  -7.427   0.730  1.00 96.73           O  
ATOM   2267  N   ARG A 303     -16.938  -8.710   4.966  1.00 96.25           N  
ATOM   2268  CA  ARG A 303     -16.081  -9.618   5.731  1.00 96.25           C  
ATOM   2269  C   ARG A 303     -16.061  -9.299   7.220  1.00 96.25           C  
ATOM   2270  CB  ARG A 303     -14.677  -9.613   5.125  1.00 96.25           C  
ATOM   2271  O   ARG A 303     -16.107 -10.217   8.035  1.00 96.25           O  
ATOM   2272  CG  ARG A 303     -13.862 -10.790   5.666  1.00 96.25           C  
ATOM   2273  CD  ARG A 303     -12.588 -10.948   4.847  1.00 96.25           C  
ATOM   2274  NE  ARG A 303     -11.904 -12.204   5.176  1.00 96.25           N  
ATOM   2275  NH1 ARG A 303      -9.922 -11.658   4.208  1.00 96.25           N  
ATOM   2276  NH2 ARG A 303     -10.156 -13.625   5.223  1.00 96.25           N  
ATOM   2277  CZ  ARG A 303     -10.665 -12.496   4.855  1.00 96.25           C  
ATOM   2278  N   LEU A 304     -16.040  -8.022   7.602  1.00 96.05           N  
ATOM   2279  CA  LEU A 304     -16.118  -7.634   9.011  1.00 96.05           C  
ATOM   2280  C   LEU A 304     -17.434  -8.100   9.654  1.00 96.05           C  
ATOM   2281  CB  LEU A 304     -15.974  -6.112   9.116  1.00 96.05           C  
ATOM   2282  O   LEU A 304     -17.434  -8.599  10.779  1.00 96.05           O  
ATOM   2283  CG  LEU A 304     -15.849  -5.629  10.571  1.00 96.05           C  
ATOM   2284  CD1 LEU A 304     -14.444  -5.883  11.111  1.00 96.05           C  
ATOM   2285  CD2 LEU A 304     -16.179  -4.142  10.618  1.00 96.05           C  
ATOM   2286  N   LEU A 305     -18.554  -7.977   8.937  1.00 92.38           N  
ATOM   2287  CA  LEU A 305     -19.857  -8.438   9.417  1.00 92.38           C  
ATOM   2288  C   LEU A 305     -19.917  -9.965   9.528  1.00 92.38           C  
ATOM   2289  CB  LEU A 305     -20.963  -7.905   8.494  1.00 92.38           C  
ATOM   2290  O   LEU A 305     -20.425 -10.481  10.523  1.00 92.38           O  
ATOM   2291  CG  LEU A 305     -21.142  -6.377   8.533  1.00 92.38           C  
ATOM   2292  CD1 LEU A 305     -22.197  -5.976   7.508  1.00 92.38           C  
ATOM   2293  CD2 LEU A 305     -21.583  -5.869   9.907  1.00 92.38           C  
ATOM   2294  N   GLN A 306     -19.344 -10.690   8.565  1.00 92.98           N  
ATOM   2295  CA  GLN A 306     -19.202 -12.148   8.638  1.00 92.98           C  
ATOM   2296  C   GLN A 306     -18.374 -12.577   9.861  1.00 92.98           C  
ATOM   2297  CB  GLN A 306     -18.542 -12.657   7.352  1.00 92.98           C  
ATOM   2298  O   GLN A 306     -18.781 -13.488  10.585  1.00 92.98           O  
ATOM   2299  CG  GLN A 306     -19.446 -12.554   6.117  1.00 92.98           C  
ATOM   2300  CD  GLN A 306     -18.702 -12.924   4.838  1.00 92.98           C  
ATOM   2301  NE2 GLN A 306     -19.384 -13.447   3.845  1.00 92.98           N  
ATOM   2302  OE1 GLN A 306     -17.501 -12.753   4.694  1.00 92.98           O  
ATOM   2303  N   LEU A 307     -17.258 -11.890  10.140  1.00 91.81           N  
ATOM   2304  CA  LEU A 307     -16.443 -12.124  11.339  1.00 91.81           C  
ATOM   2305  C   LEU A 307     -17.231 -11.838  12.628  1.00 91.81           C  
ATOM   2306  CB  LEU A 307     -15.165 -11.263  11.289  1.00 91.81           C  
ATOM   2307  O   LEU A 307     -17.161 -12.623  13.571  1.00 91.81           O  
ATOM   2308  CG  LEU A 307     -14.110 -11.696  10.254  1.00 91.81           C  
ATOM   2309  CD1 LEU A 307     -13.006 -10.638  10.175  1.00 91.81           C  
ATOM   2310  CD2 LEU A 307     -13.461 -13.034  10.619  1.00 91.81           C  
ATOM   2311  N   SER A 308     -18.024 -10.762  12.658  1.00 87.61           N  
ATOM   2312  CA  SER A 308     -18.892 -10.410  13.796  1.00 87.61           C  
ATOM   2313  C   SER A 308     -19.970 -11.470  14.068  1.00 87.61           C  
ATOM   2314  CB  SER A 308     -19.539  -9.045  13.524  1.00 87.61           C  
ATOM   2315  O   SER A 308     -20.331 -11.718  15.215  1.00 87.61           O  
ATOM   2316  OG  SER A 308     -20.109  -8.492  14.693  1.00 87.61           O  
ATOM   2317  N   GLN A 309     -20.437 -12.157  13.022  1.00 87.66           N  
ATOM   2318  CA  GLN A 309     -21.396 -13.265  13.105  1.00 87.66           C  
ATOM   2319  C   GLN A 309     -20.743 -14.629  13.401  1.00 87.66           C  
ATOM   2320  CB  GLN A 309     -22.200 -13.314  11.798  1.00 87.66           C  
ATOM   2321  O   GLN A 309     -21.441 -15.641  13.443  1.00 87.66           O  
ATOM   2322  CG  GLN A 309     -23.118 -12.095  11.624  1.00 87.66           C  
ATOM   2323  CD  GLN A 309     -23.728 -12.023  10.228  1.00 87.66           C  
ATOM   2324  NE2 GLN A 309     -24.488 -10.989   9.940  1.00 87.66           N  
ATOM   2325  OE1 GLN A 309     -23.557 -12.883   9.377  1.00 87.66           O  
ATOM   2326  N   GLY A 310     -19.420 -14.686  13.589  1.00 84.30           N  
ATOM   2327  CA  GLY A 310     -18.693 -15.927  13.869  1.00 84.30           C  
ATOM   2328  C   GLY A 310     -18.526 -16.854  12.661  1.00 84.30           C  
ATOM   2329  O   GLY A 310     -18.254 -18.042  12.838  1.00 84.30           O  
ATOM   2330  N   GLN A 311     -18.682 -16.346  11.434  1.00 88.11           N  
ATOM   2331  CA  GLN A 311     -18.461 -17.143  10.227  1.00 88.11           C  
ATOM   2332  C   GLN A 311     -16.968 -17.460  10.035  1.00 88.11           C  
ATOM   2333  CB  GLN A 311     -19.040 -16.452   8.986  1.00 88.11           C  
ATOM   2334  O   GLN A 311     -16.086 -16.662  10.360  1.00 88.11           O  
ATOM   2335  CG  GLN A 311     -20.556 -16.205   9.079  1.00 88.11           C  
ATOM   2336  CD  GLN A 311     -21.150 -15.676   7.776  1.00 88.11           C  
ATOM   2337  NE2 GLN A 311     -22.399 -15.271   7.764  1.00 88.11           N  
ATOM   2338  OE1 GLN A 311     -20.514 -15.612   6.738  1.00 88.11           O  
ATOM   2339  N   ALA A 312     -16.673 -18.633   9.470  1.00 83.70           N  
ATOM   2340  CA  ALA A 312     -15.314 -19.147   9.292  1.00 83.70           C  
ATOM   2341  C   ALA A 312     -14.582 -18.524   8.080  1.00 83.70           C  
ATOM   2342  CB  ALA A 312     -15.381 -20.681   9.252  1.00 83.70           C  
ATOM   2343  O   ALA A 312     -14.181 -19.230   7.161  1.00 83.70           O  
ATOM   2344  N   VAL A 313     -14.394 -17.199   8.080  1.00 83.95           N  
ATOM   2345  CA  VAL A 313     -13.729 -16.429   7.002  1.00 83.95           C  
ATOM   2346  C   VAL A 313     -12.383 -15.824   7.434  1.00 83.95           C  
ATOM   2347  CB  VAL A 313     -14.678 -15.385   6.373  1.00 83.95           C  
ATOM   2348  O   VAL A 313     -12.026 -14.713   7.035  1.00 83.95           O  
ATOM   2349  CG1 VAL A 313     -15.836 -16.069   5.641  1.00 83.95           C  
ATOM   2350  CG2 VAL A 313     -15.247 -14.401   7.403  1.00 83.95           C  
ATOM   2351  N   LYS A 314     -11.633 -16.539   8.280  1.00 82.60           N  
ATOM   2352  CA  LYS A 314     -10.390 -16.047   8.903  1.00 82.60           C  
ATOM   2353  C   LYS A 314      -9.205 -15.958   7.931  1.00 82.60           C  
ATOM   2354  CB  LYS A 314     -10.019 -16.906  10.123  1.00 82.60           C  
ATOM   2355  O   LYS A 314      -9.145 -16.700   6.956  1.00 82.60           O  
ATOM   2356  CG  LYS A 314     -11.032 -16.763  11.269  1.00 82.60           C  
ATOM   2357  CD  LYS A 314     -10.505 -17.445  12.537  1.00 82.60           C  
ATOM   2358  CE  LYS A 314     -11.471 -17.210  13.703  1.00 82.60           C  
ATOM   2359  NZ  LYS A 314     -10.911 -17.719  14.981  1.00 82.60           N  
ATOM   2360  N   GLY A 315      -8.247 -15.086   8.248  1.00 90.63           N  
ATOM   2361  CA  GLY A 315      -6.950 -14.965   7.565  1.00 90.63           C  
ATOM   2362  C   GLY A 315      -6.905 -13.914   6.452  1.00 90.63           C  
ATOM   2363  O   GLY A 315      -7.751 -13.020   6.379  1.00 90.63           O  
ATOM   2364  N   ASN A 316      -5.918 -14.015   5.566  1.00 92.73           N  
ATOM   2365  CA  ASN A 316      -5.714 -13.072   4.467  1.00 92.73           C  
ATOM   2366  C   ASN A 316      -6.606 -13.390   3.247  1.00 92.73           C  
ATOM   2367  CB  ASN A 316      -4.218 -13.049   4.122  1.00 92.73           C  
ATOM   2368  O   ASN A 316      -6.898 -14.548   2.956  1.00 92.73           O  
ATOM   2369  CG  ASN A 316      -3.925 -12.096   2.981  1.00 92.73           C  
ATOM   2370  ND2 ASN A 316      -3.818 -10.817   3.235  1.00 92.73           N  
ATOM   2371  OD1 ASN A 316      -3.895 -12.479   1.829  1.00 92.73           O  
ATOM   2372  N   GLN A 317      -7.045 -12.351   2.535  1.00 96.21           N  
ATOM   2373  CA  GLN A 317      -7.656 -12.450   1.208  1.00 96.21           C  
ATOM   2374  C   GLN A 317      -6.978 -11.456   0.268  1.00 96.21           C  
ATOM   2375  CB  GLN A 317      -9.162 -12.172   1.296  1.00 96.21           C  
ATOM   2376  O   GLN A 317      -6.946 -10.256   0.545  1.00 96.21           O  
ATOM   2377  CG  GLN A 317      -9.914 -12.182  -0.043  1.00 96.21           C  
ATOM   2378  CD  GLN A 317     -11.385 -11.799   0.114  1.00 96.21           C  
ATOM   2379  NE2 GLN A 317     -12.140 -11.794  -0.962  1.00 96.21           N  
ATOM   2380  OE1 GLN A 317     -11.884 -11.485   1.186  1.00 96.21           O  
ATOM   2381  N   LEU A 318      -6.517 -11.957  -0.876  1.00 96.88           N  
ATOM   2382  CA  LEU A 318      -5.957 -11.145  -1.949  1.00 96.88           C  
ATOM   2383  C   LEU A 318      -7.051 -10.790  -2.958  1.00 96.88           C  
ATOM   2384  CB  LEU A 318      -4.775 -11.886  -2.600  1.00 96.88           C  
ATOM   2385  O   LEU A 318      -7.681 -11.671  -3.544  1.00 96.88           O  
ATOM   2386  CG  LEU A 318      -3.561 -12.029  -1.663  1.00 96.88           C  
ATOM   2387  CD1 LEU A 318      -2.599 -13.090  -2.191  1.00 96.88           C  
ATOM   2388  CD2 LEU A 318      -2.787 -10.720  -1.521  1.00 96.88           C  
ATOM   2389  N   LEU A 319      -7.279  -9.494  -3.162  1.00 98.06           N  
ATOM   2390  CA  LEU A 319      -8.141  -8.997  -4.229  1.00 98.06           C  
ATOM   2391  C   LEU A 319      -7.370  -8.897  -5.550  1.00 98.06           C  
ATOM   2392  CB  LEU A 319      -8.776  -7.653  -3.842  1.00 98.06           C  
ATOM   2393  O   LEU A 319      -6.180  -8.564  -5.549  1.00 98.06           O  
ATOM   2394  CG  LEU A 319      -9.837  -7.759  -2.737  1.00 98.06           C  
ATOM   2395  CD1 LEU A 319     -10.404  -6.369  -2.473  1.00 98.06           C  
ATOM   2396  CD2 LEU A 319     -11.012  -8.675  -3.098  1.00 98.06           C  
ATOM   2397  N   PRO A 320      -8.038  -9.159  -6.686  1.00 98.00           N  
ATOM   2398  CA  PRO A 320      -7.390  -9.114  -7.984  1.00 98.00           C  
ATOM   2399  C   PRO A 320      -7.008  -7.683  -8.362  1.00 98.00           C  
ATOM   2400  CB  PRO A 320      -8.401  -9.716  -8.963  1.00 98.00           C  
ATOM   2401  O   PRO A 320      -7.672  -6.712  -7.998  1.00 98.00           O  
ATOM   2402  CG  PRO A 320      -9.744  -9.347  -8.334  1.00 98.00           C  
ATOM   2403  CD  PRO A 320      -9.458  -9.456  -6.838  1.00 98.00           C  
ATOM   2404  N   VAL A 321      -5.959  -7.584  -9.169  1.00 98.72           N  
ATOM   2405  CA  VAL A 321      -5.542  -6.369  -9.872  1.00 98.72           C  
ATOM   2406  C   VAL A 321      -5.421  -6.676 -11.359  1.00 98.72           C  
ATOM   2407  CB  VAL A 321      -4.232  -5.799  -9.308  1.00 98.72           C  
ATOM   2408  O   VAL A 321      -5.392  -7.838 -11.766  1.00 98.72           O  
ATOM   2409  CG1 VAL A 321      -4.416  -5.334  -7.865  1.00 98.72           C  
ATOM   2410  CG2 VAL A 321      -3.084  -6.807  -9.344  1.00 98.72           C  
ATOM   2411  N   SER A 322      -5.376  -5.643 -12.194  1.00 98.71           N  
ATOM   2412  CA  SER A 322      -5.252  -5.818 -13.645  1.00 98.71           C  
ATOM   2413  C   SER A 322      -4.449  -4.690 -14.280  1.00 98.71           C  
ATOM   2414  CB  SER A 322      -6.636  -5.946 -14.290  1.00 98.71           C  
ATOM   2415  O   SER A 322      -4.392  -3.588 -13.747  1.00 98.71           O  
ATOM   2416  OG  SER A 322      -7.439  -4.818 -14.009  1.00 98.71           O  
ATOM   2417  N   LEU A 323      -3.819  -4.954 -15.422  1.00 98.82           N  
ATOM   2418  CA  LEU A 323      -3.114  -3.933 -16.190  1.00 98.82           C  
ATOM   2419  C   LEU A 323      -4.099  -3.160 -17.073  1.00 98.82           C  
ATOM   2420  CB  LEU A 323      -2.021  -4.610 -17.030  1.00 98.82           C  
ATOM   2421  O   LEU A 323      -4.775  -3.744 -17.919  1.00 98.82           O  
ATOM   2422  CG  LEU A 323      -1.229  -3.650 -17.935  1.00 98.82           C  
ATOM   2423  CD1 LEU A 323      -0.321  -2.708 -17.146  1.00 98.82           C  
ATOM   2424  CD2 LEU A 323      -0.364  -4.471 -18.883  1.00 98.82           C  
ATOM   2425  N   VAL A 324      -4.105  -1.837 -16.950  1.00 98.83           N  
ATOM   2426  CA  VAL A 324      -4.840  -0.919 -17.823  1.00 98.83           C  
ATOM   2427  C   VAL A 324      -3.866  -0.336 -18.836  1.00 98.83           C  
ATOM   2428  CB  VAL A 324      -5.560   0.173 -17.011  1.00 98.83           C  
ATOM   2429  O   VAL A 324      -3.173   0.646 -18.573  1.00 98.83           O  
ATOM   2430  CG1 VAL A 324      -6.417   1.059 -17.923  1.00 98.83           C  
ATOM   2431  CG2 VAL A 324      -6.483  -0.470 -15.976  1.00 98.83           C  
ATOM   2432  N   LYS A 325      -3.782  -0.960 -20.014  1.00 98.61           N  
ATOM   2433  CA  LYS A 325      -2.908  -0.499 -21.101  1.00 98.61           C  
ATOM   2434  C   LYS A 325      -3.447   0.797 -21.711  1.00 98.61           C  
ATOM   2435  CB  LYS A 325      -2.737  -1.616 -22.140  1.00 98.61           C  
ATOM   2436  O   LYS A 325      -4.548   0.807 -22.260  1.00 98.61           O  
ATOM   2437  CG  LYS A 325      -1.698  -1.241 -23.209  1.00 98.61           C  
ATOM   2438  CD  LYS A 325      -1.486  -2.401 -24.189  1.00 98.61           C  
ATOM   2439  CE  LYS A 325      -0.467  -2.003 -25.263  1.00 98.61           C  
ATOM   2440  NZ  LYS A 325      -0.156  -3.141 -26.164  1.00 98.61           N  
ATOM   2441  N   ARG A 326      -2.651   1.872 -21.675  1.00 98.44           N  
ATOM   2442  CA  ARG A 326      -2.989   3.160 -22.305  1.00 98.44           C  
ATOM   2443  C   ARG A 326      -1.890   3.630 -23.262  1.00 98.44           C  
ATOM   2444  CB  ARG A 326      -3.414   4.200 -21.255  1.00 98.44           C  
ATOM   2445  O   ARG A 326      -1.587   2.917 -24.217  1.00 98.44           O  
ATOM   2446  CG  ARG A 326      -4.605   3.780 -20.382  1.00 98.44           C  
ATOM   2447  CD  ARG A 326      -5.255   5.016 -19.747  1.00 98.44           C  
ATOM   2448  NE  ARG A 326      -6.318   4.654 -18.791  1.00 98.44           N  
ATOM   2449  NH1 ARG A 326      -5.375   5.492 -16.876  1.00 98.44           N  
ATOM   2450  NH2 ARG A 326      -7.437   4.699 -16.825  1.00 98.44           N  
ATOM   2451  CZ  ARG A 326      -6.366   4.951 -17.504  1.00 98.44           C  
ATOM   2452  N   LYS A 327      -1.357   4.845 -23.090  1.00 97.96           N  
ATOM   2453  CA  LYS A 327      -0.533   5.543 -24.095  1.00 97.96           C  
ATOM   2454  C   LYS A 327       0.876   5.909 -23.620  1.00 97.96           C  
ATOM   2455  CB  LYS A 327      -1.300   6.779 -24.595  1.00 97.96           C  
ATOM   2456  O   LYS A 327       1.639   6.469 -24.394  1.00 97.96           O  
ATOM   2457  CG  LYS A 327      -2.641   6.491 -25.287  1.00 97.96           C  
ATOM   2458  CD  LYS A 327      -2.495   5.603 -26.530  1.00 97.96           C  
ATOM   2459  CE  LYS A 327      -3.856   5.447 -27.213  1.00 97.96           C  
ATOM   2460  NZ  LYS A 327      -3.773   4.527 -28.372  1.00 97.96           N  
ATOM   2461  N   THR A 328       1.242   5.555 -22.392  1.00 98.69           N  
ATOM   2462  CA  THR A 328       2.575   5.811 -21.816  1.00 98.69           C  
ATOM   2463  C   THR A 328       3.577   4.671 -21.997  1.00 98.69           C  
ATOM   2464  CB  THR A 328       2.468   6.121 -20.320  1.00 98.69           C  
ATOM   2465  O   THR A 328       4.631   4.712 -21.379  1.00 98.69           O  
ATOM   2466  CG2 THR A 328       1.736   7.428 -20.046  1.00 98.69           C  
ATOM   2467  OG1 THR A 328       1.789   5.050 -19.704  1.00 98.69           O  
ATOM   2468  N   THR A 329       3.281   3.632 -22.783  1.00 98.30           N  
ATOM   2469  CA  THR A 329       4.210   2.504 -22.980  1.00 98.30           C  
ATOM   2470  C   THR A 329       4.317   2.110 -24.452  1.00 98.30           C  
ATOM   2471  CB  THR A 329       3.844   1.287 -22.112  1.00 98.30           C  
ATOM   2472  O   THR A 329       3.300   1.862 -25.101  1.00 98.30           O  
ATOM   2473  CG2 THR A 329       3.982   1.548 -20.614  1.00 98.30           C  
ATOM   2474  OG1 THR A 329       2.502   0.876 -22.291  1.00 98.30           O  
ATOM   2475  N   LEU A 330       5.544   2.051 -24.975  1.00 94.22           N  
ATOM   2476  CA  LEU A 330       5.900   1.565 -26.315  1.00 94.22           C  
ATOM   2477  C   LEU A 330       7.203   0.759 -26.233  1.00 94.22           C  
ATOM   2478  CB  LEU A 330       6.088   2.738 -27.300  1.00 94.22           C  
ATOM   2479  O   LEU A 330       7.934   0.878 -25.259  1.00 94.22           O  
ATOM   2480  CG  LEU A 330       4.859   3.638 -27.515  1.00 94.22           C  
ATOM   2481  CD1 LEU A 330       5.239   4.849 -28.368  1.00 94.22           C  
ATOM   2482  CD2 LEU A 330       3.741   2.890 -28.250  1.00 94.22           C  
ATOM   2483  N   ALA A 331       7.504  -0.051 -27.249  1.00 94.09           N  
ATOM   2484  CA  ALA A 331       8.788  -0.747 -27.310  1.00 94.09           C  
ATOM   2485  C   ALA A 331       9.947   0.263 -27.439  1.00 94.09           C  
ATOM   2486  CB  ALA A 331       8.752  -1.776 -28.445  1.00 94.09           C  
ATOM   2487  O   ALA A 331       9.804   1.260 -28.166  1.00 94.09           O  
ATOM   2488  N   PRO A 332      11.092   0.027 -26.770  1.00 88.27           N  
ATOM   2489  CA  PRO A 332      12.207   0.958 -26.791  1.00 88.27           C  
ATOM   2490  C   PRO A 332      12.748   1.100 -28.215  1.00 88.27           C  
ATOM   2491  CB  PRO A 332      13.245   0.385 -25.823  1.00 88.27           C  
ATOM   2492  O   PRO A 332      12.695   0.169 -29.018  1.00 88.27           O  
ATOM   2493  CG  PRO A 332      12.986  -1.117 -25.873  1.00 88.27           C  
ATOM   2494  CD  PRO A 332      11.482  -1.211 -26.112  1.00 88.27           C  
ATOM   2495  N   ASN A 333      13.281   2.278 -28.533  1.00 76.25           N  
ATOM   2496  CA  ASN A 333      13.885   2.596 -29.830  1.00 76.25           C  
ATOM   2497  C   ASN A 333      12.970   2.482 -31.064  1.00 76.25           C  
ATOM   2498  CB  ASN A 333      15.199   1.811 -30.005  1.00 76.25           C  
ATOM   2499  O   ASN A 333      13.446   2.563 -32.194  1.00 76.25           O  
ATOM   2500  CG  ASN A 333      16.211   2.132 -28.931  1.00 76.25           C  
ATOM   2501  ND2 ASN A 333      16.939   1.152 -28.450  1.00 76.25           N  
ATOM   2502  OD1 ASN A 333      16.378   3.272 -28.537  1.00 76.25           O  
ATOM   2503  N   THR A 334      11.653   2.347 -30.893  1.00 66.22           N  
ATOM   2504  CA  THR A 334      10.725   2.297 -32.038  1.00 66.22           C  
ATOM   2505  C   THR A 334      10.604   3.627 -32.786  1.00 66.22           C  
ATOM   2506  CB  THR A 334       9.331   1.809 -31.628  1.00 66.22           C  
ATOM   2507  O   THR A 334      10.144   3.643 -33.926  1.00 66.22           O  
ATOM   2508  CG2 THR A 334       9.322   0.304 -31.401  1.00 66.22           C  
ATOM   2509  OG1 THR A 334       8.859   2.448 -30.460  1.00 66.22           O  
ATOM   2510  N   GLN A 335      11.029   4.738 -32.175  1.00 64.04           N  
ATOM   2511  CA  GLN A 335      10.978   6.082 -32.763  1.00 64.04           C  
ATOM   2512  C   GLN A 335      12.278   6.880 -32.594  1.00 64.04           C  
ATOM   2513  CB  GLN A 335       9.795   6.871 -32.188  1.00 64.04           C  
ATOM   2514  O   GLN A 335      12.250   8.113 -32.678  1.00 64.04           O  
ATOM   2515  CG  GLN A 335       8.430   6.238 -32.468  1.00 64.04           C  
ATOM   2516  CD  GLN A 335       7.287   7.178 -32.102  1.00 64.04           C  
ATOM   2517  NE2 GLN A 335       6.058   6.747 -32.274  1.00 64.04           N  
ATOM   2518  OE1 GLN A 335       7.461   8.313 -31.680  1.00 64.04           O  
ATOM   2519  N   THR A 336      13.415   6.228 -32.334  1.00 65.25           N  
ATOM   2520  CA  THR A 336      14.693   6.945 -32.298  1.00 65.25           C  
ATOM   2521  C   THR A 336      15.048   7.380 -33.713  1.00 65.25           C  
ATOM   2522  CB  THR A 336      15.852   6.152 -31.658  1.00 65.25           C  
ATOM   2523  O   THR A 336      15.243   6.561 -34.613  1.00 65.25           O  
ATOM   2524  CG2 THR A 336      16.309   6.808 -30.358  1.00 65.25           C  
ATOM   2525  OG1 THR A 336      15.486   4.844 -31.309  1.00 65.25           O  
ATOM   2526  N   ALA A 337      15.124   8.694 -33.927  1.00 66.16           N  
ATOM   2527  CA  ALA A 337      15.693   9.230 -35.149  1.00 66.16           C  
ATOM   2528  C   ALA A 337      17.134   8.715 -35.279  1.00 66.16           C  
ATOM   2529  CB  ALA A 337      15.600  10.759 -35.113  1.00 66.16           C  
ATOM   2530  O   ALA A 337      17.893   8.709 -34.309  1.00 66.16           O  
ATOM   2531  N   SER A 338      17.514   8.261 -36.477  1.00 75.75           N  
ATOM   2532  CA  SER A 338      18.901   7.853 -36.716  1.00 75.75           C  
ATOM   2533  C   SER A 338      19.857   9.008 -36.367  1.00 75.75           C  
ATOM   2534  CB  SER A 338      19.109   7.384 -38.161  1.00 75.75           C  
ATOM   2535  O   SER A 338      19.477  10.170 -36.548  1.00 75.75           O  
ATOM   2536  OG  SER A 338      19.014   8.456 -39.084  1.00 75.75           O  
ATOM   2537  N   PRO A 339      21.106   8.741 -35.937  1.00 78.70           N  
ATOM   2538  CA  PRO A 339      22.084   9.800 -35.671  1.00 78.70           C  
ATOM   2539  C   PRO A 339      22.223  10.789 -36.834  1.00 78.70           C  
ATOM   2540  CB  PRO A 339      23.403   9.068 -35.407  1.00 78.70           C  
ATOM   2541  O   PRO A 339      22.378  11.987 -36.625  1.00 78.70           O  
ATOM   2542  CG  PRO A 339      22.947   7.730 -34.826  1.00 78.70           C  
ATOM   2543  CD  PRO A 339      21.655   7.438 -35.587  1.00 78.70           C  
ATOM   2544  N   ARG A 340      22.080  10.292 -38.069  1.00 82.20           N  
ATOM   2545  CA  ARG A 340      22.057  11.107 -39.284  1.00 82.20           C  
ATOM   2546  C   ARG A 340      20.831  12.020 -39.354  1.00 82.20           C  
ATOM   2547  CB  ARG A 340      22.157  10.174 -40.494  1.00 82.20           C  
ATOM   2548  O   ARG A 340      20.991  13.206 -39.589  1.00 82.20           O  
ATOM   2549  CG  ARG A 340      22.385  10.962 -41.786  1.00 82.20           C  
ATOM   2550  CD  ARG A 340      22.642   9.982 -42.929  1.00 82.20           C  
ATOM   2551  NE  ARG A 340      22.951  10.701 -44.171  1.00 82.20           N  
ATOM   2552  NH1 ARG A 340      23.759   8.907 -45.356  1.00 82.20           N  
ATOM   2553  NH2 ARG A 340      23.749  10.940 -46.284  1.00 82.20           N  
ATOM   2554  CZ  ARG A 340      23.483  10.181 -45.260  1.00 82.20           C  
ATOM   2555  N   ALA A 341      19.634  11.498 -39.090  1.00 81.98           N  
ATOM   2556  CA  ALA A 341      18.408  12.299 -39.067  1.00 81.98           C  
ATOM   2557  C   ALA A 341      18.424  13.371 -37.962  1.00 81.98           C  
ATOM   2558  CB  ALA A 341      17.210  11.356 -38.905  1.00 81.98           C  
ATOM   2559  O   ALA A 341      17.954  14.489 -38.179  1.00 81.98           O  
ATOM   2560  N   LEU A 342      18.994  13.060 -36.792  1.00 83.83           N  
ATOM   2561  CA  LEU A 342      19.217  14.047 -35.733  1.00 83.83           C  
ATOM   2562  C   LEU A 342      20.225  15.113 -36.167  1.00 83.83           C  
ATOM   2563  CB  LEU A 342      19.690  13.350 -34.447  1.00 83.83           C  
ATOM   2564  O   LEU A 342      19.940  16.300 -36.029  1.00 83.83           O  
ATOM   2565  CG  LEU A 342      18.590  12.563 -33.720  1.00 83.83           C  
ATOM   2566  CD1 LEU A 342      19.204  11.751 -32.584  1.00 83.83           C  
ATOM   2567  CD2 LEU A 342      17.517  13.485 -33.130  1.00 83.83           C  
ATOM   2568  N   ALA A 343      21.364  14.713 -36.739  1.00 86.34           N  
ATOM   2569  CA  ALA A 343      22.364  15.649 -37.248  1.00 86.34           C  
ATOM   2570  C   ALA A 343      21.788  16.572 -38.335  1.00 86.34           C  
ATOM   2571  CB  ALA A 343      23.570  14.855 -37.764  1.00 86.34           C  
ATOM   2572  O   ALA A 343      22.004  17.781 -38.288  1.00 86.34           O  
ATOM   2573  N   ASP A 344      21.001  16.029 -39.266  1.00 84.90           N  
ATOM   2574  CA  ASP A 344      20.324  16.797 -40.315  1.00 84.90           C  
ATOM   2575  C   ASP A 344      19.312  17.793 -39.722  1.00 84.90           C  
ATOM   2576  CB  ASP A 344      19.656  15.838 -41.321  1.00 84.90           C  
ATOM   2577  O   ASP A 344      19.279  18.957 -40.129  1.00 84.90           O  
ATOM   2578  CG  ASP A 344      20.642  15.041 -42.197  1.00 84.90           C  
ATOM   2579  OD1 ASP A 344      21.785  15.512 -42.400  1.00 84.90           O  
ATOM   2580  OD2 ASP A 344      20.241  13.971 -42.716  1.00 84.90           O  
ATOM   2581  N   SER A 345      18.549  17.379 -38.703  1.00 86.55           N  
ATOM   2582  CA  SER A 345      17.595  18.249 -37.995  1.00 86.55           C  
ATOM   2583  C   SER A 345      18.304  19.374 -37.234  1.00 86.55           C  
ATOM   2584  CB  SER A 345      16.732  17.443 -37.019  1.00 86.55           C  
ATOM   2585  O   SER A 345      17.882  20.529 -37.299  1.00 86.55           O  
ATOM   2586  OG  SER A 345      16.028  16.419 -37.693  1.00 86.55           O  
ATOM   2587  N   LEU A 346      19.420  19.067 -36.563  1.00 91.48           N  
ATOM   2588  CA  LEU A 346      20.261  20.056 -35.885  1.00 91.48           C  
ATOM   2589  C   LEU A 346      20.872  21.049 -36.878  1.00 91.48           C  
ATOM   2590  CB  LEU A 346      21.370  19.343 -35.089  1.00 91.48           C  
ATOM   2591  O   LEU A 346      20.832  22.252 -36.636  1.00 91.48           O  
ATOM   2592  CG  LEU A 346      20.893  18.633 -33.809  1.00 91.48           C  
ATOM   2593  CD1 LEU A 346      22.039  17.797 -33.238  1.00 91.48           C  
ATOM   2594  CD2 LEU A 346      20.442  19.627 -32.735  1.00 91.48           C  
ATOM   2595  N   MET A 347      21.381  20.579 -38.022  1.00 89.64           N  
ATOM   2596  CA  MET A 347      21.887  21.454 -39.084  1.00 89.64           C  
ATOM   2597  C   MET A 347      20.785  22.353 -39.658  1.00 89.64           C  
ATOM   2598  CB  MET A 347      22.513  20.625 -40.215  1.00 89.64           C  
ATOM   2599  O   MET A 347      21.033  23.526 -39.943  1.00 89.64           O  
ATOM   2600  CG  MET A 347      23.899  20.084 -39.854  1.00 89.64           C  
ATOM   2601  SD  MET A 347      24.774  19.304 -41.242  1.00 89.64           S  
ATOM   2602  CE  MET A 347      23.833  17.760 -41.402  1.00 89.64           C  
ATOM   2603  N   GLN A 348      19.565  21.836 -39.826  1.00 87.48           N  
ATOM   2604  CA  GLN A 348      18.424  22.624 -40.288  1.00 87.48           C  
ATOM   2605  C   GLN A 348      18.035  23.710 -39.276  1.00 87.48           C  
ATOM   2606  CB  GLN A 348      17.254  21.685 -40.609  1.00 87.48           C  
ATOM   2607  O   GLN A 348      17.858  24.863 -39.676  1.00 87.48           O  
ATOM   2608  CG  GLN A 348      16.045  22.450 -41.171  1.00 87.48           C  
ATOM   2609  CD  GLN A 348      14.894  21.535 -41.573  1.00 87.48           C  
ATOM   2610  NE2 GLN A 348      13.713  22.075 -41.772  1.00 87.48           N  
ATOM   2611  OE1 GLN A 348      15.021  20.339 -41.744  1.00 87.48           O  
ATOM   2612  N   LEU A 349      17.959  23.372 -37.986  1.00 91.72           N  
ATOM   2613  CA  LEU A 349      17.705  24.334 -36.910  1.00 91.72           C  
ATOM   2614  C   LEU A 349      18.814  25.390 -36.827  1.00 91.72           C  
ATOM   2615  CB  LEU A 349      17.557  23.584 -35.573  1.00 91.72           C  
ATOM   2616  O   LEU A 349      18.516  26.580 -36.807  1.00 91.72           O  
ATOM   2617  CG  LEU A 349      16.205  22.869 -35.398  1.00 91.72           C  
ATOM   2618  CD1 LEU A 349      16.268  21.943 -34.183  1.00 91.72           C  
ATOM   2619  CD2 LEU A 349      15.059  23.860 -35.177  1.00 91.72           C  
ATOM   2620  N   ALA A 350      20.087  24.987 -36.885  1.00 91.37           N  
ATOM   2621  CA  ALA A 350      21.220  25.913 -36.888  1.00 91.37           C  
ATOM   2622  C   ALA A 350      21.152  26.907 -38.064  1.00 91.37           C  
ATOM   2623  CB  ALA A 350      22.517  25.095 -36.912  1.00 91.37           C  
ATOM   2624  O   ALA A 350      21.355  28.108 -37.881  1.00 91.37           O  
ATOM   2625  N   ARG A 351      20.781  26.441 -39.268  1.00 89.36           N  
ATOM   2626  CA  ARG A 351      20.547  27.319 -40.430  1.00 89.36           C  
ATOM   2627  C   ARG A 351      19.383  28.284 -40.204  1.00 89.36           C  
ATOM   2628  CB  ARG A 351      20.293  26.493 -41.697  1.00 89.36           C  
ATOM   2629  O   ARG A 351      19.488  29.440 -40.603  1.00 89.36           O  
ATOM   2630  CG  ARG A 351      21.565  25.848 -42.258  1.00 89.36           C  
ATOM   2631  CD  ARG A 351      21.180  24.941 -43.431  1.00 89.36           C  
ATOM   2632  NE  ARG A 351      22.338  24.198 -43.956  1.00 89.36           N  
ATOM   2633  NH1 ARG A 351      21.185  22.867 -45.433  1.00 89.36           N  
ATOM   2634  NH2 ARG A 351      23.383  22.585 -45.179  1.00 89.36           N  
ATOM   2635  CZ  ARG A 351      22.297  23.227 -44.852  1.00 89.36           C  
ATOM   2636  N   GLN A 352      18.284  27.842 -39.591  1.00 90.60           N  
ATOM   2637  CA  GLN A 352      17.156  28.725 -39.264  1.00 90.60           C  
ATOM   2638  C   GLN A 352      17.563  29.811 -38.264  1.00 90.60           C  
ATOM   2639  CB  GLN A 352      15.972  27.914 -38.724  1.00 90.60           C  
ATOM   2640  O   GLN A 352      17.267  30.977 -38.505  1.00 90.60           O  
ATOM   2641  CG  GLN A 352      15.246  27.139 -39.831  1.00 90.60           C  
ATOM   2642  CD  GLN A 352      14.098  26.296 -39.286  1.00 90.60           C  
ATOM   2643  NE2 GLN A 352      13.132  25.936 -40.104  1.00 90.60           N  
ATOM   2644  OE1 GLN A 352      14.032  25.930 -38.129  1.00 90.60           O  
ATOM   2645  N   VAL A 353      18.304  29.450 -37.213  1.00 90.48           N  
ATOM   2646  CA  VAL A 353      18.828  30.402 -36.221  1.00 90.48           C  
ATOM   2647  C   VAL A 353      19.744  31.435 -36.882  1.00 90.48           C  
ATOM   2648  CB  VAL A 353      19.530  29.656 -35.069  1.00 90.48           C  
ATOM   2649  O   VAL A 353      19.528  32.629 -36.702  1.00 90.48           O  
ATOM   2650  CG1 VAL A 353      20.217  30.613 -34.089  1.00 90.48           C  
ATOM   2651  CG2 VAL A 353      18.517  28.830 -34.262  1.00 90.48           C  
ATOM   2652  N   SER A 354      20.674  31.014 -37.749  1.00 88.51           N  
ATOM   2653  CA  SER A 354      21.579  31.946 -38.452  1.00 88.51           C  
ATOM   2654  C   SER A 354      20.861  32.977 -39.341  1.00 88.51           C  
ATOM   2655  CB  SER A 354      22.594  31.158 -39.287  1.00 88.51           C  
ATOM   2656  O   SER A 354      21.382  34.064 -39.586  1.00 88.51           O  
ATOM   2657  OG  SER A 354      21.997  30.521 -40.409  1.00 88.51           O  
ATOM   2658  N   ARG A 355      19.647  32.662 -39.821  1.00 87.47           N  
ATOM   2659  CA  ARG A 355      18.821  33.589 -40.616  1.00 87.47           C  
ATOM   2660  C   ARG A 355      18.091  34.624 -39.765  1.00 87.47           C  
ATOM   2661  CB  ARG A 355      17.802  32.822 -41.461  1.00 87.47           C  
ATOM   2662  O   ARG A 355      17.717  35.662 -40.294  1.00 87.47           O  
ATOM   2663  CG  ARG A 355      18.455  32.049 -42.607  1.00 87.47           C  
ATOM   2664  CD  ARG A 355      17.360  31.275 -43.339  1.00 87.47           C  
ATOM   2665  NE  ARG A 355      17.920  30.368 -44.352  1.00 87.47           N  
ATOM   2666  NH1 ARG A 355      15.918  29.507 -45.067  1.00 87.47           N  
ATOM   2667  NH2 ARG A 355      17.823  28.791 -45.989  1.00 87.47           N  
ATOM   2668  CZ  ARG A 355      17.221  29.561 -45.127  1.00 87.47           C  
ATOM   2669  N   LEU A 356      17.865  34.348 -38.480  1.00 88.01           N  
ATOM   2670  CA  LEU A 356      17.253  35.316 -37.565  1.00 88.01           C  
ATOM   2671  C   LEU A 356      18.225  36.459 -37.254  1.00 88.01           C  
ATOM   2672  CB  LEU A 356      16.797  34.609 -36.276  1.00 88.01           C  
ATOM   2673  O   LEU A 356      17.808  37.609 -37.187  1.00 88.01           O  
ATOM   2674  CG  LEU A 356      15.657  33.594 -36.474  1.00 88.01           C  
ATOM   2675  CD1 LEU A 356      15.427  32.809 -35.183  1.00 88.01           C  
ATOM   2676  CD2 LEU A 356      14.341  34.280 -36.853  1.00 88.01           C  
ATOM   2677  N   GLU A 357      19.518  36.154 -37.145  1.00 70.32           N  
ATOM   2678  CA  GLU A 357      20.571  37.148 -36.894  1.00 70.32           C  
ATOM   2679  C   GLU A 357      20.858  38.053 -38.102  1.00 70.32           C  
ATOM   2680  CB  GLU A 357      21.858  36.428 -36.466  1.00 70.32           C  
ATOM   2681  O   GLU A 357      21.436  39.119 -37.942  1.00 70.32           O  
ATOM   2682  CG  GLU A 357      21.695  35.690 -35.128  1.00 70.32           C  
ATOM   2683  CD  GLU A 357      22.994  35.028 -34.645  1.00 70.32           C  
ATOM   2684  OE1 GLU A 357      23.056  34.710 -33.436  1.00 70.32           O  
ATOM   2685  OE2 GLU A 357      23.893  34.786 -35.484  1.00 70.32           O  
ATOM   2686  N   SER A 358      20.439  37.658 -39.308  1.00 65.31           N  
ATOM   2687  CA  SER A 358      20.620  38.440 -40.543  1.00 65.31           C  
ATOM   2688  C   SER A 358      19.378  39.254 -40.950  1.00 65.31           C  
ATOM   2689  CB  SER A 358      21.179  37.557 -41.675  1.00 65.31           C  
ATOM   2690  O   SER A 358      19.368  39.855 -42.024  1.00 65.31           O  
ATOM   2691  OG  SER A 358      20.863  36.176 -41.545  1.00 65.31           O  
ATOM   2692  N   GLY A 359      18.334  39.265 -40.110  1.00 61.44           N  
ATOM   2693  CA  GLY A 359      17.090  40.021 -40.305  1.00 61.44           C  
ATOM   2694  C   GLY A 359      16.867  41.183 -39.323  1.00 61.44           C  
ATOM   2695  O   GLY A 359      15.794  41.788 -39.364  1.00 61.44           O  
ATOM   2696  N   GLN A 360      17.841  41.472 -38.452  1.00 46.92           N  
ATOM   2697  CA  GLN A 360      17.985  42.745 -37.728  1.00 46.92           C  
ATOM   2698  C   GLN A 360      19.051  43.589 -38.422  1.00 46.92           C  
ATOM   2699  CB  GLN A 360      18.385  42.509 -36.261  1.00 46.92           C  
ATOM   2700  O   GLN A 360      18.892  44.830 -38.414  1.00 46.92           O  
ATOM   2701  CG  GLN A 360      17.255  41.900 -35.425  1.00 46.92           C  
ATOM   2702  CD  GLN A 360      17.558  41.861 -33.925  1.00 46.92           C  
ATOM   2703  NE2 GLN A 360      16.603  41.465 -33.110  1.00 46.92           N  
ATOM   2704  OE1 GLN A 360      18.623  42.185 -33.425  1.00 46.92           O  
ATOM   2705  OXT GLN A 360      19.990  42.948 -38.946  1.00 46.92           O  
TER    2706      GLN A 360                                                      
ENDMDL                                                                          
END                                                                             
