# Supplementary material for: Escherichia coli transcription factors of unknown function: sequence features and possible evolutionary relationships
Source: PeerJ. 2022 Jul 20;10:e13772. doi: 10.7717/peerj.13772 (PMC9308461; doi:10.7717/peerj.13772)
Supplement: Supplemental Information 18 [file peerj-10-13772-s018.zip › Raw Data/PDB files/Reference proteins/LysR AF-P03030-F1.pdb]

HEADER                                            01-JUL-21                     
TITLE     ALPHAFOLD V2.0 PREDICTION FOR TRANSCRIPTIONAL ACTIVATOR PROTEIN LYSR  
TITLE    2 (P03030)                                                             
COMPND    MOL_ID: 1;                                                            
COMPND   2 MOLECULE: TRANSCRIPTIONAL ACTIVATOR PROTEIN LYSR;                    
COMPND   3 CHAIN: A                                                             
SOURCE    MOL_ID: 1;                                                            
SOURCE   2 ORGANISM_SCIENTIFIC: ESCHERICHIA COLI (STRAIN K12);                  
SOURCE   3 ORGANISM_TAXID: 83333                                                
REMARK   1                                                                      
REMARK   1 REFERENCE 1                                                          
REMARK   1  AUTH   JOHN JUMPER, RICHARD EVANS, ALEXANDER PRITZEL, TIM GREEN,    
REMARK   1  AUTH 2 MICHAEL FIGURNOV, OLAF RONNEBERGER, KATHRYN TUNYASUVUNAKOOL, 
REMARK   1  AUTH 3 RUSS BATES, AUGUSTIN ZIDEK, ANNA POTAPENKO, ALEX BRIDGLAND,  
REMARK   1  AUTH 4 CLEMENS MEYER, SIMON A A KOHL, ANDREW J BALLARD,             
REMARK   1  AUTH 5 ANDREW COWIE, BERNARDINO ROMERA-PAREDES, STANISLAV NIKOLOV,  
REMARK   1  AUTH 6 RISHUB JAIN, JONAS ADLER, TREVOR BACK, STIG PETERSEN,        
REMARK   1  AUTH 7 DAVID REIMAN, ELLEN CLANCY, MICHAL ZIELINSKI,                
REMARK   1  AUTH 8 MARTIN STEINEGGER, MICHALINA PACHOLSKA, TAMAS BERGHAMMER,    
REMARK   1  AUTH 9 DAVID SILVER, ORIOL VINYALS, ANDREW W SENIOR,                
REMARK   1  AUTH10 KORAY KAVUKCUOGLU, PUSHMEET KOHLI, DEMIS HASSABIS            
REMARK   1  TITL   HIGHLY ACCURATE PROTEIN STRUCTURE PREDICTION WITH ALPHAFOLD  
REMARK   1  REF    NATURE                                     2021              
REMARK   1                                                                      
REMARK   1 DISCLAIMERS                                                          
REMARK   1 ALPHAFOLD DATA, COPYRIGHT (2021) DEEPMIND TECHNOLOGIES LIMITED. THE  
REMARK   1 INFORMATION PROVIDED IS THEORETICAL MODELLING ONLY AND CAUTION SHOULD
REMARK   1 BE EXERCISED IN ITS USE. IT IS PROVIDED "AS-IS" WITHOUT ANY WARRANTY 
REMARK   1 OF ANY KIND, WHETHER EXPRESSED OR IMPLIED. NO WARRANTY IS GIVEN THAT 
REMARK   1 USE OF THE INFORMATION SHALL NOT INFRINGE THE RIGHTS OF ANY THIRD    
REMARK   1 PARTY. THE INFORMATION IS NOT INTENDED TO BE A SUBSTITUTE FOR        
REMARK   1 PROFESSIONAL MEDICAL ADVICE, DIAGNOSIS, OR TREATMENT, AND DOES NOT   
REMARK   1 CONSTITUTE MEDICAL OR OTHER PROFESSIONAL ADVICE. IT IS AVAILABLE FOR 
REMARK   1 ACADEMIC AND COMMERCIAL PURPOSES, UNDER CC-BY 4.0 LICENCE.           
DBREF  XXXX A    1   311  UNP    P03030   LYSR_ECOLI       1    311             
SEQRES   1 A  311  MET ALA ALA VAL ASN LEU ARG HIS ILE GLU ILE PHE HIS          
SEQRES   2 A  311  ALA VAL MET THR ALA GLY SER LEU THR GLU ALA ALA HIS          
SEQRES   3 A  311  LEU LEU HIS THR SER GLN PRO THR VAL SER ARG GLU LEU          
SEQRES   4 A  311  ALA ARG PHE GLU LYS VAL ILE GLY LEU LYS LEU PHE GLU          
SEQRES   5 A  311  ARG VAL ARG GLY ARG LEU HIS PRO THR VAL GLN GLY LEU          
SEQRES   6 A  311  ARG LEU PHE GLU GLU VAL GLN ARG SER TRP TYR GLY LEU          
SEQRES   7 A  311  ASP ARG ILE VAL SER ALA ALA GLU SER LEU ARG GLU PHE          
SEQRES   8 A  311  ARG GLN GLY GLU LEU SER ILE ALA CYS LEU PRO VAL PHE          
SEQRES   9 A  311  SER GLN SER PHE LEU PRO GLN LEU LEU GLN PRO PHE LEU          
SEQRES  10 A  311  ALA ARG TYR PRO ASP VAL SER LEU ASN ILE VAL PRO GLN          
SEQRES  11 A  311  GLU SER PRO LEU LEU GLU GLU TRP LEU SER ALA GLN ARG          
SEQRES  12 A  311  HIS ASP LEU GLY LEU THR GLU THR LEU HIS THR PRO ALA          
SEQRES  13 A  311  GLY THR GLU ARG THR GLU LEU LEU SER LEU ASP GLU VAL          
SEQRES  14 A  311  CYS VAL LEU PRO PRO GLY HIS PRO LEU ALA VAL LYS LYS          
SEQRES  15 A  311  VAL LEU THR PRO ASP ASP PHE GLN GLY GLU ASN TYR ILE          
SEQRES  16 A  311  SER LEU SER ARG THR ASP SER TYR ARG GLN LEU LEU ASP          
SEQRES  17 A  311  GLN LEU PHE THR GLU HIS GLN VAL LYS ARG ARG MET ILE          
SEQRES  18 A  311  VAL GLU THR HIS SER ALA ALA SER VAL CYS ALA MET VAL          
SEQRES  19 A  311  ARG ALA GLY VAL GLY ILE SER VAL VAL ASN PRO LEU THR          
SEQRES  20 A  311  ALA LEU ASP TYR ALA ALA SER GLY LEU VAL VAL ARG ARG          
SEQRES  21 A  311  PHE SER ILE ALA VAL PRO PHE THR VAL SER LEU ILE ARG          
SEQRES  22 A  311  PRO LEU HIS ARG PRO SER SER ALA LEU VAL GLN ALA PHE          
SEQRES  23 A  311  SER GLY HIS LEU GLN ALA GLY LEU PRO LYS LEU VAL THR          
SEQRES  24 A  311  SER LEU ASP ALA ILE LEU SER SER ALA THR THR ALA              
CRYST1    1.000    1.000    1.000  90.00  90.00  90.00 P 1                      
ORIGX1      1.000000  0.000000  0.000000        0.00000                         
ORIGX2      0.000000  1.000000  0.000000        0.00000                         
ORIGX3      0.000000  0.000000  1.000000        0.00000                         
SCALE1      1.000000  0.000000  0.000000        0.00000                         
SCALE2      0.000000  1.000000  0.000000        0.00000                         
SCALE3      0.000000  0.000000  1.000000        0.00000                         
MODEL        0                                                                  
ATOM      1  N   MET A   1      37.568  -6.259 -14.065  1.00 43.07           N  
ATOM      2  CA  MET A   1      36.222  -6.027 -14.640  1.00 43.07           C  
ATOM      3  C   MET A   1      35.597  -7.377 -14.919  1.00 43.07           C  
ATOM      4  CB  MET A   1      36.286  -5.190 -15.921  1.00 43.07           C  
ATOM      5  O   MET A   1      36.335  -8.267 -15.326  1.00 43.07           O  
ATOM      6  CG  MET A   1      36.458  -3.709 -15.584  1.00 43.07           C  
ATOM      7  SD  MET A   1      36.702  -2.680 -17.044  1.00 43.07           S  
ATOM      8  CE  MET A   1      37.201  -1.132 -16.243  1.00 43.07           C  
ATOM      9  N   ALA A   2      34.316  -7.558 -14.589  1.00 52.37           N  
ATOM     10  CA  ALA A   2      33.687  -8.875 -14.513  1.00 52.37           C  
ATOM     11  C   ALA A   2      33.906  -9.678 -15.805  1.00 52.37           C  
ATOM     12  CB  ALA A   2      32.196  -8.694 -14.197  1.00 52.37           C  
ATOM     13  O   ALA A   2      33.588  -9.216 -16.894  1.00 52.37           O  
ATOM     14  N   ALA A   3      34.451 -10.890 -15.676  1.00 75.92           N  
ATOM     15  CA  ALA A   3      34.630 -11.809 -16.801  1.00 75.92           C  
ATOM     16  C   ALA A   3      33.281 -12.247 -17.423  1.00 75.92           C  
ATOM     17  CB  ALA A   3      35.478 -12.976 -16.285  1.00 75.92           C  
ATOM     18  O   ALA A   3      33.238 -12.831 -18.508  1.00 75.92           O  
ATOM     19  N   VAL A   4      32.175 -11.940 -16.739  1.00 83.29           N  
ATOM     20  CA  VAL A   4      30.793 -12.127 -17.176  1.00 83.29           C  
ATOM     21  C   VAL A   4      30.337 -10.918 -17.996  1.00 83.29           C  
ATOM     22  CB  VAL A   4      29.880 -12.340 -15.954  1.00 83.29           C  
ATOM     23  O   VAL A   4      30.472  -9.782 -17.552  1.00 83.29           O  
ATOM     24  CG1 VAL A   4      28.437 -12.609 -16.385  1.00 83.29           C  
ATOM     25  CG2 VAL A   4      30.355 -13.532 -15.112  1.00 83.29           C  
ATOM     26  N   ASN A   5      29.774 -11.167 -19.180  1.00 87.83           N  
ATOM     27  CA  ASN A   5      29.204 -10.145 -20.058  1.00 87.83           C  
ATOM     28  C   ASN A   5      27.679 -10.323 -20.191  1.00 87.83           C  
ATOM     29  CB  ASN A   5      29.965 -10.173 -21.403  1.00 87.83           C  
ATOM     30  O   ASN A   5      27.128 -11.341 -19.771  1.00 87.83           O  
ATOM     31  CG  ASN A   5      29.787 -11.465 -22.185  1.00 87.83           C  
ATOM     32  ND2 ASN A   5      30.778 -11.912 -22.914  1.00 87.83           N  
ATOM     33  OD1 ASN A   5      28.749 -12.092 -22.166  1.00 87.83           O  
ATOM     34  N   LEU A   6      27.002  -9.349 -20.809  1.00 86.36           N  
ATOM     35  CA  LEU A   6      25.548  -9.381 -21.007  1.00 86.36           C  
ATOM     36  C   LEU A   6      25.088 -10.612 -21.800  1.00 86.36           C  
ATOM     37  CB  LEU A   6      25.112  -8.098 -21.742  1.00 86.36           C  
ATOM     38  O   LEU A   6      24.057 -11.197 -21.488  1.00 86.36           O  
ATOM     39  CG  LEU A   6      23.692  -7.645 -21.361  1.00 86.36           C  
ATOM     40  CD1 LEU A   6      23.726  -6.963 -19.992  1.00 86.36           C  
ATOM     41  CD2 LEU A   6      23.172  -6.642 -22.387  1.00 86.36           C  
ATOM     42  N   ARG A   7      25.886 -11.047 -22.784  1.00 90.05           N  
ATOM     43  CA  ARG A   7      25.568 -12.208 -23.621  1.00 90.05           C  
ATOM     44  C   ARG A   7      25.540 -13.505 -22.816  1.00 90.05           C  
ATOM     45  CB  ARG A   7      26.554 -12.288 -24.800  1.00 90.05           C  
ATOM     46  O   ARG A   7      24.691 -14.350 -23.069  1.00 90.05           O  
ATOM     47  CG  ARG A   7      26.241 -13.419 -25.792  1.00 90.05           C  
ATOM     48  CD  ARG A   7      24.816 -13.300 -26.351  1.00 90.05           C  
ATOM     49  NE  ARG A   7      24.549 -14.292 -27.405  1.00 90.05           N  
ATOM     50  NH1 ARG A   7      22.444 -13.513 -27.936  1.00 90.05           N  
ATOM     51  NH2 ARG A   7      23.267 -15.254 -29.027  1.00 90.05           N  
ATOM     52  CZ  ARG A   7      23.428 -14.344 -28.108  1.00 90.05           C  
ATOM     53  N   HIS A   8      26.428 -13.666 -21.837  1.00 91.71           N  
ATOM     54  CA  HIS A   8      26.393 -14.809 -20.927  1.00 91.71           C  
ATOM     55  C   HIS A   8      25.092 -14.829 -20.112  1.00 91.71           C  
ATOM     56  CB  HIS A   8      27.589 -14.764 -19.972  1.00 91.71           C  
ATOM     57  O   HIS A   8      24.470 -15.882 -19.990  1.00 91.71           O  
ATOM     58  CG  HIS A   8      28.964 -14.968 -20.564  1.00 91.71           C  
ATOM     59  CD2 HIS A   8      29.316 -15.624 -21.719  1.00 91.71           C  
ATOM     60  ND1 HIS A   8      30.134 -14.569 -19.962  1.00 91.71           N  
ATOM     61  CE1 HIS A   8      31.161 -14.941 -20.737  1.00 91.71           C  
ATOM     62  NE2 HIS A   8      30.719 -15.595 -21.818  1.00 91.71           N  
ATOM     63  N   ILE A   9      24.669 -13.667 -19.600  1.00 91.03           N  
ATOM     64  CA  ILE A   9      23.419 -13.525 -18.841  1.00 91.03           C  
ATOM     65  C   ILE A   9      22.206 -13.833 -19.726  1.00 91.03           C  
ATOM     66  CB  ILE A   9      23.332 -12.118 -18.204  1.00 91.03           C  
ATOM     67  O   ILE A   9      21.347 -14.608 -19.323  1.00 91.03           O  
ATOM     68  CG1 ILE A   9      24.525 -11.800 -17.272  1.00 91.03           C  
ATOM     69  CG2 ILE A   9      22.019 -11.941 -17.431  1.00 91.03           C  
ATOM     70  CD1 ILE A   9      24.769 -12.800 -16.133  1.00 91.03           C  
ATOM     71  N   GLU A  10      22.171 -13.302 -20.948  1.00 92.54           N  
ATOM     72  CA  GLU A  10      21.110 -13.534 -21.936  1.00 92.54           C  
ATOM     73  C   GLU A  10      20.994 -15.013 -22.338  1.00 92.54           C  
ATOM     74  CB  GLU A  10      21.427 -12.637 -23.141  1.00 92.54           C  
ATOM     75  O   GLU A  10      19.902 -15.580 -22.337  1.00 92.54           O  
ATOM     76  CG  GLU A  10      20.439 -12.774 -24.299  1.00 92.54           C  
ATOM     77  CD  GLU A  10      20.805 -11.816 -25.436  1.00 92.54           C  
ATOM     78  OE1 GLU A  10      19.904 -11.133 -25.958  1.00 92.54           O  
ATOM     79  OE2 GLU A  10      21.995 -11.842 -25.847  1.00 92.54           O  
ATOM     80  N   ILE A  11      22.126 -15.671 -22.612  1.00 94.38           N  
ATOM     81  CA  ILE A  11      22.184 -17.105 -22.928  1.00 94.38           C  
ATOM     82  C   ILE A  11      21.659 -17.933 -21.758  1.00 94.38           C  
ATOM     83  CB  ILE A  11      23.631 -17.497 -23.303  1.00 94.38           C  
ATOM     84  O   ILE A  11      20.822 -18.814 -21.948  1.00 94.38           O  
ATOM     85  CG1 ILE A  11      24.005 -16.911 -24.686  1.00 94.38           C  
ATOM     86  CG2 ILE A  11      23.877 -19.018 -23.236  1.00 94.38           C  
ATOM     87  CD1 ILE A  11      23.574 -17.748 -25.890  1.00 94.38           C  
ATOM     88  N   PHE A  12      22.138 -17.654 -20.546  1.00 95.54           N  
ATOM     89  CA  PHE A  12      21.708 -18.379 -19.360  1.00 95.54           C  
ATOM     90  C   PHE A  12      20.217 -18.175 -19.075  1.00 95.54           C  
ATOM     91  CB  PHE A  12      22.572 -17.945 -18.179  1.00 95.54           C  
ATOM     92  O   PHE A  12      19.504 -19.155 -18.855  1.00 95.54           O  
ATOM     93  CG  PHE A  12      22.168 -18.609 -16.884  1.00 95.54           C  
ATOM     94  CD1 PHE A  12      21.725 -17.837 -15.802  1.00 95.54           C  
ATOM     95  CD2 PHE A  12      22.197 -20.006 -16.779  1.00 95.54           C  
ATOM     96  CE1 PHE A  12      21.349 -18.457 -14.601  1.00 95.54           C  
ATOM     97  CE2 PHE A  12      21.767 -20.638 -15.601  1.00 95.54           C  
ATOM     98  CZ  PHE A  12      21.358 -19.858 -14.509  1.00 95.54           C  
ATOM     99  N   HIS A  13      19.739 -16.930 -19.153  1.00 94.28           N  
ATOM    100  CA  HIS A  13      18.333 -16.593 -18.978  1.00 94.28           C  
ATOM    101  C   HIS A  13      17.454 -17.363 -19.966  1.00 94.28           C  
ATOM    102  CB  HIS A  13      18.130 -15.075 -19.113  1.00 94.28           C  
ATOM    103  O   HIS A  13      16.523 -18.040 -19.532  1.00 94.28           O  
ATOM    104  CG  HIS A  13      16.688 -14.671 -18.943  1.00 94.28           C  
ATOM    105  CD2 HIS A  13      16.022 -14.491 -17.761  1.00 94.28           C  
ATOM    106  ND1 HIS A  13      15.777 -14.461 -19.954  1.00 94.28           N  
ATOM    107  CE1 HIS A  13      14.593 -14.166 -19.391  1.00 94.28           C  
ATOM    108  NE2 HIS A  13      14.689 -14.199 -18.052  1.00 94.28           N  
ATOM    109  N   ALA A  14      17.791 -17.339 -21.261  1.00 94.29           N  
ATOM    110  CA  ALA A  14      17.034 -18.027 -22.305  1.00 94.29           C  
ATOM    111  C   ALA A  14      17.000 -19.550 -22.111  1.00 94.29           C  
ATOM    112  CB  ALA A  14      17.643 -17.668 -23.663  1.00 94.29           C  
ATOM    113  O   ALA A  14      15.956 -20.169 -22.296  1.00 94.29           O  
ATOM    114  N   VAL A  15      18.113 -20.177 -21.709  1.00 96.10           N  
ATOM    115  CA  VAL A  15      18.142 -21.630 -21.447  1.00 96.10           C  
ATOM    116  C   VAL A  15      17.291 -21.994 -20.231  1.00 96.10           C  
ATOM    117  CB  VAL A  15      19.585 -22.152 -21.320  1.00 96.10           C  
ATOM    118  O   VAL A  15      16.576 -22.995 -20.276  1.00 96.10           O  
ATOM    119  CG1 VAL A  15      19.631 -23.654 -20.997  1.00 96.10           C  
ATOM    120  CG2 VAL A  15      20.339 -21.987 -22.647  1.00 96.10           C  
ATOM    121  N   MET A  16      17.325 -21.178 -19.173  1.00 95.41           N  
ATOM    122  CA  MET A  16      16.493 -21.375 -17.982  1.00 95.41           C  
ATOM    123  C   MET A  16      14.997 -21.192 -18.274  1.00 95.41           C  
ATOM    124  CB  MET A  16      16.937 -20.411 -16.873  1.00 95.41           C  
ATOM    125  O   MET A  16      14.196 -21.993 -17.800  1.00 95.41           O  
ATOM    126  CG  MET A  16      18.264 -20.805 -16.212  1.00 95.41           C  
ATOM    127  SD  MET A  16      18.268 -22.404 -15.349  1.00 95.41           S  
ATOM    128  CE  MET A  16      17.192 -22.052 -13.935  1.00 95.41           C  
ATOM    129  N   THR A  17      14.611 -20.187 -19.070  1.00 91.93           N  
ATOM    130  CA  THR A  17      13.194 -19.939 -19.414  1.00 91.93           C  
ATOM    131  C   THR A  17      12.651 -20.927 -20.439  1.00 91.93           C  
ATOM    132  CB  THR A  17      12.915 -18.512 -19.930  1.00 91.93           C  
ATOM    133  O   THR A  17      11.530 -21.403 -20.288  1.00 91.93           O  
ATOM    134  CG2 THR A  17      12.346 -17.607 -18.848  1.00 91.93           C  
ATOM    135  OG1 THR A  17      14.046 -17.873 -20.467  1.00 91.93           O  
ATOM    136  N   ALA A  18      13.426 -21.264 -21.470  1.00 92.66           N  
ATOM    137  CA  ALA A  18      12.969 -22.141 -22.546  1.00 92.66           C  
ATOM    138  C   ALA A  18      13.039 -23.640 -22.188  1.00 92.66           C  
ATOM    139  CB  ALA A  18      13.790 -21.809 -23.794  1.00 92.66           C  
ATOM    140  O   ALA A  18      12.462 -24.478 -22.879  1.00 92.66           O  
ATOM    141  N   GLY A  19      13.792 -24.009 -21.145  1.00 88.73           N  
ATOM    142  CA  GLY A  19      13.929 -25.390 -20.667  1.00 88.73           C  
ATOM    143  C   GLY A  19      14.750 -26.318 -21.574  1.00 88.73           C  
ATOM    144  O   GLY A  19      14.970 -27.482 -21.235  1.00 88.73           O  
ATOM    145  N   SER A  20      15.234 -25.839 -22.723  1.00 91.87           N  
ATOM    146  CA  SER A  20      16.138 -26.591 -23.595  1.00 91.87           C  
ATOM    147  C   SER A  20      17.072 -25.678 -24.391  1.00 91.87           C  
ATOM    148  CB  SER A  20      15.345 -27.511 -24.533  1.00 91.87           C  
ATOM    149  O   SER A  20      16.759 -24.521 -24.665  1.00 91.87           O  
ATOM    150  OG  SER A  20      14.879 -26.817 -25.669  1.00 91.87           O  
ATOM    151  N   LEU A  21      18.223 -26.218 -24.811  1.00 94.90           N  
ATOM    152  CA  LEU A  21      19.183 -25.483 -25.646  1.00 94.90           C  
ATOM    153  C   LEU A  21      18.624 -25.151 -27.034  1.00 94.90           C  
ATOM    154  CB  LEU A  21      20.473 -26.306 -25.822  1.00 94.90           C  
ATOM    155  O   LEU A  21      19.018 -24.144 -27.614  1.00 94.90           O  
ATOM    156  CG  LEU A  21      21.289 -26.516 -24.542  1.00 94.90           C  
ATOM    157  CD1 LEU A  21      22.399 -27.539 -24.798  1.00 94.90           C  
ATOM    158  CD2 LEU A  21      21.938 -25.224 -24.054  1.00 94.90           C  
ATOM    159  N   THR A  22      17.759 -26.008 -27.581  1.00 94.82           N  
ATOM    160  CA  THR A  22      17.175 -25.816 -28.914  1.00 94.82           C  
ATOM    161  C   THR A  22      16.179 -24.664 -28.898  1.00 94.82           C  
ATOM    162  CB  THR A  22      16.497 -27.099 -29.409  1.00 94.82           C  
ATOM    163  O   THR A  22      16.306 -23.747 -29.703  1.00 94.82           O  
ATOM    164  CG2 THR A  22      16.041 -26.997 -30.862  1.00 94.82           C  
ATOM    165  OG1 THR A  22      17.409 -28.178 -29.345  1.00 94.82           O  
ATOM    166  N   GLU A  23      15.263 -24.658 -27.928  1.00 95.21           N  
ATOM    167  CA  GLU A  23      14.283 -23.578 -27.784  1.00 95.21           C  
ATOM    168  C   GLU A  23      14.958 -22.252 -27.419  1.00 95.21           C  
ATOM    169  CB  GLU A  23      13.228 -23.960 -26.734  1.00 95.21           C  
ATOM    170  O   GLU A  23      14.639 -21.218 -27.996  1.00 95.21           O  
ATOM    171  CG  GLU A  23      12.345 -25.146 -27.140  1.00 95.21           C  
ATOM    172  CD  GLU A  23      11.736 -24.945 -28.529  1.00 95.21           C  
ATOM    173  OE1 GLU A  23      11.973 -25.836 -29.376  1.00 95.21           O  
ATOM    174  OE2 GLU A  23      11.123 -23.879 -28.745  1.00 95.21           O  
ATOM    175  N   ALA A  24      15.977 -22.276 -26.554  1.00 95.91           N  
ATOM    176  CA  ALA A  24      16.764 -21.081 -26.253  1.00 95.91           C  
ATOM    177  C   ALA A  24      17.480 -20.523 -27.492  1.00 95.91           C  
ATOM    178  CB  ALA A  24      17.772 -21.436 -25.163  1.00 95.91           C  
ATOM    179  O   ALA A  24      17.563 -19.312 -27.673  1.00 95.91           O  
ATOM    180  N   ALA A  25      17.992 -21.392 -28.368  1.00 96.63           N  
ATOM    181  CA  ALA A  25      18.623 -20.964 -29.611  1.00 96.63           C  
ATOM    182  C   ALA A  25      17.620 -20.326 -30.574  1.00 96.63           C  
ATOM    183  CB  ALA A  25      19.335 -22.164 -30.233  1.00 96.63           C  
ATOM    184  O   ALA A  25      17.930 -19.294 -31.168  1.00 96.63           O  
ATOM    185  N   HIS A  26      16.418 -20.898 -30.675  1.00 96.03           N  
ATOM    186  CA  HIS A  26      15.330 -20.325 -31.459  1.00 96.03           C  
ATOM    187  C   HIS A  26      14.926 -18.940 -30.927  1.00 96.03           C  
ATOM    188  CB  HIS A  26      14.157 -21.314 -31.465  1.00 96.03           C  
ATOM    189  O   HIS A  26      14.849 -17.986 -31.699  1.00 96.03           O  
ATOM    190  CG  HIS A  26      13.080 -20.917 -32.435  1.00 96.03           C  
ATOM    191  CD2 HIS A  26      13.118 -21.058 -33.795  1.00 96.03           C  
ATOM    192  ND1 HIS A  26      11.880 -20.326 -32.120  1.00 96.03           N  
ATOM    193  CE1 HIS A  26      11.213 -20.112 -33.266  1.00 96.03           C  
ATOM    194  NE2 HIS A  26      11.931 -20.539 -34.318  1.00 96.03           N  
ATOM    195  N   LEU A  27      14.774 -18.812 -29.604  1.00 93.40           N  
ATOM    196  CA  LEU A  27      14.410 -17.570 -28.915  1.00 93.40           C  
ATOM    197  C   LEU A  27      15.475 -16.471 -29.071  1.00 93.40           C  
ATOM    198  CB  LEU A  27      14.132 -17.939 -27.443  1.00 93.40           C  
ATOM    199  O   LEU A  27      15.147 -15.298 -29.184  1.00 93.40           O  
ATOM    200  CG  LEU A  27      13.244 -16.935 -26.682  1.00 93.40           C  
ATOM    201  CD1 LEU A  27      12.303 -17.697 -25.745  1.00 93.40           C  
ATOM    202  CD2 LEU A  27      14.064 -15.963 -25.833  1.00 93.40           C  
ATOM    203  N   LEU A  28      16.751 -16.856 -29.139  1.00 94.71           N  
ATOM    204  CA  LEU A  28      17.884 -15.948 -29.345  1.00 94.71           C  
ATOM    205  C   LEU A  28      18.292 -15.783 -30.817  1.00 94.71           C  
ATOM    206  CB  LEU A  28      19.066 -16.429 -28.487  1.00 94.71           C  
ATOM    207  O   LEU A  28      19.381 -15.265 -31.084  1.00 94.71           O  
ATOM    208  CG  LEU A  28      18.825 -16.364 -26.971  1.00 94.71           C  
ATOM    209  CD1 LEU A  28      20.063 -16.929 -26.280  1.00 94.71           C  
ATOM    210  CD2 LEU A  28      18.604 -14.935 -26.482  1.00 94.71           C  
ATOM    211  N   HIS A  29      17.478 -16.273 -31.759  1.00 95.73           N  
ATOM    212  CA  HIS A  29      17.741 -16.241 -33.202  1.00 95.73           C  
ATOM    213  C   HIS A  29      19.167 -16.689 -33.569  1.00 95.73           C  
ATOM    214  CB  HIS A  29      17.361 -14.867 -33.769  1.00 95.73           C  
ATOM    215  O   HIS A  29      19.883 -16.046 -34.339  1.00 95.73           O  
ATOM    216  CG  HIS A  29      15.926 -14.498 -33.501  1.00 95.73           C  
ATOM    217  CD2 HIS A  29      15.479 -13.399 -32.817  1.00 95.73           C  
ATOM    218  ND1 HIS A  29      14.816 -15.222 -33.874  1.00 95.73           N  
ATOM    219  CE1 HIS A  29      13.729 -14.567 -33.438  1.00 95.73           C  
ATOM    220  NE2 HIS A  29      14.083 -13.443 -32.803  1.00 95.73           N  
ATOM    221  N   THR A  30      19.616 -17.797 -32.978  1.00 95.93           N  
ATOM    222  CA  THR A  30      20.966 -18.330 -33.172  1.00 95.93           C  
ATOM    223  C   THR A  30      20.964 -19.855 -33.287  1.00 95.93           C  
ATOM    224  CB  THR A  30      21.898 -17.803 -32.068  1.00 95.93           C  
ATOM    225  O   THR A  30      19.927 -20.508 -33.241  1.00 95.93           O  
ATOM    226  CG2 THR A  30      21.707 -18.482 -30.716  1.00 95.93           C  
ATOM    227  OG1 THR A  30      23.250 -17.960 -32.462  1.00 95.93           O  
ATOM    228  N   SER A  31      22.145 -20.448 -33.469  1.00 96.74           N  
ATOM    229  CA  SER A  31      22.290 -21.902 -33.556  1.00 96.74           C  
ATOM    230  C   SER A  31      22.446 -22.544 -32.173  1.00 96.74           C  
ATOM    231  CB  SER A  31      23.427 -22.284 -34.510  1.00 96.74           C  
ATOM    232  O   SER A  31      23.104 -21.998 -31.283  1.00 96.74           O  
ATOM    233  OG  SER A  31      24.697 -22.234 -33.880  1.00 96.74           O  
ATOM    234  N   GLN A  32      21.907 -23.751 -32.002  1.00 96.31           N  
ATOM    235  CA  GLN A  32      22.044 -24.530 -30.767  1.00 96.31           C  
ATOM    236  C   GLN A  32      23.514 -24.793 -30.356  1.00 96.31           C  
ATOM    237  CB  GLN A  32      21.166 -25.789 -30.899  1.00 96.31           C  
ATOM    238  O   GLN A  32      23.824 -24.639 -29.169  1.00 96.31           O  
ATOM    239  CG  GLN A  32      21.159 -26.694 -29.658  1.00 96.31           C  
ATOM    240  CD  GLN A  32      22.256 -27.756 -29.638  1.00 96.31           C  
ATOM    241  NE2 GLN A  32      22.630 -28.249 -28.478  1.00 96.31           N  
ATOM    242  OE1 GLN A  32      22.809 -28.166 -30.642  1.00 96.31           O  
ATOM    243  N   PRO A  33      24.461 -25.080 -31.278  1.00 96.52           N  
ATOM    244  CA  PRO A  33      25.887 -25.147 -30.946  1.00 96.52           C  
ATOM    245  C   PRO A  33      26.455 -23.833 -30.398  1.00 96.52           C  
ATOM    246  CB  PRO A  33      26.596 -25.540 -32.245  1.00 96.52           C  
ATOM    247  O   PRO A  33      27.316 -23.862 -29.520  1.00 96.52           O  
ATOM    248  CG  PRO A  33      25.522 -26.295 -33.022  1.00 96.52           C  
ATOM    249  CD  PRO A  33      24.247 -25.551 -32.639  1.00 96.52           C  
ATOM    250  N   THR A  34      25.977 -22.681 -30.883  1.00 95.82           N  
ATOM    251  CA  THR A  34      26.374 -21.370 -30.346  1.00 95.82           C  
ATOM    252  C   THR A  34      25.902 -21.207 -28.906  1.00 95.82           C  
ATOM    253  CB  THR A  34      25.869 -20.206 -31.215  1.00 95.82           C  
ATOM    254  O   THR A  34      26.720 -20.881 -28.049  1.00 95.82           O  
ATOM    255  CG2 THR A  34      26.311 -18.842 -30.687  1.00 95.82           C  
ATOM    256  OG1 THR A  34      26.419 -20.307 -32.511  1.00 95.82           O  
ATOM    257  N   VAL A  35      24.631 -21.508 -28.616  1.00 96.33           N  
ATOM    258  CA  VAL A  35      24.092 -21.428 -27.246  1.00 96.33           C  
ATOM    259  C   VAL A  35      24.850 -22.343 -26.295  1.00 96.33           C  
ATOM    260  CB  VAL A  35      22.585 -21.740 -27.201  1.00 96.33           C  
ATOM    261  O   VAL A  35      25.290 -21.907 -25.234  1.00 96.33           O  
ATOM    262  CG1 VAL A  35      22.002 -21.673 -25.785  1.00 96.33           C  
ATOM    263  CG2 VAL A  35      21.816 -20.731 -28.048  1.00 96.33           C  
ATOM    264  N   SER A  36      25.076 -23.597 -26.695  1.00 95.00           N  
ATOM    265  CA  SER A  36      25.819 -24.555 -25.875  1.00 95.00           C  
ATOM    266  C   SER A  36      27.246 -24.086 -25.578  1.00 95.00           C  
ATOM    267  CB  SER A  36      25.873 -25.909 -26.582  1.00 95.00           C  
ATOM    268  O   SER A  36      27.743 -24.311 -24.476  1.00 95.00           O  
ATOM    269  OG  SER A  36      26.380 -26.895 -25.701  1.00 95.00           O  
ATOM    270  N   ARG A  37      27.916 -23.455 -26.550  1.00 95.46           N  
ATOM    271  CA  ARG A  37      29.292 -22.965 -26.398  1.00 95.46           C  
ATOM    272  C   ARG A  37      29.365 -21.762 -25.464  1.00 95.46           C  
ATOM    273  CB  ARG A  37      29.854 -22.634 -27.785  1.00 95.46           C  
ATOM    274  O   ARG A  37      30.231 -21.734 -24.594  1.00 95.46           O  
ATOM    275  CG  ARG A  37      31.379 -22.446 -27.783  1.00 95.46           C  
ATOM    276  CD  ARG A  37      31.891 -21.872 -29.113  1.00 95.46           C  
ATOM    277  NE  ARG A  37      31.344 -22.584 -30.291  1.00 95.46           N  
ATOM    278  NH1 ARG A  37      29.989 -20.899 -31.101  1.00 95.46           N  
ATOM    279  NH2 ARG A  37      29.998 -22.880 -32.108  1.00 95.46           N  
ATOM    280  CZ  ARG A  37      30.453 -22.118 -31.154  1.00 95.46           C  
ATOM    281  N   GLU A  38      28.463 -20.797 -25.626  1.00 95.37           N  
ATOM    282  CA  GLU A  38      28.402 -19.614 -24.759  1.00 95.37           C  
ATOM    283  C   GLU A  38      28.010 -19.985 -23.325  1.00 95.37           C  
ATOM    284  CB  GLU A  38      27.426 -18.577 -25.332  1.00 95.37           C  
ATOM    285  O   GLU A  38      28.600 -19.466 -22.382  1.00 95.37           O  
ATOM    286  CG  GLU A  38      27.912 -17.907 -26.629  1.00 95.37           C  
ATOM    287  CD  GLU A  38      29.289 -17.235 -26.491  1.00 95.37           C  
ATOM    288  OE1 GLU A  38      30.098 -17.363 -27.439  1.00 95.37           O  
ATOM    289  OE2 GLU A  38      29.567 -16.634 -25.432  1.00 95.37           O  
ATOM    290  N   LEU A  39      27.098 -20.946 -23.142  1.00 95.76           N  
ATOM    291  CA  LEU A  39      26.739 -21.438 -21.813  1.00 95.76           C  
ATOM    292  C   LEU A  39      27.929 -22.116 -21.117  1.00 95.76           C  
ATOM    293  CB  LEU A  39      25.529 -22.377 -21.939  1.00 95.76           C  
ATOM    294  O   LEU A  39      28.235 -21.792 -19.973  1.00 95.76           O  
ATOM    295  CG  LEU A  39      25.050 -22.940 -20.590  1.00 95.76           C  
ATOM    296  CD1 LEU A  39      24.557 -21.844 -19.643  1.00 95.76           C  
ATOM    297  CD2 LEU A  39      23.917 -23.929 -20.855  1.00 95.76           C  
ATOM    298  N   ALA A  40      28.654 -22.993 -21.818  1.00 94.58           N  
ATOM    299  CA  ALA A  40      29.853 -23.632 -21.269  1.00 94.58           C  
ATOM    300  C   ALA A  40      30.960 -22.610 -20.948  1.00 94.58           C  
ATOM    301  CB  ALA A  40      30.347 -24.672 -22.281  1.00 94.58           C  
ATOM    302  O   ALA A  40      31.693 -22.747 -19.966  1.00 94.58           O  
ATOM    303  N   ARG A  41      31.085 -21.560 -21.769  1.00 94.57           N  
ATOM    304  CA  ARG A  41      32.002 -20.448 -21.504  1.00 94.57           C  
ATOM    305  C   ARG A  41      31.590 -19.683 -20.251  1.00 94.57           C  
ATOM    306  CB  ARG A  41      32.058 -19.530 -22.730  1.00 94.57           C  
ATOM    307  O   ARG A  41      32.461 -19.370 -19.443  1.00 94.57           O  
ATOM    308  CG  ARG A  41      33.157 -18.474 -22.586  1.00 94.57           C  
ATOM    309  CD  ARG A  41      33.143 -17.569 -23.815  1.00 94.57           C  
ATOM    310  NE  ARG A  41      34.266 -16.616 -23.786  1.00 94.57           N  
ATOM    311  NH1 ARG A  41      33.756 -15.613 -25.781  1.00 94.57           N  
ATOM    312  NH2 ARG A  41      35.555 -14.940 -24.628  1.00 94.57           N  
ATOM    313  CZ  ARG A  41      34.521 -15.730 -24.730  1.00 94.57           C  
ATOM    314  N   PHE A  42      30.297 -19.426 -20.074  1.00 95.24           N  
ATOM    315  CA  PHE A  42      29.772 -18.770 -18.885  1.00 95.24           C  
ATOM    316  C   PHE A  42      30.055 -19.584 -17.619  1.00 95.24           C  
ATOM    317  CB  PHE A  42      28.275 -18.494 -19.057  1.00 95.24           C  
ATOM    318  O   PHE A  42      30.665 -19.048 -16.697  1.00 95.24           O  
ATOM    319  CG  PHE A  42      27.618 -17.841 -17.856  1.00 95.24           C  
ATOM    320  CD1 PHE A  42      26.333 -18.248 -17.455  1.00 95.24           C  
ATOM    321  CD2 PHE A  42      28.269 -16.807 -17.151  1.00 95.24           C  
ATOM    322  CE1 PHE A  42      25.694 -17.610 -16.378  1.00 95.24           C  
ATOM    323  CE2 PHE A  42      27.623 -16.165 -16.083  1.00 95.24           C  
ATOM    324  CZ  PHE A  42      26.331 -16.558 -15.704  1.00 95.24           C  
ATOM    325  N   GLU A  43      29.727 -20.881 -17.613  1.00 95.85           N  
ATOM    326  CA  GLU A  43      30.034 -21.811 -16.512  1.00 95.85           C  
ATOM    327  C   GLU A  43      31.526 -21.797 -16.150  1.00 95.85           C  
ATOM    328  CB  GLU A  43      29.629 -23.240 -16.916  1.00 95.85           C  
ATOM    329  O   GLU A  43      31.896 -21.678 -14.980  1.00 95.85           O  
ATOM    330  CG  GLU A  43      28.110 -23.460 -16.904  1.00 95.85           C  
ATOM    331  CD  GLU A  43      27.745 -24.932 -17.149  1.00 95.85           C  
ATOM    332  OE1 GLU A  43      26.907 -25.462 -16.381  1.00 95.85           O  
ATOM    333  OE2 GLU A  43      28.299 -25.540 -18.092  1.00 95.85           O  
ATOM    334  N   LYS A  44      32.403 -21.839 -17.163  1.00 94.90           N  
ATOM    335  CA  LYS A  44      33.857 -21.772 -16.967  1.00 94.90           C  
ATOM    336  C   LYS A  44      34.301 -20.451 -16.342  1.00 94.90           C  
ATOM    337  CB  LYS A  44      34.556 -22.018 -18.312  1.00 94.90           C  
ATOM    338  O   LYS A  44      35.185 -20.449 -15.493  1.00 94.90           O  
ATOM    339  CG  LYS A  44      36.083 -22.044 -18.155  1.00 94.90           C  
ATOM    340  CD  LYS A  44      36.775 -22.371 -19.481  1.00 94.90           C  
ATOM    341  CE  LYS A  44      38.289 -22.402 -19.247  1.00 94.90           C  
ATOM    342  NZ  LYS A  44      39.031 -22.755 -20.483  1.00 94.90           N  
ATOM    343  N   VAL A  45      33.718 -19.340 -16.780  1.00 93.66           N  
ATOM    344  CA  VAL A  45      34.047 -17.998 -16.288  1.00 93.66           C  
ATOM    345  C   VAL A  45      33.681 -17.832 -14.813  1.00 93.66           C  
ATOM    346  CB  VAL A  45      33.351 -16.948 -17.173  1.00 93.66           C  
ATOM    347  O   VAL A  45      34.463 -17.253 -14.064  1.00 93.66           O  
ATOM    348  CG1 VAL A  45      33.181 -15.603 -16.477  1.00 93.66           C  
ATOM    349  CG2 VAL A  45      34.161 -16.726 -18.457  1.00 93.66           C  
ATOM    350  N   ILE A  46      32.515 -18.328 -14.398  1.00 94.18           N  
ATOM    351  CA  ILE A  46      32.044 -18.203 -13.009  1.00 94.18           C  
ATOM    352  C   ILE A  46      32.525 -19.346 -12.106  1.00 94.18           C  
ATOM    353  CB  ILE A  46      30.512 -18.042 -12.960  1.00 94.18           C  
ATOM    354  O   ILE A  46      32.331 -19.287 -10.897  1.00 94.18           O  
ATOM    355  CG1 ILE A  46      29.816 -19.337 -13.414  1.00 94.18           C  
ATOM    356  CG2 ILE A  46      30.081 -16.810 -13.773  1.00 94.18           C  
ATOM    357  CD1 ILE A  46      28.295 -19.267 -13.439  1.00 94.18           C  
ATOM    358  N   GLY A  47      33.127 -20.392 -12.678  1.00 95.34           N  
ATOM    359  CA  GLY A  47      33.605 -21.560 -11.937  1.00 95.34           C  
ATOM    360  C   GLY A  47      32.485 -22.433 -11.361  1.00 95.34           C  
ATOM    361  O   GLY A  47      32.718 -23.158 -10.397  1.00 95.34           O  
ATOM    362  N   LEU A  48      31.276 -22.371 -11.926  1.00 94.83           N  
ATOM    363  CA  LEU A  48      30.108 -23.127 -11.471  1.00 94.83           C  
ATOM    364  C   LEU A  48      29.539 -23.959 -12.611  1.00 94.83           C  
ATOM    365  CB  LEU A  48      29.009 -22.201 -10.914  1.00 94.83           C  
ATOM    366  O   LEU A  48      29.433 -23.495 -13.743  1.00 94.83           O  
ATOM    367  CG  LEU A  48      29.413 -21.346  -9.702  1.00 94.83           C  
ATOM    368  CD1 LEU A  48      28.278 -20.380  -9.364  1.00 94.83           C  
ATOM    369  CD2 LEU A  48      29.691 -22.211  -8.471  1.00 94.83           C  
ATOM    370  N   LYS A  49      29.096 -25.170 -12.275  1.00 95.90           N  
ATOM    371  CA  LYS A  49      28.260 -25.985 -13.150  1.00 95.90           C  
ATOM    372  C   LYS A  49      26.796 -25.641 -12.876  1.00 95.90           C  
ATOM    373  CB  LYS A  49      28.611 -27.457 -12.930  1.00 95.90           C  
ATOM    374  O   LYS A  49      26.280 -25.927 -11.795  1.00 95.90           O  
ATOM    375  CG  LYS A  49      28.013 -28.331 -14.032  1.00 95.90           C  
ATOM    376  CD  LYS A  49      28.471 -29.777 -13.839  1.00 95.90           C  
ATOM    377  CE  LYS A  49      27.934 -30.642 -14.976  1.00 95.90           C  
ATOM    378  NZ  LYS A  49      28.266 -32.067 -14.741  1.00 95.90           N  
ATOM    379  N   LEU A  50      26.154 -24.987 -13.831  1.00 96.69           N  
ATOM    380  CA  LEU A  50      24.779 -24.496 -13.759  1.00 96.69           C  
ATOM    381  C   LEU A  50      23.779 -25.521 -14.286  1.00 96.69           C  
ATOM    382  CB  LEU A  50      24.668 -23.200 -14.574  1.00 96.69           C  
ATOM    383  O   LEU A  50      22.622 -25.501 -13.875  1.00 96.69           O  
ATOM    384  CG  LEU A  50      25.593 -22.060 -14.119  1.00 96.69           C  
ATOM    385  CD1 LEU A  50      25.400 -20.886 -15.078  1.00 96.69           C  
ATOM    386  CD2 LEU A  50      25.308 -21.603 -12.687  1.00 96.69           C  
ATOM    387  N   PHE A  51      24.225 -26.424 -15.163  1.00 96.26           N  
ATOM    388  CA  PHE A  51      23.386 -27.488 -15.698  1.00 96.26           C  
ATOM    389  C   PHE A  51      24.047 -28.860 -15.630  1.00 96.26           C  
ATOM    390  CB  PHE A  51      22.974 -27.174 -17.134  1.00 96.26           C  
ATOM    391  O   PHE A  51      25.260 -29.035 -15.762  1.00 96.26           O  
ATOM    392  CG  PHE A  51      22.105 -25.946 -17.278  1.00 96.26           C  
ATOM    393  CD1 PHE A  51      20.702 -26.045 -17.212  1.00 96.26           C  
ATOM    394  CD2 PHE A  51      22.707 -24.695 -17.481  1.00 96.26           C  
ATOM    395  CE1 PHE A  51      19.904 -24.901 -17.380  1.00 96.26           C  
ATOM    396  CE2 PHE A  51      21.906 -23.560 -17.660  1.00 96.26           C  
ATOM    397  CZ  PHE A  51      20.509 -23.656 -17.612  1.00 96.26           C  
ATOM    398  N   GLU A  52      23.210 -29.877 -15.507  1.00 94.55           N  
ATOM    399  CA  GLU A  52      23.585 -31.274 -15.622  1.00 94.55           C  
ATOM    400  C   GLU A  52      22.712 -32.002 -16.640  1.00 94.55           C  
ATOM    401  CB  GLU A  52      23.591 -31.939 -14.245  1.00 94.55           C  
ATOM    402  O   GLU A  52      21.629 -31.553 -17.011  1.00 94.55           O  
ATOM    403  CG  GLU A  52      22.242 -31.882 -13.510  1.00 94.55           C  
ATOM    404  CD  GLU A  52      22.306 -32.593 -12.152  1.00 94.55           C  
ATOM    405  OE1 GLU A  52      21.221 -32.830 -11.582  1.00 94.55           O  
ATOM    406  OE2 GLU A  52      23.437 -32.921 -11.717  1.00 94.55           O  
ATOM    407  N   ARG A  53      23.214 -33.132 -17.144  1.00 90.46           N  
ATOM    408  CA  ARG A  53      22.459 -33.984 -18.060  1.00 90.46           C  
ATOM    409  C   ARG A  53      21.948 -35.197 -17.309  1.00 90.46           C  
ATOM    410  CB  ARG A  53      23.285 -34.365 -19.293  1.00 90.46           C  
ATOM    411  O   ARG A  53      22.735 -36.055 -16.921  1.00 90.46           O  
ATOM    412  CG  ARG A  53      23.412 -33.181 -20.260  1.00 90.46           C  
ATOM    413  CD  ARG A  53      24.135 -33.629 -21.534  1.00 90.46           C  
ATOM    414  NE  ARG A  53      24.235 -32.535 -22.518  1.00 90.46           N  
ATOM    415  NH1 ARG A  53      22.308 -32.960 -23.717  1.00 90.46           N  
ATOM    416  NH2 ARG A  53      23.668 -31.307 -24.342  1.00 90.46           N  
ATOM    417  CZ  ARG A  53      23.404 -32.279 -23.515  1.00 90.46           C  
ATOM    418  N   VAL A  54      20.631 -35.293 -17.181  1.00 87.92           N  
ATOM    419  CA  VAL A  54      19.948 -36.444 -16.587  1.00 87.92           C  
ATOM    420  C   VAL A  54      19.104 -37.093 -17.673  1.00 87.92           C  
ATOM    421  CB  VAL A  54      19.117 -36.041 -15.355  1.00 87.92           C  
ATOM    422  O   VAL A  54      18.210 -36.468 -18.239  1.00 87.92           O  
ATOM    423  CG1 VAL A  54      18.508 -37.285 -14.695  1.00 87.92           C  
ATOM    424  CG2 VAL A  54      19.980 -35.316 -14.315  1.00 87.92           C  
ATOM    425  N   ARG A  55      19.422 -38.349 -18.020  1.00 85.90           N  
ATOM    426  CA  ARG A  55      18.730 -39.117 -19.080  1.00 85.90           C  
ATOM    427  C   ARG A  55      18.617 -38.344 -20.406  1.00 85.90           C  
ATOM    428  CB  ARG A  55      17.362 -39.606 -18.569  1.00 85.90           C  
ATOM    429  O   ARG A  55      17.574 -38.322 -21.050  1.00 85.90           O  
ATOM    430  CG  ARG A  55      17.470 -40.498 -17.326  1.00 85.90           C  
ATOM    431  CD  ARG A  55      16.070 -40.895 -16.854  1.00 85.90           C  
ATOM    432  NE  ARG A  55      16.129 -41.758 -15.661  1.00 85.90           N  
ATOM    433  NH1 ARG A  55      13.880 -41.767 -15.190  1.00 85.90           N  
ATOM    434  NH2 ARG A  55      15.284 -42.909 -13.888  1.00 85.90           N  
ATOM    435  CZ  ARG A  55      15.101 -42.139 -14.922  1.00 85.90           C  
ATOM    436  N   GLY A  56      19.697 -37.660 -20.785  1.00 81.76           N  
ATOM    437  CA  GLY A  56      19.783 -36.875 -22.020  1.00 81.76           C  
ATOM    438  C   GLY A  56      19.154 -35.477 -21.958  1.00 81.76           C  
ATOM    439  O   GLY A  56      19.482 -34.649 -22.809  1.00 81.76           O  
ATOM    440  N   ARG A  57      18.333 -35.171 -20.944  1.00 84.91           N  
ATOM    441  CA  ARG A  57      17.736 -33.842 -20.745  1.00 84.91           C  
ATOM    442  C   ARG A  57      18.641 -32.946 -19.913  1.00 84.91           C  
ATOM    443  CB  ARG A  57      16.345 -33.959 -20.108  1.00 84.91           C  
ATOM    444  O   ARG A  57      19.351 -33.423 -19.030  1.00 84.91           O  
ATOM    445  CG  ARG A  57      15.356 -34.629 -21.069  1.00 84.91           C  
ATOM    446  CD  ARG A  57      13.946 -34.610 -20.479  1.00 84.91           C  
ATOM    447  NE  ARG A  57      12.985 -35.282 -21.374  1.00 84.91           N  
ATOM    448  NH1 ARG A  57      11.126 -34.993 -20.062  1.00 84.91           N  
ATOM    449  NH2 ARG A  57      10.939 -36.048 -22.019  1.00 84.91           N  
ATOM    450  CZ  ARG A  57      11.693 -35.438 -21.148  1.00 84.91           C  
ATOM    451  N   LEU A  58      18.626 -31.655 -20.230  1.00 90.21           N  
ATOM    452  CA  LEU A  58      19.362 -30.638 -19.493  1.00 90.21           C  
ATOM    453  C   LEU A  58      18.529 -30.215 -18.277  1.00 90.21           C  
ATOM    454  CB  LEU A  58      19.661 -29.461 -20.441  1.00 90.21           C  
ATOM    455  O   LEU A  58      17.377 -29.825 -18.441  1.00 90.21           O  
ATOM    456  CG  LEU A  58      20.792 -28.560 -19.921  1.00 90.21           C  
ATOM    457  CD1 LEU A  58      22.161 -29.205 -20.175  1.00 90.21           C  
ATOM    458  CD2 LEU A  58      20.771 -27.206 -20.621  1.00 90.21           C  
ATOM    459  N   HIS A  59      19.102 -30.307 -17.081  1.00 94.19           N  
ATOM    460  CA  HIS A  59      18.465 -29.917 -15.827  1.00 94.19           C  
ATOM    461  C   HIS A  59      19.313 -28.860 -15.111  1.00 94.19           C  
ATOM    462  CB  HIS A  59      18.238 -31.151 -14.946  1.00 94.19           C  
ATOM    463  O   HIS A  59      20.536 -29.015 -15.063  1.00 94.19           O  
ATOM    464  CG  HIS A  59      17.029 -31.938 -15.380  1.00 94.19           C  
ATOM    465  CD2 HIS A  59      16.989 -32.978 -16.269  1.00 94.19           C  
ATOM    466  ND1 HIS A  59      15.734 -31.687 -14.995  1.00 94.19           N  
ATOM    467  CE1 HIS A  59      14.934 -32.560 -15.628  1.00 94.19           C  
ATOM    468  NE2 HIS A  59      15.653 -33.376 -16.419  1.00 94.19           N  
ATOM    469  N   PRO A  60      18.705 -27.791 -14.567  1.00 96.40           N  
ATOM    470  CA  PRO A  60      19.420 -26.825 -13.741  1.00 96.40           C  
ATOM    471  C   PRO A  60      19.948 -27.485 -12.466  1.00 96.40           C  
ATOM    472  CB  PRO A  60      18.416 -25.719 -13.396  1.00 96.40           C  
ATOM    473  O   PRO A  60      19.248 -28.277 -11.835  1.00 96.40           O  
ATOM    474  CG  PRO A  60      17.270 -25.917 -14.384  1.00 96.40           C  
ATOM    475  CD  PRO A  60      17.307 -27.409 -14.686  1.00 96.40           C  
ATOM    476  N   THR A  61      21.158 -27.125 -12.054  1.00 97.19           N  
ATOM    477  CA  THR A  61      21.684 -27.471 -10.729  1.00 97.19           C  
ATOM    478  C   THR A  61      21.109 -26.532  -9.664  1.00 97.19           C  
ATOM    479  CB  THR A  61      23.221 -27.431 -10.706  1.00 97.19           C  
ATOM    480  O   THR A  61      20.504 -25.503  -9.975  1.00 97.19           O  
ATOM    481  CG2 THR A  61      23.850 -28.336 -11.767  1.00 97.19           C  
ATOM    482  OG1 THR A  61      23.682 -26.112 -10.902  1.00 97.19           O  
ATOM    483  N   VAL A  62      21.343 -26.832  -8.382  1.00 96.63           N  
ATOM    484  CA  VAL A  62      20.981 -25.927  -7.273  1.00 96.63           C  
ATOM    485  C   VAL A  62      21.664 -24.564  -7.426  1.00 96.63           C  
ATOM    486  CB  VAL A  62      21.348 -26.557  -5.915  1.00 96.63           C  
ATOM    487  O   VAL A  62      21.047 -23.527  -7.189  1.00 96.63           O  
ATOM    488  CG1 VAL A  62      21.072 -25.614  -4.735  1.00 96.63           C  
ATOM    489  CG2 VAL A  62      20.552 -27.848  -5.679  1.00 96.63           C  
ATOM    490  N   GLN A  63      22.930 -24.554  -7.854  1.00 96.54           N  
ATOM    491  CA  GLN A  63      23.669 -23.328  -8.152  1.00 96.54           C  
ATOM    492  C   GLN A  63      23.045 -22.580  -9.336  1.00 96.54           C  
ATOM    493  CB  GLN A  63      25.147 -23.641  -8.445  1.00 96.54           C  
ATOM    494  O   GLN A  63      22.920 -21.360  -9.273  1.00 96.54           O  
ATOM    495  CG  GLN A  63      25.919 -24.266  -7.268  1.00 96.54           C  
ATOM    496  CD  GLN A  63      25.773 -25.782  -7.124  1.00 96.54           C  
ATOM    497  NE2 GLN A  63      26.524 -26.392  -6.234  1.00 96.54           N  
ATOM    498  OE1 GLN A  63      24.993 -26.452  -7.781  1.00 96.54           O  
ATOM    499  N   GLY A  64      22.612 -23.306 -10.374  1.00 96.81           N  
ATOM    500  CA  GLY A  64      21.862 -22.757 -11.505  1.00 96.81           C  
ATOM    501  C   GLY A  64      20.587 -22.042 -11.066  1.00 96.81           C  
ATOM    502  O   GLY A  64      20.390 -20.883 -11.411  1.00 96.81           O  
ATOM    503  N   LEU A  65      19.760 -22.685 -10.240  1.00 96.28           N  
ATOM    504  CA  LEU A  65      18.517 -22.085  -9.739  1.00 96.28           C  
ATOM    505  C   LEU A  65      18.770 -20.801  -8.939  1.00 96.28           C  
ATOM    506  CB  LEU A  65      17.750 -23.119  -8.898  1.00 96.28           C  
ATOM    507  O   LEU A  65      18.147 -19.782  -9.216  1.00 96.28           O  
ATOM    508  CG  LEU A  65      17.156 -24.273  -9.724  1.00 96.28           C  
ATOM    509  CD1 LEU A  65      16.658 -25.374  -8.788  1.00 96.28           C  
ATOM    510  CD2 LEU A  65      15.978 -23.819 -10.589  1.00 96.28           C  
ATOM    511  N   ARG A  66      19.734 -20.812  -8.010  1.00 96.09           N  
ATOM    512  CA  ARG A  66      20.063 -19.617  -7.212  1.00 96.09           C  
ATOM    513  C   ARG A  66      20.621 -18.478  -8.056  1.00 96.09           C  
ATOM    514  CB  ARG A  66      21.062 -19.967  -6.108  1.00 96.09           C  
ATOM    515  O   ARG A  66      20.271 -17.324  -7.845  1.00 96.09           O  
ATOM    516  CG  ARG A  66      20.416 -20.829  -5.022  1.00 96.09           C  
ATOM    517  CD  ARG A  66      21.378 -20.933  -3.840  1.00 96.09           C  
ATOM    518  NE  ARG A  66      20.811 -21.767  -2.766  1.00 96.09           N  
ATOM    519  NH1 ARG A  66      21.669 -20.611  -0.973  1.00 96.09           N  
ATOM    520  NH2 ARG A  66      20.414 -22.422  -0.627  1.00 96.09           N  
ATOM    521  CZ  ARG A  66      20.969 -21.595  -1.466  1.00 96.09           C  
ATOM    522  N   LEU A  67      21.487 -18.787  -9.022  1.00 95.36           N  
ATOM    523  CA  LEU A  67      22.012 -17.761  -9.921  1.00 95.36           C  
ATOM    524  C   LEU A  67      20.911 -17.190 -10.820  1.00 95.36           C  
ATOM    525  CB  LEU A  67      23.165 -18.351 -10.745  1.00 95.36           C  
ATOM    526  O   LEU A  67      20.949 -16.013 -11.169  1.00 95.36           O  
ATOM    527  CG  LEU A  67      23.873 -17.314 -11.637  1.00 95.36           C  
ATOM    528  CD1 LEU A  67      24.508 -16.179 -10.829  1.00 95.36           C  
ATOM    529  CD2 LEU A  67      24.979 -18.013 -12.422  1.00 95.36           C  
ATOM    530  N   PHE A  68      19.927 -18.007 -11.192  1.00 95.28           N  
ATOM    531  CA  PHE A  68      18.814 -17.560 -12.015  1.00 95.28           C  
ATOM    532  C   PHE A  68      17.948 -16.515 -11.310  1.00 95.28           C  
ATOM    533  CB  PHE A  68      18.022 -18.770 -12.502  1.00 95.28           C  
ATOM    534  O   PHE A  68      17.558 -15.555 -11.963  1.00 95.28           O  
ATOM    535  CG  PHE A  68      16.928 -18.424 -13.486  1.00 95.28           C  
ATOM    536  CD1 PHE A  68      15.588 -18.731 -13.189  1.00 95.28           C  
ATOM    537  CD2 PHE A  68      17.247 -17.782 -14.698  1.00 95.28           C  
ATOM    538  CE1 PHE A  68      14.573 -18.411 -14.106  1.00 95.28           C  
ATOM    539  CE2 PHE A  68      16.227 -17.448 -15.605  1.00 95.28           C  
ATOM    540  CZ  PHE A  68      14.893 -17.768 -15.312  1.00 95.28           C  
ATOM    541  N   GLU A  69      17.753 -16.605  -9.992  1.00 92.07           N  
ATOM    542  CA  GLU A  69      17.066 -15.559  -9.217  1.00 92.07           C  
ATOM    543  C   GLU A  69      17.769 -14.190  -9.355  1.00 92.07           C  
ATOM    544  CB  GLU A  69      16.984 -15.973  -7.735  1.00 92.07           C  
ATOM    545  O   GLU A  69      17.121 -13.172  -9.603  1.00 92.07           O  
ATOM    546  CG  GLU A  69      16.101 -17.214  -7.496  1.00 92.07           C  
ATOM    547  CD  GLU A  69      16.150 -17.750  -6.051  1.00 92.07           C  
ATOM    548  OE1 GLU A  69      15.442 -18.747  -5.782  1.00 92.07           O  
ATOM    549  OE2 GLU A  69      16.917 -17.209  -5.220  1.00 92.07           O  
ATOM    550  N   GLU A  70      19.106 -14.153  -9.291  1.00 91.88           N  
ATOM    551  CA  GLU A  70      19.887 -12.920  -9.504  1.00 91.88           C  
ATOM    552  C   GLU A  70      19.811 -12.404 -10.941  1.00 91.88           C  
ATOM    553  CB  GLU A  70      21.375 -13.147  -9.178  1.00 91.88           C  
ATOM    554  O   GLU A  70      19.732 -11.195 -11.197  1.00 91.88           O  
ATOM    555  CG  GLU A  70      21.669 -13.553  -7.734  1.00 91.88           C  
ATOM    556  CD  GLU A  70      21.193 -12.523  -6.711  1.00 91.88           C  
ATOM    557  OE1 GLU A  70      21.111 -12.884  -5.522  1.00 91.88           O  
ATOM    558  OE2 GLU A  70      20.817 -11.380  -7.069  1.00 91.88           O  
ATOM    559  N   VAL A  71      19.828 -13.332 -11.898  1.00 91.08           N  
ATOM    560  CA  VAL A  71      19.722 -13.003 -13.316  1.00 91.08           C  
ATOM    561  C   VAL A  71      18.347 -12.448 -13.640  1.00 91.08           C  
ATOM    562  CB  VAL A  71      20.114 -14.204 -14.190  1.00 91.08           C  
ATOM    563  O   VAL A  71      18.286 -11.439 -14.330  1.00 91.08           O  
ATOM    564  CG1 VAL A  71      19.663 -14.048 -15.648  1.00 91.08           C  
ATOM    565  CG2 VAL A  71      21.641 -14.330 -14.110  1.00 91.08           C  
ATOM    566  N   GLN A  72      17.264 -13.006 -13.098  1.00 86.98           N  
ATOM    567  CA  GLN A  72      15.915 -12.470 -13.281  1.00 86.98           C  
ATOM    568  C   GLN A  72      15.797 -11.040 -12.742  1.00 86.98           C  
ATOM    569  CB  GLN A  72      14.888 -13.386 -12.600  1.00 86.98           C  
ATOM    570  O   GLN A  72      15.259 -10.171 -13.429  1.00 86.98           O  
ATOM    571  CG  GLN A  72      14.662 -14.685 -13.384  1.00 86.98           C  
ATOM    572  CD  GLN A  72      13.536 -15.504 -12.768  1.00 86.98           C  
ATOM    573  NE2 GLN A  72      12.406 -15.618 -13.432  1.00 86.98           N  
ATOM    574  OE1 GLN A  72      13.627 -16.028 -11.672  1.00 86.98           O  
ATOM    575  N   ARG A  73      16.368 -10.753 -11.563  1.00 81.43           N  
ATOM    576  CA  ARG A  73      16.398  -9.385 -11.014  1.00 81.43           C  
ATOM    577  C   ARG A  73      17.146  -8.408 -11.922  1.00 81.43           C  
ATOM    578  CB  ARG A  73      17.015  -9.386  -9.607  1.00 81.43           C  
ATOM    579  O   ARG A  73      16.684  -7.289 -12.137  1.00 81.43           O  
ATOM    580  CG  ARG A  73      16.072 -10.029  -8.585  1.00 81.43           C  
ATOM    581  CD  ARG A  73      16.485  -9.725  -7.144  1.00 81.43           C  
ATOM    582  NE  ARG A  73      17.670 -10.473  -6.670  1.00 81.43           N  
ATOM    583  NH1 ARG A  73      16.968 -10.710  -4.486  1.00 81.43           N  
ATOM    584  NH2 ARG A  73      18.935 -11.455  -5.053  1.00 81.43           N  
ATOM    585  CZ  ARG A  73      17.851 -10.881  -5.426  1.00 81.43           C  
ATOM    586  N   SER A  74      18.277  -8.838 -12.476  1.00 85.55           N  
ATOM    587  CA  SER A  74      19.083  -8.023 -13.394  1.00 85.55           C  
ATOM    588  C   SER A  74      18.406  -7.842 -14.757  1.00 85.55           C  
ATOM    589  CB  SER A  74      20.462  -8.659 -13.587  1.00 85.55           C  
ATOM    590  O   SER A  74      18.429  -6.748 -15.318  1.00 85.55           O  
ATOM    591  OG  SER A  74      21.122  -8.826 -12.346  1.00 85.55           O  
ATOM    592  N   TRP A  75      17.772  -8.900 -15.268  1.00 81.71           N  
ATOM    593  CA  TRP A  75      17.057  -8.915 -16.542  1.00 81.71           C  
ATOM    594  C   TRP A  75      15.861  -7.970 -16.520  1.00 81.71           C  
ATOM    595  CB  TRP A  75      16.610 -10.342 -16.879  1.00 81.71           C  
ATOM    596  O   TRP A  75      15.704  -7.163 -17.428  1.00 81.71           O  
ATOM    597  CG  TRP A  75      16.223 -10.489 -18.310  1.00 81.71           C  
ATOM    598  CD1 TRP A  75      14.990 -10.307 -18.834  1.00 81.71           C  
ATOM    599  CD2 TRP A  75      17.116 -10.671 -19.445  1.00 81.71           C  
ATOM    600  CE2 TRP A  75      16.346 -10.599 -20.642  1.00 81.71           C  
ATOM    601  CE3 TRP A  75      18.516 -10.805 -19.572  1.00 81.71           C  
ATOM    602  NE1 TRP A  75      15.058 -10.359 -20.211  1.00 81.71           N  
ATOM    603  CH2 TRP A  75      18.336 -10.784 -22.005  1.00 81.71           C  
ATOM    604  CZ2 TRP A  75      16.939 -10.672 -21.909  1.00 81.71           C  
ATOM    605  CZ3 TRP A  75      19.123 -10.849 -20.840  1.00 81.71           C  
ATOM    606  N   TYR A  76      15.100  -7.964 -15.422  1.00 74.28           N  
ATOM    607  CA  TYR A  76      14.045  -6.976 -15.208  1.00 74.28           C  
ATOM    608  C   TYR A  76      14.577  -5.535 -15.286  1.00 74.28           C  
ATOM    609  CB  TYR A  76      13.403  -7.243 -13.844  1.00 74.28           C  
ATOM    610  O   TYR A  76      13.927  -4.648 -15.834  1.00 74.28           O  
ATOM    611  CG  TYR A  76      12.208  -6.356 -13.573  1.00 74.28           C  
ATOM    612  CD1 TYR A  76      12.303  -5.275 -12.674  1.00 74.28           C  
ATOM    613  CD2 TYR A  76      10.999  -6.615 -14.243  1.00 74.28           C  
ATOM    614  CE1 TYR A  76      11.174  -4.469 -12.426  1.00 74.28           C  
ATOM    615  CE2 TYR A  76       9.881  -5.793 -14.021  1.00 74.28           C  
ATOM    616  OH  TYR A  76       8.872  -3.944 -12.894  1.00 74.28           O  
ATOM    617  CZ  TYR A  76       9.964  -4.722 -13.112  1.00 74.28           C  
ATOM    618  N   GLY A  77      15.791  -5.292 -14.782  1.00 78.64           N  
ATOM    619  CA  GLY A  77      16.474  -4.008 -14.936  1.00 78.64           C  
ATOM    620  C   GLY A  77      16.767  -3.641 -16.396  1.00 78.64           C  
ATOM    621  O   GLY A  77      16.602  -2.480 -16.765  1.00 78.64           O  
ATOM    622  N   LEU A  78      17.162  -4.610 -17.229  1.00 82.48           N  
ATOM    623  CA  LEU A  78      17.406  -4.408 -18.665  1.00 82.48           C  
ATOM    624  C   LEU A  78      16.110  -4.146 -19.436  1.00 82.48           C  
ATOM    625  CB  LEU A  78      18.139  -5.620 -19.267  1.00 82.48           C  
ATOM    626  O   LEU A  78      16.052  -3.176 -20.190  1.00 82.48           O  
ATOM    627  CG  LEU A  78      19.588  -5.791 -18.788  1.00 82.48           C  
ATOM    628  CD1 LEU A  78      20.125  -7.159 -19.212  1.00 82.48           C  
ATOM    629  CD2 LEU A  78      20.507  -4.709 -19.367  1.00 82.48           C  
ATOM    630  N   ASP A  79      15.062  -4.938 -19.199  1.00 74.88           N  
ATOM    631  CA  ASP A  79      13.750  -4.730 -19.827  1.00 74.88           C  
ATOM    632  C   ASP A  79      13.200  -3.340 -19.483  1.00 74.88           C  
ATOM    633  CB  ASP A  79      12.763  -5.827 -19.388  1.00 74.88           C  
ATOM    634  O   ASP A  79      12.702  -2.625 -20.352  1.00 74.88           O  
ATOM    635  CG  ASP A  79      12.966  -7.179 -20.088  1.00 74.88           C  
ATOM    636  OD1 ASP A  79      13.677  -7.232 -21.116  1.00 74.88           O  
ATOM    637  OD2 ASP A  79      12.401  -8.173 -19.580  1.00 74.88           O  
ATOM    638  N   ARG A  80      13.399  -2.877 -18.241  1.00 73.27           N  
ATOM    639  CA  ARG A  80      13.041  -1.510 -17.839  1.00 73.27           C  
ATOM    640  C   ARG A  80      13.785  -0.426 -18.614  1.00 73.27           C  
ATOM    641  CB  ARG A  80      13.271  -1.316 -16.339  1.00 73.27           C  
ATOM    642  O   ARG A  80      13.204   0.636 -18.821  1.00 73.27           O  
ATOM    643  CG  ARG A  80      12.129  -1.917 -15.512  1.00 73.27           C  
ATOM    644  CD  ARG A  80      12.301  -1.582 -14.028  1.00 73.27           C  
ATOM    645  NE  ARG A  80      12.126  -0.135 -13.782  1.00 73.27           N  
ATOM    646  NH1 ARG A  80      11.672  -0.232 -11.535  1.00 73.27           N  
ATOM    647  NH2 ARG A  80      11.511   1.717 -12.609  1.00 73.27           N  
ATOM    648  CZ  ARG A  80      11.775   0.441 -12.647  1.00 73.27           C  
ATOM    649  N   ILE A  81      15.036  -0.648 -19.023  1.00 78.64           N  
ATOM    650  CA  ILE A  81      15.774   0.311 -19.864  1.00 78.64           C  
ATOM    651  C   ILE A  81      15.129   0.390 -21.247  1.00 78.64           C  
ATOM    652  CB  ILE A  81      17.277  -0.047 -19.963  1.00 78.64           C  
ATOM    653  O   ILE A  81      14.958   1.491 -21.767  1.00 78.64           O  
ATOM    654  CG1 ILE A  81      17.959   0.128 -18.590  1.00 78.64           C  
ATOM    655  CG2 ILE A  81      17.997   0.820 -21.017  1.00 78.64           C  
ATOM    656  CD1 ILE A  81      19.360  -0.492 -18.512  1.00 78.64           C  
ATOM    657  N   VAL A  82      14.747  -0.753 -21.824  1.00 77.76           N  
ATOM    658  CA  VAL A  82      14.079  -0.800 -23.132  1.00 77.76           C  
ATOM    659  C   VAL A  82      12.723  -0.107 -23.055  1.00 77.76           C  
ATOM    660  CB  VAL A  82      13.949  -2.241 -23.656  1.00 77.76           C  
ATOM    661  O   VAL A  82      12.494   0.826 -23.819  1.00 77.76           O  
ATOM    662  CG1 VAL A  82      13.241  -2.278 -25.017  1.00 77.76           C  
ATOM    663  CG2 VAL A  82      15.335  -2.877 -23.830  1.00 77.76           C  
ATOM    664  N   SER A  83      11.879  -0.456 -22.078  1.00 66.42           N  
ATOM    665  CA  SER A  83      10.593   0.223 -21.879  1.00 66.42           C  
ATOM    666  C   SER A  83      10.769   1.720 -21.625  1.00 66.42           C  
ATOM    667  CB  SER A  83       9.819  -0.380 -20.708  1.00 66.42           C  
ATOM    668  O   SER A  83      10.028   2.520 -22.183  1.00 66.42           O  
ATOM    669  OG  SER A  83       9.510  -1.736 -20.940  1.00 66.42           O  
ATOM    670  N   ALA A  84      11.777   2.133 -20.847  1.00 66.21           N  
ATOM    671  CA  ALA A  84      12.063   3.552 -20.647  1.00 66.21           C  
ATOM    672  C   ALA A  84      12.459   4.246 -21.960  1.00 66.21           C  
ATOM    673  CB  ALA A  84      13.150   3.714 -19.578  1.00 66.21           C  
ATOM    674  O   ALA A  84      11.993   5.350 -22.226  1.00 66.21           O  
ATOM    675  N   ALA A  85      13.283   3.613 -22.798  1.00 73.46           N  
ATOM    676  CA  ALA A  85      13.648   4.154 -24.105  1.00 73.46           C  
ATOM    677  C   ALA A  85      12.436   4.257 -25.048  1.00 73.46           C  
ATOM    678  CB  ALA A  85      14.764   3.292 -24.705  1.00 73.46           C  
ATOM    679  O   ALA A  85      12.319   5.234 -25.787  1.00 73.46           O  
ATOM    680  N   GLU A  86      11.521   3.288 -25.005  1.00 69.42           N  
ATOM    681  CA  GLU A  86      10.267   3.319 -25.763  1.00 69.42           C  
ATOM    682  C   GLU A  86       9.348   4.447 -25.290  1.00 69.42           C  
ATOM    683  CB  GLU A  86       9.561   1.960 -25.685  1.00 69.42           C  
ATOM    684  O   GLU A  86       8.934   5.263 -26.114  1.00 69.42           O  
ATOM    685  CG  GLU A  86      10.343   0.905 -26.477  1.00 69.42           C  
ATOM    686  CD  GLU A  86       9.690  -0.479 -26.447  1.00 69.42           C  
ATOM    687  OE1 GLU A  86       9.875  -1.177 -27.471  1.00 69.42           O  
ATOM    688  OE2 GLU A  86       9.042  -0.821 -25.433  1.00 69.42           O  
ATOM    689  N   SER A  87       9.123   4.577 -23.980  1.00 60.36           N  
ATOM    690  CA  SER A  87       8.357   5.687 -23.399  1.00 60.36           C  
ATOM    691  C   SER A  87       8.965   7.050 -23.748  1.00 60.36           C  
ATOM    692  CB  SER A  87       8.294   5.550 -21.873  1.00 60.36           C  
ATOM    693  O   SER A  87       8.240   7.981 -24.097  1.00 60.36           O  
ATOM    694  OG  SER A  87       7.656   4.349 -21.488  1.00 60.36           O  
ATOM    695  N   LEU A  88      10.299   7.173 -23.715  1.00 65.10           N  
ATOM    696  CA  LEU A  88      11.002   8.396 -24.117  1.00 65.10           C  
ATOM    697  C   LEU A  88      10.825   8.699 -25.612  1.00 65.10           C  
ATOM    698  CB  LEU A  88      12.499   8.276 -23.776  1.00 65.10           C  
ATOM    699  O   LEU A  88      10.638   9.859 -25.980  1.00 65.10           O  
ATOM    700  CG  LEU A  88      12.845   8.401 -22.281  1.00 65.10           C  
ATOM    701  CD1 LEU A  88      14.319   8.041 -22.073  1.00 65.10           C  
ATOM    702  CD2 LEU A  88      12.624   9.818 -21.752  1.00 65.10           C  
ATOM    703  N   ARG A  89      10.873   7.677 -26.477  1.00 62.35           N  
ATOM    704  CA  ARG A  89      10.682   7.825 -27.930  1.00 62.35           C  
ATOM    705  C   ARG A  89       9.260   8.243 -28.280  1.00 62.35           C  
ATOM    706  CB  ARG A  89      11.052   6.507 -28.627  1.00 62.35           C  
ATOM    707  O   ARG A  89       9.073   9.013 -29.216  1.00 62.35           O  
ATOM    708  CG  ARG A  89      10.952   6.606 -30.160  1.00 62.35           C  
ATOM    709  CD  ARG A  89      11.393   5.304 -30.838  1.00 62.35           C  
ATOM    710  NE  ARG A  89      10.478   4.187 -30.521  1.00 62.35           N  
ATOM    711  NH1 ARG A  89      11.958   2.445 -30.763  1.00 62.35           N  
ATOM    712  NH2 ARG A  89       9.876   2.037 -30.075  1.00 62.35           N  
ATOM    713  CZ  ARG A  89      10.773   2.900 -30.460  1.00 62.35           C  
ATOM    714  N   GLU A  90       8.276   7.747 -27.542  1.00 61.02           N  
ATOM    715  CA  GLU A  90       6.873   8.099 -27.754  1.00 61.02           C  
ATOM    716  C   GLU A  90       6.538   9.533 -27.339  1.00 61.02           C  
ATOM    717  CB  GLU A  90       5.975   7.084 -27.045  1.00 61.02           C  
ATOM    718  O   GLU A  90       5.439   9.986 -27.643  1.00 61.02           O  
ATOM    719  CG  GLU A  90       5.984   5.743 -27.796  1.00 61.02           C  
ATOM    720  CD  GLU A  90       5.086   4.701 -27.129  1.00 61.02           C  
ATOM    721  OE1 GLU A  90       5.036   3.561 -27.635  1.00 61.02           O  
ATOM    722  OE2 GLU A  90       4.405   5.048 -26.138  1.00 61.02           O  
ATOM    723  N   PHE A  91       7.474  10.246 -26.693  1.00 50.22           N  
ATOM    724  CA  PHE A  91       7.376  11.660 -26.324  1.00 50.22           C  
ATOM    725  C   PHE A  91       5.952  12.043 -25.905  1.00 50.22           C  
ATOM    726  CB  PHE A  91       7.993  12.560 -27.412  1.00 50.22           C  
ATOM    727  O   PHE A  91       5.334  12.952 -26.464  1.00 50.22           O  
ATOM    728  CG  PHE A  91       8.810  13.703 -26.836  1.00 50.22           C  
ATOM    729  CD1 PHE A  91       8.216  14.936 -26.507  1.00 50.22           C  
ATOM    730  CD2 PHE A  91      10.183  13.506 -26.596  1.00 50.22           C  
ATOM    731  CE1 PHE A  91       8.997  15.970 -25.954  1.00 50.22           C  
ATOM    732  CE2 PHE A  91      10.964  14.538 -26.048  1.00 50.22           C  
ATOM    733  CZ  PHE A  91      10.371  15.772 -25.728  1.00 50.22           C  
ATOM    734  N   ARG A  92       5.407  11.287 -24.942  1.00 55.30           N  
ATOM    735  CA  ARG A  92       4.042  11.468 -24.450  1.00 55.30           C  
ATOM    736  C   ARG A  92       3.987  12.749 -23.626  1.00 55.30           C  
ATOM    737  CB  ARG A  92       3.564  10.232 -23.668  1.00 55.30           C  
ATOM    738  O   ARG A  92       4.113  12.737 -22.402  1.00 55.30           O  
ATOM    739  CG  ARG A  92       3.465   8.961 -24.530  1.00 55.30           C  
ATOM    740  CD  ARG A  92       2.855   7.839 -23.683  1.00 55.30           C  
ATOM    741  NE  ARG A  92       2.855   6.530 -24.367  1.00 55.30           N  
ATOM    742  NH1 ARG A  92       1.538   5.422 -22.855  1.00 55.30           N  
ATOM    743  NH2 ARG A  92       2.386   4.322 -24.597  1.00 55.30           N  
ATOM    744  CZ  ARG A  92       2.255   5.435 -23.943  1.00 55.30           C  
ATOM    745  N   GLN A  93       3.847  13.883 -24.312  1.00 58.83           N  
ATOM    746  CA  GLN A  93       3.411  15.119 -23.677  1.00 58.83           C  
ATOM    747  C   GLN A  93       2.139  14.789 -22.892  1.00 58.83           C  
ATOM    748  CB  GLN A  93       3.131  16.213 -24.720  1.00 58.83           C  
ATOM    749  O   GLN A  93       1.155  14.358 -23.479  1.00 58.83           O  
ATOM    750  CG  GLN A  93       4.412  16.836 -25.292  1.00 58.83           C  
ATOM    751  CD  GLN A  93       4.132  18.044 -26.186  1.00 58.83           C  
ATOM    752  NE2 GLN A  93       5.124  18.857 -26.475  1.00 58.83           N  
ATOM    753  OE1 GLN A  93       3.035  18.305 -26.641  1.00 58.83           O  
ATOM    754  N   GLY A  94       2.197  14.930 -21.567  1.00 75.67           N  
ATOM    755  CA  GLY A  94       1.075  14.590 -20.694  1.00 75.67           C  
ATOM    756  C   GLY A  94       1.284  13.389 -19.772  1.00 75.67           C  
ATOM    757  O   GLY A  94       0.355  13.068 -19.046  1.00 75.67           O  
ATOM    758  N   GLU A  95       2.442  12.723 -19.733  1.00 85.89           N  
ATOM    759  CA  GLU A  95       2.676  11.684 -18.715  1.00 85.89           C  
ATOM    760  C   GLU A  95       3.206  12.266 -17.392  1.00 85.89           C  
ATOM    761  CB  GLU A  95       3.533  10.533 -19.260  1.00 85.89           C  
ATOM    762  O   GLU A  95       4.098  13.118 -17.385  1.00 85.89           O  
ATOM    763  CG  GLU A  95       3.438   9.294 -18.346  1.00 85.89           C  
ATOM    764  CD  GLU A  95       4.153   8.051 -18.897  1.00 85.89           C  
ATOM    765  OE1 GLU A  95       4.377   7.122 -18.087  1.00 85.89           O  
ATOM    766  OE2 GLU A  95       4.428   8.006 -20.119  1.00 85.89           O  
ATOM    767  N   LEU A  96       2.664  11.795 -16.267  1.00 90.60           N  
ATOM    768  CA  LEU A  96       3.156  12.096 -14.922  1.00 90.60           C  
ATOM    769  C   LEU A  96       3.376  10.794 -14.143  1.00 90.60           C  
ATOM    770  CB  LEU A  96       2.155  13.035 -14.229  1.00 90.60           C  
ATOM    771  O   LEU A  96       2.450  10.004 -13.951  1.00 90.60           O  
ATOM    772  CG  LEU A  96       2.536  13.467 -12.806  1.00 90.60           C  
ATOM    773  CD1 LEU A  96       3.683  14.472 -12.824  1.00 90.60           C  
ATOM    774  CD2 LEU A  96       1.352  14.147 -12.124  1.00 90.60           C  
ATOM    775  N   SER A  97       4.602  10.594 -13.664  1.00 92.68           N  
ATOM    776  CA  SER A  97       5.005   9.433 -12.875  1.00 92.68           C  
ATOM    777  C   SER A  97       5.045   9.767 -11.385  1.00 92.68           C  
ATOM    778  CB  SER A  97       6.357   8.942 -13.380  1.00 92.68           C  
ATOM    779  O   SER A  97       5.775  10.661 -10.954  1.00 92.68           O  
ATOM    780  OG  SER A  97       6.730   7.735 -12.744  1.00 92.68           O  
ATOM    781  N   ILE A  98       4.276   9.036 -10.583  1.00 96.78           N  
ATOM    782  CA  ILE A  98       4.112   9.256  -9.145  1.00 96.78           C  
ATOM    783  C   ILE A  98       4.520   7.979  -8.417  1.00 96.78           C  
ATOM    784  CB  ILE A  98       2.656   9.654  -8.809  1.00 96.78           C  
ATOM    785  O   ILE A  98       3.943   6.923  -8.659  1.00 96.78           O  
ATOM    786  CG1 ILE A  98       2.190  10.891  -9.615  1.00 96.78           C  
ATOM    787  CG2 ILE A  98       2.520   9.924  -7.295  1.00 96.78           C  
ATOM    788  CD1 ILE A  98       0.671  11.079  -9.601  1.00 96.78           C  
ATOM    789  N   ALA A  99       5.478   8.066  -7.499  1.00 97.64           N  
ATOM    790  CA  ALA A  99       5.739   6.991  -6.544  1.00 97.64           C  
ATOM    791  C   ALA A  99       5.050   7.304  -5.213  1.00 97.64           C  
ATOM    792  CB  ALA A  99       7.244   6.772  -6.407  1.00 97.64           C  
ATOM    793  O   ALA A  99       5.015   8.456  -4.787  1.00 97.64           O  
ATOM    794  N   CYS A 100       4.480   6.316  -4.534  1.00 98.01           N  
ATOM    795  CA  CYS A 100       3.815   6.579  -3.259  1.00 98.01           C  
ATOM    796  C   CYS A 100       3.731   5.353  -2.361  1.00 98.01           C  
ATOM    797  CB  CYS A 100       2.416   7.155  -3.530  1.00 98.01           C  
ATOM    798  O   CYS A 100       3.757   4.230  -2.858  1.00 98.01           O  
ATOM    799  SG  CYS A 100       1.346   5.994  -4.420  1.00 98.01           S  
ATOM    800  N   LEU A 101       3.527   5.563  -1.058  1.00 95.78           N  
ATOM    801  CA  LEU A 101       3.130   4.466  -0.174  1.00 95.78           C  
ATOM    802  C   LEU A 101       1.820   3.823  -0.671  1.00 95.78           C  
ATOM    803  CB  LEU A 101       2.988   4.940   1.281  1.00 95.78           C  
ATOM    804  O   LEU A 101       0.958   4.532  -1.218  1.00 95.78           O  
ATOM    805  CG  LEU A 101       4.301   5.391   1.941  1.00 95.78           C  
ATOM    806  CD1 LEU A 101       4.004   5.946   3.325  1.00 95.78           C  
ATOM    807  CD2 LEU A 101       5.305   4.252   2.101  1.00 95.78           C  
ATOM    808  N   PRO A 102       1.622   2.504  -0.482  1.00 94.14           N  
ATOM    809  CA  PRO A 102       0.430   1.807  -0.968  1.00 94.14           C  
ATOM    810  C   PRO A 102      -0.888   2.449  -0.525  1.00 94.14           C  
ATOM    811  CB  PRO A 102       0.567   0.371  -0.456  1.00 94.14           C  
ATOM    812  O   PRO A 102      -1.803   2.588  -1.341  1.00 94.14           O  
ATOM    813  CG  PRO A 102       2.080   0.175  -0.392  1.00 94.14           C  
ATOM    814  CD  PRO A 102       2.580   1.542   0.065  1.00 94.14           C  
ATOM    815  N   VAL A 103      -0.955   2.936   0.719  1.00 94.01           N  
ATOM    816  CA  VAL A 103      -2.121   3.651   1.263  1.00 94.01           C  
ATOM    817  C   VAL A 103      -2.563   4.820   0.379  1.00 94.01           C  
ATOM    818  CB  VAL A 103      -1.837   4.125   2.703  1.00 94.01           C  
ATOM    819  O   VAL A 103      -3.760   5.019   0.167  1.00 94.01           O  
ATOM    820  CG1 VAL A 103      -0.660   5.097   2.829  1.00 94.01           C  
ATOM    821  CG2 VAL A 103      -3.073   4.784   3.313  1.00 94.01           C  
ATOM    822  N   PHE A 104      -1.626   5.563  -0.211  1.00 96.75           N  
ATOM    823  CA  PHE A 104      -1.966   6.720  -1.032  1.00 96.75           C  
ATOM    824  C   PHE A 104      -2.487   6.327  -2.408  1.00 96.75           C  
ATOM    825  CB  PHE A 104      -0.766   7.658  -1.153  1.00 96.75           C  
ATOM    826  O   PHE A 104      -3.407   6.969  -2.914  1.00 96.75           O  
ATOM    827  CG  PHE A 104      -0.239   8.165   0.170  1.00 96.75           C  
ATOM    828  CD1 PHE A 104      -1.125   8.642   1.152  1.00 96.75           C  
ATOM    829  CD2 PHE A 104       1.140   8.134   0.436  1.00 96.75           C  
ATOM    830  CE1 PHE A 104      -0.637   9.063   2.394  1.00 96.75           C  
ATOM    831  CE2 PHE A 104       1.629   8.587   1.672  1.00 96.75           C  
ATOM    832  CZ  PHE A 104       0.741   9.054   2.653  1.00 96.75           C  
ATOM    833  N   SER A 105      -1.955   5.252  -2.991  1.00 96.55           N  
ATOM    834  CA  SER A 105      -2.471   4.713  -4.255  1.00 96.55           C  
ATOM    835  C   SER A 105      -3.890   4.160  -4.119  1.00 96.55           C  
ATOM    836  CB  SER A 105      -1.531   3.637  -4.803  1.00 96.55           C  
ATOM    837  O   SER A 105      -4.670   4.239  -5.065  1.00 96.55           O  
ATOM    838  OG  SER A 105      -1.556   2.440  -4.045  1.00 96.55           O  
ATOM    839  N   GLN A 106      -4.231   3.642  -2.936  1.00 94.48           N  
ATOM    840  CA  GLN A 106      -5.496   2.965  -2.688  1.00 94.48           C  
ATOM    841  C   GLN A 106      -6.588   3.900  -2.162  1.00 94.48           C  
ATOM    842  CB  GLN A 106      -5.223   1.799  -1.731  1.00 94.48           C  
ATOM    843  O   GLN A 106      -7.708   3.854  -2.656  1.00 94.48           O  
ATOM    844  CG  GLN A 106      -6.491   0.969  -1.515  1.00 94.48           C  
ATOM    845  CD  GLN A 106      -6.227  -0.361  -0.831  1.00 94.48           C  
ATOM    846  NE2 GLN A 106      -7.205  -1.240  -0.844  1.00 94.48           N  
ATOM    847  OE1 GLN A 106      -5.168  -0.659  -0.298  1.00 94.48           O  
ATOM    848  N   SER A 107      -6.266   4.752  -1.188  1.00 94.72           N  
ATOM    849  CA  SER A 107      -7.278   5.472  -0.402  1.00 94.72           C  
ATOM    850  C   SER A 107      -7.198   6.993  -0.542  1.00 94.72           C  
ATOM    851  CB  SER A 107      -7.156   5.092   1.079  1.00 94.72           C  
ATOM    852  O   SER A 107      -8.125   7.686  -0.135  1.00 94.72           O  
ATOM    853  OG  SER A 107      -7.103   3.689   1.268  1.00 94.72           O  
ATOM    854  N   PHE A 108      -6.116   7.546  -1.103  1.00 95.86           N  
ATOM    855  CA  PHE A 108      -5.933   9.001  -1.230  1.00 95.86           C  
ATOM    856  C   PHE A 108      -6.110   9.490  -2.668  1.00 95.86           C  
ATOM    857  CB  PHE A 108      -4.564   9.398  -0.677  1.00 95.86           C  
ATOM    858  O   PHE A 108      -7.020  10.266  -2.956  1.00 95.86           O  
ATOM    859  CG  PHE A 108      -4.286  10.888  -0.694  1.00 95.86           C  
ATOM    860  CD1 PHE A 108      -3.287  11.396  -1.544  1.00 95.86           C  
ATOM    861  CD2 PHE A 108      -5.018  11.768   0.125  1.00 95.86           C  
ATOM    862  CE1 PHE A 108      -2.998  12.770  -1.555  1.00 95.86           C  
ATOM    863  CE2 PHE A 108      -4.721  13.141   0.124  1.00 95.86           C  
ATOM    864  CZ  PHE A 108      -3.711  13.641  -0.716  1.00 95.86           C  
ATOM    865  N   LEU A 109      -5.265   9.010  -3.586  1.00 97.22           N  
ATOM    866  CA  LEU A 109      -5.270   9.429  -4.984  1.00 97.22           C  
ATOM    867  C   LEU A 109      -6.629   9.187  -5.657  1.00 97.22           C  
ATOM    868  CB  LEU A 109      -4.106   8.766  -5.752  1.00 97.22           C  
ATOM    869  O   LEU A 109      -7.135  10.135  -6.261  1.00 97.22           O  
ATOM    870  CG  LEU A 109      -2.713   9.322  -5.405  1.00 97.22           C  
ATOM    871  CD1 LEU A 109      -1.639   8.528  -6.148  1.00 97.22           C  
ATOM    872  CD2 LEU A 109      -2.584  10.790  -5.821  1.00 97.22           C  
ATOM    873  N   PRO A 110      -7.295   8.020  -5.523  1.00 95.42           N  
ATOM    874  CA  PRO A 110      -8.569   7.781  -6.206  1.00 95.42           C  
ATOM    875  C   PRO A 110      -9.654   8.821  -5.897  1.00 95.42           C  
ATOM    876  CB  PRO A 110      -8.997   6.373  -5.784  1.00 95.42           C  
ATOM    877  O   PRO A 110     -10.437   9.170  -6.779  1.00 95.42           O  
ATOM    878  CG  PRO A 110      -7.657   5.683  -5.553  1.00 95.42           C  
ATOM    879  CD  PRO A 110      -6.853   6.786  -4.875  1.00 95.42           C  
ATOM    880  N   GLN A 111      -9.653   9.392  -4.688  1.00 93.71           N  
ATOM    881  CA  GLN A 111     -10.606  10.434  -4.290  1.00 93.71           C  
ATOM    882  C   GLN A 111     -10.365  11.782  -4.994  1.00 93.71           C  
ATOM    883  CB  GLN A 111     -10.547  10.629  -2.769  1.00 93.71           C  
ATOM    884  O   GLN A 111     -11.253  12.638  -5.032  1.00 93.71           O  
ATOM    885  CG  GLN A 111     -10.818   9.345  -1.967  1.00 93.71           C  
ATOM    886  CD  GLN A 111     -11.159   9.637  -0.507  1.00 93.71           C  
ATOM    887  NE2 GLN A 111     -10.473   9.055   0.447  1.00 93.71           N  
ATOM    888  OE1 GLN A 111     -12.062  10.400  -0.202  1.00 93.71           O  
ATOM    889  N   LEU A 112      -9.168  11.977  -5.552  1.00 95.41           N  
ATOM    890  CA  LEU A 112      -8.702  13.232  -6.135  1.00 95.41           C  
ATOM    891  C   LEU A 112      -8.480  13.149  -7.653  1.00 95.41           C  
ATOM    892  CB  LEU A 112      -7.415  13.659  -5.401  1.00 95.41           C  
ATOM    893  O   LEU A 112      -8.482  14.188  -8.309  1.00 95.41           O  
ATOM    894  CG  LEU A 112      -7.570  13.869  -3.879  1.00 95.41           C  
ATOM    895  CD1 LEU A 112      -6.232  14.308  -3.288  1.00 95.41           C  
ATOM    896  CD2 LEU A 112      -8.618  14.937  -3.561  1.00 95.41           C  
ATOM    897  N   LEU A 113      -8.309  11.958  -8.236  1.00 96.07           N  
ATOM    898  CA  LEU A 113      -7.901  11.821  -9.641  1.00 96.07           C  
ATOM    899  C   LEU A 113      -8.986  12.184 -10.660  1.00 96.07           C  
ATOM    900  CB  LEU A 113      -7.398  10.393  -9.919  1.00 96.07           C  
ATOM    901  O   LEU A 113      -8.667  12.796 -11.678  1.00 96.07           O  
ATOM    902  CG  LEU A 113      -6.006  10.051  -9.361  1.00 96.07           C  
ATOM    903  CD1 LEU A 113      -5.596   8.665  -9.844  1.00 96.07           C  
ATOM    904  CD2 LEU A 113      -4.947  11.082  -9.731  1.00 96.07           C  
ATOM    905  N   GLN A 114     -10.254  11.828 -10.422  1.00 95.59           N  
ATOM    906  CA  GLN A 114     -11.296  11.981 -11.449  1.00 95.59           C  
ATOM    907  C   GLN A 114     -11.439  13.432 -11.948  1.00 95.59           C  
ATOM    908  CB  GLN A 114     -12.623  11.343 -10.988  1.00 95.59           C  
ATOM    909  O   GLN A 114     -11.407  13.628 -13.166  1.00 95.59           O  
ATOM    910  CG  GLN A 114     -13.707  11.327 -12.082  1.00 95.59           C  
ATOM    911  CD  GLN A 114     -14.400  12.667 -12.342  1.00 95.59           C  
ATOM    912  NE2 GLN A 114     -15.029  12.829 -13.484  1.00 95.59           N  
ATOM    913  OE1 GLN A 114     -14.408  13.582 -11.534  1.00 95.59           O  
ATOM    914  N   PRO A 115     -11.517  14.464 -11.081  1.00 95.44           N  
ATOM    915  CA  PRO A 115     -11.658  15.835 -11.564  1.00 95.44           C  
ATOM    916  C   PRO A 115     -10.395  16.349 -12.270  1.00 95.44           C  
ATOM    917  CB  PRO A 115     -12.025  16.676 -10.337  1.00 95.44           C  
ATOM    918  O   PRO A 115     -10.491  17.238 -13.114  1.00 95.44           O  
ATOM    919  CG  PRO A 115     -12.528  15.662  -9.313  1.00 95.44           C  
ATOM    920  CD  PRO A 115     -11.699  14.427  -9.637  1.00 95.44           C  
ATOM    921  N   PHE A 116      -9.220  15.789 -11.953  1.00 95.51           N  
ATOM    922  CA  PHE A 116      -7.974  16.119 -12.642  1.00 95.51           C  
ATOM    923  C   PHE A 116      -7.965  15.571 -14.068  1.00 95.51           C  
ATOM    924  CB  PHE A 116      -6.774  15.569 -11.869  1.00 95.51           C  
ATOM    925  O   PHE A 116      -7.761  16.329 -15.012  1.00 95.51           O  
ATOM    926  CG  PHE A 116      -5.453  16.008 -12.448  1.00 95.51           C  
ATOM    927  CD1 PHE A 116      -4.685  15.106 -13.203  1.00 95.51           C  
ATOM    928  CD2 PHE A 116      -5.001  17.326 -12.250  1.00 95.51           C  
ATOM    929  CE1 PHE A 116      -3.458  15.519 -13.741  1.00 95.51           C  
ATOM    930  CE2 PHE A 116      -3.772  17.738 -12.791  1.00 95.51           C  
ATOM    931  CZ  PHE A 116      -3.002  16.833 -13.538  1.00 95.51           C  
ATOM    932  N   LEU A 117      -8.254  14.278 -14.232  1.00 94.57           N  
ATOM    933  CA  LEU A 117      -8.284  13.620 -15.541  1.00 94.57           C  
ATOM    934  C   LEU A 117      -9.406  14.167 -16.434  1.00 94.57           C  
ATOM    935  CB  LEU A 117      -8.430  12.102 -15.337  1.00 94.57           C  
ATOM    936  O   LEU A 117      -9.237  14.271 -17.641  1.00 94.57           O  
ATOM    937  CG  LEU A 117      -7.222  11.433 -14.654  1.00 94.57           C  
ATOM    938  CD1 LEU A 117      -7.540   9.962 -14.383  1.00 94.57           C  
ATOM    939  CD2 LEU A 117      -5.956  11.506 -15.508  1.00 94.57           C  
ATOM    940  N   ALA A 118     -10.526  14.600 -15.848  1.00 94.90           N  
ATOM    941  CA  ALA A 118     -11.575  15.295 -16.593  1.00 94.90           C  
ATOM    942  C   ALA A 118     -11.123  16.673 -17.117  1.00 94.90           C  
ATOM    943  CB  ALA A 118     -12.803  15.420 -15.686  1.00 94.90           C  
ATOM    944  O   ALA A 118     -11.578  17.110 -18.171  1.00 94.90           O  
ATOM    945  N   ARG A 119     -10.238  17.368 -16.387  1.00 92.99           N  
ATOM    946  CA  ARG A 119      -9.675  18.665 -16.798  1.00 92.99           C  
ATOM    947  C   ARG A 119      -8.525  18.516 -17.798  1.00 92.99           C  
ATOM    948  CB  ARG A 119      -9.253  19.440 -15.541  1.00 92.99           C  
ATOM    949  O   ARG A 119      -8.337  19.406 -18.622  1.00 92.99           O  
ATOM    950  CG  ARG A 119      -8.713  20.843 -15.868  1.00 92.99           C  
ATOM    951  CD  ARG A 119      -8.442  21.651 -14.596  1.00 92.99           C  
ATOM    952  NE  ARG A 119      -9.694  22.023 -13.906  1.00 92.99           N  
ATOM    953  NH1 ARG A 119      -8.792  22.480 -11.845  1.00 92.99           N  
ATOM    954  NH2 ARG A 119     -10.987  22.708 -12.162  1.00 92.99           N  
ATOM    955  CZ  ARG A 119      -9.817  22.400 -12.646  1.00 92.99           C  
ATOM    956  N   TYR A 120      -7.780  17.416 -17.722  1.00 89.88           N  
ATOM    957  CA  TYR A 120      -6.633  17.116 -18.577  1.00 89.88           C  
ATOM    958  C   TYR A 120      -6.803  15.731 -19.234  1.00 89.88           C  
ATOM    959  CB  TYR A 120      -5.343  17.220 -17.750  1.00 89.88           C  
ATOM    960  O   TYR A 120      -6.185  14.767 -18.785  1.00 89.88           O  
ATOM    961  CG  TYR A 120      -5.129  18.546 -17.047  1.00 89.88           C  
ATOM    962  CD1 TYR A 120      -4.686  19.666 -17.774  1.00 89.88           C  
ATOM    963  CD2 TYR A 120      -5.359  18.653 -15.662  1.00 89.88           C  
ATOM    964  CE1 TYR A 120      -4.474  20.894 -17.117  1.00 89.88           C  
ATOM    965  CE2 TYR A 120      -5.145  19.875 -15.000  1.00 89.88           C  
ATOM    966  OH  TYR A 120      -4.484  22.177 -15.091  1.00 89.88           O  
ATOM    967  CZ  TYR A 120      -4.699  20.997 -15.729  1.00 89.88           C  
ATOM    968  N   PRO A 121      -7.645  15.605 -20.278  1.00 87.81           N  
ATOM    969  CA  PRO A 121      -8.030  14.307 -20.844  1.00 87.81           C  
ATOM    970  C   PRO A 121      -6.889  13.559 -21.548  1.00 87.81           C  
ATOM    971  CB  PRO A 121      -9.176  14.617 -21.813  1.00 87.81           C  
ATOM    972  O   PRO A 121      -6.923  12.335 -21.615  1.00 87.81           O  
ATOM    973  CG  PRO A 121      -8.922  16.067 -22.220  1.00 87.81           C  
ATOM    974  CD  PRO A 121      -8.366  16.683 -20.940  1.00 87.81           C  
ATOM    975  N   ASP A 122      -5.874  14.276 -22.033  1.00 85.60           N  
ATOM    976  CA  ASP A 122      -4.709  13.683 -22.703  1.00 85.60           C  
ATOM    977  C   ASP A 122      -3.595  13.278 -21.719  1.00 85.60           C  
ATOM    978  CB  ASP A 122      -4.185  14.657 -23.769  1.00 85.60           C  
ATOM    979  O   ASP A 122      -2.550  12.770 -22.125  1.00 85.60           O  
ATOM    980  CG  ASP A 122      -5.267  15.058 -24.776  1.00 85.60           C  
ATOM    981  OD1 ASP A 122      -5.932  14.152 -25.325  1.00 85.60           O  
ATOM    982  OD2 ASP A 122      -5.446  16.283 -24.958  1.00 85.60           O  
ATOM    983  N   VAL A 123      -3.789  13.518 -20.416  1.00 88.63           N  
ATOM    984  CA  VAL A 123      -2.803  13.162 -19.395  1.00 88.63           C  
ATOM    985  C   VAL A 123      -2.892  11.683 -19.038  1.00 88.63           C  
ATOM    986  CB  VAL A 123      -2.899  14.068 -18.155  1.00 88.63           C  
ATOM    987  O   VAL A 123      -3.961  11.157 -18.733  1.00 88.63           O  
ATOM    988  CG1 VAL A 123      -2.166  13.527 -16.920  1.00 88.63           C  
ATOM    989  CG2 VAL A 123      -2.320  15.447 -18.493  1.00 88.63           C  
ATOM    990  N   SER A 124      -1.730  11.035 -18.986  1.00 89.82           N  
ATOM    991  CA  SER A 124      -1.560   9.681 -18.464  1.00 89.82           C  
ATOM    992  C   SER A 124      -0.840   9.733 -17.120  1.00 89.82           C  
ATOM    993  CB  SER A 124      -0.805   8.822 -19.477  1.00 89.82           C  
ATOM    994  O   SER A 124       0.179  10.407 -16.975  1.00 89.82           O  
ATOM    995  OG  SER A 124      -0.660   7.499 -18.994  1.00 89.82           O  
ATOM    996  N   LEU A 125      -1.343   9.000 -16.129  1.00 92.69           N  
ATOM    997  CA  LEU A 125      -0.713   8.893 -14.814  1.00 92.69           C  
ATOM    998  C   LEU A 125      -0.142   7.491 -14.626  1.00 92.69           C  
ATOM    999  CB  LEU A 125      -1.718   9.235 -13.704  1.00 92.69           C  
ATOM   1000  O   LEU A 125      -0.872   6.507 -14.732  1.00 92.69           O  
ATOM   1001  CG  LEU A 125      -2.293  10.660 -13.769  1.00 92.69           C  
ATOM   1002  CD1 LEU A 125      -3.207  10.884 -12.574  1.00 92.69           C  
ATOM   1003  CD2 LEU A 125      -1.214  11.732 -13.731  1.00 92.69           C  
ATOM   1004  N   ASN A 126       1.142   7.407 -14.292  1.00 93.38           N  
ATOM   1005  CA  ASN A 126       1.773   6.170 -13.853  1.00 93.38           C  
ATOM   1006  C   ASN A 126       1.990   6.238 -12.338  1.00 93.38           C  
ATOM   1007  CB  ASN A 126       3.077   5.966 -14.634  1.00 93.38           C  
ATOM   1008  O   ASN A 126       2.815   7.017 -11.867  1.00 93.38           O  
ATOM   1009  CG  ASN A 126       3.771   4.676 -14.246  1.00 93.38           C  
ATOM   1010  ND2 ASN A 126       5.047   4.572 -14.521  1.00 93.38           N  
ATOM   1011  OD1 ASN A 126       3.195   3.743 -13.714  1.00 93.38           O  
ATOM   1012  N   ILE A 127       1.239   5.447 -11.574  1.00 96.69           N  
ATOM   1013  CA  ILE A 127       1.316   5.420 -10.110  1.00 96.69           C  
ATOM   1014  C   ILE A 127       2.013   4.132  -9.691  1.00 96.69           C  
ATOM   1015  CB  ILE A 127      -0.075   5.579  -9.464  1.00 96.69           C  
ATOM   1016  O   ILE A 127       1.545   3.040 -10.010  1.00 96.69           O  
ATOM   1017  CG1 ILE A 127      -0.694   6.942  -9.852  1.00 96.69           C  
ATOM   1018  CG2 ILE A 127       0.028   5.470  -7.928  1.00 96.69           C  
ATOM   1019  CD1 ILE A 127      -2.199   7.028  -9.591  1.00 96.69           C  
ATOM   1020  N   VAL A 128       3.116   4.261  -8.959  1.00 96.25           N  
ATOM   1021  CA  VAL A 128       3.948   3.139  -8.522  1.00 96.25           C  
ATOM   1022  C   VAL A 128       3.951   3.058  -6.994  1.00 96.25           C  
ATOM   1023  CB  VAL A 128       5.367   3.225  -9.111  1.00 96.25           C  
ATOM   1024  O   VAL A 128       4.670   3.819  -6.340  1.00 96.25           O  
ATOM   1025  CG1 VAL A 128       6.134   1.933  -8.800  1.00 96.25           C  
ATOM   1026  CG2 VAL A 128       5.326   3.380 -10.640  1.00 96.25           C  
ATOM   1027  N   PRO A 129       3.168   2.134  -6.412  1.00 96.54           N  
ATOM   1028  CA  PRO A 129       3.217   1.849  -4.986  1.00 96.54           C  
ATOM   1029  C   PRO A 129       4.590   1.299  -4.575  1.00 96.54           C  
ATOM   1030  CB  PRO A 129       2.089   0.850  -4.711  1.00 96.54           C  
ATOM   1031  O   PRO A 129       5.096   0.366  -5.204  1.00 96.54           O  
ATOM   1032  CG  PRO A 129       1.136   1.060  -5.885  1.00 96.54           C  
ATOM   1033  CD  PRO A 129       2.085   1.385  -7.029  1.00 96.54           C  
ATOM   1034  N   GLN A 130       5.190   1.860  -3.527  1.00 94.72           N  
ATOM   1035  CA  GLN A 130       6.463   1.412  -2.958  1.00 94.72           C  
ATOM   1036  C   GLN A 130       6.555   1.782  -1.474  1.00 94.72           C  
ATOM   1037  CB  GLN A 130       7.626   2.035  -3.755  1.00 94.72           C  
ATOM   1038  O   GLN A 130       6.115   2.860  -1.091  1.00 94.72           O  
ATOM   1039  CG  GLN A 130       9.013   1.577  -3.275  1.00 94.72           C  
ATOM   1040  CD  GLN A 130       9.136   0.059  -3.258  1.00 94.72           C  
ATOM   1041  NE2 GLN A 130       9.284  -0.563  -4.403  1.00 94.72           N  
ATOM   1042  OE1 GLN A 130       9.047  -0.611  -2.246  1.00 94.72           O  
ATOM   1043  N   GLU A 131       7.157   0.908  -0.670  1.00 91.66           N  
ATOM   1044  CA  GLU A 131       7.410   1.132   0.756  1.00 91.66           C  
ATOM   1045  C   GLU A 131       8.708   1.922   0.991  1.00 91.66           C  
ATOM   1046  CB  GLU A 131       7.481  -0.216   1.500  1.00 91.66           C  
ATOM   1047  O   GLU A 131       9.664   1.866   0.204  1.00 91.66           O  
ATOM   1048  CG  GLU A 131       6.177  -1.035   1.489  1.00 91.66           C  
ATOM   1049  CD  GLU A 131       5.023  -0.416   2.293  1.00 91.66           C  
ATOM   1050  OE1 GLU A 131       3.934  -1.033   2.274  1.00 91.66           O  
ATOM   1051  OE2 GLU A 131       5.220   0.668   2.883  1.00 91.66           O  
ATOM   1052  N   SER A 132       8.774   2.625   2.118  1.00 90.71           N  
ATOM   1053  CA  SER A 132      10.021   3.209   2.620  1.00 90.71           C  
ATOM   1054  C   SER A 132      10.992   2.099   3.073  1.00 90.71           C  
ATOM   1055  CB  SER A 132       9.725   4.180   3.768  1.00 90.71           C  
ATOM   1056  O   SER A 132      10.551   1.054   3.558  1.00 90.71           O  
ATOM   1057  OG  SER A 132       8.787   5.160   3.366  1.00 90.71           O  
ATOM   1058  N   PRO A 133      12.324   2.271   2.939  1.00 91.40           N  
ATOM   1059  CA  PRO A 133      13.039   3.470   2.483  1.00 91.40           C  
ATOM   1060  C   PRO A 133      13.208   3.571   0.954  1.00 91.40           C  
ATOM   1061  CB  PRO A 133      14.402   3.363   3.173  1.00 91.40           C  
ATOM   1062  O   PRO A 133      13.736   4.561   0.444  1.00 91.40           O  
ATOM   1063  CG  PRO A 133      14.666   1.857   3.177  1.00 91.40           C  
ATOM   1064  CD  PRO A 133      13.275   1.271   3.411  1.00 91.40           C  
ATOM   1065  N   LEU A 134      12.800   2.543   0.200  1.00 92.49           N  
ATOM   1066  CA  LEU A 134      13.053   2.462  -1.242  1.00 92.49           C  
ATOM   1067  C   LEU A 134      12.293   3.545  -2.024  1.00 92.49           C  
ATOM   1068  CB  LEU A 134      12.698   1.042  -1.717  1.00 92.49           C  
ATOM   1069  O   LEU A 134      12.778   4.032  -3.047  1.00 92.49           O  
ATOM   1070  CG  LEU A 134      13.039   0.766  -3.192  1.00 92.49           C  
ATOM   1071  CD1 LEU A 134      14.527   0.972  -3.498  1.00 92.49           C  
ATOM   1072  CD2 LEU A 134      12.709  -0.683  -3.545  1.00 92.49           C  
ATOM   1073  N   LEU A 135      11.121   3.948  -1.530  1.00 95.74           N  
ATOM   1074  CA  LEU A 135      10.362   5.083  -2.048  1.00 95.74           C  
ATOM   1075  C   LEU A 135      11.193   6.378  -2.023  1.00 95.74           C  
ATOM   1076  CB  LEU A 135       9.075   5.199  -1.213  1.00 95.74           C  
ATOM   1077  O   LEU A 135      11.347   7.040  -3.053  1.00 95.74           O  
ATOM   1078  CG  LEU A 135       8.210   6.431  -1.521  1.00 95.74           C  
ATOM   1079  CD1 LEU A 135       7.811   6.525  -2.994  1.00 95.74           C  
ATOM   1080  CD2 LEU A 135       6.930   6.356  -0.697  1.00 95.74           C  
ATOM   1081  N   GLU A 136      11.776   6.724  -0.877  1.00 95.96           N  
ATOM   1082  CA  GLU A 136      12.602   7.921  -0.710  1.00 95.96           C  
ATOM   1083  C   GLU A 136      13.893   7.839  -1.530  1.00 95.96           C  
ATOM   1084  CB  GLU A 136      12.948   8.154   0.771  1.00 95.96           C  
ATOM   1085  O   GLU A 136      14.326   8.844  -2.103  1.00 95.96           O  
ATOM   1086  CG  GLU A 136      11.740   8.490   1.661  1.00 95.96           C  
ATOM   1087  CD  GLU A 136      10.852   7.289   2.025  1.00 95.96           C  
ATOM   1088  OE1 GLU A 136       9.755   7.525   2.568  1.00 95.96           O  
ATOM   1089  OE2 GLU A 136      11.240   6.129   1.766  1.00 95.96           O  
ATOM   1090  N   GLU A 137      14.485   6.648  -1.651  1.00 93.84           N  
ATOM   1091  CA  GLU A 137      15.634   6.409  -2.530  1.00 93.84           C  
ATOM   1092  C   GLU A 137      15.291   6.684  -3.999  1.00 93.84           C  
ATOM   1093  CB  GLU A 137      16.123   4.961  -2.402  1.00 93.84           C  
ATOM   1094  O   GLU A 137      16.063   7.335  -4.706  1.00 93.84           O  
ATOM   1095  CG  GLU A 137      16.838   4.660  -1.079  1.00 93.84           C  
ATOM   1096  CD  GLU A 137      17.220   3.175  -0.954  1.00 93.84           C  
ATOM   1097  OE1 GLU A 137      17.583   2.763   0.169  1.00 93.84           O  
ATOM   1098  OE2 GLU A 137      17.194   2.463  -1.990  1.00 93.84           O  
ATOM   1099  N   TRP A 138      14.128   6.233  -4.480  1.00 95.09           N  
ATOM   1100  CA  TRP A 138      13.694   6.476  -5.860  1.00 95.09           C  
ATOM   1101  C   TRP A 138      13.427   7.954  -6.139  1.00 95.09           C  
ATOM   1102  CB  TRP A 138      12.442   5.652  -6.169  1.00 95.09           C  
ATOM   1103  O   TRP A 138      13.762   8.438  -7.226  1.00 95.09           O  
ATOM   1104  CG  TRP A 138      12.623   4.177  -6.336  1.00 95.09           C  
ATOM   1105  CD1 TRP A 138      13.750   3.465  -6.106  1.00 95.09           C  
ATOM   1106  CD2 TRP A 138      11.596   3.197  -6.658  1.00 95.09           C  
ATOM   1107  CE2 TRP A 138      12.188   1.900  -6.657  1.00 95.09           C  
ATOM   1108  CE3 TRP A 138      10.210   3.268  -6.902  1.00 95.09           C  
ATOM   1109  NE1 TRP A 138      13.503   2.123  -6.308  1.00 95.09           N  
ATOM   1110  CH2 TRP A 138      10.075   0.843  -7.176  1.00 95.09           C  
ATOM   1111  CZ2 TRP A 138      11.453   0.734  -6.917  1.00 95.09           C  
ATOM   1112  CZ3 TRP A 138       9.459   2.106  -7.147  1.00 95.09           C  
ATOM   1113  N   LEU A 139      12.859   8.670  -5.167  1.00 95.57           N  
ATOM   1114  CA  LEU A 139      12.610  10.109  -5.258  1.00 95.57           C  
ATOM   1115  C   LEU A 139      13.921  10.899  -5.258  1.00 95.57           C  
ATOM   1116  CB  LEU A 139      11.689  10.530  -4.100  1.00 95.57           C  
ATOM   1117  O   LEU A 139      14.121  11.753  -6.121  1.00 95.57           O  
ATOM   1118  CG  LEU A 139      10.269   9.948  -4.218  1.00 95.57           C  
ATOM   1119  CD1 LEU A 139       9.533  10.098  -2.889  1.00 95.57           C  
ATOM   1120  CD2 LEU A 139       9.476  10.641  -5.327  1.00 95.57           C  
ATOM   1121  N   SER A 140      14.853  10.547  -4.370  1.00 94.59           N  
ATOM   1122  CA  SER A 140      16.190  11.154  -4.315  1.00 94.59           C  
ATOM   1123  C   SER A 140      16.966  10.909  -5.614  1.00 94.59           C  
ATOM   1124  CB  SER A 140      16.987  10.598  -3.128  1.00 94.59           C  
ATOM   1125  O   SER A 140      17.584  11.821  -6.166  1.00 94.59           O  
ATOM   1126  OG  SER A 140      16.294  10.772  -1.907  1.00 94.59           O  
ATOM   1127  N   ALA A 141      16.849   9.698  -6.170  1.00 90.80           N  
ATOM   1128  CA  ALA A 141      17.416   9.306  -7.458  1.00 90.80           C  
ATOM   1129  C   ALA A 141      16.670   9.881  -8.679  1.00 90.80           C  
ATOM   1130  CB  ALA A 141      17.503   7.774  -7.502  1.00 90.80           C  
ATOM   1131  O   ALA A 141      16.978   9.495  -9.807  1.00 90.80           O  
ATOM   1132  N   GLN A 142      15.702  10.786  -8.480  1.00 91.07           N  
ATOM   1133  CA  GLN A 142      14.972  11.490  -9.540  1.00 91.07           C  
ATOM   1134  C   GLN A 142      14.232  10.544 -10.503  1.00 91.07           C  
ATOM   1135  CB  GLN A 142      15.910  12.458 -10.297  1.00 91.07           C  
ATOM   1136  O   GLN A 142      14.077  10.868 -11.679  1.00 91.07           O  
ATOM   1137  CG  GLN A 142      16.819  13.344  -9.433  1.00 91.07           C  
ATOM   1138  CD  GLN A 142      16.078  14.406  -8.632  1.00 91.07           C  
ATOM   1139  NE2 GLN A 142      16.311  14.479  -7.339  1.00 91.07           N  
ATOM   1140  OE1 GLN A 142      15.332  15.212  -9.169  1.00 91.07           O  
ATOM   1141  N   ARG A 143      13.793   9.359 -10.051  1.00 88.46           N  
ATOM   1142  CA  ARG A 143      13.175   8.338 -10.927  1.00 88.46           C  
ATOM   1143  C   ARG A 143      11.714   8.625 -11.276  1.00 88.46           C  
ATOM   1144  CB  ARG A 143      13.290   6.948 -10.288  1.00 88.46           C  
ATOM   1145  O   ARG A 143      11.248   8.167 -12.314  1.00 88.46           O  
ATOM   1146  CG  ARG A 143      14.745   6.487 -10.159  1.00 88.46           C  
ATOM   1147  CD  ARG A 143      14.787   5.067  -9.592  1.00 88.46           C  
ATOM   1148  NE  ARG A 143      16.174   4.592  -9.445  1.00 88.46           N  
ATOM   1149  NH1 ARG A 143      15.679   2.472  -8.718  1.00 88.46           N  
ATOM   1150  NH2 ARG A 143      17.809   3.083  -8.966  1.00 88.46           N  
ATOM   1151  CZ  ARG A 143      16.545   3.388  -9.050  1.00 88.46           C  
ATOM   1152  N   HIS A 144      11.023   9.376 -10.426  1.00 93.24           N  
ATOM   1153  CA  HIS A 144       9.614   9.750 -10.568  1.00 93.24           C  
ATOM   1154  C   HIS A 144       9.473  11.272 -10.529  1.00 93.24           C  
ATOM   1155  CB  HIS A 144       8.796   9.060  -9.468  1.00 93.24           C  
ATOM   1156  O   HIS A 144      10.388  11.961 -10.082  1.00 93.24           O  
ATOM   1157  CG  HIS A 144       8.826   7.560  -9.605  1.00 93.24           C  
ATOM   1158  CD2 HIS A 144       9.727   6.698  -9.044  1.00 93.24           C  
ATOM   1159  ND1 HIS A 144       7.987   6.809 -10.389  1.00 93.24           N  
ATOM   1160  CE1 HIS A 144       8.375   5.529 -10.308  1.00 93.24           C  
ATOM   1161  NE2 HIS A 144       9.450   5.407  -9.511  1.00 93.24           N  
ATOM   1162  N   ASP A 145       8.355  11.804 -11.012  1.00 93.49           N  
ATOM   1163  CA  ASP A 145       8.104  13.248 -11.046  1.00 93.49           C  
ATOM   1164  C   ASP A 145       7.598  13.779  -9.702  1.00 93.49           C  
ATOM   1165  CB  ASP A 145       7.091  13.568 -12.147  1.00 93.49           C  
ATOM   1166  O   ASP A 145       7.898  14.915  -9.336  1.00 93.49           O  
ATOM   1167  CG  ASP A 145       7.555  13.089 -13.518  1.00 93.49           C  
ATOM   1168  OD1 ASP A 145       8.650  13.523 -13.958  1.00 93.49           O  
ATOM   1169  OD2 ASP A 145       6.846  12.246 -14.104  1.00 93.49           O  
ATOM   1170  N   LEU A 146       6.846  12.957  -8.967  1.00 96.56           N  
ATOM   1171  CA  LEU A 146       6.318  13.263  -7.640  1.00 96.56           C  
ATOM   1172  C   LEU A 146       6.342  12.030  -6.731  1.00 96.56           C  
ATOM   1173  CB  LEU A 146       4.885  13.814  -7.768  1.00 96.56           C  
ATOM   1174  O   LEU A 146       6.326  10.886  -7.191  1.00 96.56           O  
ATOM   1175  CG  LEU A 146       4.792  15.238  -8.349  1.00 96.56           C  
ATOM   1176  CD1 LEU A 146       3.327  15.585  -8.587  1.00 96.56           C  
ATOM   1177  CD2 LEU A 146       5.403  16.279  -7.406  1.00 96.56           C  
ATOM   1178  N   GLY A 147       6.355  12.295  -5.430  1.00 97.51           N  
ATOM   1179  CA  GLY A 147       6.284  11.321  -4.352  1.00 97.51           C  
ATOM   1180  C   GLY A 147       5.148  11.627  -3.383  1.00 97.51           C  
ATOM   1181  O   GLY A 147       4.931  12.795  -3.077  1.00 97.51           O  
ATOM   1182  N   LEU A 148       4.461  10.613  -2.855  1.00 98.23           N  
ATOM   1183  CA  LEU A 148       3.612  10.763  -1.665  1.00 98.23           C  
ATOM   1184  C   LEU A 148       4.121   9.855  -0.547  1.00 98.23           C  
ATOM   1185  CB  LEU A 148       2.134  10.495  -1.975  1.00 98.23           C  
ATOM   1186  O   LEU A 148       4.182   8.636  -0.713  1.00 98.23           O  
ATOM   1187  CG  LEU A 148       1.468  11.508  -2.915  1.00 98.23           C  
ATOM   1188  CD1 LEU A 148       0.114  10.953  -3.350  1.00 98.23           C  
ATOM   1189  CD2 LEU A 148       1.218  12.847  -2.222  1.00 98.23           C  
ATOM   1190  N   THR A 149       4.484  10.459   0.579  1.00 96.92           N  
ATOM   1191  CA  THR A 149       5.170   9.802   1.700  1.00 96.92           C  
ATOM   1192  C   THR A 149       4.574  10.226   3.038  1.00 96.92           C  
ATOM   1193  CB  THR A 149       6.658  10.184   1.731  1.00 96.92           C  
ATOM   1194  O   THR A 149       3.966  11.292   3.134  1.00 96.92           O  
ATOM   1195  CG2 THR A 149       7.435   9.866   0.458  1.00 96.92           C  
ATOM   1196  OG1 THR A 149       6.782  11.574   1.943  1.00 96.92           O  
ATOM   1197  N   GLU A 150       4.882   9.476   4.092  1.00 94.98           N  
ATOM   1198  CA  GLU A 150       4.597   9.860   5.484  1.00 94.98           C  
ATOM   1199  C   GLU A 150       5.789  10.540   6.182  1.00 94.98           C  
ATOM   1200  CB  GLU A 150       4.096   8.630   6.249  1.00 94.98           C  
ATOM   1201  O   GLU A 150       5.671  11.008   7.312  1.00 94.98           O  
ATOM   1202  CG  GLU A 150       2.693   8.214   5.771  1.00 94.98           C  
ATOM   1203  CD  GLU A 150       2.354   6.750   6.064  1.00 94.98           C  
ATOM   1204  OE1 GLU A 150       1.391   6.252   5.435  1.00 94.98           O  
ATOM   1205  OE2 GLU A 150       3.098   6.121   6.841  1.00 94.98           O  
ATOM   1206  N   THR A 151       6.949  10.649   5.515  1.00 86.84           N  
ATOM   1207  CA  THR A 151       8.146  11.242   6.128  1.00 86.84           C  
ATOM   1208  C   THR A 151       7.963  12.720   6.480  1.00 86.84           C  
ATOM   1209  CB  THR A 151       9.433  11.017   5.310  1.00 86.84           C  
ATOM   1210  O   THR A 151       7.468  13.532   5.692  1.00 86.84           O  
ATOM   1211  CG2 THR A 151       9.443  11.608   3.903  1.00 86.84           C  
ATOM   1212  OG1 THR A 151      10.532  11.607   5.969  1.00 86.84           O  
ATOM   1213  N   LEU A 152       8.446  13.081   7.670  1.00 90.86           N  
ATOM   1214  CA  LEU A 152       8.576  14.464   8.133  1.00 90.86           C  
ATOM   1215  C   LEU A 152       9.891  15.118   7.674  1.00 90.86           C  
ATOM   1216  CB  LEU A 152       8.433  14.492   9.664  1.00 90.86           C  
ATOM   1217  O   LEU A 152      10.048  16.333   7.766  1.00 90.86           O  
ATOM   1218  CG  LEU A 152       7.111  13.902  10.195  1.00 90.86           C  
ATOM   1219  CD1 LEU A 152       7.081  14.027  11.717  1.00 90.86           C  
ATOM   1220  CD2 LEU A 152       5.884  14.608   9.616  1.00 90.86           C  
ATOM   1221  N   HIS A 153      10.824  14.322   7.150  1.00 92.69           N  
ATOM   1222  CA  HIS A 153      12.110  14.780   6.634  1.00 92.69           C  
ATOM   1223  C   HIS A 153      12.080  14.849   5.111  1.00 92.69           C  
ATOM   1224  CB  HIS A 153      13.234  13.850   7.105  1.00 92.69           C  
ATOM   1225  O   HIS A 153      11.539  13.959   4.456  1.00 92.69           O  
ATOM   1226  CG  HIS A 153      13.278  13.684   8.599  1.00 92.69           C  
ATOM   1227  CD2 HIS A 153      13.924  14.487   9.498  1.00 92.69           C  
ATOM   1228  ND1 HIS A 153      12.638  12.700   9.317  1.00 92.69           N  
ATOM   1229  CE1 HIS A 153      12.892  12.907  10.619  1.00 92.69           C  
ATOM   1230  NE2 HIS A 153      13.679  13.983  10.777  1.00 92.69           N  
ATOM   1231  N   THR A 154      12.711  15.876   4.548  1.00 96.22           N  
ATOM   1232  CA  THR A 154      12.859  16.041   3.098  1.00 96.22           C  
ATOM   1233  C   THR A 154      13.967  15.123   2.565  1.00 96.22           C  
ATOM   1234  CB  THR A 154      13.187  17.503   2.762  1.00 96.22           C  
ATOM   1235  O   THR A 154      15.119  15.292   2.975  1.00 96.22           O  
ATOM   1236  CG2 THR A 154      13.132  17.780   1.264  1.00 96.22           C  
ATOM   1237  OG1 THR A 154      12.246  18.358   3.372  1.00 96.22           O  
ATOM   1238  N   PRO A 155      13.674  14.178   1.647  1.00 94.82           N  
ATOM   1239  CA  PRO A 155      14.708  13.374   0.994  1.00 94.82           C  
ATOM   1240  C   PRO A 155      15.732  14.232   0.233  1.00 94.82           C  
ATOM   1241  CB  PRO A 155      13.960  12.407   0.068  1.00 94.82           C  
ATOM   1242  O   PRO A 155      15.432  15.339  -0.224  1.00 94.82           O  
ATOM   1243  CG  PRO A 155      12.570  12.310   0.692  1.00 94.82           C  
ATOM   1244  CD  PRO A 155      12.351  13.717   1.239  1.00 94.82           C  
ATOM   1245  N   ALA A 156      16.954  13.726   0.064  1.00 94.54           N  
ATOM   1246  CA  ALA A 156      18.032  14.477  -0.578  1.00 94.54           C  
ATOM   1247  C   ALA A 156      17.704  14.824  -2.044  1.00 94.54           C  
ATOM   1248  CB  ALA A 156      19.333  13.675  -0.466  1.00 94.54           C  
ATOM   1249  O   ALA A 156      17.221  13.986  -2.799  1.00 94.54           O  
ATOM   1250  N   GLY A 157      17.991  16.062  -2.467  1.00 95.02           N  
ATOM   1251  CA  GLY A 157      17.702  16.515  -3.837  1.00 95.02           C  
ATOM   1252  C   GLY A 157      16.204  16.650  -4.147  1.00 95.02           C  
ATOM   1253  O   GLY A 157      15.804  16.598  -5.315  1.00 95.02           O  
ATOM   1254  N   THR A 158      15.372  16.800  -3.114  1.00 96.73           N  
ATOM   1255  CA  THR A 158      13.921  16.981  -3.231  1.00 96.73           C  
ATOM   1256  C   THR A 158      13.436  18.175  -2.408  1.00 96.73           C  
ATOM   1257  CB  THR A 158      13.140  15.710  -2.849  1.00 96.73           C  
ATOM   1258  O   THR A 158      14.167  18.731  -1.590  1.00 96.73           O  
ATOM   1259  CG2 THR A 158      13.689  14.414  -3.448  1.00 96.73           C  
ATOM   1260  OG1 THR A 158      13.084  15.538  -1.457  1.00 96.73           O  
ATOM   1261  N   GLU A 159      12.191  18.570  -2.636  1.00 96.22           N  
ATOM   1262  CA  GLU A 159      11.424  19.501  -1.818  1.00 96.22           C  
ATOM   1263  C   GLU A 159      10.223  18.762  -1.221  1.00 96.22           C  
ATOM   1264  CB  GLU A 159      11.004  20.678  -2.701  1.00 96.22           C  
ATOM   1265  O   GLU A 159       9.582  17.963  -1.907  1.00 96.22           O  
ATOM   1266  CG  GLU A 159      10.108  21.712  -2.009  1.00 96.22           C  
ATOM   1267  CD  GLU A 159       9.782  22.867  -2.966  1.00 96.22           C  
ATOM   1268  OE1 GLU A 159       9.797  24.031  -2.514  1.00 96.22           O  
ATOM   1269  OE2 GLU A 159       9.555  22.594  -4.175  1.00 96.22           O  
ATOM   1270  N   ARG A 160       9.917  19.032   0.051  1.00 97.21           N  
ATOM   1271  CA  ARG A 160       8.754  18.484   0.756  1.00 97.21           C  
ATOM   1272  C   ARG A 160       7.705  19.572   0.932  1.00 97.21           C  
ATOM   1273  CB  ARG A 160       9.185  17.870   2.103  1.00 97.21           C  
ATOM   1274  O   ARG A 160       8.003  20.657   1.422  1.00 97.21           O  
ATOM   1275  CG  ARG A 160       8.003  17.333   2.929  1.00 97.21           C  
ATOM   1276  CD  ARG A 160       8.446  16.693   4.255  1.00 97.21           C  
ATOM   1277  NE  ARG A 160       7.283  16.343   5.099  1.00 97.21           N  
ATOM   1278  NH1 ARG A 160       6.937  18.348   6.188  1.00 97.21           N  
ATOM   1279  NH2 ARG A 160       5.505  16.704   6.494  1.00 97.21           N  
ATOM   1280  CZ  ARG A 160       6.591  17.124   5.918  1.00 97.21           C  
ATOM   1281  N   THR A 161       6.462  19.240   0.623  1.00 96.52           N  
ATOM   1282  CA  THR A 161       5.288  20.022   1.001  1.00 96.52           C  
ATOM   1283  C   THR A 161       4.370  19.139   1.827  1.00 96.52           C  
ATOM   1284  CB  THR A 161       4.562  20.561  -0.234  1.00 96.52           C  
ATOM   1285  O   THR A 161       3.910  18.103   1.354  1.00 96.52           O  
ATOM   1286  CG2 THR A 161       3.434  21.516   0.144  1.00 96.52           C  
ATOM   1287  OG1 THR A 161       5.452  21.279  -1.058  1.00 96.52           O  
ATOM   1288  N   GLU A 162       4.100  19.534   3.065  1.00 97.15           N  
ATOM   1289  CA  GLU A 162       3.057  18.885   3.852  1.00 97.15           C  
ATOM   1290  C   GLU A 162       1.702  19.183   3.214  1.00 97.15           C  
ATOM   1291  CB  GLU A 162       3.133  19.374   5.294  1.00 97.15           C  
ATOM   1292  O   GLU A 162       1.326  20.344   3.059  1.00 97.15           O  
ATOM   1293  CG  GLU A 162       2.173  18.590   6.195  1.00 97.15           C  
ATOM   1294  CD  GLU A 162       2.508  18.853   7.661  1.00 97.15           C  
ATOM   1295  OE1 GLU A 162       1.595  19.272   8.405  1.00 97.15           O  
ATOM   1296  OE2 GLU A 162       3.701  18.621   7.994  1.00 97.15           O  
ATOM   1297  N   LEU A 163       1.001  18.137   2.783  1.00 96.80           N  
ATOM   1298  CA  LEU A 163      -0.348  18.276   2.252  1.00 96.80           C  
ATOM   1299  C   LEU A 163      -1.341  18.291   3.407  1.00 96.80           C  
ATOM   1300  CB  LEU A 163      -0.650  17.135   1.260  1.00 96.80           C  
ATOM   1301  O   LEU A 163      -2.175  19.183   3.506  1.00 96.80           O  
ATOM   1302  CG  LEU A 163       0.172  17.152  -0.039  1.00 96.80           C  
ATOM   1303  CD1 LEU A 163      -0.337  16.027  -0.947  1.00 96.80           C  
ATOM   1304  CD2 LEU A 163       0.048  18.471  -0.807  1.00 96.80           C  
ATOM   1305  N   LEU A 164      -1.253  17.293   4.279  1.00 94.71           N  
ATOM   1306  CA  LEU A 164      -2.272  17.023   5.279  1.00 94.71           C  
ATOM   1307  C   LEU A 164      -1.635  16.396   6.515  1.00 94.71           C  
ATOM   1308  CB  LEU A 164      -3.293  16.086   4.611  1.00 94.71           C  
ATOM   1309  O   LEU A 164      -0.750  15.557   6.384  1.00 94.71           O  
ATOM   1310  CG  LEU A 164      -4.486  15.682   5.479  1.00 94.71           C  
ATOM   1311  CD1 LEU A 164      -5.386  16.874   5.807  1.00 94.71           C  
ATOM   1312  CD2 LEU A 164      -5.294  14.641   4.705  1.00 94.71           C  
ATOM   1313  N   SER A 165      -2.131  16.748   7.695  1.00 95.78           N  
ATOM   1314  CA  SER A 165      -1.820  16.055   8.943  1.00 95.78           C  
ATOM   1315  C   SER A 165      -3.123  15.836   9.704  1.00 95.78           C  
ATOM   1316  CB  SER A 165      -0.794  16.851   9.750  1.00 95.78           C  
ATOM   1317  O   SER A 165      -3.878  16.783   9.931  1.00 95.78           O  
ATOM   1318  OG  SER A 165      -0.238  16.020  10.747  1.00 95.78           O  
ATOM   1319  N   LEU A 166      -3.432  14.578  10.005  1.00 95.64           N  
ATOM   1320  CA  LEU A 166      -4.653  14.133  10.678  1.00 95.64           C  
ATOM   1321  C   LEU A 166      -4.290  13.102  11.740  1.00 95.64           C  
ATOM   1322  CB  LEU A 166      -5.589  13.460   9.667  1.00 95.64           C  
ATOM   1323  O   LEU A 166      -3.240  12.494  11.638  1.00 95.64           O  
ATOM   1324  CG  LEU A 166      -6.169  14.353   8.570  1.00 95.64           C  
ATOM   1325  CD1 LEU A 166      -6.905  13.454   7.576  1.00 95.64           C  
ATOM   1326  CD2 LEU A 166      -7.142  15.392   9.121  1.00 95.64           C  
ATOM   1327  N   ASP A 167      -5.160  12.838  12.704  1.00 97.04           N  
ATOM   1328  CA  ASP A 167      -4.925  11.753  13.660  1.00 97.04           C  
ATOM   1329  C   ASP A 167      -5.448  10.405  13.148  1.00 97.04           C  
ATOM   1330  CB  ASP A 167      -5.516  12.114  15.025  1.00 97.04           C  
ATOM   1331  O   ASP A 167      -6.470  10.335  12.455  1.00 97.04           O  
ATOM   1332  CG  ASP A 167      -4.735  13.244  15.696  1.00 97.04           C  
ATOM   1333  OD1 ASP A 167      -3.494  13.110  15.787  1.00 97.04           O  
ATOM   1334  OD2 ASP A 167      -5.389  14.198  16.173  1.00 97.04           O  
ATOM   1335  N   GLU A 168      -4.764   9.324  13.528  1.00 98.07           N  
ATOM   1336  CA  GLU A 168      -5.273   7.960  13.401  1.00 98.07           C  
ATOM   1337  C   GLU A 168      -6.647   7.818  14.080  1.00 98.07           C  
ATOM   1338  CB  GLU A 168      -4.312   6.940  14.021  1.00 98.07           C  
ATOM   1339  O   GLU A 168      -6.958   8.446  15.098  1.00 98.07           O  
ATOM   1340  CG  GLU A 168      -2.929   6.811  13.356  1.00 98.07           C  
ATOM   1341  CD  GLU A 168      -2.958   5.915  12.117  1.00 98.07           C  
ATOM   1342  OE1 GLU A 168      -2.534   6.355  11.028  1.00 98.07           O  
ATOM   1343  OE2 GLU A 168      -3.447   4.773  12.249  1.00 98.07           O  
ATOM   1344  N   VAL A 169      -7.485   6.947  13.521  1.00 98.23           N  
ATOM   1345  CA  VAL A 169      -8.870   6.746  13.956  1.00 98.23           C  
ATOM   1346  C   VAL A 169      -9.126   5.292  14.310  1.00 98.23           C  
ATOM   1347  CB  VAL A 169      -9.878   7.250  12.908  1.00 98.23           C  
ATOM   1348  O   VAL A 169      -8.481   4.373  13.809  1.00 98.23           O  
ATOM   1349  CG1 VAL A 169      -9.757   8.764  12.702  1.00 98.23           C  
ATOM   1350  CG2 VAL A 169      -9.729   6.551  11.555  1.00 98.23           C  
ATOM   1351  N   CYS A 170     -10.106   5.062  15.173  1.00 98.58           N  
ATOM   1352  CA  CYS A 170     -10.546   3.722  15.517  1.00 98.58           C  
ATOM   1353  C   CYS A 170     -11.540   3.209  14.476  1.00 98.58           C  
ATOM   1354  CB  CYS A 170     -11.174   3.711  16.909  1.00 98.58           C  
ATOM   1355  O   CYS A 170     -12.459   3.929  14.079  1.00 98.58           O  
ATOM   1356  SG  CYS A 170     -10.137   4.578  18.119  1.00 98.58           S  
ATOM   1357  N   VAL A 171     -11.401   1.944  14.095  1.00 98.51           N  
ATOM   1358  CA  VAL A 171     -12.306   1.258  13.172  1.00 98.51           C  
ATOM   1359  C   VAL A 171     -12.927   0.037  13.838  1.00 98.51           C  
ATOM   1360  CB  VAL A 171     -11.621   0.913  11.841  1.00 98.51           C  
ATOM   1361  O   VAL A 171     -12.237  -0.751  14.490  1.00 98.51           O  
ATOM   1362  CG1 VAL A 171     -11.344   2.194  11.046  1.00 98.51           C  
ATOM   1363  CG2 VAL A 171     -10.312   0.133  12.002  1.00 98.51           C  
ATOM   1364  N   LEU A 172     -14.243  -0.112  13.673  1.00 98.46           N  
ATOM   1365  CA  LEU A 172     -15.046  -1.172  14.279  1.00 98.46           C  
ATOM   1366  C   LEU A 172     -15.998  -1.808  13.254  1.00 98.46           C  
ATOM   1367  CB  LEU A 172     -15.849  -0.644  15.485  1.00 98.46           C  
ATOM   1368  O   LEU A 172     -16.427  -1.126  12.314  1.00 98.46           O  
ATOM   1369  CG  LEU A 172     -15.062   0.217  16.489  1.00 98.46           C  
ATOM   1370  CD1 LEU A 172     -15.276   1.715  16.235  1.00 98.46           C  
ATOM   1371  CD2 LEU A 172     -15.545  -0.091  17.898  1.00 98.46           C  
ATOM   1372  N   PRO A 173     -16.375  -3.089  13.431  1.00 97.75           N  
ATOM   1373  CA  PRO A 173     -17.429  -3.681  12.623  1.00 97.75           C  
ATOM   1374  C   PRO A 173     -18.778  -2.985  12.858  1.00 97.75           C  
ATOM   1375  CB  PRO A 173     -17.508  -5.158  13.016  1.00 97.75           C  
ATOM   1376  O   PRO A 173     -19.019  -2.430  13.939  1.00 97.75           O  
ATOM   1377  CG  PRO A 173     -16.839  -5.236  14.384  1.00 97.75           C  
ATOM   1378  CD  PRO A 173     -15.889  -4.040  14.424  1.00 97.75           C  
ATOM   1379  N   PRO A 174     -19.699  -3.056  11.882  1.00 94.13           N  
ATOM   1380  CA  PRO A 174     -21.079  -2.639  12.099  1.00 94.13           C  
ATOM   1381  C   PRO A 174     -21.697  -3.419  13.271  1.00 94.13           C  
ATOM   1382  CB  PRO A 174     -21.795  -2.895  10.770  1.00 94.13           C  
ATOM   1383  O   PRO A 174     -21.522  -4.630  13.387  1.00 94.13           O  
ATOM   1384  CG  PRO A 174     -20.974  -4.010  10.121  1.00 94.13           C  
ATOM   1385  CD  PRO A 174     -19.553  -3.708  10.586  1.00 94.13           C  
ATOM   1386  N   GLY A 175     -22.409  -2.718  14.157  1.00 93.93           N  
ATOM   1387  CA  GLY A 175     -23.053  -3.313  15.336  1.00 93.93           C  
ATOM   1388  C   GLY A 175     -22.125  -3.606  16.524  1.00 93.93           C  
ATOM   1389  O   GLY A 175     -22.587  -4.161  17.519  1.00 93.93           O  
ATOM   1390  N   HIS A 176     -20.840  -3.234  16.468  1.00 97.16           N  
ATOM   1391  CA  HIS A 176     -19.934  -3.407  17.608  1.00 97.16           C  
ATOM   1392  C   HIS A 176     -20.415  -2.610  18.841  1.00 97.16           C  
ATOM   1393  CB  HIS A 176     -18.516  -2.966  17.225  1.00 97.16           C  
ATOM   1394  O   HIS A 176     -20.753  -1.436  18.683  1.00 97.16           O  
ATOM   1395  CG  HIS A 176     -17.485  -3.487  18.189  1.00 97.16           C  
ATOM   1396  CD2 HIS A 176     -16.849  -4.694  18.103  1.00 97.16           C  
ATOM   1397  ND1 HIS A 176     -17.064  -2.893  19.360  1.00 97.16           N  
ATOM   1398  CE1 HIS A 176     -16.206  -3.733  19.972  1.00 97.16           C  
ATOM   1399  NE2 HIS A 176     -16.045  -4.831  19.226  1.00 97.16           N  
ATOM   1400  N   PRO A 177     -20.372  -3.149  20.078  1.00 96.33           N  
ATOM   1401  CA  PRO A 177     -20.836  -2.434  21.277  1.00 96.33           C  
ATOM   1402  C   PRO A 177     -20.186  -1.056  21.487  1.00 96.33           C  
ATOM   1403  CB  PRO A 177     -20.526  -3.379  22.444  1.00 96.33           C  
ATOM   1404  O   PRO A 177     -20.857  -0.077  21.815  1.00 96.33           O  
ATOM   1405  CG  PRO A 177     -20.615  -4.764  21.806  1.00 96.33           C  
ATOM   1406  CD  PRO A 177     -20.058  -4.535  20.404  1.00 96.33           C  
ATOM   1407  N   LEU A 178     -18.879  -0.950  21.228  1.00 97.01           N  
ATOM   1408  CA  LEU A 178     -18.137   0.316  21.323  1.00 97.01           C  
ATOM   1409  C   LEU A 178     -18.552   1.363  20.273  1.00 97.01           C  
ATOM   1410  CB  LEU A 178     -16.628   0.044  21.233  1.00 97.01           C  
ATOM   1411  O   LEU A 178     -18.221   2.536  20.431  1.00 97.01           O  
ATOM   1412  CG  LEU A 178     -16.028  -0.808  22.360  1.00 97.01           C  
ATOM   1413  CD1 LEU A 178     -14.573  -1.103  22.015  1.00 97.01           C  
ATOM   1414  CD2 LEU A 178     -16.110  -0.094  23.709  1.00 97.01           C  
ATOM   1415  N   ALA A 179     -19.312   0.993  19.235  1.00 95.24           N  
ATOM   1416  CA  ALA A 179     -19.792   1.937  18.226  1.00 95.24           C  
ATOM   1417  C   ALA A 179     -20.698   3.029  18.819  1.00 95.24           C  
ATOM   1418  CB  ALA A 179     -20.531   1.170  17.123  1.00 95.24           C  
ATOM   1419  O   ALA A 179     -20.806   4.107  18.240  1.00 95.24           O  
ATOM   1420  N   VAL A 180     -21.319   2.803  19.981  1.00 94.43           N  
ATOM   1421  CA  VAL A 180     -22.147   3.820  20.656  1.00 94.43           C  
ATOM   1422  C   VAL A 180     -21.313   5.029  21.105  1.00 94.43           C  
ATOM   1423  CB  VAL A 180     -22.891   3.186  21.848  1.00 94.43           C  
ATOM   1424  O   VAL A 180     -21.813   6.154  21.158  1.00 94.43           O  
ATOM   1425  CG1 VAL A 180     -23.758   4.200  22.607  1.00 94.43           C  
ATOM   1426  CG2 VAL A 180     -23.814   2.055  21.371  1.00 94.43           C  
ATOM   1427  N   LYS A 181     -20.024   4.832  21.404  1.00 95.63           N  
ATOM   1428  CA  LYS A 181     -19.125   5.910  21.828  1.00 95.63           C  
ATOM   1429  C   LYS A 181     -18.666   6.726  20.625  1.00 95.63           C  
ATOM   1430  CB  LYS A 181     -17.921   5.321  22.568  1.00 95.63           C  
ATOM   1431  O   LYS A 181     -18.361   6.163  19.583  1.00 95.63           O  
ATOM   1432  CG  LYS A 181     -18.314   4.641  23.885  1.00 95.63           C  
ATOM   1433  CD  LYS A 181     -17.062   4.199  24.649  1.00 95.63           C  
ATOM   1434  CE  LYS A 181     -17.454   3.676  26.033  1.00 95.63           C  
ATOM   1435  NZ  LYS A 181     -16.248   3.447  26.857  1.00 95.63           N  
ATOM   1436  N   LYS A 182     -18.575   8.053  20.774  1.00 94.73           N  
ATOM   1437  CA  LYS A 182     -18.033   8.962  19.738  1.00 94.73           C  
ATOM   1438  C   LYS A 182     -16.502   9.013  19.723  1.00 94.73           C  
ATOM   1439  CB  LYS A 182     -18.588  10.380  19.925  1.00 94.73           C  
ATOM   1440  O   LYS A 182     -15.899   9.207  18.669  1.00 94.73           O  
ATOM   1441  CG  LYS A 182     -20.087  10.467  19.613  1.00 94.73           C  
ATOM   1442  CD  LYS A 182     -20.545  11.930  19.638  1.00 94.73           C  
ATOM   1443  CE  LYS A 182     -22.025  12.019  19.256  1.00 94.73           C  
ATOM   1444  NZ  LYS A 182     -22.473  13.429  19.134  1.00 94.73           N  
ATOM   1445  N   VAL A 183     -15.902   8.857  20.897  1.00 97.65           N  
ATOM   1446  CA  VAL A 183     -14.458   8.869  21.127  1.00 97.65           C  
ATOM   1447  C   VAL A 183     -14.129   7.616  21.926  1.00 97.65           C  
ATOM   1448  CB  VAL A 183     -14.011  10.132  21.892  1.00 97.65           C  
ATOM   1449  O   VAL A 183     -14.806   7.357  22.923  1.00 97.65           O  
ATOM   1450  CG1 VAL A 183     -12.484  10.196  21.996  1.00 97.65           C  
ATOM   1451  CG2 VAL A 183     -14.501  11.427  21.226  1.00 97.65           C  
ATOM   1452  N   LEU A 184     -13.139   6.849  21.477  1.00 98.17           N  
ATOM   1453  CA  LEU A 184     -12.635   5.683  22.196  1.00 98.17           C  
ATOM   1454  C   LEU A 184     -11.350   6.034  22.930  1.00 98.17           C  
ATOM   1455  CB  LEU A 184     -12.419   4.495  21.248  1.00 98.17           C  
ATOM   1456  O   LEU A 184     -10.491   6.725  22.379  1.00 98.17           O  
ATOM   1457  CG  LEU A 184     -13.677   4.035  20.500  1.00 98.17           C  
ATOM   1458  CD1 LEU A 184     -13.379   2.765  19.715  1.00 98.17           C  
ATOM   1459  CD2 LEU A 184     -14.845   3.720  21.432  1.00 98.17           C  
ATOM   1460  N   THR A 185     -11.221   5.549  24.159  1.00 98.31           N  
ATOM   1461  CA  THR A 185      -9.991   5.659  24.950  1.00 98.31           C  
ATOM   1462  C   THR A 185      -9.155   4.389  24.819  1.00 98.31           C  
ATOM   1463  CB  THR A 185     -10.286   5.974  26.425  1.00 98.31           C  
ATOM   1464  O   THR A 185      -9.668   3.372  24.350  1.00 98.31           O  
ATOM   1465  CG2 THR A 185     -11.161   7.217  26.593  1.00 98.31           C  
ATOM   1466  OG1 THR A 185     -10.938   4.895  27.048  1.00 98.31           O  
ATOM   1467  N   PRO A 186      -7.873   4.387  25.230  1.00 98.47           N  
ATOM   1468  CA  PRO A 186      -7.092   3.156  25.275  1.00 98.47           C  
ATOM   1469  C   PRO A 186      -7.797   2.030  26.043  1.00 98.47           C  
ATOM   1470  CB  PRO A 186      -5.755   3.543  25.910  1.00 98.47           C  
ATOM   1471  O   PRO A 186      -7.807   0.899  25.565  1.00 98.47           O  
ATOM   1472  CG  PRO A 186      -5.604   5.000  25.485  1.00 98.47           C  
ATOM   1473  CD  PRO A 186      -7.032   5.531  25.552  1.00 98.47           C  
ATOM   1474  N   ASP A 187      -8.443   2.337  27.173  1.00 98.45           N  
ATOM   1475  CA  ASP A 187      -9.149   1.351  28.007  1.00 98.45           C  
ATOM   1476  C   ASP A 187     -10.264   0.604  27.265  1.00 98.45           C  
ATOM   1477  CB  ASP A 187      -9.763   2.044  29.229  1.00 98.45           C  
ATOM   1478  O   ASP A 187     -10.543  -0.553  27.577  1.00 98.45           O  
ATOM   1479  CG  ASP A 187      -8.706   2.672  30.129  1.00 98.45           C  
ATOM   1480  OD1 ASP A 187      -7.811   1.924  30.572  1.00 98.45           O  
ATOM   1481  OD2 ASP A 187      -8.809   3.903  30.334  1.00 98.45           O  
ATOM   1482  N   ASP A 188     -10.868   1.222  26.245  1.00 98.38           N  
ATOM   1483  CA  ASP A 188     -11.905   0.583  25.427  1.00 98.38           C  
ATOM   1484  C   ASP A 188     -11.384  -0.621  24.635  1.00 98.38           C  
ATOM   1485  CB  ASP A 188     -12.531   1.616  24.476  1.00 98.38           C  
ATOM   1486  O   ASP A 188     -12.167  -1.465  24.214  1.00 98.38           O  
ATOM   1487  CG  ASP A 188     -13.401   2.626  25.215  1.00 98.38           C  
ATOM   1488  OD1 ASP A 188     -14.114   2.205  26.151  1.00 98.38           O  
ATOM   1489  OD2 ASP A 188     -13.495   3.803  24.796  1.00 98.38           O  
ATOM   1490  N   PHE A 189     -10.068  -0.735  24.450  1.00 98.48           N  
ATOM   1491  CA  PHE A 189      -9.433  -1.849  23.746  1.00 98.48           C  
ATOM   1492  C   PHE A 189      -9.011  -2.992  24.684  1.00 98.48           C  
ATOM   1493  CB  PHE A 189      -8.252  -1.308  22.937  1.00 98.48           C  
ATOM   1494  O   PHE A 189      -8.377  -3.958  24.243  1.00 98.48           O  
ATOM   1495  CG  PHE A 189      -8.629  -0.367  21.810  1.00 98.48           C  
ATOM   1496  CD1 PHE A 189      -8.714  -0.860  20.496  1.00 98.48           C  
ATOM   1497  CD2 PHE A 189      -8.905   0.989  22.063  1.00 98.48           C  
ATOM   1498  CE1 PHE A 189      -9.065  -0.007  19.437  1.00 98.48           C  
ATOM   1499  CE2 PHE A 189      -9.267   1.844  21.007  1.00 98.48           C  
ATOM   1500  CZ  PHE A 189      -9.341   1.344  19.696  1.00 98.48           C  
ATOM   1501  N   GLN A 190      -9.324  -2.902  25.980  1.00 98.24           N  
ATOM   1502  CA  GLN A 190      -8.950  -3.908  26.968  1.00 98.24           C  
ATOM   1503  C   GLN A 190      -9.639  -5.249  26.687  1.00 98.24           C  
ATOM   1504  CB  GLN A 190      -9.271  -3.380  28.376  1.00 98.24           C  
ATOM   1505  O   GLN A 190     -10.855  -5.381  26.777  1.00 98.24           O  
ATOM   1506  CG  GLN A 190      -8.922  -4.369  29.499  1.00 98.24           C  
ATOM   1507  CD  GLN A 190      -7.443  -4.734  29.570  1.00 98.24           C  
ATOM   1508  NE2 GLN A 190      -7.099  -5.851  30.168  1.00 98.24           N  
ATOM   1509  OE1 GLN A 190      -6.553  -4.057  29.093  1.00 98.24           O  
ATOM   1510  N   GLY A 191      -8.842  -6.279  26.393  1.00 97.82           N  
ATOM   1511  CA  GLY A 191      -9.332  -7.628  26.098  1.00 97.82           C  
ATOM   1512  C   GLY A 191      -9.972  -7.798  24.715  1.00 97.82           C  
ATOM   1513  O   GLY A 191     -10.275  -8.930  24.339  1.00 97.82           O  
ATOM   1514  N   GLU A 192     -10.125  -6.719  23.946  1.00 98.37           N  
ATOM   1515  CA  GLU A 192     -10.733  -6.748  22.617  1.00 98.37           C  
ATOM   1516  C   GLU A 192      -9.854  -7.471  21.592  1.00 98.37           C  
ATOM   1517  CB  GLU A 192     -11.054  -5.322  22.137  1.00 98.37           C  
ATOM   1518  O   GLU A 192      -8.617  -7.415  21.634  1.00 98.37           O  
ATOM   1519  CG  GLU A 192     -12.263  -4.694  22.853  1.00 98.37           C  
ATOM   1520  CD  GLU A 192     -13.591  -5.421  22.568  1.00 98.37           C  
ATOM   1521  OE1 GLU A 192     -14.588  -5.130  23.267  1.00 98.37           O  
ATOM   1522  OE2 GLU A 192     -13.605  -6.277  21.650  1.00 98.37           O  
ATOM   1523  N   ASN A 193     -10.508  -8.133  20.636  1.00 98.56           N  
ATOM   1524  CA  ASN A 193      -9.844  -8.720  19.476  1.00 98.56           C  
ATOM   1525  C   ASN A 193      -9.265  -7.600  18.606  1.00 98.56           C  
ATOM   1526  CB  ASN A 193     -10.855  -9.550  18.672  1.00 98.56           C  
ATOM   1527  O   ASN A 193     -10.009  -6.822  18.010  1.00 98.56           O  
ATOM   1528  CG  ASN A 193     -11.099 -10.958  19.178  1.00 98.56           C  
ATOM   1529  ND2 ASN A 193     -12.013 -11.643  18.535  1.00 98.56           N  
ATOM   1530  OD1 ASN A 193     -10.481 -11.486  20.094  1.00 98.56           O  
ATOM   1531  N   TYR A 194      -7.941  -7.548  18.496  1.00 98.65           N  
ATOM   1532  CA  TYR A 194      -7.236  -6.495  17.777  1.00 98.65           C  
ATOM   1533  C   TYR A 194      -6.547  -7.050  16.532  1.00 98.65           C  
ATOM   1534  CB  TYR A 194      -6.276  -5.785  18.731  1.00 98.65           C  
ATOM   1535  O   TYR A 194      -5.746  -7.992  16.604  1.00 98.65           O  
ATOM   1536  CG  TYR A 194      -5.794  -4.438  18.231  1.00 98.65           C  
ATOM   1537  CD1 TYR A 194      -4.596  -4.336  17.502  1.00 98.65           C  
ATOM   1538  CD2 TYR A 194      -6.543  -3.280  18.512  1.00 98.65           C  
ATOM   1539  CE1 TYR A 194      -4.149  -3.077  17.060  1.00 98.65           C  
ATOM   1540  CE2 TYR A 194      -6.088  -2.016  18.088  1.00 98.65           C  
ATOM   1541  OH  TYR A 194      -4.423  -0.709  16.950  1.00 98.65           O  
ATOM   1542  CZ  TYR A 194      -4.893  -1.917  17.347  1.00 98.65           C  
ATOM   1543  N   ILE A 195      -6.870  -6.449  15.389  1.00 98.65           N  
ATOM   1544  CA  ILE A 195      -6.154  -6.648  14.128  1.00 98.65           C  
ATOM   1545  C   ILE A 195      -5.109  -5.555  14.048  1.00 98.65           C  
ATOM   1546  CB  ILE A 195      -7.098  -6.548  12.919  1.00 98.65           C  
ATOM   1547  O   ILE A 195      -5.412  -4.398  14.306  1.00 98.65           O  
ATOM   1548  CG1 ILE A 195      -8.220  -7.602  12.976  1.00 98.65           C  
ATOM   1549  CG2 ILE A 195      -6.313  -6.702  11.601  1.00 98.65           C  
ATOM   1550  CD1 ILE A 195      -9.455  -7.101  12.233  1.00 98.65           C  
ATOM   1551  N   SER A 196      -3.888  -5.905  13.676  1.00 97.86           N  
ATOM   1552  CA  SER A 196      -2.791  -4.962  13.756  1.00 97.86           C  
ATOM   1553  C   SER A 196      -1.958  -4.908  12.498  1.00 97.86           C  
ATOM   1554  CB  SER A 196      -1.934  -5.375  14.925  1.00 97.86           C  
ATOM   1555  O   SER A 196      -1.807  -5.906  11.792  1.00 97.86           O  
ATOM   1556  OG  SER A 196      -1.331  -4.229  15.453  1.00 97.86           O  
ATOM   1557  N   LEU A 197      -1.340  -3.748  12.282  1.00 96.87           N  
ATOM   1558  CA  LEU A 197      -0.242  -3.629  11.337  1.00 96.87           C  
ATOM   1559  C   LEU A 197       0.982  -4.452  11.792  1.00 96.87           C  
ATOM   1560  CB  LEU A 197       0.075  -2.147  11.064  1.00 96.87           C  
ATOM   1561  O   LEU A 197       1.104  -4.810  12.975  1.00 96.87           O  
ATOM   1562  CG  LEU A 197      -1.082  -1.375  10.397  1.00 96.87           C  
ATOM   1563  CD1 LEU A 197      -0.737   0.106  10.298  1.00 96.87           C  
ATOM   1564  CD2 LEU A 197      -1.409  -1.884   8.987  1.00 96.87           C  
ATOM   1565  N   SER A 198       1.855  -4.763  10.829  1.00 94.64           N  
ATOM   1566  CA  SER A 198       3.128  -5.473  11.002  1.00 94.64           C  
ATOM   1567  C   SER A 198       3.971  -4.862  12.115  1.00 94.64           C  
ATOM   1568  CB  SER A 198       3.937  -5.416   9.700  1.00 94.64           C  
ATOM   1569  O   SER A 198       3.985  -3.652  12.309  1.00 94.64           O  
ATOM   1570  OG  SER A 198       5.259  -5.896   9.901  1.00 94.64           O  
ATOM   1571  N   ARG A 199       4.769  -5.679  12.803  1.00 93.48           N  
ATOM   1572  CA  ARG A 199       5.737  -5.191  13.808  1.00 93.48           C  
ATOM   1573  C   ARG A 199       6.782  -4.218  13.255  1.00 93.48           C  
ATOM   1574  CB  ARG A 199       6.461  -6.389  14.414  1.00 93.48           C  
ATOM   1575  O   ARG A 199       7.401  -3.482  14.022  1.00 93.48           O  
ATOM   1576  CG  ARG A 199       5.496  -7.280  15.192  1.00 93.48           C  
ATOM   1577  CD  ARG A 199       6.242  -8.529  15.634  1.00 93.48           C  
ATOM   1578  NE  ARG A 199       5.295  -9.532  16.131  1.00 93.48           N  
ATOM   1579  NH1 ARG A 199       6.679 -10.489  17.695  1.00 93.48           N  
ATOM   1580  NH2 ARG A 199       4.605 -11.275  17.391  1.00 93.48           N  
ATOM   1581  CZ  ARG A 199       5.532 -10.423  17.070  1.00 93.48           C  
ATOM   1582  N   THR A 200       7.014  -4.245  11.945  1.00 89.66           N  
ATOM   1583  CA  THR A 200       7.935  -3.326  11.261  1.00 89.66           C  
ATOM   1584  C   THR A 200       7.314  -1.963  10.965  1.00 89.66           C  
ATOM   1585  CB  THR A 200       8.459  -3.940   9.955  1.00 89.66           C  
ATOM   1586  O   THR A 200       8.033  -1.068  10.541  1.00 89.66           O  
ATOM   1587  CG2 THR A 200       9.227  -5.238  10.211  1.00 89.66           C  
ATOM   1588  OG1 THR A 200       7.389  -4.228   9.074  1.00 89.66           O  
ATOM   1589  N   ASP A 201       6.004  -1.810  11.154  1.00 92.27           N  
ATOM   1590  CA  ASP A 201       5.276  -0.567  10.912  1.00 92.27           C  
ATOM   1591  C   ASP A 201       5.479   0.427  12.071  1.00 92.27           C  
ATOM   1592  CB  ASP A 201       3.806  -0.931  10.689  1.00 92.27           C  
ATOM   1593  O   ASP A 201       5.426   0.058  13.250  1.00 92.27           O  
ATOM   1594  CG  ASP A 201       2.974   0.281  10.323  1.00 92.27           C  
ATOM   1595  OD1 ASP A 201       2.649   1.028  11.272  1.00 92.27           O  
ATOM   1596  OD2 ASP A 201       2.657   0.413   9.128  1.00 92.27           O  
ATOM   1597  N   SER A 202       5.724   1.699  11.753  1.00 91.53           N  
ATOM   1598  CA  SER A 202       5.976   2.736  12.761  1.00 91.53           C  
ATOM   1599  C   SER A 202       4.740   3.074  13.592  1.00 91.53           C  
ATOM   1600  CB  SER A 202       6.518   4.004  12.095  1.00 91.53           C  
ATOM   1601  O   SER A 202       4.860   3.289  14.800  1.00 91.53           O  
ATOM   1602  OG  SER A 202       5.761   4.362  10.954  1.00 91.53           O  
ATOM   1603  N   TYR A 203       3.545   3.072  12.991  1.00 94.55           N  
ATOM   1604  CA  TYR A 203       2.298   3.292  13.725  1.00 94.55           C  
ATOM   1605  C   TYR A 203       2.006   2.127  14.654  1.00 94.55           C  
ATOM   1606  CB  TYR A 203       1.119   3.509  12.772  1.00 94.55           C  
ATOM   1607  O   TYR A 203       1.567   2.342  15.784  1.00 94.55           O  
ATOM   1608  CG  TYR A 203       1.260   4.777  11.976  1.00 94.55           C  
ATOM   1609  CD1 TYR A 203       1.029   6.007  12.616  1.00 94.55           C  
ATOM   1610  CD2 TYR A 203       1.656   4.735  10.628  1.00 94.55           C  
ATOM   1611  CE1 TYR A 203       1.214   7.207  11.914  1.00 94.55           C  
ATOM   1612  CE2 TYR A 203       1.824   5.939   9.924  1.00 94.55           C  
ATOM   1613  OH  TYR A 203       1.853   8.350   9.925  1.00 94.55           O  
ATOM   1614  CZ  TYR A 203       1.621   7.177  10.566  1.00 94.55           C  
ATOM   1615  N   ARG A 204       2.328   0.894  14.240  1.00 96.22           N  
ATOM   1616  CA  ARG A 204       2.242  -0.258  15.141  1.00 96.22           C  
ATOM   1617  C   ARG A 204       3.081  -0.058  16.400  1.00 96.22           C  
ATOM   1618  CB  ARG A 204       2.659  -1.553  14.421  1.00 96.22           C  
ATOM   1619  O   ARG A 204       2.588  -0.304  17.498  1.00 96.22           O  
ATOM   1620  CG  ARG A 204       2.734  -2.757  15.369  1.00 96.22           C  
ATOM   1621  CD  ARG A 204       1.355  -3.006  15.957  1.00 96.22           C  
ATOM   1622  NE  ARG A 204       1.396  -3.947  17.068  1.00 96.22           N  
ATOM   1623  NH1 ARG A 204       0.925  -5.917  16.012  1.00 96.22           N  
ATOM   1624  NH2 ARG A 204       1.451  -5.852  18.199  1.00 96.22           N  
ATOM   1625  CZ  ARG A 204       1.228  -5.238  17.079  1.00 96.22           C  
ATOM   1626  N   GLN A 205       4.337   0.351  16.243  1.00 96.17           N  
ATOM   1627  CA  GLN A 205       5.257   0.546  17.367  1.00 96.17           C  
ATOM   1628  C   GLN A 205       4.764   1.650  18.307  1.00 96.17           C  
ATOM   1629  CB  GLN A 205       6.654   0.873  16.826  1.00 96.17           C  
ATOM   1630  O   GLN A 205       4.734   1.452  19.522  1.00 96.17           O  
ATOM   1631  CG  GLN A 205       7.279  -0.341  16.124  1.00 96.17           C  
ATOM   1632  CD  GLN A 205       8.566  -0.009  15.381  1.00 96.17           C  
ATOM   1633  NE2 GLN A 205       9.100  -0.959  14.646  1.00 96.17           N  
ATOM   1634  OE1 GLN A 205       9.123   1.074  15.445  1.00 96.17           O  
ATOM   1635  N   LEU A 206       4.302   2.767  17.740  1.00 96.26           N  
ATOM   1636  CA  LEU A 206       3.740   3.886  18.493  1.00 96.26           C  
ATOM   1637  C   LEU A 206       2.483   3.479  19.275  1.00 96.26           C  
ATOM   1638  CB  LEU A 206       3.462   5.019  17.493  1.00 96.26           C  
ATOM   1639  O   LEU A 206       2.373   3.765  20.466  1.00 96.26           O  
ATOM   1640  CG  LEU A 206       2.895   6.305  18.116  1.00 96.26           C  
ATOM   1641  CD1 LEU A 206       3.824   6.907  19.172  1.00 96.26           C  
ATOM   1642  CD2 LEU A 206       2.721   7.341  17.009  1.00 96.26           C  
ATOM   1643  N   LEU A 207       1.557   2.761  18.635  1.00 97.69           N  
ATOM   1644  CA  LEU A 207       0.351   2.256  19.290  1.00 97.69           C  
ATOM   1645  C   LEU A 207       0.691   1.233  20.380  1.00 97.69           C  
ATOM   1646  CB  LEU A 207      -0.599   1.660  18.235  1.00 97.69           C  
ATOM   1647  O   LEU A 207       0.116   1.286  21.463  1.00 97.69           O  
ATOM   1648  CG  LEU A 207      -1.267   2.713  17.329  1.00 97.69           C  
ATOM   1649  CD1 LEU A 207      -1.926   2.010  16.143  1.00 97.69           C  
ATOM   1650  CD2 LEU A 207      -2.335   3.514  18.078  1.00 97.69           C  
ATOM   1651  N   ASP A 208       1.636   0.320  20.143  1.00 97.46           N  
ATOM   1652  CA  ASP A 208       2.064  -0.656  21.152  1.00 97.46           C  
ATOM   1653  C   ASP A 208       2.657   0.011  22.392  1.00 97.46           C  
ATOM   1654  CB  ASP A 208       3.055  -1.673  20.556  1.00 97.46           C  
ATOM   1655  O   ASP A 208       2.324  -0.390  23.513  1.00 97.46           O  
ATOM   1656  CG  ASP A 208       2.364  -2.800  19.785  1.00 97.46           C  
ATOM   1657  OD1 ASP A 208       1.129  -2.761  19.578  1.00 97.46           O  
ATOM   1658  OD2 ASP A 208       3.007  -3.811  19.427  1.00 97.46           O  
ATOM   1659  N   GLN A 209       3.478   1.044  22.202  1.00 97.35           N  
ATOM   1660  CA  GLN A 209       3.987   1.857  23.299  1.00 97.35           C  
ATOM   1661  C   GLN A 209       2.836   2.533  24.053  1.00 97.35           C  
ATOM   1662  CB  GLN A 209       5.002   2.867  22.748  1.00 97.35           C  
ATOM   1663  O   GLN A 209       2.721   2.364  25.266  1.00 97.35           O  
ATOM   1664  CG  GLN A 209       5.531   3.755  23.879  1.00 97.35           C  
ATOM   1665  CD  GLN A 209       6.640   4.706  23.460  1.00 97.35           C  
ATOM   1666  NE2 GLN A 209       7.064   5.549  24.371  1.00 97.35           N  
ATOM   1667  OE1 GLN A 209       7.143   4.709  22.346  1.00 97.35           O  
ATOM   1668  N   LEU A 210       1.934   3.204  23.335  1.00 97.82           N  
ATOM   1669  CA  LEU A 210       0.788   3.903  23.913  1.00 97.82           C  
ATOM   1670  C   LEU A 210      -0.097   2.966  24.748  1.00 97.82           C  
ATOM   1671  CB  LEU A 210       0.049   4.575  22.746  1.00 97.82           C  
ATOM   1672  O   LEU A 210      -0.431   3.284  25.890  1.00 97.82           O  
ATOM   1673  CG  LEU A 210      -1.222   5.364  23.097  1.00 97.82           C  
ATOM   1674  CD1 LEU A 210      -1.538   6.266  21.905  1.00 97.82           C  
ATOM   1675  CD2 LEU A 210      -2.438   4.459  23.332  1.00 97.82           C  
ATOM   1676  N   PHE A 211      -0.455   1.790  24.228  1.00 98.02           N  
ATOM   1677  CA  PHE A 211      -1.263   0.821  24.975  1.00 98.02           C  
ATOM   1678  C   PHE A 211      -0.511   0.244  26.182  1.00 98.02           C  
ATOM   1679  CB  PHE A 211      -1.751  -0.292  24.036  1.00 98.02           C  
ATOM   1680  O   PHE A 211      -1.127  -0.006  27.217  1.00 98.02           O  
ATOM   1681  CG  PHE A 211      -2.909   0.109  23.137  1.00 98.02           C  
ATOM   1682  CD1 PHE A 211      -4.170   0.381  23.696  1.00 98.02           C  
ATOM   1683  CD2 PHE A 211      -2.754   0.198  21.741  1.00 98.02           C  
ATOM   1684  CE1 PHE A 211      -5.256   0.717  22.874  1.00 98.02           C  
ATOM   1685  CE2 PHE A 211      -3.838   0.535  20.913  1.00 98.02           C  
ATOM   1686  CZ  PHE A 211      -5.096   0.791  21.481  1.00 98.02           C  
ATOM   1687  N   THR A 212       0.812   0.074  26.084  1.00 97.44           N  
ATOM   1688  CA  THR A 212       1.648  -0.375  27.210  1.00 97.44           C  
ATOM   1689  C   THR A 212       1.682   0.662  28.332  1.00 97.44           C  
ATOM   1690  CB  THR A 212       3.076  -0.699  26.746  1.00 97.44           C  
ATOM   1691  O   THR A 212       1.510   0.300  29.495  1.00 97.44           O  
ATOM   1692  CG2 THR A 212       3.970  -1.206  27.878  1.00 97.44           C  
ATOM   1693  OG1 THR A 212       3.033  -1.723  25.778  1.00 97.44           O  
ATOM   1694  N   GLU A 213       1.844   1.944  27.996  1.00 97.70           N  
ATOM   1695  CA  GLU A 213       1.837   3.060  28.953  1.00 97.70           C  
ATOM   1696  C   GLU A 213       0.499   3.171  29.698  1.00 97.70           C  
ATOM   1697  CB  GLU A 213       2.147   4.370  28.208  1.00 97.70           C  
ATOM   1698  O   GLU A 213       0.480   3.430  30.900  1.00 97.70           O  
ATOM   1699  CG  GLU A 213       3.627   4.463  27.791  1.00 97.70           C  
ATOM   1700  CD  GLU A 213       3.941   5.657  26.873  1.00 97.70           C  
ATOM   1701  OE1 GLU A 213       5.119   5.755  26.448  1.00 97.70           O  
ATOM   1702  OE2 GLU A 213       3.019   6.457  26.591  1.00 97.70           O  
ATOM   1703  N   HIS A 214      -0.611   2.879  29.015  1.00 97.75           N  
ATOM   1704  CA  HIS A 214      -1.954   2.846  29.604  1.00 97.75           C  
ATOM   1705  C   HIS A 214      -2.303   1.503  30.268  1.00 97.75           C  
ATOM   1706  CB  HIS A 214      -2.986   3.259  28.545  1.00 97.75           C  
ATOM   1707  O   HIS A 214      -3.422   1.323  30.732  1.00 97.75           O  
ATOM   1708  CG  HIS A 214      -2.838   4.703  28.142  1.00 97.75           C  
ATOM   1709  CD2 HIS A 214      -3.567   5.761  28.614  1.00 97.75           C  
ATOM   1710  ND1 HIS A 214      -1.879   5.217  27.302  1.00 97.75           N  
ATOM   1711  CE1 HIS A 214      -2.012   6.550  27.278  1.00 97.75           C  
ATOM   1712  NE2 HIS A 214      -3.045   6.929  28.049  1.00 97.75           N  
ATOM   1713  N   GLN A 215      -1.365   0.550  30.330  1.00 98.06           N  
ATOM   1714  CA  GLN A 215      -1.562  -0.787  30.912  1.00 98.06           C  
ATOM   1715  C   GLN A 215      -2.692  -1.607  30.258  1.00 98.06           C  
ATOM   1716  CB  GLN A 215      -1.698  -0.706  32.444  1.00 98.06           C  
ATOM   1717  O   GLN A 215      -3.233  -2.537  30.863  1.00 98.06           O  
ATOM   1718  CG  GLN A 215      -0.523   0.028  33.104  1.00 98.06           C  
ATOM   1719  CD  GLN A 215      -0.620   0.039  34.625  1.00 98.06           C  
ATOM   1720  NE2 GLN A 215       0.489   0.197  35.312  1.00 98.06           N  
ATOM   1721  OE1 GLN A 215      -1.660  -0.104  35.242  1.00 98.06           O  
ATOM   1722  N   VAL A 216      -3.002  -1.320  28.994  1.00 98.27           N  
ATOM   1723  CA  VAL A 216      -4.064  -1.978  28.232  1.00 98.27           C  
ATOM   1724  C   VAL A 216      -3.513  -3.181  27.476  1.00 98.27           C  
ATOM   1725  CB  VAL A 216      -4.747  -0.989  27.282  1.00 98.27           C  
ATOM   1726  O   VAL A 216      -2.555  -3.093  26.703  1.00 98.27           O  
ATOM   1727  CG1 VAL A 216      -5.770  -1.679  26.368  1.00 98.27           C  
ATOM   1728  CG2 VAL A 216      -5.467   0.107  28.068  1.00 98.27           C  
ATOM   1729  N   LYS A 217      -4.170  -4.330  27.642  1.00 97.45           N  
ATOM   1730  CA  LYS A 217      -3.849  -5.578  26.943  1.00 97.45           C  
ATOM   1731  C   LYS A 217      -4.911  -5.895  25.898  1.00 97.45           C  
ATOM   1732  CB  LYS A 217      -3.669  -6.724  27.944  1.00 97.45           C  
ATOM   1733  O   LYS A 217      -5.969  -6.436  26.211  1.00 97.45           O  
ATOM   1734  CG  LYS A 217      -2.442  -6.499  28.837  1.00 97.45           C  
ATOM   1735  CD  LYS A 217      -2.212  -7.711  29.743  1.00 97.45           C  
ATOM   1736  CE  LYS A 217      -1.018  -7.425  30.655  1.00 97.45           C  
ATOM   1737  NZ  LYS A 217      -0.761  -8.552  31.584  1.00 97.45           N  
ATOM   1738  N   ARG A 218      -4.576  -5.615  24.642  1.00 97.53           N  
ATOM   1739  CA  ARG A 218      -5.319  -6.052  23.452  1.00 97.53           C  
ATOM   1740  C   ARG A 218      -5.087  -7.539  23.187  1.00 97.53           C  
ATOM   1741  CB  ARG A 218      -4.832  -5.245  22.247  1.00 97.53           C  
ATOM   1742  O   ARG A 218      -3.971  -8.033  23.372  1.00 97.53           O  
ATOM   1743  CG  ARG A 218      -5.227  -3.763  22.326  1.00 97.53           C  
ATOM   1744  CD  ARG A 218      -4.395  -2.916  21.360  1.00 97.53           C  
ATOM   1745  NE  ARG A 218      -2.978  -2.904  21.760  1.00 97.53           N  
ATOM   1746  NH1 ARG A 218      -1.987  -2.320  19.748  1.00 97.53           N  
ATOM   1747  NH2 ARG A 218      -0.746  -2.829  21.494  1.00 97.53           N  
ATOM   1748  CZ  ARG A 218      -1.929  -2.684  20.995  1.00 97.53           C  
ATOM   1749  N   ARG A 219      -6.092  -8.253  22.679  1.00 98.11           N  
ATOM   1750  CA  ARG A 219      -5.920  -9.625  22.188  1.00 98.11           C  
ATOM   1751  C   ARG A 219      -5.496  -9.593  20.719  1.00 98.11           C  
ATOM   1752  CB  ARG A 219      -7.203 -10.426  22.443  1.00 98.11           C  
ATOM   1753  O   ARG A 219      -6.327  -9.501  19.823  1.00 98.11           O  
ATOM   1754  CG  ARG A 219      -6.999 -11.903  22.088  1.00 98.11           C  
ATOM   1755  CD  ARG A 219      -8.287 -12.678  22.348  1.00 98.11           C  
ATOM   1756  NE  ARG A 219      -8.245 -14.017  21.728  1.00 98.11           N  
ATOM   1757  NH1 ARG A 219     -10.501 -14.399  21.815  1.00 98.11           N  
ATOM   1758  NH2 ARG A 219      -9.146 -15.973  20.990  1.00 98.11           N  
ATOM   1759  CZ  ARG A 219      -9.294 -14.788  21.514  1.00 98.11           C  
ATOM   1760  N   MET A 220      -4.191  -9.684  20.477  1.00 96.95           N  
ATOM   1761  CA  MET A 220      -3.603  -9.675  19.132  1.00 96.95           C  
ATOM   1762  C   MET A 220      -3.969 -10.955  18.366  1.00 96.95           C  
ATOM   1763  CB  MET A 220      -2.073  -9.540  19.239  1.00 96.95           C  
ATOM   1764  O   MET A 220      -3.419 -12.018  18.655  1.00 96.95           O  
ATOM   1765  CG  MET A 220      -1.608  -8.356  20.098  1.00 96.95           C  
ATOM   1766  SD  MET A 220      -2.237  -6.725  19.631  1.00 96.95           S  
ATOM   1767  CE  MET A 220      -1.655  -6.677  17.930  1.00 96.95           C  
ATOM   1768  N   ILE A 221      -4.897 -10.871  17.409  1.00 97.26           N  
ATOM   1769  CA  ILE A 221      -5.399 -12.047  16.669  1.00 97.26           C  
ATOM   1770  C   ILE A 221      -4.937 -12.108  15.211  1.00 97.26           C  
ATOM   1771  CB  ILE A 221      -6.936 -12.140  16.742  1.00 97.26           C  
ATOM   1772  O   ILE A 221      -4.902 -13.192  14.635  1.00 97.26           O  
ATOM   1773  CG1 ILE A 221      -7.608 -10.838  16.260  1.00 97.26           C  
ATOM   1774  CG2 ILE A 221      -7.395 -12.498  18.166  1.00 97.26           C  
ATOM   1775  CD1 ILE A 221      -9.047 -11.063  15.816  1.00 97.26           C  
ATOM   1776  N   VAL A 222      -4.585 -10.966  14.615  1.00 97.66           N  
ATOM   1777  CA  VAL A 222      -4.150 -10.860  13.218  1.00 97.66           C  
ATOM   1778  C   VAL A 222      -3.062  -9.794  13.096  1.00 97.66           C  
ATOM   1779  CB  VAL A 222      -5.336 -10.531  12.288  1.00 97.66           C  
ATOM   1780  O   VAL A 222      -3.167  -8.724  13.696  1.00 97.66           O  
ATOM   1781  CG1 VAL A 222      -4.876 -10.350  10.836  1.00 97.66           C  
ATOM   1782  CG2 VAL A 222      -6.419 -11.620  12.288  1.00 97.66           C  
ATOM   1783  N   GLU A 223      -2.044 -10.082  12.287  1.00 97.75           N  
ATOM   1784  CA  GLU A 223      -0.978  -9.158  11.888  1.00 97.75           C  
ATOM   1785  C   GLU A 223      -0.926  -9.092  10.349  1.00 97.75           C  
ATOM   1786  CB  GLU A 223       0.351  -9.616  12.523  1.00 97.75           C  
ATOM   1787  O   GLU A 223      -0.945 -10.131   9.688  1.00 97.75           O  
ATOM   1788  CG  GLU A 223       1.485  -8.599  12.334  1.00 97.75           C  
ATOM   1789  CD  GLU A 223       2.795  -8.984  13.057  1.00 97.75           C  
ATOM   1790  OE1 GLU A 223       3.870  -8.807  12.444  1.00 97.75           O  
ATOM   1791  OE2 GLU A 223       2.765  -9.359  14.262  1.00 97.75           O  
ATOM   1792  N   THR A 224      -0.914  -7.889   9.764  1.00 95.74           N  
ATOM   1793  CA  THR A 224      -0.840  -7.676   8.304  1.00 95.74           C  
ATOM   1794  C   THR A 224      -0.109  -6.376   7.959  1.00 95.74           C  
ATOM   1795  CB  THR A 224      -2.241  -7.698   7.667  1.00 95.74           C  
ATOM   1796  O   THR A 224       0.029  -5.501   8.799  1.00 95.74           O  
ATOM   1797  CG2 THR A 224      -3.150  -6.555   8.122  1.00 95.74           C  
ATOM   1798  OG1 THR A 224      -2.141  -7.613   6.259  1.00 95.74           O  
ATOM   1799  N   HIS A 225       0.345  -6.212   6.719  1.00 92.37           N  
ATOM   1800  CA  HIS A 225       1.076  -5.018   6.268  1.00 92.37           C  
ATOM   1801  C   HIS A 225       0.182  -3.934   5.648  1.00 92.37           C  
ATOM   1802  CB  HIS A 225       2.169  -5.455   5.287  1.00 92.37           C  
ATOM   1803  O   HIS A 225       0.666  -2.879   5.271  1.00 92.37           O  
ATOM   1804  CG  HIS A 225       3.247  -6.272   5.944  1.00 92.37           C  
ATOM   1805  CD2 HIS A 225       3.218  -7.611   6.222  1.00 92.37           C  
ATOM   1806  ND1 HIS A 225       4.462  -5.792   6.372  1.00 92.37           N  
ATOM   1807  CE1 HIS A 225       5.152  -6.822   6.892  1.00 92.37           C  
ATOM   1808  NE2 HIS A 225       4.429  -7.952   6.826  1.00 92.37           N  
ATOM   1809  N   SER A 226      -1.118  -4.186   5.492  1.00 93.58           N  
ATOM   1810  CA  SER A 226      -2.006  -3.312   4.721  1.00 93.58           C  
ATOM   1811  C   SER A 226      -3.140  -2.776   5.585  1.00 93.58           C  
ATOM   1812  CB  SER A 226      -2.526  -4.094   3.513  1.00 93.58           C  
ATOM   1813  O   SER A 226      -3.998  -3.543   6.025  1.00 93.58           O  
ATOM   1814  OG  SER A 226      -3.627  -3.451   2.888  1.00 93.58           O  
ATOM   1815  N   ALA A 227      -3.207  -1.452   5.748  1.00 94.87           N  
ATOM   1816  CA  ALA A 227      -4.325  -0.784   6.420  1.00 94.87           C  
ATOM   1817  C   ALA A 227      -5.678  -1.091   5.752  1.00 94.87           C  
ATOM   1818  CB  ALA A 227      -4.051   0.723   6.434  1.00 94.87           C  
ATOM   1819  O   ALA A 227      -6.696  -1.222   6.431  1.00 94.87           O  
ATOM   1820  N   ALA A 228      -5.702  -1.280   4.430  1.00 95.73           N  
ATOM   1821  CA  ALA A 228      -6.913  -1.691   3.727  1.00 95.73           C  
ATOM   1822  C   ALA A 228      -7.323  -3.127   4.073  1.00 95.73           C  
ATOM   1823  CB  ALA A 228      -6.681  -1.531   2.235  1.00 95.73           C  
ATOM   1824  O   ALA A 228      -8.505  -3.399   4.266  1.00 95.73           O  
ATOM   1825  N   SER A 229      -6.354  -4.036   4.224  1.00 96.82           N  
ATOM   1826  CA  SER A 229      -6.627  -5.392   4.715  1.00 96.82           C  
ATOM   1827  C   SER A 229      -7.150  -5.365   6.151  1.00 96.82           C  
ATOM   1828  CB  SER A 229      -5.382  -6.275   4.629  1.00 96.82           C  
ATOM   1829  O   SER A 229      -8.108  -6.073   6.456  1.00 96.82           O  
ATOM   1830  OG  SER A 229      -4.962  -6.396   3.287  1.00 96.82           O  
ATOM   1831  N   VAL A 230      -6.585  -4.509   7.015  1.00 97.96           N  
ATOM   1832  CA  VAL A 230      -7.115  -4.265   8.366  1.00 97.96           C  
ATOM   1833  C   VAL A 230      -8.578  -3.825   8.287  1.00 97.96           C  
ATOM   1834  CB  VAL A 230      -6.272  -3.236   9.151  1.00 97.96           C  
ATOM   1835  O   VAL A 230      -9.437  -4.487   8.863  1.00 97.96           O  
ATOM   1836  CG1 VAL A 230      -6.891  -2.941  10.518  1.00 97.96           C  
ATOM   1837  CG2 VAL A 230      -4.835  -3.717   9.380  1.00 97.96           C  
ATOM   1838  N   CYS A 231      -8.892  -2.779   7.518  1.00 97.88           N  
ATOM   1839  CA  CYS A 231     -10.260  -2.268   7.381  1.00 97.88           C  
ATOM   1840  C   CYS A 231     -11.232  -3.313   6.814  1.00 97.88           C  
ATOM   1841  CB  CYS A 231     -10.244  -1.016   6.498  1.00 97.88           C  
ATOM   1842  O   CYS A 231     -12.357  -3.439   7.299  1.00 97.88           O  
ATOM   1843  SG  CYS A 231      -9.415   0.337   7.368  1.00 97.88           S  
ATOM   1844  N   ALA A 232     -10.803  -4.107   5.830  1.00 97.29           N  
ATOM   1845  CA  ALA A 232     -11.608  -5.187   5.268  1.00 97.29           C  
ATOM   1846  C   ALA A 232     -11.933  -6.272   6.309  1.00 97.29           C  
ATOM   1847  CB  ALA A 232     -10.866  -5.770   4.059  1.00 97.29           C  
ATOM   1848  O   ALA A 232     -13.074  -6.730   6.377  1.00 97.29           O  
ATOM   1849  N   MET A 233     -10.959  -6.655   7.140  1.00 98.02           N  
ATOM   1850  CA  MET A 233     -11.139  -7.649   8.204  1.00 98.02           C  
ATOM   1851  C   MET A 233     -11.984  -7.117   9.365  1.00 98.02           C  
ATOM   1852  CB  MET A 233      -9.767  -8.115   8.704  1.00 98.02           C  
ATOM   1853  O   MET A 233     -12.851  -7.833   9.866  1.00 98.02           O  
ATOM   1854  CG  MET A 233      -9.094  -9.031   7.682  1.00 98.02           C  
ATOM   1855  SD  MET A 233      -7.520  -9.725   8.240  1.00 98.02           S  
ATOM   1856  CE  MET A 233      -6.385  -8.369   7.857  1.00 98.02           C  
ATOM   1857  N   VAL A 234     -11.792  -5.854   9.751  1.00 98.48           N  
ATOM   1858  CA  VAL A 234     -12.638  -5.181  10.747  1.00 98.48           C  
ATOM   1859  C   VAL A 234     -14.083  -5.149  10.258  1.00 98.48           C  
ATOM   1860  CB  VAL A 234     -12.129  -3.762  11.046  1.00 98.48           C  
ATOM   1861  O   VAL A 234     -14.975  -5.577  10.980  1.00 98.48           O  
ATOM   1862  CG1 VAL A 234     -13.080  -2.987  11.959  1.00 98.48           C  
ATOM   1863  CG2 VAL A 234     -10.768  -3.777  11.751  1.00 98.48           C  
ATOM   1864  N   ARG A 235     -14.330  -4.744   9.005  1.00 97.22           N  
ATOM   1865  CA  ARG A 235     -15.677  -4.760   8.408  1.00 97.22           C  
ATOM   1866  C   ARG A 235     -16.300  -6.161   8.412  1.00 97.22           C  
ATOM   1867  CB  ARG A 235     -15.599  -4.190   6.984  1.00 97.22           C  
ATOM   1868  O   ARG A 235     -17.505  -6.282   8.592  1.00 97.22           O  
ATOM   1869  CG  ARG A 235     -16.984  -4.041   6.330  1.00 97.22           C  
ATOM   1870  CD  ARG A 235     -16.876  -3.499   4.902  1.00 97.22           C  
ATOM   1871  NE  ARG A 235     -16.114  -4.414   4.026  1.00 97.22           N  
ATOM   1872  NH1 ARG A 235     -15.274  -2.850   2.567  1.00 97.22           N  
ATOM   1873  NH2 ARG A 235     -14.705  -4.990   2.336  1.00 97.22           N  
ATOM   1874  CZ  ARG A 235     -15.375  -4.080   2.984  1.00 97.22           C  
ATOM   1875  N   ALA A 236     -15.492  -7.206   8.234  1.00 96.81           N  
ATOM   1876  CA  ALA A 236     -15.931  -8.601   8.288  1.00 96.81           C  
ATOM   1877  C   ALA A 236     -16.179  -9.133   9.717  1.00 96.81           C  
ATOM   1878  CB  ALA A 236     -14.916  -9.457   7.520  1.00 96.81           C  
ATOM   1879  O   ALA A 236     -16.527 -10.301   9.872  1.00 96.81           O  
ATOM   1880  N   GLY A 237     -16.004  -8.312  10.760  1.00 97.46           N  
ATOM   1881  CA  GLY A 237     -16.266  -8.702  12.148  1.00 97.46           C  
ATOM   1882  C   GLY A 237     -15.130  -9.465  12.826  1.00 97.46           C  
ATOM   1883  O   GLY A 237     -15.346 -10.057  13.879  1.00 97.46           O  
ATOM   1884  N   VAL A 238     -13.922  -9.469  12.251  1.00 97.92           N  
ATOM   1885  CA  VAL A 238     -12.781 -10.214  12.813  1.00 97.92           C  
ATOM   1886  C   VAL A 238     -12.282  -9.581  14.120  1.00 97.92           C  
ATOM   1887  CB  VAL A 238     -11.668 -10.346  11.754  1.00 97.92           C  
ATOM   1888  O   VAL A 238     -11.906 -10.295  15.048  1.00 97.92           O  
ATOM   1889  CG1 VAL A 238     -10.378 -10.973  12.297  1.00 97.92           C  
ATOM   1890  CG2 VAL A 238     -12.139 -11.196  10.568  1.00 97.92           C  
ATOM   1891  N   GLY A 239     -12.310  -8.253  14.221  1.00 98.22           N  
ATOM   1892  CA  GLY A 239     -11.865  -7.499  15.392  1.00 98.22           C  
ATOM   1893  C   GLY A 239     -11.967  -5.993  15.164  1.00 98.22           C  
ATOM   1894  O   GLY A 239     -12.633  -5.556  14.227  1.00 98.22           O  
ATOM   1895  N   ILE A 240     -11.281  -5.213  15.997  1.00 98.68           N  
ATOM   1896  CA  ILE A 240     -11.166  -3.749  15.907  1.00 98.68           C  
ATOM   1897  C   ILE A 240      -9.708  -3.331  15.662  1.00 98.68           C  
ATOM   1898  CB  ILE A 240     -11.780  -3.071  17.155  1.00 98.68           C  
ATOM   1899  O   ILE A 240      -8.790  -4.136  15.838  1.00 98.68           O  
ATOM   1900  CG1 ILE A 240     -11.008  -3.399  18.453  1.00 98.68           C  
ATOM   1901  CG2 ILE A 240     -13.267  -3.448  17.274  1.00 98.68           C  
ATOM   1902  CD1 ILE A 240     -11.548  -2.667  19.687  1.00 98.68           C  
ATOM   1903  N   SER A 241      -9.482  -2.083  15.243  1.00 98.67           N  
ATOM   1904  CA  SER A 241      -8.129  -1.531  15.058  1.00 98.67           C  
ATOM   1905  C   SER A 241      -8.094  -0.011  15.220  1.00 98.67           C  
ATOM   1906  CB  SER A 241      -7.573  -1.919  13.680  1.00 98.67           C  
ATOM   1907  O   SER A 241      -9.133   0.649  15.243  1.00 98.67           O  
ATOM   1908  OG  SER A 241      -6.183  -1.644  13.591  1.00 98.67           O  
ATOM   1909  N   VAL A 242      -6.883   0.539  15.294  1.00 98.48           N  
ATOM   1910  CA  VAL A 242      -6.577   1.946  15.000  1.00 98.48           C  
ATOM   1911  C   VAL A 242      -5.848   1.989  13.650  1.00 98.48           C  
ATOM   1912  CB  VAL A 242      -5.764   2.577  16.145  1.00 98.48           C  
ATOM   1913  O   VAL A 242      -5.007   1.121  13.412  1.00 98.48           O  
ATOM   1914  CG1 VAL A 242      -5.405   4.030  15.848  1.00 98.48           C  
ATOM   1915  CG2 VAL A 242      -6.550   2.538  17.465  1.00 98.48           C  
ATOM   1916  N   VAL A 243      -6.252   2.879  12.739  1.00 97.78           N  
ATOM   1917  CA  VAL A 243      -5.717   2.996  11.365  1.00 97.78           C  
ATOM   1918  C   VAL A 243      -5.782   4.436  10.845  1.00 97.78           C  
ATOM   1919  CB  VAL A 243      -6.464   2.100  10.351  1.00 97.78           C  
ATOM   1920  O   VAL A 243      -6.560   5.256  11.346  1.00 97.78           O  
ATOM   1921  CG1 VAL A 243      -6.391   0.605  10.674  1.00 97.78           C  
ATOM   1922  CG2 VAL A 243      -7.940   2.488  10.212  1.00 97.78           C  
ATOM   1923  N   ASN A 244      -5.030   4.715   9.775  1.00 96.50           N  
ATOM   1924  CA  ASN A 244      -5.031   6.029   9.146  1.00 96.50           C  
ATOM   1925  C   ASN A 244      -6.437   6.451   8.678  1.00 96.50           C  
ATOM   1926  CB  ASN A 244      -4.000   6.111   8.010  1.00 96.50           C  
ATOM   1927  O   ASN A 244      -7.212   5.638   8.147  1.00 96.50           O  
ATOM   1928  CG  ASN A 244      -4.353   5.265   6.808  1.00 96.50           C  
ATOM   1929  ND2 ASN A 244      -3.781   4.089   6.709  1.00 96.50           N  
ATOM   1930  OD1 ASN A 244      -5.153   5.629   5.951  1.00 96.50           O  
ATOM   1931  N   PRO A 245      -6.767   7.745   8.812  1.00 96.69           N  
ATOM   1932  CA  PRO A 245      -8.109   8.249   8.548  1.00 96.69           C  
ATOM   1933  C   PRO A 245      -8.514   8.170   7.075  1.00 96.69           C  
ATOM   1934  CB  PRO A 245      -8.097   9.691   9.047  1.00 96.69           C  
ATOM   1935  O   PRO A 245      -9.704   8.092   6.779  1.00 96.69           O  
ATOM   1936  CG  PRO A 245      -6.627  10.098   9.006  1.00 96.69           C  
ATOM   1937  CD  PRO A 245      -5.906   8.803   9.325  1.00 96.69           C  
ATOM   1938  N   LEU A 246      -7.557   8.160   6.143  1.00 95.69           N  
ATOM   1939  CA  LEU A 246      -7.850   8.090   4.709  1.00 95.69           C  
ATOM   1940  C   LEU A 246      -8.396   6.720   4.304  1.00 95.69           C  
ATOM   1941  CB  LEU A 246      -6.586   8.422   3.905  1.00 95.69           C  
ATOM   1942  O   LEU A 246      -9.369   6.636   3.559  1.00 95.69           O  
ATOM   1943  CG  LEU A 246      -6.039   9.839   4.137  1.00 95.69           C  
ATOM   1944  CD1 LEU A 246      -4.812  10.020   3.255  1.00 95.69           C  
ATOM   1945  CD2 LEU A 246      -7.050  10.931   3.773  1.00 95.69           C  
ATOM   1946  N   THR A 247      -7.804   5.646   4.827  1.00 96.53           N  
ATOM   1947  CA  THR A 247      -8.296   4.282   4.587  1.00 96.53           C  
ATOM   1948  C   THR A 247      -9.604   4.036   5.326  1.00 96.53           C  
ATOM   1949  CB  THR A 247      -7.263   3.233   5.005  1.00 96.53           C  
ATOM   1950  O   THR A 247     -10.519   3.429   4.772  1.00 96.53           O  
ATOM   1951  CG2 THR A 247      -7.636   1.843   4.507  1.00 96.53           C  
ATOM   1952  OG1 THR A 247      -6.020   3.530   4.418  1.00 96.53           O  
ATOM   1953  N   ALA A 248      -9.734   4.550   6.553  1.00 97.33           N  
ATOM   1954  CA  ALA A 248     -10.993   4.478   7.286  1.00 97.33           C  
ATOM   1955  C   ALA A 248     -12.133   5.189   6.533  1.00 97.33           C  
ATOM   1956  CB  ALA A 248     -10.780   5.079   8.674  1.00 97.33           C  
ATOM   1957  O   ALA A 248     -13.230   4.643   6.439  1.00 97.33           O  
ATOM   1958  N   LEU A 249     -11.864   6.368   5.957  1.00 95.44           N  
ATOM   1959  CA  LEU A 249     -12.807   7.132   5.136  1.00 95.44           C  
ATOM   1960  C   LEU A 249     -13.278   6.338   3.908  1.00 95.44           C  
ATOM   1961  CB  LEU A 249     -12.137   8.469   4.747  1.00 95.44           C  
ATOM   1962  O   LEU A 249     -14.481   6.269   3.664  1.00 95.44           O  
ATOM   1963  CG  LEU A 249     -12.909   9.341   3.742  1.00 95.44           C  
ATOM   1964  CD1 LEU A 249     -14.265   9.760   4.285  1.00 95.44           C  
ATOM   1965  CD2 LEU A 249     -12.131  10.621   3.434  1.00 95.44           C  
ATOM   1966  N   ASP A 250     -12.357   5.706   3.176  1.00 94.10           N  
ATOM   1967  CA  ASP A 250     -12.682   4.872   2.008  1.00 94.10           C  
ATOM   1968  C   ASP A 250     -13.629   3.712   2.378  1.00 94.10           C  
ATOM   1969  CB  ASP A 250     -11.363   4.364   1.398  1.00 94.10           C  
ATOM   1970  O   ASP A 250     -14.652   3.466   1.734  1.00 94.10           O  
ATOM   1971  CG  ASP A 250     -11.581   3.511   0.145  1.00 94.10           C  
ATOM   1972  OD1 ASP A 250     -12.351   3.965  -0.731  1.00 94.10           O  
ATOM   1973  OD2 ASP A 250     -10.975   2.417   0.078  1.00 94.10           O  
ATOM   1974  N   TYR A 251     -13.361   3.044   3.503  1.00 95.87           N  
ATOM   1975  CA  TYR A 251     -14.171   1.913   3.955  1.00 95.87           C  
ATOM   1976  C   TYR A 251     -15.462   2.309   4.683  1.00 95.87           C  
ATOM   1977  CB  TYR A 251     -13.314   0.980   4.809  1.00 95.87           C  
ATOM   1978  O   TYR A 251     -16.378   1.481   4.769  1.00 95.87           O  
ATOM   1979  CG  TYR A 251     -12.480   0.015   3.994  1.00 95.87           C  
ATOM   1980  CD1 TYR A 251     -12.824  -1.350   3.956  1.00 95.87           C  
ATOM   1981  CD2 TYR A 251     -11.377   0.481   3.255  1.00 95.87           C  
ATOM   1982  CE1 TYR A 251     -12.084  -2.237   3.154  1.00 95.87           C  
ATOM   1983  CE2 TYR A 251     -10.634  -0.402   2.455  1.00 95.87           C  
ATOM   1984  OH  TYR A 251     -10.311  -2.615   1.594  1.00 95.87           O  
ATOM   1985  CZ  TYR A 251     -10.993  -1.763   2.398  1.00 95.87           C  
ATOM   1986  N   ALA A 252     -15.580   3.543   5.181  1.00 95.12           N  
ATOM   1987  CA  ALA A 252     -16.778   4.023   5.870  1.00 95.12           C  
ATOM   1988  C   ALA A 252     -18.023   3.937   4.974  1.00 95.12           C  
ATOM   1989  CB  ALA A 252     -16.536   5.459   6.343  1.00 95.12           C  
ATOM   1990  O   ALA A 252     -19.085   3.509   5.425  1.00 95.12           O  
ATOM   1991  N   ALA A 253     -17.875   4.230   3.675  1.00 88.44           N  
ATOM   1992  CA  ALA A 253     -18.952   4.093   2.690  1.00 88.44           C  
ATOM   1993  C   ALA A 253     -19.455   2.643   2.530  1.00 88.44           C  
ATOM   1994  CB  ALA A 253     -18.443   4.651   1.356  1.00 88.44           C  
ATOM   1995  O   ALA A 253     -20.573   2.418   2.076  1.00 88.44           O  
ATOM   1996  N   SER A 254     -18.649   1.656   2.935  1.00 91.47           N  
ATOM   1997  CA  SER A 254     -18.986   0.228   2.910  1.00 91.47           C  
ATOM   1998  C   SER A 254     -19.478  -0.310   4.264  1.00 91.47           C  
ATOM   1999  CB  SER A 254     -17.783  -0.582   2.425  1.00 91.47           C  
ATOM   2000  O   SER A 254     -19.495  -1.524   4.463  1.00 91.47           O  
ATOM   2001  OG  SER A 254     -17.346  -0.182   1.144  1.00 91.47           O  
ATOM   2002  N   GLY A 255     -19.841   0.562   5.212  1.00 92.77           N  
ATOM   2003  CA  GLY A 255     -20.405   0.175   6.512  1.00 92.77           C  
ATOM   2004  C   GLY A 255     -19.387  -0.038   7.637  1.00 92.77           C  
ATOM   2005  O   GLY A 255     -19.757  -0.539   8.698  1.00 92.77           O  
ATOM   2006  N   LEU A 256     -18.118   0.333   7.438  1.00 96.96           N  
ATOM   2007  CA  LEU A 256     -17.135   0.360   8.521  1.00 96.96           C  
ATOM   2008  C   LEU A 256     -17.464   1.501   9.497  1.00 96.96           C  
ATOM   2009  CB  LEU A 256     -15.729   0.514   7.916  1.00 96.96           C  
ATOM   2010  O   LEU A 256     -17.651   2.644   9.079  1.00 96.96           O  
ATOM   2011  CG  LEU A 256     -14.586   0.347   8.929  1.00 96.96           C  
ATOM   2012  CD1 LEU A 256     -14.450  -1.105   9.378  1.00 96.96           C  
ATOM   2013  CD2 LEU A 256     -13.259   0.736   8.283  1.00 96.96           C  
ATOM   2014  N   VAL A 257     -17.515   1.213  10.799  1.00 97.36           N  
ATOM   2015  CA  VAL A 257     -17.738   2.245  11.818  1.00 97.36           C  
ATOM   2016  C   VAL A 257     -16.405   2.900  12.154  1.00 97.36           C  
ATOM   2017  CB  VAL A 257     -18.405   1.668  13.077  1.00 97.36           C  
ATOM   2018  O   VAL A 257     -15.456   2.211  12.520  1.00 97.36           O  
ATOM   2019  CG1 VAL A 257     -18.610   2.746  14.149  1.00 97.36           C  
ATOM   2020  CG2 VAL A 257     -19.776   1.060  12.755  1.00 97.36           C  
ATOM   2021  N   VAL A 258     -16.344   4.229  12.073  1.00 97.86           N  
ATOM   2022  CA  VAL A 258     -15.137   5.014  12.368  1.00 97.86           C  
ATOM   2023  C   VAL A 258     -15.379   5.902  13.587  1.00 97.86           C  
ATOM   2024  CB  VAL A 258     -14.693   5.842  11.149  1.00 97.86           C  
ATOM   2025  O   VAL A 258     -16.420   6.559  13.681  1.00 97.86           O  
ATOM   2026  CG1 VAL A 258     -13.313   6.461  11.384  1.00 97.86           C  
ATOM   2027  CG2 VAL A 258     -14.618   5.001   9.867  1.00 97.86           C  
ATOM   2028  N   ARG A 259     -14.435   5.927  14.533  1.00 97.53           N  
ATOM   2029  CA  ARG A 259     -14.483   6.746  15.756  1.00 97.53           C  
ATOM   2030  C   ARG A 259     -13.172   7.464  16.007  1.00 97.53           C  
ATOM   2031  CB  ARG A 259     -14.862   5.884  16.976  1.00 97.53           C  
ATOM   2032  O   ARG A 259     -12.110   6.986  15.625  1.00 97.53           O  
ATOM   2033  CG  ARG A 259     -16.287   5.328  16.909  1.00 97.53           C  
ATOM   2034  CD  ARG A 259     -17.302   6.469  16.835  1.00 97.53           C  
ATOM   2035  NE  ARG A 259     -18.671   5.953  16.818  1.00 97.53           N  
ATOM   2036  NH1 ARG A 259     -19.083   6.176  14.558  1.00 97.53           N  
ATOM   2037  NH2 ARG A 259     -20.665   5.450  15.915  1.00 97.53           N  
ATOM   2038  CZ  ARG A 259     -19.454   5.865  15.766  1.00 97.53           C  
ATOM   2039  N   ARG A 260     -13.253   8.613  16.680  1.00 97.66           N  
ATOM   2040  CA  ARG A 260     -12.053   9.325  17.129  1.00 97.66           C  
ATOM   2041  C   ARG A 260     -11.342   8.495  18.189  1.00 97.66           C  
ATOM   2042  CB  ARG A 260     -12.405  10.718  17.668  1.00 97.66           C  
ATOM   2043  O   ARG A 260     -12.002   7.937  19.068  1.00 97.66           O  
ATOM   2044  CG  ARG A 260     -12.805  11.676  16.539  1.00 97.66           C  
ATOM   2045  CD  ARG A 260     -13.012  13.108  17.049  1.00 97.66           C  
ATOM   2046  NE  ARG A 260     -13.157  14.066  15.930  1.00 97.66           N  
ATOM   2047  NH1 ARG A 260     -15.452  14.106  15.730  1.00 97.66           N  
ATOM   2048  NH2 ARG A 260     -14.216  15.356  14.369  1.00 97.66           N  
ATOM   2049  CZ  ARG A 260     -14.267  14.509  15.360  1.00 97.66           C  
ATOM   2050  N   PHE A 261     -10.020   8.465  18.125  1.00 98.11           N  
ATOM   2051  CA  PHE A 261      -9.208   8.000  19.237  1.00 98.11           C  
ATOM   2052  C   PHE A 261      -8.949   9.169  20.190  1.00 98.11           C  
ATOM   2053  CB  PHE A 261      -7.923   7.369  18.692  1.00 98.11           C  
ATOM   2054  O   PHE A 261      -8.780  10.303  19.747  1.00 98.11           O  
ATOM   2055  CG  PHE A 261      -7.141   6.539  19.692  1.00 98.11           C  
ATOM   2056  CD1 PHE A 261      -5.736   6.567  19.653  1.00 98.11           C  
ATOM   2057  CD2 PHE A 261      -7.794   5.696  20.617  1.00 98.11           C  
ATOM   2058  CE1 PHE A 261      -4.993   5.752  20.522  1.00 98.11           C  
ATOM   2059  CE2 PHE A 261      -7.049   4.901  21.502  1.00 98.11           C  
ATOM   2060  CZ  PHE A 261      -5.648   4.919  21.445  1.00 98.11           C  
ATOM   2061  N   SER A 262      -8.978   8.933  21.501  1.00 97.51           N  
ATOM   2062  CA  SER A 262      -8.831  10.009  22.491  1.00 97.51           C  
ATOM   2063  C   SER A 262      -7.416  10.582  22.559  1.00 97.51           C  
ATOM   2064  CB  SER A 262      -9.250   9.522  23.880  1.00 97.51           C  
ATOM   2065  O   SER A 262      -7.218  11.626  23.174  1.00 97.51           O  
ATOM   2066  OG  SER A 262      -8.322   8.591  24.399  1.00 97.51           O  
ATOM   2067  N   ILE A 263      -6.438   9.880  21.986  1.00 97.44           N  
ATOM   2068  CA  ILE A 263      -5.037  10.286  21.943  1.00 97.44           C  
ATOM   2069  C   ILE A 263      -4.682  10.609  20.497  1.00 97.44           C  
ATOM   2070  CB  ILE A 263      -4.124   9.202  22.555  1.00 97.44           C  
ATOM   2071  O   ILE A 263      -4.953   9.811  19.601  1.00 97.44           O  
ATOM   2072  CG1 ILE A 263      -4.541   8.952  24.022  1.00 97.44           C  
ATOM   2073  CG2 ILE A 263      -2.652   9.647  22.459  1.00 97.44           C  
ATOM   2074  CD1 ILE A 263      -3.730   7.884  24.749  1.00 97.44           C  
ATOM   2075  N   ALA A 264      -4.073  11.777  20.296  1.00 96.92           N  
ATOM   2076  CA  ALA A 264      -3.566  12.201  19.001  1.00 96.92           C  
ATOM   2077  C   ALA A 264      -2.411  11.290  18.567  1.00 96.92           C  
ATOM   2078  CB  ALA A 264      -3.144  13.671  19.093  1.00 96.92           C  
ATOM   2079  O   ALA A 264      -1.445  11.091  19.308  1.00 96.92           O  
ATOM   2080  N   VAL A 265      -2.522  10.742  17.364  1.00 97.04           N  
ATOM   2081  CA  VAL A 265      -1.510   9.896  16.730  1.00 97.04           C  
ATOM   2082  C   VAL A 265      -1.375  10.413  15.298  1.00 97.04           C  
ATOM   2083  CB  VAL A 265      -1.891   8.405  16.793  1.00 97.04           C  
ATOM   2084  O   VAL A 265      -2.136   9.982  14.432  1.00 97.04           O  
ATOM   2085  CG1 VAL A 265      -0.805   7.540  16.150  1.00 97.04           C  
ATOM   2086  CG2 VAL A 265      -2.056   7.898  18.233  1.00 97.04           C  
ATOM   2087  N   PRO A 266      -0.470  11.376  15.046  1.00 95.93           N  
ATOM   2088  CA  PRO A 266      -0.433  12.081  13.771  1.00 95.93           C  
ATOM   2089  C   PRO A 266      -0.042  11.186  12.587  1.00 95.93           C  
ATOM   2090  CB  PRO A 266       0.537  13.252  13.958  1.00 95.93           C  
ATOM   2091  O   PRO A 266       1.035  10.592  12.543  1.00 95.93           O  
ATOM   2092  CG  PRO A 266       0.488  13.502  15.463  1.00 95.93           C  
ATOM   2093  CD  PRO A 266       0.331  12.095  16.028  1.00 95.93           C  
ATOM   2094  N   PHE A 267      -0.912  11.167  11.589  1.00 95.90           N  
ATOM   2095  CA  PHE A 267      -0.746  10.642  10.246  1.00 95.90           C  
ATOM   2096  C   PHE A 267      -0.568  11.803   9.262  1.00 95.90           C  
ATOM   2097  CB  PHE A 267      -1.958   9.773   9.897  1.00 95.90           C  
ATOM   2098  O   PHE A 267      -1.489  12.591   9.018  1.00 95.90           O  
ATOM   2099  CG  PHE A 267      -1.921   9.262   8.475  1.00 95.90           C  
ATOM   2100  CD1 PHE A 267      -2.592   9.956   7.452  1.00 95.90           C  
ATOM   2101  CD2 PHE A 267      -1.183   8.107   8.170  1.00 95.90           C  
ATOM   2102  CE1 PHE A 267      -2.529   9.492   6.127  1.00 95.90           C  
ATOM   2103  CE2 PHE A 267      -1.132   7.639   6.850  1.00 95.90           C  
ATOM   2104  CZ  PHE A 267      -1.800   8.327   5.826  1.00 95.90           C  
ATOM   2105  N   THR A 268       0.628  11.920   8.687  1.00 95.91           N  
ATOM   2106  CA  THR A 268       0.992  13.040   7.814  1.00 95.91           C  
ATOM   2107  C   THR A 268       1.140  12.575   6.373  1.00 95.91           C  
ATOM   2108  CB  THR A 268       2.265  13.741   8.307  1.00 95.91           C  
ATOM   2109  O   THR A 268       1.859  11.630   6.085  1.00 95.91           O  
ATOM   2110  CG2 THR A 268       2.596  14.992   7.496  1.00 95.91           C  
ATOM   2111  OG1 THR A 268       2.107  14.164   9.644  1.00 95.91           O  
ATOM   2112  N   VAL A 269       0.513  13.288   5.440  1.00 97.11           N  
ATOM   2113  CA  VAL A 269       0.697  13.111   3.998  1.00 97.11           C  
ATOM   2114  C   VAL A 269       1.603  14.214   3.485  1.00 97.11           C  
ATOM   2115  CB  VAL A 269      -0.634  13.122   3.232  1.00 97.11           C  
ATOM   2116  O   VAL A 269       1.277  15.400   3.574  1.00 97.11           O  
ATOM   2117  CG1 VAL A 269      -0.417  12.702   1.771  1.00 97.11           C  
ATOM   2118  CG2 VAL A 269      -1.651  12.187   3.885  1.00 97.11           C  
ATOM   2119  N   SER A 270       2.729  13.824   2.902  1.00 97.77           N  
ATOM   2120  CA  SER A 270       3.712  14.745   2.342  1.00 97.77           C  
ATOM   2121  C   SER A 270       3.857  14.524   0.843  1.00 97.77           C  
ATOM   2122  CB  SER A 270       5.055  14.583   3.049  1.00 97.77           C  
ATOM   2123  O   SER A 270       4.040  13.396   0.391  1.00 97.77           O  
ATOM   2124  OG  SER A 270       4.890  14.699   4.451  1.00 97.77           O  
ATOM   2125  N   LEU A 271       3.804  15.614   0.079  1.00 97.71           N  
ATOM   2126  CA  LEU A 271       4.168  15.649  -1.330  1.00 97.71           C  
ATOM   2127  C   LEU A 271       5.668  15.902  -1.447  1.00 97.71           C  
ATOM   2128  CB  LEU A 271       3.358  16.744  -2.036  1.00 97.71           C  
ATOM   2129  O   LEU A 271       6.177  16.895  -0.929  1.00 97.71           O  
ATOM   2130  CG  LEU A 271       3.577  16.829  -3.556  1.00 97.71           C  
ATOM   2131  CD1 LEU A 271       3.044  15.588  -4.274  1.00 97.71           C  
ATOM   2132  CD2 LEU A 271       2.829  18.041  -4.104  1.00 97.71           C  
ATOM   2133  N   ILE A 272       6.363  15.016  -2.146  1.00 97.59           N  
ATOM   2134  CA  ILE A 272       7.794  15.117  -2.411  1.00 97.59           C  
ATOM   2135  C   ILE A 272       7.998  15.435  -3.888  1.00 97.59           C  
ATOM   2136  CB  ILE A 272       8.525  13.832  -1.980  1.00 97.59           C  
ATOM   2137  O   ILE A 272       7.502  14.723  -4.761  1.00 97.59           O  
ATOM   2138  CG1 ILE A 272       8.229  13.410  -0.522  1.00 97.59           C  
ATOM   2139  CG2 ILE A 272      10.040  13.992  -2.197  1.00 97.59           C  
ATOM   2140  CD1 ILE A 272       8.531  14.468   0.548  1.00 97.59           C  
ATOM   2141  N   ARG A 273       8.751  16.493  -4.179  1.00 96.17           N  
ATOM   2142  CA  ARG A 273       9.085  16.918  -5.540  1.00 96.17           C  
ATOM   2143  C   ARG A 273      10.595  16.837  -5.764  1.00 96.17           C  
ATOM   2144  CB  ARG A 273       8.537  18.330  -5.767  1.00 96.17           C  
ATOM   2145  O   ARG A 273      11.333  17.592  -5.132  1.00 96.17           O  
ATOM   2146  CG  ARG A 273       8.741  18.776  -7.222  1.00 96.17           C  
ATOM   2147  CD  ARG A 273       8.117  20.154  -7.458  1.00 96.17           C  
ATOM   2148  NE  ARG A 273       8.904  21.249  -6.844  1.00 96.17           N  
ATOM   2149  NH1 ARG A 273       9.458  22.402  -8.751  1.00 96.17           N  
ATOM   2150  NH2 ARG A 273      10.046  23.198  -6.755  1.00 96.17           N  
ATOM   2151  CZ  ARG A 273       9.465  22.274  -7.453  1.00 96.17           C  
ATOM   2152  N   PRO A 274      11.086  15.970  -6.659  1.00 95.82           N  
ATOM   2153  CA  PRO A 274      12.497  15.953  -7.036  1.00 95.82           C  
ATOM   2154  C   PRO A 274      12.916  17.254  -7.747  1.00 95.82           C  
ATOM   2155  CB  PRO A 274      12.663  14.682  -7.878  1.00 95.82           C  
ATOM   2156  O   PRO A 274      12.210  17.748  -8.627  1.00 95.82           O  
ATOM   2157  CG  PRO A 274      11.516  13.797  -7.409  1.00 95.82           C  
ATOM   2158  CD  PRO A 274      10.406  14.814  -7.219  1.00 95.82           C  
ATOM   2159  N   LEU A 275      14.051  17.838  -7.343  1.00 93.91           N  
ATOM   2160  CA  LEU A 275      14.479  19.184  -7.763  1.00 93.91           C  
ATOM   2161  C   LEU A 275      15.309  19.215  -9.052  1.00 93.91           C  
ATOM   2162  CB  LEU A 275      15.284  19.837  -6.622  1.00 93.91           C  
ATOM   2163  O   LEU A 275      15.474  20.278  -9.646  1.00 93.91           O  
ATOM   2164  CG  LEU A 275      14.447  20.262  -5.404  1.00 93.91           C  
ATOM   2165  CD1 LEU A 275      15.383  20.742  -4.295  1.00 93.91           C  
ATOM   2166  CD2 LEU A 275      13.481  21.396  -5.758  1.00 93.91           C  
ATOM   2167  N   HIS A 276      15.855  18.077  -9.480  1.00 87.44           N  
ATOM   2168  CA  HIS A 276      16.797  17.999 -10.602  1.00 87.44           C  
ATOM   2169  C   HIS A 276      16.164  17.432 -11.880  1.00 87.44           C  
ATOM   2170  CB  HIS A 276      18.062  17.249 -10.161  1.00 87.44           C  
ATOM   2171  O   HIS A 276      16.872  17.148 -12.847  1.00 87.44           O  
ATOM   2172  CG  HIS A 276      18.698  17.828  -8.921  1.00 87.44           C  
ATOM   2173  CD2 HIS A 276      18.975  17.164  -7.755  1.00 87.44           C  
ATOM   2174  ND1 HIS A 276      19.067  19.141  -8.735  1.00 87.44           N  
ATOM   2175  CE1 HIS A 276      19.563  19.263  -7.494  1.00 87.44           C  
ATOM   2176  NE2 HIS A 276      19.529  18.083  -6.857  1.00 87.44           N  
ATOM   2177  N   ARG A 277      14.833  17.283 -11.906  1.00 84.55           N  
ATOM   2178  CA  ARG A 277      14.070  16.948 -13.116  1.00 84.55           C  
ATOM   2179  C   ARG A 277      13.694  18.218 -13.897  1.00 84.55           C  
ATOM   2180  CB  ARG A 277      12.835  16.098 -12.767  1.00 84.55           C  
ATOM   2181  O   ARG A 277      13.519  19.274 -13.285  1.00 84.55           O  
ATOM   2182  CG  ARG A 277      13.243  14.714 -12.233  1.00 84.55           C  
ATOM   2183  CD  ARG A 277      12.053  13.778 -11.993  1.00 84.55           C  
ATOM   2184  NE  ARG A 277      11.365  13.371 -13.236  1.00 84.55           N  
ATOM   2185  NH1 ARG A 277      12.571  11.484 -13.823  1.00 84.55           N  
ATOM   2186  NH2 ARG A 277      10.783  12.088 -14.983  1.00 84.55           N  
ATOM   2187  CZ  ARG A 277      11.596  12.324 -14.002  1.00 84.55           C  
ATOM   2188  N   PRO A 278      13.548  18.145 -15.235  1.00 73.41           N  
ATOM   2189  CA  PRO A 278      13.069  19.269 -16.036  1.00 73.41           C  
ATOM   2190  C   PRO A 278      11.746  19.816 -15.497  1.00 73.41           C  
ATOM   2191  CB  PRO A 278      12.912  18.734 -17.464  1.00 73.41           C  
ATOM   2192  O   PRO A 278      10.850  19.054 -15.132  1.00 73.41           O  
ATOM   2193  CG  PRO A 278      13.879  17.553 -17.507  1.00 73.41           C  
ATOM   2194  CD  PRO A 278      13.815  16.997 -16.087  1.00 73.41           C  
ATOM   2195  N   SER A 279      11.609  21.142 -15.455  1.00 67.94           N  
ATOM   2196  CA  SER A 279      10.376  21.781 -15.000  1.00 67.94           C  
ATOM   2197  C   SER A 279       9.193  21.329 -15.856  1.00 67.94           C  
ATOM   2198  CB  SER A 279      10.510  23.305 -15.050  1.00 67.94           C  
ATOM   2199  O   SER A 279       9.198  21.522 -17.071  1.00 67.94           O  
ATOM   2200  OG  SER A 279      10.829  23.727 -16.362  1.00 67.94           O  
ATOM   2201  N   SER A 280       8.171  20.766 -15.214  1.00 79.55           N  
ATOM   2202  CA  SER A 280       6.947  20.313 -15.869  1.00 79.55           C  
ATOM   2203  C   SER A 280       5.755  21.125 -15.371  1.00 79.55           C  
ATOM   2204  CB  SER A 280       6.771  18.810 -15.643  1.00 79.55           C  
ATOM   2205  O   SER A 280       5.455  21.149 -14.174  1.00 79.55           O  
ATOM   2206  OG  SER A 280       5.502  18.392 -16.103  1.00 79.55           O  
ATOM   2207  N   ALA A 281       5.053  21.784 -16.297  1.00 84.33           N  
ATOM   2208  CA  ALA A 281       3.796  22.466 -15.994  1.00 84.33           C  
ATOM   2209  C   ALA A 281       2.752  21.483 -15.435  1.00 84.33           C  
ATOM   2210  CB  ALA A 281       3.293  23.159 -17.268  1.00 84.33           C  
ATOM   2211  O   ALA A 281       1.970  21.849 -14.561  1.00 84.33           O  
ATOM   2212  N   LEU A 282       2.796  20.218 -15.872  1.00 88.29           N  
ATOM   2213  CA  LEU A 282       1.906  19.166 -15.392  1.00 88.29           C  
ATOM   2214  C   LEU A 282       2.176  18.799 -13.929  1.00 88.29           C  
ATOM   2215  CB  LEU A 282       2.043  17.946 -16.317  1.00 88.29           C  
ATOM   2216  O   LEU A 282       1.229  18.625 -13.169  1.00 88.29           O  
ATOM   2217  CG  LEU A 282       1.085  16.791 -15.983  1.00 88.29           C  
ATOM   2218  CD1 LEU A 282      -0.372  17.224 -16.117  1.00 88.29           C  
ATOM   2219  CD2 LEU A 282       1.339  15.643 -16.952  1.00 88.29           C  
ATOM   2220  N   VAL A 283       3.447  18.754 -13.511  1.00 92.23           N  
ATOM   2221  CA  VAL A 283       3.818  18.541 -12.100  1.00 92.23           C  
ATOM   2222  C   VAL A 283       3.206  19.631 -11.224  1.00 92.23           C  
ATOM   2223  CB  VAL A 283       5.351  18.487 -11.928  1.00 92.23           C  
ATOM   2224  O   VAL A 283       2.585  19.326 -10.207  1.00 92.23           O  
ATOM   2225  CG1 VAL A 283       5.807  18.534 -10.465  1.00 92.23           C  
ATOM   2226  CG2 VAL A 283       5.893  17.189 -12.525  1.00 92.23           C  
ATOM   2227  N   GLN A 284       3.320  20.896 -11.641  1.00 91.02           N  
ATOM   2228  CA  GLN A 284       2.756  22.028 -10.899  1.00 91.02           C  
ATOM   2229  C   GLN A 284       1.225  21.985 -10.881  1.00 91.02           C  
ATOM   2230  CB  GLN A 284       3.255  23.354 -11.500  1.00 91.02           C  
ATOM   2231  O   GLN A 284       0.615  22.131  -9.824  1.00 91.02           O  
ATOM   2232  CG  GLN A 284       4.769  23.562 -11.331  1.00 91.02           C  
ATOM   2233  CD  GLN A 284       5.210  23.620  -9.870  1.00 91.02           C  
ATOM   2234  NE2 GLN A 284       6.473  23.401  -9.585  1.00 91.02           N  
ATOM   2235  OE1 GLN A 284       4.447  23.865  -8.958  1.00 91.02           O  
ATOM   2236  N   ALA A 285       0.603  21.712 -12.031  1.00 92.88           N  
ATOM   2237  CA  ALA A 285      -0.844  21.579 -12.143  1.00 92.88           C  
ATOM   2238  C   ALA A 285      -1.391  20.456 -11.251  1.00 92.88           C  
ATOM   2239  CB  ALA A 285      -1.200  21.342 -13.615  1.00 92.88           C  
ATOM   2240  O   ALA A 285      -2.401  20.652 -10.578  1.00 92.88           O  
ATOM   2241  N   PHE A 286      -0.724  19.299 -11.213  1.00 95.75           N  
ATOM   2242  CA  PHE A 286      -1.132  18.180 -10.368  1.00 95.75           C  
ATOM   2243  C   PHE A 286      -0.895  18.460  -8.883  1.00 95.75           C  
ATOM   2244  CB  PHE A 286      -0.421  16.902 -10.812  1.00 95.75           C  
ATOM   2245  O   PHE A 286      -1.782  18.211  -8.073  1.00 95.75           O  
ATOM   2246  CG  PHE A 286      -0.971  15.668 -10.126  1.00 95.75           C  
ATOM   2247  CD1 PHE A 286      -0.244  15.024  -9.112  1.00 95.75           C  
ATOM   2248  CD2 PHE A 286      -2.234  15.173 -10.487  1.00 95.75           C  
ATOM   2249  CE1 PHE A 286      -0.753  13.862  -8.509  1.00 95.75           C  
ATOM   2250  CE2 PHE A 286      -2.748  14.014  -9.889  1.00 95.75           C  
ATOM   2251  CZ  PHE A 286      -2.000  13.349  -8.905  1.00 95.75           C  
ATOM   2252  N   SER A 287       0.246  19.054  -8.523  1.00 95.80           N  
ATOM   2253  CA  SER A 287       0.541  19.454  -7.136  1.00 95.80           C  
ATOM   2254  C   SER A 287      -0.516  20.425  -6.603  1.00 95.80           C  
ATOM   2255  CB  SER A 287       1.929  20.100  -7.039  1.00 95.80           C  
ATOM   2256  O   SER A 287      -1.094  20.195  -5.541  1.00 95.80           O  
ATOM   2257  OG  SER A 287       2.906  19.206  -7.531  1.00 95.80           O  
ATOM   2258  N   GLY A 288      -0.843  21.459  -7.387  1.00 95.98           N  
ATOM   2259  CA  GLY A 288      -1.902  22.411  -7.049  1.00 95.98           C  
ATOM   2260  C   GLY A 288      -3.291  21.767  -7.006  1.00 95.98           C  
ATOM   2261  O   GLY A 288      -4.103  22.107  -6.148  1.00 95.98           O  
ATOM   2262  N   HIS A 289      -3.565  20.794  -7.883  1.00 96.73           N  
ATOM   2263  CA  HIS A 289      -4.816  20.033  -7.860  1.00 96.73           C  
ATOM   2264  C   HIS A 289      -4.969  19.196  -6.587  1.00 96.73           C  
ATOM   2265  CB  HIS A 289      -4.912  19.151  -9.107  1.00 96.73           C  
ATOM   2266  O   HIS A 289      -6.038  19.220  -5.976  1.00 96.73           O  
ATOM   2267  CG  HIS A 289      -6.172  18.339  -9.097  1.00 96.73           C  
ATOM   2268  CD2 HIS A 289      -6.301  17.091  -8.566  1.00 96.73           C  
ATOM   2269  ND1 HIS A 289      -7.420  18.802  -9.515  1.00 96.73           N  
ATOM   2270  CE1 HIS A 289      -8.275  17.818  -9.210  1.00 96.73           C  
ATOM   2271  NE2 HIS A 289      -7.637  16.785  -8.642  1.00 96.73           N  
ATOM   2272  N   LEU A 290      -3.911  18.496  -6.162  1.00 97.02           N  
ATOM   2273  CA  LEU A 290      -3.923  17.739  -4.910  1.00 97.02           C  
ATOM   2274  C   LEU A 290      -4.248  18.659  -3.734  1.00 97.02           C  
ATOM   2275  CB  LEU A 290      -2.578  17.029  -4.675  1.00 97.02           C  
ATOM   2276  O   LEU A 290      -5.180  18.368  -2.990  1.00 97.02           O  
ATOM   2277  CG  LEU A 290      -2.252  15.857  -5.616  1.00 97.02           C  
ATOM   2278  CD1 LEU A 290      -0.911  15.263  -5.179  1.00 97.02           C  
ATOM   2279  CD2 LEU A 290      -3.308  14.751  -5.578  1.00 97.02           C  
ATOM   2280  N   GLN A 291      -3.545  19.792  -3.621  1.00 96.88           N  
ATOM   2281  CA  GLN A 291      -3.757  20.785  -2.562  1.00 96.88           C  
ATOM   2282  C   GLN A 291      -5.189  21.339  -2.551  1.00 96.88           C  
ATOM   2283  CB  GLN A 291      -2.753  21.932  -2.739  1.00 96.88           C  
ATOM   2284  O   GLN A 291      -5.813  21.422  -1.494  1.00 96.88           O  
ATOM   2285  CG  GLN A 291      -1.321  21.511  -2.382  1.00 96.88           C  
ATOM   2286  CD  GLN A 291      -0.302  22.603  -2.686  1.00 96.88           C  
ATOM   2287  NE2 GLN A 291       0.812  22.623  -1.991  1.00 96.88           N  
ATOM   2288  OE1 GLN A 291      -0.473  23.452  -3.546  1.00 96.88           O  
ATOM   2289  N   ALA A 292      -5.744  21.663  -3.721  1.00 96.65           N  
ATOM   2290  CA  ALA A 292      -7.110  22.171  -3.841  1.00 96.65           C  
ATOM   2291  C   ALA A 292      -8.182  21.133  -3.453  1.00 96.65           C  
ATOM   2292  CB  ALA A 292      -7.309  22.659  -5.280  1.00 96.65           C  
ATOM   2293  O   ALA A 292      -9.286  21.505  -3.054  1.00 96.65           O  
ATOM   2294  N   GLY A 293      -7.876  19.837  -3.566  1.00 95.86           N  
ATOM   2295  CA  GLY A 293      -8.788  18.749  -3.217  1.00 95.86           C  
ATOM   2296  C   GLY A 293      -8.844  18.404  -1.724  1.00 95.86           C  
ATOM   2297  O   GLY A 293      -9.827  17.809  -1.276  1.00 95.86           O  
ATOM   2298  N   LEU A 294      -7.838  18.798  -0.937  1.00 96.11           N  
ATOM   2299  CA  LEU A 294      -7.713  18.410   0.475  1.00 96.11           C  
ATOM   2300  C   LEU A 294      -8.893  18.840   1.360  1.00 96.11           C  
ATOM   2301  CB  LEU A 294      -6.406  18.940   1.082  1.00 96.11           C  
ATOM   2302  O   LEU A 294      -9.362  18.002   2.134  1.00 96.11           O  
ATOM   2303  CG  LEU A 294      -5.137  18.538   0.327  1.00 96.11           C  
ATOM   2304  CD1 LEU A 294      -3.959  19.230   0.978  1.00 96.11           C  
ATOM   2305  CD2 LEU A 294      -4.897  17.029   0.328  1.00 96.11           C  
ATOM   2306  N   PRO A 295      -9.444  20.070   1.254  1.00 95.53           N  
ATOM   2307  CA  PRO A 295     -10.555  20.486   2.113  1.00 95.53           C  
ATOM   2308  C   PRO A 295     -11.781  19.570   2.006  1.00 95.53           C  
ATOM   2309  CB  PRO A 295     -10.889  21.919   1.685  1.00 95.53           C  
ATOM   2310  O   PRO A 295     -12.478  19.343   2.996  1.00 95.53           O  
ATOM   2311  CG  PRO A 295      -9.567  22.439   1.123  1.00 95.53           C  
ATOM   2312  CD  PRO A 295      -9.002  21.200   0.439  1.00 95.53           C  
ATOM   2313  N   LYS A 296     -12.029  18.991   0.821  1.00 93.26           N  
ATOM   2314  CA  LYS A 296     -13.132  18.045   0.604  1.00 93.26           C  
ATOM   2315  C   LYS A 296     -12.919  16.741   1.380  1.00 93.26           C  
ATOM   2316  CB  LYS A 296     -13.286  17.788  -0.903  1.00 93.26           C  
ATOM   2317  O   LYS A 296     -13.878  16.217   1.947  1.00 93.26           O  
ATOM   2318  CG  LYS A 296     -14.520  16.928  -1.215  1.00 93.26           C  
ATOM   2319  CD  LYS A 296     -14.599  16.601  -2.709  1.00 93.26           C  
ATOM   2320  CE  LYS A 296     -15.784  15.660  -2.951  1.00 93.26           C  
ATOM   2321  NZ  LYS A 296     -15.792  15.139  -4.340  1.00 93.26           N  
ATOM   2322  N   LEU A 297     -11.683  16.236   1.421  1.00 93.28           N  
ATOM   2323  CA  LEU A 297     -11.328  15.036   2.185  1.00 93.28           C  
ATOM   2324  C   LEU A 297     -11.514  15.265   3.685  1.00 93.28           C  
ATOM   2325  CB  LEU A 297      -9.874  14.624   1.893  1.00 93.28           C  
ATOM   2326  O   LEU A 297     -12.189  14.476   4.340  1.00 93.28           O  
ATOM   2327  CG  LEU A 297      -9.610  14.153   0.457  1.00 93.28           C  
ATOM   2328  CD1 LEU A 297      -8.125  13.848   0.283  1.00 93.28           C  
ATOM   2329  CD2 LEU A 297     -10.381  12.882   0.143  1.00 93.28           C  
ATOM   2330  N   VAL A 298     -10.990  16.383   4.199  1.00 94.69           N  
ATOM   2331  CA  VAL A 298     -11.115  16.756   5.618  1.00 94.69           C  
ATOM   2332  C   VAL A 298     -12.585  16.887   6.015  1.00 94.69           C  
ATOM   2333  CB  VAL A 298     -10.343  18.056   5.914  1.00 94.69           C  
ATOM   2334  O   VAL A 298     -13.020  16.265   6.977  1.00 94.69           O  
ATOM   2335  CG1 VAL A 298     -10.495  18.490   7.376  1.00 94.69           C  
ATOM   2336  CG2 VAL A 298      -8.846  17.867   5.642  1.00 94.69           C  
ATOM   2337  N   THR A 299     -13.383  17.592   5.209  1.00 94.98           N  
ATOM   2338  CA  THR A 299     -14.824  17.758   5.464  1.00 94.98           C  
ATOM   2339  C   THR A 299     -15.562  16.414   5.492  1.00 94.98           C  
ATOM   2340  CB  THR A 299     -15.462  18.658   4.394  1.00 94.98           C  
ATOM   2341  O   THR A 299     -16.429  16.195   6.337  1.00 94.98           O  
ATOM   2342  CG2 THR A 299     -16.934  18.960   4.672  1.00 94.98           C  
ATOM   2343  OG1 THR A 299     -14.809  19.905   4.322  1.00 94.98           O  
ATOM   2344  N   SER A 300     -15.221  15.496   4.580  1.00 93.52           N  
ATOM   2345  CA  SER A 300     -15.846  14.166   4.517  1.00 93.52           C  
ATOM   2346  C   SER A 300     -15.501  13.323   5.747  1.00 93.52           C  
ATOM   2347  CB  SER A 300     -15.424  13.425   3.244  1.00 93.52           C  
ATOM   2348  O   SER A 300     -16.375  12.669   6.318  1.00 93.52           O  
ATOM   2349  OG  SER A 300     -15.731  14.194   2.094  1.00 93.52           O  
ATOM   2350  N   LEU A 301     -14.245  13.384   6.194  1.00 93.30           N  
ATOM   2351  CA  LEU A 301     -13.795  12.720   7.412  1.00 93.30           C  
ATOM   2352  C   LEU A 301     -14.489  13.286   8.659  1.00 93.30           C  
ATOM   2353  CB  LEU A 301     -12.269  12.864   7.490  1.00 93.30           C  
ATOM   2354  O   LEU A 301     -15.002  12.519   9.475  1.00 93.30           O  
ATOM   2355  CG  LEU A 301     -11.655  12.203   8.733  1.00 93.30           C  
ATOM   2356  CD1 LEU A 301     -11.797  10.679   8.706  1.00 93.30           C  
ATOM   2357  CD2 LEU A 301     -10.182  12.576   8.788  1.00 93.30           C  
ATOM   2358  N   ASP A 302     -14.567  14.611   8.791  1.00 93.55           N  
ATOM   2359  CA  ASP A 302     -15.223  15.265   9.927  1.00 93.55           C  
ATOM   2360  C   ASP A 302     -16.710  14.920  10.024  1.00 93.55           C  
ATOM   2361  CB  ASP A 302     -15.057  16.790   9.829  1.00 93.55           C  
ATOM   2362  O   ASP A 302     -17.227  14.718  11.130  1.00 93.55           O  
ATOM   2363  CG  ASP A 302     -13.718  17.285  10.375  1.00 93.55           C  
ATOM   2364  OD1 ASP A 302     -13.220  16.649  11.339  1.00 93.55           O  
ATOM   2365  OD2 ASP A 302     -13.270  18.346   9.892  1.00 93.55           O  
ATOM   2366  N   ALA A 303     -17.397  14.799   8.884  1.00 93.05           N  
ATOM   2367  CA  ALA A 303     -18.792  14.372   8.835  1.00 93.05           C  
ATOM   2368  C   ALA A 303     -18.967  12.951   9.397  1.00 93.05           C  
ATOM   2369  CB  ALA A 303     -19.288  14.479   7.388  1.00 93.05           C  
ATOM   2370  O   ALA A 303     -19.846  12.719  10.232  1.00 93.05           O  
ATOM   2371  N   ILE A 304     -18.094  12.017   9.009  1.00 93.06           N  
ATOM   2372  CA  ILE A 304     -18.132  10.633   9.502  1.00 93.06           C  
ATOM   2373  C   ILE A 304     -17.805  10.576  10.994  1.00 93.06           C  
ATOM   2374  CB  ILE A 304     -17.197   9.746   8.656  1.00 93.06           C  
ATOM   2375  O   ILE A 304     -18.552   9.963  11.757  1.00 93.06           O  
ATOM   2376  CG1 ILE A 304     -17.847   9.525   7.274  1.00 93.06           C  
ATOM   2377  CG2 ILE A 304     -16.931   8.386   9.328  1.00 93.06           C  
ATOM   2378  CD1 ILE A 304     -16.822   9.128   6.222  1.00 93.06           C  
ATOM   2379  N   LEU A 305     -16.752  11.268  11.436  1.00 92.18           N  
ATOM   2380  CA  LEU A 305     -16.337  11.285  12.842  1.00 92.18           C  
ATOM   2381  C   LEU A 305     -17.349  11.978  13.769  1.00 92.18           C  
ATOM   2382  CB  LEU A 305     -14.965  11.970  12.948  1.00 92.18           C  
ATOM   2383  O   LEU A 305     -17.318  11.770  14.984  1.00 92.18           O  
ATOM   2384  CG  LEU A 305     -13.788  11.199  12.329  1.00 92.18           C  
ATOM   2385  CD1 LEU A 305     -12.530  12.060  12.432  1.00 92.18           C  
ATOM   2386  CD2 LEU A 305     -13.533   9.879  13.060  1.00 92.18           C  
ATOM   2387  N   SER A 306     -18.227  12.820  13.224  1.00 85.62           N  
ATOM   2388  CA  SER A 306     -19.273  13.520  13.981  1.00 85.62           C  
ATOM   2389  C   SER A 306     -20.614  12.782  13.980  1.00 85.62           C  
ATOM   2390  CB  SER A 306     -19.435  14.943  13.449  1.00 85.62           C  
ATOM   2391  O   SER A 306     -21.451  13.036  14.853  1.00 85.62           O  
ATOM   2392  OG  SER A 306     -18.182  15.598  13.501  1.00 85.62           O  
ATOM   2393  N   SER A 307     -20.818  11.858  13.036  1.00 73.02           N  
ATOM   2394  CA  SER A 307     -22.041  11.065  12.940  1.00 73.02           C  
ATOM   2395  C   SER A 307     -22.172  10.113  14.138  1.00 73.02           C  
ATOM   2396  CB  SER A 307     -22.130  10.353  11.580  1.00 73.02           C  
ATOM   2397  O   SER A 307     -21.331   9.250  14.388  1.00 73.02           O  
ATOM   2398  OG  SER A 307     -21.215   9.284  11.442  1.00 73.02           O  
ATOM   2399  N   ALA A 308     -23.234  10.286  14.928  1.00 56.35           N  
ATOM   2400  CA  ALA A 308     -23.636   9.268  15.888  1.00 56.35           C  
ATOM   2401  C   ALA A 308     -24.293   8.144  15.085  1.00 56.35           C  
ATOM   2402  CB  ALA A 308     -24.580   9.885  16.930  1.00 56.35           C  
ATOM   2403  O   ALA A 308     -25.330   8.370  14.466  1.00 56.35           O  
ATOM   2404  N   THR A 309     -23.693   6.953  15.055  1.00 54.24           N  
ATOM   2405  CA  THR A 309     -24.375   5.787  14.485  1.00 54.24           C  
ATOM   2406  C   THR A 309     -25.573   5.500  15.383  1.00 54.24           C  
ATOM   2407  CB  THR A 309     -23.446   4.569  14.361  1.00 54.24           C  
ATOM   2408  O   THR A 309     -25.403   5.071  16.522  1.00 54.24           O  
ATOM   2409  CG2 THR A 309     -24.034   3.454  13.503  1.00 54.24           C  
ATOM   2410  OG1 THR A 309     -22.251   4.953  13.711  1.00 54.24           O  
ATOM   2411  N   THR A 310     -26.771   5.833  14.905  1.00 37.39           N  
ATOM   2412  CA  THR A 310     -28.030   5.409  15.518  1.00 37.39           C  
ATOM   2413  C   THR A 310     -28.055   3.888  15.494  1.00 37.39           C  
ATOM   2414  CB  THR A 310     -29.243   5.981  14.767  1.00 37.39           C  
ATOM   2415  O   THR A 310     -27.990   3.301  14.412  1.00 37.39           O  
ATOM   2416  CG2 THR A 310     -29.525   7.421  15.191  1.00 37.39           C  
ATOM   2417  OG1 THR A 310     -29.002   5.989  13.376  1.00 37.39           O  
ATOM   2418  N   ALA A 311     -28.039   3.301  16.690  1.00 34.29           N  
ATOM   2419  CA  ALA A 311     -28.196   1.871  16.923  1.00 34.29           C  
ATOM   2420  C   ALA A 311     -29.571   1.374  16.464  1.00 34.29           C  
ATOM   2421  CB  ALA A 311     -27.963   1.598  18.416  1.00 34.29           C  
ATOM   2422  O   ALA A 311     -30.534   2.175  16.537  1.00 34.29           O  
ATOM   2423  OXT ALA A 311     -29.609   0.186  16.085  1.00 34.29           O  
TER    2424      ALA A 311                                                      
ENDMDL                                                                          
END                                                                             
