# Supplementary material for: Escherichia coli transcription factors of unknown function: sequence features and possible evolutionary relationships
Source: PeerJ. 2022 Jul 20;10:e13772. doi: 10.7717/peerj.13772 (PMC9308461; doi:10.7717/peerj.13772)
Supplement: Supplemental Information 18 [file peerj-10-13772-s018.zip › Raw Data/PDB files/Reference proteins/MarR AF-P27245-F1-model_v1.pdb]

HEADER                                            01-JUL-21                     
TITLE     ALPHAFOLD V2.0 PREDICTION FOR MULTIPLE ANTIBIOTIC RESISTANCE PROTEIN  
TITLE    2 MARR (P27245)                                                        
COMPND    MOL_ID: 1;                                                            
COMPND   2 MOLECULE: MULTIPLE ANTIBIOTIC RESISTANCE PROTEIN MARR;               
COMPND   3 CHAIN: A                                                             
SOURCE    MOL_ID: 1;                                                            
SOURCE   2 ORGANISM_SCIENTIFIC: ESCHERICHIA COLI (STRAIN K12);                  
SOURCE   3 ORGANISM_TAXID: 83333                                                
REMARK   1                                                                      
REMARK   1 REFERENCE 1                                                          
REMARK   1  AUTH   JOHN JUMPER, RICHARD EVANS, ALEXANDER PRITZEL, TIM GREEN,    
REMARK   1  AUTH 2 MICHAEL FIGURNOV, OLAF RONNEBERGER, KATHRYN TUNYASUVUNAKOOL, 
REMARK   1  AUTH 3 RUSS BATES, AUGUSTIN ZIDEK, ANNA POTAPENKO, ALEX BRIDGLAND,  
REMARK   1  AUTH 4 CLEMENS MEYER, SIMON A A KOHL, ANDREW J BALLARD,             
REMARK   1  AUTH 5 ANDREW COWIE, BERNARDINO ROMERA-PAREDES, STANISLAV NIKOLOV,  
REMARK   1  AUTH 6 RISHUB JAIN, JONAS ADLER, TREVOR BACK, STIG PETERSEN,        
REMARK   1  AUTH 7 DAVID REIMAN, ELLEN CLANCY, MICHAL ZIELINSKI,                
REMARK   1  AUTH 8 MARTIN STEINEGGER, MICHALINA PACHOLSKA, TAMAS BERGHAMMER,    
REMARK   1  AUTH 9 DAVID SILVER, ORIOL VINYALS, ANDREW W SENIOR,                
REMARK   1  AUTH10 KORAY KAVUKCUOGLU, PUSHMEET KOHLI, DEMIS HASSABIS            
REMARK   1  TITL   HIGHLY ACCURATE PROTEIN STRUCTURE PREDICTION WITH ALPHAFOLD  
REMARK   1  REF    NATURE                                     2021              
REMARK   1                                                                      
REMARK   1 DISCLAIMERS                                                          
REMARK   1 ALPHAFOLD DATA, COPYRIGHT (2021) DEEPMIND TECHNOLOGIES LIMITED. THE  
REMARK   1 INFORMATION PROVIDED IS THEORETICAL MODELLING ONLY AND CAUTION SHOULD
REMARK   1 BE EXERCISED IN ITS USE. IT IS PROVIDED "AS-IS" WITHOUT ANY WARRANTY 
REMARK   1 OF ANY KIND, WHETHER EXPRESSED OR IMPLIED. NO WARRANTY IS GIVEN THAT 
REMARK   1 USE OF THE INFORMATION SHALL NOT INFRINGE THE RIGHTS OF ANY THIRD    
REMARK   1 PARTY. THE INFORMATION IS NOT INTENDED TO BE A SUBSTITUTE FOR        
REMARK   1 PROFESSIONAL MEDICAL ADVICE, DIAGNOSIS, OR TREATMENT, AND DOES NOT   
REMARK   1 CONSTITUTE MEDICAL OR OTHER PROFESSIONAL ADVICE. IT IS AVAILABLE FOR 
REMARK   1 ACADEMIC AND COMMERCIAL PURPOSES, UNDER CC-BY 4.0 LICENCE.           
DBREF  XXXX A    1   144  UNP    P27245   MARR_ECOLI       1    144             
SEQRES   1 A  144  MET LYS SER THR SER ASP LEU PHE ASN GLU ILE ILE PRO          
SEQRES   2 A  144  LEU GLY ARG LEU ILE HIS MET VAL ASN GLN LYS LYS ASP          
SEQRES   3 A  144  ARG LEU LEU ASN GLU TYR LEU SER PRO LEU ASP ILE THR          
SEQRES   4 A  144  ALA ALA GLN PHE LYS VAL LEU CYS SER ILE ARG CYS ALA          
SEQRES   5 A  144  ALA CYS ILE THR PRO VAL GLU LEU LYS LYS VAL LEU SER          
SEQRES   6 A  144  VAL ASP LEU GLY ALA LEU THR ARG MET LEU ASP ARG LEU          
SEQRES   7 A  144  VAL CYS LYS GLY TRP VAL GLU ARG LEU PRO ASN PRO ASN          
SEQRES   8 A  144  ASP LYS ARG GLY VAL LEU VAL LYS LEU THR THR GLY GLY          
SEQRES   9 A  144  ALA ALA ILE CYS GLU GLN CYS HIS GLN LEU VAL GLY GLN          
SEQRES  10 A  144  ASP LEU HIS GLN GLU LEU THR LYS ASN LEU THR ALA ASP          
SEQRES  11 A  144  GLU VAL ALA THR LEU GLU TYR LEU LEU LYS LYS VAL LEU          
SEQRES  12 A  144  PRO                                                          
CRYST1    1.000    1.000    1.000  90.00  90.00  90.00 P 1                      
ORIGX1      1.000000  0.000000  0.000000        0.00000                         
ORIGX2      0.000000  1.000000  0.000000        0.00000                         
ORIGX3      0.000000  0.000000  1.000000        0.00000                         
SCALE1      1.000000  0.000000  0.000000        0.00000                         
SCALE2      0.000000  1.000000  0.000000        0.00000                         
SCALE3      0.000000  0.000000  1.000000        0.00000                         
MODEL        0                                                                  
ATOM      1  N   MET A   1      -7.833  -3.065  42.440  1.00 43.94           N  
ATOM      2  CA  MET A   1      -6.879  -3.111  41.309  1.00 43.94           C  
ATOM      3  C   MET A   1      -6.760  -1.705  40.749  1.00 43.94           C  
ATOM      4  CB  MET A   1      -7.376  -4.080  40.223  1.00 43.94           C  
ATOM      5  O   MET A   1      -7.769  -1.180  40.299  1.00 43.94           O  
ATOM      6  CG  MET A   1      -7.061  -5.538  40.576  1.00 43.94           C  
ATOM      7  SD  MET A   1      -8.067  -6.760  39.697  1.00 43.94           S  
ATOM      8  CE  MET A   1      -7.489  -6.574  37.987  1.00 43.94           C  
ATOM      9  N   LYS A   2      -5.594  -1.051  40.859  1.00 48.47           N  
ATOM     10  CA  LYS A   2      -5.376   0.250  40.207  1.00 48.47           C  
ATOM     11  C   LYS A   2      -5.417   0.001  38.700  1.00 48.47           C  
ATOM     12  CB  LYS A   2      -4.028   0.875  40.629  1.00 48.47           C  
ATOM     13  O   LYS A   2      -4.553  -0.705  38.194  1.00 48.47           O  
ATOM     14  CG  LYS A   2      -4.043   1.452  42.056  1.00 48.47           C  
ATOM     15  CD  LYS A   2      -2.691   2.093  42.416  1.00 48.47           C  
ATOM     16  CE  LYS A   2      -2.734   2.726  43.816  1.00 48.47           C  
ATOM     17  NZ  LYS A   2      -1.437   3.354  44.183  1.00 48.47           N  
ATOM     18  N   SER A   3      -6.453   0.503  38.031  1.00 59.40           N  
ATOM     19  CA  SER A   3      -6.495   0.565  36.573  1.00 59.40           C  
ATOM     20  C   SER A   3      -5.267   1.351  36.136  1.00 59.40           C  
ATOM     21  CB  SER A   3      -7.777   1.278  36.122  1.00 59.40           C  
ATOM     22  O   SER A   3      -5.182   2.543  36.424  1.00 59.40           O  
ATOM     23  OG  SER A   3      -7.867   1.321  34.716  1.00 59.40           O  
ATOM     24  N   THR A   4      -4.289   0.689  35.522  1.00 70.62           N  
ATOM     25  CA  THR A   4      -3.217   1.378  34.803  1.00 70.62           C  
ATOM     26  C   THR A   4      -3.917   2.284  33.802  1.00 70.62           C  
ATOM     27  CB  THR A   4      -2.304   0.382  34.065  1.00 70.62           C  
ATOM     28  O   THR A   4      -4.710   1.789  32.998  1.00 70.62           O  
ATOM     29  CG2 THR A   4      -0.877   0.914  33.956  1.00 70.62           C  
ATOM     30  OG1 THR A   4      -2.227  -0.850  34.754  1.00 70.62           O  
ATOM     31  N   SER A   5      -3.759   3.599  33.930  1.00 82.76           N  
ATOM     32  CA  SER A   5      -4.463   4.505  33.035  1.00 82.76           C  
ATOM     33  C   SER A   5      -3.969   4.280  31.602  1.00 82.76           C  
ATOM     34  CB  SER A   5      -4.366   5.947  33.523  1.00 82.76           C  
ATOM     35  O   SER A   5      -2.798   3.962  31.383  1.00 82.76           O  
ATOM     36  OG  SER A   5      -3.083   6.515  33.361  1.00 82.76           O  
ATOM     37  N   ASP A   6      -4.868   4.323  30.616  1.00 86.69           N  
ATOM     38  CA  ASP A   6      -4.472   4.177  29.213  1.00 86.69           C  
ATOM     39  C   ASP A   6      -3.884   5.512  28.752  1.00 86.69           C  
ATOM     40  CB  ASP A   6      -5.639   3.669  28.339  1.00 86.69           C  
ATOM     41  O   ASP A   6      -4.583   6.335  28.159  1.00 86.69           O  
ATOM     42  CG  ASP A   6      -5.224   3.320  26.892  1.00 86.69           C  
ATOM     43  OD1 ASP A   6      -4.193   3.813  26.381  1.00 86.69           O  
ATOM     44  OD2 ASP A   6      -5.943   2.540  26.229  1.00 86.69           O  
ATOM     45  N   LEU A   7      -2.594   5.724  29.049  1.00 91.31           N  
ATOM     46  CA  LEU A   7      -1.862   6.944  28.692  1.00 91.31           C  
ATOM     47  C   LEU A   7      -2.033   7.304  27.207  1.00 91.31           C  
ATOM     48  CB  LEU A   7      -0.351   6.782  28.972  1.00 91.31           C  
ATOM     49  O   LEU A   7      -2.053   8.478  26.850  1.00 91.31           O  
ATOM     50  CG  LEU A   7       0.108   7.070  30.414  1.00 91.31           C  
ATOM     51  CD1 LEU A   7      -0.052   5.863  31.336  1.00 91.31           C  
ATOM     52  CD2 LEU A   7       1.593   7.445  30.415  1.00 91.31           C  
ATOM     53  N   PHE A   8      -2.162   6.311  26.323  1.00 90.24           N  
ATOM     54  CA  PHE A   8      -2.336   6.571  24.897  1.00 90.24           C  
ATOM     55  C   PHE A   8      -3.698   7.209  24.607  1.00 90.24           C  
ATOM     56  CB  PHE A   8      -2.151   5.268  24.119  1.00 90.24           C  
ATOM     57  O   PHE A   8      -3.771   8.187  23.864  1.00 90.24           O  
ATOM     58  CG  PHE A   8      -2.033   5.469  22.625  1.00 90.24           C  
ATOM     59  CD1 PHE A   8      -3.185   5.517  21.817  1.00 90.24           C  
ATOM     60  CD2 PHE A   8      -0.762   5.625  22.045  1.00 90.24           C  
ATOM     61  CE1 PHE A   8      -3.058   5.697  20.429  1.00 90.24           C  
ATOM     62  CE2 PHE A   8      -0.637   5.798  20.656  1.00 90.24           C  
ATOM     63  CZ  PHE A   8      -1.785   5.822  19.847  1.00 90.24           C  
ATOM     64  N   ASN A   9      -4.768   6.693  25.219  1.00 91.20           N  
ATOM     65  CA  ASN A   9      -6.098   7.288  25.092  1.00 91.20           C  
ATOM     66  C   ASN A   9      -6.217   8.621  25.842  1.00 91.20           C  
ATOM     67  CB  ASN A   9      -7.176   6.309  25.573  1.00 91.20           C  
ATOM     68  O   ASN A   9      -7.049   9.430  25.453  1.00 91.20           O  
ATOM     69  CG  ASN A   9      -7.352   5.085  24.696  1.00 91.20           C  
ATOM     70  ND2 ASN A   9      -8.037   4.098  25.215  1.00 91.20           N  
ATOM     71  OD1 ASN A   9      -6.883   4.978  23.569  1.00 91.20           O  
ATOM     72  N   GLU A  10      -5.406   8.876  26.872  1.00 92.14           N  
ATOM     73  CA  GLU A  10      -5.337  10.194  27.525  1.00 92.14           C  
ATOM     74  C   GLU A  10      -4.706  11.259  26.614  1.00 92.14           C  
ATOM     75  CB  GLU A  10      -4.544  10.103  28.838  1.00 92.14           C  
ATOM     76  O   GLU A  10      -5.154  12.402  26.605  1.00 92.14           O  
ATOM     77  CG  GLU A  10      -5.292   9.336  29.938  1.00 92.14           C  
ATOM     78  CD  GLU A  10      -4.479   9.197  31.237  1.00 92.14           C  
ATOM     79  OE1 GLU A  10      -5.017   8.592  32.188  1.00 92.14           O  
ATOM     80  OE2 GLU A  10      -3.312   9.638  31.299  1.00 92.14           O  
ATOM     81  N   ILE A  11      -3.692  10.890  25.822  1.00 94.59           N  
ATOM     82  CA  ILE A  11      -2.972  11.821  24.939  1.00 94.59           C  
ATOM     83  C   ILE A  11      -3.709  12.018  23.604  1.00 94.59           C  
ATOM     84  CB  ILE A  11      -1.513  11.339  24.746  1.00 94.59           C  
ATOM     85  O   ILE A  11      -3.839  13.145  23.127  1.00 94.59           O  
ATOM     86  CG1 ILE A  11      -0.739  11.349  26.087  1.00 94.59           C  
ATOM     87  CG2 ILE A  11      -0.755  12.221  23.736  1.00 94.59           C  
ATOM     88  CD1 ILE A  11       0.577  10.559  26.044  1.00 94.59           C  
ATOM     89  N   ILE A  12      -4.182  10.933  22.980  1.00 94.02           N  
ATOM     90  CA  ILE A  12      -4.826  10.945  21.655  1.00 94.02           C  
ATOM     91  C   ILE A  12      -5.995   9.945  21.579  1.00 94.02           C  
ATOM     92  CB  ILE A  12      -3.797  10.723  20.514  1.00 94.02           C  
ATOM     93  O   ILE A  12      -5.896   8.934  20.874  1.00 94.02           O  
ATOM     94  CG1 ILE A  12      -2.805   9.575  20.816  1.00 94.02           C  
ATOM     95  CG2 ILE A  12      -3.071  12.039  20.184  1.00 94.02           C  
ATOM     96  CD1 ILE A  12      -1.955   9.171  19.608  1.00 94.02           C  
ATOM     97  N   PRO A  13      -7.148  10.236  22.218  1.00 92.45           N  
ATOM     98  CA  PRO A  13      -8.307   9.336  22.220  1.00 92.45           C  
ATOM     99  C   PRO A  13      -8.751   8.914  20.807  1.00 92.45           C  
ATOM    100  CB  PRO A  13      -9.432  10.097  22.935  1.00 92.45           C  
ATOM    101  O   PRO A  13      -9.082   7.754  20.558  1.00 92.45           O  
ATOM    102  CG  PRO A  13      -8.777  11.285  23.644  1.00 92.45           C  
ATOM    103  CD  PRO A  13      -7.396  11.437  23.010  1.00 92.45           C  
ATOM    104  N   LEU A  14      -8.700   9.849  19.848  1.00 95.64           N  
ATOM    105  CA  LEU A  14      -9.050   9.593  18.447  1.00 95.64           C  
ATOM    106  C   LEU A  14      -7.998   8.764  17.702  1.00 95.64           C  
ATOM    107  CB  LEU A  14      -9.273  10.929  17.714  1.00 95.64           C  
ATOM    108  O   LEU A  14      -8.345   8.051  16.763  1.00 95.64           O  
ATOM    109  CG  LEU A  14     -10.494  11.738  18.183  1.00 95.64           C  
ATOM    110  CD1 LEU A  14     -10.579  13.032  17.374  1.00 95.64           C  
ATOM    111  CD2 LEU A  14     -11.804  10.969  17.999  1.00 95.64           C  
ATOM    112  N   GLY A  15      -6.727   8.824  18.108  1.00 94.57           N  
ATOM    113  CA  GLY A  15      -5.628   8.169  17.399  1.00 94.57           C  
ATOM    114  C   GLY A  15      -5.802   6.653  17.335  1.00 94.57           C  
ATOM    115  O   GLY A  15      -5.649   6.053  16.270  1.00 94.57           O  
ATOM    116  N   ARG A  16      -6.209   6.036  18.454  1.00 92.80           N  
ATOM    117  CA  ARG A  16      -6.467   4.589  18.520  1.00 92.80           C  
ATOM    118  C   ARG A  16      -7.656   4.193  17.644  1.00 92.80           C  
ATOM    119  CB  ARG A  16      -6.666   4.164  19.986  1.00 92.80           C  
ATOM    120  O   ARG A  16      -7.560   3.223  16.894  1.00 92.80           O  
ATOM    121  CG  ARG A  16      -6.691   2.633  20.126  1.00 92.80           C  
ATOM    122  CD  ARG A  16      -6.950   2.182  21.569  1.00 92.80           C  
ATOM    123  NE  ARG A  16      -5.864   2.539  22.501  1.00 92.80           N  
ATOM    124  NH1 ARG A  16      -4.380   0.869  21.990  1.00 92.80           N  
ATOM    125  NH2 ARG A  16      -4.000   2.191  23.755  1.00 92.80           N  
ATOM    126  CZ  ARG A  16      -4.752   1.872  22.742  1.00 92.80           C  
ATOM    127  N   LEU A  17      -8.747   4.959  17.700  1.00 95.84           N  
ATOM    128  CA  LEU A  17      -9.956   4.692  16.916  1.00 95.84           C  
ATOM    129  C   LEU A  17      -9.702   4.826  15.410  1.00 95.84           C  
ATOM    130  CB  LEU A  17     -11.090   5.628  17.373  1.00 95.84           C  
ATOM    131  O   LEU A  17     -10.036   3.913  14.658  1.00 95.84           O  
ATOM    132  CG  LEU A  17     -11.646   5.322  18.777  1.00 95.84           C  
ATOM    133  CD1 LEU A  17     -12.650   6.405  19.170  1.00 95.84           C  
ATOM    134  CD2 LEU A  17     -12.358   3.967  18.830  1.00 95.84           C  
ATOM    135  N   ILE A  18      -9.052   5.908  14.970  1.00 97.11           N  
ATOM    136  CA  ILE A  18      -8.707   6.125  13.556  1.00 97.11           C  
ATOM    137  C   ILE A  18      -7.804   4.994  13.050  1.00 97.11           C  
ATOM    138  CB  ILE A  18      -8.055   7.516  13.363  1.00 97.11           C  
ATOM    139  O   ILE A  18      -8.043   4.452  11.970  1.00 97.11           O  
ATOM    140  CG1 ILE A  18      -9.092   8.634  13.624  1.00 97.11           C  
ATOM    141  CG2 ILE A  18      -7.475   7.666  11.941  1.00 97.11           C  
ATOM    142  CD1 ILE A  18      -8.480  10.037  13.738  1.00 97.11           C  
ATOM    143  N   HIS A  19      -6.806   4.589  13.842  1.00 96.12           N  
ATOM    144  CA  HIS A  19      -5.929   3.474  13.493  1.00 96.12           C  
ATOM    145  C   HIS A  19      -6.704   2.160  13.312  1.00 96.12           C  
ATOM    146  CB  HIS A  19      -4.835   3.331  14.557  1.00 96.12           C  
ATOM    147  O   HIS A  19      -6.563   1.505  12.279  1.00 96.12           O  
ATOM    148  CG  HIS A  19      -3.946   2.143  14.302  1.00 96.12           C  
ATOM    149  CD2 HIS A  19      -3.976   0.941  14.958  1.00 96.12           C  
ATOM    150  ND1 HIS A  19      -2.998   2.041  13.310  1.00 96.12           N  
ATOM    151  CE1 HIS A  19      -2.464   0.810  13.373  1.00 96.12           C  
ATOM    152  NE2 HIS A  19      -3.025   0.107  14.366  1.00 96.12           N  
ATOM    153  N   MET A  20      -7.559   1.795  14.274  1.00 96.79           N  
ATOM    154  CA  MET A  20      -8.346   0.557  14.221  1.00 96.79           C  
ATOM    155  C   MET A  20      -9.340   0.548  13.054  1.00 96.79           C  
ATOM    156  CB  MET A  20      -9.100   0.364  15.542  1.00 96.79           C  
ATOM    157  O   MET A  20      -9.492  -0.473  12.381  1.00 96.79           O  
ATOM    158  CG  MET A  20      -8.166  -0.019  16.695  1.00 96.79           C  
ATOM    159  SD  MET A  20      -8.984  -0.135  18.310  1.00 96.79           S  
ATOM    160  CE  MET A  20     -10.045  -1.583  18.047  1.00 96.79           C  
ATOM    161  N   VAL A  21      -9.990   1.682  12.768  1.00 97.60           N  
ATOM    162  CA  VAL A  21     -10.889   1.819  11.611  1.00 97.60           C  
ATOM    163  C   VAL A  21     -10.109   1.682  10.304  1.00 97.60           C  
ATOM    164  CB  VAL A  21     -11.672   3.145  11.667  1.00 97.60           C  
ATOM    165  O   VAL A  21     -10.539   0.940   9.418  1.00 97.60           O  
ATOM    166  CG1 VAL A  21     -12.477   3.400  10.384  1.00 97.60           C  
ATOM    167  CG2 VAL A  21     -12.676   3.128  12.828  1.00 97.60           C  
ATOM    168  N   ASN A  22      -8.937   2.318  10.188  1.00 96.30           N  
ATOM    169  CA  ASN A  22      -8.091   2.165   9.006  1.00 96.30           C  
ATOM    170  C   ASN A  22      -7.630   0.709   8.823  1.00 96.30           C  
ATOM    171  CB  ASN A  22      -6.910   3.148   9.052  1.00 96.30           C  
ATOM    172  O   ASN A  22      -7.702   0.187   7.713  1.00 96.30           O  
ATOM    173  CG  ASN A  22      -6.130   3.040   7.752  1.00 96.30           C  
ATOM    174  ND2 ASN A  22      -5.008   2.360   7.765  1.00 96.30           N  
ATOM    175  OD1 ASN A  22      -6.593   3.465   6.702  1.00 96.30           O  
ATOM    176  N   GLN A  23      -7.239   0.025   9.903  1.00 96.09           N  
ATOM    177  CA  GLN A  23      -6.850  -1.386   9.862  1.00 96.09           C  
ATOM    178  C   GLN A  23      -8.017  -2.296   9.450  1.00 96.09           C  
ATOM    179  CB  GLN A  23      -6.290  -1.795  11.232  1.00 96.09           C  
ATOM    180  O   GLN A  23      -7.831  -3.182   8.617  1.00 96.09           O  
ATOM    181  CG  GLN A  23      -5.620  -3.178  11.191  1.00 96.09           C  
ATOM    182  CD  GLN A  23      -5.150  -3.652  12.563  1.00 96.09           C  
ATOM    183  NE2 GLN A  23      -4.335  -4.683  12.622  1.00 96.09           N  
ATOM    184  OE1 GLN A  23      -5.523  -3.140  13.603  1.00 96.09           O  
ATOM    185  N   LYS A  24      -9.232  -2.067   9.977  1.00 97.23           N  
ATOM    186  CA  LYS A  24     -10.445  -2.793   9.557  1.00 97.23           C  
ATOM    187  C   LYS A  24     -10.697  -2.603   8.061  1.00 97.23           C  
ATOM    188  CB  LYS A  24     -11.662  -2.348  10.396  1.00 97.23           C  
ATOM    189  O   LYS A  24     -10.905  -3.589   7.359  1.00 97.23           O  
ATOM    190  CG  LYS A  24     -12.958  -3.081   9.986  1.00 97.23           C  
ATOM    191  CD  LYS A  24     -14.210  -2.547  10.703  1.00 97.23           C  
ATOM    192  CE  LYS A  24     -15.466  -3.217  10.113  1.00 97.23           C  
ATOM    193  NZ  LYS A  24     -16.733  -2.519  10.466  1.00 97.23           N  
ATOM    194  N   LYS A  25     -10.648  -1.357   7.579  1.00 97.06           N  
ATOM    195  CA  LYS A  25     -10.809  -1.016   6.159  1.00 97.06           C  
ATOM    196  C   LYS A  25      -9.764  -1.720   5.291  1.00 97.06           C  
ATOM    197  CB  LYS A  25     -10.734   0.512   6.013  1.00 97.06           C  
ATOM    198  O   LYS A  25     -10.123  -2.302   4.276  1.00 97.06           O  
ATOM    199  CG  LYS A  25     -10.869   1.004   4.559  1.00 97.06           C  
ATOM    200  CD  LYS A  25     -10.373   2.450   4.388  1.00 97.06           C  
ATOM    201  CE  LYS A  25      -8.868   2.618   4.671  1.00 97.06           C  
ATOM    202  NZ  LYS A  25      -8.035   1.786   3.774  1.00 97.06           N  
ATOM    203  N   ASP A  26      -8.487  -1.670   5.671  1.00 94.97           N  
ATOM    204  CA  ASP A  26      -7.406  -2.316   4.916  1.00 94.97           C  
ATOM    205  C   ASP A  26      -7.551  -3.843   4.902  1.00 94.97           C  
ATOM    206  CB  ASP A  26      -6.029  -1.903   5.477  1.00 94.97           C  
ATOM    207  O   ASP A  26      -7.339  -4.460   3.859  1.00 94.97           O  
ATOM    208  CG  ASP A  26      -5.631  -0.460   5.134  1.00 94.97           C  
ATOM    209  OD1 ASP A  26      -6.120   0.064   4.105  1.00 94.97           O  
ATOM    210  OD2 ASP A  26      -4.833   0.146   5.882  1.00 94.97           O  
ATOM    211  N   ARG A  27      -7.948  -4.461   6.022  1.00 96.80           N  
ATOM    212  CA  ARG A  27      -8.200  -5.907   6.094  1.00 96.80           C  
ATOM    213  C   ARG A  27      -9.336  -6.320   5.162  1.00 96.80           C  
ATOM    214  CB  ARG A  27      -8.465  -6.335   7.546  1.00 96.80           C  
ATOM    215  O   ARG A  27      -9.115  -7.175   4.313  1.00 96.80           O  
ATOM    216  CG  ARG A  27      -8.677  -7.856   7.637  1.00 96.80           C  
ATOM    217  CD  ARG A  27      -8.958  -8.351   9.060  1.00 96.80           C  
ATOM    218  NE  ARG A  27     -10.219  -7.811   9.607  1.00 96.80           N  
ATOM    219  NH1 ARG A  27     -11.685  -9.251   8.536  1.00 96.80           N  
ATOM    220  NH2 ARG A  27     -12.478  -7.662   9.841  1.00 96.80           N  
ATOM    221  CZ  ARG A  27     -11.438  -8.248   9.322  1.00 96.80           C  
ATOM    222  N   LEU A  28     -10.501  -5.679   5.281  1.00 96.69           N  
ATOM    223  CA  LEU A  28     -11.650  -5.981   4.424  1.00 96.69           C  
ATOM    224  C   LEU A  28     -11.298  -5.766   2.950  1.00 96.69           C  
ATOM    225  CB  LEU A  28     -12.861  -5.122   4.823  1.00 96.69           C  
ATOM    226  O   LEU A  28     -11.502  -6.655   2.137  1.00 96.69           O  
ATOM    227  CG  LEU A  28     -13.527  -5.478   6.160  1.00 96.69           C  
ATOM    228  CD1 LEU A  28     -14.645  -4.473   6.452  1.00 96.69           C  
ATOM    229  CD2 LEU A  28     -14.134  -6.877   6.147  1.00 96.69           C  
ATOM    230  N   LEU A  29     -10.672  -4.641   2.592  1.00 96.71           N  
ATOM    231  CA  LEU A  29     -10.280  -4.405   1.202  1.00 96.71           C  
ATOM    232  C   LEU A  29      -9.333  -5.497   0.670  1.00 96.71           C  
ATOM    233  CB  LEU A  29      -9.685  -2.993   1.080  1.00 96.71           C  
ATOM    234  O   LEU A  29      -9.499  -5.929  -0.464  1.00 96.71           O  
ATOM    235  CG  LEU A  29      -9.244  -2.607  -0.346  1.00 96.71           C  
ATOM    236  CD1 LEU A  29     -10.364  -2.667  -1.384  1.00 96.71           C  
ATOM    237  CD2 LEU A  29      -8.715  -1.170  -0.336  1.00 96.71           C  
ATOM    238  N   ASN A  30      -8.373  -5.984   1.463  1.00 96.96           N  
ATOM    239  CA  ASN A  30      -7.540  -7.118   1.039  1.00 96.96           C  
ATOM    240  C   ASN A  30      -8.341  -8.422   0.893  1.00 96.96           C  
ATOM    241  CB  ASN A  30      -6.367  -7.325   2.008  1.00 96.96           C  
ATOM    242  O   ASN A  30      -8.065  -9.178  -0.030  1.00 96.96           O  
ATOM    243  CG  ASN A  30      -5.238  -6.335   1.808  1.00 96.96           C  
ATOM    244  ND2 ASN A  30      -5.012  -5.462   2.756  1.00 96.96           N  
ATOM    245  OD1 ASN A  30      -4.538  -6.308   0.806  1.00 96.96           O  
ATOM    246  N   GLU A  31      -9.319  -8.690   1.762  1.00 97.09           N  
ATOM    247  CA  GLU A  31     -10.184  -9.877   1.664  1.00 97.09           C  
ATOM    248  C   GLU A  31     -10.992  -9.873   0.358  1.00 97.09           C  
ATOM    249  CB  GLU A  31     -11.102  -9.974   2.901  1.00 97.09           C  
ATOM    250  O   GLU A  31     -10.974 -10.861  -0.373  1.00 97.09           O  
ATOM    251  CG  GLU A  31     -10.318 -10.429   4.145  1.00 97.09           C  
ATOM    252  CD  GLU A  31     -11.062 -10.283   5.485  1.00 97.09           C  
ATOM    253  OE1 GLU A  31     -10.393 -10.455   6.535  1.00 97.09           O  
ATOM    254  OE2 GLU A  31     -12.254  -9.916   5.537  1.00 97.09           O  
ATOM    255  N   TYR A  32     -11.605  -8.739   0.010  1.00 97.26           N  
ATOM    256  CA  TYR A  32     -12.368  -8.578  -1.234  1.00 97.26           C  
ATOM    257  C   TYR A  32     -11.491  -8.629  -2.495  1.00 97.26           C  
ATOM    258  CB  TYR A  32     -13.135  -7.252  -1.180  1.00 97.26           C  
ATOM    259  O   TYR A  32     -11.933  -9.109  -3.535  1.00 97.26           O  
ATOM    260  CG  TYR A  32     -14.461  -7.312  -0.451  1.00 97.26           C  
ATOM    261  CD1 TYR A  32     -15.667  -7.443  -1.168  1.00 97.26           C  
ATOM    262  CD2 TYR A  32     -14.497  -7.261   0.952  1.00 97.26           C  
ATOM    263  CE1 TYR A  32     -16.892  -7.506  -0.473  1.00 97.26           C  
ATOM    264  CE2 TYR A  32     -15.713  -7.302   1.646  1.00 97.26           C  
ATOM    265  OH  TYR A  32     -18.084  -7.494   1.631  1.00 97.26           O  
ATOM    266  CZ  TYR A  32     -16.920  -7.424   0.937  1.00 97.26           C  
ATOM    267  N   LEU A  33     -10.249  -8.141  -2.423  1.00 97.53           N  
ATOM    268  CA  LEU A  33      -9.311  -8.150  -3.553  1.00 97.53           C  
ATOM    269  C   LEU A  33      -8.531  -9.466  -3.702  1.00 97.53           C  
ATOM    270  CB  LEU A  33      -8.340  -6.974  -3.404  1.00 97.53           C  
ATOM    271  O   LEU A  33      -7.939  -9.705  -4.756  1.00 97.53           O  
ATOM    272  CG  LEU A  33      -8.956  -5.573  -3.550  1.00 97.53           C  
ATOM    273  CD1 LEU A  33      -7.847  -4.546  -3.304  1.00 97.53           C  
ATOM    274  CD2 LEU A  33      -9.552  -5.327  -4.931  1.00 97.53           C  
ATOM    275  N   SER A  34      -8.540 -10.319  -2.674  1.00 96.11           N  
ATOM    276  CA  SER A  34      -7.821 -11.599  -2.635  1.00 96.11           C  
ATOM    277  C   SER A  34      -8.042 -12.477  -3.881  1.00 96.11           C  
ATOM    278  CB  SER A  34      -8.199 -12.353  -1.353  1.00 96.11           C  
ATOM    279  O   SER A  34      -7.051 -12.964  -4.431  1.00 96.11           O  
ATOM    280  OG  SER A  34      -7.462 -13.552  -1.230  1.00 96.11           O  
ATOM    281  N   PRO A  35      -9.275 -12.623  -4.423  1.00 96.99           N  
ATOM    282  CA  PRO A  35      -9.512 -13.444  -5.616  1.00 96.99           C  
ATOM    283  C   PRO A  35      -8.797 -12.962  -6.888  1.00 96.99           C  
ATOM    284  CB  PRO A  35     -11.032 -13.442  -5.823  1.00 96.99           C  
ATOM    285  O   PRO A  35      -8.655 -13.736  -7.831  1.00 96.99           O  
ATOM    286  CG  PRO A  35     -11.591 -13.129  -4.438  1.00 96.99           C  
ATOM    287  CD  PRO A  35     -10.554 -12.152  -3.903  1.00 96.99           C  
ATOM    288  N   LEU A  36      -8.356 -11.701  -6.934  1.00 96.80           N  
ATOM    289  CA  LEU A  36      -7.691 -11.090  -8.091  1.00 96.80           C  
ATOM    290  C   LEU A  36      -6.163 -11.011  -7.941  1.00 96.80           C  
ATOM    291  CB  LEU A  36      -8.316  -9.707  -8.354  1.00 96.80           C  
ATOM    292  O   LEU A  36      -5.504 -10.366  -8.756  1.00 96.80           O  
ATOM    293  CG  LEU A  36      -9.805  -9.728  -8.720  1.00 96.80           C  
ATOM    294  CD1 LEU A  36     -10.306  -8.296  -8.883  1.00 96.80           C  
ATOM    295  CD2 LEU A  36     -10.100 -10.488 -10.014  1.00 96.80           C  
ATOM    296  N   ASP A  37      -5.594 -11.627  -6.897  1.00 95.37           N  
ATOM    297  CA  ASP A  37      -4.159 -11.577  -6.575  1.00 95.37           C  
ATOM    298  C   ASP A  37      -3.592 -10.140  -6.567  1.00 95.37           C  
ATOM    299  CB  ASP A  37      -3.355 -12.569  -7.437  1.00 95.37           C  
ATOM    300  O   ASP A  37      -2.515  -9.829  -7.089  1.00 95.37           O  
ATOM    301  CG  ASP A  37      -1.884 -12.622  -6.997  1.00 95.37           C  
ATOM    302  OD1 ASP A  37      -1.631 -12.628  -5.770  1.00 95.37           O  
ATOM    303  OD2 ASP A  37      -0.986 -12.537  -7.869  1.00 95.37           O  
ATOM    304  N   ILE A  38      -4.339  -9.208  -5.975  1.00 97.39           N  
ATOM    305  CA  ILE A  38      -3.921  -7.817  -5.804  1.00 97.39           C  
ATOM    306  C   ILE A  38      -4.121  -7.377  -4.360  1.00 97.39           C  
ATOM    307  CB  ILE A  38      -4.602  -6.896  -6.838  1.00 97.39           C  
ATOM    308  O   ILE A  38      -5.143  -7.637  -3.737  1.00 97.39           O  
ATOM    309  CG1 ILE A  38      -3.995  -5.481  -6.747  1.00 97.39           C  
ATOM    310  CG2 ILE A  38      -6.127  -6.846  -6.686  1.00 97.39           C  
ATOM    311  CD1 ILE A  38      -4.424  -4.536  -7.869  1.00 97.39           C  
ATOM    312  N   THR A  39      -3.126  -6.683  -3.808  1.00 96.65           N  
ATOM    313  CA  THR A  39      -3.230  -6.148  -2.446  1.00 96.65           C  
ATOM    314  C   THR A  39      -3.909  -4.781  -2.439  1.00 96.65           C  
ATOM    315  CB  THR A  39      -1.874  -6.091  -1.731  1.00 96.65           C  
ATOM    316  O   THR A  39      -3.793  -4.012  -3.395  1.00 96.65           O  
ATOM    317  CG2 THR A  39      -1.089  -7.399  -1.830  1.00 96.65           C  
ATOM    318  OG1 THR A  39      -1.024  -5.084  -2.244  1.00 96.65           O  
ATOM    319  N   ALA A  40      -4.524  -4.407  -1.316  1.00 95.64           N  
ATOM    320  CA  ALA A  40      -5.101  -3.076  -1.108  1.00 95.64           C  
ATOM    321  C   ALA A  40      -4.096  -1.945  -1.399  1.00 95.64           C  
ATOM    322  CB  ALA A  40      -5.579  -3.000   0.346  1.00 95.64           C  
ATOM    323  O   ALA A  40      -4.445  -0.914  -1.975  1.00 95.64           O  
ATOM    324  N   ALA A  41      -2.824  -2.151  -1.040  1.00 95.65           N  
ATOM    325  CA  ALA A  41      -1.760  -1.187  -1.292  1.00 95.65           C  
ATOM    326  C   ALA A  41      -1.448  -1.046  -2.791  1.00 95.65           C  
ATOM    327  CB  ALA A  41      -0.522  -1.603  -0.490  1.00 95.65           C  
ATOM    328  O   ALA A  41      -1.289   0.073  -3.272  1.00 95.65           O  
ATOM    329  N   GLN A  42      -1.377  -2.159  -3.531  1.00 97.46           N  
ATOM    330  CA  GLN A  42      -1.192  -2.146  -4.986  1.00 97.46           C  
ATOM    331  C   GLN A  42      -2.378  -1.462  -5.671  1.00 97.46           C  
ATOM    332  CB  GLN A  42      -1.039  -3.586  -5.501  1.00 97.46           C  
ATOM    333  O   GLN A  42      -2.177  -0.542  -6.463  1.00 97.46           O  
ATOM    334  CG  GLN A  42       0.326  -4.194  -5.150  1.00 97.46           C  
ATOM    335  CD  GLN A  42       0.393  -5.704  -5.376  1.00 97.46           C  
ATOM    336  NE2 GLN A  42       1.523  -6.321  -5.106  1.00 97.46           N  
ATOM    337  OE1 GLN A  42      -0.543  -6.379  -5.766  1.00 97.46           O  
ATOM    338  N   PHE A  43      -3.599  -1.847  -5.298  1.00 97.42           N  
ATOM    339  CA  PHE A  43      -4.829  -1.278  -5.838  1.00 97.42           C  
ATOM    340  C   PHE A  43      -4.905   0.238  -5.625  1.00 97.42           C  
ATOM    341  CB  PHE A  43      -6.020  -2.005  -5.208  1.00 97.42           C  
ATOM    342  O   PHE A  43      -5.143   0.973  -6.580  1.00 97.42           O  
ATOM    343  CG  PHE A  43      -7.361  -1.506  -5.702  1.00 97.42           C  
ATOM    344  CD1 PHE A  43      -8.283  -0.936  -4.803  1.00 97.42           C  
ATOM    345  CD2 PHE A  43      -7.685  -1.604  -7.069  1.00 97.42           C  
ATOM    346  CE1 PHE A  43      -9.529  -0.482  -5.267  1.00 97.42           C  
ATOM    347  CE2 PHE A  43      -8.926  -1.138  -7.533  1.00 97.42           C  
ATOM    348  CZ  PHE A  43      -9.852  -0.587  -6.631  1.00 97.42           C  
ATOM    349  N   LYS A  44      -4.583   0.735  -4.420  1.00 95.76           N  
ATOM    350  CA  LYS A  44      -4.541   2.181  -4.135  1.00 95.76           C  
ATOM    351  C   LYS A  44      -3.603   2.932  -5.088  1.00 95.76           C  
ATOM    352  CB  LYS A  44      -4.157   2.411  -2.661  1.00 95.76           C  
ATOM    353  O   LYS A  44      -3.972   3.989  -5.592  1.00 95.76           O  
ATOM    354  CG  LYS A  44      -4.313   3.887  -2.250  1.00 95.76           C  
ATOM    355  CD  LYS A  44      -3.841   4.152  -0.811  1.00 95.76           C  
ATOM    356  CE  LYS A  44      -4.014   5.645  -0.482  1.00 95.76           C  
ATOM    357  NZ  LYS A  44      -3.446   6.020   0.841  1.00 95.76           N  
ATOM    358  N   VAL A  45      -2.410   2.390  -5.359  1.00 97.90           N  
ATOM    359  CA  VAL A  45      -1.466   3.001  -6.311  1.00 97.90           C  
ATOM    360  C   VAL A  45      -2.036   3.007  -7.729  1.00 97.90           C  
ATOM    361  CB  VAL A  45      -0.084   2.316  -6.273  1.00 97.90           C  
ATOM    362  O   VAL A  45      -1.976   4.043  -8.392  1.00 97.90           O  
ATOM    363  CG1 VAL A  45       0.887   2.937  -7.284  1.00 97.90           C  
ATOM    364  CG2 VAL A  45       0.552   2.431  -4.878  1.00 97.90           C  
ATOM    365  N   LEU A  46      -2.625   1.896  -8.185  1.00 98.36           N  
ATOM    366  CA  LEU A  46      -3.233   1.823  -9.516  1.00 98.36           C  
ATOM    367  C   LEU A  46      -4.382   2.825  -9.675  1.00 98.36           C  
ATOM    368  CB  LEU A  46      -3.737   0.403  -9.820  1.00 98.36           C  
ATOM    369  O   LEU A  46      -4.428   3.525 -10.684  1.00 98.36           O  
ATOM    370  CG  LEU A  46      -2.682  -0.711  -9.889  1.00 98.36           C  
ATOM    371  CD1 LEU A  46      -3.384  -2.026 -10.216  1.00 98.36           C  
ATOM    372  CD2 LEU A  46      -1.630  -0.469 -10.970  1.00 98.36           C  
ATOM    373  N   CYS A  47      -5.258   2.962  -8.674  1.00 97.11           N  
ATOM    374  CA  CYS A  47      -6.324   3.965  -8.674  1.00 97.11           C  
ATOM    375  C   CYS A  47      -5.770   5.392  -8.765  1.00 97.11           C  
ATOM    376  CB  CYS A  47      -7.178   3.813  -7.410  1.00 97.11           C  
ATOM    377  O   CYS A  47      -6.270   6.186  -9.557  1.00 97.11           O  
ATOM    378  SG  CYS A  47      -8.144   2.284  -7.478  1.00 97.11           S  
ATOM    379  N   SER A  48      -4.716   5.725  -8.013  1.00 97.40           N  
ATOM    380  CA  SER A  48      -4.105   7.060  -8.085  1.00 97.40           C  
ATOM    381  C   SER A  48      -3.487   7.357  -9.454  1.00 97.40           C  
ATOM    382  CB  SER A  48      -3.050   7.232  -6.993  1.00 97.40           C  
ATOM    383  O   SER A  48      -3.658   8.463  -9.965  1.00 97.40           O  
ATOM    384  OG  SER A  48      -3.662   7.207  -5.720  1.00 97.40           O  
ATOM    385  N   ILE A  49      -2.822   6.380 -10.079  1.00 98.17           N  
ATOM    386  CA  ILE A  49      -2.304   6.529 -11.450  1.00 98.17           C  
ATOM    387  C   ILE A  49      -3.468   6.659 -12.442  1.00 98.17           C  
ATOM    388  CB  ILE A  49      -1.361   5.359 -11.819  1.00 98.17           C  
ATOM    389  O   ILE A  49      -3.417   7.508 -13.329  1.00 98.17           O  
ATOM    390  CG1 ILE A  49      -0.122   5.343 -10.894  1.00 98.17           C  
ATOM    391  CG2 ILE A  49      -0.889   5.469 -13.284  1.00 98.17           C  
ATOM    392  CD1 ILE A  49       0.719   4.066 -11.013  1.00 98.17           C  
ATOM    393  N   ARG A  50      -4.540   5.873 -12.269  1.00 97.69           N  
ATOM    394  CA  ARG A  50      -5.750   5.945 -13.099  1.00 97.69           C  
ATOM    395  C   ARG A  50      -6.378   7.337 -13.072  1.00 97.69           C  
ATOM    396  CB  ARG A  50      -6.769   4.888 -12.643  1.00 97.69           C  
ATOM    397  O   ARG A  50      -6.682   7.864 -14.135  1.00 97.69           O  
ATOM    398  CG  ARG A  50      -7.903   4.750 -13.660  1.00 97.69           C  
ATOM    399  CD  ARG A  50      -8.886   3.657 -13.242  1.00 97.69           C  
ATOM    400  NE  ARG A  50     -10.094   3.741 -14.074  1.00 97.69           N  
ATOM    401  NH1 ARG A  50      -9.771   1.945 -15.498  1.00 97.69           N  
ATOM    402  NH2 ARG A  50     -11.547   3.253 -15.718  1.00 97.69           N  
ATOM    403  CZ  ARG A  50     -10.449   2.980 -15.091  1.00 97.69           C  
ATOM    404  N   CYS A  51      -6.536   7.935 -11.889  1.00 96.67           N  
ATOM    405  CA  CYS A  51      -7.114   9.273 -11.732  1.00 96.67           C  
ATOM    406  C   CYS A  51      -6.294  10.360 -12.438  1.00 96.67           C  
ATOM    407  CB  CYS A  51      -7.232   9.613 -10.240  1.00 96.67           C  
ATOM    408  O   CYS A  51      -6.867  11.288 -12.996  1.00 96.67           O  
ATOM    409  SG  CYS A  51      -8.520   8.603  -9.458  1.00 96.67           S  
ATOM    410  N   ALA A  52      -4.964  10.251 -12.419  1.00 96.29           N  
ATOM    411  CA  ALA A  52      -4.083  11.222 -13.063  1.00 96.29           C  
ATOM    412  C   ALA A  52      -3.854  10.949 -14.561  1.00 96.29           C  
ATOM    413  CB  ALA A  52      -2.771  11.243 -12.277  1.00 96.29           C  
ATOM    414  O   ALA A  52      -3.305  11.804 -15.249  1.00 96.29           O  
ATOM    415  N   ALA A  53      -4.240   9.767 -15.062  1.00 95.59           N  
ATOM    416  CA  ALA A  53      -3.918   9.187 -16.373  1.00 95.59           C  
ATOM    417  C   ALA A  53      -2.412   8.987 -16.656  1.00 95.59           C  
ATOM    418  CB  ALA A  53      -4.629   9.981 -17.479  1.00 95.59           C  
ATOM    419  O   ALA A  53      -2.022   7.960 -17.210  1.00 95.59           O  
ATOM    420  N   CYS A  54      -1.566   9.943 -16.281  1.00 95.73           N  
ATOM    421  CA  CYS A  54      -0.115   9.913 -16.375  1.00 95.73           C  
ATOM    422  C   CYS A  54       0.458  10.830 -15.281  1.00 95.73           C  
ATOM    423  CB  CYS A  54       0.260  10.404 -17.777  1.00 95.73           C  
ATOM    424  O   CYS A  54       0.033  11.976 -15.166  1.00 95.73           O  
ATOM    425  SG  CYS A  54       1.975   9.971 -18.144  1.00 95.73           S  
ATOM    426  N   ILE A  55       1.389  10.342 -14.457  1.00 97.57           N  
ATOM    427  CA  ILE A  55       1.870  11.079 -13.272  1.00 97.57           C  
ATOM    428  C   ILE A  55       3.358  10.836 -13.020  1.00 97.57           C  
ATOM    429  CB  ILE A  55       0.987  10.724 -12.049  1.00 97.57           C  
ATOM    430  O   ILE A  55       3.881   9.771 -13.347  1.00 97.57           O  
ATOM    431  CG1 ILE A  55       1.235  11.682 -10.866  1.00 97.57           C  
ATOM    432  CG2 ILE A  55       1.133   9.249 -11.627  1.00 97.57           C  
ATOM    433  CD1 ILE A  55       0.197  11.583  -9.740  1.00 97.57           C  
ATOM    434  N   THR A  56       4.068  11.790 -12.418  1.00 96.99           N  
ATOM    435  CA  THR A  56       5.447  11.545 -11.961  1.00 96.99           C  
ATOM    436  C   THR A  56       5.465  10.779 -10.626  1.00 96.99           C  
ATOM    437  CB  THR A  56       6.251  12.842 -11.822  1.00 96.99           C  
ATOM    438  O   THR A  56       4.566  10.952  -9.798  1.00 96.99           O  
ATOM    439  CG2 THR A  56       6.305  13.661 -13.110  1.00 96.99           C  
ATOM    440  OG1 THR A  56       5.712  13.639 -10.799  1.00 96.99           O  
ATOM    441  N   PRO A  57       6.506   9.979 -10.317  1.00 96.04           N  
ATOM    442  CA  PRO A  57       6.633   9.344  -9.001  1.00 96.04           C  
ATOM    443  C   PRO A  57       6.621  10.340  -7.830  1.00 96.04           C  
ATOM    444  CB  PRO A  57       7.952   8.570  -9.053  1.00 96.04           C  
ATOM    445  O   PRO A  57       6.141  10.015  -6.747  1.00 96.04           O  
ATOM    446  CG  PRO A  57       8.105   8.243 -10.538  1.00 96.04           C  
ATOM    447  CD  PRO A  57       7.519   9.472 -11.230  1.00 96.04           C  
ATOM    448  N   VAL A  58       7.122  11.563  -8.037  1.00 95.38           N  
ATOM    449  CA  VAL A  58       7.154  12.615  -7.009  1.00 95.38           C  
ATOM    450  C   VAL A  58       5.756  13.162  -6.724  1.00 95.38           C  
ATOM    451  CB  VAL A  58       8.107  13.752  -7.425  1.00 95.38           C  
ATOM    452  O   VAL A  58       5.412  13.387  -5.565  1.00 95.38           O  
ATOM    453  CG1 VAL A  58       8.109  14.906  -6.411  1.00 95.38           C  
ATOM    454  CG2 VAL A  58       9.546  13.231  -7.544  1.00 95.38           C  
ATOM    455  N   GLU A  59       4.928  13.360  -7.745  1.00 95.40           N  
ATOM    456  CA  GLU A  59       3.532  13.766  -7.553  1.00 95.40           C  
ATOM    457  C   GLU A  59       2.705  12.626  -6.966  1.00 95.40           C  
ATOM    458  CB  GLU A  59       2.940  14.194  -8.890  1.00 95.40           C  
ATOM    459  O   GLU A  59       1.961  12.834  -6.009  1.00 95.40           O  
ATOM    460  CG  GLU A  59       3.519  15.534  -9.363  1.00 95.40           C  
ATOM    461  CD  GLU A  59       3.350  15.737 -10.872  1.00 95.40           C  
ATOM    462  OE1 GLU A  59       3.402  16.910 -11.286  1.00 95.40           O  
ATOM    463  OE2 GLU A  59       3.306  14.708 -11.591  1.00 95.40           O  
ATOM    464  N   LEU A  60       2.905  11.400  -7.453  1.00 96.67           N  
ATOM    465  CA  LEU A  60       2.231  10.216  -6.930  1.00 96.67           C  
ATOM    466  C   LEU A  60       2.550   9.992  -5.443  1.00 96.67           C  
ATOM    467  CB  LEU A  60       2.633   9.028  -7.813  1.00 96.67           C  
ATOM    468  O   LEU A  60       1.661   9.651  -4.664  1.00 96.67           O  
ATOM    469  CG  LEU A  60       1.948   7.703  -7.451  1.00 96.67           C  
ATOM    470  CD1 LEU A  60       0.425   7.774  -7.565  1.00 96.67           C  
ATOM    471  CD2 LEU A  60       2.457   6.617  -8.396  1.00 96.67           C  
ATOM    472  N   LYS A  61       3.790  10.268  -5.019  1.00 95.85           N  
ATOM    473  CA  LYS A  61       4.189  10.296  -3.604  1.00 95.85           C  
ATOM    474  C   LYS A  61       3.327  11.264  -2.790  1.00 95.85           C  
ATOM    475  CB  LYS A  61       5.674  10.686  -3.517  1.00 95.85           C  
ATOM    476  O   LYS A  61       2.872  10.890  -1.711  1.00 95.85           O  
ATOM    477  CG  LYS A  61       6.216  10.690  -2.085  1.00 95.85           C  
ATOM    478  CD  LYS A  61       7.397  11.648  -1.912  1.00 95.85           C  
ATOM    479  CE  LYS A  61       7.809  11.633  -0.436  1.00 95.85           C  
ATOM    480  NZ  LYS A  61       9.020  12.451  -0.173  1.00 95.85           N  
ATOM    481  N   LYS A  62       3.106  12.487  -3.289  1.00 94.34           N  
ATOM    482  CA  LYS A  62       2.280  13.504  -2.612  1.00 94.34           C  
ATOM    483  C   LYS A  62       0.832  13.029  -2.488  1.00 94.34           C  
ATOM    484  CB  LYS A  62       2.342  14.855  -3.348  1.00 94.34           C  
ATOM    485  O   LYS A  62       0.287  13.053  -1.391  1.00 94.34           O  
ATOM    486  CG  LYS A  62       3.728  15.520  -3.319  1.00 94.34           C  
ATOM    487  CD  LYS A  62       3.710  16.797  -4.173  1.00 94.34           C  
ATOM    488  CE  LYS A  62       5.085  17.476  -4.209  1.00 94.34           C  
ATOM    489  NZ  LYS A  62       5.056  18.695  -5.061  1.00 94.34           N  
ATOM    490  N   VAL A  63       0.260  12.513  -3.578  1.00 94.07           N  
ATOM    491  CA  VAL A  63      -1.118  11.986  -3.615  1.00 94.07           C  
ATOM    492  C   VAL A  63      -1.311  10.840  -2.620  1.00 94.07           C  
ATOM    493  CB  VAL A  63      -1.473  11.522  -5.043  1.00 94.07           C  
ATOM    494  O   VAL A  63      -2.309  10.786  -1.907  1.00 94.07           O  
ATOM    495  CG1 VAL A  63      -2.834  10.820  -5.120  1.00 94.07           C  
ATOM    496  CG2 VAL A  63      -1.512  12.712  -6.010  1.00 94.07           C  
ATOM    497  N   LEU A  64      -0.353   9.917  -2.545  1.00 93.22           N  
ATOM    498  CA  LEU A  64      -0.455   8.737  -1.687  1.00 93.22           C  
ATOM    499  C   LEU A  64      -0.015   8.986  -0.238  1.00 93.22           C  
ATOM    500  CB  LEU A  64       0.352   7.604  -2.332  1.00 93.22           C  
ATOM    501  O   LEU A  64      -0.327   8.156   0.618  1.00 93.22           O  
ATOM    502  CG  LEU A  64      -0.237   7.071  -3.649  1.00 93.22           C  
ATOM    503  CD1 LEU A  64       0.749   6.064  -4.234  1.00 93.22           C  
ATOM    504  CD2 LEU A  64      -1.572   6.361  -3.423  1.00 93.22           C  
ATOM    505  N   SER A  65       0.690  10.092   0.024  1.00 92.56           N  
ATOM    506  CA  SER A  65       1.336  10.413   1.306  1.00 92.56           C  
ATOM    507  C   SER A  65       2.242   9.287   1.817  1.00 92.56           C  
ATOM    508  CB  SER A  65       0.303  10.874   2.337  1.00 92.56           C  
ATOM    509  O   SER A  65       2.122   8.828   2.950  1.00 92.56           O  
ATOM    510  OG  SER A  65      -0.309  12.058   1.869  1.00 92.56           O  
ATOM    511  N   VAL A  66       3.152   8.815   0.958  1.00 92.43           N  
ATOM    512  CA  VAL A  66       4.103   7.727   1.264  1.00 92.43           C  
ATOM    513  C   VAL A  66       5.558   8.156   1.072  1.00 92.43           C  
ATOM    514  CB  VAL A  66       3.799   6.447   0.455  1.00 92.43           C  
ATOM    515  O   VAL A  66       5.851   9.194   0.480  1.00 92.43           O  
ATOM    516  CG1 VAL A  66       2.433   5.858   0.821  1.00 92.43           C  
ATOM    517  CG2 VAL A  66       3.872   6.674  -1.059  1.00 92.43           C  
ATOM    518  N   ASP A  67       6.494   7.341   1.556  1.00 93.82           N  
ATOM    519  CA  ASP A  67       7.914   7.497   1.242  1.00 93.82           C  
ATOM    520  C   ASP A  67       8.208   7.213  -0.248  1.00 93.82           C  
ATOM    521  CB  ASP A  67       8.760   6.613   2.167  1.00 93.82           C  
ATOM    522  O   ASP A  67       7.611   6.324  -0.861  1.00 93.82           O  
ATOM    523  CG  ASP A  67      10.210   6.651   1.698  1.00 93.82           C  
ATOM    524  OD1 ASP A  67      10.658   5.611   1.162  1.00 93.82           O  
ATOM    525  OD2 ASP A  67      10.765   7.769   1.645  1.00 93.82           O  
ATOM    526  N   LEU A  68       9.164   7.950  -0.830  1.00 92.43           N  
ATOM    527  CA  LEU A  68       9.518   7.807  -2.246  1.00 92.43           C  
ATOM    528  C   LEU A  68      10.219   6.472  -2.530  1.00 92.43           C  
ATOM    529  CB  LEU A  68      10.390   8.996  -2.693  1.00 92.43           C  
ATOM    530  O   LEU A  68       9.935   5.846  -3.546  1.00 92.43           O  
ATOM    531  CG  LEU A  68      10.676   9.042  -4.211  1.00 92.43           C  
ATOM    532  CD1 LEU A  68       9.404   9.164  -5.057  1.00 92.43           C  
ATOM    533  CD2 LEU A  68      11.563  10.249  -4.523  1.00 92.43           C  
ATOM    534  N   GLY A  69      11.095   6.002  -1.639  1.00 94.75           N  
ATOM    535  CA  GLY A  69      11.775   4.713  -1.792  1.00 94.75           C  
ATOM    536  C   GLY A  69      10.815   3.527  -1.662  1.00 94.75           C  
ATOM    537  O   GLY A  69      10.931   2.530  -2.380  1.00 94.75           O  
ATOM    538  N   ALA A  70       9.820   3.626  -0.778  1.00 95.53           N  
ATOM    539  CA  ALA A  70       8.714   2.670  -0.711  1.00 95.53           C  
ATOM    540  C   ALA A  70       7.863   2.678  -1.993  1.00 95.53           C  
ATOM    541  CB  ALA A  70       7.873   2.972   0.532  1.00 95.53           C  
ATOM    542  O   ALA A  70       7.545   1.605  -2.516  1.00 95.53           O  
ATOM    543  N   LEU A  71       7.545   3.864  -2.526  1.00 97.08           N  
ATOM    544  CA  LEU A  71       6.782   4.002  -3.765  1.00 97.08           C  
ATOM    545  C   LEU A  71       7.540   3.450  -4.976  1.00 97.08           C  
ATOM    546  CB  LEU A  71       6.387   5.471  -3.966  1.00 97.08           C  
ATOM    547  O   LEU A  71       6.945   2.726  -5.766  1.00 97.08           O  
ATOM    548  CG  LEU A  71       5.538   5.717  -5.228  1.00 97.08           C  
ATOM    549  CD1 LEU A  71       4.231   4.918  -5.226  1.00 97.08           C  
ATOM    550  CD2 LEU A  71       5.193   7.197  -5.307  1.00 97.08           C  
ATOM    551  N   THR A  72       8.844   3.707  -5.100  1.00 95.97           N  
ATOM    552  CA  THR A  72       9.668   3.147  -6.183  1.00 95.97           C  
ATOM    553  C   THR A  72       9.620   1.622  -6.175  1.00 95.97           C  
ATOM    554  CB  THR A  72      11.114   3.649  -6.096  1.00 95.97           C  
ATOM    555  O   THR A  72       9.258   1.030  -7.188  1.00 95.97           O  
ATOM    556  CG2 THR A  72      12.017   3.089  -7.194  1.00 95.97           C  
ATOM    557  OG1 THR A  72      11.106   5.046  -6.268  1.00 95.97           O  
ATOM    558  N   ARG A  73       9.839   0.989  -5.011  1.00 97.31           N  
ATOM    559  CA  ARG A  73       9.729  -0.473  -4.864  1.00 97.31           C  
ATOM    560  C   ARG A  73       8.325  -0.997  -5.177  1.00 97.31           C  
ATOM    561  CB  ARG A  73      10.138  -0.889  -3.441  1.00 97.31           C  
ATOM    562  O   ARG A  73       8.182  -2.122  -5.646  1.00 97.31           O  
ATOM    563  CG  ARG A  73      11.645  -0.733  -3.190  1.00 97.31           C  
ATOM    564  CD  ARG A  73      12.038  -1.143  -1.764  1.00 97.31           C  
ATOM    565  NE  ARG A  73      11.549  -0.183  -0.753  1.00 97.31           N  
ATOM    566  NH1 ARG A  73      12.328  -1.298   1.102  1.00 97.31           N  
ATOM    567  NH2 ARG A  73      11.272   0.645   1.361  1.00 97.31           N  
ATOM    568  CZ  ARG A  73      11.714  -0.283   0.558  1.00 97.31           C  
ATOM    569  N   MET A  74       7.277  -0.221  -4.884  1.00 97.80           N  
ATOM    570  CA  MET A  74       5.906  -0.576  -5.265  1.00 97.80           C  
ATOM    571  C   MET A  74       5.719  -0.523  -6.778  1.00 97.80           C  
ATOM    572  CB  MET A  74       4.885   0.318  -4.542  1.00 97.80           C  
ATOM    573  O   MET A  74       5.209  -1.481  -7.349  1.00 97.80           O  
ATOM    574  CG  MET A  74       3.441  -0.105  -4.849  1.00 97.80           C  
ATOM    575  SD  MET A  74       2.984  -1.755  -4.241  1.00 97.80           S  
ATOM    576  CE  MET A  74       2.540  -1.320  -2.540  1.00 97.80           C  
ATOM    577  N   LEU A  75       6.160   0.556  -7.422  1.00 98.15           N  
ATOM    578  CA  LEU A  75       6.089   0.712  -8.871  1.00 98.15           C  
ATOM    579  C   LEU A  75       6.850  -0.405  -9.589  1.00 98.15           C  
ATOM    580  CB  LEU A  75       6.625   2.098  -9.263  1.00 98.15           C  
ATOM    581  O   LEU A  75       6.317  -0.954 -10.542  1.00 98.15           O  
ATOM    582  CG  LEU A  75       5.705   3.267  -8.865  1.00 98.15           C  
ATOM    583  CD1 LEU A  75       6.451   4.587  -9.070  1.00 98.15           C  
ATOM    584  CD2 LEU A  75       4.421   3.291  -9.695  1.00 98.15           C  
ATOM    585  N   ASP A  76       8.022  -0.811  -9.097  1.00 98.08           N  
ATOM    586  CA  ASP A  76       8.778  -1.932  -9.674  1.00 98.08           C  
ATOM    587  C   ASP A  76       7.967  -3.234  -9.654  1.00 98.08           C  
ATOM    588  CB  ASP A  76      10.109  -2.117  -8.930  1.00 98.08           C  
ATOM    589  O   ASP A  76       7.871  -3.922 -10.667  1.00 98.08           O  
ATOM    590  CG  ASP A  76      11.029  -0.899  -9.050  1.00 98.08           C  
ATOM    591  OD1 ASP A  76      10.915  -0.171 -10.068  1.00 98.08           O  
ATOM    592  OD2 ASP A  76      11.791  -0.659  -8.087  1.00 98.08           O  
ATOM    593  N   ARG A  77       7.284  -3.537  -8.541  1.00 98.04           N  
ATOM    594  CA  ARG A  77       6.384  -4.701  -8.465  1.00 98.04           C  
ATOM    595  C   ARG A  77       5.211  -4.598  -9.440  1.00 98.04           C  
ATOM    596  CB  ARG A  77       5.858  -4.896  -7.040  1.00 98.04           C  
ATOM    597  O   ARG A  77       4.841  -5.602 -10.039  1.00 98.04           O  
ATOM    598  CG  ARG A  77       6.950  -5.353  -6.065  1.00 98.04           C  
ATOM    599  CD  ARG A  77       6.351  -5.671  -4.689  1.00 98.04           C  
ATOM    600  NE  ARG A  77       5.734  -4.487  -4.051  1.00 98.04           N  
ATOM    601  NH1 ARG A  77       7.583  -3.746  -2.912  1.00 98.04           N  
ATOM    602  NH2 ARG A  77       5.633  -2.703  -2.644  1.00 98.04           N  
ATOM    603  CZ  ARG A  77       6.319  -3.656  -3.209  1.00 98.04           C  
ATOM    604  N   LEU A  78       4.621  -3.411  -9.598  1.00 98.44           N  
ATOM    605  CA  LEU A  78       3.499  -3.191 -10.519  1.00 98.44           C  
ATOM    606  C   LEU A  78       3.928  -3.279 -11.993  1.00 98.44           C  
ATOM    607  CB  LEU A  78       2.841  -1.831 -10.230  1.00 98.44           C  
ATOM    608  O   LEU A  78       3.155  -3.760 -12.819  1.00 98.44           O  
ATOM    609  CG  LEU A  78       2.196  -1.690  -8.840  1.00 98.44           C  
ATOM    610  CD1 LEU A  78       1.704  -0.258  -8.645  1.00 98.44           C  
ATOM    611  CD2 LEU A  78       1.004  -2.615  -8.631  1.00 98.44           C  
ATOM    612  N   VAL A  79       5.160  -2.869 -12.311  1.00 98.40           N  
ATOM    613  CA  VAL A  79       5.780  -3.062 -13.630  1.00 98.40           C  
ATOM    614  C   VAL A  79       6.022  -4.548 -13.888  1.00 98.40           C  
ATOM    615  CB  VAL A  79       7.083  -2.246 -13.758  1.00 98.40           C  
ATOM    616  O   VAL A  79       5.633  -5.044 -14.940  1.00 98.40           O  
ATOM    617  CG1 VAL A  79       7.861  -2.574 -15.039  1.00 98.40           C  
ATOM    618  CG2 VAL A  79       6.813  -0.733 -13.777  1.00 98.40           C  
ATOM    619  N   CYS A  80       6.564  -5.292 -12.916  1.00 97.93           N  
ATOM    620  CA  CYS A  80       6.741  -6.745 -13.038  1.00 97.93           C  
ATOM    621  C   CYS A  80       5.413  -7.493 -13.243  1.00 97.93           C  
ATOM    622  CB  CYS A  80       7.455  -7.291 -11.795  1.00 97.93           C  
ATOM    623  O   CYS A  80       5.381  -8.483 -13.965  1.00 97.93           O  
ATOM    624  SG  CYS A  80       9.176  -6.718 -11.748  1.00 97.93           S  
ATOM    625  N   LYS A  81       4.314  -7.012 -12.646  1.00 97.82           N  
ATOM    626  CA  LYS A  81       2.959  -7.545 -12.880  1.00 97.82           C  
ATOM    627  C   LYS A  81       2.336  -7.100 -14.213  1.00 97.82           C  
ATOM    628  CB  LYS A  81       2.041  -7.215 -11.688  1.00 97.82           C  
ATOM    629  O   LYS A  81       1.233  -7.522 -14.540  1.00 97.82           O  
ATOM    630  CG  LYS A  81       2.369  -8.056 -10.438  1.00 97.82           C  
ATOM    631  CD  LYS A  81       1.212  -8.003  -9.428  1.00 97.82           C  
ATOM    632  CE  LYS A  81       1.342  -9.050  -8.311  1.00 97.82           C  
ATOM    633  NZ  LYS A  81       0.067  -9.262  -7.570  1.00 97.82           N  
ATOM    634  N   GLY A  82       3.009  -6.241 -14.978  1.00 98.20           N  
ATOM    635  CA  GLY A  82       2.511  -5.728 -16.253  1.00 98.20           C  
ATOM    636  C   GLY A  82       1.335  -4.761 -16.115  1.00 98.20           C  
ATOM    637  O   GLY A  82       0.601  -4.572 -17.081  1.00 98.20           O  
ATOM    638  N   TRP A  83       1.128  -4.154 -14.941  1.00 98.55           N  
ATOM    639  CA  TRP A  83       0.015  -3.229 -14.673  1.00 98.55           C  
ATOM    640  C   TRP A  83       0.396  -1.756 -14.840  1.00 98.55           C  
ATOM    641  CB  TRP A  83      -0.522  -3.486 -13.261  1.00 98.55           C  
ATOM    642  O   TRP A  83      -0.463  -0.910 -15.084  1.00 98.55           O  
ATOM    643  CG  TRP A  83      -1.087  -4.849 -12.999  1.00 98.55           C  
ATOM    644  CD1 TRP A  83      -1.556  -5.722 -13.922  1.00 98.55           C  
ATOM    645  CD2 TRP A  83      -1.280  -5.507 -11.711  1.00 98.55           C  
ATOM    646  CE2 TRP A  83      -1.896  -6.773 -11.929  1.00 98.55           C  
ATOM    647  CE3 TRP A  83      -1.012  -5.148 -10.375  1.00 98.55           C  
ATOM    648  NE1 TRP A  83      -2.020  -6.860 -13.296  1.00 98.55           N  
ATOM    649  CH2 TRP A  83      -2.019  -7.212  -9.554  1.00 98.55           C  
ATOM    650  CZ2 TRP A  83      -2.259  -7.622 -10.876  1.00 98.55           C  
ATOM    651  CZ3 TRP A  83      -1.379  -5.984  -9.305  1.00 98.55           C  
ATOM    652  N   VAL A  84       1.682  -1.438 -14.717  1.00 98.71           N  
ATOM    653  CA  VAL A  84       2.219  -0.081 -14.867  1.00 98.71           C  
ATOM    654  C   VAL A  84       3.368  -0.103 -15.863  1.00 98.71           C  
ATOM    655  CB  VAL A  84       2.658   0.485 -13.502  1.00 98.71           C  
ATOM    656  O   VAL A  84       4.155  -1.045 -15.887  1.00 98.71           O  
ATOM    657  CG1 VAL A  84       3.389   1.833 -13.585  1.00 98.71           C  
ATOM    658  CG2 VAL A  84       1.442   0.713 -12.594  1.00 98.71           C  
ATOM    659  N   GLU A  85       3.489   0.959 -16.648  1.00 98.42           N  
ATOM    660  CA  GLU A  85       4.652   1.233 -17.488  1.00 98.42           C  
ATOM    661  C   GLU A  85       5.321   2.554 -17.088  1.00 98.42           C  
ATOM    662  CB  GLU A  85       4.281   1.183 -18.976  1.00 98.42           C  
ATOM    663  O   GLU A  85       4.686   3.460 -16.535  1.00 98.42           O  
ATOM    664  CG  GLU A  85       3.237   2.237 -19.385  1.00 98.42           C  
ATOM    665  CD  GLU A  85       2.846   2.147 -20.867  1.00 98.42           C  
ATOM    666  OE1 GLU A  85       1.715   2.588 -21.185  1.00 98.42           O  
ATOM    667  OE2 GLU A  85       3.678   1.676 -21.672  1.00 98.42           O  
ATOM    668  N   ARG A  86       6.629   2.647 -17.352  1.00 97.65           N  
ATOM    669  CA  ARG A  86       7.436   3.855 -17.148  1.00 97.65           C  
ATOM    670  C   ARG A  86       7.746   4.474 -18.508  1.00 97.65           C  
ATOM    671  CB  ARG A  86       8.729   3.533 -16.378  1.00 97.65           C  
ATOM    672  O   ARG A  86       8.253   3.791 -19.391  1.00 97.65           O  
ATOM    673  CG  ARG A  86       8.497   3.045 -14.936  1.00 97.65           C  
ATOM    674  CD  ARG A  86       9.839   2.676 -14.285  1.00 97.65           C  
ATOM    675  NE  ARG A  86       9.699   2.163 -12.903  1.00 97.65           N  
ATOM    676  NH1 ARG A  86       9.942   4.140 -11.761  1.00 97.65           N  
ATOM    677  NH2 ARG A  86       9.848   2.229 -10.630  1.00 97.65           N  
ATOM    678  CZ  ARG A  86       9.824   2.841 -11.776  1.00 97.65           C  
ATOM    679  N   LEU A  87       7.478   5.765 -18.651  1.00 96.97           N  
ATOM    680  CA  LEU A  87       7.681   6.543 -19.872  1.00 96.97           C  
ATOM    681  C   LEU A  87       8.727   7.644 -19.613  1.00 96.97           C  
ATOM    682  CB  LEU A  87       6.329   7.138 -20.308  1.00 96.97           C  
ATOM    683  O   LEU A  87       8.770   8.181 -18.500  1.00 96.97           O  
ATOM    684  CG  LEU A  87       5.262   6.092 -20.696  1.00 96.97           C  
ATOM    685  CD1 LEU A  87       3.867   6.712 -20.605  1.00 96.97           C  
ATOM    686  CD2 LEU A  87       5.478   5.572 -22.117  1.00 96.97           C  
ATOM    687  N   PRO A  88       9.560   8.023 -20.598  1.00 96.20           N  
ATOM    688  CA  PRO A  88      10.410   9.206 -20.481  1.00 96.20           C  
ATOM    689  C   PRO A  88       9.566  10.461 -20.233  1.00 96.20           C  
ATOM    690  CB  PRO A  88      11.179   9.305 -21.805  1.00 96.20           C  
ATOM    691  O   PRO A  88       8.515  10.630 -20.853  1.00 96.20           O  
ATOM    692  CG  PRO A  88      11.116   7.886 -22.371  1.00 96.20           C  
ATOM    693  CD  PRO A  88       9.762   7.376 -21.884  1.00 96.20           C  
ATOM    694  N   ASN A  89      10.017  11.356 -19.351  1.00 95.78           N  
ATOM    695  CA  ASN A  89       9.343  12.636 -19.154  1.00 95.78           C  
ATOM    696  C   ASN A  89       9.869  13.676 -20.169  1.00 95.78           C  
ATOM    697  CB  ASN A  89       9.502  13.074 -17.691  1.00 95.78           C  
ATOM    698  O   ASN A  89      11.031  14.074 -20.072  1.00 95.78           O  
ATOM    699  CG  ASN A  89       8.717  14.333 -17.365  1.00 95.78           C  
ATOM    700  ND2 ASN A  89       8.652  14.701 -16.109  1.00 95.78           N  
ATOM    701  OD1 ASN A  89       8.146  14.999 -18.216  1.00 95.78           O  
ATOM    702  N   PRO A  90       9.052  14.164 -21.124  1.00 93.90           N  
ATOM    703  CA  PRO A  90       9.504  15.149 -22.112  1.00 93.90           C  
ATOM    704  C   PRO A  90       9.909  16.496 -21.489  1.00 93.90           C  
ATOM    705  CB  PRO A  90       8.332  15.302 -23.088  1.00 93.90           C  
ATOM    706  O   PRO A  90      10.707  17.220 -22.080  1.00 93.90           O  
ATOM    707  CG  PRO A  90       7.109  14.929 -22.252  1.00 93.90           C  
ATOM    708  CD  PRO A  90       7.647  13.841 -21.329  1.00 93.90           C  
ATOM    709  N   ASN A  91       9.406  16.813 -20.291  1.00 93.23           N  
ATOM    710  CA  ASN A  91       9.672  18.076 -19.594  1.00 93.23           C  
ATOM    711  C   ASN A  91      10.873  18.001 -18.636  1.00 93.23           C  
ATOM    712  CB  ASN A  91       8.391  18.491 -18.854  1.00 93.23           C  
ATOM    713  O   ASN A  91      11.337  19.029 -18.150  1.00 93.23           O  
ATOM    714  CG  ASN A  91       7.212  18.694 -19.789  1.00 93.23           C  
ATOM    715  ND2 ASN A  91       6.020  18.350 -19.362  1.00 93.23           N  
ATOM    716  OD1 ASN A  91       7.334  19.152 -20.910  1.00 93.23           O  
ATOM    717  N   ASP A  92      11.378  16.799 -18.353  1.00 93.11           N  
ATOM    718  CA  ASP A  92      12.530  16.576 -17.480  1.00 93.11           C  
ATOM    719  C   ASP A  92      13.279  15.317 -17.925  1.00 93.11           C  
ATOM    720  CB  ASP A  92      12.074  16.463 -16.014  1.00 93.11           C  
ATOM    721  O   ASP A  92      12.845  14.197 -17.665  1.00 93.11           O  
ATOM    722  CG  ASP A  92      13.233  16.188 -15.042  1.00 93.11           C  
ATOM    723  OD1 ASP A  92      14.408  16.146 -15.489  1.00 93.11           O  
ATOM    724  OD2 ASP A  92      12.933  15.959 -13.852  1.00 93.11           O  
ATOM    725  N   LYS A  93      14.453  15.494 -18.544  1.00 86.82           N  
ATOM    726  CA  LYS A  93      15.285  14.384 -19.043  1.00 86.82           C  
ATOM    727  C   LYS A  93      15.729  13.404 -17.951  1.00 86.82           C  
ATOM    728  CB  LYS A  93      16.527  14.926 -19.766  1.00 86.82           C  
ATOM    729  O   LYS A  93      16.138  12.295 -18.278  1.00 86.82           O  
ATOM    730  CG  LYS A  93      16.191  15.666 -21.067  1.00 86.82           C  
ATOM    731  CD  LYS A  93      17.479  16.042 -21.814  1.00 86.82           C  
ATOM    732  CE  LYS A  93      17.130  16.759 -23.123  1.00 86.82           C  
ATOM    733  NZ  LYS A  93      18.343  17.108 -23.905  1.00 86.82           N  
ATOM    734  N   ARG A  94      15.711  13.812 -16.676  1.00 89.68           N  
ATOM    735  CA  ARG A  94      16.036  12.944 -15.532  1.00 89.68           C  
ATOM    736  C   ARG A  94      14.794  12.272 -14.943  1.00 89.68           C  
ATOM    737  CB  ARG A  94      16.762  13.766 -14.458  1.00 89.68           C  
ATOM    738  O   ARG A  94      14.927  11.343 -14.149  1.00 89.68           O  
ATOM    739  CG  ARG A  94      18.105  14.319 -14.953  1.00 89.68           C  
ATOM    740  CD  ARG A  94      18.787  15.101 -13.828  1.00 89.68           C  
ATOM    741  NE  ARG A  94      20.111  15.604 -14.243  1.00 89.68           N  
ATOM    742  NH1 ARG A  94      20.640  16.655 -12.274  1.00 89.68           N  
ATOM    743  NH2 ARG A  94      22.090  16.703 -13.969  1.00 89.68           N  
ATOM    744  CZ  ARG A  94      20.938  16.315 -13.497  1.00 89.68           C  
ATOM    745  N   GLY A  95      13.608  12.747 -15.308  1.00 91.40           N  
ATOM    746  CA  GLY A  95      12.332  12.287 -14.793  1.00 91.40           C  
ATOM    747  C   GLY A  95      11.735  11.137 -15.598  1.00 91.40           C  
ATOM    748  O   GLY A  95      12.007  10.941 -16.783  1.00 91.40           O  
ATOM    749  N   VAL A  96      10.843  10.401 -14.939  1.00 96.06           N  
ATOM    750  CA  VAL A  96       9.976   9.403 -15.569  1.00 96.06           C  
ATOM    751  C   VAL A  96       8.522   9.731 -15.268  1.00 96.06           C  
ATOM    752  CB  VAL A  96      10.323   7.957 -15.160  1.00 96.06           C  
ATOM    753  O   VAL A  96       8.198  10.261 -14.202  1.00 96.06           O  
ATOM    754  CG1 VAL A  96      11.751   7.590 -15.577  1.00 96.06           C  
ATOM    755  CG2 VAL A  96      10.170   7.694 -13.654  1.00 96.06           C  
ATOM    756  N   LEU A  97       7.652   9.385 -16.203  1.00 97.47           N  
ATOM    757  CA  LEU A  97       6.212   9.337 -16.016  1.00 97.47           C  
ATOM    758  C   LEU A  97       5.786   7.885 -15.800  1.00 97.47           C  
ATOM    759  CB  LEU A  97       5.533   9.966 -17.239  1.00 97.47           C  
ATOM    760  O   LEU A  97       6.416   6.962 -16.316  1.00 97.47           O  
ATOM    761  CG  LEU A  97       5.720  11.488 -17.353  1.00 97.47           C  
ATOM    762  CD1 LEU A  97       5.280  11.975 -18.733  1.00 97.47           C  
ATOM    763  CD2 LEU A  97       4.909  12.236 -16.294  1.00 97.47           C  
ATOM    764  N   VAL A  98       4.724   7.678 -15.029  1.00 97.85           N  
ATOM    765  CA  VAL A  98       4.089   6.371 -14.858  1.00 97.85           C  
ATOM    766  C   VAL A  98       2.642   6.424 -15.317  1.00 97.85           C  
ATOM    767  CB  VAL A  98       4.223   5.802 -13.434  1.00 97.85           C  
ATOM    768  O   VAL A  98       1.926   7.394 -15.060  1.00 97.85           O  
ATOM    769  CG1 VAL A  98       5.697   5.578 -13.086  1.00 97.85           C  
ATOM    770  CG2 VAL A  98       3.595   6.651 -12.325  1.00 97.85           C  
ATOM    771  N   LYS A  99       2.224   5.360 -15.998  1.00 98.24           N  
ATOM    772  CA  LYS A  99       0.883   5.197 -16.557  1.00 98.24           C  
ATOM    773  C   LYS A  99       0.432   3.743 -16.405  1.00 98.24           C  
ATOM    774  CB  LYS A  99       0.917   5.684 -18.017  1.00 98.24           C  
ATOM    775  O   LYS A  99       1.260   2.838 -16.304  1.00 98.24           O  
ATOM    776  CG  LYS A  99      -0.402   5.429 -18.747  1.00 98.24           C  
ATOM    777  CD  LYS A  99      -0.434   6.040 -20.143  1.00 98.24           C  
ATOM    778  CE  LYS A  99      -1.767   5.648 -20.785  1.00 98.24           C  
ATOM    779  NZ  LYS A  99      -1.734   5.870 -22.247  1.00 98.24           N  
ATOM    780  N   LEU A 100      -0.883   3.524 -16.361  1.00 98.60           N  
ATOM    781  CA  LEU A 100      -1.452   2.179 -16.431  1.00 98.60           C  
ATOM    782  C   LEU A 100      -1.302   1.591 -17.835  1.00 98.60           C  
ATOM    783  CB  LEU A 100      -2.940   2.180 -16.039  1.00 98.60           C  
ATOM    784  O   LEU A 100      -1.651   2.234 -18.824  1.00 98.60           O  
ATOM    785  CG  LEU A 100      -3.250   2.573 -14.588  1.00 98.60           C  
ATOM    786  CD1 LEU A 100      -4.725   2.300 -14.301  1.00 98.60           C  
ATOM    787  CD2 LEU A 100      -2.421   1.780 -13.584  1.00 98.60           C  
ATOM    788  N   THR A 101      -0.878   0.334 -17.900  1.00 98.68           N  
ATOM    789  CA  THR A 101      -0.992  -0.467 -19.123  1.00 98.68           C  
ATOM    790  C   THR A 101      -2.454  -0.865 -19.357  1.00 98.68           C  
ATOM    791  CB  THR A 101      -0.136  -1.737 -19.022  1.00 98.68           C  
ATOM    792  O   THR A 101      -3.313  -0.694 -18.485  1.00 98.68           O  
ATOM    793  CG2 THR A 101       1.320  -1.458 -18.661  1.00 98.68           C  
ATOM    794  OG1 THR A 101      -0.710  -2.563 -18.037  1.00 98.68           O  
ATOM    795  N   THR A 102      -2.748  -1.499 -20.496  1.00 98.06           N  
ATOM    796  CA  THR A 102      -4.055  -2.138 -20.725  1.00 98.06           C  
ATOM    797  C   THR A 102      -4.389  -3.163 -19.633  1.00 98.06           C  
ATOM    798  CB  THR A 102      -4.089  -2.813 -22.103  1.00 98.06           C  
ATOM    799  O   THR A 102      -5.518  -3.195 -19.151  1.00 98.06           O  
ATOM    800  CG2 THR A 102      -5.478  -3.315 -22.490  1.00 98.06           C  
ATOM    801  OG1 THR A 102      -3.703  -1.878 -23.083  1.00 98.06           O  
ATOM    802  N   GLY A 103      -3.403  -3.946 -19.177  1.00 97.93           N  
ATOM    803  CA  GLY A 103      -3.576  -4.894 -18.070  1.00 97.93           C  
ATOM    804  C   GLY A 103      -3.873  -4.201 -16.737  1.00 97.93           C  
ATOM    805  O   GLY A 103      -4.745  -4.645 -15.995  1.00 97.93           O  
ATOM    806  N   GLY A 104      -3.212  -3.072 -16.463  1.00 98.17           N  
ATOM    807  CA  GLY A 104      -3.470  -2.241 -15.284  1.00 98.17           C  
ATOM    808  C   GLY A 104      -4.863  -1.613 -15.275  1.00 98.17           C  
ATOM    809  O   GLY A 104      -5.518  -1.547 -14.238  1.00 98.17           O  
ATOM    810  N   ALA A 105      -5.348  -1.171 -16.436  1.00 97.84           N  
ATOM    811  CA  ALA A 105      -6.711  -0.673 -16.568  1.00 97.84           C  
ATOM    812  C   ALA A 105      -7.744  -1.796 -16.375  1.00 97.84           C  
ATOM    813  CB  ALA A 105      -6.853   0.022 -17.925  1.00 97.84           C  
ATOM    814  O   ALA A 105      -8.730  -1.587 -15.669  1.00 97.84           O  
ATOM    815  N   ALA A 106      -7.491  -2.980 -16.943  1.00 98.05           N  
ATOM    816  CA  ALA A 106      -8.369  -4.140 -16.828  1.00 98.05           C  
ATOM    817  C   ALA A 106      -8.490  -4.647 -15.384  1.00 98.05           C  
ATOM    818  CB  ALA A 106      -7.863  -5.237 -17.771  1.00 98.05           C  
ATOM    819  O   ALA A 106      -9.607  -4.859 -14.920  1.00 98.05           O  
ATOM    820  N   ILE A 107      -7.377  -4.781 -14.649  1.00 97.85           N  
ATOM    821  CA  ILE A 107      -7.425  -5.225 -13.246  1.00 97.85           C  
ATOM    822  C   ILE A 107      -8.175  -4.218 -12.365  1.00 97.85           C  
ATOM    823  CB  ILE A 107      -6.016  -5.562 -12.705  1.00 97.85           C  
ATOM    824  O   ILE A 107      -8.953  -4.623 -11.512  1.00 97.85           O  
ATOM    825  CG1 ILE A 107      -6.030  -6.300 -11.354  1.00 97.85           C  
ATOM    826  CG2 ILE A 107      -5.124  -4.325 -12.546  1.00 97.85           C  
ATOM    827  CD1 ILE A 107      -6.688  -7.678 -11.429  1.00 97.85           C  
ATOM    828  N   CYS A 108      -8.035  -2.909 -12.611  1.00 97.64           N  
ATOM    829  CA  CYS A 108      -8.823  -1.895 -11.904  1.00 97.64           C  
ATOM    830  C   CYS A 108     -10.333  -2.080 -12.111  1.00 97.64           C  
ATOM    831  CB  CYS A 108      -8.401  -0.495 -12.365  1.00 97.64           C  
ATOM    832  O   CYS A 108     -11.087  -1.955 -11.148  1.00 97.64           O  
ATOM    833  SG  CYS A 108      -6.847  -0.015 -11.566  1.00 97.64           S  
ATOM    834  N   GLU A 109     -10.772  -2.389 -13.335  1.00 97.57           N  
ATOM    835  CA  GLU A 109     -12.193  -2.651 -13.598  1.00 97.57           C  
ATOM    836  C   GLU A 109     -12.660  -3.982 -13.013  1.00 97.57           C  
ATOM    837  CB  GLU A 109     -12.511  -2.617 -15.100  1.00 97.57           C  
ATOM    838  O   GLU A 109     -13.756  -4.049 -12.467  1.00 97.57           O  
ATOM    839  CG  GLU A 109     -12.293  -1.256 -15.769  1.00 97.57           C  
ATOM    840  CD  GLU A 109     -13.127  -0.095 -15.209  1.00 97.57           C  
ATOM    841  OE1 GLU A 109     -12.905   1.014 -15.745  1.00 97.57           O  
ATOM    842  OE2 GLU A 109     -13.904  -0.248 -14.241  1.00 97.57           O  
ATOM    843  N   GLN A 110     -11.827  -5.025 -13.050  1.00 97.56           N  
ATOM    844  CA  GLN A 110     -12.130  -6.295 -12.385  1.00 97.56           C  
ATOM    845  C   GLN A 110     -12.308  -6.101 -10.878  1.00 97.56           C  
ATOM    846  CB  GLN A 110     -11.018  -7.313 -12.654  1.00 97.56           C  
ATOM    847  O   GLN A 110     -13.277  -6.604 -10.317  1.00 97.56           O  
ATOM    848  CG  GLN A 110     -11.020  -7.810 -14.105  1.00 97.56           C  
ATOM    849  CD  GLN A 110      -9.810  -8.680 -14.426  1.00 97.56           C  
ATOM    850  NE2 GLN A 110      -9.691  -9.156 -15.645  1.00 97.56           N  
ATOM    851  OE1 GLN A 110      -8.942  -8.950 -13.616  1.00 97.56           O  
ATOM    852  N   CYS A 111     -11.434  -5.321 -10.233  1.00 97.19           N  
ATOM    853  CA  CYS A 111     -11.583  -4.959  -8.825  1.00 97.19           C  
ATOM    854  C   CYS A 111     -12.891  -4.204  -8.580  1.00 97.19           C  
ATOM    855  CB  CYS A 111     -10.403  -4.087  -8.381  1.00 97.19           C  
ATOM    856  O   CYS A 111     -13.615  -4.527  -7.647  1.00 97.19           O  
ATOM    857  SG  CYS A 111      -8.842  -5.004  -8.415  1.00 97.19           S  
ATOM    858  N   HIS A 112     -13.218  -3.216  -9.415  1.00 95.65           N  
ATOM    859  CA  HIS A 112     -14.466  -2.467  -9.279  1.00 95.65           C  
ATOM    860  C   HIS A 112     -15.692  -3.388  -9.386  1.00 95.65           C  
ATOM    861  CB  HIS A 112     -14.478  -1.353 -10.331  1.00 95.65           C  
ATOM    862  O   HIS A 112     -16.571  -3.324  -8.531  1.00 95.65           O  
ATOM    863  CG  HIS A 112     -15.683  -0.446 -10.332  1.00 95.65           C  
ATOM    864  CD2 HIS A 112     -16.706  -0.360  -9.420  1.00 95.65           C  
ATOM    865  ND1 HIS A 112     -15.933   0.489 -11.307  1.00 95.65           N  
ATOM    866  CE1 HIS A 112     -17.075   1.122 -10.991  1.00 95.65           C  
ATOM    867  NE2 HIS A 112     -17.584   0.639  -9.850  1.00 95.65           N  
ATOM    868  N   GLN A 113     -15.728  -4.282 -10.377  1.00 96.02           N  
ATOM    869  CA  GLN A 113     -16.835  -5.224 -10.561  1.00 96.02           C  
ATOM    870  C   GLN A 113     -16.930  -6.258  -9.434  1.00 96.02           C  
ATOM    871  CB  GLN A 113     -16.692  -5.934 -11.917  1.00 96.02           C  
ATOM    872  O   GLN A 113     -18.031  -6.563  -8.989  1.00 96.02           O  
ATOM    873  CG  GLN A 113     -16.912  -4.996 -13.113  1.00 96.02           C  
ATOM    874  CD  GLN A 113     -18.301  -4.369 -13.130  1.00 96.02           C  
ATOM    875  NE2 GLN A 113     -18.412  -3.092 -13.420  1.00 96.02           N  
ATOM    876  OE1 GLN A 113     -19.312  -5.003 -12.890  1.00 96.02           O  
ATOM    877  N   LEU A 114     -15.796  -6.781  -8.958  1.00 94.11           N  
ATOM    878  CA  LEU A 114     -15.768  -7.789  -7.898  1.00 94.11           C  
ATOM    879  C   LEU A 114     -16.171  -7.213  -6.537  1.00 94.11           C  
ATOM    880  CB  LEU A 114     -14.360  -8.407  -7.832  1.00 94.11           C  
ATOM    881  O   LEU A 114     -16.905  -7.855  -5.797  1.00 94.11           O  
ATOM    882  CG  LEU A 114     -14.211  -9.482  -6.737  1.00 94.11           C  
ATOM    883  CD1 LEU A 114     -15.086 -10.708  -7.008  1.00 94.11           C  
ATOM    884  CD2 LEU A 114     -12.764  -9.952  -6.677  1.00 94.11           C  
ATOM    885  N   VAL A 115     -15.657  -6.030  -6.189  1.00 94.32           N  
ATOM    886  CA  VAL A 115     -15.907  -5.413  -4.879  1.00 94.32           C  
ATOM    887  C   VAL A 115     -17.269  -4.722  -4.832  1.00 94.32           C  
ATOM    888  CB  VAL A 115     -14.763  -4.447  -4.506  1.00 94.32           C  
ATOM    889  O   VAL A 115     -17.920  -4.717  -3.787  1.00 94.32           O  
ATOM    890  CG1 VAL A 115     -14.983  -3.820  -3.127  1.00 94.32           C  
ATOM    891  CG2 VAL A 115     -13.411  -5.183  -4.469  1.00 94.32           C  
ATOM    892  N   GLY A 116     -17.693  -4.122  -5.949  1.00 93.57           N  
ATOM    893  CA  GLY A 116     -18.968  -3.424  -6.058  1.00 93.57           C  
ATOM    894  C   GLY A 116     -19.181  -2.409  -4.932  1.00 93.57           C  
ATOM    895  O   GLY A 116     -18.311  -1.588  -4.633  1.00 93.57           O  
ATOM    896  N   GLN A 117     -20.357  -2.472  -4.305  1.00 92.65           N  
ATOM    897  CA  GLN A 117     -20.707  -1.669  -3.127  1.00 92.65           C  
ATOM    898  C   GLN A 117     -20.614  -2.462  -1.814  1.00 92.65           C  
ATOM    899  CB  GLN A 117     -22.106  -1.059  -3.321  1.00 92.65           C  
ATOM    900  O   GLN A 117     -20.759  -1.878  -0.738  1.00 92.65           O  
ATOM    901  CG  GLN A 117     -22.161  -0.061  -4.491  1.00 92.65           C  
ATOM    902  CD  GLN A 117     -21.232   1.136  -4.300  1.00 92.65           C  
ATOM    903  NE2 GLN A 117     -20.603   1.623  -5.347  1.00 92.65           N  
ATOM    904  OE1 GLN A 117     -21.052   1.662  -3.214  1.00 92.65           O  
ATOM    905  N   ASP A 118     -20.333  -3.763  -1.884  1.00 95.88           N  
ATOM    906  CA  ASP A 118     -20.423  -4.695  -0.756  1.00 95.88           C  
ATOM    907  C   ASP A 118     -19.418  -4.341   0.343  1.00 95.88           C  
ATOM    908  CB  ASP A 118     -20.183  -6.122  -1.269  1.00 95.88           C  
ATOM    909  O   ASP A 118     -19.771  -4.257   1.519  1.00 95.88           O  
ATOM    910  CG  ASP A 118     -21.249  -6.628  -2.248  1.00 95.88           C  
ATOM    911  OD1 ASP A 118     -22.292  -5.951  -2.396  1.00 95.88           O  
ATOM    912  OD2 ASP A 118     -20.993  -7.681  -2.868  1.00 95.88           O  
ATOM    913  N   LEU A 119     -18.183  -3.997  -0.042  1.00 95.99           N  
ATOM    914  CA  LEU A 119     -17.165  -3.537   0.904  1.00 95.99           C  
ATOM    915  C   LEU A 119     -17.596  -2.266   1.644  1.00 95.99           C  
ATOM    916  CB  LEU A 119     -15.850  -3.294   0.147  1.00 95.99           C  
ATOM    917  O   LEU A 119     -17.366  -2.151   2.850  1.00 95.99           O  
ATOM    918  CG  LEU A 119     -14.739  -2.647   0.994  1.00 95.99           C  
ATOM    919  CD1 LEU A 119     -14.258  -3.566   2.110  1.00 95.99           C  
ATOM    920  CD2 LEU A 119     -13.541  -2.307   0.117  1.00 95.99           C  
ATOM    921  N   HIS A 120     -18.174  -1.292   0.931  1.00 95.85           N  
ATOM    922  CA  HIS A 120     -18.620  -0.049   1.557  1.00 95.85           C  
ATOM    923  C   HIS A 120     -19.741  -0.340   2.555  1.00 95.85           C  
ATOM    924  CB  HIS A 120     -19.044   0.987   0.506  1.00 95.85           C  
ATOM    925  O   HIS A 120     -19.635   0.078   3.707  1.00 95.85           O  
ATOM    926  CG  HIS A 120     -19.544   2.265   1.137  1.00 95.85           C  
ATOM    927  CD2 HIS A 120     -20.836   2.721   1.146  1.00 95.85           C  
ATOM    928  ND1 HIS A 120     -18.799   3.154   1.881  1.00 95.85           N  
ATOM    929  CE1 HIS A 120     -19.621   4.123   2.321  1.00 95.85           C  
ATOM    930  NE2 HIS A 120     -20.873   3.894   1.909  1.00 95.85           N  
ATOM    931  N   GLN A 121     -20.739  -1.128   2.142  1.00 96.43           N  
ATOM    932  CA  GLN A 121     -21.853  -1.545   2.990  1.00 96.43           C  
ATOM    933  C   GLN A 121     -21.380  -2.327   4.219  1.00 96.43           C  
ATOM    934  CB  GLN A 121     -22.830  -2.398   2.172  1.00 96.43           C  
ATOM    935  O   GLN A 121     -21.822  -2.048   5.327  1.00 96.43           O  
ATOM    936  CG  GLN A 121     -23.586  -1.587   1.110  1.00 96.43           C  
ATOM    937  CD  GLN A 121     -24.521  -2.455   0.273  1.00 96.43           C  
ATOM    938  NE2 GLN A 121     -25.125  -1.913  -0.760  1.00 96.43           N  
ATOM    939  OE1 GLN A 121     -24.762  -3.618   0.540  1.00 96.43           O  
ATOM    940  N   GLU A 122     -20.441  -3.264   4.078  1.00 97.34           N  
ATOM    941  CA  GLU A 122     -19.914  -4.022   5.214  1.00 97.34           C  
ATOM    942  C   GLU A 122     -19.105  -3.141   6.178  1.00 97.34           C  
ATOM    943  CB  GLU A 122     -19.056  -5.188   4.708  1.00 97.34           C  
ATOM    944  O   GLU A 122     -19.186  -3.290   7.408  1.00 97.34           O  
ATOM    945  CG  GLU A 122     -18.608  -6.041   5.902  1.00 97.34           C  
ATOM    946  CD  GLU A 122     -17.780  -7.268   5.539  1.00 97.34           C  
ATOM    947  OE1 GLU A 122     -17.328  -7.887   6.533  1.00 97.34           O  
ATOM    948  OE2 GLU A 122     -17.597  -7.545   4.334  1.00 97.34           O  
ATOM    949  N   LEU A 123     -18.314  -2.211   5.638  1.00 97.45           N  
ATOM    950  CA  LEU A 123     -17.511  -1.298   6.441  1.00 97.45           C  
ATOM    951  C   LEU A 123     -18.404  -0.404   7.311  1.00 97.45           C  
ATOM    952  CB  LEU A 123     -16.592  -0.485   5.514  1.00 97.45           C  
ATOM    953  O   LEU A 123     -18.085  -0.223   8.494  1.00 97.45           O  
ATOM    954  CG  LEU A 123     -15.632   0.466   6.250  1.00 97.45           C  
ATOM    955  CD1 LEU A 123     -14.648  -0.286   7.156  1.00 97.45           C  
ATOM    956  CD2 LEU A 123     -14.821   1.262   5.229  1.00 97.45           C  
ATOM    957  N   THR A 124     -19.512   0.086   6.743  1.00 97.74           N  
ATOM    958  CA  THR A 124     -20.461   1.025   7.360  1.00 97.74           C  
ATOM    959  C   THR A 124     -21.730   0.370   7.907  1.00 97.74           C  
ATOM    960  CB  THR A 124     -20.839   2.164   6.398  1.00 97.74           C  
ATOM    961  O   THR A 124     -22.594   1.085   8.391  1.00 97.74           O  
ATOM    962  CG2 THR A 124     -19.616   2.946   5.914  1.00 97.74           C  
ATOM    963  OG1 THR A 124     -21.491   1.641   5.272  1.00 97.74           O  
ATOM    964  N   LYS A 125     -21.832  -0.967   7.947  1.00 97.67           N  
ATOM    965  CA  LYS A 125     -23.055  -1.713   8.331  1.00 97.67           C  
ATOM    966  C   LYS A 125     -23.684  -1.374   9.690  1.00 97.67           C  
ATOM    967  CB  LYS A 125     -22.782  -3.225   8.250  1.00 97.67           C  
ATOM    968  O   LYS A 125     -24.812  -1.770   9.950  1.00 97.67           O  
ATOM    969  CG  LYS A 125     -21.858  -3.756   9.360  1.00 97.67           C  
ATOM    970  CD  LYS A 125     -21.537  -5.227   9.090  1.00 97.67           C  
ATOM    971  CE  LYS A 125     -20.656  -5.832  10.183  1.00 97.67           C  
ATOM    972  NZ  LYS A 125     -20.288  -7.225   9.821  1.00 97.67           N  
ATOM    973  N   ASN A 126     -22.942  -0.699  10.567  1.00 98.10           N  
ATOM    974  CA  ASN A 126     -23.398  -0.273  11.893  1.00 98.10           C  
ATOM    975  C   ASN A 126     -23.792   1.217  11.942  1.00 98.10           C  
ATOM    976  CB  ASN A 126     -22.293  -0.573  12.922  1.00 98.10           C  
ATOM    977  O   ASN A 126     -24.047   1.721  13.030  1.00 98.10           O  
ATOM    978  CG  ASN A 126     -21.976  -2.041  13.130  1.00 98.10           C  
ATOM    979  ND2 ASN A 126     -20.876  -2.321  13.788  1.00 98.10           N  
ATOM    980  OD1 ASN A 126     -22.668  -2.965  12.749  1.00 98.10           O  
ATOM    981  N   LEU A 127     -23.751   1.925  10.811  1.00 98.23           N  
ATOM    982  CA  LEU A 127     -24.073   3.343  10.682  1.00 98.23           C  
ATOM    983  C   LEU A 127     -25.239   3.515   9.705  1.00 98.23           C  
ATOM    984  CB  LEU A 127     -22.857   4.153  10.182  1.00 98.23           C  
ATOM    985  O   LEU A 127     -25.352   2.815   8.698  1.00 98.23           O  
ATOM    986  CG  LEU A 127     -21.789   4.516  11.229  1.00 98.23           C  
ATOM    987  CD1 LEU A 127     -20.956   3.317  11.695  1.00 98.23           C  
ATOM    988  CD2 LEU A 127     -20.811   5.527  10.619  1.00 98.23           C  
ATOM    989  N   THR A 128     -26.078   4.500   9.983  1.00 98.20           N  
ATOM    990  CA  THR A 128     -27.059   5.043   9.040  1.00 98.20           C  
ATOM    991  C   THR A 128     -26.381   5.884   7.953  1.00 98.20           C  
ATOM    992  CB  THR A 128     -28.097   5.898   9.778  1.00 98.20           C  
ATOM    993  O   THR A 128     -25.230   6.304   8.091  1.00 98.20           O  
ATOM    994  CG2 THR A 128     -28.867   5.119  10.844  1.00 98.20           C  
ATOM    995  OG1 THR A 128     -27.459   6.974  10.412  1.00 98.20           O  
ATOM    996  N   ALA A 129     -27.101   6.182   6.868  1.00 97.50           N  
ATOM    997  CA  ALA A 129     -26.590   7.044   5.798  1.00 97.50           C  
ATOM    998  C   ALA A 129     -26.206   8.453   6.302  1.00 97.50           C  
ATOM    999  CB  ALA A 129     -27.645   7.105   4.688  1.00 97.50           C  
ATOM   1000  O   ALA A 129     -25.172   8.985   5.898  1.00 97.50           O  
ATOM   1001  N   ASP A 130     -26.980   9.019   7.235  1.00 98.39           N  
ATOM   1002  CA  ASP A 130     -26.705  10.334   7.829  1.00 98.39           C  
ATOM   1003  C   ASP A 130     -25.453  10.314   8.719  1.00 98.39           C  
ATOM   1004  CB  ASP A 130     -27.917  10.801   8.651  1.00 98.39           C  
ATOM   1005  O   ASP A 130     -24.652  11.254   8.700  1.00 98.39           O  
ATOM   1006  CG  ASP A 130     -29.157  11.110   7.805  1.00 98.39           C  
ATOM   1007  OD1 ASP A 130     -28.991  11.418   6.604  1.00 98.39           O  
ATOM   1008  OD2 ASP A 130     -30.266  11.030   8.374  1.00 98.39           O  
ATOM   1009  N   GLU A 131     -25.235   9.228   9.467  1.00 98.48           N  
ATOM   1010  CA  GLU A 131     -24.012   9.032  10.252  1.00 98.48           C  
ATOM   1011  C   GLU A 131     -22.785   8.872   9.350  1.00 98.48           C  
ATOM   1012  CB  GLU A 131     -24.145   7.803  11.157  1.00 98.48           C  
ATOM   1013  O   GLU A 131     -21.732   9.433   9.654  1.00 98.48           O  
ATOM   1014  CG  GLU A 131     -25.063   8.059  12.359  1.00 98.48           C  
ATOM   1015  CD  GLU A 131     -25.357   6.752  13.100  1.00 98.48           C  
ATOM   1016  OE1 GLU A 131     -25.123   6.699  14.325  1.00 98.48           O  
ATOM   1017  OE2 GLU A 131     -25.816   5.810  12.411  1.00 98.48           O  
ATOM   1018  N   VAL A 132     -22.912   8.168   8.219  1.00 98.32           N  
ATOM   1019  CA  VAL A 132     -21.839   8.055   7.216  1.00 98.32           C  
ATOM   1020  C   VAL A 132     -21.507   9.425   6.616  1.00 98.32           C  
ATOM   1021  CB  VAL A 132     -22.196   7.030   6.119  1.00 98.32           C  
ATOM   1022  O   VAL A 132     -20.332   9.792   6.571  1.00 98.32           O  
ATOM   1023  CG1 VAL A 132     -21.165   7.008   4.982  1.00 98.32           C  
ATOM   1024  CG2 VAL A 132     -22.237   5.609   6.695  1.00 98.32           C  
ATOM   1025  N   ALA A 133     -22.513  10.211   6.221  1.00 98.28           N  
ATOM   1026  CA  ALA A 133     -22.310  11.559   5.687  1.00 98.28           C  
ATOM   1027  C   ALA A 133     -21.683  12.506   6.729  1.00 98.28           C  
ATOM   1028  CB  ALA A 133     -23.660  12.088   5.191  1.00 98.28           C  
ATOM   1029  O   ALA A 133     -20.765  13.271   6.421  1.00 98.28           O  
ATOM   1030  N   THR A 134     -22.128  12.416   7.985  1.00 98.49           N  
ATOM   1031  CA  THR A 134     -21.556  13.174   9.106  1.00 98.49           C  
ATOM   1032  C   THR A 134     -20.098  12.788   9.341  1.00 98.49           C  
ATOM   1033  CB  THR A 134     -22.371  12.961  10.389  1.00 98.49           C  
ATOM   1034  O   THR A 134     -19.242  13.663   9.472  1.00 98.49           O  
ATOM   1035  CG2 THR A 134     -21.818  13.765  11.568  1.00 98.49           C  
ATOM   1036  OG1 THR A 134     -23.686  13.410  10.179  1.00 98.49           O  
ATOM   1037  N   LEU A 135     -19.789  11.489   9.349  1.00 98.27           N  
ATOM   1038  CA  LEU A 135     -18.425  10.989   9.499  1.00 98.27           C  
ATOM   1039  C   LEU A 135     -17.520  11.487   8.366  1.00 98.27           C  
ATOM   1040  CB  LEU A 135     -18.462   9.451   9.569  1.00 98.27           C  
ATOM   1041  O   LEU A 135     -16.416  11.957   8.635  1.00 98.27           O  
ATOM   1042  CG  LEU A 135     -17.076   8.790   9.676  1.00 98.27           C  
ATOM   1043  CD1 LEU A 135     -16.330   9.200  10.948  1.00 98.27           C  
ATOM   1044  CD2 LEU A 135     -17.225   7.269   9.680  1.00 98.27           C  
ATOM   1045  N   GLU A 136     -17.983  11.432   7.116  1.00 97.88           N  
ATOM   1046  CA  GLU A 136     -17.241  11.947   5.963  1.00 97.88           C  
ATOM   1047  C   GLU A 136     -16.943  13.447   6.106  1.00 97.88           C  
ATOM   1048  CB  GLU A 136     -18.032  11.666   4.676  1.00 97.88           C  
ATOM   1049  O   GLU A 136     -15.803  13.878   5.910  1.00 97.88           O  
ATOM   1050  CG  GLU A 136     -17.206  12.037   3.435  1.00 97.88           C  
ATOM   1051  CD  GLU A 136     -17.977  11.929   2.116  1.00 97.88           C  
ATOM   1052  OE1 GLU A 136     -17.437  12.492   1.131  1.00 97.88           O  
ATOM   1053  OE2 GLU A 136     -19.079  11.355   2.085  1.00 97.88           O  
ATOM   1054  N   TYR A 137     -17.943  14.241   6.495  1.00 98.23           N  
ATOM   1055  CA  TYR A 137     -17.789  15.673   6.738  1.00 98.23           C  
ATOM   1056  C   TYR A 137     -16.766  15.974   7.842  1.00 98.23           C  
ATOM   1057  CB  TYR A 137     -19.161  16.253   7.088  1.00 98.23           C  
ATOM   1058  O   TYR A 137     -15.889  16.822   7.659  1.00 98.23           O  
ATOM   1059  CG  TYR A 137     -19.121  17.660   7.643  1.00 98.23           C  
ATOM   1060  CD1 TYR A 137     -19.362  17.874   9.013  1.00 98.23           C  
ATOM   1061  CD2 TYR A 137     -18.883  18.750   6.785  1.00 98.23           C  
ATOM   1062  CE1 TYR A 137     -19.468  19.183   9.510  1.00 98.23           C  
ATOM   1063  CE2 TYR A 137     -18.962  20.064   7.281  1.00 98.23           C  
ATOM   1064  OH  TYR A 137     -19.575  21.526   9.081  1.00 98.23           O  
ATOM   1065  CZ  TYR A 137     -19.312  20.273   8.631  1.00 98.23           C  
ATOM   1066  N   LEU A 138     -16.844  15.267   8.974  1.00 98.15           N  
ATOM   1067  CA  LEU A 138     -15.918  15.453  10.090  1.00 98.15           C  
ATOM   1068  C   LEU A 138     -14.491  15.032   9.720  1.00 98.15           C  
ATOM   1069  CB  LEU A 138     -16.423  14.689  11.326  1.00 98.15           C  
ATOM   1070  O   LEU A 138     -13.556  15.770  10.014  1.00 98.15           O  
ATOM   1071  CG  LEU A 138     -17.726  15.230  11.946  1.00 98.15           C  
ATOM   1072  CD1 LEU A 138     -18.122  14.345  13.128  1.00 98.15           C  
ATOM   1073  CD2 LEU A 138     -17.598  16.672  12.442  1.00 98.15           C  
ATOM   1074  N   LEU A 139     -14.310  13.903   9.025  1.00 97.64           N  
ATOM   1075  CA  LEU A 139     -12.993  13.460   8.555  1.00 97.64           C  
ATOM   1076  C   LEU A 139     -12.378  14.450   7.561  1.00 97.64           C  
ATOM   1077  CB  LEU A 139     -13.102  12.065   7.915  1.00 97.64           C  
ATOM   1078  O   LEU A 139     -11.192  14.758   7.668  1.00 97.64           O  
ATOM   1079  CG  LEU A 139     -13.276  10.909   8.915  1.00 97.64           C  
ATOM   1080  CD1 LEU A 139     -13.540   9.614   8.143  1.00 97.64           C  
ATOM   1081  CD2 LEU A 139     -12.028  10.694   9.778  1.00 97.64           C  
ATOM   1082  N   LYS A 140     -13.174  14.997   6.633  1.00 95.74           N  
ATOM   1083  CA  LYS A 140     -12.717  16.050   5.713  1.00 95.74           C  
ATOM   1084  C   LYS A 140     -12.269  17.307   6.458  1.00 95.74           C  
ATOM   1085  CB  LYS A 140     -13.816  16.380   4.694  1.00 95.74           C  
ATOM   1086  O   LYS A 140     -11.258  17.882   6.084  1.00 95.74           O  
ATOM   1087  CG  LYS A 140     -13.872  15.345   3.562  1.00 95.74           C  
ATOM   1088  CD  LYS A 140     -15.074  15.607   2.645  1.00 95.74           C  
ATOM   1089  CE  LYS A 140     -15.000  14.704   1.409  1.00 95.74           C  
ATOM   1090  NZ  LYS A 140     -16.240  14.755   0.600  1.00 95.74           N  
ATOM   1091  N   LYS A 141     -12.967  17.702   7.529  1.00 96.82           N  
ATOM   1092  CA  LYS A 141     -12.587  18.848   8.376  1.00 96.82           C  
ATOM   1093  C   LYS A 141     -11.301  18.655   9.187  1.00 96.82           C  
ATOM   1094  CB  LYS A 141     -13.738  19.184   9.333  1.00 96.82           C  
ATOM   1095  O   LYS A 141     -10.754  19.642   9.663  1.00 96.82           O  
ATOM   1096  CG  LYS A 141     -14.785  20.077   8.669  1.00 96.82           C  
ATOM   1097  CD  LYS A 141     -15.766  20.577   9.731  1.00 96.82           C  
ATOM   1098  CE  LYS A 141     -16.491  21.804   9.190  1.00 96.82           C  
ATOM   1099  NZ  LYS A 141     -17.277  22.463  10.256  1.00 96.82           N  
ATOM   1100  N   VAL A 142     -10.855  17.414   9.393  1.00 95.85           N  
ATOM   1101  CA  VAL A 142      -9.592  17.105  10.089  1.00 95.85           C  
ATOM   1102  C   VAL A 142      -8.381  17.249   9.158  1.00 95.85           C  
ATOM   1103  CB  VAL A 142      -9.666  15.696  10.721  1.00 95.85           C  
ATOM   1104  O   VAL A 142      -7.265  17.445   9.636  1.00 95.85           O  
ATOM   1105  CG1 VAL A 142      -8.341  15.198  11.313  1.00 95.85           C  
ATOM   1106  CG2 VAL A 142     -10.683  15.667  11.870  1.00 95.85           C  
ATOM   1107  N   LEU A 143      -8.579  17.146   7.841  1.00 89.34           N  
ATOM   1108  CA  LEU A 143      -7.522  17.369   6.855  1.00 89.34           C  
ATOM   1109  C   LEU A 143      -7.199  18.878   6.751  1.00 89.34           C  
ATOM   1110  CB  LEU A 143      -7.946  16.761   5.504  1.00 89.34           C  
ATOM   1111  O   LEU A 143      -8.116  19.686   6.909  1.00 89.34           O  
ATOM   1112  CG  LEU A 143      -8.111  15.228   5.525  1.00 89.34           C  
ATOM   1113  CD1 LEU A 143      -8.808  14.751   4.250  1.00 89.34           C  
ATOM   1114  CD2 LEU A 143      -6.762  14.507   5.620  1.00 89.34           C  
ATOM   1115  N   PRO A 144      -5.921  19.255   6.533  1.00 78.84           N  
ATOM   1116  CA  PRO A 144      -5.492  20.653   6.435  1.00 78.84           C  
ATOM   1117  C   PRO A 144      -6.069  21.388   5.220  1.00 78.84           C  
ATOM   1118  CB  PRO A 144      -3.962  20.606   6.369  1.00 78.84           C  
ATOM   1119  O   PRO A 144      -6.429  20.715   4.225  1.00 78.84           O  
ATOM   1120  CG  PRO A 144      -3.700  19.269   5.681  1.00 78.84           C  
ATOM   1121  CD  PRO A 144      -4.794  18.376   6.264  1.00 78.84           C  
ATOM   1122  OXT PRO A 144      -6.034  22.635   5.289  1.00 78.84           O  
TER    1123      PRO A 144                                                      
ENDMDL                                                                          
END                                                                             
