# Supplementary material for: Escherichia coli transcription factors of unknown function: sequence features and possible evolutionary relationships
Source: PeerJ. 2022 Jul 20;10:e13772. doi: 10.7717/peerj.13772 (PMC9308461; doi:10.7717/peerj.13772)
Supplement: Supplemental Information 18 [file peerj-10-13772-s018.zip › Raw Data/PDB files/Reference proteins/NadR Xre AF-P27278-F1-model_v1.pdb]

HEADER                                            01-JUL-21                     
TITLE     ALPHAFOLD V2.0 PREDICTION FOR TRIFUNCTIONAL NAD                       
TITLE    2 BIOSYNTHESIS/REGULATOR PROTEIN NADR (P27278)                         
COMPND    MOL_ID: 1;                                                            
COMPND   2 MOLECULE: TRIFUNCTIONAL NAD BIOSYNTHESIS/REGULATOR PROTEIN NADR;     
COMPND   3 CHAIN: A                                                             
SOURCE    MOL_ID: 1;                                                            
SOURCE   2 ORGANISM_SCIENTIFIC: ESCHERICHIA COLI (STRAIN K12);                  
SOURCE   3 ORGANISM_TAXID: 83333                                                
REMARK   1                                                                      
REMARK   1 REFERENCE 1                                                          
REMARK   1  AUTH   JOHN JUMPER, RICHARD EVANS, ALEXANDER PRITZEL, TIM GREEN,    
REMARK   1  AUTH 2 MICHAEL FIGURNOV, OLAF RONNEBERGER, KATHRYN TUNYASUVUNAKOOL, 
REMARK   1  AUTH 3 RUSS BATES, AUGUSTIN ZIDEK, ANNA POTAPENKO, ALEX BRIDGLAND,  
REMARK   1  AUTH 4 CLEMENS MEYER, SIMON A A KOHL, ANDREW J BALLARD,             
REMARK   1  AUTH 5 ANDREW COWIE, BERNARDINO ROMERA-PAREDES, STANISLAV NIKOLOV,  
REMARK   1  AUTH 6 RISHUB JAIN, JONAS ADLER, TREVOR BACK, STIG PETERSEN,        
REMARK   1  AUTH 7 DAVID REIMAN, ELLEN CLANCY, MICHAL ZIELINSKI,                
REMARK   1  AUTH 8 MARTIN STEINEGGER, MICHALINA PACHOLSKA, TAMAS BERGHAMMER,    
REMARK   1  AUTH 9 DAVID SILVER, ORIOL VINYALS, ANDREW W SENIOR,                
REMARK   1  AUTH10 KORAY KAVUKCUOGLU, PUSHMEET KOHLI, DEMIS HASSABIS            
REMARK   1  TITL   HIGHLY ACCURATE PROTEIN STRUCTURE PREDICTION WITH ALPHAFOLD  
REMARK   1  REF    NATURE                                     2021              
REMARK   1                                                                      
REMARK   1 DISCLAIMERS                                                          
REMARK   1 ALPHAFOLD DATA, COPYRIGHT (2021) DEEPMIND TECHNOLOGIES LIMITED. THE  
REMARK   1 INFORMATION PROVIDED IS THEORETICAL MODELLING ONLY AND CAUTION SHOULD
REMARK   1 BE EXERCISED IN ITS USE. IT IS PROVIDED "AS-IS" WITHOUT ANY WARRANTY 
REMARK   1 OF ANY KIND, WHETHER EXPRESSED OR IMPLIED. NO WARRANTY IS GIVEN THAT 
REMARK   1 USE OF THE INFORMATION SHALL NOT INFRINGE THE RIGHTS OF ANY THIRD    
REMARK   1 PARTY. THE INFORMATION IS NOT INTENDED TO BE A SUBSTITUTE FOR        
REMARK   1 PROFESSIONAL MEDICAL ADVICE, DIAGNOSIS, OR TREATMENT, AND DOES NOT   
REMARK   1 CONSTITUTE MEDICAL OR OTHER PROFESSIONAL ADVICE. IT IS AVAILABLE FOR 
REMARK   1 ACADEMIC AND COMMERCIAL PURPOSES, UNDER CC-BY 4.0 LICENCE.           
DBREF  XXXX A    1   410  UNP    P27278   NADR_ECOLI       1    410             
SEQRES   1 A  410  MET SER SER PHE ASP TYR LEU LYS THR ALA ILE LYS GLN          
SEQRES   2 A  410  GLN GLY CYS THR LEU GLN GLN VAL ALA ASP ALA SER GLY          
SEQRES   3 A  410  MET THR LYS GLY TYR LEU SER GLN LEU LEU ASN ALA LYS          
SEQRES   4 A  410  ILE LYS SER PRO SER ALA GLN LYS LEU GLU ALA LEU HIS          
SEQRES   5 A  410  ARG PHE LEU GLY LEU GLU PHE PRO ARG GLN LYS LYS THR          
SEQRES   6 A  410  ILE GLY VAL VAL PHE GLY LYS PHE TYR PRO LEU HIS THR          
SEQRES   7 A  410  GLY HIS ILE TYR LEU ILE GLN ARG ALA CYS SER GLN VAL          
SEQRES   8 A  410  ASP GLU LEU HIS ILE ILE MET GLY PHE ASP ASP THR ARG          
SEQRES   9 A  410  ASP ARG ALA LEU PHE GLU ASP SER ALA MET SER GLN GLN          
SEQRES  10 A  410  PRO THR VAL PRO ASP ARG LEU ARG TRP LEU LEU GLN THR          
SEQRES  11 A  410  PHE LYS TYR GLN LYS ASN ILE ARG ILE HIS ALA PHE ASN          
SEQRES  12 A  410  GLU GLU GLY MET GLU PRO TYR PRO HIS GLY TRP ASP VAL          
SEQRES  13 A  410  TRP SER ASN GLY ILE LYS LYS PHE MET ALA GLU LYS GLY          
SEQRES  14 A  410  ILE GLN PRO ASP LEU ILE TYR THR SER GLU GLU ALA ASP          
SEQRES  15 A  410  ALA PRO GLN TYR MET GLU HIS LEU GLY ILE GLU THR VAL          
SEQRES  16 A  410  LEU VAL ASP PRO LYS ARG THR PHE MET SER ILE SER GLY          
SEQRES  17 A  410  ALA GLN ILE ARG GLU ASN PRO PHE ARG TYR TRP GLU TYR          
SEQRES  18 A  410  ILE PRO THR GLU VAL LYS PRO PHE PHE VAL ARG THR VAL          
SEQRES  19 A  410  ALA ILE LEU GLY GLY GLU SER SER GLY LYS SER THR LEU          
SEQRES  20 A  410  VAL ASN LYS LEU ALA ASN ILE PHE ASN THR THR SER ALA          
SEQRES  21 A  410  TRP GLU TYR GLY ARG ASP TYR VAL PHE SER HIS LEU GLY          
SEQRES  22 A  410  GLY ASP GLU ILE ALA LEU GLN TYR SER ASP TYR ASP LYS          
SEQRES  23 A  410  ILE ALA LEU GLY HIS ALA GLN TYR ILE ASP PHE ALA VAL          
SEQRES  24 A  410  LYS TYR ALA ASN LYS VAL ALA PHE ILE ASP THR ASP PHE          
SEQRES  25 A  410  VAL THR THR GLN ALA PHE CYS LYS LYS TYR GLU GLY ARG          
SEQRES  26 A  410  GLU HIS PRO PHE VAL GLN ALA LEU ILE ASP GLU TYR ARG          
SEQRES  27 A  410  PHE ASP LEU VAL ILE LEU LEU GLU ASN ASN THR PRO TRP          
SEQRES  28 A  410  VAL ALA ASP GLY LEU ARG SER LEU GLY SER SER VAL ASP          
SEQRES  29 A  410  ARG LYS GLU PHE GLN ASN LEU LEU VAL GLU MET LEU GLU          
SEQRES  30 A  410  GLU ASN ASN ILE GLU PHE VAL ARG VAL GLU GLU GLU ASP          
SEQRES  31 A  410  TYR ASP SER ARG PHE LEU ARG CYS VAL GLU LEU VAL ARG          
SEQRES  32 A  410  GLU MET MET GLY GLU GLN ARG                                  
CRYST1    1.000    1.000    1.000  90.00  90.00  90.00 P 1                      
ORIGX1      1.000000  0.000000  0.000000        0.00000                         
ORIGX2      0.000000  1.000000  0.000000        0.00000                         
ORIGX3      0.000000  0.000000  1.000000        0.00000                         
SCALE1      1.000000  0.000000  0.000000        0.00000                         
SCALE2      0.000000  1.000000  0.000000        0.00000                         
SCALE3      0.000000  0.000000  1.000000        0.00000                         
MODEL        0                                                                  
ATOM      1  N   MET A   1     -29.103   0.578  34.707  1.00 46.69           N  
ATOM      2  CA  MET A   1     -28.583   1.960  34.805  1.00 46.69           C  
ATOM      3  C   MET A   1     -29.712   2.854  35.275  1.00 46.69           C  
ATOM      4  CB  MET A   1     -28.031   2.448  33.459  1.00 46.69           C  
ATOM      5  O   MET A   1     -30.826   2.692  34.790  1.00 46.69           O  
ATOM      6  CG  MET A   1     -26.721   1.733  33.119  1.00 46.69           C  
ATOM      7  SD  MET A   1     -26.004   2.230  31.538  1.00 46.69           S  
ATOM      8  CE  MET A   1     -24.732   0.946  31.387  1.00 46.69           C  
ATOM      9  N   SER A   2     -29.469   3.724  36.255  1.00 58.44           N  
ATOM     10  CA  SER A   2     -30.461   4.723  36.660  1.00 58.44           C  
ATOM     11  C   SER A   2     -30.752   5.652  35.478  1.00 58.44           C  
ATOM     12  CB  SER A   2     -30.006   5.496  37.910  1.00 58.44           C  
ATOM     13  O   SER A   2     -29.867   5.909  34.658  1.00 58.44           O  
ATOM     14  OG  SER A   2     -29.224   6.638  37.609  1.00 58.44           O  
ATOM     15  N   SER A   3     -31.972   6.185  35.386  1.00 70.71           N  
ATOM     16  CA  SER A   3     -32.387   7.073  34.287  1.00 70.71           C  
ATOM     17  C   SER A   3     -31.499   8.314  34.122  1.00 70.71           C  
ATOM     18  CB  SER A   3     -33.840   7.509  34.507  1.00 70.71           C  
ATOM     19  O   SER A   3     -31.544   8.955  33.079  1.00 70.71           O  
ATOM     20  OG  SER A   3     -33.978   8.126  35.775  1.00 70.71           O  
ATOM     21  N   PHE A   4     -30.674   8.641  35.123  1.00 83.50           N  
ATOM     22  CA  PHE A   4     -29.831   9.834  35.180  1.00 83.50           C  
ATOM     23  C   PHE A   4     -28.324   9.536  35.227  1.00 83.50           C  
ATOM     24  CB  PHE A   4     -30.299  10.692  36.363  1.00 83.50           C  
ATOM     25  O   PHE A   4     -27.534  10.457  35.430  1.00 83.50           O  
ATOM     26  CG  PHE A   4     -31.743  11.144  36.240  1.00 83.50           C  
ATOM     27  CD1 PHE A   4     -32.132  12.009  35.198  1.00 83.50           C  
ATOM     28  CD2 PHE A   4     -32.714  10.651  37.130  1.00 83.50           C  
ATOM     29  CE1 PHE A   4     -33.478  12.378  35.050  1.00 83.50           C  
ATOM     30  CE2 PHE A   4     -34.063  11.014  36.980  1.00 83.50           C  
ATOM     31  CZ  PHE A   4     -34.445  11.866  35.931  1.00 83.50           C  
ATOM     32  N   ASP A   5     -27.885   8.289  35.010  1.00 80.62           N  
ATOM     33  CA  ASP A   5     -26.448   7.956  35.028  1.00 80.62           C  
ATOM     34  C   ASP A   5     -25.656   8.724  33.954  1.00 80.62           C  
ATOM     35  CB  ASP A   5     -26.231   6.437  34.895  1.00 80.62           C  
ATOM     36  O   ASP A   5     -24.522   9.128  34.195  1.00 80.62           O  
ATOM     37  CG  ASP A   5     -26.562   5.648  36.172  1.00 80.62           C  
ATOM     38  OD1 ASP A   5     -26.608   6.250  37.281  1.00 80.62           O  
ATOM     39  OD2 ASP A   5     -26.832   4.431  36.057  1.00 80.62           O  
ATOM     40  N   TYR A   6     -26.279   9.040  32.815  1.00 81.90           N  
ATOM     41  CA  TYR A   6     -25.663   9.864  31.769  1.00 81.90           C  
ATOM     42  C   TYR A   6     -25.308  11.282  32.235  1.00 81.90           C  
ATOM     43  CB  TYR A   6     -26.598   9.943  30.564  1.00 81.90           C  
ATOM     44  O   TYR A   6     -24.298  11.828  31.800  1.00 81.90           O  
ATOM     45  CG  TYR A   6     -27.778  10.892  30.731  1.00 81.90           C  
ATOM     46  CD1 TYR A   6     -28.945  10.476  31.407  1.00 81.90           C  
ATOM     47  CD2 TYR A   6     -27.718  12.185  30.170  1.00 81.90           C  
ATOM     48  CE1 TYR A   6     -30.045  11.346  31.504  1.00 81.90           C  
ATOM     49  CE2 TYR A   6     -28.822  13.053  30.269  1.00 81.90           C  
ATOM     50  OH  TYR A   6     -31.065  13.444  31.038  1.00 81.90           O  
ATOM     51  CZ  TYR A   6     -29.988  12.632  30.938  1.00 81.90           C  
ATOM     52  N   LEU A   7     -26.098  11.866  33.145  1.00 86.83           N  
ATOM     53  CA  LEU A   7     -25.800  13.178  33.718  1.00 86.83           C  
ATOM     54  C   LEU A   7     -24.553  13.096  34.600  1.00 86.83           C  
ATOM     55  CB  LEU A   7     -26.995  13.702  34.531  1.00 86.83           C  
ATOM     56  O   LEU A   7     -23.728  14.001  34.563  1.00 86.83           O  
ATOM     57  CG  LEU A   7     -28.260  14.013  33.717  1.00 86.83           C  
ATOM     58  CD1 LEU A   7     -29.414  14.319  34.669  1.00 86.83           C  
ATOM     59  CD2 LEU A   7     -28.068  15.216  32.795  1.00 86.83           C  
ATOM     60  N   LYS A   8     -24.364  11.994  35.342  1.00 86.66           N  
ATOM     61  CA  LYS A   8     -23.133  11.772  36.122  1.00 86.66           C  
ATOM     62  C   LYS A   8     -21.916  11.699  35.203  1.00 86.66           C  
ATOM     63  CB  LYS A   8     -23.201  10.485  36.955  1.00 86.66           C  
ATOM     64  O   LYS A   8     -20.895  12.313  35.504  1.00 86.66           O  
ATOM     65  CG  LYS A   8     -24.342  10.457  37.974  1.00 86.66           C  
ATOM     66  CD  LYS A   8     -24.356   9.092  38.671  1.00 86.66           C  
ATOM     67  CE  LYS A   8     -25.560   9.019  39.602  1.00 86.66           C  
ATOM     68  NZ  LYS A   8     -26.034   7.628  39.784  1.00 86.66           N  
ATOM     69  N   THR A   9     -22.035  10.977  34.088  1.00 84.03           N  
ATOM     70  CA  THR A   9     -20.967  10.866  33.087  1.00 84.03           C  
ATOM     71  C   THR A   9     -20.638  12.224  32.472  1.00 84.03           C  
ATOM     72  CB  THR A   9     -21.333   9.849  31.998  1.00 84.03           C  
ATOM     73  O   THR A   9     -19.468  12.593  32.446  1.00 84.03           O  
ATOM     74  CG2 THR A   9     -20.170   9.571  31.049  1.00 84.03           C  
ATOM     75  OG1 THR A   9     -21.658   8.621  32.607  1.00 84.03           O  
ATOM     76  N   ALA A  10     -21.645  13.004  32.067  1.00 85.05           N  
ATOM     77  CA  ALA A  10     -21.452  14.337  31.494  1.00 85.05           C  
ATOM     78  C   ALA A  10     -20.807  15.321  32.490  1.00 85.05           C  
ATOM     79  CB  ALA A  10     -22.811  14.840  30.997  1.00 85.05           C  
ATOM     80  O   ALA A  10     -19.860  16.021  32.138  1.00 85.05           O  
ATOM     81  N   ILE A  11     -21.245  15.319  33.757  1.00 88.18           N  
ATOM     82  CA  ILE A  11     -20.636  16.132  34.827  1.00 88.18           C  
ATOM     83  C   ILE A  11     -19.158  15.764  35.011  1.00 88.18           C  
ATOM     84  CB  ILE A  11     -21.428  15.970  36.149  1.00 88.18           C  
ATOM     85  O   ILE A  11     -18.307  16.647  35.116  1.00 88.18           O  
ATOM     86  CG1 ILE A  11     -22.822  16.628  36.034  1.00 88.18           C  
ATOM     87  CG2 ILE A  11     -20.669  16.587  37.342  1.00 88.18           C  
ATOM     88  CD1 ILE A  11     -23.808  16.209  37.134  1.00 88.18           C  
ATOM     89  N   LYS A  12     -18.840  14.460  35.017  1.00 87.37           N  
ATOM     90  CA  LYS A  12     -17.461  13.971  35.141  1.00 87.37           C  
ATOM     91  C   LYS A  12     -16.604  14.375  33.938  1.00 87.37           C  
ATOM     92  CB  LYS A  12     -17.476  12.448  35.359  1.00 87.37           C  
ATOM     93  O   LYS A  12     -15.462  14.775  34.134  1.00 87.37           O  
ATOM     94  CG  LYS A  12     -16.082  11.900  35.701  1.00 87.37           C  
ATOM     95  CD  LYS A  12     -16.108  10.379  35.902  1.00 87.37           C  
ATOM     96  CE  LYS A  12     -14.689   9.883  36.215  1.00 87.37           C  
ATOM     97  NZ  LYS A  12     -14.618   8.402  36.307  1.00 87.37           N  
ATOM     98  N   GLN A  13     -17.146  14.292  32.723  1.00 83.15           N  
ATOM     99  CA  GLN A  13     -16.448  14.665  31.486  1.00 83.15           C  
ATOM    100  C   GLN A  13     -16.131  16.164  31.413  1.00 83.15           C  
ATOM    101  CB  GLN A  13     -17.289  14.242  30.273  1.00 83.15           C  
ATOM    102  O   GLN A  13     -15.060  16.522  30.939  1.00 83.15           O  
ATOM    103  CG  GLN A  13     -17.197  12.734  29.993  1.00 83.15           C  
ATOM    104  CD  GLN A  13     -18.143  12.279  28.885  1.00 83.15           C  
ATOM    105  NE2 GLN A  13     -17.945  11.102  28.332  1.00 83.15           N  
ATOM    106  OE1 GLN A  13     -19.094  12.941  28.510  1.00 83.15           O  
ATOM    107  N   GLN A  14     -17.009  17.034  31.922  1.00 85.56           N  
ATOM    108  CA  GLN A  14     -16.749  18.478  31.987  1.00 85.56           C  
ATOM    109  C   GLN A  14     -15.845  18.904  33.159  1.00 85.56           C  
ATOM    110  CB  GLN A  14     -18.075  19.245  32.045  1.00 85.56           C  
ATOM    111  O   GLN A  14     -15.496  20.077  33.268  1.00 85.56           O  
ATOM    112  CG  GLN A  14     -18.877  19.184  30.735  1.00 85.56           C  
ATOM    113  CD  GLN A  14     -19.973  20.244  30.705  1.00 85.56           C  
ATOM    114  NE2 GLN A  14     -20.637  20.446  29.595  1.00 85.56           N  
ATOM    115  OE1 GLN A  14     -20.258  20.926  31.673  1.00 85.56           O  
ATOM    116  N   GLY A  15     -15.490  17.991  34.071  1.00 87.26           N  
ATOM    117  CA  GLY A  15     -14.656  18.309  35.236  1.00 87.26           C  
ATOM    118  C   GLY A  15     -15.310  19.265  36.245  1.00 87.26           C  
ATOM    119  O   GLY A  15     -14.613  19.866  37.060  1.00 87.26           O  
ATOM    120  N   CYS A  16     -16.636  19.426  36.210  1.00 87.13           N  
ATOM    121  CA  CYS A  16     -17.359  20.320  37.112  1.00 87.13           C  
ATOM    122  C   CYS A  16     -17.678  19.644  38.452  1.00 87.13           C  
ATOM    123  CB  CYS A  16     -18.632  20.825  36.428  1.00 87.13           C  
ATOM    124  O   CYS A  16     -18.038  18.467  38.526  1.00 87.13           O  
ATOM    125  SG  CYS A  16     -18.197  21.869  35.013  1.00 87.13           S  
ATOM    126  N   THR A  17     -17.624  20.413  39.536  1.00 90.56           N  
ATOM    127  CA  THR A  17     -18.117  19.970  40.845  1.00 90.56           C  
ATOM    128  C   THR A  17     -19.648  19.967  40.880  1.00 90.56           C  
ATOM    129  CB  THR A  17     -17.572  20.827  41.996  1.00 90.56           C  
ATOM    130  O   THR A  17     -20.306  20.774  40.225  1.00 90.56           O  
ATOM    131  CG2 THR A  17     -16.046  20.885  42.041  1.00 90.56           C  
ATOM    132  OG1 THR A  17     -18.060  22.140  41.903  1.00 90.56           O  
ATOM    133  N   LEU A  18     -20.244  19.115  41.725  1.00 90.22           N  
ATOM    134  CA  LEU A  18     -21.700  19.108  41.949  1.00 90.22           C  
ATOM    135  C   LEU A  18     -22.250  20.475  42.380  1.00 90.22           C  
ATOM    136  CB  LEU A  18     -22.052  18.069  43.031  1.00 90.22           C  
ATOM    137  O   LEU A  18     -23.409  20.766  42.108  1.00 90.22           O  
ATOM    138  CG  LEU A  18     -22.155  16.629  42.507  1.00 90.22           C  
ATOM    139  CD1 LEU A  18     -22.148  15.656  43.688  1.00 90.22           C  
ATOM    140  CD2 LEU A  18     -23.450  16.406  41.727  1.00 90.22           C  
ATOM    141  N   GLN A  19     -21.442  21.292  43.065  1.00 90.93           N  
ATOM    142  CA  GLN A  19     -21.843  22.633  43.483  1.00 90.93           C  
ATOM    143  C   GLN A  19     -21.943  23.576  42.277  1.00 90.93           C  
ATOM    144  CB  GLN A  19     -20.866  23.143  44.554  1.00 90.93           C  
ATOM    145  O   GLN A  19     -22.993  24.168  42.074  1.00 90.93           O  
ATOM    146  CG  GLN A  19     -21.313  24.476  45.173  1.00 90.93           C  
ATOM    147  CD  GLN A  19     -22.672  24.386  45.860  1.00 90.93           C  
ATOM    148  NE2 GLN A  19     -23.566  25.301  45.583  1.00 90.93           N  
ATOM    149  OE1 GLN A  19     -22.942  23.464  46.629  1.00 90.93           O  
ATOM    150  N   GLN A  20     -20.913  23.623  41.425  1.00 91.21           N  
ATOM    151  CA  GLN A  20     -20.919  24.441  40.203  1.00 91.21           C  
ATOM    152  C   GLN A  20     -22.089  24.090  39.278  1.00 91.21           C  
ATOM    153  CB  GLN A  20     -19.604  24.226  39.443  1.00 91.21           C  
ATOM    154  O   GLN A  20     -22.769  24.979  38.775  1.00 91.21           O  
ATOM    155  CG  GLN A  20     -18.405  24.904  40.123  1.00 91.21           C  
ATOM    156  CD  GLN A  20     -17.080  24.351  39.613  1.00 91.21           C  
ATOM    157  NE2 GLN A  20     -16.082  25.171  39.385  1.00 91.21           N  
ATOM    158  OE1 GLN A  20     -16.910  23.149  39.474  1.00 91.21           O  
ATOM    159  N   VAL A  21     -22.355  22.793  39.093  1.00 91.54           N  
ATOM    160  CA  VAL A  21     -23.476  22.322  38.267  1.00 91.54           C  
ATOM    161  C   VAL A  21     -24.816  22.739  38.878  1.00 91.54           C  
ATOM    162  CB  VAL A  21     -23.422  20.792  38.105  1.00 91.54           C  
ATOM    163  O   VAL A  21     -25.720  23.155  38.156  1.00 91.54           O  
ATOM    164  CG1 VAL A  21     -24.572  20.275  37.237  1.00 91.54           C  
ATOM    165  CG2 VAL A  21     -22.124  20.291  37.464  1.00 91.54           C  
ATOM    166  N   ALA A  22     -24.963  22.636  40.202  1.00 92.24           N  
ATOM    167  CA  ALA A  22     -26.186  23.018  40.902  1.00 92.24           C  
ATOM    168  C   ALA A  22     -26.452  24.529  40.792  1.00 92.24           C  
ATOM    169  CB  ALA A  22     -26.085  22.538  42.355  1.00 92.24           C  
ATOM    170  O   ALA A  22     -27.555  24.918  40.407  1.00 92.24           O  
ATOM    171  N   ASP A  23     -25.432  25.358  41.028  1.00 91.05           N  
ATOM    172  CA  ASP A  23     -25.538  26.818  40.955  1.00 91.05           C  
ATOM    173  C   ASP A  23     -25.879  27.281  39.530  1.00 91.05           C  
ATOM    174  CB  ASP A  23     -24.232  27.462  41.462  1.00 91.05           C  
ATOM    175  O   ASP A  23     -26.812  28.060  39.336  1.00 91.05           O  
ATOM    176  CG  ASP A  23     -23.964  27.196  42.952  1.00 91.05           C  
ATOM    177  OD1 ASP A  23     -24.932  27.001  43.721  1.00 91.05           O  
ATOM    178  OD2 ASP A  23     -22.782  27.134  43.357  1.00 91.05           O  
ATOM    179  N   ALA A  24     -25.203  26.731  38.516  1.00 90.06           N  
ATOM    180  CA  ALA A  24     -25.437  27.097  37.120  1.00 90.06           C  
ATOM    181  C   ALA A  24     -26.800  26.634  36.574  1.00 90.06           C  
ATOM    182  CB  ALA A  24     -24.297  26.521  36.286  1.00 90.06           C  
ATOM    183  O   ALA A  24     -27.347  27.249  35.661  1.00 90.06           O  
ATOM    184  N   SER A  25     -27.367  25.564  37.136  1.00 89.13           N  
ATOM    185  CA  SER A  25     -28.683  25.041  36.748  1.00 89.13           C  
ATOM    186  C   SER A  25     -29.838  25.556  37.619  1.00 89.13           C  
ATOM    187  CB  SER A  25     -28.650  23.513  36.662  1.00 89.13           C  
ATOM    188  O   SER A  25     -30.980  25.131  37.433  1.00 89.13           O  
ATOM    189  OG  SER A  25     -28.324  22.927  37.908  1.00 89.13           O  
ATOM    190  N   GLY A  26     -29.576  26.470  38.566  1.00 89.82           N  
ATOM    191  CA  GLY A  26     -30.601  27.051  39.442  1.00 89.82           C  
ATOM    192  C   GLY A  26     -31.210  26.043  40.426  1.00 89.82           C  
ATOM    193  O   GLY A  26     -32.398  26.112  40.757  1.00 89.82           O  
ATOM    194  N   MET A  27     -30.425  25.060  40.871  1.00 90.97           N  
ATOM    195  CA  MET A  27     -30.856  24.000  41.782  1.00 90.97           C  
ATOM    196  C   MET A  27     -30.023  23.988  43.060  1.00 90.97           C  
ATOM    197  CB  MET A  27     -30.771  22.633  41.095  1.00 90.97           C  
ATOM    198  O   MET A  27     -28.866  24.384  43.079  1.00 90.97           O  
ATOM    199  CG  MET A  27     -31.618  22.565  39.828  1.00 90.97           C  
ATOM    200  SD  MET A  27     -31.812  20.871  39.226  1.00 90.97           S  
ATOM    201  CE  MET A  27     -31.011  21.041  37.620  1.00 90.97           C  
ATOM    202  N   THR A  28     -30.577  23.454  44.149  1.00 92.13           N  
ATOM    203  CA  THR A  28     -29.756  23.160  45.328  1.00 92.13           C  
ATOM    204  C   THR A  28     -28.909  21.913  45.070  1.00 92.13           C  
ATOM    205  CB  THR A  28     -30.589  23.009  46.610  1.00 92.13           C  
ATOM    206  O   THR A  28     -29.368  20.955  44.439  1.00 92.13           O  
ATOM    207  CG2 THR A  28     -31.470  24.226  46.885  1.00 92.13           C  
ATOM    208  OG1 THR A  28     -31.440  21.885  46.555  1.00 92.13           O  
ATOM    209  N   LYS A  29     -27.694  21.865  45.631  1.00 92.19           N  
ATOM    210  CA  LYS A  29     -26.829  20.669  45.595  1.00 92.19           C  
ATOM    211  C   LYS A  29     -27.558  19.405  46.077  1.00 92.19           C  
ATOM    212  CB  LYS A  29     -25.576  20.962  46.436  1.00 92.19           C  
ATOM    213  O   LYS A  29     -27.363  18.322  45.528  1.00 92.19           O  
ATOM    214  CG  LYS A  29     -24.563  19.805  46.449  1.00 92.19           C  
ATOM    215  CD  LYS A  29     -23.353  20.178  47.314  1.00 92.19           C  
ATOM    216  CE  LYS A  29     -22.355  19.025  47.439  1.00 92.19           C  
ATOM    217  NZ  LYS A  29     -21.211  19.420  48.302  1.00 92.19           N  
ATOM    218  N   GLY A  30     -28.431  19.548  47.080  1.00 92.18           N  
ATOM    219  CA  GLY A  30     -29.278  18.465  47.587  1.00 92.18           C  
ATOM    220  C   GLY A  30     -30.274  17.946  46.546  1.00 92.18           C  
ATOM    221  O   GLY A  30     -30.374  16.734  46.360  1.00 92.18           O  
ATOM    222  N   TYR A  31     -30.952  18.844  45.822  1.00 92.03           N  
ATOM    223  CA  TYR A  31     -31.869  18.469  44.743  1.00 92.03           C  
ATOM    224  C   TYR A  31     -31.130  17.760  43.602  1.00 92.03           C  
ATOM    225  CB  TYR A  31     -32.610  19.715  44.237  1.00 92.03           C  
ATOM    226  O   TYR A  31     -31.553  16.685  43.183  1.00 92.03           O  
ATOM    227  CG  TYR A  31     -33.694  19.421  43.216  1.00 92.03           C  
ATOM    228  CD1 TYR A  31     -33.375  19.320  41.848  1.00 92.03           C  
ATOM    229  CD2 TYR A  31     -35.024  19.229  43.636  1.00 92.03           C  
ATOM    230  CE1 TYR A  31     -34.378  19.026  40.903  1.00 92.03           C  
ATOM    231  CE2 TYR A  31     -36.032  18.947  42.695  1.00 92.03           C  
ATOM    232  OH  TYR A  31     -36.685  18.539  40.424  1.00 92.03           O  
ATOM    233  CZ  TYR A  31     -35.709  18.830  41.325  1.00 92.03           C  
ATOM    234  N   LEU A  32     -29.992  18.302  43.147  1.00 91.80           N  
ATOM    235  CA  LEU A  32     -29.179  17.672  42.099  1.00 91.80           C  
ATOM    236  C   LEU A  32     -28.704  16.271  42.520  1.00 91.80           C  
ATOM    237  CB  LEU A  32     -28.000  18.599  41.745  1.00 91.80           C  
ATOM    238  O   LEU A  32     -28.807  15.322  41.750  1.00 91.80           O  
ATOM    239  CG  LEU A  32     -27.079  18.046  40.637  1.00 91.80           C  
ATOM    240  CD1 LEU A  32     -27.809  17.856  39.306  1.00 91.80           C  
ATOM    241  CD2 LEU A  32     -25.912  19.001  40.414  1.00 91.80           C  
ATOM    242  N   SER A  33     -28.252  16.105  43.765  1.00 92.31           N  
ATOM    243  CA  SER A  33     -27.850  14.795  44.296  1.00 92.31           C  
ATOM    244  C   SER A  33     -29.009  13.790  44.330  1.00 92.31           C  
ATOM    245  CB  SER A  33     -27.264  14.980  45.696  1.00 92.31           C  
ATOM    246  O   SER A  33     -28.843  12.627  43.957  1.00 92.31           O  
ATOM    247  OG  SER A  33     -26.856  13.734  46.227  1.00 92.31           O  
ATOM    248  N   GLN A  34     -30.205  14.218  44.740  1.00 92.24           N  
ATOM    249  CA  GLN A  34     -31.393  13.360  44.719  1.00 92.24           C  
ATOM    250  C   GLN A  34     -31.810  12.994  43.288  1.00 92.24           C  
ATOM    251  CB  GLN A  34     -32.544  14.050  45.457  1.00 92.24           C  
ATOM    252  O   GLN A  34     -32.175  11.842  43.048  1.00 92.24           O  
ATOM    253  CG  GLN A  34     -32.344  14.071  46.980  1.00 92.24           C  
ATOM    254  CD  GLN A  34     -33.479  14.797  47.697  1.00 92.24           C  
ATOM    255  NE2 GLN A  34     -33.454  14.861  49.011  1.00 92.24           N  
ATOM    256  OE1 GLN A  34     -34.414  15.306  47.107  1.00 92.24           O  
ATOM    257  N   LEU A  35     -31.709  13.934  42.343  1.00 90.64           N  
ATOM    258  CA  LEU A  35     -31.982  13.710  40.923  1.00 90.64           C  
ATOM    259  C   LEU A  35     -31.049  12.645  40.336  1.00 90.64           C  
ATOM    260  CB  LEU A  35     -31.836  15.047  40.169  1.00 90.64           C  
ATOM    261  O   LEU A  35     -31.518  11.645  39.802  1.00 90.64           O  
ATOM    262  CG  LEU A  35     -32.181  14.956  38.673  1.00 90.64           C  
ATOM    263  CD1 LEU A  35     -33.669  14.689  38.478  1.00 90.64           C  
ATOM    264  CD2 LEU A  35     -31.824  16.274  37.992  1.00 90.64           C  
ATOM    265  N   LEU A  36     -29.733  12.814  40.500  1.00 90.34           N  
ATOM    266  CA  LEU A  36     -28.715  11.892  39.977  1.00 90.34           C  
ATOM    267  C   LEU A  36     -28.826  10.481  40.575  1.00 90.34           C  
ATOM    268  CB  LEU A  36     -27.321  12.477  40.267  1.00 90.34           C  
ATOM    269  O   LEU A  36     -28.420   9.503  39.951  1.00 90.34           O  
ATOM    270  CG  LEU A  36     -26.988  13.777  39.511  1.00 90.34           C  
ATOM    271  CD1 LEU A  36     -25.650  14.313  40.012  1.00 90.34           C  
ATOM    272  CD2 LEU A  36     -26.894  13.578  38.002  1.00 90.34           C  
ATOM    273  N   ASN A  37     -29.382  10.359  41.779  1.00 90.95           N  
ATOM    274  CA  ASN A  37     -29.640   9.077  42.435  1.00 90.95           C  
ATOM    275  C   ASN A  37     -31.057   8.535  42.178  1.00 90.95           C  
ATOM    276  CB  ASN A  37     -29.291   9.216  43.924  1.00 90.95           C  
ATOM    277  O   ASN A  37     -31.490   7.631  42.888  1.00 90.95           O  
ATOM    278  CG  ASN A  37     -27.799   9.399  44.132  1.00 90.95           C  
ATOM    279  ND2 ASN A  37     -27.391  10.381  44.896  1.00 90.95           N  
ATOM    280  OD1 ASN A  37     -26.980   8.663  43.610  1.00 90.95           O  
ATOM    281  N   ALA A  38     -31.782   9.097  41.202  1.00 87.50           N  
ATOM    282  CA  ALA A  38     -33.145   8.714  40.827  1.00 87.50           C  
ATOM    283  C   ALA A  38     -34.147   8.707  42.004  1.00 87.50           C  
ATOM    284  CB  ALA A  38     -33.099   7.411  40.015  1.00 87.50           C  
ATOM    285  O   ALA A  38     -35.124   7.961  42.003  1.00 87.50           O  
ATOM    286  N   LYS A  39     -33.927   9.556  43.020  1.00 89.97           N  
ATOM    287  CA  LYS A  39     -34.813   9.688  44.193  1.00 89.97           C  
ATOM    288  C   LYS A  39     -35.990  10.639  43.954  1.00 89.97           C  
ATOM    289  CB  LYS A  39     -34.007  10.105  45.436  1.00 89.97           C  
ATOM    290  O   LYS A  39     -36.925  10.668  44.749  1.00 89.97           O  
ATOM    291  CG  LYS A  39     -32.977   9.043  45.852  1.00 89.97           C  
ATOM    292  CD  LYS A  39     -32.315   9.396  47.190  1.00 89.97           C  
ATOM    293  CE  LYS A  39     -31.352   8.270  47.593  1.00 89.97           C  
ATOM    294  NZ  LYS A  39     -30.722   8.512  48.917  1.00 89.97           N  
ATOM    295  N   ILE A  40     -35.954  11.419  42.874  1.00 87.10           N  
ATOM    296  CA  ILE A  40     -37.013  12.359  42.492  1.00 87.10           C  
ATOM    297  C   ILE A  40     -37.912  11.685  41.454  1.00 87.10           C  
ATOM    298  CB  ILE A  40     -36.412  13.685  41.973  1.00 87.10           C  
ATOM    299  O   ILE A  40     -37.482  11.463  40.326  1.00 87.10           O  
ATOM    300  CG1 ILE A  40     -35.443  14.274  43.024  1.00 87.10           C  
ATOM    301  CG2 ILE A  40     -37.541  14.675  41.629  1.00 87.10           C  
ATOM    302  CD1 ILE A  40     -34.862  15.634  42.643  1.00 87.10           C  
ATOM    303  N   LYS A  41     -39.162  11.379  41.825  1.00 81.95           N  
ATOM    304  CA  LYS A  41     -40.127  10.694  40.941  1.00 81.95           C  
ATOM    305  C   LYS A  41     -40.585  11.551  39.751  1.00 81.95           C  
ATOM    306  CB  LYS A  41     -41.350  10.220  41.745  1.00 81.95           C  
ATOM    307  O   LYS A  41     -40.834  11.017  38.679  1.00 81.95           O  
ATOM    308  CG  LYS A  41     -41.018   9.114  42.761  1.00 81.95           C  
ATOM    309  CD  LYS A  41     -42.303   8.580  43.414  1.00 81.95           C  
ATOM    310  CE  LYS A  41     -41.984   7.445  44.396  1.00 81.95           C  
ATOM    311  NZ  LYS A  41     -43.221   6.870  44.988  1.00 81.95           N  
ATOM    312  N   SER A  42     -40.683  12.867  39.942  1.00 84.59           N  
ATOM    313  CA  SER A  42     -41.149  13.823  38.927  1.00 84.59           C  
ATOM    314  C   SER A  42     -40.261  15.071  38.942  1.00 84.59           C  
ATOM    315  CB  SER A  42     -42.624  14.176  39.150  1.00 84.59           C  
ATOM    316  O   SER A  42     -40.580  16.057  39.610  1.00 84.59           O  
ATOM    317  OG  SER A  42     -43.403  12.996  39.165  1.00 84.59           O  
ATOM    318  N   PRO A  43     -39.084  15.019  38.301  1.00 85.64           N  
ATOM    319  CA  PRO A  43     -38.190  16.168  38.227  1.00 85.64           C  
ATOM    320  C   PRO A  43     -38.804  17.307  37.404  1.00 85.64           C  
ATOM    321  CB  PRO A  43     -36.903  15.622  37.623  1.00 85.64           C  
ATOM    322  O   PRO A  43     -39.546  17.073  36.455  1.00 85.64           O  
ATOM    323  CG  PRO A  43     -37.388  14.467  36.753  1.00 85.64           C  
ATOM    324  CD  PRO A  43     -38.537  13.887  37.563  1.00 85.64           C  
ATOM    325  N   SER A  44     -38.491  18.556  37.762  1.00 87.85           N  
ATOM    326  CA  SER A  44     -38.980  19.724  37.017  1.00 87.85           C  
ATOM    327  C   SER A  44     -38.353  19.765  35.621  1.00 87.85           C  
ATOM    328  CB  SER A  44     -38.697  21.015  37.795  1.00 87.85           C  
ATOM    329  O   SER A  44     -37.128  19.718  35.497  1.00 87.85           O  
ATOM    330  OG  SER A  44     -38.789  22.157  36.963  1.00 87.85           O  
ATOM    331  N   ALA A  45     -39.187  19.898  34.584  1.00 86.40           N  
ATOM    332  CA  ALA A  45     -38.735  20.012  33.198  1.00 86.40           C  
ATOM    333  C   ALA A  45     -37.804  21.219  32.996  1.00 86.40           C  
ATOM    334  CB  ALA A  45     -39.964  20.089  32.284  1.00 86.40           C  
ATOM    335  O   ALA A  45     -36.758  21.071  32.379  1.00 86.40           O  
ATOM    336  N   GLN A  46     -38.117  22.367  33.608  1.00 88.90           N  
ATOM    337  CA  GLN A  46     -37.277  23.573  33.557  1.00 88.90           C  
ATOM    338  C   GLN A  46     -35.892  23.337  34.173  1.00 88.90           C  
ATOM    339  CB  GLN A  46     -37.967  24.707  34.330  1.00 88.90           C  
ATOM    340  O   GLN A  46     -34.877  23.763  33.628  1.00 88.90           O  
ATOM    341  CG  GLN A  46     -39.243  25.227  33.651  1.00 88.90           C  
ATOM    342  CD  GLN A  46     -39.971  26.263  34.504  1.00 88.90           C  
ATOM    343  NE2 GLN A  46     -40.866  27.031  33.925  1.00 88.90           N  
ATOM    344  OE1 GLN A  46     -39.779  26.377  35.705  1.00 88.90           O  
ATOM    345  N   LYS A  47     -35.841  22.623  35.305  1.00 89.87           N  
ATOM    346  CA  LYS A  47     -34.579  22.272  35.971  1.00 89.87           C  
ATOM    347  C   LYS A  47     -33.756  21.293  35.136  1.00 89.87           C  
ATOM    348  CB  LYS A  47     -34.869  21.695  37.360  1.00 89.87           C  
ATOM    349  O   LYS A  47     -32.545  21.452  35.019  1.00 89.87           O  
ATOM    350  CG  LYS A  47     -35.286  22.784  38.356  1.00 89.87           C  
ATOM    351  CD  LYS A  47     -35.457  22.204  39.764  1.00 89.87           C  
ATOM    352  CE  LYS A  47     -35.794  23.330  40.742  1.00 89.87           C  
ATOM    353  NZ  LYS A  47     -35.968  22.810  42.119  1.00 89.87           N  
ATOM    354  N   LEU A  48     -34.404  20.293  34.539  1.00 89.12           N  
ATOM    355  CA  LEU A  48     -33.733  19.368  33.630  1.00 89.12           C  
ATOM    356  C   LEU A  48     -33.203  20.088  32.392  1.00 89.12           C  
ATOM    357  CB  LEU A  48     -34.680  18.230  33.228  1.00 89.12           C  
ATOM    358  O   LEU A  48     -32.049  19.870  32.041  1.00 89.12           O  
ATOM    359  CG  LEU A  48     -34.885  17.156  34.303  1.00 89.12           C  
ATOM    360  CD1 LEU A  48     -35.967  16.188  33.828  1.00 89.12           C  
ATOM    361  CD2 LEU A  48     -33.610  16.342  34.542  1.00 89.12           C  
ATOM    362  N   GLU A  49     -33.989  20.961  31.770  1.00 90.13           N  
ATOM    363  CA  GLU A  49     -33.560  21.746  30.612  1.00 90.13           C  
ATOM    364  C   GLU A  49     -32.339  22.616  30.943  1.00 90.13           C  
ATOM    365  CB  GLU A  49     -34.729  22.615  30.134  1.00 90.13           C  
ATOM    366  O   GLU A  49     -31.349  22.586  30.213  1.00 90.13           O  
ATOM    367  CG  GLU A  49     -34.401  23.278  28.791  1.00 90.13           C  
ATOM    368  CD  GLU A  49     -35.448  24.302  28.352  1.00 90.13           C  
ATOM    369  OE1 GLU A  49     -35.057  25.134  27.499  1.00 90.13           O  
ATOM    370  OE2 GLU A  49     -36.560  24.324  28.926  1.00 90.13           O  
ATOM    371  N   ALA A  50     -32.359  23.325  32.078  1.00 90.80           N  
ATOM    372  CA  ALA A  50     -31.227  24.129  32.539  1.00 90.80           C  
ATOM    373  C   ALA A  50     -29.961  23.281  32.751  1.00 90.80           C  
ATOM    374  CB  ALA A  50     -31.635  24.851  33.830  1.00 90.80           C  
ATOM    375  O   ALA A  50     -28.864  23.687  32.367  1.00 90.80           O  
ATOM    376  N   LEU A  51     -30.115  22.077  33.310  1.00 91.08           N  
ATOM    377  CA  LEU A  51     -29.013  21.137  33.497  1.00 91.08           C  
ATOM    378  C   LEU A  51     -28.444  20.625  32.168  1.00 91.08           C  
ATOM    379  CB  LEU A  51     -29.509  19.986  34.382  1.00 91.08           C  
ATOM    380  O   LEU A  51     -27.228  20.565  32.018  1.00 91.08           O  
ATOM    381  CG  LEU A  51     -28.434  18.959  34.762  1.00 91.08           C  
ATOM    382  CD1 LEU A  51     -27.303  19.581  35.574  1.00 91.08           C  
ATOM    383  CD2 LEU A  51     -29.069  17.867  35.619  1.00 91.08           C  
ATOM    384  N   HIS A  52     -29.297  20.278  31.201  1.00 89.43           N  
ATOM    385  CA  HIS A  52     -28.847  19.842  29.875  1.00 89.43           C  
ATOM    386  C   HIS A  52     -28.131  20.973  29.141  1.00 89.43           C  
ATOM    387  CB  HIS A  52     -30.028  19.328  29.047  1.00 89.43           C  
ATOM    388  O   HIS A  52     -27.041  20.758  28.622  1.00 89.43           O  
ATOM    389  CG  HIS A  52     -30.512  17.969  29.470  1.00 89.43           C  
ATOM    390  CD2 HIS A  52     -30.373  16.784  28.800  1.00 89.43           C  
ATOM    391  ND1 HIS A  52     -31.210  17.701  30.615  1.00 89.43           N  
ATOM    392  CE1 HIS A  52     -31.504  16.400  30.644  1.00 89.43           C  
ATOM    393  NE2 HIS A  52     -30.999  15.784  29.563  1.00 89.43           N  
ATOM    394  N   ARG A  53     -28.680  22.193  29.189  1.00 89.50           N  
ATOM    395  CA  ARG A  53     -28.066  23.388  28.600  1.00 89.50           C  
ATOM    396  C   ARG A  53     -26.677  23.660  29.177  1.00 89.50           C  
ATOM    397  CB  ARG A  53     -29.015  24.574  28.808  1.00 89.50           C  
ATOM    398  O   ARG A  53     -25.753  23.916  28.414  1.00 89.50           O  
ATOM    399  CG  ARG A  53     -28.595  25.808  27.996  1.00 89.50           C  
ATOM    400  CD  ARG A  53     -29.506  27.004  28.293  1.00 89.50           C  
ATOM    401  NE  ARG A  53     -30.929  26.729  27.988  1.00 89.50           N  
ATOM    402  NH1 ARG A  53     -31.805  28.563  29.039  1.00 89.50           N  
ATOM    403  NH2 ARG A  53     -33.192  27.115  28.076  1.00 89.50           N  
ATOM    404  CZ  ARG A  53     -31.967  27.458  28.360  1.00 89.50           C  
ATOM    405  N   PHE A  54     -26.518  23.564  30.499  1.00 90.16           N  
ATOM    406  CA  PHE A  54     -25.216  23.727  31.152  1.00 90.16           C  
ATOM    407  C   PHE A  54     -24.223  22.627  30.748  1.00 90.16           C  
ATOM    408  CB  PHE A  54     -25.414  23.757  32.674  1.00 90.16           C  
ATOM    409  O   PHE A  54     -23.064  22.905  30.456  1.00 90.16           O  
ATOM    410  CG  PHE A  54     -24.114  23.953  33.427  1.00 90.16           C  
ATOM    411  CD1 PHE A  54     -23.494  22.873  34.084  1.00 90.16           C  
ATOM    412  CD2 PHE A  54     -23.481  25.209  33.401  1.00 90.16           C  
ATOM    413  CE1 PHE A  54     -22.253  23.058  34.720  1.00 90.16           C  
ATOM    414  CE2 PHE A  54     -22.249  25.395  34.052  1.00 90.16           C  
ATOM    415  CZ  PHE A  54     -21.637  24.320  34.717  1.00 90.16           C  
ATOM    416  N   LEU A  55     -24.688  21.378  30.668  1.00 88.49           N  
ATOM    417  CA  LEU A  55     -23.856  20.231  30.304  1.00 88.49           C  
ATOM    418  C   LEU A  55     -23.630  20.078  28.785  1.00 88.49           C  
ATOM    419  CB  LEU A  55     -24.434  18.957  30.942  1.00 88.49           C  
ATOM    420  O   LEU A  55     -22.980  19.121  28.367  1.00 88.49           O  
ATOM    421  CG  LEU A  55     -24.405  18.948  32.481  1.00 88.49           C  
ATOM    422  CD1 LEU A  55     -25.129  17.699  32.987  1.00 88.49           C  
ATOM    423  CD2 LEU A  55     -22.986  18.942  33.053  1.00 88.49           C  
ATOM    424  N   GLY A  56     -24.150  20.989  27.955  1.00 83.10           N  
ATOM    425  CA  GLY A  56     -24.063  20.894  26.493  1.00 83.10           C  
ATOM    426  C   GLY A  56     -24.791  19.675  25.910  1.00 83.10           C  
ATOM    427  O   GLY A  56     -24.389  19.156  24.873  1.00 83.10           O  
ATOM    428  N   LEU A  57     -25.825  19.182  26.595  1.00 83.99           N  
ATOM    429  CA  LEU A  57     -26.633  18.034  26.187  1.00 83.99           C  
ATOM    430  C   LEU A  57     -27.919  18.499  25.490  1.00 83.99           C  
ATOM    431  CB  LEU A  57     -26.956  17.158  27.413  1.00 83.99           C  
ATOM    432  O   LEU A  57     -28.500  19.520  25.855  1.00 83.99           O  
ATOM    433  CG  LEU A  57     -25.740  16.628  28.195  1.00 83.99           C  
ATOM    434  CD1 LEU A  57     -26.229  15.886  29.441  1.00 83.99           C  
ATOM    435  CD2 LEU A  57     -24.886  15.663  27.372  1.00 83.99           C  
ATOM    436  N   GLU A  58     -28.412  17.713  24.536  1.00 78.99           N  
ATOM    437  CA  GLU A  58     -29.722  17.942  23.914  1.00 78.99           C  
ATOM    438  C   GLU A  58     -30.869  17.680  24.902  1.00 78.99           C  
ATOM    439  CB  GLU A  58     -29.891  17.053  22.676  1.00 78.99           C  
ATOM    440  O   GLU A  58     -30.847  16.702  25.657  1.00 78.99           O  
ATOM    441  CG  GLU A  58     -29.016  17.523  21.505  1.00 78.99           C  
ATOM    442  CD  GLU A  58     -29.119  16.606  20.277  1.00 78.99           C  
ATOM    443  OE1 GLU A  58     -28.636  17.034  19.207  1.00 78.99           O  
ATOM    444  OE2 GLU A  58     -29.598  15.459  20.436  1.00 78.99           O  
ATOM    445  N   PHE A  59     -31.894  18.539  24.879  1.00 78.74           N  
ATOM    446  CA  PHE A  59     -33.105  18.396  25.685  1.00 78.74           C  
ATOM    447  C   PHE A  59     -34.372  18.627  24.838  1.00 78.74           C  
ATOM    448  CB  PHE A  59     -33.069  19.358  26.874  1.00 78.74           C  
ATOM    449  O   PHE A  59     -34.447  19.652  24.162  1.00 78.74           O  
ATOM    450  CG  PHE A  59     -34.223  19.152  27.836  1.00 78.74           C  
ATOM    451  CD1 PHE A  59     -35.374  19.953  27.745  1.00 78.74           C  
ATOM    452  CD2 PHE A  59     -34.168  18.119  28.790  1.00 78.74           C  
ATOM    453  CE1 PHE A  59     -36.448  19.749  28.628  1.00 78.74           C  
ATOM    454  CE2 PHE A  59     -35.248  17.903  29.663  1.00 78.74           C  
ATOM    455  CZ  PHE A  59     -36.383  18.730  29.593  1.00 78.74           C  
ATOM    456  N   PRO A  60     -35.387  17.740  24.902  1.00 74.33           N  
ATOM    457  CA  PRO A  60     -35.391  16.470  25.629  1.00 74.33           C  
ATOM    458  C   PRO A  60     -34.386  15.488  25.018  1.00 74.33           C  
ATOM    459  CB  PRO A  60     -36.825  15.948  25.529  1.00 74.33           C  
ATOM    460  O   PRO A  60     -34.182  15.469  23.807  1.00 74.33           O  
ATOM    461  CG  PRO A  60     -37.308  16.517  24.195  1.00 74.33           C  
ATOM    462  CD  PRO A  60     -36.608  17.874  24.122  1.00 74.33           C  
ATOM    463  N   ARG A  61     -33.751  14.665  25.857  1.00 72.25           N  
ATOM    464  CA  ARG A  61     -32.793  13.670  25.373  1.00 72.25           C  
ATOM    465  C   ARG A  61     -33.524  12.661  24.492  1.00 72.25           C  
ATOM    466  CB  ARG A  61     -32.079  13.000  26.554  1.00 72.25           C  
ATOM    467  O   ARG A  61     -34.360  11.907  24.988  1.00 72.25           O  
ATOM    468  CG  ARG A  61     -30.947  12.089  26.061  1.00 72.25           C  
ATOM    469  CD  ARG A  61     -30.250  11.417  27.243  1.00 72.25           C  
ATOM    470  NE  ARG A  61     -29.115  10.596  26.780  1.00 72.25           N  
ATOM    471  NH1 ARG A  61     -28.960   9.251  28.613  1.00 72.25           N  
ATOM    472  NH2 ARG A  61     -27.565   8.928  26.911  1.00 72.25           N  
ATOM    473  CZ  ARG A  61     -28.548   9.605  27.434  1.00 72.25           C  
ATOM    474  N   GLN A  62     -33.181  12.618  23.213  1.00 72.06           N  
ATOM    475  CA  GLN A  62     -33.618  11.547  22.329  1.00 72.06           C  
ATOM    476  C   GLN A  62     -32.668  10.360  22.509  1.00 72.06           C  
ATOM    477  CB  GLN A  62     -33.726  12.060  20.887  1.00 72.06           C  
ATOM    478  O   GLN A  62     -31.445  10.527  22.560  1.00 72.06           O  
ATOM    479  CG  GLN A  62     -34.812  13.153  20.787  1.00 72.06           C  
ATOM    480  CD  GLN A  62     -35.064  13.638  19.365  1.00 72.06           C  
ATOM    481  NE2 GLN A  62     -36.001  14.538  19.167  1.00 72.06           N  
ATOM    482  OE1 GLN A  62     -34.450  13.224  18.405  1.00 72.06           O  
ATOM    483  N   LYS A  63     -33.220   9.156  22.701  1.00 81.41           N  
ATOM    484  CA  LYS A  63     -32.401   7.941  22.700  1.00 81.41           C  
ATOM    485  C   LYS A  63     -31.908   7.758  21.266  1.00 81.41           C  
ATOM    486  CB  LYS A  63     -33.195   6.716  23.201  1.00 81.41           C  
ATOM    487  O   LYS A  63     -32.719   7.488  20.392  1.00 81.41           O  
ATOM    488  CG  LYS A  63     -32.264   5.495  23.328  1.00 81.41           C  
ATOM    489  CD  LYS A  63     -32.986   4.158  23.572  1.00 81.41           C  
ATOM    490  CE  LYS A  63     -31.921   3.047  23.495  1.00 81.41           C  
ATOM    491  NZ  LYS A  63     -32.453   1.710  23.132  1.00 81.41           N  
ATOM    492  N   LYS A  64     -30.602   7.924  21.057  1.00 87.68           N  
ATOM    493  CA  LYS A  64     -29.969   7.634  19.773  1.00 87.68           C  
ATOM    494  C   LYS A  64     -30.029   6.138  19.507  1.00 87.68           C  
ATOM    495  CB  LYS A  64     -28.519   8.124  19.744  1.00 87.68           C  
ATOM    496  O   LYS A  64     -29.706   5.354  20.397  1.00 87.68           O  
ATOM    497  CG  LYS A  64     -28.458   9.655  19.736  1.00 87.68           C  
ATOM    498  CD  LYS A  64     -27.024  10.116  19.480  1.00 87.68           C  
ATOM    499  CE  LYS A  64     -26.988  11.642  19.396  1.00 87.68           C  
ATOM    500  NZ  LYS A  64     -25.651  12.098  18.961  1.00 87.68           N  
ATOM    501  N   THR A  65     -30.432   5.789  18.301  1.00 95.33           N  
ATOM    502  CA  THR A  65     -30.306   4.453  17.735  1.00 95.33           C  
ATOM    503  C   THR A  65     -28.864   4.238  17.290  1.00 95.33           C  
ATOM    504  CB  THR A  65     -31.286   4.257  16.571  1.00 95.33           C  
ATOM    505  O   THR A  65     -28.303   5.061  16.562  1.00 95.33           O  
ATOM    506  CG2 THR A  65     -32.736   4.250  17.051  1.00 95.33           C  
ATOM    507  OG1 THR A  65     -31.169   5.285  15.613  1.00 95.33           O  
ATOM    508  N   ILE A  66     -28.241   3.160  17.763  1.00 97.39           N  
ATOM    509  CA  ILE A  66     -26.841   2.839  17.467  1.00 97.39           C  
ATOM    510  C   ILE A  66     -26.779   1.560  16.634  1.00 97.39           C  
ATOM    511  CB  ILE A  66     -25.994   2.770  18.758  1.00 97.39           C  
ATOM    512  O   ILE A  66     -27.256   0.507  17.054  1.00 97.39           O  
ATOM    513  CG1 ILE A  66     -26.050   4.125  19.506  1.00 97.39           C  
ATOM    514  CG2 ILE A  66     -24.535   2.405  18.420  1.00 97.39           C  
ATOM    515  CD1 ILE A  66     -25.218   4.195  20.793  1.00 97.39           C  
ATOM    516  N   GLY A  67     -26.167   1.641  15.458  1.00 98.30           N  
ATOM    517  CA  GLY A  67     -25.883   0.490  14.604  1.00 98.30           C  
ATOM    518  C   GLY A  67     -24.420   0.064  14.683  1.00 98.30           C  
ATOM    519  O   GLY A  67     -23.537   0.900  14.888  1.00 98.30           O  
ATOM    520  N   VAL A  68     -24.144  -1.215  14.437  1.00 98.40           N  
ATOM    521  CA  VAL A  68     -22.785  -1.740  14.228  1.00 98.40           C  
ATOM    522  C   VAL A  68     -22.695  -2.522  12.915  1.00 98.40           C  
ATOM    523  CB  VAL A  68     -22.312  -2.569  15.439  1.00 98.40           C  
ATOM    524  O   VAL A  68     -23.621  -3.242  12.550  1.00 98.40           O  
ATOM    525  CG1 VAL A  68     -21.004  -3.324  15.180  1.00 98.40           C  
ATOM    526  CG2 VAL A  68     -22.027  -1.677  16.655  1.00 98.40           C  
ATOM    527  N   VAL A  69     -21.567  -2.390  12.213  1.00 98.48           N  
ATOM    528  CA  VAL A  69     -21.158  -3.229  11.074  1.00 98.48           C  
ATOM    529  C   VAL A  69     -19.782  -3.809  11.381  1.00 98.48           C  
ATOM    530  CB  VAL A  69     -21.110  -2.420   9.760  1.00 98.48           C  
ATOM    531  O   VAL A  69     -18.866  -3.063  11.733  1.00 98.48           O  
ATOM    532  CG1 VAL A  69     -20.488  -3.204   8.594  1.00 98.48           C  
ATOM    533  CG2 VAL A  69     -22.509  -2.011   9.296  1.00 98.48           C  
ATOM    534  N   PHE A  70     -19.621  -5.116  11.200  1.00 97.75           N  
ATOM    535  CA  PHE A  70     -18.329  -5.798  11.282  1.00 97.75           C  
ATOM    536  C   PHE A  70     -17.797  -6.101   9.880  1.00 97.75           C  
ATOM    537  CB  PHE A  70     -18.463  -7.075  12.119  1.00 97.75           C  
ATOM    538  O   PHE A  70     -18.573  -6.338   8.954  1.00 97.75           O  
ATOM    539  CG  PHE A  70     -18.960  -6.828  13.529  1.00 97.75           C  
ATOM    540  CD1 PHE A  70     -18.069  -6.383  14.521  1.00 97.75           C  
ATOM    541  CD2 PHE A  70     -20.314  -7.036  13.848  1.00 97.75           C  
ATOM    542  CE1 PHE A  70     -18.533  -6.152  15.826  1.00 97.75           C  
ATOM    543  CE2 PHE A  70     -20.773  -6.812  15.157  1.00 97.75           C  
ATOM    544  CZ  PHE A  70     -19.882  -6.370  16.149  1.00 97.75           C  
ATOM    545  N   GLY A  71     -16.477  -6.107   9.706  1.00 96.79           N  
ATOM    546  CA  GLY A  71     -15.881  -6.535   8.444  1.00 96.79           C  
ATOM    547  C   GLY A  71     -14.361  -6.591   8.470  1.00 96.79           C  
ATOM    548  O   GLY A  71     -13.710  -5.872   9.219  1.00 96.79           O  
ATOM    549  N   LYS A  72     -13.784  -7.431   7.605  1.00 95.88           N  
ATOM    550  CA  LYS A  72     -12.326  -7.476   7.377  1.00 95.88           C  
ATOM    551  C   LYS A  72     -11.852  -6.341   6.464  1.00 95.88           C  
ATOM    552  CB  LYS A  72     -11.928  -8.838   6.781  1.00 95.88           C  
ATOM    553  O   LYS A  72     -10.716  -5.888   6.574  1.00 95.88           O  
ATOM    554  CG  LYS A  72     -12.260 -10.018   7.709  1.00 95.88           C  
ATOM    555  CD  LYS A  72     -11.906 -11.363   7.057  1.00 95.88           C  
ATOM    556  CE  LYS A  72     -12.327 -12.503   7.994  1.00 95.88           C  
ATOM    557  NZ  LYS A  72     -12.185 -13.843   7.367  1.00 95.88           N  
ATOM    558  N   PHE A  73     -12.727  -5.927   5.537  1.00 97.54           N  
ATOM    559  CA  PHE A  73     -12.476  -4.931   4.488  1.00 97.54           C  
ATOM    560  C   PHE A  73     -11.162  -5.181   3.729  1.00 97.54           C  
ATOM    561  CB  PHE A  73     -12.612  -3.510   5.055  1.00 97.54           C  
ATOM    562  O   PHE A  73     -10.357  -4.275   3.543  1.00 97.54           O  
ATOM    563  CG  PHE A  73     -13.907  -3.278   5.809  1.00 97.54           C  
ATOM    564  CD1 PHE A  73     -15.135  -3.226   5.125  1.00 97.54           C  
ATOM    565  CD2 PHE A  73     -13.892  -3.168   7.209  1.00 97.54           C  
ATOM    566  CE1 PHE A  73     -16.333  -3.060   5.843  1.00 97.54           C  
ATOM    567  CE2 PHE A  73     -15.085  -3.005   7.930  1.00 97.54           C  
ATOM    568  CZ  PHE A  73     -16.308  -2.951   7.244  1.00 97.54           C  
ATOM    569  N   TYR A  74     -10.963  -6.426   3.283  1.00 97.44           N  
ATOM    570  CA  TYR A  74      -9.745  -6.900   2.618  1.00 97.44           C  
ATOM    571  C   TYR A  74     -10.044  -7.404   1.184  1.00 97.44           C  
ATOM    572  CB  TYR A  74      -9.071  -7.951   3.524  1.00 97.44           C  
ATOM    573  O   TYR A  74     -10.083  -8.611   0.955  1.00 97.44           O  
ATOM    574  CG  TYR A  74      -7.568  -8.033   3.346  1.00 97.44           C  
ATOM    575  CD1 TYR A  74      -7.003  -8.644   2.215  1.00 97.44           C  
ATOM    576  CD2 TYR A  74      -6.726  -7.487   4.327  1.00 97.44           C  
ATOM    577  CE1 TYR A  74      -5.608  -8.681   2.037  1.00 97.44           C  
ATOM    578  CE2 TYR A  74      -5.333  -7.510   4.161  1.00 97.44           C  
ATOM    579  OH  TYR A  74      -3.440  -8.069   2.849  1.00 97.44           O  
ATOM    580  CZ  TYR A  74      -4.777  -8.099   3.011  1.00 97.44           C  
ATOM    581  N   PRO A  75     -10.326  -6.530   0.205  1.00 97.61           N  
ATOM    582  CA  PRO A  75     -10.394  -5.080   0.333  1.00 97.61           C  
ATOM    583  C   PRO A  75     -11.800  -4.551   0.683  1.00 97.61           C  
ATOM    584  CB  PRO A  75      -9.950  -4.586  -1.034  1.00 97.61           C  
ATOM    585  O   PRO A  75     -12.797  -5.283   0.688  1.00 97.61           O  
ATOM    586  CG  PRO A  75     -10.605  -5.595  -1.971  1.00 97.61           C  
ATOM    587  CD  PRO A  75     -10.433  -6.905  -1.204  1.00 97.61           C  
ATOM    588  N   LEU A  76     -11.895  -3.244   0.945  1.00 98.07           N  
ATOM    589  CA  LEU A  76     -13.166  -2.520   0.880  1.00 98.07           C  
ATOM    590  C   LEU A  76     -13.694  -2.551  -0.568  1.00 98.07           C  
ATOM    591  CB  LEU A  76     -12.959  -1.083   1.400  1.00 98.07           C  
ATOM    592  O   LEU A  76     -12.933  -2.375  -1.513  1.00 98.07           O  
ATOM    593  CG  LEU A  76     -14.223  -0.201   1.381  1.00 98.07           C  
ATOM    594  CD1 LEU A  76     -15.258  -0.685   2.396  1.00 98.07           C  
ATOM    595  CD2 LEU A  76     -13.863   1.245   1.710  1.00 98.07           C  
ATOM    596  N   HIS A  77     -15.001  -2.751  -0.747  1.00 97.69           N  
ATOM    597  CA  HIS A  77     -15.635  -2.812  -2.069  1.00 97.69           C  
ATOM    598  C   HIS A  77     -17.022  -2.171  -2.059  1.00 97.69           C  
ATOM    599  CB  HIS A  77     -15.644  -4.248  -2.599  1.00 97.69           C  
ATOM    600  O   HIS A  77     -17.590  -1.934  -0.990  1.00 97.69           O  
ATOM    601  CG  HIS A  77     -16.357  -5.265  -1.751  1.00 97.69           C  
ATOM    602  CD2 HIS A  77     -15.780  -6.365  -1.181  1.00 97.69           C  
ATOM    603  ND1 HIS A  77     -17.711  -5.349  -1.515  1.00 97.69           N  
ATOM    604  CE1 HIS A  77     -17.944  -6.473  -0.814  1.00 97.69           C  
ATOM    605  NE2 HIS A  77     -16.794  -7.125  -0.596  1.00 97.69           N  
ATOM    606  N   THR A  78     -17.601  -1.902  -3.229  1.00 96.81           N  
ATOM    607  CA  THR A  78     -18.907  -1.224  -3.347  1.00 96.81           C  
ATOM    608  C   THR A  78     -20.047  -1.980  -2.659  1.00 96.81           C  
ATOM    609  CB  THR A  78     -19.283  -0.958  -4.806  1.00 96.81           C  
ATOM    610  O   THR A  78     -20.935  -1.339  -2.107  1.00 96.81           O  
ATOM    611  CG2 THR A  78     -18.363   0.057  -5.481  1.00 96.81           C  
ATOM    612  OG1 THR A  78     -19.185  -2.162  -5.502  1.00 96.81           O  
ATOM    613  N   GLY A  79     -19.986  -3.316  -2.568  1.00 96.79           N  
ATOM    614  CA  GLY A  79     -20.900  -4.106  -1.724  1.00 96.79           C  
ATOM    615  C   GLY A  79     -20.861  -3.731  -0.231  1.00 96.79           C  
ATOM    616  O   GLY A  79     -21.905  -3.488   0.372  1.00 96.79           O  
ATOM    617  N   HIS A  80     -19.667  -3.585   0.357  1.00 97.67           N  
ATOM    618  CA  HIS A  80     -19.512  -3.075   1.724  1.00 97.67           C  
ATOM    619  C   HIS A  80     -20.014  -1.631   1.844  1.00 97.67           C  
ATOM    620  CB  HIS A  80     -18.036  -3.107   2.138  1.00 97.67           C  
ATOM    621  O   HIS A  80     -20.690  -1.289   2.810  1.00 97.67           O  
ATOM    622  CG  HIS A  80     -17.405  -4.471   2.229  1.00 97.67           C  
ATOM    623  CD2 HIS A  80     -17.865  -5.532   2.962  1.00 97.67           C  
ATOM    624  ND1 HIS A  80     -16.192  -4.851   1.691  1.00 97.67           N  
ATOM    625  CE1 HIS A  80     -15.939  -6.107   2.083  1.00 97.67           C  
ATOM    626  NE2 HIS A  80     -16.927  -6.561   2.863  1.00 97.67           N  
ATOM    627  N   ILE A  81     -19.710  -0.784   0.853  1.00 97.53           N  
ATOM    628  CA  ILE A  81     -20.181   0.607   0.831  1.00 97.53           C  
ATOM    629  C   ILE A  81     -21.708   0.649   0.835  1.00 97.53           C  
ATOM    630  CB  ILE A  81     -19.580   1.395  -0.354  1.00 97.53           C  
ATOM    631  O   ILE A  81     -22.287   1.404   1.609  1.00 97.53           O  
ATOM    632  CG1 ILE A  81     -18.046   1.479  -0.189  1.00 97.53           C  
ATOM    633  CG2 ILE A  81     -20.190   2.808  -0.450  1.00 97.53           C  
ATOM    634  CD1 ILE A  81     -17.319   2.148  -1.360  1.00 97.53           C  
ATOM    635  N   TYR A  82     -22.363  -0.187   0.032  1.00 97.14           N  
ATOM    636  CA  TYR A  82     -23.816  -0.289   0.002  1.00 97.14           C  
ATOM    637  C   TYR A  82     -24.393  -0.701   1.363  1.00 97.14           C  
ATOM    638  CB  TYR A  82     -24.226  -1.266  -1.101  1.00 97.14           C  
ATOM    639  O   TYR A  82     -25.289  -0.021   1.867  1.00 97.14           O  
ATOM    640  CG  TYR A  82     -25.721  -1.473  -1.161  1.00 97.14           C  
ATOM    641  CD1 TYR A  82     -26.294  -2.648  -0.640  1.00 97.14           C  
ATOM    642  CD2 TYR A  82     -26.542  -0.459  -1.690  1.00 97.14           C  
ATOM    643  CE1 TYR A  82     -27.691  -2.810  -0.654  1.00 97.14           C  
ATOM    644  CE2 TYR A  82     -27.938  -0.629  -1.726  1.00 97.14           C  
ATOM    645  OH  TYR A  82     -29.860  -1.977  -1.233  1.00 97.14           O  
ATOM    646  CZ  TYR A  82     -28.513  -1.810  -1.209  1.00 97.14           C  
ATOM    647  N   LEU A  83     -23.843  -1.749   1.992  1.00 97.77           N  
ATOM    648  CA  LEU A  83     -24.221  -2.183   3.344  1.00 97.77           C  
ATOM    649  C   LEU A  83     -24.117  -1.029   4.351  1.00 97.77           C  
ATOM    650  CB  LEU A  83     -23.327  -3.375   3.750  1.00 97.77           C  
ATOM    651  O   LEU A  83     -25.071  -0.744   5.074  1.00 97.77           O  
ATOM    652  CG  LEU A  83     -23.432  -3.809   5.228  1.00 97.77           C  
ATOM    653  CD1 LEU A  83     -24.800  -4.387   5.562  1.00 97.77           C  
ATOM    654  CD2 LEU A  83     -22.390  -4.880   5.537  1.00 97.77           C  
ATOM    655  N   ILE A  84     -22.978  -0.336   4.368  1.00 98.15           N  
ATOM    656  CA  ILE A  84     -22.698   0.743   5.321  1.00 98.15           C  
ATOM    657  C   ILE A  84     -23.604   1.954   5.077  1.00 98.15           C  
ATOM    658  CB  ILE A  84     -21.198   1.100   5.265  1.00 98.15           C  
ATOM    659  O   ILE A  84     -24.133   2.510   6.035  1.00 98.15           O  
ATOM    660  CG1 ILE A  84     -20.363  -0.063   5.856  1.00 98.15           C  
ATOM    661  CG2 ILE A  84     -20.908   2.398   6.038  1.00 98.15           C  
ATOM    662  CD1 ILE A  84     -18.878  -0.019   5.480  1.00 98.15           C  
ATOM    663  N   GLN A  85     -23.840   2.344   3.822  1.00 97.19           N  
ATOM    664  CA  GLN A  85     -24.738   3.456   3.483  1.00 97.19           C  
ATOM    665  C   GLN A  85     -26.191   3.141   3.865  1.00 97.19           C  
ATOM    666  CB  GLN A  85     -24.637   3.772   1.981  1.00 97.19           C  
ATOM    667  O   GLN A  85     -26.902   3.983   4.416  1.00 97.19           O  
ATOM    668  CG  GLN A  85     -23.297   4.416   1.579  1.00 97.19           C  
ATOM    669  CD  GLN A  85     -23.093   5.841   2.085  1.00 97.19           C  
ATOM    670  NE2 GLN A  85     -21.902   6.382   1.942  1.00 97.19           N  
ATOM    671  OE1 GLN A  85     -23.973   6.507   2.600  1.00 97.19           O  
ATOM    672  N   ARG A  86     -26.635   1.899   3.636  1.00 97.13           N  
ATOM    673  CA  ARG A  86     -27.945   1.427   4.099  1.00 97.13           C  
ATOM    674  C   ARG A  86     -28.034   1.494   5.619  1.00 97.13           C  
ATOM    675  CB  ARG A  86     -28.192  -0.003   3.595  1.00 97.13           C  
ATOM    676  O   ARG A  86     -29.020   2.024   6.126  1.00 97.13           O  
ATOM    677  CG  ARG A  86     -28.533  -0.074   2.095  1.00 97.13           C  
ATOM    678  CD  ARG A  86     -29.970   0.363   1.782  1.00 97.13           C  
ATOM    679  NE  ARG A  86     -30.959  -0.538   2.412  1.00 97.13           N  
ATOM    680  NH1 ARG A  86     -32.580   1.012   2.917  1.00 97.13           N  
ATOM    681  NH2 ARG A  86     -32.831  -1.102   3.577  1.00 97.13           N  
ATOM    682  CZ  ARG A  86     -32.115  -0.205   2.960  1.00 97.13           C  
ATOM    683  N   ALA A  87     -27.023   1.004   6.329  1.00 97.89           N  
ATOM    684  CA  ALA A  87     -26.986   1.014   7.785  1.00 97.89           C  
ATOM    685  C   ALA A  87     -26.990   2.444   8.350  1.00 97.89           C  
ATOM    686  CB  ALA A  87     -25.763   0.211   8.238  1.00 97.89           C  
ATOM    687  O   ALA A  87     -27.841   2.770   9.172  1.00 97.89           O  
ATOM    688  N   CYS A  88     -26.119   3.335   7.860  1.00 96.91           N  
ATOM    689  CA  CYS A  88     -25.976   4.693   8.397  1.00 96.91           C  
ATOM    690  C   CYS A  88     -27.206   5.577   8.155  1.00 96.91           C  
ATOM    691  CB  CYS A  88     -24.699   5.355   7.849  1.00 96.91           C  
ATOM    692  O   CYS A  88     -27.352   6.600   8.815  1.00 96.91           O  
ATOM    693  SG  CYS A  88     -24.942   6.075   6.196  1.00 96.91           S  
ATOM    694  N   SER A  89     -28.070   5.207   7.202  1.00 95.59           N  
ATOM    695  CA  SER A  89     -29.344   5.890   6.938  1.00 95.59           C  
ATOM    696  C   SER A  89     -30.480   5.482   7.883  1.00 95.59           C  
ATOM    697  CB  SER A  89     -29.759   5.673   5.477  1.00 95.59           C  
ATOM    698  O   SER A  89     -31.519   6.136   7.901  1.00 95.59           O  
ATOM    699  OG  SER A  89     -30.198   4.347   5.220  1.00 95.59           O  
ATOM    700  N   GLN A  90     -30.301   4.400   8.647  1.00 96.40           N  
ATOM    701  CA  GLN A  90     -31.321   3.810   9.521  1.00 96.40           C  
ATOM    702  C   GLN A  90     -31.036   4.029  11.014  1.00 96.40           C  
ATOM    703  CB  GLN A  90     -31.424   2.310   9.202  1.00 96.40           C  
ATOM    704  O   GLN A  90     -31.860   3.653  11.844  1.00 96.40           O  
ATOM    705  CG  GLN A  90     -32.065   2.028   7.840  1.00 96.40           C  
ATOM    706  CD  GLN A  90     -32.001   0.546   7.493  1.00 96.40           C  
ATOM    707  NE2 GLN A  90     -31.118   0.143   6.609  1.00 96.40           N  
ATOM    708  OE1 GLN A  90     -32.740  -0.286   7.980  1.00 96.40           O  
ATOM    709  N   VAL A  91     -29.883   4.613  11.362  1.00 96.79           N  
ATOM    710  CA  VAL A  91     -29.455   4.840  12.750  1.00 96.79           C  
ATOM    711  C   VAL A  91     -28.889   6.245  12.949  1.00 96.79           C  
ATOM    712  CB  VAL A  91     -28.449   3.776  13.237  1.00 96.79           C  
ATOM    713  O   VAL A  91     -28.326   6.842  12.028  1.00 96.79           O  
ATOM    714  CG1 VAL A  91     -29.052   2.368  13.177  1.00 96.79           C  
ATOM    715  CG2 VAL A  91     -27.130   3.784  12.455  1.00 96.79           C  
ATOM    716  N   ASP A  92     -28.988   6.757  14.173  1.00 95.12           N  
ATOM    717  CA  ASP A  92     -28.430   8.059  14.558  1.00 95.12           C  
ATOM    718  C   ASP A  92     -26.897   8.035  14.631  1.00 95.12           C  
ATOM    719  CB  ASP A  92     -28.989   8.479  15.921  1.00 95.12           C  
ATOM    720  O   ASP A  92     -26.245   9.053  14.387  1.00 95.12           O  
ATOM    721  CG  ASP A  92     -30.507   8.635  15.907  1.00 95.12           C  
ATOM    722  OD1 ASP A  92     -30.987   9.555  15.217  1.00 95.12           O  
ATOM    723  OD2 ASP A  92     -31.164   7.849  16.629  1.00 95.12           O  
ATOM    724  N   GLU A  93     -26.311   6.882  14.967  1.00 96.86           N  
ATOM    725  CA  GLU A  93     -24.865   6.652  15.011  1.00 96.86           C  
ATOM    726  C   GLU A  93     -24.528   5.234  14.528  1.00 96.86           C  
ATOM    727  CB  GLU A  93     -24.345   6.932  16.435  1.00 96.86           C  
ATOM    728  O   GLU A  93     -25.128   4.258  14.975  1.00 96.86           O  
ATOM    729  CG  GLU A  93     -22.808   6.945  16.515  1.00 96.86           C  
ATOM    730  CD  GLU A  93     -22.239   7.552  17.818  1.00 96.86           C  
ATOM    731  OE1 GLU A  93     -21.005   7.434  18.022  1.00 96.86           O  
ATOM    732  OE2 GLU A  93     -22.956   8.314  18.515  1.00 96.86           O  
ATOM    733  N   LEU A  94     -23.569   5.104  13.608  1.00 98.52           N  
ATOM    734  CA  LEU A  94     -23.107   3.820  13.079  1.00 98.52           C  
ATOM    735  C   LEU A  94     -21.636   3.597  13.434  1.00 98.52           C  
ATOM    736  CB  LEU A  94     -23.334   3.767  11.556  1.00 98.52           C  
ATOM    737  O   LEU A  94     -20.781   4.421  13.113  1.00 98.52           O  
ATOM    738  CG  LEU A  94     -22.935   2.415  10.929  1.00 98.52           C  
ATOM    739  CD1 LEU A  94     -23.946   1.330  11.284  1.00 98.52           C  
ATOM    740  CD2 LEU A  94     -22.863   2.500   9.410  1.00 98.52           C  
ATOM    741  N   HIS A  95     -21.324   2.448  14.023  1.00 98.58           N  
ATOM    742  CA  HIS A  95     -19.958   2.030  14.318  1.00 98.58           C  
ATOM    743  C   HIS A  95     -19.509   0.938  13.345  1.00 98.58           C  
ATOM    744  CB  HIS A  95     -19.849   1.585  15.777  1.00 98.58           C  
ATOM    745  O   HIS A  95     -20.095  -0.139  13.289  1.00 98.58           O  
ATOM    746  CG  HIS A  95     -20.101   2.702  16.752  1.00 98.58           C  
ATOM    747  CD2 HIS A  95     -21.319   3.240  17.057  1.00 98.58           C  
ATOM    748  ND1 HIS A  95     -19.162   3.353  17.518  1.00 98.58           N  
ATOM    749  CE1 HIS A  95     -19.801   4.289  18.244  1.00 98.58           C  
ATOM    750  NE2 HIS A  95     -21.117   4.223  18.024  1.00 98.58           N  
ATOM    751  N   ILE A  96     -18.444   1.200  12.596  1.00 98.60           N  
ATOM    752  CA  ILE A  96     -17.782   0.213  11.743  1.00 98.60           C  
ATOM    753  C   ILE A  96     -16.604  -0.355  12.528  1.00 98.60           C  
ATOM    754  CB  ILE A  96     -17.334   0.836  10.407  1.00 98.60           C  
ATOM    755  O   ILE A  96     -15.701   0.393  12.908  1.00 98.60           O  
ATOM    756  CG1 ILE A  96     -18.530   1.452   9.646  1.00 98.60           C  
ATOM    757  CG2 ILE A  96     -16.642  -0.239   9.547  1.00 98.60           C  
ATOM    758  CD1 ILE A  96     -18.086   2.337   8.479  1.00 98.60           C  
ATOM    759  N   ILE A  97     -16.614  -1.661  12.771  1.00 98.32           N  
ATOM    760  CA  ILE A  97     -15.553  -2.374  13.479  1.00 98.32           C  
ATOM    761  C   ILE A  97     -14.807  -3.241  12.465  1.00 98.32           C  
ATOM    762  CB  ILE A  97     -16.124  -3.157  14.682  1.00 98.32           C  
ATOM    763  O   ILE A  97     -15.331  -4.234  11.959  1.00 98.32           O  
ATOM    764  CG1 ILE A  97     -16.811  -2.184  15.675  1.00 98.32           C  
ATOM    765  CG2 ILE A  97     -14.987  -3.927  15.379  1.00 98.32           C  
ATOM    766  CD1 ILE A  97     -17.493  -2.844  16.879  1.00 98.32           C  
ATOM    767  N   MET A  98     -13.584  -2.825  12.148  1.00 98.11           N  
ATOM    768  CA  MET A  98     -12.690  -3.528  11.240  1.00 98.11           C  
ATOM    769  C   MET A  98     -11.853  -4.557  12.001  1.00 98.11           C  
ATOM    770  CB  MET A  98     -11.814  -2.519  10.498  1.00 98.11           C  
ATOM    771  O   MET A  98     -10.963  -4.174  12.761  1.00 98.11           O  
ATOM    772  CG  MET A  98     -10.841  -3.224   9.552  1.00 98.11           C  
ATOM    773  SD  MET A  98      -9.826  -2.048   8.646  1.00 98.11           S  
ATOM    774  CE  MET A  98      -8.480  -1.909   9.845  1.00 98.11           C  
ATOM    775  N   GLY A  99     -12.126  -5.840  11.769  1.00 96.93           N  
ATOM    776  CA  GLY A  99     -11.359  -6.953  12.333  1.00 96.93           C  
ATOM    777  C   GLY A  99     -10.064  -7.201  11.558  1.00 96.93           C  
ATOM    778  O   GLY A  99     -10.095  -7.354  10.331  1.00 96.93           O  
ATOM    779  N   PHE A 100      -8.926  -7.258  12.247  1.00 96.96           N  
ATOM    780  CA  PHE A 100      -7.626  -7.591  11.659  1.00 96.96           C  
ATOM    781  C   PHE A 100      -6.948  -8.730  12.419  1.00 96.96           C  
ATOM    782  CB  PHE A 100      -6.732  -6.352  11.551  1.00 96.96           C  
ATOM    783  O   PHE A 100      -7.114  -8.852  13.627  1.00 96.96           O  
ATOM    784  CG  PHE A 100      -6.204  -5.814  12.864  1.00 96.96           C  
ATOM    785  CD1 PHE A 100      -6.926  -4.837  13.574  1.00 96.96           C  
ATOM    786  CD2 PHE A 100      -4.977  -6.285  13.370  1.00 96.96           C  
ATOM    787  CE1 PHE A 100      -6.414  -4.322  14.779  1.00 96.96           C  
ATOM    788  CE2 PHE A 100      -4.469  -5.773  14.573  1.00 96.96           C  
ATOM    789  CZ  PHE A 100      -5.179  -4.782  15.271  1.00 96.96           C  
ATOM    790  N   ASP A 101      -6.197  -9.546  11.691  1.00 96.00           N  
ATOM    791  CA  ASP A 101      -5.364 -10.624  12.224  1.00 96.00           C  
ATOM    792  C   ASP A 101      -4.162 -10.747  11.290  1.00 96.00           C  
ATOM    793  CB  ASP A 101      -6.174 -11.930  12.293  1.00 96.00           C  
ATOM    794  O   ASP A 101      -4.347 -10.995  10.095  1.00 96.00           O  
ATOM    795  CG  ASP A 101      -5.314 -13.148  12.662  1.00 96.00           C  
ATOM    796  OD1 ASP A 101      -4.463 -13.545  11.835  1.00 96.00           O  
ATOM    797  OD2 ASP A 101      -5.527 -13.714  13.749  1.00 96.00           O  
ATOM    798  N   ASP A 102      -2.949 -10.532  11.800  1.00 93.74           N  
ATOM    799  CA  ASP A 102      -1.757 -10.427  10.954  1.00 93.74           C  
ATOM    800  C   ASP A 102      -1.454 -11.732  10.200  1.00 93.74           C  
ATOM    801  CB  ASP A 102      -0.550  -9.992  11.808  1.00 93.74           C  
ATOM    802  O   ASP A 102      -1.005 -11.690   9.051  1.00 93.74           O  
ATOM    803  CG  ASP A 102      -0.505  -8.484  12.124  1.00 93.74           C  
ATOM    804  OD1 ASP A 102      -1.416  -7.743  11.673  1.00 93.74           O  
ATOM    805  OD2 ASP A 102       0.521  -8.044  12.691  1.00 93.74           O  
ATOM    806  N   THR A 103      -1.755 -12.893  10.793  1.00 94.19           N  
ATOM    807  CA  THR A 103      -1.499 -14.208  10.180  1.00 94.19           C  
ATOM    808  C   THR A 103      -2.467 -14.464   9.028  1.00 94.19           C  
ATOM    809  CB  THR A 103      -1.611 -15.334  11.221  1.00 94.19           C  
ATOM    810  O   THR A 103      -2.062 -14.783   7.909  1.00 94.19           O  
ATOM    811  CG2 THR A 103      -1.270 -16.706  10.638  1.00 94.19           C  
ATOM    812  OG1 THR A 103      -0.701 -15.108  12.273  1.00 94.19           O  
ATOM    813  N   ARG A 104      -3.762 -14.269   9.276  1.00 94.70           N  
ATOM    814  CA  ARG A 104      -4.828 -14.382   8.282  1.00 94.70           C  
ATOM    815  C   ARG A 104      -4.645 -13.359   7.171  1.00 94.70           C  
ATOM    816  CB  ARG A 104      -6.152 -14.149   9.010  1.00 94.70           C  
ATOM    817  O   ARG A 104      -4.792 -13.699   6.004  1.00 94.70           O  
ATOM    818  CG  ARG A 104      -7.379 -14.223   8.091  1.00 94.70           C  
ATOM    819  CD  ARG A 104      -8.563 -13.544   8.776  1.00 94.70           C  
ATOM    820  NE  ARG A 104      -8.398 -12.077   8.836  1.00 94.70           N  
ATOM    821  NH1 ARG A 104      -9.939 -11.633  10.476  1.00 94.70           N  
ATOM    822  NH2 ARG A 104      -8.807  -9.968   9.485  1.00 94.70           N  
ATOM    823  CZ  ARG A 104      -9.042 -11.233   9.618  1.00 94.70           C  
ATOM    824  N   ASP A 105      -4.369 -12.107   7.517  1.00 96.01           N  
ATOM    825  CA  ASP A 105      -4.276 -11.017   6.549  1.00 96.01           C  
ATOM    826  C   ASP A 105      -3.008 -11.142   5.685  1.00 96.01           C  
ATOM    827  CB  ASP A 105      -4.388  -9.658   7.268  1.00 96.01           C  
ATOM    828  O   ASP A 105      -3.024 -10.729   4.526  1.00 96.01           O  
ATOM    829  CG  ASP A 105      -5.755  -9.418   7.947  1.00 96.01           C  
ATOM    830  OD1 ASP A 105      -6.769 -10.078   7.614  1.00 96.01           O  
ATOM    831  OD2 ASP A 105      -5.905  -8.469   8.755  1.00 96.01           O  
ATOM    832  N   ARG A 106      -1.933 -11.766   6.197  1.00 95.24           N  
ATOM    833  CA  ARG A 106      -0.779 -12.195   5.389  1.00 95.24           C  
ATOM    834  C   ARG A 106      -1.155 -13.303   4.408  1.00 95.24           C  
ATOM    835  CB  ARG A 106       0.376 -12.628   6.310  1.00 95.24           C  
ATOM    836  O   ARG A 106      -0.899 -13.134   3.221  1.00 95.24           O  
ATOM    837  CG  ARG A 106       1.617 -13.155   5.564  1.00 95.24           C  
ATOM    838  CD  ARG A 106       2.298 -12.112   4.670  1.00 95.24           C  
ATOM    839  NE  ARG A 106       2.868 -11.013   5.470  1.00 95.24           N  
ATOM    840  NH1 ARG A 106       3.349  -9.626   3.716  1.00 95.24           N  
ATOM    841  NH2 ARG A 106       3.714  -8.939   5.815  1.00 95.24           N  
ATOM    842  CZ  ARG A 106       3.319  -9.872   4.996  1.00 95.24           C  
ATOM    843  N   ALA A 107      -1.810 -14.368   4.869  1.00 95.43           N  
ATOM    844  CA  ALA A 107      -2.237 -15.465   3.994  1.00 95.43           C  
ATOM    845  C   ALA A 107      -3.184 -14.973   2.882  1.00 95.43           C  
ATOM    846  CB  ALA A 107      -2.894 -16.546   4.861  1.00 95.43           C  
ATOM    847  O   ALA A 107      -3.004 -15.285   1.712  1.00 95.43           O  
ATOM    848  N   LEU A 108      -4.139 -14.099   3.224  1.00 95.68           N  
ATOM    849  CA  LEU A 108      -5.045 -13.484   2.249  1.00 95.68           C  
ATOM    850  C   LEU A 108      -4.330 -12.634   1.193  1.00 95.68           C  
ATOM    851  CB  LEU A 108      -6.062 -12.587   2.975  1.00 95.68           C  
ATOM    852  O   LEU A 108      -4.883 -12.473   0.108  1.00 95.68           O  
ATOM    853  CG  LEU A 108      -7.152 -13.324   3.765  1.00 95.68           C  
ATOM    854  CD1 LEU A 108      -8.057 -12.286   4.440  1.00 95.68           C  
ATOM    855  CD2 LEU A 108      -8.019 -14.203   2.865  1.00 95.68           C  
ATOM    856  N   PHE A 109      -3.180 -12.042   1.520  1.00 96.19           N  
ATOM    857  CA  PHE A 109      -2.359 -11.303   0.565  1.00 96.19           C  
ATOM    858  C   PHE A 109      -1.589 -12.245  -0.354  1.00 96.19           C  
ATOM    859  CB  PHE A 109      -1.396 -10.380   1.314  1.00 96.19           C  
ATOM    860  O   PHE A 109      -1.639 -12.060  -1.568  1.00 96.19           O  
ATOM    861  CG  PHE A 109      -0.315  -9.770   0.449  1.00 96.19           C  
ATOM    862  CD1 PHE A 109       1.026 -10.160   0.622  1.00 96.19           C  
ATOM    863  CD2 PHE A 109      -0.658  -8.868  -0.574  1.00 96.19           C  
ATOM    864  CE1 PHE A 109       2.025  -9.632  -0.214  1.00 96.19           C  
ATOM    865  CE2 PHE A 109       0.338  -8.364  -1.428  1.00 96.19           C  
ATOM    866  CZ  PHE A 109       1.680  -8.734  -1.240  1.00 96.19           C  
ATOM    867  N   GLU A 110      -0.926 -13.249   0.218  1.00 95.26           N  
ATOM    868  CA  GLU A 110      -0.139 -14.244  -0.521  1.00 95.26           C  
ATOM    869  C   GLU A 110      -1.002 -15.023  -1.527  1.00 95.26           C  
ATOM    870  CB  GLU A 110       0.539 -15.191   0.486  1.00 95.26           C  
ATOM    871  O   GLU A 110      -0.560 -15.277  -2.644  1.00 95.26           O  
ATOM    872  CG  GLU A 110       1.650 -14.478   1.279  1.00 95.26           C  
ATOM    873  CD  GLU A 110       2.253 -15.308   2.426  1.00 95.26           C  
ATOM    874  OE1 GLU A 110       3.181 -14.767   3.074  1.00 95.26           O  
ATOM    875  OE2 GLU A 110       1.773 -16.427   2.709  1.00 95.26           O  
ATOM    876  N   ASP A 111      -2.262 -15.296  -1.177  1.00 93.71           N  
ATOM    877  CA  ASP A 111      -3.246 -15.952  -2.048  1.00 93.71           C  
ATOM    878  C   ASP A 111      -3.975 -14.981  -3.008  1.00 93.71           C  
ATOM    879  CB  ASP A 111      -4.263 -16.712  -1.175  1.00 93.71           C  
ATOM    880  O   ASP A 111      -4.965 -15.354  -3.645  1.00 93.71           O  
ATOM    881  CG  ASP A 111      -3.694 -17.901  -0.390  1.00 93.71           C  
ATOM    882  OD1 ASP A 111      -2.690 -18.497  -0.839  1.00 93.71           O  
ATOM    883  OD2 ASP A 111      -4.351 -18.266   0.615  1.00 93.71           O  
ATOM    884  N   SER A 112      -3.559 -13.711  -3.096  1.00 93.08           N  
ATOM    885  CA  SER A 112      -4.244 -12.681  -3.893  1.00 93.08           C  
ATOM    886  C   SER A 112      -3.418 -12.134  -5.052  1.00 93.08           C  
ATOM    887  CB  SER A 112      -4.731 -11.528  -3.015  1.00 93.08           C  
ATOM    888  O   SER A 112      -2.198 -12.213  -5.080  1.00 93.08           O  
ATOM    889  OG  SER A 112      -3.692 -10.651  -2.633  1.00 93.08           O  
ATOM    890  N   ALA A 113      -4.105 -11.476  -5.984  1.00 91.12           N  
ATOM    891  CA  ALA A 113      -3.503 -10.706  -7.067  1.00 91.12           C  
ATOM    892  C   ALA A 113      -3.178  -9.243  -6.681  1.00 91.12           C  
ATOM    893  CB  ALA A 113      -4.439 -10.811  -8.278  1.00 91.12           C  
ATOM    894  O   ALA A 113      -2.995  -8.412  -7.576  1.00 91.12           O  
ATOM    895  N   MET A 114      -3.150  -8.889  -5.386  1.00 92.64           N  
ATOM    896  CA  MET A 114      -2.771  -7.536  -4.944  1.00 92.64           C  
ATOM    897  C   MET A 114      -1.305  -7.239  -5.286  1.00 92.64           C  
ATOM    898  CB  MET A 114      -2.989  -7.347  -3.434  1.00 92.64           C  
ATOM    899  O   MET A 114      -0.446  -8.104  -5.153  1.00 92.64           O  
ATOM    900  CG  MET A 114      -4.465  -7.328  -3.039  1.00 92.64           C  
ATOM    901  SD  MET A 114      -4.783  -6.824  -1.323  1.00 92.64           S  
ATOM    902  CE  MET A 114      -6.396  -7.580  -1.054  1.00 92.64           C  
ATOM    903  N   SER A 115      -1.005  -6.007  -5.700  1.00 88.66           N  
ATOM    904  CA  SER A 115       0.373  -5.554  -5.950  1.00 88.66           C  
ATOM    905  C   SER A 115       1.140  -5.274  -4.655  1.00 88.66           C  
ATOM    906  CB  SER A 115       0.365  -4.301  -6.838  1.00 88.66           C  
ATOM    907  O   SER A 115       2.355  -5.434  -4.604  1.00 88.66           O  
ATOM    908  OG  SER A 115      -0.483  -3.301  -6.302  1.00 88.66           O  
ATOM    909  N   GLN A 116       0.431  -4.899  -3.589  1.00 91.14           N  
ATOM    910  CA  GLN A 116       1.005  -4.575  -2.288  1.00 91.14           C  
ATOM    911  C   GLN A 116       0.090  -5.067  -1.168  1.00 91.14           C  
ATOM    912  CB  GLN A 116       1.213  -3.055  -2.210  1.00 91.14           C  
ATOM    913  O   GLN A 116      -1.133  -5.065  -1.307  1.00 91.14           O  
ATOM    914  CG  GLN A 116       1.998  -2.613  -0.964  1.00 91.14           C  
ATOM    915  CD  GLN A 116       2.196  -1.102  -0.908  1.00 91.14           C  
ATOM    916  NE2 GLN A 116       3.225  -0.625  -0.244  1.00 91.14           N  
ATOM    917  OE1 GLN A 116       1.416  -0.325  -1.430  1.00 91.14           O  
ATOM    918  N   GLN A 117       0.673  -5.461  -0.034  1.00 94.66           N  
ATOM    919  CA  GLN A 117      -0.110  -5.824   1.139  1.00 94.66           C  
ATOM    920  C   GLN A 117      -0.669  -4.562   1.820  1.00 94.66           C  
ATOM    921  CB  GLN A 117       0.741  -6.630   2.122  1.00 94.66           C  
ATOM    922  O   GLN A 117       0.113  -3.750   2.317  1.00 94.66           O  
ATOM    923  CG  GLN A 117      -0.156  -7.218   3.225  1.00 94.66           C  
ATOM    924  CD  GLN A 117       0.628  -7.808   4.377  1.00 94.66           C  
ATOM    925  NE2 GLN A 117       0.038  -8.695   5.153  1.00 94.66           N  
ATOM    926  OE1 GLN A 117       1.768  -7.452   4.622  1.00 94.66           O  
ATOM    927  N   PRO A 118      -1.997  -4.400   1.936  1.00 96.21           N  
ATOM    928  CA  PRO A 118      -2.578  -3.326   2.729  1.00 96.21           C  
ATOM    929  C   PRO A 118      -2.338  -3.540   4.224  1.00 96.21           C  
ATOM    930  CB  PRO A 118      -4.061  -3.322   2.366  1.00 96.21           C  
ATOM    931  O   PRO A 118      -2.735  -4.554   4.811  1.00 96.21           O  
ATOM    932  CG  PRO A 118      -4.326  -4.785   2.012  1.00 96.21           C  
ATOM    933  CD  PRO A 118      -3.045  -5.172   1.288  1.00 96.21           C  
ATOM    934  N   THR A 119      -1.748  -2.538   4.868  1.00 96.63           N  
ATOM    935  CA  THR A 119      -1.578  -2.512   6.323  1.00 96.63           C  
ATOM    936  C   THR A 119      -2.907  -2.215   7.036  1.00 96.63           C  
ATOM    937  CB  THR A 119      -0.492  -1.506   6.738  1.00 96.63           C  
ATOM    938  O   THR A 119      -3.913  -1.834   6.426  1.00 96.63           O  
ATOM    939  CG2 THR A 119       0.840  -1.705   6.018  1.00 96.63           C  
ATOM    940  OG1 THR A 119      -0.936  -0.188   6.521  1.00 96.63           O  
ATOM    941  N   VAL A 120      -2.946  -2.367   8.365  1.00 97.36           N  
ATOM    942  CA  VAL A 120      -4.105  -1.934   9.174  1.00 97.36           C  
ATOM    943  C   VAL A 120      -4.391  -0.429   8.990  1.00 97.36           C  
ATOM    944  CB  VAL A 120      -3.944  -2.341  10.656  1.00 97.36           C  
ATOM    945  O   VAL A 120      -5.547  -0.086   8.719  1.00 97.36           O  
ATOM    946  CG1 VAL A 120      -5.066  -1.781  11.540  1.00 97.36           C  
ATOM    947  CG2 VAL A 120      -3.944  -3.863  10.803  1.00 97.36           C  
ATOM    948  N   PRO A 121      -3.395   0.483   9.055  1.00 97.72           N  
ATOM    949  CA  PRO A 121      -3.589   1.889   8.701  1.00 97.72           C  
ATOM    950  C   PRO A 121      -4.152   2.131   7.296  1.00 97.72           C  
ATOM    951  CB  PRO A 121      -2.213   2.544   8.842  1.00 97.72           C  
ATOM    952  O   PRO A 121      -4.983   3.027   7.144  1.00 97.72           O  
ATOM    953  CG  PRO A 121      -1.550   1.718   9.935  1.00 97.72           C  
ATOM    954  CD  PRO A 121      -2.074   0.314   9.659  1.00 97.72           C  
ATOM    955  N   ASP A 122      -3.760   1.349   6.287  1.00 97.43           N  
ATOM    956  CA  ASP A 122      -4.273   1.521   4.919  1.00 97.43           C  
ATOM    957  C   ASP A 122      -5.758   1.184   4.830  1.00 97.43           C  
ATOM    958  CB  ASP A 122      -3.481   0.681   3.912  1.00 97.43           C  
ATOM    959  O   ASP A 122      -6.547   1.977   4.313  1.00 97.43           O  
ATOM    960  CG  ASP A 122      -2.011   1.082   3.897  1.00 97.43           C  
ATOM    961  OD1 ASP A 122      -1.745   2.308   3.962  1.00 97.43           O  
ATOM    962  OD2 ASP A 122      -1.182   0.152   3.954  1.00 97.43           O  
ATOM    963  N   ARG A 123      -6.172   0.068   5.436  1.00 98.04           N  
ATOM    964  CA  ARG A 123      -7.589  -0.318   5.493  1.00 98.04           C  
ATOM    965  C   ARG A 123      -8.435   0.676   6.287  1.00 98.04           C  
ATOM    966  CB  ARG A 123      -7.727  -1.725   6.072  1.00 98.04           C  
ATOM    967  O   ARG A 123      -9.536   1.033   5.861  1.00 98.04           O  
ATOM    968  CG  ARG A 123      -7.121  -2.800   5.174  1.00 98.04           C  
ATOM    969  CD  ARG A 123      -7.387  -4.191   5.741  1.00 98.04           C  
ATOM    970  NE  ARG A 123      -6.437  -4.508   6.817  1.00 98.04           N  
ATOM    971  NH1 ARG A 123      -7.498  -6.370   7.690  1.00 98.04           N  
ATOM    972  NH2 ARG A 123      -5.446  -5.869   8.326  1.00 98.04           N  
ATOM    973  CZ  ARG A 123      -6.478  -5.565   7.605  1.00 98.04           C  
ATOM    974  N   LEU A 124      -7.907   1.192   7.401  1.00 97.92           N  
ATOM    975  CA  LEU A 124      -8.541   2.293   8.131  1.00 97.92           C  
ATOM    976  C   LEU A 124      -8.666   3.540   7.253  1.00 97.92           C  
ATOM    977  CB  LEU A 124      -7.740   2.633   9.401  1.00 97.92           C  
ATOM    978  O   LEU A 124      -9.723   4.175   7.244  1.00 97.92           O  
ATOM    979  CG  LEU A 124      -7.924   1.653  10.568  1.00 97.92           C  
ATOM    980  CD1 LEU A 124      -6.982   2.046  11.706  1.00 97.92           C  
ATOM    981  CD2 LEU A 124      -9.364   1.665  11.093  1.00 97.92           C  
ATOM    982  N   ARG A 125      -7.622   3.883   6.490  1.00 97.54           N  
ATOM    983  CA  ARG A 125      -7.629   5.025   5.569  1.00 97.54           C  
ATOM    984  C   ARG A 125      -8.678   4.852   4.475  1.00 97.54           C  
ATOM    985  CB  ARG A 125      -6.218   5.244   4.998  1.00 97.54           C  
ATOM    986  O   ARG A 125      -9.379   5.822   4.193  1.00 97.54           O  
ATOM    987  CG  ARG A 125      -6.102   6.578   4.242  1.00 97.54           C  
ATOM    988  CD  ARG A 125      -4.705   6.803   3.644  1.00 97.54           C  
ATOM    989  NE  ARG A 125      -3.634   6.827   4.669  1.00 97.54           N  
ATOM    990  NH1 ARG A 125      -2.612   4.855   4.084  1.00 97.54           N  
ATOM    991  NH2 ARG A 125      -1.805   6.026   5.787  1.00 97.54           N  
ATOM    992  CZ  ARG A 125      -2.693   5.906   4.843  1.00 97.54           C  
ATOM    993  N   TRP A 126      -8.857   3.650   3.923  1.00 97.95           N  
ATOM    994  CA  TRP A 126      -9.922   3.369   2.953  1.00 97.95           C  
ATOM    995  C   TRP A 126     -11.301   3.695   3.519  1.00 97.95           C  
ATOM    996  CB  TRP A 126      -9.903   1.900   2.524  1.00 97.95           C  
ATOM    997  O   TRP A 126     -12.069   4.418   2.883  1.00 97.95           O  
ATOM    998  CG  TRP A 126      -8.666   1.400   1.860  1.00 97.95           C  
ATOM    999  CD1 TRP A 126      -7.756   2.134   1.180  1.00 97.95           C  
ATOM   1000  CD2 TRP A 126      -8.235   0.014   1.733  1.00 97.95           C  
ATOM   1001  CE2 TRP A 126      -7.038  -0.014   0.962  1.00 97.95           C  
ATOM   1002  CE3 TRP A 126      -8.764  -1.225   2.155  1.00 97.95           C  
ATOM   1003  NE1 TRP A 126      -6.788   1.303   0.659  1.00 97.95           N  
ATOM   1004  CH2 TRP A 126      -6.968  -2.427   1.026  1.00 97.95           C  
ATOM   1005  CZ2 TRP A 126      -6.404  -1.213   0.626  1.00 97.95           C  
ATOM   1006  CZ3 TRP A 126      -8.136  -2.431   1.798  1.00 97.95           C  
ATOM   1007  N   LEU A 127     -11.607   3.211   4.727  1.00 98.13           N  
ATOM   1008  CA  LEU A 127     -12.881   3.482   5.396  1.00 98.13           C  
ATOM   1009  C   LEU A 127     -13.043   4.978   5.700  1.00 98.13           C  
ATOM   1010  CB  LEU A 127     -12.968   2.645   6.686  1.00 98.13           C  
ATOM   1011  O   LEU A 127     -14.071   5.569   5.368  1.00 98.13           O  
ATOM   1012  CG  LEU A 127     -13.088   1.126   6.475  1.00 98.13           C  
ATOM   1013  CD1 LEU A 127     -12.924   0.419   7.818  1.00 98.13           C  
ATOM   1014  CD2 LEU A 127     -14.456   0.753   5.899  1.00 98.13           C  
ATOM   1015  N   LEU A 128     -12.021   5.608   6.285  1.00 97.65           N  
ATOM   1016  CA  LEU A 128     -12.057   7.019   6.678  1.00 97.65           C  
ATOM   1017  C   LEU A 128     -12.236   7.949   5.475  1.00 97.65           C  
ATOM   1018  CB  LEU A 128     -10.771   7.371   7.447  1.00 97.65           C  
ATOM   1019  O   LEU A 128     -13.028   8.883   5.551  1.00 97.65           O  
ATOM   1020  CG  LEU A 128     -10.721   6.819   8.884  1.00 97.65           C  
ATOM   1021  CD1 LEU A 128      -9.294   6.912   9.424  1.00 97.65           C  
ATOM   1022  CD2 LEU A 128     -11.625   7.615   9.830  1.00 97.65           C  
ATOM   1023  N   GLN A 129     -11.542   7.696   4.363  1.00 97.02           N  
ATOM   1024  CA  GLN A 129     -11.679   8.497   3.144  1.00 97.02           C  
ATOM   1025  C   GLN A 129     -13.025   8.266   2.456  1.00 97.02           C  
ATOM   1026  CB  GLN A 129     -10.531   8.190   2.171  1.00 97.02           C  
ATOM   1027  O   GLN A 129     -13.670   9.232   2.041  1.00 97.02           O  
ATOM   1028  CG  GLN A 129      -9.192   8.791   2.614  1.00 97.02           C  
ATOM   1029  CD  GLN A 129      -9.187  10.320   2.634  1.00 97.02           C  
ATOM   1030  NE2 GLN A 129      -8.327  10.916   3.431  1.00 97.02           N  
ATOM   1031  OE1 GLN A 129      -9.946  11.015   1.968  1.00 97.02           O  
ATOM   1032  N   THR A 130     -13.477   7.011   2.380  1.00 97.02           N  
ATOM   1033  CA  THR A 130     -14.752   6.653   1.738  1.00 97.02           C  
ATOM   1034  C   THR A 130     -15.944   7.277   2.463  1.00 97.02           C  
ATOM   1035  CB  THR A 130     -14.919   5.128   1.671  1.00 97.02           C  
ATOM   1036  O   THR A 130     -16.861   7.777   1.814  1.00 97.02           O  
ATOM   1037  CG2 THR A 130     -16.208   4.699   0.979  1.00 97.02           C  
ATOM   1038  OG1 THR A 130     -13.869   4.568   0.919  1.00 97.02           O  
ATOM   1039  N   PHE A 131     -15.921   7.298   3.800  1.00 97.03           N  
ATOM   1040  CA  PHE A 131     -17.032   7.778   4.629  1.00 97.03           C  
ATOM   1041  C   PHE A 131     -16.789   9.151   5.275  1.00 97.03           C  
ATOM   1042  CB  PHE A 131     -17.430   6.698   5.641  1.00 97.03           C  
ATOM   1043  O   PHE A 131     -17.465   9.521   6.235  1.00 97.03           O  
ATOM   1044  CG  PHE A 131     -17.836   5.391   4.990  1.00 97.03           C  
ATOM   1045  CD1 PHE A 131     -18.996   5.324   4.193  1.00 97.03           C  
ATOM   1046  CD2 PHE A 131     -17.028   4.251   5.146  1.00 97.03           C  
ATOM   1047  CE1 PHE A 131     -19.333   4.125   3.540  1.00 97.03           C  
ATOM   1048  CE2 PHE A 131     -17.353   3.061   4.479  1.00 97.03           C  
ATOM   1049  CZ  PHE A 131     -18.501   3.000   3.675  1.00 97.03           C  
ATOM   1050  N   LYS A 132     -15.844   9.945   4.750  1.00 96.18           N  
ATOM   1051  CA  LYS A 132     -15.426  11.229   5.351  1.00 96.18           C  
ATOM   1052  C   LYS A 132     -16.548  12.257   5.533  1.00 96.18           C  
ATOM   1053  CB  LYS A 132     -14.263  11.827   4.544  1.00 96.18           C  
ATOM   1054  O   LYS A 132     -16.429  13.156   6.362  1.00 96.18           O  
ATOM   1055  CG  LYS A 132     -14.646  12.303   3.133  1.00 96.18           C  
ATOM   1056  CD  LYS A 132     -13.375  12.688   2.371  1.00 96.18           C  
ATOM   1057  CE  LYS A 132     -13.692  13.060   0.924  1.00 96.18           C  
ATOM   1058  NZ  LYS A 132     -12.448  13.208   0.133  1.00 96.18           N  
ATOM   1059  N   TYR A 133     -17.628  12.150   4.758  1.00 95.76           N  
ATOM   1060  CA  TYR A 133     -18.760  13.080   4.812  1.00 95.76           C  
ATOM   1061  C   TYR A 133     -19.909  12.597   5.710  1.00 95.76           C  
ATOM   1062  CB  TYR A 133     -19.224  13.402   3.386  1.00 95.76           C  
ATOM   1063  O   TYR A 133     -20.797  13.386   6.041  1.00 95.76           O  
ATOM   1064  CG  TYR A 133     -18.175  14.110   2.543  1.00 95.76           C  
ATOM   1065  CD1 TYR A 133     -17.747  15.407   2.895  1.00 95.76           C  
ATOM   1066  CD2 TYR A 133     -17.635  13.481   1.405  1.00 95.76           C  
ATOM   1067  CE1 TYR A 133     -16.776  16.072   2.122  1.00 95.76           C  
ATOM   1068  CE2 TYR A 133     -16.678  14.149   0.619  1.00 95.76           C  
ATOM   1069  OH  TYR A 133     -15.271  16.050   0.247  1.00 95.76           O  
ATOM   1070  CZ  TYR A 133     -16.237  15.439   0.982  1.00 95.76           C  
ATOM   1071  N   GLN A 134     -19.892  11.339   6.157  1.00 95.78           N  
ATOM   1072  CA  GLN A 134     -20.895  10.775   7.057  1.00 95.78           C  
ATOM   1073  C   GLN A 134     -20.479  11.005   8.514  1.00 95.78           C  
ATOM   1074  CB  GLN A 134     -21.116   9.289   6.754  1.00 95.78           C  
ATOM   1075  O   GLN A 134     -19.822  10.183   9.148  1.00 95.78           O  
ATOM   1076  CG  GLN A 134     -21.893   9.013   5.456  1.00 95.78           C  
ATOM   1077  CD  GLN A 134     -21.106   9.266   4.174  1.00 95.78           C  
ATOM   1078  NE2 GLN A 134     -21.770   9.540   3.074  1.00 95.78           N  
ATOM   1079  OE1 GLN A 134     -19.892   9.217   4.109  1.00 95.78           O  
ATOM   1080  N   LYS A 135     -20.888  12.149   9.071  1.00 92.95           N  
ATOM   1081  CA  LYS A 135     -20.529  12.562  10.443  1.00 92.95           C  
ATOM   1082  C   LYS A 135     -21.032  11.613  11.540  1.00 92.95           C  
ATOM   1083  CB  LYS A 135     -21.058  13.977  10.716  1.00 92.95           C  
ATOM   1084  O   LYS A 135     -20.512  11.662  12.654  1.00 92.95           O  
ATOM   1085  CG  LYS A 135     -20.411  15.040   9.817  1.00 92.95           C  
ATOM   1086  CD  LYS A 135     -20.934  16.430  10.195  1.00 92.95           C  
ATOM   1087  CE  LYS A 135     -20.300  17.490   9.290  1.00 92.95           C  
ATOM   1088  NZ  LYS A 135     -20.811  18.848   9.606  1.00 92.95           N  
ATOM   1089  N   ASN A 136     -22.042  10.796  11.243  1.00 95.93           N  
ATOM   1090  CA  ASN A 136     -22.606   9.797  12.150  1.00 95.93           C  
ATOM   1091  C   ASN A 136     -21.893   8.436  12.086  1.00 95.93           C  
ATOM   1092  CB  ASN A 136     -24.120   9.665  11.906  1.00 95.93           C  
ATOM   1093  O   ASN A 136     -22.290   7.526  12.807  1.00 95.93           O  
ATOM   1094  CG  ASN A 136     -24.505   9.094  10.550  1.00 95.93           C  
ATOM   1095  ND2 ASN A 136     -25.599   8.368  10.492  1.00 95.93           N  
ATOM   1096  OD1 ASN A 136     -23.838   9.331   9.549  1.00 95.93           O  
ATOM   1097  N   ILE A 137     -20.854   8.283  11.259  1.00 97.95           N  
ATOM   1098  CA  ILE A 137     -20.057   7.057  11.187  1.00 97.95           C  
ATOM   1099  C   ILE A 137     -18.817   7.178  12.083  1.00 97.95           C  
ATOM   1100  CB  ILE A 137     -19.742   6.685   9.720  1.00 97.95           C  
ATOM   1101  O   ILE A 137     -18.066   8.155  12.026  1.00 97.95           O  
ATOM   1102  CG1 ILE A 137     -21.061   6.319   8.998  1.00 97.95           C  
ATOM   1103  CG2 ILE A 137     -18.745   5.516   9.653  1.00 97.95           C  
ATOM   1104  CD1 ILE A 137     -20.917   5.865   7.540  1.00 97.95           C  
ATOM   1105  N   ARG A 138     -18.576   6.154  12.904  1.00 97.71           N  
ATOM   1106  CA  ARG A 138     -17.372   5.974  13.725  1.00 97.71           C  
ATOM   1107  C   ARG A 138     -16.647   4.710  13.284  1.00 97.71           C  
ATOM   1108  CB  ARG A 138     -17.759   5.876  15.209  1.00 97.71           C  
ATOM   1109  O   ARG A 138     -17.251   3.646  13.252  1.00 97.71           O  
ATOM   1110  CG  ARG A 138     -18.578   7.048  15.758  1.00 97.71           C  
ATOM   1111  CD  ARG A 138     -17.858   8.384  15.582  1.00 97.71           C  
ATOM   1112  NE  ARG A 138     -18.603   9.454  16.253  1.00 97.71           N  
ATOM   1113  NH1 ARG A 138     -17.335  11.191  15.456  1.00 97.71           N  
ATOM   1114  NH2 ARG A 138     -19.104  11.600  16.767  1.00 97.71           N  
ATOM   1115  CZ  ARG A 138     -18.344  10.741  16.154  1.00 97.71           C  
ATOM   1116  N   ILE A 139     -15.360   4.810  12.974  1.00 98.16           N  
ATOM   1117  CA  ILE A 139     -14.554   3.679  12.495  1.00 98.16           C  
ATOM   1118  C   ILE A 139     -13.580   3.245  13.585  1.00 98.16           C  
ATOM   1119  CB  ILE A 139     -13.852   4.034  11.169  1.00 98.16           C  
ATOM   1120  O   ILE A 139     -12.944   4.077  14.233  1.00 98.16           O  
ATOM   1121  CG1 ILE A 139     -14.894   4.229  10.046  1.00 98.16           C  
ATOM   1122  CG2 ILE A 139     -12.866   2.932  10.741  1.00 98.16           C  
ATOM   1123  CD1 ILE A 139     -14.411   5.178   8.949  1.00 98.16           C  
ATOM   1124  N   HIS A 140     -13.471   1.934  13.764  1.00 98.06           N  
ATOM   1125  CA  HIS A 140     -12.688   1.288  14.806  1.00 98.06           C  
ATOM   1126  C   HIS A 140     -11.890   0.126  14.218  1.00 98.06           C  
ATOM   1127  CB  HIS A 140     -13.654   0.770  15.874  1.00 98.06           C  
ATOM   1128  O   HIS A 140     -12.386  -0.564  13.334  1.00 98.06           O  
ATOM   1129  CG  HIS A 140     -14.517   1.834  16.508  1.00 98.06           C  
ATOM   1130  CD2 HIS A 140     -15.764   2.168  16.071  1.00 98.06           C  
ATOM   1131  ND1 HIS A 140     -14.137   2.721  17.523  1.00 98.06           N  
ATOM   1132  CE1 HIS A 140     -15.162   3.579  17.650  1.00 98.06           C  
ATOM   1133  NE2 HIS A 140     -16.149   3.273  16.790  1.00 98.06           N  
ATOM   1134  N   ALA A 141     -10.688  -0.119  14.738  1.00 97.75           N  
ATOM   1135  CA  ALA A 141      -9.939  -1.347  14.479  1.00 97.75           C  
ATOM   1136  C   ALA A 141     -10.056  -2.283  15.686  1.00 97.75           C  
ATOM   1137  CB  ALA A 141      -8.479  -1.013  14.160  1.00 97.75           C  
ATOM   1138  O   ALA A 141      -9.984  -1.825  16.831  1.00 97.75           O  
ATOM   1139  N   PHE A 142     -10.217  -3.573  15.421  1.00 97.32           N  
ATOM   1140  CA  PHE A 142     -10.321  -4.620  16.424  1.00 97.32           C  
ATOM   1141  C   PHE A 142      -9.327  -5.735  16.107  1.00 97.32           C  
ATOM   1142  CB  PHE A 142     -11.763  -5.126  16.466  1.00 97.32           C  
ATOM   1143  O   PHE A 142      -9.342  -6.273  15.003  1.00 97.32           O  
ATOM   1144  CG  PHE A 142     -11.976  -6.219  17.486  1.00 97.32           C  
ATOM   1145  CD1 PHE A 142     -12.215  -7.542  17.073  1.00 97.32           C  
ATOM   1146  CD2 PHE A 142     -11.921  -5.908  18.857  1.00 97.32           C  
ATOM   1147  CE1 PHE A 142     -12.442  -8.544  18.032  1.00 97.32           C  
ATOM   1148  CE2 PHE A 142     -12.136  -6.912  19.815  1.00 97.32           C  
ATOM   1149  CZ  PHE A 142     -12.421  -8.222  19.399  1.00 97.32           C  
ATOM   1150  N   ASN A 143      -8.453  -6.031  17.072  1.00 95.80           N  
ATOM   1151  CA  ASN A 143      -7.460  -7.088  16.939  1.00 95.80           C  
ATOM   1152  C   ASN A 143      -8.124  -8.446  17.210  1.00 95.80           C  
ATOM   1153  CB  ASN A 143      -6.272  -6.819  17.892  1.00 95.80           C  
ATOM   1154  O   ASN A 143      -8.635  -8.664  18.311  1.00 95.80           O  
ATOM   1155  CG  ASN A 143      -5.123  -7.776  17.606  1.00 95.80           C  
ATOM   1156  ND2 ASN A 143      -3.972  -7.626  18.216  1.00 95.80           N  
ATOM   1157  OD1 ASN A 143      -5.260  -8.675  16.811  1.00 95.80           O  
ATOM   1158  N   GLU A 144      -8.113  -9.323  16.213  1.00 94.46           N  
ATOM   1159  CA  GLU A 144      -8.653 -10.685  16.259  1.00 94.46           C  
ATOM   1160  C   GLU A 144      -7.558 -11.753  16.434  1.00 94.46           C  
ATOM   1161  CB  GLU A 144      -9.531 -10.950  15.017  1.00 94.46           C  
ATOM   1162  O   GLU A 144      -7.862 -12.943  16.403  1.00 94.46           O  
ATOM   1163  CG  GLU A 144     -10.745 -10.010  14.957  1.00 94.46           C  
ATOM   1164  CD  GLU A 144     -11.660 -10.230  13.741  1.00 94.46           C  
ATOM   1165  OE1 GLU A 144     -12.892 -10.057  13.914  1.00 94.46           O  
ATOM   1166  OE2 GLU A 144     -11.150 -10.447  12.609  1.00 94.46           O  
ATOM   1167  N   GLU A 145      -6.300 -11.358  16.656  1.00 90.60           N  
ATOM   1168  CA  GLU A 145      -5.187 -12.290  16.851  1.00 90.60           C  
ATOM   1169  C   GLU A 145      -5.433 -13.263  18.009  1.00 90.60           C  
ATOM   1170  CB  GLU A 145      -3.875 -11.542  17.103  1.00 90.60           C  
ATOM   1171  O   GLU A 145      -5.791 -12.885  19.130  1.00 90.60           O  
ATOM   1172  CG  GLU A 145      -3.317 -10.889  15.833  1.00 90.60           C  
ATOM   1173  CD  GLU A 145      -2.095 -10.011  16.131  1.00 90.60           C  
ATOM   1174  OE1 GLU A 145      -1.287  -9.859  15.195  1.00 90.60           O  
ATOM   1175  OE2 GLU A 145      -1.971  -9.490  17.272  1.00 90.60           O  
ATOM   1176  N   GLY A 146      -5.198 -14.546  17.730  1.00 86.53           N  
ATOM   1177  CA  GLY A 146      -5.384 -15.638  18.686  1.00 86.53           C  
ATOM   1178  C   GLY A 146      -6.838 -16.078  18.872  1.00 86.53           C  
ATOM   1179  O   GLY A 146      -7.090 -16.974  19.679  1.00 86.53           O  
ATOM   1180  N   MET A 147      -7.790 -15.488  18.143  1.00 90.02           N  
ATOM   1181  CA  MET A 147      -9.157 -16.005  18.052  1.00 90.02           C  
ATOM   1182  C   MET A 147      -9.215 -17.151  17.039  1.00 90.02           C  
ATOM   1183  CB  MET A 147     -10.149 -14.887  17.698  1.00 90.02           C  
ATOM   1184  O   MET A 147      -8.487 -17.155  16.046  1.00 90.02           O  
ATOM   1185  CG  MET A 147     -10.057 -13.742  18.710  1.00 90.02           C  
ATOM   1186  SD  MET A 147     -11.300 -12.441  18.529  1.00 90.02           S  
ATOM   1187  CE  MET A 147     -10.623 -11.327  19.779  1.00 90.02           C  
ATOM   1188  N   GLU A 148     -10.078 -18.140  17.279  1.00 87.49           N  
ATOM   1189  CA  GLU A 148     -10.262 -19.217  16.306  1.00 87.49           C  
ATOM   1190  C   GLU A 148     -10.822 -18.663  14.985  1.00 87.49           C  
ATOM   1191  CB  GLU A 148     -11.181 -20.325  16.827  1.00 87.49           C  
ATOM   1192  O   GLU A 148     -11.632 -17.729  14.989  1.00 87.49           O  
ATOM   1193  CG  GLU A 148     -10.630 -21.065  18.051  1.00 87.49           C  
ATOM   1194  CD  GLU A 148     -11.536 -22.238  18.462  1.00 87.49           C  
ATOM   1195  OE1 GLU A 148     -10.988 -23.209  19.032  1.00 87.49           O  
ATOM   1196  OE2 GLU A 148     -12.762 -22.167  18.197  1.00 87.49           O  
ATOM   1197  N   PRO A 149     -10.414 -19.228  13.838  1.00 83.61           N  
ATOM   1198  CA  PRO A 149     -10.902 -18.773  12.551  1.00 83.61           C  
ATOM   1199  C   PRO A 149     -12.392 -19.088  12.386  1.00 83.61           C  
ATOM   1200  CB  PRO A 149     -10.035 -19.486  11.510  1.00 83.61           C  
ATOM   1201  O   PRO A 149     -12.882 -20.150  12.774  1.00 83.61           O  
ATOM   1202  CG  PRO A 149      -9.624 -20.776  12.220  1.00 83.61           C  
ATOM   1203  CD  PRO A 149      -9.491 -20.341  13.677  1.00 83.61           C  
ATOM   1204  N   TYR A 150     -13.097 -18.183  11.707  1.00 86.79           N  
ATOM   1205  CA  TYR A 150     -14.459 -18.417  11.230  1.00 86.79           C  
ATOM   1206  C   TYR A 150     -14.554 -19.751  10.460  1.00 86.79           C  
ATOM   1207  CB  TYR A 150     -14.853 -17.255  10.312  1.00 86.79           C  
ATOM   1208  O   TYR A 150     -13.694 -19.999   9.607  1.00 86.79           O  
ATOM   1209  CG  TYR A 150     -16.267 -17.353   9.785  1.00 86.79           C  
ATOM   1210  CD1 TYR A 150     -16.542 -17.985   8.553  1.00 86.79           C  
ATOM   1211  CD2 TYR A 150     -17.317 -16.825  10.554  1.00 86.79           C  
ATOM   1212  CE1 TYR A 150     -17.871 -18.067   8.085  1.00 86.79           C  
ATOM   1213  CE2 TYR A 150     -18.634 -16.893  10.078  1.00 86.79           C  
ATOM   1214  OH  TYR A 150     -20.202 -17.498   8.390  1.00 86.79           O  
ATOM   1215  CZ  TYR A 150     -18.922 -17.502   8.843  1.00 86.79           C  
ATOM   1216  N   PRO A 151     -15.584 -20.592  10.688  1.00 84.89           N  
ATOM   1217  CA  PRO A 151     -16.820 -20.330  11.442  1.00 84.89           C  
ATOM   1218  C   PRO A 151     -16.778 -20.687  12.943  1.00 84.89           C  
ATOM   1219  CB  PRO A 151     -17.883 -21.133  10.684  1.00 84.89           C  
ATOM   1220  O   PRO A 151     -17.829 -20.720  13.583  1.00 84.89           O  
ATOM   1221  CG  PRO A 151     -17.112 -22.384  10.270  1.00 84.89           C  
ATOM   1222  CD  PRO A 151     -15.723 -21.838   9.944  1.00 84.89           C  
ATOM   1223  N   HIS A 152     -15.606 -20.978  13.508  1.00 88.82           N  
ATOM   1224  CA  HIS A 152     -15.429 -21.293  14.931  1.00 88.82           C  
ATOM   1225  C   HIS A 152     -15.119 -20.026  15.757  1.00 88.82           C  
ATOM   1226  CB  HIS A 152     -14.370 -22.401  15.053  1.00 88.82           C  
ATOM   1227  O   HIS A 152     -15.052 -18.926  15.209  1.00 88.82           O  
ATOM   1228  CG  HIS A 152     -14.708 -23.621  14.227  1.00 88.82           C  
ATOM   1229  CD2 HIS A 152     -14.045 -24.074  13.117  1.00 88.82           C  
ATOM   1230  ND1 HIS A 152     -15.796 -24.444  14.408  1.00 88.82           N  
ATOM   1231  CE1 HIS A 152     -15.786 -25.372  13.438  1.00 88.82           C  
ATOM   1232  NE2 HIS A 152     -14.738 -25.188  12.621  1.00 88.82           N  
ATOM   1233  N   GLY A 153     -14.989 -20.152  17.083  1.00 89.81           N  
ATOM   1234  CA  GLY A 153     -14.559 -19.050  17.957  1.00 89.81           C  
ATOM   1235  C   GLY A 153     -15.571 -17.946  18.284  1.00 89.81           C  
ATOM   1236  O   GLY A 153     -15.168 -16.911  18.817  1.00 89.81           O  
ATOM   1237  N   TRP A 154     -16.866 -18.114  17.993  1.00 92.62           N  
ATOM   1238  CA  TRP A 154     -17.892 -17.093  18.269  1.00 92.62           C  
ATOM   1239  C   TRP A 154     -17.976 -16.681  19.744  1.00 92.62           C  
ATOM   1240  CB  TRP A 154     -19.263 -17.604  17.818  1.00 92.62           C  
ATOM   1241  O   TRP A 154     -18.235 -15.518  20.058  1.00 92.62           O  
ATOM   1242  CG  TRP A 154     -19.511 -17.487  16.353  1.00 92.62           C  
ATOM   1243  CD1 TRP A 154     -19.387 -18.472  15.436  1.00 92.62           C  
ATOM   1244  CD2 TRP A 154     -19.948 -16.306  15.619  1.00 92.62           C  
ATOM   1245  CE2 TRP A 154     -20.097 -16.659  14.246  1.00 92.62           C  
ATOM   1246  CE3 TRP A 154     -20.255 -14.977  15.987  1.00 92.62           C  
ATOM   1247  NE1 TRP A 154     -19.721 -17.985  14.188  1.00 92.62           N  
ATOM   1248  CH2 TRP A 154     -20.841 -14.426  13.682  1.00 92.62           C  
ATOM   1249  CZ2 TRP A 154     -20.558 -15.744  13.290  1.00 92.62           C  
ATOM   1250  CZ3 TRP A 154     -20.691 -14.044  15.027  1.00 92.62           C  
ATOM   1251  N   ASP A 155     -17.727 -17.602  20.668  1.00 91.28           N  
ATOM   1252  CA  ASP A 155     -17.688 -17.358  22.108  1.00 91.28           C  
ATOM   1253  C   ASP A 155     -16.506 -16.460  22.510  1.00 91.28           C  
ATOM   1254  CB  ASP A 155     -17.655 -18.714  22.837  1.00 91.28           C  
ATOM   1255  O   ASP A 155     -16.689 -15.472  23.230  1.00 91.28           O  
ATOM   1256  CG  ASP A 155     -16.393 -19.543  22.557  1.00 91.28           C  
ATOM   1257  OD1 ASP A 155     -15.919 -19.511  21.397  1.00 91.28           O  
ATOM   1258  OD2 ASP A 155     -15.896 -20.148  23.529  1.00 91.28           O  
ATOM   1259  N   VAL A 156     -15.306 -16.745  22.003  1.00 92.95           N  
ATOM   1260  CA  VAL A 156     -14.099 -15.943  22.251  1.00 92.95           C  
ATOM   1261  C   VAL A 156     -14.232 -14.568  21.595  1.00 92.95           C  
ATOM   1262  CB  VAL A 156     -12.835 -16.678  21.761  1.00 92.95           C  
ATOM   1263  O   VAL A 156     -14.045 -13.541  22.259  1.00 92.95           O  
ATOM   1264  CG1 VAL A 156     -11.570 -15.856  22.048  1.00 92.95           C  
ATOM   1265  CG2 VAL A 156     -12.673 -18.035  22.458  1.00 92.95           C  
ATOM   1266  N   TRP A 157     -14.634 -14.538  20.323  1.00 94.95           N  
ATOM   1267  CA  TRP A 157     -14.816 -13.313  19.548  1.00 94.95           C  
ATOM   1268  C   TRP A 157     -15.876 -12.398  20.169  1.00 94.95           C  
ATOM   1269  CB  TRP A 157     -15.168 -13.689  18.104  1.00 94.95           C  
ATOM   1270  O   TRP A 157     -15.621 -11.214  20.404  1.00 94.95           O  
ATOM   1271  CG  TRP A 157     -15.388 -12.519  17.201  1.00 94.95           C  
ATOM   1272  CD1 TRP A 157     -14.431 -11.894  16.480  1.00 94.95           C  
ATOM   1273  CD2 TRP A 157     -16.630 -11.809  16.917  1.00 94.95           C  
ATOM   1274  CE2 TRP A 157     -16.337 -10.739  16.017  1.00 94.95           C  
ATOM   1275  CE3 TRP A 157     -17.971 -11.966  17.334  1.00 94.95           C  
ATOM   1276  NE1 TRP A 157     -14.984 -10.858  15.758  1.00 94.95           N  
ATOM   1277  CH2 TRP A 157     -18.629  -9.966  16.101  1.00 94.95           C  
ATOM   1278  CZ2 TRP A 157     -17.324  -9.836  15.597  1.00 94.95           C  
ATOM   1279  CZ3 TRP A 157     -18.962 -11.049  16.938  1.00 94.95           C  
ATOM   1280  N   SER A 158     -17.043 -12.938  20.533  1.00 94.53           N  
ATOM   1281  CA  SER A 158     -18.133 -12.149  21.122  1.00 94.53           C  
ATOM   1282  C   SER A 158     -17.771 -11.563  22.487  1.00 94.53           C  
ATOM   1283  CB  SER A 158     -19.412 -12.974  21.241  1.00 94.53           C  
ATOM   1284  O   SER A 158     -18.150 -10.427  22.783  1.00 94.53           O  
ATOM   1285  OG  SER A 158     -19.237 -14.079  22.099  1.00 94.53           O  
ATOM   1286  N   ASN A 159     -17.000 -12.280  23.308  1.00 94.48           N  
ATOM   1287  CA  ASN A 159     -16.478 -11.752  24.569  1.00 94.48           C  
ATOM   1288  C   ASN A 159     -15.489 -10.600  24.335  1.00 94.48           C  
ATOM   1289  CB  ASN A 159     -15.837 -12.901  25.362  1.00 94.48           C  
ATOM   1290  O   ASN A 159     -15.594  -9.558  24.994  1.00 94.48           O  
ATOM   1291  CG  ASN A 159     -16.866 -13.809  26.014  1.00 94.48           C  
ATOM   1292  ND2 ASN A 159     -16.555 -15.073  26.161  1.00 94.48           N  
ATOM   1293  OD1 ASN A 159     -17.928 -13.381  26.447  1.00 94.48           O  
ATOM   1294  N   GLY A 160     -14.574 -10.755  23.372  1.00 95.27           N  
ATOM   1295  CA  GLY A 160     -13.646  -9.700  22.963  1.00 95.27           C  
ATOM   1296  C   GLY A 160     -14.375  -8.451  22.464  1.00 95.27           C  
ATOM   1297  O   GLY A 160     -14.109  -7.344  22.937  1.00 95.27           O  
ATOM   1298  N   ILE A 161     -15.366  -8.630  21.590  1.00 95.70           N  
ATOM   1299  CA  ILE A 161     -16.177  -7.546  21.027  1.00 95.70           C  
ATOM   1300  C   ILE A 161     -17.048  -6.860  22.081  1.00 95.70           C  
ATOM   1301  CB  ILE A 161     -16.995  -8.086  19.836  1.00 95.70           C  
ATOM   1302  O   ILE A 161     -17.117  -5.632  22.099  1.00 95.70           O  
ATOM   1303  CG1 ILE A 161     -16.100  -8.296  18.601  1.00 95.70           C  
ATOM   1304  CG2 ILE A 161     -18.204  -7.211  19.465  1.00 95.70           C  
ATOM   1305  CD1 ILE A 161     -15.450  -7.033  18.020  1.00 95.70           C  
ATOM   1306  N   LYS A 162     -17.666  -7.595  23.014  1.00 96.14           N  
ATOM   1307  CA  LYS A 162     -18.408  -6.990  24.138  1.00 96.14           C  
ATOM   1308  C   LYS A 162     -17.510  -6.101  24.989  1.00 96.14           C  
ATOM   1309  CB  LYS A 162     -19.016  -8.079  25.027  1.00 96.14           C  
ATOM   1310  O   LYS A 162     -17.905  -4.985  25.327  1.00 96.14           O  
ATOM   1311  CG  LYS A 162     -20.297  -8.674  24.438  1.00 96.14           C  
ATOM   1312  CD  LYS A 162     -20.722  -9.868  25.298  1.00 96.14           C  
ATOM   1313  CE  LYS A 162     -21.949 -10.539  24.690  1.00 96.14           C  
ATOM   1314  NZ  LYS A 162     -22.257 -11.823  25.360  1.00 96.14           N  
ATOM   1315  N   LYS A 163     -16.304  -6.576  25.319  1.00 95.48           N  
ATOM   1316  CA  LYS A 163     -15.317  -5.794  26.072  1.00 95.48           C  
ATOM   1317  C   LYS A 163     -14.898  -4.550  25.288  1.00 95.48           C  
ATOM   1318  CB  LYS A 163     -14.128  -6.695  26.429  1.00 95.48           C  
ATOM   1319  O   LYS A 163     -14.947  -3.452  25.834  1.00 95.48           O  
ATOM   1320  CG  LYS A 163     -13.084  -5.937  27.259  1.00 95.48           C  
ATOM   1321  CD  LYS A 163     -11.909  -6.849  27.614  1.00 95.48           C  
ATOM   1322  CE  LYS A 163     -10.818  -5.996  28.263  1.00 95.48           C  
ATOM   1323  NZ  LYS A 163      -9.585  -6.774  28.513  1.00 95.48           N  
ATOM   1324  N   PHE A 164     -14.579  -4.711  24.006  1.00 96.49           N  
ATOM   1325  CA  PHE A 164     -14.207  -3.613  23.118  1.00 96.49           C  
ATOM   1326  C   PHE A 164     -15.302  -2.541  23.027  1.00 96.49           C  
ATOM   1327  CB  PHE A 164     -13.902  -4.195  21.735  1.00 96.49           C  
ATOM   1328  O   PHE A 164     -15.045  -1.355  23.235  1.00 96.49           O  
ATOM   1329  CG  PHE A 164     -13.518  -3.128  20.741  1.00 96.49           C  
ATOM   1330  CD1 PHE A 164     -14.478  -2.573  19.872  1.00 96.49           C  
ATOM   1331  CD2 PHE A 164     -12.200  -2.643  20.748  1.00 96.49           C  
ATOM   1332  CE1 PHE A 164     -14.122  -1.497  19.040  1.00 96.49           C  
ATOM   1333  CE2 PHE A 164     -11.840  -1.587  19.903  1.00 96.49           C  
ATOM   1334  CZ  PHE A 164     -12.807  -0.998  19.079  1.00 96.49           C  
ATOM   1335  N   MET A 165     -16.546  -2.952  22.771  1.00 96.44           N  
ATOM   1336  CA  MET A 165     -17.691  -2.046  22.707  1.00 96.44           C  
ATOM   1337  C   MET A 165     -17.921  -1.343  24.048  1.00 96.44           C  
ATOM   1338  CB  MET A 165     -18.946  -2.806  22.255  1.00 96.44           C  
ATOM   1339  O   MET A 165     -18.116  -0.130  24.063  1.00 96.44           O  
ATOM   1340  CG  MET A 165     -18.888  -3.169  20.766  1.00 96.44           C  
ATOM   1341  SD  MET A 165     -20.436  -3.812  20.072  1.00 96.44           S  
ATOM   1342  CE  MET A 165     -20.744  -5.235  21.151  1.00 96.44           C  
ATOM   1343  N   ALA A 166     -17.809  -2.049  25.178  1.00 94.97           N  
ATOM   1344  CA  ALA A 166     -17.930  -1.445  26.504  1.00 94.97           C  
ATOM   1345  C   ALA A 166     -16.840  -0.390  26.778  1.00 94.97           C  
ATOM   1346  CB  ALA A 166     -17.918  -2.558  27.559  1.00 94.97           C  
ATOM   1347  O   ALA A 166     -17.156   0.694  27.271  1.00 94.97           O  
ATOM   1348  N   GLU A 167     -15.583  -0.664  26.417  1.00 94.48           N  
ATOM   1349  CA  GLU A 167     -14.459   0.278  26.548  1.00 94.48           C  
ATOM   1350  C   GLU A 167     -14.638   1.523  25.671  1.00 94.48           C  
ATOM   1351  CB  GLU A 167     -13.148  -0.425  26.164  1.00 94.48           C  
ATOM   1352  O   GLU A 167     -14.307   2.636  26.085  1.00 94.48           O  
ATOM   1353  CG  GLU A 167     -12.671  -1.409  27.243  1.00 94.48           C  
ATOM   1354  CD  GLU A 167     -11.441  -2.228  26.819  1.00 94.48           C  
ATOM   1355  OE1 GLU A 167     -11.019  -3.082  27.637  1.00 94.48           O  
ATOM   1356  OE2 GLU A 167     -10.917  -2.005  25.705  1.00 94.48           O  
ATOM   1357  N   LYS A 168     -15.201   1.354  24.471  1.00 93.49           N  
ATOM   1358  CA  LYS A 168     -15.523   2.452  23.549  1.00 93.49           C  
ATOM   1359  C   LYS A 168     -16.853   3.148  23.861  1.00 93.49           C  
ATOM   1360  CB  LYS A 168     -15.479   1.922  22.106  1.00 93.49           C  
ATOM   1361  O   LYS A 168     -17.172   4.140  23.211  1.00 93.49           O  
ATOM   1362  CG  LYS A 168     -14.099   1.445  21.635  1.00 93.49           C  
ATOM   1363  CD  LYS A 168     -13.047   2.558  21.602  1.00 93.49           C  
ATOM   1364  CE  LYS A 168     -11.750   1.964  21.051  1.00 93.49           C  
ATOM   1365  NZ  LYS A 168     -10.658   2.965  21.010  1.00 93.49           N  
ATOM   1366  N   GLY A 169     -17.620   2.662  24.840  1.00 92.34           N  
ATOM   1367  CA  GLY A 169     -18.940   3.195  25.187  1.00 92.34           C  
ATOM   1368  C   GLY A 169     -20.022   2.936  24.131  1.00 92.34           C  
ATOM   1369  O   GLY A 169     -21.010   3.664  24.084  1.00 92.34           O  
ATOM   1370  N   ILE A 170     -19.836   1.921  23.286  1.00 94.37           N  
ATOM   1371  CA  ILE A 170     -20.748   1.530  22.210  1.00 94.37           C  
ATOM   1372  C   ILE A 170     -21.793   0.576  22.791  1.00 94.37           C  
ATOM   1373  CB  ILE A 170     -19.982   0.889  21.027  1.00 94.37           C  
ATOM   1374  O   ILE A 170     -21.459  -0.478  23.331  1.00 94.37           O  
ATOM   1375  CG1 ILE A 170     -18.787   1.760  20.581  1.00 94.37           C  
ATOM   1376  CG2 ILE A 170     -20.937   0.660  19.841  1.00 94.37           C  
ATOM   1377  CD1 ILE A 170     -17.871   1.104  19.538  1.00 94.37           C  
ATOM   1378  N   GLN A 171     -23.066   0.947  22.684  1.00 94.16           N  
ATOM   1379  CA  GLN A 171     -24.203   0.106  23.067  1.00 94.16           C  
ATOM   1380  C   GLN A 171     -25.133  -0.010  21.860  1.00 94.16           C  
ATOM   1381  CB  GLN A 171     -24.922   0.688  24.291  1.00 94.16           C  
ATOM   1382  O   GLN A 171     -26.036   0.811  21.723  1.00 94.16           O  
ATOM   1383  CG  GLN A 171     -24.052   0.575  25.546  1.00 94.16           C  
ATOM   1384  CD  GLN A 171     -24.744   1.077  26.806  1.00 94.16           C  
ATOM   1385  NE2 GLN A 171     -24.050   1.060  27.921  1.00 94.16           N  
ATOM   1386  OE1 GLN A 171     -25.887   1.501  26.853  1.00 94.16           O  
ATOM   1387  N   PRO A 172     -24.864  -0.955  20.946  1.00 95.78           N  
ATOM   1388  CA  PRO A 172     -25.639  -1.084  19.720  1.00 95.78           C  
ATOM   1389  C   PRO A 172     -27.063  -1.567  19.997  1.00 95.78           C  
ATOM   1390  CB  PRO A 172     -24.866  -2.076  18.861  1.00 95.78           C  
ATOM   1391  O   PRO A 172     -27.277  -2.470  20.803  1.00 95.78           O  
ATOM   1392  CG  PRO A 172     -24.194  -2.962  19.905  1.00 95.78           C  
ATOM   1393  CD  PRO A 172     -23.852  -2.001  21.031  1.00 95.78           C  
ATOM   1394  N   ASP A 173     -28.021  -0.986  19.282  1.00 96.61           N  
ATOM   1395  CA  ASP A 173     -29.388  -1.492  19.183  1.00 96.61           C  
ATOM   1396  C   ASP A 173     -29.516  -2.497  18.022  1.00 96.61           C  
ATOM   1397  CB  ASP A 173     -30.371  -0.322  18.994  1.00 96.61           C  
ATOM   1398  O   ASP A 173     -30.319  -3.422  18.108  1.00 96.61           O  
ATOM   1399  CG  ASP A 173     -30.320   0.754  20.091  1.00 96.61           C  
ATOM   1400  OD1 ASP A 173     -30.922   0.575  21.188  1.00 96.61           O  
ATOM   1401  OD2 ASP A 173     -29.771   1.839  19.800  1.00 96.61           O  
ATOM   1402  N   LEU A 174     -28.720  -2.331  16.954  1.00 97.90           N  
ATOM   1403  CA  LEU A 174     -28.791  -3.133  15.726  1.00 97.90           C  
ATOM   1404  C   LEU A 174     -27.400  -3.530  15.210  1.00 97.90           C  
ATOM   1405  CB  LEU A 174     -29.541  -2.340  14.635  1.00 97.90           C  
ATOM   1406  O   LEU A 174     -26.458  -2.733  15.255  1.00 97.90           O  
ATOM   1407  CG  LEU A 174     -31.007  -1.987  14.958  1.00 97.90           C  
ATOM   1408  CD1 LEU A 174     -31.545  -1.024  13.901  1.00 97.90           C  
ATOM   1409  CD2 LEU A 174     -31.907  -3.220  14.989  1.00 97.90           C  
ATOM   1410  N   ILE A 175     -27.287  -4.724  14.632  1.00 98.29           N  
ATOM   1411  CA  ILE A 175     -26.138  -5.153  13.822  1.00 98.29           C  
ATOM   1412  C   ILE A 175     -26.572  -5.280  12.364  1.00 98.29           C  
ATOM   1413  CB  ILE A 175     -25.519  -6.459  14.362  1.00 98.29           C  
ATOM   1414  O   ILE A 175     -27.572  -5.921  12.063  1.00 98.29           O  
ATOM   1415  CG1 ILE A 175     -24.830  -6.184  15.713  1.00 98.29           C  
ATOM   1416  CG2 ILE A 175     -24.491  -7.038  13.367  1.00 98.29           C  
ATOM   1417  CD1 ILE A 175     -24.465  -7.458  16.477  1.00 98.29           C  
ATOM   1418  N   TYR A 176     -25.804  -4.705  11.445  1.00 98.42           N  
ATOM   1419  CA  TYR A 176     -26.044  -4.818  10.011  1.00 98.42           C  
ATOM   1420  C   TYR A 176     -25.032  -5.777   9.395  1.00 98.42           C  
ATOM   1421  CB  TYR A 176     -25.990  -3.438   9.356  1.00 98.42           C  
ATOM   1422  O   TYR A 176     -23.822  -5.594   9.536  1.00 98.42           O  
ATOM   1423  CG  TYR A 176     -27.103  -2.508   9.779  1.00 98.42           C  
ATOM   1424  CD1 TYR A 176     -28.245  -2.369   8.969  1.00 98.42           C  
ATOM   1425  CD2 TYR A 176     -26.992  -1.787  10.985  1.00 98.42           C  
ATOM   1426  CE1 TYR A 176     -29.286  -1.516   9.375  1.00 98.42           C  
ATOM   1427  CE2 TYR A 176     -28.034  -0.936  11.393  1.00 98.42           C  
ATOM   1428  OH  TYR A 176     -30.214  -0.018  10.974  1.00 98.42           O  
ATOM   1429  CZ  TYR A 176     -29.184  -0.807  10.588  1.00 98.42           C  
ATOM   1430  N   THR A 177     -25.529  -6.779   8.677  1.00 97.25           N  
ATOM   1431  CA  THR A 177     -24.700  -7.733   7.937  1.00 97.25           C  
ATOM   1432  C   THR A 177     -25.395  -8.141   6.646  1.00 97.25           C  
ATOM   1433  CB  THR A 177     -24.312  -8.953   8.800  1.00 97.25           C  
ATOM   1434  O   THR A 177     -26.592  -7.924   6.454  1.00 97.25           O  
ATOM   1435  CG2 THR A 177     -25.489  -9.855   9.169  1.00 97.25           C  
ATOM   1436  OG1 THR A 177     -23.376  -9.736   8.089  1.00 97.25           O  
ATOM   1437  N   SER A 178     -24.634  -8.728   5.740  1.00 95.76           N  
ATOM   1438  CA  SER A 178     -25.178  -9.432   4.584  1.00 95.76           C  
ATOM   1439  C   SER A 178     -25.020 -10.948   4.704  1.00 95.76           C  
ATOM   1440  CB  SER A 178     -24.439  -8.976   3.352  1.00 95.76           C  
ATOM   1441  O   SER A 178     -25.602 -11.676   3.910  1.00 95.76           O  
ATOM   1442  OG  SER A 178     -24.544  -7.585   3.094  1.00 95.76           O  
ATOM   1443  N   GLU A 179     -24.238 -11.429   5.669  1.00 93.63           N  
ATOM   1444  CA  GLU A 179     -23.980 -12.852   5.864  1.00 93.63           C  
ATOM   1445  C   GLU A 179     -25.139 -13.474   6.658  1.00 93.63           C  
ATOM   1446  CB  GLU A 179     -22.623 -13.033   6.566  1.00 93.63           C  
ATOM   1447  O   GLU A 179     -25.257 -13.276   7.869  1.00 93.63           O  
ATOM   1448  CG  GLU A 179     -21.431 -12.398   5.820  1.00 93.63           C  
ATOM   1449  CD  GLU A 179     -21.316 -12.840   4.351  1.00 93.63           C  
ATOM   1450  OE1 GLU A 179     -21.135 -11.951   3.477  1.00 93.63           O  
ATOM   1451  OE2 GLU A 179     -21.460 -14.048   4.075  1.00 93.63           O  
ATOM   1452  N   GLU A 180     -26.034 -14.207   5.982  1.00 93.67           N  
ATOM   1453  CA  GLU A 180     -27.231 -14.792   6.622  1.00 93.67           C  
ATOM   1454  C   GLU A 180     -26.876 -15.764   7.756  1.00 93.67           C  
ATOM   1455  CB  GLU A 180     -28.131 -15.525   5.604  1.00 93.67           C  
ATOM   1456  O   GLU A 180     -27.604 -15.849   8.744  1.00 93.67           O  
ATOM   1457  CG  GLU A 180     -28.681 -14.609   4.504  1.00 93.67           C  
ATOM   1458  CD  GLU A 180     -29.774 -15.244   3.608  1.00 93.67           C  
ATOM   1459  OE1 GLU A 180     -30.470 -14.485   2.883  1.00 93.67           O  
ATOM   1460  OE2 GLU A 180     -29.929 -16.484   3.622  1.00 93.67           O  
ATOM   1461  N   ALA A 181     -25.742 -16.462   7.636  1.00 94.13           N  
ATOM   1462  CA  ALA A 181     -25.262 -17.415   8.634  1.00 94.13           C  
ATOM   1463  C   ALA A 181     -24.860 -16.753   9.966  1.00 94.13           C  
ATOM   1464  CB  ALA A 181     -24.088 -18.188   8.020  1.00 94.13           C  
ATOM   1465  O   ALA A 181     -24.939 -17.394  11.014  1.00 94.13           O  
ATOM   1466  N   ASP A 182     -24.486 -15.471   9.941  1.00 94.39           N  
ATOM   1467  CA  ASP A 182     -23.992 -14.742  11.113  1.00 94.39           C  
ATOM   1468  C   ASP A 182     -25.138 -14.157  11.953  1.00 94.39           C  
ATOM   1469  CB  ASP A 182     -23.056 -13.618  10.647  1.00 94.39           C  
ATOM   1470  O   ASP A 182     -24.995 -13.942  13.157  1.00 94.39           O  
ATOM   1471  CG  ASP A 182     -21.772 -14.085   9.944  1.00 94.39           C  
ATOM   1472  OD1 ASP A 182     -21.506 -15.311   9.873  1.00 94.39           O  
ATOM   1473  OD2 ASP A 182     -21.055 -13.176   9.474  1.00 94.39           O  
ATOM   1474  N   ALA A 183     -26.304 -13.925  11.340  1.00 94.26           N  
ATOM   1475  CA  ALA A 183     -27.476 -13.362  12.006  1.00 94.26           C  
ATOM   1476  C   ALA A 183     -27.889 -14.106  13.300  1.00 94.26           C  
ATOM   1477  CB  ALA A 183     -28.624 -13.248  10.996  1.00 94.26           C  
ATOM   1478  O   ALA A 183     -28.010 -13.457  14.345  1.00 94.26           O  
ATOM   1479  N   PRO A 184     -28.066 -15.447  13.300  1.00 95.08           N  
ATOM   1480  CA  PRO A 184     -28.380 -16.175  14.529  1.00 95.08           C  
ATOM   1481  C   PRO A 184     -27.249 -16.102  15.564  1.00 95.08           C  
ATOM   1482  CB  PRO A 184     -28.662 -17.617  14.092  1.00 95.08           C  
ATOM   1483  O   PRO A 184     -27.531 -15.984  16.755  1.00 95.08           O  
ATOM   1484  CG  PRO A 184     -27.901 -17.759  12.776  1.00 95.08           C  
ATOM   1485  CD  PRO A 184     -28.024 -16.368  12.167  1.00 95.08           C  
ATOM   1486  N   GLN A 185     -25.989 -16.098  15.121  1.00 95.42           N  
ATOM   1487  CA  GLN A 185     -24.819 -16.056  16.001  1.00 95.42           C  
ATOM   1488  C   GLN A 185     -24.726 -14.725  16.758  1.00 95.42           C  
ATOM   1489  CB  GLN A 185     -23.547 -16.293  15.172  1.00 95.42           C  
ATOM   1490  O   GLN A 185     -24.458 -14.701  17.959  1.00 95.42           O  
ATOM   1491  CG  GLN A 185     -23.523 -17.657  14.461  1.00 95.42           C  
ATOM   1492  CD  GLN A 185     -23.545 -18.805  15.459  1.00 95.42           C  
ATOM   1493  NE2 GLN A 185     -24.359 -19.816  15.256  1.00 95.42           N  
ATOM   1494  OE1 GLN A 185     -22.864 -18.798  16.462  1.00 95.42           O  
ATOM   1495  N   TYR A 186     -25.025 -13.602  16.101  1.00 96.39           N  
ATOM   1496  CA  TYR A 186     -25.093 -12.301  16.769  1.00 96.39           C  
ATOM   1497  C   TYR A 186     -26.198 -12.234  17.825  1.00 96.39           C  
ATOM   1498  CB  TYR A 186     -25.327 -11.206  15.732  1.00 96.39           C  
ATOM   1499  O   TYR A 186     -25.967 -11.700  18.913  1.00 96.39           O  
ATOM   1500  CG  TYR A 186     -24.165 -10.899  14.810  1.00 96.39           C  
ATOM   1501  CD1 TYR A 186     -22.863 -10.767  15.328  1.00 96.39           C  
ATOM   1502  CD2 TYR A 186     -24.386 -10.731  13.429  1.00 96.39           C  
ATOM   1503  CE1 TYR A 186     -21.793 -10.476  14.469  1.00 96.39           C  
ATOM   1504  CE2 TYR A 186     -23.316 -10.403  12.575  1.00 96.39           C  
ATOM   1505  OH  TYR A 186     -20.978  -9.976  12.276  1.00 96.39           O  
ATOM   1506  CZ  TYR A 186     -22.017 -10.277  13.096  1.00 96.39           C  
ATOM   1507  N   MET A 187     -27.377 -12.788  17.542  1.00 95.48           N  
ATOM   1508  CA  MET A 187     -28.456 -12.835  18.529  1.00 95.48           C  
ATOM   1509  C   MET A 187     -28.071 -13.718  19.723  1.00 95.48           C  
ATOM   1510  CB  MET A 187     -29.749 -13.319  17.862  1.00 95.48           C  
ATOM   1511  O   MET A 187     -28.212 -13.293  20.867  1.00 95.48           O  
ATOM   1512  CG  MET A 187     -30.932 -13.334  18.841  1.00 95.48           C  
ATOM   1513  SD  MET A 187     -31.361 -11.743  19.610  1.00 95.48           S  
ATOM   1514  CE  MET A 187     -32.002 -10.861  18.165  1.00 95.48           C  
ATOM   1515  N   GLU A 188     -27.543 -14.915  19.469  1.00 95.54           N  
ATOM   1516  CA  GLU A 188     -27.144 -15.872  20.505  1.00 95.54           C  
ATOM   1517  C   GLU A 188     -26.018 -15.329  21.393  1.00 95.54           C  
ATOM   1518  CB  GLU A 188     -26.742 -17.187  19.816  1.00 95.54           C  
ATOM   1519  O   GLU A 188     -26.120 -15.329  22.622  1.00 95.54           O  
ATOM   1520  CG  GLU A 188     -26.295 -18.264  20.816  1.00 95.54           C  
ATOM   1521  CD  GLU A 188     -26.104 -19.656  20.188  1.00 95.54           C  
ATOM   1522  OE1 GLU A 188     -25.810 -20.583  20.977  1.00 95.54           O  
ATOM   1523  OE2 GLU A 188     -26.337 -19.811  18.966  1.00 95.54           O  
ATOM   1524  N   HIS A 189     -24.951 -14.821  20.778  1.00 94.61           N  
ATOM   1525  CA  HIS A 189     -23.744 -14.450  21.501  1.00 94.61           C  
ATOM   1526  C   HIS A 189     -23.735 -12.999  21.975  1.00 94.61           C  
ATOM   1527  CB  HIS A 189     -22.520 -14.765  20.643  1.00 94.61           C  
ATOM   1528  O   HIS A 189     -23.153 -12.722  23.025  1.00 94.61           O  
ATOM   1529  CG  HIS A 189     -22.294 -16.242  20.483  1.00 94.61           C  
ATOM   1530  CD2 HIS A 189     -22.568 -17.013  19.385  1.00 94.61           C  
ATOM   1531  ND1 HIS A 189     -21.776 -17.078  21.448  1.00 94.61           N  
ATOM   1532  CE1 HIS A 189     -21.742 -18.322  20.946  1.00 94.61           C  
ATOM   1533  NE2 HIS A 189     -22.201 -18.323  19.693  1.00 94.61           N  
ATOM   1534  N   LEU A 190     -24.356 -12.057  21.259  1.00 95.33           N  
ATOM   1535  CA  LEU A 190     -24.357 -10.635  21.626  1.00 95.33           C  
ATOM   1536  C   LEU A 190     -25.709 -10.133  22.148  1.00 95.33           C  
ATOM   1537  CB  LEU A 190     -23.856  -9.764  20.463  1.00 95.33           C  
ATOM   1538  O   LEU A 190     -25.720  -9.128  22.859  1.00 95.33           O  
ATOM   1539  CG  LEU A 190     -22.476 -10.110  19.875  1.00 95.33           C  
ATOM   1540  CD1 LEU A 190     -22.184  -9.199  18.685  1.00 95.33           C  
ATOM   1541  CD2 LEU A 190     -21.363  -9.881  20.897  1.00 95.33           C  
ATOM   1542  N   GLY A 191     -26.816 -10.823  21.855  1.00 95.68           N  
ATOM   1543  CA  GLY A 191     -28.162 -10.396  22.250  1.00 95.68           C  
ATOM   1544  C   GLY A 191     -28.647  -9.152  21.506  1.00 95.68           C  
ATOM   1545  O   GLY A 191     -29.398  -8.361  22.076  1.00 95.68           O  
ATOM   1546  N   ILE A 192     -28.173  -8.941  20.274  1.00 96.09           N  
ATOM   1547  CA  ILE A 192     -28.478  -7.758  19.459  1.00 96.09           C  
ATOM   1548  C   ILE A 192     -29.240  -8.190  18.206  1.00 96.09           C  
ATOM   1549  CB  ILE A 192     -27.198  -6.970  19.105  1.00 96.09           C  
ATOM   1550  O   ILE A 192     -28.895  -9.186  17.570  1.00 96.09           O  
ATOM   1551  CG1 ILE A 192     -26.392  -6.533  20.349  1.00 96.09           C  
ATOM   1552  CG2 ILE A 192     -27.560  -5.716  18.285  1.00 96.09           C  
ATOM   1553  CD1 ILE A 192     -24.925  -6.262  19.999  1.00 96.09           C  
ATOM   1554  N   GLU A 193     -30.270  -7.427  17.845  1.00 96.28           N  
ATOM   1555  CA  GLU A 193     -31.061  -7.661  16.640  1.00 96.28           C  
ATOM   1556  C   GLU A 193     -30.249  -7.379  15.370  1.00 96.28           C  
ATOM   1557  CB  GLU A 193     -32.354  -6.839  16.720  1.00 96.28           C  
ATOM   1558  O   GLU A 193     -29.508  -6.399  15.277  1.00 96.28           O  
ATOM   1559  CG  GLU A 193     -33.276  -7.049  15.508  1.00 96.28           C  
ATOM   1560  CD  GLU A 193     -34.603  -6.275  15.604  1.00 96.28           C  
ATOM   1561  OE1 GLU A 193     -35.371  -6.344  14.618  1.00 96.28           O  
ATOM   1562  OE2 GLU A 193     -34.863  -5.641  16.653  1.00 96.28           O  
ATOM   1563  N   THR A 194     -30.393  -8.252  14.374  1.00 97.66           N  
ATOM   1564  CA  THR A 194     -29.632  -8.190  13.125  1.00 97.66           C  
ATOM   1565  C   THR A 194     -30.507  -7.783  11.951  1.00 97.66           C  
ATOM   1566  CB  THR A 194     -28.968  -9.527  12.806  1.00 97.66           C  
ATOM   1567  O   THR A 194     -31.537  -8.407  11.696  1.00 97.66           O  
ATOM   1568  CG2 THR A 194     -27.929  -9.882  13.858  1.00 97.66           C  
ATOM   1569  OG1 THR A 194     -29.940 -10.546  12.765  1.00 97.66           O  
ATOM   1570  N   VAL A 195     -30.052  -6.807  11.174  1.00 97.77           N  
ATOM   1571  CA  VAL A 195     -30.682  -6.373   9.927  1.00 97.77           C  
ATOM   1572  C   VAL A 195     -29.868  -6.899   8.749  1.00 97.77           C  
ATOM   1573  CB  VAL A 195     -30.825  -4.842   9.880  1.00 97.77           C  
ATOM   1574  O   VAL A 195     -28.725  -6.488   8.533  1.00 97.77           O  
ATOM   1575  CG1 VAL A 195     -31.555  -4.403   8.602  1.00 97.77           C  
ATOM   1576  CG2 VAL A 195     -31.612  -4.311  11.083  1.00 97.77           C  
ATOM   1577  N   LEU A 196     -30.473  -7.794   7.967  1.00 97.14           N  
ATOM   1578  CA  LEU A 196     -29.873  -8.314   6.740  1.00 97.14           C  
ATOM   1579  C   LEU A 196     -30.002  -7.303   5.597  1.00 97.14           C  
ATOM   1580  CB  LEU A 196     -30.486  -9.674   6.366  1.00 97.14           C  
ATOM   1581  O   LEU A 196     -31.092  -6.807   5.304  1.00 97.14           O  
ATOM   1582  CG  LEU A 196     -30.132 -10.819   7.334  1.00 97.14           C  
ATOM   1583  CD1 LEU A 196     -30.929 -12.065   6.952  1.00 97.14           C  
ATOM   1584  CD2 LEU A 196     -28.644 -11.164   7.293  1.00 97.14           C  
ATOM   1585  N   VAL A 197     -28.894  -7.022   4.914  1.00 96.27           N  
ATOM   1586  CA  VAL A 197     -28.853  -6.115   3.759  1.00 96.27           C  
ATOM   1587  C   VAL A 197     -28.261  -6.835   2.555  1.00 96.27           C  
ATOM   1588  CB  VAL A 197     -28.056  -4.841   4.078  1.00 96.27           C  
ATOM   1589  O   VAL A 197     -27.105  -7.243   2.586  1.00 96.27           O  
ATOM   1590  CG1 VAL A 197     -28.045  -3.876   2.885  1.00 96.27           C  
ATOM   1591  CG2 VAL A 197     -28.617  -4.090   5.294  1.00 96.27           C  
ATOM   1592  N   ASP A 198     -29.056  -6.960   1.489  1.00 94.94           N  
ATOM   1593  CA  ASP A 198     -28.708  -7.665   0.242  1.00 94.94           C  
ATOM   1594  C   ASP A 198     -27.972  -9.008   0.454  1.00 94.94           C  
ATOM   1595  CB  ASP A 198     -27.986  -6.712  -0.727  1.00 94.94           C  
ATOM   1596  O   ASP A 198     -26.899  -9.227  -0.116  1.00 94.94           O  
ATOM   1597  CG  ASP A 198     -27.854  -7.296  -2.141  1.00 94.94           C  
ATOM   1598  OD1 ASP A 198     -28.763  -8.048  -2.570  1.00 94.94           O  
ATOM   1599  OD2 ASP A 198     -26.884  -6.950  -2.853  1.00 94.94           O  
ATOM   1600  N   PRO A 199     -28.515  -9.924   1.281  1.00 93.61           N  
ATOM   1601  CA  PRO A 199     -27.821 -11.168   1.606  1.00 93.61           C  
ATOM   1602  C   PRO A 199     -27.635 -12.091   0.395  1.00 93.61           C  
ATOM   1603  CB  PRO A 199     -28.691 -11.831   2.663  1.00 93.61           C  
ATOM   1604  O   PRO A 199     -26.631 -12.781   0.263  1.00 93.61           O  
ATOM   1605  CG  PRO A 199     -30.097 -11.292   2.416  1.00 93.61           C  
ATOM   1606  CD  PRO A 199     -29.810  -9.867   1.955  1.00 93.61           C  
ATOM   1607  N   LYS A 200     -28.575 -12.039  -0.555  1.00 92.98           N  
ATOM   1608  CA  LYS A 200     -28.516 -12.786  -1.818  1.00 92.98           C  
ATOM   1609  C   LYS A 200     -27.623 -12.132  -2.877  1.00 92.98           C  
ATOM   1610  CB  LYS A 200     -29.938 -13.028  -2.339  1.00 92.98           C  
ATOM   1611  O   LYS A 200     -27.568 -12.637  -3.994  1.00 92.98           O  
ATOM   1612  CG  LYS A 200     -30.739 -13.924  -1.390  1.00 92.98           C  
ATOM   1613  CD  LYS A 200     -32.120 -14.222  -1.975  1.00 92.98           C  
ATOM   1614  CE  LYS A 200     -32.871 -15.094  -0.969  1.00 92.98           C  
ATOM   1615  NZ  LYS A 200     -34.221 -15.452  -1.462  1.00 92.98           N  
ATOM   1616  N   ARG A 201     -26.961 -11.010  -2.555  1.00 90.95           N  
ATOM   1617  CA  ARG A 201     -26.067 -10.265  -3.461  1.00 90.95           C  
ATOM   1618  C   ARG A 201     -26.730  -9.909  -4.799  1.00 90.95           C  
ATOM   1619  CB  ARG A 201     -24.742 -11.036  -3.623  1.00 90.95           C  
ATOM   1620  O   ARG A 201     -26.105  -9.974  -5.854  1.00 90.95           O  
ATOM   1621  CG  ARG A 201     -24.032 -11.435  -2.324  1.00 90.95           C  
ATOM   1622  CD  ARG A 201     -23.650 -10.195  -1.525  1.00 90.95           C  
ATOM   1623  NE  ARG A 201     -22.906 -10.543  -0.303  1.00 90.95           N  
ATOM   1624  NH1 ARG A 201     -23.264  -8.544   0.705  1.00 90.95           N  
ATOM   1625  NH2 ARG A 201     -21.993 -10.073   1.736  1.00 90.95           N  
ATOM   1626  CZ  ARG A 201     -22.716  -9.730   0.710  1.00 90.95           C  
ATOM   1627  N   THR A 202     -28.017  -9.566  -4.750  1.00 90.53           N  
ATOM   1628  CA  THR A 202     -28.853  -9.250  -5.920  1.00 90.53           C  
ATOM   1629  C   THR A 202     -28.603  -7.854  -6.465  1.00 90.53           C  
ATOM   1630  CB  THR A 202     -30.350  -9.361  -5.598  1.00 90.53           C  
ATOM   1631  O   THR A 202     -28.783  -7.629  -7.659  1.00 90.53           O  
ATOM   1632  CG2 THR A 202     -30.762 -10.808  -5.342  1.00 90.53           C  
ATOM   1633  OG1 THR A 202     -30.737  -8.588  -4.474  1.00 90.53           O  
ATOM   1634  N   PHE A 203     -28.198  -6.922  -5.603  1.00 90.61           N  
ATOM   1635  CA  PHE A 203     -27.858  -5.565  -6.010  1.00 90.61           C  
ATOM   1636  C   PHE A 203     -26.347  -5.412  -6.191  1.00 90.61           C  
ATOM   1637  CB  PHE A 203     -28.435  -4.581  -4.986  1.00 90.61           C  
ATOM   1638  O   PHE A 203     -25.896  -4.882  -7.202  1.00 90.61           O  
ATOM   1639  CG  PHE A 203     -28.281  -3.133  -5.399  1.00 90.61           C  
ATOM   1640  CD1 PHE A 203     -27.456  -2.264  -4.665  1.00 90.61           C  
ATOM   1641  CD2 PHE A 203     -28.958  -2.658  -6.537  1.00 90.61           C  
ATOM   1642  CE1 PHE A 203     -27.306  -0.926  -5.072  1.00 90.61           C  
ATOM   1643  CE2 PHE A 203     -28.800  -1.324  -6.949  1.00 90.61           C  
ATOM   1644  CZ  PHE A 203     -27.969  -0.458  -6.219  1.00 90.61           C  
ATOM   1645  N   MET A 204     -25.562  -5.919  -5.237  1.00 90.85           N  
ATOM   1646  CA  MET A 204     -24.099  -5.894  -5.280  1.00 90.85           C  
ATOM   1647  C   MET A 204     -23.547  -7.321  -5.298  1.00 90.85           C  
ATOM   1648  CB  MET A 204     -23.558  -5.076  -4.099  1.00 90.85           C  
ATOM   1649  O   MET A 204     -23.223  -7.888  -4.254  1.00 90.85           O  
ATOM   1650  CG  MET A 204     -23.898  -3.585  -4.207  1.00 90.85           C  
ATOM   1651  SD  MET A 204     -23.018  -2.710  -5.528  1.00 90.85           S  
ATOM   1652  CE  MET A 204     -23.694  -1.048  -5.309  1.00 90.85           C  
ATOM   1653  N   SER A 205     -23.418  -7.892  -6.497  1.00 93.14           N  
ATOM   1654  CA  SER A 205     -22.932  -9.259  -6.738  1.00 93.14           C  
ATOM   1655  C   SER A 205     -21.409  -9.398  -6.610  1.00 93.14           C  
ATOM   1656  CB  SER A 205     -23.443  -9.787  -8.082  1.00 93.14           C  
ATOM   1657  O   SER A 205     -20.738  -9.824  -7.548  1.00 93.14           O  
ATOM   1658  OG  SER A 205     -24.845  -9.627  -8.185  1.00 93.14           O  
ATOM   1659  N   ILE A 206     -20.851  -9.016  -5.456  1.00 94.75           N  
ATOM   1660  CA  ILE A 206     -19.404  -9.025  -5.216  1.00 94.75           C  
ATOM   1661  C   ILE A 206     -19.035  -9.438  -3.789  1.00 94.75           C  
ATOM   1662  CB  ILE A 206     -18.799  -7.652  -5.600  1.00 94.75           C  
ATOM   1663  O   ILE A 206     -19.772  -9.191  -2.833  1.00 94.75           O  
ATOM   1664  CG1 ILE A 206     -17.266  -7.684  -5.779  1.00 94.75           C  
ATOM   1665  CG2 ILE A 206     -19.173  -6.554  -4.586  1.00 94.75           C  
ATOM   1666  CD1 ILE A 206     -16.817  -8.659  -6.872  1.00 94.75           C  
ATOM   1667  N   SER A 207     -17.841 -10.005  -3.649  1.00 94.26           N  
ATOM   1668  CA  SER A 207     -17.177 -10.318  -2.387  1.00 94.26           C  
ATOM   1669  C   SER A 207     -15.703  -9.916  -2.434  1.00 94.26           C  
ATOM   1670  CB  SER A 207     -17.294 -11.817  -2.098  1.00 94.26           C  
ATOM   1671  O   SER A 207     -15.099  -9.800  -3.504  1.00 94.26           O  
ATOM   1672  OG  SER A 207     -16.636 -12.538  -3.118  1.00 94.26           O  
ATOM   1673  N   GLY A 208     -15.089  -9.765  -1.258  1.00 94.46           N  
ATOM   1674  CA  GLY A 208     -13.651  -9.516  -1.165  1.00 94.46           C  
ATOM   1675  C   GLY A 208     -12.808 -10.633  -1.793  1.00 94.46           C  
ATOM   1676  O   GLY A 208     -11.785 -10.333  -2.395  1.00 94.46           O  
ATOM   1677  N   ALA A 209     -13.246 -11.896  -1.705  1.00 94.36           N  
ATOM   1678  CA  ALA A 209     -12.540 -13.032  -2.308  1.00 94.36           C  
ATOM   1679  C   ALA A 209     -12.482 -12.928  -3.838  1.00 94.36           C  
ATOM   1680  CB  ALA A 209     -13.206 -14.334  -1.845  1.00 94.36           C  
ATOM   1681  O   ALA A 209     -11.399 -12.972  -4.410  1.00 94.36           O  
ATOM   1682  N   GLN A 210     -13.620 -12.651  -4.480  1.00 95.75           N  
ATOM   1683  CA  GLN A 210     -13.691 -12.475  -5.934  1.00 95.75           C  
ATOM   1684  C   GLN A 210     -12.758 -11.366  -6.446  1.00 95.75           C  
ATOM   1685  CB  GLN A 210     -15.136 -12.137  -6.311  1.00 95.75           C  
ATOM   1686  O   GLN A 210     -12.108 -11.539  -7.475  1.00 95.75           O  
ATOM   1687  CG  GLN A 210     -16.064 -13.355  -6.259  1.00 95.75           C  
ATOM   1688  CD  GLN A 210     -17.512 -12.908  -6.384  1.00 95.75           C  
ATOM   1689  NE2 GLN A 210     -18.214 -13.272  -7.432  1.00 95.75           N  
ATOM   1690  OE1 GLN A 210     -18.024 -12.188  -5.540  1.00 95.75           O  
ATOM   1691  N   ILE A 211     -12.669 -10.238  -5.729  1.00 96.58           N  
ATOM   1692  CA  ILE A 211     -11.761  -9.139  -6.097  1.00 96.58           C  
ATOM   1693  C   ILE A 211     -10.299  -9.558  -5.941  1.00 96.58           C  
ATOM   1694  CB  ILE A 211     -12.063  -7.864  -5.278  1.00 96.58           C  
ATOM   1695  O   ILE A 211      -9.491  -9.238  -6.803  1.00 96.58           O  
ATOM   1696  CG1 ILE A 211     -13.446  -7.311  -5.676  1.00 96.58           C  
ATOM   1697  CG2 ILE A 211     -10.976  -6.797  -5.503  1.00 96.58           C  
ATOM   1698  CD1 ILE A 211     -13.953  -6.191  -4.767  1.00 96.58           C  
ATOM   1699  N   ARG A 212      -9.948 -10.263  -4.860  1.00 95.77           N  
ATOM   1700  CA  ARG A 212      -8.570 -10.725  -4.635  1.00 95.77           C  
ATOM   1701  C   ARG A 212      -8.101 -11.717  -5.690  1.00 95.77           C  
ATOM   1702  CB  ARG A 212      -8.440 -11.356  -3.249  1.00 95.77           C  
ATOM   1703  O   ARG A 212      -6.945 -11.645  -6.081  1.00 95.77           O  
ATOM   1704  CG  ARG A 212      -8.442 -10.281  -2.163  1.00 95.77           C  
ATOM   1705  CD  ARG A 212      -8.015 -10.831  -0.802  1.00 95.77           C  
ATOM   1706  NE  ARG A 212      -8.690 -12.086  -0.435  1.00 95.77           N  
ATOM   1707  NH1 ARG A 212     -10.566 -11.246   0.617  1.00 95.77           N  
ATOM   1708  NH2 ARG A 212     -10.326 -13.433   0.361  1.00 95.77           N  
ATOM   1709  CZ  ARG A 212      -9.849 -12.237   0.173  1.00 95.77           C  
ATOM   1710  N   GLU A 213      -8.984 -12.599  -6.148  1.00 93.97           N  
ATOM   1711  CA  GLU A 213      -8.675 -13.589  -7.186  1.00 93.97           C  
ATOM   1712  C   GLU A 213      -8.568 -12.961  -8.581  1.00 93.97           C  
ATOM   1713  CB  GLU A 213      -9.781 -14.652  -7.207  1.00 93.97           C  
ATOM   1714  O   GLU A 213      -7.685 -13.317  -9.357  1.00 93.97           O  
ATOM   1715  CG  GLU A 213      -9.751 -15.596  -5.995  1.00 93.97           C  
ATOM   1716  CD  GLU A 213     -11.007 -16.482  -5.913  1.00 93.97           C  
ATOM   1717  OE1 GLU A 213     -11.223 -17.078  -4.834  1.00 93.97           O  
ATOM   1718  OE2 GLU A 213     -11.791 -16.516  -6.895  1.00 93.97           O  
ATOM   1719  N   ASN A 214      -9.472 -12.038  -8.933  1.00 93.47           N  
ATOM   1720  CA  ASN A 214      -9.492 -11.423 -10.260  1.00 93.47           C  
ATOM   1721  C   ASN A 214      -9.909  -9.940 -10.204  1.00 93.47           C  
ATOM   1722  CB  ASN A 214     -10.363 -12.281 -11.192  1.00 93.47           C  
ATOM   1723  O   ASN A 214     -11.043  -9.588 -10.557  1.00 93.47           O  
ATOM   1724  CG  ASN A 214     -10.147 -11.919 -12.650  1.00 93.47           C  
ATOM   1725  ND2 ASN A 214     -10.335 -12.862 -13.543  1.00 93.47           N  
ATOM   1726  OD1 ASN A 214      -9.828 -10.800 -13.023  1.00 93.47           O  
ATOM   1727  N   PRO A 215      -9.002  -9.042  -9.783  1.00 94.55           N  
ATOM   1728  CA  PRO A 215      -9.335  -7.638  -9.557  1.00 94.55           C  
ATOM   1729  C   PRO A 215      -9.743  -6.919 -10.843  1.00 94.55           C  
ATOM   1730  CB  PRO A 215      -8.083  -7.026  -8.925  1.00 94.55           C  
ATOM   1731  O   PRO A 215     -10.642  -6.080 -10.826  1.00 94.55           O  
ATOM   1732  CG  PRO A 215      -6.944  -7.941  -9.378  1.00 94.55           C  
ATOM   1733  CD  PRO A 215      -7.614  -9.308  -9.433  1.00 94.55           C  
ATOM   1734  N   PHE A 216      -9.144  -7.273 -11.983  1.00 94.25           N  
ATOM   1735  CA  PHE A 216      -9.446  -6.643 -13.270  1.00 94.25           C  
ATOM   1736  C   PHE A 216     -10.836  -6.985 -13.798  1.00 94.25           C  
ATOM   1737  CB  PHE A 216      -8.381  -7.044 -14.292  1.00 94.25           C  
ATOM   1738  O   PHE A 216     -11.452  -6.142 -14.456  1.00 94.25           O  
ATOM   1739  CG  PHE A 216      -6.970  -6.568 -14.012  1.00 94.25           C  
ATOM   1740  CD1 PHE A 216      -6.690  -5.550 -13.071  1.00 94.25           C  
ATOM   1741  CD2 PHE A 216      -5.917  -7.150 -14.742  1.00 94.25           C  
ATOM   1742  CE1 PHE A 216      -5.371  -5.120 -12.875  1.00 94.25           C  
ATOM   1743  CE2 PHE A 216      -4.599  -6.720 -14.539  1.00 94.25           C  
ATOM   1744  CZ  PHE A 216      -4.333  -5.702 -13.614  1.00 94.25           C  
ATOM   1745  N   ARG A 217     -11.356  -8.182 -13.497  1.00 94.08           N  
ATOM   1746  CA  ARG A 217     -12.735  -8.564 -13.827  1.00 94.08           C  
ATOM   1747  C   ARG A 217     -13.758  -7.770 -13.021  1.00 94.08           C  
ATOM   1748  CB  ARG A 217     -12.897 -10.072 -13.606  1.00 94.08           C  
ATOM   1749  O   ARG A 217     -14.811  -7.440 -13.553  1.00 94.08           O  
ATOM   1750  CG  ARG A 217     -14.314 -10.558 -13.923  1.00 94.08           C  
ATOM   1751  CD  ARG A 217     -14.379 -12.078 -13.799  1.00 94.08           C  
ATOM   1752  NE  ARG A 217     -15.738 -12.563 -14.091  1.00 94.08           N  
ATOM   1753  NH1 ARG A 217     -15.261 -14.805 -14.031  1.00 94.08           N  
ATOM   1754  NH2 ARG A 217     -17.344 -14.127 -14.469  1.00 94.08           N  
ATOM   1755  CZ  ARG A 217     -16.106 -13.825 -14.194  1.00 94.08           C  
ATOM   1756  N   TYR A 218     -13.449  -7.458 -11.765  1.00 95.50           N  
ATOM   1757  CA  TYR A 218     -14.367  -6.786 -10.840  1.00 95.50           C  
ATOM   1758  C   TYR A 218     -13.976  -5.329 -10.554  1.00 95.50           C  
ATOM   1759  CB  TYR A 218     -14.521  -7.634  -9.573  1.00 95.50           C  
ATOM   1760  O   TYR A 218     -14.362  -4.777  -9.524  1.00 95.50           O  
ATOM   1761  CG  TYR A 218     -15.005  -9.049  -9.834  1.00 95.50           C  
ATOM   1762  CD1 TYR A 218     -16.326  -9.286 -10.264  1.00 95.50           C  
ATOM   1763  CD2 TYR A 218     -14.130 -10.133  -9.640  1.00 95.50           C  
ATOM   1764  CE1 TYR A 218     -16.773 -10.605 -10.480  1.00 95.50           C  
ATOM   1765  CE2 TYR A 218     -14.564 -11.450  -9.871  1.00 95.50           C  
ATOM   1766  OH  TYR A 218     -16.313 -12.969 -10.470  1.00 95.50           O  
ATOM   1767  CZ  TYR A 218     -15.892 -11.690 -10.278  1.00 95.50           C  
ATOM   1768  N   TRP A 219     -13.234  -4.693 -11.468  1.00 95.82           N  
ATOM   1769  CA  TRP A 219     -12.634  -3.365 -11.277  1.00 95.82           C  
ATOM   1770  C   TRP A 219     -13.646  -2.279 -10.887  1.00 95.82           C  
ATOM   1771  CB  TRP A 219     -11.918  -2.957 -12.572  1.00 95.82           C  
ATOM   1772  O   TRP A 219     -13.349  -1.397 -10.081  1.00 95.82           O  
ATOM   1773  CG  TRP A 219     -11.014  -1.778 -12.405  1.00 95.82           C  
ATOM   1774  CD1 TRP A 219     -11.223  -0.513 -12.835  1.00 95.82           C  
ATOM   1775  CD2 TRP A 219      -9.710  -1.770 -11.763  1.00 95.82           C  
ATOM   1776  CE2 TRP A 219      -9.197  -0.440 -11.784  1.00 95.82           C  
ATOM   1777  CE3 TRP A 219      -8.906  -2.774 -11.192  1.00 95.82           C  
ATOM   1778  NE1 TRP A 219     -10.149   0.283 -12.472  1.00 95.82           N  
ATOM   1779  CH2 TRP A 219      -7.173  -1.145 -10.673  1.00 95.82           C  
ATOM   1780  CZ2 TRP A 219      -7.951  -0.115 -11.228  1.00 95.82           C  
ATOM   1781  CZ3 TRP A 219      -7.639  -2.466 -10.673  1.00 95.82           C  
ATOM   1782  N   GLU A 220     -14.864  -2.359 -11.426  1.00 95.65           N  
ATOM   1783  CA  GLU A 220     -15.958  -1.421 -11.142  1.00 95.65           C  
ATOM   1784  C   GLU A 220     -16.466  -1.484  -9.692  1.00 95.65           C  
ATOM   1785  CB  GLU A 220     -17.096  -1.662 -12.145  1.00 95.65           C  
ATOM   1786  O   GLU A 220     -17.011  -0.505  -9.180  1.00 95.65           O  
ATOM   1787  CG  GLU A 220     -17.803  -3.017 -11.956  1.00 95.65           C  
ATOM   1788  CD  GLU A 220     -18.826  -3.316 -13.060  1.00 95.65           C  
ATOM   1789  OE1 GLU A 220     -19.140  -4.515 -13.227  1.00 95.65           O  
ATOM   1790  OE2 GLU A 220     -19.277  -2.356 -13.726  1.00 95.65           O  
ATOM   1791  N   TYR A 221     -16.243  -2.606  -9.000  1.00 97.01           N  
ATOM   1792  CA  TYR A 221     -16.612  -2.785  -7.597  1.00 97.01           C  
ATOM   1793  C   TYR A 221     -15.521  -2.301  -6.625  1.00 97.01           C  
ATOM   1794  CB  TYR A 221     -16.999  -4.248  -7.334  1.00 97.01           C  
ATOM   1795  O   TYR A 221     -15.743  -2.306  -5.409  1.00 97.01           O  
ATOM   1796  CG  TYR A 221     -18.206  -4.748  -8.115  1.00 97.01           C  
ATOM   1797  CD1 TYR A 221     -19.511  -4.554  -7.618  1.00 97.01           C  
ATOM   1798  CD2 TYR A 221     -18.032  -5.416  -9.341  1.00 97.01           C  
ATOM   1799  CE1 TYR A 221     -20.635  -4.961  -8.356  1.00 97.01           C  
ATOM   1800  CE2 TYR A 221     -19.154  -5.857 -10.072  1.00 97.01           C  
ATOM   1801  OH  TYR A 221     -21.539  -6.046 -10.289  1.00 97.01           O  
ATOM   1802  CZ  TYR A 221     -20.456  -5.620  -9.588  1.00 97.01           C  
ATOM   1803  N   ILE A 222     -14.359  -1.872  -7.132  1.00 97.10           N  
ATOM   1804  CA  ILE A 222     -13.213  -1.423  -6.333  1.00 97.10           C  
ATOM   1805  C   ILE A 222     -13.250   0.112  -6.183  1.00 97.10           C  
ATOM   1806  CB  ILE A 222     -11.872  -1.910  -6.926  1.00 97.10           C  
ATOM   1807  O   ILE A 222     -13.146   0.836  -7.178  1.00 97.10           O  
ATOM   1808  CG1 ILE A 222     -11.893  -3.434  -7.186  1.00 97.10           C  
ATOM   1809  CG2 ILE A 222     -10.732  -1.552  -5.954  1.00 97.10           C  
ATOM   1810  CD1 ILE A 222     -10.601  -3.983  -7.803  1.00 97.10           C  
ATOM   1811  N   PRO A 223     -13.376   0.652  -4.956  1.00 96.53           N  
ATOM   1812  CA  PRO A 223     -13.367   2.088  -4.705  1.00 96.53           C  
ATOM   1813  C   PRO A 223     -12.028   2.724  -5.080  1.00 96.53           C  
ATOM   1814  CB  PRO A 223     -13.652   2.257  -3.207  1.00 96.53           C  
ATOM   1815  O   PRO A 223     -10.978   2.103  -4.941  1.00 96.53           O  
ATOM   1816  CG  PRO A 223     -14.338   0.950  -2.822  1.00 96.53           C  
ATOM   1817  CD  PRO A 223     -13.667  -0.062  -3.733  1.00 96.53           C  
ATOM   1818  N   THR A 224     -12.045   4.001  -5.465  1.00 95.30           N  
ATOM   1819  CA  THR A 224     -10.844   4.755  -5.869  1.00 95.30           C  
ATOM   1820  C   THR A 224      -9.708   4.699  -4.845  1.00 95.30           C  
ATOM   1821  CB  THR A 224     -11.218   6.222  -6.124  1.00 95.30           C  
ATOM   1822  O   THR A 224      -8.555   4.580  -5.228  1.00 95.30           O  
ATOM   1823  CG2 THR A 224     -10.099   7.042  -6.759  1.00 95.30           C  
ATOM   1824  OG1 THR A 224     -12.316   6.279  -7.011  1.00 95.30           O  
ATOM   1825  N   GLU A 225     -10.013   4.730  -3.545  1.00 94.86           N  
ATOM   1826  CA  GLU A 225      -8.992   4.677  -2.481  1.00 94.86           C  
ATOM   1827  C   GLU A 225      -8.314   3.303  -2.346  1.00 94.86           C  
ATOM   1828  CB  GLU A 225      -9.632   5.072  -1.138  1.00 94.86           C  
ATOM   1829  O   GLU A 225      -7.260   3.190  -1.729  1.00 94.86           O  
ATOM   1830  CG  GLU A 225     -10.293   6.463  -1.145  1.00 94.86           C  
ATOM   1831  CD  GLU A 225      -9.339   7.625  -1.487  1.00 94.86           C  
ATOM   1832  OE1 GLU A 225      -9.812   8.678  -1.977  1.00 94.86           O  
ATOM   1833  OE2 GLU A 225      -8.108   7.524  -1.300  1.00 94.86           O  
ATOM   1834  N   VAL A 226      -8.927   2.264  -2.913  1.00 97.08           N  
ATOM   1835  CA  VAL A 226      -8.474   0.870  -2.850  1.00 97.08           C  
ATOM   1836  C   VAL A 226      -7.738   0.472  -4.129  1.00 97.08           C  
ATOM   1837  CB  VAL A 226      -9.692  -0.037  -2.636  1.00 97.08           C  
ATOM   1838  O   VAL A 226      -6.804  -0.322  -4.069  1.00 97.08           O  
ATOM   1839  CG1 VAL A 226      -9.328  -1.514  -2.581  1.00 97.08           C  
ATOM   1840  CG2 VAL A 226     -10.462   0.301  -1.354  1.00 97.08           C  
ATOM   1841  N   LYS A 227      -8.131   1.039  -5.279  1.00 96.34           N  
ATOM   1842  CA  LYS A 227      -7.549   0.737  -6.595  1.00 96.34           C  
ATOM   1843  C   LYS A 227      -6.016   0.677  -6.616  1.00 96.34           C  
ATOM   1844  CB  LYS A 227      -8.049   1.729  -7.655  1.00 96.34           C  
ATOM   1845  O   LYS A 227      -5.535  -0.286  -7.206  1.00 96.34           O  
ATOM   1846  CG  LYS A 227      -9.481   1.409  -8.088  1.00 96.34           C  
ATOM   1847  CD  LYS A 227      -9.925   2.392  -9.171  1.00 96.34           C  
ATOM   1848  CE  LYS A 227     -11.328   2.017  -9.643  1.00 96.34           C  
ATOM   1849  NZ  LYS A 227     -11.790   2.959 -10.686  1.00 96.34           N  
ATOM   1850  N   PRO A 228      -5.252   1.583  -5.964  1.00 96.10           N  
ATOM   1851  CA  PRO A 228      -3.786   1.527  -5.968  1.00 96.10           C  
ATOM   1852  C   PRO A 228      -3.179   0.158  -5.631  1.00 96.10           C  
ATOM   1853  CB  PRO A 228      -3.346   2.581  -4.949  1.00 96.10           C  
ATOM   1854  O   PRO A 228      -2.181  -0.220  -6.225  1.00 96.10           O  
ATOM   1855  CG  PRO A 228      -4.432   3.642  -5.080  1.00 96.10           C  
ATOM   1856  CD  PRO A 228      -5.689   2.804  -5.290  1.00 96.10           C  
ATOM   1857  N   PHE A 229      -3.825  -0.629  -4.766  1.00 95.95           N  
ATOM   1858  CA  PHE A 229      -3.358  -1.960  -4.345  1.00 95.95           C  
ATOM   1859  C   PHE A 229      -3.574  -3.064  -5.395  1.00 95.95           C  
ATOM   1860  CB  PHE A 229      -4.051  -2.311  -3.022  1.00 95.95           C  
ATOM   1861  O   PHE A 229      -3.234  -4.225  -5.167  1.00 95.95           O  
ATOM   1862  CG  PHE A 229      -3.614  -1.430  -1.870  1.00 95.95           C  
ATOM   1863  CD1 PHE A 229      -2.611  -1.888  -0.999  1.00 95.95           C  
ATOM   1864  CD2 PHE A 229      -4.153  -0.139  -1.694  1.00 95.95           C  
ATOM   1865  CE1 PHE A 229      -2.148  -1.070   0.042  1.00 95.95           C  
ATOM   1866  CE2 PHE A 229      -3.701   0.675  -0.638  1.00 95.95           C  
ATOM   1867  CZ  PHE A 229      -2.701   0.206   0.231  1.00 95.95           C  
ATOM   1868  N   PHE A 230      -4.180  -2.718  -6.531  1.00 95.64           N  
ATOM   1869  CA  PHE A 230      -4.455  -3.608  -7.657  1.00 95.64           C  
ATOM   1870  C   PHE A 230      -4.006  -3.028  -9.003  1.00 95.64           C  
ATOM   1871  CB  PHE A 230      -5.961  -3.881  -7.706  1.00 95.64           C  
ATOM   1872  O   PHE A 230      -4.091  -3.724 -10.014  1.00 95.64           O  
ATOM   1873  CG  PHE A 230      -6.533  -4.547  -6.478  1.00 95.64           C  
ATOM   1874  CD1 PHE A 230      -6.323  -5.922  -6.283  1.00 95.64           C  
ATOM   1875  CD2 PHE A 230      -7.286  -3.810  -5.546  1.00 95.64           C  
ATOM   1876  CE1 PHE A 230      -6.921  -6.579  -5.199  1.00 95.64           C  
ATOM   1877  CE2 PHE A 230      -7.849  -4.462  -4.436  1.00 95.64           C  
ATOM   1878  CZ  PHE A 230      -7.672  -5.845  -4.269  1.00 95.64           C  
ATOM   1879  N   VAL A 231      -3.597  -1.756  -9.048  1.00 96.25           N  
ATOM   1880  CA  VAL A 231      -3.099  -1.121 -10.272  1.00 96.25           C  
ATOM   1881  C   VAL A 231      -1.734  -1.702 -10.612  1.00 96.25           C  
ATOM   1882  CB  VAL A 231      -3.025   0.412 -10.130  1.00 96.25           C  
ATOM   1883  O   VAL A 231      -0.894  -1.865  -9.731  1.00 96.25           O  
ATOM   1884  CG1 VAL A 231      -2.264   1.106 -11.268  1.00 96.25           C  
ATOM   1885  CG2 VAL A 231      -4.427   1.022 -10.144  1.00 96.25           C  
ATOM   1886  N   ARG A 232      -1.518  -1.969 -11.900  1.00 95.95           N  
ATOM   1887  CA  ARG A 232      -0.196  -2.250 -12.461  1.00 95.95           C  
ATOM   1888  C   ARG A 232       0.434  -0.981 -12.999  1.00 95.95           C  
ATOM   1889  CB  ARG A 232      -0.269  -3.332 -13.545  1.00 95.95           C  
ATOM   1890  O   ARG A 232      -0.260  -0.105 -13.509  1.00 95.95           O  
ATOM   1891  CG  ARG A 232      -0.805  -4.662 -13.011  1.00 95.95           C  
ATOM   1892  CD  ARG A 232       0.150  -5.337 -12.032  1.00 95.95           C  
ATOM   1893  NE  ARG A 232      -0.471  -6.529 -11.431  1.00 95.95           N  
ATOM   1894  NH1 ARG A 232       0.781  -6.497  -9.508  1.00 95.95           N  
ATOM   1895  NH2 ARG A 232      -0.882  -7.975  -9.728  1.00 95.95           N  
ATOM   1896  CZ  ARG A 232      -0.185  -6.992 -10.230  1.00 95.95           C  
ATOM   1897  N   THR A 233       1.743  -0.884 -12.930  1.00 97.13           N  
ATOM   1898  CA  THR A 233       2.490   0.296 -13.350  1.00 97.13           C  
ATOM   1899  C   THR A 233       3.495  -0.065 -14.434  1.00 97.13           C  
ATOM   1900  CB  THR A 233       3.162   0.959 -12.153  1.00 97.13           C  
ATOM   1901  O   THR A 233       4.207  -1.060 -14.333  1.00 97.13           O  
ATOM   1902  CG2 THR A 233       2.159   1.551 -11.166  1.00 97.13           C  
ATOM   1903  OG1 THR A 233       3.954   0.032 -11.457  1.00 97.13           O  
ATOM   1904  N   VAL A 234       3.523   0.736 -15.498  1.00 98.04           N  
ATOM   1905  CA  VAL A 234       4.390   0.519 -16.660  1.00 98.04           C  
ATOM   1906  C   VAL A 234       5.234   1.766 -16.877  1.00 98.04           C  
ATOM   1907  CB  VAL A 234       3.578   0.172 -17.920  1.00 98.04           C  
ATOM   1908  O   VAL A 234       4.706   2.794 -17.306  1.00 98.04           O  
ATOM   1909  CG1 VAL A 234       4.503  -0.106 -19.114  1.00 98.04           C  
ATOM   1910  CG2 VAL A 234       2.677  -1.050 -17.708  1.00 98.04           C  
ATOM   1911  N   ALA A 235       6.530   1.682 -16.593  1.00 97.72           N  
ATOM   1912  CA  ALA A 235       7.474   2.769 -16.834  1.00 97.72           C  
ATOM   1913  C   ALA A 235       8.089   2.650 -18.231  1.00 97.72           C  
ATOM   1914  CB  ALA A 235       8.527   2.797 -15.724  1.00 97.72           C  
ATOM   1915  O   ALA A 235       8.530   1.575 -18.639  1.00 97.72           O  
ATOM   1916  N   ILE A 236       8.116   3.758 -18.971  1.00 96.34           N  
ATOM   1917  CA  ILE A 236       8.698   3.827 -20.314  1.00 96.34           C  
ATOM   1918  C   ILE A 236       9.928   4.721 -20.272  1.00 96.34           C  
ATOM   1919  CB  ILE A 236       7.665   4.281 -21.363  1.00 96.34           C  
ATOM   1920  O   ILE A 236       9.834   5.937 -20.094  1.00 96.34           O  
ATOM   1921  CG1 ILE A 236       6.476   3.296 -21.334  1.00 96.34           C  
ATOM   1922  CG2 ILE A 236       8.315   4.348 -22.760  1.00 96.34           C  
ATOM   1923  CD1 ILE A 236       5.438   3.470 -22.440  1.00 96.34           C  
ATOM   1924  N   LEU A 237      11.084   4.096 -20.463  1.00 94.17           N  
ATOM   1925  CA  LEU A 237      12.405   4.699 -20.385  1.00 94.17           C  
ATOM   1926  C   LEU A 237      13.041   4.791 -21.770  1.00 94.17           C  
ATOM   1927  CB  LEU A 237      13.300   3.895 -19.423  1.00 94.17           C  
ATOM   1928  O   LEU A 237      12.622   4.150 -22.735  1.00 94.17           O  
ATOM   1929  CG  LEU A 237      12.665   3.530 -18.071  1.00 94.17           C  
ATOM   1930  CD1 LEU A 237      13.740   2.943 -17.162  1.00 94.17           C  
ATOM   1931  CD2 LEU A 237      12.025   4.718 -17.363  1.00 94.17           C  
ATOM   1932  N   GLY A 238      14.084   5.604 -21.878  1.00 86.67           N  
ATOM   1933  CA  GLY A 238      14.856   5.756 -23.107  1.00 86.67           C  
ATOM   1934  C   GLY A 238      15.463   7.143 -23.235  1.00 86.67           C  
ATOM   1935  O   GLY A 238      15.149   8.055 -22.466  1.00 86.67           O  
ATOM   1936  N   GLY A 239      16.309   7.312 -24.248  1.00 75.96           N  
ATOM   1937  CA  GLY A 239      17.018   8.566 -24.486  1.00 75.96           C  
ATOM   1938  C   GLY A 239      16.103   9.769 -24.721  1.00 75.96           C  
ATOM   1939  O   GLY A 239      14.890   9.660 -24.953  1.00 75.96           O  
ATOM   1940  N   GLU A 240      16.701  10.951 -24.659  1.00 72.89           N  
ATOM   1941  CA  GLU A 240      16.062  12.192 -25.074  1.00 72.89           C  
ATOM   1942  C   GLU A 240      15.487  12.060 -26.501  1.00 72.89           C  
ATOM   1943  CB  GLU A 240      17.082  13.325 -24.961  1.00 72.89           C  
ATOM   1944  O   GLU A 240      16.054  11.407 -27.380  1.00 72.89           O  
ATOM   1945  CG  GLU A 240      17.305  13.792 -23.511  1.00 72.89           C  
ATOM   1946  CD  GLU A 240      18.359  14.912 -23.394  1.00 72.89           C  
ATOM   1947  OE1 GLU A 240      18.772  15.204 -22.259  1.00 72.89           O  
ATOM   1948  OE2 GLU A 240      18.790  15.443 -24.442  1.00 72.89           O  
ATOM   1949  N   SER A 241      14.295  12.623 -26.708  1.00 70.56           N  
ATOM   1950  CA  SER A 241      13.623  12.694 -28.015  1.00 70.56           C  
ATOM   1951  C   SER A 241      13.393  11.362 -28.757  1.00 70.56           C  
ATOM   1952  CB  SER A 241      14.311  13.749 -28.880  1.00 70.56           C  
ATOM   1953  O   SER A 241      13.241  11.349 -29.978  1.00 70.56           O  
ATOM   1954  OG  SER A 241      14.112  15.010 -28.271  1.00 70.56           O  
ATOM   1955  N   SER A 242      13.264  10.239 -28.038  1.00 72.59           N  
ATOM   1956  CA  SER A 242      12.922   8.917 -28.606  1.00 72.59           C  
ATOM   1957  C   SER A 242      11.414   8.664 -28.812  1.00 72.59           C  
ATOM   1958  CB  SER A 242      13.546   7.813 -27.749  1.00 72.59           C  
ATOM   1959  O   SER A 242      11.007   7.572 -29.209  1.00 72.59           O  
ATOM   1960  OG  SER A 242      12.985   7.839 -26.455  1.00 72.59           O  
ATOM   1961  N   GLY A 243      10.563   9.666 -28.557  1.00 80.93           N  
ATOM   1962  CA  GLY A 243       9.103   9.563 -28.706  1.00 80.93           C  
ATOM   1963  C   GLY A 243       8.350   9.008 -27.487  1.00 80.93           C  
ATOM   1964  O   GLY A 243       7.151   8.753 -27.602  1.00 80.93           O  
ATOM   1965  N   LYS A 244       9.011   8.865 -26.325  1.00 89.85           N  
ATOM   1966  CA  LYS A 244       8.430   8.324 -25.074  1.00 89.85           C  
ATOM   1967  C   LYS A 244       7.099   8.961 -24.692  1.00 89.85           C  
ATOM   1968  CB  LYS A 244       9.378   8.497 -23.879  1.00 89.85           C  
ATOM   1969  O   LYS A 244       6.095   8.265 -24.637  1.00 89.85           O  
ATOM   1970  CG  LYS A 244      10.768   7.914 -24.115  1.00 89.85           C  
ATOM   1971  CD  LYS A 244      11.586   7.872 -22.826  1.00 89.85           C  
ATOM   1972  CE  LYS A 244      11.878   9.256 -22.236  1.00 89.85           C  
ATOM   1973  NZ  LYS A 244      13.074   9.881 -22.846  1.00 89.85           N  
ATOM   1974  N   SER A 245       7.053  10.284 -24.547  1.00 89.52           N  
ATOM   1975  CA  SER A 245       5.844  10.997 -24.115  1.00 89.52           C  
ATOM   1976  C   SER A 245       4.662  10.776 -25.061  1.00 89.52           C  
ATOM   1977  CB  SER A 245       6.142  12.497 -24.004  1.00 89.52           C  
ATOM   1978  O   SER A 245       3.521  10.620 -24.632  1.00 89.52           O  
ATOM   1979  OG  SER A 245       7.381  12.706 -23.359  1.00 89.52           O  
ATOM   1980  N   THR A 246       4.933  10.694 -26.370  1.00 90.64           N  
ATOM   1981  CA  THR A 246       3.901  10.361 -27.364  1.00 90.64           C  
ATOM   1982  C   THR A 246       3.428   8.918 -27.205  1.00 90.64           C  
ATOM   1983  CB  THR A 246       4.420  10.590 -28.789  1.00 90.64           C  
ATOM   1984  O   THR A 246       2.229   8.657 -27.279  1.00 90.64           O  
ATOM   1985  CG2 THR A 246       3.383  10.269 -29.866  1.00 90.64           C  
ATOM   1986  OG1 THR A 246       4.757  11.946 -28.955  1.00 90.64           O  
ATOM   1987  N   LEU A 247       4.346   7.980 -26.973  1.00 93.26           N  
ATOM   1988  CA  LEU A 247       4.032   6.572 -26.755  1.00 93.26           C  
ATOM   1989  C   LEU A 247       3.215   6.354 -25.471  1.00 93.26           C  
ATOM   1990  CB  LEU A 247       5.353   5.784 -26.756  1.00 93.26           C  
ATOM   1991  O   LEU A 247       2.171   5.709 -25.528  1.00 93.26           O  
ATOM   1992  CG  LEU A 247       5.189   4.281 -26.500  1.00 93.26           C  
ATOM   1993  CD1 LEU A 247       4.333   3.617 -27.568  1.00 93.26           C  
ATOM   1994  CD2 LEU A 247       6.560   3.627 -26.502  1.00 93.26           C  
ATOM   1995  N   VAL A 248       3.635   6.948 -24.352  1.00 95.74           N  
ATOM   1996  CA  VAL A 248       2.932   6.914 -23.058  1.00 95.74           C  
ATOM   1997  C   VAL A 248       1.502   7.425 -23.210  1.00 95.74           C  
ATOM   1998  CB  VAL A 248       3.699   7.757 -22.015  1.00 95.74           C  
ATOM   1999  O   VAL A 248       0.559   6.758 -22.788  1.00 95.74           O  
ATOM   2000  CG1 VAL A 248       2.889   7.979 -20.733  1.00 95.74           C  
ATOM   2001  CG2 VAL A 248       5.018   7.079 -21.639  1.00 95.74           C  
ATOM   2002  N   ASN A 249       1.318   8.565 -23.882  1.00 94.70           N  
ATOM   2003  CA  ASN A 249      -0.009   9.127 -24.120  1.00 94.70           C  
ATOM   2004  C   ASN A 249      -0.876   8.207 -25.001  1.00 94.70           C  
ATOM   2005  CB  ASN A 249       0.165  10.523 -24.735  1.00 94.70           C  
ATOM   2006  O   ASN A 249      -2.038   7.954 -24.682  1.00 94.70           O  
ATOM   2007  CG  ASN A 249      -1.144  11.288 -24.777  1.00 94.70           C  
ATOM   2008  ND2 ASN A 249      -1.304  12.278 -23.933  1.00 94.70           N  
ATOM   2009  OD1 ASN A 249      -2.032  11.016 -25.566  1.00 94.70           O  
ATOM   2010  N   LYS A 250      -0.312   7.650 -26.082  1.00 95.82           N  
ATOM   2011  CA  LYS A 250      -1.019   6.691 -26.947  1.00 95.82           C  
ATOM   2012  C   LYS A 250      -1.464   5.445 -26.180  1.00 95.82           C  
ATOM   2013  CB  LYS A 250      -0.133   6.274 -28.127  1.00 95.82           C  
ATOM   2014  O   LYS A 250      -2.599   5.006 -26.359  1.00 95.82           O  
ATOM   2015  CG  LYS A 250      -0.041   7.323 -29.242  1.00 95.82           C  
ATOM   2016  CD  LYS A 250       0.912   6.793 -30.321  1.00 95.82           C  
ATOM   2017  CE  LYS A 250       0.973   7.721 -31.537  1.00 95.82           C  
ATOM   2018  NZ  LYS A 250       1.780   7.102 -32.621  1.00 95.82           N  
ATOM   2019  N   LEU A 251      -0.599   4.892 -25.332  1.00 97.32           N  
ATOM   2020  CA  LEU A 251      -0.916   3.729 -24.504  1.00 97.32           C  
ATOM   2021  C   LEU A 251      -2.019   4.057 -23.495  1.00 97.32           C  
ATOM   2022  CB  LEU A 251       0.358   3.237 -23.805  1.00 97.32           C  
ATOM   2023  O   LEU A 251      -3.023   3.348 -23.446  1.00 97.32           O  
ATOM   2024  CG  LEU A 251       1.361   2.554 -24.751  1.00 97.32           C  
ATOM   2025  CD1 LEU A 251       2.694   2.406 -24.038  1.00 97.32           C  
ATOM   2026  CD2 LEU A 251       0.895   1.165 -25.188  1.00 97.32           C  
ATOM   2027  N   ALA A 252      -1.902   5.174 -22.776  1.00 97.58           N  
ATOM   2028  CA  ALA A 252      -2.935   5.622 -21.844  1.00 97.58           C  
ATOM   2029  C   ALA A 252      -4.308   5.770 -22.524  1.00 97.58           C  
ATOM   2030  CB  ALA A 252      -2.465   6.924 -21.193  1.00 97.58           C  
ATOM   2031  O   ALA A 252      -5.315   5.305 -21.988  1.00 97.58           O  
ATOM   2032  N   ASN A 253      -4.343   6.317 -23.744  1.00 96.40           N  
ATOM   2033  CA  ASN A 253      -5.575   6.449 -24.524  1.00 96.40           C  
ATOM   2034  C   ASN A 253      -6.159   5.092 -24.956  1.00 96.40           C  
ATOM   2035  CB  ASN A 253      -5.314   7.346 -25.745  1.00 96.40           C  
ATOM   2036  O   ASN A 253      -7.365   4.893 -24.827  1.00 96.40           O  
ATOM   2037  CG  ASN A 253      -5.042   8.796 -25.388  1.00 96.40           C  
ATOM   2038  ND2 ASN A 253      -4.327   9.490 -26.241  1.00 96.40           N  
ATOM   2039  OD1 ASN A 253      -5.477   9.324 -24.381  1.00 96.40           O  
ATOM   2040  N   ILE A 254      -5.341   4.150 -25.449  1.00 95.17           N  
ATOM   2041  CA  ILE A 254      -5.827   2.823 -25.883  1.00 95.17           C  
ATOM   2042  C   ILE A 254      -6.372   2.005 -24.713  1.00 95.17           C  
ATOM   2043  CB  ILE A 254      -4.738   2.042 -26.662  1.00 95.17           C  
ATOM   2044  O   ILE A 254      -7.427   1.385 -24.838  1.00 95.17           O  
ATOM   2045  CG1 ILE A 254      -4.624   2.653 -28.081  1.00 95.17           C  
ATOM   2046  CG2 ILE A 254      -5.023   0.520 -26.699  1.00 95.17           C  
ATOM   2047  CD1 ILE A 254      -4.120   1.696 -29.166  1.00 95.17           C  
ATOM   2048  N   PHE A 255      -5.670   2.001 -23.581  1.00 95.60           N  
ATOM   2049  CA  PHE A 255      -6.094   1.265 -22.388  1.00 95.60           C  
ATOM   2050  C   PHE A 255      -7.138   2.034 -21.558  1.00 95.60           C  
ATOM   2051  CB  PHE A 255      -4.853   0.844 -21.592  1.00 95.60           C  
ATOM   2052  O   PHE A 255      -7.588   1.540 -20.523  1.00 95.60           O  
ATOM   2053  CG  PHE A 255      -4.056  -0.277 -22.246  1.00 95.60           C  
ATOM   2054  CD1 PHE A 255      -4.335  -1.617 -21.918  1.00 95.60           C  
ATOM   2055  CD2 PHE A 255      -3.036   0.002 -23.176  1.00 95.60           C  
ATOM   2056  CE1 PHE A 255      -3.600  -2.661 -22.509  1.00 95.60           C  
ATOM   2057  CE2 PHE A 255      -2.299  -1.038 -23.766  1.00 95.60           C  
ATOM   2058  CZ  PHE A 255      -2.580  -2.371 -23.432  1.00 95.60           C  
ATOM   2059  N   ASN A 256      -7.560   3.220 -22.024  1.00 96.68           N  
ATOM   2060  CA  ASN A 256      -8.508   4.112 -21.358  1.00 96.68           C  
ATOM   2061  C   ASN A 256      -8.161   4.297 -19.874  1.00 96.68           C  
ATOM   2062  CB  ASN A 256      -9.940   3.621 -21.614  1.00 96.68           C  
ATOM   2063  O   ASN A 256      -8.932   3.939 -18.977  1.00 96.68           O  
ATOM   2064  CG  ASN A 256     -10.966   4.567 -21.018  1.00 96.68           C  
ATOM   2065  ND2 ASN A 256     -11.957   4.053 -20.327  1.00 96.68           N  
ATOM   2066  OD1 ASN A 256     -10.907   5.775 -21.162  1.00 96.68           O  
ATOM   2067  N   THR A 257      -6.950   4.784 -19.632  1.00 97.53           N  
ATOM   2068  CA  THR A 257      -6.366   4.923 -18.302  1.00 97.53           C  
ATOM   2069  C   THR A 257      -5.533   6.203 -18.191  1.00 97.53           C  
ATOM   2070  CB  THR A 257      -5.569   3.659 -17.965  1.00 97.53           C  
ATOM   2071  O   THR A 257      -5.527   7.045 -19.086  1.00 97.53           O  
ATOM   2072  CG2 THR A 257      -4.255   3.550 -18.728  1.00 97.53           C  
ATOM   2073  OG1 THR A 257      -5.330   3.674 -16.582  1.00 97.53           O  
ATOM   2074  N   THR A 258      -4.870   6.388 -17.059  1.00 97.71           N  
ATOM   2075  CA  THR A 258      -4.055   7.552 -16.726  1.00 97.71           C  
ATOM   2076  C   THR A 258      -2.587   7.355 -17.100  1.00 97.71           C  
ATOM   2077  CB  THR A 258      -4.171   7.849 -15.226  1.00 97.71           C  
ATOM   2078  O   THR A 258      -2.090   6.238 -17.272  1.00 97.71           O  
ATOM   2079  CG2 THR A 258      -5.590   8.256 -14.838  1.00 97.71           C  
ATOM   2080  OG1 THR A 258      -3.851   6.672 -14.528  1.00 97.71           O  
ATOM   2081  N   SER A 259      -1.875   8.475 -17.184  1.00 97.72           N  
ATOM   2082  CA  SER A 259      -0.422   8.503 -17.310  1.00 97.72           C  
ATOM   2083  C   SER A 259       0.187   9.567 -16.408  1.00 97.72           C  
ATOM   2084  CB  SER A 259       0.008   8.776 -18.753  1.00 97.72           C  
ATOM   2085  O   SER A 259      -0.387  10.651 -16.292  1.00 97.72           O  
ATOM   2086  OG  SER A 259      -0.524  10.018 -19.197  1.00 97.72           O  
ATOM   2087  N   ALA A 260       1.363   9.296 -15.852  1.00 97.04           N  
ATOM   2088  CA  ALA A 260       2.214  10.290 -15.211  1.00 97.04           C  
ATOM   2089  C   ALA A 260       3.227  10.816 -16.233  1.00 97.04           C  
ATOM   2090  CB  ALA A 260       2.900   9.643 -14.011  1.00 97.04           C  
ATOM   2091  O   ALA A 260       3.920  10.032 -16.878  1.00 97.04           O  
ATOM   2092  N   TRP A 261       3.274  12.133 -16.422  1.00 93.47           N  
ATOM   2093  CA  TRP A 261       4.194  12.762 -17.372  1.00 93.47           C  
ATOM   2094  C   TRP A 261       5.565  13.014 -16.728  1.00 93.47           C  
ATOM   2095  CB  TRP A 261       3.556  14.040 -17.943  1.00 93.47           C  
ATOM   2096  O   TRP A 261       5.698  13.039 -15.501  1.00 93.47           O  
ATOM   2097  CG  TRP A 261       2.338  13.865 -18.814  1.00 93.47           C  
ATOM   2098  CD1 TRP A 261       1.631  12.725 -19.009  1.00 93.47           C  
ATOM   2099  CD2 TRP A 261       1.693  14.868 -19.659  1.00 93.47           C  
ATOM   2100  CE2 TRP A 261       0.582  14.261 -20.322  1.00 93.47           C  
ATOM   2101  CE3 TRP A 261       1.944  16.228 -19.940  1.00 93.47           C  
ATOM   2102  NE1 TRP A 261       0.584  12.956 -19.877  1.00 93.47           N  
ATOM   2103  CH2 TRP A 261       0.043  16.320 -21.476  1.00 93.47           C  
ATOM   2104  CZ2 TRP A 261      -0.240  14.968 -21.214  1.00 93.47           C  
ATOM   2105  CZ3 TRP A 261       1.132  16.945 -20.841  1.00 93.47           C  
ATOM   2106  N   GLU A 262       6.586  13.220 -17.559  1.00 93.18           N  
ATOM   2107  CA  GLU A 262       7.932  13.579 -17.110  1.00 93.18           C  
ATOM   2108  C   GLU A 262       7.911  14.957 -16.424  1.00 93.18           C  
ATOM   2109  CB  GLU A 262       8.886  13.552 -18.317  1.00 93.18           C  
ATOM   2110  O   GLU A 262       7.869  15.998 -17.081  1.00 93.18           O  
ATOM   2111  CG  GLU A 262      10.317  13.998 -17.971  1.00 93.18           C  
ATOM   2112  CD  GLU A 262      11.265  13.939 -19.183  1.00 93.18           C  
ATOM   2113  OE1 GLU A 262      12.433  13.541 -18.997  1.00 93.18           O  
ATOM   2114  OE2 GLU A 262      10.866  14.322 -20.315  1.00 93.18           O  
ATOM   2115  N   TYR A 263       7.976  14.974 -15.089  1.00 93.15           N  
ATOM   2116  CA  TYR A 263       7.895  16.219 -14.315  1.00 93.15           C  
ATOM   2117  C   TYR A 263       9.102  17.136 -14.555  1.00 93.15           C  
ATOM   2118  CB  TYR A 263       7.758  15.888 -12.827  1.00 93.15           C  
ATOM   2119  O   TYR A 263       8.977  18.354 -14.466  1.00 93.15           O  
ATOM   2120  CG  TYR A 263       7.621  17.110 -11.939  1.00 93.15           C  
ATOM   2121  CD1 TYR A 263       8.766  17.705 -11.384  1.00 93.15           C  
ATOM   2122  CD2 TYR A 263       6.357  17.671 -11.698  1.00 93.15           C  
ATOM   2123  CE1 TYR A 263       8.654  18.855 -10.579  1.00 93.15           C  
ATOM   2124  CE2 TYR A 263       6.235  18.832 -10.910  1.00 93.15           C  
ATOM   2125  OH  TYR A 263       7.273  20.547  -9.591  1.00 93.15           O  
ATOM   2126  CZ  TYR A 263       7.387  19.428 -10.353  1.00 93.15           C  
ATOM   2127  N   GLY A 264      10.267  16.575 -14.904  1.00 88.26           N  
ATOM   2128  CA  GLY A 264      11.463  17.355 -15.233  1.00 88.26           C  
ATOM   2129  C   GLY A 264      11.201  18.393 -16.328  1.00 88.26           C  
ATOM   2130  O   GLY A 264      11.614  19.543 -16.186  1.00 88.26           O  
ATOM   2131  N   ARG A 265      10.415  18.039 -17.356  1.00 85.57           N  
ATOM   2132  CA  ARG A 265      10.019  18.968 -18.426  1.00 85.57           C  
ATOM   2133  C   ARG A 265       9.207  20.144 -17.884  1.00 85.57           C  
ATOM   2134  CB  ARG A 265       9.241  18.191 -19.501  1.00 85.57           C  
ATOM   2135  O   ARG A 265       9.486  21.294 -18.224  1.00 85.57           O  
ATOM   2136  CG  ARG A 265       8.821  19.097 -20.672  1.00 85.57           C  
ATOM   2137  CD  ARG A 265       8.034  18.330 -21.738  1.00 85.57           C  
ATOM   2138  NE  ARG A 265       8.898  17.392 -22.470  1.00 85.57           N  
ATOM   2139  NH1 ARG A 265       9.455  18.702 -24.307  1.00 85.57           N  
ATOM   2140  NH2 ARG A 265      10.390  16.734 -24.015  1.00 85.57           N  
ATOM   2141  CZ  ARG A 265       9.552  17.619 -23.593  1.00 85.57           C  
ATOM   2142  N   ASP A 266       8.230  19.860 -17.027  1.00 88.30           N  
ATOM   2143  CA  ASP A 266       7.389  20.891 -16.419  1.00 88.30           C  
ATOM   2144  C   ASP A 266       8.197  21.776 -15.469  1.00 88.30           C  
ATOM   2145  CB  ASP A 266       6.198  20.250 -15.689  1.00 88.30           C  
ATOM   2146  O   ASP A 266       8.027  22.996 -15.475  1.00 88.30           O  
ATOM   2147  CG  ASP A 266       5.142  19.673 -16.640  1.00 88.30           C  
ATOM   2148  OD1 ASP A 266       5.131  20.065 -17.830  1.00 88.30           O  
ATOM   2149  OD2 ASP A 266       4.318  18.869 -16.159  1.00 88.30           O  
ATOM   2150  N   TYR A 267       9.114  21.197 -14.692  1.00 90.53           N  
ATOM   2151  CA  TYR A 267       9.991  21.934 -13.786  1.00 90.53           C  
ATOM   2152  C   TYR A 267      10.917  22.891 -14.542  1.00 90.53           C  
ATOM   2153  CB  TYR A 267      10.800  20.953 -12.933  1.00 90.53           C  
ATOM   2154  O   TYR A 267      10.956  24.080 -14.222  1.00 90.53           O  
ATOM   2155  CG  TYR A 267      11.582  21.647 -11.835  1.00 90.53           C  
ATOM   2156  CD1 TYR A 267      12.908  22.070 -12.062  1.00 90.53           C  
ATOM   2157  CD2 TYR A 267      10.962  21.917 -10.600  1.00 90.53           C  
ATOM   2158  CE1 TYR A 267      13.613  22.756 -11.055  1.00 90.53           C  
ATOM   2159  CE2 TYR A 267      11.667  22.602  -9.592  1.00 90.53           C  
ATOM   2160  OH  TYR A 267      13.669  23.685  -8.835  1.00 90.53           O  
ATOM   2161  CZ  TYR A 267      12.997  23.020  -9.815  1.00 90.53           C  
ATOM   2162  N   VAL A 268      11.601  22.406 -15.584  1.00 87.12           N  
ATOM   2163  CA  VAL A 268      12.491  23.222 -16.427  1.00 87.12           C  
ATOM   2164  C   VAL A 268      11.723  24.389 -17.045  1.00 87.12           C  
ATOM   2165  CB  VAL A 268      13.157  22.353 -17.514  1.00 87.12           C  
ATOM   2166  O   VAL A 268      12.165  25.538 -16.976  1.00 87.12           O  
ATOM   2167  CG1 VAL A 268      13.912  23.191 -18.553  1.00 87.12           C  
ATOM   2168  CG2 VAL A 268      14.169  21.380 -16.895  1.00 87.12           C  
ATOM   2169  N   PHE A 269      10.530  24.132 -17.583  1.00 87.44           N  
ATOM   2170  CA  PHE A 269       9.701  25.181 -18.169  1.00 87.44           C  
ATOM   2171  C   PHE A 269       9.216  26.207 -17.133  1.00 87.44           C  
ATOM   2172  CB  PHE A 269       8.531  24.527 -18.909  1.00 87.44           C  
ATOM   2173  O   PHE A 269       9.318  27.413 -17.355  1.00 87.44           O  
ATOM   2174  CG  PHE A 269       7.672  25.534 -19.643  1.00 87.44           C  
ATOM   2175  CD1 PHE A 269       6.451  25.964 -19.090  1.00 87.44           C  
ATOM   2176  CD2 PHE A 269       8.119  26.076 -20.862  1.00 87.44           C  
ATOM   2177  CE1 PHE A 269       5.678  26.931 -19.758  1.00 87.44           C  
ATOM   2178  CE2 PHE A 269       7.345  27.040 -21.531  1.00 87.44           C  
ATOM   2179  CZ  PHE A 269       6.125  27.467 -20.979  1.00 87.44           C  
ATOM   2180  N   SER A 270       8.693  25.745 -15.996  1.00 88.55           N  
ATOM   2181  CA  SER A 270       8.018  26.609 -15.017  1.00 88.55           C  
ATOM   2182  C   SER A 270       8.955  27.333 -14.046  1.00 88.55           C  
ATOM   2183  CB  SER A 270       6.959  25.818 -14.245  1.00 88.55           C  
ATOM   2184  O   SER A 270       8.631  28.444 -13.627  1.00 88.55           O  
ATOM   2185  OG  SER A 270       7.516  24.697 -13.593  1.00 88.55           O  
ATOM   2186  N   HIS A 271      10.100  26.742 -13.692  1.00 87.53           N  
ATOM   2187  CA  HIS A 271      11.009  27.269 -12.665  1.00 87.53           C  
ATOM   2188  C   HIS A 271      12.359  27.732 -13.222  1.00 87.53           C  
ATOM   2189  CB  HIS A 271      11.214  26.218 -11.561  1.00 87.53           C  
ATOM   2190  O   HIS A 271      12.992  28.588 -12.605  1.00 87.53           O  
ATOM   2191  CG  HIS A 271       9.957  25.886 -10.799  1.00 87.53           C  
ATOM   2192  CD2 HIS A 271       9.591  26.350  -9.564  1.00 87.53           C  
ATOM   2193  ND1 HIS A 271       8.943  25.069 -11.227  1.00 87.53           N  
ATOM   2194  CE1 HIS A 271       7.987  25.048 -10.290  1.00 87.53           C  
ATOM   2195  NE2 HIS A 271       8.334  25.818  -9.246  1.00 87.53           N  
ATOM   2196  N   LEU A 272      12.790  27.208 -14.376  1.00 84.83           N  
ATOM   2197  CA  LEU A 272      14.123  27.463 -14.944  1.00 84.83           C  
ATOM   2198  C   LEU A 272      14.090  28.250 -16.263  1.00 84.83           C  
ATOM   2199  CB  LEU A 272      14.891  26.136 -15.065  1.00 84.83           C  
ATOM   2200  O   LEU A 272      15.117  28.442 -16.906  1.00 84.83           O  
ATOM   2201  CG  LEU A 272      15.019  25.329 -13.760  1.00 84.83           C  
ATOM   2202  CD1 LEU A 272      15.819  24.064 -14.041  1.00 84.83           C  
ATOM   2203  CD2 LEU A 272      15.727  26.108 -12.649  1.00 84.83           C  
ATOM   2204  N   GLY A 273      12.917  28.746 -16.664  1.00 80.51           N  
ATOM   2205  CA  GLY A 273      12.764  29.574 -17.863  1.00 80.51           C  
ATOM   2206  C   GLY A 273      12.790  28.796 -19.180  1.00 80.51           C  
ATOM   2207  O   GLY A 273      12.879  29.419 -20.236  1.00 80.51           O  
ATOM   2208  N   GLY A 274      12.677  27.465 -19.131  1.00 77.56           N  
ATOM   2209  CA  GLY A 274      12.624  26.614 -20.319  1.00 77.56           C  
ATOM   2210  C   GLY A 274      13.985  26.231 -20.893  1.00 77.56           C  
ATOM   2211  O   GLY A 274      14.045  25.903 -22.069  1.00 77.56           O  
ATOM   2212  N   ASP A 275      15.055  26.269 -20.099  1.00 74.85           N  
ATOM   2213  CA  ASP A 275      16.380  25.807 -20.521  1.00 74.85           C  
ATOM   2214  C   ASP A 275      17.010  24.922 -19.433  1.00 74.85           C  
ATOM   2215  CB  ASP A 275      17.250  27.024 -20.880  1.00 74.85           C  
ATOM   2216  O   ASP A 275      17.084  25.310 -18.263  1.00 74.85           O  
ATOM   2217  CG  ASP A 275      18.512  26.659 -21.668  1.00 74.85           C  
ATOM   2218  OD1 ASP A 275      19.001  25.519 -21.510  1.00 74.85           O  
ATOM   2219  OD2 ASP A 275      19.004  27.546 -22.402  1.00 74.85           O  
ATOM   2220  N   GLU A 276      17.457  23.724 -19.816  1.00 75.63           N  
ATOM   2221  CA  GLU A 276      18.122  22.769 -18.922  1.00 75.63           C  
ATOM   2222  C   GLU A 276      19.494  23.270 -18.441  1.00 75.63           C  
ATOM   2223  CB  GLU A 276      18.252  21.397 -19.613  1.00 75.63           C  
ATOM   2224  O   GLU A 276      19.979  22.801 -17.416  1.00 75.63           O  
ATOM   2225  CG  GLU A 276      16.900  20.671 -19.741  1.00 75.63           C  
ATOM   2226  CD  GLU A 276      16.977  19.305 -20.453  1.00 75.63           C  
ATOM   2227  OE1 GLU A 276      15.892  18.693 -20.635  1.00 75.63           O  
ATOM   2228  OE2 GLU A 276      18.093  18.874 -20.826  1.00 75.63           O  
ATOM   2229  N   ILE A 277      20.100  24.273 -19.092  1.00 77.58           N  
ATOM   2230  CA  ILE A 277      21.373  24.882 -18.651  1.00 77.58           C  
ATOM   2231  C   ILE A 277      21.270  25.471 -17.234  1.00 77.58           C  
ATOM   2232  CB  ILE A 277      21.818  25.961 -19.671  1.00 77.58           C  
ATOM   2233  O   ILE A 277      22.269  25.563 -16.519  1.00 77.58           O  
ATOM   2234  CG1 ILE A 277      22.178  25.301 -21.023  1.00 77.58           C  
ATOM   2235  CG2 ILE A 277      23.024  26.786 -19.168  1.00 77.58           C  
ATOM   2236  CD1 ILE A 277      22.388  26.302 -22.168  1.00 77.58           C  
ATOM   2237  N   ALA A 278      20.072  25.889 -16.821  1.00 81.79           N  
ATOM   2238  CA  ALA A 278      19.832  26.427 -15.488  1.00 81.79           C  
ATOM   2239  C   ALA A 278      19.579  25.344 -14.423  1.00 81.79           C  
ATOM   2240  CB  ALA A 278      18.691  27.444 -15.594  1.00 81.79           C  
ATOM   2241  O   ALA A 278      19.443  25.689 -13.248  1.00 81.79           O  
ATOM   2242  N   LEU A 279      19.512  24.065 -14.808  1.00 87.63           N  
ATOM   2243  CA  LEU A 279      19.302  22.953 -13.887  1.00 87.63           C  
ATOM   2244  C   LEU A 279      20.537  22.759 -13.003  1.00 87.63           C  
ATOM   2245  CB  LEU A 279      18.963  21.691 -14.704  1.00 87.63           C  
ATOM   2246  O   LEU A 279      21.662  22.730 -13.495  1.00 87.63           O  
ATOM   2247  CG  LEU A 279      18.479  20.496 -13.871  1.00 87.63           C  
ATOM   2248  CD1 LEU A 279      17.117  20.769 -13.236  1.00 87.63           C  
ATOM   2249  CD2 LEU A 279      18.333  19.257 -14.755  1.00 87.63           C  
ATOM   2250  N   GLN A 280      20.326  22.638 -11.693  1.00 91.04           N  
ATOM   2251  CA  GLN A 280      21.396  22.423 -10.722  1.00 91.04           C  
ATOM   2252  C   GLN A 280      21.171  21.137  -9.933  1.00 91.04           C  
ATOM   2253  CB  GLN A 280      21.484  23.629  -9.767  1.00 91.04           C  
ATOM   2254  O   GLN A 280      20.043  20.674  -9.759  1.00 91.04           O  
ATOM   2255  CG  GLN A 280      21.763  24.940 -10.514  1.00 91.04           C  
ATOM   2256  CD  GLN A 280      21.961  26.138  -9.592  1.00 91.04           C  
ATOM   2257  NE2 GLN A 280      22.738  27.110 -10.016  1.00 91.04           N  
ATOM   2258  OE1 GLN A 280      21.455  26.249  -8.486  1.00 91.04           O  
ATOM   2259  N   TYR A 281      22.237  20.611  -9.326  1.00 93.30           N  
ATOM   2260  CA  TYR A 281      22.158  19.448  -8.437  1.00 93.30           C  
ATOM   2261  C   TYR A 281      21.028  19.520  -7.379  1.00 93.30           C  
ATOM   2262  CB  TYR A 281      23.512  19.267  -7.753  1.00 93.30           C  
ATOM   2263  O   TYR A 281      20.424  18.502  -7.055  1.00 93.30           O  
ATOM   2264  CG  TYR A 281      23.562  18.038  -6.874  1.00 93.30           C  
ATOM   2265  CD1 TYR A 281      23.304  18.156  -5.495  1.00 93.30           C  
ATOM   2266  CD2 TYR A 281      23.811  16.773  -7.441  1.00 93.30           C  
ATOM   2267  CE1 TYR A 281      23.367  17.022  -4.669  1.00 93.30           C  
ATOM   2268  CE2 TYR A 281      23.842  15.630  -6.619  1.00 93.30           C  
ATOM   2269  OH  TYR A 281      23.747  14.689  -4.413  1.00 93.30           O  
ATOM   2270  CZ  TYR A 281      23.652  15.762  -5.230  1.00 93.30           C  
ATOM   2271  N   SER A 282      20.714  20.708  -6.850  1.00 94.24           N  
ATOM   2272  CA  SER A 282      19.653  20.927  -5.848  1.00 94.24           C  
ATOM   2273  C   SER A 282      18.226  21.009  -6.408  1.00 94.24           C  
ATOM   2274  CB  SER A 282      19.950  22.203  -5.060  1.00 94.24           C  
ATOM   2275  O   SER A 282      17.311  21.406  -5.688  1.00 94.24           O  
ATOM   2276  OG  SER A 282      20.074  23.319  -5.925  1.00 94.24           O  
ATOM   2277  N   ASP A 283      18.037  20.758  -7.699  1.00 94.65           N  
ATOM   2278  CA  ASP A 283      16.715  20.701  -8.323  1.00 94.65           C  
ATOM   2279  C   ASP A 283      16.224  19.266  -8.516  1.00 94.65           C  
ATOM   2280  CB  ASP A 283      16.753  21.463  -9.648  1.00 94.65           C  
ATOM   2281  O   ASP A 283      15.020  19.037  -8.619  1.00 94.65           O  
ATOM   2282  CG  ASP A 283      17.015  22.952  -9.426  1.00 94.65           C  
ATOM   2283  OD1 ASP A 283      16.317  23.546  -8.554  1.00 94.65           O  
ATOM   2284  OD2 ASP A 283      17.895  23.492 -10.124  1.00 94.65           O  
ATOM   2285  N   TYR A 284      17.133  18.287  -8.514  1.00 95.25           N  
ATOM   2286  CA  TYR A 284      16.796  16.884  -8.750  1.00 95.25           C  
ATOM   2287  C   TYR A 284      15.894  16.288  -7.660  1.00 95.25           C  
ATOM   2288  CB  TYR A 284      18.083  16.066  -8.909  1.00 95.25           C  
ATOM   2289  O   TYR A 284      15.049  15.449  -7.966  1.00 95.25           O  
ATOM   2290  CG  TYR A 284      18.809  16.327 -10.214  1.00 95.25           C  
ATOM   2291  CD1 TYR A 284      18.446  15.625 -11.377  1.00 95.25           C  
ATOM   2292  CD2 TYR A 284      19.829  17.291 -10.275  1.00 95.25           C  
ATOM   2293  CE1 TYR A 284      19.119  15.874 -12.588  1.00 95.25           C  
ATOM   2294  CE2 TYR A 284      20.513  17.542 -11.480  1.00 95.25           C  
ATOM   2295  OH  TYR A 284      20.823  17.039 -13.804  1.00 95.25           O  
ATOM   2296  CZ  TYR A 284      20.156  16.828 -12.641  1.00 95.25           C  
ATOM   2297  N   ASP A 285      16.004  16.739  -6.408  1.00 95.39           N  
ATOM   2298  CA  ASP A 285      15.105  16.322  -5.326  1.00 95.39           C  
ATOM   2299  C   ASP A 285      13.667  16.822  -5.539  1.00 95.39           C  
ATOM   2300  CB  ASP A 285      15.673  16.750  -3.958  1.00 95.39           C  
ATOM   2301  O   ASP A 285      12.714  16.052  -5.404  1.00 95.39           O  
ATOM   2302  CG  ASP A 285      15.823  18.265  -3.742  1.00 95.39           C  
ATOM   2303  OD1 ASP A 285      15.830  19.011  -4.746  1.00 95.39           O  
ATOM   2304  OD2 ASP A 285      15.921  18.673  -2.564  1.00 95.39           O  
ATOM   2305  N   LYS A 286      13.499  18.084  -5.946  1.00 95.85           N  
ATOM   2306  CA  LYS A 286      12.198  18.678  -6.288  1.00 95.85           C  
ATOM   2307  C   LYS A 286      11.598  18.017  -7.521  1.00 95.85           C  
ATOM   2308  CB  LYS A 286      12.345  20.174  -6.569  1.00 95.85           C  
ATOM   2309  O   LYS A 286      10.399  17.746  -7.527  1.00 95.85           O  
ATOM   2310  CG  LYS A 286      12.920  20.990  -5.401  1.00 95.85           C  
ATOM   2311  CD  LYS A 286      13.389  22.330  -5.965  1.00 95.85           C  
ATOM   2312  CE  LYS A 286      14.409  23.029  -5.075  1.00 95.85           C  
ATOM   2313  NZ  LYS A 286      15.209  23.960  -5.912  1.00 95.85           N  
ATOM   2314  N   ILE A 287      12.417  17.745  -8.541  1.00 95.68           N  
ATOM   2315  CA  ILE A 287      11.973  17.066  -9.763  1.00 95.68           C  
ATOM   2316  C   ILE A 287      11.456  15.672  -9.431  1.00 95.68           C  
ATOM   2317  CB  ILE A 287      13.085  17.027 -10.834  1.00 95.68           C  
ATOM   2318  O   ILE A 287      10.347  15.316  -9.827  1.00 95.68           O  
ATOM   2319  CG1 ILE A 287      13.250  18.442 -11.421  1.00 95.68           C  
ATOM   2320  CG2 ILE A 287      12.760  16.020 -11.960  1.00 95.68           C  
ATOM   2321  CD1 ILE A 287      14.470  18.595 -12.330  1.00 95.68           C  
ATOM   2322  N   ALA A 288      12.226  14.904  -8.664  1.00 96.73           N  
ATOM   2323  CA  ALA A 288      11.833  13.558  -8.289  1.00 96.73           C  
ATOM   2324  C   ALA A 288      10.585  13.568  -7.388  1.00 96.73           C  
ATOM   2325  CB  ALA A 288      13.049  12.877  -7.667  1.00 96.73           C  
ATOM   2326  O   ALA A 288       9.649  12.810  -7.624  1.00 96.73           O  
ATOM   2327  N   LEU A 289      10.486  14.489  -6.425  1.00 96.46           N  
ATOM   2328  CA  LEU A 289       9.277  14.620  -5.606  1.00 96.46           C  
ATOM   2329  C   LEU A 289       8.040  15.004  -6.438  1.00 96.46           C  
ATOM   2330  CB  LEU A 289       9.543  15.637  -4.486  1.00 96.46           C  
ATOM   2331  O   LEU A 289       6.957  14.463  -6.216  1.00 96.46           O  
ATOM   2332  CG  LEU A 289       8.360  15.808  -3.516  1.00 96.46           C  
ATOM   2333  CD1 LEU A 289       8.016  14.513  -2.775  1.00 96.46           C  
ATOM   2334  CD2 LEU A 289       8.700  16.877  -2.478  1.00 96.46           C  
ATOM   2335  N   GLY A 290       8.181  15.921  -7.396  1.00 96.75           N  
ATOM   2336  CA  GLY A 290       7.094  16.295  -8.303  1.00 96.75           C  
ATOM   2337  C   GLY A 290       6.663  15.138  -9.205  1.00 96.75           C  
ATOM   2338  O   GLY A 290       5.468  14.909  -9.393  1.00 96.75           O  
ATOM   2339  N   HIS A 291       7.618  14.345  -9.691  1.00 96.97           N  
ATOM   2340  CA  HIS A 291       7.321  13.154 -10.480  1.00 96.97           C  
ATOM   2341  C   HIS A 291       6.596  12.080  -9.655  1.00 96.97           C  
ATOM   2342  CB  HIS A 291       8.611  12.619 -11.104  1.00 96.97           C  
ATOM   2343  O   HIS A 291       5.601  11.530 -10.122  1.00 96.97           O  
ATOM   2344  CG  HIS A 291       8.346  11.623 -12.199  1.00 96.97           C  
ATOM   2345  CD2 HIS A 291       8.814  10.339 -12.241  1.00 96.97           C  
ATOM   2346  ND1 HIS A 291       7.592  11.822 -13.342  1.00 96.97           N  
ATOM   2347  CE1 HIS A 291       7.625  10.686 -14.057  1.00 96.97           C  
ATOM   2348  NE2 HIS A 291       8.347   9.758 -13.417  1.00 96.97           N  
ATOM   2349  N   ALA A 292       7.006  11.858  -8.401  1.00 97.55           N  
ATOM   2350  CA  ALA A 292       6.308  10.967  -7.472  1.00 97.55           C  
ATOM   2351  C   ALA A 292       4.831  11.367  -7.291  1.00 97.55           C  
ATOM   2352  CB  ALA A 292       7.067  10.966  -6.140  1.00 97.55           C  
ATOM   2353  O   ALA A 292       3.942  10.523  -7.374  1.00 97.55           O  
ATOM   2354  N   GLN A 293       4.539  12.667  -7.165  1.00 96.90           N  
ATOM   2355  CA  GLN A 293       3.155  13.158  -7.089  1.00 96.90           C  
ATOM   2356  C   GLN A 293       2.345  12.857  -8.359  1.00 96.90           C  
ATOM   2357  CB  GLN A 293       3.143  14.671  -6.833  1.00 96.90           C  
ATOM   2358  O   GLN A 293       1.149  12.565  -8.272  1.00 96.90           O  
ATOM   2359  CG  GLN A 293       3.663  15.040  -5.440  1.00 96.90           C  
ATOM   2360  CD  GLN A 293       3.792  16.546  -5.234  1.00 96.90           C  
ATOM   2361  NE2 GLN A 293       4.307  16.964  -4.099  1.00 96.90           N  
ATOM   2362  OE1 GLN A 293       3.424  17.382  -6.043  1.00 96.90           O  
ATOM   2363  N   TYR A 294       2.969  12.929  -9.539  1.00 97.23           N  
ATOM   2364  CA  TYR A 294       2.310  12.577 -10.800  1.00 97.23           C  
ATOM   2365  C   TYR A 294       2.027  11.075 -10.878  1.00 97.23           C  
ATOM   2366  CB  TYR A 294       3.141  13.062 -12.002  1.00 97.23           C  
ATOM   2367  O   TYR A 294       0.932  10.695 -11.302  1.00 97.23           O  
ATOM   2368  CG  TYR A 294       3.084  14.549 -12.317  1.00 97.23           C  
ATOM   2369  CD1 TYR A 294       2.503  15.480 -11.428  1.00 97.23           C  
ATOM   2370  CD2 TYR A 294       3.604  15.003 -13.546  1.00 97.23           C  
ATOM   2371  CE1 TYR A 294       2.430  16.840 -11.769  1.00 97.23           C  
ATOM   2372  CE2 TYR A 294       3.531  16.366 -13.894  1.00 97.23           C  
ATOM   2373  OH  TYR A 294       2.872  18.603 -13.310  1.00 97.23           O  
ATOM   2374  CZ  TYR A 294       2.939  17.284 -13.005  1.00 97.23           C  
ATOM   2375  N   ILE A 295       2.962  10.237 -10.419  1.00 97.54           N  
ATOM   2376  CA  ILE A 295       2.787   8.781 -10.322  1.00 97.54           C  
ATOM   2377  C   ILE A 295       1.623   8.450  -9.384  1.00 97.54           C  
ATOM   2378  CB  ILE A 295       4.102   8.089  -9.892  1.00 97.54           C  
ATOM   2379  O   ILE A 295       0.685   7.775  -9.808  1.00 97.54           O  
ATOM   2380  CG1 ILE A 295       5.183   8.259 -10.983  1.00 97.54           C  
ATOM   2381  CG2 ILE A 295       3.858   6.588  -9.632  1.00 97.54           C  
ATOM   2382  CD1 ILE A 295       6.597   7.896 -10.524  1.00 97.54           C  
ATOM   2383  N   ASP A 296       1.616   8.982  -8.161  1.00 96.36           N  
ATOM   2384  CA  ASP A 296       0.557   8.738  -7.172  1.00 96.36           C  
ATOM   2385  C   ASP A 296      -0.827   9.125  -7.700  1.00 96.36           C  
ATOM   2386  CB  ASP A 296       0.828   9.570  -5.908  1.00 96.36           C  
ATOM   2387  O   ASP A 296      -1.813   8.398  -7.525  1.00 96.36           O  
ATOM   2388  CG  ASP A 296       1.928   9.020  -5.003  1.00 96.36           C  
ATOM   2389  OD1 ASP A 296       2.303   7.844  -5.193  1.00 96.36           O  
ATOM   2390  OD2 ASP A 296       2.281   9.774  -4.067  1.00 96.36           O  
ATOM   2391  N   PHE A 297      -0.915  10.272  -8.380  1.00 96.81           N  
ATOM   2392  CA  PHE A 297      -2.156  10.719  -8.998  1.00 96.81           C  
ATOM   2393  C   PHE A 297      -2.588   9.775 -10.124  1.00 96.81           C  
ATOM   2394  CB  PHE A 297      -1.998  12.161  -9.493  1.00 96.81           C  
ATOM   2395  O   PHE A 297      -3.751   9.364 -10.165  1.00 96.81           O  
ATOM   2396  CG  PHE A 297      -3.298  12.758  -9.995  1.00 96.81           C  
ATOM   2397  CD1 PHE A 297      -3.703  12.557 -11.328  1.00 96.81           C  
ATOM   2398  CD2 PHE A 297      -4.114  13.502  -9.123  1.00 96.81           C  
ATOM   2399  CE1 PHE A 297      -4.924  13.084 -11.783  1.00 96.81           C  
ATOM   2400  CE2 PHE A 297      -5.329  14.045  -9.582  1.00 96.81           C  
ATOM   2401  CZ  PHE A 297      -5.738  13.826 -10.910  1.00 96.81           C  
ATOM   2402  N   ALA A 298      -1.670   9.398 -11.018  1.00 97.58           N  
ATOM   2403  CA  ALA A 298      -1.962   8.462 -12.095  1.00 97.58           C  
ATOM   2404  C   ALA A 298      -2.451   7.121 -11.535  1.00 97.58           C  
ATOM   2405  CB  ALA A 298      -0.733   8.313 -12.999  1.00 97.58           C  
ATOM   2406  O   ALA A 298      -3.539   6.683 -11.907  1.00 97.58           O  
ATOM   2407  N   VAL A 299      -1.733   6.524 -10.583  1.00 96.93           N  
ATOM   2408  CA  VAL A 299      -2.091   5.248  -9.944  1.00 96.93           C  
ATOM   2409  C   VAL A 299      -3.453   5.333  -9.252  1.00 96.93           C  
ATOM   2410  CB  VAL A 299      -0.980   4.820  -8.963  1.00 96.93           C  
ATOM   2411  O   VAL A 299      -4.296   4.455  -9.439  1.00 96.93           O  
ATOM   2412  CG1 VAL A 299      -1.382   3.609  -8.113  1.00 96.93           C  
ATOM   2413  CG2 VAL A 299       0.287   4.438  -9.736  1.00 96.93           C  
ATOM   2414  N   LYS A 300      -3.739   6.413  -8.517  1.00 95.85           N  
ATOM   2415  CA  LYS A 300      -5.025   6.588  -7.820  1.00 95.85           C  
ATOM   2416  C   LYS A 300      -6.238   6.548  -8.753  1.00 95.85           C  
ATOM   2417  CB  LYS A 300      -4.964   7.887  -7.004  1.00 95.85           C  
ATOM   2418  O   LYS A 300      -7.287   6.022  -8.374  1.00 95.85           O  
ATOM   2419  CG  LYS A 300      -6.283   8.140  -6.265  1.00 95.85           C  
ATOM   2420  CD  LYS A 300      -6.137   9.191  -5.164  1.00 95.85           C  
ATOM   2421  CE  LYS A 300      -7.518   9.383  -4.526  1.00 95.85           C  
ATOM   2422  NZ  LYS A 300      -7.449   9.624  -3.067  1.00 95.85           N  
ATOM   2423  N   TYR A 301      -6.117   7.110  -9.952  1.00 96.72           N  
ATOM   2424  CA  TYR A 301      -7.226   7.217 -10.906  1.00 96.72           C  
ATOM   2425  C   TYR A 301      -7.133   6.239 -12.078  1.00 96.72           C  
ATOM   2426  CB  TYR A 301      -7.373   8.674 -11.351  1.00 96.72           C  
ATOM   2427  O   TYR A 301      -8.007   6.255 -12.948  1.00 96.72           O  
ATOM   2428  CG  TYR A 301      -7.734   9.602 -10.210  1.00 96.72           C  
ATOM   2429  CD1 TYR A 301      -9.022   9.560  -9.642  1.00 96.72           C  
ATOM   2430  CD2 TYR A 301      -6.771  10.487  -9.698  1.00 96.72           C  
ATOM   2431  CE1 TYR A 301      -9.342  10.405  -8.560  1.00 96.72           C  
ATOM   2432  CE2 TYR A 301      -7.076  11.314  -8.606  1.00 96.72           C  
ATOM   2433  OH  TYR A 301      -8.656  12.099  -6.998  1.00 96.72           O  
ATOM   2434  CZ  TYR A 301      -8.365  11.281  -8.043  1.00 96.72           C  
ATOM   2435  N   ALA A 302      -6.123   5.372 -12.090  1.00 97.04           N  
ATOM   2436  CA  ALA A 302      -5.902   4.425 -13.166  1.00 97.04           C  
ATOM   2437  C   ALA A 302      -7.078   3.458 -13.350  1.00 97.04           C  
ATOM   2438  CB  ALA A 302      -4.592   3.676 -12.922  1.00 97.04           C  
ATOM   2439  O   ALA A 302      -7.795   3.059 -12.422  1.00 97.04           O  
ATOM   2440  N   ASN A 303      -7.244   3.038 -14.594  1.00 96.48           N  
ATOM   2441  CA  ASN A 303      -8.062   1.913 -14.984  1.00 96.48           C  
ATOM   2442  C   ASN A 303      -7.152   0.704 -15.224  1.00 96.48           C  
ATOM   2443  CB  ASN A 303      -8.870   2.322 -16.216  1.00 96.48           C  
ATOM   2444  O   ASN A 303      -6.628   0.528 -16.320  1.00 96.48           O  
ATOM   2445  CG  ASN A 303      -9.809   1.228 -16.670  1.00 96.48           C  
ATOM   2446  ND2 ASN A 303     -10.109   1.205 -17.945  1.00 96.48           N  
ATOM   2447  OD1 ASN A 303     -10.292   0.416 -15.891  1.00 96.48           O  
ATOM   2448  N   LYS A 304      -6.968  -0.118 -14.182  1.00 95.96           N  
ATOM   2449  CA  LYS A 304      -6.136  -1.337 -14.126  1.00 95.96           C  
ATOM   2450  C   LYS A 304      -4.627  -1.120 -14.270  1.00 95.96           C  
ATOM   2451  CB  LYS A 304      -6.621  -2.373 -15.150  1.00 95.96           C  
ATOM   2452  O   LYS A 304      -3.874  -1.746 -13.533  1.00 95.96           O  
ATOM   2453  CG  LYS A 304      -8.117  -2.708 -15.054  1.00 95.96           C  
ATOM   2454  CD  LYS A 304      -8.484  -3.603 -16.237  1.00 95.96           C  
ATOM   2455  CE  LYS A 304      -9.972  -3.948 -16.226  1.00 95.96           C  
ATOM   2456  NZ  LYS A 304     -10.288  -4.863 -17.350  1.00 95.96           N  
ATOM   2457  N   VAL A 305      -4.187  -0.244 -15.167  1.00 97.20           N  
ATOM   2458  CA  VAL A 305      -2.772   0.018 -15.463  1.00 97.20           C  
ATOM   2459  C   VAL A 305      -2.484   1.519 -15.518  1.00 97.20           C  
ATOM   2460  CB  VAL A 305      -2.347  -0.724 -16.747  1.00 97.20           C  
ATOM   2461  O   VAL A 305      -3.317   2.264 -16.014  1.00 97.20           O  
ATOM   2462  CG1 VAL A 305      -3.081  -0.265 -18.013  1.00 97.20           C  
ATOM   2463  CG2 VAL A 305      -0.841  -0.612 -16.996  1.00 97.20           C  
ATOM   2464  N   ALA A 306      -1.339   1.983 -15.021  1.00 97.93           N  
ATOM   2465  CA  ALA A 306      -0.875   3.369 -15.124  1.00 97.93           C  
ATOM   2466  C   ALA A 306       0.442   3.429 -15.911  1.00 97.93           C  
ATOM   2467  CB  ALA A 306      -0.707   3.952 -13.715  1.00 97.93           C  
ATOM   2468  O   ALA A 306       1.350   2.641 -15.648  1.00 97.93           O  
ATOM   2469  N   PHE A 307       0.557   4.369 -16.853  1.00 98.44           N  
ATOM   2470  CA  PHE A 307       1.768   4.539 -17.667  1.00 98.44           C  
ATOM   2471  C   PHE A 307       2.617   5.705 -17.176  1.00 98.44           C  
ATOM   2472  CB  PHE A 307       1.406   4.734 -19.139  1.00 98.44           C  
ATOM   2473  O   PHE A 307       2.105   6.810 -17.006  1.00 98.44           O  
ATOM   2474  CG  PHE A 307       0.672   3.558 -19.729  1.00 98.44           C  
ATOM   2475  CD1 PHE A 307       1.386   2.402 -20.083  1.00 98.44           C  
ATOM   2476  CD2 PHE A 307      -0.723   3.601 -19.879  1.00 98.44           C  
ATOM   2477  CE1 PHE A 307       0.699   1.279 -20.566  1.00 98.44           C  
ATOM   2478  CE2 PHE A 307      -1.401   2.488 -20.397  1.00 98.44           C  
ATOM   2479  CZ  PHE A 307      -0.696   1.321 -20.729  1.00 98.44           C  
ATOM   2480  N   ILE A 308       3.906   5.478 -16.972  1.00 97.87           N  
ATOM   2481  CA  ILE A 308       4.825   6.459 -16.400  1.00 97.87           C  
ATOM   2482  C   ILE A 308       5.849   6.849 -17.471  1.00 97.87           C  
ATOM   2483  CB  ILE A 308       5.467   5.911 -15.106  1.00 97.87           C  
ATOM   2484  O   ILE A 308       6.548   5.994 -18.017  1.00 97.87           O  
ATOM   2485  CG1 ILE A 308       4.491   5.139 -14.177  1.00 97.87           C  
ATOM   2486  CG2 ILE A 308       6.139   7.059 -14.344  1.00 97.87           C  
ATOM   2487  CD1 ILE A 308       3.219   5.869 -13.711  1.00 97.87           C  
ATOM   2488  N   ASP A 309       5.878   8.132 -17.831  1.00 95.23           N  
ATOM   2489  CA  ASP A 309       6.868   8.698 -18.749  1.00 95.23           C  
ATOM   2490  C   ASP A 309       8.131   9.034 -17.968  1.00 95.23           C  
ATOM   2491  CB  ASP A 309       6.287   9.947 -19.440  1.00 95.23           C  
ATOM   2492  O   ASP A 309       8.145  10.041 -17.262  1.00 95.23           O  
ATOM   2493  CG  ASP A 309       7.147  10.505 -20.582  1.00 95.23           C  
ATOM   2494  OD1 ASP A 309       8.105   9.844 -21.045  1.00 95.23           O  
ATOM   2495  OD2 ASP A 309       6.766  11.579 -21.105  1.00 95.23           O  
ATOM   2496  N   THR A 310       9.170   8.208 -18.129  1.00 92.88           N  
ATOM   2497  CA  THR A 310      10.397   8.198 -17.319  1.00 92.88           C  
ATOM   2498  C   THR A 310      10.244   7.574 -15.931  1.00 92.88           C  
ATOM   2499  CB  THR A 310      11.063   9.589 -17.307  1.00 92.88           C  
ATOM   2500  O   THR A 310       9.149   7.234 -15.497  1.00 92.88           O  
ATOM   2501  CG2 THR A 310      10.925  10.473 -16.064  1.00 92.88           C  
ATOM   2502  OG1 THR A 310      12.440   9.417 -17.446  1.00 92.88           O  
ATOM   2503  N   ASP A 311      11.367   7.370 -15.250  1.00 92.96           N  
ATOM   2504  CA  ASP A 311      11.417   6.941 -13.856  1.00 92.96           C  
ATOM   2505  C   ASP A 311      12.503   7.687 -13.060  1.00 92.96           C  
ATOM   2506  CB  ASP A 311      11.618   5.419 -13.785  1.00 92.96           C  
ATOM   2507  O   ASP A 311      13.191   8.599 -13.544  1.00 92.96           O  
ATOM   2508  CG  ASP A 311      13.046   4.962 -14.102  1.00 92.96           C  
ATOM   2509  OD1 ASP A 311      13.795   5.701 -14.790  1.00 92.96           O  
ATOM   2510  OD2 ASP A 311      13.421   3.911 -13.552  1.00 92.96           O  
ATOM   2511  N   PHE A 312      12.670   7.289 -11.800  1.00 96.56           N  
ATOM   2512  CA  PHE A 312      13.690   7.855 -10.926  1.00 96.56           C  
ATOM   2513  C   PHE A 312      15.112   7.459 -11.337  1.00 96.56           C  
ATOM   2514  CB  PHE A 312      13.375   7.483  -9.475  1.00 96.56           C  
ATOM   2515  O   PHE A 312      16.019   8.271 -11.152  1.00 96.56           O  
ATOM   2516  CG  PHE A 312      12.006   7.948  -9.039  1.00 96.56           C  
ATOM   2517  CD1 PHE A 312      11.728   9.324  -8.993  1.00 96.56           C  
ATOM   2518  CD2 PHE A 312      10.989   7.016  -8.766  1.00 96.56           C  
ATOM   2519  CE1 PHE A 312      10.439   9.766  -8.665  1.00 96.56           C  
ATOM   2520  CE2 PHE A 312       9.697   7.472  -8.454  1.00 96.56           C  
ATOM   2521  CZ  PHE A 312       9.427   8.842  -8.378  1.00 96.56           C  
ATOM   2522  N   VAL A 313      15.316   6.291 -11.967  1.00 96.06           N  
ATOM   2523  CA  VAL A 313      16.625   5.910 -12.529  1.00 96.06           C  
ATOM   2524  C   VAL A 313      17.032   6.879 -13.627  1.00 96.06           C  
ATOM   2525  CB  VAL A 313      16.626   4.475 -13.089  1.00 96.06           C  
ATOM   2526  O   VAL A 313      18.169   7.341 -13.653  1.00 96.06           O  
ATOM   2527  CG1 VAL A 313      17.991   4.106 -13.682  1.00 96.06           C  
ATOM   2528  CG2 VAL A 313      16.319   3.470 -11.980  1.00 96.06           C  
ATOM   2529  N   THR A 314      16.098   7.271 -14.487  1.00 93.50           N  
ATOM   2530  CA  THR A 314      16.366   8.239 -15.551  1.00 93.50           C  
ATOM   2531  C   THR A 314      16.720   9.613 -14.989  1.00 93.50           C  
ATOM   2532  CB  THR A 314      15.174   8.331 -16.504  1.00 93.50           C  
ATOM   2533  O   THR A 314      17.675  10.245 -15.441  1.00 93.50           O  
ATOM   2534  CG2 THR A 314      15.497   9.238 -17.696  1.00 93.50           C  
ATOM   2535  OG1 THR A 314      14.842   7.055 -17.007  1.00 93.50           O  
ATOM   2536  N   THR A 315      16.015  10.055 -13.945  1.00 93.75           N  
ATOM   2537  CA  THR A 315      16.346  11.303 -13.233  1.00 93.75           C  
ATOM   2538  C   THR A 315      17.748  11.239 -12.613  1.00 93.75           C  
ATOM   2539  CB  THR A 315      15.299  11.591 -12.148  1.00 93.75           C  
ATOM   2540  O   THR A 315      18.526  12.189 -12.721  1.00 93.75           O  
ATOM   2541  CG2 THR A 315      15.549  12.916 -11.425  1.00 93.75           C  
ATOM   2542  OG1 THR A 315      14.015  11.683 -12.728  1.00 93.75           O  
ATOM   2543  N   GLN A 316      18.103  10.104 -12.009  1.00 95.53           N  
ATOM   2544  CA  GLN A 316      19.429   9.864 -11.444  1.00 95.53           C  
ATOM   2545  C   GLN A 316      20.517   9.832 -12.529  1.00 95.53           C  
ATOM   2546  CB  GLN A 316      19.375   8.549 -10.655  1.00 95.53           C  
ATOM   2547  O   GLN A 316      21.602  10.374 -12.321  1.00 95.53           O  
ATOM   2548  CG  GLN A 316      20.654   8.239  -9.867  1.00 95.53           C  
ATOM   2549  CD  GLN A 316      20.843   9.059  -8.613  1.00 95.53           C  
ATOM   2550  NE2 GLN A 316      21.811   8.724  -7.814  1.00 95.53           N  
ATOM   2551  OE1 GLN A 316      20.172  10.023  -8.307  1.00 95.53           O  
ATOM   2552  N   ALA A 317      20.229   9.246 -13.695  1.00 93.72           N  
ATOM   2553  CA  ALA A 317      21.150   9.187 -14.825  1.00 93.72           C  
ATOM   2554  C   ALA A 317      21.459  10.587 -15.363  1.00 93.72           C  
ATOM   2555  CB  ALA A 317      20.558   8.277 -15.907  1.00 93.72           C  
ATOM   2556  O   ALA A 317      22.623  10.904 -15.613  1.00 93.72           O  
ATOM   2557  N   PHE A 318      20.450  11.460 -15.461  1.00 90.24           N  
ATOM   2558  CA  PHE A 318      20.665  12.872 -15.783  1.00 90.24           C  
ATOM   2559  C   PHE A 318      21.517  13.576 -14.728  1.00 90.24           C  
ATOM   2560  CB  PHE A 318      19.321  13.587 -15.959  1.00 90.24           C  
ATOM   2561  O   PHE A 318      22.494  14.235 -15.084  1.00 90.24           O  
ATOM   2562  CG  PHE A 318      18.625  13.279 -17.266  1.00 90.24           C  
ATOM   2563  CD1 PHE A 318      19.300  13.499 -18.481  1.00 90.24           C  
ATOM   2564  CD2 PHE A 318      17.290  12.834 -17.283  1.00 90.24           C  
ATOM   2565  CE1 PHE A 318      18.646  13.276 -19.699  1.00 90.24           C  
ATOM   2566  CE2 PHE A 318      16.631  12.626 -18.508  1.00 90.24           C  
ATOM   2567  CZ  PHE A 318      17.311  12.848 -19.716  1.00 90.24           C  
ATOM   2568  N   CYS A 319      21.220  13.370 -13.442  1.00 93.08           N  
ATOM   2569  CA  CYS A 319      22.011  13.939 -12.351  1.00 93.08           C  
ATOM   2570  C   CYS A 319      23.485  13.528 -12.454  1.00 93.08           C  
ATOM   2571  CB  CYS A 319      21.381  13.516 -11.018  1.00 93.08           C  
ATOM   2572  O   CYS A 319      24.377  14.374 -12.475  1.00 93.08           O  
ATOM   2573  SG  CYS A 319      22.069  14.527  -9.681  1.00 93.08           S  
ATOM   2574  N   LYS A 320      23.748  12.232 -12.640  1.00 93.63           N  
ATOM   2575  CA  LYS A 320      25.100  11.687 -12.791  1.00 93.63           C  
ATOM   2576  C   LYS A 320      25.805  12.223 -14.037  1.00 93.63           C  
ATOM   2577  CB  LYS A 320      24.989  10.158 -12.773  1.00 93.63           C  
ATOM   2578  O   LYS A 320      26.982  12.568 -13.952  1.00 93.63           O  
ATOM   2579  CG  LYS A 320      26.336   9.414 -12.761  1.00 93.63           C  
ATOM   2580  CD  LYS A 320      26.053   7.947 -12.401  1.00 93.63           C  
ATOM   2581  CE  LYS A 320      27.265   7.005 -12.374  1.00 93.63           C  
ATOM   2582  NZ  LYS A 320      26.861   5.678 -11.821  1.00 93.63           N  
ATOM   2583  N   LYS A 321      25.106  12.328 -15.173  1.00 89.74           N  
ATOM   2584  CA  LYS A 321      25.675  12.817 -16.441  1.00 89.74           C  
ATOM   2585  C   LYS A 321      26.034  14.304 -16.382  1.00 89.74           C  
ATOM   2586  CB  LYS A 321      24.703  12.511 -17.597  1.00 89.74           C  
ATOM   2587  O   LYS A 321      27.124  14.660 -16.824  1.00 89.74           O  
ATOM   2588  CG  LYS A 321      25.214  12.881 -19.008  1.00 89.74           C  
ATOM   2589  CD  LYS A 321      26.416  12.043 -19.495  1.00 89.74           C  
ATOM   2590  CE  LYS A 321      26.750  12.361 -20.969  1.00 89.74           C  
ATOM   2591  NZ  LYS A 321      27.838  11.502 -21.528  1.00 89.74           N  
ATOM   2592  N   TYR A 322      25.151  15.151 -15.852  1.00 86.49           N  
ATOM   2593  CA  TYR A 322      25.337  16.607 -15.856  1.00 86.49           C  
ATOM   2594  C   TYR A 322      26.134  17.126 -14.650  1.00 86.49           C  
ATOM   2595  CB  TYR A 322      23.968  17.297 -15.968  1.00 86.49           C  
ATOM   2596  O   TYR A 322      26.945  18.035 -14.800  1.00 86.49           O  
ATOM   2597  CG  TYR A 322      23.263  17.106 -17.304  1.00 86.49           C  
ATOM   2598  CD1 TYR A 322      23.877  17.555 -18.492  1.00 86.49           C  
ATOM   2599  CD2 TYR A 322      21.968  16.553 -17.361  1.00 86.49           C  
ATOM   2600  CE1 TYR A 322      23.205  17.444 -19.725  1.00 86.49           C  
ATOM   2601  CE2 TYR A 322      21.282  16.468 -18.591  1.00 86.49           C  
ATOM   2602  OH  TYR A 322      21.240  16.870 -20.971  1.00 86.49           O  
ATOM   2603  CZ  TYR A 322      21.897  16.914 -19.780  1.00 86.49           C  
ATOM   2604  N   GLU A 323      25.962  16.530 -13.468  1.00 91.44           N  
ATOM   2605  CA  GLU A 323      26.588  16.995 -12.217  1.00 91.44           C  
ATOM   2606  C   GLU A 323      27.802  16.148 -11.800  1.00 91.44           C  
ATOM   2607  CB  GLU A 323      25.547  17.008 -11.085  1.00 91.44           C  
ATOM   2608  O   GLU A 323      28.507  16.484 -10.846  1.00 91.44           O  
ATOM   2609  CG  GLU A 323      24.284  17.826 -11.401  1.00 91.44           C  
ATOM   2610  CD  GLU A 323      24.535  19.338 -11.460  1.00 91.44           C  
ATOM   2611  OE1 GLU A 323      23.674  20.028 -12.037  1.00 91.44           O  
ATOM   2612  OE2 GLU A 323      25.475  19.819 -10.782  1.00 91.44           O  
ATOM   2613  N   GLY A 324      28.044  15.017 -12.475  1.00 92.99           N  
ATOM   2614  CA  GLY A 324      29.150  14.101 -12.179  1.00 92.99           C  
ATOM   2615  C   GLY A 324      28.993  13.316 -10.872  1.00 92.99           C  
ATOM   2616  O   GLY A 324      29.948  12.683 -10.418  1.00 92.99           O  
ATOM   2617  N   ARG A 325      27.817  13.368 -10.238  1.00 95.43           N  
ATOM   2618  CA  ARG A 325      27.519  12.673  -8.981  1.00 95.43           C  
ATOM   2619  C   ARG A 325      26.047  12.290  -8.876  1.00 95.43           C  
ATOM   2620  CB  ARG A 325      27.966  13.522  -7.779  1.00 95.43           C  
ATOM   2621  O   ARG A 325      25.187  12.861  -9.529  1.00 95.43           O  
ATOM   2622  CG  ARG A 325      27.197  14.845  -7.663  1.00 95.43           C  
ATOM   2623  CD  ARG A 325      27.569  15.554  -6.363  1.00 95.43           C  
ATOM   2624  NE  ARG A 325      26.768  16.775  -6.180  1.00 95.43           N  
ATOM   2625  NH1 ARG A 325      27.945  17.653  -4.426  1.00 95.43           N  
ATOM   2626  NH2 ARG A 325      26.212  18.776  -5.268  1.00 95.43           N  
ATOM   2627  CZ  ARG A 325      26.975  17.725  -5.296  1.00 95.43           C  
ATOM   2628  N   GLU A 326      25.793  11.341  -7.996  1.00 96.66           N  
ATOM   2629  CA  GLU A 326      24.489  10.751  -7.718  1.00 96.66           C  
ATOM   2630  C   GLU A 326      23.758  11.466  -6.573  1.00 96.66           C  
ATOM   2631  CB  GLU A 326      24.772   9.279  -7.397  1.00 96.66           C  
ATOM   2632  O   GLU A 326      24.401  11.900  -5.614  1.00 96.66           O  
ATOM   2633  CG  GLU A 326      24.928   8.513  -8.723  1.00 96.66           C  
ATOM   2634  CD  GLU A 326      24.998   6.999  -8.543  1.00 96.66           C  
ATOM   2635  OE1 GLU A 326      25.634   6.368  -9.423  1.00 96.66           O  
ATOM   2636  OE2 GLU A 326      24.415   6.524  -7.549  1.00 96.66           O  
ATOM   2637  N   HIS A 327      22.423  11.575  -6.646  1.00 97.41           N  
ATOM   2638  CA  HIS A 327      21.626  12.260  -5.626  1.00 97.41           C  
ATOM   2639  C   HIS A 327      20.979  11.269  -4.637  1.00 97.41           C  
ATOM   2640  CB  HIS A 327      20.608  13.210  -6.275  1.00 97.41           C  
ATOM   2641  O   HIS A 327      20.114  10.485  -5.032  1.00 97.41           O  
ATOM   2642  CG  HIS A 327      20.067  14.217  -5.290  1.00 97.41           C  
ATOM   2643  CD2 HIS A 327      20.356  15.555  -5.246  1.00 97.41           C  
ATOM   2644  ND1 HIS A 327      19.250  13.950  -4.218  1.00 97.41           N  
ATOM   2645  CE1 HIS A 327      19.078  15.091  -3.527  1.00 97.41           C  
ATOM   2646  NE2 HIS A 327      19.759  16.088  -4.099  1.00 97.41           N  
ATOM   2647  N   PRO A 328      21.297  11.316  -3.326  1.00 97.37           N  
ATOM   2648  CA  PRO A 328      20.830  10.310  -2.364  1.00 97.37           C  
ATOM   2649  C   PRO A 328      19.304  10.296  -2.181  1.00 97.37           C  
ATOM   2650  CB  PRO A 328      21.558  10.635  -1.055  1.00 97.37           C  
ATOM   2651  O   PRO A 328      18.718   9.247  -1.950  1.00 97.37           O  
ATOM   2652  CG  PRO A 328      21.900  12.120  -1.178  1.00 97.37           C  
ATOM   2653  CD  PRO A 328      22.161  12.286  -2.672  1.00 97.37           C  
ATOM   2654  N   PHE A 329      18.639  11.449  -2.313  1.00 97.60           N  
ATOM   2655  CA  PHE A 329      17.172  11.510  -2.267  1.00 97.60           C  
ATOM   2656  C   PHE A 329      16.510  10.818  -3.467  1.00 97.60           C  
ATOM   2657  CB  PHE A 329      16.725  12.973  -2.199  1.00 97.60           C  
ATOM   2658  O   PHE A 329      15.483  10.169  -3.311  1.00 97.60           O  
ATOM   2659  CG  PHE A 329      15.235  13.158  -2.042  1.00 97.60           C  
ATOM   2660  CD1 PHE A 329      14.427  13.355  -3.178  1.00 97.60           C  
ATOM   2661  CD2 PHE A 329      14.655  13.133  -0.762  1.00 97.60           C  
ATOM   2662  CE1 PHE A 329      13.045  13.551  -3.032  1.00 97.60           C  
ATOM   2663  CE2 PHE A 329      13.268  13.311  -0.618  1.00 97.60           C  
ATOM   2664  CZ  PHE A 329      12.465  13.523  -1.753  1.00 97.60           C  
ATOM   2665  N   VAL A 330      17.100  10.939  -4.660  1.00 97.55           N  
ATOM   2666  CA  VAL A 330      16.565  10.301  -5.867  1.00 97.55           C  
ATOM   2667  C   VAL A 330      16.794   8.794  -5.783  1.00 97.55           C  
ATOM   2668  CB  VAL A 330      17.196  10.914  -7.127  1.00 97.55           C  
ATOM   2669  O   VAL A 330      15.883   8.036  -6.089  1.00 97.55           O  
ATOM   2670  CG1 VAL A 330      16.693  10.250  -8.412  1.00 97.55           C  
ATOM   2671  CG2 VAL A 330      16.892  12.417  -7.216  1.00 97.55           C  
ATOM   2672  N   GLN A 331      17.938   8.361  -5.241  1.00 97.63           N  
ATOM   2673  CA  GLN A 331      18.180   6.954  -4.916  1.00 97.63           C  
ATOM   2674  C   GLN A 331      17.124   6.381  -3.958  1.00 97.63           C  
ATOM   2675  CB  GLN A 331      19.601   6.800  -4.348  1.00 97.63           C  
ATOM   2676  O   GLN A 331      16.596   5.302  -4.202  1.00 97.63           O  
ATOM   2677  CG  GLN A 331      19.980   5.328  -4.128  1.00 97.63           C  
ATOM   2678  CD  GLN A 331      19.894   4.518  -5.416  1.00 97.63           C  
ATOM   2679  NE2 GLN A 331      19.199   3.405  -5.404  1.00 97.63           N  
ATOM   2680  OE1 GLN A 331      20.422   4.918  -6.443  1.00 97.63           O  
ATOM   2681  N   ALA A 332      16.740   7.122  -2.914  1.00 97.63           N  
ATOM   2682  CA  ALA A 332      15.676   6.683  -2.010  1.00 97.63           C  
ATOM   2683  C   ALA A 332      14.318   6.514  -2.723  1.00 97.63           C  
ATOM   2684  CB  ALA A 332      15.582   7.677  -0.847  1.00 97.63           C  
ATOM   2685  O   ALA A 332      13.556   5.612  -2.385  1.00 97.63           O  
ATOM   2686  N   LEU A 333      14.016   7.356  -3.720  1.00 97.50           N  
ATOM   2687  CA  LEU A 333      12.805   7.218  -4.536  1.00 97.50           C  
ATOM   2688  C   LEU A 333      12.891   6.061  -5.529  1.00 97.50           C  
ATOM   2689  CB  LEU A 333      12.501   8.530  -5.273  1.00 97.50           C  
ATOM   2690  O   LEU A 333      11.873   5.413  -5.753  1.00 97.50           O  
ATOM   2691  CG  LEU A 333      11.975   9.645  -4.358  1.00 97.50           C  
ATOM   2692  CD1 LEU A 333      11.860  10.937  -5.158  1.00 97.50           C  
ATOM   2693  CD2 LEU A 333      10.588   9.338  -3.793  1.00 97.50           C  
ATOM   2694  N   ILE A 334      14.076   5.768  -6.077  1.00 97.21           N  
ATOM   2695  CA  ILE A 334      14.300   4.538  -6.842  1.00 97.21           C  
ATOM   2696  C   ILE A 334      13.887   3.355  -5.966  1.00 97.21           C  
ATOM   2697  CB  ILE A 334      15.759   4.433  -7.363  1.00 97.21           C  
ATOM   2698  O   ILE A 334      13.015   2.593  -6.372  1.00 97.21           O  
ATOM   2699  CG1 ILE A 334      16.026   5.499  -8.446  1.00 97.21           C  
ATOM   2700  CG2 ILE A 334      16.045   3.032  -7.927  1.00 97.21           C  
ATOM   2701  CD1 ILE A 334      17.500   5.681  -8.828  1.00 97.21           C  
ATOM   2702  N   ASP A 335      14.443   3.241  -4.758  1.00 95.59           N  
ATOM   2703  CA  ASP A 335      14.214   2.105  -3.855  1.00 95.59           C  
ATOM   2704  C   ASP A 335      12.758   1.913  -3.418  1.00 95.59           C  
ATOM   2705  CB  ASP A 335      15.159   2.210  -2.649  1.00 95.59           C  
ATOM   2706  O   ASP A 335      12.312   0.771  -3.287  1.00 95.59           O  
ATOM   2707  CG  ASP A 335      16.621   1.996  -3.055  1.00 95.59           C  
ATOM   2708  OD1 ASP A 335      16.847   1.208  -4.008  1.00 95.59           O  
ATOM   2709  OD2 ASP A 335      17.507   2.596  -2.402  1.00 95.59           O  
ATOM   2710  N   GLU A 336      12.018   3.005  -3.238  1.00 94.37           N  
ATOM   2711  CA  GLU A 336      10.611   2.975  -2.826  1.00 94.37           C  
ATOM   2712  C   GLU A 336       9.652   2.695  -3.998  1.00 94.37           C  
ATOM   2713  CB  GLU A 336      10.292   4.313  -2.140  1.00 94.37           C  
ATOM   2714  O   GLU A 336       8.704   1.922  -3.856  1.00 94.37           O  
ATOM   2715  CG  GLU A 336       8.885   4.395  -1.524  1.00 94.37           C  
ATOM   2716  CD  GLU A 336       8.646   3.433  -0.344  1.00 94.37           C  
ATOM   2717  OE1 GLU A 336       7.459   3.208  -0.010  1.00 94.37           O  
ATOM   2718  OE2 GLU A 336       9.634   2.996   0.292  1.00 94.37           O  
ATOM   2719  N   TYR A 337       9.882   3.298  -5.169  1.00 94.15           N  
ATOM   2720  CA  TYR A 337       8.979   3.192  -6.317  1.00 94.15           C  
ATOM   2721  C   TYR A 337       9.478   2.144  -7.309  1.00 94.15           C  
ATOM   2722  CB  TYR A 337       8.791   4.549  -6.993  1.00 94.15           C  
ATOM   2723  O   TYR A 337      10.281   2.420  -8.202  1.00 94.15           O  
ATOM   2724  CG  TYR A 337       7.975   5.557  -6.203  1.00 94.15           C  
ATOM   2725  CD1 TYR A 337       6.635   5.822  -6.556  1.00 94.15           C  
ATOM   2726  CD2 TYR A 337       8.566   6.246  -5.129  1.00 94.15           C  
ATOM   2727  CE1 TYR A 337       5.885   6.766  -5.824  1.00 94.15           C  
ATOM   2728  CE2 TYR A 337       7.814   7.164  -4.377  1.00 94.15           C  
ATOM   2729  OH  TYR A 337       5.752   8.306  -3.990  1.00 94.15           O  
ATOM   2730  CZ  TYR A 337       6.473   7.424  -4.726  1.00 94.15           C  
ATOM   2731  N   ARG A 338       8.946   0.929  -7.179  1.00 93.57           N  
ATOM   2732  CA  ARG A 338       9.119  -0.143  -8.165  1.00 93.57           C  
ATOM   2733  C   ARG A 338       7.928  -0.194  -9.115  1.00 93.57           C  
ATOM   2734  CB  ARG A 338       9.356  -1.487  -7.463  1.00 93.57           C  
ATOM   2735  O   ARG A 338       6.793   0.048  -8.709  1.00 93.57           O  
ATOM   2736  CG  ARG A 338      10.602  -1.510  -6.561  1.00 93.57           C  
ATOM   2737  CD  ARG A 338      11.913  -1.248  -7.316  1.00 93.57           C  
ATOM   2738  NE  ARG A 338      13.074  -1.472  -6.429  1.00 93.57           N  
ATOM   2739  NH1 ARG A 338      14.280   0.397  -6.948  1.00 93.57           N  
ATOM   2740  NH2 ARG A 338      15.090  -0.969  -5.444  1.00 93.57           N  
ATOM   2741  CZ  ARG A 338      14.130  -0.691  -6.281  1.00 93.57           C  
ATOM   2742  N   PHE A 339       8.202  -0.540 -10.369  1.00 95.70           N  
ATOM   2743  CA  PHE A 339       7.193  -0.663 -11.417  1.00 95.70           C  
ATOM   2744  C   PHE A 339       7.016  -2.127 -11.825  1.00 95.70           C  
ATOM   2745  CB  PHE A 339       7.554   0.242 -12.603  1.00 95.70           C  
ATOM   2746  O   PHE A 339       7.987  -2.880 -11.827  1.00 95.70           O  
ATOM   2747  CG  PHE A 339       7.781   1.692 -12.210  1.00 95.70           C  
ATOM   2748  CD1 PHE A 339       6.687   2.526 -11.918  1.00 95.70           C  
ATOM   2749  CD2 PHE A 339       9.086   2.194 -12.062  1.00 95.70           C  
ATOM   2750  CE1 PHE A 339       6.886   3.856 -11.509  1.00 95.70           C  
ATOM   2751  CE2 PHE A 339       9.287   3.514 -11.627  1.00 95.70           C  
ATOM   2752  CZ  PHE A 339       8.191   4.355 -11.373  1.00 95.70           C  
ATOM   2753  N   ASP A 340       5.792  -2.532 -12.177  1.00 95.42           N  
ATOM   2754  CA  ASP A 340       5.495  -3.920 -12.567  1.00 95.42           C  
ATOM   2755  C   ASP A 340       6.119  -4.290 -13.926  1.00 95.42           C  
ATOM   2756  CB  ASP A 340       3.976  -4.164 -12.634  1.00 95.42           C  
ATOM   2757  O   ASP A 340       6.444  -5.451 -14.165  1.00 95.42           O  
ATOM   2758  CG  ASP A 340       3.211  -3.897 -11.335  1.00 95.42           C  
ATOM   2759  OD1 ASP A 340       2.894  -4.863 -10.597  1.00 95.42           O  
ATOM   2760  OD2 ASP A 340       2.770  -2.736 -11.170  1.00 95.42           O  
ATOM   2761  N   LEU A 341       6.287  -3.311 -14.820  1.00 97.16           N  
ATOM   2762  CA  LEU A 341       6.959  -3.476 -16.107  1.00 97.16           C  
ATOM   2763  C   LEU A 341       7.769  -2.225 -16.448  1.00 97.16           C  
ATOM   2764  CB  LEU A 341       5.899  -3.794 -17.177  1.00 97.16           C  
ATOM   2765  O   LEU A 341       7.231  -1.120 -16.515  1.00 97.16           O  
ATOM   2766  CG  LEU A 341       6.398  -3.841 -18.629  1.00 97.16           C  
ATOM   2767  CD1 LEU A 341       7.421  -4.952 -18.871  1.00 97.16           C  
ATOM   2768  CD2 LEU A 341       5.217  -4.058 -19.578  1.00 97.16           C  
ATOM   2769  N   VAL A 342       9.054  -2.413 -16.736  1.00 97.80           N  
ATOM   2770  CA  VAL A 342       9.939  -1.356 -17.234  1.00 97.80           C  
ATOM   2771  C   VAL A 342      10.283  -1.642 -18.691  1.00 97.80           C  
ATOM   2772  CB  VAL A 342      11.188  -1.211 -16.349  1.00 97.80           C  
ATOM   2773  O   VAL A 342      10.825  -2.695 -19.025  1.00 97.80           O  
ATOM   2774  CG1 VAL A 342      12.068  -0.054 -16.832  1.00 97.80           C  
ATOM   2775  CG2 VAL A 342      10.787  -0.924 -14.895  1.00 97.80           C  
ATOM   2776  N   ILE A 343       9.952  -0.704 -19.573  1.00 96.96           N  
ATOM   2777  CA  ILE A 343      10.218  -0.785 -21.010  1.00 96.96           C  
ATOM   2778  C   ILE A 343      11.315   0.216 -21.355  1.00 96.96           C  
ATOM   2779  CB  ILE A 343       8.929  -0.527 -21.821  1.00 96.96           C  
ATOM   2780  O   ILE A 343      11.121   1.418 -21.189  1.00 96.96           O  
ATOM   2781  CG1 ILE A 343       7.861  -1.602 -21.514  1.00 96.96           C  
ATOM   2782  CG2 ILE A 343       9.260  -0.501 -23.322  1.00 96.96           C  
ATOM   2783  CD1 ILE A 343       6.515  -1.388 -22.220  1.00 96.96           C  
ATOM   2784  N   LEU A 344      12.435  -0.256 -21.898  1.00 95.29           N  
ATOM   2785  CA  LEU A 344      13.506   0.593 -22.414  1.00 95.29           C  
ATOM   2786  C   LEU A 344      13.411   0.686 -23.942  1.00 95.29           C  
ATOM   2787  CB  LEU A 344      14.860   0.044 -21.933  1.00 95.29           C  
ATOM   2788  O   LEU A 344      13.588  -0.310 -24.645  1.00 95.29           O  
ATOM   2789  CG  LEU A 344      16.069   0.890 -22.377  1.00 95.29           C  
ATOM   2790  CD1 LEU A 344      16.061   2.290 -21.759  1.00 95.29           C  
ATOM   2791  CD2 LEU A 344      17.364   0.197 -21.965  1.00 95.29           C  
ATOM   2792  N   LEU A 345      13.147   1.886 -24.460  1.00 92.85           N  
ATOM   2793  CA  LEU A 345      13.128   2.146 -25.900  1.00 92.85           C  
ATOM   2794  C   LEU A 345      14.545   2.375 -26.428  1.00 92.85           C  
ATOM   2795  CB  LEU A 345      12.252   3.367 -26.225  1.00 92.85           C  
ATOM   2796  O   LEU A 345      15.250   3.275 -25.957  1.00 92.85           O  
ATOM   2797  CG  LEU A 345      10.812   3.323 -25.695  1.00 92.85           C  
ATOM   2798  CD1 LEU A 345      10.083   4.583 -26.172  1.00 92.85           C  
ATOM   2799  CD2 LEU A 345      10.050   2.080 -26.156  1.00 92.85           C  
ATOM   2800  N   GLU A 346      14.923   1.628 -27.463  1.00 87.72           N  
ATOM   2801  CA  GLU A 346      16.209   1.803 -28.134  1.00 87.72           C  
ATOM   2802  C   GLU A 346      16.306   3.137 -28.901  1.00 87.72           C  
ATOM   2803  CB  GLU A 346      16.492   0.610 -29.061  1.00 87.72           C  
ATOM   2804  O   GLU A 346      15.338   3.657 -29.475  1.00 87.72           O  
ATOM   2805  CG  GLU A 346      16.860  -0.693 -28.323  1.00 87.72           C  
ATOM   2806  CD  GLU A 346      18.173  -0.595 -27.536  1.00 87.72           C  
ATOM   2807  OE1 GLU A 346      18.268  -1.136 -26.410  1.00 87.72           O  
ATOM   2808  OE2 GLU A 346      19.076   0.134 -28.016  1.00 87.72           O  
ATOM   2809  N   ASN A 347      17.519   3.696 -28.960  1.00 77.95           N  
ATOM   2810  CA  ASN A 347      17.817   4.969 -29.630  1.00 77.95           C  
ATOM   2811  C   ASN A 347      17.941   4.884 -31.164  1.00 77.95           C  
ATOM   2812  CB  ASN A 347      19.047   5.616 -28.972  1.00 77.95           C  
ATOM   2813  O   ASN A 347      18.629   5.696 -31.784  1.00 77.95           O  
ATOM   2814  CG  ASN A 347      18.698   6.394 -27.726  1.00 77.95           C  
ATOM   2815  ND2 ASN A 347      19.556   6.368 -26.746  1.00 77.95           N  
ATOM   2816  OD1 ASN A 347      17.724   7.134 -27.686  1.00 77.95           O  
ATOM   2817  N   ASN A 348      17.250   3.949 -31.804  1.00 76.78           N  
ATOM   2818  CA  ASN A 348      17.272   3.754 -33.256  1.00 76.78           C  
ATOM   2819  C   ASN A 348      16.211   4.568 -34.026  1.00 76.78           C  
ATOM   2820  CB  ASN A 348      17.219   2.252 -33.548  1.00 76.78           C  
ATOM   2821  O   ASN A 348      16.190   4.537 -35.252  1.00 76.78           O  
ATOM   2822  CG  ASN A 348      15.982   1.573 -33.005  1.00 76.78           C  
ATOM   2823  ND2 ASN A 348      15.865   0.304 -33.262  1.00 76.78           N  
ATOM   2824  OD1 ASN A 348      15.158   2.167 -32.331  1.00 76.78           O  
ATOM   2825  N   THR A 349      15.384   5.368 -33.343  1.00 68.76           N  
ATOM   2826  CA  THR A 349      14.508   6.349 -34.006  1.00 68.76           C  
ATOM   2827  C   THR A 349      15.223   7.671 -34.316  1.00 68.76           C  
ATOM   2828  CB  THR A 349      13.231   6.643 -33.211  1.00 68.76           C  
ATOM   2829  O   THR A 349      16.108   8.091 -33.549  1.00 68.76           O  
ATOM   2830  CG2 THR A 349      12.215   5.530 -33.417  1.00 68.76           C  
ATOM   2831  OG1 THR A 349      13.500   6.829 -31.832  1.00 68.76           O  
ATOM   2832  N   PRO A 350      14.804   8.385 -35.385  1.00 68.02           N  
ATOM   2833  CA  PRO A 350      15.281   9.732 -35.688  1.00 68.02           C  
ATOM   2834  C   PRO A 350      15.113  10.684 -34.500  1.00 68.02           C  
ATOM   2835  CB  PRO A 350      14.462  10.210 -36.895  1.00 68.02           C  
ATOM   2836  O   PRO A 350      14.089  10.667 -33.818  1.00 68.02           O  
ATOM   2837  CG  PRO A 350      14.032   8.911 -37.572  1.00 68.02           C  
ATOM   2838  CD  PRO A 350      13.838   7.961 -36.394  1.00 68.02           C  
ATOM   2839  N   TRP A 351      16.119  11.527 -34.258  1.00 67.44           N  
ATOM   2840  CA  TRP A 351      16.030  12.565 -33.233  1.00 67.44           C  
ATOM   2841  C   TRP A 351      15.077  13.672 -33.679  1.00 67.44           C  
ATOM   2842  CB  TRP A 351      17.412  13.149 -32.936  1.00 67.44           C  
ATOM   2843  O   TRP A 351      15.243  14.242 -34.759  1.00 67.44           O  
ATOM   2844  CG  TRP A 351      17.418  14.206 -31.875  1.00 67.44           C  
ATOM   2845  CD1 TRP A 351      17.192  15.528 -32.060  1.00 67.44           C  
ATOM   2846  CD2 TRP A 351      17.702  14.051 -30.454  1.00 67.44           C  
ATOM   2847  CE2 TRP A 351      17.676  15.338 -29.842  1.00 67.44           C  
ATOM   2848  CE3 TRP A 351      17.988  12.950 -29.627  1.00 67.44           C  
ATOM   2849  NE1 TRP A 351      17.327  16.196 -30.857  1.00 67.44           N  
ATOM   2850  CH2 TRP A 351      18.382  14.432 -27.730  1.00 67.44           C  
ATOM   2851  CZ2 TRP A 351      17.996  15.539 -28.496  1.00 67.44           C  
ATOM   2852  CZ3 TRP A 351      18.356  13.142 -28.284  1.00 67.44           C  
ATOM   2853  N   VAL A 352      14.122  14.020 -32.820  1.00 66.42           N  
ATOM   2854  CA  VAL A 352      13.253  15.185 -33.008  1.00 66.42           C  
ATOM   2855  C   VAL A 352      13.628  16.235 -31.968  1.00 66.42           C  
ATOM   2856  CB  VAL A 352      11.766  14.791 -32.951  1.00 66.42           C  
ATOM   2857  O   VAL A 352      13.408  16.044 -30.774  1.00 66.42           O  
ATOM   2858  CG1 VAL A 352      10.878  16.006 -33.250  1.00 66.42           C  
ATOM   2859  CG2 VAL A 352      11.438  13.705 -33.988  1.00 66.42           C  
ATOM   2860  N   ALA A 353      14.229  17.339 -32.414  1.00 66.98           N  
ATOM   2861  CA  ALA A 353      14.600  18.434 -31.526  1.00 66.98           C  
ATOM   2862  C   ALA A 353      13.339  19.140 -31.008  1.00 66.98           C  
ATOM   2863  CB  ALA A 353      15.539  19.394 -32.268  1.00 66.98           C  
ATOM   2864  O   ALA A 353      12.523  19.612 -31.798  1.00 66.98           O  
ATOM   2865  N   ASP A 354      13.196  19.218 -29.689  1.00 65.73           N  
ATOM   2866  CA  ASP A 354      12.096  19.908 -29.007  1.00 65.73           C  
ATOM   2867  C   ASP A 354      12.525  21.251 -28.391  1.00 65.73           C  
ATOM   2868  CB  ASP A 354      11.471  18.958 -27.978  1.00 65.73           C  
ATOM   2869  O   ASP A 354      11.720  21.923 -27.755  1.00 65.73           O  
ATOM   2870  CG  ASP A 354      12.405  18.570 -26.829  1.00 65.73           C  
ATOM   2871  OD1 ASP A 354      13.602  18.931 -26.861  1.00 65.73           O  
ATOM   2872  OD2 ASP A 354      11.893  17.866 -25.927  1.00 65.73           O  
ATOM   2873  N   GLY A 355      13.781  21.652 -28.616  1.00 60.96           N  
ATOM   2874  CA  GLY A 355      14.336  22.940 -28.204  1.00 60.96           C  
ATOM   2875  C   GLY A 355      14.806  23.021 -26.752  1.00 60.96           C  
ATOM   2876  O   GLY A 355      15.357  24.053 -26.393  1.00 60.96           O  
ATOM   2877  N   LEU A 356      14.626  21.969 -25.943  1.00 60.08           N  
ATOM   2878  CA  LEU A 356      14.956  21.990 -24.507  1.00 60.08           C  
ATOM   2879  C   LEU A 356      16.255  21.251 -24.153  1.00 60.08           C  
ATOM   2880  CB  LEU A 356      13.774  21.389 -23.723  1.00 60.08           C  
ATOM   2881  O   LEU A 356      16.786  21.436 -23.067  1.00 60.08           O  
ATOM   2882  CG  LEU A 356      12.461  22.186 -23.823  1.00 60.08           C  
ATOM   2883  CD1 LEU A 356      11.348  21.447 -23.081  1.00 60.08           C  
ATOM   2884  CD2 LEU A 356      12.571  23.574 -23.207  1.00 60.08           C  
ATOM   2885  N   ARG A 357      16.744  20.400 -25.058  1.00 66.57           N  
ATOM   2886  CA  ARG A 357      17.612  19.262 -24.732  1.00 66.57           C  
ATOM   2887  C   ARG A 357      18.978  19.317 -25.405  1.00 66.57           C  
ATOM   2888  CB  ARG A 357      16.838  18.005 -25.124  1.00 66.57           C  
ATOM   2889  O   ARG A 357      19.091  19.774 -26.547  1.00 66.57           O  
ATOM   2890  CG  ARG A 357      15.869  17.609 -24.006  1.00 66.57           C  
ATOM   2891  CD  ARG A 357      14.951  16.514 -24.529  1.00 66.57           C  
ATOM   2892  NE  ARG A 357      14.065  15.996 -23.477  1.00 66.57           N  
ATOM   2893  NH1 ARG A 357      12.853  14.647 -24.853  1.00 66.57           N  
ATOM   2894  NH2 ARG A 357      12.310  14.765 -22.682  1.00 66.57           N  
ATOM   2895  CZ  ARG A 357      13.096  15.128 -23.661  1.00 66.57           C  
ATOM   2896  N   SER A 358      20.002  18.807 -24.716  1.00 61.63           N  
ATOM   2897  CA  SER A 358      21.409  18.933 -25.132  1.00 61.63           C  
ATOM   2898  C   SER A 358      22.060  17.637 -25.644  1.00 61.63           C  
ATOM   2899  CB  SER A 358      22.228  19.588 -24.012  1.00 61.63           C  
ATOM   2900  O   SER A 358      23.008  17.720 -26.431  1.00 61.63           O  
ATOM   2901  OG  SER A 358      22.512  18.694 -22.956  1.00 61.63           O  
ATOM   2902  N   LEU A 359      21.537  16.444 -25.321  1.00 63.91           N  
ATOM   2903  CA  LEU A 359      22.153  15.150 -25.677  1.00 63.91           C  
ATOM   2904  C   LEU A 359      21.738  14.659 -27.075  1.00 63.91           C  
ATOM   2905  CB  LEU A 359      21.889  14.097 -24.581  1.00 63.91           C  
ATOM   2906  O   LEU A 359      21.377  13.499 -27.276  1.00 63.91           O  
ATOM   2907  CG  LEU A 359      22.404  14.472 -23.182  1.00 63.91           C  
ATOM   2908  CD1 LEU A 359      21.890  13.462 -22.156  1.00 63.91           C  
ATOM   2909  CD2 LEU A 359      23.933  14.470 -23.094  1.00 63.91           C  
ATOM   2910  N   GLY A 360      21.777  15.552 -28.066  1.00 61.64           N  
ATOM   2911  CA  GLY A 360      21.287  15.278 -29.421  1.00 61.64           C  
ATOM   2912  C   GLY A 360      22.221  14.455 -30.307  1.00 61.64           C  
ATOM   2913  O   GLY A 360      21.778  13.922 -31.331  1.00 61.64           O  
ATOM   2914  N   SER A 361      23.509  14.342 -29.964  1.00 71.07           N  
ATOM   2915  CA  SER A 361      24.456  13.607 -30.805  1.00 71.07           C  
ATOM   2916  C   SER A 361      24.250  12.094 -30.682  1.00 71.07           C  
ATOM   2917  CB  SER A 361      25.907  14.039 -30.554  1.00 71.07           C  
ATOM   2918  O   SER A 361      23.900  11.569 -29.629  1.00 71.07           O  
ATOM   2919  OG  SER A 361      26.539  13.240 -29.587  1.00 71.07           O  
ATOM   2920  N   SER A 362      24.487  11.354 -31.770  1.00 75.40           N  
ATOM   2921  CA  SER A 362      24.377   9.883 -31.750  1.00 75.40           C  
ATOM   2922  C   SER A 362      25.271   9.218 -30.692  1.00 75.40           C  
ATOM   2923  CB  SER A 362      24.698   9.303 -33.131  1.00 75.40           C  
ATOM   2924  O   SER A 362      24.909   8.170 -30.160  1.00 75.40           O  
ATOM   2925  OG  SER A 362      26.025   9.604 -33.532  1.00 75.40           O  
ATOM   2926  N   VAL A 363      26.410   9.841 -30.368  1.00 80.41           N  
ATOM   2927  CA  VAL A 363      27.342   9.373 -29.338  1.00 80.41           C  
ATOM   2928  C   VAL A 363      26.749   9.614 -27.956  1.00 80.41           C  
ATOM   2929  CB  VAL A 363      28.718  10.050 -29.484  1.00 80.41           C  
ATOM   2930  O   VAL A 363      26.624   8.663 -27.191  1.00 80.41           O  
ATOM   2931  CG1 VAL A 363      29.703   9.571 -28.413  1.00 80.41           C  
ATOM   2932  CG2 VAL A 363      29.332   9.741 -30.859  1.00 80.41           C  
ATOM   2933  N   ASP A 364      26.287  10.835 -27.679  1.00 82.35           N  
ATOM   2934  CA  ASP A 364      25.705  11.197 -26.381  1.00 82.35           C  
ATOM   2935  C   ASP A 364      24.469  10.355 -26.060  1.00 82.35           C  
ATOM   2936  CB  ASP A 364      25.318  12.682 -26.366  1.00 82.35           C  
ATOM   2937  O   ASP A 364      24.317   9.868 -24.941  1.00 82.35           O  
ATOM   2938  CG  ASP A 364      26.521  13.605 -26.530  1.00 82.35           C  
ATOM   2939  OD1 ASP A 364      27.563  13.339 -25.900  1.00 82.35           O  
ATOM   2940  OD2 ASP A 364      26.412  14.522 -27.378  1.00 82.35           O  
ATOM   2941  N   ARG A 365      23.618  10.103 -27.062  1.00 82.27           N  
ATOM   2942  CA  ARG A 365      22.449   9.223 -26.927  1.00 82.27           C  
ATOM   2943  C   ARG A 365      22.845   7.805 -26.533  1.00 82.27           C  
ATOM   2944  CB  ARG A 365      21.673   9.179 -28.245  1.00 82.27           C  
ATOM   2945  O   ARG A 365      22.221   7.217 -25.652  1.00 82.27           O  
ATOM   2946  CG  ARG A 365      20.965  10.501 -28.553  1.00 82.27           C  
ATOM   2947  CD  ARG A 365      20.254  10.400 -29.904  1.00 82.27           C  
ATOM   2948  NE  ARG A 365      19.063   9.529 -29.811  1.00 82.27           N  
ATOM   2949  NH1 ARG A 365      18.510   9.390 -32.044  1.00 82.27           N  
ATOM   2950  NH2 ARG A 365      17.349   8.244 -30.548  1.00 82.27           N  
ATOM   2951  CZ  ARG A 365      18.322   9.064 -30.797  1.00 82.27           C  
ATOM   2952  N   LYS A 366      23.870   7.252 -27.187  1.00 85.12           N  
ATOM   2953  CA  LYS A 366      24.359   5.899 -26.906  1.00 85.12           C  
ATOM   2954  C   LYS A 366      25.005   5.819 -25.525  1.00 85.12           C  
ATOM   2955  CB  LYS A 366      25.321   5.468 -28.018  1.00 85.12           C  
ATOM   2956  O   LYS A 366      24.746   4.870 -24.795  1.00 85.12           O  
ATOM   2957  CG  LYS A 366      25.708   3.994 -27.852  1.00 85.12           C  
ATOM   2958  CD  LYS A 366      26.595   3.528 -29.006  1.00 85.12           C  
ATOM   2959  CE  LYS A 366      26.878   2.038 -28.811  1.00 85.12           C  
ATOM   2960  NZ  LYS A 366      27.702   1.492 -29.914  1.00 85.12           N  
ATOM   2961  N   GLU A 367      25.802   6.815 -25.154  1.00 87.89           N  
ATOM   2962  CA  GLU A 367      26.396   6.902 -23.819  1.00 87.89           C  
ATOM   2963  C   GLU A 367      25.330   7.001 -22.728  1.00 87.89           C  
ATOM   2964  CB  GLU A 367      27.307   8.127 -23.720  1.00 87.89           C  
ATOM   2965  O   GLU A 367      25.404   6.274 -21.743  1.00 87.89           O  
ATOM   2966  CG  GLU A 367      28.630   7.965 -24.476  1.00 87.89           C  
ATOM   2967  CD  GLU A 367      29.556   9.174 -24.273  1.00 87.89           C  
ATOM   2968  OE1 GLU A 367      30.671   9.123 -24.837  1.00 87.89           O  
ATOM   2969  OE2 GLU A 367      29.168  10.110 -23.521  1.00 87.89           O  
ATOM   2970  N   PHE A 368      24.319   7.853 -22.911  1.00 89.20           N  
ATOM   2971  CA  PHE A 368      23.227   7.990 -21.951  1.00 89.20           C  
ATOM   2972  C   PHE A 368      22.415   6.700 -21.829  1.00 89.20           C  
ATOM   2973  CB  PHE A 368      22.325   9.155 -22.366  1.00 89.20           C  
ATOM   2974  O   PHE A 368      22.024   6.309 -20.736  1.00 89.20           O  
ATOM   2975  CG  PHE A 368      21.254   9.451 -21.338  1.00 89.20           C  
ATOM   2976  CD1 PHE A 368      19.927   9.020 -21.534  1.00 89.20           C  
ATOM   2977  CD2 PHE A 368      21.600  10.137 -20.161  1.00 89.20           C  
ATOM   2978  CE1 PHE A 368      18.947   9.306 -20.565  1.00 89.20           C  
ATOM   2979  CE2 PHE A 368      20.626  10.395 -19.183  1.00 89.20           C  
ATOM   2980  CZ  PHE A 368      19.300   9.982 -19.385  1.00 89.20           C  
ATOM   2981  N   GLN A 369      22.190   6.002 -22.939  1.00 90.23           N  
ATOM   2982  CA  GLN A 369      21.490   4.726 -22.906  1.00 90.23           C  
ATOM   2983  C   GLN A 369      22.289   3.630 -22.201  1.00 90.23           C  
ATOM   2984  CB  GLN A 369      21.144   4.330 -24.330  1.00 90.23           C  
ATOM   2985  O   GLN A 369      21.707   2.872 -21.430  1.00 90.23           O  
ATOM   2986  CG  GLN A 369      20.221   3.112 -24.338  1.00 90.23           C  
ATOM   2987  CD  GLN A 369      19.701   2.809 -25.725  1.00 90.23           C  
ATOM   2988  NE2 GLN A 369      18.979   1.735 -25.848  1.00 90.23           N  
ATOM   2989  OE1 GLN A 369      19.931   3.522 -26.696  1.00 90.23           O  
ATOM   2990  N   ASN A 370      23.602   3.561 -22.424  1.00 92.48           N  
ATOM   2991  CA  ASN A 370      24.462   2.649 -21.674  1.00 92.48           C  
ATOM   2992  C   ASN A 370      24.419   2.973 -20.177  1.00 92.48           C  
ATOM   2993  CB  ASN A 370      25.897   2.736 -22.205  1.00 92.48           C  
ATOM   2994  O   ASN A 370      24.247   2.062 -19.377  1.00 92.48           O  
ATOM   2995  CG  ASN A 370      26.099   2.131 -23.580  1.00 92.48           C  
ATOM   2996  ND2 ASN A 370      27.267   2.342 -24.140  1.00 92.48           N  
ATOM   2997  OD1 ASN A 370      25.284   1.439 -24.168  1.00 92.48           O  
ATOM   2998  N   LEU A 371      24.474   4.259 -19.814  1.00 93.40           N  
ATOM   2999  CA  LEU A 371      24.344   4.701 -18.427  1.00 93.40           C  
ATOM   3000  C   LEU A 371      23.000   4.278 -17.812  1.00 93.40           C  
ATOM   3001  CB  LEU A 371      24.544   6.227 -18.376  1.00 93.40           C  
ATOM   3002  O   LEU A 371      22.977   3.779 -16.693  1.00 93.40           O  
ATOM   3003  CG  LEU A 371      24.434   6.824 -16.964  1.00 93.40           C  
ATOM   3004  CD1 LEU A 371      25.534   6.289 -16.049  1.00 93.40           C  
ATOM   3005  CD2 LEU A 371      24.559   8.348 -17.037  1.00 93.40           C  
ATOM   3006  N   LEU A 372      21.886   4.432 -18.539  1.00 93.91           N  
ATOM   3007  CA  LEU A 372      20.575   3.960 -18.080  1.00 93.91           C  
ATOM   3008  C   LEU A 372      20.566   2.450 -17.835  1.00 93.91           C  
ATOM   3009  CB  LEU A 372      19.479   4.300 -19.107  1.00 93.91           C  
ATOM   3010  O   LEU A 372      20.056   2.010 -16.812  1.00 93.91           O  
ATOM   3011  CG  LEU A 372      19.020   5.762 -19.150  1.00 93.91           C  
ATOM   3012  CD1 LEU A 372      18.005   5.911 -20.290  1.00 93.91           C  
ATOM   3013  CD2 LEU A 372      18.330   6.192 -17.861  1.00 93.91           C  
ATOM   3014  N   VAL A 373      21.121   1.661 -18.760  1.00 95.04           N  
ATOM   3015  CA  VAL A 373      21.202   0.199 -18.624  1.00 95.04           C  
ATOM   3016  C   VAL A 373      22.034  -0.189 -17.406  1.00 95.04           C  
ATOM   3017  CB  VAL A 373      21.767  -0.439 -19.906  1.00 95.04           C  
ATOM   3018  O   VAL A 373      21.559  -0.969 -16.587  1.00 95.04           O  
ATOM   3019  CG1 VAL A 373      22.153  -1.912 -19.726  1.00 95.04           C  
ATOM   3020  CG2 VAL A 373      20.733  -0.365 -21.037  1.00 95.04           C  
ATOM   3021  N   GLU A 374      23.229   0.386 -17.258  1.00 96.03           N  
ATOM   3022  CA  GLU A 374      24.109   0.139 -16.109  1.00 96.03           C  
ATOM   3023  C   GLU A 374      23.383   0.441 -14.796  1.00 96.03           C  
ATOM   3024  CB  GLU A 374      25.374   1.012 -16.225  1.00 96.03           C  
ATOM   3025  O   GLU A 374      23.395  -0.369 -13.875  1.00 96.03           O  
ATOM   3026  CG  GLU A 374      26.357   0.505 -17.297  1.00 96.03           C  
ATOM   3027  CD  GLU A 374      27.519   1.476 -17.596  1.00 96.03           C  
ATOM   3028  OE1 GLU A 374      28.249   1.213 -18.586  1.00 96.03           O  
ATOM   3029  OE2 GLU A 374      27.695   2.485 -16.872  1.00 96.03           O  
ATOM   3030  N   MET A 375      22.670   1.564 -14.727  1.00 96.17           N  
ATOM   3031  CA  MET A 375      21.960   1.960 -13.515  1.00 96.17           C  
ATOM   3032  C   MET A 375      20.719   1.110 -13.227  1.00 96.17           C  
ATOM   3033  CB  MET A 375      21.587   3.432 -13.618  1.00 96.17           C  
ATOM   3034  O   MET A 375      20.421   0.860 -12.060  1.00 96.17           O  
ATOM   3035  CG  MET A 375      22.840   4.309 -13.543  1.00 96.17           C  
ATOM   3036  SD  MET A 375      22.491   6.065 -13.745  1.00 96.17           S  
ATOM   3037  CE  MET A 375      21.741   6.353 -12.140  1.00 96.17           C  
ATOM   3038  N   LEU A 376      19.995   0.648 -14.250  1.00 96.79           N  
ATOM   3039  CA  LEU A 376      18.902  -0.314 -14.071  1.00 96.79           C  
ATOM   3040  C   LEU A 376      19.434  -1.635 -13.494  1.00 96.79           C  
ATOM   3041  CB  LEU A 376      18.190  -0.554 -15.416  1.00 96.79           C  
ATOM   3042  O   LEU A 376      18.857  -2.164 -12.543  1.00 96.79           O  
ATOM   3043  CG  LEU A 376      17.296   0.610 -15.880  1.00 96.79           C  
ATOM   3044  CD1 LEU A 376      16.946   0.447 -17.362  1.00 96.79           C  
ATOM   3045  CD2 LEU A 376      15.993   0.670 -15.083  1.00 96.79           C  
ATOM   3046  N   GLU A 377      20.558  -2.127 -14.021  1.00 97.07           N  
ATOM   3047  CA  GLU A 377      21.226  -3.345 -13.549  1.00 97.07           C  
ATOM   3048  C   GLU A 377      21.764  -3.184 -12.116  1.00 97.07           C  
ATOM   3049  CB  GLU A 377      22.348  -3.742 -14.530  1.00 97.07           C  
ATOM   3050  O   GLU A 377      21.507  -4.039 -11.268  1.00 97.07           O  
ATOM   3051  CG  GLU A 377      21.808  -4.260 -15.879  1.00 97.07           C  
ATOM   3052  CD  GLU A 377      22.896  -4.569 -16.930  1.00 97.07           C  
ATOM   3053  OE1 GLU A 377      22.511  -4.979 -18.054  1.00 97.07           O  
ATOM   3054  OE2 GLU A 377      24.105  -4.432 -16.631  1.00 97.07           O  
ATOM   3055  N   GLU A 378      22.430  -2.067 -11.801  1.00 96.82           N  
ATOM   3056  CA  GLU A 378      22.926  -1.743 -10.452  1.00 96.82           C  
ATOM   3057  C   GLU A 378      21.799  -1.691  -9.406  1.00 96.82           C  
ATOM   3058  CB  GLU A 378      23.666  -0.389 -10.475  1.00 96.82           C  
ATOM   3059  O   GLU A 378      21.991  -2.098  -8.258  1.00 96.82           O  
ATOM   3060  CG  GLU A 378      25.081  -0.466 -11.080  1.00 96.82           C  
ATOM   3061  CD  GLU A 378      25.782   0.904 -11.229  1.00 96.82           C  
ATOM   3062  OE1 GLU A 378      27.006   0.902 -11.506  1.00 96.82           O  
ATOM   3063  OE2 GLU A 378      25.142   1.965 -11.031  1.00 96.82           O  
ATOM   3064  N   ASN A 379      20.606  -1.236  -9.805  1.00 96.73           N  
ATOM   3065  CA  ASN A 379      19.425  -1.158  -8.942  1.00 96.73           C  
ATOM   3066  C   ASN A 379      18.577  -2.444  -8.929  1.00 96.73           C  
ATOM   3067  CB  ASN A 379      18.619   0.100  -9.303  1.00 96.73           C  
ATOM   3068  O   ASN A 379      17.546  -2.481  -8.256  1.00 96.73           O  
ATOM   3069  CG  ASN A 379      19.297   1.346  -8.774  1.00 96.73           C  
ATOM   3070  ND2 ASN A 379      20.050   2.059  -9.572  1.00 96.73           N  
ATOM   3071  OD1 ASN A 379      19.165   1.688  -7.614  1.00 96.73           O  
ATOM   3072  N   ASN A 380      19.014  -3.512  -9.609  1.00 96.88           N  
ATOM   3073  CA  ASN A 380      18.291  -4.785  -9.746  1.00 96.88           C  
ATOM   3074  C   ASN A 380      16.870  -4.616 -10.310  1.00 96.88           C  
ATOM   3075  CB  ASN A 380      18.319  -5.591  -8.433  1.00 96.88           C  
ATOM   3076  O   ASN A 380      15.922  -5.250  -9.840  1.00 96.88           O  
ATOM   3077  CG  ASN A 380      19.716  -5.800  -7.896  1.00 96.88           C  
ATOM   3078  ND2 ASN A 380      20.123  -5.013  -6.928  1.00 96.88           N  
ATOM   3079  OD1 ASN A 380      20.457  -6.665  -8.326  1.00 96.88           O  
ATOM   3080  N   ILE A 381      16.714  -3.736 -11.299  1.00 97.02           N  
ATOM   3081  CA  ILE A 381      15.436  -3.489 -11.966  1.00 97.02           C  
ATOM   3082  C   ILE A 381      15.396  -4.304 -13.255  1.00 97.02           C  
ATOM   3083  CB  ILE A 381      15.219  -1.979 -12.189  1.00 97.02           C  
ATOM   3084  O   ILE A 381      16.192  -4.089 -14.166  1.00 97.02           O  
ATOM   3085  CG1 ILE A 381      15.159  -1.267 -10.816  1.00 97.02           C  
ATOM   3086  CG2 ILE A 381      13.928  -1.729 -12.990  1.00 97.02           C  
ATOM   3087  CD1 ILE A 381      15.074   0.255 -10.903  1.00 97.02           C  
ATOM   3088  N   GLU A 382      14.451  -5.238 -13.339  1.00 96.43           N  
ATOM   3089  CA  GLU A 382      14.199  -5.992 -14.566  1.00 96.43           C  
ATOM   3090  C   GLU A 382      13.509  -5.103 -15.607  1.00 96.43           C  
ATOM   3091  CB  GLU A 382      13.363  -7.248 -14.282  1.00 96.43           C  
ATOM   3092  O   GLU A 382      12.556  -4.383 -15.302  1.00 96.43           O  
ATOM   3093  CG  GLU A 382      14.101  -8.258 -13.386  1.00 96.43           C  
ATOM   3094  CD  GLU A 382      13.355  -9.595 -13.223  1.00 96.43           C  
ATOM   3095  OE1 GLU A 382      13.963 -10.524 -12.641  1.00 96.43           O  
ATOM   3096  OE2 GLU A 382      12.199  -9.707 -13.691  1.00 96.43           O  
ATOM   3097  N   PHE A 383      13.980  -5.156 -16.854  1.00 97.08           N  
ATOM   3098  CA  PHE A 383      13.433  -4.355 -17.945  1.00 97.08           C  
ATOM   3099  C   PHE A 383      13.416  -5.119 -19.271  1.00 97.08           C  
ATOM   3100  CB  PHE A 383      14.202  -3.029 -18.063  1.00 97.08           C  
ATOM   3101  O   PHE A 383      14.217  -6.024 -19.512  1.00 97.08           O  
ATOM   3102  CG  PHE A 383      15.644  -3.166 -18.514  1.00 97.08           C  
ATOM   3103  CD1 PHE A 383      16.657  -3.427 -17.574  1.00 97.08           C  
ATOM   3104  CD2 PHE A 383      15.978  -3.015 -19.872  1.00 97.08           C  
ATOM   3105  CE1 PHE A 383      17.994  -3.558 -17.986  1.00 97.08           C  
ATOM   3106  CE2 PHE A 383      17.318  -3.121 -20.281  1.00 97.08           C  
ATOM   3107  CZ  PHE A 383      18.324  -3.411 -19.342  1.00 97.08           C  
ATOM   3108  N   VAL A 384      12.509  -4.717 -20.162  1.00 96.88           N  
ATOM   3109  CA  VAL A 384      12.383  -5.251 -21.522  1.00 96.88           C  
ATOM   3110  C   VAL A 384      12.841  -4.199 -22.524  1.00 96.88           C  
ATOM   3111  CB  VAL A 384      10.943  -5.713 -21.813  1.00 96.88           C  
ATOM   3112  O   VAL A 384      12.373  -3.060 -22.497  1.00 96.88           O  
ATOM   3113  CG1 VAL A 384      10.834  -6.315 -23.221  1.00 96.88           C  
ATOM   3114  CG2 VAL A 384      10.485  -6.782 -20.812  1.00 96.88           C  
ATOM   3115  N   ARG A 385      13.742  -4.581 -23.435  1.00 94.98           N  
ATOM   3116  CA  ARG A 385      14.177  -3.720 -24.543  1.00 94.98           C  
ATOM   3117  C   ARG A 385      13.202  -3.808 -25.711  1.00 94.98           C  
ATOM   3118  CB  ARG A 385      15.604  -4.056 -24.992  1.00 94.98           C  
ATOM   3119  O   ARG A 385      12.756  -4.896 -26.073  1.00 94.98           O  
ATOM   3120  CG  ARG A 385      16.619  -3.801 -23.872  1.00 94.98           C  
ATOM   3121  CD  ARG A 385      18.038  -4.044 -24.382  1.00 94.98           C  
ATOM   3122  NE  ARG A 385      19.032  -3.909 -23.297  1.00 94.98           N  
ATOM   3123  NH1 ARG A 385      20.880  -4.023 -24.629  1.00 94.98           N  
ATOM   3124  NH2 ARG A 385      21.127  -3.786 -22.418  1.00 94.98           N  
ATOM   3125  CZ  ARG A 385      20.339  -3.901 -23.450  1.00 94.98           C  
ATOM   3126  N   VAL A 386      12.892  -2.657 -26.294  1.00 94.10           N  
ATOM   3127  CA  VAL A 386      12.060  -2.523 -27.495  1.00 94.10           C  
ATOM   3128  C   VAL A 386      12.943  -1.933 -28.588  1.00 94.10           C  
ATOM   3129  CB  VAL A 386      10.810  -1.689 -27.174  1.00 94.10           C  
ATOM   3130  O   VAL A 386      13.317  -0.757 -28.539  1.00 94.10           O  
ATOM   3131  CG1 VAL A 386       9.930  -1.370 -28.379  1.00 94.10           C  
ATOM   3132  CG2 VAL A 386       9.902  -2.455 -26.201  1.00 94.10           C  
ATOM   3133  N   GLU A 387      13.327  -2.796 -29.528  1.00 91.36           N  
ATOM   3134  CA  GLU A 387      14.350  -2.549 -30.552  1.00 91.36           C  
ATOM   3135  C   GLU A 387      13.744  -2.158 -31.907  1.00 91.36           C  
ATOM   3136  CB  GLU A 387      15.282  -3.767 -30.706  1.00 91.36           C  
ATOM   3137  O   GLU A 387      14.460  -1.946 -32.879  1.00 91.36           O  
ATOM   3138  CG  GLU A 387      15.856  -4.309 -29.383  1.00 91.36           C  
ATOM   3139  CD  GLU A 387      16.951  -5.374 -29.580  1.00 91.36           C  
ATOM   3140  OE1 GLU A 387      17.679  -5.636 -28.592  1.00 91.36           O  
ATOM   3141  OE2 GLU A 387      17.059  -5.937 -30.694  1.00 91.36           O  
ATOM   3142  N   GLU A 388      12.425  -2.042 -32.006  1.00 89.49           N  
ATOM   3143  CA  GLU A 388      11.729  -1.659 -33.227  1.00 89.49           C  
ATOM   3144  C   GLU A 388      12.111  -0.227 -33.650  1.00 89.49           C  
ATOM   3145  CB  GLU A 388      10.210  -1.809 -33.045  1.00 89.49           C  
ATOM   3146  O   GLU A 388      12.033   0.724 -32.861  1.00 89.49           O  
ATOM   3147  CG  GLU A 388       9.711  -3.266 -32.940  1.00 89.49           C  
ATOM   3148  CD  GLU A 388       9.919  -3.963 -31.580  1.00 89.49           C  
ATOM   3149  OE1 GLU A 388       9.479  -5.125 -31.452  1.00 89.49           O  
ATOM   3150  OE2 GLU A 388      10.480  -3.343 -30.650  1.00 89.49           O  
ATOM   3151  N   GLU A 389      12.531  -0.082 -34.911  1.00 83.55           N  
ATOM   3152  CA  GLU A 389      13.034   1.174 -35.491  1.00 83.55           C  
ATOM   3153  C   GLU A 389      11.917   2.151 -35.874  1.00 83.55           C  
ATOM   3154  CB  GLU A 389      13.865   0.865 -36.751  1.00 83.55           C  
ATOM   3155  O   GLU A 389      12.111   3.369 -35.841  1.00 83.55           O  
ATOM   3156  CG  GLU A 389      15.185   0.149 -36.437  1.00 83.55           C  
ATOM   3157  CD  GLU A 389      16.075  -0.114 -37.661  1.00 83.55           C  
ATOM   3158  OE1 GLU A 389      17.201  -0.615 -37.441  1.00 83.55           O  
ATOM   3159  OE2 GLU A 389      15.664   0.216 -38.798  1.00 83.55           O  
ATOM   3160  N   ASP A 390      10.744   1.634 -36.245  1.00 86.69           N  
ATOM   3161  CA  ASP A 390       9.599   2.451 -36.623  1.00 86.69           C  
ATOM   3162  C   ASP A 390       8.630   2.661 -35.447  1.00 86.69           C  
ATOM   3163  CB  ASP A 390       8.937   1.902 -37.891  1.00 86.69           C  
ATOM   3164  O   ASP A 390       8.435   1.805 -34.581  1.00 86.69           O  
ATOM   3165  CG  ASP A 390       8.007   0.742 -37.585  1.00 86.69           C  
ATOM   3166  OD1 ASP A 390       6.843   1.046 -37.249  1.00 86.69           O  
ATOM   3167  OD2 ASP A 390       8.452  -0.420 -37.671  1.00 86.69           O  
ATOM   3168  N   TYR A 391       8.009   3.843 -35.413  1.00 86.62           N  
ATOM   3169  CA  TYR A 391       7.135   4.247 -34.311  1.00 86.62           C  
ATOM   3170  C   TYR A 391       5.864   3.394 -34.177  1.00 86.62           C  
ATOM   3171  CB  TYR A 391       6.734   5.720 -34.483  1.00 86.62           C  
ATOM   3172  O   TYR A 391       5.286   3.376 -33.088  1.00 86.62           O  
ATOM   3173  CG  TYR A 391       7.854   6.728 -34.301  1.00 86.62           C  
ATOM   3174  CD1 TYR A 391       8.396   6.951 -33.018  1.00 86.62           C  
ATOM   3175  CD2 TYR A 391       8.334   7.464 -35.402  1.00 86.62           C  
ATOM   3176  CE1 TYR A 391       9.417   7.905 -32.833  1.00 86.62           C  
ATOM   3177  CE2 TYR A 391       9.348   8.422 -35.220  1.00 86.62           C  
ATOM   3178  OH  TYR A 391      10.874   9.571 -33.789  1.00 86.62           O  
ATOM   3179  CZ  TYR A 391       9.892   8.645 -33.938  1.00 86.62           C  
ATOM   3180  N   ASP A 392       5.398   2.746 -35.249  1.00 91.13           N  
ATOM   3181  CA  ASP A 392       4.175   1.937 -35.229  1.00 91.13           C  
ATOM   3182  C   ASP A 392       4.455   0.550 -34.645  1.00 91.13           C  
ATOM   3183  CB  ASP A 392       3.559   1.861 -36.633  1.00 91.13           C  
ATOM   3184  O   ASP A 392       3.831   0.170 -33.656  1.00 91.13           O  
ATOM   3185  CG  ASP A 392       2.160   1.242 -36.588  1.00 91.13           C  
ATOM   3186  OD1 ASP A 392       1.280   1.889 -35.969  1.00 91.13           O  
ATOM   3187  OD2 ASP A 392       1.960   0.171 -37.200  1.00 91.13           O  
ATOM   3188  N   SER A 393       5.473  -0.151 -35.146  1.00 92.89           N  
ATOM   3189  CA  SER A 393       5.906  -1.447 -34.613  1.00 92.89           C  
ATOM   3190  C   SER A 393       6.316  -1.342 -33.147  1.00 92.89           C  
ATOM   3191  CB  SER A 393       7.078  -2.013 -35.415  1.00 92.89           C  
ATOM   3192  O   SER A 393       5.913  -2.174 -32.338  1.00 92.89           O  
ATOM   3193  OG  SER A 393       6.741  -2.149 -36.777  1.00 92.89           O  
ATOM   3194  N   ARG A 394       7.023  -0.269 -32.765  1.00 92.05           N  
ATOM   3195  CA  ARG A 394       7.350   0.026 -31.360  1.00 92.05           C  
ATOM   3196  C   ARG A 394       6.102   0.151 -30.494  1.00 92.05           C  
ATOM   3197  CB  ARG A 394       8.169   1.319 -31.333  1.00 92.05           C  
ATOM   3198  O   ARG A 394       6.033  -0.400 -29.399  1.00 92.05           O  
ATOM   3199  CG  ARG A 394       8.571   1.733 -29.912  1.00 92.05           C  
ATOM   3200  CD  ARG A 394       9.455   2.973 -29.942  1.00 92.05           C  
ATOM   3201  NE  ARG A 394      10.718   2.689 -30.625  1.00 92.05           N  
ATOM   3202  NH1 ARG A 394      11.792   4.706 -30.305  1.00 92.05           N  
ATOM   3203  NH2 ARG A 394      12.798   2.998 -31.326  1.00 92.05           N  
ATOM   3204  CZ  ARG A 394      11.758   3.475 -30.741  1.00 92.05           C  
ATOM   3205  N   PHE A 395       5.105   0.880 -30.984  1.00 94.12           N  
ATOM   3206  CA  PHE A 395       3.841   1.040 -30.283  1.00 94.12           C  
ATOM   3207  C   PHE A 395       3.100  -0.290 -30.130  1.00 94.12           C  
ATOM   3208  CB  PHE A 395       3.000   2.075 -31.024  1.00 94.12           C  
ATOM   3209  O   PHE A 395       2.670  -0.615 -29.022  1.00 94.12           O  
ATOM   3210  CG  PHE A 395       1.571   2.148 -30.551  1.00 94.12           C  
ATOM   3211  CD1 PHE A 395       0.512   1.875 -31.436  1.00 94.12           C  
ATOM   3212  CD2 PHE A 395       1.307   2.502 -29.219  1.00 94.12           C  
ATOM   3213  CE1 PHE A 395      -0.808   2.096 -31.013  1.00 94.12           C  
ATOM   3214  CE2 PHE A 395      -0.004   2.727 -28.796  1.00 94.12           C  
ATOM   3215  CZ  PHE A 395      -1.045   2.591 -29.717  1.00 94.12           C  
ATOM   3216  N   LEU A 396       2.990  -1.070 -31.207  1.00 95.56           N  
ATOM   3217  CA  LEU A 396       2.357  -2.387 -31.187  1.00 95.56           C  
ATOM   3218  C   LEU A 396       3.074  -3.336 -30.223  1.00 95.56           C  
ATOM   3219  CB  LEU A 396       2.322  -2.964 -32.613  1.00 95.56           C  
ATOM   3220  O   LEU A 396       2.407  -3.993 -29.424  1.00 95.56           O  
ATOM   3221  CG  LEU A 396       1.403  -2.209 -33.593  1.00 95.56           C  
ATOM   3222  CD1 LEU A 396       1.533  -2.826 -34.984  1.00 95.56           C  
ATOM   3223  CD2 LEU A 396      -0.069  -2.271 -33.172  1.00 95.56           C  
ATOM   3224  N   ARG A 397       4.412  -3.337 -30.214  1.00 96.02           N  
ATOM   3225  CA  ARG A 397       5.205  -4.140 -29.280  1.00 96.02           C  
ATOM   3226  C   ARG A 397       4.930  -3.763 -27.828  1.00 96.02           C  
ATOM   3227  CB  ARG A 397       6.703  -4.010 -29.621  1.00 96.02           C  
ATOM   3228  O   ARG A 397       4.707  -4.641 -26.999  1.00 96.02           O  
ATOM   3229  CG  ARG A 397       7.591  -4.919 -28.756  1.00 96.02           C  
ATOM   3230  CD  ARG A 397       7.330  -6.400 -29.058  1.00 96.02           C  
ATOM   3231  NE  ARG A 397       8.036  -7.280 -28.112  1.00 96.02           N  
ATOM   3232  NH1 ARG A 397       6.331  -8.807 -27.757  1.00 96.02           N  
ATOM   3233  NH2 ARG A 397       8.255  -9.000 -26.649  1.00 96.02           N  
ATOM   3234  CZ  ARG A 397       7.534  -8.351 -27.521  1.00 96.02           C  
ATOM   3235  N   CYS A 398       4.877  -2.469 -27.511  1.00 96.33           N  
ATOM   3236  CA  CYS A 398       4.517  -2.024 -26.165  1.00 96.33           C  
ATOM   3237  C   CYS A 398       3.086  -2.431 -25.780  1.00 96.33           C  
ATOM   3238  CB  CYS A 398       4.710  -0.510 -26.051  1.00 96.33           C  
ATOM   3239  O   CYS A 398       2.866  -2.838 -24.643  1.00 96.33           O  
ATOM   3240  SG  CYS A 398       6.475  -0.114 -26.158  1.00 96.33           S  
ATOM   3241  N   VAL A 399       2.118  -2.375 -26.703  1.00 96.75           N  
ATOM   3242  CA  VAL A 399       0.747  -2.856 -26.444  1.00 96.75           C  
ATOM   3243  C   VAL A 399       0.736  -4.352 -26.117  1.00 96.75           C  
ATOM   3244  CB  VAL A 399      -0.188  -2.549 -27.633  1.00 96.75           C  
ATOM   3245  O   VAL A 399       0.018  -4.766 -25.206  1.00 96.75           O  
ATOM   3246  CG1 VAL A 399      -1.566  -3.220 -27.503  1.00 96.75           C  
ATOM   3247  CG2 VAL A 399      -0.447  -1.042 -27.760  1.00 96.75           C  
ATOM   3248  N   GLU A 400       1.519  -5.161 -26.832  1.00 96.55           N  
ATOM   3249  CA  GLU A 400       1.648  -6.598 -26.563  1.00 96.55           C  
ATOM   3250  C   GLU A 400       2.224  -6.869 -25.174  1.00 96.55           C  
ATOM   3251  CB  GLU A 400       2.517  -7.273 -27.630  1.00 96.55           C  
ATOM   3252  O   GLU A 400       1.595  -7.586 -24.400  1.00 96.55           O  
ATOM   3253  CG  GLU A 400       1.804  -7.338 -28.983  1.00 96.55           C  
ATOM   3254  CD  GLU A 400       2.654  -8.008 -30.067  1.00 96.55           C  
ATOM   3255  OE1 GLU A 400       2.007  -8.468 -31.043  1.00 96.55           O  
ATOM   3256  OE2 GLU A 400       3.893  -8.121 -29.899  1.00 96.55           O  
ATOM   3257  N   LEU A 401       3.346  -6.232 -24.826  1.00 97.23           N  
ATOM   3258  CA  LEU A 401       3.989  -6.386 -23.516  1.00 97.23           C  
ATOM   3259  C   LEU A 401       3.041  -6.030 -22.362  1.00 97.23           C  
ATOM   3260  CB  LEU A 401       5.237  -5.487 -23.462  1.00 97.23           C  
ATOM   3261  O   LEU A 401       2.975  -6.736 -21.356  1.00 97.23           O  
ATOM   3262  CG  LEU A 401       6.401  -5.941 -24.358  1.00 97.23           C  
ATOM   3263  CD1 LEU A 401       7.488  -4.864 -24.364  1.00 97.23           C  
ATOM   3264  CD2 LEU A 401       7.013  -7.249 -23.859  1.00 97.23           C  
ATOM   3265  N   VAL A 402       2.261  -4.956 -22.516  1.00 96.57           N  
ATOM   3266  CA  VAL A 402       1.288  -4.535 -21.499  1.00 96.57           C  
ATOM   3267  C   VAL A 402       0.156  -5.557 -21.363  1.00 96.57           C  
ATOM   3268  CB  VAL A 402       0.743  -3.135 -21.821  1.00 96.57           C  
ATOM   3269  O   VAL A 402      -0.233  -5.883 -20.243  1.00 96.57           O  
ATOM   3270  CG1 VAL A 402      -0.343  -2.695 -20.830  1.00 96.57           C  
ATOM   3271  CG2 VAL A 402       1.859  -2.083 -21.765  1.00 96.57           C  
ATOM   3272  N   ARG A 403      -0.363  -6.102 -22.471  1.00 94.99           N  
ATOM   3273  CA  ARG A 403      -1.406  -7.147 -22.436  1.00 94.99           C  
ATOM   3274  C   ARG A 403      -0.909  -8.444 -21.805  1.00 94.99           C  
ATOM   3275  CB  ARG A 403      -1.924  -7.431 -23.847  1.00 94.99           C  
ATOM   3276  O   ARG A 403      -1.632  -9.037 -21.006  1.00 94.99           O  
ATOM   3277  CG  ARG A 403      -2.875  -6.333 -24.320  1.00 94.99           C  
ATOM   3278  CD  ARG A 403      -3.321  -6.644 -25.746  1.00 94.99           C  
ATOM   3279  NE  ARG A 403      -4.348  -5.690 -26.193  1.00 94.99           N  
ATOM   3280  NH1 ARG A 403      -4.381  -6.328 -28.389  1.00 94.99           N  
ATOM   3281  NH2 ARG A 403      -5.730  -4.687 -27.690  1.00 94.99           N  
ATOM   3282  CZ  ARG A 403      -4.814  -5.573 -27.418  1.00 94.99           C  
ATOM   3283  N   GLU A 404       0.320  -8.846 -22.124  1.00 94.37           N  
ATOM   3284  CA  GLU A 404       0.985 -10.005 -21.521  1.00 94.37           C  
ATOM   3285  C   GLU A 404       1.102  -9.835 -19.999  1.00 94.37           C  
ATOM   3286  CB  GLU A 404       2.370 -10.214 -22.165  1.00 94.37           C  
ATOM   3287  O   GLU A 404       0.661 -10.712 -19.255  1.00 94.37           O  
ATOM   3288  CG  GLU A 404       2.286 -10.789 -23.591  1.00 94.37           C  
ATOM   3289  CD  GLU A 404       3.639 -10.835 -24.332  1.00 94.37           C  
ATOM   3290  OE1 GLU A 404       3.622 -11.158 -25.544  1.00 94.37           O  
ATOM   3291  OE2 GLU A 404       4.694 -10.562 -23.717  1.00 94.37           O  
ATOM   3292  N   MET A 405       1.582  -8.676 -19.530  1.00 92.75           N  
ATOM   3293  CA  MET A 405       1.654  -8.341 -18.100  1.00 92.75           C  
ATOM   3294  C   MET A 405       0.270  -8.350 -17.429  1.00 92.75           C  
ATOM   3295  CB  MET A 405       2.310  -6.959 -17.951  1.00 92.75           C  
ATOM   3296  O   MET A 405       0.124  -8.791 -16.290  1.00 92.75           O  
ATOM   3297  CG  MET A 405       2.493  -6.528 -16.486  1.00 92.75           C  
ATOM   3298  SD  MET A 405       2.677  -4.743 -16.225  1.00 92.75           S  
ATOM   3299  CE  MET A 405       1.044  -4.145 -16.731  1.00 92.75           C  
ATOM   3300  N   MET A 406      -0.769  -7.878 -18.123  1.00 90.57           N  
ATOM   3301  CA  MET A 406      -2.140  -7.865 -17.602  1.00 90.57           C  
ATOM   3302  C   MET A 406      -2.818  -9.247 -17.593  1.00 90.57           C  
ATOM   3303  CB  MET A 406      -2.979  -6.827 -18.363  1.00 90.57           C  
ATOM   3304  O   MET A 406      -3.939  -9.361 -17.091  1.00 90.57           O  
ATOM   3305  CG  MET A 406      -2.566  -5.394 -18.001  1.00 90.57           C  
ATOM   3306  SD  MET A 406      -3.549  -4.083 -18.782  1.00 90.57           S  
ATOM   3307  CE  MET A 406      -5.160  -4.396 -18.018  1.00 90.57           C  
ATOM   3308  N   GLY A 407      -2.168 -10.293 -18.118  1.00 84.85           N  
ATOM   3309  CA  GLY A 407      -2.732 -11.642 -18.215  1.00 84.85           C  
ATOM   3310  C   GLY A 407      -3.830 -11.778 -19.276  1.00 84.85           C  
ATOM   3311  O   GLY A 407      -4.583 -12.753 -19.267  1.00 84.85           O  
ATOM   3312  N   GLU A 408      -3.938 -10.814 -20.191  1.00 69.95           N  
ATOM   3313  CA  GLU A 408      -4.883 -10.843 -21.306  1.00 69.95           C  
ATOM   3314  C   GLU A 408      -4.252 -11.637 -22.462  1.00 69.95           C  
ATOM   3315  CB  GLU A 408      -5.310  -9.408 -21.694  1.00 69.95           C  
ATOM   3316  O   GLU A 408      -3.621 -11.078 -23.359  1.00 69.95           O  
ATOM   3317  CG  GLU A 408      -6.106  -8.693 -20.578  1.00 69.95           C  
ATOM   3318  CD  GLU A 408      -6.636  -7.291 -20.952  1.00 69.95           C  
ATOM   3319  OE1 GLU A 408      -7.387  -6.713 -20.119  1.00 69.95           O  
ATOM   3320  OE2 GLU A 408      -6.329  -6.792 -22.062  1.00 69.95           O  
ATOM   3321  N   GLN A 409      -4.374 -12.971 -22.429  1.00 50.09           N  
ATOM   3322  CA  GLN A 409      -4.026 -13.797 -23.591  1.00 50.09           C  
ATOM   3323  C   GLN A 409      -5.014 -13.524 -24.739  1.00 50.09           C  
ATOM   3324  CB  GLN A 409      -3.937 -15.291 -23.228  1.00 50.09           C  
ATOM   3325  O   GLN A 409      -6.209 -13.358 -24.495  1.00 50.09           O  
ATOM   3326  CG  GLN A 409      -2.717 -15.586 -22.337  1.00 50.09           C  
ATOM   3327  CD  GLN A 409      -2.442 -17.076 -22.133  1.00 50.09           C  
ATOM   3328  NE2 GLN A 409      -1.291 -17.424 -21.600  1.00 50.09           N  
ATOM   3329  OE1 GLN A 409      -3.227 -17.958 -22.443  1.00 50.09           O  
ATOM   3330  N   ARG A 410      -4.473 -13.428 -25.965  1.00 40.43           N  
ATOM   3331  CA  ARG A 410      -5.177 -13.056 -27.209  1.00 40.43           C  
ATOM   3332  C   ARG A 410      -6.487 -13.800 -27.458  1.00 40.43           C  
ATOM   3333  CB  ARG A 410      -4.268 -13.278 -28.430  1.00 40.43           C  
ATOM   3334  O   ARG A 410      -6.536 -15.023 -27.199  1.00 40.43           O  
ATOM   3335  CG  ARG A 410      -3.217 -12.180 -28.635  1.00 40.43           C  
ATOM   3336  CD  ARG A 410      -2.436 -12.472 -29.925  1.00 40.43           C  
ATOM   3337  NE  ARG A 410      -1.424 -11.441 -30.246  1.00 40.43           N  
ATOM   3338  NH1 ARG A 410      -0.674 -12.399 -32.184  1.00 40.43           N  
ATOM   3339  NH2 ARG A 410       0.231 -10.491 -31.528  1.00 40.43           N  
ATOM   3340  CZ  ARG A 410      -0.631 -11.438 -31.303  1.00 40.43           C  
ATOM   3341  OXT ARG A 410      -7.336 -13.120 -28.078  1.00 40.43           O  
TER    3342      ARG A 410                                                      
ENDMDL                                                                          
END                                                                             
