# Supplementary material for: Escherichia coli transcription factors of unknown function: sequence features and possible evolutionary relationships
Source: PeerJ. 2022 Jul 20;10:e13772. doi: 10.7717/peerj.13772 (PMC9308461; doi:10.7717/peerj.13772)
Supplement: Supplemental Information 18 [file peerj-10-13772-s018.zip › Raw Data/PDB files/Reference proteins/NagC AF-P0AF20-F1-model_v1.pdb]

HEADER                                            01-JUL-21                     
TITLE     ALPHAFOLD V2.0 PREDICTION FOR N-ACETYLGLUCOSAMINE REPRESSOR (P0AF20)  
COMPND    MOL_ID: 1;                                                            
COMPND   2 MOLECULE: N-ACETYLGLUCOSAMINE REPRESSOR;                             
COMPND   3 CHAIN: A                                                             
SOURCE    MOL_ID: 1;                                                            
SOURCE   2 ORGANISM_SCIENTIFIC: ESCHERICHIA COLI (STRAIN K12);                  
SOURCE   3 ORGANISM_TAXID: 83333                                                
REMARK   1                                                                      
REMARK   1 REFERENCE 1                                                          
REMARK   1  AUTH   JOHN JUMPER, RICHARD EVANS, ALEXANDER PRITZEL, TIM GREEN,    
REMARK   1  AUTH 2 MICHAEL FIGURNOV, OLAF RONNEBERGER, KATHRYN TUNYASUVUNAKOOL, 
REMARK   1  AUTH 3 RUSS BATES, AUGUSTIN ZIDEK, ANNA POTAPENKO, ALEX BRIDGLAND,  
REMARK   1  AUTH 4 CLEMENS MEYER, SIMON A A KOHL, ANDREW J BALLARD,             
REMARK   1  AUTH 5 ANDREW COWIE, BERNARDINO ROMERA-PAREDES, STANISLAV NIKOLOV,  
REMARK   1  AUTH 6 RISHUB JAIN, JONAS ADLER, TREVOR BACK, STIG PETERSEN,        
REMARK   1  AUTH 7 DAVID REIMAN, ELLEN CLANCY, MICHAL ZIELINSKI,                
REMARK   1  AUTH 8 MARTIN STEINEGGER, MICHALINA PACHOLSKA, TAMAS BERGHAMMER,    
REMARK   1  AUTH 9 DAVID SILVER, ORIOL VINYALS, ANDREW W SENIOR,                
REMARK   1  AUTH10 KORAY KAVUKCUOGLU, PUSHMEET KOHLI, DEMIS HASSABIS            
REMARK   1  TITL   HIGHLY ACCURATE PROTEIN STRUCTURE PREDICTION WITH ALPHAFOLD  
REMARK   1  REF    NATURE                                     2021              
REMARK   1                                                                      
REMARK   1 DISCLAIMERS                                                          
REMARK   1 ALPHAFOLD DATA, COPYRIGHT (2021) DEEPMIND TECHNOLOGIES LIMITED. THE  
REMARK   1 INFORMATION PROVIDED IS THEORETICAL MODELLING ONLY AND CAUTION SHOULD
REMARK   1 BE EXERCISED IN ITS USE. IT IS PROVIDED "AS-IS" WITHOUT ANY WARRANTY 
REMARK   1 OF ANY KIND, WHETHER EXPRESSED OR IMPLIED. NO WARRANTY IS GIVEN THAT 
REMARK   1 USE OF THE INFORMATION SHALL NOT INFRINGE THE RIGHTS OF ANY THIRD    
REMARK   1 PARTY. THE INFORMATION IS NOT INTENDED TO BE A SUBSTITUTE FOR        
REMARK   1 PROFESSIONAL MEDICAL ADVICE, DIAGNOSIS, OR TREATMENT, AND DOES NOT   
REMARK   1 CONSTITUTE MEDICAL OR OTHER PROFESSIONAL ADVICE. IT IS AVAILABLE FOR 
REMARK   1 ACADEMIC AND COMMERCIAL PURPOSES, UNDER CC-BY 4.0 LICENCE.           
DBREF  XXXX A    1   406  UNP    P0AF20   NAGC_ECOLI       1    406             
SEQRES   1 A  406  MET THR PRO GLY GLY GLN ALA GLN ILE GLY ASN VAL ASP          
SEQRES   2 A  406  LEU VAL LYS GLN LEU ASN SER ALA ALA VAL TYR ARG LEU          
SEQRES   3 A  406  ILE ASP GLN TYR GLY PRO ILE SER ARG ILE GLN ILE ALA          
SEQRES   4 A  406  GLU GLN SER GLN LEU ALA PRO ALA SER VAL THR LYS ILE          
SEQRES   5 A  406  THR ARG GLN LEU ILE GLU ARG GLY LEU ILE LYS GLU VAL          
SEQRES   6 A  406  ASP GLN GLN ALA SER THR GLY GLY ARG ARG ALA ILE SER          
SEQRES   7 A  406  ILE VAL THR GLU THR ARG ASN PHE HIS ALA ILE GLY VAL          
SEQRES   8 A  406  ARG LEU GLY ARG HIS ASP ALA THR ILE THR LEU PHE ASP          
SEQRES   9 A  406  LEU SER SER LYS VAL LEU ALA GLU GLU HIS TYR PRO LEU          
SEQRES  10 A  406  PRO GLU ARG THR GLN GLN THR LEU GLU HIS ALA LEU LEU          
SEQRES  11 A  406  ASN ALA ILE ALA GLN PHE ILE ASP SER TYR GLN ARG LYS          
SEQRES  12 A  406  LEU ARG GLU LEU ILE ALA ILE SER VAL ILE LEU PRO GLY          
SEQRES  13 A  406  LEU VAL ASP PRO ASP SER GLY LYS ILE HIS TYR MET PRO          
SEQRES  14 A  406  HIS ILE GLN VAL GLU ASN TRP GLY LEU VAL GLU ALA LEU          
SEQRES  15 A  406  GLU GLU ARG PHE LYS VAL THR CYS PHE VAL GLY HIS ASP          
SEQRES  16 A  406  ILE ARG SER LEU ALA LEU ALA GLU HIS TYR PHE GLY ALA          
SEQRES  17 A  406  SER GLN ASP CYS GLU ASP SER ILE LEU VAL ARG VAL HIS          
SEQRES  18 A  406  ARG GLY THR GLY ALA GLY ILE ILE SER ASN GLY ARG ILE          
SEQRES  19 A  406  PHE ILE GLY ARG ASN GLY ASN VAL GLY GLU ILE GLY HIS          
SEQRES  20 A  406  ILE GLN VAL GLU PRO LEU GLY GLU ARG CYS HIS CYS GLY          
SEQRES  21 A  406  ASN PHE GLY CYS LEU GLU THR ILE ALA ALA ASN ALA ALA          
SEQRES  22 A  406  ILE GLU GLN ARG VAL LEU ASN LEU LEU LYS GLN GLY TYR          
SEQRES  23 A  406  GLN SER ARG VAL PRO LEU ASP ASP CYS THR ILE LYS THR          
SEQRES  24 A  406  ILE CYS LYS ALA ALA ASN LYS GLY ASP SER LEU ALA SER          
SEQRES  25 A  406  GLU VAL ILE GLU TYR VAL GLY ARG HIS LEU GLY LYS THR          
SEQRES  26 A  406  ILE ALA ILE ALA ILE ASN LEU PHE ASN PRO GLN LYS ILE          
SEQRES  27 A  406  VAL ILE ALA GLY GLU ILE THR GLU ALA ASP LYS VAL LEU          
SEQRES  28 A  406  LEU PRO ALA ILE GLU SER CYS ILE ASN THR GLN ALA LEU          
SEQRES  29 A  406  LYS ALA PHE ARG THR ASN LEU PRO VAL VAL ARG SER GLU          
SEQRES  30 A  406  LEU ASP HIS ARG SER ALA ILE GLY ALA PHE ALA LEU VAL          
SEQRES  31 A  406  LYS ARG ALA MET LEU ASN GLY ILE LEU LEU GLN HIS LEU          
SEQRES  32 A  406  LEU GLU ASN                                                  
CRYST1    1.000    1.000    1.000  90.00  90.00  90.00 P 1                      
ORIGX1      1.000000  0.000000  0.000000        0.00000                         
ORIGX2      0.000000  1.000000  0.000000        0.00000                         
ORIGX3      0.000000  0.000000  1.000000        0.00000                         
SCALE1      1.000000  0.000000  0.000000        0.00000                         
SCALE2      0.000000  1.000000  0.000000        0.00000                         
SCALE3      0.000000  0.000000  1.000000        0.00000                         
MODEL        0                                                                  
ATOM      1  N   MET A   1     -52.956  11.630  -6.349  1.00 36.85           N  
ATOM      2  CA  MET A   1     -52.226  10.616  -5.562  1.00 36.85           C  
ATOM      3  C   MET A   1     -50.745  10.814  -5.825  1.00 36.85           C  
ATOM      4  CB  MET A   1     -52.651   9.186  -5.945  1.00 36.85           C  
ATOM      5  O   MET A   1     -50.258  10.393  -6.863  1.00 36.85           O  
ATOM      6  CG  MET A   1     -54.102   8.860  -5.578  1.00 36.85           C  
ATOM      7  SD  MET A   1     -54.560   7.177  -6.055  1.00 36.85           S  
ATOM      8  CE  MET A   1     -56.367   7.267  -5.948  1.00 36.85           C  
ATOM      9  N   THR A   2     -50.053  11.551  -4.964  1.00 34.34           N  
ATOM     10  CA  THR A   2     -48.587  11.614  -4.978  1.00 34.34           C  
ATOM     11  C   THR A   2     -48.067  10.355  -4.280  1.00 34.34           C  
ATOM     12  CB  THR A   2     -48.072  12.885  -4.276  1.00 34.34           C  
ATOM     13  O   THR A   2     -48.507  10.077  -3.163  1.00 34.34           O  
ATOM     14  CG2 THR A   2     -47.825  13.998  -5.293  1.00 34.34           C  
ATOM     15  OG1 THR A   2     -49.028  13.384  -3.360  1.00 34.34           O  
ATOM     16  N   PRO A   3     -47.211   9.545  -4.927  1.00 38.07           N  
ATOM     17  CA  PRO A   3     -46.707   8.326  -4.320  1.00 38.07           C  
ATOM     18  C   PRO A   3     -45.779   8.709  -3.171  1.00 38.07           C  
ATOM     19  CB  PRO A   3     -46.023   7.537  -5.437  1.00 38.07           C  
ATOM     20  O   PRO A   3     -44.892   9.550  -3.327  1.00 38.07           O  
ATOM     21  CG  PRO A   3     -45.651   8.594  -6.478  1.00 38.07           C  
ATOM     22  CD  PRO A   3     -46.596   9.769  -6.225  1.00 38.07           C  
ATOM     23  N   GLY A   4     -46.050   8.126  -2.004  1.00 36.34           N  
ATOM     24  CA  GLY A   4     -45.281   8.336  -0.790  1.00 36.34           C  
ATOM     25  C   GLY A   4     -43.804   8.095  -1.054  1.00 36.34           C  
ATOM     26  O   GLY A   4     -43.417   7.032  -1.542  1.00 36.34           O  
ATOM     27  N   GLY A   5     -42.989   9.099  -0.734  1.00 37.06           N  
ATOM     28  CA  GLY A   5     -41.553   8.925  -0.657  1.00 37.06           C  
ATOM     29  C   GLY A   5     -41.280   7.802   0.331  1.00 37.06           C  
ATOM     30  O   GLY A   5     -41.587   7.928   1.516  1.00 37.06           O  
ATOM     31  N   GLN A   6     -40.741   6.691  -0.166  1.00 39.00           N  
ATOM     32  CA  GLN A   6     -40.052   5.734   0.678  1.00 39.00           C  
ATOM     33  C   GLN A   6     -38.915   6.509   1.340  1.00 39.00           C  
ATOM     34  CB  GLN A   6     -39.528   4.560  -0.164  1.00 39.00           C  
ATOM     35  O   GLN A   6     -37.872   6.749   0.735  1.00 39.00           O  
ATOM     36  CG  GLN A   6     -40.636   3.561  -0.532  1.00 39.00           C  
ATOM     37  CD  GLN A   6     -40.138   2.449  -1.453  1.00 39.00           C  
ATOM     38  NE2 GLN A   6     -40.789   1.307  -1.478  1.00 39.00           N  
ATOM     39  OE1 GLN A   6     -39.172   2.582  -2.182  1.00 39.00           O  
ATOM     40  N   ALA A   7     -39.152   6.968   2.568  1.00 43.34           N  
ATOM     41  CA  ALA A   7     -38.080   7.357   3.456  1.00 43.34           C  
ATOM     42  C   ALA A   7     -37.118   6.169   3.475  1.00 43.34           C  
ATOM     43  CB  ALA A   7     -38.666   7.676   4.837  1.00 43.34           C  
ATOM     44  O   ALA A   7     -37.535   5.056   3.799  1.00 43.34           O  
ATOM     45  N   GLN A   8     -35.878   6.387   3.033  1.00 41.70           N  
ATOM     46  CA  GLN A   8     -34.802   5.411   3.144  1.00 41.70           C  
ATOM     47  C   GLN A   8     -34.729   4.993   4.610  1.00 41.70           C  
ATOM     48  CB  GLN A   8     -33.470   6.038   2.692  1.00 41.70           C  
ATOM     49  O   GLN A   8     -34.175   5.705   5.447  1.00 41.70           O  
ATOM     50  CG  GLN A   8     -33.134   5.773   1.219  1.00 41.70           C  
ATOM     51  CD  GLN A   8     -31.862   6.498   0.778  1.00 41.70           C  
ATOM     52  NE2 GLN A   8     -31.201   6.044  -0.264  1.00 41.70           N  
ATOM     53  OE1 GLN A   8     -31.440   7.493   1.341  1.00 41.70           O  
ATOM     54  N   ILE A   9     -35.338   3.855   4.930  1.00 47.46           N  
ATOM     55  CA  ILE A   9     -35.107   3.154   6.180  1.00 47.46           C  
ATOM     56  C   ILE A   9     -33.620   2.833   6.116  1.00 47.46           C  
ATOM     57  CB  ILE A   9     -35.999   1.893   6.274  1.00 47.46           C  
ATOM     58  O   ILE A   9     -33.212   1.980   5.327  1.00 47.46           O  
ATOM     59  CG1 ILE A   9     -37.499   2.269   6.212  1.00 47.46           C  
ATOM     60  CG2 ILE A   9     -35.683   1.120   7.568  1.00 47.46           C  
ATOM     61  CD1 ILE A   9     -38.444   1.066   6.104  1.00 47.46           C  
ATOM     62  N   GLY A  10     -32.799   3.596   6.842  1.00 56.84           N  
ATOM     63  CA  GLY A  10     -31.383   3.289   6.975  1.00 56.84           C  
ATOM     64  C   GLY A  10     -31.290   1.819   7.352  1.00 56.84           C  
ATOM     65  O   GLY A  10     -31.889   1.416   8.348  1.00 56.84           O  
ATOM     66  N   ASN A  11     -30.657   1.015   6.494  1.00 81.92           N  
ATOM     67  CA  ASN A  11     -30.562  -0.423   6.691  1.00 81.92           C  
ATOM     68  C   ASN A  11     -30.041  -0.661   8.119  1.00 81.92           C  
ATOM     69  CB  ASN A  11     -29.670  -1.007   5.574  1.00 81.92           C  
ATOM     70  O   ASN A  11     -28.955  -0.192   8.460  1.00 81.92           O  
ATOM     71  CG  ASN A  11     -29.457  -2.504   5.706  1.00 81.92           C  
ATOM     72  ND2 ASN A  11     -28.897  -3.153   4.716  1.00 81.92           N  
ATOM     73  OD1 ASN A  11     -29.786  -3.102   6.710  1.00 81.92           O  
ATOM     74  N   VAL A  12     -30.847  -1.303   8.970  1.00 85.77           N  
ATOM     75  CA  VAL A  12     -30.542  -1.477  10.399  1.00 85.77           C  
ATOM     76  C   VAL A  12     -29.188  -2.167  10.576  1.00 85.77           C  
ATOM     77  CB  VAL A  12     -31.668  -2.270  11.094  1.00 85.77           C  
ATOM     78  O   VAL A  12     -28.431  -1.802  11.479  1.00 85.77           O  
ATOM     79  CG1 VAL A  12     -31.346  -2.604  12.557  1.00 85.77           C  
ATOM     80  CG2 VAL A  12     -32.978  -1.466  11.083  1.00 85.77           C  
ATOM     81  N   ASP A  13     -28.848  -3.080   9.667  1.00 85.31           N  
ATOM     82  CA  ASP A  13     -27.568  -3.782   9.660  1.00 85.31           C  
ATOM     83  C   ASP A  13     -26.414  -2.841   9.308  1.00 85.31           C  
ATOM     84  CB  ASP A  13     -27.639  -4.978   8.701  1.00 85.31           C  
ATOM     85  O   ASP A  13     -25.394  -2.849   9.991  1.00 85.31           O  
ATOM     86  CG  ASP A  13     -28.727  -5.972   9.119  1.00 85.31           C  
ATOM     87  OD1 ASP A  13     -28.907  -6.149  10.349  1.00 85.31           O  
ATOM     88  OD2 ASP A  13     -29.409  -6.491   8.210  1.00 85.31           O  
ATOM     89  N   LEU A  14     -26.605  -1.934   8.344  1.00 89.25           N  
ATOM     90  CA  LEU A  14     -25.614  -0.903   8.018  1.00 89.25           C  
ATOM     91  C   LEU A  14     -25.397   0.060   9.194  1.00 89.25           C  
ATOM     92  CB  LEU A  14     -26.053  -0.148   6.751  1.00 89.25           C  
ATOM     93  O   LEU A  14     -24.264   0.418   9.508  1.00 89.25           O  
ATOM     94  CG  LEU A  14     -25.074   0.951   6.299  1.00 89.25           C  
ATOM     95  CD1 LEU A  14     -23.708   0.390   5.910  1.00 89.25           C  
ATOM     96  CD2 LEU A  14     -25.660   1.692   5.096  1.00 89.25           C  
ATOM     97  N   VAL A  15     -26.464   0.470   9.886  1.00 91.03           N  
ATOM     98  CA  VAL A  15     -26.343   1.323  11.082  1.00 91.03           C  
ATOM     99  C   VAL A  15     -25.578   0.591  12.188  1.00 91.03           C  
ATOM    100  CB  VAL A  15     -27.726   1.789  11.575  1.00 91.03           C  
ATOM    101  O   VAL A  15     -24.704   1.176  12.830  1.00 91.03           O  
ATOM    102  CG1 VAL A  15     -27.629   2.589  12.883  1.00 91.03           C  
ATOM    103  CG2 VAL A  15     -28.405   2.688  10.533  1.00 91.03           C  
ATOM    104  N   LYS A  16     -25.864  -0.700  12.398  1.00 89.99           N  
ATOM    105  CA  LYS A  16     -25.137  -1.549  13.350  1.00 89.99           C  
ATOM    106  C   LYS A  16     -23.656  -1.666  12.967  1.00 89.99           C  
ATOM    107  CB  LYS A  16     -25.841  -2.912  13.420  1.00 89.99           C  
ATOM    108  O   LYS A  16     -22.807  -1.467  13.833  1.00 89.99           O  
ATOM    109  CG  LYS A  16     -25.238  -3.874  14.456  1.00 89.99           C  
ATOM    110  CD  LYS A  16     -25.883  -5.260  14.296  1.00 89.99           C  
ATOM    111  CE  LYS A  16     -25.176  -6.330  15.139  1.00 89.99           C  
ATOM    112  NZ  LYS A  16     -25.460  -7.693  14.608  1.00 89.99           N  
ATOM    113  N   GLN A  17     -23.352  -1.911  11.692  1.00 92.61           N  
ATOM    114  CA  GLN A  17     -21.993  -1.984  11.153  1.00 92.61           C  
ATOM    115  C   GLN A  17     -21.212  -0.696  11.423  1.00 92.61           C  
ATOM    116  CB  GLN A  17     -22.070  -2.239   9.639  1.00 92.61           C  
ATOM    117  O   GLN A  17     -20.132  -0.736  12.012  1.00 92.61           O  
ATOM    118  CG  GLN A  17     -20.694  -2.530   9.022  1.00 92.61           C  
ATOM    119  CD  GLN A  17     -20.721  -2.585   7.497  1.00 92.61           C  
ATOM    120  NE2 GLN A  17     -19.600  -2.365   6.844  1.00 92.61           N  
ATOM    121  OE1 GLN A  17     -21.740  -2.735   6.847  1.00 92.61           O  
ATOM    122  N   LEU A  18     -21.773   0.454  11.037  1.00 94.28           N  
ATOM    123  CA  LEU A  18     -21.120   1.757  11.165  1.00 94.28           C  
ATOM    124  C   LEU A  18     -20.874   2.133  12.629  1.00 94.28           C  
ATOM    125  CB  LEU A  18     -21.978   2.827  10.467  1.00 94.28           C  
ATOM    126  O   LEU A  18     -19.792   2.619  12.962  1.00 94.28           O  
ATOM    127  CG  LEU A  18     -22.019   2.722   8.930  1.00 94.28           C  
ATOM    128  CD1 LEU A  18     -23.004   3.757   8.384  1.00 94.28           C  
ATOM    129  CD2 LEU A  18     -20.652   2.974   8.291  1.00 94.28           C  
ATOM    130  N   ASN A  19     -21.838   1.864  13.513  1.00 96.04           N  
ATOM    131  CA  ASN A  19     -21.695   2.150  14.939  1.00 96.04           C  
ATOM    132  C   ASN A  19     -20.643   1.246  15.596  1.00 96.04           C  
ATOM    133  CB  ASN A  19     -23.063   2.021  15.626  1.00 96.04           C  
ATOM    134  O   ASN A  19     -19.800   1.741  16.347  1.00 96.04           O  
ATOM    135  CG  ASN A  19     -24.041   3.115  15.238  1.00 96.04           C  
ATOM    136  ND2 ASN A  19     -25.298   2.955  15.575  1.00 96.04           N  
ATOM    137  OD1 ASN A  19     -23.705   4.139  14.675  1.00 96.04           O  
ATOM    138  N   SER A  20     -20.645  -0.059  15.295  1.00 96.72           N  
ATOM    139  CA  SER A  20     -19.617  -0.983  15.793  1.00 96.72           C  
ATOM    140  C   SER A  20     -18.226  -0.612  15.285  1.00 96.72           C  
ATOM    141  CB  SER A  20     -19.943  -2.429  15.420  1.00 96.72           C  
ATOM    142  O   SER A  20     -17.278  -0.591  16.069  1.00 96.72           O  
ATOM    143  OG  SER A  20     -21.035  -2.889  16.193  1.00 96.72           O  
ATOM    144  N   ALA A  21     -18.108  -0.242  14.008  1.00 96.49           N  
ATOM    145  CA  ALA A  21     -16.859   0.223  13.414  1.00 96.49           C  
ATOM    146  C   ALA A  21     -16.349   1.511  14.073  1.00 96.49           C  
ATOM    147  CB  ALA A  21     -17.095   0.438  11.918  1.00 96.49           C  
ATOM    148  O   ALA A  21     -15.160   1.625  14.360  1.00 96.49           O  
ATOM    149  N   ALA A  22     -17.236   2.476  14.347  1.00 96.89           N  
ATOM    150  CA  ALA A  22     -16.875   3.714  15.032  1.00 96.89           C  
ATOM    151  C   ALA A  22     -16.330   3.449  16.442  1.00 96.89           C  
ATOM    152  CB  ALA A  22     -18.090   4.651  15.055  1.00 96.89           C  
ATOM    153  O   ALA A  22     -15.272   3.967  16.791  1.00 96.89           O  
ATOM    154  N   VAL A  23     -17.004   2.599  17.223  1.00 98.16           N  
ATOM    155  CA  VAL A  23     -16.546   2.219  18.568  1.00 98.16           C  
ATOM    156  C   VAL A  23     -15.217   1.466  18.511  1.00 98.16           C  
ATOM    157  CB  VAL A  23     -17.621   1.388  19.289  1.00 98.16           C  
ATOM    158  O   VAL A  23     -14.292   1.828  19.234  1.00 98.16           O  
ATOM    159  CG1 VAL A  23     -17.122   0.762  20.598  1.00 98.16           C  
ATOM    160  CG2 VAL A  23     -18.843   2.255  19.621  1.00 98.16           C  
ATOM    161  N   TYR A  24     -15.094   0.451  17.651  1.00 98.01           N  
ATOM    162  CA  TYR A  24     -13.865  -0.338  17.536  1.00 98.01           C  
ATOM    163  C   TYR A  24     -12.674   0.524  17.100  1.00 98.01           C  
ATOM    164  CB  TYR A  24     -14.089  -1.514  16.578  1.00 98.01           C  
ATOM    165  O   TYR A  24     -11.612   0.436  17.707  1.00 98.01           O  
ATOM    166  CG  TYR A  24     -12.892  -2.442  16.477  1.00 98.01           C  
ATOM    167  CD1 TYR A  24     -11.993  -2.323  15.400  1.00 98.01           C  
ATOM    168  CD2 TYR A  24     -12.660  -3.400  17.484  1.00 98.01           C  
ATOM    169  CE1 TYR A  24     -10.861  -3.158  15.332  1.00 98.01           C  
ATOM    170  CE2 TYR A  24     -11.533  -4.243  17.416  1.00 98.01           C  
ATOM    171  OH  TYR A  24      -9.553  -4.944  16.251  1.00 98.01           O  
ATOM    172  CZ  TYR A  24     -10.632  -4.123  16.336  1.00 98.01           C  
ATOM    173  N   ARG A  25     -12.864   1.423  16.124  1.00 96.38           N  
ATOM    174  CA  ARG A  25     -11.826   2.354  15.658  1.00 96.38           C  
ATOM    175  C   ARG A  25     -11.328   3.286  16.763  1.00 96.38           C  
ATOM    176  CB  ARG A  25     -12.368   3.129  14.450  1.00 96.38           C  
ATOM    177  O   ARG A  25     -10.125   3.478  16.880  1.00 96.38           O  
ATOM    178  CG  ARG A  25     -11.368   4.145  13.874  1.00 96.38           C  
ATOM    179  CD  ARG A  25     -11.869   4.732  12.549  1.00 96.38           C  
ATOM    180  NE  ARG A  25     -13.135   5.474  12.722  1.00 96.38           N  
ATOM    181  NH1 ARG A  25     -14.584   4.018  11.653  1.00 96.38           N  
ATOM    182  NH2 ARG A  25     -15.361   5.890  12.573  1.00 96.38           N  
ATOM    183  CZ  ARG A  25     -14.341   5.119  12.312  1.00 96.38           C  
ATOM    184  N   LEU A  26     -12.222   3.826  17.595  1.00 97.47           N  
ATOM    185  CA  LEU A  26     -11.816   4.661  18.732  1.00 97.47           C  
ATOM    186  C   LEU A  26     -11.013   3.870  19.773  1.00 97.47           C  
ATOM    187  CB  LEU A  26     -13.055   5.287  19.392  1.00 97.47           C  
ATOM    188  O   LEU A  26     -10.053   4.394  20.330  1.00 97.47           O  
ATOM    189  CG  LEU A  26     -13.750   6.373  18.555  1.00 97.47           C  
ATOM    190  CD1 LEU A  26     -15.018   6.811  19.283  1.00 97.47           C  
ATOM    191  CD2 LEU A  26     -12.867   7.595  18.331  1.00 97.47           C  
ATOM    192  N   ILE A  27     -11.383   2.612  20.031  1.00 97.43           N  
ATOM    193  CA  ILE A  27     -10.637   1.740  20.953  1.00 97.43           C  
ATOM    194  C   ILE A  27      -9.257   1.400  20.382  1.00 97.43           C  
ATOM    195  CB  ILE A  27     -11.448   0.467  21.283  1.00 97.43           C  
ATOM    196  O   ILE A  27      -8.278   1.407  21.123  1.00 97.43           O  
ATOM    197  CG1 ILE A  27     -12.763   0.822  22.013  1.00 97.43           C  
ATOM    198  CG2 ILE A  27     -10.635  -0.488  22.179  1.00 97.43           C  
ATOM    199  CD1 ILE A  27     -13.795  -0.311  21.986  1.00 97.43           C  
ATOM    200  N   ASP A  28      -9.180   1.122  19.083  1.00 95.98           N  
ATOM    201  CA  ASP A  28      -7.934   0.815  18.380  1.00 95.98           C  
ATOM    202  C   ASP A  28      -6.962   2.002  18.374  1.00 95.98           C  
ATOM    203  CB  ASP A  28      -8.301   0.384  16.956  1.00 95.98           C  
ATOM    204  O   ASP A  28      -5.770   1.827  18.605  1.00 95.98           O  
ATOM    205  CG  ASP A  28      -7.114  -0.211  16.211  1.00 95.98           C  
ATOM    206  OD1 ASP A  28      -6.695  -1.337  16.557  1.00 95.98           O  
ATOM    207  OD2 ASP A  28      -6.688   0.344  15.175  1.00 95.98           O  
ATOM    208  N   GLN A  29      -7.478   3.216  18.173  1.00 93.36           N  
ATOM    209  CA  GLN A  29      -6.667   4.428  18.062  1.00 93.36           C  
ATOM    210  C   GLN A  29      -6.274   5.033  19.418  1.00 93.36           C  
ATOM    211  CB  GLN A  29      -7.454   5.428  17.206  1.00 93.36           C  
ATOM    212  O   GLN A  29      -5.176   5.569  19.557  1.00 93.36           O  
ATOM    213  CG  GLN A  29      -6.626   6.662  16.824  1.00 93.36           C  
ATOM    214  CD  GLN A  29      -7.371   7.597  15.877  1.00 93.36           C  
ATOM    215  NE2 GLN A  29      -6.694   8.582  15.328  1.00 93.36           N  
ATOM    216  OE1 GLN A  29      -8.555   7.461  15.599  1.00 93.36           O  
ATOM    217  N   TYR A  30      -7.164   4.979  20.414  1.00 94.36           N  
ATOM    218  CA  TYR A  30      -6.999   5.698  21.686  1.00 94.36           C  
ATOM    219  C   TYR A  30      -6.947   4.784  22.915  1.00 94.36           C  
ATOM    220  CB  TYR A  30      -8.102   6.755  21.818  1.00 94.36           C  
ATOM    221  O   TYR A  30      -6.961   5.270  24.046  1.00 94.36           O  
ATOM    222  CG  TYR A  30      -8.171   7.754  20.680  1.00 94.36           C  
ATOM    223  CD1 TYR A  30      -7.101   8.642  20.454  1.00 94.36           C  
ATOM    224  CD2 TYR A  30      -9.305   7.797  19.848  1.00 94.36           C  
ATOM    225  CE1 TYR A  30      -7.165   9.577  19.403  1.00 94.36           C  
ATOM    226  CE2 TYR A  30      -9.373   8.732  18.799  1.00 94.36           C  
ATOM    227  OH  TYR A  30      -8.390  10.525  17.563  1.00 94.36           O  
ATOM    228  CZ  TYR A  30      -8.308   9.625  18.576  1.00 94.36           C  
ATOM    229  N   GLY A  31      -6.906   3.463  22.726  1.00 91.96           N  
ATOM    230  CA  GLY A  31      -6.762   2.505  23.818  1.00 91.96           C  
ATOM    231  C   GLY A  31      -5.475   2.747  24.630  1.00 91.96           C  
ATOM    232  O   GLY A  31      -4.412   2.900  24.030  1.00 91.96           O  
ATOM    233  N   PRO A  32      -5.512   2.730  25.980  1.00 94.71           N  
ATOM    234  CA  PRO A  32      -6.673   2.472  26.838  1.00 94.71           C  
ATOM    235  C   PRO A  32      -7.669   3.647  26.915  1.00 94.71           C  
ATOM    236  CB  PRO A  32      -6.090   2.130  28.222  1.00 94.71           C  
ATOM    237  O   PRO A  32      -7.313   4.733  27.362  1.00 94.71           O  
ATOM    238  CG  PRO A  32      -4.602   1.876  27.981  1.00 94.71           C  
ATOM    239  CD  PRO A  32      -4.303   2.769  26.787  1.00 94.71           C  
ATOM    240  N   ILE A  33      -8.946   3.398  26.594  1.00 94.93           N  
ATOM    241  CA  ILE A  33     -10.020   4.414  26.571  1.00 94.93           C  
ATOM    242  C   ILE A  33     -11.253   3.964  27.373  1.00 94.93           C  
ATOM    243  CB  ILE A  33     -10.369   4.795  25.109  1.00 94.93           C  
ATOM    244  O   ILE A  33     -11.585   2.781  27.407  1.00 94.93           O  
ATOM    245  CG1 ILE A  33     -11.319   6.013  25.073  1.00 94.93           C  
ATOM    246  CG2 ILE A  33     -10.949   3.597  24.336  1.00 94.93           C  
ATOM    247  CD1 ILE A  33     -11.544   6.633  23.688  1.00 94.93           C  
ATOM    248  N   SER A  34     -11.956   4.889  28.033  1.00 94.97           N  
ATOM    249  CA  SER A  34     -13.192   4.580  28.771  1.00 94.97           C  
ATOM    250  C   SER A  34     -14.451   4.651  27.895  1.00 94.97           C  
ATOM    251  CB  SER A  34     -13.338   5.501  29.983  1.00 94.97           C  
ATOM    252  O   SER A  34     -14.508   5.386  26.910  1.00 94.97           O  
ATOM    253  OG  SER A  34     -13.630   6.820  29.571  1.00 94.97           O  
ATOM    254  N   ARG A  35     -15.531   3.963  28.300  1.00 95.45           N  
ATOM    255  CA  ARG A  35     -16.841   4.042  27.611  1.00 95.45           C  
ATOM    256  C   ARG A  35     -17.416   5.460  27.540  1.00 95.45           C  
ATOM    257  CB  ARG A  35     -17.875   3.118  28.273  1.00 95.45           C  
ATOM    258  O   ARG A  35     -18.125   5.765  26.588  1.00 95.45           O  
ATOM    259  CG  ARG A  35     -17.550   1.635  28.070  1.00 95.45           C  
ATOM    260  CD  ARG A  35     -18.667   0.756  28.645  1.00 95.45           C  
ATOM    261  NE  ARG A  35     -18.414  -0.672  28.389  1.00 95.45           N  
ATOM    262  NH1 ARG A  35     -17.237  -1.235  30.303  1.00 95.45           N  
ATOM    263  NH2 ARG A  35     -17.662  -2.773  28.801  1.00 95.45           N  
ATOM    264  CZ  ARG A  35     -17.782  -1.536  29.163  1.00 95.45           C  
ATOM    265  N   ILE A  36     -17.115   6.304  28.530  1.00 94.28           N  
ATOM    266  CA  ILE A  36     -17.555   7.707  28.564  1.00 94.28           C  
ATOM    267  C   ILE A  36     -16.889   8.477  27.422  1.00 94.28           C  
ATOM    268  CB  ILE A  36     -17.265   8.337  29.948  1.00 94.28           C  
ATOM    269  O   ILE A  36     -17.582   9.061  26.597  1.00 94.28           O  
ATOM    270  CG1 ILE A  36     -18.093   7.619  31.042  1.00 94.28           C  
ATOM    271  CG2 ILE A  36     -17.577   9.844  29.937  1.00 94.28           C  
ATOM    272  CD1 ILE A  36     -17.725   8.023  32.475  1.00 94.28           C  
ATOM    273  N   GLN A  37     -15.562   8.373  27.306  1.00 95.47           N  
ATOM    274  CA  GLN A  37     -14.805   9.017  26.229  1.00 95.47           C  
ATOM    275  C   GLN A  37     -15.216   8.495  24.847  1.00 95.47           C  
ATOM    276  CB  GLN A  37     -13.311   8.762  26.447  1.00 95.47           C  
ATOM    277  O   GLN A  37     -15.348   9.279  23.911  1.00 95.47           O  
ATOM    278  CG  GLN A  37     -12.748   9.486  27.676  1.00 95.47           C  
ATOM    279  CD  GLN A  37     -11.388   8.916  28.048  1.00 95.47           C  
ATOM    280  NE2 GLN A  37     -10.329   9.688  27.981  1.00 95.47           N  
ATOM    281  OE1 GLN A  37     -11.276   7.748  28.408  1.00 95.47           O  
ATOM    282  N   ILE A  38     -15.474   7.186  24.714  1.00 96.97           N  
ATOM    283  CA  ILE A  38     -15.996   6.615  23.463  1.00 96.97           C  
ATOM    284  C   ILE A  38     -17.345   7.252  23.109  1.00 96.97           C  
ATOM    285  CB  ILE A  38     -16.125   5.076  23.544  1.00 96.97           C  
ATOM    286  O   ILE A  38     -17.542   7.642  21.960  1.00 96.97           O  
ATOM    287  CG1 ILE A  38     -14.751   4.388  23.703  1.00 96.97           C  
ATOM    288  CG2 ILE A  38     -16.826   4.512  22.290  1.00 96.97           C  
ATOM    289  CD1 ILE A  38     -14.865   2.910  24.109  1.00 96.97           C  
ATOM    290  N   ALA A  39     -18.279   7.360  24.059  1.00 97.20           N  
ATOM    291  CA  ALA A  39     -19.594   7.957  23.816  1.00 97.20           C  
ATOM    292  C   ALA A  39     -19.486   9.429  23.389  1.00 97.20           C  
ATOM    293  CB  ALA A  39     -20.458   7.784  25.073  1.00 97.20           C  
ATOM    294  O   ALA A  39     -20.128   9.831  22.423  1.00 97.20           O  
ATOM    295  N   GLU A  40     -18.623  10.206  24.048  1.00 96.44           N  
ATOM    296  CA  GLU A  40     -18.372  11.612  23.716  1.00 96.44           C  
ATOM    297  C   GLU A  40     -17.778  11.780  22.308  1.00 96.44           C  
ATOM    298  CB  GLU A  40     -17.435  12.223  24.771  1.00 96.44           C  
ATOM    299  O   GLU A  40     -18.292  12.569  21.516  1.00 96.44           O  
ATOM    300  CG  GLU A  40     -18.131  12.418  26.130  1.00 96.44           C  
ATOM    301  CD  GLU A  40     -17.168  12.807  27.265  1.00 96.44           C  
ATOM    302  OE1 GLU A  40     -17.675  12.997  28.395  1.00 96.44           O  
ATOM    303  OE2 GLU A  40     -15.939  12.871  27.028  1.00 96.44           O  
ATOM    304  N   GLN A  41     -16.740  11.011  21.961  1.00 96.68           N  
ATOM    305  CA  GLN A  41     -16.050  11.137  20.671  1.00 96.68           C  
ATOM    306  C   GLN A  41     -16.844  10.550  19.497  1.00 96.68           C  
ATOM    307  CB  GLN A  41     -14.675  10.463  20.748  1.00 96.68           C  
ATOM    308  O   GLN A  41     -16.794  11.081  18.391  1.00 96.68           O  
ATOM    309  CG  GLN A  41     -13.699  11.198  21.678  1.00 96.68           C  
ATOM    310  CD  GLN A  41     -12.321  10.545  21.696  1.00 96.68           C  
ATOM    311  NE2 GLN A  41     -11.496  10.824  22.679  1.00 96.68           N  
ATOM    312  OE1 GLN A  41     -11.946   9.777  20.833  1.00 96.68           O  
ATOM    313  N   SER A  42     -17.590   9.463  19.721  1.00 95.98           N  
ATOM    314  CA  SER A  42     -18.442   8.855  18.685  1.00 95.98           C  
ATOM    315  C   SER A  42     -19.802   9.534  18.534  1.00 95.98           C  
ATOM    316  CB  SER A  42     -18.656   7.359  18.933  1.00 95.98           C  
ATOM    317  O   SER A  42     -20.511   9.238  17.575  1.00 95.98           O  
ATOM    318  OG  SER A  42     -19.351   7.124  20.142  1.00 95.98           O  
ATOM    319  N   GLN A  43     -20.187  10.399  19.481  1.00 95.28           N  
ATOM    320  CA  GLN A  43     -21.527  10.990  19.588  1.00 95.28           C  
ATOM    321  C   GLN A  43     -22.658   9.946  19.690  1.00 95.28           C  
ATOM    322  CB  GLN A  43     -21.762  12.024  18.473  1.00 95.28           C  
ATOM    323  O   GLN A  43     -23.822  10.232  19.402  1.00 95.28           O  
ATOM    324  CG  GLN A  43     -20.674  13.107  18.423  1.00 95.28           C  
ATOM    325  CD  GLN A  43     -20.919  14.139  17.328  1.00 95.28           C  
ATOM    326  NE2 GLN A  43     -20.081  15.147  17.236  1.00 95.28           N  
ATOM    327  OE1 GLN A  43     -21.848  14.078  16.539  1.00 95.28           O  
ATOM    328  N   LEU A  44     -22.337   8.721  20.116  1.00 96.18           N  
ATOM    329  CA  LEU A  44     -23.313   7.662  20.354  1.00 96.18           C  
ATOM    330  C   LEU A  44     -23.866   7.740  21.778  1.00 96.18           C  
ATOM    331  CB  LEU A  44     -22.690   6.282  20.078  1.00 96.18           C  
ATOM    332  O   LEU A  44     -23.159   8.059  22.734  1.00 96.18           O  
ATOM    333  CG  LEU A  44     -22.300   6.031  18.610  1.00 96.18           C  
ATOM    334  CD1 LEU A  44     -21.592   4.679  18.502  1.00 96.18           C  
ATOM    335  CD2 LEU A  44     -23.522   5.997  17.689  1.00 96.18           C  
ATOM    336  N   ALA A  45     -25.132   7.351  21.944  1.00 96.54           N  
ATOM    337  CA  ALA A  45     -25.726   7.226  23.270  1.00 96.54           C  
ATOM    338  C   ALA A  45     -24.928   6.224  24.139  1.00 96.54           C  
ATOM    339  CB  ALA A  45     -27.194   6.807  23.132  1.00 96.54           C  
ATOM    340  O   ALA A  45     -24.584   5.140  23.650  1.00 96.54           O  
ATOM    341  N   PRO A  46     -24.704   6.501  25.440  1.00 96.81           N  
ATOM    342  CA  PRO A  46     -23.944   5.611  26.324  1.00 96.81           C  
ATOM    343  C   PRO A  46     -24.446   4.159  26.341  1.00 96.81           C  
ATOM    344  CB  PRO A  46     -24.045   6.254  27.711  1.00 96.81           C  
ATOM    345  O   PRO A  46     -23.650   3.223  26.345  1.00 96.81           O  
ATOM    346  CG  PRO A  46     -24.153   7.745  27.396  1.00 96.81           C  
ATOM    347  CD  PRO A  46     -24.979   7.767  26.112  1.00 96.81           C  
ATOM    348  N   ALA A  47     -25.767   3.949  26.276  1.00 96.76           N  
ATOM    349  CA  ALA A  47     -26.361   2.613  26.205  1.00 96.76           C  
ATOM    350  C   ALA A  47     -25.948   1.841  24.935  1.00 96.76           C  
ATOM    351  CB  ALA A  47     -27.885   2.757  26.298  1.00 96.76           C  
ATOM    352  O   ALA A  47     -25.710   0.632  24.998  1.00 96.76           O  
ATOM    353  N   SER A  48     -25.813   2.532  23.798  1.00 96.46           N  
ATOM    354  CA  SER A  48     -25.341   1.946  22.538  1.00 96.46           C  
ATOM    355  C   SER A  48     -23.877   1.525  22.644  1.00 96.46           C  
ATOM    356  CB  SER A  48     -25.507   2.928  21.372  1.00 96.46           C  
ATOM    357  O   SER A  48     -23.542   0.401  22.274  1.00 96.46           O  
ATOM    358  OG  SER A  48     -26.861   3.320  21.253  1.00 96.46           O  
ATOM    359  N   VAL A  49     -23.023   2.375  23.225  1.00 97.59           N  
ATOM    360  CA  VAL A  49     -21.608   2.052  23.477  1.00 97.59           C  
ATOM    361  C   VAL A  49     -21.481   0.840  24.401  1.00 97.59           C  
ATOM    362  CB  VAL A  49     -20.854   3.264  24.058  1.00 97.59           C  
ATOM    363  O   VAL A  49     -20.710  -0.075  24.115  1.00 97.59           O  
ATOM    364  CG1 VAL A  49     -19.398   2.924  24.402  1.00 97.59           C  
ATOM    365  CG2 VAL A  49     -20.852   4.418  23.051  1.00 97.59           C  
ATOM    366  N   THR A  50     -22.273   0.766  25.474  1.00 96.74           N  
ATOM    367  CA  THR A  50     -22.290  -0.405  26.364  1.00 96.74           C  
ATOM    368  C   THR A  50     -22.703  -1.678  25.624  1.00 96.74           C  
ATOM    369  CB  THR A  50     -23.195  -0.161  27.578  1.00 96.74           C  
ATOM    370  O   THR A  50     -22.050  -2.707  25.780  1.00 96.74           O  
ATOM    371  CG2 THR A  50     -23.304  -1.370  28.507  1.00 96.74           C  
ATOM    372  OG1 THR A  50     -22.630   0.866  28.353  1.00 96.74           O  
ATOM    373  N   LYS A  51     -23.740  -1.624  24.777  1.00 96.72           N  
ATOM    374  CA  LYS A  51     -24.176  -2.783  23.980  1.00 96.72           C  
ATOM    375  C   LYS A  51     -23.083  -3.261  23.019  1.00 96.72           C  
ATOM    376  CB  LYS A  51     -25.476  -2.434  23.237  1.00 96.72           C  
ATOM    377  O   LYS A  51     -22.809  -4.456  22.974  1.00 96.72           O  
ATOM    378  CG  LYS A  51     -26.040  -3.634  22.458  1.00 96.72           C  
ATOM    379  CD  LYS A  51     -27.319  -3.250  21.703  1.00 96.72           C  
ATOM    380  CE  LYS A  51     -27.828  -4.449  20.892  1.00 96.72           C  
ATOM    381  NZ  LYS A  51     -29.031  -4.105  20.089  1.00 96.72           N  
ATOM    382  N   ILE A  52     -22.461  -2.341  22.284  1.00 97.49           N  
ATOM    383  CA  ILE A  52     -21.416  -2.655  21.298  1.00 97.49           C  
ATOM    384  C   ILE A  52     -20.167  -3.202  21.991  1.00 97.49           C  
ATOM    385  CB  ILE A  52     -21.096  -1.401  20.457  1.00 97.49           C  
ATOM    386  O   ILE A  52     -19.661  -4.254  21.614  1.00 97.49           O  
ATOM    387  CG1 ILE A  52     -22.297  -1.044  19.552  1.00 97.49           C  
ATOM    388  CG2 ILE A  52     -19.841  -1.617  19.598  1.00 97.49           C  
ATOM    389  CD1 ILE A  52     -22.228   0.375  18.976  1.00 97.49           C  
ATOM    390  N   THR A  53     -19.689  -2.533  23.043  1.00 97.65           N  
ATOM    391  CA  THR A  53     -18.515  -3.006  23.792  1.00 97.65           C  
ATOM    392  C   THR A  53     -18.755  -4.375  24.417  1.00 97.65           C  
ATOM    393  CB  THR A  53     -18.048  -2.022  24.873  1.00 97.65           C  
ATOM    394  O   THR A  53     -17.848  -5.195  24.411  1.00 97.65           O  
ATOM    395  CG2 THR A  53     -17.467  -0.746  24.269  1.00 97.65           C  
ATOM    396  OG1 THR A  53     -19.105  -1.639  25.725  1.00 97.65           O  
ATOM    397  N   ARG A  54     -19.972  -4.679  24.888  1.00 97.39           N  
ATOM    398  CA  ARG A  54     -20.302  -6.029  25.359  1.00 97.39           C  
ATOM    399  C   ARG A  54     -20.139  -7.078  24.255  1.00 97.39           C  
ATOM    400  CB  ARG A  54     -21.705  -6.044  25.978  1.00 97.39           C  
ATOM    401  O   ARG A  54     -19.470  -8.071  24.495  1.00 97.39           O  
ATOM    402  CG  ARG A  54     -21.994  -7.422  26.588  1.00 97.39           C  
ATOM    403  CD  ARG A  54     -23.358  -7.488  27.275  1.00 97.39           C  
ATOM    404  NE  ARG A  54     -24.452  -7.410  26.294  1.00 97.39           N  
ATOM    405  NH1 ARG A  54     -26.143  -6.960  27.773  1.00 97.39           N  
ATOM    406  NH2 ARG A  54     -26.605  -7.200  25.599  1.00 97.39           N  
ATOM    407  CZ  ARG A  54     -25.723  -7.183  26.558  1.00 97.39           C  
ATOM    408  N   GLN A  55     -20.671  -6.832  23.056  1.00 96.88           N  
ATOM    409  CA  GLN A  55     -20.531  -7.756  21.919  1.00 96.88           C  
ATOM    410  C   GLN A  55     -19.062  -7.971  21.525  1.00 96.88           C  
ATOM    411  CB  GLN A  55     -21.317  -7.213  20.715  1.00 96.88           C  
ATOM    412  O   GLN A  55     -18.634  -9.094  21.282  1.00 96.88           O  
ATOM    413  CG  GLN A  55     -22.829  -7.285  20.947  1.00 96.88           C  
ATOM    414  CD  GLN A  55     -23.647  -6.710  19.794  1.00 96.88           C  
ATOM    415  NE2 GLN A  55     -24.831  -7.234  19.564  1.00 96.88           N  
ATOM    416  OE1 GLN A  55     -23.293  -5.776  19.094  1.00 96.88           O  
ATOM    417  N   LEU A  56     -18.266  -6.898  21.512  1.00 97.75           N  
ATOM    418  CA  LEU A  56     -16.835  -6.978  21.214  1.00 97.75           C  
ATOM    419  C   LEU A  56     -16.053  -7.752  22.293  1.00 97.75           C  
ATOM    420  CB  LEU A  56     -16.283  -5.553  21.054  1.00 97.75           C  
ATOM    421  O   LEU A  56     -15.132  -8.491  21.951  1.00 97.75           O  
ATOM    422  CG  LEU A  56     -16.794  -4.754  19.843  1.00 97.75           C  
ATOM    423  CD1 LEU A  56     -16.321  -3.301  19.951  1.00 97.75           C  
ATOM    424  CD2 LEU A  56     -16.263  -5.312  18.528  1.00 97.75           C  
ATOM    425  N   ILE A  57     -16.409  -7.601  23.577  1.00 97.38           N  
ATOM    426  CA  ILE A  57     -15.813  -8.366  24.689  1.00 97.38           C  
ATOM    427  C   ILE A  57     -16.203  -9.843  24.591  1.00 97.38           C  
ATOM    428  CB  ILE A  57     -16.221  -7.781  26.066  1.00 97.38           C  
ATOM    429  O   ILE A  57     -15.335 -10.701  24.708  1.00 97.38           O  
ATOM    430  CG1 ILE A  57     -15.543  -6.415  26.299  1.00 97.38           C  
ATOM    431  CG2 ILE A  57     -15.844  -8.726  27.225  1.00 97.38           C  
ATOM    432  CD1 ILE A  57     -16.130  -5.597  27.456  1.00 97.38           C  
ATOM    433  N   GLU A  58     -17.484 -10.143  24.351  1.00 96.88           N  
ATOM    434  CA  GLU A  58     -17.993 -11.513  24.186  1.00 96.88           C  
ATOM    435  C   GLU A  58     -17.270 -12.243  23.047  1.00 96.88           C  
ATOM    436  CB  GLU A  58     -19.514 -11.478  23.930  1.00 96.88           C  
ATOM    437  O   GLU A  58     -16.921 -13.413  23.192  1.00 96.88           O  
ATOM    438  CG  GLU A  58     -20.333 -11.197  25.207  1.00 96.88           C  
ATOM    439  CD  GLU A  58     -21.819 -10.852  24.960  1.00 96.88           C  
ATOM    440  OE1 GLU A  58     -22.532 -10.586  25.961  1.00 96.88           O  
ATOM    441  OE2 GLU A  58     -22.257 -10.736  23.792  1.00 96.88           O  
ATOM    442  N   ARG A  59     -16.960 -11.535  21.952  1.00 96.01           N  
ATOM    443  CA  ARG A  59     -16.173 -12.077  20.839  1.00 96.01           C  
ATOM    444  C   ARG A  59     -14.668 -12.162  21.117  1.00 96.01           C  
ATOM    445  CB  ARG A  59     -16.493 -11.260  19.573  1.00 96.01           C  
ATOM    446  O   ARG A  59     -13.949 -12.833  20.383  1.00 96.01           O  
ATOM    447  CG  ARG A  59     -15.964 -11.877  18.271  1.00 96.01           C  
ATOM    448  CD  ARG A  59     -16.412 -13.337  18.139  1.00 96.01           C  
ATOM    449  NE  ARG A  59     -16.062 -13.875  16.836  1.00 96.01           N  
ATOM    450  NH1 ARG A  59     -13.987 -14.752  17.317  1.00 96.01           N  
ATOM    451  NH2 ARG A  59     -14.846 -14.794  15.244  1.00 96.01           N  
ATOM    452  CZ  ARG A  59     -14.952 -14.472  16.484  1.00 96.01           C  
ATOM    453  N   GLY A  60     -14.184 -11.486  22.158  1.00 96.69           N  
ATOM    454  CA  GLY A  60     -12.770 -11.415  22.523  1.00 96.69           C  
ATOM    455  C   GLY A  60     -11.945 -10.415  21.708  1.00 96.69           C  
ATOM    456  O   GLY A  60     -10.723 -10.501  21.736  1.00 96.69           O  
ATOM    457  N   LEU A  61     -12.582  -9.484  20.986  1.00 97.33           N  
ATOM    458  CA  LEU A  61     -11.930  -8.459  20.148  1.00 97.33           C  
ATOM    459  C   LEU A  61     -11.391  -7.270  20.952  1.00 97.33           C  
ATOM    460  CB  LEU A  61     -12.957  -7.947  19.123  1.00 97.33           C  
ATOM    461  O   LEU A  61     -10.513  -6.536  20.496  1.00 97.33           O  
ATOM    462  CG  LEU A  61     -13.233  -8.934  17.978  1.00 97.33           C  
ATOM    463  CD1 LEU A  61     -14.509  -8.509  17.255  1.00 97.33           C  
ATOM    464  CD2 LEU A  61     -12.086  -8.934  16.965  1.00 97.33           C  
ATOM    465  N   ILE A  62     -11.941  -7.055  22.144  1.00 97.66           N  
ATOM    466  CA  ILE A  62     -11.493  -6.047  23.102  1.00 97.66           C  
ATOM    467  C   ILE A  62     -11.511  -6.658  24.502  1.00 97.66           C  
ATOM    468  CB  ILE A  62     -12.338  -4.748  23.023  1.00 97.66           C  
ATOM    469  O   ILE A  62     -12.202  -7.646  24.754  1.00 97.66           O  
ATOM    470  CG1 ILE A  62     -13.761  -4.980  23.567  1.00 97.66           C  
ATOM    471  CG2 ILE A  62     -12.346  -4.166  21.597  1.00 97.66           C  
ATOM    472  CD1 ILE A  62     -14.692  -3.765  23.537  1.00 97.66           C  
ATOM    473  N   LYS A  63     -10.800  -6.032  25.435  1.00 96.58           N  
ATOM    474  CA  LYS A  63     -10.842  -6.398  26.851  1.00 96.58           C  
ATOM    475  C   LYS A  63     -10.837  -5.174  27.746  1.00 96.58           C  
ATOM    476  CB  LYS A  63      -9.697  -7.361  27.189  1.00 96.58           C  
ATOM    477  O   LYS A  63     -10.329  -4.113  27.381  1.00 96.58           O  
ATOM    478  CG  LYS A  63      -8.321  -6.704  27.035  1.00 96.58           C  
ATOM    479  CD  LYS A  63      -7.226  -7.720  27.334  1.00 96.58           C  
ATOM    480  CE  LYS A  63      -5.868  -7.091  27.037  1.00 96.58           C  
ATOM    481  NZ  LYS A  63      -4.864  -8.153  26.836  1.00 96.58           N  
ATOM    482  N   GLU A  64     -11.387  -5.358  28.934  1.00 95.37           N  
ATOM    483  CA  GLU A  64     -11.296  -4.387  30.014  1.00 95.37           C  
ATOM    484  C   GLU A  64      -9.937  -4.506  30.713  1.00 95.37           C  
ATOM    485  CB  GLU A  64     -12.473  -4.576  30.981  1.00 95.37           C  
ATOM    486  O   GLU A  64      -9.427  -5.606  30.930  1.00 95.37           O  
ATOM    487  CG  GLU A  64     -13.801  -4.218  30.288  1.00 95.37           C  
ATOM    488  CD  GLU A  64     -15.025  -4.224  31.214  1.00 95.37           C  
ATOM    489  OE1 GLU A  64     -16.055  -3.639  30.791  1.00 95.37           O  
ATOM    490  OE2 GLU A  64     -14.955  -4.754  32.338  1.00 95.37           O  
ATOM    491  N   VAL A  65      -9.339  -3.364  31.042  1.00 91.48           N  
ATOM    492  CA  VAL A  65      -8.097  -3.257  31.811  1.00 91.48           C  
ATOM    493  C   VAL A  65      -8.269  -2.232  32.928  1.00 91.48           C  
ATOM    494  CB  VAL A  65      -6.871  -2.926  30.930  1.00 91.48           C  
ATOM    495  O   VAL A  65      -8.924  -1.197  32.756  1.00 91.48           O  
ATOM    496  CG1 VAL A  65      -6.564  -4.065  29.949  1.00 91.48           C  
ATOM    497  CG2 VAL A  65      -7.010  -1.623  30.131  1.00 91.48           C  
ATOM    498  N   ASP A  66      -7.660  -2.512  34.078  1.00 79.72           N  
ATOM    499  CA  ASP A  66      -7.641  -1.581  35.204  1.00 79.72           C  
ATOM    500  C   ASP A  66      -6.778  -0.343  34.883  1.00 79.72           C  
ATOM    501  CB  ASP A  66      -7.161  -2.294  36.479  1.00 79.72           C  
ATOM    502  O   ASP A  66      -5.704  -0.444  34.289  1.00 79.72           O  
ATOM    503  CG  ASP A  66      -8.188  -3.280  37.049  1.00 79.72           C  
ATOM    504  OD1 ASP A  66      -9.394  -2.951  36.994  1.00 79.72           O  
ATOM    505  OD2 ASP A  66      -7.745  -4.311  37.597  1.00 79.72           O  
ATOM    506  N   GLN A  67      -7.249   0.846  35.277  1.00 66.10           N  
ATOM    507  CA  GLN A  67      -6.575   2.127  35.017  1.00 66.10           C  
ATOM    508  C   GLN A  67      -5.328   2.388  35.887  1.00 66.10           C  
ATOM    509  CB  GLN A  67      -7.563   3.297  35.202  1.00 66.10           C  
ATOM    510  O   GLN A  67      -5.280   2.025  37.066  1.00 66.10           O  
ATOM    511  CG  GLN A  67      -8.300   3.660  33.911  1.00 66.10           C  
ATOM    512  CD  GLN A  67      -9.075   4.976  34.003  1.00 66.10           C  
ATOM    513  NE2 GLN A  67      -9.516   5.490  32.876  1.00 66.10           N  
ATOM    514  OE1 GLN A  67      -9.283   5.567  35.058  1.00 66.10           O  
ATOM    515  N   GLN A  68      -4.380   3.153  35.322  1.00 52.75           N  
ATOM    516  CA  GLN A  68      -3.325   3.890  36.039  1.00 52.75           C  
ATOM    517  C   GLN A  68      -3.885   5.139  36.764  1.00 52.75           C  
ATOM    518  CB  GLN A  68      -2.183   4.252  35.068  1.00 52.75           C  
ATOM    519  O   GLN A  68      -5.010   5.561  36.517  1.00 52.75           O  
ATOM    520  CG  GLN A  68      -1.324   3.031  34.689  1.00 52.75           C  
ATOM    521  CD  GLN A  68      -0.156   3.384  33.767  1.00 52.75           C  
ATOM    522  NE2 GLN A  68       0.891   2.589  33.734  1.00 52.75           N  
ATOM    523  OE1 GLN A  68      -0.153   4.374  33.061  1.00 52.75           O  
ATOM    524  N   ALA A  69      -3.112   5.675  37.718  1.00 49.46           N  
ATOM    525  CA  ALA A  69      -3.529   6.594  38.788  1.00 49.46           C  
ATOM    526  C   ALA A  69      -4.520   7.715  38.386  1.00 49.46           C  
ATOM    527  CB  ALA A  69      -2.254   7.192  39.402  1.00 49.46           C  
ATOM    528  O   ALA A  69      -4.257   8.504  37.486  1.00 49.46           O  
ATOM    529  N   SER A  70      -5.626   7.828  39.135  1.00 51.20           N  
ATOM    530  CA  SER A  70      -6.606   8.924  39.049  1.00 51.20           C  
ATOM    531  C   SER A  70      -6.512   9.823  40.284  1.00 51.20           C  
ATOM    532  CB  SER A  70      -8.025   8.358  38.907  1.00 51.20           C  
ATOM    533  O   SER A  70      -6.344   9.327  41.400  1.00 51.20           O  
ATOM    534  OG  SER A  70      -8.993   9.392  38.916  1.00 51.20           O  
ATOM    535  N   THR A  71      -6.653  11.134  40.086  1.00 58.59           N  
ATOM    536  CA  THR A  71      -6.591  12.179  41.121  1.00 58.59           C  
ATOM    537  C   THR A  71      -7.933  12.504  41.797  1.00 58.59           C  
ATOM    538  CB  THR A  71      -5.919  13.453  40.566  1.00 58.59           C  
ATOM    539  O   THR A  71      -7.969  13.401  42.634  1.00 58.59           O  
ATOM    540  CG2 THR A  71      -4.395  13.341  40.609  1.00 58.59           C  
ATOM    541  OG1 THR A  71      -6.277  13.650  39.214  1.00 58.59           O  
ATOM    542  N   GLY A  72      -9.026  11.771  41.535  1.00 56.41           N  
ATOM    543  CA  GLY A  72     -10.257  11.914  42.331  1.00 56.41           C  
ATOM    544  C   GLY A  72     -11.535  11.408  41.660  1.00 56.41           C  
ATOM    545  O   GLY A  72     -12.112  12.098  40.827  1.00 56.41           O  
ATOM    546  N   GLY A  73     -12.014  10.221  42.053  1.00 63.26           N  
ATOM    547  CA  GLY A  73     -13.302   9.659  41.617  1.00 63.26           C  
ATOM    548  C   GLY A  73     -13.332   8.124  41.580  1.00 63.26           C  
ATOM    549  O   GLY A  73     -12.298   7.468  41.727  1.00 63.26           O  
ATOM    550  N   ARG A  74     -14.522   7.526  41.376  1.00 57.80           N  
ATOM    551  CA  ARG A  74     -14.641   6.082  41.085  1.00 57.80           C  
ATOM    552  C   ARG A  74     -14.031   5.831  39.703  1.00 57.80           C  
ATOM    553  CB  ARG A  74     -16.105   5.602  41.189  1.00 57.80           C  
ATOM    554  O   ARG A  74     -14.476   6.424  38.726  1.00 57.80           O  
ATOM    555  CG  ARG A  74     -16.232   4.065  41.138  1.00 57.80           C  
ATOM    556  CD  ARG A  74     -17.680   3.609  41.390  1.00 57.80           C  
ATOM    557  NE  ARG A  74     -17.796   2.136  41.456  1.00 57.80           N  
ATOM    558  NH1 ARG A  74     -20.003   2.020  42.097  1.00 57.80           N  
ATOM    559  NH2 ARG A  74     -18.836   0.139  41.834  1.00 57.80           N  
ATOM    560  CZ  ARG A  74     -18.873   1.442  41.794  1.00 57.80           C  
ATOM    561  N   ARG A  75     -12.995   4.988  39.644  1.00 64.73           N  
ATOM    562  CA  ARG A  75     -12.179   4.755  38.441  1.00 64.73           C  
ATOM    563  C   ARG A  75     -13.042   4.242  37.288  1.00 64.73           C  
ATOM    564  CB  ARG A  75     -11.042   3.764  38.745  1.00 64.73           C  
ATOM    565  O   ARG A  75     -13.782   3.274  37.464  1.00 64.73           O  
ATOM    566  CG  ARG A  75     -10.077   4.283  39.822  1.00 64.73           C  
ATOM    567  CD  ARG A  75      -8.949   3.275  40.065  1.00 64.73           C  
ATOM    568  NE  ARG A  75      -8.070   3.705  41.169  1.00 64.73           N  
ATOM    569  NH1 ARG A  75      -6.633   1.914  41.096  1.00 64.73           N  
ATOM    570  NH2 ARG A  75      -6.324   3.518  42.618  1.00 64.73           N  
ATOM    571  CZ  ARG A  75      -7.018   3.045  41.620  1.00 64.73           C  
ATOM    572  N   ALA A  76     -12.944   4.879  36.126  1.00 71.42           N  
ATOM    573  CA  ALA A  76     -13.569   4.364  34.917  1.00 71.42           C  
ATOM    574  C   ALA A  76     -12.758   3.161  34.415  1.00 71.42           C  
ATOM    575  CB  ALA A  76     -13.678   5.485  33.877  1.00 71.42           C  
ATOM    576  O   ALA A  76     -11.533   3.213  34.370  1.00 71.42           O  
ATOM    577  N   ILE A  77     -13.437   2.074  34.051  1.00 85.35           N  
ATOM    578  CA  ILE A  77     -12.794   0.910  33.434  1.00 85.35           C  
ATOM    579  C   ILE A  77     -12.306   1.318  32.040  1.00 85.35           C  
ATOM    580  CB  ILE A  77     -13.769  -0.286  33.390  1.00 85.35           C  
ATOM    581  O   ILE A  77     -13.085   1.872  31.253  1.00 85.35           O  
ATOM    582  CG1 ILE A  77     -14.171  -0.720  34.820  1.00 85.35           C  
ATOM    583  CG2 ILE A  77     -13.131  -1.459  32.634  1.00 85.35           C  
ATOM    584  CD1 ILE A  77     -15.333  -1.723  34.866  1.00 85.35           C  
ATOM    585  N   SER A  78     -11.033   1.054  31.747  1.00 92.40           N  
ATOM    586  CA  SER A  78     -10.458   1.295  30.426  1.00 92.40           C  
ATOM    587  C   SER A  78     -10.596   0.060  29.543  1.00 92.40           C  
ATOM    588  CB  SER A  78      -8.996   1.734  30.516  1.00 92.40           C  
ATOM    589  O   SER A  78     -10.644  -1.071  30.018  1.00 92.40           O  
ATOM    590  OG  SER A  78      -8.906   3.105  30.871  1.00 92.40           O  
ATOM    591  N   ILE A  79     -10.659   0.290  28.240  1.00 95.66           N  
ATOM    592  CA  ILE A  79     -10.827  -0.728  27.212  1.00 95.66           C  
ATOM    593  C   ILE A  79      -9.649  -0.634  26.245  1.00 95.66           C  
ATOM    594  CB  ILE A  79     -12.183  -0.534  26.503  1.00 95.66           C  
ATOM    595  O   ILE A  79      -9.255   0.464  25.847  1.00 95.66           O  
ATOM    596  CG1 ILE A  79     -13.358  -0.629  27.508  1.00 95.66           C  
ATOM    597  CG2 ILE A  79     -12.363  -1.568  25.387  1.00 95.66           C  
ATOM    598  CD1 ILE A  79     -14.744  -0.404  26.893  1.00 95.66           C  
ATOM    599  N   VAL A  80      -9.109  -1.789  25.862  1.00 96.70           N  
ATOM    600  CA  VAL A  80      -8.085  -1.935  24.817  1.00 96.70           C  
ATOM    601  C   VAL A  80      -8.509  -3.003  23.813  1.00 96.70           C  
ATOM    602  CB  VAL A  80      -6.699  -2.275  25.403  1.00 96.70           C  
ATOM    603  O   VAL A  80      -9.279  -3.906  24.151  1.00 96.70           O  
ATOM    604  CG1 VAL A  80      -6.178  -1.150  26.301  1.00 96.70           C  
ATOM    605  CG2 VAL A  80      -6.683  -3.590  26.193  1.00 96.70           C  
ATOM    606  N   THR A  81      -7.985  -2.934  22.591  1.00 97.06           N  
ATOM    607  CA  THR A  81      -8.110  -4.020  21.611  1.00 97.06           C  
ATOM    608  C   THR A  81      -7.359  -5.264  22.074  1.00 97.06           C  
ATOM    609  CB  THR A  81      -7.575  -3.599  20.236  1.00 97.06           C  
ATOM    610  O   THR A  81      -6.258  -5.173  22.621  1.00 97.06           O  
ATOM    611  CG2 THR A  81      -8.479  -2.562  19.577  1.00 97.06           C  
ATOM    612  OG1 THR A  81      -6.296  -3.027  20.390  1.00 97.06           O  
ATOM    613  N   GLU A  82      -7.929  -6.438  21.820  1.00 96.35           N  
ATOM    614  CA  GLU A  82      -7.234  -7.714  21.963  1.00 96.35           C  
ATOM    615  C   GLU A  82      -6.881  -8.242  20.572  1.00 96.35           C  
ATOM    616  CB  GLU A  82      -8.083  -8.691  22.783  1.00 96.35           C  
ATOM    617  O   GLU A  82      -7.749  -8.435  19.723  1.00 96.35           O  
ATOM    618  CG  GLU A  82      -7.413 -10.063  22.975  1.00 96.35           C  
ATOM    619  CD  GLU A  82      -6.031  -9.938  23.636  1.00 96.35           C  
ATOM    620  OE1 GLU A  82      -5.008 -10.087  22.925  1.00 96.35           O  
ATOM    621  OE2 GLU A  82      -5.958  -9.628  24.852  1.00 96.35           O  
ATOM    622  N   THR A  83      -5.585  -8.435  20.326  1.00 95.15           N  
ATOM    623  CA  THR A  83      -5.071  -8.677  18.973  1.00 95.15           C  
ATOM    624  C   THR A  83      -4.528 -10.081  18.764  1.00 95.15           C  
ATOM    625  CB  THR A  83      -4.002  -7.642  18.587  1.00 95.15           C  
ATOM    626  O   THR A  83      -4.442 -10.530  17.626  1.00 95.15           O  
ATOM    627  CG2 THR A  83      -4.583  -6.225  18.590  1.00 95.15           C  
ATOM    628  OG1 THR A  83      -2.907  -7.681  19.481  1.00 95.15           O  
ATOM    629  N   ARG A  84      -4.186 -10.800  19.840  1.00 94.61           N  
ATOM    630  CA  ARG A  84      -3.375 -12.029  19.767  1.00 94.61           C  
ATOM    631  C   ARG A  84      -4.133 -13.279  19.331  1.00 94.61           C  
ATOM    632  CB  ARG A  84      -2.751 -12.295  21.138  1.00 94.61           C  
ATOM    633  O   ARG A  84      -3.502 -14.266  18.969  1.00 94.61           O  
ATOM    634  CG  ARG A  84      -1.765 -11.203  21.557  1.00 94.61           C  
ATOM    635  CD  ARG A  84      -1.197 -11.579  22.924  1.00 94.61           C  
ATOM    636  NE  ARG A  84      -0.213 -10.586  23.384  1.00 94.61           N  
ATOM    637  NH1 ARG A  84       0.421 -11.689  25.291  1.00 94.61           N  
ATOM    638  NH2 ARG A  84       1.327  -9.703  24.805  1.00 94.61           N  
ATOM    639  CZ  ARG A  84       0.506 -10.664  24.487  1.00 94.61           C  
ATOM    640  N   ASN A  85      -5.458 -13.276  19.443  1.00 94.61           N  
ATOM    641  CA  ASN A  85      -6.283 -14.454  19.152  1.00 94.61           C  
ATOM    642  C   ASN A  85      -6.748 -14.507  17.691  1.00 94.61           C  
ATOM    643  CB  ASN A  85      -7.461 -14.483  20.136  1.00 94.61           C  
ATOM    644  O   ASN A  85      -7.206 -15.553  17.237  1.00 94.61           O  
ATOM    645  CG  ASN A  85      -7.018 -14.682  21.574  1.00 94.61           C  
ATOM    646  ND2 ASN A  85      -7.764 -14.151  22.513  1.00 94.61           N  
ATOM    647  OD1 ASN A  85      -6.006 -15.301  21.879  1.00 94.61           O  
ATOM    648  N   PHE A  86      -6.590 -13.398  16.971  1.00 96.99           N  
ATOM    649  CA  PHE A  86      -7.095 -13.192  15.624  1.00 96.99           C  
ATOM    650  C   PHE A  86      -5.942 -12.963  14.672  1.00 96.99           C  
ATOM    651  CB  PHE A  86      -7.980 -11.957  15.628  1.00 96.99           C  
ATOM    652  O   PHE A  86      -5.168 -12.017  14.836  1.00 96.99           O  
ATOM    653  CG  PHE A  86      -9.206 -12.111  16.474  1.00 96.99           C  
ATOM    654  CD1 PHE A  86     -10.274 -12.861  15.977  1.00 96.99           C  
ATOM    655  CD2 PHE A  86      -9.282 -11.526  17.749  1.00 96.99           C  
ATOM    656  CE1 PHE A  86     -11.458 -12.956  16.703  1.00 96.99           C  
ATOM    657  CE2 PHE A  86     -10.447 -11.689  18.511  1.00 96.99           C  
ATOM    658  CZ  PHE A  86     -11.547 -12.383  17.981  1.00 96.99           C  
ATOM    659  N   HIS A  87      -5.834 -13.827  13.677  1.00 98.44           N  
ATOM    660  CA  HIS A  87      -4.759 -13.795  12.711  1.00 98.44           C  
ATOM    661  C   HIS A  87      -5.279 -13.551  11.305  1.00 98.44           C  
ATOM    662  CB  HIS A  87      -3.944 -15.087  12.771  1.00 98.44           C  
ATOM    663  O   HIS A  87      -6.363 -13.992  10.932  1.00 98.44           O  
ATOM    664  CG  HIS A  87      -3.249 -15.366  14.079  1.00 98.44           C  
ATOM    665  CD2 HIS A  87      -3.035 -14.516  15.134  1.00 98.44           C  
ATOM    666  ND1 HIS A  87      -2.620 -16.546  14.387  1.00 98.44           N  
ATOM    667  CE1 HIS A  87      -2.077 -16.418  15.606  1.00 98.44           C  
ATOM    668  NE2 HIS A  87      -2.310 -15.204  16.107  1.00 98.44           N  
ATOM    669  N   ALA A  88      -4.457 -12.897  10.499  1.00 98.56           N  
ATOM    670  CA  ALA A  88      -4.701 -12.729   9.080  1.00 98.56           C  
ATOM    671  C   ALA A  88      -3.459 -13.111   8.285  1.00 98.56           C  
ATOM    672  CB  ALA A  88      -5.147 -11.293   8.819  1.00 98.56           C  
ATOM    673  O   ALA A  88      -2.329 -12.935   8.748  1.00 98.56           O  
ATOM    674  N   ILE A  89      -3.672 -13.613   7.074  1.00 98.74           N  
ATOM    675  CA  ILE A  89      -2.593 -13.850   6.120  1.00 98.74           C  
ATOM    676  C   ILE A  89      -2.571 -12.693   5.128  1.00 98.74           C  
ATOM    677  CB  ILE A  89      -2.718 -15.242   5.476  1.00 98.74           C  
ATOM    678  O   ILE A  89      -3.562 -12.401   4.456  1.00 98.74           O  
ATOM    679  CG1 ILE A  89      -2.448 -16.320   6.549  1.00 98.74           C  
ATOM    680  CG2 ILE A  89      -1.741 -15.397   4.299  1.00 98.74           C  
ATOM    681  CD1 ILE A  89      -2.789 -17.743   6.104  1.00 98.74           C  
ATOM    682  N   GLY A  90      -1.430 -12.019   5.048  1.00 98.73           N  
ATOM    683  CA  GLY A  90      -1.133 -11.064   3.992  1.00 98.73           C  
ATOM    684  C   GLY A  90      -0.276 -11.728   2.925  1.00 98.73           C  
ATOM    685  O   GLY A  90       0.698 -12.407   3.246  1.00 98.73           O  
ATOM    686  N   VAL A  91      -0.608 -11.499   1.661  1.00 98.81           N  
ATOM    687  CA  VAL A  91       0.160 -11.980   0.516  1.00 98.81           C  
ATOM    688  C   VAL A  91       0.551 -10.806  -0.361  1.00 98.81           C  
ATOM    689  CB  VAL A  91      -0.619 -13.019  -0.304  1.00 98.81           C  
ATOM    690  O   VAL A  91      -0.307 -10.084  -0.866  1.00 98.81           O  
ATOM    691  CG1 VAL A  91       0.284 -13.583  -1.406  1.00 98.81           C  
ATOM    692  CG2 VAL A  91      -1.143 -14.172   0.558  1.00 98.81           C  
ATOM    693  N   ARG A  92       1.848 -10.636  -0.607  1.00 97.99           N  
ATOM    694  CA  ARG A  92       2.332  -9.817  -1.719  1.00 97.99           C  
ATOM    695  C   ARG A  92       2.598 -10.726  -2.905  1.00 97.99           C  
ATOM    696  CB  ARG A  92       3.585  -9.034  -1.312  1.00 97.99           C  
ATOM    697  O   ARG A  92       3.589 -11.448  -2.901  1.00 97.99           O  
ATOM    698  CG  ARG A  92       4.075  -8.150  -2.476  1.00 97.99           C  
ATOM    699  CD  ARG A  92       5.518  -7.681  -2.286  1.00 97.99           C  
ATOM    700  NE  ARG A  92       6.480  -8.802  -2.248  1.00 97.99           N  
ATOM    701  NH1 ARG A  92       6.737  -9.294  -4.491  1.00 97.99           N  
ATOM    702  NH2 ARG A  92       7.888 -10.419  -2.979  1.00 97.99           N  
ATOM    703  CZ  ARG A  92       7.025  -9.488  -3.236  1.00 97.99           C  
ATOM    704  N   LEU A  93       1.772 -10.625  -3.935  1.00 97.20           N  
ATOM    705  CA  LEU A  93       1.969 -11.300  -5.206  1.00 97.20           C  
ATOM    706  C   LEU A  93       2.764 -10.393  -6.152  1.00 97.20           C  
ATOM    707  CB  LEU A  93       0.592 -11.705  -5.735  1.00 97.20           C  
ATOM    708  O   LEU A  93       2.288  -9.360  -6.625  1.00 97.20           O  
ATOM    709  CG  LEU A  93       0.626 -12.453  -7.073  1.00 97.20           C  
ATOM    710  CD1 LEU A  93       1.376 -13.775  -6.930  1.00 97.20           C  
ATOM    711  CD2 LEU A  93      -0.817 -12.713  -7.500  1.00 97.20           C  
ATOM    712  N   GLY A  94       4.025 -10.750  -6.370  1.00 93.30           N  
ATOM    713  CA  GLY A  94       4.907 -10.094  -7.320  1.00 93.30           C  
ATOM    714  C   GLY A  94       4.802 -10.686  -8.722  1.00 93.30           C  
ATOM    715  O   GLY A  94       3.793 -11.259  -9.111  1.00 93.30           O  
ATOM    716  N   ARG A  95       5.870 -10.508  -9.506  1.00 90.36           N  
ATOM    717  CA  ARG A  95       5.915 -10.943 -10.913  1.00 90.36           C  
ATOM    718  C   ARG A  95       6.166 -12.443 -11.050  1.00 90.36           C  
ATOM    719  CB  ARG A  95       6.964 -10.131 -11.695  1.00 90.36           C  
ATOM    720  O   ARG A  95       5.656 -13.073 -11.969  1.00 90.36           O  
ATOM    721  CG  ARG A  95       6.839 -10.353 -13.208  1.00 90.36           C  
ATOM    722  CD  ARG A  95       7.933  -9.656 -14.019  1.00 90.36           C  
ATOM    723  NE  ARG A  95       7.767  -9.931 -15.459  1.00 90.36           N  
ATOM    724  NH1 ARG A  95       9.269  -8.389 -16.263  1.00 90.36           N  
ATOM    725  NH2 ARG A  95       8.130  -9.662 -17.694  1.00 90.36           N  
ATOM    726  CZ  ARG A  95       8.390  -9.332 -16.460  1.00 90.36           C  
ATOM    727  N   HIS A  96       7.052 -12.954 -10.201  1.00 92.43           N  
ATOM    728  CA  HIS A  96       7.577 -14.320 -10.259  1.00 92.43           C  
ATOM    729  C   HIS A  96       7.681 -14.935  -8.860  1.00 92.43           C  
ATOM    730  CB  HIS A  96       8.939 -14.332 -10.977  1.00 92.43           C  
ATOM    731  O   HIS A  96       8.451 -15.866  -8.636  1.00 92.43           O  
ATOM    732  CG  HIS A  96       8.860 -13.879 -12.409  1.00 92.43           C  
ATOM    733  CD2 HIS A  96       9.688 -13.001 -13.054  1.00 92.43           C  
ATOM    734  ND1 HIS A  96       7.875 -14.236 -13.293  1.00 92.43           N  
ATOM    735  CE1 HIS A  96       8.073 -13.558 -14.426  1.00 92.43           C  
ATOM    736  NE2 HIS A  96       9.178 -12.795 -14.346  1.00 92.43           N  
ATOM    737  N   ASP A  97       7.006 -14.326  -7.892  1.00 95.94           N  
ATOM    738  CA  ASP A  97       7.188 -14.586  -6.477  1.00 95.94           C  
ATOM    739  C   ASP A  97       5.951 -14.172  -5.680  1.00 95.94           C  
ATOM    740  CB  ASP A  97       8.453 -13.866  -5.962  1.00 95.94           C  
ATOM    741  O   ASP A  97       5.240 -13.239  -6.058  1.00 95.94           O  
ATOM    742  CG  ASP A  97       8.426 -12.322  -5.986  1.00 95.94           C  
ATOM    743  OD1 ASP A  97       7.820 -11.672  -6.876  1.00 95.94           O  
ATOM    744  OD2 ASP A  97       9.074 -11.707  -5.113  1.00 95.94           O  
ATOM    745  N   ALA A  98       5.735 -14.825  -4.545  1.00 97.74           N  
ATOM    746  CA  ALA A  98       4.841 -14.362  -3.498  1.00 97.74           C  
ATOM    747  C   ALA A  98       5.569 -14.318  -2.153  1.00 97.74           C  
ATOM    748  CB  ALA A  98       3.577 -15.225  -3.447  1.00 97.74           C  
ATOM    749  O   ALA A  98       6.307 -15.238  -1.807  1.00 97.74           O  
ATOM    750  N   THR A  99       5.337 -13.261  -1.381  1.00 98.31           N  
ATOM    751  CA  THR A  99       5.680 -13.218   0.047  1.00 98.31           C  
ATOM    752  C   THR A  99       4.392 -13.432   0.831  1.00 98.31           C  
ATOM    753  CB  THR A  99       6.350 -11.892   0.441  1.00 98.31           C  
ATOM    754  O   THR A  99       3.446 -12.662   0.650  1.00 98.31           O  
ATOM    755  CG2 THR A  99       6.770 -11.881   1.909  1.00 98.31           C  
ATOM    756  OG1 THR A  99       7.519 -11.650  -0.322  1.00 98.31           O  
ATOM    757  N   ILE A 100       4.341 -14.472   1.661  1.00 98.66           N  
ATOM    758  CA  ILE A 100       3.181 -14.823   2.488  1.00 98.66           C  
ATOM    759  C   ILE A 100       3.560 -14.617   3.950  1.00 98.66           C  
ATOM    760  CB  ILE A 100       2.699 -16.269   2.222  1.00 98.66           C  
ATOM    761  O   ILE A 100       4.547 -15.181   4.421  1.00 98.66           O  
ATOM    762  CG1 ILE A 100       2.428 -16.494   0.716  1.00 98.66           C  
ATOM    763  CG2 ILE A 100       1.436 -16.552   3.056  1.00 98.66           C  
ATOM    764  CD1 ILE A 100       1.883 -17.881   0.358  1.00 98.66           C  
ATOM    765  N   THR A 101       2.766 -13.826   4.668  1.00 98.68           N  
ATOM    766  CA  THR A 101       3.064 -13.419   6.043  1.00 98.68           C  
ATOM    767  C   THR A 101       1.839 -13.616   6.935  1.00 98.68           C  
ATOM    768  CB  THR A 101       3.552 -11.961   6.083  1.00 98.68           C  
ATOM    769  O   THR A 101       0.734 -13.188   6.599  1.00 98.68           O  
ATOM    770  CG2 THR A 101       4.120 -11.569   7.439  1.00 98.68           C  
ATOM    771  OG1 THR A 101       4.537 -11.699   5.103  1.00 98.68           O  
ATOM    772  N   LEU A 102       2.038 -14.255   8.090  1.00 98.62           N  
ATOM    773  CA  LEU A 102       1.034 -14.410   9.141  1.00 98.62           C  
ATOM    774  C   LEU A 102       1.139 -13.243  10.123  1.00 98.62           C  
ATOM    775  CB  LEU A 102       1.243 -15.753   9.869  1.00 98.62           C  
ATOM    776  O   LEU A 102       2.187 -13.065  10.750  1.00 98.62           O  
ATOM    777  CG  LEU A 102       0.163 -16.078  10.916  1.00 98.62           C  
ATOM    778  CD1 LEU A 102      -1.211 -16.261  10.275  1.00 98.62           C  
ATOM    779  CD2 LEU A 102       0.525 -17.371  11.654  1.00 98.62           C  
ATOM    780  N   PHE A 103       0.048 -12.506  10.301  1.00 98.48           N  
ATOM    781  CA  PHE A 103      -0.044 -11.369  11.213  1.00 98.48           C  
ATOM    782  C   PHE A 103      -1.049 -11.625  12.330  1.00 98.48           C  
ATOM    783  CB  PHE A 103      -0.444 -10.115  10.436  1.00 98.48           C  
ATOM    784  O   PHE A 103      -2.064 -12.284  12.105  1.00 98.48           O  
ATOM    785  CG  PHE A 103       0.545  -9.692   9.373  1.00 98.48           C  
ATOM    786  CD1 PHE A 103       1.637  -8.875   9.715  1.00 98.48           C  
ATOM    787  CD2 PHE A 103       0.357 -10.089   8.038  1.00 98.48           C  
ATOM    788  CE1 PHE A 103       2.524  -8.431   8.721  1.00 98.48           C  
ATOM    789  CE2 PHE A 103       1.238  -9.636   7.043  1.00 98.48           C  
ATOM    790  CZ  PHE A 103       2.323  -8.809   7.382  1.00 98.48           C  
ATOM    791  N   ASP A 104      -0.803 -11.047  13.505  1.00 97.51           N  
ATOM    792  CA  ASP A 104      -1.877 -10.743  14.458  1.00 97.51           C  
ATOM    793  C   ASP A 104      -2.539  -9.385  14.139  1.00 97.51           C  
ATOM    794  CB  ASP A 104      -1.369 -10.876  15.906  1.00 97.51           C  
ATOM    795  O   ASP A 104      -2.064  -8.633  13.284  1.00 97.51           O  
ATOM    796  CG  ASP A 104      -0.479  -9.748  16.444  1.00 97.51           C  
ATOM    797  OD1 ASP A 104      -0.411  -8.646  15.844  1.00 97.51           O  
ATOM    798  OD2 ASP A 104       0.141  -9.971  17.510  1.00 97.51           O  
ATOM    799  N   LEU A 105      -3.628  -9.030  14.832  1.00 95.93           N  
ATOM    800  CA  LEU A 105      -4.347  -7.767  14.575  1.00 95.93           C  
ATOM    801  C   LEU A 105      -3.561  -6.480  14.923  1.00 95.93           C  
ATOM    802  CB  LEU A 105      -5.713  -7.786  15.277  1.00 95.93           C  
ATOM    803  O   LEU A 105      -4.004  -5.383  14.575  1.00 95.93           O  
ATOM    804  CG  LEU A 105      -6.812  -8.598  14.576  1.00 95.93           C  
ATOM    805  CD1 LEU A 105      -8.093  -8.491  15.407  1.00 95.93           C  
ATOM    806  CD2 LEU A 105      -7.109  -8.062  13.174  1.00 95.93           C  
ATOM    807  N   SER A 106      -2.397  -6.593  15.572  1.00 94.56           N  
ATOM    808  CA  SER A 106      -1.470  -5.484  15.857  1.00 94.56           C  
ATOM    809  C   SER A 106      -0.331  -5.376  14.837  1.00 94.56           C  
ATOM    810  CB  SER A 106      -0.935  -5.540  17.299  1.00 94.56           C  
ATOM    811  O   SER A 106       0.710  -4.808  15.151  1.00 94.56           O  
ATOM    812  OG  SER A 106      -0.480  -6.816  17.717  1.00 94.56           O  
ATOM    813  N   SER A 107      -0.501  -5.957  13.643  1.00 95.29           N  
ATOM    814  CA  SER A 107       0.505  -6.036  12.571  1.00 95.29           C  
ATOM    815  C   SER A 107       1.796  -6.770  12.945  1.00 95.29           C  
ATOM    816  CB  SER A 107       0.778  -4.671  11.909  1.00 95.29           C  
ATOM    817  O   SER A 107       2.801  -6.653  12.240  1.00 95.29           O  
ATOM    818  OG  SER A 107       1.525  -3.781  12.711  1.00 95.29           O  
ATOM    819  N   LYS A 108       1.810  -7.549  14.033  1.00 96.50           N  
ATOM    820  CA  LYS A 108       2.997  -8.317  14.416  1.00 96.50           C  
ATOM    821  C   LYS A 108       3.157  -9.521  13.495  1.00 96.50           C  
ATOM    822  CB  LYS A 108       2.882  -8.750  15.876  1.00 96.50           C  
ATOM    823  O   LYS A 108       2.263 -10.358  13.407  1.00 96.50           O  
ATOM    824  CG  LYS A 108       4.140  -9.473  16.359  1.00 96.50           C  
ATOM    825  CD  LYS A 108       3.936  -9.918  17.803  1.00 96.50           C  
ATOM    826  CE  LYS A 108       5.151 -10.734  18.232  1.00 96.50           C  
ATOM    827  NZ  LYS A 108       5.007 -11.165  19.638  1.00 96.50           N  
ATOM    828  N   VAL A 109       4.334  -9.652  12.888  1.00 97.46           N  
ATOM    829  CA  VAL A 109       4.703 -10.821  12.079  1.00 97.46           C  
ATOM    830  C   VAL A 109       4.939 -12.039  12.978  1.00 97.46           C  
ATOM    831  CB  VAL A 109       5.937 -10.524  11.205  1.00 97.46           C  
ATOM    832  O   VAL A 109       5.797 -12.025  13.864  1.00 97.46           O  
ATOM    833  CG1 VAL A 109       6.345 -11.758  10.391  1.00 97.46           C  
ATOM    834  CG2 VAL A 109       5.652  -9.372  10.234  1.00 97.46           C  
ATOM    835  N   LEU A 110       4.184 -13.111  12.742  1.00 97.68           N  
ATOM    836  CA  LEU A 110       4.292 -14.395  13.448  1.00 97.68           C  
ATOM    837  C   LEU A 110       5.062 -15.449  12.635  1.00 97.68           C  
ATOM    838  CB  LEU A 110       2.874 -14.895  13.773  1.00 97.68           C  
ATOM    839  O   LEU A 110       5.689 -16.353  13.209  1.00 97.68           O  
ATOM    840  CG  LEU A 110       2.015 -13.940  14.623  1.00 97.68           C  
ATOM    841  CD1 LEU A 110       0.659 -14.592  14.865  1.00 97.68           C  
ATOM    842  CD2 LEU A 110       2.650 -13.633  15.984  1.00 97.68           C  
ATOM    843  N   ALA A 111       4.999 -15.337  11.309  1.00 98.05           N  
ATOM    844  CA  ALA A 111       5.712 -16.146  10.328  1.00 98.05           C  
ATOM    845  C   ALA A 111       5.728 -15.421   8.975  1.00 98.05           C  
ATOM    846  CB  ALA A 111       5.007 -17.498  10.187  1.00 98.05           C  
ATOM    847  O   ALA A 111       4.779 -14.706   8.664  1.00 98.05           O  
ATOM    848  N   GLU A 112       6.770 -15.630   8.175  1.00 97.88           N  
ATOM    849  CA  GLU A 112       6.874 -15.114   6.810  1.00 97.88           C  
ATOM    850  C   GLU A 112       7.661 -16.098   5.948  1.00 97.88           C  
ATOM    851  CB  GLU A 112       7.555 -13.737   6.799  1.00 97.88           C  
ATOM    852  O   GLU A 112       8.697 -16.604   6.379  1.00 97.88           O  
ATOM    853  CG  GLU A 112       7.641 -13.164   5.377  1.00 97.88           C  
ATOM    854  CD  GLU A 112       8.048 -11.693   5.405  1.00 97.88           C  
ATOM    855  OE1 GLU A 112       9.266 -11.435   5.278  1.00 97.88           O  
ATOM    856  OE2 GLU A 112       7.129 -10.849   5.555  1.00 97.88           O  
ATOM    857  N   GLU A 113       7.183 -16.345   4.732  1.00 97.86           N  
ATOM    858  CA  GLU A 113       7.863 -17.175   3.745  1.00 97.86           C  
ATOM    859  C   GLU A 113       7.782 -16.574   2.343  1.00 97.86           C  
ATOM    860  CB  GLU A 113       7.305 -18.601   3.750  1.00 97.86           C  
ATOM    861  O   GLU A 113       6.873 -15.813   2.004  1.00 97.86           O  
ATOM    862  CG  GLU A 113       7.744 -19.370   5.001  1.00 97.86           C  
ATOM    863  CD  GLU A 113       7.374 -20.852   4.968  1.00 97.86           C  
ATOM    864  OE1 GLU A 113       7.651 -21.509   5.995  1.00 97.86           O  
ATOM    865  OE2 GLU A 113       6.788 -21.312   3.967  1.00 97.86           O  
ATOM    866  N   HIS A 114       8.767 -16.933   1.524  1.00 97.57           N  
ATOM    867  CA  HIS A 114       8.900 -16.486   0.146  1.00 97.57           C  
ATOM    868  C   HIS A 114       8.774 -17.686  -0.789  1.00 97.57           C  
ATOM    869  CB  HIS A 114      10.245 -15.772  -0.033  1.00 97.57           C  
ATOM    870  O   HIS A 114       9.510 -18.662  -0.659  1.00 97.57           O  
ATOM    871  CG  HIS A 114      10.312 -14.442   0.672  1.00 97.57           C  
ATOM    872  CD2 HIS A 114      10.164 -13.219   0.080  1.00 97.57           C  
ATOM    873  ND1 HIS A 114      10.474 -14.218   2.023  1.00 97.57           N  
ATOM    874  CE1 HIS A 114      10.407 -12.893   2.240  1.00 97.57           C  
ATOM    875  NE2 HIS A 114      10.215 -12.243   1.077  1.00 97.57           N  
ATOM    876  N   TYR A 115       7.870 -17.580  -1.756  1.00 97.70           N  
ATOM    877  CA  TYR A 115       7.534 -18.631  -2.706  1.00 97.70           C  
ATOM    878  C   TYR A 115       7.871 -18.169  -4.121  1.00 97.70           C  
ATOM    879  CB  TYR A 115       6.044 -18.966  -2.586  1.00 97.70           C  
ATOM    880  O   TYR A 115       7.319 -17.162  -4.568  1.00 97.70           O  
ATOM    881  CG  TYR A 115       5.687 -19.617  -1.266  1.00 97.70           C  
ATOM    882  CD1 TYR A 115       5.628 -21.021  -1.176  1.00 97.70           C  
ATOM    883  CD2 TYR A 115       5.431 -18.825  -0.128  1.00 97.70           C  
ATOM    884  CE1 TYR A 115       5.307 -21.635   0.049  1.00 97.70           C  
ATOM    885  CE2 TYR A 115       5.130 -19.442   1.102  1.00 97.70           C  
ATOM    886  OH  TYR A 115       4.794 -21.465   2.370  1.00 97.70           O  
ATOM    887  CZ  TYR A 115       5.072 -20.849   1.193  1.00 97.70           C  
ATOM    888  N   PRO A 116       8.748 -18.868  -4.858  1.00 97.39           N  
ATOM    889  CA  PRO A 116       8.871 -18.672  -6.295  1.00 97.39           C  
ATOM    890  C   PRO A 116       7.560 -19.066  -6.986  1.00 97.39           C  
ATOM    891  CB  PRO A 116      10.042 -19.558  -6.741  1.00 97.39           C  
ATOM    892  O   PRO A 116       7.074 -20.174  -6.784  1.00 97.39           O  
ATOM    893  CG  PRO A 116      10.806 -19.844  -5.446  1.00 97.39           C  
ATOM    894  CD  PRO A 116       9.704 -19.855  -4.391  1.00 97.39           C  
ATOM    895  N   LEU A 117       7.026 -18.173  -7.815  1.00 96.06           N  
ATOM    896  CA  LEU A 117       5.822 -18.376  -8.623  1.00 96.06           C  
ATOM    897  C   LEU A 117       6.116 -17.989 -10.086  1.00 96.06           C  
ATOM    898  CB  LEU A 117       4.643 -17.578  -8.030  1.00 96.06           C  
ATOM    899  O   LEU A 117       5.764 -16.891 -10.525  1.00 96.06           O  
ATOM    900  CG  LEU A 117       4.117 -18.074  -6.670  1.00 96.06           C  
ATOM    901  CD1 LEU A 117       2.902 -17.228  -6.285  1.00 96.06           C  
ATOM    902  CD2 LEU A 117       3.654 -19.529  -6.690  1.00 96.06           C  
ATOM    903  N   PRO A 118       6.860 -18.817 -10.847  1.00 94.07           N  
ATOM    904  CA  PRO A 118       7.311 -18.491 -12.202  1.00 94.07           C  
ATOM    905  C   PRO A 118       6.212 -18.599 -13.279  1.00 94.07           C  
ATOM    906  CB  PRO A 118       8.465 -19.465 -12.455  1.00 94.07           C  
ATOM    907  O   PRO A 118       6.523 -18.479 -14.474  1.00 94.07           O  
ATOM    908  CG  PRO A 118       8.023 -20.714 -11.691  1.00 94.07           C  
ATOM    909  CD  PRO A 118       7.347 -20.133 -10.452  1.00 94.07           C  
ATOM    910  N   GLU A 119       4.962 -18.848 -12.879  1.00 94.50           N  
ATOM    911  CA  GLU A 119       3.814 -19.096 -13.746  1.00 94.50           C  
ATOM    912  C   GLU A 119       3.552 -17.954 -14.737  1.00 94.50           C  
ATOM    913  CB  GLU A 119       2.546 -19.371 -12.917  1.00 94.50           C  
ATOM    914  O   GLU A 119       3.915 -16.794 -14.533  1.00 94.50           O  
ATOM    915  CG  GLU A 119       2.577 -20.712 -12.163  1.00 94.50           C  
ATOM    916  CD  GLU A 119       3.549 -20.728 -10.981  1.00 94.50           C  
ATOM    917  OE1 GLU A 119       4.126 -21.800 -10.711  1.00 94.50           O  
ATOM    918  OE2 GLU A 119       3.779 -19.639 -10.415  1.00 94.50           O  
ATOM    919  N   ARG A 120       2.929 -18.305 -15.869  1.00 92.04           N  
ATOM    920  CA  ARG A 120       2.759 -17.401 -17.022  1.00 92.04           C  
ATOM    921  C   ARG A 120       1.312 -17.218 -17.469  1.00 92.04           C  
ATOM    922  CB  ARG A 120       3.652 -17.876 -18.186  1.00 92.04           C  
ATOM    923  O   ARG A 120       1.058 -16.402 -18.348  1.00 92.04           O  
ATOM    924  CG  ARG A 120       5.148 -17.969 -17.838  1.00 92.04           C  
ATOM    925  CD  ARG A 120       5.744 -16.602 -17.485  1.00 92.04           C  
ATOM    926  NE  ARG A 120       7.115 -16.743 -16.973  1.00 92.04           N  
ATOM    927  NH1 ARG A 120       7.862 -14.646 -17.518  1.00 92.04           N  
ATOM    928  NH2 ARG A 120       9.229 -16.065 -16.480  1.00 92.04           N  
ATOM    929  CZ  ARG A 120       8.060 -15.825 -16.998  1.00 92.04           C  
ATOM    930  N   THR A 121       0.376 -17.950 -16.870  1.00 95.36           N  
ATOM    931  CA  THR A 121      -1.062 -17.849 -17.159  1.00 95.36           C  
ATOM    932  C   THR A 121      -1.847 -17.631 -15.871  1.00 95.36           C  
ATOM    933  CB  THR A 121      -1.603 -19.082 -17.906  1.00 95.36           C  
ATOM    934  O   THR A 121      -1.398 -18.066 -14.808  1.00 95.36           O  
ATOM    935  CG2 THR A 121      -0.725 -19.526 -19.077  1.00 95.36           C  
ATOM    936  OG1 THR A 121      -1.774 -20.184 -17.045  1.00 95.36           O  
ATOM    937  N   GLN A 122      -3.024 -17.005 -15.973  1.00 95.91           N  
ATOM    938  CA  GLN A 122      -3.935 -16.801 -14.841  1.00 95.91           C  
ATOM    939  C   GLN A 122      -4.245 -18.121 -14.120  1.00 95.91           C  
ATOM    940  CB  GLN A 122      -5.224 -16.138 -15.357  1.00 95.91           C  
ATOM    941  O   GLN A 122      -4.068 -18.205 -12.911  1.00 95.91           O  
ATOM    942  CG  GLN A 122      -6.224 -15.806 -14.236  1.00 95.91           C  
ATOM    943  CD  GLN A 122      -7.525 -15.238 -14.796  1.00 95.91           C  
ATOM    944  NE2 GLN A 122      -8.665 -15.806 -14.471  1.00 95.91           N  
ATOM    945  OE1 GLN A 122      -7.537 -14.281 -15.555  1.00 95.91           O  
ATOM    946  N   GLN A 123      -4.626 -19.171 -14.857  1.00 96.61           N  
ATOM    947  CA  GLN A 123      -5.010 -20.463 -14.276  1.00 96.61           C  
ATOM    948  C   GLN A 123      -3.855 -21.128 -13.516  1.00 96.61           C  
ATOM    949  CB  GLN A 123      -5.515 -21.378 -15.401  1.00 96.61           C  
ATOM    950  O   GLN A 123      -4.032 -21.594 -12.392  1.00 96.61           O  
ATOM    951  CG  GLN A 123      -6.099 -22.693 -14.859  1.00 96.61           C  
ATOM    952  CD  GLN A 123      -6.549 -23.647 -15.961  1.00 96.61           C  
ATOM    953  NE2 GLN A 123      -7.271 -24.690 -15.619  1.00 96.61           N  
ATOM    954  OE1 GLN A 123      -6.250 -23.496 -17.134  1.00 96.61           O  
ATOM    955  N   THR A 124      -2.657 -21.166 -14.113  1.00 97.03           N  
ATOM    956  CA  THR A 124      -1.485 -21.752 -13.446  1.00 97.03           C  
ATOM    957  C   THR A 124      -1.094 -20.951 -12.210  1.00 97.03           C  
ATOM    958  CB  THR A 124      -0.275 -21.880 -14.386  1.00 97.03           C  
ATOM    959  O   THR A 124      -0.769 -21.544 -11.186  1.00 97.03           O  
ATOM    960  CG2 THR A 124      -0.522 -22.924 -15.475  1.00 97.03           C  
ATOM    961  OG1 THR A 124       0.028 -20.653 -15.032  1.00 97.03           O  
ATOM    962  N   LEU A 125      -1.158 -19.616 -12.294  1.00 97.45           N  
ATOM    963  CA  LEU A 125      -0.803 -18.736 -11.186  1.00 97.45           C  
ATOM    964  C   LEU A 125      -1.797 -18.855 -10.028  1.00 97.45           C  
ATOM    965  CB  LEU A 125      -0.715 -17.288 -11.696  1.00 97.45           C  
ATOM    966  O   LEU A 125      -1.368 -18.945  -8.884  1.00 97.45           O  
ATOM    967  CG  LEU A 125      -0.352 -16.291 -10.580  1.00 97.45           C  
ATOM    968  CD1 LEU A 125       1.028 -16.608  -9.995  1.00 97.45           C  
ATOM    969  CD2 LEU A 125      -0.333 -14.866 -11.122  1.00 97.45           C  
ATOM    970  N   GLU A 126      -3.101 -18.887 -10.309  1.00 97.94           N  
ATOM    971  CA  GLU A 126      -4.137 -19.093  -9.294  1.00 97.94           C  
ATOM    972  C   GLU A 126      -3.906 -20.406  -8.547  1.00 97.94           C  
ATOM    973  CB  GLU A 126      -5.521 -19.081  -9.958  1.00 97.94           C  
ATOM    974  O   GLU A 126      -3.820 -20.414  -7.321  1.00 97.94           O  
ATOM    975  CG  GLU A 126      -6.656 -19.163  -8.928  1.00 97.94           C  
ATOM    976  CD  GLU A 126      -8.004 -19.234  -9.645  1.00 97.94           C  
ATOM    977  OE1 GLU A 126      -8.558 -20.349  -9.728  1.00 97.94           O  
ATOM    978  OE2 GLU A 126      -8.425 -18.177 -10.164  1.00 97.94           O  
ATOM    979  N   HIS A 127      -3.710 -21.504  -9.280  1.00 98.11           N  
ATOM    980  CA  HIS A 127      -3.460 -22.806  -8.672  1.00 98.11           C  
ATOM    981  C   HIS A 127      -2.194 -22.806  -7.800  1.00 98.11           C  
ATOM    982  CB  HIS A 127      -3.381 -23.859  -9.782  1.00 98.11           C  
ATOM    983  O   HIS A 127      -2.220 -23.289  -6.667  1.00 98.11           O  
ATOM    984  CG  HIS A 127      -3.347 -25.258  -9.233  1.00 98.11           C  
ATOM    985  CD2 HIS A 127      -2.248 -26.056  -9.073  1.00 98.11           C  
ATOM    986  ND1 HIS A 127      -4.430 -25.954  -8.752  1.00 98.11           N  
ATOM    987  CE1 HIS A 127      -3.997 -27.146  -8.311  1.00 98.11           C  
ATOM    988  NE2 HIS A 127      -2.671 -27.257  -8.487  1.00 98.11           N  
ATOM    989  N   ALA A 128      -1.092 -22.235  -8.298  1.00 98.27           N  
ATOM    990  CA  ALA A 128       0.167 -22.160  -7.562  1.00 98.27           C  
ATOM    991  C   ALA A 128       0.059 -21.270  -6.311  1.00 98.27           C  
ATOM    992  CB  ALA A 128       1.257 -21.683  -8.526  1.00 98.27           C  
ATOM    993  O   ALA A 128       0.539 -21.648  -5.242  1.00 98.27           O  
ATOM    994  N   LEU A 129      -0.638 -20.135  -6.410  1.00 98.54           N  
ATOM    995  CA  LEU A 129      -0.891 -19.225  -5.295  1.00 98.54           C  
ATOM    996  C   LEU A 129      -1.748 -19.879  -4.203  1.00 98.54           C  
ATOM    997  CB  LEU A 129      -1.553 -17.953  -5.854  1.00 98.54           C  
ATOM    998  O   LEU A 129      -1.384 -19.827  -3.029  1.00 98.54           O  
ATOM    999  CG  LEU A 129      -1.970 -16.935  -4.783  1.00 98.54           C  
ATOM   1000  CD1 LEU A 129      -0.777 -16.431  -3.975  1.00 98.54           C  
ATOM   1001  CD2 LEU A 129      -2.638 -15.735  -5.450  1.00 98.54           C  
ATOM   1002  N   LEU A 130      -2.861 -20.521  -4.574  1.00 98.70           N  
ATOM   1003  CA  LEU A 130      -3.722 -21.230  -3.624  1.00 98.70           C  
ATOM   1004  C   LEU A 130      -2.964 -22.371  -2.930  1.00 98.70           C  
ATOM   1005  CB  LEU A 130      -4.972 -21.770  -4.347  1.00 98.70           C  
ATOM   1006  O   LEU A 130      -3.106 -22.560  -1.723  1.00 98.70           O  
ATOM   1007  CG  LEU A 130      -5.964 -20.710  -4.868  1.00 98.70           C  
ATOM   1008  CD1 LEU A 130      -7.128 -21.409  -5.568  1.00 98.70           C  
ATOM   1009  CD2 LEU A 130      -6.531 -19.839  -3.753  1.00 98.70           C  
ATOM   1010  N   ASN A 131      -2.116 -23.102  -3.656  1.00 98.50           N  
ATOM   1011  CA  ASN A 131      -1.285 -24.147  -3.060  1.00 98.50           C  
ATOM   1012  C   ASN A 131      -0.226 -23.577  -2.107  1.00 98.50           C  
ATOM   1013  CB  ASN A 131      -0.641 -24.984  -4.169  1.00 98.50           C  
ATOM   1014  O   ASN A 131      -0.037 -24.133  -1.029  1.00 98.50           O  
ATOM   1015  CG  ASN A 131      -1.626 -25.884  -4.893  1.00 98.50           C  
ATOM   1016  ND2 ASN A 131      -1.239 -26.337  -6.060  1.00 98.50           N  
ATOM   1017  OD1 ASN A 131      -2.702 -26.221  -4.416  1.00 98.50           O  
ATOM   1018  N   ALA A 132       0.421 -22.460  -2.457  1.00 98.62           N  
ATOM   1019  CA  ALA A 132       1.396 -21.801  -1.588  1.00 98.62           C  
ATOM   1020  C   ALA A 132       0.755 -21.320  -0.275  1.00 98.62           C  
ATOM   1021  CB  ALA A 132       2.045 -20.646  -2.361  1.00 98.62           C  
ATOM   1022  O   ALA A 132       1.306 -21.542   0.800  1.00 98.62           O  
ATOM   1023  N   ILE A 133      -0.443 -20.726  -0.340  1.00 98.73           N  
ATOM   1024  CA  ILE A 133      -1.187 -20.305   0.858  1.00 98.73           C  
ATOM   1025  C   ILE A 133      -1.595 -21.520   1.704  1.00 98.73           C  
ATOM   1026  CB  ILE A 133      -2.404 -19.435   0.469  1.00 98.73           C  
ATOM   1027  O   ILE A 133      -1.435 -21.488   2.923  1.00 98.73           O  
ATOM   1028  CG1 ILE A 133      -1.967 -18.114  -0.205  1.00 98.73           C  
ATOM   1029  CG2 ILE A 133      -3.265 -19.110   1.706  1.00 98.73           C  
ATOM   1030  CD1 ILE A 133      -3.116 -17.392  -0.922  1.00 98.73           C  
ATOM   1031  N   ALA A 134      -2.075 -22.604   1.083  1.00 98.54           N  
ATOM   1032  CA  ALA A 134      -2.423 -23.831   1.801  1.00 98.54           C  
ATOM   1033  C   ALA A 134      -1.202 -24.446   2.507  1.00 98.54           C  
ATOM   1034  CB  ALA A 134      -3.077 -24.813   0.821  1.00 98.54           C  
ATOM   1035  O   ALA A 134      -1.257 -24.721   3.703  1.00 98.54           O  
ATOM   1036  N   GLN A 135      -0.073 -24.565   1.803  1.00 98.27           N  
ATOM   1037  CA  GLN A 135       1.183 -25.058   2.370  1.00 98.27           C  
ATOM   1038  C   GLN A 135       1.671 -24.185   3.533  1.00 98.27           C  
ATOM   1039  CB  GLN A 135       2.236 -25.114   1.253  1.00 98.27           C  
ATOM   1040  O   GLN A 135       2.140 -24.710   4.547  1.00 98.27           O  
ATOM   1041  CG  GLN A 135       3.582 -25.647   1.765  1.00 98.27           C  
ATOM   1042  CD  GLN A 135       4.658 -25.707   0.691  1.00 98.27           C  
ATOM   1043  NE2 GLN A 135       5.897 -25.908   1.080  1.00 98.27           N  
ATOM   1044  OE1 GLN A 135       4.435 -25.577  -0.501  1.00 98.27           O  
ATOM   1045  N   PHE A 136       1.555 -22.862   3.412  1.00 98.54           N  
ATOM   1046  CA  PHE A 136       1.909 -21.932   4.478  1.00 98.54           C  
ATOM   1047  C   PHE A 136       1.020 -22.131   5.717  1.00 98.54           C  
ATOM   1048  CB  PHE A 136       1.808 -20.504   3.935  1.00 98.54           C  
ATOM   1049  O   PHE A 136       1.528 -22.212   6.837  1.00 98.54           O  
ATOM   1050  CG  PHE A 136       2.237 -19.454   4.931  1.00 98.54           C  
ATOM   1051  CD1 PHE A 136       1.275 -18.806   5.725  1.00 98.54           C  
ATOM   1052  CD2 PHE A 136       3.596 -19.119   5.058  1.00 98.54           C  
ATOM   1053  CE1 PHE A 136       1.671 -17.804   6.625  1.00 98.54           C  
ATOM   1054  CE2 PHE A 136       3.993 -18.121   5.964  1.00 98.54           C  
ATOM   1055  CZ  PHE A 136       3.030 -17.462   6.748  1.00 98.54           C  
ATOM   1056  N   ILE A 137      -0.299 -22.267   5.530  1.00 98.22           N  
ATOM   1057  CA  ILE A 137      -1.251 -22.550   6.618  1.00 98.22           C  
ATOM   1058  C   ILE A 137      -0.884 -23.857   7.329  1.00 98.22           C  
ATOM   1059  CB  ILE A 137      -2.705 -22.566   6.084  1.00 98.22           C  
ATOM   1060  O   ILE A 137      -0.771 -23.865   8.557  1.00 98.22           O  
ATOM   1061  CG1 ILE A 137      -3.149 -21.125   5.754  1.00 98.22           C  
ATOM   1062  CG2 ILE A 137      -3.683 -23.189   7.100  1.00 98.22           C  
ATOM   1063  CD1 ILE A 137      -4.439 -21.036   4.930  1.00 98.22           C  
ATOM   1064  N   ASP A 138      -0.631 -24.928   6.576  1.00 97.72           N  
ATOM   1065  CA  ASP A 138      -0.264 -26.235   7.128  1.00 97.72           C  
ATOM   1066  C   ASP A 138       1.061 -26.167   7.907  1.00 97.72           C  
ATOM   1067  CB  ASP A 138      -0.170 -27.263   5.986  1.00 97.72           C  
ATOM   1068  O   ASP A 138       1.176 -26.689   9.020  1.00 97.72           O  
ATOM   1069  CG  ASP A 138      -1.521 -27.642   5.361  1.00 97.72           C  
ATOM   1070  OD1 ASP A 138      -2.567 -27.395   6.006  1.00 97.72           O  
ATOM   1071  OD2 ASP A 138      -1.489 -28.236   4.259  1.00 97.72           O  
ATOM   1072  N   SER A 139       2.052 -25.445   7.374  1.00 97.90           N  
ATOM   1073  CA  SER A 139       3.378 -25.289   7.991  1.00 97.90           C  
ATOM   1074  C   SER A 139       3.327 -24.516   9.315  1.00 97.90           C  
ATOM   1075  CB  SER A 139       4.335 -24.589   7.020  1.00 97.90           C  
ATOM   1076  O   SER A 139       4.111 -24.782  10.232  1.00 97.90           O  
ATOM   1077  OG  SER A 139       4.454 -25.353   5.837  1.00 97.90           O  
ATOM   1078  N   TYR A 140       2.377 -23.585   9.454  1.00 96.86           N  
ATOM   1079  CA  TYR A 140       2.229 -22.728  10.634  1.00 96.86           C  
ATOM   1080  C   TYR A 140       0.976 -23.005  11.466  1.00 96.86           C  
ATOM   1081  CB  TYR A 140       2.386 -21.255  10.244  1.00 96.86           C  
ATOM   1082  O   TYR A 140       0.673 -22.229  12.377  1.00 96.86           O  
ATOM   1083  CG  TYR A 140       3.785 -20.949   9.751  1.00 96.86           C  
ATOM   1084  CD1 TYR A 140       4.868 -20.956  10.654  1.00 96.86           C  
ATOM   1085  CD2 TYR A 140       4.018 -20.742   8.382  1.00 96.86           C  
ATOM   1086  CE1 TYR A 140       6.181 -20.750  10.184  1.00 96.86           C  
ATOM   1087  CE2 TYR A 140       5.328 -20.586   7.906  1.00 96.86           C  
ATOM   1088  OH  TYR A 140       7.686 -20.460   8.365  1.00 96.86           O  
ATOM   1089  CZ  TYR A 140       6.412 -20.583   8.804  1.00 96.86           C  
ATOM   1090  N   GLN A 141       0.310 -24.143  11.262  1.00 94.76           N  
ATOM   1091  CA  GLN A 141      -0.912 -24.522  11.979  1.00 94.76           C  
ATOM   1092  C   GLN A 141      -0.761 -24.433  13.509  1.00 94.76           C  
ATOM   1093  CB  GLN A 141      -1.285 -25.950  11.557  1.00 94.76           C  
ATOM   1094  O   GLN A 141      -1.679 -24.021  14.209  1.00 94.76           O  
ATOM   1095  CG  GLN A 141      -2.695 -26.342  12.027  1.00 94.76           C  
ATOM   1096  CD  GLN A 141      -3.035 -27.805  11.763  1.00 94.76           C  
ATOM   1097  NE2 GLN A 141      -4.232 -28.234  12.091  1.00 94.76           N  
ATOM   1098  OE1 GLN A 141      -2.232 -28.610  11.329  1.00 94.76           O  
ATOM   1099  N   ARG A 142       0.426 -24.751  14.050  1.00 94.36           N  
ATOM   1100  CA  ARG A 142       0.709 -24.671  15.500  1.00 94.36           C  
ATOM   1101  C   ARG A 142       0.768 -23.243  16.049  1.00 94.36           C  
ATOM   1102  CB  ARG A 142       2.029 -25.380  15.825  1.00 94.36           C  
ATOM   1103  O   ARG A 142       0.564 -23.045  17.244  1.00 94.36           O  
ATOM   1104  CG  ARG A 142       1.968 -26.889  15.570  1.00 94.36           C  
ATOM   1105  CD  ARG A 142       3.293 -27.521  16.004  1.00 94.36           C  
ATOM   1106  NE  ARG A 142       3.299 -28.971  15.755  1.00 94.36           N  
ATOM   1107  NH1 ARG A 142       5.538 -29.329  16.129  1.00 94.36           N  
ATOM   1108  NH2 ARG A 142       4.227 -31.035  15.533  1.00 94.36           N  
ATOM   1109  CZ  ARG A 142       4.351 -29.768  15.809  1.00 94.36           C  
ATOM   1110  N   LYS A 143       1.116 -22.267  15.206  1.00 92.77           N  
ATOM   1111  CA  LYS A 143       1.107 -20.840  15.557  1.00 92.77           C  
ATOM   1112  C   LYS A 143      -0.252 -20.210  15.276  1.00 92.77           C  
ATOM   1113  CB  LYS A 143       2.183 -20.078  14.772  1.00 92.77           C  
ATOM   1114  O   LYS A 143      -0.589 -19.226  15.925  1.00 92.77           O  
ATOM   1115  CG  LYS A 143       3.622 -20.434  15.170  1.00 92.77           C  
ATOM   1116  CD  LYS A 143       4.569 -19.495  14.412  1.00 92.77           C  
ATOM   1117  CE  LYS A 143       6.047 -19.740  14.718  1.00 92.77           C  
ATOM   1118  NZ  LYS A 143       6.885 -18.854  13.868  1.00 92.77           N  
ATOM   1119  N   LEU A 144      -0.997 -20.746  14.313  1.00 93.52           N  
ATOM   1120  CA  LEU A 144      -2.286 -20.228  13.890  1.00 93.52           C  
ATOM   1121  C   LEU A 144      -3.310 -20.324  15.032  1.00 93.52           C  
ATOM   1122  CB  LEU A 144      -2.724 -20.984  12.623  1.00 93.52           C  
ATOM   1123  O   LEU A 144      -3.480 -21.368  15.660  1.00 93.52           O  
ATOM   1124  CG  LEU A 144      -3.846 -20.302  11.820  1.00 93.52           C  
ATOM   1125  CD1 LEU A 144      -3.370 -18.981  11.210  1.00 93.52           C  
ATOM   1126  CD2 LEU A 144      -4.287 -21.224  10.688  1.00 93.52           C  
ATOM   1127  N   ARG A 145      -3.960 -19.198  15.327  1.00 95.32           N  
ATOM   1128  CA  ARG A 145      -5.150 -19.124  16.174  1.00 95.32           C  
ATOM   1129  C   ARG A 145      -6.359 -19.077  15.250  1.00 95.32           C  
ATOM   1130  CB  ARG A 145      -5.033 -17.938  17.154  1.00 95.32           C  
ATOM   1131  O   ARG A 145      -6.453 -19.896  14.342  1.00 95.32           O  
ATOM   1132  CG  ARG A 145      -3.857 -18.037  18.132  1.00 95.32           C  
ATOM   1133  CD  ARG A 145      -3.943 -19.302  18.987  1.00 95.32           C  
ATOM   1134  NE  ARG A 145      -2.891 -19.311  20.015  1.00 95.32           N  
ATOM   1135  NH1 ARG A 145      -3.046 -21.538  20.536  1.00 95.32           N  
ATOM   1136  NH2 ARG A 145      -1.565 -20.252  21.604  1.00 95.32           N  
ATOM   1137  CZ  ARG A 145      -2.507 -20.364  20.710  1.00 95.32           C  
ATOM   1138  N   GLU A 146      -7.263 -18.135  15.447  1.00 96.43           N  
ATOM   1139  CA  GLU A 146      -8.372 -17.955  14.529  1.00 96.43           C  
ATOM   1140  C   GLU A 146      -7.908 -17.184  13.287  1.00 96.43           C  
ATOM   1141  CB  GLU A 146      -9.490 -17.243  15.282  1.00 96.43           C  
ATOM   1142  O   GLU A 146      -7.500 -16.029  13.394  1.00 96.43           O  
ATOM   1143  CG  GLU A 146     -10.778 -17.369  14.485  1.00 96.43           C  
ATOM   1144  CD  GLU A 146     -11.896 -16.555  15.116  1.00 96.43           C  
ATOM   1145  OE1 GLU A 146     -12.705 -16.036  14.330  1.00 96.43           O  
ATOM   1146  OE2 GLU A 146     -11.967 -16.404  16.359  1.00 96.43           O  
ATOM   1147  N   LEU A 147      -7.937 -17.820  12.113  1.00 97.94           N  
ATOM   1148  CA  LEU A 147      -7.689 -17.142  10.841  1.00 97.94           C  
ATOM   1149  C   LEU A 147      -8.966 -16.421  10.401  1.00 97.94           C  
ATOM   1150  CB  LEU A 147      -7.219 -18.162   9.787  1.00 97.94           C  
ATOM   1151  O   LEU A 147      -9.933 -17.073  10.025  1.00 97.94           O  
ATOM   1152  CG  LEU A 147      -6.911 -17.543   8.407  1.00 97.94           C  
ATOM   1153  CD1 LEU A 147      -5.750 -16.547   8.451  1.00 97.94           C  
ATOM   1154  CD2 LEU A 147      -6.542 -18.646   7.417  1.00 97.94           C  
ATOM   1155  N   ILE A 148      -8.959 -15.090  10.426  1.00 97.60           N  
ATOM   1156  CA  ILE A 148     -10.146 -14.280  10.109  1.00 97.60           C  
ATOM   1157  C   ILE A 148     -10.185 -13.780   8.670  1.00 97.60           C  
ATOM   1158  CB  ILE A 148     -10.288 -13.096  11.081  1.00 97.60           C  
ATOM   1159  O   ILE A 148     -11.261 -13.485   8.158  1.00 97.60           O  
ATOM   1160  CG1 ILE A 148      -9.055 -12.169  11.106  1.00 97.60           C  
ATOM   1161  CG2 ILE A 148     -10.591 -13.633  12.483  1.00 97.60           C  
ATOM   1162  CD1 ILE A 148      -9.301 -10.822  11.782  1.00 97.60           C  
ATOM   1163  N   ALA A 149      -9.025 -13.638   8.025  1.00 98.42           N  
ATOM   1164  CA  ALA A 149      -8.960 -13.117   6.669  1.00 98.42           C  
ATOM   1165  C   ALA A 149      -7.678 -13.503   5.929  1.00 98.42           C  
ATOM   1166  CB  ALA A 149      -9.116 -11.588   6.700  1.00 98.42           C  
ATOM   1167  O   ALA A 149      -6.611 -13.670   6.531  1.00 98.42           O  
ATOM   1168  N   ILE A 150      -7.782 -13.546   4.601  1.00 98.78           N  
ATOM   1169  CA  ILE A 150      -6.643 -13.592   3.679  1.00 98.78           C  
ATOM   1170  C   ILE A 150      -6.706 -12.356   2.783  1.00 98.78           C  
ATOM   1171  CB  ILE A 150      -6.608 -14.910   2.875  1.00 98.78           C  
ATOM   1172  O   ILE A 150      -7.752 -11.981   2.270  1.00 98.78           O  
ATOM   1173  CG1 ILE A 150      -6.467 -16.128   3.818  1.00 98.78           C  
ATOM   1174  CG2 ILE A 150      -5.452 -14.890   1.854  1.00 98.78           C  
ATOM   1175  CD1 ILE A 150      -6.760 -17.470   3.143  1.00 98.78           C  
ATOM   1176  N   SER A 151      -5.579 -11.690   2.581  1.00 98.69           N  
ATOM   1177  CA  SER A 151      -5.502 -10.509   1.722  1.00 98.69           C  
ATOM   1178  C   SER A 151      -4.366 -10.651   0.728  1.00 98.69           C  
ATOM   1179  CB  SER A 151      -5.377  -9.242   2.562  1.00 98.69           C  
ATOM   1180  O   SER A 151      -3.286 -11.112   1.090  1.00 98.69           O  
ATOM   1181  OG  SER A 151      -4.298  -9.371   3.465  1.00 98.69           O  
ATOM   1182  N   VAL A 152      -4.594 -10.247  -0.519  1.00 98.66           N  
ATOM   1183  CA  VAL A 152      -3.592 -10.304  -1.587  1.00 98.66           C  
ATOM   1184  C   VAL A 152      -3.387  -8.917  -2.179  1.00 98.66           C  
ATOM   1185  CB  VAL A 152      -3.959 -11.333  -2.675  1.00 98.66           C  
ATOM   1186  O   VAL A 152      -4.337  -8.253  -2.581  1.00 98.66           O  
ATOM   1187  CG1 VAL A 152      -2.803 -11.491  -3.676  1.00 98.66           C  
ATOM   1188  CG2 VAL A 152      -4.269 -12.716  -2.083  1.00 98.66           C  
ATOM   1189  N   ILE A 153      -2.137  -8.474  -2.271  1.00 97.71           N  
ATOM   1190  CA  ILE A 153      -1.768  -7.275  -3.024  1.00 97.71           C  
ATOM   1191  C   ILE A 153      -0.945  -7.639  -4.245  1.00 97.71           C  
ATOM   1192  CB  ILE A 153      -1.082  -6.199  -2.169  1.00 97.71           C  
ATOM   1193  O   ILE A 153      -0.095  -8.527  -4.180  1.00 97.71           O  
ATOM   1194  CG1 ILE A 153       0.273  -6.665  -1.592  1.00 97.71           C  
ATOM   1195  CG2 ILE A 153      -2.083  -5.711  -1.117  1.00 97.71           C  
ATOM   1196  CD1 ILE A 153       1.088  -5.570  -0.903  1.00 97.71           C  
ATOM   1197  N   LEU A 154      -1.180  -6.932  -5.345  1.00 95.92           N  
ATOM   1198  CA  LEU A 154      -0.497  -7.164  -6.614  1.00 95.92           C  
ATOM   1199  C   LEU A 154      -0.425  -5.888  -7.463  1.00 95.92           C  
ATOM   1200  CB  LEU A 154      -1.181  -8.342  -7.340  1.00 95.92           C  
ATOM   1201  O   LEU A 154      -1.234  -4.974  -7.268  1.00 95.92           O  
ATOM   1202  CG  LEU A 154      -2.686  -8.202  -7.644  1.00 95.92           C  
ATOM   1203  CD1 LEU A 154      -2.930  -7.500  -8.980  1.00 95.92           C  
ATOM   1204  CD2 LEU A 154      -3.314  -9.595  -7.708  1.00 95.92           C  
ATOM   1205  N   PRO A 155       0.530  -5.800  -8.406  1.00 92.44           N  
ATOM   1206  CA  PRO A 155       0.539  -4.738  -9.403  1.00 92.44           C  
ATOM   1207  C   PRO A 155      -0.544  -4.996 -10.458  1.00 92.44           C  
ATOM   1208  CB  PRO A 155       1.945  -4.781 -10.003  1.00 92.44           C  
ATOM   1209  O   PRO A 155      -0.639  -6.105 -10.991  1.00 92.44           O  
ATOM   1210  CG  PRO A 155       2.332  -6.259  -9.903  1.00 92.44           C  
ATOM   1211  CD  PRO A 155       1.656  -6.709  -8.608  1.00 92.44           C  
ATOM   1212  N   GLY A 156      -1.329  -3.976 -10.807  1.00 90.28           N  
ATOM   1213  CA  GLY A 156      -2.410  -4.122 -11.784  1.00 90.28           C  
ATOM   1214  C   GLY A 156      -3.623  -3.224 -11.545  1.00 90.28           C  
ATOM   1215  O   GLY A 156      -3.631  -2.378 -10.655  1.00 90.28           O  
ATOM   1216  N   LEU A 157      -4.677  -3.434 -12.337  1.00 90.82           N  
ATOM   1217  CA  LEU A 157      -5.984  -2.806 -12.127  1.00 90.82           C  
ATOM   1218  C   LEU A 157      -6.849  -3.755 -11.300  1.00 90.82           C  
ATOM   1219  CB  LEU A 157      -6.623  -2.446 -13.478  1.00 90.82           C  
ATOM   1220  O   LEU A 157      -7.280  -4.799 -11.790  1.00 90.82           O  
ATOM   1221  CG  LEU A 157      -8.037  -1.839 -13.412  1.00 90.82           C  
ATOM   1222  CD1 LEU A 157      -8.151  -0.544 -12.620  1.00 90.82           C  
ATOM   1223  CD2 LEU A 157      -8.517  -1.534 -14.832  1.00 90.82           C  
ATOM   1224  N   VAL A 158      -7.082  -3.374 -10.048  1.00 92.45           N  
ATOM   1225  CA  VAL A 158      -7.858  -4.147  -9.075  1.00 92.45           C  
ATOM   1226  C   VAL A 158      -9.102  -3.362  -8.690  1.00 92.45           C  
ATOM   1227  CB  VAL A 158      -7.016  -4.481  -7.829  1.00 92.45           C  
ATOM   1228  O   VAL A 158      -8.989  -2.197  -8.288  1.00 92.45           O  
ATOM   1229  CG1 VAL A 158      -7.812  -5.332  -6.841  1.00 92.45           C  
ATOM   1230  CG2 VAL A 158      -5.738  -5.250  -8.188  1.00 92.45           C  
ATOM   1231  N   ASP A 159     -10.256  -4.017  -8.778  1.00 92.40           N  
ATOM   1232  CA  ASP A 159     -11.496  -3.562  -8.162  1.00 92.40           C  
ATOM   1233  C   ASP A 159     -11.617  -4.191  -6.760  1.00 92.40           C  
ATOM   1234  CB  ASP A 159     -12.686  -3.898  -9.065  1.00 92.40           C  
ATOM   1235  O   ASP A 159     -11.855  -5.398  -6.643  1.00 92.40           O  
ATOM   1236  CG  ASP A 159     -14.030  -3.498  -8.447  1.00 92.40           C  
ATOM   1237  OD1 ASP A 159     -14.038  -2.925  -7.335  1.00 92.40           O  
ATOM   1238  OD2 ASP A 159     -15.062  -3.840  -9.064  1.00 92.40           O  
ATOM   1239  N   PRO A 160     -11.410  -3.406  -5.685  1.00 89.15           N  
ATOM   1240  CA  PRO A 160     -11.454  -3.923  -4.324  1.00 89.15           C  
ATOM   1241  C   PRO A 160     -12.872  -4.258  -3.844  1.00 89.15           C  
ATOM   1242  CB  PRO A 160     -10.833  -2.820  -3.468  1.00 89.15           C  
ATOM   1243  O   PRO A 160     -12.982  -4.975  -2.853  1.00 89.15           O  
ATOM   1244  CG  PRO A 160     -11.226  -1.547  -4.211  1.00 89.15           C  
ATOM   1245  CD  PRO A 160     -11.158  -1.971  -5.676  1.00 89.15           C  
ATOM   1246  N   ASP A 161     -13.924  -3.751  -4.499  1.00 90.00           N  
ATOM   1247  CA  ASP A 161     -15.311  -3.982  -4.084  1.00 90.00           C  
ATOM   1248  C   ASP A 161     -15.836  -5.304  -4.657  1.00 90.00           C  
ATOM   1249  CB  ASP A 161     -16.213  -2.809  -4.517  1.00 90.00           C  
ATOM   1250  O   ASP A 161     -16.465  -6.081  -3.942  1.00 90.00           O  
ATOM   1251  CG  ASP A 161     -15.916  -1.471  -3.820  1.00 90.00           C  
ATOM   1252  OD1 ASP A 161     -15.331  -1.472  -2.709  1.00 90.00           O  
ATOM   1253  OD2 ASP A 161     -16.309  -0.424  -4.387  1.00 90.00           O  
ATOM   1254  N   SER A 162     -15.547  -5.593  -5.933  1.00 91.25           N  
ATOM   1255  CA  SER A 162     -15.902  -6.883  -6.550  1.00 91.25           C  
ATOM   1256  C   SER A 162     -14.865  -7.987  -6.326  1.00 91.25           C  
ATOM   1257  CB  SER A 162     -16.201  -6.727  -8.042  1.00 91.25           C  
ATOM   1258  O   SER A 162     -15.137  -9.149  -6.625  1.00 91.25           O  
ATOM   1259  OG  SER A 162     -15.048  -6.431  -8.801  1.00 91.25           O  
ATOM   1260  N   GLY A 163     -13.673  -7.640  -5.832  1.00 93.24           N  
ATOM   1261  CA  GLY A 163     -12.593  -8.594  -5.595  1.00 93.24           C  
ATOM   1262  C   GLY A 163     -11.932  -9.120  -6.874  1.00 93.24           C  
ATOM   1263  O   GLY A 163     -11.345 -10.208  -6.860  1.00 93.24           O  
ATOM   1264  N   LYS A 164     -12.045  -8.373  -7.982  1.00 95.15           N  
ATOM   1265  CA  LYS A 164     -11.595  -8.783  -9.319  1.00 95.15           C  
ATOM   1266  C   LYS A 164     -10.342  -8.049  -9.774  1.00 95.15           C  
ATOM   1267  CB  LYS A 164     -12.721  -8.625 -10.353  1.00 95.15           C  
ATOM   1268  O   LYS A 164     -10.148  -6.862  -9.505  1.00 95.15           O  
ATOM   1269  CG  LYS A 164     -13.851  -9.620 -10.079  1.00 95.15           C  
ATOM   1270  CD  LYS A 164     -14.972  -9.518 -11.113  1.00 95.15           C  
ATOM   1271  CE  LYS A 164     -16.023 -10.565 -10.736  1.00 95.15           C  
ATOM   1272  NZ  LYS A 164     -17.146 -10.604 -11.700  1.00 95.15           N  
ATOM   1273  N   ILE A 165      -9.513  -8.757 -10.538  1.00 95.41           N  
ATOM   1274  CA  ILE A 165      -8.343  -8.185 -11.209  1.00 95.41           C  
ATOM   1275  C   ILE A 165      -8.626  -8.079 -12.704  1.00 95.41           C  
ATOM   1276  CB  ILE A 165      -7.066  -8.982 -10.894  1.00 95.41           C  
ATOM   1277  O   ILE A 165      -8.819  -9.077 -13.398  1.00 95.41           O  
ATOM   1278  CG1 ILE A 165      -6.865  -9.139  -9.368  1.00 95.41           C  
ATOM   1279  CG2 ILE A 165      -5.839  -8.293 -11.509  1.00 95.41           C  
ATOM   1280  CD1 ILE A 165      -6.855 -10.610  -8.952  1.00 95.41           C  
ATOM   1281  N   HIS A 166      -8.650  -6.847 -13.202  1.00 93.77           N  
ATOM   1282  CA  HIS A 166      -8.943  -6.541 -14.601  1.00 93.77           C  
ATOM   1283  C   HIS A 166      -7.688  -6.517 -15.476  1.00 93.77           C  
ATOM   1284  CB  HIS A 166      -9.652  -5.187 -14.668  1.00 93.77           C  
ATOM   1285  O   HIS A 166      -7.776  -6.726 -16.681  1.00 93.77           O  
ATOM   1286  CG  HIS A 166     -10.947  -5.149 -13.906  1.00 93.77           C  
ATOM   1287  CD2 HIS A 166     -11.210  -4.431 -12.770  1.00 93.77           C  
ATOM   1288  ND1 HIS A 166     -12.095  -5.840 -14.221  1.00 93.77           N  
ATOM   1289  CE1 HIS A 166     -13.026  -5.541 -13.305  1.00 93.77           C  
ATOM   1290  NE2 HIS A 166     -12.533  -4.681 -12.408  1.00 93.77           N  
ATOM   1291  N   TYR A 167      -6.523  -6.238 -14.888  1.00 91.74           N  
ATOM   1292  CA  TYR A 167      -5.256  -6.166 -15.611  1.00 91.74           C  
ATOM   1293  C   TYR A 167      -4.080  -6.480 -14.689  1.00 91.74           C  
ATOM   1294  CB  TYR A 167      -5.096  -4.763 -16.217  1.00 91.74           C  
ATOM   1295  O   TYR A 167      -4.059  -6.025 -13.547  1.00 91.74           O  
ATOM   1296  CG  TYR A 167      -3.718  -4.464 -16.762  1.00 91.74           C  
ATOM   1297  CD1 TYR A 167      -2.819  -3.678 -16.012  1.00 91.74           C  
ATOM   1298  CD2 TYR A 167      -3.331  -4.987 -18.008  1.00 91.74           C  
ATOM   1299  CE1 TYR A 167      -1.540  -3.388 -16.522  1.00 91.74           C  
ATOM   1300  CE2 TYR A 167      -2.049  -4.707 -18.515  1.00 91.74           C  
ATOM   1301  OH  TYR A 167       0.055  -3.588 -18.306  1.00 91.74           O  
ATOM   1302  CZ  TYR A 167      -1.160  -3.894 -17.783  1.00 91.74           C  
ATOM   1303  N   MET A 168      -3.073  -7.176 -15.219  1.00 90.88           N  
ATOM   1304  CA  MET A 168      -1.752  -7.346 -14.616  1.00 90.88           C  
ATOM   1305  C   MET A 168      -0.670  -7.119 -15.682  1.00 90.88           C  
ATOM   1306  CB  MET A 168      -1.594  -8.751 -14.018  1.00 90.88           C  
ATOM   1307  O   MET A 168      -0.828  -7.565 -16.816  1.00 90.88           O  
ATOM   1308  CG  MET A 168      -2.437  -8.932 -12.758  1.00 90.88           C  
ATOM   1309  SD  MET A 168      -2.254 -10.553 -11.968  1.00 90.88           S  
ATOM   1310  CE  MET A 168      -0.577 -10.454 -11.289  1.00 90.88           C  
ATOM   1311  N   PRO A 169       0.471  -6.494 -15.345  1.00 85.78           N  
ATOM   1312  CA  PRO A 169       1.475  -6.109 -16.342  1.00 85.78           C  
ATOM   1313  C   PRO A 169       2.289  -7.269 -16.944  1.00 85.78           C  
ATOM   1314  CB  PRO A 169       2.366  -5.089 -15.622  1.00 85.78           C  
ATOM   1315  O   PRO A 169       3.074  -7.050 -17.861  1.00 85.78           O  
ATOM   1316  CG  PRO A 169       2.230  -5.452 -14.143  1.00 85.78           C  
ATOM   1317  CD  PRO A 169       0.788  -5.938 -14.039  1.00 85.78           C  
ATOM   1318  N   HIS A 170       2.182  -8.491 -16.417  1.00 86.20           N  
ATOM   1319  CA  HIS A 170       3.063  -9.609 -16.793  1.00 86.20           C  
ATOM   1320  C   HIS A 170       2.344 -10.928 -17.084  1.00 86.20           C  
ATOM   1321  CB  HIS A 170       4.110  -9.801 -15.690  1.00 86.20           C  
ATOM   1322  O   HIS A 170       2.990 -11.858 -17.568  1.00 86.20           O  
ATOM   1323  CG  HIS A 170       3.505 -10.090 -14.340  1.00 86.20           C  
ATOM   1324  CD2 HIS A 170       3.389 -11.312 -13.732  1.00 86.20           C  
ATOM   1325  ND1 HIS A 170       3.000  -9.151 -13.465  1.00 86.20           N  
ATOM   1326  CE1 HIS A 170       2.573  -9.792 -12.366  1.00 86.20           C  
ATOM   1327  NE2 HIS A 170       2.790 -11.103 -12.493  1.00 86.20           N  
ATOM   1328  N   ILE A 171       1.046 -11.012 -16.793  1.00 90.98           N  
ATOM   1329  CA  ILE A 171       0.184 -12.161 -17.066  1.00 90.98           C  
ATOM   1330  C   ILE A 171      -1.114 -11.605 -17.633  1.00 90.98           C  
ATOM   1331  CB  ILE A 171      -0.047 -13.007 -15.791  1.00 90.98           C  
ATOM   1332  O   ILE A 171      -1.682 -10.664 -17.082  1.00 90.98           O  
ATOM   1333  CG1 ILE A 171       1.255 -13.760 -15.446  1.00 90.98           C  
ATOM   1334  CG2 ILE A 171      -1.190 -14.024 -15.970  1.00 90.98           C  
ATOM   1335  CD1 ILE A 171       1.254 -14.372 -14.052  1.00 90.98           C  
ATOM   1336  N   GLN A 172      -1.573 -12.185 -18.738  1.00 93.31           N  
ATOM   1337  CA  GLN A 172      -2.887 -11.868 -19.274  1.00 93.31           C  
ATOM   1338  C   GLN A 172      -3.948 -12.427 -18.323  1.00 93.31           C  
ATOM   1339  CB  GLN A 172      -3.004 -12.421 -20.697  1.00 93.31           C  
ATOM   1340  O   GLN A 172      -3.969 -13.628 -18.048  1.00 93.31           O  
ATOM   1341  CG  GLN A 172      -4.323 -12.006 -21.364  1.00 93.31           C  
ATOM   1342  CD  GLN A 172      -4.412 -12.461 -22.817  1.00 93.31           C  
ATOM   1343  NE2 GLN A 172      -5.596 -12.493 -23.385  1.00 93.31           N  
ATOM   1344  OE1 GLN A 172      -3.433 -12.786 -23.470  1.00 93.31           O  
ATOM   1345  N   VAL A 173      -4.802 -11.538 -17.824  1.00 94.10           N  
ATOM   1346  CA  VAL A 173      -5.919 -11.856 -16.934  1.00 94.10           C  
ATOM   1347  C   VAL A 173      -7.208 -11.304 -17.529  1.00 94.10           C  
ATOM   1348  CB  VAL A 173      -5.696 -11.334 -15.498  1.00 94.10           C  
ATOM   1349  O   VAL A 173      -7.184 -10.276 -18.207  1.00 94.10           O  
ATOM   1350  CG1 VAL A 173      -4.475 -11.993 -14.846  1.00 94.10           C  
ATOM   1351  CG2 VAL A 173      -5.507  -9.813 -15.428  1.00 94.10           C  
ATOM   1352  N   GLU A 174      -8.326 -11.973 -17.273  1.00 89.87           N  
ATOM   1353  CA  GLU A 174      -9.650 -11.546 -17.729  1.00 89.87           C  
ATOM   1354  C   GLU A 174     -10.627 -11.573 -16.552  1.00 89.87           C  
ATOM   1355  CB  GLU A 174     -10.113 -12.429 -18.899  1.00 89.87           C  
ATOM   1356  O   GLU A 174     -11.122 -12.630 -16.173  1.00 89.87           O  
ATOM   1357  CG  GLU A 174     -11.437 -11.915 -19.490  1.00 89.87           C  
ATOM   1358  CD  GLU A 174     -11.913 -12.703 -20.721  1.00 89.87           C  
ATOM   1359  OE1 GLU A 174     -12.875 -12.213 -21.356  1.00 89.87           O  
ATOM   1360  OE2 GLU A 174     -11.320 -13.761 -21.032  1.00 89.87           O  
ATOM   1361  N   ASN A 175     -10.887 -10.402 -15.952  1.00 93.17           N  
ATOM   1362  CA  ASN A 175     -11.796 -10.249 -14.805  1.00 93.17           C  
ATOM   1363  C   ASN A 175     -11.581 -11.319 -13.717  1.00 93.17           C  
ATOM   1364  CB  ASN A 175     -13.251 -10.196 -15.306  1.00 93.17           C  
ATOM   1365  O   ASN A 175     -12.540 -11.921 -13.230  1.00 93.17           O  
ATOM   1366  CG  ASN A 175     -13.531  -8.976 -16.149  1.00 93.17           C  
ATOM   1367  ND2 ASN A 175     -14.162  -9.139 -17.286  1.00 93.17           N  
ATOM   1368  OD1 ASN A 175     -13.196  -7.858 -15.790  1.00 93.17           O  
ATOM   1369  N   TRP A 176     -10.320 -11.568 -13.360  1.00 96.93           N  
ATOM   1370  CA  TRP A 176      -9.927 -12.663 -12.482  1.00 96.93           C  
ATOM   1371  C   TRP A 176     -10.559 -12.505 -11.093  1.00 96.93           C  
ATOM   1372  CB  TRP A 176      -8.397 -12.707 -12.409  1.00 96.93           C  
ATOM   1373  O   TRP A 176     -10.182 -11.609 -10.337  1.00 96.93           O  
ATOM   1374  CG  TRP A 176      -7.801 -13.767 -11.536  1.00 96.93           C  
ATOM   1375  CD1 TRP A 176      -8.424 -14.889 -11.113  1.00 96.93           C  
ATOM   1376  CD2 TRP A 176      -6.446 -13.842 -10.989  1.00 96.93           C  
ATOM   1377  CE2 TRP A 176      -6.330 -15.047 -10.235  1.00 96.93           C  
ATOM   1378  CE3 TRP A 176      -5.292 -13.031 -11.071  1.00 96.93           C  
ATOM   1379  NE1 TRP A 176      -7.566 -15.634 -10.344  1.00 96.93           N  
ATOM   1380  CH2 TRP A 176      -4.022 -14.587  -9.675  1.00 96.93           C  
ATOM   1381  CZ2 TRP A 176      -5.143 -15.426  -9.598  1.00 96.93           C  
ATOM   1382  CZ3 TRP A 176      -4.099 -13.393 -10.412  1.00 96.93           C  
ATOM   1383  N   GLY A 177     -11.523 -13.371 -10.768  1.00 97.34           N  
ATOM   1384  CA  GLY A 177     -12.225 -13.427  -9.481  1.00 97.34           C  
ATOM   1385  C   GLY A 177     -11.394 -14.070  -8.373  1.00 97.34           C  
ATOM   1386  O   GLY A 177     -11.785 -15.090  -7.818  1.00 97.34           O  
ATOM   1387  N   LEU A 178     -10.236 -13.487  -8.052  1.00 97.84           N  
ATOM   1388  CA  LEU A 178      -9.311 -14.070  -7.078  1.00 97.84           C  
ATOM   1389  C   LEU A 178      -9.909 -14.153  -5.665  1.00 97.84           C  
ATOM   1390  CB  LEU A 178      -8.001 -13.267  -7.094  1.00 97.84           C  
ATOM   1391  O   LEU A 178      -9.648 -15.123  -4.960  1.00 97.84           O  
ATOM   1392  CG  LEU A 178      -6.946 -13.740  -6.074  1.00 97.84           C  
ATOM   1393  CD1 LEU A 178      -6.561 -15.211  -6.234  1.00 97.84           C  
ATOM   1394  CD2 LEU A 178      -5.675 -12.901  -6.212  1.00 97.84           C  
ATOM   1395  N   VAL A 179     -10.708 -13.166  -5.240  1.00 98.15           N  
ATOM   1396  CA  VAL A 179     -11.374 -13.219  -3.924  1.00 98.15           C  
ATOM   1397  C   VAL A 179     -12.301 -14.428  -3.839  1.00 98.15           C  
ATOM   1398  CB  VAL A 179     -12.116 -11.907  -3.615  1.00 98.15           C  
ATOM   1399  O   VAL A 179     -12.173 -15.201  -2.899  1.00 98.15           O  
ATOM   1400  CG1 VAL A 179     -13.049 -11.991  -2.402  1.00 98.15           C  
ATOM   1401  CG2 VAL A 179     -11.085 -10.805  -3.332  1.00 98.15           C  
ATOM   1402  N   GLU A 180     -13.145 -14.653  -4.848  1.00 98.16           N  
ATOM   1403  CA  GLU A 180     -14.051 -15.808  -4.899  1.00 98.16           C  
ATOM   1404  C   GLU A 180     -13.279 -17.134  -4.821  1.00 98.16           C  
ATOM   1405  CB  GLU A 180     -14.894 -15.704  -6.181  1.00 98.16           C  
ATOM   1406  O   GLU A 180     -13.605 -17.986  -3.996  1.00 98.16           O  
ATOM   1407  CG  GLU A 180     -15.957 -16.805  -6.323  1.00 98.16           C  
ATOM   1408  CD  GLU A 180     -16.841 -16.628  -7.575  1.00 98.16           C  
ATOM   1409  OE1 GLU A 180     -17.813 -17.405  -7.713  1.00 98.16           O  
ATOM   1410  OE2 GLU A 180     -16.578 -15.702  -8.385  1.00 98.16           O  
ATOM   1411  N   ALA A 181     -12.192 -17.274  -5.589  1.00 98.39           N  
ATOM   1412  CA  ALA A 181     -11.343 -18.467  -5.554  1.00 98.39           C  
ATOM   1413  C   ALA A 181     -10.690 -18.701  -4.173  1.00 98.39           C  
ATOM   1414  CB  ALA A 181     -10.286 -18.329  -6.659  1.00 98.39           C  
ATOM   1415  O   ALA A 181     -10.592 -19.839  -3.703  1.00 98.39           O  
ATOM   1416  N   LEU A 182     -10.253 -17.632  -3.495  1.00 98.64           N  
ATOM   1417  CA  LEU A 182      -9.688 -17.708  -2.144  1.00 98.64           C  
ATOM   1418  C   LEU A 182     -10.750 -18.089  -1.104  1.00 98.64           C  
ATOM   1419  CB  LEU A 182      -9.048 -16.362  -1.764  1.00 98.64           C  
ATOM   1420  O   LEU A 182     -10.509 -18.973  -0.280  1.00 98.64           O  
ATOM   1421  CG  LEU A 182      -7.749 -16.009  -2.500  1.00 98.64           C  
ATOM   1422  CD1 LEU A 182      -7.456 -14.517  -2.342  1.00 98.64           C  
ATOM   1423  CD2 LEU A 182      -6.562 -16.768  -1.910  1.00 98.64           C  
ATOM   1424  N   GLU A 183     -11.924 -17.459  -1.145  1.00 98.17           N  
ATOM   1425  CA  GLU A 183     -13.024 -17.729  -0.214  1.00 98.17           C  
ATOM   1426  C   GLU A 183     -13.578 -19.142  -0.402  1.00 98.17           C  
ATOM   1427  CB  GLU A 183     -14.150 -16.696  -0.382  1.00 98.17           C  
ATOM   1428  O   GLU A 183     -13.831 -19.848   0.578  1.00 98.17           O  
ATOM   1429  CG  GLU A 183     -13.690 -15.302   0.060  1.00 98.17           C  
ATOM   1430  CD  GLU A 183     -14.802 -14.255   0.127  1.00 98.17           C  
ATOM   1431  OE1 GLU A 183     -14.611 -13.308   0.930  1.00 98.17           O  
ATOM   1432  OE2 GLU A 183     -15.811 -14.400  -0.600  1.00 98.17           O  
ATOM   1433  N   GLU A 184     -13.692 -19.611  -1.648  1.00 98.33           N  
ATOM   1434  CA  GLU A 184     -14.087 -20.983  -1.945  1.00 98.33           C  
ATOM   1435  C   GLU A 184     -13.089 -21.983  -1.349  1.00 98.33           C  
ATOM   1436  CB  GLU A 184     -14.243 -21.198  -3.459  1.00 98.33           C  
ATOM   1437  O   GLU A 184     -13.511 -22.967  -0.727  1.00 98.33           O  
ATOM   1438  CG  GLU A 184     -14.824 -22.597  -3.729  1.00 98.33           C  
ATOM   1439  CD  GLU A 184     -15.029 -22.936  -5.210  1.00 98.33           C  
ATOM   1440  OE1 GLU A 184     -15.559 -24.048  -5.439  1.00 98.33           O  
ATOM   1441  OE2 GLU A 184     -14.632 -22.135  -6.078  1.00 98.33           O  
ATOM   1442  N   ARG A 185     -11.785 -21.719  -1.490  1.00 98.45           N  
ATOM   1443  CA  ARG A 185     -10.722 -22.620  -1.036  1.00 98.45           C  
ATOM   1444  C   ARG A 185     -10.538 -22.630   0.481  1.00 98.45           C  
ATOM   1445  CB  ARG A 185      -9.418 -22.247  -1.763  1.00 98.45           C  
ATOM   1446  O   ARG A 185     -10.362 -23.707   1.046  1.00 98.45           O  
ATOM   1447  CG  ARG A 185      -8.224 -23.152  -1.422  1.00 98.45           C  
ATOM   1448  CD  ARG A 185      -8.497 -24.618  -1.774  1.00 98.45           C  
ATOM   1449  NE  ARG A 185      -7.306 -25.456  -1.551  1.00 98.45           N  
ATOM   1450  NH1 ARG A 185      -8.179 -27.410  -2.375  1.00 98.45           N  
ATOM   1451  NH2 ARG A 185      -6.082 -27.373  -1.600  1.00 98.45           N  
ATOM   1452  CZ  ARG A 185      -7.195 -26.739  -1.840  1.00 98.45           C  
ATOM   1453  N   PHE A 186     -10.544 -21.465   1.126  1.00 98.07           N  
ATOM   1454  CA  PHE A 186     -10.121 -21.312   2.524  1.00 98.07           C  
ATOM   1455  C   PHE A 186     -11.257 -21.029   3.506  1.00 98.07           C  
ATOM   1456  CB  PHE A 186      -9.029 -20.240   2.612  1.00 98.07           C  
ATOM   1457  O   PHE A 186     -11.032 -21.120   4.710  1.00 98.07           O  
ATOM   1458  CG  PHE A 186      -7.781 -20.590   1.832  1.00 98.07           C  
ATOM   1459  CD1 PHE A 186      -6.978 -21.665   2.255  1.00 98.07           C  
ATOM   1460  CD2 PHE A 186      -7.429 -19.862   0.680  1.00 98.07           C  
ATOM   1461  CE1 PHE A 186      -5.840 -22.026   1.519  1.00 98.07           C  
ATOM   1462  CE2 PHE A 186      -6.284 -20.219  -0.050  1.00 98.07           C  
ATOM   1463  CZ  PHE A 186      -5.500 -21.306   0.364  1.00 98.07           C  
ATOM   1464  N   LYS A 187     -12.471 -20.728   3.022  1.00 97.04           N  
ATOM   1465  CA  LYS A 187     -13.662 -20.462   3.853  1.00 97.04           C  
ATOM   1466  C   LYS A 187     -13.458 -19.341   4.886  1.00 97.04           C  
ATOM   1467  CB  LYS A 187     -14.195 -21.766   4.489  1.00 97.04           C  
ATOM   1468  O   LYS A 187     -14.007 -19.397   5.981  1.00 97.04           O  
ATOM   1469  CG  LYS A 187     -14.424 -22.942   3.524  1.00 97.04           C  
ATOM   1470  CD  LYS A 187     -15.323 -22.563   2.343  1.00 97.04           C  
ATOM   1471  CE  LYS A 187     -15.666 -23.788   1.492  1.00 97.04           C  
ATOM   1472  NZ  LYS A 187     -16.102 -23.376   0.137  1.00 97.04           N  
ATOM   1473  N   VAL A 188     -12.679 -18.322   4.524  1.00 97.24           N  
ATOM   1474  CA  VAL A 188     -12.435 -17.102   5.313  1.00 97.24           C  
ATOM   1475  C   VAL A 188     -12.610 -15.882   4.419  1.00 97.24           C  
ATOM   1476  CB  VAL A 188     -11.035 -17.091   5.960  1.00 97.24           C  
ATOM   1477  O   VAL A 188     -12.393 -15.989   3.216  1.00 97.24           O  
ATOM   1478  CG1 VAL A 188     -10.888 -18.222   6.982  1.00 97.24           C  
ATOM   1479  CG2 VAL A 188      -9.889 -17.202   4.946  1.00 97.24           C  
ATOM   1480  N   THR A 189     -12.971 -14.731   4.988  1.00 97.51           N  
ATOM   1481  CA  THR A 189     -13.150 -13.486   4.225  1.00 97.51           C  
ATOM   1482  C   THR A 189     -11.864 -13.095   3.504  1.00 97.51           C  
ATOM   1483  CB  THR A 189     -13.553 -12.334   5.154  1.00 97.51           C  
ATOM   1484  O   THR A 189     -10.788 -13.091   4.113  1.00 97.51           O  
ATOM   1485  CG2 THR A 189     -13.934 -11.065   4.394  1.00 97.51           C  
ATOM   1486  OG1 THR A 189     -14.665 -12.693   5.940  1.00 97.51           O  
ATOM   1487  N   CYS A 190     -11.958 -12.732   2.224  1.00 98.51           N  
ATOM   1488  CA  CYS A 190     -10.779 -12.376   1.442  1.00 98.51           C  
ATOM   1489  C   CYS A 190     -10.831 -10.969   0.845  1.00 98.51           C  
ATOM   1490  CB  CYS A 190     -10.467 -13.466   0.412  1.00 98.51           C  
ATOM   1491  O   CYS A 190     -11.887 -10.424   0.543  1.00 98.51           O  
ATOM   1492  SG  CYS A 190     -10.100 -15.024   1.269  1.00 98.51           S  
ATOM   1493  N   PHE A 191      -9.654 -10.372   0.653  1.00 97.97           N  
ATOM   1494  CA  PHE A 191      -9.510  -9.052   0.038  1.00 97.97           C  
ATOM   1495  C   PHE A 191      -8.408  -9.058  -1.013  1.00 97.97           C  
ATOM   1496  CB  PHE A 191      -9.220  -7.984   1.104  1.00 97.97           C  
ATOM   1497  O   PHE A 191      -7.384  -9.722  -0.855  1.00 97.97           O  
ATOM   1498  CG  PHE A 191     -10.245  -7.928   2.218  1.00 97.97           C  
ATOM   1499  CD1 PHE A 191     -11.494  -7.316   2.002  1.00 97.97           C  
ATOM   1500  CD2 PHE A 191      -9.977  -8.559   3.448  1.00 97.97           C  
ATOM   1501  CE1 PHE A 191     -12.471  -7.335   3.013  1.00 97.97           C  
ATOM   1502  CE2 PHE A 191     -10.956  -8.581   4.457  1.00 97.97           C  
ATOM   1503  CZ  PHE A 191     -12.203  -7.972   4.237  1.00 97.97           C  
ATOM   1504  N   VAL A 192      -8.570  -8.238  -2.047  1.00 97.30           N  
ATOM   1505  CA  VAL A 192      -7.511  -7.959  -3.017  1.00 97.30           C  
ATOM   1506  C   VAL A 192      -7.306  -6.453  -3.159  1.00 97.30           C  
ATOM   1507  CB  VAL A 192      -7.750  -8.700  -4.343  1.00 97.30           C  
ATOM   1508  O   VAL A 192      -8.247  -5.667  -3.035  1.00 97.30           O  
ATOM   1509  CG1 VAL A 192      -9.001  -8.197  -5.060  1.00 97.30           C  
ATOM   1510  CG2 VAL A 192      -6.536  -8.639  -5.276  1.00 97.30           C  
ATOM   1511  N   GLY A 193      -6.067  -6.025  -3.390  1.00 95.33           N  
ATOM   1512  CA  GLY A 193      -5.745  -4.614  -3.566  1.00 95.33           C  
ATOM   1513  C   GLY A 193      -4.540  -4.362  -4.461  1.00 95.33           C  
ATOM   1514  O   GLY A 193      -3.706  -5.231  -4.704  1.00 95.33           O  
ATOM   1515  N   HIS A 194      -4.436  -3.124  -4.940  1.00 94.96           N  
ATOM   1516  CA  HIS A 194      -3.247  -2.661  -5.650  1.00 94.96           C  
ATOM   1517  C   HIS A 194      -2.082  -2.472  -4.674  1.00 94.96           C  
ATOM   1518  CB  HIS A 194      -3.558  -1.349  -6.368  1.00 94.96           C  
ATOM   1519  O   HIS A 194      -2.261  -1.845  -3.626  1.00 94.96           O  
ATOM   1520  CG  HIS A 194      -2.388  -0.858  -7.174  1.00 94.96           C  
ATOM   1521  CD2 HIS A 194      -1.882  -1.489  -8.274  1.00 94.96           C  
ATOM   1522  ND1 HIS A 194      -1.593   0.245  -6.937  1.00 94.96           N  
ATOM   1523  CE1 HIS A 194      -0.648   0.276  -7.897  1.00 94.96           C  
ATOM   1524  NE2 HIS A 194      -0.788  -0.761  -8.728  1.00 94.96           N  
ATOM   1525  N   ASP A 195      -0.892  -2.950  -5.018  1.00 95.17           N  
ATOM   1526  CA  ASP A 195       0.264  -2.970  -4.117  1.00 95.17           C  
ATOM   1527  C   ASP A 195       0.701  -1.579  -3.619  1.00 95.17           C  
ATOM   1528  CB  ASP A 195       1.405  -3.798  -4.746  1.00 95.17           C  
ATOM   1529  O   ASP A 195       0.839  -1.387  -2.412  1.00 95.17           O  
ATOM   1530  CG  ASP A 195       2.054  -3.197  -5.999  1.00 95.17           C  
ATOM   1531  OD1 ASP A 195       1.476  -2.263  -6.584  1.00 95.17           O  
ATOM   1532  OD2 ASP A 195       3.202  -3.602  -6.308  1.00 95.17           O  
ATOM   1533  N   ILE A 196       0.832  -0.574  -4.491  1.00 95.85           N  
ATOM   1534  CA  ILE A 196       1.267   0.780  -4.090  1.00 95.85           C  
ATOM   1535  C   ILE A 196       0.217   1.479  -3.216  1.00 95.85           C  
ATOM   1536  CB  ILE A 196       1.624   1.652  -5.318  1.00 95.85           C  
ATOM   1537  O   ILE A 196       0.555   2.126  -2.226  1.00 95.85           O  
ATOM   1538  CG1 ILE A 196       2.699   0.961  -6.188  1.00 95.85           C  
ATOM   1539  CG2 ILE A 196       2.102   3.041  -4.859  1.00 95.85           C  
ATOM   1540  CD1 ILE A 196       3.172   1.744  -7.414  1.00 95.85           C  
ATOM   1541  N   ARG A 197      -1.071   1.329  -3.546  1.00 95.21           N  
ATOM   1542  CA  ARG A 197      -2.157   1.941  -2.758  1.00 95.21           C  
ATOM   1543  C   ARG A 197      -2.269   1.293  -1.386  1.00 95.21           C  
ATOM   1544  CB  ARG A 197      -3.499   1.849  -3.494  1.00 95.21           C  
ATOM   1545  O   ARG A 197      -2.468   1.977  -0.389  1.00 95.21           O  
ATOM   1546  CG  ARG A 197      -3.560   2.797  -4.700  1.00 95.21           C  
ATOM   1547  CD  ARG A 197      -4.966   2.849  -5.308  1.00 95.21           C  
ATOM   1548  NE  ARG A 197      -5.366   1.577  -5.952  1.00 95.21           N  
ATOM   1549  NH1 ARG A 197      -7.513   2.188  -6.375  1.00 95.21           N  
ATOM   1550  NH2 ARG A 197      -6.799   0.207  -7.105  1.00 95.21           N  
ATOM   1551  CZ  ARG A 197      -6.556   1.319  -6.468  1.00 95.21           C  
ATOM   1552  N   SER A 198      -2.100  -0.022  -1.342  1.00 96.82           N  
ATOM   1553  CA  SER A 198      -2.123  -0.777  -0.095  1.00 96.82           C  
ATOM   1554  C   SER A 198      -0.895  -0.469   0.768  1.00 96.82           C  
ATOM   1555  CB  SER A 198      -2.242  -2.268  -0.392  1.00 96.82           C  
ATOM   1556  O   SER A 198      -1.011  -0.429   1.986  1.00 96.82           O  
ATOM   1557  OG  SER A 198      -3.303  -2.523  -1.293  1.00 96.82           O  
ATOM   1558  N   LEU A 199       0.259  -0.160   0.161  1.00 97.75           N  
ATOM   1559  CA  LEU A 199       1.427   0.352   0.884  1.00 97.75           C  
ATOM   1560  C   LEU A 199       1.179   1.748   1.476  1.00 97.75           C  
ATOM   1561  CB  LEU A 199       2.651   0.337  -0.047  1.00 97.75           C  
ATOM   1562  O   LEU A 199       1.533   1.976   2.625  1.00 97.75           O  
ATOM   1563  CG  LEU A 199       3.957   0.796   0.632  1.00 97.75           C  
ATOM   1564  CD1 LEU A 199       4.373  -0.116   1.787  1.00 97.75           C  
ATOM   1565  CD2 LEU A 199       5.076   0.802  -0.408  1.00 97.75           C  
ATOM   1566  N   ALA A 200       0.528   2.659   0.745  1.00 98.01           N  
ATOM   1567  CA  ALA A 200       0.131   3.962   1.295  1.00 98.01           C  
ATOM   1568  C   ALA A 200      -0.821   3.812   2.490  1.00 98.01           C  
ATOM   1569  CB  ALA A 200      -0.507   4.794   0.182  1.00 98.01           C  
ATOM   1570  O   ALA A 200      -0.667   4.482   3.507  1.00 98.01           O  
ATOM   1571  N   LEU A 201      -1.770   2.879   2.392  1.00 97.59           N  
ATOM   1572  CA  LEU A 201      -2.663   2.535   3.493  1.00 97.59           C  
ATOM   1573  C   LEU A 201      -1.902   1.934   4.687  1.00 97.59           C  
ATOM   1574  CB  LEU A 201      -3.724   1.579   2.937  1.00 97.59           C  
ATOM   1575  O   LEU A 201      -2.206   2.258   5.830  1.00 97.59           O  
ATOM   1576  CG  LEU A 201      -4.838   1.218   3.928  1.00 97.59           C  
ATOM   1577  CD1 LEU A 201      -5.690   2.431   4.304  1.00 97.59           C  
ATOM   1578  CD2 LEU A 201      -5.718   0.164   3.257  1.00 97.59           C  
ATOM   1579  N   ALA A 202      -0.895   1.094   4.438  1.00 98.41           N  
ATOM   1580  CA  ALA A 202      -0.042   0.547   5.489  1.00 98.41           C  
ATOM   1581  C   ALA A 202       0.783   1.633   6.187  1.00 98.41           C  
ATOM   1582  CB  ALA A 202       0.861  -0.537   4.896  1.00 98.41           C  
ATOM   1583  O   ALA A 202       0.845   1.647   7.409  1.00 98.41           O  
ATOM   1584  N   GLU A 203       1.364   2.574   5.444  1.00 98.36           N  
ATOM   1585  CA  GLU A 203       2.098   3.714   6.010  1.00 98.36           C  
ATOM   1586  C   GLU A 203       1.196   4.646   6.829  1.00 98.36           C  
ATOM   1587  CB  GLU A 203       2.767   4.491   4.867  1.00 98.36           C  
ATOM   1588  O   GLU A 203       1.667   5.291   7.766  1.00 98.36           O  
ATOM   1589  CG  GLU A 203       4.021   3.769   4.347  1.00 98.36           C  
ATOM   1590  CD  GLU A 203       5.236   3.882   5.268  1.00 98.36           C  
ATOM   1591  OE1 GLU A 203       6.236   3.173   5.036  1.00 98.36           O  
ATOM   1592  OE2 GLU A 203       5.237   4.723   6.177  1.00 98.36           O  
ATOM   1593  N   HIS A 204      -0.097   4.717   6.509  1.00 97.99           N  
ATOM   1594  CA  HIS A 204      -1.080   5.458   7.303  1.00 97.99           C  
ATOM   1595  C   HIS A 204      -1.450   4.741   8.606  1.00 97.99           C  
ATOM   1596  CB  HIS A 204      -2.313   5.721   6.437  1.00 97.99           C  
ATOM   1597  O   HIS A 204      -1.737   5.395   9.600  1.00 97.99           O  
ATOM   1598  CG  HIS A 204      -3.394   6.485   7.157  1.00 97.99           C  
ATOM   1599  CD2 HIS A 204      -4.644   6.021   7.466  1.00 97.99           C  
ATOM   1600  ND1 HIS A 204      -3.292   7.754   7.685  1.00 97.99           N  
ATOM   1601  CE1 HIS A 204      -4.454   8.041   8.293  1.00 97.99           C  
ATOM   1602  NE2 HIS A 204      -5.321   7.020   8.169  1.00 97.99           N  
ATOM   1603  N   TYR A 205      -1.424   3.407   8.640  1.00 97.06           N  
ATOM   1604  CA  TYR A 205      -1.748   2.653   9.856  1.00 97.06           C  
ATOM   1605  C   TYR A 205      -0.544   2.302  10.725  1.00 97.06           C  
ATOM   1606  CB  TYR A 205      -2.518   1.382   9.483  1.00 97.06           C  
ATOM   1607  O   TYR A 205      -0.712   2.143  11.929  1.00 97.06           O  
ATOM   1608  CG  TYR A 205      -3.897   1.586   8.884  1.00 97.06           C  
ATOM   1609  CD1 TYR A 205      -4.716   2.662   9.286  1.00 97.06           C  
ATOM   1610  CD2 TYR A 205      -4.383   0.655   7.947  1.00 97.06           C  
ATOM   1611  CE1 TYR A 205      -5.999   2.823   8.740  1.00 97.06           C  
ATOM   1612  CE2 TYR A 205      -5.677   0.798   7.414  1.00 97.06           C  
ATOM   1613  OH  TYR A 205      -7.728   2.057   7.283  1.00 97.06           O  
ATOM   1614  CZ  TYR A 205      -6.483   1.889   7.803  1.00 97.06           C  
ATOM   1615  N   PHE A 206       0.640   2.142  10.136  1.00 96.31           N  
ATOM   1616  CA  PHE A 206       1.780   1.502  10.800  1.00 96.31           C  
ATOM   1617  C   PHE A 206       3.124   2.189  10.545  1.00 96.31           C  
ATOM   1618  CB  PHE A 206       1.882   0.037  10.339  1.00 96.31           C  
ATOM   1619  O   PHE A 206       4.123   1.751  11.110  1.00 96.31           O  
ATOM   1620  CG  PHE A 206       0.580  -0.739  10.265  1.00 96.31           C  
ATOM   1621  CD1 PHE A 206      -0.204  -0.929  11.417  1.00 96.31           C  
ATOM   1622  CD2 PHE A 206       0.150  -1.269   9.034  1.00 96.31           C  
ATOM   1623  CE1 PHE A 206      -1.415  -1.637  11.338  1.00 96.31           C  
ATOM   1624  CE2 PHE A 206      -1.055  -1.987   8.954  1.00 96.31           C  
ATOM   1625  CZ  PHE A 206      -1.839  -2.168  10.107  1.00 96.31           C  
ATOM   1626  N   GLY A 207       3.177   3.214   9.688  1.00 97.23           N  
ATOM   1627  CA  GLY A 207       4.434   3.844   9.283  1.00 97.23           C  
ATOM   1628  C   GLY A 207       4.460   5.364   9.429  1.00 97.23           C  
ATOM   1629  O   GLY A 207       3.832   5.949  10.314  1.00 97.23           O  
ATOM   1630  N   ALA A 208       5.178   6.007   8.519  1.00 97.89           N  
ATOM   1631  CA  ALA A 208       5.592   7.400   8.562  1.00 97.89           C  
ATOM   1632  C   ALA A 208       4.440   8.412   8.434  1.00 97.89           C  
ATOM   1633  CB  ALA A 208       6.646   7.617   7.458  1.00 97.89           C  
ATOM   1634  O   ALA A 208       4.679   9.609   8.598  1.00 97.89           O  
ATOM   1635  N   SER A 209       3.215   7.975   8.110  1.00 98.08           N  
ATOM   1636  CA  SER A 209       2.043   8.849   7.918  1.00 98.08           C  
ATOM   1637  C   SER A 209       0.885   8.592   8.892  1.00 98.08           C  
ATOM   1638  CB  SER A 209       1.602   8.860   6.450  1.00 98.08           C  
ATOM   1639  O   SER A 209      -0.232   9.041   8.641  1.00 98.08           O  
ATOM   1640  OG  SER A 209       1.152   7.599   6.006  1.00 98.08           O  
ATOM   1641  N   GLN A 210       1.146   7.902  10.006  1.00 96.60           N  
ATOM   1642  CA  GLN A 210       0.173   7.669  11.089  1.00 96.60           C  
ATOM   1643  C   GLN A 210      -0.311   8.947  11.790  1.00 96.60           C  
ATOM   1644  CB  GLN A 210       0.827   6.768  12.144  1.00 96.60           C  
ATOM   1645  O   GLN A 210      -1.392   8.983  12.370  1.00 96.60           O  
ATOM   1646  CG  GLN A 210       0.916   5.304  11.712  1.00 96.60           C  
ATOM   1647  CD  GLN A 210       1.718   4.503  12.728  1.00 96.60           C  
ATOM   1648  NE2 GLN A 210       3.016   4.404  12.568  1.00 96.60           N  
ATOM   1649  OE1 GLN A 210       1.207   3.987  13.706  1.00 96.60           O  
ATOM   1650  N   ASP A 211       0.498   9.997  11.756  1.00 96.18           N  
ATOM   1651  CA  ASP A 211       0.282  11.290  12.404  1.00 96.18           C  
ATOM   1652  C   ASP A 211      -0.484  12.298  11.527  1.00 96.18           C  
ATOM   1653  CB  ASP A 211       1.651  11.847  12.838  1.00 96.18           C  
ATOM   1654  O   ASP A 211      -0.638  13.455  11.919  1.00 96.18           O  
ATOM   1655  CG  ASP A 211       2.595  12.100  11.657  1.00 96.18           C  
ATOM   1656  OD1 ASP A 211       2.602  11.291  10.697  1.00 96.18           O  
ATOM   1657  OD2 ASP A 211       3.392  13.066  11.687  1.00 96.18           O  
ATOM   1658  N   CYS A 212      -0.956  11.892  10.343  1.00 96.24           N  
ATOM   1659  CA  CYS A 212      -1.669  12.769   9.415  1.00 96.24           C  
ATOM   1660  C   CYS A 212      -2.842  12.075   8.712  1.00 96.24           C  
ATOM   1661  CB  CYS A 212      -0.668  13.382   8.426  1.00 96.24           C  
ATOM   1662  O   CYS A 212      -2.858  10.857   8.533  1.00 96.24           O  
ATOM   1663  SG  CYS A 212       0.145  12.121   7.403  1.00 96.24           S  
ATOM   1664  N   GLU A 213      -3.824  12.872   8.292  1.00 96.81           N  
ATOM   1665  CA  GLU A 213      -5.020  12.407   7.583  1.00 96.81           C  
ATOM   1666  C   GLU A 213      -4.888  12.518   6.061  1.00 96.81           C  
ATOM   1667  CB  GLU A 213      -6.252  13.193   8.048  1.00 96.81           C  
ATOM   1668  O   GLU A 213      -5.555  11.773   5.343  1.00 96.81           O  
ATOM   1669  CG  GLU A 213      -6.618  12.908   9.513  1.00 96.81           C  
ATOM   1670  CD  GLU A 213      -7.995  13.466   9.915  1.00 96.81           C  
ATOM   1671  OE1 GLU A 213      -8.427  13.155  11.048  1.00 96.81           O  
ATOM   1672  OE2 GLU A 213      -8.634  14.163   9.096  1.00 96.81           O  
ATOM   1673  N   ASP A 214      -4.025  13.407   5.563  1.00 98.30           N  
ATOM   1674  CA  ASP A 214      -3.763  13.570   4.134  1.00 98.30           C  
ATOM   1675  C   ASP A 214      -2.277  13.341   3.830  1.00 98.30           C  
ATOM   1676  CB  ASP A 214      -4.244  14.940   3.632  1.00 98.30           C  
ATOM   1677  O   ASP A 214      -1.403  14.088   4.280  1.00 98.30           O  
ATOM   1678  CG  ASP A 214      -5.737  15.193   3.881  1.00 98.30           C  
ATOM   1679  OD1 ASP A 214      -6.582  14.675   3.104  1.00 98.30           O  
ATOM   1680  OD2 ASP A 214      -6.037  15.931   4.839  1.00 98.30           O  
ATOM   1681  N   SER A 215      -1.969  12.320   3.032  1.00 98.58           N  
ATOM   1682  CA  SER A 215      -0.594  11.981   2.659  1.00 98.58           C  
ATOM   1683  C   SER A 215      -0.502  11.440   1.236  1.00 98.58           C  
ATOM   1684  CB  SER A 215       0.036  11.015   3.674  1.00 98.58           C  
ATOM   1685  O   SER A 215      -1.454  10.883   0.687  1.00 98.58           O  
ATOM   1686  OG  SER A 215      -0.476   9.700   3.557  1.00 98.58           O  
ATOM   1687  N   ILE A 216       0.665  11.604   0.614  1.00 98.55           N  
ATOM   1688  CA  ILE A 216       0.970  10.979  -0.676  1.00 98.55           C  
ATOM   1689  C   ILE A 216       2.202  10.111  -0.504  1.00 98.55           C  
ATOM   1690  CB  ILE A 216       1.148  12.010  -1.809  1.00 98.55           C  
ATOM   1691  O   ILE A 216       3.291  10.610  -0.224  1.00 98.55           O  
ATOM   1692  CG1 ILE A 216      -0.100  12.909  -1.921  1.00 98.55           C  
ATOM   1693  CG2 ILE A 216       1.443  11.293  -3.143  1.00 98.55           C  
ATOM   1694  CD1 ILE A 216      -0.009  13.967  -3.023  1.00 98.55           C  
ATOM   1695  N   LEU A 217       2.033   8.814  -0.727  1.00 98.66           N  
ATOM   1696  CA  LEU A 217       3.137   7.888  -0.880  1.00 98.66           C  
ATOM   1697  C   LEU A 217       3.523   7.794  -2.351  1.00 98.66           C  
ATOM   1698  CB  LEU A 217       2.754   6.529  -0.292  1.00 98.66           C  
ATOM   1699  O   LEU A 217       2.666   7.519  -3.186  1.00 98.66           O  
ATOM   1700  CG  LEU A 217       3.910   5.516  -0.401  1.00 98.66           C  
ATOM   1701  CD1 LEU A 217       4.008   4.708   0.876  1.00 98.66           C  
ATOM   1702  CD2 LEU A 217       3.729   4.539  -1.565  1.00 98.66           C  
ATOM   1703  N   VAL A 218       4.807   7.941  -2.659  1.00 98.47           N  
ATOM   1704  CA  VAL A 218       5.392   7.663  -3.973  1.00 98.47           C  
ATOM   1705  C   VAL A 218       6.346   6.489  -3.840  1.00 98.47           C  
ATOM   1706  CB  VAL A 218       6.113   8.898  -4.538  1.00 98.47           C  
ATOM   1707  O   VAL A 218       7.342   6.576  -3.127  1.00 98.47           O  
ATOM   1708  CG1 VAL A 218       6.841   8.562  -5.848  1.00 98.47           C  
ATOM   1709  CG2 VAL A 218       5.103  10.027  -4.775  1.00 98.47           C  
ATOM   1710  N   ARG A 219       6.064   5.392  -4.544  1.00 97.76           N  
ATOM   1711  CA  ARG A 219       6.947   4.226  -4.591  1.00 97.76           C  
ATOM   1712  C   ARG A 219       7.731   4.199  -5.894  1.00 97.76           C  
ATOM   1713  CB  ARG A 219       6.151   2.940  -4.354  1.00 97.76           C  
ATOM   1714  O   ARG A 219       7.137   4.265  -6.968  1.00 97.76           O  
ATOM   1715  CG  ARG A 219       7.051   1.697  -4.429  1.00 97.76           C  
ATOM   1716  CD  ARG A 219       6.265   0.455  -4.011  1.00 97.76           C  
ATOM   1717  NE  ARG A 219       6.855  -0.784  -4.557  1.00 97.76           N  
ATOM   1718  NH1 ARG A 219       4.886  -1.795  -5.180  1.00 97.76           N  
ATOM   1719  NH2 ARG A 219       6.774  -2.909  -5.407  1.00 97.76           N  
ATOM   1720  CZ  ARG A 219       6.176  -1.810  -5.048  1.00 97.76           C  
ATOM   1721  N   VAL A 220       9.041   4.008  -5.775  1.00 97.50           N  
ATOM   1722  CA  VAL A 220       9.988   3.844  -6.880  1.00 97.50           C  
ATOM   1723  C   VAL A 220      10.665   2.480  -6.755  1.00 97.50           C  
ATOM   1724  CB  VAL A 220      11.028   4.976  -6.852  1.00 97.50           C  
ATOM   1725  O   VAL A 220      11.421   2.240  -5.824  1.00 97.50           O  
ATOM   1726  CG1 VAL A 220      11.987   4.835  -8.027  1.00 97.50           C  
ATOM   1727  CG2 VAL A 220      10.375   6.361  -6.945  1.00 97.50           C  
ATOM   1728  N   HIS A 221      10.353   1.554  -7.657  1.00 95.05           N  
ATOM   1729  CA  HIS A 221      10.930   0.204  -7.667  1.00 95.05           C  
ATOM   1730  C   HIS A 221      10.995  -0.291  -9.122  1.00 95.05           C  
ATOM   1731  CB  HIS A 221      10.121  -0.681  -6.689  1.00 95.05           C  
ATOM   1732  O   HIS A 221      11.615   0.345  -9.969  1.00 95.05           O  
ATOM   1733  CG  HIS A 221      10.479  -2.152  -6.647  1.00 95.05           C  
ATOM   1734  CD2 HIS A 221      11.720  -2.716  -6.507  1.00 95.05           C  
ATOM   1735  ND1 HIS A 221       9.590  -3.192  -6.813  1.00 95.05           N  
ATOM   1736  CE1 HIS A 221      10.274  -4.346  -6.727  1.00 95.05           C  
ATOM   1737  NE2 HIS A 221      11.574  -4.107  -6.577  1.00 95.05           N  
ATOM   1738  N   ARG A 222      10.317  -1.394  -9.464  1.00 91.29           N  
ATOM   1739  CA  ARG A 222      10.150  -1.856 -10.855  1.00 91.29           C  
ATOM   1740  C   ARG A 222       9.366  -0.870 -11.718  1.00 91.29           C  
ATOM   1741  CB  ARG A 222       9.435  -3.212 -10.880  1.00 91.29           C  
ATOM   1742  O   ARG A 222       9.617  -0.791 -12.912  1.00 91.29           O  
ATOM   1743  CG  ARG A 222      10.343  -4.340 -10.386  1.00 91.29           C  
ATOM   1744  CD  ARG A 222       9.572  -5.663 -10.369  1.00 91.29           C  
ATOM   1745  NE  ARG A 222      10.408  -6.756  -9.841  1.00 91.29           N  
ATOM   1746  NH1 ARG A 222       8.746  -8.293  -9.412  1.00 91.29           N  
ATOM   1747  NH2 ARG A 222      10.843  -8.782  -8.890  1.00 91.29           N  
ATOM   1748  CZ  ARG A 222       9.998  -7.931  -9.395  1.00 91.29           C  
ATOM   1749  N   GLY A 223       8.428  -0.168 -11.098  1.00 92.51           N  
ATOM   1750  CA  GLY A 223       7.688   0.933 -11.690  1.00 92.51           C  
ATOM   1751  C   GLY A 223       7.651   2.120 -10.738  1.00 92.51           C  
ATOM   1752  O   GLY A 223       8.231   2.064  -9.646  1.00 92.51           O  
ATOM   1753  N   THR A 224       6.972   3.184 -11.151  1.00 95.36           N  
ATOM   1754  CA  THR A 224       6.757   4.380 -10.329  1.00 95.36           C  
ATOM   1755  C   THR A 224       5.271   4.666 -10.198  1.00 95.36           C  
ATOM   1756  CB  THR A 224       7.503   5.592 -10.896  1.00 95.36           C  
ATOM   1757  O   THR A 224       4.576   4.846 -11.189  1.00 95.36           O  
ATOM   1758  CG2 THR A 224       7.362   6.831 -10.011  1.00 95.36           C  
ATOM   1759  OG1 THR A 224       8.876   5.294 -10.969  1.00 95.36           O  
ATOM   1760  N   GLY A 225       4.767   4.756  -8.973  1.00 95.43           N  
ATOM   1761  CA  GLY A 225       3.357   5.057  -8.746  1.00 95.43           C  
ATOM   1762  C   GLY A 225       3.116   5.662  -7.379  1.00 95.43           C  
ATOM   1763  O   GLY A 225       4.023   5.722  -6.546  1.00 95.43           O  
ATOM   1764  N   ALA A 226       1.884   6.107  -7.153  1.00 97.21           N  
ATOM   1765  CA  ALA A 226       1.494   6.753  -5.915  1.00 97.21           C  
ATOM   1766  C   ALA A 226       0.245   6.137  -5.285  1.00 97.21           C  
ATOM   1767  CB  ALA A 226       1.342   8.260  -6.149  1.00 97.21           C  
ATOM   1768  O   ALA A 226      -0.667   5.672  -5.968  1.00 97.21           O  
ATOM   1769  N   GLY A 227       0.199   6.174  -3.957  1.00 96.91           N  
ATOM   1770  CA  GLY A 227      -1.020   5.993  -3.182  1.00 96.91           C  
ATOM   1771  C   GLY A 227      -1.315   7.277  -2.418  1.00 96.91           C  
ATOM   1772  O   GLY A 227      -0.408   7.892  -1.865  1.00 96.91           O  
ATOM   1773  N   ILE A 228      -2.574   7.700  -2.431  1.00 97.67           N  
ATOM   1774  CA  ILE A 228      -3.006   8.972  -1.850  1.00 97.67           C  
ATOM   1775  C   ILE A 228      -3.973   8.655  -0.718  1.00 97.67           C  
ATOM   1776  CB  ILE A 228      -3.635   9.876  -2.935  1.00 97.67           C  
ATOM   1777  O   ILE A 228      -4.974   7.976  -0.942  1.00 97.67           O  
ATOM   1778  CG1 ILE A 228      -2.625  10.189  -4.065  1.00 97.67           C  
ATOM   1779  CG2 ILE A 228      -4.171  11.176  -2.304  1.00 97.67           C  
ATOM   1780  CD1 ILE A 228      -3.284  10.758  -5.327  1.00 97.67           C  
ATOM   1781  N   ILE A 229      -3.676   9.137   0.480  1.00 97.90           N  
ATOM   1782  CA  ILE A 229      -4.589   9.139   1.619  1.00 97.90           C  
ATOM   1783  C   ILE A 229      -5.203  10.532   1.691  1.00 97.90           C  
ATOM   1784  CB  ILE A 229      -3.854   8.761   2.922  1.00 97.90           C  
ATOM   1785  O   ILE A 229      -4.478  11.521   1.601  1.00 97.90           O  
ATOM   1786  CG1 ILE A 229      -3.061   7.440   2.805  1.00 97.90           C  
ATOM   1787  CG2 ILE A 229      -4.841   8.676   4.098  1.00 97.90           C  
ATOM   1788  CD1 ILE A 229      -3.909   6.183   2.572  1.00 97.90           C  
ATOM   1789  N   SER A 230      -6.526  10.609   1.820  1.00 96.93           N  
ATOM   1790  CA  SER A 230      -7.220  11.859   2.097  1.00 96.93           C  
ATOM   1791  C   SER A 230      -8.331  11.674   3.122  1.00 96.93           C  
ATOM   1792  CB  SER A 230      -7.748  12.499   0.815  1.00 96.93           C  
ATOM   1793  O   SER A 230      -9.110  10.720   3.026  1.00 96.93           O  
ATOM   1794  OG  SER A 230      -8.371  13.730   1.119  1.00 96.93           O  
ATOM   1795  N   ASN A 231      -8.406  12.578   4.102  1.00 96.04           N  
ATOM   1796  CA  ASN A 231      -9.291  12.473   5.270  1.00 96.04           C  
ATOM   1797  C   ASN A 231      -9.221  11.081   5.942  1.00 96.04           C  
ATOM   1798  CB  ASN A 231     -10.723  12.884   4.886  1.00 96.04           C  
ATOM   1799  O   ASN A 231     -10.247  10.441   6.203  1.00 96.04           O  
ATOM   1800  CG  ASN A 231     -10.818  14.305   4.371  1.00 96.04           C  
ATOM   1801  ND2 ASN A 231     -11.075  14.495   3.102  1.00 96.04           N  
ATOM   1802  OD1 ASN A 231     -10.710  15.272   5.092  1.00 96.04           O  
ATOM   1803  N   GLY A 232      -8.005  10.548   6.108  1.00 94.64           N  
ATOM   1804  CA  GLY A 232      -7.736   9.236   6.709  1.00 94.64           C  
ATOM   1805  C   GLY A 232      -8.224   8.040   5.881  1.00 94.64           C  
ATOM   1806  O   GLY A 232      -8.344   6.922   6.386  1.00 94.64           O  
ATOM   1807  N   ARG A 233      -8.568   8.248   4.603  1.00 94.07           N  
ATOM   1808  CA  ARG A 233      -9.073   7.203   3.704  1.00 94.07           C  
ATOM   1809  C   ARG A 233      -8.205   7.104   2.466  1.00 94.07           C  
ATOM   1810  CB  ARG A 233     -10.532   7.484   3.323  1.00 94.07           C  
ATOM   1811  O   ARG A 233      -7.820   8.108   1.880  1.00 94.07           O  
ATOM   1812  CG  ARG A 233     -11.456   7.450   4.545  1.00 94.07           C  
ATOM   1813  CD  ARG A 233     -12.890   7.770   4.126  1.00 94.07           C  
ATOM   1814  NE  ARG A 233     -13.769   7.847   5.304  1.00 94.07           N  
ATOM   1815  NH1 ARG A 233     -15.750   8.101   4.179  1.00 94.07           N  
ATOM   1816  NH2 ARG A 233     -15.736   8.104   6.413  1.00 94.07           N  
ATOM   1817  CZ  ARG A 233     -15.077   8.013   5.293  1.00 94.07           C  
ATOM   1818  N   ILE A 234      -7.952   5.878   2.017  1.00 93.83           N  
ATOM   1819  CA  ILE A 234      -7.323   5.664   0.714  1.00 93.83           C  
ATOM   1820  C   ILE A 234      -8.211   6.260  -0.382  1.00 93.83           C  
ATOM   1821  CB  ILE A 234      -6.960   4.179   0.500  1.00 93.83           C  
ATOM   1822  O   ILE A 234      -9.382   5.903  -0.521  1.00 93.83           O  
ATOM   1823  CG1 ILE A 234      -6.121   3.940  -0.774  1.00 93.83           C  
ATOM   1824  CG2 ILE A 234      -8.185   3.245   0.477  1.00 93.83           C  
ATOM   1825  CD1 ILE A 234      -4.688   4.474  -0.663  1.00 93.83           C  
ATOM   1826  N   PHE A 235      -7.650   7.187  -1.151  1.00 92.78           N  
ATOM   1827  CA  PHE A 235      -8.323   7.793  -2.283  1.00 92.78           C  
ATOM   1828  C   PHE A 235      -8.448   6.753  -3.399  1.00 92.78           C  
ATOM   1829  CB  PHE A 235      -7.561   9.045  -2.725  1.00 92.78           C  
ATOM   1830  O   PHE A 235      -7.462   6.157  -3.841  1.00 92.78           O  
ATOM   1831  CG  PHE A 235      -8.253   9.819  -3.827  1.00 92.78           C  
ATOM   1832  CD1 PHE A 235      -7.754   9.784  -5.143  1.00 92.78           C  
ATOM   1833  CD2 PHE A 235      -9.403  10.575  -3.536  1.00 92.78           C  
ATOM   1834  CE1 PHE A 235      -8.408  10.496  -6.165  1.00 92.78           C  
ATOM   1835  CE2 PHE A 235     -10.059  11.285  -4.557  1.00 92.78           C  
ATOM   1836  CZ  PHE A 235      -9.563  11.243  -5.872  1.00 92.78           C  
ATOM   1837  N   ILE A 236      -9.679   6.522  -3.850  1.00 87.65           N  
ATOM   1838  CA  ILE A 236     -10.005   5.612  -4.943  1.00 87.65           C  
ATOM   1839  C   ILE A 236     -11.026   6.278  -5.861  1.00 87.65           C  
ATOM   1840  CB  ILE A 236     -10.454   4.231  -4.409  1.00 87.65           C  
ATOM   1841  O   ILE A 236     -12.013   6.855  -5.408  1.00 87.65           O  
ATOM   1842  CG1 ILE A 236     -10.646   3.250  -5.581  1.00 87.65           C  
ATOM   1843  CG2 ILE A 236     -11.724   4.295  -3.540  1.00 87.65           C  
ATOM   1844  CD1 ILE A 236     -10.623   1.777  -5.162  1.00 87.65           C  
ATOM   1845  N   GLY A 237     -10.767   6.229  -7.165  1.00 83.13           N  
ATOM   1846  CA  GLY A 237     -11.715   6.698  -8.166  1.00 83.13           C  
ATOM   1847  C   GLY A 237     -12.781   5.641  -8.440  1.00 83.13           C  
ATOM   1848  O   GLY A 237     -12.516   4.447  -8.333  1.00 83.13           O  
ATOM   1849  N   ARG A 238     -13.968   6.064  -8.889  1.00 80.25           N  
ATOM   1850  CA  ARG A 238     -15.045   5.143  -9.304  1.00 80.25           C  
ATOM   1851  C   ARG A 238     -14.624   4.180 -10.422  1.00 80.25           C  
ATOM   1852  CB  ARG A 238     -16.271   5.971  -9.713  1.00 80.25           C  
ATOM   1853  O   ARG A 238     -15.141   3.076 -10.500  1.00 80.25           O  
ATOM   1854  CG  ARG A 238     -17.488   5.088 -10.021  1.00 80.25           C  
ATOM   1855  CD  ARG A 238     -18.733   5.951 -10.228  1.00 80.25           C  
ATOM   1856  NE  ARG A 238     -19.921   5.111 -10.444  1.00 80.25           N  
ATOM   1857  NH1 ARG A 238     -21.498   6.775 -10.322  1.00 80.25           N  
ATOM   1858  NH2 ARG A 238     -22.141   4.660 -10.640  1.00 80.25           N  
ATOM   1859  CZ  ARG A 238     -21.177   5.518 -10.468  1.00 80.25           C  
ATOM   1860  N   ASN A 239     -13.668   4.591 -11.256  1.00 76.66           N  
ATOM   1861  CA  ASN A 239     -13.093   3.769 -12.324  1.00 76.66           C  
ATOM   1862  C   ASN A 239     -11.857   2.964 -11.857  1.00 76.66           C  
ATOM   1863  CB  ASN A 239     -12.813   4.661 -13.549  1.00 76.66           C  
ATOM   1864  O   ASN A 239     -11.048   2.534 -12.675  1.00 76.66           O  
ATOM   1865  CG  ASN A 239     -14.053   5.312 -14.145  1.00 76.66           C  
ATOM   1866  ND2 ASN A 239     -13.871   6.306 -14.981  1.00 76.66           N  
ATOM   1867  OD1 ASN A 239     -15.190   4.975 -13.867  1.00 76.66           O  
ATOM   1868  N   GLY A 240     -11.669   2.794 -10.545  1.00 72.91           N  
ATOM   1869  CA  GLY A 240     -10.622   1.962  -9.956  1.00 72.91           C  
ATOM   1870  C   GLY A 240      -9.284   2.679  -9.773  1.00 72.91           C  
ATOM   1871  O   GLY A 240      -8.890   2.947  -8.635  1.00 72.91           O  
ATOM   1872  N   ASN A 241      -8.562   2.971 -10.857  1.00 75.93           N  
ATOM   1873  CA  ASN A 241      -7.171   3.435 -10.770  1.00 75.93           C  
ATOM   1874  C   ASN A 241      -7.025   4.945 -10.550  1.00 75.93           C  
ATOM   1875  CB  ASN A 241      -6.337   2.937 -11.966  1.00 75.93           C  
ATOM   1876  O   ASN A 241      -7.696   5.765 -11.174  1.00 75.93           O  
ATOM   1877  CG  ASN A 241      -5.800   1.529 -11.764  1.00 75.93           C  
ATOM   1878  ND2 ASN A 241      -5.055   1.018 -12.712  1.00 75.93           N  
ATOM   1879  OD1 ASN A 241      -6.036   0.874 -10.757  1.00 75.93           O  
ATOM   1880  N   VAL A 242      -6.093   5.292  -9.663  1.00 84.53           N  
ATOM   1881  CA  VAL A 242      -5.639   6.650  -9.341  1.00 84.53           C  
ATOM   1882  C   VAL A 242      -4.158   6.582  -8.967  1.00 84.53           C  
ATOM   1883  CB  VAL A 242      -6.439   7.284  -8.182  1.00 84.53           C  
ATOM   1884  O   VAL A 242      -3.693   5.540  -8.511  1.00 84.53           O  
ATOM   1885  CG1 VAL A 242      -7.909   7.511  -8.548  1.00 84.53           C  
ATOM   1886  CG2 VAL A 242      -6.395   6.459  -6.891  1.00 84.53           C  
ATOM   1887  N   GLY A 243      -3.426   7.687  -9.122  1.00 87.63           N  
ATOM   1888  CA  GLY A 243      -2.022   7.752  -8.697  1.00 87.63           C  
ATOM   1889  C   GLY A 243      -1.013   7.149  -9.682  1.00 87.63           C  
ATOM   1890  O   GLY A 243       0.107   6.842  -9.281  1.00 87.63           O  
ATOM   1891  N   GLU A 244      -1.364   7.031 -10.968  1.00 91.68           N  
ATOM   1892  CA  GLU A 244      -0.476   6.589 -12.064  1.00 91.68           C  
ATOM   1893  C   GLU A 244       0.571   7.658 -12.444  1.00 91.68           C  
ATOM   1894  CB  GLU A 244      -1.315   6.154 -13.281  1.00 91.68           C  
ATOM   1895  O   GLU A 244       0.735   8.037 -13.606  1.00 91.68           O  
ATOM   1896  CG  GLU A 244      -2.191   4.919 -13.023  1.00 91.68           C  
ATOM   1897  CD  GLU A 244      -1.390   3.659 -12.665  1.00 91.68           C  
ATOM   1898  OE1 GLU A 244      -2.007   2.767 -12.041  1.00 91.68           O  
ATOM   1899  OE2 GLU A 244      -0.190   3.608 -13.010  1.00 91.68           O  
ATOM   1900  N   ILE A 245       1.279   8.198 -11.447  1.00 95.04           N  
ATOM   1901  CA  ILE A 245       2.229   9.300 -11.640  1.00 95.04           C  
ATOM   1902  C   ILE A 245       3.447   8.886 -12.471  1.00 95.04           C  
ATOM   1903  CB  ILE A 245       2.660   9.935 -10.305  1.00 95.04           C  
ATOM   1904  O   ILE A 245       4.055   9.734 -13.118  1.00 95.04           O  
ATOM   1905  CG1 ILE A 245       3.457   8.962  -9.412  1.00 95.04           C  
ATOM   1906  CG2 ILE A 245       1.437  10.500  -9.558  1.00 95.04           C  
ATOM   1907  CD1 ILE A 245       4.256   9.689  -8.331  1.00 95.04           C  
ATOM   1908  N   GLY A 246       3.781   7.589 -12.503  1.00 95.26           N  
ATOM   1909  CA  GLY A 246       4.851   7.052 -13.340  1.00 95.26           C  
ATOM   1910  C   GLY A 246       4.617   7.275 -14.826  1.00 95.26           C  
ATOM   1911  O   GLY A 246       5.585   7.361 -15.573  1.00 95.26           O  
ATOM   1912  N   HIS A 247       3.364   7.436 -15.257  1.00 94.72           N  
ATOM   1913  CA  HIS A 247       3.004   7.637 -16.660  1.00 94.72           C  
ATOM   1914  C   HIS A 247       2.786   9.105 -17.049  1.00 94.72           C  
ATOM   1915  CB  HIS A 247       1.824   6.726 -17.009  1.00 94.72           C  
ATOM   1916  O   HIS A 247       2.500   9.392 -18.213  1.00 94.72           O  
ATOM   1917  CG  HIS A 247       2.197   5.269 -16.909  1.00 94.72           C  
ATOM   1918  CD2 HIS A 247       1.600   4.312 -16.130  1.00 94.72           C  
ATOM   1919  ND1 HIS A 247       3.264   4.667 -17.544  1.00 94.72           N  
ATOM   1920  CE1 HIS A 247       3.313   3.387 -17.149  1.00 94.72           C  
ATOM   1921  NE2 HIS A 247       2.299   3.115 -16.320  1.00 94.72           N  
ATOM   1922  N   ILE A 248       2.984  10.047 -16.122  1.00 96.23           N  
ATOM   1923  CA  ILE A 248       3.017  11.477 -16.441  1.00 96.23           C  
ATOM   1924  C   ILE A 248       4.256  11.755 -17.296  1.00 96.23           C  
ATOM   1925  CB  ILE A 248       2.979  12.334 -15.155  1.00 96.23           C  
ATOM   1926  O   ILE A 248       5.363  11.354 -16.936  1.00 96.23           O  
ATOM   1927  CG1 ILE A 248       1.628  12.113 -14.433  1.00 96.23           C  
ATOM   1928  CG2 ILE A 248       3.181  13.829 -15.476  1.00 96.23           C  
ATOM   1929  CD1 ILE A 248       1.530  12.768 -13.050  1.00 96.23           C  
ATOM   1930  N   GLN A 249       4.072  12.437 -18.428  1.00 97.02           N  
ATOM   1931  CA  GLN A 249       5.181  12.863 -19.279  1.00 97.02           C  
ATOM   1932  C   GLN A 249       5.962  13.983 -18.584  1.00 97.02           C  
ATOM   1933  CB  GLN A 249       4.658  13.282 -20.659  1.00 97.02           C  
ATOM   1934  O   GLN A 249       5.434  15.069 -18.353  1.00 97.02           O  
ATOM   1935  CG  GLN A 249       5.791  13.749 -21.585  1.00 97.02           C  
ATOM   1936  CD  GLN A 249       5.277  14.013 -22.992  1.00 97.02           C  
ATOM   1937  NE2 GLN A 249       5.456  13.089 -23.906  1.00 97.02           N  
ATOM   1938  OE1 GLN A 249       4.697  15.046 -23.278  1.00 97.02           O  
ATOM   1939  N   VAL A 250       7.224  13.711 -18.266  1.00 96.88           N  
ATOM   1940  CA  VAL A 250       8.148  14.659 -17.625  1.00 96.88           C  
ATOM   1941  C   VAL A 250       9.292  15.075 -18.549  1.00 96.88           C  
ATOM   1942  CB  VAL A 250       8.690  14.099 -16.300  1.00 96.88           C  
ATOM   1943  O   VAL A 250       9.910  16.112 -18.317  1.00 96.88           O  
ATOM   1944  CG1 VAL A 250       7.566  13.814 -15.301  1.00 96.88           C  
ATOM   1945  CG2 VAL A 250       9.520  12.825 -16.487  1.00 96.88           C  
ATOM   1946  N   GLU A 251       9.554  14.300 -19.606  1.00 94.88           N  
ATOM   1947  CA  GLU A 251      10.589  14.581 -20.604  1.00 94.88           C  
ATOM   1948  C   GLU A 251      10.032  14.347 -22.019  1.00 94.88           C  
ATOM   1949  CB  GLU A 251      11.829  13.723 -20.290  1.00 94.88           C  
ATOM   1950  O   GLU A 251      10.110  13.238 -22.525  1.00 94.88           O  
ATOM   1951  CG  GLU A 251      13.041  14.114 -21.150  1.00 94.88           C  
ATOM   1952  CD  GLU A 251      14.327  13.462 -20.615  1.00 94.88           C  
ATOM   1953  OE1 GLU A 251      15.194  14.197 -20.075  1.00 94.88           O  
ATOM   1954  OE2 GLU A 251      14.428  12.220 -20.711  1.00 94.88           O  
ATOM   1955  N   PRO A 252       9.455  15.354 -22.701  1.00 93.87           N  
ATOM   1956  CA  PRO A 252       8.743  15.151 -23.972  1.00 93.87           C  
ATOM   1957  C   PRO A 252       9.533  14.457 -25.097  1.00 93.87           C  
ATOM   1958  CB  PRO A 252       8.303  16.552 -24.402  1.00 93.87           C  
ATOM   1959  O   PRO A 252       8.928  13.848 -25.974  1.00 93.87           O  
ATOM   1960  CG  PRO A 252       8.121  17.281 -23.072  1.00 93.87           C  
ATOM   1961  CD  PRO A 252       9.239  16.705 -22.206  1.00 93.87           C  
ATOM   1962  N   LEU A 253      10.869  14.542 -25.072  1.00 94.80           N  
ATOM   1963  CA  LEU A 253      11.778  13.873 -26.016  1.00 94.80           C  
ATOM   1964  C   LEU A 253      12.436  12.608 -25.430  1.00 94.80           C  
ATOM   1965  CB  LEU A 253      12.834  14.879 -26.517  1.00 94.80           C  
ATOM   1966  O   LEU A 253      13.446  12.145 -25.952  1.00 94.80           O  
ATOM   1967  CG  LEU A 253      12.281  16.128 -27.223  1.00 94.80           C  
ATOM   1968  CD1 LEU A 253      13.446  17.024 -27.646  1.00 94.80           C  
ATOM   1969  CD2 LEU A 253      11.461  15.784 -28.468  1.00 94.80           C  
ATOM   1970  N   GLY A 254      11.911  12.095 -24.318  1.00 94.67           N  
ATOM   1971  CA  GLY A 254      12.461  10.955 -23.595  1.00 94.67           C  
ATOM   1972  C   GLY A 254      12.091   9.601 -24.203  1.00 94.67           C  
ATOM   1973  O   GLY A 254      11.419   9.495 -25.230  1.00 94.67           O  
ATOM   1974  N   GLU A 255      12.521   8.544 -23.519  1.00 95.83           N  
ATOM   1975  CA  GLU A 255      12.349   7.154 -23.947  1.00 95.83           C  
ATOM   1976  C   GLU A 255      10.879   6.735 -24.106  1.00 95.83           C  
ATOM   1977  CB  GLU A 255      13.045   6.223 -22.941  1.00 95.83           C  
ATOM   1978  O   GLU A 255       9.968   7.254 -23.449  1.00 95.83           O  
ATOM   1979  CG  GLU A 255      14.578   6.348 -22.950  1.00 95.83           C  
ATOM   1980  CD  GLU A 255      15.210   5.948 -24.293  1.00 95.83           C  
ATOM   1981  OE1 GLU A 255      16.311   6.460 -24.588  1.00 95.83           O  
ATOM   1982  OE2 GLU A 255      14.586   5.132 -25.014  1.00 95.83           O  
ATOM   1983  N   ARG A 256      10.643   5.734 -24.962  1.00 96.27           N  
ATOM   1984  CA  ARG A 256       9.313   5.142 -25.135  1.00 96.27           C  
ATOM   1985  C   ARG A 256       8.938   4.317 -23.903  1.00 96.27           C  
ATOM   1986  CB  ARG A 256       9.268   4.316 -26.426  1.00 96.27           C  
ATOM   1987  O   ARG A 256       9.637   3.376 -23.537  1.00 96.27           O  
ATOM   1988  CG  ARG A 256       7.832   3.890 -26.759  1.00 96.27           C  
ATOM   1989  CD  ARG A 256       7.794   3.182 -28.114  1.00 96.27           C  
ATOM   1990  NE  ARG A 256       6.414   2.831 -28.490  1.00 96.27           N  
ATOM   1991  NH1 ARG A 256       6.893   1.886 -30.526  1.00 96.27           N  
ATOM   1992  NH2 ARG A 256       4.774   1.991 -29.825  1.00 96.27           N  
ATOM   1993  CZ  ARG A 256       6.034   2.239 -29.607  1.00 96.27           C  
ATOM   1994  N   CYS A 257       7.797   4.629 -23.299  1.00 95.24           N  
ATOM   1995  CA  CYS A 257       7.232   3.870 -22.190  1.00 95.24           C  
ATOM   1996  C   CYS A 257       6.367   2.708 -22.705  1.00 95.24           C  
ATOM   1997  CB  CYS A 257       6.447   4.836 -21.296  1.00 95.24           C  
ATOM   1998  O   CYS A 257       5.770   2.778 -23.783  1.00 95.24           O  
ATOM   1999  SG  CYS A 257       5.963   4.033 -19.738  1.00 95.24           S  
ATOM   2000  N   HIS A 258       6.241   1.644 -21.907  1.00 90.02           N  
ATOM   2001  CA  HIS A 258       5.383   0.496 -22.234  1.00 90.02           C  
ATOM   2002  C   HIS A 258       3.891   0.853 -22.288  1.00 90.02           C  
ATOM   2003  CB  HIS A 258       5.642  -0.650 -21.248  1.00 90.02           C  
ATOM   2004  O   HIS A 258       3.146   0.191 -23.003  1.00 90.02           O  
ATOM   2005  CG  HIS A 258       5.201  -0.341 -19.841  1.00 90.02           C  
ATOM   2006  CD2 HIS A 258       5.971   0.227 -18.873  1.00 90.02           C  
ATOM   2007  ND1 HIS A 258       3.914  -0.532 -19.341  1.00 90.02           N  
ATOM   2008  CE1 HIS A 258       3.937  -0.075 -18.079  1.00 90.02           C  
ATOM   2009  NE2 HIS A 258       5.163   0.380 -17.773  1.00 90.02           N  
ATOM   2010  N   CYS A 259       3.466   1.946 -21.642  1.00 90.17           N  
ATOM   2011  CA  CYS A 259       2.101   2.465 -21.769  1.00 90.17           C  
ATOM   2012  C   CYS A 259       1.793   3.068 -23.156  1.00 90.17           C  
ATOM   2013  CB  CYS A 259       1.835   3.477 -20.645  1.00 90.17           C  
ATOM   2014  O   CYS A 259       0.655   3.441 -23.425  1.00 90.17           O  
ATOM   2015  SG  CYS A 259       2.722   5.035 -20.947  1.00 90.17           S  
ATOM   2016  N   GLY A 260       2.799   3.194 -24.032  1.00 92.72           N  
ATOM   2017  CA  GLY A 260       2.672   3.733 -25.387  1.00 92.72           C  
ATOM   2018  C   GLY A 260       3.032   5.214 -25.528  1.00 92.72           C  
ATOM   2019  O   GLY A 260       3.201   5.674 -26.655  1.00 92.72           O  
ATOM   2020  N   ASN A 261       3.195   5.939 -24.419  1.00 94.63           N  
ATOM   2021  CA  ASN A 261       3.639   7.336 -24.410  1.00 94.63           C  
ATOM   2022  C   ASN A 261       5.181   7.453 -24.416  1.00 94.63           C  
ATOM   2023  CB  ASN A 261       2.967   8.038 -23.212  1.00 94.63           C  
ATOM   2024  O   ASN A 261       5.894   6.452 -24.326  1.00 94.63           O  
ATOM   2025  CG  ASN A 261       2.978   9.555 -23.306  1.00 94.63           C  
ATOM   2026  ND2 ASN A 261       2.657  10.245 -22.239  1.00 94.63           N  
ATOM   2027  OD1 ASN A 261       3.268  10.139 -24.337  1.00 94.63           O  
ATOM   2028  N   PHE A 262       5.701   8.677 -24.495  1.00 97.22           N  
ATOM   2029  CA  PHE A 262       7.129   8.997 -24.424  1.00 97.22           C  
ATOM   2030  C   PHE A 262       7.437   9.839 -23.192  1.00 97.22           C  
ATOM   2031  CB  PHE A 262       7.568   9.730 -25.694  1.00 97.22           C  
ATOM   2032  O   PHE A 262       6.637  10.700 -22.814  1.00 97.22           O  
ATOM   2033  CG  PHE A 262       7.476   8.868 -26.933  1.00 97.22           C  
ATOM   2034  CD1 PHE A 262       8.601   8.146 -27.367  1.00 97.22           C  
ATOM   2035  CD2 PHE A 262       6.261   8.768 -27.637  1.00 97.22           C  
ATOM   2036  CE1 PHE A 262       8.514   7.332 -28.511  1.00 97.22           C  
ATOM   2037  CE2 PHE A 262       6.170   7.944 -28.772  1.00 97.22           C  
ATOM   2038  CZ  PHE A 262       7.299   7.229 -29.211  1.00 97.22           C  
ATOM   2039  N   GLY A 263       8.600   9.613 -22.583  1.00 97.01           N  
ATOM   2040  CA  GLY A 263       9.097  10.485 -21.526  1.00 97.01           C  
ATOM   2041  C   GLY A 263       8.331  10.418 -20.217  1.00 97.01           C  
ATOM   2042  O   GLY A 263       8.266  11.414 -19.494  1.00 97.01           O  
ATOM   2043  N   CYS A 264       7.681   9.290 -19.947  1.00 98.03           N  
ATOM   2044  CA  CYS A 264       7.000   9.041 -18.686  1.00 98.03           C  
ATOM   2045  C   CYS A 264       8.001   9.079 -17.520  1.00 98.03           C  
ATOM   2046  CB  CYS A 264       6.302   7.683 -18.789  1.00 98.03           C  
ATOM   2047  O   CYS A 264       9.125   8.611 -17.663  1.00 98.03           O  
ATOM   2048  SG  CYS A 264       4.868   7.794 -19.894  1.00 98.03           S  
ATOM   2049  N   LEU A 265       7.600   9.567 -16.344  1.00 98.25           N  
ATOM   2050  CA  LEU A 265       8.455   9.570 -15.147  1.00 98.25           C  
ATOM   2051  C   LEU A 265       9.107   8.202 -14.876  1.00 98.25           C  
ATOM   2052  CB  LEU A 265       7.595  10.015 -13.953  1.00 98.25           C  
ATOM   2053  O   LEU A 265      10.273   8.129 -14.494  1.00 98.25           O  
ATOM   2054  CG  LEU A 265       8.301   9.923 -12.588  1.00 98.25           C  
ATOM   2055  CD1 LEU A 265       9.483  10.892 -12.482  1.00 98.25           C  
ATOM   2056  CD2 LEU A 265       7.293  10.240 -11.489  1.00 98.25           C  
ATOM   2057  N   GLU A 266       8.378   7.114 -15.111  1.00 97.37           N  
ATOM   2058  CA  GLU A 266       8.862   5.750 -14.923  1.00 97.37           C  
ATOM   2059  C   GLU A 266      10.084   5.412 -15.792  1.00 97.37           C  
ATOM   2060  CB  GLU A 266       7.700   4.788 -15.199  1.00 97.37           C  
ATOM   2061  O   GLU A 266      10.966   4.695 -15.323  1.00 97.37           O  
ATOM   2062  CG  GLU A 266       8.073   3.348 -14.851  1.00 97.37           C  
ATOM   2063  CD  GLU A 266       6.840   2.452 -14.872  1.00 97.37           C  
ATOM   2064  OE1 GLU A 266       6.529   1.893 -15.947  1.00 97.37           O  
ATOM   2065  OE2 GLU A 266       6.229   2.330 -13.788  1.00 97.37           O  
ATOM   2066  N   THR A 267      10.203   5.971 -17.006  1.00 97.43           N  
ATOM   2067  CA  THR A 267      11.369   5.742 -17.885  1.00 97.43           C  
ATOM   2068  C   THR A 267      12.638   6.427 -17.382  1.00 97.43           C  
ATOM   2069  CB  THR A 267      11.119   6.153 -19.349  1.00 97.43           C  
ATOM   2070  O   THR A 267      13.700   6.257 -17.972  1.00 97.43           O  
ATOM   2071  CG2 THR A 267       9.867   5.508 -19.941  1.00 97.43           C  
ATOM   2072  OG1 THR A 267      10.972   7.544 -19.503  1.00 97.43           O  
ATOM   2073  N   ILE A 268      12.533   7.207 -16.306  1.00 97.72           N  
ATOM   2074  CA  ILE A 268      13.645   7.869 -15.624  1.00 97.72           C  
ATOM   2075  C   ILE A 268      13.842   7.282 -14.224  1.00 97.72           C  
ATOM   2076  CB  ILE A 268      13.375   9.391 -15.578  1.00 97.72           C  
ATOM   2077  O   ILE A 268      14.975   7.044 -13.814  1.00 97.72           O  
ATOM   2078  CG1 ILE A 268      13.445   9.984 -17.004  1.00 97.72           C  
ATOM   2079  CG2 ILE A 268      14.339  10.089 -14.598  1.00 97.72           C  
ATOM   2080  CD1 ILE A 268      12.967  11.436 -17.088  1.00 97.72           C  
ATOM   2081  N   ALA A 269      12.749   7.091 -13.481  1.00 98.02           N  
ATOM   2082  CA  ALA A 269      12.794   6.824 -12.050  1.00 98.02           C  
ATOM   2083  C   ALA A 269      12.791   5.336 -11.685  1.00 98.02           C  
ATOM   2084  CB  ALA A 269      11.632   7.576 -11.388  1.00 98.02           C  
ATOM   2085  O   ALA A 269      13.299   4.998 -10.622  1.00 98.02           O  
ATOM   2086  N   ALA A 270      12.248   4.437 -12.514  1.00 97.15           N  
ATOM   2087  CA  ALA A 270      12.266   3.010 -12.188  1.00 97.15           C  
ATOM   2088  C   ALA A 270      13.704   2.494 -12.025  1.00 97.15           C  
ATOM   2089  CB  ALA A 270      11.523   2.223 -13.270  1.00 97.15           C  
ATOM   2090  O   ALA A 270      14.597   2.916 -12.760  1.00 97.15           O  
ATOM   2091  N   ASN A 271      13.922   1.528 -11.128  1.00 97.60           N  
ATOM   2092  CA  ASN A 271      15.255   0.989 -10.826  1.00 97.60           C  
ATOM   2093  C   ASN A 271      16.005   0.595 -12.109  1.00 97.60           C  
ATOM   2094  CB  ASN A 271      15.135  -0.209  -9.859  1.00 97.60           C  
ATOM   2095  O   ASN A 271      17.129   1.035 -12.315  1.00 97.60           O  
ATOM   2096  CG  ASN A 271      14.686   0.166  -8.453  1.00 97.60           C  
ATOM   2097  ND2 ASN A 271      14.430  -0.812  -7.611  1.00 97.60           N  
ATOM   2098  OD1 ASN A 271      14.548   1.319  -8.094  1.00 97.60           O  
ATOM   2099  N   ALA A 272      15.345  -0.118 -13.028  1.00 96.34           N  
ATOM   2100  CA  ALA A 272      15.948  -0.525 -14.299  1.00 96.34           C  
ATOM   2101  C   ALA A 272      16.382   0.664 -15.183  1.00 96.34           C  
ATOM   2102  CB  ALA A 272      14.941  -1.415 -15.038  1.00 96.34           C  
ATOM   2103  O   ALA A 272      17.398   0.579 -15.867  1.00 96.34           O  
ATOM   2104  N   ALA A 273      15.645   1.780 -15.165  1.00 97.48           N  
ATOM   2105  CA  ALA A 273      16.011   2.985 -15.911  1.00 97.48           C  
ATOM   2106  C   ALA A 273      17.248   3.670 -15.308  1.00 97.48           C  
ATOM   2107  CB  ALA A 273      14.810   3.935 -15.945  1.00 97.48           C  
ATOM   2108  O   ALA A 273      18.154   4.077 -16.038  1.00 97.48           O  
ATOM   2109  N   ILE A 274      17.317   3.739 -13.976  1.00 98.41           N  
ATOM   2110  CA  ILE A 274      18.466   4.282 -13.236  1.00 98.41           C  
ATOM   2111  C   ILE A 274      19.717   3.441 -13.504  1.00 98.41           C  
ATOM   2112  CB  ILE A 274      18.150   4.338 -11.723  1.00 98.41           C  
ATOM   2113  O   ILE A 274      20.760   3.974 -13.885  1.00 98.41           O  
ATOM   2114  CG1 ILE A 274      16.913   5.227 -11.483  1.00 98.41           C  
ATOM   2115  CG2 ILE A 274      19.364   4.863 -10.932  1.00 98.41           C  
ATOM   2116  CD1 ILE A 274      16.492   5.330 -10.016  1.00 98.41           C  
ATOM   2117  N   GLU A 275      19.594   2.124 -13.344  1.00 98.41           N  
ATOM   2118  CA  GLU A 275      20.664   1.150 -13.564  1.00 98.41           C  
ATOM   2119  C   GLU A 275      21.188   1.223 -15.004  1.00 98.41           C  
ATOM   2120  CB  GLU A 275      20.130  -0.256 -13.240  1.00 98.41           C  
ATOM   2121  O   GLU A 275      22.394   1.346 -15.226  1.00 98.41           O  
ATOM   2122  CG  GLU A 275      19.837  -0.456 -11.739  1.00 98.41           C  
ATOM   2123  CD  GLU A 275      19.092  -1.765 -11.418  1.00 98.41           C  
ATOM   2124  OE1 GLU A 275      18.976  -2.070 -10.204  1.00 98.41           O  
ATOM   2125  OE2 GLU A 275      18.610  -2.452 -12.346  1.00 98.41           O  
ATOM   2126  N   GLN A 276      20.290   1.255 -15.994  1.00 97.28           N  
ATOM   2127  CA  GLN A 276      20.670   1.370 -17.400  1.00 97.28           C  
ATOM   2128  C   GLN A 276      21.378   2.697 -17.710  1.00 97.28           C  
ATOM   2129  CB  GLN A 276      19.418   1.190 -18.272  1.00 97.28           C  
ATOM   2130  O   GLN A 276      22.330   2.718 -18.496  1.00 97.28           O  
ATOM   2131  CG  GLN A 276      19.740   1.106 -19.770  1.00 97.28           C  
ATOM   2132  CD  GLN A 276      20.644  -0.078 -20.098  1.00 97.28           C  
ATOM   2133  NE2 GLN A 276      21.802   0.124 -20.683  1.00 97.28           N  
ATOM   2134  OE1 GLN A 276      20.344  -1.228 -19.832  1.00 97.28           O  
ATOM   2135  N   ARG A 277      20.949   3.806 -17.092  1.00 97.29           N  
ATOM   2136  CA  ARG A 277      21.580   5.121 -17.270  1.00 97.29           C  
ATOM   2137  C   ARG A 277      23.011   5.134 -16.739  1.00 97.29           C  
ATOM   2138  CB  ARG A 277      20.717   6.201 -16.604  1.00 97.29           C  
ATOM   2139  O   ARG A 277      23.909   5.572 -17.455  1.00 97.29           O  
ATOM   2140  CG  ARG A 277      21.224   7.613 -16.927  1.00 97.29           C  
ATOM   2141  CD  ARG A 277      20.308   8.653 -16.280  1.00 97.29           C  
ATOM   2142  NE  ARG A 277      20.596  10.016 -16.771  1.00 97.29           N  
ATOM   2143  NH1 ARG A 277      18.548  10.462 -17.726  1.00 97.29           N  
ATOM   2144  NH2 ARG A 277      20.122  12.030 -17.727  1.00 97.29           N  
ATOM   2145  CZ  ARG A 277      19.756  10.825 -17.398  1.00 97.29           C  
ATOM   2146  N   VAL A 278      23.230   4.623 -15.527  1.00 98.29           N  
ATOM   2147  CA  VAL A 278      24.575   4.501 -14.941  1.00 98.29           C  
ATOM   2148  C   VAL A 278      25.454   3.603 -15.808  1.00 98.29           C  
ATOM   2149  CB  VAL A 278      24.503   3.982 -13.492  1.00 98.29           C  
ATOM   2150  O   VAL A 278      26.560   4.003 -16.168  1.00 98.29           O  
ATOM   2151  CG1 VAL A 278      25.881   3.624 -12.918  1.00 98.29           C  
ATOM   2152  CG2 VAL A 278      23.887   5.051 -12.585  1.00 98.29           C  
ATOM   2153  N   LEU A 279      24.947   2.441 -16.229  1.00 97.91           N  
ATOM   2154  CA  LEU A 279      25.686   1.514 -17.086  1.00 97.91           C  
ATOM   2155  C   LEU A 279      26.111   2.159 -18.415  1.00 97.91           C  
ATOM   2156  CB  LEU A 279      24.809   0.272 -17.319  1.00 97.91           C  
ATOM   2157  O   LEU A 279      27.236   1.953 -18.873  1.00 97.91           O  
ATOM   2158  CG  LEU A 279      25.482  -0.821 -18.166  1.00 97.91           C  
ATOM   2159  CD1 LEU A 279      26.736  -1.388 -17.498  1.00 97.91           C  
ATOM   2160  CD2 LEU A 279      24.501  -1.966 -18.414  1.00 97.91           C  
ATOM   2161  N   ASN A 280      25.233   2.947 -19.040  1.00 97.19           N  
ATOM   2162  CA  ASN A 280      25.544   3.657 -20.280  1.00 97.19           C  
ATOM   2163  C   ASN A 280      26.635   4.720 -20.077  1.00 97.19           C  
ATOM   2164  CB  ASN A 280      24.255   4.271 -20.853  1.00 97.19           C  
ATOM   2165  O   ASN A 280      27.560   4.791 -20.885  1.00 97.19           O  
ATOM   2166  CG  ASN A 280      23.314   3.249 -21.467  1.00 97.19           C  
ATOM   2167  ND2 ASN A 280      22.094   3.640 -21.751  1.00 97.19           N  
ATOM   2168  OD1 ASN A 280      23.653   2.102 -21.730  1.00 97.19           O  
ATOM   2169  N   LEU A 281      26.568   5.500 -18.994  1.00 97.79           N  
ATOM   2170  CA  LEU A 281      27.586   6.505 -18.666  1.00 97.79           C  
ATOM   2171  C   LEU A 281      28.948   5.857 -18.369  1.00 97.79           C  
ATOM   2172  CB  LEU A 281      27.104   7.347 -17.471  1.00 97.79           C  
ATOM   2173  O   LEU A 281      29.972   6.303 -18.883  1.00 97.79           O  
ATOM   2174  CG  LEU A 281      25.923   8.285 -17.776  1.00 97.79           C  
ATOM   2175  CD1 LEU A 281      25.352   8.831 -16.466  1.00 97.79           C  
ATOM   2176  CD2 LEU A 281      26.347   9.467 -18.649  1.00 97.79           C  
ATOM   2177  N   LEU A 282      28.976   4.746 -17.628  1.00 97.56           N  
ATOM   2178  CA  LEU A 282      30.208   3.989 -17.386  1.00 97.56           C  
ATOM   2179  C   LEU A 282      30.847   3.497 -18.698  1.00 97.56           C  
ATOM   2180  CB  LEU A 282      29.896   2.797 -16.470  1.00 97.56           C  
ATOM   2181  O   LEU A 282      32.053   3.638 -18.895  1.00 97.56           O  
ATOM   2182  CG  LEU A 282      29.609   3.151 -15.004  1.00 97.56           C  
ATOM   2183  CD1 LEU A 282      29.187   1.883 -14.258  1.00 97.56           C  
ATOM   2184  CD2 LEU A 282      30.853   3.739 -14.339  1.00 97.56           C  
ATOM   2185  N   LYS A 283      30.042   2.981 -19.639  1.00 96.52           N  
ATOM   2186  CA  LYS A 283      30.515   2.552 -20.971  1.00 96.52           C  
ATOM   2187  C   LYS A 283      31.046   3.703 -21.832  1.00 96.52           C  
ATOM   2188  CB  LYS A 283      29.386   1.832 -21.718  1.00 96.52           C  
ATOM   2189  O   LYS A 283      31.866   3.463 -22.712  1.00 96.52           O  
ATOM   2190  CG  LYS A 283      29.123   0.429 -21.159  1.00 96.52           C  
ATOM   2191  CD  LYS A 283      27.897  -0.175 -21.849  1.00 96.52           C  
ATOM   2192  CE  LYS A 283      27.610  -1.562 -21.273  1.00 96.52           C  
ATOM   2193  NZ  LYS A 283      26.376  -2.138 -21.858  1.00 96.52           N  
ATOM   2194  N   GLN A 284      30.602   4.933 -21.582  1.00 96.32           N  
ATOM   2195  CA  GLN A 284      31.111   6.144 -22.236  1.00 96.32           C  
ATOM   2196  C   GLN A 284      32.419   6.665 -21.611  1.00 96.32           C  
ATOM   2197  CB  GLN A 284      30.017   7.221 -22.233  1.00 96.32           C  
ATOM   2198  O   GLN A 284      32.975   7.646 -22.097  1.00 96.32           O  
ATOM   2199  CG  GLN A 284      28.862   6.881 -23.186  1.00 96.32           C  
ATOM   2200  CD  GLN A 284      27.697   7.860 -23.070  1.00 96.32           C  
ATOM   2201  NE2 GLN A 284      26.673   7.711 -23.882  1.00 96.32           N  
ATOM   2202  OE1 GLN A 284      27.669   8.777 -22.268  1.00 96.32           O  
ATOM   2203  N   GLY A 285      32.935   6.012 -20.563  1.00 95.62           N  
ATOM   2204  CA  GLY A 285      34.219   6.344 -19.939  1.00 95.62           C  
ATOM   2205  C   GLY A 285      34.126   7.271 -18.726  1.00 95.62           C  
ATOM   2206  O   GLY A 285      35.164   7.706 -18.217  1.00 95.62           O  
ATOM   2207  N   TYR A 286      32.918   7.564 -18.234  1.00 96.34           N  
ATOM   2208  CA  TYR A 286      32.762   8.307 -16.986  1.00 96.34           C  
ATOM   2209  C   TYR A 286      33.320   7.504 -15.804  1.00 96.34           C  
ATOM   2210  CB  TYR A 286      31.303   8.677 -16.728  1.00 96.34           C  
ATOM   2211  O   TYR A 286      33.083   6.304 -15.674  1.00 96.34           O  
ATOM   2212  CG  TYR A 286      30.739   9.788 -17.594  1.00 96.34           C  
ATOM   2213  CD1 TYR A 286      30.573  11.076 -17.050  1.00 96.34           C  
ATOM   2214  CD2 TYR A 286      30.356   9.541 -18.927  1.00 96.34           C  
ATOM   2215  CE1 TYR A 286      30.027  12.111 -17.832  1.00 96.34           C  
ATOM   2216  CE2 TYR A 286      29.801  10.568 -19.711  1.00 96.34           C  
ATOM   2217  OH  TYR A 286      29.107  12.851 -19.921  1.00 96.34           O  
ATOM   2218  CZ  TYR A 286      29.639  11.857 -19.166  1.00 96.34           C  
ATOM   2219  N   GLN A 287      34.055   8.184 -14.924  1.00 95.19           N  
ATOM   2220  CA  GLN A 287      34.661   7.571 -13.744  1.00 95.19           C  
ATOM   2221  C   GLN A 287      33.630   7.431 -12.622  1.00 95.19           C  
ATOM   2222  CB  GLN A 287      35.873   8.396 -13.282  1.00 95.19           C  
ATOM   2223  O   GLN A 287      32.942   8.393 -12.282  1.00 95.19           O  
ATOM   2224  CG  GLN A 287      36.982   8.494 -14.343  1.00 95.19           C  
ATOM   2225  CD  GLN A 287      37.553   7.133 -14.725  1.00 95.19           C  
ATOM   2226  NE2 GLN A 287      37.627   6.808 -15.996  1.00 95.19           N  
ATOM   2227  OE1 GLN A 287      37.927   6.332 -13.884  1.00 95.19           O  
ATOM   2228  N   SER A 288      33.548   6.243 -12.025  1.00 96.80           N  
ATOM   2229  CA  SER A 288      32.705   5.977 -10.860  1.00 96.80           C  
ATOM   2230  C   SER A 288      33.253   4.807 -10.049  1.00 96.80           C  
ATOM   2231  CB  SER A 288      31.271   5.671 -11.303  1.00 96.80           C  
ATOM   2232  O   SER A 288      33.992   3.956 -10.543  1.00 96.80           O  
ATOM   2233  OG  SER A 288      30.398   5.455 -10.208  1.00 96.80           O  
ATOM   2234  N   ARG A 289      32.857   4.755  -8.782  1.00 94.39           N  
ATOM   2235  CA  ARG A 289      33.045   3.626  -7.869  1.00 94.39           C  
ATOM   2236  C   ARG A 289      32.027   2.506  -8.102  1.00 94.39           C  
ATOM   2237  CB  ARG A 289      32.953   4.139  -6.428  1.00 94.39           C  
ATOM   2238  O   ARG A 289      32.166   1.458  -7.475  1.00 94.39           O  
ATOM   2239  CG  ARG A 289      34.004   5.217  -6.122  1.00 94.39           C  
ATOM   2240  CD  ARG A 289      33.846   5.749  -4.698  1.00 94.39           C  
ATOM   2241  NE  ARG A 289      34.259   4.736  -3.707  1.00 94.39           N  
ATOM   2242  NH1 ARG A 289      34.831   6.191  -2.029  1.00 94.39           N  
ATOM   2243  NH2 ARG A 289      35.263   4.009  -1.802  1.00 94.39           N  
ATOM   2244  CZ  ARG A 289      34.777   4.984  -2.520  1.00 94.39           C  
ATOM   2245  N   VAL A 290      31.000   2.733  -8.927  1.00 96.18           N  
ATOM   2246  CA  VAL A 290      30.047   1.694  -9.337  1.00 96.18           C  
ATOM   2247  C   VAL A 290      30.737   0.768 -10.347  1.00 96.18           C  
ATOM   2248  CB  VAL A 290      28.756   2.284  -9.934  1.00 96.18           C  
ATOM   2249  O   VAL A 290      31.166   1.238 -11.401  1.00 96.18           O  
ATOM   2250  CG1 VAL A 290      27.781   1.173 -10.354  1.00 96.18           C  
ATOM   2251  CG2 VAL A 290      28.031   3.165  -8.908  1.00 96.18           C  
ATOM   2252  N   PRO A 291      30.873  -0.532 -10.044  1.00 93.37           N  
ATOM   2253  CA  PRO A 291      31.505  -1.481 -10.947  1.00 93.37           C  
ATOM   2254  C   PRO A 291      30.585  -1.809 -12.136  1.00 93.37           C  
ATOM   2255  CB  PRO A 291      31.818  -2.684 -10.059  1.00 93.37           C  
ATOM   2256  O   PRO A 291      29.363  -1.870 -12.003  1.00 93.37           O  
ATOM   2257  CG  PRO A 291      30.655  -2.691  -9.074  1.00 93.37           C  
ATOM   2258  CD  PRO A 291      30.414  -1.206  -8.838  1.00 93.37           C  
ATOM   2259  N   LEU A 292      31.179  -2.032 -13.313  1.00 92.05           N  
ATOM   2260  CA  LEU A 292      30.447  -2.320 -14.556  1.00 92.05           C  
ATOM   2261  C   LEU A 292      29.626  -3.622 -14.499  1.00 92.05           C  
ATOM   2262  CB  LEU A 292      31.458  -2.389 -15.721  1.00 92.05           C  
ATOM   2263  O   LEU A 292      28.627  -3.737 -15.206  1.00 92.05           O  
ATOM   2264  CG  LEU A 292      31.798  -1.030 -16.359  1.00 92.05           C  
ATOM   2265  CD1 LEU A 292      33.001  -1.185 -17.292  1.00 92.05           C  
ATOM   2266  CD2 LEU A 292      30.628  -0.511 -17.200  1.00 92.05           C  
ATOM   2267  N   ASP A 293      30.049  -4.593 -13.690  1.00 93.06           N  
ATOM   2268  CA  ASP A 293      29.441  -5.918 -13.525  1.00 93.06           C  
ATOM   2269  C   ASP A 293      28.405  -6.002 -12.384  1.00 93.06           C  
ATOM   2270  CB  ASP A 293      30.556  -6.975 -13.381  1.00 93.06           C  
ATOM   2271  O   ASP A 293      27.644  -6.965 -12.337  1.00 93.06           O  
ATOM   2272  CG  ASP A 293      31.494  -6.772 -12.180  1.00 93.06           C  
ATOM   2273  OD1 ASP A 293      31.773  -5.599 -11.843  1.00 93.06           O  
ATOM   2274  OD2 ASP A 293      31.999  -7.788 -11.656  1.00 93.06           O  
ATOM   2275  N   ASP A 294      28.305  -4.984 -11.518  1.00 94.65           N  
ATOM   2276  CA  ASP A 294      27.274  -4.863 -10.468  1.00 94.65           C  
ATOM   2277  C   ASP A 294      26.690  -3.440 -10.431  1.00 94.65           C  
ATOM   2278  CB  ASP A 294      27.788  -5.361  -9.103  1.00 94.65           C  
ATOM   2279  O   ASP A 294      26.851  -2.664  -9.486  1.00 94.65           O  
ATOM   2280  CG  ASP A 294      26.775  -5.139  -7.964  1.00 94.65           C  
ATOM   2281  OD1 ASP A 294      25.544  -5.196  -8.204  1.00 94.65           O  
ATOM   2282  OD2 ASP A 294      27.214  -4.853  -6.824  1.00 94.65           O  
ATOM   2283  N   CYS A 295      25.981  -3.089 -11.503  1.00 94.77           N  
ATOM   2284  CA  CYS A 295      25.309  -1.801 -11.658  1.00 94.77           C  
ATOM   2285  C   CYS A 295      23.864  -1.834 -11.123  1.00 94.77           C  
ATOM   2286  CB  CYS A 295      25.448  -1.366 -13.121  1.00 94.77           C  
ATOM   2287  O   CYS A 295      22.937  -1.395 -11.799  1.00 94.77           O  
ATOM   2288  SG  CYS A 295      24.957   0.367 -13.284  1.00 94.77           S  
ATOM   2289  N   THR A 296      23.655  -2.394  -9.929  1.00 97.41           N  
ATOM   2290  CA  THR A 296      22.331  -2.475  -9.286  1.00 97.41           C  
ATOM   2291  C   THR A 296      21.973  -1.185  -8.542  1.00 97.41           C  
ATOM   2292  CB  THR A 296      22.244  -3.671  -8.325  1.00 97.41           C  
ATOM   2293  O   THR A 296      22.858  -0.476  -8.059  1.00 97.41           O  
ATOM   2294  CG2 THR A 296      22.404  -5.008  -9.044  1.00 97.41           C  
ATOM   2295  OG1 THR A 296      23.218  -3.607  -7.303  1.00 97.41           O  
ATOM   2296  N   ILE A 297      20.677  -0.896  -8.360  1.00 97.80           N  
ATOM   2297  CA  ILE A 297      20.195   0.287  -7.622  1.00 97.80           C  
ATOM   2298  C   ILE A 297      20.822   0.384  -6.227  1.00 97.80           C  
ATOM   2299  CB  ILE A 297      18.648   0.305  -7.549  1.00 97.80           C  
ATOM   2300  O   ILE A 297      21.242   1.456  -5.800  1.00 97.80           O  
ATOM   2301  CG1 ILE A 297      18.088   1.594  -6.905  1.00 97.80           C  
ATOM   2302  CG2 ILE A 297      18.070  -0.908  -6.793  1.00 97.80           C  
ATOM   2303  CD1 ILE A 297      18.487   2.876  -7.646  1.00 97.80           C  
ATOM   2304  N   LYS A 298      20.990  -0.755  -5.547  1.00 96.99           N  
ATOM   2305  CA  LYS A 298      21.625  -0.836  -4.229  1.00 96.99           C  
ATOM   2306  C   LYS A 298      23.086  -0.390  -4.274  1.00 96.99           C  
ATOM   2307  CB  LYS A 298      21.491  -2.276  -3.728  1.00 96.99           C  
ATOM   2308  O   LYS A 298      23.550   0.334  -3.391  1.00 96.99           O  
ATOM   2309  CG  LYS A 298      21.905  -2.385  -2.259  1.00 96.99           C  
ATOM   2310  CD  LYS A 298      21.674  -3.806  -1.746  1.00 96.99           C  
ATOM   2311  CE  LYS A 298      21.794  -3.810  -0.223  1.00 96.99           C  
ATOM   2312  NZ  LYS A 298      21.421  -5.132   0.333  1.00 96.99           N  
ATOM   2313  N   THR A 299      23.829  -0.824  -5.289  1.00 97.83           N  
ATOM   2314  CA  THR A 299      25.234  -0.443  -5.467  1.00 97.83           C  
ATOM   2315  C   THR A 299      25.363   1.028  -5.866  1.00 97.83           C  
ATOM   2316  CB  THR A 299      25.935  -1.423  -6.423  1.00 97.83           C  
ATOM   2317  O   THR A 299      26.209   1.731  -5.310  1.00 97.83           O  
ATOM   2318  CG2 THR A 299      27.393  -1.042  -6.663  1.00 97.83           C  
ATOM   2319  OG1 THR A 299      25.936  -2.669  -5.755  1.00 97.83           O  
ATOM   2320  N   ILE A 300      24.455   1.535  -6.705  1.00 98.57           N  
ATOM   2321  CA  ILE A 300      24.364   2.957  -7.073  1.00 98.57           C  
ATOM   2322  C   ILE A 300      24.082   3.826  -5.838  1.00 98.57           C  
ATOM   2323  CB  ILE A 300      23.307   3.147  -8.187  1.00 98.57           C  
ATOM   2324  O   ILE A 300      24.831   4.767  -5.572  1.00 98.57           O  
ATOM   2325  CG1 ILE A 300      23.760   2.422  -9.476  1.00 98.57           C  
ATOM   2326  CG2 ILE A 300      23.069   4.641  -8.482  1.00 98.57           C  
ATOM   2327  CD1 ILE A 300      22.638   2.214 -10.498  1.00 98.57           C  
ATOM   2328  N   CYS A 301      23.082   3.483  -5.019  1.00 98.28           N  
ATOM   2329  CA  CYS A 301      22.763   4.222  -3.794  1.00 98.28           C  
ATOM   2330  C   CYS A 301      23.936   4.240  -2.804  1.00 98.28           C  
ATOM   2331  CB  CYS A 301      21.516   3.606  -3.141  1.00 98.28           C  
ATOM   2332  O   CYS A 301      24.288   5.286  -2.253  1.00 98.28           O  
ATOM   2333  SG  CYS A 301      20.034   4.008  -4.107  1.00 98.28           S  
ATOM   2334  N   LYS A 302      24.608   3.097  -2.612  1.00 97.21           N  
ATOM   2335  CA  LYS A 302      25.818   3.013  -1.779  1.00 97.21           C  
ATOM   2336  C   LYS A 302      26.962   3.877  -2.307  1.00 97.21           C  
ATOM   2337  CB  LYS A 302      26.292   1.561  -1.698  1.00 97.21           C  
ATOM   2338  O   LYS A 302      27.709   4.424  -1.496  1.00 97.21           O  
ATOM   2339  CG  LYS A 302      25.434   0.705  -0.761  1.00 97.21           C  
ATOM   2340  CD  LYS A 302      25.899  -0.743  -0.908  1.00 97.21           C  
ATOM   2341  CE  LYS A 302      25.093  -1.681  -0.018  1.00 97.21           C  
ATOM   2342  NZ  LYS A 302      25.555  -3.074  -0.232  1.00 97.21           N  
ATOM   2343  N   ALA A 303      27.139   3.967  -3.624  1.00 97.63           N  
ATOM   2344  CA  ALA A 303      28.166   4.805  -4.233  1.00 97.63           C  
ATOM   2345  C   ALA A 303      27.853   6.298  -4.048  1.00 97.63           C  
ATOM   2346  CB  ALA A 303      28.324   4.411  -5.704  1.00 97.63           C  
ATOM   2347  O   ALA A 303      28.730   7.037  -3.597  1.00 97.63           O  
ATOM   2348  N   ALA A 304      26.604   6.717  -4.277  1.00 98.05           N  
ATOM   2349  CA  ALA A 304      26.153   8.093  -4.051  1.00 98.05           C  
ATOM   2350  C   ALA A 304      26.392   8.535  -2.595  1.00 98.05           C  
ATOM   2351  CB  ALA A 304      24.672   8.190  -4.443  1.00 98.05           C  
ATOM   2352  O   ALA A 304      27.018   9.561  -2.340  1.00 98.05           O  
ATOM   2353  N   ASN A 305      26.040   7.692  -1.619  1.00 95.31           N  
ATOM   2354  CA  ASN A 305      26.304   7.957  -0.197  1.00 95.31           C  
ATOM   2355  C   ASN A 305      27.795   8.053   0.169  1.00 95.31           C  
ATOM   2356  CB  ASN A 305      25.656   6.837   0.624  1.00 95.31           C  
ATOM   2357  O   ASN A 305      28.139   8.609   1.213  1.00 95.31           O  
ATOM   2358  CG  ASN A 305      24.156   6.983   0.735  1.00 95.31           C  
ATOM   2359  ND2 ASN A 305      23.487   5.886   0.969  1.00 95.31           N  
ATOM   2360  OD1 ASN A 305      23.599   8.065   0.685  1.00 95.31           O  
ATOM   2361  N   LYS A 306      28.687   7.496  -0.659  1.00 95.88           N  
ATOM   2362  CA  LYS A 306      30.148   7.607  -0.518  1.00 95.88           C  
ATOM   2363  C   LYS A 306      30.729   8.805  -1.284  1.00 95.88           C  
ATOM   2364  CB  LYS A 306      30.815   6.284  -0.927  1.00 95.88           C  
ATOM   2365  O   LYS A 306      31.952   8.895  -1.391  1.00 95.88           O  
ATOM   2366  CG  LYS A 306      30.563   5.161   0.086  1.00 95.88           C  
ATOM   2367  CD  LYS A 306      31.180   3.858  -0.433  1.00 95.88           C  
ATOM   2368  CE  LYS A 306      30.903   2.718   0.548  1.00 95.88           C  
ATOM   2369  NZ  LYS A 306      31.480   1.438   0.066  1.00 95.88           N  
ATOM   2370  N   GLY A 307      29.881   9.693  -1.808  1.00 95.79           N  
ATOM   2371  CA  GLY A 307      30.282  10.892  -2.544  1.00 95.79           C  
ATOM   2372  C   GLY A 307      30.724  10.625  -3.982  1.00 95.79           C  
ATOM   2373  O   GLY A 307      31.438  11.445  -4.552  1.00 95.79           O  
ATOM   2374  N   ASP A 308      30.353   9.484  -4.570  1.00 97.80           N  
ATOM   2375  CA  ASP A 308      30.608   9.231  -5.989  1.00 97.80           C  
ATOM   2376  C   ASP A 308      29.832  10.230  -6.859  1.00 97.80           C  
ATOM   2377  CB  ASP A 308      30.219   7.795  -6.339  1.00 97.80           C  
ATOM   2378  O   ASP A 308      28.608  10.335  -6.737  1.00 97.80           O  
ATOM   2379  CG  ASP A 308      30.625   7.479  -7.770  1.00 97.80           C  
ATOM   2380  OD1 ASP A 308      29.776   7.542  -8.686  1.00 97.80           O  
ATOM   2381  OD2 ASP A 308      31.814   7.153  -7.942  1.00 97.80           O  
ATOM   2382  N   SER A 309      30.540  10.968  -7.720  1.00 97.87           N  
ATOM   2383  CA  SER A 309      29.950  12.059  -8.503  1.00 97.87           C  
ATOM   2384  C   SER A 309      28.919  11.562  -9.513  1.00 97.87           C  
ATOM   2385  CB  SER A 309      31.036  12.860  -9.228  1.00 97.87           C  
ATOM   2386  O   SER A 309      27.832  12.126  -9.580  1.00 97.87           O  
ATOM   2387  OG  SER A 309      31.987  13.349  -8.300  1.00 97.87           O  
ATOM   2388  N   LEU A 310      29.217  10.483 -10.247  1.00 98.12           N  
ATOM   2389  CA  LEU A 310      28.305   9.939 -11.255  1.00 98.12           C  
ATOM   2390  C   LEU A 310      27.030   9.388 -10.613  1.00 98.12           C  
ATOM   2391  CB  LEU A 310      29.056   8.880 -12.079  1.00 98.12           C  
ATOM   2392  O   LEU A 310      25.927   9.698 -11.061  1.00 98.12           O  
ATOM   2393  CG  LEU A 310      28.188   8.208 -13.162  1.00 98.12           C  
ATOM   2394  CD1 LEU A 310      29.058   7.814 -14.349  1.00 98.12           C  
ATOM   2395  CD2 LEU A 310      27.497   6.931 -12.690  1.00 98.12           C  
ATOM   2396  N   ALA A 311      27.166   8.586  -9.552  1.00 98.31           N  
ATOM   2397  CA  ALA A 311      26.009   8.027  -8.862  1.00 98.31           C  
ATOM   2398  C   ALA A 311      25.141   9.133  -8.242  1.00 98.31           C  
ATOM   2399  CB  ALA A 311      26.494   7.025  -7.812  1.00 98.31           C  
ATOM   2400  O   ALA A 311      23.919   9.100  -8.380  1.00 98.31           O  
ATOM   2401  N   SER A 312      25.765  10.134  -7.611  1.00 98.39           N  
ATOM   2402  CA  SER A 312      25.049  11.285  -7.050  1.00 98.39           C  
ATOM   2403  C   SER A 312      24.311  12.073  -8.132  1.00 98.39           C  
ATOM   2404  CB  SER A 312      25.995  12.214  -6.286  1.00 98.39           C  
ATOM   2405  O   SER A 312      23.123  12.329  -7.979  1.00 98.39           O  
ATOM   2406  OG  SER A 312      26.622  11.509  -5.230  1.00 98.39           O  
ATOM   2407  N   GLU A 313      24.956  12.380  -9.262  1.00 98.26           N  
ATOM   2408  CA  GLU A 313      24.340  13.137 -10.360  1.00 98.26           C  
ATOM   2409  C   GLU A 313      23.105  12.426 -10.934  1.00 98.26           C  
ATOM   2410  CB  GLU A 313      25.385  13.372 -11.463  1.00 98.26           C  
ATOM   2411  O   GLU A 313      22.078  13.062 -11.193  1.00 98.26           O  
ATOM   2412  CG  GLU A 313      24.842  14.275 -12.582  1.00 98.26           C  
ATOM   2413  CD  GLU A 313      25.828  14.495 -13.739  1.00 98.26           C  
ATOM   2414  OE1 GLU A 313      25.338  14.962 -14.794  1.00 98.26           O  
ATOM   2415  OE2 GLU A 313      27.033  14.199 -13.582  1.00 98.26           O  
ATOM   2416  N   VAL A 314      23.173  11.101 -11.100  1.00 98.40           N  
ATOM   2417  CA  VAL A 314      22.033  10.309 -11.578  1.00 98.40           C  
ATOM   2418  C   VAL A 314      20.894  10.305 -10.556  1.00 98.40           C  
ATOM   2419  CB  VAL A 314      22.466   8.883 -11.968  1.00 98.40           C  
ATOM   2420  O   VAL A 314      19.746  10.543 -10.936  1.00 98.40           O  
ATOM   2421  CG1 VAL A 314      21.246   8.004 -12.273  1.00 98.40           C  
ATOM   2422  CG2 VAL A 314      23.344   8.921 -13.227  1.00 98.40           C  
ATOM   2423  N   ILE A 315      21.183  10.090  -9.269  1.00 98.64           N  
ATOM   2424  CA  ILE A 315      20.158  10.116  -8.213  1.00 98.64           C  
ATOM   2425  C   ILE A 315      19.531  11.510  -8.087  1.00 98.64           C  
ATOM   2426  CB  ILE A 315      20.741   9.610  -6.873  1.00 98.64           C  
ATOM   2427  O   ILE A 315      18.311  11.620  -7.983  1.00 98.64           O  
ATOM   2428  CG1 ILE A 315      21.135   8.113  -6.936  1.00 98.64           C  
ATOM   2429  CG2 ILE A 315      19.771   9.846  -5.699  1.00 98.64           C  
ATOM   2430  CD1 ILE A 315      19.983   7.116  -7.128  1.00 98.64           C  
ATOM   2431  N   GLU A 316      20.317  12.583  -8.178  1.00 98.47           N  
ATOM   2432  CA  GLU A 316      19.790  13.949  -8.210  1.00 98.47           C  
ATOM   2433  C   GLU A 316      18.934  14.205  -9.453  1.00 98.47           C  
ATOM   2434  CB  GLU A 316      20.919  14.976  -8.228  1.00 98.47           C  
ATOM   2435  O   GLU A 316      17.892  14.853  -9.361  1.00 98.47           O  
ATOM   2436  CG  GLU A 316      21.697  15.133  -6.923  1.00 98.47           C  
ATOM   2437  CD  GLU A 316      22.806  16.185  -7.065  1.00 98.47           C  
ATOM   2438  OE1 GLU A 316      23.634  16.273  -6.133  1.00 98.47           O  
ATOM   2439  OE2 GLU A 316      22.788  16.914  -8.092  1.00 98.47           O  
ATOM   2440  N   TYR A 317      19.335  13.703 -10.627  1.00 98.34           N  
ATOM   2441  CA  TYR A 317      18.540  13.821 -11.851  1.00 98.34           C  
ATOM   2442  C   TYR A 317      17.168  13.157 -11.695  1.00 98.34           C  
ATOM   2443  CB  TYR A 317      19.322  13.257 -13.049  1.00 98.34           C  
ATOM   2444  O   TYR A 317      16.155  13.754 -12.074  1.00 98.34           O  
ATOM   2445  CG  TYR A 317      18.517  13.202 -14.335  1.00 98.34           C  
ATOM   2446  CD1 TYR A 317      17.751  12.056 -14.612  1.00 98.34           C  
ATOM   2447  CD2 TYR A 317      18.518  14.279 -15.248  1.00 98.34           C  
ATOM   2448  CE1 TYR A 317      16.988  11.998 -15.789  1.00 98.34           C  
ATOM   2449  CE2 TYR A 317      17.764  14.207 -16.444  1.00 98.34           C  
ATOM   2450  OH  TYR A 317      16.333  12.846 -17.885  1.00 98.34           O  
ATOM   2451  CZ  TYR A 317      16.995  13.055 -16.716  1.00 98.34           C  
ATOM   2452  N   VAL A 318      17.118  11.972 -11.085  1.00 98.41           N  
ATOM   2453  CA  VAL A 318      15.864  11.282 -10.753  1.00 98.41           C  
ATOM   2454  C   VAL A 318      15.068  12.079  -9.720  1.00 98.41           C  
ATOM   2455  CB  VAL A 318      16.149   9.860 -10.242  1.00 98.41           C  
ATOM   2456  O   VAL A 318      13.890  12.362  -9.942  1.00 98.41           O  
ATOM   2457  CG1 VAL A 318      14.865   9.164  -9.783  1.00 98.41           C  
ATOM   2458  CG2 VAL A 318      16.789   9.000 -11.331  1.00 98.41           C  
ATOM   2459  N   GLY A 319      15.714  12.516  -8.635  1.00 98.52           N  
ATOM   2460  CA  GLY A 319      15.105  13.324  -7.579  1.00 98.52           C  
ATOM   2461  C   GLY A 319      14.483  14.619  -8.102  1.00 98.52           C  
ATOM   2462  O   GLY A 319      13.387  14.983  -7.684  1.00 98.52           O  
ATOM   2463  N   ARG A 320      15.100  15.268  -9.099  1.00 98.49           N  
ATOM   2464  CA  ARG A 320      14.529  16.449  -9.763  1.00 98.49           C  
ATOM   2465  C   ARG A 320      13.240  16.134 -10.528  1.00 98.49           C  
ATOM   2466  CB  ARG A 320      15.571  17.115 -10.681  1.00 98.49           C  
ATOM   2467  O   ARG A 320      12.290  16.909 -10.462  1.00 98.49           O  
ATOM   2468  CG  ARG A 320      16.657  17.880  -9.904  1.00 98.49           C  
ATOM   2469  CD  ARG A 320      17.613  18.654 -10.827  1.00 98.49           C  
ATOM   2470  NE  ARG A 320      18.408  17.784 -11.728  1.00 98.49           N  
ATOM   2471  NH1 ARG A 320      20.296  17.550 -10.416  1.00 98.49           N  
ATOM   2472  NH2 ARG A 320      20.268  16.672 -12.452  1.00 98.49           N  
ATOM   2473  CZ  ARG A 320      19.644  17.341 -11.524  1.00 98.49           C  
ATOM   2474  N   HIS A 321      13.174  15.017 -11.253  1.00 98.38           N  
ATOM   2475  CA  HIS A 321      11.963  14.632 -11.999  1.00 98.38           C  
ATOM   2476  C   HIS A 321      10.846  14.130 -11.078  1.00 98.38           C  
ATOM   2477  CB  HIS A 321      12.313  13.606 -13.084  1.00 98.38           C  
ATOM   2478  O   HIS A 321       9.679  14.485 -11.273  1.00 98.38           O  
ATOM   2479  CG  HIS A 321      13.088  14.245 -14.203  1.00 98.38           C  
ATOM   2480  CD2 HIS A 321      12.563  14.885 -15.293  1.00 98.38           C  
ATOM   2481  ND1 HIS A 321      14.450  14.420 -14.247  1.00 98.38           N  
ATOM   2482  CE1 HIS A 321      14.736  15.150 -15.335  1.00 98.38           C  
ATOM   2483  NE2 HIS A 321      13.613  15.510 -15.971  1.00 98.38           N  
ATOM   2484  N   LEU A 322      11.206  13.391 -10.026  1.00 98.36           N  
ATOM   2485  CA  LEU A 322      10.285  13.032  -8.951  1.00 98.36           C  
ATOM   2486  C   LEU A 322       9.737  14.284  -8.272  1.00 98.36           C  
ATOM   2487  CB  LEU A 322      10.994  12.130  -7.925  1.00 98.36           C  
ATOM   2488  O   LEU A 322       8.526  14.445  -8.195  1.00 98.36           O  
ATOM   2489  CG  LEU A 322      11.191  10.678  -8.390  1.00 98.36           C  
ATOM   2490  CD1 LEU A 322      12.111   9.955  -7.411  1.00 98.36           C  
ATOM   2491  CD2 LEU A 322       9.869   9.912  -8.426  1.00 98.36           C  
ATOM   2492  N   GLY A 323      10.602  15.209  -7.854  1.00 98.42           N  
ATOM   2493  CA  GLY A 323      10.208  16.434  -7.166  1.00 98.42           C  
ATOM   2494  C   GLY A 323       9.293  17.337  -7.996  1.00 98.42           C  
ATOM   2495  O   GLY A 323       8.321  17.860  -7.459  1.00 98.42           O  
ATOM   2496  N   LYS A 324       9.530  17.464  -9.310  1.00 97.96           N  
ATOM   2497  CA  LYS A 324       8.604  18.140 -10.244  1.00 97.96           C  
ATOM   2498  C   LYS A 324       7.218  17.488 -10.244  1.00 97.96           C  
ATOM   2499  CB  LYS A 324       9.174  18.091 -11.669  1.00 97.96           C  
ATOM   2500  O   LYS A 324       6.204  18.169 -10.122  1.00 97.96           O  
ATOM   2501  CG  LYS A 324      10.351  19.045 -11.891  1.00 97.96           C  
ATOM   2502  CD  LYS A 324      10.993  18.789 -13.256  1.00 97.96           C  
ATOM   2503  CE  LYS A 324      12.236  19.654 -13.477  1.00 97.96           C  
ATOM   2504  NZ  LYS A 324      12.814  19.384 -14.819  1.00 97.96           N  
ATOM   2505  N   THR A 325       7.173  16.161 -10.348  1.00 98.19           N  
ATOM   2506  CA  THR A 325       5.911  15.404 -10.389  1.00 98.19           C  
ATOM   2507  C   THR A 325       5.175  15.461  -9.050  1.00 98.19           C  
ATOM   2508  CB  THR A 325       6.165  13.946 -10.788  1.00 98.19           C  
ATOM   2509  O   THR A 325       3.962  15.656  -9.004  1.00 98.19           O  
ATOM   2510  CG2 THR A 325       4.850  13.218 -11.063  1.00 98.19           C  
ATOM   2511  OG1 THR A 325       6.933  13.907 -11.969  1.00 98.19           O  
ATOM   2512  N   ILE A 326       5.914  15.366  -7.946  1.00 98.44           N  
ATOM   2513  CA  ILE A 326       5.388  15.510  -6.589  1.00 98.44           C  
ATOM   2514  C   ILE A 326       4.853  16.928  -6.372  1.00 98.44           C  
ATOM   2515  CB  ILE A 326       6.471  15.119  -5.559  1.00 98.44           C  
ATOM   2516  O   ILE A 326       3.784  17.074  -5.793  1.00 98.44           O  
ATOM   2517  CG1 ILE A 326       6.741  13.598  -5.615  1.00 98.44           C  
ATOM   2518  CG2 ILE A 326       6.041  15.506  -4.134  1.00 98.44           C  
ATOM   2519  CD1 ILE A 326       8.051  13.179  -4.936  1.00 98.44           C  
ATOM   2520  N   ALA A 327       5.514  17.972  -6.882  1.00 98.30           N  
ATOM   2521  CA  ALA A 327       5.012  19.345  -6.796  1.00 98.30           C  
ATOM   2522  C   ALA A 327       3.651  19.521  -7.494  1.00 98.30           C  
ATOM   2523  CB  ALA A 327       6.064  20.299  -7.368  1.00 98.30           C  
ATOM   2524  O   ALA A 327       2.778  20.209  -6.964  1.00 98.30           O  
ATOM   2525  N   ILE A 328       3.437  18.856  -8.637  1.00 97.71           N  
ATOM   2526  CA  ILE A 328       2.121  18.802  -9.296  1.00 97.71           C  
ATOM   2527  C   ILE A 328       1.098  18.139  -8.367  1.00 97.71           C  
ATOM   2528  CB  ILE A 328       2.202  18.081 -10.664  1.00 97.71           C  
ATOM   2529  O   ILE A 328       0.029  18.699  -8.138  1.00 97.71           O  
ATOM   2530  CG1 ILE A 328       3.093  18.876 -11.646  1.00 97.71           C  
ATOM   2531  CG2 ILE A 328       0.798  17.875 -11.266  1.00 97.71           C  
ATOM   2532  CD1 ILE A 328       3.483  18.086 -12.903  1.00 97.71           C  
ATOM   2533  N   ALA A 329       1.431  16.983  -7.787  1.00 97.16           N  
ATOM   2534  CA  ALA A 329       0.540  16.281  -6.866  1.00 97.16           C  
ATOM   2535  C   ALA A 329       0.220  17.115  -5.608  1.00 97.16           C  
ATOM   2536  CB  ALA A 329       1.163  14.923  -6.529  1.00 97.16           C  
ATOM   2537  O   ALA A 329      -0.934  17.176  -5.194  1.00 97.16           O  
ATOM   2538  N   ILE A 330       1.199  17.831  -5.048  1.00 98.24           N  
ATOM   2539  CA  ILE A 330       0.998  18.756  -3.922  1.00 98.24           C  
ATOM   2540  C   ILE A 330       0.007  19.858  -4.296  1.00 98.24           C  
ATOM   2541  CB  ILE A 330       2.344  19.354  -3.453  1.00 98.24           C  
ATOM   2542  O   ILE A 330      -0.904  20.140  -3.527  1.00 98.24           O  
ATOM   2543  CG1 ILE A 330       3.198  18.267  -2.768  1.00 98.24           C  
ATOM   2544  CG2 ILE A 330       2.136  20.532  -2.478  1.00 98.24           C  
ATOM   2545  CD1 ILE A 330       4.678  18.649  -2.673  1.00 98.24           C  
ATOM   2546  N   ASN A 331       0.134  20.457  -5.480  1.00 98.06           N  
ATOM   2547  CA  ASN A 331      -0.788  21.505  -5.922  1.00 98.06           C  
ATOM   2548  C   ASN A 331      -2.224  20.997  -6.139  1.00 98.06           C  
ATOM   2549  CB  ASN A 331      -0.224  22.168  -7.187  1.00 98.06           C  
ATOM   2550  O   ASN A 331      -3.159  21.789  -6.049  1.00 98.06           O  
ATOM   2551  CG  ASN A 331       0.987  23.045  -6.920  1.00 98.06           C  
ATOM   2552  ND2 ASN A 331       1.742  23.359  -7.950  1.00 98.06           N  
ATOM   2553  OD1 ASN A 331       1.253  23.490  -5.812  1.00 98.06           O  
ATOM   2554  N   LEU A 332      -2.401  19.702  -6.418  1.00 96.37           N  
ATOM   2555  CA  LEU A 332      -3.713  19.083  -6.621  1.00 96.37           C  
ATOM   2556  C   LEU A 332      -4.368  18.615  -5.317  1.00 96.37           C  
ATOM   2557  CB  LEU A 332      -3.561  17.902  -7.596  1.00 96.37           C  
ATOM   2558  O   LEU A 332      -5.582  18.736  -5.178  1.00 96.37           O  
ATOM   2559  CG  LEU A 332      -3.208  18.304  -9.038  1.00 96.37           C  
ATOM   2560  CD1 LEU A 332      -2.909  17.044  -9.853  1.00 96.37           C  
ATOM   2561  CD2 LEU A 332      -4.343  19.066  -9.724  1.00 96.37           C  
ATOM   2562  N   PHE A 333      -3.583  18.071  -4.386  1.00 95.96           N  
ATOM   2563  CA  PHE A 333      -4.105  17.366  -3.210  1.00 95.96           C  
ATOM   2564  C   PHE A 333      -3.775  18.037  -1.874  1.00 95.96           C  
ATOM   2565  CB  PHE A 333      -3.598  15.918  -3.239  1.00 95.96           C  
ATOM   2566  O   PHE A 333      -4.394  17.686  -0.879  1.00 95.96           O  
ATOM   2567  CG  PHE A 333      -4.114  15.104  -4.412  1.00 95.96           C  
ATOM   2568  CD1 PHE A 333      -5.440  14.635  -4.403  1.00 95.96           C  
ATOM   2569  CD2 PHE A 333      -3.287  14.825  -5.516  1.00 95.96           C  
ATOM   2570  CE1 PHE A 333      -5.939  13.904  -5.496  1.00 95.96           C  
ATOM   2571  CE2 PHE A 333      -3.789  14.112  -6.619  1.00 95.96           C  
ATOM   2572  CZ  PHE A 333      -5.118  13.653  -6.609  1.00 95.96           C  
ATOM   2573  N   ASN A 334      -2.830  18.984  -1.841  1.00 97.00           N  
ATOM   2574  CA  ASN A 334      -2.382  19.694  -0.637  1.00 97.00           C  
ATOM   2575  C   ASN A 334      -2.188  18.769   0.591  1.00 97.00           C  
ATOM   2576  CB  ASN A 334      -3.342  20.868  -0.388  1.00 97.00           C  
ATOM   2577  O   ASN A 334      -2.849  18.960   1.614  1.00 97.00           O  
ATOM   2578  CG  ASN A 334      -2.858  21.767   0.735  1.00 97.00           C  
ATOM   2579  ND2 ASN A 334      -3.751  22.250   1.564  1.00 97.00           N  
ATOM   2580  OD1 ASN A 334      -1.684  22.065   0.876  1.00 97.00           O  
ATOM   2581  N   PRO A 335      -1.334  17.731   0.491  1.00 97.91           N  
ATOM   2582  CA  PRO A 335      -1.166  16.758   1.564  1.00 97.91           C  
ATOM   2583  C   PRO A 335      -0.434  17.362   2.766  1.00 97.91           C  
ATOM   2584  CB  PRO A 335      -0.365  15.619   0.935  1.00 97.91           C  
ATOM   2585  O   PRO A 335       0.336  18.309   2.626  1.00 97.91           O  
ATOM   2586  CG  PRO A 335       0.517  16.351  -0.077  1.00 97.91           C  
ATOM   2587  CD  PRO A 335      -0.398  17.459  -0.593  1.00 97.91           C  
ATOM   2588  N   GLN A 336      -0.594  16.750   3.938  1.00 98.30           N  
ATOM   2589  CA  GLN A 336       0.172  17.082   5.143  1.00 98.30           C  
ATOM   2590  C   GLN A 336       1.558  16.424   5.152  1.00 98.30           C  
ATOM   2591  CB  GLN A 336      -0.609  16.631   6.383  1.00 98.30           C  
ATOM   2592  O   GLN A 336       2.430  16.864   5.899  1.00 98.30           O  
ATOM   2593  CG  GLN A 336      -1.982  17.300   6.532  1.00 98.30           C  
ATOM   2594  CD  GLN A 336      -2.730  16.714   7.721  1.00 98.30           C  
ATOM   2595  NE2 GLN A 336      -2.779  17.393   8.845  1.00 98.30           N  
ATOM   2596  OE1 GLN A 336      -3.221  15.598   7.691  1.00 98.30           O  
ATOM   2597  N   LYS A 337       1.772  15.368   4.351  1.00 98.67           N  
ATOM   2598  CA  LYS A 337       3.042  14.633   4.289  1.00 98.67           C  
ATOM   2599  C   LYS A 337       3.276  13.944   2.946  1.00 98.67           C  
ATOM   2600  CB  LYS A 337       3.055  13.622   5.445  1.00 98.67           C  
ATOM   2601  O   LYS A 337       2.350  13.391   2.350  1.00 98.67           O  
ATOM   2602  CG  LYS A 337       4.437  12.986   5.648  1.00 98.67           C  
ATOM   2603  CD  LYS A 337       4.505  12.184   6.949  1.00 98.67           C  
ATOM   2604  CE  LYS A 337       4.437  13.084   8.187  1.00 98.67           C  
ATOM   2605  NZ  LYS A 337       4.629  12.293   9.414  1.00 98.67           N  
ATOM   2606  N   ILE A 338       4.532  13.923   2.501  1.00 98.79           N  
ATOM   2607  CA  ILE A 338       4.996  13.106   1.374  1.00 98.79           C  
ATOM   2608  C   ILE A 338       5.874  11.974   1.906  1.00 98.79           C  
ATOM   2609  CB  ILE A 338       5.753  13.960   0.336  1.00 98.79           C  
ATOM   2610  O   ILE A 338       6.828  12.221   2.642  1.00 98.79           O  
ATOM   2611  CG1 ILE A 338       4.936  15.161  -0.185  1.00 98.79           C  
ATOM   2612  CG2 ILE A 338       6.235  13.088  -0.838  1.00 98.79           C  
ATOM   2613  CD1 ILE A 338       3.627  14.806  -0.898  1.00 98.79           C  
ATOM   2614  N   VAL A 339       5.579  10.741   1.497  1.00 98.77           N  
ATOM   2615  CA  VAL A 339       6.350   9.545   1.852  1.00 98.77           C  
ATOM   2616  C   VAL A 339       6.966   8.955   0.588  1.00 98.77           C  
ATOM   2617  CB  VAL A 339       5.481   8.512   2.597  1.00 98.77           C  
ATOM   2618  O   VAL A 339       6.259   8.650  -0.368  1.00 98.77           O  
ATOM   2619  CG1 VAL A 339       6.325   7.317   3.055  1.00 98.77           C  
ATOM   2620  CG2 VAL A 339       4.814   9.121   3.838  1.00 98.77           C  
ATOM   2621  N   ILE A 340       8.282   8.777   0.559  1.00 98.67           N  
ATOM   2622  CA  ILE A 340       8.993   8.145  -0.556  1.00 98.67           C  
ATOM   2623  C   ILE A 340       9.345   6.712  -0.162  1.00 98.67           C  
ATOM   2624  CB  ILE A 340      10.230   8.965  -0.980  1.00 98.67           C  
ATOM   2625  O   ILE A 340       9.971   6.489   0.870  1.00 98.67           O  
ATOM   2626  CG1 ILE A 340       9.934  10.473  -1.167  1.00 98.67           C  
ATOM   2627  CG2 ILE A 340      10.826   8.385  -2.277  1.00 98.67           C  
ATOM   2628  CD1 ILE A 340       8.843  10.812  -2.193  1.00 98.67           C  
ATOM   2629  N   ALA A 341       8.952   5.739  -0.976  1.00 98.22           N  
ATOM   2630  CA  ALA A 341       9.207   4.317  -0.764  1.00 98.22           C  
ATOM   2631  C   ALA A 341      10.026   3.722  -1.916  1.00 98.22           C  
ATOM   2632  CB  ALA A 341       7.865   3.594  -0.591  1.00 98.22           C  
ATOM   2633  O   ALA A 341       9.937   4.185  -3.055  1.00 98.22           O  
ATOM   2634  N   GLY A 342      10.766   2.649  -1.634  1.00 97.16           N  
ATOM   2635  CA  GLY A 342      11.616   1.967  -2.614  1.00 97.16           C  
ATOM   2636  C   GLY A 342      13.101   1.988  -2.272  1.00 97.16           C  
ATOM   2637  O   GLY A 342      13.548   2.793  -1.453  1.00 97.16           O  
ATOM   2638  N   GLU A 343      13.887   1.138  -2.932  1.00 96.04           N  
ATOM   2639  CA  GLU A 343      15.324   0.993  -2.667  1.00 96.04           C  
ATOM   2640  C   GLU A 343      16.113   2.278  -2.936  1.00 96.04           C  
ATOM   2641  CB  GLU A 343      15.937  -0.137  -3.509  1.00 96.04           C  
ATOM   2642  O   GLU A 343      17.127   2.518  -2.287  1.00 96.04           O  
ATOM   2643  CG  GLU A 343      15.349  -1.530  -3.231  1.00 96.04           C  
ATOM   2644  CD  GLU A 343      14.169  -1.907  -4.138  1.00 96.04           C  
ATOM   2645  OE1 GLU A 343      13.937  -3.129  -4.298  1.00 96.04           O  
ATOM   2646  OE2 GLU A 343      13.519  -0.996  -4.710  1.00 96.04           O  
ATOM   2647  N   ILE A 344      15.630   3.146  -3.834  1.00 97.79           N  
ATOM   2648  CA  ILE A 344      16.268   4.439  -4.123  1.00 97.79           C  
ATOM   2649  C   ILE A 344      16.409   5.321  -2.868  1.00 97.79           C  
ATOM   2650  CB  ILE A 344      15.509   5.163  -5.256  1.00 97.79           C  
ATOM   2651  O   ILE A 344      17.319   6.147  -2.782  1.00 97.79           O  
ATOM   2652  CG1 ILE A 344      16.398   6.277  -5.851  1.00 97.79           C  
ATOM   2653  CG2 ILE A 344      14.129   5.670  -4.794  1.00 97.79           C  
ATOM   2654  CD1 ILE A 344      15.752   7.039  -7.009  1.00 97.79           C  
ATOM   2655  N   THR A 345      15.550   5.117  -1.863  1.00 97.74           N  
ATOM   2656  CA  THR A 345      15.615   5.838  -0.584  1.00 97.74           C  
ATOM   2657  C   THR A 345      16.827   5.452   0.266  1.00 97.74           C  
ATOM   2658  CB  THR A 345      14.338   5.668   0.243  1.00 97.74           C  
ATOM   2659  O   THR A 345      17.158   6.183   1.194  1.00 97.74           O  
ATOM   2660  CG2 THR A 345      13.085   6.087  -0.520  1.00 97.74           C  
ATOM   2661  OG1 THR A 345      14.179   4.334   0.658  1.00 97.74           O  
ATOM   2662  N   GLU A 346      17.567   4.386  -0.078  1.00 97.12           N  
ATOM   2663  CA  GLU A 346      18.886   4.123   0.513  1.00 97.12           C  
ATOM   2664  C   GLU A 346      19.866   5.284   0.257  1.00 97.12           C  
ATOM   2665  CB  GLU A 346      19.500   2.803  -0.007  1.00 97.12           C  
ATOM   2666  O   GLU A 346      20.813   5.440   1.020  1.00 97.12           O  
ATOM   2667  CG  GLU A 346      18.825   1.517   0.519  1.00 97.12           C  
ATOM   2668  CD  GLU A 346      19.602   0.216   0.185  1.00 97.12           C  
ATOM   2669  OE1 GLU A 346      19.008  -0.888   0.254  1.00 97.12           O  
ATOM   2670  OE2 GLU A 346      20.835   0.266  -0.056  1.00 97.12           O  
ATOM   2671  N   ALA A 347      19.642   6.113  -0.773  1.00 97.76           N  
ATOM   2672  CA  ALA A 347      20.386   7.348  -1.049  1.00 97.76           C  
ATOM   2673  C   ALA A 347      19.606   8.625  -0.663  1.00 97.76           C  
ATOM   2674  CB  ALA A 347      20.844   7.337  -2.512  1.00 97.76           C  
ATOM   2675  O   ALA A 347      19.718   9.651  -1.338  1.00 97.76           O  
ATOM   2676  N   ASP A 348      18.807   8.576   0.409  1.00 96.73           N  
ATOM   2677  CA  ASP A 348      17.976   9.685   0.908  1.00 96.73           C  
ATOM   2678  C   ASP A 348      18.713  11.032   1.018  1.00 96.73           C  
ATOM   2679  CB  ASP A 348      17.307   9.312   2.251  1.00 96.73           C  
ATOM   2680  O   ASP A 348      18.169  12.059   0.614  1.00 96.73           O  
ATOM   2681  CG  ASP A 348      18.235   8.874   3.404  1.00 96.73           C  
ATOM   2682  OD1 ASP A 348      19.479   8.957   3.257  1.00 96.73           O  
ATOM   2683  OD2 ASP A 348      17.694   8.459   4.459  1.00 96.73           O  
ATOM   2684  N   LYS A 349      19.971  11.034   1.472  1.00 95.97           N  
ATOM   2685  CA  LYS A 349      20.816  12.237   1.601  1.00 95.97           C  
ATOM   2686  C   LYS A 349      21.046  12.995   0.294  1.00 95.97           C  
ATOM   2687  CB  LYS A 349      22.183  11.850   2.171  1.00 95.97           C  
ATOM   2688  O   LYS A 349      21.359  14.179   0.343  1.00 95.97           O  
ATOM   2689  CG  LYS A 349      22.081  11.335   3.606  1.00 95.97           C  
ATOM   2690  CD  LYS A 349      23.474  11.017   4.141  1.00 95.97           C  
ATOM   2691  CE  LYS A 349      23.325  10.426   5.539  1.00 95.97           C  
ATOM   2692  NZ  LYS A 349      24.647  10.067   6.099  1.00 95.97           N  
ATOM   2693  N   VAL A 350      20.934  12.321  -0.847  1.00 97.95           N  
ATOM   2694  CA  VAL A 350      21.058  12.921  -2.185  1.00 97.95           C  
ATOM   2695  C   VAL A 350      19.673  13.097  -2.810  1.00 97.95           C  
ATOM   2696  CB  VAL A 350      21.972  12.054  -3.074  1.00 97.95           C  
ATOM   2697  O   VAL A 350      19.356  14.145  -3.371  1.00 97.95           O  
ATOM   2698  CG1 VAL A 350      22.152  12.674  -4.458  1.00 97.95           C  
ATOM   2699  CG2 VAL A 350      23.368  11.879  -2.457  1.00 97.95           C  
ATOM   2700  N   LEU A 351      18.820  12.081  -2.669  1.00 98.54           N  
ATOM   2701  CA  LEU A 351      17.494  12.035  -3.273  1.00 98.54           C  
ATOM   2702  C   LEU A 351      16.538  13.091  -2.697  1.00 98.54           C  
ATOM   2703  CB  LEU A 351      16.938  10.614  -3.072  1.00 98.54           C  
ATOM   2704  O   LEU A 351      15.906  13.821  -3.463  1.00 98.54           O  
ATOM   2705  CG  LEU A 351      15.539  10.403  -3.674  1.00 98.54           C  
ATOM   2706  CD1 LEU A 351      15.571  10.437  -5.202  1.00 98.54           C  
ATOM   2707  CD2 LEU A 351      14.982   9.060  -3.211  1.00 98.54           C  
ATOM   2708  N   LEU A 352      16.402  13.162  -1.368  1.00 98.32           N  
ATOM   2709  CA  LEU A 352      15.406  14.023  -0.724  1.00 98.32           C  
ATOM   2710  C   LEU A 352      15.700  15.512  -0.947  1.00 98.32           C  
ATOM   2711  CB  LEU A 352      15.208  13.680   0.767  1.00 98.32           C  
ATOM   2712  O   LEU A 352      14.779  16.199  -1.386  1.00 98.32           O  
ATOM   2713  CG  LEU A 352      14.729  12.248   1.066  1.00 98.32           C  
ATOM   2714  CD1 LEU A 352      14.464  12.105   2.565  1.00 98.32           C  
ATOM   2715  CD2 LEU A 352      13.448  11.877   0.315  1.00 98.32           C  
ATOM   2716  N   PRO A 353      16.946  16.018  -0.810  1.00 98.06           N  
ATOM   2717  CA  PRO A 353      17.235  17.417  -1.129  1.00 98.06           C  
ATOM   2718  C   PRO A 353      16.901  17.797  -2.579  1.00 98.06           C  
ATOM   2719  CB  PRO A 353      18.726  17.603  -0.836  1.00 98.06           C  
ATOM   2720  O   PRO A 353      16.416  18.901  -2.841  1.00 98.06           O  
ATOM   2721  CG  PRO A 353      18.993  16.566   0.249  1.00 98.06           C  
ATOM   2722  CD  PRO A 353      18.120  15.398  -0.198  1.00 98.06           C  
ATOM   2723  N   ALA A 354      17.107  16.885  -3.538  1.00 98.38           N  
ATOM   2724  CA  ALA A 354      16.746  17.116  -4.938  1.00 98.38           C  
ATOM   2725  C   ALA A 354      15.219  17.196  -5.145  1.00 98.38           C  
ATOM   2726  CB  ALA A 354      17.392  16.021  -5.796  1.00 98.38           C  
ATOM   2727  O   ALA A 354      14.742  18.056  -5.896  1.00 98.38           O  
ATOM   2728  N   ILE A 355      14.455  16.343  -4.452  1.00 98.65           N  
ATOM   2729  CA  ILE A 355      12.984  16.374  -4.437  1.00 98.65           C  
ATOM   2730  C   ILE A 355      12.486  17.677  -3.798  1.00 98.65           C  
ATOM   2731  CB  ILE A 355      12.425  15.116  -3.724  1.00 98.65           C  
ATOM   2732  O   ILE A 355      11.705  18.412  -4.409  1.00 98.65           O  
ATOM   2733  CG1 ILE A 355      12.657  13.866  -4.602  1.00 98.65           C  
ATOM   2734  CG2 ILE A 355      10.929  15.259  -3.385  1.00 98.65           C  
ATOM   2735  CD1 ILE A 355      12.318  12.537  -3.914  1.00 98.65           C  
ATOM   2736  N   GLU A 356      12.972  17.995  -2.598  1.00 98.41           N  
ATOM   2737  CA  GLU A 356      12.590  19.174  -1.819  1.00 98.41           C  
ATOM   2738  C   GLU A 356      12.897  20.476  -2.559  1.00 98.41           C  
ATOM   2739  CB  GLU A 356      13.339  19.174  -0.483  1.00 98.41           C  
ATOM   2740  O   GLU A 356      12.074  21.388  -2.564  1.00 98.41           O  
ATOM   2741  CG  GLU A 356      12.816  18.110   0.493  1.00 98.41           C  
ATOM   2742  CD  GLU A 356      13.635  18.065   1.793  1.00 98.41           C  
ATOM   2743  OE1 GLU A 356      13.079  17.569   2.795  1.00 98.41           O  
ATOM   2744  OE2 GLU A 356      14.795  18.543   1.783  1.00 98.41           O  
ATOM   2745  N   SER A 357      14.038  20.566  -3.249  1.00 98.08           N  
ATOM   2746  CA  SER A 357      14.390  21.727  -4.077  1.00 98.08           C  
ATOM   2747  C   SER A 357      13.351  21.994  -5.180  1.00 98.08           C  
ATOM   2748  CB  SER A 357      15.778  21.496  -4.677  1.00 98.08           C  
ATOM   2749  O   SER A 357      12.933  23.136  -5.404  1.00 98.08           O  
ATOM   2750  OG  SER A 357      16.174  22.608  -5.455  1.00 98.08           O  
ATOM   2751  N   CYS A 358      12.847  20.941  -5.829  1.00 98.13           N  
ATOM   2752  CA  CYS A 358      11.801  21.078  -6.845  1.00 98.13           C  
ATOM   2753  C   CYS A 358      10.444  21.449  -6.232  1.00 98.13           C  
ATOM   2754  CB  CYS A 358      11.710  19.792  -7.659  1.00 98.13           C  
ATOM   2755  O   CYS A 358       9.759  22.332  -6.749  1.00 98.13           O  
ATOM   2756  SG  CYS A 358      13.249  19.560  -8.585  1.00 98.13           S  
ATOM   2757  N   ILE A 359      10.078  20.853  -5.095  1.00 98.23           N  
ATOM   2758  CA  ILE A 359       8.866  21.229  -4.347  1.00 98.23           C  
ATOM   2759  C   ILE A 359       8.930  22.712  -3.947  1.00 98.23           C  
ATOM   2760  CB  ILE A 359       8.692  20.298  -3.126  1.00 98.23           C  
ATOM   2761  O   ILE A 359       7.986  23.470  -4.185  1.00 98.23           O  
ATOM   2762  CG1 ILE A 359       8.382  18.859  -3.600  1.00 98.23           C  
ATOM   2763  CG2 ILE A 359       7.586  20.819  -2.190  1.00 98.23           C  
ATOM   2764  CD1 ILE A 359       8.464  17.823  -2.475  1.00 98.23           C  
ATOM   2765  N   ASN A 360      10.078  23.156  -3.432  1.00 97.40           N  
ATOM   2766  CA  ASN A 360      10.349  24.533  -3.023  1.00 97.40           C  
ATOM   2767  C   ASN A 360      10.338  25.552  -4.161  1.00 97.40           C  
ATOM   2768  CB  ASN A 360      11.678  24.578  -2.255  1.00 97.40           C  
ATOM   2769  O   ASN A 360      10.252  26.751  -3.901  1.00 97.40           O  
ATOM   2770  CG  ASN A 360      11.523  24.084  -0.830  1.00 97.40           C  
ATOM   2771  ND2 ASN A 360      12.548  23.501  -0.260  1.00 97.40           N  
ATOM   2772  OD1 ASN A 360      10.492  24.275  -0.204  1.00 97.40           O  
ATOM   2773  N   THR A 361      10.398  25.119  -5.413  1.00 96.97           N  
ATOM   2774  CA  THR A 361      10.340  26.025  -6.565  1.00 96.97           C  
ATOM   2775  C   THR A 361       9.005  25.958  -7.299  1.00 96.97           C  
ATOM   2776  CB  THR A 361      11.534  25.796  -7.500  1.00 96.97           C  
ATOM   2777  O   THR A 361       8.606  26.962  -7.881  1.00 96.97           O  
ATOM   2778  CG2 THR A 361      12.834  26.291  -6.865  1.00 96.97           C  
ATOM   2779  OG1 THR A 361      11.726  24.432  -7.779  1.00 96.97           O  
ATOM   2780  N   GLN A 362       8.279  24.837  -7.230  1.00 97.65           N  
ATOM   2781  CA  GLN A 362       7.139  24.574  -8.124  1.00 97.65           C  
ATOM   2782  C   GLN A 362       5.796  24.340  -7.419  1.00 97.65           C  
ATOM   2783  CB  GLN A 362       7.485  23.386  -9.029  1.00 97.65           C  
ATOM   2784  O   GLN A 362       4.748  24.555  -8.029  1.00 97.65           O  
ATOM   2785  CG  GLN A 362       8.735  23.682  -9.866  1.00 97.65           C  
ATOM   2786  CD  GLN A 362       9.116  22.544 -10.789  1.00 97.65           C  
ATOM   2787  NE2 GLN A 362      10.396  22.392 -11.047  1.00 97.65           N  
ATOM   2788  OE1 GLN A 362       8.305  21.792 -11.300  1.00 97.65           O  
ATOM   2789  N   ALA A 363       5.787  23.937  -6.146  1.00 97.57           N  
ATOM   2790  CA  ALA A 363       4.543  23.856  -5.378  1.00 97.57           C  
ATOM   2791  C   ALA A 363       4.129  25.247  -4.869  1.00 97.57           C  
ATOM   2792  CB  ALA A 363       4.700  22.837  -4.247  1.00 97.57           C  
ATOM   2793  O   ALA A 363       4.985  26.100  -4.638  1.00 97.57           O  
ATOM   2794  N   LEU A 364       2.842  25.502  -4.642  1.00 96.45           N  
ATOM   2795  CA  LEU A 364       2.388  26.750  -4.023  1.00 96.45           C  
ATOM   2796  C   LEU A 364       3.037  26.926  -2.643  1.00 96.45           C  
ATOM   2797  CB  LEU A 364       0.854  26.761  -3.913  1.00 96.45           C  
ATOM   2798  O   LEU A 364       3.070  25.996  -1.839  1.00 96.45           O  
ATOM   2799  CG  LEU A 364       0.118  26.875  -5.261  1.00 96.45           C  
ATOM   2800  CD1 LEU A 364      -1.385  26.737  -5.028  1.00 96.45           C  
ATOM   2801  CD2 LEU A 364       0.371  28.225  -5.942  1.00 96.45           C  
ATOM   2802  N   LYS A 365       3.530  28.136  -2.337  1.00 97.02           N  
ATOM   2803  CA  LYS A 365       4.242  28.419  -1.075  1.00 97.02           C  
ATOM   2804  C   LYS A 365       3.435  27.987   0.156  1.00 97.02           C  
ATOM   2805  CB  LYS A 365       4.619  29.910  -1.007  1.00 97.02           C  
ATOM   2806  O   LYS A 365       4.001  27.404   1.075  1.00 97.02           O  
ATOM   2807  CG  LYS A 365       5.448  30.244   0.247  1.00 97.02           C  
ATOM   2808  CD  LYS A 365       5.826  31.730   0.308  1.00 97.02           C  
ATOM   2809  CE  LYS A 365       6.609  32.008   1.599  1.00 97.02           C  
ATOM   2810  NZ  LYS A 365       6.965  33.443   1.742  1.00 97.02           N  
ATOM   2811  N   ALA A 366       2.127  28.244   0.152  1.00 96.55           N  
ATOM   2812  CA  ALA A 366       1.228  27.873   1.242  1.00 96.55           C  
ATOM   2813  C   ALA A 366       1.112  26.351   1.442  1.00 96.55           C  
ATOM   2814  CB  ALA A 366      -0.143  28.500   0.960  1.00 96.55           C  
ATOM   2815  O   ALA A 366       0.982  25.914   2.576  1.00 96.55           O  
ATOM   2816  N   PHE A 367       1.205  25.556   0.371  1.00 96.82           N  
ATOM   2817  CA  PHE A 367       1.007  24.099   0.410  1.00 96.82           C  
ATOM   2818  C   PHE A 367       2.284  23.330   0.769  1.00 96.82           C  
ATOM   2819  CB  PHE A 367       0.475  23.633  -0.952  1.00 96.82           C  
ATOM   2820  O   PHE A 367       2.229  22.180   1.179  1.00 96.82           O  
ATOM   2821  CG  PHE A 367      -0.923  24.081  -1.353  1.00 96.82           C  
ATOM   2822  CD1 PHE A 367      -1.698  24.974  -0.579  1.00 96.82           C  
ATOM   2823  CD2 PHE A 367      -1.488  23.515  -2.508  1.00 96.82           C  
ATOM   2824  CE1 PHE A 367      -3.000  25.316  -0.979  1.00 96.82           C  
ATOM   2825  CE2 PHE A 367      -2.796  23.843  -2.902  1.00 96.82           C  
ATOM   2826  CZ  PHE A 367      -3.550  24.752  -2.141  1.00 96.82           C  
ATOM   2827  N   ARG A 368       3.455  23.959   0.617  1.00 94.71           N  
ATOM   2828  CA  ARG A 368       4.755  23.342   0.939  1.00 94.71           C  
ATOM   2829  C   ARG A 368       5.378  23.833   2.244  1.00 94.71           C  
ATOM   2830  CB  ARG A 368       5.707  23.513  -0.245  1.00 94.71           C  
ATOM   2831  O   ARG A 368       6.410  23.318   2.660  1.00 94.71           O  
ATOM   2832  CG  ARG A 368       6.149  24.972  -0.388  1.00 94.71           C  
ATOM   2833  CD  ARG A 368       7.010  25.142  -1.626  1.00 94.71           C  
ATOM   2834  NE  ARG A 368       7.647  26.470  -1.614  1.00 94.71           N  
ATOM   2835  NH1 ARG A 368       7.303  27.065  -3.818  1.00 94.71           N  
ATOM   2836  NH2 ARG A 368       8.468  28.390  -2.498  1.00 94.71           N  
ATOM   2837  CZ  ARG A 368       7.786  27.292  -2.636  1.00 94.71           C  
ATOM   2838  N   THR A 369       4.820  24.877   2.859  1.00 93.85           N  
ATOM   2839  CA  THR A 369       5.362  25.405   4.119  1.00 93.85           C  
ATOM   2840  C   THR A 369       5.205  24.337   5.197  1.00 93.85           C  
ATOM   2841  CB  THR A 369       4.677  26.717   4.529  1.00 93.85           C  
ATOM   2842  O   THR A 369       4.092  23.895   5.453  1.00 93.85           O  
ATOM   2843  CG2 THR A 369       5.179  27.252   5.873  1.00 93.85           C  
ATOM   2844  OG1 THR A 369       4.965  27.716   3.569  1.00 93.85           O  
ATOM   2845  N   ASN A 370       6.316  23.933   5.821  1.00 92.84           N  
ATOM   2846  CA  ASN A 370       6.375  22.849   6.809  1.00 92.84           C  
ATOM   2847  C   ASN A 370       5.888  21.479   6.298  1.00 92.84           C  
ATOM   2848  CB  ASN A 370       5.666  23.275   8.110  1.00 92.84           C  
ATOM   2849  O   ASN A 370       5.544  20.637   7.119  1.00 92.84           O  
ATOM   2850  CG  ASN A 370       6.178  24.574   8.690  1.00 92.84           C  
ATOM   2851  ND2 ASN A 370       5.317  25.344   9.311  1.00 92.84           N  
ATOM   2852  OD1 ASN A 370       7.342  24.926   8.596  1.00 92.84           O  
ATOM   2853  N   LEU A 371       5.865  21.243   4.979  1.00 97.70           N  
ATOM   2854  CA  LEU A 371       5.502  19.946   4.405  1.00 97.70           C  
ATOM   2855  C   LEU A 371       6.663  18.951   4.578  1.00 97.70           C  
ATOM   2856  CB  LEU A 371       5.142  20.134   2.921  1.00 97.70           C  
ATOM   2857  O   LEU A 371       7.694  19.129   3.925  1.00 97.70           O  
ATOM   2858  CG  LEU A 371       4.810  18.821   2.187  1.00 97.70           C  
ATOM   2859  CD1 LEU A 371       3.567  18.151   2.759  1.00 97.70           C  
ATOM   2860  CD2 LEU A 371       4.565  19.116   0.710  1.00 97.70           C  
ATOM   2861  N   PRO A 372       6.531  17.896   5.402  1.00 98.06           N  
ATOM   2862  CA  PRO A 372       7.585  16.907   5.562  1.00 98.06           C  
ATOM   2863  C   PRO A 372       7.656  15.998   4.331  1.00 98.06           C  
ATOM   2864  CB  PRO A 372       7.257  16.134   6.850  1.00 98.06           C  
ATOM   2865  O   PRO A 372       6.638  15.460   3.881  1.00 98.06           O  
ATOM   2866  CG  PRO A 372       6.181  16.979   7.534  1.00 98.06           C  
ATOM   2867  CD  PRO A 372       5.465  17.586   6.337  1.00 98.06           C  
ATOM   2868  N   VAL A 373       8.871  15.791   3.824  1.00 98.44           N  
ATOM   2869  CA  VAL A 373       9.183  14.792   2.798  1.00 98.44           C  
ATOM   2870  C   VAL A 373      10.074  13.743   3.446  1.00 98.44           C  
ATOM   2871  CB  VAL A 373       9.857  15.421   1.566  1.00 98.44           C  
ATOM   2872  O   VAL A 373      11.233  13.998   3.758  1.00 98.44           O  
ATOM   2873  CG1 VAL A 373      10.018  14.375   0.453  1.00 98.44           C  
ATOM   2874  CG2 VAL A 373       9.035  16.585   0.996  1.00 98.44           C  
ATOM   2875  N   VAL A 374       9.514  12.567   3.705  1.00 98.41           N  
ATOM   2876  CA  VAL A 374      10.175  11.522   4.494  1.00 98.41           C  
ATOM   2877  C   VAL A 374      10.278  10.225   3.709  1.00 98.41           C  
ATOM   2878  CB  VAL A 374       9.490  11.314   5.859  1.00 98.41           C  
ATOM   2879  O   VAL A 374       9.581  10.013   2.717  1.00 98.41           O  
ATOM   2880  CG1 VAL A 374       9.503  12.608   6.686  1.00 98.41           C  
ATOM   2881  CG2 VAL A 374       8.047  10.813   5.742  1.00 98.41           C  
ATOM   2882  N   ARG A 375      11.155   9.332   4.160  1.00 97.95           N  
ATOM   2883  CA  ARG A 375      11.193   7.955   3.668  1.00 97.95           C  
ATOM   2884  C   ARG A 375      10.098   7.113   4.327  1.00 97.95           C  
ATOM   2885  CB  ARG A 375      12.593   7.361   3.855  1.00 97.95           C  
ATOM   2886  O   ARG A 375       9.718   7.367   5.465  1.00 97.95           O  
ATOM   2887  CG  ARG A 375      12.928   7.122   5.331  1.00 97.95           C  
ATOM   2888  CD  ARG A 375      14.369   6.646   5.462  1.00 97.95           C  
ATOM   2889  NE  ARG A 375      14.621   6.172   6.829  1.00 97.95           N  
ATOM   2890  NH1 ARG A 375      16.890   5.967   6.603  1.00 97.95           N  
ATOM   2891  NH2 ARG A 375      15.877   5.286   8.490  1.00 97.95           N  
ATOM   2892  CZ  ARG A 375      15.795   5.810   7.298  1.00 97.95           C  
ATOM   2893  N   SER A 376       9.653   6.096   3.606  1.00 98.12           N  
ATOM   2894  CA  SER A 376       8.834   4.991   4.102  1.00 98.12           C  
ATOM   2895  C   SER A 376       9.539   4.290   5.268  1.00 98.12           C  
ATOM   2896  CB  SER A 376       8.617   4.061   2.907  1.00 98.12           C  
ATOM   2897  O   SER A 376      10.755   4.082   5.229  1.00 98.12           O  
ATOM   2898  OG  SER A 376       7.808   2.929   3.109  1.00 98.12           O  
ATOM   2899  N   GLU A 377       8.783   3.950   6.310  1.00 96.00           N  
ATOM   2900  CA  GLU A 377       9.277   3.178   7.460  1.00 96.00           C  
ATOM   2901  C   GLU A 377       9.070   1.670   7.267  1.00 96.00           C  
ATOM   2902  CB  GLU A 377       8.591   3.656   8.748  1.00 96.00           C  
ATOM   2903  O   GLU A 377       9.695   0.856   7.950  1.00 96.00           O  
ATOM   2904  CG  GLU A 377       9.038   5.073   9.138  1.00 96.00           C  
ATOM   2905  CD  GLU A 377       8.429   5.565  10.460  1.00 96.00           C  
ATOM   2906  OE1 GLU A 377       8.904   6.624  10.934  1.00 96.00           O  
ATOM   2907  OE2 GLU A 377       7.518   4.893  10.993  1.00 96.00           O  
ATOM   2908  N   LEU A 378       8.211   1.293   6.319  1.00 96.55           N  
ATOM   2909  CA  LEU A 378       7.850  -0.086   6.027  1.00 96.55           C  
ATOM   2910  C   LEU A 378       8.677  -0.667   4.871  1.00 96.55           C  
ATOM   2911  CB  LEU A 378       6.340  -0.143   5.744  1.00 96.55           C  
ATOM   2912  O   LEU A 378       9.001   0.012   3.896  1.00 96.55           O  
ATOM   2913  CG  LEU A 378       5.447   0.407   6.878  1.00 96.55           C  
ATOM   2914  CD1 LEU A 378       3.982   0.301   6.465  1.00 96.55           C  
ATOM   2915  CD2 LEU A 378       5.620  -0.364   8.187  1.00 96.55           C  
ATOM   2916  N   ASP A 379       8.965  -1.973   4.926  1.00 93.07           N  
ATOM   2917  CA  ASP A 379       9.533  -2.669   3.768  1.00 93.07           C  
ATOM   2918  C   ASP A 379       8.466  -2.794   2.673  1.00 93.07           C  
ATOM   2919  CB  ASP A 379      10.137  -4.036   4.136  1.00 93.07           C  
ATOM   2920  O   ASP A 379       7.514  -3.573   2.781  1.00 93.07           O  
ATOM   2921  CG  ASP A 379      10.836  -4.726   2.941  1.00 93.07           C  
ATOM   2922  OD1 ASP A 379      10.748  -4.233   1.790  1.00 93.07           O  
ATOM   2923  OD2 ASP A 379      11.490  -5.767   3.149  1.00 93.07           O  
ATOM   2924  N   HIS A 380       8.663  -2.058   1.582  1.00 86.58           N  
ATOM   2925  CA  HIS A 380       7.791  -2.045   0.409  1.00 86.58           C  
ATOM   2926  C   HIS A 380       7.696  -3.394  -0.338  1.00 86.58           C  
ATOM   2927  CB  HIS A 380       8.274  -0.938  -0.536  1.00 86.58           C  
ATOM   2928  O   HIS A 380       6.942  -3.500  -1.312  1.00 86.58           O  
ATOM   2929  CG  HIS A 380       9.569  -1.264  -1.240  1.00 86.58           C  
ATOM   2930  CD2 HIS A 380      10.835  -0.975  -0.807  1.00 86.58           C  
ATOM   2931  ND1 HIS A 380       9.692  -1.948  -2.429  1.00 86.58           N  
ATOM   2932  CE1 HIS A 380      11.003  -2.034  -2.730  1.00 86.58           C  
ATOM   2933  NE2 HIS A 380      11.729  -1.464  -1.760  1.00 86.58           N  
ATOM   2934  N   ARG A 381       8.486  -4.406   0.048  1.00 87.31           N  
ATOM   2935  CA  ARG A 381       8.432  -5.786  -0.471  1.00 87.31           C  
ATOM   2936  C   ARG A 381       7.790  -6.771   0.507  1.00 87.31           C  
ATOM   2937  CB  ARG A 381       9.841  -6.269  -0.837  1.00 87.31           C  
ATOM   2938  O   ARG A 381       7.573  -7.921   0.129  1.00 87.31           O  
ATOM   2939  CG  ARG A 381      10.510  -5.365  -1.883  1.00 87.31           C  
ATOM   2940  CD  ARG A 381      11.960  -5.762  -2.140  1.00 87.31           C  
ATOM   2941  NE  ARG A 381      12.743  -5.602  -0.908  1.00 87.31           N  
ATOM   2942  NH1 ARG A 381      14.789  -6.085  -1.801  1.00 87.31           N  
ATOM   2943  NH2 ARG A 381      14.564  -5.712   0.408  1.00 87.31           N  
ATOM   2944  CZ  ARG A 381      14.033  -5.803  -0.775  1.00 87.31           C  
ATOM   2945  N   SER A 382       7.457  -6.342   1.719  1.00 92.95           N  
ATOM   2946  CA  SER A 382       6.706  -7.165   2.669  1.00 92.95           C  
ATOM   2947  C   SER A 382       5.227  -7.271   2.277  1.00 92.95           C  
ATOM   2948  CB  SER A 382       6.858  -6.616   4.090  1.00 92.95           C  
ATOM   2949  O   SER A 382       4.723  -6.530   1.426  1.00 92.95           O  
ATOM   2950  OG  SER A 382       6.136  -5.409   4.224  1.00 92.95           O  
ATOM   2951  N   ALA A 383       4.498  -8.174   2.933  1.00 97.69           N  
ATOM   2952  CA  ALA A 383       3.050  -8.289   2.782  1.00 97.69           C  
ATOM   2953  C   ALA A 383       2.251  -7.306   3.667  1.00 97.69           C  
ATOM   2954  CB  ALA A 383       2.651  -9.748   2.993  1.00 97.69           C  
ATOM   2955  O   ALA A 383       1.032  -7.440   3.784  1.00 97.69           O  
ATOM   2956  N   ILE A 384       2.893  -6.297   4.277  1.00 98.10           N  
ATOM   2957  CA  ILE A 384       2.222  -5.352   5.189  1.00 98.10           C  
ATOM   2958  C   ILE A 384       1.109  -4.550   4.504  1.00 98.10           C  
ATOM   2959  CB  ILE A 384       3.256  -4.412   5.848  1.00 98.10           C  
ATOM   2960  O   ILE A 384       0.078  -4.270   5.113  1.00 98.10           O  
ATOM   2961  CG1 ILE A 384       2.686  -3.640   7.057  1.00 98.10           C  
ATOM   2962  CG2 ILE A 384       3.829  -3.388   4.849  1.00 98.10           C  
ATOM   2963  CD1 ILE A 384       2.198  -4.528   8.206  1.00 98.10           C  
ATOM   2964  N   GLY A 385       1.271  -4.246   3.211  1.00 97.89           N  
ATOM   2965  CA  GLY A 385       0.220  -3.620   2.411  1.00 97.89           C  
ATOM   2966  C   GLY A 385      -1.041  -4.484   2.346  1.00 97.89           C  
ATOM   2967  O   GLY A 385      -2.145  -3.966   2.470  1.00 97.89           O  
ATOM   2968  N   ALA A 386      -0.895  -5.806   2.228  1.00 98.50           N  
ATOM   2969  CA  ALA A 386      -2.035  -6.716   2.245  1.00 98.50           C  
ATOM   2970  C   ALA A 386      -2.728  -6.697   3.609  1.00 98.50           C  
ATOM   2971  CB  ALA A 386      -1.566  -8.115   1.831  1.00 98.50           C  
ATOM   2972  O   ALA A 386      -3.937  -6.478   3.682  1.00 98.50           O  
ATOM   2973  N   PHE A 387      -1.956  -6.782   4.696  1.00 98.60           N  
ATOM   2974  CA  PHE A 387      -2.510  -6.684   6.045  1.00 98.60           C  
ATOM   2975  C   PHE A 387      -3.252  -5.357   6.297  1.00 98.60           C  
ATOM   2976  CB  PHE A 387      -1.392  -6.896   7.067  1.00 98.60           C  
ATOM   2977  O   PHE A 387      -4.284  -5.341   6.969  1.00 98.60           O  
ATOM   2978  CG  PHE A 387      -1.920  -6.879   8.483  1.00 98.60           C  
ATOM   2979  CD1 PHE A 387      -1.702  -5.760   9.307  1.00 98.60           C  
ATOM   2980  CD2 PHE A 387      -2.714  -7.947   8.940  1.00 98.60           C  
ATOM   2981  CE1 PHE A 387      -2.294  -5.704  10.578  1.00 98.60           C  
ATOM   2982  CE2 PHE A 387      -3.288  -7.898  10.221  1.00 98.60           C  
ATOM   2983  CZ  PHE A 387      -3.082  -6.771  11.031  1.00 98.60           C  
ATOM   2984  N   ALA A 388      -2.807  -4.248   5.700  1.00 98.24           N  
ATOM   2985  CA  ALA A 388      -3.512  -2.971   5.789  1.00 98.24           C  
ATOM   2986  C   ALA A 388      -4.939  -3.020   5.202  1.00 98.24           C  
ATOM   2987  CB  ALA A 388      -2.654  -1.894   5.123  1.00 98.24           C  
ATOM   2988  O   ALA A 388      -5.822  -2.312   5.691  1.00 98.24           O  
ATOM   2989  N   LEU A 389      -5.213  -3.889   4.218  1.00 97.83           N  
ATOM   2990  CA  LEU A 389      -6.574  -4.121   3.714  1.00 97.83           C  
ATOM   2991  C   LEU A 389      -7.465  -4.768   4.780  1.00 97.83           C  
ATOM   2992  CB  LEU A 389      -6.560  -5.004   2.451  1.00 97.83           C  
ATOM   2993  O   LEU A 389      -8.607  -4.339   4.955  1.00 97.83           O  
ATOM   2994  CG  LEU A 389      -5.721  -4.469   1.280  1.00 97.83           C  
ATOM   2995  CD1 LEU A 389      -5.764  -5.475   0.132  1.00 97.83           C  
ATOM   2996  CD2 LEU A 389      -6.255  -3.126   0.771  1.00 97.83           C  
ATOM   2997  N   VAL A 390      -6.927  -5.739   5.524  1.00 98.22           N  
ATOM   2998  CA  VAL A 390      -7.616  -6.394   6.648  1.00 98.22           C  
ATOM   2999  C   VAL A 390      -7.874  -5.390   7.768  1.00 98.22           C  
ATOM   3000  CB  VAL A 390      -6.806  -7.592   7.184  1.00 98.22           C  
ATOM   3001  O   VAL A 390      -9.001  -5.275   8.247  1.00 98.22           O  
ATOM   3002  CG1 VAL A 390      -7.538  -8.295   8.332  1.00 98.22           C  
ATOM   3003  CG2 VAL A 390      -6.548  -8.616   6.073  1.00 98.22           C  
ATOM   3004  N   LYS A 391      -6.862  -4.592   8.138  1.00 97.67           N  
ATOM   3005  CA  LYS A 391      -7.006  -3.525   9.139  1.00 97.67           C  
ATOM   3006  C   LYS A 391      -8.102  -2.536   8.739  1.00 97.67           C  
ATOM   3007  CB  LYS A 391      -5.655  -2.823   9.343  1.00 97.67           C  
ATOM   3008  O   LYS A 391      -8.994  -2.258   9.535  1.00 97.67           O  
ATOM   3009  CG  LYS A 391      -5.651  -1.808  10.499  1.00 97.67           C  
ATOM   3010  CD  LYS A 391      -5.743  -2.477  11.878  1.00 97.67           C  
ATOM   3011  CE  LYS A 391      -5.583  -1.420  12.974  1.00 97.67           C  
ATOM   3012  NZ  LYS A 391      -5.483  -2.022  14.321  1.00 97.67           N  
ATOM   3013  N   ARG A 392      -8.112  -2.075   7.485  1.00 96.82           N  
ATOM   3014  CA  ARG A 392      -9.180  -1.214   6.955  1.00 96.82           C  
ATOM   3015  C   ARG A 392     -10.554  -1.875   7.054  1.00 96.82           C  
ATOM   3016  CB  ARG A 392      -8.841  -0.831   5.512  1.00 96.82           C  
ATOM   3017  O   ARG A 392     -11.501  -1.201   7.447  1.00 96.82           O  
ATOM   3018  CG  ARG A 392      -9.873   0.104   4.864  1.00 96.82           C  
ATOM   3019  CD  ARG A 392      -9.552   0.356   3.386  1.00 96.82           C  
ATOM   3020  NE  ARG A 392      -9.722  -0.870   2.577  1.00 96.82           N  
ATOM   3021  NH1 ARG A 392      -9.620   0.090   0.492  1.00 96.82           N  
ATOM   3022  NH2 ARG A 392     -10.040  -2.092   0.681  1.00 96.82           N  
ATOM   3023  CZ  ARG A 392      -9.786  -0.952   1.259  1.00 96.82           C  
ATOM   3024  N   ALA A 393     -10.666  -3.163   6.725  1.00 96.64           N  
ATOM   3025  CA  ALA A 393     -11.922  -3.910   6.800  1.00 96.64           C  
ATOM   3026  C   ALA A 393     -12.437  -4.083   8.244  1.00 96.64           C  
ATOM   3027  CB  ALA A 393     -11.741  -5.255   6.098  1.00 96.64           C  
ATOM   3028  O   ALA A 393     -13.645  -4.100   8.478  1.00 96.64           O  
ATOM   3029  N   MET A 394     -11.538  -4.159   9.229  1.00 96.99           N  
ATOM   3030  CA  MET A 394     -11.904  -4.089  10.648  1.00 96.99           C  
ATOM   3031  C   MET A 394     -12.411  -2.689  11.021  1.00 96.99           C  
ATOM   3032  CB  MET A 394     -10.705  -4.477  11.530  1.00 96.99           C  
ATOM   3033  O   MET A 394     -13.471  -2.545  11.628  1.00 96.99           O  
ATOM   3034  CG  MET A 394     -10.354  -5.964  11.433  1.00 96.99           C  
ATOM   3035  SD  MET A 394     -11.654  -7.079  12.026  1.00 96.99           S  
ATOM   3036  CE  MET A 394     -11.571  -6.779  13.811  1.00 96.99           C  
ATOM   3037  N   LEU A 395     -11.686  -1.642  10.615  1.00 96.05           N  
ATOM   3038  CA  LEU A 395     -11.968  -0.251  10.992  1.00 96.05           C  
ATOM   3039  C   LEU A 395     -13.180   0.370  10.280  1.00 96.05           C  
ATOM   3040  CB  LEU A 395     -10.712   0.598  10.731  1.00 96.05           C  
ATOM   3041  O   LEU A 395     -13.754   1.338  10.787  1.00 96.05           O  
ATOM   3042  CG  LEU A 395      -9.484   0.254  11.596  1.00 96.05           C  
ATOM   3043  CD1 LEU A 395      -8.330   1.170  11.193  1.00 96.05           C  
ATOM   3044  CD2 LEU A 395      -9.754   0.423  13.087  1.00 96.05           C  
ATOM   3045  N   ASN A 396     -13.568  -0.153   9.113  1.00 93.91           N  
ATOM   3046  CA  ASN A 396     -14.769   0.258   8.376  1.00 93.91           C  
ATOM   3047  C   ASN A 396     -15.986  -0.651   8.638  1.00 93.91           C  
ATOM   3048  CB  ASN A 396     -14.429   0.415   6.882  1.00 93.91           C  
ATOM   3049  O   ASN A 396     -17.079  -0.372   8.149  1.00 93.91           O  
ATOM   3050  CG  ASN A 396     -14.278  -0.896   6.126  1.00 93.91           C  
ATOM   3051  ND2 ASN A 396     -13.875  -0.841   4.880  1.00 93.91           N  
ATOM   3052  OD1 ASN A 396     -14.549  -1.977   6.613  1.00 93.91           O  
ATOM   3053  N   GLY A 397     -15.807  -1.719   9.418  1.00 94.90           N  
ATOM   3054  CA  GLY A 397     -16.878  -2.597   9.870  1.00 94.90           C  
ATOM   3055  C   GLY A 397     -17.179  -3.803   8.984  1.00 94.90           C  
ATOM   3056  O   GLY A 397     -17.929  -4.657   9.436  1.00 94.90           O  
ATOM   3057  N   ILE A 398     -16.616  -3.903   7.773  1.00 93.72           N  
ATOM   3058  CA  ILE A 398     -16.914  -5.006   6.838  1.00 93.72           C  
ATOM   3059  C   ILE A 398     -16.523  -6.355   7.453  1.00 93.72           C  
ATOM   3060  CB  ILE A 398     -16.214  -4.779   5.475  1.00 93.72           C  
ATOM   3061  O   ILE A 398     -17.356  -7.248   7.581  1.00 93.72           O  
ATOM   3062  CG1 ILE A 398     -16.808  -3.538   4.768  1.00 93.72           C  
ATOM   3063  CG2 ILE A 398     -16.333  -6.017   4.564  1.00 93.72           C  
ATOM   3064  CD1 ILE A 398     -16.065  -3.137   3.485  1.00 93.72           C  
ATOM   3065  N   LEU A 399     -15.267  -6.487   7.889  1.00 96.28           N  
ATOM   3066  CA  LEU A 399     -14.792  -7.716   8.527  1.00 96.28           C  
ATOM   3067  C   LEU A 399     -15.300  -7.826   9.968  1.00 96.28           C  
ATOM   3068  CB  LEU A 399     -13.257  -7.763   8.444  1.00 96.28           C  
ATOM   3069  O   LEU A 399     -15.659  -8.906  10.423  1.00 96.28           O  
ATOM   3070  CG  LEU A 399     -12.627  -9.052   9.008  1.00 96.28           C  
ATOM   3071  CD1 LEU A 399     -13.146 -10.311   8.318  1.00 96.28           C  
ATOM   3072  CD2 LEU A 399     -11.118  -8.987   8.786  1.00 96.28           C  
ATOM   3073  N   LEU A 400     -15.385  -6.697  10.677  1.00 96.90           N  
ATOM   3074  CA  LEU A 400     -15.846  -6.671  12.065  1.00 96.90           C  
ATOM   3075  C   LEU A 400     -17.270  -7.220  12.213  1.00 96.90           C  
ATOM   3076  CB  LEU A 400     -15.782  -5.225  12.577  1.00 96.90           C  
ATOM   3077  O   LEU A 400     -17.542  -7.957  13.153  1.00 96.90           O  
ATOM   3078  CG  LEU A 400     -16.124  -5.062  14.067  1.00 96.90           C  
ATOM   3079  CD1 LEU A 400     -15.060  -5.712  14.944  1.00 96.90           C  
ATOM   3080  CD2 LEU A 400     -16.203  -3.575  14.411  1.00 96.90           C  
ATOM   3081  N   GLN A 401     -18.179  -6.859  11.304  1.00 94.11           N  
ATOM   3082  CA  GLN A 401     -19.552  -7.348  11.339  1.00 94.11           C  
ATOM   3083  C   GLN A 401     -19.613  -8.858  11.107  1.00 94.11           C  
ATOM   3084  CB  GLN A 401     -20.391  -6.576  10.319  1.00 94.11           C  
ATOM   3085  O   GLN A 401     -20.288  -9.544  11.868  1.00 94.11           O  
ATOM   3086  CG  GLN A 401     -21.845  -7.062  10.336  1.00 94.11           C  
ATOM   3087  CD  GLN A 401     -22.766  -6.240   9.455  1.00 94.11           C  
ATOM   3088  NE2 GLN A 401     -24.047  -6.512   9.514  1.00 94.11           N  
ATOM   3089  OE1 GLN A 401     -22.359  -5.344   8.738  1.00 94.11           O  
ATOM   3090  N   HIS A 402     -18.853  -9.372  10.136  1.00 92.75           N  
ATOM   3091  CA  HIS A 402     -18.762 -10.809   9.874  1.00 92.75           C  
ATOM   3092  C   HIS A 402     -18.283 -11.589  11.111  1.00 92.75           C  
ATOM   3093  CB  HIS A 402     -17.821 -11.023   8.681  1.00 92.75           C  
ATOM   3094  O   HIS A 402     -18.842 -12.629  11.446  1.00 92.75           O  
ATOM   3095  CG  HIS A 402     -17.818 -12.445   8.193  1.00 92.75           C  
ATOM   3096  CD2 HIS A 402     -16.821 -13.370   8.348  1.00 92.75           C  
ATOM   3097  ND1 HIS A 402     -18.833 -13.051   7.490  1.00 92.75           N  
ATOM   3098  CE1 HIS A 402     -18.450 -14.306   7.210  1.00 92.75           C  
ATOM   3099  NE2 HIS A 402     -17.237 -14.552   7.727  1.00 92.75           N  
ATOM   3100  N   LEU A 403     -17.304 -11.048  11.846  1.00 94.41           N  
ATOM   3101  CA  LEU A 403     -16.817 -11.643  13.096  1.00 94.41           C  
ATOM   3102  C   LEU A 403     -17.798 -11.530  14.268  1.00 94.41           C  
ATOM   3103  CB  LEU A 403     -15.485 -10.987  13.499  1.00 94.41           C  
ATOM   3104  O   LEU A 403     -17.647 -12.254  15.240  1.00 94.41           O  
ATOM   3105  CG  LEU A 403     -14.321 -11.219  12.525  1.00 94.41           C  
ATOM   3106  CD1 LEU A 403     -13.095 -10.460  13.033  1.00 94.41           C  
ATOM   3107  CD2 LEU A 403     -13.965 -12.696  12.382  1.00 94.41           C  
ATOM   3108  N   LEU A 404     -18.755 -10.603  14.234  1.00 93.22           N  
ATOM   3109  CA  LEU A 404     -19.773 -10.460  15.283  1.00 93.22           C  
ATOM   3110  C   LEU A 404     -21.035 -11.291  15.011  1.00 93.22           C  
ATOM   3111  CB  LEU A 404     -20.123  -8.970  15.447  1.00 93.22           C  
ATOM   3112  O   LEU A 404     -21.883 -11.405  15.897  1.00 93.22           O  
ATOM   3113  CG  LEU A 404     -19.037  -8.118  16.128  1.00 93.22           C  
ATOM   3114  CD1 LEU A 404     -19.493  -6.654  16.142  1.00 93.22           C  
ATOM   3115  CD2 LEU A 404     -18.789  -8.560  17.572  1.00 93.22           C  
ATOM   3116  N   GLU A 405     -21.196 -11.801  13.792  1.00 88.23           N  
ATOM   3117  CA  GLU A 405     -22.330 -12.633  13.371  1.00 88.23           C  
ATOM   3118  C   GLU A 405     -22.019 -14.137  13.433  1.00 88.23           C  
ATOM   3119  CB  GLU A 405     -22.785 -12.182  11.972  1.00 88.23           C  
ATOM   3120  O   GLU A 405     -22.951 -14.929  13.574  1.00 88.23           O  
ATOM   3121  CG  GLU A 405     -23.490 -10.815  12.059  1.00 88.23           C  
ATOM   3122  CD  GLU A 405     -23.832 -10.161  10.713  1.00 88.23           C  
ATOM   3123  OE1 GLU A 405     -24.353  -9.015  10.791  1.00 88.23           O  
ATOM   3124  OE2 GLU A 405     -23.578 -10.755   9.645  1.00 88.23           O  
ATOM   3125  N   ASN A 406     -20.730 -14.498  13.404  1.00 74.07           N  
ATOM   3126  CA  ASN A 406     -20.190 -15.854  13.547  1.00 74.07           C  
ATOM   3127  C   ASN A 406     -19.435 -16.012  14.870  1.00 74.07           C  
ATOM   3128  CB  ASN A 406     -19.246 -16.133  12.360  1.00 74.07           C  
ATOM   3129  O   ASN A 406     -19.590 -17.082  15.500  1.00 74.07           O  
ATOM   3130  CG  ASN A 406     -19.898 -16.111  10.991  1.00 74.07           C  
ATOM   3131  ND2 ASN A 406     -19.162 -15.726   9.980  1.00 74.07           N  
ATOM   3132  OD1 ASN A 406     -21.039 -16.485  10.776  1.00 74.07           O  
ATOM   3133  OXT ASN A 406     -18.658 -15.074  15.184  1.00 74.07           O  
TER    3134      ASN A 406                                                      
ENDMDL                                                                          
END                                                                             
