# Supplementary material for: Escherichia coli transcription factors of unknown function: sequence features and possible evolutionary relationships
Source: PeerJ. 2022 Jul 20;10:e13772. doi: 10.7717/peerj.13772 (PMC9308461; doi:10.7717/peerj.13772)
Supplement: Supplemental Information 18 [file peerj-10-13772-s018.zip › Raw Data/PDB files/Reference proteins/RpiR AF-P0ACS7-F1-model_v1.pdb]

HEADER                                            01-JUL-21                     
TITLE     ALPHAFOLD V2.0 PREDICTION FOR HTH-TYPE TRANSCRIPTIONAL REGULATOR RPIR 
TITLE    2 (P0ACS7)                                                             
COMPND    MOL_ID: 1;                                                            
COMPND   2 MOLECULE: HTH-TYPE TRANSCRIPTIONAL REGULATOR RPIR;                   
COMPND   3 CHAIN: A                                                             
SOURCE    MOL_ID: 1;                                                            
SOURCE   2 ORGANISM_SCIENTIFIC: ESCHERICHIA COLI (STRAIN K12);                  
SOURCE   3 ORGANISM_TAXID: 83333                                                
REMARK   1                                                                      
REMARK   1 REFERENCE 1                                                          
REMARK   1  AUTH   JOHN JUMPER, RICHARD EVANS, ALEXANDER PRITZEL, TIM GREEN,    
REMARK   1  AUTH 2 MICHAEL FIGURNOV, OLAF RONNEBERGER, KATHRYN TUNYASUVUNAKOOL, 
REMARK   1  AUTH 3 RUSS BATES, AUGUSTIN ZIDEK, ANNA POTAPENKO, ALEX BRIDGLAND,  
REMARK   1  AUTH 4 CLEMENS MEYER, SIMON A A KOHL, ANDREW J BALLARD,             
REMARK   1  AUTH 5 ANDREW COWIE, BERNARDINO ROMERA-PAREDES, STANISLAV NIKOLOV,  
REMARK   1  AUTH 6 RISHUB JAIN, JONAS ADLER, TREVOR BACK, STIG PETERSEN,        
REMARK   1  AUTH 7 DAVID REIMAN, ELLEN CLANCY, MICHAL ZIELINSKI,                
REMARK   1  AUTH 8 MARTIN STEINEGGER, MICHALINA PACHOLSKA, TAMAS BERGHAMMER,    
REMARK   1  AUTH 9 DAVID SILVER, ORIOL VINYALS, ANDREW W SENIOR,                
REMARK   1  AUTH10 KORAY KAVUKCUOGLU, PUSHMEET KOHLI, DEMIS HASSABIS            
REMARK   1  TITL   HIGHLY ACCURATE PROTEIN STRUCTURE PREDICTION WITH ALPHAFOLD  
REMARK   1  REF    NATURE                                     2021              
REMARK   1                                                                      
REMARK   1 DISCLAIMERS                                                          
REMARK   1 ALPHAFOLD DATA, COPYRIGHT (2021) DEEPMIND TECHNOLOGIES LIMITED. THE  
REMARK   1 INFORMATION PROVIDED IS THEORETICAL MODELLING ONLY AND CAUTION SHOULD
REMARK   1 BE EXERCISED IN ITS USE. IT IS PROVIDED "AS-IS" WITHOUT ANY WARRANTY 
REMARK   1 OF ANY KIND, WHETHER EXPRESSED OR IMPLIED. NO WARRANTY IS GIVEN THAT 
REMARK   1 USE OF THE INFORMATION SHALL NOT INFRINGE THE RIGHTS OF ANY THIRD    
REMARK   1 PARTY. THE INFORMATION IS NOT INTENDED TO BE A SUBSTITUTE FOR        
REMARK   1 PROFESSIONAL MEDICAL ADVICE, DIAGNOSIS, OR TREATMENT, AND DOES NOT   
REMARK   1 CONSTITUTE MEDICAL OR OTHER PROFESSIONAL ADVICE. IT IS AVAILABLE FOR 
REMARK   1 ACADEMIC AND COMMERCIAL PURPOSES, UNDER CC-BY 4.0 LICENCE.           
DBREF  XXXX A    1   296  UNP    P0ACS7   RPIR_ECOLI       1    296             
SEQRES   1 A  296  MET SER GLN SER GLU PHE ASP SER ALA LEU PRO ASN GLY          
SEQRES   2 A  296  ILE GLY LEU ALA PRO TYR LEU ARG MET LYS GLN GLU GLY          
SEQRES   3 A  296  MET THR GLU ASN GLU SER ARG ILE VAL GLU TRP LEU LEU          
SEQRES   4 A  296  LYS PRO GLY ASN LEU SER CYS ALA PRO ALA ILE LYS ASP          
SEQRES   5 A  296  VAL ALA GLU ALA LEU ALA VAL SER GLU ALA MET ILE VAL          
SEQRES   6 A  296  LYS VAL SER LYS LEU LEU GLY PHE SER GLY PHE ARG ASN          
SEQRES   7 A  296  LEU ARG SER ALA LEU GLU ASP TYR PHE SER GLN SER GLU          
SEQRES   8 A  296  GLN VAL LEU PRO SER GLU LEU ALA PHE ASP GLU ALA PRO          
SEQRES   9 A  296  GLN ASP VAL VAL ASN LYS VAL PHE ASN ILE THR LEU ARG          
SEQRES  10 A  296  THR ILE MET GLU GLY GLN SER ILE VAL ASN VAL ASP GLU          
SEQRES  11 A  296  ILE HIS ARG ALA ALA ARG PHE PHE TYR GLN ALA ARG GLN          
SEQRES  12 A  296  ARG ASP LEU TYR GLY ALA GLY GLY SER ASN ALA ILE CYS          
SEQRES  13 A  296  ALA ASP VAL GLN HIS LYS PHE LEU ARG ILE GLY VAL ARG          
SEQRES  14 A  296  CYS GLN ALA TYR PRO ASP ALA HIS ILE MET MET MET SER          
SEQRES  15 A  296  ALA SER LEU LEU GLN GLU GLY ASP VAL VAL LEU VAL VAL          
SEQRES  16 A  296  THR HIS SER GLY ARG THR SER ASP VAL LYS ALA ALA VAL          
SEQRES  17 A  296  GLU LEU ALA LYS LYS ASN GLY ALA LYS ILE ILE CYS ILE          
SEQRES  18 A  296  THR HIS SER TYR HIS SER PRO ILE ALA LYS LEU ALA ASP          
SEQRES  19 A  296  TYR ILE ILE CYS SER PRO ALA PRO GLU THR PRO LEU LEU          
SEQRES  20 A  296  GLY ARG ASN ALA SER ALA ARG ILE LEU GLN LEU THR LEU          
SEQRES  21 A  296  LEU ASP ALA PHE PHE VAL SER VAL ALA GLN LEU ASN ILE          
SEQRES  22 A  296  GLU GLN ALA ASN ILE ASN MET GLN LYS THR GLY ALA ILE          
SEQRES  23 A  296  VAL ASP PHE PHE SER PRO GLY ALA LEU LYS                      
CRYST1    1.000    1.000    1.000  90.00  90.00  90.00 P 1                      
ORIGX1      1.000000  0.000000  0.000000        0.00000                         
ORIGX2      0.000000  1.000000  0.000000        0.00000                         
ORIGX3      0.000000  0.000000  1.000000        0.00000                         
SCALE1      1.000000  0.000000  0.000000        0.00000                         
SCALE2      0.000000  1.000000  0.000000        0.00000                         
SCALE3      0.000000  0.000000  1.000000        0.00000                         
MODEL        0                                                                  
ATOM      1  N   MET A   1     -12.256  10.554  -5.240  1.00 38.34           N  
ATOM      2  CA  MET A   1     -11.654  11.907  -5.210  1.00 38.34           C  
ATOM      3  C   MET A   1     -10.985  12.187  -6.548  1.00 38.34           C  
ATOM      4  CB  MET A   1     -10.670  12.035  -4.042  1.00 38.34           C  
ATOM      5  O   MET A   1     -10.567  11.239  -7.206  1.00 38.34           O  
ATOM      6  CG  MET A   1     -11.440  12.168  -2.724  1.00 38.34           C  
ATOM      7  SD  MET A   1     -10.482  11.742  -1.254  1.00 38.34           S  
ATOM      8  CE  MET A   1      -9.609  13.295  -0.934  1.00 38.34           C  
ATOM      9  N   SER A   2     -10.972  13.448  -6.988  1.00 32.63           N  
ATOM     10  CA  SER A   2     -10.406  13.860  -8.283  1.00 32.63           C  
ATOM     11  C   SER A   2      -8.915  14.204  -8.150  1.00 32.63           C  
ATOM     12  CB  SER A   2     -11.229  15.008  -8.887  1.00 32.63           C  
ATOM     13  O   SER A   2      -8.455  14.510  -7.054  1.00 32.63           O  
ATOM     14  OG  SER A   2     -10.808  16.271  -8.429  1.00 32.63           O  
ATOM     15  N   GLN A   3      -8.159  14.152  -9.253  1.00 40.48           N  
ATOM     16  CA  GLN A   3      -6.710  14.418  -9.292  1.00 40.48           C  
ATOM     17  C   GLN A   3      -6.279  15.765  -8.673  1.00 40.48           C  
ATOM     18  CB  GLN A   3      -6.235  14.364 -10.761  1.00 40.48           C  
ATOM     19  O   GLN A   3      -5.111  15.893  -8.319  1.00 40.48           O  
ATOM     20  CG  GLN A   3      -5.906  12.945 -11.251  1.00 40.48           C  
ATOM     21  CD  GLN A   3      -5.531  12.891 -12.734  1.00 40.48           C  
ATOM     22  NE2 GLN A   3      -4.932  11.816 -13.198  1.00 40.48           N  
ATOM     23  OE1 GLN A   3      -5.792  13.784 -13.518  1.00 40.48           O  
ATOM     24  N   SER A   4      -7.186  16.739  -8.521  1.00 41.04           N  
ATOM     25  CA  SER A   4      -6.861  18.111  -8.107  1.00 41.04           C  
ATOM     26  C   SER A   4      -6.517  18.284  -6.625  1.00 41.04           C  
ATOM     27  CB  SER A   4      -8.024  19.042  -8.466  1.00 41.04           C  
ATOM     28  O   SER A   4      -5.927  19.291  -6.261  1.00 41.04           O  
ATOM     29  OG  SER A   4      -9.166  18.753  -7.677  1.00 41.04           O  
ATOM     30  N   GLU A   5      -6.869  17.342  -5.744  1.00 37.65           N  
ATOM     31  CA  GLU A   5      -6.560  17.471  -4.304  1.00 37.65           C  
ATOM     32  C   GLU A   5      -5.118  17.064  -3.954  1.00 37.65           C  
ATOM     33  CB  GLU A   5      -7.600  16.716  -3.462  1.00 37.65           C  
ATOM     34  O   GLU A   5      -4.670  17.302  -2.836  1.00 37.65           O  
ATOM     35  CG  GLU A   5      -8.938  17.475  -3.422  1.00 37.65           C  
ATOM     36  CD  GLU A   5     -10.018  16.724  -2.632  1.00 37.65           C  
ATOM     37  OE1 GLU A   5     -10.809  17.379  -1.921  1.00 37.65           O  
ATOM     38  OE2 GLU A   5     -10.108  15.486  -2.806  1.00 37.65           O  
ATOM     39  N   PHE A   6      -4.366  16.505  -4.910  1.00 43.91           N  
ATOM     40  CA  PHE A   6      -2.939  16.196  -4.752  1.00 43.91           C  
ATOM     41  C   PHE A   6      -2.005  17.265  -5.343  1.00 43.91           C  
ATOM     42  CB  PHE A   6      -2.639  14.778  -5.261  1.00 43.91           C  
ATOM     43  O   PHE A   6      -0.796  17.038  -5.386  1.00 43.91           O  
ATOM     44  CG  PHE A   6      -2.985  13.688  -4.265  1.00 43.91           C  
ATOM     45  CD1 PHE A   6      -2.112  13.416  -3.193  1.00 43.91           C  
ATOM     46  CD2 PHE A   6      -4.170  12.943  -4.406  1.00 43.91           C  
ATOM     47  CE1 PHE A   6      -2.415  12.394  -2.275  1.00 43.91           C  
ATOM     48  CE2 PHE A   6      -4.473  11.920  -3.489  1.00 43.91           C  
ATOM     49  CZ  PHE A   6      -3.594  11.643  -2.426  1.00 43.91           C  
ATOM     50  N   ASP A   7      -2.518  18.446  -5.712  1.00 45.93           N  
ATOM     51  CA  ASP A   7      -1.705  19.645  -5.996  1.00 45.93           C  
ATOM     52  C   ASP A   7      -1.125  20.271  -4.703  1.00 45.93           C  
ATOM     53  CB  ASP A   7      -2.489  20.659  -6.861  1.00 45.93           C  
ATOM     54  O   ASP A   7      -0.918  21.480  -4.592  1.00 45.93           O  
ATOM     55  CG  ASP A   7      -2.521  20.335  -8.362  1.00 45.93           C  
ATOM     56  OD1 ASP A   7      -1.733  19.473  -8.821  1.00 45.93           O  
ATOM     57  OD2 ASP A   7      -3.330  20.982  -9.066  1.00 45.93           O  
ATOM     58  N   SER A   8      -0.822  19.441  -3.699  1.00 54.52           N  
ATOM     59  CA  SER A   8       0.169  19.795  -2.688  1.00 54.52           C  
ATOM     60  C   SER A   8       1.485  20.114  -3.398  1.00 54.52           C  
ATOM     61  CB  SER A   8       0.372  18.642  -1.696  1.00 54.52           C  
ATOM     62  O   SER A   8       1.848  19.418  -4.351  1.00 54.52           O  
ATOM     63  OG  SER A   8       0.739  17.452  -2.370  1.00 54.52           O  
ATOM     64  N   ALA A   9       2.202  21.138  -2.927  1.00 68.09           N  
ATOM     65  CA  ALA A   9       3.541  21.462  -3.412  1.00 68.09           C  
ATOM     66  C   ALA A   9       4.386  20.185  -3.566  1.00 68.09           C  
ATOM     67  CB  ALA A   9       4.195  22.445  -2.432  1.00 68.09           C  
ATOM     68  O   ALA A   9       4.312  19.293  -2.715  1.00 68.09           O  
ATOM     69  N   LEU A  10       5.156  20.094  -4.657  1.00 79.47           N  
ATOM     70  CA  LEU A  10       6.057  18.967  -4.898  1.00 79.47           C  
ATOM     71  C   LEU A  10       6.858  18.667  -3.621  1.00 79.47           C  
ATOM     72  CB  LEU A  10       7.035  19.298  -6.036  1.00 79.47           C  
ATOM     73  O   LEU A  10       7.431  19.598  -3.044  1.00 79.47           O  
ATOM     74  CG  LEU A  10       6.438  19.201  -7.447  1.00 79.47           C  
ATOM     75  CD1 LEU A  10       7.414  19.848  -8.427  1.00 79.47           C  
ATOM     76  CD2 LEU A  10       6.214  17.745  -7.860  1.00 79.47           C  
ATOM     77  N   PRO A  11       6.898  17.406  -3.162  1.00 81.63           N  
ATOM     78  CA  PRO A  11       7.685  17.074  -1.991  1.00 81.63           C  
ATOM     79  C   PRO A  11       9.163  17.311  -2.299  1.00 81.63           C  
ATOM     80  CB  PRO A  11       7.359  15.620  -1.656  1.00 81.63           C  
ATOM     81  O   PRO A  11       9.678  16.871  -3.327  1.00 81.63           O  
ATOM     82  CG  PRO A  11       6.865  15.039  -2.977  1.00 81.63           C  
ATOM     83  CD  PRO A  11       6.268  16.226  -3.728  1.00 81.63           C  
ATOM     84  N   ASN A  12       9.838  18.005  -1.387  1.00 74.38           N  
ATOM     85  CA  ASN A  12      11.275  18.248  -1.450  1.00 74.38           C  
ATOM     86  C   ASN A  12      12.025  17.257  -0.549  1.00 74.38           C  
ATOM     87  CB  ASN A  12      11.561  19.714  -1.076  1.00 74.38           C  
ATOM     88  O   ASN A  12      11.465  16.717   0.409  1.00 74.38           O  
ATOM     89  CG  ASN A  12      11.117  20.707  -2.139  1.00 74.38           C  
ATOM     90  ND2 ASN A  12      10.964  21.959  -1.776  1.00 74.38           N  
ATOM     91  OD1 ASN A  12      10.945  20.404  -3.305  1.00 74.38           O  
ATOM     92  N   GLY A  13      13.311  17.042  -0.836  1.00 85.33           N  
ATOM     93  CA  GLY A  13      14.160  16.150  -0.046  1.00 85.33           C  
ATOM     94  C   GLY A  13      13.638  14.712  -0.040  1.00 85.33           C  
ATOM     95  O   GLY A  13      13.175  14.213  -1.065  1.00 85.33           O  
ATOM     96  N   ILE A  14      13.689  14.046   1.118  1.00 86.66           N  
ATOM     97  CA  ILE A  14      13.418  12.603   1.263  1.00 86.66           C  
ATOM     98  C   ILE A  14      12.041  12.144   0.738  1.00 86.66           C  
ATOM     99  CB  ILE A  14      13.660  12.176   2.728  1.00 86.66           C  
ATOM    100  O   ILE A  14      11.896  10.990   0.345  1.00 86.66           O  
ATOM    101  CG1 ILE A  14      13.789  10.642   2.840  1.00 86.66           C  
ATOM    102  CG2 ILE A  14      12.566  12.710   3.674  1.00 86.66           C  
ATOM    103  CD1 ILE A  14      14.512  10.195   4.110  1.00 86.66           C  
ATOM    104  N   GLY A  15      11.050  13.037   0.651  1.00 89.41           N  
ATOM    105  CA  GLY A  15       9.722  12.717   0.113  1.00 89.41           C  
ATOM    106  C   GLY A  15       9.635  12.635  -1.410  1.00 89.41           C  
ATOM    107  O   GLY A  15       8.616  12.185  -1.935  1.00 89.41           O  
ATOM    108  N   LEU A  16      10.685  13.027  -2.138  1.00 92.02           N  
ATOM    109  CA  LEU A  16      10.654  13.054  -3.597  1.00 92.02           C  
ATOM    110  C   LEU A  16      10.522  11.649  -4.196  1.00 92.02           C  
ATOM    111  CB  LEU A  16      11.892  13.797  -4.122  1.00 92.02           C  
ATOM    112  O   LEU A  16       9.563  11.363  -4.910  1.00 92.02           O  
ATOM    113  CG  LEU A  16      11.946  13.856  -5.659  1.00 92.02           C  
ATOM    114  CD1 LEU A  16      10.730  14.555  -6.261  1.00 92.02           C  
ATOM    115  CD2 LEU A  16      13.192  14.604  -6.106  1.00 92.02           C  
ATOM    116  N   ALA A  17      11.453  10.743  -3.899  1.00 91.44           N  
ATOM    117  CA  ALA A  17      11.438   9.404  -4.482  1.00 91.44           C  
ATOM    118  C   ALA A  17      10.149   8.599  -4.228  1.00 91.44           C  
ATOM    119  CB  ALA A  17      12.667   8.635  -4.016  1.00 91.44           C  
ATOM    120  O   ALA A  17       9.629   8.033  -5.195  1.00 91.44           O  
ATOM    121  N   PRO A  18       9.586   8.527  -3.003  1.00 91.57           N  
ATOM    122  CA  PRO A  18       8.335   7.802  -2.803  1.00 91.57           C  
ATOM    123  C   PRO A  18       7.163   8.439  -3.567  1.00 91.57           C  
ATOM    124  CB  PRO A  18       8.127   7.786  -1.291  1.00 91.57           C  
ATOM    125  O   PRO A  18       6.338   7.709  -4.114  1.00 91.57           O  
ATOM    126  CG  PRO A  18       8.818   9.060  -0.819  1.00 91.57           C  
ATOM    127  CD  PRO A  18      10.045   9.078  -1.727  1.00 91.57           C  
ATOM    128  N   TYR A  19       7.126   9.769  -3.705  1.00 93.67           N  
ATOM    129  CA  TYR A  19       6.140  10.456  -4.543  1.00 93.67           C  
ATOM    130  C   TYR A  19       6.262  10.077  -6.026  1.00 93.67           C  
ATOM    131  CB  TYR A  19       6.290  11.965  -4.339  1.00 93.67           C  
ATOM    132  O   TYR A  19       5.253   9.774  -6.674  1.00 93.67           O  
ATOM    133  CG  TYR A  19       5.538  12.819  -5.340  1.00 93.67           C  
ATOM    134  CD1 TYR A  19       6.167  13.234  -6.530  1.00 93.67           C  
ATOM    135  CD2 TYR A  19       4.214  13.209  -5.072  1.00 93.67           C  
ATOM    136  CE1 TYR A  19       5.459  14.005  -7.471  1.00 93.67           C  
ATOM    137  CE2 TYR A  19       3.517  14.018  -5.988  1.00 93.67           C  
ATOM    138  OH  TYR A  19       3.454  15.192  -8.071  1.00 93.67           O  
ATOM    139  CZ  TYR A  19       4.136  14.409  -7.195  1.00 93.67           C  
ATOM    140  N   LEU A  20       7.486  10.033  -6.564  1.00 94.47           N  
ATOM    141  CA  LEU A  20       7.721   9.629  -7.952  1.00 94.47           C  
ATOM    142  C   LEU A  20       7.300   8.171  -8.186  1.00 94.47           C  
ATOM    143  CB  LEU A  20       9.190   9.858  -8.352  1.00 94.47           C  
ATOM    144  O   LEU A  20       6.596   7.901  -9.158  1.00 94.47           O  
ATOM    145  CG  LEU A  20       9.693  11.313  -8.263  1.00 94.47           C  
ATOM    146  CD1 LEU A  20      11.135  11.390  -8.752  1.00 94.47           C  
ATOM    147  CD2 LEU A  20       8.887  12.318  -9.073  1.00 94.47           C  
ATOM    148  N   ARG A  21       7.631   7.251  -7.266  1.00 92.54           N  
ATOM    149  CA  ARG A  21       7.187   5.843  -7.330  1.00 92.54           C  
ATOM    150  C   ARG A  21       5.666   5.708  -7.288  1.00 92.54           C  
ATOM    151  CB  ARG A  21       7.808   5.018  -6.193  1.00 92.54           C  
ATOM    152  O   ARG A  21       5.097   4.900  -8.014  1.00 92.54           O  
ATOM    153  CG  ARG A  21       9.318   4.810  -6.379  1.00 92.54           C  
ATOM    154  CD  ARG A  21       9.894   3.787  -5.391  1.00 92.54           C  
ATOM    155  NE  ARG A  21       9.673   4.168  -3.981  1.00 92.54           N  
ATOM    156  NH1 ARG A  21      11.672   5.236  -3.516  1.00 92.54           N  
ATOM    157  NH2 ARG A  21      10.140   4.971  -1.933  1.00 92.54           N  
ATOM    158  CZ  ARG A  21      10.499   4.793  -3.165  1.00 92.54           C  
ATOM    159  N   MET A  22       4.976   6.525  -6.490  1.00 91.96           N  
ATOM    160  CA  MET A  22       3.510   6.535  -6.484  1.00 91.96           C  
ATOM    161  C   MET A  22       2.948   6.929  -7.850  1.00 91.96           C  
ATOM    162  CB  MET A  22       2.971   7.483  -5.409  1.00 91.96           C  
ATOM    163  O   MET A  22       2.056   6.247  -8.351  1.00 91.96           O  
ATOM    164  CG  MET A  22       3.164   6.879  -4.025  1.00 91.96           C  
ATOM    165  SD  MET A  22       2.878   8.005  -2.645  1.00 91.96           S  
ATOM    166  CE  MET A  22       1.120   8.327  -2.810  1.00 91.96           C  
ATOM    167  N   LYS A  23       3.468   8.002  -8.463  1.00 92.16           N  
ATOM    168  CA  LYS A  23       3.050   8.467  -9.798  1.00 92.16           C  
ATOM    169  C   LYS A  23       3.370   7.446 -10.893  1.00 92.16           C  
ATOM    170  CB  LYS A  23       3.735   9.807 -10.122  1.00 92.16           C  
ATOM    171  O   LYS A  23       2.546   7.276 -11.789  1.00 92.16           O  
ATOM    172  CG  LYS A  23       3.203  11.017  -9.339  1.00 92.16           C  
ATOM    173  CD  LYS A  23       1.911  11.599  -9.937  1.00 92.16           C  
ATOM    174  CE  LYS A  23       1.555  12.883  -9.172  1.00 92.16           C  
ATOM    175  NZ  LYS A  23       0.185  13.379  -9.456  1.00 92.16           N  
ATOM    176  N   GLN A  24       4.518   6.772 -10.797  1.00 93.37           N  
ATOM    177  CA  GLN A  24       4.992   5.750 -11.737  1.00 93.37           C  
ATOM    178  C   GLN A  24       3.949   4.652 -11.993  1.00 93.37           C  
ATOM    179  CB  GLN A  24       6.278   5.140 -11.162  1.00 93.37           C  
ATOM    180  O   GLN A  24       3.767   4.234 -13.130  1.00 93.37           O  
ATOM    181  CG  GLN A  24       6.980   4.182 -12.127  1.00 93.37           C  
ATOM    182  CD  GLN A  24       8.232   3.547 -11.529  1.00 93.37           C  
ATOM    183  NE2 GLN A  24       8.934   2.748 -12.297  1.00 93.37           N  
ATOM    184  OE1 GLN A  24       8.597   3.759 -10.381  1.00 93.37           O  
ATOM    185  N   GLU A  25       3.200   4.241 -10.968  1.00 89.82           N  
ATOM    186  CA  GLU A  25       2.168   3.197 -11.079  1.00 89.82           C  
ATOM    187  C   GLU A  25       1.023   3.554 -12.053  1.00 89.82           C  
ATOM    188  CB  GLU A  25       1.628   2.946  -9.660  1.00 89.82           C  
ATOM    189  O   GLU A  25       0.341   2.676 -12.584  1.00 89.82           O  
ATOM    190  CG  GLU A  25       0.586   1.824  -9.525  1.00 89.82           C  
ATOM    191  CD  GLU A  25       1.097   0.422  -9.883  1.00 89.82           C  
ATOM    192  OE1 GLU A  25       0.244  -0.502  -9.888  1.00 89.82           O  
ATOM    193  OE2 GLU A  25       2.270   0.240 -10.250  1.00 89.82           O  
ATOM    194  N   GLY A  26       0.797   4.850 -12.298  1.00 89.50           N  
ATOM    195  CA  GLY A  26      -0.189   5.348 -13.261  1.00 89.50           C  
ATOM    196  C   GLY A  26       0.349   5.532 -14.684  1.00 89.50           C  
ATOM    197  O   GLY A  26      -0.387   6.030 -15.536  1.00 89.50           O  
ATOM    198  N   MET A  27       1.614   5.191 -14.939  1.00 94.43           N  
ATOM    199  CA  MET A  27       2.310   5.488 -16.191  1.00 94.43           C  
ATOM    200  C   MET A  27       2.308   4.318 -17.179  1.00 94.43           C  
ATOM    201  CB  MET A  27       3.741   5.944 -15.888  1.00 94.43           C  
ATOM    202  O   MET A  27       2.150   3.155 -16.811  1.00 94.43           O  
ATOM    203  CG  MET A  27       3.776   7.256 -15.109  1.00 94.43           C  
ATOM    204  SD  MET A  27       5.432   7.972 -15.007  1.00 94.43           S  
ATOM    205  CE  MET A  27       5.013   9.550 -14.243  1.00 94.43           C  
ATOM    206  N   THR A  28       2.514   4.633 -18.461  1.00 95.48           N  
ATOM    207  CA  THR A  28       2.824   3.617 -19.480  1.00 95.48           C  
ATOM    208  C   THR A  28       4.192   2.982 -19.222  1.00 95.48           C  
ATOM    209  CB  THR A  28       2.797   4.198 -20.901  1.00 95.48           C  
ATOM    210  O   THR A  28       5.019   3.536 -18.502  1.00 95.48           O  
ATOM    211  CG2 THR A  28       1.452   4.823 -21.268  1.00 95.48           C  
ATOM    212  OG1 THR A  28       3.774   5.194 -21.053  1.00 95.48           O  
ATOM    213  N   GLU A  29       4.472   1.840 -19.850  1.00 94.12           N  
ATOM    214  CA  GLU A  29       5.741   1.117 -19.685  1.00 94.12           C  
ATOM    215  C   GLU A  29       6.976   1.994 -19.967  1.00 94.12           C  
ATOM    216  CB  GLU A  29       5.696  -0.099 -20.615  1.00 94.12           C  
ATOM    217  O   GLU A  29       7.891   2.059 -19.150  1.00 94.12           O  
ATOM    218  CG  GLU A  29       6.891  -1.044 -20.432  1.00 94.12           C  
ATOM    219  CD  GLU A  29       6.818  -2.264 -21.364  1.00 94.12           C  
ATOM    220  OE1 GLU A  29       7.765  -3.076 -21.307  1.00 94.12           O  
ATOM    221  OE2 GLU A  29       5.837  -2.362 -22.138  1.00 94.12           O  
ATOM    222  N   ASN A  30       6.978   2.746 -21.074  1.00 93.24           N  
ATOM    223  CA  ASN A  30       8.093   3.637 -21.419  1.00 93.24           C  
ATOM    224  C   ASN A  30       8.247   4.807 -20.438  1.00 93.24           C  
ATOM    225  CB  ASN A  30       7.899   4.173 -22.848  1.00 93.24           C  
ATOM    226  O   ASN A  30       9.365   5.198 -20.114  1.00 93.24           O  
ATOM    227  CG  ASN A  30       8.280   3.173 -23.924  1.00 93.24           C  
ATOM    228  ND2 ASN A  30       7.657   3.252 -25.076  1.00 93.24           N  
ATOM    229  OD1 ASN A  30       9.162   2.344 -23.777  1.00 93.24           O  
ATOM    230  N   GLU A  31       7.138   5.376 -19.967  1.00 97.04           N  
ATOM    231  CA  GLU A  31       7.162   6.454 -18.974  1.00 97.04           C  
ATOM    232  C   GLU A  31       7.673   5.934 -17.623  1.00 97.04           C  
ATOM    233  CB  GLU A  31       5.750   7.031 -18.842  1.00 97.04           C  
ATOM    234  O   GLU A  31       8.533   6.560 -17.008  1.00 97.04           O  
ATOM    235  CG  GLU A  31       5.277   7.845 -20.057  1.00 97.04           C  
ATOM    236  CD  GLU A  31       3.761   8.103 -20.054  1.00 97.04           C  
ATOM    237  OE1 GLU A  31       3.333   9.031 -20.787  1.00 97.04           O  
ATOM    238  OE2 GLU A  31       3.012   7.305 -19.444  1.00 97.04           O  
ATOM    239  N   SER A  32       7.216   4.749 -17.210  1.00 95.68           N  
ATOM    240  CA  SER A  32       7.665   4.068 -15.997  1.00 95.68           C  
ATOM    241  C   SER A  32       9.162   3.754 -16.039  1.00 95.68           C  
ATOM    242  CB  SER A  32       6.849   2.789 -15.797  1.00 95.68           C  
ATOM    243  O   SER A  32       9.867   4.041 -15.074  1.00 95.68           O  
ATOM    244  OG  SER A  32       7.245   2.147 -14.605  1.00 95.68           O  
ATOM    245  N   ARG A  33       9.677   3.273 -17.182  1.00 95.92           N  
ATOM    246  CA  ARG A  33      11.112   3.006 -17.386  1.00 95.92           C  
ATOM    247  C   ARG A  33      11.972   4.260 -17.205  1.00 95.92           C  
ATOM    248  CB  ARG A  33      11.314   2.384 -18.779  1.00 95.92           C  
ATOM    249  O   ARG A  33      13.080   4.175 -16.682  1.00 95.92           O  
ATOM    250  CG  ARG A  33      12.741   1.839 -18.957  1.00 95.92           C  
ATOM    251  CD  ARG A  33      12.932   1.112 -20.295  1.00 95.92           C  
ATOM    252  NE  ARG A  33      13.027   2.032 -21.453  1.00 95.92           N  
ATOM    253  NH1 ARG A  33      11.873   0.755 -22.972  1.00 95.92           N  
ATOM    254  NH2 ARG A  33      12.762   2.669 -23.633  1.00 95.92           N  
ATOM    255  CZ  ARG A  33      12.557   1.819 -22.671  1.00 95.92           C  
ATOM    256  N   ILE A  34      11.467   5.429 -17.613  1.00 97.48           N  
ATOM    257  CA  ILE A  34      12.154   6.709 -17.384  1.00 97.48           C  
ATOM    258  C   ILE A  34      12.219   7.015 -15.883  1.00 97.48           C  
ATOM    259  CB  ILE A  34      11.498   7.853 -18.198  1.00 97.48           C  
ATOM    260  O   ILE A  34      13.282   7.386 -15.393  1.00 97.48           O  
ATOM    261  CG1 ILE A  34      11.709   7.642 -19.715  1.00 97.48           C  
ATOM    262  CG2 ILE A  34      12.078   9.226 -17.798  1.00 97.48           C  
ATOM    263  CD1 ILE A  34      10.746   8.438 -20.604  1.00 97.48           C  
ATOM    264  N   VAL A  35      11.121   6.834 -15.141  1.00 96.53           N  
ATOM    265  CA  VAL A  35      11.107   7.067 -13.685  1.00 96.53           C  
ATOM    266  C   VAL A  35      12.044   6.109 -12.953  1.00 96.53           C  
ATOM    267  CB  VAL A  35       9.688   6.963 -13.095  1.00 96.53           C  
ATOM    268  O   VAL A  35      12.834   6.551 -12.124  1.00 96.53           O  
ATOM    269  CG1 VAL A  35       9.695   7.267 -11.590  1.00 96.53           C  
ATOM    270  CG2 VAL A  35       8.748   7.969 -13.762  1.00 96.53           C  
ATOM    271  N   GLU A  36      11.995   4.821 -13.286  1.00 93.65           N  
ATOM    272  CA  GLU A  36      12.872   3.796 -12.716  1.00 93.65           C  
ATOM    273  C   GLU A  36      14.351   4.144 -12.919  1.00 93.65           C  
ATOM    274  CB  GLU A  36      12.530   2.455 -13.377  1.00 93.65           C  
ATOM    275  O   GLU A  36      15.134   4.134 -11.970  1.00 93.65           O  
ATOM    276  CG  GLU A  36      13.327   1.282 -12.791  1.00 93.65           C  
ATOM    277  CD  GLU A  36      12.962  -0.062 -13.438  1.00 93.65           C  
ATOM    278  OE1 GLU A  36      13.488  -1.085 -12.951  1.00 93.65           O  
ATOM    279  OE2 GLU A  36      12.182  -0.061 -14.420  1.00 93.65           O  
ATOM    280  N   TRP A  37      14.723   4.537 -14.140  1.00 94.81           N  
ATOM    281  CA  TRP A  37      16.090   4.943 -14.448  1.00 94.81           C  
ATOM    282  C   TRP A  37      16.508   6.198 -13.680  1.00 94.81           C  
ATOM    283  CB  TRP A  37      16.210   5.143 -15.955  1.00 94.81           C  
ATOM    284  O   TRP A  37      17.615   6.250 -13.152  1.00 94.81           O  
ATOM    285  CG  TRP A  37      17.598   5.410 -16.454  1.00 94.81           C  
ATOM    286  CD1 TRP A  37      18.440   4.477 -16.956  1.00 94.81           C  
ATOM    287  CD2 TRP A  37      18.332   6.674 -16.498  1.00 94.81           C  
ATOM    288  CE2 TRP A  37      19.634   6.418 -17.022  1.00 94.81           C  
ATOM    289  CE3 TRP A  37      18.040   8.007 -16.131  1.00 94.81           C  
ATOM    290  NE1 TRP A  37      19.637   5.070 -17.305  1.00 94.81           N  
ATOM    291  CH2 TRP A  37      20.294   8.726 -16.746  1.00 94.81           C  
ATOM    292  CZ2 TRP A  37      20.606   7.419 -17.148  1.00 94.81           C  
ATOM    293  CZ3 TRP A  37      19.013   9.020 -16.247  1.00 94.81           C  
ATOM    294  N   LEU A  38      15.634   7.199 -13.570  1.00 95.21           N  
ATOM    295  CA  LEU A  38      15.925   8.434 -12.835  1.00 95.21           C  
ATOM    296  C   LEU A  38      16.079   8.214 -11.324  1.00 95.21           C  
ATOM    297  CB  LEU A  38      14.798   9.441 -13.113  1.00 95.21           C  
ATOM    298  O   LEU A  38      16.811   8.954 -10.671  1.00 95.21           O  
ATOM    299  CG  LEU A  38      14.825  10.064 -14.517  1.00 95.21           C  
ATOM    300  CD1 LEU A  38      13.562  10.902 -14.709  1.00 95.21           C  
ATOM    301  CD2 LEU A  38      16.023  10.987 -14.732  1.00 95.21           C  
ATOM    302  N   LEU A  39      15.401   7.206 -10.771  1.00 91.95           N  
ATOM    303  CA  LEU A  39      15.469   6.849  -9.354  1.00 91.95           C  
ATOM    304  C   LEU A  39      16.657   5.946  -8.997  1.00 91.95           C  
ATOM    305  CB  LEU A  39      14.142   6.193  -8.943  1.00 91.95           C  
ATOM    306  O   LEU A  39      16.898   5.719  -7.808  1.00 91.95           O  
ATOM    307  CG  LEU A  39      12.968   7.174  -8.805  1.00 91.95           C  
ATOM    308  CD1 LEU A  39      11.708   6.381  -8.460  1.00 91.95           C  
ATOM    309  CD2 LEU A  39      13.200   8.186  -7.680  1.00 91.95           C  
ATOM    310  N   LYS A  40      17.411   5.448  -9.983  1.00 88.63           N  
ATOM    311  CA  LYS A  40      18.608   4.644  -9.732  1.00 88.63           C  
ATOM    312  C   LYS A  40      19.778   5.545  -9.303  1.00 88.63           C  
ATOM    313  CB  LYS A  40      18.931   3.802 -10.968  1.00 88.63           C  
ATOM    314  O   LYS A  40      20.176   6.422 -10.076  1.00 88.63           O  
ATOM    315  CG  LYS A  40      20.098   2.842 -10.702  1.00 88.63           C  
ATOM    316  CD  LYS A  40      20.317   1.889 -11.879  1.00 88.63           C  
ATOM    317  CE  LYS A  40      21.435   0.910 -11.511  1.00 88.63           C  
ATOM    318  NZ  LYS A  40      21.568  -0.172 -12.513  1.00 88.63           N  
ATOM    319  N   PRO A  41      20.373   5.322  -8.113  1.00 82.58           N  
ATOM    320  CA  PRO A  41      21.561   6.057  -7.686  1.00 82.58           C  
ATOM    321  C   PRO A  41      22.689   5.958  -8.722  1.00 82.58           C  
ATOM    322  CB  PRO A  41      21.974   5.445  -6.342  1.00 82.58           C  
ATOM    323  O   PRO A  41      22.885   4.909  -9.335  1.00 82.58           O  
ATOM    324  CG  PRO A  41      20.678   4.841  -5.807  1.00 82.58           C  
ATOM    325  CD  PRO A  41      19.965   4.382  -7.076  1.00 82.58           C  
ATOM    326  N   GLY A  42      23.432   7.046  -8.924  1.00 86.99           N  
ATOM    327  CA  GLY A  42      24.549   7.102  -9.877  1.00 86.99           C  
ATOM    328  C   GLY A  42      24.179   7.599 -11.279  1.00 86.99           C  
ATOM    329  O   GLY A  42      24.981   8.272 -11.922  1.00 86.99           O  
ATOM    330  N   ASN A  43      22.950   7.352 -11.747  1.00 91.01           N  
ATOM    331  CA  ASN A  43      22.540   7.726 -13.108  1.00 91.01           C  
ATOM    332  C   ASN A  43      22.582   9.243 -13.369  1.00 91.01           C  
ATOM    333  CB  ASN A  43      21.138   7.157 -13.382  1.00 91.01           C  
ATOM    334  O   ASN A  43      22.741   9.668 -14.511  1.00 91.01           O  
ATOM    335  CG  ASN A  43      21.140   5.696 -13.795  1.00 91.01           C  
ATOM    336  ND2 ASN A  43      19.985   5.148 -14.053  1.00 91.01           N  
ATOM    337  OD1 ASN A  43      22.148   5.023 -13.931  1.00 91.01           O  
ATOM    338  N   LEU A  44      22.464  10.063 -12.319  1.00 90.78           N  
ATOM    339  CA  LEU A  44      22.516  11.525 -12.404  1.00 90.78           C  
ATOM    340  C   LEU A  44      23.842  12.139 -11.922  1.00 90.78           C  
ATOM    341  CB  LEU A  44      21.297  12.127 -11.682  1.00 90.78           C  
ATOM    342  O   LEU A  44      23.973  13.359 -11.947  1.00 90.78           O  
ATOM    343  CG  LEU A  44      19.935  11.729 -12.279  1.00 90.78           C  
ATOM    344  CD1 LEU A  44      18.835  12.450 -11.508  1.00 90.78           C  
ATOM    345  CD2 LEU A  44      19.812  12.090 -13.763  1.00 90.78           C  
ATOM    346  N   SER A  45      24.845  11.342 -11.532  1.00 86.11           N  
ATOM    347  CA  SER A  45      26.069  11.843 -10.875  1.00 86.11           C  
ATOM    348  C   SER A  45      26.900  12.825 -11.710  1.00 86.11           C  
ATOM    349  CB  SER A  45      26.963  10.669 -10.471  1.00 86.11           C  
ATOM    350  O   SER A  45      27.639  13.627 -11.148  1.00 86.11           O  
ATOM    351  OG  SER A  45      26.312   9.897  -9.486  1.00 86.11           O  
ATOM    352  N   CYS A  46      26.782  12.797 -13.040  1.00 87.09           N  
ATOM    353  CA  CYS A  46      27.474  13.730 -13.940  1.00 87.09           C  
ATOM    354  C   CYS A  46      26.557  14.826 -14.507  1.00 87.09           C  
ATOM    355  CB  CYS A  46      28.201  12.945 -15.042  1.00 87.09           C  
ATOM    356  O   CYS A  46      26.897  15.430 -15.522  1.00 87.09           O  
ATOM    357  SG  CYS A  46      29.431  11.823 -14.315  1.00 87.09           S  
ATOM    358  N   ALA A  47      25.392  15.064 -13.894  1.00 87.10           N  
ATOM    359  CA  ALA A  47      24.384  16.013 -14.370  1.00 87.10           C  
ATOM    360  C   ALA A  47      24.076  15.864 -15.883  1.00 87.10           C  
ATOM    361  CB  ALA A  47      24.802  17.429 -13.947  1.00 87.10           C  
ATOM    362  O   ALA A  47      24.145  16.856 -16.625  1.00 87.10           O  
ATOM    363  N   PRO A  48      23.728  14.648 -16.362  1.00 91.50           N  
ATOM    364  CA  PRO A  48      23.573  14.349 -17.788  1.00 91.50           C  
ATOM    365  C   PRO A  48      22.541  15.263 -18.447  1.00 91.50           C  
ATOM    366  CB  PRO A  48      23.138  12.881 -17.862  1.00 91.50           C  
ATOM    367  O   PRO A  48      21.499  15.579 -17.855  1.00 91.50           O  
ATOM    368  CG  PRO A  48      22.454  12.648 -16.517  1.00 91.50           C  
ATOM    369  CD  PRO A  48      23.294  13.502 -15.570  1.00 91.50           C  
ATOM    370  N   ALA A  49      22.815  15.706 -19.672  1.00 95.34           N  
ATOM    371  CA  ALA A  49      21.855  16.457 -20.463  1.00 95.34           C  
ATOM    372  C   ALA A  49      20.663  15.565 -20.844  1.00 95.34           C  
ATOM    373  CB  ALA A  49      22.559  17.051 -21.691  1.00 95.34           C  
ATOM    374  O   ALA A  49      20.738  14.338 -20.838  1.00 95.34           O  
ATOM    375  N   ILE A  50      19.539  16.187 -21.213  1.00 97.44           N  
ATOM    376  CA  ILE A  50      18.332  15.447 -21.616  1.00 97.44           C  
ATOM    377  C   ILE A  50      18.598  14.489 -22.786  1.00 97.44           C  
ATOM    378  CB  ILE A  50      17.191  16.429 -21.941  1.00 97.44           C  
ATOM    379  O   ILE A  50      18.026  13.404 -22.829  1.00 97.44           O  
ATOM    380  CG1 ILE A  50      15.868  15.653 -22.086  1.00 97.44           C  
ATOM    381  CG2 ILE A  50      17.488  17.311 -23.168  1.00 97.44           C  
ATOM    382  CD1 ILE A  50      14.643  16.564 -22.153  1.00 97.44           C  
ATOM    383  N   LYS A  51      19.500  14.879 -23.693  1.00 97.52           N  
ATOM    384  CA  LYS A  51      19.937  14.073 -24.829  1.00 97.52           C  
ATOM    385  C   LYS A  51      20.635  12.786 -24.382  1.00 97.52           C  
ATOM    386  CB  LYS A  51      20.831  14.942 -25.721  1.00 97.52           C  
ATOM    387  O   LYS A  51      20.310  11.724 -24.897  1.00 97.52           O  
ATOM    388  CG  LYS A  51      21.223  14.181 -26.988  1.00 97.52           C  
ATOM    389  CD  LYS A  51      22.109  15.033 -27.895  1.00 97.52           C  
ATOM    390  CE  LYS A  51      22.611  14.088 -28.981  1.00 97.52           C  
ATOM    391  NZ  LYS A  51      23.631  14.701 -29.851  1.00 97.52           N  
ATOM    392  N   ASP A  52      21.506  12.863 -23.377  1.00 96.33           N  
ATOM    393  CA  ASP A  52      22.231  11.696 -22.858  1.00 96.33           C  
ATOM    394  C   ASP A  52      21.259  10.687 -22.229  1.00 96.33           C  
ATOM    395  CB  ASP A  52      23.267  12.134 -21.808  1.00 96.33           C  
ATOM    396  O   ASP A  52      21.358   9.482 -22.449  1.00 96.33           O  
ATOM    397  CG  ASP A  52      24.177  13.277 -22.263  1.00 96.33           C  
ATOM    398  OD1 ASP A  52      24.650  13.248 -23.417  1.00 96.33           O  
ATOM    399  OD2 ASP A  52      24.337  14.229 -21.462  1.00 96.33           O  
ATOM    400  N   VAL A  53      20.259  11.185 -21.492  1.00 96.40           N  
ATOM    401  CA  VAL A  53      19.205  10.341 -20.905  1.00 96.40           C  
ATOM    402  C   VAL A  53      18.320   9.723 -21.994  1.00 96.40           C  
ATOM    403  CB  VAL A  53      18.363  11.141 -19.893  1.00 96.40           C  
ATOM    404  O   VAL A  53      17.940   8.556 -21.895  1.00 96.40           O  
ATOM    405  CG1 VAL A  53      17.305  10.259 -19.215  1.00 96.40           C  
ATOM    406  CG2 VAL A  53      19.241  11.743 -18.790  1.00 96.40           C  
ATOM    407  N   ALA A  54      17.999  10.483 -23.044  1.00 97.26           N  
ATOM    408  CA  ALA A  54      17.209  10.014 -24.182  1.00 97.26           C  
ATOM    409  C   ALA A  54      17.920   8.882 -24.935  1.00 97.26           C  
ATOM    410  CB  ALA A  54      16.915  11.221 -25.085  1.00 97.26           C  
ATOM    411  O   ALA A  54      17.306   7.851 -25.216  1.00 97.26           O  
ATOM    412  N   GLU A  55      19.219   9.047 -25.192  1.00 96.97           N  
ATOM    413  CA  GLU A  55      20.072   8.034 -25.812  1.00 96.97           C  
ATOM    414  C   GLU A  55      20.198   6.788 -24.926  1.00 96.97           C  
ATOM    415  CB  GLU A  55      21.452   8.637 -26.132  1.00 96.97           C  
ATOM    416  O   GLU A  55      19.946   5.680 -25.401  1.00 96.97           O  
ATOM    417  CG  GLU A  55      21.388   9.609 -27.325  1.00 96.97           C  
ATOM    418  CD  GLU A  55      22.730  10.283 -27.667  1.00 96.97           C  
ATOM    419  OE1 GLU A  55      22.716  11.166 -28.563  1.00 96.97           O  
ATOM    420  OE2 GLU A  55      23.769   9.911 -27.084  1.00 96.97           O  
ATOM    421  N   ALA A  56      20.486   6.956 -23.629  1.00 95.46           N  
ATOM    422  CA  ALA A  56      20.629   5.846 -22.684  1.00 95.46           C  
ATOM    423  C   ALA A  56      19.361   4.982 -22.563  1.00 95.46           C  
ATOM    424  CB  ALA A  56      21.015   6.424 -21.316  1.00 95.46           C  
ATOM    425  O   ALA A  56      19.447   3.774 -22.342  1.00 95.46           O  
ATOM    426  N   LEU A  57      18.182   5.592 -22.709  1.00 96.38           N  
ATOM    427  CA  LEU A  57      16.889   4.916 -22.599  1.00 96.38           C  
ATOM    428  C   LEU A  57      16.246   4.566 -23.941  1.00 96.38           C  
ATOM    429  CB  LEU A  57      15.960   5.782 -21.732  1.00 96.38           C  
ATOM    430  O   LEU A  57      15.153   3.995 -23.933  1.00 96.38           O  
ATOM    431  CG  LEU A  57      16.330   5.772 -20.243  1.00 96.38           C  
ATOM    432  CD1 LEU A  57      15.422   6.753 -19.508  1.00 96.38           C  
ATOM    433  CD2 LEU A  57      16.110   4.376 -19.654  1.00 96.38           C  
ATOM    434  N   ALA A  58      16.876   4.903 -25.070  1.00 96.70           N  
ATOM    435  CA  ALA A  58      16.306   4.769 -26.410  1.00 96.70           C  
ATOM    436  C   ALA A  58      14.887   5.376 -26.524  1.00 96.70           C  
ATOM    437  CB  ALA A  58      16.416   3.305 -26.864  1.00 96.70           C  
ATOM    438  O   ALA A  58      13.951   4.746 -27.024  1.00 96.70           O  
ATOM    439  N   VAL A  59      14.712   6.603 -26.025  1.00 97.20           N  
ATOM    440  CA  VAL A  59      13.462   7.386 -26.102  1.00 97.20           C  
ATOM    441  C   VAL A  59      13.734   8.770 -26.689  1.00 97.20           C  
ATOM    442  CB  VAL A  59      12.750   7.502 -24.737  1.00 97.20           C  
ATOM    443  O   VAL A  59      14.877   9.192 -26.799  1.00 97.20           O  
ATOM    444  CG1 VAL A  59      12.317   6.136 -24.197  1.00 97.20           C  
ATOM    445  CG2 VAL A  59      13.597   8.225 -23.684  1.00 97.20           C  
ATOM    446  N   SER A  60      12.693   9.511 -27.074  1.00 97.56           N  
ATOM    447  CA  SER A  60      12.869  10.900 -27.518  1.00 97.56           C  
ATOM    448  C   SER A  60      13.066  11.856 -26.336  1.00 97.56           C  
ATOM    449  CB  SER A  60      11.697  11.344 -28.399  1.00 97.56           C  
ATOM    450  O   SER A  60      12.485  11.667 -25.267  1.00 97.56           O  
ATOM    451  OG  SER A  60      10.478  11.374 -27.677  1.00 97.56           O  
ATOM    452  N   GLU A  61      13.793  12.957 -26.543  1.00 98.07           N  
ATOM    453  CA  GLU A  61      13.890  14.042 -25.551  1.00 98.07           C  
ATOM    454  C   GLU A  61      12.499  14.577 -25.158  1.00 98.07           C  
ATOM    455  CB  GLU A  61      14.725  15.198 -26.122  1.00 98.07           C  
ATOM    456  O   GLU A  61      12.221  14.841 -23.987  1.00 98.07           O  
ATOM    457  CG  GLU A  61      16.195  14.828 -26.371  1.00 98.07           C  
ATOM    458  CD  GLU A  61      17.000  16.015 -26.927  1.00 98.07           C  
ATOM    459  OE1 GLU A  61      17.927  15.767 -27.728  1.00 98.07           O  
ATOM    460  OE2 GLU A  61      16.684  17.165 -26.541  1.00 98.07           O  
ATOM    461  N   ALA A  62      11.577  14.655 -26.125  1.00 97.80           N  
ATOM    462  CA  ALA A  62      10.191  15.056 -25.893  1.00 97.80           C  
ATOM    463  C   ALA A  62       9.456  14.124 -24.911  1.00 97.80           C  
ATOM    464  CB  ALA A  62       9.474  15.111 -27.247  1.00 97.80           C  
ATOM    465  O   ALA A  62       8.647  14.598 -24.110  1.00 97.80           O  
ATOM    466  N   MET A  63       9.753  12.819 -24.926  1.00 97.80           N  
ATOM    467  CA  MET A  63       9.207  11.854 -23.966  1.00 97.80           C  
ATOM    468  C   MET A  63       9.673  12.172 -22.541  1.00 97.80           C  
ATOM    469  CB  MET A  63       9.625  10.428 -24.368  1.00 97.80           C  
ATOM    470  O   MET A  63       8.858  12.178 -21.622  1.00 97.80           O  
ATOM    471  CG  MET A  63       8.970   9.303 -23.558  1.00 97.80           C  
ATOM    472  SD  MET A  63       7.422   8.638 -24.228  1.00 97.80           S  
ATOM    473  CE  MET A  63       6.225   9.794 -23.537  1.00 97.80           C  
ATOM    474  N   ILE A  64      10.950  12.511 -22.354  1.00 98.01           N  
ATOM    475  CA  ILE A  64      11.505  12.868 -21.039  1.00 98.01           C  
ATOM    476  C   ILE A  64      10.894  14.176 -20.526  1.00 98.01           C  
ATOM    477  CB  ILE A  64      13.044  12.956 -21.104  1.00 98.01           C  
ATOM    478  O   ILE A  64      10.523  14.272 -19.352  1.00 98.01           O  
ATOM    479  CG1 ILE A  64      13.630  11.595 -21.530  1.00 98.01           C  
ATOM    480  CG2 ILE A  64      13.608  13.394 -19.735  1.00 98.01           C  
ATOM    481  CD1 ILE A  64      15.132  11.654 -21.784  1.00 98.01           C  
ATOM    482  N   VAL A  65      10.715  15.174 -21.399  1.00 98.05           N  
ATOM    483  CA  VAL A  65       9.997  16.410 -21.044  1.00 98.05           C  
ATOM    484  C   VAL A  65       8.556  16.100 -20.633  1.00 98.05           C  
ATOM    485  CB  VAL A  65      10.014  17.439 -22.192  1.00 98.05           C  
ATOM    486  O   VAL A  65       8.085  16.634 -19.628  1.00 98.05           O  
ATOM    487  CG1 VAL A  65       9.198  18.693 -21.844  1.00 98.05           C  
ATOM    488  CG2 VAL A  65      11.436  17.907 -22.508  1.00 98.05           C  
ATOM    489  N   LYS A  66       7.858  15.225 -21.372  1.00 97.46           N  
ATOM    490  CA  LYS A  66       6.493  14.793 -21.037  1.00 97.46           C  
ATOM    491  C   LYS A  66       6.450  14.127 -19.660  1.00 97.46           C  
ATOM    492  CB  LYS A  66       5.947  13.854 -22.126  1.00 97.46           C  
ATOM    493  O   LYS A  66       5.629  14.527 -18.841  1.00 97.46           O  
ATOM    494  CG  LYS A  66       4.451  13.536 -21.938  1.00 97.46           C  
ATOM    495  CD  LYS A  66       4.087  12.222 -22.636  1.00 97.46           C  
ATOM    496  CE  LYS A  66       2.597  11.896 -22.500  1.00 97.46           C  
ATOM    497  NZ  LYS A  66       2.323  10.474 -22.817  1.00 97.46           N  
ATOM    498  N   VAL A  67       7.342  13.173 -19.383  1.00 98.04           N  
ATOM    499  CA  VAL A  67       7.419  12.490 -18.079  1.00 98.04           C  
ATOM    500  C   VAL A  67       7.702  13.483 -16.958  1.00 98.04           C  
ATOM    501  CB  VAL A  67       8.464  11.357 -18.094  1.00 98.04           C  
ATOM    502  O   VAL A  67       7.017  13.458 -15.942  1.00 98.04           O  
ATOM    503  CG1 VAL A  67       8.733  10.776 -16.699  1.00 98.04           C  
ATOM    504  CG2 VAL A  67       7.944  10.209 -18.957  1.00 98.04           C  
ATOM    505  N   SER A  68       8.622  14.426 -17.166  1.00 97.65           N  
ATOM    506  CA  SER A  68       8.924  15.461 -16.169  1.00 97.65           C  
ATOM    507  C   SER A  68       7.682  16.276 -15.792  1.00 97.65           C  
ATOM    508  CB  SER A  68      10.022  16.398 -16.678  1.00 97.65           C  
ATOM    509  O   SER A  68       7.429  16.504 -14.612  1.00 97.65           O  
ATOM    510  OG  SER A  68      11.186  15.689 -17.055  1.00 97.65           O  
ATOM    511  N   LYS A  69       6.860  16.637 -16.787  1.00 96.95           N  
ATOM    512  CA  LYS A  69       5.583  17.337 -16.578  1.00 96.95           C  
ATOM    513  C   LYS A  69       4.522  16.466 -15.910  1.00 96.95           C  
ATOM    514  CB  LYS A  69       5.076  17.908 -17.905  1.00 96.95           C  
ATOM    515  O   LYS A  69       3.817  16.955 -15.035  1.00 96.95           O  
ATOM    516  CG  LYS A  69       5.950  19.071 -18.395  1.00 96.95           C  
ATOM    517  CD  LYS A  69       5.413  19.605 -19.725  1.00 96.95           C  
ATOM    518  CE  LYS A  69       6.270  20.784 -20.190  1.00 96.95           C  
ATOM    519  NZ  LYS A  69       5.735  21.378 -21.440  1.00 96.95           N  
ATOM    520  N   LEU A  70       4.425  15.185 -16.271  1.00 95.43           N  
ATOM    521  CA  LEU A  70       3.520  14.233 -15.609  1.00 95.43           C  
ATOM    522  C   LEU A  70       3.859  14.043 -14.121  1.00 95.43           C  
ATOM    523  CB  LEU A  70       3.572  12.875 -16.333  1.00 95.43           C  
ATOM    524  O   LEU A  70       2.964  13.808 -13.309  1.00 95.43           O  
ATOM    525  CG  LEU A  70       2.899  12.841 -17.715  1.00 95.43           C  
ATOM    526  CD1 LEU A  70       3.176  11.491 -18.379  1.00 95.43           C  
ATOM    527  CD2 LEU A  70       1.383  13.029 -17.622  1.00 95.43           C  
ATOM    528  N   LEU A  71       5.136  14.178 -13.763  1.00 95.63           N  
ATOM    529  CA  LEU A  71       5.630  14.155 -12.384  1.00 95.63           C  
ATOM    530  C   LEU A  71       5.460  15.498 -11.651  1.00 95.63           C  
ATOM    531  CB  LEU A  71       7.103  13.712 -12.399  1.00 95.63           C  
ATOM    532  O   LEU A  71       5.868  15.603 -10.502  1.00 95.63           O  
ATOM    533  CG  LEU A  71       7.336  12.274 -12.885  1.00 95.63           C  
ATOM    534  CD1 LEU A  71       8.832  12.075 -13.115  1.00 95.63           C  
ATOM    535  CD2 LEU A  71       6.768  11.234 -11.914  1.00 95.63           C  
ATOM    536  N   GLY A  72       4.876  16.517 -12.291  1.00 94.85           N  
ATOM    537  CA  GLY A  72       4.612  17.833 -11.698  1.00 94.85           C  
ATOM    538  C   GLY A  72       5.728  18.869 -11.877  1.00 94.85           C  
ATOM    539  O   GLY A  72       5.584  20.000 -11.422  1.00 94.85           O  
ATOM    540  N   PHE A  73       6.822  18.541 -12.570  1.00 96.16           N  
ATOM    541  CA  PHE A  73       7.932  19.466 -12.812  1.00 96.16           C  
ATOM    542  C   PHE A  73       7.739  20.237 -14.119  1.00 96.16           C  
ATOM    543  CB  PHE A  73       9.275  18.721 -12.801  1.00 96.16           C  
ATOM    544  O   PHE A  73       7.278  19.700 -15.123  1.00 96.16           O  
ATOM    545  CG  PHE A  73       9.588  18.080 -11.467  1.00 96.16           C  
ATOM    546  CD1 PHE A  73      10.403  18.750 -10.537  1.00 96.16           C  
ATOM    547  CD2 PHE A  73       9.012  16.843 -11.129  1.00 96.16           C  
ATOM    548  CE1 PHE A  73      10.631  18.189  -9.272  1.00 96.16           C  
ATOM    549  CE2 PHE A  73       9.218  16.295  -9.853  1.00 96.16           C  
ATOM    550  CZ  PHE A  73      10.026  16.972  -8.925  1.00 96.16           C  
ATOM    551  N   SER A  74       8.176  21.496 -14.172  1.00 94.47           N  
ATOM    552  CA  SER A  74       8.070  22.305 -15.399  1.00 94.47           C  
ATOM    553  C   SER A  74       8.929  21.783 -16.567  1.00 94.47           C  
ATOM    554  CB  SER A  74       8.407  23.762 -15.095  1.00 94.47           C  
ATOM    555  O   SER A  74       8.677  22.133 -17.723  1.00 94.47           O  
ATOM    556  OG  SER A  74       9.714  23.840 -14.577  1.00 94.47           O  
ATOM    557  N   GLY A  75       9.911  20.918 -16.292  1.00 95.77           N  
ATOM    558  CA  GLY A  75      10.739  20.241 -17.288  1.00 95.77           C  
ATOM    559  C   GLY A  75      11.862  19.410 -16.661  1.00 95.77           C  
ATOM    560  O   GLY A  75      12.029  19.391 -15.441  1.00 95.77           O  
ATOM    561  N   PHE A  76      12.654  18.749 -17.513  1.00 97.24           N  
ATOM    562  CA  PHE A  76      13.699  17.810 -17.088  1.00 97.24           C  
ATOM    563  C   PHE A  76      14.754  18.440 -16.177  1.00 97.24           C  
ATOM    564  CB  PHE A  76      14.368  17.198 -18.325  1.00 97.24           C  
ATOM    565  O   PHE A  76      15.136  17.826 -15.192  1.00 97.24           O  
ATOM    566  CG  PHE A  76      15.553  16.310 -17.989  1.00 97.24           C  
ATOM    567  CD1 PHE A  76      16.859  16.700 -18.346  1.00 97.24           C  
ATOM    568  CD2 PHE A  76      15.358  15.124 -17.256  1.00 97.24           C  
ATOM    569  CE1 PHE A  76      17.959  15.900 -17.993  1.00 97.24           C  
ATOM    570  CE2 PHE A  76      16.462  14.337 -16.887  1.00 97.24           C  
ATOM    571  CZ  PHE A  76      17.761  14.723 -17.256  1.00 97.24           C  
ATOM    572  N   ARG A  77      15.190  19.677 -16.452  1.00 95.87           N  
ATOM    573  CA  ARG A  77      16.205  20.354 -15.628  1.00 95.87           C  
ATOM    574  C   ARG A  77      15.774  20.475 -14.163  1.00 95.87           C  
ATOM    575  CB  ARG A  77      16.543  21.722 -16.239  1.00 95.87           C  
ATOM    576  O   ARG A  77      16.573  20.195 -13.282  1.00 95.87           O  
ATOM    577  CG  ARG A  77      17.704  22.406 -15.500  1.00 95.87           C  
ATOM    578  CD  ARG A  77      18.041  23.743 -16.166  1.00 95.87           C  
ATOM    579  NE  ARG A  77      19.137  24.428 -15.459  1.00 95.87           N  
ATOM    580  NH1 ARG A  77      19.400  26.181 -16.922  1.00 95.87           N  
ATOM    581  NH2 ARG A  77      20.708  26.039 -15.118  1.00 95.87           N  
ATOM    582  CZ  ARG A  77      19.741  25.542 -15.835  1.00 95.87           C  
ATOM    583  N   ASN A  78      14.515  20.838 -13.917  1.00 94.83           N  
ATOM    584  CA  ASN A  78      13.993  20.998 -12.558  1.00 94.83           C  
ATOM    585  C   ASN A  78      13.790  19.646 -11.866  1.00 94.83           C  
ATOM    586  CB  ASN A  78      12.694  21.820 -12.603  1.00 94.83           C  
ATOM    587  O   ASN A  78      14.085  19.528 -10.682  1.00 94.83           O  
ATOM    588  CG  ASN A  78      12.934  23.287 -12.916  1.00 94.83           C  
ATOM    589  ND2 ASN A  78      11.917  24.103 -12.864  1.00 94.83           N  
ATOM    590  OD1 ASN A  78      14.021  23.741 -13.225  1.00 94.83           O  
ATOM    591  N   LEU A  79      13.341  18.625 -12.605  1.00 95.94           N  
ATOM    592  CA  LEU A  79      13.272  17.255 -12.091  1.00 95.94           C  
ATOM    593  C   LEU A  79      14.666  16.726 -11.726  1.00 95.94           C  
ATOM    594  CB  LEU A  79      12.579  16.363 -13.135  1.00 95.94           C  
ATOM    595  O   LEU A  79      14.847  16.172 -10.647  1.00 95.94           O  
ATOM    596  CG  LEU A  79      12.591  14.860 -12.793  1.00 95.94           C  
ATOM    597  CD1 LEU A  79      11.904  14.533 -11.467  1.00 95.94           C  
ATOM    598  CD2 LEU A  79      11.845  14.107 -13.890  1.00 95.94           C  
ATOM    599  N   ARG A  80      15.652  16.920 -12.607  1.00 95.59           N  
ATOM    600  CA  ARG A  80      17.034  16.488 -12.396  1.00 95.59           C  
ATOM    601  C   ARG A  80      17.632  17.151 -11.162  1.00 95.59           C  
ATOM    602  CB  ARG A  80      17.873  16.764 -13.651  1.00 95.59           C  
ATOM    603  O   ARG A  80      18.143  16.435 -10.318  1.00 95.59           O  
ATOM    604  CG  ARG A  80      19.244  16.083 -13.543  1.00 95.59           C  
ATOM    605  CD  ARG A  80      20.164  16.444 -14.711  1.00 95.59           C  
ATOM    606  NE  ARG A  80      20.602  17.842 -14.615  1.00 95.59           N  
ATOM    607  NH1 ARG A  80      21.580  18.016 -16.691  1.00 95.59           N  
ATOM    608  NH2 ARG A  80      21.697  19.708 -15.282  1.00 95.59           N  
ATOM    609  CZ  ARG A  80      21.272  18.509 -15.531  1.00 95.59           C  
ATOM    610  N   SER A  81      17.500  18.471 -11.019  1.00 93.51           N  
ATOM    611  CA  SER A  81      17.995  19.176  -9.831  1.00 93.51           C  
ATOM    612  C   SER A  81      17.319  18.702  -8.544  1.00 93.51           C  
ATOM    613  CB  SER A  81      17.844  20.688  -9.998  1.00 93.51           C  
ATOM    614  O   SER A  81      18.005  18.453  -7.563  1.00 93.51           O  
ATOM    615  OG  SER A  81      18.705  21.112 -11.040  1.00 93.51           O  
ATOM    616  N   ALA A  82      16.003  18.470  -8.552  1.00 93.81           N  
ATOM    617  CA  ALA A  82      15.319  17.915  -7.384  1.00 93.81           C  
ATOM    618  C   ALA A  82      15.809  16.496  -7.030  1.00 93.81           C  
ATOM    619  CB  ALA A  82      13.812  17.950  -7.657  1.00 93.81           C  
ATOM    620  O   ALA A  82      15.923  16.155  -5.854  1.00 93.81           O  
ATOM    621  N   LEU A  83      16.118  15.667  -8.034  1.00 93.48           N  
ATOM    622  CA  LEU A  83      16.690  14.334  -7.832  1.00 93.48           C  
ATOM    623  C   LEU A  83      18.150  14.382  -7.365  1.00 93.48           C  
ATOM    624  CB  LEU A  83      16.563  13.515  -9.121  1.00 93.48           C  
ATOM    625  O   LEU A  83      18.520  13.598  -6.499  1.00 93.48           O  
ATOM    626  CG  LEU A  83      15.149  12.989  -9.400  1.00 93.48           C  
ATOM    627  CD1 LEU A  83      15.090  12.451 -10.827  1.00 93.48           C  
ATOM    628  CD2 LEU A  83      14.788  11.839  -8.455  1.00 93.48           C  
ATOM    629  N   GLU A  84      18.968  15.294  -7.891  1.00 91.07           N  
ATOM    630  CA  GLU A  84      20.336  15.558  -7.417  1.00 91.07           C  
ATOM    631  C   GLU A  84      20.318  15.981  -5.934  1.00 91.07           C  
ATOM    632  CB  GLU A  84      20.995  16.643  -8.305  1.00 91.07           C  
ATOM    633  O   GLU A  84      21.057  15.427  -5.116  1.00 91.07           O  
ATOM    634  CG  GLU A  84      21.374  16.165  -9.727  1.00 91.07           C  
ATOM    635  CD  GLU A  84      21.658  17.292 -10.757  1.00 91.07           C  
ATOM    636  OE1 GLU A  84      22.089  16.971 -11.893  1.00 91.07           O  
ATOM    637  OE2 GLU A  84      21.340  18.482 -10.520  1.00 91.07           O  
ATOM    638  N   ASP A  85      19.403  16.878  -5.553  1.00 89.80           N  
ATOM    639  CA  ASP A  85      19.184  17.283  -4.159  1.00 89.80           C  
ATOM    640  C   ASP A  85      18.717  16.104  -3.291  1.00 89.80           C  
ATOM    641  CB  ASP A  85      18.142  18.412  -4.089  1.00 89.80           C  
ATOM    642  O   ASP A  85      19.197  15.911  -2.173  1.00 89.80           O  
ATOM    643  CG  ASP A  85      18.627  19.772  -4.605  1.00 89.80           C  
ATOM    644  OD1 ASP A  85      19.856  19.969  -4.727  1.00 89.80           O  
ATOM    645  OD2 ASP A  85      17.746  20.641  -4.802  1.00 89.80           O  
ATOM    646  N   TYR A  86      17.808  15.272  -3.805  1.00 89.49           N  
ATOM    647  CA  TYR A  86      17.368  14.058  -3.122  1.00 89.49           C  
ATOM    648  C   TYR A  86      18.526  13.080  -2.890  1.00 89.49           C  
ATOM    649  CB  TYR A  86      16.241  13.402  -3.925  1.00 89.49           C  
ATOM    650  O   TYR A  86      18.697  12.596  -1.769  1.00 89.49           O  
ATOM    651  CG  TYR A  86      15.915  11.997  -3.470  1.00 89.49           C  
ATOM    652  CD1 TYR A  86      16.440  10.883  -4.155  1.00 89.49           C  
ATOM    653  CD2 TYR A  86      15.147  11.817  -2.309  1.00 89.49           C  
ATOM    654  CE1 TYR A  86      16.196   9.589  -3.662  1.00 89.49           C  
ATOM    655  CE2 TYR A  86      14.874  10.530  -1.826  1.00 89.49           C  
ATOM    656  OH  TYR A  86      15.124   8.185  -2.046  1.00 89.49           O  
ATOM    657  CZ  TYR A  86      15.415   9.422  -2.497  1.00 89.49           C  
ATOM    658  N   PHE A  87      19.334  12.792  -3.914  1.00 87.17           N  
ATOM    659  CA  PHE A  87      20.466  11.873  -3.807  1.00 87.17           C  
ATOM    660  C   PHE A  87      21.552  12.416  -2.878  1.00 87.17           C  
ATOM    661  CB  PHE A  87      21.013  11.502  -5.190  1.00 87.17           C  
ATOM    662  O   PHE A  87      22.020  11.677  -2.024  1.00 87.17           O  
ATOM    663  CG  PHE A  87      20.116  10.563  -5.981  1.00 87.17           C  
ATOM    664  CD1 PHE A  87      19.744   9.312  -5.445  1.00 87.17           C  
ATOM    665  CD2 PHE A  87      19.671  10.924  -7.266  1.00 87.17           C  
ATOM    666  CE1 PHE A  87      18.913   8.446  -6.178  1.00 87.17           C  
ATOM    667  CE2 PHE A  87      18.838  10.060  -7.997  1.00 87.17           C  
ATOM    668  CZ  PHE A  87      18.460   8.825  -7.452  1.00 87.17           C  
ATOM    669  N   SER A  88      21.879  13.708  -2.937  1.00 83.74           N  
ATOM    670  CA  SER A  88      22.887  14.303  -2.044  1.00 83.74           C  
ATOM    671  C   SER A  88      22.484  14.275  -0.564  1.00 83.74           C  
ATOM    672  CB  SER A  88      23.203  15.736  -2.472  1.00 83.74           C  
ATOM    673  O   SER A  88      23.315  14.005   0.301  1.00 83.74           O  
ATOM    674  OG  SER A  88      22.064  16.563  -2.368  1.00 83.74           O  
ATOM    675  N   GLN A  89      21.201  14.488  -0.247  1.00 76.89           N  
ATOM    676  CA  GLN A  89      20.694  14.351   1.125  1.00 76.89           C  
ATOM    677  C   GLN A  89      20.648  12.893   1.582  1.00 76.89           C  
ATOM    678  CB  GLN A  89      19.283  14.941   1.217  1.00 76.89           C  
ATOM    679  O   GLN A  89      20.770  12.600   2.771  1.00 76.89           O  
ATOM    680  CG  GLN A  89      19.295  16.467   1.098  1.00 76.89           C  
ATOM    681  CD  GLN A  89      17.890  17.056   1.079  1.00 76.89           C  
ATOM    682  NE2 GLN A  89      17.700  18.163   0.397  1.00 76.89           N  
ATOM    683  OE1 GLN A  89      16.942  16.556   1.673  1.00 76.89           O  
ATOM    684  N   SER A  90      20.443  11.976   0.641  1.00 68.67           N  
ATOM    685  CA  SER A  90      20.263  10.564   0.936  1.00 68.67           C  
ATOM    686  C   SER A  90      21.563   9.763   0.864  1.00 68.67           C  
ATOM    687  CB  SER A  90      19.111  10.003   0.106  1.00 68.67           C  
ATOM    688  O   SER A  90      21.615   8.719   1.487  1.00 68.67           O  
ATOM    689  OG  SER A  90      19.372  10.100  -1.266  1.00 68.67           O  
ATOM    690  N   GLU A  91      22.655  10.244   0.264  1.00 61.34           N  
ATOM    691  CA  GLU A  91      23.985   9.601   0.303  1.00 61.34           C  
ATOM    692  C   GLU A  91      24.533   9.412   1.732  1.00 61.34           C  
ATOM    693  CB  GLU A  91      24.983  10.395  -0.562  1.00 61.34           C  
ATOM    694  O   GLU A  91      25.324   8.503   1.969  1.00 61.34           O  
ATOM    695  CG  GLU A  91      24.938   9.959  -2.038  1.00 61.34           C  
ATOM    696  CD  GLU A  91      25.900  10.742  -2.950  1.00 61.34           C  
ATOM    697  OE1 GLU A  91      25.835  10.504  -4.180  1.00 61.34           O  
ATOM    698  OE2 GLU A  91      26.700  11.555  -2.432  1.00 61.34           O  
ATOM    699  N   GLN A  92      24.045  10.167   2.725  1.00 51.96           N  
ATOM    700  CA  GLN A  92      24.324   9.890   4.145  1.00 51.96           C  
ATOM    701  C   GLN A  92      23.573   8.650   4.695  1.00 51.96           C  
ATOM    702  CB  GLN A  92      24.029  11.144   4.988  1.00 51.96           C  
ATOM    703  O   GLN A  92      23.876   8.181   5.789  1.00 51.96           O  
ATOM    704  CG  GLN A  92      24.964  12.316   4.639  1.00 51.96           C  
ATOM    705  CD  GLN A  92      24.847  13.504   5.592  1.00 51.96           C  
ATOM    706  NE2 GLN A  92      25.669  14.516   5.421  1.00 51.96           N  
ATOM    707  OE1 GLN A  92      24.043  13.562   6.508  1.00 51.96           O  
ATOM    708  N   VAL A  93      22.596   8.117   3.951  1.00 51.14           N  
ATOM    709  CA  VAL A  93      21.619   7.079   4.349  1.00 51.14           C  
ATOM    710  C   VAL A  93      21.460   5.952   3.300  1.00 51.14           C  
ATOM    711  CB  VAL A  93      20.247   7.744   4.650  1.00 51.14           C  
ATOM    712  O   VAL A  93      20.846   4.929   3.597  1.00 51.14           O  
ATOM    713  CG1 VAL A  93      19.205   6.783   5.251  1.00 51.14           C  
ATOM    714  CG2 VAL A  93      20.372   8.911   5.646  1.00 51.14           C  
ATOM    715  N   LEU A  94      22.000   6.091   2.081  1.00 52.11           N  
ATOM    716  CA  LEU A  94      21.827   5.170   0.949  1.00 52.11           C  
ATOM    717  C   LEU A  94      23.023   4.230   0.761  1.00 52.11           C  
ATOM    718  CB  LEU A  94      21.662   5.958  -0.369  1.00 52.11           C  
ATOM    719  O   LEU A  94      23.973   4.572   0.057  1.00 52.11           O  
ATOM    720  CG  LEU A  94      20.354   6.697  -0.610  1.00 52.11           C  
ATOM    721  CD1 LEU A  94      20.450   7.430  -1.946  1.00 52.11           C  
ATOM    722  CD2 LEU A  94      19.171   5.765  -0.702  1.00 52.11           C  
ATOM    723  N   PRO A  95      22.965   2.988   1.252  1.00 51.65           N  
ATOM    724  CA  PRO A  95      23.754   1.934   0.646  1.00 51.65           C  
ATOM    725  C   PRO A  95      23.207   1.552  -0.732  1.00 51.65           C  
ATOM    726  CB  PRO A  95      23.699   0.767   1.615  1.00 51.65           C  
ATOM    727  O   PRO A  95      22.003   1.646  -0.993  1.00 51.65           O  
ATOM    728  CG  PRO A  95      23.221   1.372   2.931  1.00 51.65           C  
ATOM    729  CD  PRO A  95      22.365   2.549   2.492  1.00 51.65           C  
ATOM    730  N   SER A  96      24.106   1.052  -1.581  1.00 60.61           N  
ATOM    731  CA  SER A  96      23.772   0.311  -2.798  1.00 60.61           C  
ATOM    732  C   SER A  96      22.792  -0.832  -2.511  1.00 60.61           C  
ATOM    733  CB  SER A  96      25.061  -0.239  -3.433  1.00 60.61           C  
ATOM    734  O   SER A  96      22.671  -1.285  -1.367  1.00 60.61           O  
ATOM    735  OG  SER A  96      25.863  -0.938  -2.492  1.00 60.61           O  
ATOM    736  N   GLU A  97      22.109  -1.308  -3.561  1.00 67.76           N  
ATOM    737  CA  GLU A  97      21.290  -2.525  -3.511  1.00 67.76           C  
ATOM    738  C   GLU A  97      21.992  -3.615  -2.691  1.00 67.76           C  
ATOM    739  CB  GLU A  97      20.994  -3.046  -4.932  1.00 67.76           C  
ATOM    740  O   GLU A  97      23.220  -3.747  -2.731  1.00 67.76           O  
ATOM    741  CG  GLU A  97      20.016  -2.138  -5.698  1.00 67.76           C  
ATOM    742  CD  GLU A  97      19.719  -2.604  -7.136  1.00 67.76           C  
ATOM    743  OE1 GLU A  97      18.960  -1.879  -7.816  1.00 67.76           O  
ATOM    744  OE2 GLU A  97      20.268  -3.640  -7.570  1.00 67.76           O  
ATOM    745  N   LEU A  98      21.220  -4.361  -1.897  1.00 71.04           N  
ATOM    746  CA  LEU A  98      21.750  -5.559  -1.255  1.00 71.04           C  
ATOM    747  C   LEU A  98      22.299  -6.468  -2.362  1.00 71.04           C  
ATOM    748  CB  LEU A  98      20.640  -6.264  -0.456  1.00 71.04           C  
ATOM    749  O   LEU A  98      21.598  -6.713  -3.347  1.00 71.04           O  
ATOM    750  CG  LEU A  98      20.252  -5.584   0.860  1.00 71.04           C  
ATOM    751  CD1 LEU A  98      18.875  -6.075   1.305  1.00 71.04           C  
ATOM    752  CD2 LEU A  98      21.243  -5.945   1.964  1.00 71.04           C  
ATOM    753  N   ALA A  99      23.518  -6.964  -2.188  1.00 74.21           N  
ATOM    754  CA  ALA A  99      24.107  -7.962  -3.068  1.00 74.21           C  
ATOM    755  C   ALA A  99      24.338  -9.271  -2.298  1.00 74.21           C  
ATOM    756  CB  ALA A  99      25.347  -7.382  -3.758  1.00 74.21           C  
ATOM    757  O   ALA A  99      24.392  -9.298  -1.068  1.00 74.21           O  
ATOM    758  N   PHE A 100      24.399 -10.390  -3.019  1.00 71.32           N  
ATOM    759  CA  PHE A 100      24.536 -11.713  -2.400  1.00 71.32           C  
ATOM    760  C   PHE A 100      25.942 -11.982  -1.843  1.00 71.32           C  
ATOM    761  CB  PHE A 100      24.172 -12.791  -3.427  1.00 71.32           C  
ATOM    762  O   PHE A 100      26.100 -12.862  -1.002  1.00 71.32           O  
ATOM    763  CG  PHE A 100      22.689 -12.998  -3.660  1.00 71.32           C  
ATOM    764  CD1 PHE A 100      21.917 -13.652  -2.682  1.00 71.32           C  
ATOM    765  CD2 PHE A 100      22.104 -12.640  -4.889  1.00 71.32           C  
ATOM    766  CE1 PHE A 100      20.576 -13.984  -2.943  1.00 71.32           C  
ATOM    767  CE2 PHE A 100      20.771 -12.995  -5.160  1.00 71.32           C  
ATOM    768  CZ  PHE A 100      20.011 -13.679  -4.194  1.00 71.32           C  
ATOM    769  N   ASP A 101      26.951 -11.263  -2.325  1.00 79.13           N  
ATOM    770  CA  ASP A 101      28.378 -11.472  -2.074  1.00 79.13           C  
ATOM    771  C   ASP A 101      28.970 -10.525  -1.013  1.00 79.13           C  
ATOM    772  CB  ASP A 101      29.131 -11.430  -3.420  1.00 79.13           C  
ATOM    773  O   ASP A 101      30.187 -10.429  -0.860  1.00 79.13           O  
ATOM    774  CG  ASP A 101      28.988 -10.122  -4.219  1.00 79.13           C  
ATOM    775  OD1 ASP A 101      27.934  -9.452  -4.093  1.00 79.13           O  
ATOM    776  OD2 ASP A 101      29.891  -9.863  -5.044  1.00 79.13           O  
ATOM    777  N   GLU A 102      28.120  -9.844  -0.245  1.00 78.68           N  
ATOM    778  CA  GLU A 102      28.543  -8.848   0.743  1.00 78.68           C  
ATOM    779  C   GLU A 102      28.943  -9.460   2.089  1.00 78.68           C  
ATOM    780  CB  GLU A 102      27.462  -7.777   0.927  1.00 78.68           C  
ATOM    781  O   GLU A 102      28.458 -10.520   2.498  1.00 78.68           O  
ATOM    782  CG  GLU A 102      27.113  -7.164  -0.424  1.00 78.68           C  
ATOM    783  CD  GLU A 102      26.321  -5.877  -0.287  1.00 78.68           C  
ATOM    784  OE1 GLU A 102      26.884  -4.826  -0.651  1.00 78.68           O  
ATOM    785  OE2 GLU A 102      25.130  -5.878   0.109  1.00 78.68           O  
ATOM    786  N   ALA A 103      29.811  -8.760   2.827  1.00 85.49           N  
ATOM    787  CA  ALA A 103      30.190  -9.186   4.166  1.00 85.49           C  
ATOM    788  C   ALA A 103      28.958  -9.190   5.099  1.00 85.49           C  
ATOM    789  CB  ALA A 103      31.311  -8.290   4.701  1.00 85.49           C  
ATOM    790  O   ALA A 103      28.126  -8.281   5.021  1.00 85.49           O  
ATOM    791  N   PRO A 104      28.840 -10.147   6.043  1.00 86.33           N  
ATOM    792  CA  PRO A 104      27.660 -10.259   6.906  1.00 86.33           C  
ATOM    793  C   PRO A 104      27.285  -8.967   7.649  1.00 86.33           C  
ATOM    794  CB  PRO A 104      27.999 -11.382   7.891  1.00 86.33           C  
ATOM    795  O   PRO A 104      26.103  -8.660   7.800  1.00 86.33           O  
ATOM    796  CG  PRO A 104      28.935 -12.283   7.088  1.00 86.33           C  
ATOM    797  CD  PRO A 104      29.721 -11.294   6.231  1.00 86.33           C  
ATOM    798  N   GLN A 105      28.281  -8.189   8.087  1.00 86.05           N  
ATOM    799  CA  GLN A 105      28.057  -6.908   8.761  1.00 86.05           C  
ATOM    800  C   GLN A 105      27.428  -5.863   7.829  1.00 86.05           C  
ATOM    801  CB  GLN A 105      29.396  -6.402   9.323  1.00 86.05           C  
ATOM    802  O   GLN A 105      26.534  -5.124   8.250  1.00 86.05           O  
ATOM    803  CG  GLN A 105      29.242  -5.121  10.159  1.00 86.05           C  
ATOM    804  CD  GLN A 105      28.338  -5.318  11.373  1.00 86.05           C  
ATOM    805  NE2 GLN A 105      27.387  -4.445  11.625  1.00 86.05           N  
ATOM    806  OE1 GLN A 105      28.461  -6.276  12.119  1.00 86.05           O  
ATOM    807  N   ASP A 106      27.860  -5.821   6.569  1.00 85.87           N  
ATOM    808  CA  ASP A 106      27.340  -4.886   5.574  1.00 85.87           C  
ATOM    809  C   ASP A 106      25.893  -5.228   5.232  1.00 85.87           C  
ATOM    810  CB  ASP A 106      28.231  -4.881   4.322  1.00 85.87           C  
ATOM    811  O   ASP A 106      25.043  -4.340   5.228  1.00 85.87           O  
ATOM    812  CG  ASP A 106      29.648  -4.386   4.623  1.00 85.87           C  
ATOM    813  OD1 ASP A 106      29.779  -3.500   5.501  1.00 85.87           O  
ATOM    814  OD2 ASP A 106      30.588  -4.924   4.001  1.00 85.87           O  
ATOM    815  N   VAL A 107      25.573  -6.519   5.076  1.00 86.86           N  
ATOM    816  CA  VAL A 107      24.195  -6.988   4.862  1.00 86.86           C  
ATOM    817  C   VAL A 107      23.271  -6.509   5.984  1.00 86.86           C  
ATOM    818  CB  VAL A 107      24.139  -8.524   4.742  1.00 86.86           C  
ATOM    819  O   VAL A 107      22.220  -5.926   5.709  1.00 86.86           O  
ATOM    820  CG1 VAL A 107      22.699  -9.039   4.603  1.00 86.86           C  
ATOM    821  CG2 VAL A 107      24.924  -9.012   3.521  1.00 86.86           C  
ATOM    822  N   VAL A 108      23.656  -6.703   7.252  1.00 87.13           N  
ATOM    823  CA  VAL A 108      22.849  -6.258   8.402  1.00 87.13           C  
ATOM    824  C   VAL A 108      22.648  -4.742   8.366  1.00 87.13           C  
ATOM    825  CB  VAL A 108      23.472  -6.711   9.738  1.00 87.13           C  
ATOM    826  O   VAL A 108      21.507  -4.279   8.406  1.00 87.13           O  
ATOM    827  CG1 VAL A 108      22.743  -6.117  10.953  1.00 87.13           C  
ATOM    828  CG2 VAL A 108      23.397  -8.237   9.875  1.00 87.13           C  
ATOM    829  N   ASN A 109      23.729  -3.970   8.225  1.00 86.21           N  
ATOM    830  CA  ASN A 109      23.666  -2.508   8.170  1.00 86.21           C  
ATOM    831  C   ASN A 109      22.745  -2.020   7.039  1.00 86.21           C  
ATOM    832  CB  ASN A 109      25.093  -1.962   7.992  1.00 86.21           C  
ATOM    833  O   ASN A 109      21.912  -1.135   7.241  1.00 86.21           O  
ATOM    834  CG  ASN A 109      25.970  -2.096   9.226  1.00 86.21           C  
ATOM    835  ND2 ASN A 109      27.266  -1.961   9.065  1.00 86.21           N  
ATOM    836  OD1 ASN A 109      25.525  -2.289  10.346  1.00 86.21           O  
ATOM    837  N   LYS A 110      22.831  -2.639   5.858  1.00 85.90           N  
ATOM    838  CA  LYS A 110      21.982  -2.318   4.709  1.00 85.90           C  
ATOM    839  C   LYS A 110      20.506  -2.593   4.958  1.00 85.90           C  
ATOM    840  CB  LYS A 110      22.457  -3.108   3.492  1.00 85.90           C  
ATOM    841  O   LYS A 110      19.677  -1.751   4.619  1.00 85.90           O  
ATOM    842  CG  LYS A 110      23.737  -2.530   2.895  1.00 85.90           C  
ATOM    843  CD  LYS A 110      23.979  -3.202   1.550  1.00 85.90           C  
ATOM    844  CE  LYS A 110      25.129  -2.566   0.787  1.00 85.90           C  
ATOM    845  NZ  LYS A 110      25.079  -3.035  -0.605  1.00 85.90           N  
ATOM    846  N   VAL A 111      20.157  -3.724   5.574  1.00 86.69           N  
ATOM    847  CA  VAL A 111      18.758  -4.046   5.908  1.00 86.69           C  
ATOM    848  C   VAL A 111      18.160  -3.003   6.857  1.00 86.69           C  
ATOM    849  CB  VAL A 111      18.644  -5.464   6.501  1.00 86.69           C  
ATOM    850  O   VAL A 111      17.035  -2.537   6.629  1.00 86.69           O  
ATOM    851  CG1 VAL A 111      17.236  -5.763   7.036  1.00 86.69           C  
ATOM    852  CG2 VAL A 111      18.933  -6.508   5.420  1.00 86.69           C  
ATOM    853  N   PHE A 112      18.910  -2.594   7.886  1.00 88.47           N  
ATOM    854  CA  PHE A 112      18.491  -1.518   8.789  1.00 88.47           C  
ATOM    855  C   PHE A 112      18.308  -0.197   8.034  1.00 88.47           C  
ATOM    856  CB  PHE A 112      19.488  -1.368   9.949  1.00 88.47           C  
ATOM    857  O   PHE A 112      17.245   0.414   8.139  1.00 88.47           O  
ATOM    858  CG  PHE A 112      19.192  -2.281  11.124  1.00 88.47           C  
ATOM    859  CD1 PHE A 112      18.290  -1.867  12.123  1.00 88.47           C  
ATOM    860  CD2 PHE A 112      19.808  -3.540  11.231  1.00 88.47           C  
ATOM    861  CE1 PHE A 112      18.010  -2.708  13.215  1.00 88.47           C  
ATOM    862  CE2 PHE A 112      19.524  -4.385  12.317  1.00 88.47           C  
ATOM    863  CZ  PHE A 112      18.625  -3.968  13.312  1.00 88.47           C  
ATOM    864  N   ASN A 113      19.280   0.204   7.213  1.00 85.14           N  
ATOM    865  CA  ASN A 113      19.227   1.462   6.464  1.00 85.14           C  
ATOM    866  C   ASN A 113      18.060   1.509   5.464  1.00 85.14           C  
ATOM    867  CB  ASN A 113      20.584   1.685   5.775  1.00 85.14           C  
ATOM    868  O   ASN A 113      17.342   2.507   5.409  1.00 85.14           O  
ATOM    869  CG  ASN A 113      21.697   2.010   6.760  1.00 85.14           C  
ATOM    870  ND2 ASN A 113      22.936   1.936   6.339  1.00 85.14           N  
ATOM    871  OD1 ASN A 113      21.475   2.353   7.908  1.00 85.14           O  
ATOM    872  N   ILE A 114      17.798   0.420   4.728  1.00 85.39           N  
ATOM    873  CA  ILE A 114      16.641   0.310   3.821  1.00 85.39           C  
ATOM    874  C   ILE A 114      15.331   0.482   4.597  1.00 85.39           C  
ATOM    875  CB  ILE A 114      16.669  -1.042   3.065  1.00 85.39           C  
ATOM    876  O   ILE A 114      14.427   1.193   4.148  1.00 85.39           O  
ATOM    877  CG1 ILE A 114      17.823  -1.054   2.037  1.00 85.39           C  
ATOM    878  CG2 ILE A 114      15.333  -1.322   2.341  1.00 85.39           C  
ATOM    879  CD1 ILE A 114      18.159  -2.454   1.507  1.00 85.39           C  
ATOM    880  N   THR A 115      15.221  -0.150   5.767  1.00 89.00           N  
ATOM    881  CA  THR A 115      14.017  -0.068   6.604  1.00 89.00           C  
ATOM    882  C   THR A 115      13.815   1.345   7.148  1.00 89.00           C  
ATOM    883  CB  THR A 115      14.068  -1.089   7.747  1.00 89.00           C  
ATOM    884  O   THR A 115      12.727   1.899   6.995  1.00 89.00           O  
ATOM    885  CG2 THR A 115      12.770  -1.106   8.556  1.00 89.00           C  
ATOM    886  OG1 THR A 115      14.238  -2.384   7.213  1.00 89.00           O  
ATOM    887  N   LEU A 116      14.861   1.956   7.715  1.00 89.40           N  
ATOM    888  CA  LEU A 116      14.826   3.326   8.235  1.00 89.40           C  
ATOM    889  C   LEU A 116      14.442   4.325   7.144  1.00 89.40           C  
ATOM    890  CB  LEU A 116      16.197   3.689   8.833  1.00 89.40           C  
ATOM    891  O   LEU A 116      13.508   5.102   7.331  1.00 89.40           O  
ATOM    892  CG  LEU A 116      16.520   2.991  10.166  1.00 89.40           C  
ATOM    893  CD1 LEU A 116      17.971   3.277  10.552  1.00 89.40           C  
ATOM    894  CD2 LEU A 116      15.615   3.476  11.302  1.00 89.40           C  
ATOM    895  N   ARG A 117      15.082   4.243   5.971  1.00 84.75           N  
ATOM    896  CA  ARG A 117      14.728   5.061   4.806  1.00 84.75           C  
ATOM    897  C   ARG A 117      13.266   4.885   4.430  1.00 84.75           C  
ATOM    898  CB  ARG A 117      15.645   4.704   3.630  1.00 84.75           C  
ATOM    899  O   ARG A 117      12.576   5.876   4.249  1.00 84.75           O  
ATOM    900  CG  ARG A 117      15.261   5.444   2.338  1.00 84.75           C  
ATOM    901  CD  ARG A 117      16.199   5.003   1.221  1.00 84.75           C  
ATOM    902  NE  ARG A 117      15.777   5.506  -0.097  1.00 84.75           N  
ATOM    903  NH1 ARG A 117      16.912   3.963  -1.364  1.00 84.75           N  
ATOM    904  NH2 ARG A 117      15.863   5.604  -2.385  1.00 84.75           N  
ATOM    905  CZ  ARG A 117      16.172   5.030  -1.265  1.00 84.75           C  
ATOM    906  N   THR A 118      12.782   3.649   4.335  1.00 88.89           N  
ATOM    907  CA  THR A 118      11.389   3.377   3.948  1.00 88.89           C  
ATOM    908  C   THR A 118      10.397   4.012   4.932  1.00 88.89           C  
ATOM    909  CB  THR A 118      11.138   1.867   3.833  1.00 88.89           C  
ATOM    910  O   THR A 118       9.382   4.561   4.507  1.00 88.89           O  
ATOM    911  CG2 THR A 118       9.739   1.553   3.316  1.00 88.89           C  
ATOM    912  OG1 THR A 118      12.024   1.284   2.902  1.00 88.89           O  
ATOM    913  N   ILE A 119      10.698   3.988   6.235  1.00 92.35           N  
ATOM    914  CA  ILE A 119       9.883   4.656   7.260  1.00 92.35           C  
ATOM    915  C   ILE A 119       9.944   6.180   7.100  1.00 92.35           C  
ATOM    916  CB  ILE A 119      10.303   4.207   8.679  1.00 92.35           C  
ATOM    917  O   ILE A 119       8.894   6.817   7.071  1.00 92.35           O  
ATOM    918  CG1 ILE A 119       9.964   2.713   8.896  1.00 92.35           C  
ATOM    919  CG2 ILE A 119       9.612   5.064   9.759  1.00 92.35           C  
ATOM    920  CD1 ILE A 119      10.585   2.136  10.176  1.00 92.35           C  
ATOM    921  N   MET A 120      11.138   6.767   6.967  1.00 90.37           N  
ATOM    922  CA  MET A 120      11.305   8.221   6.818  1.00 90.37           C  
ATOM    923  C   MET A 120      10.643   8.747   5.537  1.00 90.37           C  
ATOM    924  CB  MET A 120      12.795   8.585   6.790  1.00 90.37           C  
ATOM    925  O   MET A 120       9.944   9.759   5.560  1.00 90.37           O  
ATOM    926  CG  MET A 120      13.544   8.335   8.100  1.00 90.37           C  
ATOM    927  SD  MET A 120      15.339   8.579   7.960  1.00 90.37           S  
ATOM    928  CE  MET A 120      15.440  10.386   7.826  1.00 90.37           C  
ATOM    929  N   GLU A 121      10.815   8.030   4.425  1.00 89.93           N  
ATOM    930  CA  GLU A 121      10.150   8.302   3.153  1.00 89.93           C  
ATOM    931  C   GLU A 121       8.632   8.236   3.322  1.00 89.93           C  
ATOM    932  CB  GLU A 121      10.623   7.304   2.079  1.00 89.93           C  
ATOM    933  O   GLU A 121       7.948   9.200   2.994  1.00 89.93           O  
ATOM    934  CG  GLU A 121      12.016   7.671   1.541  1.00 89.93           C  
ATOM    935  CD  GLU A 121      12.478   6.827   0.348  1.00 89.93           C  
ATOM    936  OE1 GLU A 121      13.537   7.150  -0.241  1.00 89.93           O  
ATOM    937  OE2 GLU A 121      11.797   5.855  -0.043  1.00 89.93           O  
ATOM    938  N   GLY A 122       8.098   7.160   3.906  1.00 92.15           N  
ATOM    939  CA  GLY A 122       6.664   7.032   4.161  1.00 92.15           C  
ATOM    940  C   GLY A 122       6.105   8.146   5.051  1.00 92.15           C  
ATOM    941  O   GLY A 122       5.064   8.716   4.734  1.00 92.15           O  
ATOM    942  N   GLN A 123       6.817   8.511   6.120  1.00 93.14           N  
ATOM    943  CA  GLN A 123       6.437   9.602   7.020  1.00 93.14           C  
ATOM    944  C   GLN A 123       6.389  10.957   6.302  1.00 93.14           C  
ATOM    945  CB  GLN A 123       7.435   9.650   8.189  1.00 93.14           C  
ATOM    946  O   GLN A 123       5.519  11.771   6.594  1.00 93.14           O  
ATOM    947  CG  GLN A 123       7.045  10.694   9.249  1.00 93.14           C  
ATOM    948  CD  GLN A 123       8.040  10.780  10.400  1.00 93.14           C  
ATOM    949  NE2 GLN A 123       7.638  11.318  11.531  1.00 93.14           N  
ATOM    950  OE1 GLN A 123       9.192  10.390  10.318  1.00 93.14           O  
ATOM    951  N   SER A 124       7.298  11.209   5.360  1.00 90.50           N  
ATOM    952  CA  SER A 124       7.410  12.513   4.691  1.00 90.50           C  
ATOM    953  C   SER A 124       6.249  12.859   3.750  1.00 90.50           C  
ATOM    954  CB  SER A 124       8.736  12.583   3.939  1.00 90.50           C  
ATOM    955  O   SER A 124       6.076  14.022   3.397  1.00 90.50           O  
ATOM    956  OG  SER A 124       8.739  11.727   2.818  1.00 90.50           O  
ATOM    957  N   ILE A 125       5.453  11.868   3.345  1.00 90.68           N  
ATOM    958  CA  ILE A 125       4.361  12.032   2.369  1.00 90.68           C  
ATOM    959  C   ILE A 125       3.030  11.433   2.845  1.00 90.68           C  
ATOM    960  CB  ILE A 125       4.765  11.429   1.014  1.00 90.68           C  
ATOM    961  O   ILE A 125       2.070  11.356   2.076  1.00 90.68           O  
ATOM    962  CG1 ILE A 125       5.100   9.953   1.233  1.00 90.68           C  
ATOM    963  CG2 ILE A 125       5.956  12.169   0.376  1.00 90.68           C  
ATOM    964  CD1 ILE A 125       5.046   9.167  -0.044  1.00 90.68           C  
ATOM    965  N   VAL A 126       2.965  10.953   4.090  1.00 93.26           N  
ATOM    966  CA  VAL A 126       1.735  10.387   4.649  1.00 93.26           C  
ATOM    967  C   VAL A 126       0.650  11.462   4.737  1.00 93.26           C  
ATOM    968  CB  VAL A 126       1.994   9.703   6.005  1.00 93.26           C  
ATOM    969  O   VAL A 126       0.893  12.581   5.187  1.00 93.26           O  
ATOM    970  CG1 VAL A 126       2.349  10.670   7.140  1.00 93.26           C  
ATOM    971  CG2 VAL A 126       0.777   8.884   6.440  1.00 93.26           C  
ATOM    972  N   ASN A 127      -0.576  11.121   4.337  1.00 94.46           N  
ATOM    973  CA  ASN A 127      -1.721  12.014   4.485  1.00 94.46           C  
ATOM    974  C   ASN A 127      -2.383  11.800   5.856  1.00 94.46           C  
ATOM    975  CB  ASN A 127      -2.668  11.846   3.289  1.00 94.46           C  
ATOM    976  O   ASN A 127      -3.154  10.859   6.053  1.00 94.46           O  
ATOM    977  CG  ASN A 127      -3.770  12.893   3.293  1.00 94.46           C  
ATOM    978  ND2 ASN A 127      -4.282  13.252   2.141  1.00 94.46           N  
ATOM    979  OD1 ASN A 127      -4.189  13.402   4.319  1.00 94.46           O  
ATOM    980  N   VAL A 128      -2.053  12.679   6.803  1.00 96.12           N  
ATOM    981  CA  VAL A 128      -2.534  12.624   8.192  1.00 96.12           C  
ATOM    982  C   VAL A 128      -4.056  12.795   8.270  1.00 96.12           C  
ATOM    983  CB  VAL A 128      -1.793  13.682   9.037  1.00 96.12           C  
ATOM    984  O   VAL A 128      -4.728  12.022   8.954  1.00 96.12           O  
ATOM    985  CG1 VAL A 128      -2.278  13.721  10.486  1.00 96.12           C  
ATOM    986  CG2 VAL A 128      -0.283  13.405   9.061  1.00 96.12           C  
ATOM    987  N   ASP A 129      -4.623  13.738   7.514  1.00 97.15           N  
ATOM    988  CA  ASP A 129      -6.072  13.974   7.492  1.00 97.15           C  
ATOM    989  C   ASP A 129      -6.846  12.758   6.984  1.00 97.15           C  
ATOM    990  CB  ASP A 129      -6.406  15.165   6.584  1.00 97.15           C  
ATOM    991  O   ASP A 129      -7.929  12.446   7.483  1.00 97.15           O  
ATOM    992  CG  ASP A 129      -5.974  16.512   7.154  1.00 97.15           C  
ATOM    993  OD1 ASP A 129      -5.933  16.632   8.396  1.00 97.15           O  
ATOM    994  OD2 ASP A 129      -5.779  17.420   6.320  1.00 97.15           O  
ATOM    995  N   GLU A 130      -6.289  12.059   5.998  1.00 97.60           N  
ATOM    996  CA  GLU A 130      -6.885  10.854   5.436  1.00 97.60           C  
ATOM    997  C   GLU A 130      -6.890   9.701   6.446  1.00 97.60           C  
ATOM    998  CB  GLU A 130      -6.131  10.499   4.150  1.00 97.60           C  
ATOM    999  O   GLU A 130      -7.918   9.042   6.615  1.00 97.60           O  
ATOM   1000  CG  GLU A 130      -6.845   9.463   3.290  1.00 97.60           C  
ATOM   1001  CD  GLU A 130      -8.210   9.930   2.767  1.00 97.60           C  
ATOM   1002  OE1 GLU A 130      -8.921   9.033   2.287  1.00 97.60           O  
ATOM   1003  OE2 GLU A 130      -8.569  11.134   2.846  1.00 97.60           O  
ATOM   1004  N   ILE A 131      -5.794   9.515   7.196  1.00 98.41           N  
ATOM   1005  CA  ILE A 131      -5.737   8.557   8.312  1.00 98.41           C  
ATOM   1006  C   ILE A 131      -6.815   8.884   9.349  1.00 98.41           C  
ATOM   1007  CB  ILE A 131      -4.323   8.513   8.948  1.00 98.41           C  
ATOM   1008  O   ILE A 131      -7.551   7.989   9.765  1.00 98.41           O  
ATOM   1009  CG1 ILE A 131      -3.338   7.855   7.957  1.00 98.41           C  
ATOM   1010  CG2 ILE A 131      -4.322   7.741  10.285  1.00 98.41           C  
ATOM   1011  CD1 ILE A 131      -1.881   7.809   8.430  1.00 98.41           C  
ATOM   1012  N   HIS A 132      -6.962  10.152   9.744  1.00 98.05           N  
ATOM   1013  CA  HIS A 132      -7.968  10.550  10.732  1.00 98.05           C  
ATOM   1014  C   HIS A 132      -9.407  10.357  10.236  1.00 98.05           C  
ATOM   1015  CB  HIS A 132      -7.743  12.007  11.147  1.00 98.05           C  
ATOM   1016  O   HIS A 132     -10.269   9.913  11.001  1.00 98.05           O  
ATOM   1017  CG  HIS A 132      -6.533  12.191  12.019  1.00 98.05           C  
ATOM   1018  CD2 HIS A 132      -5.469  13.011  11.768  1.00 98.05           C  
ATOM   1019  ND1 HIS A 132      -6.301  11.591  13.237  1.00 98.05           N  
ATOM   1020  CE1 HIS A 132      -5.118  12.025  13.698  1.00 98.05           C  
ATOM   1021  NE2 HIS A 132      -4.577  12.899  12.839  1.00 98.05           N  
ATOM   1022  N   ARG A 133      -9.687  10.661   8.963  1.00 98.47           N  
ATOM   1023  CA  ARG A 133     -11.003  10.422   8.348  1.00 98.47           C  
ATOM   1024  C   ARG A 133     -11.332   8.931   8.297  1.00 98.47           C  
ATOM   1025  CB  ARG A 133     -11.034  11.022   6.937  1.00 98.47           C  
ATOM   1026  O   ARG A 133     -12.415   8.538   8.733  1.00 98.47           O  
ATOM   1027  CG  ARG A 133     -11.183  12.549   6.938  1.00 98.47           C  
ATOM   1028  CD  ARG A 133     -11.195  13.068   5.492  1.00 98.47           C  
ATOM   1029  NE  ARG A 133     -10.035  13.922   5.182  1.00 98.47           N  
ATOM   1030  NH1 ARG A 133     -10.026  13.593   2.907  1.00 98.47           N  
ATOM   1031  NH2 ARG A 133      -8.837  15.262   3.782  1.00 98.47           N  
ATOM   1032  CZ  ARG A 133      -9.641  14.252   3.963  1.00 98.47           C  
ATOM   1033  N   ALA A 134     -10.383   8.116   7.840  1.00 98.67           N  
ATOM   1034  CA  ALA A 134     -10.513   6.665   7.800  1.00 98.67           C  
ATOM   1035  C   ALA A 134     -10.728   6.082   9.207  1.00 98.67           C  
ATOM   1036  CB  ALA A 134      -9.253   6.102   7.133  1.00 98.67           C  
ATOM   1037  O   ALA A 134     -11.615   5.252   9.405  1.00 98.67           O  
ATOM   1038  N   ALA A 135      -9.965   6.550  10.202  1.00 98.75           N  
ATOM   1039  CA  ALA A 135     -10.062   6.098  11.589  1.00 98.75           C  
ATOM   1040  C   ALA A 135     -11.443   6.392  12.188  1.00 98.75           C  
ATOM   1041  CB  ALA A 135      -8.947   6.768  12.402  1.00 98.75           C  
ATOM   1042  O   ALA A 135     -12.038   5.527  12.835  1.00 98.75           O  
ATOM   1043  N   ARG A 136     -11.991   7.586  11.924  1.00 98.58           N  
ATOM   1044  CA  ARG A 136     -13.329   7.978  12.387  1.00 98.58           C  
ATOM   1045  C   ARG A 136     -14.410   7.045  11.849  1.00 98.58           C  
ATOM   1046  CB  ARG A 136     -13.590   9.441  12.018  1.00 98.58           C  
ATOM   1047  O   ARG A 136     -15.226   6.558  12.629  1.00 98.58           O  
ATOM   1048  CG  ARG A 136     -14.742  10.032  12.846  1.00 98.58           C  
ATOM   1049  CD  ARG A 136     -15.127  11.432  12.352  1.00 98.58           C  
ATOM   1050  NE  ARG A 136     -13.984  12.369  12.371  1.00 98.58           N  
ATOM   1051  NH1 ARG A 136     -14.887  13.977  11.004  1.00 98.58           N  
ATOM   1052  NH2 ARG A 136     -12.810  14.231  11.782  1.00 98.58           N  
ATOM   1053  CZ  ARG A 136     -13.899  13.518  11.723  1.00 98.58           C  
ATOM   1054  N   PHE A 137     -14.378   6.757  10.548  1.00 98.57           N  
ATOM   1055  CA  PHE A 137     -15.332   5.830   9.943  1.00 98.57           C  
ATOM   1056  C   PHE A 137     -15.145   4.405  10.479  1.00 98.57           C  
ATOM   1057  CB  PHE A 137     -15.222   5.881   8.414  1.00 98.57           C  
ATOM   1058  O   PHE A 137     -16.113   3.762  10.871  1.00 98.57           O  
ATOM   1059  CG  PHE A 137     -16.388   5.178   7.749  1.00 98.57           C  
ATOM   1060  CD1 PHE A 137     -16.340   3.793   7.506  1.00 98.57           C  
ATOM   1061  CD2 PHE A 137     -17.567   5.895   7.468  1.00 98.57           C  
ATOM   1062  CE1 PHE A 137     -17.479   3.129   7.019  1.00 98.57           C  
ATOM   1063  CE2 PHE A 137     -18.697   5.231   6.958  1.00 98.57           C  
ATOM   1064  CZ  PHE A 137     -18.655   3.843   6.745  1.00 98.57           C  
ATOM   1065  N   PHE A 138     -13.901   3.924  10.574  1.00 98.81           N  
ATOM   1066  CA  PHE A 138     -13.603   2.578  11.067  1.00 98.81           C  
ATOM   1067  C   PHE A 138     -14.101   2.342  12.497  1.00 98.81           C  
ATOM   1068  CB  PHE A 138     -12.094   2.342  10.969  1.00 98.81           C  
ATOM   1069  O   PHE A 138     -14.678   1.295  12.799  1.00 98.81           O  
ATOM   1070  CG  PHE A 138     -11.658   0.925  11.290  1.00 98.81           C  
ATOM   1071  CD1 PHE A 138     -11.299   0.569  12.604  1.00 98.81           C  
ATOM   1072  CD2 PHE A 138     -11.596  -0.039  10.266  1.00 98.81           C  
ATOM   1073  CE1 PHE A 138     -10.879  -0.743  12.887  1.00 98.81           C  
ATOM   1074  CE2 PHE A 138     -11.176  -1.350  10.549  1.00 98.81           C  
ATOM   1075  CZ  PHE A 138     -10.812  -1.700  11.860  1.00 98.81           C  
ATOM   1076  N   TYR A 139     -13.923   3.326  13.377  1.00 98.59           N  
ATOM   1077  CA  TYR A 139     -14.417   3.272  14.751  1.00 98.59           C  
ATOM   1078  C   TYR A 139     -15.948   3.207  14.827  1.00 98.59           C  
ATOM   1079  CB  TYR A 139     -13.898   4.506  15.482  1.00 98.59           C  
ATOM   1080  O   TYR A 139     -16.491   2.428  15.606  1.00 98.59           O  
ATOM   1081  CG  TYR A 139     -14.328   4.592  16.933  1.00 98.59           C  
ATOM   1082  CD1 TYR A 139     -15.307   5.530  17.311  1.00 98.59           C  
ATOM   1083  CD2 TYR A 139     -13.785   3.715  17.892  1.00 98.59           C  
ATOM   1084  CE1 TYR A 139     -15.763   5.578  18.639  1.00 98.59           C  
ATOM   1085  CE2 TYR A 139     -14.237   3.760  19.225  1.00 98.59           C  
ATOM   1086  OH  TYR A 139     -15.733   4.701  20.859  1.00 98.59           O  
ATOM   1087  CZ  TYR A 139     -15.239   4.681  19.594  1.00 98.59           C  
ATOM   1088  N   GLN A 140     -16.640   3.992  13.997  1.00 98.07           N  
ATOM   1089  CA  GLN A 140     -18.105   4.068  13.972  1.00 98.07           C  
ATOM   1090  C   GLN A 140     -18.770   2.920  13.203  1.00 98.07           C  
ATOM   1091  CB  GLN A 140     -18.520   5.417  13.370  1.00 98.07           C  
ATOM   1092  O   GLN A 140     -19.970   2.704  13.362  1.00 98.07           O  
ATOM   1093  CG  GLN A 140     -18.154   6.586  14.295  1.00 98.07           C  
ATOM   1094  CD  GLN A 140     -18.494   7.946  13.695  1.00 98.07           C  
ATOM   1095  NE2 GLN A 140     -18.753   8.939  14.518  1.00 98.07           N  
ATOM   1096  OE1 GLN A 140     -18.518   8.170  12.497  1.00 98.07           O  
ATOM   1097  N   ALA A 141     -18.014   2.192  12.379  1.00 98.69           N  
ATOM   1098  CA  ALA A 141     -18.546   1.123  11.549  1.00 98.69           C  
ATOM   1099  C   ALA A 141     -19.242   0.033  12.378  1.00 98.69           C  
ATOM   1100  CB  ALA A 141     -17.425   0.548  10.679  1.00 98.69           C  
ATOM   1101  O   ALA A 141     -18.824  -0.309  13.493  1.00 98.69           O  
ATOM   1102  N   ARG A 142     -20.297  -0.547  11.806  1.00 97.68           N  
ATOM   1103  CA  ARG A 142     -21.052  -1.639  12.429  1.00 97.68           C  
ATOM   1104  C   ARG A 142     -20.266  -2.950  12.354  1.00 97.68           C  
ATOM   1105  CB  ARG A 142     -22.404  -1.730  11.729  1.00 97.68           C  
ATOM   1106  O   ARG A 142     -20.040  -3.574  13.389  1.00 97.68           O  
ATOM   1107  CG  ARG A 142     -23.376  -2.712  12.402  1.00 97.68           C  
ATOM   1108  CD  ARG A 142     -24.653  -2.922  11.572  1.00 97.68           C  
ATOM   1109  NE  ARG A 142     -24.435  -3.915  10.511  1.00 97.68           N  
ATOM   1110  NH1 ARG A 142     -23.652  -2.537   8.852  1.00 97.68           N  
ATOM   1111  NH2 ARG A 142     -23.457  -4.754   8.687  1.00 97.68           N  
ATOM   1112  CZ  ARG A 142     -23.836  -3.718   9.361  1.00 97.68           C  
ATOM   1113  N   GLN A 143     -19.808  -3.317  11.156  1.00 98.58           N  
ATOM   1114  CA  GLN A 143     -18.896  -4.430  10.892  1.00 98.58           C  
ATOM   1115  C   GLN A 143     -17.559  -3.904  10.353  1.00 98.58           C  
ATOM   1116  CB  GLN A 143     -19.559  -5.407   9.906  1.00 98.58           C  
ATOM   1117  O   GLN A 143     -17.515  -2.944   9.582  1.00 98.58           O  
ATOM   1118  CG  GLN A 143     -18.791  -6.701   9.637  1.00 98.58           C  
ATOM   1119  CD  GLN A 143     -18.619  -7.597  10.852  1.00 98.58           C  
ATOM   1120  NE2 GLN A 143     -17.619  -8.443  10.829  1.00 98.58           N  
ATOM   1121  OE1 GLN A 143     -19.337  -7.534  11.838  1.00 98.58           O  
ATOM   1122  N   ARG A 144     -16.462  -4.546  10.768  1.00 98.82           N  
ATOM   1123  CA  ARG A 144     -15.088  -4.238  10.348  1.00 98.82           C  
ATOM   1124  C   ARG A 144     -14.417  -5.509   9.847  1.00 98.82           C  
ATOM   1125  CB  ARG A 144     -14.290  -3.664  11.526  1.00 98.82           C  
ATOM   1126  O   ARG A 144     -14.001  -6.341  10.657  1.00 98.82           O  
ATOM   1127  CG  ARG A 144     -14.626  -2.221  11.912  1.00 98.82           C  
ATOM   1128  CD  ARG A 144     -14.059  -1.925  13.308  1.00 98.82           C  
ATOM   1129  NE  ARG A 144     -14.968  -2.415  14.355  1.00 98.82           N  
ATOM   1130  NH1 ARG A 144     -16.273  -0.539  14.501  1.00 98.82           N  
ATOM   1131  NH2 ARG A 144     -16.928  -2.428  15.489  1.00 98.82           N  
ATOM   1132  CZ  ARG A 144     -16.041  -1.786  14.787  1.00 98.82           C  
ATOM   1133  N   ASP A 145     -14.260  -5.614   8.539  1.00 98.82           N  
ATOM   1134  CA  ASP A 145     -13.623  -6.762   7.901  1.00 98.82           C  
ATOM   1135  C   ASP A 145     -12.227  -6.384   7.395  1.00 98.82           C  
ATOM   1136  CB  ASP A 145     -14.552  -7.326   6.818  1.00 98.82           C  
ATOM   1137  O   ASP A 145     -11.994  -5.265   6.934  1.00 98.82           O  
ATOM   1138  CG  ASP A 145     -15.771  -8.066   7.396  1.00 98.82           C  
ATOM   1139  OD1 ASP A 145     -15.918  -8.173   8.637  1.00 98.82           O  
ATOM   1140  OD2 ASP A 145     -16.516  -8.669   6.601  1.00 98.82           O  
ATOM   1141  N   LEU A 146     -11.269  -7.301   7.526  1.00 98.89           N  
ATOM   1142  CA  LEU A 146      -9.882  -7.097   7.118  1.00 98.89           C  
ATOM   1143  C   LEU A 146      -9.541  -8.062   5.987  1.00 98.89           C  
ATOM   1144  CB  LEU A 146      -8.899  -7.258   8.291  1.00 98.89           C  
ATOM   1145  O   LEU A 146      -9.595  -9.282   6.175  1.00 98.89           O  
ATOM   1146  CG  LEU A 146      -9.297  -6.624   9.633  1.00 98.89           C  
ATOM   1147  CD1 LEU A 146      -8.207  -6.946  10.650  1.00 98.89           C  
ATOM   1148  CD2 LEU A 146      -9.416  -5.109   9.542  1.00 98.89           C  
ATOM   1149  N   TYR A 147      -9.160  -7.521   4.832  1.00 98.71           N  
ATOM   1150  CA  TYR A 147      -8.791  -8.314   3.660  1.00 98.71           C  
ATOM   1151  C   TYR A 147      -7.315  -8.128   3.322  1.00 98.71           C  
ATOM   1152  CB  TYR A 147      -9.686  -7.984   2.456  1.00 98.71           C  
ATOM   1153  O   TYR A 147      -6.809  -7.014   3.204  1.00 98.71           O  
ATOM   1154  CG  TYR A 147     -11.179  -8.241   2.598  1.00 98.71           C  
ATOM   1155  CD1 TYR A 147     -11.718  -9.067   3.610  1.00 98.71           C  
ATOM   1156  CD2 TYR A 147     -12.047  -7.649   1.661  1.00 98.71           C  
ATOM   1157  CE1 TYR A 147     -13.111  -9.224   3.736  1.00 98.71           C  
ATOM   1158  CE2 TYR A 147     -13.440  -7.803   1.786  1.00 98.71           C  
ATOM   1159  OH  TYR A 147     -15.316  -8.675   2.958  1.00 98.71           O  
ATOM   1160  CZ  TYR A 147     -13.973  -8.569   2.837  1.00 98.71           C  
ATOM   1161  N   GLY A 148      -6.621  -9.236   3.111  1.00 97.45           N  
ATOM   1162  CA  GLY A 148      -5.229  -9.259   2.693  1.00 97.45           C  
ATOM   1163  C   GLY A 148      -4.847 -10.677   2.300  1.00 97.45           C  
ATOM   1164  O   GLY A 148      -5.354 -11.635   2.872  1.00 97.45           O  
ATOM   1165  N   ALA A 149      -3.963 -10.823   1.317  1.00 95.43           N  
ATOM   1166  CA  ALA A 149      -3.515 -12.129   0.836  1.00 95.43           C  
ATOM   1167  C   ALA A 149      -2.027 -12.348   1.130  1.00 95.43           C  
ATOM   1168  CB  ALA A 149      -3.838 -12.252  -0.655  1.00 95.43           C  
ATOM   1169  O   ALA A 149      -1.231 -11.403   1.124  1.00 95.43           O  
ATOM   1170  N   GLY A 150      -1.644 -13.604   1.369  1.00 91.70           N  
ATOM   1171  CA  GLY A 150      -0.255 -13.993   1.623  1.00 91.70           C  
ATOM   1172  C   GLY A 150       0.377 -13.181   2.758  1.00 91.70           C  
ATOM   1173  O   GLY A 150      -0.183 -13.079   3.847  1.00 91.70           O  
ATOM   1174  N   GLY A 151       1.527 -12.554   2.493  1.00 91.48           N  
ATOM   1175  CA  GLY A 151       2.234 -11.736   3.485  1.00 91.48           C  
ATOM   1176  C   GLY A 151       1.412 -10.567   4.049  1.00 91.48           C  
ATOM   1177  O   GLY A 151       1.608 -10.197   5.203  1.00 91.48           O  
ATOM   1178  N   SER A 152       0.453 -10.023   3.290  1.00 95.12           N  
ATOM   1179  CA  SER A 152      -0.429  -8.954   3.779  1.00 95.12           C  
ATOM   1180  C   SER A 152      -1.480  -9.459   4.772  1.00 95.12           C  
ATOM   1181  CB  SER A 152      -1.109  -8.232   2.612  1.00 95.12           C  
ATOM   1182  O   SER A 152      -1.920  -8.691   5.622  1.00 95.12           O  
ATOM   1183  OG  SER A 152      -0.137  -7.599   1.794  1.00 95.12           O  
ATOM   1184  N   ASN A 153      -1.837 -10.748   4.747  1.00 95.62           N  
ATOM   1185  CA  ASN A 153      -2.745 -11.320   5.744  1.00 95.62           C  
ATOM   1186  C   ASN A 153      -2.129 -11.336   7.157  1.00 95.62           C  
ATOM   1187  CB  ASN A 153      -3.154 -12.731   5.305  1.00 95.62           C  
ATOM   1188  O   ASN A 153      -2.837 -11.146   8.142  1.00 95.62           O  
ATOM   1189  CG  ASN A 153      -4.126 -13.321   6.304  1.00 95.62           C  
ATOM   1190  ND2 ASN A 153      -3.726 -14.360   6.998  1.00 95.62           N  
ATOM   1191  OD1 ASN A 153      -5.213 -12.821   6.524  1.00 95.62           O  
ATOM   1192  N   ALA A 154      -0.805 -11.500   7.278  1.00 95.88           N  
ATOM   1193  CA  ALA A 154      -0.124 -11.410   8.575  1.00 95.88           C  
ATOM   1194  C   ALA A 154      -0.274 -10.014   9.209  1.00 95.88           C  
ATOM   1195  CB  ALA A 154       1.351 -11.781   8.383  1.00 95.88           C  
ATOM   1196  O   ALA A 154      -0.392  -9.890  10.425  1.00 95.88           O  
ATOM   1197  N   ILE A 155      -0.335  -8.971   8.377  1.00 97.67           N  
ATOM   1198  CA  ILE A 155      -0.599  -7.597   8.814  1.00 97.67           C  
ATOM   1199  C   ILE A 155      -2.059  -7.461   9.269  1.00 97.67           C  
ATOM   1200  CB  ILE A 155      -0.233  -6.606   7.687  1.00 97.67           C  
ATOM   1201  O   ILE A 155      -2.317  -6.884  10.321  1.00 97.67           O  
ATOM   1202  CG1 ILE A 155       1.249  -6.761   7.272  1.00 97.67           C  
ATOM   1203  CG2 ILE A 155      -0.529  -5.167   8.125  1.00 97.67           C  
ATOM   1204  CD1 ILE A 155       1.640  -5.918   6.057  1.00 97.67           C  
ATOM   1205  N   CYS A 156      -3.019  -8.047   8.542  1.00 98.46           N  
ATOM   1206  CA  CYS A 156      -4.419  -8.094   8.981  1.00 98.46           C  
ATOM   1207  C   CYS A 156      -4.581  -8.798  10.340  1.00 98.46           C  
ATOM   1208  CB  CYS A 156      -5.280  -8.788   7.914  1.00 98.46           C  
ATOM   1209  O   CYS A 156      -5.357  -8.338  11.175  1.00 98.46           O  
ATOM   1210  SG  CYS A 156      -5.269  -7.853   6.358  1.00 98.46           S  
ATOM   1211  N   ALA A 157      -3.832  -9.874  10.592  1.00 98.19           N  
ATOM   1212  CA  ALA A 157      -3.845 -10.565  11.880  1.00 98.19           C  
ATOM   1213  C   ALA A 157      -3.293  -9.693  13.026  1.00 98.19           C  
ATOM   1214  CB  ALA A 157      -3.070 -11.879  11.736  1.00 98.19           C  
ATOM   1215  O   ALA A 157      -3.883  -9.667  14.108  1.00 98.19           O  
ATOM   1216  N   ASP A 158      -2.210  -8.941  12.790  1.00 98.43           N  
ATOM   1217  CA  ASP A 158      -1.675  -7.974  13.763  1.00 98.43           C  
ATOM   1218  C   ASP A 158      -2.699  -6.877  14.092  1.00 98.43           C  
ATOM   1219  CB  ASP A 158      -0.374  -7.353  13.232  1.00 98.43           C  
ATOM   1220  O   ASP A 158      -2.983  -6.615  15.263  1.00 98.43           O  
ATOM   1221  CG  ASP A 158       0.188  -6.315  14.213  1.00 98.43           C  
ATOM   1222  OD1 ASP A 158       0.642  -6.717  15.306  1.00 98.43           O  
ATOM   1223  OD2 ASP A 158       0.160  -5.104  13.894  1.00 98.43           O  
ATOM   1224  N   VAL A 159      -3.330  -6.306  13.060  1.00 98.54           N  
ATOM   1225  CA  VAL A 159      -4.418  -5.329  13.203  1.00 98.54           C  
ATOM   1226  C   VAL A 159      -5.546  -5.913  14.051  1.00 98.54           C  
ATOM   1227  CB  VAL A 159      -4.921  -4.894  11.814  1.00 98.54           C  
ATOM   1228  O   VAL A 159      -5.933  -5.311  15.052  1.00 98.54           O  
ATOM   1229  CG1 VAL A 159      -6.215  -4.075  11.829  1.00 98.54           C  
ATOM   1230  CG2 VAL A 159      -3.873  -4.030  11.110  1.00 98.54           C  
ATOM   1231  N   GLN A 160      -6.045  -7.105  13.711  1.00 98.60           N  
ATOM   1232  CA  GLN A 160      -7.109  -7.764  14.470  1.00 98.60           C  
ATOM   1233  C   GLN A 160      -6.749  -7.929  15.951  1.00 98.60           C  
ATOM   1234  CB  GLN A 160      -7.443  -9.110  13.812  1.00 98.60           C  
ATOM   1235  O   GLN A 160      -7.567  -7.631  16.826  1.00 98.60           O  
ATOM   1236  CG  GLN A 160      -8.506  -9.879  14.608  1.00 98.60           C  
ATOM   1237  CD  GLN A 160      -9.015 -11.126  13.899  1.00 98.60           C  
ATOM   1238  NE2 GLN A 160      -9.666 -12.021  14.604  1.00 98.60           N  
ATOM   1239  OE1 GLN A 160      -8.866 -11.327  12.707  1.00 98.60           O  
ATOM   1240  N   HIS A 161      -5.524  -8.368  16.242  1.00 98.06           N  
ATOM   1241  CA  HIS A 161      -5.040  -8.516  17.608  1.00 98.06           C  
ATOM   1242  C   HIS A 161      -5.003  -7.173  18.356  1.00 98.06           C  
ATOM   1243  CB  HIS A 161      -3.668  -9.199  17.571  1.00 98.06           C  
ATOM   1244  O   HIS A 161      -5.558  -7.072  19.453  1.00 98.06           O  
ATOM   1245  CG  HIS A 161      -2.943  -9.182  18.892  1.00 98.06           C  
ATOM   1246  CD2 HIS A 161      -3.459  -9.464  20.129  1.00 98.06           C  
ATOM   1247  ND1 HIS A 161      -1.631  -8.817  19.072  1.00 98.06           N  
ATOM   1248  CE1 HIS A 161      -1.358  -8.889  20.384  1.00 98.06           C  
ATOM   1249  NE2 HIS A 161      -2.448  -9.259  21.076  1.00 98.06           N  
ATOM   1250  N   LYS A 162      -4.407  -6.126  17.771  1.00 98.10           N  
ATOM   1251  CA  LYS A 162      -4.298  -4.801  18.408  1.00 98.10           C  
ATOM   1252  C   LYS A 162      -5.662  -4.171  18.663  1.00 98.10           C  
ATOM   1253  CB  LYS A 162      -3.437  -3.873  17.540  1.00 98.10           C  
ATOM   1254  O   LYS A 162      -5.926  -3.695  19.764  1.00 98.10           O  
ATOM   1255  CG  LYS A 162      -1.947  -4.216  17.657  1.00 98.10           C  
ATOM   1256  CD  LYS A 162      -1.123  -3.347  16.704  1.00 98.10           C  
ATOM   1257  CE  LYS A 162       0.365  -3.672  16.851  1.00 98.10           C  
ATOM   1258  NZ  LYS A 162       1.111  -3.204  15.669  1.00 98.10           N  
ATOM   1259  N   PHE A 163      -6.562  -4.215  17.688  1.00 98.63           N  
ATOM   1260  CA  PHE A 163      -7.897  -3.642  17.836  1.00 98.63           C  
ATOM   1261  C   PHE A 163      -8.742  -4.380  18.890  1.00 98.63           C  
ATOM   1262  CB  PHE A 163      -8.546  -3.565  16.452  1.00 98.63           C  
ATOM   1263  O   PHE A 163      -9.440  -3.734  19.680  1.00 98.63           O  
ATOM   1264  CG  PHE A 163      -8.177  -2.308  15.698  1.00 98.63           C  
ATOM   1265  CD1 PHE A 163      -8.800  -1.099  16.034  1.00 98.63           C  
ATOM   1266  CD2 PHE A 163      -7.204  -2.310  14.687  1.00 98.63           C  
ATOM   1267  CE1 PHE A 163      -8.478   0.077  15.352  1.00 98.63           C  
ATOM   1268  CE2 PHE A 163      -6.872  -1.125  14.007  1.00 98.63           C  
ATOM   1269  CZ  PHE A 163      -7.523   0.071  14.330  1.00 98.63           C  
ATOM   1270  N   LEU A 164      -8.585  -5.705  19.020  1.00 97.99           N  
ATOM   1271  CA  LEU A 164      -9.202  -6.469  20.108  1.00 97.99           C  
ATOM   1272  C   LEU A 164      -8.766  -5.966  21.494  1.00 97.99           C  
ATOM   1273  CB  LEU A 164      -8.887  -7.966  19.923  1.00 97.99           C  
ATOM   1274  O   LEU A 164      -9.604  -5.891  22.395  1.00 97.99           O  
ATOM   1275  CG  LEU A 164      -9.490  -8.886  21.002  1.00 97.99           C  
ATOM   1276  CD1 LEU A 164     -11.021  -8.844  21.012  1.00 97.99           C  
ATOM   1277  CD2 LEU A 164      -9.054 -10.329  20.754  1.00 97.99           C  
ATOM   1278  N   ARG A 165      -7.496  -5.563  21.667  1.00 97.31           N  
ATOM   1279  CA  ARG A 165      -6.977  -5.028  22.943  1.00 97.31           C  
ATOM   1280  C   ARG A 165      -7.713  -3.774  23.409  1.00 97.31           C  
ATOM   1281  CB  ARG A 165      -5.471  -4.728  22.851  1.00 97.31           C  
ATOM   1282  O   ARG A 165      -7.880  -3.596  24.608  1.00 97.31           O  
ATOM   1283  CG  ARG A 165      -4.586  -5.970  22.657  1.00 97.31           C  
ATOM   1284  CD  ARG A 165      -4.596  -6.924  23.862  1.00 97.31           C  
ATOM   1285  NE  ARG A 165      -4.259  -6.235  25.123  1.00 97.31           N  
ATOM   1286  NH1 ARG A 165      -1.999  -6.021  24.785  1.00 97.31           N  
ATOM   1287  NH2 ARG A 165      -2.945  -5.133  26.612  1.00 97.31           N  
ATOM   1288  CZ  ARG A 165      -3.070  -5.802  25.500  1.00 97.31           C  
ATOM   1289  N   ILE A 166      -8.188  -2.939  22.486  1.00 97.92           N  
ATOM   1290  CA  ILE A 166      -8.953  -1.719  22.804  1.00 97.92           C  
ATOM   1291  C   ILE A 166     -10.473  -1.920  22.700  1.00 97.92           C  
ATOM   1292  CB  ILE A 166      -8.443  -0.509  21.995  1.00 97.92           C  
ATOM   1293  O   ILE A 166     -11.240  -0.973  22.858  1.00 97.92           O  
ATOM   1294  CG1 ILE A 166      -8.649  -0.704  20.479  1.00 97.92           C  
ATOM   1295  CG2 ILE A 166      -6.969  -0.246  22.355  1.00 97.92           C  
ATOM   1296  CD1 ILE A 166      -8.416   0.571  19.660  1.00 97.92           C  
ATOM   1297  N   GLY A 167     -10.929  -3.156  22.473  1.00 97.73           N  
ATOM   1298  CA  GLY A 167     -12.346  -3.521  22.390  1.00 97.73           C  
ATOM   1299  C   GLY A 167     -13.040  -3.148  21.078  1.00 97.73           C  
ATOM   1300  O   GLY A 167     -14.253  -3.309  20.965  1.00 97.73           O  
ATOM   1301  N   VAL A 168     -12.293  -2.705  20.068  1.00 98.26           N  
ATOM   1302  CA  VAL A 168     -12.815  -2.483  18.716  1.00 98.26           C  
ATOM   1303  C   VAL A 168     -12.672  -3.798  17.956  1.00 98.26           C  
ATOM   1304  CB  VAL A 168     -12.060  -1.330  18.043  1.00 98.26           C  
ATOM   1305  O   VAL A 168     -11.576  -4.211  17.604  1.00 98.26           O  
ATOM   1306  CG1 VAL A 168     -12.480  -1.130  16.580  1.00 98.26           C  
ATOM   1307  CG2 VAL A 168     -12.279  -0.002  18.780  1.00 98.26           C  
ATOM   1308  N   ARG A 169     -13.771  -4.521  17.741  1.00 98.17           N  
ATOM   1309  CA  ARG A 169     -13.704  -5.855  17.121  1.00 98.17           C  
ATOM   1310  C   ARG A 169     -13.674  -5.747  15.599  1.00 98.17           C  
ATOM   1311  CB  ARG A 169     -14.847  -6.755  17.604  1.00 98.17           C  
ATOM   1312  O   ARG A 169     -14.536  -5.085  15.024  1.00 98.17           O  
ATOM   1313  CG  ARG A 169     -14.867  -6.888  19.135  1.00 98.17           C  
ATOM   1314  CD  ARG A 169     -15.933  -7.890  19.595  1.00 98.17           C  
ATOM   1315  NE  ARG A 169     -15.468  -9.289  19.503  1.00 98.17           N  
ATOM   1316  NH1 ARG A 169     -14.379  -9.377  21.526  1.00 98.17           N  
ATOM   1317  NH2 ARG A 169     -14.455 -11.195  20.238  1.00 98.17           N  
ATOM   1318  CZ  ARG A 169     -14.772  -9.945  20.419  1.00 98.17           C  
ATOM   1319  N   CYS A 170     -12.728  -6.429  14.970  1.00 98.67           N  
ATOM   1320  CA  CYS A 170     -12.634  -6.620  13.525  1.00 98.67           C  
ATOM   1321  C   CYS A 170     -12.233  -8.068  13.215  1.00 98.67           C  
ATOM   1322  CB  CYS A 170     -11.663  -5.589  12.928  1.00 98.67           C  
ATOM   1323  O   CYS A 170     -11.750  -8.777  14.102  1.00 98.67           O  
ATOM   1324  SG  CYS A 170     -10.048  -5.652  13.750  1.00 98.67           S  
ATOM   1325  N   GLN A 171     -12.465  -8.514  11.981  1.00 98.53           N  
ATOM   1326  CA  GLN A 171     -12.229  -9.897  11.569  1.00 98.53           C  
ATOM   1327  C   GLN A 171     -11.391  -9.956  10.293  1.00 98.53           C  
ATOM   1328  CB  GLN A 171     -13.587 -10.600  11.402  1.00 98.53           C  
ATOM   1329  O   GLN A 171     -11.792  -9.431   9.258  1.00 98.53           O  
ATOM   1330  CG  GLN A 171     -13.465 -12.093  11.062  1.00 98.53           C  
ATOM   1331  CD  GLN A 171     -12.737 -12.894  12.134  1.00 98.53           C  
ATOM   1332  NE2 GLN A 171     -11.583 -13.447  11.830  1.00 98.53           N  
ATOM   1333  OE1 GLN A 171     -13.177 -13.029  13.265  1.00 98.53           O  
ATOM   1334  N   ALA A 172     -10.240 -10.621  10.359  1.00 98.40           N  
ATOM   1335  CA  ALA A 172      -9.452 -10.977   9.191  1.00 98.40           C  
ATOM   1336  C   ALA A 172      -9.981 -12.260   8.550  1.00 98.40           C  
ATOM   1337  CB  ALA A 172      -7.971 -11.091   9.575  1.00 98.40           C  
ATOM   1338  O   ALA A 172     -10.279 -13.236   9.245  1.00 98.40           O  
ATOM   1339  N   TYR A 173     -10.056 -12.258   7.222  1.00 97.70           N  
ATOM   1340  CA  TYR A 173     -10.458 -13.413   6.426  1.00 97.70           C  
ATOM   1341  C   TYR A 173      -9.296 -13.811   5.518  1.00 97.70           C  
ATOM   1342  CB  TYR A 173     -11.725 -13.084   5.640  1.00 97.70           C  
ATOM   1343  O   TYR A 173      -9.091 -13.159   4.501  1.00 97.70           O  
ATOM   1344  CG  TYR A 173     -12.897 -12.776   6.542  1.00 97.70           C  
ATOM   1345  CD1 TYR A 173     -13.607 -13.815   7.170  1.00 97.70           C  
ATOM   1346  CD2 TYR A 173     -13.235 -11.441   6.806  1.00 97.70           C  
ATOM   1347  CE1 TYR A 173     -14.741 -13.529   7.956  1.00 97.70           C  
ATOM   1348  CE2 TYR A 173     -14.336 -11.155   7.623  1.00 97.70           C  
ATOM   1349  OH  TYR A 173     -16.220 -11.876   8.894  1.00 97.70           O  
ATOM   1350  CZ  TYR A 173     -15.125 -12.188   8.157  1.00 97.70           C  
ATOM   1351  N   PRO A 174      -8.504 -14.837   5.877  1.00 93.19           N  
ATOM   1352  CA  PRO A 174      -7.288 -15.189   5.142  1.00 93.19           C  
ATOM   1353  C   PRO A 174      -7.556 -15.923   3.822  1.00 93.19           C  
ATOM   1354  CB  PRO A 174      -6.518 -16.085   6.114  1.00 93.19           C  
ATOM   1355  O   PRO A 174      -6.676 -15.994   2.968  1.00 93.19           O  
ATOM   1356  CG  PRO A 174      -7.611 -16.778   6.919  1.00 93.19           C  
ATOM   1357  CD  PRO A 174      -8.647 -15.667   7.066  1.00 93.19           C  
ATOM   1358  N   ASP A 175      -8.750 -16.495   3.677  1.00 97.15           N  
ATOM   1359  CA  ASP A 175      -9.166 -17.275   2.518  1.00 97.15           C  
ATOM   1360  C   ASP A 175     -10.018 -16.430   1.565  1.00 97.15           C  
ATOM   1361  CB  ASP A 175      -9.921 -18.517   2.995  1.00 97.15           C  
ATOM   1362  O   ASP A 175     -10.950 -15.746   1.992  1.00 97.15           O  
ATOM   1363  CG  ASP A 175     -10.452 -19.279   1.789  1.00 97.15           C  
ATOM   1364  OD1 ASP A 175     -11.617 -19.018   1.426  1.00 97.15           O  
ATOM   1365  OD2 ASP A 175      -9.657 -20.006   1.164  1.00 97.15           O  
ATOM   1366  N   ALA A 176      -9.718 -16.507   0.269  1.00 97.01           N  
ATOM   1367  CA  ALA A 176     -10.387 -15.722  -0.763  1.00 97.01           C  
ATOM   1368  C   ALA A 176     -11.889 -16.026  -0.880  1.00 97.01           C  
ATOM   1369  CB  ALA A 176      -9.682 -16.004  -2.092  1.00 97.01           C  
ATOM   1370  O   ALA A 176     -12.690 -15.107  -1.066  1.00 97.01           O  
ATOM   1371  N   HIS A 177     -12.298 -17.291  -0.748  1.00 98.13           N  
ATOM   1372  CA  HIS A 177     -13.715 -17.649  -0.790  1.00 98.13           C  
ATOM   1373  C   HIS A 177     -14.447 -17.095   0.429  1.00 98.13           C  
ATOM   1374  CB  HIS A 177     -13.900 -19.168  -0.894  1.00 98.13           C  
ATOM   1375  O   HIS A 177     -15.534 -16.538   0.285  1.00 98.13           O  
ATOM   1376  CG  HIS A 177     -13.425 -19.731  -2.203  1.00 98.13           C  
ATOM   1377  CD2 HIS A 177     -12.264 -20.417  -2.437  1.00 98.13           C  
ATOM   1378  ND1 HIS A 177     -14.108 -19.657  -3.394  1.00 98.13           N  
ATOM   1379  CE1 HIS A 177     -13.378 -20.286  -4.328  1.00 98.13           C  
ATOM   1380  NE2 HIS A 177     -12.249 -20.770  -3.793  1.00 98.13           N  
ATOM   1381  N   ILE A 178     -13.837 -17.169   1.613  1.00 98.18           N  
ATOM   1382  CA  ILE A 178     -14.422 -16.594   2.825  1.00 98.18           C  
ATOM   1383  C   ILE A 178     -14.468 -15.058   2.744  1.00 98.18           C  
ATOM   1384  CB  ILE A 178     -13.720 -17.109   4.099  1.00 98.18           C  
ATOM   1385  O   ILE A 178     -15.478 -14.482   3.143  1.00 98.18           O  
ATOM   1386  CG1 ILE A 178     -13.736 -18.655   4.172  1.00 98.18           C  
ATOM   1387  CG2 ILE A 178     -14.451 -16.556   5.334  1.00 98.18           C  
ATOM   1388  CD1 ILE A 178     -13.017 -19.244   5.393  1.00 98.18           C  
ATOM   1389  N   MET A 179     -13.461 -14.383   2.168  1.00 98.59           N  
ATOM   1390  CA  MET A 179     -13.537 -12.936   1.890  1.00 98.59           C  
ATOM   1391  C   MET A 179     -14.757 -12.607   1.020  1.00 98.59           C  
ATOM   1392  CB  MET A 179     -12.292 -12.410   1.158  1.00 98.59           C  
ATOM   1393  O   MET A 179     -15.494 -11.677   1.330  1.00 98.59           O  
ATOM   1394  CG  MET A 179     -10.985 -12.384   1.949  1.00 98.59           C  
ATOM   1395  SD  MET A 179      -9.608 -11.797   0.916  1.00 98.59           S  
ATOM   1396  CE  MET A 179      -8.189 -12.426   1.842  1.00 98.59           C  
ATOM   1397  N   MET A 180     -15.011 -13.386  -0.038  1.00 98.66           N  
ATOM   1398  CA  MET A 180     -16.187 -13.206  -0.897  1.00 98.66           C  
ATOM   1399  C   MET A 180     -17.502 -13.455  -0.148  1.00 98.66           C  
ATOM   1400  CB  MET A 180     -16.096 -14.131  -2.120  1.00 98.66           C  
ATOM   1401  O   MET A 180     -18.464 -12.712  -0.343  1.00 98.66           O  
ATOM   1402  CG  MET A 180     -15.012 -13.692  -3.111  1.00 98.66           C  
ATOM   1403  SD  MET A 180     -15.295 -12.085  -3.901  1.00 98.66           S  
ATOM   1404  CE  MET A 180     -16.699 -12.462  -4.975  1.00 98.66           C  
ATOM   1405  N   MET A 181     -17.555 -14.466   0.726  1.00 98.72           N  
ATOM   1406  CA  MET A 181     -18.724 -14.718   1.576  1.00 98.72           C  
ATOM   1407  C   MET A 181     -18.983 -13.551   2.531  1.00 98.72           C  
ATOM   1408  CB  MET A 181     -18.561 -16.013   2.384  1.00 98.72           C  
ATOM   1409  O   MET A 181     -20.114 -13.075   2.601  1.00 98.72           O  
ATOM   1410  CG  MET A 181     -18.596 -17.268   1.509  1.00 98.72           C  
ATOM   1411  SD  MET A 181     -18.387 -18.814   2.434  1.00 98.72           S  
ATOM   1412  CE  MET A 181     -20.069 -19.037   3.070  1.00 98.72           C  
ATOM   1413  N   SER A 182     -17.952 -13.051   3.217  1.00 98.72           N  
ATOM   1414  CA  SER A 182     -18.078 -11.886   4.101  1.00 98.72           C  
ATOM   1415  C   SER A 182     -18.522 -10.656   3.302  1.00 98.72           C  
ATOM   1416  CB  SER A 182     -16.796 -11.686   4.930  1.00 98.72           C  
ATOM   1417  O   SER A 182     -19.549 -10.067   3.629  1.00 98.72           O  
ATOM   1418  OG  SER A 182     -16.226 -10.408   4.795  1.00 98.72           O  
ATOM   1419  N   ALA A 183     -17.864 -10.359   2.175  1.00 98.78           N  
ATOM   1420  CA  ALA A 183     -18.205  -9.245   1.291  1.00 98.78           C  
ATOM   1421  C   ALA A 183     -19.659  -9.299   0.798  1.00 98.78           C  
ATOM   1422  CB  ALA A 183     -17.232  -9.248   0.106  1.00 98.78           C  
ATOM   1423  O   ALA A 183     -20.298  -8.255   0.662  1.00 98.78           O  
ATOM   1424  N   SER A 184     -20.202 -10.500   0.559  1.00 98.73           N  
ATOM   1425  CA  SER A 184     -21.590 -10.701   0.119  1.00 98.73           C  
ATOM   1426  C   SER A 184     -22.647 -10.304   1.158  1.00 98.73           C  
ATOM   1427  CB  SER A 184     -21.816 -12.147  -0.337  1.00 98.73           C  
ATOM   1428  O   SER A 184     -23.788 -10.050   0.779  1.00 98.73           O  
ATOM   1429  OG  SER A 184     -22.006 -13.051   0.732  1.00 98.73           O  
ATOM   1430  N   LEU A 185     -22.266 -10.239   2.439  1.00 98.69           N  
ATOM   1431  CA  LEU A 185     -23.141  -9.936   3.576  1.00 98.69           C  
ATOM   1432  C   LEU A 185     -22.924  -8.533   4.158  1.00 98.69           C  
ATOM   1433  CB  LEU A 185     -22.915 -10.992   4.673  1.00 98.69           C  
ATOM   1434  O   LEU A 185     -23.633  -8.145   5.088  1.00 98.69           O  
ATOM   1435  CG  LEU A 185     -23.259 -12.436   4.278  1.00 98.69           C  
ATOM   1436  CD1 LEU A 185     -22.918 -13.366   5.444  1.00 98.69           C  
ATOM   1437  CD2 LEU A 185     -24.742 -12.608   3.940  1.00 98.69           C  
ATOM   1438  N   LEU A 186     -21.940  -7.789   3.652  1.00 98.73           N  
ATOM   1439  CA  LEU A 186     -21.731  -6.404   4.057  1.00 98.73           C  
ATOM   1440  C   LEU A 186     -22.882  -5.514   3.579  1.00 98.73           C  
ATOM   1441  CB  LEU A 186     -20.374  -5.894   3.555  1.00 98.73           C  
ATOM   1442  O   LEU A 186     -23.619  -5.860   2.662  1.00 98.73           O  
ATOM   1443  CG  LEU A 186     -19.155  -6.616   4.151  1.00 98.73           C  
ATOM   1444  CD1 LEU A 186     -17.876  -6.025   3.571  1.00 98.73           C  
ATOM   1445  CD2 LEU A 186     -19.094  -6.498   5.672  1.00 98.73           C  
ATOM   1446  N   GLN A 187     -23.031  -4.359   4.215  1.00 98.68           N  
ATOM   1447  CA  GLN A 187     -24.057  -3.368   3.908  1.00 98.68           C  
ATOM   1448  C   GLN A 187     -23.571  -1.949   4.240  1.00 98.68           C  
ATOM   1449  CB  GLN A 187     -25.374  -3.743   4.614  1.00 98.68           C  
ATOM   1450  O   GLN A 187     -22.447  -1.740   4.706  1.00 98.68           O  
ATOM   1451  CG  GLN A 187     -25.228  -3.791   6.134  1.00 98.68           C  
ATOM   1452  CD  GLN A 187     -26.501  -4.202   6.863  1.00 98.68           C  
ATOM   1453  NE2 GLN A 187     -26.645  -3.838   8.116  1.00 98.68           N  
ATOM   1454  OE1 GLN A 187     -27.402  -4.842   6.354  1.00 98.68           O  
ATOM   1455  N   GLU A 188     -24.429  -0.952   4.029  1.00 98.51           N  
ATOM   1456  CA  GLU A 188     -24.144   0.428   4.423  1.00 98.51           C  
ATOM   1457  C   GLU A 188     -23.781   0.537   5.920  1.00 98.51           C  
ATOM   1458  CB  GLU A 188     -25.326   1.329   4.041  1.00 98.51           C  
ATOM   1459  O   GLU A 188     -24.384  -0.095   6.794  1.00 98.51           O  
ATOM   1460  CG  GLU A 188     -24.999   2.816   4.250  1.00 98.51           C  
ATOM   1461  CD  GLU A 188     -26.066   3.766   3.684  1.00 98.51           C  
ATOM   1462  OE1 GLU A 188     -25.752   4.976   3.610  1.00 98.51           O  
ATOM   1463  OE2 GLU A 188     -27.169   3.292   3.331  1.00 98.51           O  
ATOM   1464  N   GLY A 189     -22.752   1.335   6.214  1.00 98.50           N  
ATOM   1465  CA  GLY A 189     -22.185   1.477   7.558  1.00 98.50           C  
ATOM   1466  C   GLY A 189     -21.126   0.428   7.921  1.00 98.50           C  
ATOM   1467  O   GLY A 189     -20.593   0.479   9.031  1.00 98.50           O  
ATOM   1468  N   ASP A 190     -20.797  -0.496   7.013  1.00 98.86           N  
ATOM   1469  CA  ASP A 190     -19.642  -1.389   7.155  1.00 98.86           C  
ATOM   1470  C   ASP A 190     -18.376  -0.828   6.549  1.00 98.86           C  
ATOM   1471  CB  ASP A 190     -19.903  -2.759   6.529  1.00 98.86           C  
ATOM   1472  O   ASP A 190     -18.405   0.029   5.663  1.00 98.86           O  
ATOM   1473  CG  ASP A 190     -20.989  -3.468   7.290  1.00 98.86           C  
ATOM   1474  OD1 ASP A 190     -21.136  -3.173   8.497  1.00 98.86           O  
ATOM   1475  OD2 ASP A 190     -21.720  -4.287   6.702  1.00 98.86           O  
ATOM   1476  N   VAL A 191     -17.251  -1.367   7.012  1.00 98.90           N  
ATOM   1477  CA  VAL A 191     -15.938  -1.036   6.485  1.00 98.90           C  
ATOM   1478  C   VAL A 191     -15.117  -2.286   6.200  1.00 98.90           C  
ATOM   1479  CB  VAL A 191     -15.223  -0.051   7.420  1.00 98.90           C  
ATOM   1480  O   VAL A 191     -15.060  -3.217   7.006  1.00 98.90           O  
ATOM   1481  CG1 VAL A 191     -14.774  -0.690   8.733  1.00 98.90           C  
ATOM   1482  CG2 VAL A 191     -14.022   0.611   6.744  1.00 98.90           C  
ATOM   1483  N   VAL A 192     -14.420  -2.256   5.070  1.00 98.90           N  
ATOM   1484  CA  VAL A 192     -13.313  -3.158   4.766  1.00 98.90           C  
ATOM   1485  C   VAL A 192     -12.013  -2.375   4.864  1.00 98.90           C  
ATOM   1486  CB  VAL A 192     -13.468  -3.796   3.381  1.00 98.90           C  
ATOM   1487  O   VAL A 192     -11.827  -1.389   4.151  1.00 98.90           O  
ATOM   1488  CG1 VAL A 192     -12.254  -4.644   2.991  1.00 98.90           C  
ATOM   1489  CG2 VAL A 192     -14.713  -4.683   3.324  1.00 98.90           C  
ATOM   1490  N   LEU A 193     -11.092  -2.831   5.710  1.00 98.90           N  
ATOM   1491  CA  LEU A 193      -9.695  -2.413   5.667  1.00 98.90           C  
ATOM   1492  C   LEU A 193      -8.909  -3.436   4.844  1.00 98.90           C  
ATOM   1493  CB  LEU A 193      -9.160  -2.247   7.095  1.00 98.90           C  
ATOM   1494  O   LEU A 193      -8.683  -4.564   5.284  1.00 98.90           O  
ATOM   1495  CG  LEU A 193      -7.668  -1.872   7.170  1.00 98.90           C  
ATOM   1496  CD1 LEU A 193      -7.392  -0.476   6.622  1.00 98.90           C  
ATOM   1497  CD2 LEU A 193      -7.214  -1.887   8.625  1.00 98.90           C  
ATOM   1498  N   VAL A 194      -8.490  -3.045   3.644  1.00 98.70           N  
ATOM   1499  CA  VAL A 194      -7.709  -3.894   2.745  1.00 98.70           C  
ATOM   1500  C   VAL A 194      -6.227  -3.538   2.812  1.00 98.70           C  
ATOM   1501  CB  VAL A 194      -8.292  -3.917   1.320  1.00 98.70           C  
ATOM   1502  O   VAL A 194      -5.841  -2.387   2.611  1.00 98.70           O  
ATOM   1503  CG1 VAL A 194      -8.352  -2.559   0.617  1.00 98.70           C  
ATOM   1504  CG2 VAL A 194      -7.506  -4.876   0.422  1.00 98.70           C  
ATOM   1505  N   VAL A 195      -5.380  -4.537   3.064  1.00 98.13           N  
ATOM   1506  CA  VAL A 195      -3.919  -4.413   3.009  1.00 98.13           C  
ATOM   1507  C   VAL A 195      -3.420  -5.112   1.751  1.00 98.13           C  
ATOM   1508  CB  VAL A 195      -3.236  -4.962   4.275  1.00 98.13           C  
ATOM   1509  O   VAL A 195      -3.544  -6.327   1.597  1.00 98.13           O  
ATOM   1510  CG1 VAL A 195      -1.725  -4.687   4.227  1.00 98.13           C  
ATOM   1511  CG2 VAL A 195      -3.785  -4.308   5.551  1.00 98.13           C  
ATOM   1512  N   THR A 196      -2.846  -4.345   0.826  1.00 95.94           N  
ATOM   1513  CA  THR A 196      -2.357  -4.870  -0.451  1.00 95.94           C  
ATOM   1514  C   THR A 196      -1.177  -4.055  -0.960  1.00 95.94           C  
ATOM   1515  CB  THR A 196      -3.495  -4.934  -1.484  1.00 95.94           C  
ATOM   1516  O   THR A 196      -1.318  -2.898  -1.339  1.00 95.94           O  
ATOM   1517  CG2 THR A 196      -4.240  -3.616  -1.730  1.00 95.94           C  
ATOM   1518  OG1 THR A 196      -2.984  -5.419  -2.712  1.00 95.94           O  
ATOM   1519  N   HIS A 197       0.014  -4.658  -1.007  1.00 93.59           N  
ATOM   1520  CA  HIS A 197       1.209  -3.946  -1.465  1.00 93.59           C  
ATOM   1521  C   HIS A 197       1.053  -3.432  -2.905  1.00 93.59           C  
ATOM   1522  CB  HIS A 197       2.448  -4.830  -1.292  1.00 93.59           C  
ATOM   1523  O   HIS A 197       1.042  -2.222  -3.121  1.00 93.59           O  
ATOM   1524  CG  HIS A 197       3.692  -4.158  -1.813  1.00 93.59           C  
ATOM   1525  CD2 HIS A 197       4.495  -4.615  -2.823  1.00 93.59           C  
ATOM   1526  ND1 HIS A 197       4.197  -2.937  -1.415  1.00 93.59           N  
ATOM   1527  CE1 HIS A 197       5.283  -2.675  -2.164  1.00 93.59           C  
ATOM   1528  NE2 HIS A 197       5.491  -3.667  -3.036  1.00 93.59           N  
ATOM   1529  N   SER A 198       0.834  -4.328  -3.873  1.00 92.18           N  
ATOM   1530  CA  SER A 198       0.683  -3.958  -5.287  1.00 92.18           C  
ATOM   1531  C   SER A 198      -0.674  -3.334  -5.626  1.00 92.18           C  
ATOM   1532  CB  SER A 198       0.901  -5.189  -6.171  1.00 92.18           C  
ATOM   1533  O   SER A 198      -0.793  -2.665  -6.645  1.00 92.18           O  
ATOM   1534  OG  SER A 198      -0.104  -6.165  -5.927  1.00 92.18           O  
ATOM   1535  N   GLY A 199      -1.720  -3.583  -4.829  1.00 94.54           N  
ATOM   1536  CA  GLY A 199      -3.090  -3.195  -5.179  1.00 94.54           C  
ATOM   1537  C   GLY A 199      -3.667  -3.955  -6.378  1.00 94.54           C  
ATOM   1538  O   GLY A 199      -4.643  -3.498  -6.973  1.00 94.54           O  
ATOM   1539  N   ARG A 200      -3.060  -5.093  -6.756  1.00 95.36           N  
ATOM   1540  CA  ARG A 200      -3.379  -5.856  -7.979  1.00 95.36           C  
ATOM   1541  C   ARG A 200      -3.807  -7.305  -7.747  1.00 95.36           C  
ATOM   1542  CB  ARG A 200      -2.176  -5.802  -8.941  1.00 95.36           C  
ATOM   1543  O   ARG A 200      -4.194  -7.960  -8.707  1.00 95.36           O  
ATOM   1544  CG  ARG A 200      -1.968  -4.396  -9.511  1.00 95.36           C  
ATOM   1545  CD  ARG A 200      -0.733  -4.304 -10.405  1.00 95.36           C  
ATOM   1546  NE  ARG A 200      -0.567  -2.933 -10.913  1.00 95.36           N  
ATOM   1547  NH1 ARG A 200      -1.589  -3.106 -12.968  1.00 95.36           N  
ATOM   1548  NH2 ARG A 200      -0.629  -1.191 -12.334  1.00 95.36           N  
ATOM   1549  CZ  ARG A 200      -0.932  -2.424 -12.071  1.00 95.36           C  
ATOM   1550  N   THR A 201      -3.743  -7.819  -6.518  1.00 96.04           N  
ATOM   1551  CA  THR A 201      -4.131  -9.208  -6.223  1.00 96.04           C  
ATOM   1552  C   THR A 201      -5.595  -9.445  -6.602  1.00 96.04           C  
ATOM   1553  CB  THR A 201      -3.915  -9.543  -4.742  1.00 96.04           C  
ATOM   1554  O   THR A 201      -6.482  -8.820  -6.020  1.00 96.04           O  
ATOM   1555  CG2 THR A 201      -4.069 -11.039  -4.477  1.00 96.04           C  
ATOM   1556  OG1 THR A 201      -2.609  -9.181  -4.349  1.00 96.04           O  
ATOM   1557  N   SER A 202      -5.840 -10.332  -7.573  1.00 97.49           N  
ATOM   1558  CA  SER A 202      -7.153 -10.549  -8.205  1.00 97.49           C  
ATOM   1559  C   SER A 202      -8.248 -10.877  -7.200  1.00 97.49           C  
ATOM   1560  CB  SER A 202      -7.069 -11.698  -9.221  1.00 97.49           C  
ATOM   1561  O   SER A 202      -9.312 -10.265  -7.226  1.00 97.49           O  
ATOM   1562  OG  SER A 202      -6.441 -12.838  -8.657  1.00 97.49           O  
ATOM   1563  N   ASP A 203      -7.962 -11.795  -6.285  1.00 96.99           N  
ATOM   1564  CA  ASP A 203      -8.971 -12.342  -5.380  1.00 96.99           C  
ATOM   1565  C   ASP A 203      -9.373 -11.302  -4.328  1.00 96.99           C  
ATOM   1566  CB  ASP A 203      -8.418 -13.618  -4.734  1.00 96.99           C  
ATOM   1567  O   ASP A 203     -10.551 -11.108  -4.035  1.00 96.99           O  
ATOM   1568  CG  ASP A 203      -7.896 -14.657  -5.739  1.00 96.99           C  
ATOM   1569  OD1 ASP A 203      -8.172 -14.510  -6.955  1.00 96.99           O  
ATOM   1570  OD2 ASP A 203      -7.112 -15.516  -5.290  1.00 96.99           O  
ATOM   1571  N   VAL A 204      -8.391 -10.534  -3.844  1.00 98.35           N  
ATOM   1572  CA  VAL A 204      -8.622  -9.389  -2.954  1.00 98.35           C  
ATOM   1573  C   VAL A 204      -9.414  -8.300  -3.681  1.00 98.35           C  
ATOM   1574  CB  VAL A 204      -7.293  -8.823  -2.421  1.00 98.35           C  
ATOM   1575  O   VAL A 204     -10.338  -7.726  -3.109  1.00 98.35           O  
ATOM   1576  CG1 VAL A 204      -7.514  -7.650  -1.463  1.00 98.35           C  
ATOM   1577  CG2 VAL A 204      -6.484  -9.882  -1.661  1.00 98.35           C  
ATOM   1578  N   LYS A 205      -9.091  -8.023  -4.951  1.00 98.61           N  
ATOM   1579  CA  LYS A 205      -9.829  -7.050  -5.767  1.00 98.61           C  
ATOM   1580  C   LYS A 205     -11.292  -7.462  -5.934  1.00 98.61           C  
ATOM   1581  CB  LYS A 205      -9.116  -6.849  -7.113  1.00 98.61           C  
ATOM   1582  O   LYS A 205     -12.157  -6.617  -5.736  1.00 98.61           O  
ATOM   1583  CG  LYS A 205      -9.834  -5.843  -8.028  1.00 98.61           C  
ATOM   1584  CD  LYS A 205      -8.998  -5.607  -9.293  1.00 98.61           C  
ATOM   1585  CE  LYS A 205      -9.694  -4.696 -10.310  1.00 98.61           C  
ATOM   1586  NZ  LYS A 205     -10.784  -5.389 -11.033  1.00 98.61           N  
ATOM   1587  N   ALA A 206     -11.567  -8.732  -6.228  1.00 98.71           N  
ATOM   1588  CA  ALA A 206     -12.931  -9.241  -6.360  1.00 98.71           C  
ATOM   1589  C   ALA A 206     -13.740  -9.071  -5.059  1.00 98.71           C  
ATOM   1590  CB  ALA A 206     -12.857 -10.709  -6.795  1.00 98.71           C  
ATOM   1591  O   ALA A 206     -14.876  -8.596  -5.100  1.00 98.71           O  
ATOM   1592  N   ALA A 207     -13.138  -9.372  -3.902  1.00 98.72           N  
ATOM   1593  CA  ALA A 207     -13.783  -9.176  -2.602  1.00 98.72           C  
ATOM   1594  C   ALA A 207     -14.070  -7.695  -2.309  1.00 98.72           C  
ATOM   1595  CB  ALA A 207     -12.910  -9.814  -1.518  1.00 98.72           C  
ATOM   1596  O   ALA A 207     -15.157  -7.353  -1.847  1.00 98.72           O  
ATOM   1597  N   VAL A 208     -13.134  -6.797  -2.635  1.00 98.78           N  
ATOM   1598  CA  VAL A 208     -13.325  -5.343  -2.490  1.00 98.78           C  
ATOM   1599  C   VAL A 208     -14.425  -4.819  -3.421  1.00 98.78           C  
ATOM   1600  CB  VAL A 208     -11.993  -4.600  -2.718  1.00 98.78           C  
ATOM   1601  O   VAL A 208     -15.248  -4.009  -2.996  1.00 98.78           O  
ATOM   1602  CG1 VAL A 208     -12.172  -3.079  -2.805  1.00 98.78           C  
ATOM   1603  CG2 VAL A 208     -11.017  -4.868  -1.563  1.00 98.78           C  
ATOM   1604  N   GLU A 209     -14.476  -5.281  -4.674  1.00 98.80           N  
ATOM   1605  CA  GLU A 209     -15.534  -4.916  -5.627  1.00 98.80           C  
ATOM   1606  C   GLU A 209     -16.916  -5.335  -5.117  1.00 98.80           C  
ATOM   1607  CB  GLU A 209     -15.265  -5.549  -7.008  1.00 98.80           C  
ATOM   1608  O   GLU A 209     -17.857  -4.539  -5.167  1.00 98.80           O  
ATOM   1609  CG  GLU A 209     -14.128  -4.825  -7.738  1.00 98.80           C  
ATOM   1610  CD  GLU A 209     -13.686  -5.460  -9.064  1.00 98.80           C  
ATOM   1611  OE1 GLU A 209     -13.054  -4.730  -9.869  1.00 98.80           O  
ATOM   1612  OE2 GLU A 209     -13.836  -6.679  -9.275  1.00 98.80           O  
ATOM   1613  N   LEU A 210     -17.034  -6.553  -4.581  1.00 98.86           N  
ATOM   1614  CA  LEU A 210     -18.285  -7.054  -4.017  1.00 98.86           C  
ATOM   1615  C   LEU A 210     -18.689  -6.301  -2.740  1.00 98.86           C  
ATOM   1616  CB  LEU A 210     -18.156  -8.569  -3.791  1.00 98.86           C  
ATOM   1617  O   LEU A 210     -19.839  -5.883  -2.625  1.00 98.86           O  
ATOM   1618  CG  LEU A 210     -19.440  -9.223  -3.246  1.00 98.86           C  
ATOM   1619  CD1 LEU A 210     -20.647  -9.004  -4.165  1.00 98.86           C  
ATOM   1620  CD2 LEU A 210     -19.226 -10.728  -3.118  1.00 98.86           C  
ATOM   1621  N   ALA A 211     -17.748  -6.063  -1.824  1.00 98.85           N  
ATOM   1622  CA  ALA A 211     -17.991  -5.303  -0.599  1.00 98.85           C  
ATOM   1623  C   ALA A 211     -18.521  -3.895  -0.909  1.00 98.85           C  
ATOM   1624  CB  ALA A 211     -16.678  -5.236   0.187  1.00 98.85           C  
ATOM   1625  O   ALA A 211     -19.532  -3.463  -0.352  1.00 98.85           O  
ATOM   1626  N   LYS A 212     -17.884  -3.202  -1.863  1.00 98.66           N  
ATOM   1627  CA  LYS A 212     -18.314  -1.873  -2.308  1.00 98.66           C  
ATOM   1628  C   LYS A 212     -19.681  -1.906  -2.986  1.00 98.66           C  
ATOM   1629  CB  LYS A 212     -17.244  -1.277  -3.227  1.00 98.66           C  
ATOM   1630  O   LYS A 212     -20.504  -1.030  -2.730  1.00 98.66           O  
ATOM   1631  CG  LYS A 212     -17.591   0.174  -3.583  1.00 98.66           C  
ATOM   1632  CD  LYS A 212     -16.396   0.876  -4.224  1.00 98.66           C  
ATOM   1633  CE  LYS A 212     -16.683   2.378  -4.311  1.00 98.66           C  
ATOM   1634  NZ  LYS A 212     -15.442   3.153  -4.532  1.00 98.66           N  
ATOM   1635  N   LYS A 213     -19.945  -2.915  -3.825  1.00 98.66           N  
ATOM   1636  CA  LYS A 213     -21.259  -3.117  -4.457  1.00 98.66           C  
ATOM   1637  C   LYS A 213     -22.375  -3.251  -3.417  1.00 98.66           C  
ATOM   1638  CB  LYS A 213     -21.192  -4.350  -5.370  1.00 98.66           C  
ATOM   1639  O   LYS A 213     -23.476  -2.769  -3.662  1.00 98.66           O  
ATOM   1640  CG  LYS A 213     -22.526  -4.631  -6.075  1.00 98.66           C  
ATOM   1641  CD  LYS A 213     -22.440  -5.913  -6.901  1.00 98.66           C  
ATOM   1642  CE  LYS A 213     -23.822  -6.211  -7.485  1.00 98.66           C  
ATOM   1643  NZ  LYS A 213     -23.839  -7.521  -8.178  1.00 98.66           N  
ATOM   1644  N   ASN A 214     -22.082  -3.862  -2.273  1.00 98.71           N  
ATOM   1645  CA  ASN A 214     -23.031  -4.018  -1.178  1.00 98.71           C  
ATOM   1646  C   ASN A 214     -23.096  -2.809  -0.223  1.00 98.71           C  
ATOM   1647  CB  ASN A 214     -22.724  -5.338  -0.470  1.00 98.71           C  
ATOM   1648  O   ASN A 214     -23.909  -2.803   0.691  1.00 98.71           O  
ATOM   1649  CG  ASN A 214     -23.105  -6.560  -1.280  1.00 98.71           C  
ATOM   1650  ND2 ASN A 214     -22.429  -7.659  -1.084  1.00 98.71           N  
ATOM   1651  OD1 ASN A 214     -24.019  -6.568  -2.092  1.00 98.71           O  
ATOM   1652  N   GLY A 215     -22.307  -1.753  -0.444  1.00 98.35           N  
ATOM   1653  CA  GLY A 215     -22.406  -0.493   0.303  1.00 98.35           C  
ATOM   1654  C   GLY A 215     -21.381  -0.312   1.424  1.00 98.35           C  
ATOM   1655  O   GLY A 215     -21.408   0.720   2.098  1.00 98.35           O  
ATOM   1656  N   ALA A 216     -20.450  -1.253   1.607  1.00 98.79           N  
ATOM   1657  CA  ALA A 216     -19.339  -1.062   2.534  1.00 98.79           C  
ATOM   1658  C   ALA A 216     -18.372   0.016   2.028  1.00 98.79           C  
ATOM   1659  CB  ALA A 216     -18.603  -2.382   2.756  1.00 98.79           C  
ATOM   1660  O   ALA A 216     -18.092   0.117   0.829  1.00 98.79           O  
ATOM   1661  N   LYS A 217     -17.806   0.784   2.960  1.00 98.80           N  
ATOM   1662  CA  LYS A 217     -16.681   1.680   2.682  1.00 98.80           C  
ATOM   1663  C   LYS A 217     -15.369   0.915   2.671  1.00 98.80           C  
ATOM   1664  CB  LYS A 217     -16.634   2.824   3.703  1.00 98.80           C  
ATOM   1665  O   LYS A 217     -15.178  -0.030   3.432  1.00 98.80           O  
ATOM   1666  CG  LYS A 217     -17.796   3.826   3.588  1.00 98.80           C  
ATOM   1667  CD  LYS A 217     -17.740   4.539   2.242  1.00 98.80           C  
ATOM   1668  CE  LYS A 217     -18.703   5.707   2.097  1.00 98.80           C  
ATOM   1669  NZ  LYS A 217     -18.607   6.202   0.704  1.00 98.80           N  
ATOM   1670  N   ILE A 218     -14.436   1.360   1.842  1.00 98.88           N  
ATOM   1671  CA  ILE A 218     -13.145   0.700   1.661  1.00 98.88           C  
ATOM   1672  C   ILE A 218     -12.016   1.622   2.138  1.00 98.88           C  
ATOM   1673  CB  ILE A 218     -12.994   0.290   0.185  1.00 98.88           C  
ATOM   1674  O   ILE A 218     -11.827   2.709   1.594  1.00 98.88           O  
ATOM   1675  CG1 ILE A 218     -14.175  -0.523  -0.397  1.00 98.88           C  
ATOM   1676  CG2 ILE A 218     -11.654  -0.435  -0.044  1.00 98.88           C  
ATOM   1677  CD1 ILE A 218     -14.514  -1.834   0.319  1.00 98.88           C  
ATOM   1678  N   ILE A 219     -11.231   1.170   3.116  1.00 98.86           N  
ATOM   1679  CA  ILE A 219      -9.949   1.770   3.507  1.00 98.86           C  
ATOM   1680  C   ILE A 219      -8.840   0.907   2.904  1.00 98.86           C  
ATOM   1681  CB  ILE A 219      -9.802   1.870   5.043  1.00 98.86           C  
ATOM   1682  O   ILE A 219      -8.774  -0.286   3.183  1.00 98.86           O  
ATOM   1683  CG1 ILE A 219     -10.958   2.663   5.692  1.00 98.86           C  
ATOM   1684  CG2 ILE A 219      -8.452   2.534   5.389  1.00 98.86           C  
ATOM   1685  CD1 ILE A 219     -11.017   2.519   7.215  1.00 98.86           C  
ATOM   1686  N   CYS A 220      -7.962   1.482   2.086  1.00 98.62           N  
ATOM   1687  CA  CYS A 220      -6.924   0.747   1.367  1.00 98.62           C  
ATOM   1688  C   CYS A 220      -5.520   1.170   1.802  1.00 98.62           C  
ATOM   1689  CB  CYS A 220      -7.158   0.942  -0.134  1.00 98.62           C  
ATOM   1690  O   CYS A 220      -5.145   2.334   1.655  1.00 98.62           O  
ATOM   1691  SG  CYS A 220      -5.971  -0.030  -1.106  1.00 98.62           S  
ATOM   1692  N   ILE A 221      -4.729   0.206   2.283  1.00 97.94           N  
ATOM   1693  CA  ILE A 221      -3.290   0.357   2.506  1.00 97.94           C  
ATOM   1694  C   ILE A 221      -2.546  -0.230   1.307  1.00 97.94           C  
ATOM   1695  CB  ILE A 221      -2.808  -0.320   3.808  1.00 97.94           C  
ATOM   1696  O   ILE A 221      -2.551  -1.447   1.102  1.00 97.94           O  
ATOM   1697  CG1 ILE A 221      -3.727  -0.167   5.034  1.00 97.94           C  
ATOM   1698  CG2 ILE A 221      -1.387   0.184   4.119  1.00 97.94           C  
ATOM   1699  CD1 ILE A 221      -4.014   1.264   5.478  1.00 97.94           C  
ATOM   1700  N   THR A 222      -1.897   0.618   0.510  1.00 95.76           N  
ATOM   1701  CA  THR A 222      -1.218   0.188  -0.725  1.00 95.76           C  
ATOM   1702  C   THR A 222      -0.109   1.146  -1.136  1.00 95.76           C  
ATOM   1703  CB  THR A 222      -2.260   0.008  -1.840  1.00 95.76           C  
ATOM   1704  O   THR A 222      -0.031   2.246  -0.601  1.00 95.76           O  
ATOM   1705  CG2 THR A 222      -2.904   1.321  -2.258  1.00 95.76           C  
ATOM   1706  OG1 THR A 222      -1.707  -0.591  -2.989  1.00 95.76           O  
ATOM   1707  N   HIS A 223       0.785   0.755  -2.044  1.00 92.78           N  
ATOM   1708  CA  HIS A 223       1.942   1.583  -2.403  1.00 92.78           C  
ATOM   1709  C   HIS A 223       1.577   2.844  -3.205  1.00 92.78           C  
ATOM   1710  CB  HIS A 223       2.971   0.736  -3.163  1.00 92.78           C  
ATOM   1711  O   HIS A 223       2.361   3.785  -3.221  1.00 92.78           O  
ATOM   1712  CG  HIS A 223       2.586   0.528  -4.603  1.00 92.78           C  
ATOM   1713  CD2 HIS A 223       3.054   1.234  -5.677  1.00 92.78           C  
ATOM   1714  ND1 HIS A 223       1.614  -0.325  -5.069  1.00 92.78           N  
ATOM   1715  CE1 HIS A 223       1.508  -0.157  -6.396  1.00 92.78           C  
ATOM   1716  NE2 HIS A 223       2.342   0.809  -6.797  1.00 92.78           N  
ATOM   1717  N   SER A 224       0.418   2.877  -3.874  1.00 92.79           N  
ATOM   1718  CA  SER A 224       0.021   3.984  -4.753  1.00 92.79           C  
ATOM   1719  C   SER A 224      -1.495   4.160  -4.851  1.00 92.79           C  
ATOM   1720  CB  SER A 224       0.590   3.753  -6.157  1.00 92.79           C  
ATOM   1721  O   SER A 224      -2.241   3.185  -4.940  1.00 92.79           O  
ATOM   1722  OG  SER A 224       0.162   4.797  -7.014  1.00 92.79           O  
ATOM   1723  N   TYR A 225      -1.941   5.418  -4.943  1.00 92.44           N  
ATOM   1724  CA  TYR A 225      -3.329   5.786  -5.249  1.00 92.44           C  
ATOM   1725  C   TYR A 225      -3.753   5.453  -6.692  1.00 92.44           C  
ATOM   1726  CB  TYR A 225      -3.546   7.274  -4.940  1.00 92.44           C  
ATOM   1727  O   TYR A 225      -4.941   5.488  -7.008  1.00 92.44           O  
ATOM   1728  CG  TYR A 225      -2.621   8.222  -5.680  1.00 92.44           C  
ATOM   1729  CD1 TYR A 225      -1.447   8.679  -5.054  1.00 92.44           C  
ATOM   1730  CD2 TYR A 225      -2.951   8.683  -6.968  1.00 92.44           C  
ATOM   1731  CE1 TYR A 225      -0.574   9.551  -5.730  1.00 92.44           C  
ATOM   1732  CE2 TYR A 225      -2.115   9.610  -7.614  1.00 92.44           C  
ATOM   1733  OH  TYR A 225      -0.057  10.856  -7.646  1.00 92.44           O  
ATOM   1734  CZ  TYR A 225      -0.904  10.007  -7.016  1.00 92.44           C  
ATOM   1735  N   HIS A 226      -2.808   5.109  -7.574  1.00 92.51           N  
ATOM   1736  CA  HIS A 226      -3.101   4.663  -8.942  1.00 92.51           C  
ATOM   1737  C   HIS A 226      -3.355   3.160  -9.057  1.00 92.51           C  
ATOM   1738  CB  HIS A 226      -1.965   5.074  -9.878  1.00 92.51           C  
ATOM   1739  O   HIS A 226      -3.806   2.704 -10.115  1.00 92.51           O  
ATOM   1740  CG  HIS A 226      -1.882   6.557 -10.087  1.00 92.51           C  
ATOM   1741  CD2 HIS A 226      -0.838   7.344  -9.718  1.00 92.51           C  
ATOM   1742  ND1 HIS A 226      -2.814   7.329 -10.785  1.00 92.51           N  
ATOM   1743  CE1 HIS A 226      -2.288   8.560 -10.838  1.00 92.51           C  
ATOM   1744  NE2 HIS A 226      -1.095   8.594 -10.219  1.00 92.51           N  
ATOM   1745  N   SER A 227      -3.095   2.389  -7.997  1.00 94.65           N  
ATOM   1746  CA  SER A 227      -3.257   0.938  -8.041  1.00 94.65           C  
ATOM   1747  C   SER A 227      -4.736   0.544  -8.238  1.00 94.65           C  
ATOM   1748  CB  SER A 227      -2.627   0.274  -6.814  1.00 94.65           C  
ATOM   1749  O   SER A 227      -5.642   1.274  -7.819  1.00 94.65           O  
ATOM   1750  OG  SER A 227      -3.450   0.397  -5.672  1.00 94.65           O  
ATOM   1751  N   PRO A 228      -5.038  -0.595  -8.893  1.00 96.67           N  
ATOM   1752  CA  PRO A 228      -6.419  -0.976  -9.201  1.00 96.67           C  
ATOM   1753  C   PRO A 228      -7.361  -1.036  -7.994  1.00 96.67           C  
ATOM   1754  CB  PRO A 228      -6.316  -2.326  -9.912  1.00 96.67           C  
ATOM   1755  O   PRO A 228      -8.491  -0.568  -8.096  1.00 96.67           O  
ATOM   1756  CG  PRO A 228      -4.977  -2.204 -10.634  1.00 96.67           C  
ATOM   1757  CD  PRO A 228      -4.113  -1.463  -9.613  1.00 96.67           C  
ATOM   1758  N   ILE A 229      -6.907  -1.562  -6.853  1.00 98.11           N  
ATOM   1759  CA  ILE A 229      -7.713  -1.595  -5.622  1.00 98.11           C  
ATOM   1760  C   ILE A 229      -7.850  -0.192  -5.005  1.00 98.11           C  
ATOM   1761  CB  ILE A 229      -7.159  -2.645  -4.629  1.00 98.11           C  
ATOM   1762  O   ILE A 229      -8.925   0.140  -4.510  1.00 98.11           O  
ATOM   1763  CG1 ILE A 229      -7.356  -4.069  -5.205  1.00 98.11           C  
ATOM   1764  CG2 ILE A 229      -7.869  -2.558  -3.264  1.00 98.11           C  
ATOM   1765  CD1 ILE A 229      -6.622  -5.177  -4.436  1.00 98.11           C  
ATOM   1766  N   ALA A 230      -6.828   0.671  -5.082  1.00 97.30           N  
ATOM   1767  CA  ALA A 230      -6.932   2.054  -4.598  1.00 97.30           C  
ATOM   1768  C   ALA A 230      -8.053   2.840  -5.292  1.00 97.30           C  
ATOM   1769  CB  ALA A 230      -5.606   2.782  -4.811  1.00 97.30           C  
ATOM   1770  O   ALA A 230      -8.762   3.602  -4.646  1.00 97.30           O  
ATOM   1771  N   LYS A 231      -8.279   2.607  -6.590  1.00 96.96           N  
ATOM   1772  CA  LYS A 231      -9.370   3.248  -7.352  1.00 96.96           C  
ATOM   1773  C   LYS A 231     -10.769   2.868  -6.852  1.00 96.96           C  
ATOM   1774  CB  LYS A 231      -9.230   2.897  -8.838  1.00 96.96           C  
ATOM   1775  O   LYS A 231     -11.731   3.591  -7.103  1.00 96.96           O  
ATOM   1776  CG  LYS A 231      -7.973   3.531  -9.447  1.00 96.96           C  
ATOM   1777  CD  LYS A 231      -7.774   3.086 -10.898  1.00 96.96           C  
ATOM   1778  CE  LYS A 231      -6.516   3.782 -11.424  1.00 96.96           C  
ATOM   1779  NZ  LYS A 231      -6.068   3.245 -12.729  1.00 96.96           N  
ATOM   1780  N   LEU A 232     -10.887   1.737  -6.157  1.00 97.88           N  
ATOM   1781  CA  LEU A 232     -12.119   1.296  -5.508  1.00 97.88           C  
ATOM   1782  C   LEU A 232     -12.239   1.834  -4.078  1.00 97.88           C  
ATOM   1783  CB  LEU A 232     -12.176  -0.240  -5.508  1.00 97.88           C  
ATOM   1784  O   LEU A 232     -13.330   1.783  -3.518  1.00 97.88           O  
ATOM   1785  CG  LEU A 232     -12.085  -0.891  -6.898  1.00 97.88           C  
ATOM   1786  CD1 LEU A 232     -11.953  -2.398  -6.720  1.00 97.88           C  
ATOM   1787  CD2 LEU A 232     -13.319  -0.591  -7.753  1.00 97.88           C  
ATOM   1788  N   ALA A 233     -11.165   2.358  -3.494  1.00 98.35           N  
ATOM   1789  CA  ALA A 233     -11.150   2.796  -2.111  1.00 98.35           C  
ATOM   1790  C   ALA A 233     -11.945   4.093  -1.891  1.00 98.35           C  
ATOM   1791  CB  ALA A 233      -9.707   2.895  -1.629  1.00 98.35           C  
ATOM   1792  O   ALA A 233     -12.035   4.948  -2.775  1.00 98.35           O  
ATOM   1793  N   ASP A 234     -12.515   4.233  -0.699  1.00 98.63           N  
ATOM   1794  CA  ASP A 234     -13.041   5.501  -0.191  1.00 98.63           C  
ATOM   1795  C   ASP A 234     -11.961   6.272   0.566  1.00 98.63           C  
ATOM   1796  CB  ASP A 234     -14.232   5.242   0.730  1.00 98.63           C  
ATOM   1797  O   ASP A 234     -11.943   7.497   0.490  1.00 98.63           O  
ATOM   1798  CG  ASP A 234     -15.392   4.585  -0.009  1.00 98.63           C  
ATOM   1799  OD1 ASP A 234     -16.270   5.327  -0.520  1.00 98.63           O  
ATOM   1800  OD2 ASP A 234     -15.468   3.340   0.032  1.00 98.63           O  
ATOM   1801  N   TYR A 235     -11.057   5.544   1.236  1.00 98.45           N  
ATOM   1802  CA  TYR A 235      -9.898   6.100   1.922  1.00 98.45           C  
ATOM   1803  C   TYR A 235      -8.610   5.385   1.521  1.00 98.45           C  
ATOM   1804  CB  TYR A 235     -10.075   6.044   3.443  1.00 98.45           C  
ATOM   1805  O   TYR A 235      -8.577   4.154   1.473  1.00 98.45           O  
ATOM   1806  CG  TYR A 235     -11.398   6.571   3.961  1.00 98.45           C  
ATOM   1807  CD1 TYR A 235     -11.561   7.951   4.176  1.00 98.45           C  
ATOM   1808  CD2 TYR A 235     -12.472   5.688   4.191  1.00 98.45           C  
ATOM   1809  CE1 TYR A 235     -12.797   8.452   4.622  1.00 98.45           C  
ATOM   1810  CE2 TYR A 235     -13.704   6.182   4.659  1.00 98.45           C  
ATOM   1811  OH  TYR A 235     -15.064   8.050   5.292  1.00 98.45           O  
ATOM   1812  CZ  TYR A 235     -13.867   7.566   4.871  1.00 98.45           C  
ATOM   1813  N   ILE A 236      -7.533   6.129   1.261  1.00 97.90           N  
ATOM   1814  CA  ILE A 236      -6.254   5.552   0.811  1.00 97.90           C  
ATOM   1815  C   ILE A 236      -5.120   5.994   1.733  1.00 97.90           C  
ATOM   1816  CB  ILE A 236      -5.942   5.900  -0.664  1.00 97.90           C  
ATOM   1817  O   ILE A 236      -4.779   7.172   1.797  1.00 97.90           O  
ATOM   1818  CG1 ILE A 236      -7.084   5.500  -1.626  1.00 97.90           C  
ATOM   1819  CG2 ILE A 236      -4.647   5.180  -1.101  1.00 97.90           C  
ATOM   1820  CD1 ILE A 236      -6.982   6.169  -3.002  1.00 97.90           C  
ATOM   1821  N   ILE A 237      -4.464   5.030   2.376  1.00 97.15           N  
ATOM   1822  CA  ILE A 237      -3.249   5.255   3.163  1.00 97.15           C  
ATOM   1823  C   ILE A 237      -2.076   4.680   2.366  1.00 97.15           C  
ATOM   1824  CB  ILE A 237      -3.391   4.656   4.573  1.00 97.15           C  
ATOM   1825  O   ILE A 237      -1.911   3.464   2.230  1.00 97.15           O  
ATOM   1826  CG1 ILE A 237      -4.615   5.239   5.324  1.00 97.15           C  
ATOM   1827  CG2 ILE A 237      -2.097   4.881   5.377  1.00 97.15           C  
ATOM   1828  CD1 ILE A 237      -4.968   4.541   6.646  1.00 97.15           C  
ATOM   1829  N   CYS A 238      -1.271   5.569   1.788  1.00 94.13           N  
ATOM   1830  CA  CYS A 238      -0.183   5.167   0.904  1.00 94.13           C  
ATOM   1831  C   CYS A 238       1.030   4.647   1.693  1.00 94.13           C  
ATOM   1832  CB  CYS A 238       0.167   6.306  -0.060  1.00 94.13           C  
ATOM   1833  O   CYS A 238       1.484   5.274   2.644  1.00 94.13           O  
ATOM   1834  SG  CYS A 238      -1.219   6.558  -1.212  1.00 94.13           S  
ATOM   1835  N   SER A 239       1.579   3.516   1.248  1.00 92.91           N  
ATOM   1836  CA  SER A 239       2.764   2.837   1.794  1.00 92.91           C  
ATOM   1837  C   SER A 239       3.836   2.617   0.708  1.00 92.91           C  
ATOM   1838  CB  SER A 239       2.352   1.527   2.489  1.00 92.91           C  
ATOM   1839  O   SER A 239       4.139   1.474   0.353  1.00 92.91           O  
ATOM   1840  OG  SER A 239       1.550   0.694   1.661  1.00 92.91           O  
ATOM   1841  N   PRO A 240       4.386   3.690   0.109  1.00 87.36           N  
ATOM   1842  CA  PRO A 240       5.287   3.598  -1.040  1.00 87.36           C  
ATOM   1843  C   PRO A 240       6.693   3.160  -0.635  1.00 87.36           C  
ATOM   1844  CB  PRO A 240       5.271   4.973  -1.687  1.00 87.36           C  
ATOM   1845  O   PRO A 240       7.621   3.959  -0.494  1.00 87.36           O  
ATOM   1846  CG  PRO A 240       5.044   5.873  -0.491  1.00 87.36           C  
ATOM   1847  CD  PRO A 240       4.139   5.084   0.435  1.00 87.36           C  
ATOM   1848  N   ALA A 241       6.864   1.856  -0.499  1.00 84.68           N  
ATOM   1849  CA  ALA A 241       8.167   1.243  -0.327  1.00 84.68           C  
ATOM   1850  C   ALA A 241       8.792   0.888  -1.686  1.00 84.68           C  
ATOM   1851  CB  ALA A 241       7.999   0.027   0.572  1.00 84.68           C  
ATOM   1852  O   ALA A 241       8.062   0.504  -2.604  1.00 84.68           O  
ATOM   1853  N   PRO A 242      10.122   1.008  -1.836  1.00 76.25           N  
ATOM   1854  CA  PRO A 242      10.815   0.442  -2.988  1.00 76.25           C  
ATOM   1855  C   PRO A 242      10.721  -1.093  -2.968  1.00 76.25           C  
ATOM   1856  CB  PRO A 242      12.260   0.933  -2.855  1.00 76.25           C  
ATOM   1857  O   PRO A 242      10.690  -1.699  -1.893  1.00 76.25           O  
ATOM   1858  CG  PRO A 242      12.454   1.065  -1.342  1.00 76.25           C  
ATOM   1859  CD  PRO A 242      11.077   1.499  -0.846  1.00 76.25           C  
ATOM   1860  N   GLU A 243      10.730  -1.736  -4.139  1.00 74.79           N  
ATOM   1861  CA  GLU A 243      10.937  -3.186  -4.187  1.00 74.79           C  
ATOM   1862  C   GLU A 243      12.346  -3.516  -3.663  1.00 74.79           C  
ATOM   1863  CB  GLU A 243      10.728  -3.783  -5.595  1.00 74.79           C  
ATOM   1864  O   GLU A 243      13.318  -2.821  -3.952  1.00 74.79           O  
ATOM   1865  CG  GLU A 243       9.263  -3.798  -6.090  1.00 74.79           C  
ATOM   1866  CD  GLU A 243       9.008  -4.836  -7.214  1.00 74.79           C  
ATOM   1867  OE1 GLU A 243       7.854  -5.317  -7.371  1.00 74.79           O  
ATOM   1868  OE2 GLU A 243       9.978  -5.284  -7.860  1.00 74.79           O  
ATOM   1869  N   THR A 244      12.471  -4.579  -2.866  1.00 74.14           N  
ATOM   1870  CA  THR A 244      13.774  -5.090  -2.407  1.00 74.14           C  
ATOM   1871  C   THR A 244      13.867  -6.585  -2.718  1.00 74.14           C  
ATOM   1872  CB  THR A 244      14.009  -4.805  -0.914  1.00 74.14           C  
ATOM   1873  O   THR A 244      13.518  -7.403  -1.865  1.00 74.14           O  
ATOM   1874  CG2 THR A 244      15.480  -5.022  -0.553  1.00 74.14           C  
ATOM   1875  OG1 THR A 244      13.703  -3.467  -0.601  1.00 74.14           O  
ATOM   1876  N   PRO A 245      14.296  -6.978  -3.933  1.00 71.92           N  
ATOM   1877  CA  PRO A 245      14.213  -8.364  -4.398  1.00 71.92           C  
ATOM   1878  C   PRO A 245      14.832  -9.391  -3.441  1.00 71.92           C  
ATOM   1879  CB  PRO A 245      14.895  -8.370  -5.770  1.00 71.92           C  
ATOM   1880  O   PRO A 245      14.201 -10.410  -3.166  1.00 71.92           O  
ATOM   1881  CG  PRO A 245      14.632  -6.958  -6.291  1.00 71.92           C  
ATOM   1882  CD  PRO A 245      14.717  -6.106  -5.027  1.00 71.92           C  
ATOM   1883  N   LEU A 246      16.004  -9.094  -2.863  1.00 70.13           N  
ATOM   1884  CA  LEU A 246      16.710 -10.010  -1.954  1.00 70.13           C  
ATOM   1885  C   LEU A 246      16.004 -10.256  -0.621  1.00 70.13           C  
ATOM   1886  CB  LEU A 246      18.136  -9.497  -1.682  1.00 70.13           C  
ATOM   1887  O   LEU A 246      16.142 -11.332  -0.049  1.00 70.13           O  
ATOM   1888  CG  LEU A 246      19.068  -9.495  -2.902  1.00 70.13           C  
ATOM   1889  CD1 LEU A 246      20.516  -9.384  -2.457  1.00 70.13           C  
ATOM   1890  CD2 LEU A 246      18.994 -10.793  -3.677  1.00 70.13           C  
ATOM   1891  N   LEU A 247      15.226  -9.291  -0.131  1.00 69.61           N  
ATOM   1892  CA  LEU A 247      14.439  -9.463   1.093  1.00 69.61           C  
ATOM   1893  C   LEU A 247      13.035 -10.020   0.803  1.00 69.61           C  
ATOM   1894  CB  LEU A 247      14.397  -8.134   1.861  1.00 69.61           C  
ATOM   1895  O   LEU A 247      12.254 -10.272   1.720  1.00 69.61           O  
ATOM   1896  CG  LEU A 247      15.752  -7.529   2.255  1.00 69.61           C  
ATOM   1897  CD1 LEU A 247      15.513  -6.220   3.015  1.00 69.61           C  
ATOM   1898  CD2 LEU A 247      16.552  -8.479   3.147  1.00 69.61           C  
ATOM   1899  N   GLY A 248      12.706 -10.206  -0.477  1.00 69.78           N  
ATOM   1900  CA  GLY A 248      11.346 -10.371  -0.959  1.00 69.78           C  
ATOM   1901  C   GLY A 248      10.671  -9.017  -1.185  1.00 69.78           C  
ATOM   1902  O   GLY A 248      10.857  -8.062  -0.429  1.00 69.78           O  
ATOM   1903  N   ARG A 249       9.823  -8.950  -2.220  1.00 68.88           N  
ATOM   1904  CA  ARG A 249       9.196  -7.705  -2.711  1.00 68.88           C  
ATOM   1905  C   ARG A 249       8.491  -6.865  -1.633  1.00 68.88           C  
ATOM   1906  CB  ARG A 249       8.204  -8.028  -3.842  1.00 68.88           C  
ATOM   1907  O   ARG A 249       8.389  -5.659  -1.786  1.00 68.88           O  
ATOM   1908  CG  ARG A 249       8.868  -8.649  -5.083  1.00 68.88           C  
ATOM   1909  CD  ARG A 249       7.821  -8.782  -6.190  1.00 68.88           C  
ATOM   1910  NE  ARG A 249       8.366  -9.416  -7.407  1.00 68.88           N  
ATOM   1911  NH1 ARG A 249       7.391  -7.975  -8.910  1.00 68.88           N  
ATOM   1912  NH2 ARG A 249       8.534  -9.746  -9.654  1.00 68.88           N  
ATOM   1913  CZ  ARG A 249       8.092  -9.043  -8.647  1.00 68.88           C  
ATOM   1914  N   ASN A 250       8.058  -7.483  -0.529  1.00 73.21           N  
ATOM   1915  CA  ASN A 250       7.275  -6.836   0.527  1.00 73.21           C  
ATOM   1916  C   ASN A 250       8.062  -6.514   1.816  1.00 73.21           C  
ATOM   1917  CB  ASN A 250       6.047  -7.717   0.840  1.00 73.21           C  
ATOM   1918  O   ASN A 250       7.436  -6.124   2.798  1.00 73.21           O  
ATOM   1919  CG  ASN A 250       5.075  -7.871  -0.314  1.00 73.21           C  
ATOM   1920  ND2 ASN A 250       4.195  -8.840  -0.241  1.00 73.21           N  
ATOM   1921  OD1 ASN A 250       5.063  -7.147  -1.287  1.00 73.21           O  
ATOM   1922  N   ALA A 251       9.381  -6.718   1.890  1.00 81.50           N  
ATOM   1923  CA  ALA A 251      10.088  -6.750   3.178  1.00 81.50           C  
ATOM   1924  C   ALA A 251      10.091  -5.433   3.967  1.00 81.50           C  
ATOM   1925  CB  ALA A 251      11.517  -7.186   2.927  1.00 81.50           C  
ATOM   1926  O   ALA A 251       9.688  -5.417   5.130  1.00 81.50           O  
ATOM   1927  N   SER A 252      10.529  -4.334   3.356  1.00 87.86           N  
ATOM   1928  CA  SER A 252      10.455  -3.000   3.963  1.00 87.86           C  
ATOM   1929  C   SER A 252       9.027  -2.450   3.902  1.00 87.86           C  
ATOM   1930  CB  SER A 252      11.430  -2.065   3.247  1.00 87.86           C  
ATOM   1931  O   SER A 252       8.566  -1.803   4.842  1.00 87.86           O  
ATOM   1932  OG  SER A 252      11.113  -2.040   1.869  1.00 87.86           O  
ATOM   1933  N   ALA A 253       8.285  -2.802   2.845  1.00 90.02           N  
ATOM   1934  CA  ALA A 253       6.885  -2.436   2.664  1.00 90.02           C  
ATOM   1935  C   ALA A 253       6.009  -2.869   3.843  1.00 90.02           C  
ATOM   1936  CB  ALA A 253       6.370  -3.041   1.353  1.00 90.02           C  
ATOM   1937  O   ALA A 253       5.231  -2.061   4.345  1.00 90.02           O  
ATOM   1938  N   ARG A 254       6.162  -4.107   4.337  1.00 93.90           N  
ATOM   1939  CA  ARG A 254       5.386  -4.588   5.488  1.00 93.90           C  
ATOM   1940  C   ARG A 254       5.680  -3.794   6.759  1.00 93.90           C  
ATOM   1941  CB  ARG A 254       5.564  -6.099   5.724  1.00 93.90           C  
ATOM   1942  O   ARG A 254       4.773  -3.600   7.556  1.00 93.90           O  
ATOM   1943  CG  ARG A 254       6.990  -6.516   6.105  1.00 93.90           C  
ATOM   1944  CD  ARG A 254       7.061  -7.898   6.743  1.00 93.90           C  
ATOM   1945  NE  ARG A 254       8.409  -8.131   7.296  1.00 93.90           N  
ATOM   1946  NH1 ARG A 254       7.812  -9.642   8.918  1.00 93.90           N  
ATOM   1947  NH2 ARG A 254       9.939  -8.990   8.748  1.00 93.90           N  
ATOM   1948  CZ  ARG A 254       8.713  -8.918   8.313  1.00 93.90           C  
ATOM   1949  N   ILE A 255       6.917  -3.327   6.945  1.00 94.94           N  
ATOM   1950  CA  ILE A 255       7.298  -2.548   8.126  1.00 94.94           C  
ATOM   1951  C   ILE A 255       6.626  -1.180   8.071  1.00 94.94           C  
ATOM   1952  CB  ILE A 255       8.834  -2.454   8.267  1.00 94.94           C  
ATOM   1953  O   ILE A 255       5.948  -0.805   9.020  1.00 94.94           O  
ATOM   1954  CG1 ILE A 255       9.506  -3.839   8.401  1.00 94.94           C  
ATOM   1955  CG2 ILE A 255       9.205  -1.546   9.449  1.00 94.94           C  
ATOM   1956  CD1 ILE A 255       9.003  -4.708   9.562  1.00 94.94           C  
ATOM   1957  N   LEU A 256       6.698  -0.497   6.924  1.00 95.11           N  
ATOM   1958  CA  LEU A 256       5.977   0.759   6.720  1.00 95.11           C  
ATOM   1959  C   LEU A 256       4.459   0.591   6.885  1.00 95.11           C  
ATOM   1960  CB  LEU A 256       6.353   1.316   5.339  1.00 95.11           C  
ATOM   1961  O   LEU A 256       3.818   1.419   7.522  1.00 95.11           O  
ATOM   1962  CG  LEU A 256       5.584   2.584   4.925  1.00 95.11           C  
ATOM   1963  CD1 LEU A 256       5.787   3.738   5.906  1.00 95.11           C  
ATOM   1964  CD2 LEU A 256       6.033   3.042   3.537  1.00 95.11           C  
ATOM   1965  N   GLN A 257       3.878  -0.486   6.352  1.00 96.91           N  
ATOM   1966  CA  GLN A 257       2.449  -0.776   6.507  1.00 96.91           C  
ATOM   1967  C   GLN A 257       2.057  -0.977   7.973  1.00 96.91           C  
ATOM   1968  CB  GLN A 257       2.077  -2.010   5.675  1.00 96.91           C  
ATOM   1969  O   GLN A 257       1.060  -0.404   8.401  1.00 96.91           O  
ATOM   1970  CG  GLN A 257       2.053  -1.670   4.181  1.00 96.91           C  
ATOM   1971  CD  GLN A 257       1.879  -2.872   3.262  1.00 96.91           C  
ATOM   1972  NE2 GLN A 257       1.626  -2.617   1.997  1.00 96.91           N  
ATOM   1973  OE1 GLN A 257       1.959  -4.036   3.624  1.00 96.91           O  
ATOM   1974  N   LEU A 258       2.844  -1.729   8.749  1.00 97.63           N  
ATOM   1975  CA  LEU A 258       2.628  -1.892  10.190  1.00 97.63           C  
ATOM   1976  C   LEU A 258       2.722  -0.548  10.924  1.00 97.63           C  
ATOM   1977  CB  LEU A 258       3.639  -2.903  10.760  1.00 97.63           C  
ATOM   1978  O   LEU A 258       1.836  -0.230  11.706  1.00 97.63           O  
ATOM   1979  CG  LEU A 258       3.357  -4.366  10.373  1.00 97.63           C  
ATOM   1980  CD1 LEU A 258       4.583  -5.228  10.685  1.00 97.63           C  
ATOM   1981  CD2 LEU A 258       2.166  -4.947  11.134  1.00 97.63           C  
ATOM   1982  N   THR A 259       3.723   0.281  10.616  1.00 97.85           N  
ATOM   1983  CA  THR A 259       3.876   1.613  11.224  1.00 97.85           C  
ATOM   1984  C   THR A 259       2.710   2.550  10.890  1.00 97.85           C  
ATOM   1985  CB  THR A 259       5.199   2.251  10.773  1.00 97.85           C  
ATOM   1986  O   THR A 259       2.203   3.250  11.765  1.00 97.85           O  
ATOM   1987  CG2 THR A 259       5.479   3.590  11.449  1.00 97.85           C  
ATOM   1988  OG1 THR A 259       6.282   1.410  11.096  1.00 97.85           O  
ATOM   1989  N   LEU A 260       2.235   2.554   9.641  1.00 98.20           N  
ATOM   1990  CA  LEU A 260       1.055   3.328   9.238  1.00 98.20           C  
ATOM   1991  C   LEU A 260      -0.214   2.826   9.936  1.00 98.20           C  
ATOM   1992  CB  LEU A 260       0.893   3.242   7.712  1.00 98.20           C  
ATOM   1993  O   LEU A 260      -1.057   3.624  10.346  1.00 98.20           O  
ATOM   1994  CG  LEU A 260       1.942   4.047   6.927  1.00 98.20           C  
ATOM   1995  CD1 LEU A 260       1.906   3.620   5.462  1.00 98.20           C  
ATOM   1996  CD2 LEU A 260       1.684   5.550   7.003  1.00 98.20           C  
ATOM   1997  N   LEU A 261      -0.340   1.509  10.105  1.00 98.49           N  
ATOM   1998  CA  LEU A 261      -1.449   0.895  10.828  1.00 98.49           C  
ATOM   1999  C   LEU A 261      -1.378   1.140  12.338  1.00 98.49           C  
ATOM   2000  CB  LEU A 261      -1.513  -0.599  10.492  1.00 98.49           C  
ATOM   2001  O   LEU A 261      -2.428   1.234  12.963  1.00 98.49           O  
ATOM   2002  CG  LEU A 261      -2.090  -0.843   9.088  1.00 98.49           C  
ATOM   2003  CD1 LEU A 261      -1.769  -2.262   8.642  1.00 98.49           C  
ATOM   2004  CD2 LEU A 261      -3.610  -0.662   9.066  1.00 98.49           C  
ATOM   2005  N   ASP A 262      -0.189   1.331  12.911  1.00 98.43           N  
ATOM   2006  CA  ASP A 262      -0.024   1.791  14.292  1.00 98.43           C  
ATOM   2007  C   ASP A 262      -0.502   3.236  14.458  1.00 98.43           C  
ATOM   2008  CB  ASP A 262       1.437   1.639  14.750  1.00 98.43           C  
ATOM   2009  O   ASP A 262      -1.258   3.533  15.383  1.00 98.43           O  
ATOM   2010  CG  ASP A 262       1.804   0.193  15.085  1.00 98.43           C  
ATOM   2011  OD1 ASP A 262       0.889  -0.570  15.469  1.00 98.43           O  
ATOM   2012  OD2 ASP A 262       3.001  -0.163  15.029  1.00 98.43           O  
ATOM   2013  N   ALA A 263      -0.153   4.131  13.529  1.00 98.44           N  
ATOM   2014  CA  ALA A 263      -0.679   5.498  13.528  1.00 98.44           C  
ATOM   2015  C   ALA A 263      -2.213   5.522  13.364  1.00 98.44           C  
ATOM   2016  CB  ALA A 263       0.024   6.294  12.423  1.00 98.44           C  
ATOM   2017  O   ALA A 263      -2.914   6.270  14.054  1.00 98.44           O  
ATOM   2018  N   PHE A 264      -2.749   4.660  12.495  1.00 98.76           N  
ATOM   2019  CA  PHE A 264      -4.189   4.460  12.331  1.00 98.76           C  
ATOM   2020  C   PHE A 264      -4.846   3.906  13.604  1.00 98.76           C  
ATOM   2021  CB  PHE A 264      -4.417   3.528  11.138  1.00 98.76           C  
ATOM   2022  O   PHE A 264      -5.869   4.428  14.043  1.00 98.76           O  
ATOM   2023  CG  PHE A 264      -5.869   3.199  10.881  1.00 98.76           C  
ATOM   2024  CD1 PHE A 264      -6.405   1.971  11.316  1.00 98.76           C  
ATOM   2025  CD2 PHE A 264      -6.678   4.116  10.191  1.00 98.76           C  
ATOM   2026  CE1 PHE A 264      -7.751   1.658  11.055  1.00 98.76           C  
ATOM   2027  CE2 PHE A 264      -8.012   3.788   9.910  1.00 98.76           C  
ATOM   2028  CZ  PHE A 264      -8.548   2.566  10.343  1.00 98.76           C  
ATOM   2029  N   PHE A 265      -4.244   2.899  14.238  1.00 98.71           N  
ATOM   2030  CA  PHE A 265      -4.700   2.323  15.503  1.00 98.71           C  
ATOM   2031  C   PHE A 265      -4.764   3.377  16.611  1.00 98.71           C  
ATOM   2032  CB  PHE A 265      -3.774   1.160  15.890  1.00 98.71           C  
ATOM   2033  O   PHE A 265      -5.795   3.496  17.274  1.00 98.71           O  
ATOM   2034  CG  PHE A 265      -3.918   0.716  17.330  1.00 98.71           C  
ATOM   2035  CD1 PHE A 265      -3.051   1.232  18.312  1.00 98.71           C  
ATOM   2036  CD2 PHE A 265      -4.942  -0.174  17.696  1.00 98.71           C  
ATOM   2037  CE1 PHE A 265      -3.209   0.865  19.659  1.00 98.71           C  
ATOM   2038  CE2 PHE A 265      -5.088  -0.552  19.041  1.00 98.71           C  
ATOM   2039  CZ  PHE A 265      -4.225  -0.033  20.022  1.00 98.71           C  
ATOM   2040  N   VAL A 266      -3.711   4.187  16.774  1.00 98.42           N  
ATOM   2041  CA  VAL A 266      -3.691   5.292  17.745  1.00 98.42           C  
ATOM   2042  C   VAL A 266      -4.790   6.305  17.427  1.00 98.42           C  
ATOM   2043  CB  VAL A 266      -2.305   5.966  17.792  1.00 98.42           C  
ATOM   2044  O   VAL A 266      -5.520   6.710  18.330  1.00 98.42           O  
ATOM   2045  CG1 VAL A 266      -2.306   7.247  18.640  1.00 98.42           C  
ATOM   2046  CG2 VAL A 266      -1.267   5.019  18.410  1.00 98.42           C  
ATOM   2047  N   SER A 267      -4.971   6.655  16.151  1.00 98.50           N  
ATOM   2048  CA  SER A 267      -6.033   7.570  15.717  1.00 98.50           C  
ATOM   2049  C   SER A 267      -7.432   7.038  16.039  1.00 98.50           C  
ATOM   2050  CB  SER A 267      -5.935   7.838  14.213  1.00 98.50           C  
ATOM   2051  O   SER A 267      -8.302   7.815  16.423  1.00 98.50           O  
ATOM   2052  OG  SER A 267      -4.703   8.449  13.896  1.00 98.50           O  
ATOM   2053  N   VAL A 268      -7.662   5.724  15.927  1.00 98.71           N  
ATOM   2054  CA  VAL A 268      -8.928   5.101  16.343  1.00 98.71           C  
ATOM   2055  C   VAL A 268      -9.072   5.097  17.865  1.00 98.71           C  
ATOM   2056  CB  VAL A 268      -9.083   3.674  15.785  1.00 98.71           C  
ATOM   2057  O   VAL A 268     -10.127   5.467  18.375  1.00 98.71           O  
ATOM   2058  CG1 VAL A 268     -10.334   3.002  16.379  1.00 98.71           C  
ATOM   2059  CG2 VAL A 268      -9.227   3.672  14.259  1.00 98.71           C  
ATOM   2060  N   ALA A 269      -8.028   4.713  18.603  1.00 98.40           N  
ATOM   2061  CA  ALA A 269      -8.057   4.674  20.065  1.00 98.40           C  
ATOM   2062  C   ALA A 269      -8.354   6.056  20.674  1.00 98.40           C  
ATOM   2063  CB  ALA A 269      -6.717   4.118  20.564  1.00 98.40           C  
ATOM   2064  O   ALA A 269      -9.095   6.156  21.649  1.00 98.40           O  
ATOM   2065  N   GLN A 270      -7.841   7.129  20.066  1.00 98.05           N  
ATOM   2066  CA  GLN A 270      -8.074   8.509  20.500  1.00 98.05           C  
ATOM   2067  C   GLN A 270      -9.532   8.969  20.377  1.00 98.05           C  
ATOM   2068  CB  GLN A 270      -7.162   9.446  19.700  1.00 98.05           C  
ATOM   2069  O   GLN A 270      -9.922   9.898  21.081  1.00 98.05           O  
ATOM   2070  CG  GLN A 270      -5.719   9.412  20.222  1.00 98.05           C  
ATOM   2071  CD  GLN A 270      -4.783  10.299  19.408  1.00 98.05           C  
ATOM   2072  NE2 GLN A 270      -3.633  10.645  19.943  1.00 98.05           N  
ATOM   2073  OE1 GLN A 270      -5.050  10.703  18.289  1.00 98.05           O  
ATOM   2074  N   LEU A 271     -10.360   8.319  19.551  1.00 98.20           N  
ATOM   2075  CA  LEU A 271     -11.784   8.662  19.437  1.00 98.20           C  
ATOM   2076  C   LEU A 271     -12.569   8.339  20.716  1.00 98.20           C  
ATOM   2077  CB  LEU A 271     -12.402   7.938  18.230  1.00 98.20           C  
ATOM   2078  O   LEU A 271     -13.618   8.936  20.948  1.00 98.20           O  
ATOM   2079  CG  LEU A 271     -11.797   8.371  16.885  1.00 98.20           C  
ATOM   2080  CD1 LEU A 271     -12.218   7.393  15.801  1.00 98.20           C  
ATOM   2081  CD2 LEU A 271     -12.248   9.770  16.458  1.00 98.20           C  
ATOM   2082  N   ASN A 272     -12.069   7.414  21.544  1.00 97.95           N  
ATOM   2083  CA  ASN A 272     -12.570   7.152  22.893  1.00 97.95           C  
ATOM   2084  C   ASN A 272     -11.462   6.543  23.769  1.00 97.95           C  
ATOM   2085  CB  ASN A 272     -13.823   6.270  22.811  1.00 97.95           C  
ATOM   2086  O   ASN A 272     -11.444   5.341  24.057  1.00 97.95           O  
ATOM   2087  CG  ASN A 272     -14.530   6.142  24.147  1.00 97.95           C  
ATOM   2088  ND2 ASN A 272     -15.740   5.638  24.141  1.00 97.95           N  
ATOM   2089  OD1 ASN A 272     -14.020   6.467  25.208  1.00 97.95           O  
ATOM   2090  N   ILE A 273     -10.513   7.392  24.171  1.00 97.79           N  
ATOM   2091  CA  ILE A 273      -9.293   6.965  24.866  1.00 97.79           C  
ATOM   2092  C   ILE A 273      -9.573   6.336  26.237  1.00 97.79           C  
ATOM   2093  CB  ILE A 273      -8.305   8.150  24.952  1.00 97.79           C  
ATOM   2094  O   ILE A 273      -8.902   5.384  26.632  1.00 97.79           O  
ATOM   2095  CG1 ILE A 273      -6.882   7.725  25.370  1.00 97.79           C  
ATOM   2096  CG2 ILE A 273      -8.796   9.262  25.898  1.00 97.79           C  
ATOM   2097  CD1 ILE A 273      -6.215   6.753  24.389  1.00 97.79           C  
ATOM   2098  N   GLU A 274     -10.595   6.820  26.946  1.00 98.35           N  
ATOM   2099  CA  GLU A 274     -10.998   6.279  28.246  1.00 98.35           C  
ATOM   2100  C   GLU A 274     -11.462   4.826  28.105  1.00 98.35           C  
ATOM   2101  CB  GLU A 274     -12.117   7.137  28.853  1.00 98.35           C  
ATOM   2102  O   GLU A 274     -10.951   3.933  28.788  1.00 98.35           O  
ATOM   2103  CG  GLU A 274     -11.652   8.562  29.190  1.00 98.35           C  
ATOM   2104  CD  GLU A 274     -12.750   9.411  29.853  1.00 98.35           C  
ATOM   2105  OE1 GLU A 274     -12.451  10.591  30.136  1.00 98.35           O  
ATOM   2106  OE2 GLU A 274     -13.864   8.882  30.071  1.00 98.35           O  
ATOM   2107  N   GLN A 275     -12.361   4.558  27.153  1.00 98.49           N  
ATOM   2108  CA  GLN A 275     -12.849   3.205  26.902  1.00 98.49           C  
ATOM   2109  C   GLN A 275     -11.750   2.283  26.360  1.00 98.49           C  
ATOM   2110  CB  GLN A 275     -14.046   3.276  25.944  1.00 98.49           C  
ATOM   2111  O   GLN A 275     -11.694   1.109  26.744  1.00 98.49           O  
ATOM   2112  CG  GLN A 275     -14.765   1.936  25.754  1.00 98.49           C  
ATOM   2113  CD  GLN A 275     -15.247   1.355  27.077  1.00 98.49           C  
ATOM   2114  NE2 GLN A 275     -14.588   0.350  27.607  1.00 98.49           N  
ATOM   2115  OE1 GLN A 275     -16.202   1.802  27.681  1.00 98.49           O  
ATOM   2116  N   ALA A 276     -10.862   2.800  25.504  1.00 98.27           N  
ATOM   2117  CA  ALA A 276      -9.713   2.059  24.996  1.00 98.27           C  
ATOM   2118  C   ALA A 276      -8.781   1.613  26.137  1.00 98.27           C  
ATOM   2119  CB  ALA A 276      -8.980   2.926  23.965  1.00 98.27           C  
ATOM   2120  O   ALA A 276      -8.400   0.442  26.187  1.00 98.27           O  
ATOM   2121  N   ASN A 277      -8.484   2.499  27.094  1.00 98.21           N  
ATOM   2122  CA  ASN A 277      -7.657   2.189  28.265  1.00 98.21           C  
ATOM   2123  C   ASN A 277      -8.309   1.144  29.180  1.00 98.21           C  
ATOM   2124  CB  ASN A 277      -7.364   3.491  29.031  1.00 98.21           C  
ATOM   2125  O   ASN A 277      -7.648   0.184  29.579  1.00 98.21           O  
ATOM   2126  CG  ASN A 277      -6.319   4.356  28.350  1.00 98.21           C  
ATOM   2127  ND2 ASN A 277      -6.316   5.640  28.618  1.00 98.21           N  
ATOM   2128  OD1 ASN A 277      -5.467   3.892  27.613  1.00 98.21           O  
ATOM   2129  N   ILE A 278      -9.613   1.274  29.458  1.00 98.43           N  
ATOM   2130  CA  ILE A 278     -10.370   0.279  30.237  1.00 98.43           C  
ATOM   2131  C   ILE A 278     -10.282  -1.102  29.572  1.00 98.43           C  
ATOM   2132  CB  ILE A 278     -11.842   0.734  30.403  1.00 98.43           C  
ATOM   2133  O   ILE A 278     -10.033  -2.110  30.236  1.00 98.43           O  
ATOM   2134  CG1 ILE A 278     -11.926   1.965  31.333  1.00 98.43           C  
ATOM   2135  CG2 ILE A 278     -12.728  -0.405  30.954  1.00 98.43           C  
ATOM   2136  CD1 ILE A 278     -13.283   2.682  31.290  1.00 98.43           C  
ATOM   2137  N   ASN A 279     -10.466  -1.171  28.252  1.00 98.30           N  
ATOM   2138  CA  ASN A 279     -10.393  -2.433  27.515  1.00 98.30           C  
ATOM   2139  C   ASN A 279      -8.968  -2.997  27.469  1.00 98.30           C  
ATOM   2140  CB  ASN A 279     -10.976  -2.224  26.113  1.00 98.30           C  
ATOM   2141  O   ASN A 279      -8.787  -4.209  27.599  1.00 98.30           O  
ATOM   2142  CG  ASN A 279     -12.480  -2.021  26.132  1.00 98.30           C  
ATOM   2143  ND2 ASN A 279     -13.023  -1.389  25.120  1.00 98.30           N  
ATOM   2144  OD1 ASN A 279     -13.189  -2.431  27.041  1.00 98.30           O  
ATOM   2145  N   MET A 280      -7.951  -2.141  27.362  1.00 96.79           N  
ATOM   2146  CA  MET A 280      -6.552  -2.562  27.365  1.00 96.79           C  
ATOM   2147  C   MET A 280      -6.141  -3.171  28.709  1.00 96.79           C  
ATOM   2148  CB  MET A 280      -5.662  -1.378  26.977  1.00 96.79           C  
ATOM   2149  O   MET A 280      -5.422  -4.174  28.719  1.00 96.79           O  
ATOM   2150  CG  MET A 280      -4.232  -1.851  26.701  1.00 96.79           C  
ATOM   2151  SD  MET A 280      -3.084  -0.562  26.161  1.00 96.79           S  
ATOM   2152  CE  MET A 280      -3.790  -0.121  24.549  1.00 96.79           C  
ATOM   2153  N   GLN A 281      -6.642  -2.620  29.820  1.00 96.59           N  
ATOM   2154  CA  GLN A 281      -6.482  -3.191  31.161  1.00 96.59           C  
ATOM   2155  C   GLN A 281      -7.187  -4.545  31.275  1.00 96.59           C  
ATOM   2156  CB  GLN A 281      -7.035  -2.224  32.217  1.00 96.59           C  
ATOM   2157  O   GLN A 281      -6.553  -5.524  31.657  1.00 96.59           O  
ATOM   2158  CG  GLN A 281      -6.166  -0.972  32.403  1.00 96.59           C  
ATOM   2159  CD  GLN A 281      -6.809   0.046  33.341  1.00 96.59           C  
ATOM   2160  NE2 GLN A 281      -6.162   1.163  33.590  1.00 96.59           N  
ATOM   2161  OE1 GLN A 281      -7.896  -0.129  33.867  1.00 96.59           O  
ATOM   2162  N   LYS A 282      -8.464  -4.639  30.872  1.00 96.41           N  
ATOM   2163  CA  LYS A 282      -9.231  -5.900  30.903  1.00 96.41           C  
ATOM   2164  C   LYS A 282      -8.565  -7.009  30.089  1.00 96.41           C  
ATOM   2165  CB  LYS A 282     -10.652  -5.672  30.370  1.00 96.41           C  
ATOM   2166  O   LYS A 282      -8.446  -8.136  30.553  1.00 96.41           O  
ATOM   2167  CG  LYS A 282     -11.544  -4.908  31.354  1.00 96.41           C  
ATOM   2168  CD  LYS A 282     -12.912  -4.645  30.714  1.00 96.41           C  
ATOM   2169  CE  LYS A 282     -13.808  -3.883  31.692  1.00 96.41           C  
ATOM   2170  NZ  LYS A 282     -15.145  -3.623  31.105  1.00 96.41           N  
ATOM   2171  N   THR A 283      -8.132  -6.690  28.872  1.00 95.89           N  
ATOM   2172  CA  THR A 283      -7.471  -7.658  27.985  1.00 95.89           C  
ATOM   2173  C   THR A 283      -6.051  -7.988  28.434  1.00 95.89           C  
ATOM   2174  CB  THR A 283      -7.446  -7.181  26.528  1.00 95.89           C  
ATOM   2175  O   THR A 283      -5.587  -9.086  28.162  1.00 95.89           O  
ATOM   2176  CG2 THR A 283      -8.846  -7.099  25.920  1.00 95.89           C  
ATOM   2177  OG1 THR A 283      -6.842  -5.911  26.416  1.00 95.89           O  
ATOM   2178  N   GLY A 284      -5.364  -7.074  29.127  1.00 92.94           N  
ATOM   2179  CA  GLY A 284      -4.063  -7.336  29.746  1.00 92.94           C  
ATOM   2180  C   GLY A 284      -4.162  -8.251  30.968  1.00 92.94           C  
ATOM   2181  O   GLY A 284      -3.390  -9.195  31.074  1.00 92.94           O  
ATOM   2182  N   ALA A 285      -5.153  -8.029  31.835  1.00 92.86           N  
ATOM   2183  CA  ALA A 285      -5.374  -8.800  33.062  1.00 92.86           C  
ATOM   2184  C   ALA A 285      -5.782 -10.265  32.815  1.00 92.86           C  
ATOM   2185  CB  ALA A 285      -6.434  -8.065  33.890  1.00 92.86           C  
ATOM   2186  O   ALA A 285      -5.781 -11.075  33.737  1.00 92.86           O  
ATOM   2187  N   ILE A 286      -6.113 -10.649  31.573  1.00 89.83           N  
ATOM   2188  CA  ILE A 286      -6.475 -12.039  31.259  1.00 89.83           C  
ATOM   2189  C   ILE A 286      -5.326 -13.021  31.532  1.00 89.83           C  
ATOM   2190  CB  ILE A 286      -7.006 -12.161  29.814  1.00 89.83           C  
ATOM   2191  O   ILE A 286      -5.581 -14.196  31.772  1.00 89.83           O  
ATOM   2192  CG1 ILE A 286      -7.901 -13.401  29.594  1.00 89.83           C  
ATOM   2193  CG2 ILE A 286      -5.859 -12.203  28.789  1.00 89.83           C  
ATOM   2194  CD1 ILE A 286      -9.198 -13.397  30.414  1.00 89.83           C  
ATOM   2195  N   VAL A 287      -4.069 -12.555  31.527  1.00 85.70           N  
ATOM   2196  CA  VAL A 287      -2.908 -13.399  31.853  1.00 85.70           C  
ATOM   2197  C   VAL A 287      -2.991 -13.956  33.275  1.00 85.70           C  
ATOM   2198  CB  VAL A 287      -1.569 -12.670  31.634  1.00 85.70           C  
ATOM   2199  O   VAL A 287      -2.569 -15.087  33.505  1.00 85.70           O  
ATOM   2200  CG1 VAL A 287      -1.433 -12.204  30.178  1.00 85.70           C  
ATOM   2201  CG2 VAL A 287      -1.353 -11.477  32.574  1.00 85.70           C  
ATOM   2202  N   ASP A 288      -3.623 -13.221  34.196  1.00 86.05           N  
ATOM   2203  CA  ASP A 288      -3.763 -13.623  35.595  1.00 86.05           C  
ATOM   2204  C   ASP A 288      -4.685 -14.840  35.753  1.00 86.05           C  
ATOM   2205  CB  ASP A 288      -4.268 -12.442  36.443  1.00 86.05           C  
ATOM   2206  O   ASP A 288      -4.482 -15.649  36.656  1.00 86.05           O  
ATOM   2207  CG  ASP A 288      -3.318 -11.237  36.440  1.00 86.05           C  
ATOM   2208  OD1 ASP A 288      -2.093 -11.460  36.313  1.00 86.05           O  
ATOM   2209  OD2 ASP A 288      -3.825 -10.100  36.569  1.00 86.05           O  
ATOM   2210  N   PHE A 289      -5.639 -15.041  34.834  1.00 82.71           N  
ATOM   2211  CA  PHE A 289      -6.501 -16.230  34.813  1.00 82.71           C  
ATOM   2212  C   PHE A 289      -5.741 -17.518  34.481  1.00 82.71           C  
ATOM   2213  CB  PHE A 289      -7.638 -16.047  33.799  1.00 82.71           C  
ATOM   2214  O   PHE A 289      -6.196 -18.605  34.836  1.00 82.71           O  
ATOM   2215  CG  PHE A 289      -8.762 -15.157  34.275  1.00 82.71           C  
ATOM   2216  CD1 PHE A 289      -9.902 -15.737  34.862  1.00 82.71           C  
ATOM   2217  CD2 PHE A 289      -8.677 -13.760  34.145  1.00 82.71           C  
ATOM   2218  CE1 PHE A 289     -10.963 -14.924  35.294  1.00 82.71           C  
ATOM   2219  CE2 PHE A 289      -9.746 -12.946  34.560  1.00 82.71           C  
ATOM   2220  CZ  PHE A 289     -10.890 -13.529  35.134  1.00 82.71           C  
ATOM   2221  N   PHE A 290      -4.593 -17.415  33.809  1.00 84.23           N  
ATOM   2222  CA  PHE A 290      -3.730 -18.559  33.510  1.00 84.23           C  
ATOM   2223  C   PHE A 290      -2.654 -18.782  34.582  1.00 84.23           C  
ATOM   2224  CB  PHE A 290      -3.131 -18.400  32.108  1.00 84.23           C  
ATOM   2225  O   PHE A 290      -1.885 -19.741  34.482  1.00 84.23           O  
ATOM   2226  CG  PHE A 290      -4.166 -18.301  31.003  1.00 84.23           C  
ATOM   2227  CD1 PHE A 290      -4.910 -19.435  30.625  1.00 84.23           C  
ATOM   2228  CD2 PHE A 290      -4.400 -17.071  30.361  1.00 84.23           C  
ATOM   2229  CE1 PHE A 290      -5.874 -19.341  29.605  1.00 84.23           C  
ATOM   2230  CE2 PHE A 290      -5.359 -16.976  29.338  1.00 84.23           C  
ATOM   2231  CZ  PHE A 290      -6.096 -18.112  28.958  1.00 84.23           C  
ATOM   2232  N   SER A 291      -2.593 -17.934  35.614  1.00 83.07           N  
ATOM   2233  CA  SER A 291      -1.656 -18.111  36.721  1.00 83.07           C  
ATOM   2234  C   SER A 291      -1.975 -19.386  37.513  1.00 83.07           C  
ATOM   2235  CB  SER A 291      -1.653 -16.905  37.660  1.00 83.07           C  
ATOM   2236  O   SER A 291      -3.147 -19.664  37.802  1.00 83.07           O  
ATOM   2237  OG  SER A 291      -1.087 -15.797  36.995  1.00 83.07           O  
ATOM   2238  N   PRO A 292      -0.958 -20.170  37.922  1.00 80.07           N  
ATOM   2239  CA  PRO A 292      -1.168 -21.347  38.757  1.00 80.07           C  
ATOM   2240  C   PRO A 292      -1.959 -20.998  40.027  1.00 80.07           C  
ATOM   2241  CB  PRO A 292       0.235 -21.883  39.074  1.00 80.07           C  
ATOM   2242  O   PRO A 292      -1.506 -20.209  40.852  1.00 80.07           O  
ATOM   2243  CG  PRO A 292       1.091 -21.369  37.919  1.00 80.07           C  
ATOM   2244  CD  PRO A 292       0.450 -20.027  37.581  1.00 80.07           C  
ATOM   2245  N   GLY A 293      -3.139 -21.602  40.195  1.00 80.49           N  
ATOM   2246  CA  GLY A 293      -3.997 -21.415  41.372  1.00 80.49           C  
ATOM   2247  C   GLY A 293      -5.189 -20.466  41.200  1.00 80.49           C  
ATOM   2248  O   GLY A 293      -6.024 -20.439  42.095  1.00 80.49           O  
ATOM   2249  N   ALA A 294      -5.327 -19.763  40.068  1.00 73.69           N  
ATOM   2250  CA  ALA A 294      -6.456 -18.853  39.816  1.00 73.69           C  
ATOM   2251  C   ALA A 294      -7.817 -19.559  39.605  1.00 73.69           C  
ATOM   2252  CB  ALA A 294      -6.090 -17.980  38.608  1.00 73.69           C  
ATOM   2253  O   ALA A 294      -8.860 -18.918  39.682  1.00 73.69           O  
ATOM   2254  N   LEU A 295      -7.810 -20.872  39.343  1.00 65.12           N  
ATOM   2255  CA  LEU A 295      -9.001 -21.702  39.087  1.00 65.12           C  
ATOM   2256  C   LEU A 295      -9.404 -22.597  40.278  1.00 65.12           C  
ATOM   2257  CB  LEU A 295      -8.776 -22.525  37.799  1.00 65.12           C  
ATOM   2258  O   LEU A 295     -10.072 -23.610  40.075  1.00 65.12           O  
ATOM   2259  CG  LEU A 295      -8.745 -21.708  36.497  1.00 65.12           C  
ATOM   2260  CD1 LEU A 295      -8.267 -22.607  35.355  1.00 65.12           C  
ATOM   2261  CD2 LEU A 295     -10.130 -21.169  36.128  1.00 65.12           C  
ATOM   2262  N   LYS A 296      -8.958 -22.282  41.498  1.00 63.04           N  
ATOM   2263  CA  LYS A 296      -9.442 -22.954  42.716  1.00 63.04           C  
ATOM   2264  C   LYS A 296     -10.665 -22.240  43.269  1.00 63.04           C  
ATOM   2265  CB  LYS A 296      -8.352 -23.013  43.786  1.00 63.04           C  
ATOM   2266  O   LYS A 296     -11.578 -22.963  43.716  1.00 63.04           O  
ATOM   2267  CG  LYS A 296      -7.235 -23.994  43.427  1.00 63.04           C  
ATOM   2268  CD  LYS A 296      -6.287 -24.113  44.622  1.00 63.04           C  
ATOM   2269  CE  LYS A 296      -5.175 -25.114  44.317  1.00 63.04           C  
ATOM   2270  NZ  LYS A 296      -4.275 -25.267  45.484  1.00 63.04           N  
ATOM   2271  OXT LYS A 296     -10.599 -20.995  43.293  1.00 63.04           O  
TER    2272      LYS A 296                                                      
ENDMDL                                                                          
END                                                                             
