# Supplementary material for: Escherichia coli transcription factors of unknown function: sequence features and possible evolutionary relationships
Source: PeerJ. 2022 Jul 20;10:e13772. doi: 10.7717/peerj.13772 (PMC9308461; doi:10.7717/peerj.13772)
Supplement: Supplemental Information 18 [file peerj-10-13772-s018.zip › Raw Data/PDB files/Reference proteins/RutR AF-P0ACU2-F1-model_v1.pdb]

HEADER                                            01-JUL-21                     
TITLE     ALPHAFOLD V2.0 PREDICTION FOR HTH-TYPE TRANSCRIPTIONAL REGULATOR RUTR 
TITLE    2 (P0ACU2)                                                             
COMPND    MOL_ID: 1;                                                            
COMPND   2 MOLECULE: HTH-TYPE TRANSCRIPTIONAL REGULATOR RUTR;                   
COMPND   3 CHAIN: A                                                             
SOURCE    MOL_ID: 1;                                                            
SOURCE   2 ORGANISM_SCIENTIFIC: ESCHERICHIA COLI (STRAIN K12);                  
SOURCE   3 ORGANISM_TAXID: 83333                                                
REMARK   1                                                                      
REMARK   1 REFERENCE 1                                                          
REMARK   1  AUTH   JOHN JUMPER, RICHARD EVANS, ALEXANDER PRITZEL, TIM GREEN,    
REMARK   1  AUTH 2 MICHAEL FIGURNOV, OLAF RONNEBERGER, KATHRYN TUNYASUVUNAKOOL, 
REMARK   1  AUTH 3 RUSS BATES, AUGUSTIN ZIDEK, ANNA POTAPENKO, ALEX BRIDGLAND,  
REMARK   1  AUTH 4 CLEMENS MEYER, SIMON A A KOHL, ANDREW J BALLARD,             
REMARK   1  AUTH 5 ANDREW COWIE, BERNARDINO ROMERA-PAREDES, STANISLAV NIKOLOV,  
REMARK   1  AUTH 6 RISHUB JAIN, JONAS ADLER, TREVOR BACK, STIG PETERSEN,        
REMARK   1  AUTH 7 DAVID REIMAN, ELLEN CLANCY, MICHAL ZIELINSKI,                
REMARK   1  AUTH 8 MARTIN STEINEGGER, MICHALINA PACHOLSKA, TAMAS BERGHAMMER,    
REMARK   1  AUTH 9 DAVID SILVER, ORIOL VINYALS, ANDREW W SENIOR,                
REMARK   1  AUTH10 KORAY KAVUKCUOGLU, PUSHMEET KOHLI, DEMIS HASSABIS            
REMARK   1  TITL   HIGHLY ACCURATE PROTEIN STRUCTURE PREDICTION WITH ALPHAFOLD  
REMARK   1  REF    NATURE                                     2021              
REMARK   1                                                                      
REMARK   1 DISCLAIMERS                                                          
REMARK   1 ALPHAFOLD DATA, COPYRIGHT (2021) DEEPMIND TECHNOLOGIES LIMITED. THE  
REMARK   1 INFORMATION PROVIDED IS THEORETICAL MODELLING ONLY AND CAUTION SHOULD
REMARK   1 BE EXERCISED IN ITS USE. IT IS PROVIDED "AS-IS" WITHOUT ANY WARRANTY 
REMARK   1 OF ANY KIND, WHETHER EXPRESSED OR IMPLIED. NO WARRANTY IS GIVEN THAT 
REMARK   1 USE OF THE INFORMATION SHALL NOT INFRINGE THE RIGHTS OF ANY THIRD    
REMARK   1 PARTY. THE INFORMATION IS NOT INTENDED TO BE A SUBSTITUTE FOR        
REMARK   1 PROFESSIONAL MEDICAL ADVICE, DIAGNOSIS, OR TREATMENT, AND DOES NOT   
REMARK   1 CONSTITUTE MEDICAL OR OTHER PROFESSIONAL ADVICE. IT IS AVAILABLE FOR 
REMARK   1 ACADEMIC AND COMMERCIAL PURPOSES, UNDER CC-BY 4.0 LICENCE.           
DBREF  XXXX A    1   212  UNP    P0ACU2   RUTR_ECOLI       1    212             
SEQRES   1 A  212  MET THR GLN GLY ALA VAL LYS THR THR GLY LYS ARG SER          
SEQRES   2 A  212  ARG ALA VAL SER ALA LYS LYS LYS ALA ILE LEU SER ALA          
SEQRES   3 A  212  ALA LEU ASP THR PHE SER GLN PHE GLY PHE HIS GLY THR          
SEQRES   4 A  212  ARG LEU GLU GLN ILE ALA GLU LEU ALA GLY VAL SER LYS          
SEQRES   5 A  212  THR ASN LEU LEU TYR TYR PHE PRO SER LYS GLU ALA LEU          
SEQRES   6 A  212  TYR ILE ALA VAL LEU ARG GLN ILE LEU ASP ILE TRP LEU          
SEQRES   7 A  212  ALA PRO LEU LYS ALA PHE ARG GLU ASP PHE ALA PRO LEU          
SEQRES   8 A  212  ALA ALA ILE LYS GLU TYR ILE ARG LEU LYS LEU GLU VAL          
SEQRES   9 A  212  SER ARG ASP TYR PRO GLN ALA SER ARG LEU PHE CYS MET          
SEQRES  10 A  212  GLU MET LEU ALA GLY ALA PRO LEU LEU MET ASP GLU LEU          
SEQRES  11 A  212  THR GLY ASP LEU LYS ALA LEU ILE ASP GLU LYS SER ALA          
SEQRES  12 A  212  LEU ILE ALA GLY TRP VAL LYS SER GLY LYS LEU ALA PRO          
SEQRES  13 A  212  ILE ASP PRO GLN HIS LEU ILE PHE MET ILE TRP ALA SER          
SEQRES  14 A  212  THR GLN HIS TYR ALA ASP PHE ALA PRO GLN VAL GLU ALA          
SEQRES  15 A  212  VAL THR GLY ALA THR LEU ARG ASP GLU VAL PHE PHE ASN          
SEQRES  16 A  212  GLN THR VAL GLU ASN VAL GLN ARG ILE ILE ILE GLU GLY          
SEQRES  17 A  212  ILE ARG PRO ARG                                              
CRYST1    1.000    1.000    1.000  90.00  90.00  90.00 P 1                      
ORIGX1      1.000000  0.000000  0.000000        0.00000                         
ORIGX2      0.000000  1.000000  0.000000        0.00000                         
ORIGX3      0.000000  0.000000  1.000000        0.00000                         
SCALE1      1.000000  0.000000  0.000000        0.00000                         
SCALE2      0.000000  1.000000  0.000000        0.00000                         
SCALE3      0.000000  0.000000  1.000000        0.00000                         
MODEL        0                                                                  
ATOM      1  N   MET A   1     -34.697  -8.581 -35.793  1.00 38.60           N  
ATOM      2  CA  MET A   1     -34.507  -9.676 -34.818  1.00 38.60           C  
ATOM      3  C   MET A   1     -34.216  -9.055 -33.464  1.00 38.60           C  
ATOM      4  CB  MET A   1     -33.397 -10.645 -35.242  1.00 38.60           C  
ATOM      5  O   MET A   1     -33.512  -8.057 -33.402  1.00 38.60           O  
ATOM      6  CG  MET A   1     -33.788 -11.429 -36.500  1.00 38.60           C  
ATOM      7  SD  MET A   1     -32.533 -12.632 -36.987  1.00 38.60           S  
ATOM      8  CE  MET A   1     -32.999 -12.917 -38.717  1.00 38.60           C  
ATOM      9  N   THR A   2     -34.869  -9.565 -32.428  1.00 38.47           N  
ATOM     10  CA  THR A   2     -34.972  -9.020 -31.068  1.00 38.47           C  
ATOM     11  C   THR A   2     -33.624  -8.696 -30.425  1.00 38.47           C  
ATOM     12  CB  THR A   2     -35.703 -10.058 -30.197  1.00 38.47           C  
ATOM     13  O   THR A   2     -32.745  -9.554 -30.365  1.00 38.47           O  
ATOM     14  CG2 THR A   2     -37.209 -10.036 -30.463  1.00 38.47           C  
ATOM     15  OG1 THR A   2     -35.254 -11.355 -30.537  1.00 38.47           O  
ATOM     16  N   GLN A   3     -33.502  -7.471 -29.899  1.00 38.83           N  
ATOM     17  CA  GLN A   3     -32.436  -7.064 -28.984  1.00 38.83           C  
ATOM     18  C   GLN A   3     -32.395  -8.043 -27.805  1.00 38.83           C  
ATOM     19  CB  GLN A   3     -32.688  -5.632 -28.476  1.00 38.83           C  
ATOM     20  O   GLN A   3     -33.375  -8.195 -27.074  1.00 38.83           O  
ATOM     21  CG  GLN A   3     -32.469  -4.551 -29.549  1.00 38.83           C  
ATOM     22  CD  GLN A   3     -32.716  -3.134 -29.027  1.00 38.83           C  
ATOM     23  NE2 GLN A   3     -32.695  -2.137 -29.883  1.00 38.83           N  
ATOM     24  OE1 GLN A   3     -32.939  -2.893 -27.854  1.00 38.83           O  
ATOM     25  N   GLY A   4     -31.268  -8.739 -27.657  1.00 39.56           N  
ATOM     26  CA  GLY A   4     -31.026  -9.632 -26.535  1.00 39.56           C  
ATOM     27  C   GLY A   4     -31.058  -8.834 -25.240  1.00 39.56           C  
ATOM     28  O   GLY A   4     -30.240  -7.940 -25.034  1.00 39.56           O  
ATOM     29  N   ALA A   5     -32.021  -9.154 -24.379  1.00 47.51           N  
ATOM     30  CA  ALA A   5     -32.096  -8.627 -23.031  1.00 47.51           C  
ATOM     31  C   ALA A   5     -30.758  -8.876 -22.324  1.00 47.51           C  
ATOM     32  CB  ALA A   5     -33.270  -9.307 -22.314  1.00 47.51           C  
ATOM     33  O   ALA A   5     -30.410 -10.018 -22.009  1.00 47.51           O  
ATOM     34  N   VAL A   6     -30.006  -7.800 -22.077  1.00 46.10           N  
ATOM     35  CA  VAL A   6     -28.879  -7.812 -21.148  1.00 46.10           C  
ATOM     36  C   VAL A   6     -29.454  -8.283 -19.822  1.00 46.10           C  
ATOM     37  CB  VAL A   6     -28.225  -6.419 -21.033  1.00 46.10           C  
ATOM     38  O   VAL A   6     -30.203  -7.556 -19.167  1.00 46.10           O  
ATOM     39  CG1 VAL A   6     -27.124  -6.384 -19.963  1.00 46.10           C  
ATOM     40  CG2 VAL A   6     -27.595  -6.014 -22.372  1.00 46.10           C  
ATOM     41  N   LYS A   7     -29.170  -9.542 -19.468  1.00 47.03           N  
ATOM     42  CA  LYS A   7     -29.521 -10.127 -18.177  1.00 47.03           C  
ATOM     43  C   LYS A   7     -28.937  -9.206 -17.124  1.00 47.03           C  
ATOM     44  CB  LYS A   7     -28.963 -11.554 -18.043  1.00 47.03           C  
ATOM     45  O   LYS A   7     -27.736  -9.208 -16.870  1.00 47.03           O  
ATOM     46  CG  LYS A   7     -29.802 -12.584 -18.812  1.00 47.03           C  
ATOM     47  CD  LYS A   7     -29.219 -13.994 -18.631  1.00 47.03           C  
ATOM     48  CE  LYS A   7     -30.089 -15.035 -19.348  1.00 47.03           C  
ATOM     49  NZ  LYS A   7     -29.513 -16.402 -19.251  1.00 47.03           N  
ATOM     50  N   THR A   8     -29.795  -8.373 -16.550  1.00 49.54           N  
ATOM     51  CA  THR A   8     -29.424  -7.529 -15.437  1.00 49.54           C  
ATOM     52  C   THR A   8     -28.907  -8.473 -14.363  1.00 49.54           C  
ATOM     53  CB  THR A   8     -30.609  -6.675 -14.936  1.00 49.54           C  
ATOM     54  O   THR A   8     -29.660  -9.238 -13.768  1.00 49.54           O  
ATOM     55  CG2 THR A   8     -30.779  -5.387 -15.735  1.00 49.54           C  
ATOM     56  OG1 THR A   8     -31.842  -7.349 -15.014  1.00 49.54           O  
ATOM     57  N   THR A   9     -27.638  -8.329 -14.000  1.00 56.20           N  
ATOM     58  CA  THR A   9     -27.098  -8.698 -12.683  1.00 56.20           C  
ATOM     59  C   THR A   9     -27.773  -7.860 -11.564  1.00 56.20           C  
ATOM     60  CB  THR A   9     -25.560  -8.592 -12.710  1.00 56.20           C  
ATOM     61  O   THR A   9     -27.177  -7.446 -10.579  1.00 56.20           O  
ATOM     62  CG2 THR A   9     -24.923  -9.743 -13.492  1.00 56.20           C  
ATOM     63  OG1 THR A   9     -25.188  -7.403 -13.373  1.00 56.20           O  
ATOM     64  N   GLY A  10     -29.046  -7.484 -11.750  1.00 66.61           N  
ATOM     65  CA  GLY A  10     -30.183  -7.862 -10.924  1.00 66.61           C  
ATOM     66  C   GLY A  10     -29.963  -7.649  -9.448  1.00 66.61           C  
ATOM     67  O   GLY A  10     -29.499  -8.563  -8.785  1.00 66.61           O  
ATOM     68  N   LYS A  11     -30.295  -6.447  -8.964  1.00 77.92           N  
ATOM     69  CA  LYS A  11     -30.479  -5.976  -7.572  1.00 77.92           C  
ATOM     70  C   LYS A  11     -29.869  -6.811  -6.423  1.00 77.92           C  
ATOM     71  CB  LYS A  11     -31.991  -5.748  -7.383  1.00 77.92           C  
ATOM     72  O   LYS A  11     -29.098  -6.266  -5.642  1.00 77.92           O  
ATOM     73  CG  LYS A  11     -32.335  -4.823  -6.206  1.00 77.92           C  
ATOM     74  CD  LYS A  11     -33.848  -4.540  -6.169  1.00 77.92           C  
ATOM     75  CE  LYS A  11     -34.208  -3.582  -5.023  1.00 77.92           C  
ATOM     76  NZ  LYS A  11     -35.663  -3.267  -4.983  1.00 77.92           N  
ATOM     77  N   ARG A  12     -30.179  -8.108  -6.325  1.00 80.48           N  
ATOM     78  CA  ARG A  12     -29.558  -9.082  -5.415  1.00 80.48           C  
ATOM     79  C   ARG A  12     -28.029  -9.093  -5.495  1.00 80.48           C  
ATOM     80  CB  ARG A  12     -30.141 -10.479  -5.700  1.00 80.48           C  
ATOM     81  O   ARG A  12     -27.407  -8.995  -4.447  1.00 80.48           O  
ATOM     82  CG  ARG A  12     -29.740 -11.512  -4.633  1.00 80.48           C  
ATOM     83  CD  ARG A  12     -30.416 -12.864  -4.897  1.00 80.48           C  
ATOM     84  NE  ARG A  12     -30.101 -13.847  -3.841  1.00 80.48           N  
ATOM     85  NH1 ARG A  12     -31.440 -15.564  -4.592  1.00 80.48           N  
ATOM     86  NH2 ARG A  12     -30.236 -15.840  -2.740  1.00 80.48           N  
ATOM     87  CZ  ARG A  12     -30.592 -15.072  -3.731  1.00 80.48           C  
ATOM     88  N   SER A  13     -27.418  -9.147  -6.684  1.00 84.64           N  
ATOM     89  CA  SER A  13     -25.943  -9.149  -6.793  1.00 84.64           C  
ATOM     90  C   SER A  13     -25.339  -7.869  -6.215  1.00 84.64           C  
ATOM     91  CB  SER A  13     -25.487  -9.301  -8.246  1.00 84.64           C  
ATOM     92  O   SER A  13     -24.388  -7.927  -5.445  1.00 84.64           O  
ATOM     93  OG  SER A  13     -24.093  -9.521  -8.305  1.00 84.64           O  
ATOM     94  N   ARG A  14     -25.941  -6.711  -6.520  1.00 86.30           N  
ATOM     95  CA  ARG A  14     -25.524  -5.411  -5.971  1.00 86.30           C  
ATOM     96  C   ARG A  14     -25.658  -5.359  -4.449  1.00 86.30           C  
ATOM     97  CB  ARG A  14     -26.317  -4.273  -6.633  1.00 86.30           C  
ATOM     98  O   ARG A  14     -24.743  -4.891  -3.783  1.00 86.30           O  
ATOM     99  CG  ARG A  14     -25.826  -3.996  -8.061  1.00 86.30           C  
ATOM    100  CD  ARG A  14     -26.595  -2.840  -8.716  1.00 86.30           C  
ATOM    101  NE  ARG A  14     -27.823  -3.292  -9.403  1.00 86.30           N  
ATOM    102  NH1 ARG A  14     -28.783  -1.216  -9.675  1.00 86.30           N  
ATOM    103  NH2 ARG A  14     -29.713  -2.996 -10.641  1.00 86.30           N  
ATOM    104  CZ  ARG A  14     -28.766  -2.503  -9.892  1.00 86.30           C  
ATOM    105  N   ALA A  15     -26.756  -5.876  -3.897  1.00 86.26           N  
ATOM    106  CA  ALA A  15     -26.960  -5.943  -2.450  1.00 86.26           C  
ATOM    107  C   ALA A  15     -25.932  -6.856  -1.756  1.00 86.26           C  
ATOM    108  CB  ALA A  15     -28.397  -6.406  -2.185  1.00 86.26           C  
ATOM    109  O   ALA A  15     -25.423  -6.511  -0.693  1.00 86.26           O  
ATOM    110  N   VAL A  16     -25.597  -7.995  -2.369  1.00 87.16           N  
ATOM    111  CA  VAL A  16     -24.567  -8.930  -1.886  1.00 87.16           C  
ATOM    112  C   VAL A  16     -23.187  -8.258  -1.886  1.00 87.16           C  
ATOM    113  CB  VAL A  16     -24.608 -10.216  -2.740  1.00 87.16           C  
ATOM    114  O   VAL A  16     -22.501  -8.274  -0.866  1.00 87.16           O  
ATOM    115  CG1 VAL A  16     -23.450 -11.192  -2.525  1.00 87.16           C  
ATOM    116  CG2 VAL A  16     -25.888 -11.018  -2.445  1.00 87.16           C  
ATOM    117  N   SER A  17     -22.804  -7.593  -2.981  1.00 90.57           N  
ATOM    118  CA  SER A  17     -21.536  -6.853  -3.067  1.00 90.57           C  
ATOM    119  C   SER A  17     -21.464  -5.686  -2.076  1.00 90.57           C  
ATOM    120  CB  SER A  17     -21.331  -6.315  -4.487  1.00 90.57           C  
ATOM    121  O   SER A  17     -20.429  -5.494  -1.441  1.00 90.57           O  
ATOM    122  OG  SER A  17     -21.312  -7.372  -5.427  1.00 90.57           O  
ATOM    123  N   ALA A  18     -22.557  -4.935  -1.901  1.00 92.58           N  
ATOM    124  CA  ALA A  18     -22.625  -3.830  -0.947  1.00 92.58           C  
ATOM    125  C   ALA A  18     -22.435  -4.313   0.499  1.00 92.58           C  
ATOM    126  CB  ALA A  18     -23.958  -3.095  -1.128  1.00 92.58           C  
ATOM    127  O   ALA A  18     -21.645  -3.729   1.236  1.00 92.58           O  
ATOM    128  N   LYS A  19     -23.083  -5.423   0.882  1.00 94.09           N  
ATOM    129  CA  LYS A  19     -22.899  -6.040   2.205  1.00 94.09           C  
ATOM    130  C   LYS A  19     -21.473  -6.535   2.420  1.00 94.09           C  
ATOM    131  CB  LYS A  19     -23.884  -7.195   2.402  1.00 94.09           C  
ATOM    132  O   LYS A  19     -20.888  -6.244   3.456  1.00 94.09           O  
ATOM    133  CG  LYS A  19     -25.294  -6.677   2.699  1.00 94.09           C  
ATOM    134  CD  LYS A  19     -26.224  -7.855   2.992  1.00 94.09           C  
ATOM    135  CE  LYS A  19     -27.592  -7.327   3.424  1.00 94.09           C  
ATOM    136  NZ  LYS A  19     -28.409  -8.401   4.037  1.00 94.09           N  
ATOM    137  N   LYS A  20     -20.888  -7.228   1.435  1.00 96.37           N  
ATOM    138  CA  LYS A  20     -19.489  -7.675   1.515  1.00 96.37           C  
ATOM    139  C   LYS A  20     -18.539  -6.490   1.731  1.00 96.37           C  
ATOM    140  CB  LYS A  20     -19.128  -8.497   0.265  1.00 96.37           C  
ATOM    141  O   LYS A  20     -17.659  -6.572   2.581  1.00 96.37           O  
ATOM    142  CG  LYS A  20     -17.734  -9.131   0.403  1.00 96.37           C  
ATOM    143  CD  LYS A  20     -17.343  -9.989  -0.809  1.00 96.37           C  
ATOM    144  CE  LYS A  20     -15.933 -10.557  -0.578  1.00 96.37           C  
ATOM    145  NZ  LYS A  20     -15.450 -11.405  -1.700  1.00 96.37           N  
ATOM    146  N   LYS A  21     -18.747  -5.379   1.013  1.00 96.20           N  
ATOM    147  CA  LYS A  21     -17.954  -4.149   1.171  1.00 96.20           C  
ATOM    148  C   LYS A  21     -18.137  -3.509   2.553  1.00 96.20           C  
ATOM    149  CB  LYS A  21     -18.287  -3.170   0.031  1.00 96.20           C  
ATOM    150  O   LYS A  21     -17.147  -3.099   3.145  1.00 96.20           O  
ATOM    151  CG  LYS A  21     -17.337  -1.960   0.032  1.00 96.20           C  
ATOM    152  CD  LYS A  21     -17.612  -0.995  -1.130  1.00 96.20           C  
ATOM    153  CE  LYS A  21     -16.621   0.175  -1.041  1.00 96.20           C  
ATOM    154  NZ  LYS A  21     -16.813   1.184  -2.115  1.00 96.20           N  
ATOM    155  N   ALA A  22     -19.366  -3.456   3.072  1.00 97.29           N  
ATOM    156  CA  ALA A  22     -19.639  -2.941   4.415  1.00 97.29           C  
ATOM    157  C   ALA A  22     -18.925  -3.764   5.500  1.00 97.29           C  
ATOM    158  CB  ALA A  22     -21.157  -2.910   4.638  1.00 97.29           C  
ATOM    159  O   ALA A  22     -18.284  -3.193   6.375  1.00 97.29           O  
ATOM    160  N   ILE A  23     -18.958  -5.098   5.388  1.00 98.50           N  
ATOM    161  CA  ILE A  23     -18.248  -6.000   6.307  1.00 98.50           C  
ATOM    162  C   ILE A  23     -16.735  -5.768   6.252  1.00 98.50           C  
ATOM    163  CB  ILE A  23     -18.606  -7.473   6.011  1.00 98.50           C  
ATOM    164  O   ILE A  23     -16.112  -5.644   7.299  1.00 98.50           O  
ATOM    165  CG1 ILE A  23     -20.086  -7.763   6.345  1.00 98.50           C  
ATOM    166  CG2 ILE A  23     -17.704  -8.423   6.822  1.00 98.50           C  
ATOM    167  CD1 ILE A  23     -20.614  -9.039   5.675  1.00 98.50           C  
ATOM    168  N   LEU A  24     -16.141  -5.686   5.057  1.00 98.16           N  
ATOM    169  CA  LEU A  24     -14.699  -5.449   4.910  1.00 98.16           C  
ATOM    170  C   LEU A  24     -14.274  -4.084   5.468  1.00 98.16           C  
ATOM    171  CB  LEU A  24     -14.300  -5.581   3.431  1.00 98.16           C  
ATOM    172  O   LEU A  24     -13.239  -3.997   6.121  1.00 98.16           O  
ATOM    173  CG  LEU A  24     -14.305  -7.029   2.912  1.00 98.16           C  
ATOM    174  CD1 LEU A  24     -14.220  -7.060   1.384  1.00 98.16           C  
ATOM    175  CD2 LEU A  24     -13.138  -7.845   3.469  1.00 98.16           C  
ATOM    176  N   SER A  25     -15.086  -3.040   5.267  1.00 97.41           N  
ATOM    177  CA  SER A  25     -14.829  -1.709   5.833  1.00 97.41           C  
ATOM    178  C   SER A  25     -14.864  -1.732   7.360  1.00 97.41           C  
ATOM    179  CB  SER A  25     -15.860  -0.707   5.310  1.00 97.41           C  
ATOM    180  O   SER A  25     -13.911  -1.305   8.001  1.00 97.41           O  
ATOM    181  OG  SER A  25     -15.450   0.624   5.546  1.00 97.41           O  
ATOM    182  N   ALA A  26     -15.921  -2.302   7.946  1.00 98.21           N  
ATOM    183  CA  ALA A  26     -16.045  -2.433   9.394  1.00 98.21           C  
ATOM    184  C   ALA A  26     -14.922  -3.295   9.992  1.00 98.21           C  
ATOM    185  CB  ALA A  26     -17.415  -3.049   9.686  1.00 98.21           C  
ATOM    186  O   ALA A  26     -14.415  -3.007  11.076  1.00 98.21           O  
ATOM    187  N   ALA A  27     -14.513  -4.348   9.280  1.00 98.53           N  
ATOM    188  CA  ALA A  27     -13.408  -5.202   9.680  1.00 98.53           C  
ATOM    189  C   ALA A  27     -12.077  -4.447   9.671  1.00 98.53           C  
ATOM    190  CB  ALA A  27     -13.377  -6.427   8.766  1.00 98.53           C  
ATOM    191  O   ALA A  27     -11.341  -4.546  10.646  1.00 98.53           O  
ATOM    192  N   LEU A  28     -11.784  -3.667   8.626  1.00 97.99           N  
ATOM    193  CA  LEU A  28     -10.593  -2.819   8.572  1.00 97.99           C  
ATOM    194  C   LEU A  28     -10.544  -1.845   9.756  1.00 97.99           C  
ATOM    195  CB  LEU A  28     -10.568  -2.079   7.222  1.00 97.99           C  
ATOM    196  O   LEU A  28      -9.535  -1.794  10.462  1.00 97.99           O  
ATOM    197  CG  LEU A  28      -9.458  -1.019   7.108  1.00 97.99           C  
ATOM    198  CD1 LEU A  28      -8.071  -1.619   7.324  1.00 97.99           C  
ATOM    199  CD2 LEU A  28      -9.494  -0.376   5.722  1.00 97.99           C  
ATOM    200  N   ASP A  29     -11.632  -1.118  10.007  1.00 96.79           N  
ATOM    201  CA  ASP A  29     -11.694  -0.148  11.105  1.00 96.79           C  
ATOM    202  C   ASP A  29     -11.481  -0.840  12.459  1.00 96.79           C  
ATOM    203  CB  ASP A  29     -13.034   0.605  11.062  1.00 96.79           C  
ATOM    204  O   ASP A  29     -10.635  -0.424  13.250  1.00 96.79           O  
ATOM    205  CG  ASP A  29     -13.194   1.504   9.825  1.00 96.79           C  
ATOM    206  OD1 ASP A  29     -12.163   1.915   9.236  1.00 96.79           O  
ATOM    207  OD2 ASP A  29     -14.363   1.775   9.466  1.00 96.79           O  
ATOM    208  N   THR A  30     -12.157  -1.968  12.689  1.00 97.72           N  
ATOM    209  CA  THR A  30     -12.068  -2.697  13.962  1.00 97.72           C  
ATOM    210  C   THR A  30     -10.692  -3.350  14.157  1.00 97.72           C  
ATOM    211  CB  THR A  30     -13.187  -3.745  14.084  1.00 97.72           C  
ATOM    212  O   THR A  30     -10.071  -3.180  15.205  1.00 97.72           O  
ATOM    213  CG2 THR A  30     -13.340  -4.256  15.513  1.00 97.72           C  
ATOM    214  OG1 THR A  30     -14.449  -3.208  13.761  1.00 97.72           O  
ATOM    215  N   PHE A  31     -10.163  -4.053  13.149  1.00 98.28           N  
ATOM    216  CA  PHE A  31      -8.853  -4.704  13.242  1.00 98.28           C  
ATOM    217  C   PHE A  31      -7.709  -3.701  13.365  1.00 98.28           C  
ATOM    218  CB  PHE A  31      -8.591  -5.603  12.027  1.00 98.28           C  
ATOM    219  O   PHE A  31      -6.775  -3.950  14.121  1.00 98.28           O  
ATOM    220  CG  PHE A  31      -9.367  -6.900  11.966  1.00 98.28           C  
ATOM    221  CD1 PHE A  31      -9.352  -7.783  13.062  1.00 98.28           C  
ATOM    222  CD2 PHE A  31      -9.998  -7.290  10.771  1.00 98.28           C  
ATOM    223  CE1 PHE A  31      -9.984  -9.035  12.974  1.00 98.28           C  
ATOM    224  CE2 PHE A  31     -10.630  -8.541  10.684  1.00 98.28           C  
ATOM    225  CZ  PHE A  31     -10.630  -9.412  11.784  1.00 98.28           C  
ATOM    226  N   SER A  32      -7.769  -2.569  12.662  1.00 95.70           N  
ATOM    227  CA  SER A  32      -6.729  -1.538  12.761  1.00 95.70           C  
ATOM    228  C   SER A  32      -6.713  -0.824  14.119  1.00 95.70           C  
ATOM    229  CB  SER A  32      -6.872  -0.525  11.627  1.00 95.70           C  
ATOM    230  O   SER A  32      -5.685  -0.261  14.493  1.00 95.70           O  
ATOM    231  OG  SER A  32      -8.044   0.251  11.777  1.00 95.70           O  
ATOM    232  N   GLN A  33      -7.826  -0.857  14.861  1.00 94.31           N  
ATOM    233  CA  GLN A  33      -7.941  -0.268  16.193  1.00 94.31           C  
ATOM    234  C   GLN A  33      -7.577  -1.251  17.315  1.00 94.31           C  
ATOM    235  CB  GLN A  33      -9.368   0.279  16.359  1.00 94.31           C  
ATOM    236  O   GLN A  33      -6.888  -0.869  18.258  1.00 94.31           O  
ATOM    237  CG  GLN A  33      -9.525   1.062  17.669  1.00 94.31           C  
ATOM    238  CD  GLN A  33     -10.896   1.712  17.823  1.00 94.31           C  
ATOM    239  NE2 GLN A  33     -11.038   2.647  18.737  1.00 94.31           N  
ATOM    240  OE1 GLN A  33     -11.867   1.410  17.152  1.00 94.31           O  
ATOM    241  N   PHE A  34      -8.040  -2.503  17.234  1.00 95.30           N  
ATOM    242  CA  PHE A  34      -7.922  -3.482  18.328  1.00 95.30           C  
ATOM    243  C   PHE A  34      -6.977  -4.657  18.025  1.00 95.30           C  
ATOM    244  CB  PHE A  34      -9.324  -3.984  18.704  1.00 95.30           C  
ATOM    245  O   PHE A  34      -6.776  -5.528  18.874  1.00 95.30           O  
ATOM    246  CG  PHE A  34     -10.318  -2.890  19.049  1.00 95.30           C  
ATOM    247  CD1 PHE A  34     -10.175  -2.143  20.232  1.00 95.30           C  
ATOM    248  CD2 PHE A  34     -11.378  -2.602  18.172  1.00 95.30           C  
ATOM    249  CE1 PHE A  34     -11.090  -1.118  20.535  1.00 95.30           C  
ATOM    250  CE2 PHE A  34     -12.289  -1.574  18.467  1.00 95.30           C  
ATOM    251  CZ  PHE A  34     -12.147  -0.834  19.653  1.00 95.30           C  
ATOM    252  N   GLY A  35      -6.417  -4.719  16.816  1.00 94.27           N  
ATOM    253  CA  GLY A  35      -5.640  -5.856  16.330  1.00 94.27           C  
ATOM    254  C   GLY A  35      -6.491  -7.108  16.084  1.00 94.27           C  
ATOM    255  O   GLY A  35      -7.691  -7.162  16.374  1.00 94.27           O  
ATOM    256  N   PHE A  36      -5.860  -8.162  15.561  1.00 96.18           N  
ATOM    257  CA  PHE A  36      -6.537  -9.429  15.261  1.00 96.18           C  
ATOM    258  C   PHE A  36      -7.138 -10.095  16.513  1.00 96.18           C  
ATOM    259  CB  PHE A  36      -5.556 -10.374  14.554  1.00 96.18           C  
ATOM    260  O   PHE A  36      -8.313 -10.476  16.523  1.00 96.18           O  
ATOM    261  CG  PHE A  36      -6.161 -11.734  14.272  1.00 96.18           C  
ATOM    262  CD1 PHE A  36      -5.807 -12.847  15.057  1.00 96.18           C  
ATOM    263  CD2 PHE A  36      -7.115 -11.875  13.248  1.00 96.18           C  
ATOM    264  CE1 PHE A  36      -6.419 -14.091  14.828  1.00 96.18           C  
ATOM    265  CE2 PHE A  36      -7.716 -13.122  13.010  1.00 96.18           C  
ATOM    266  CZ  PHE A  36      -7.379 -14.225  13.812  1.00 96.18           C  
ATOM    267  N   HIS A  37      -6.358 -10.223  17.593  1.00 95.37           N  
ATOM    268  CA  HIS A  37      -6.792 -10.909  18.816  1.00 95.37           C  
ATOM    269  C   HIS A  37      -7.831 -10.114  19.617  1.00 95.37           C  
ATOM    270  CB  HIS A  37      -5.578 -11.267  19.681  1.00 95.37           C  
ATOM    271  O   HIS A  37      -8.776 -10.720  20.119  1.00 95.37           O  
ATOM    272  CG  HIS A  37      -4.671 -12.273  19.021  1.00 95.37           C  
ATOM    273  CD2 HIS A  37      -3.397 -12.051  18.572  1.00 95.37           C  
ATOM    274  ND1 HIS A  37      -4.977 -13.588  18.742  1.00 95.37           N  
ATOM    275  CE1 HIS A  37      -3.915 -14.142  18.132  1.00 95.37           C  
ATOM    276  NE2 HIS A  37      -2.937 -13.238  18.003  1.00 95.37           N  
ATOM    277  N   GLY A  38      -7.706  -8.783  19.680  1.00 95.84           N  
ATOM    278  CA  GLY A  38      -8.638  -7.912  20.406  1.00 95.84           C  
ATOM    279  C   GLY A  38      -9.992  -7.718  19.717  1.00 95.84           C  
ATOM    280  O   GLY A  38     -10.943  -7.258  20.343  1.00 95.84           O  
ATOM    281  N   THR A  39     -10.108  -8.102  18.444  1.00 97.42           N  
ATOM    282  CA  THR A  39     -11.334  -7.937  17.658  1.00 97.42           C  
ATOM    283  C   THR A  39     -12.281  -9.133  17.787  1.00 97.42           C  
ATOM    284  CB  THR A  39     -10.980  -7.673  16.193  1.00 97.42           C  
ATOM    285  O   THR A  39     -11.892 -10.291  17.569  1.00 97.42           O  
ATOM    286  CG2 THR A  39     -12.213  -7.553  15.304  1.00 97.42           C  
ATOM    287  OG1 THR A  39     -10.284  -6.459  16.091  1.00 97.42           O  
ATOM    288  N   ARG A  40     -13.561  -8.852  18.070  1.00 97.49           N  
ATOM    289  CA  ARG A  40     -14.668  -9.825  18.059  1.00 97.49           C  
ATOM    290  C   ARG A  40     -15.541  -9.652  16.815  1.00 97.49           C  
ATOM    291  CB  ARG A  40     -15.511  -9.697  19.337  1.00 97.49           C  
ATOM    292  O   ARG A  40     -15.816  -8.533  16.390  1.00 97.49           O  
ATOM    293  CG  ARG A  40     -14.687  -9.868  20.625  1.00 97.49           C  
ATOM    294  CD  ARG A  40     -15.559  -9.709  21.874  1.00 97.49           C  
ATOM    295  NE  ARG A  40     -16.041  -8.323  22.019  1.00 97.49           N  
ATOM    296  NH1 ARG A  40     -17.232  -8.618  23.961  1.00 97.49           N  
ATOM    297  NH2 ARG A  40     -17.208  -6.618  22.971  1.00 97.49           N  
ATOM    298  CZ  ARG A  40     -16.824  -7.862  22.979  1.00 97.49           C  
ATOM    299  N   LEU A  41     -16.028 -10.761  16.255  1.00 98.05           N  
ATOM    300  CA  LEU A  41     -16.877 -10.736  15.054  1.00 98.05           C  
ATOM    301  C   LEU A  41     -18.212 -10.020  15.285  1.00 98.05           C  
ATOM    302  CB  LEU A  41     -17.138 -12.171  14.565  1.00 98.05           C  
ATOM    303  O   LEU A  41     -18.772  -9.460  14.350  1.00 98.05           O  
ATOM    304  CG  LEU A  41     -15.927 -12.860  13.915  1.00 98.05           C  
ATOM    305  CD1 LEU A  41     -16.345 -14.255  13.453  1.00 98.05           C  
ATOM    306  CD2 LEU A  41     -15.415 -12.082  12.703  1.00 98.05           C  
ATOM    307  N   GLU A  42     -18.711 -10.021  16.518  1.00 97.94           N  
ATOM    308  CA  GLU A  42     -19.907  -9.292  16.932  1.00 97.94           C  
ATOM    309  C   GLU A  42     -19.749  -7.785  16.716  1.00 97.94           C  
ATOM    310  CB  GLU A  42     -20.201  -9.569  18.417  1.00 97.94           C  
ATOM    311  O   GLU A  42     -20.650  -7.166  16.163  1.00 97.94           O  
ATOM    312  CG  GLU A  42     -20.646 -11.008  18.727  1.00 97.94           C  
ATOM    313  CD  GLU A  42     -19.536 -12.072  18.701  1.00 97.94           C  
ATOM    314  OE1 GLU A  42     -19.899 -13.268  18.720  1.00 97.94           O  
ATOM    315  OE2 GLU A  42     -18.332 -11.749  18.586  1.00 97.94           O  
ATOM    316  N   GLN A  43     -18.587  -7.221  17.069  1.00 97.77           N  
ATOM    317  CA  GLN A  43     -18.300  -5.790  16.903  1.00 97.77           C  
ATOM    318  C   GLN A  43     -18.288  -5.405  15.422  1.00 97.77           C  
ATOM    319  CB  GLN A  43     -16.938  -5.450  17.533  1.00 97.77           C  
ATOM    320  O   GLN A  43     -18.868  -4.396  15.031  1.00 97.77           O  
ATOM    321  CG  GLN A  43     -16.928  -5.635  19.055  1.00 97.77           C  
ATOM    322  CD  GLN A  43     -15.516  -5.576  19.623  1.00 97.77           C  
ATOM    323  NE2 GLN A  43     -15.171  -4.567  20.387  1.00 97.77           N  
ATOM    324  OE1 GLN A  43     -14.729  -6.494  19.466  1.00 97.77           O  
ATOM    325  N   ILE A  44     -17.677  -6.248  14.583  1.00 98.51           N  
ATOM    326  CA  ILE A  44     -17.647  -6.029  13.134  1.00 98.51           C  
ATOM    327  C   ILE A  44     -19.055  -6.141  12.539  1.00 98.51           C  
ATOM    328  CB  ILE A  44     -16.680  -7.016  12.448  1.00 98.51           C  
ATOM    329  O   ILE A  44     -19.431  -5.329  11.699  1.00 98.51           O  
ATOM    330  CG1 ILE A  44     -15.227  -6.786  12.921  1.00 98.51           C  
ATOM    331  CG2 ILE A  44     -16.774  -6.829  10.919  1.00 98.51           C  
ATOM    332  CD1 ILE A  44     -14.271  -7.924  12.539  1.00 98.51           C  
ATOM    333  N   ALA A  45     -19.832  -7.147  12.948  1.00 98.29           N  
ATOM    334  CA  ALA A  45     -21.188  -7.355  12.448  1.00 98.29           C  
ATOM    335  C   ALA A  45     -22.099  -6.165  12.791  1.00 98.29           C  
ATOM    336  CB  ALA A  45     -21.713  -8.679  13.018  1.00 98.29           C  
ATOM    337  O   ALA A  45     -22.800  -5.659  11.913  1.00 98.29           O  
ATOM    338  N   GLU A  46     -22.025  -5.687  14.035  1.00 98.08           N  
ATOM    339  CA  GLU A  46     -22.738  -4.503  14.514  1.00 98.08           C  
ATOM    340  C   GLU A  46     -22.360  -3.256  13.705  1.00 98.08           C  
ATOM    341  CB  GLU A  46     -22.444  -4.338  16.013  1.00 98.08           C  
ATOM    342  O   GLU A  46     -23.239  -2.621  13.121  1.00 98.08           O  
ATOM    343  CG  GLU A  46     -23.213  -3.175  16.653  1.00 98.08           C  
ATOM    344  CD  GLU A  46     -22.999  -3.079  18.174  1.00 98.08           C  
ATOM    345  OE1 GLU A  46     -23.688  -2.235  18.787  1.00 98.08           O  
ATOM    346  OE2 GLU A  46     -22.176  -3.852  18.722  1.00 98.08           O  
ATOM    347  N   LEU A  47     -21.060  -2.967  13.570  1.00 97.96           N  
ATOM    348  CA  LEU A  47     -20.567  -1.818  12.804  1.00 97.96           C  
ATOM    349  C   LEU A  47     -20.942  -1.894  11.312  1.00 97.96           C  
ATOM    350  CB  LEU A  47     -19.044  -1.724  13.017  1.00 97.96           C  
ATOM    351  O   LEU A  47     -21.254  -0.881  10.692  1.00 97.96           O  
ATOM    352  CG  LEU A  47     -18.361  -0.551  12.288  1.00 97.96           C  
ATOM    353  CD1 LEU A  47     -18.892   0.805  12.755  1.00 97.96           C  
ATOM    354  CD2 LEU A  47     -16.855  -0.588  12.543  1.00 97.96           C  
ATOM    355  N   ALA A  48     -20.959  -3.094  10.729  1.00 97.93           N  
ATOM    356  CA  ALA A  48     -21.360  -3.316   9.339  1.00 97.93           C  
ATOM    357  C   ALA A  48     -22.886  -3.300   9.117  1.00 97.93           C  
ATOM    358  CB  ALA A  48     -20.741  -4.636   8.867  1.00 97.93           C  
ATOM    359  O   ALA A  48     -23.330  -3.401   7.968  1.00 97.93           O  
ATOM    360  N   GLY A  49     -23.699  -3.223  10.177  1.00 97.26           N  
ATOM    361  CA  GLY A  49     -25.159  -3.285  10.084  1.00 97.26           C  
ATOM    362  C   GLY A  49     -25.683  -4.644   9.598  1.00 97.26           C  
ATOM    363  O   GLY A  49     -26.673  -4.706   8.861  1.00 97.26           O  
ATOM    364  N   VAL A  50     -25.014  -5.744   9.961  1.00 97.22           N  
ATOM    365  CA  VAL A  50     -25.404  -7.118   9.599  1.00 97.22           C  
ATOM    366  C   VAL A  50     -25.450  -8.030  10.828  1.00 97.22           C  
ATOM    367  CB  VAL A  50     -24.501  -7.717   8.499  1.00 97.22           C  
ATOM    368  O   VAL A  50     -24.826  -7.765  11.847  1.00 97.22           O  
ATOM    369  CG1 VAL A  50     -24.497  -6.874   7.218  1.00 97.22           C  
ATOM    370  CG2 VAL A  50     -23.057  -7.950   8.953  1.00 97.22           C  
ATOM    371  N   SER A  51     -26.167  -9.154  10.751  1.00 97.48           N  
ATOM    372  CA  SER A  51     -26.073 -10.174  11.804  1.00 97.48           C  
ATOM    373  C   SER A  51     -24.748 -10.936  11.715  1.00 97.48           C  
ATOM    374  CB  SER A  51     -27.269 -11.131  11.762  1.00 97.48           C  
ATOM    375  O   SER A  51     -24.205 -11.120  10.622  1.00 97.48           O  
ATOM    376  OG  SER A  51     -27.260 -11.957  10.609  1.00 97.48           O  
ATOM    377  N   LYS A  52     -24.262 -11.474  12.842  1.00 96.99           N  
ATOM    378  CA  LYS A  52     -23.080 -12.357  12.862  1.00 96.99           C  
ATOM    379  C   LYS A  52     -23.232 -13.544  11.903  1.00 96.99           C  
ATOM    380  CB  LYS A  52     -22.807 -12.821  14.302  1.00 96.99           C  
ATOM    381  O   LYS A  52     -22.296 -13.874  11.185  1.00 96.99           O  
ATOM    382  CG  LYS A  52     -21.550 -13.705  14.394  1.00 96.99           C  
ATOM    383  CD  LYS A  52     -21.263 -14.112  15.843  1.00 96.99           C  
ATOM    384  CE  LYS A  52     -20.021 -15.012  15.907  1.00 96.99           C  
ATOM    385  NZ  LYS A  52     -19.743 -15.464  17.291  1.00 96.99           N  
ATOM    386  N   THR A  53     -24.423 -14.140  11.824  1.00 97.61           N  
ATOM    387  CA  THR A  53     -24.727 -15.206  10.855  1.00 97.61           C  
ATOM    388  C   THR A  53     -24.567 -14.730   9.413  1.00 97.61           C  
ATOM    389  CB  THR A  53     -26.165 -15.709  11.047  1.00 97.61           C  
ATOM    390  O   THR A  53     -24.034 -15.458   8.580  1.00 97.61           O  
ATOM    391  CG2 THR A  53     -26.482 -16.962  10.233  1.00 97.61           C  
ATOM    392  OG1 THR A  53     -26.385 -16.012  12.402  1.00 97.61           O  
ATOM    393  N   ASN A  54     -24.998 -13.502   9.098  1.00 95.84           N  
ATOM    394  CA  ASN A  54     -24.820 -12.948   7.761  1.00 95.84           C  
ATOM    395  C   ASN A  54     -23.349 -12.654   7.454  1.00 95.84           C  
ATOM    396  CB  ASN A  54     -25.700 -11.702   7.579  1.00 95.84           C  
ATOM    397  O   ASN A  54     -22.932 -12.917   6.335  1.00 95.84           O  
ATOM    398  CG  ASN A  54     -25.728 -11.253   6.129  1.00 95.84           C  
ATOM    399  ND2 ASN A  54     -26.308 -12.050   5.261  1.00 95.84           N  
ATOM    400  OD1 ASN A  54     -25.283 -10.189   5.736  1.00 95.84           O  
ATOM    401  N   LEU A  55     -22.567 -12.172   8.424  1.00 98.18           N  
ATOM    402  CA  LEU A  55     -21.118 -12.011   8.280  1.00 98.18           C  
ATOM    403  C   LEU A  55     -20.445 -13.356   7.980  1.00 98.18           C  
ATOM    404  CB  LEU A  55     -20.569 -11.319   9.543  1.00 98.18           C  
ATOM    405  O   LEU A  55     -19.725 -13.465   6.989  1.00 98.18           O  
ATOM    406  CG  LEU A  55     -19.054 -11.023   9.526  1.00 98.18           C  
ATOM    407  CD1 LEU A  55     -18.740  -9.978  10.597  1.00 98.18           C  
ATOM    408  CD2 LEU A  55     -18.182 -12.249   9.828  1.00 98.18           C  
ATOM    409  N   LEU A  56     -20.735 -14.382   8.788  1.00 97.85           N  
ATOM    410  CA  LEU A  56     -20.142 -15.718   8.663  1.00 97.85           C  
ATOM    411  C   LEU A  56     -20.493 -16.422   7.345  1.00 97.85           C  
ATOM    412  CB  LEU A  56     -20.544 -16.580   9.871  1.00 97.85           C  
ATOM    413  O   LEU A  56     -19.727 -17.249   6.866  1.00 97.85           O  
ATOM    414  CG  LEU A  56     -19.849 -16.188  11.189  1.00 97.85           C  
ATOM    415  CD1 LEU A  56     -20.453 -17.003  12.333  1.00 97.85           C  
ATOM    416  CD2 LEU A  56     -18.344 -16.454  11.161  1.00 97.85           C  
ATOM    417  N   TYR A  57     -21.616 -16.058   6.719  1.00 95.99           N  
ATOM    418  CA  TYR A  57     -21.947 -16.507   5.366  1.00 95.99           C  
ATOM    419  C   TYR A  57     -20.946 -16.002   4.309  1.00 95.99           C  
ATOM    420  CB  TYR A  57     -23.381 -16.062   5.039  1.00 95.99           C  
ATOM    421  O   TYR A  57     -20.672 -16.711   3.344  1.00 95.99           O  
ATOM    422  CG  TYR A  57     -23.777 -16.246   3.590  1.00 95.99           C  
ATOM    423  CD1 TYR A  57     -23.582 -15.197   2.668  1.00 95.99           C  
ATOM    424  CD2 TYR A  57     -24.279 -17.486   3.155  1.00 95.99           C  
ATOM    425  CE1 TYR A  57     -23.875 -15.393   1.306  1.00 95.99           C  
ATOM    426  CE2 TYR A  57     -24.594 -17.679   1.797  1.00 95.99           C  
ATOM    427  OH  TYR A  57     -24.653 -16.836  -0.446  1.00 95.99           O  
ATOM    428  CZ  TYR A  57     -24.380 -16.639   0.871  1.00 95.99           C  
ATOM    429  N   TYR A  58     -20.403 -14.789   4.463  1.00 96.76           N  
ATOM    430  CA  TYR A  58     -19.403 -14.239   3.537  1.00 96.76           C  
ATOM    431  C   TYR A  58     -17.976 -14.640   3.901  1.00 96.76           C  
ATOM    432  CB  TYR A  58     -19.485 -12.709   3.505  1.00 96.76           C  
ATOM    433  O   TYR A  58     -17.165 -14.879   3.007  1.00 96.76           O  
ATOM    434  CG  TYR A  58     -20.761 -12.171   2.908  1.00 96.76           C  
ATOM    435  CD1 TYR A  58     -20.912 -12.109   1.514  1.00 96.76           C  
ATOM    436  CD2 TYR A  58     -21.786 -11.713   3.747  1.00 96.76           C  
ATOM    437  CE1 TYR A  58     -22.100 -11.598   0.966  1.00 96.76           C  
ATOM    438  CE2 TYR A  58     -22.991 -11.236   3.206  1.00 96.76           C  
ATOM    439  OH  TYR A  58     -24.320 -10.717   1.290  1.00 96.76           O  
ATOM    440  CZ  TYR A  58     -23.153 -11.185   1.807  1.00 96.76           C  
ATOM    441  N   PHE A  59     -17.671 -14.665   5.198  1.00 98.14           N  
ATOM    442  CA  PHE A  59     -16.340 -14.935   5.725  1.00 98.14           C  
ATOM    443  C   PHE A  59     -16.459 -15.964   6.852  1.00 98.14           C  
ATOM    444  CB  PHE A  59     -15.696 -13.632   6.204  1.00 98.14           C  
ATOM    445  O   PHE A  59     -16.876 -15.603   7.952  1.00 98.14           O  
ATOM    446  CG  PHE A  59     -15.634 -12.562   5.136  1.00 98.14           C  
ATOM    447  CD1 PHE A  59     -14.647 -12.615   4.136  1.00 98.14           C  
ATOM    448  CD2 PHE A  59     -16.584 -11.526   5.128  1.00 98.14           C  
ATOM    449  CE1 PHE A  59     -14.602 -11.622   3.143  1.00 98.14           C  
ATOM    450  CE2 PHE A  59     -16.519 -10.514   4.154  1.00 98.14           C  
ATOM    451  CZ  PHE A  59     -15.524 -10.562   3.164  1.00 98.14           C  
ATOM    452  N   PRO A  60     -16.123 -17.241   6.599  1.00 97.40           N  
ATOM    453  CA  PRO A  60     -16.474 -18.350   7.490  1.00 97.40           C  
ATOM    454  C   PRO A  60     -15.754 -18.325   8.845  1.00 97.40           C  
ATOM    455  CB  PRO A  60     -16.145 -19.618   6.692  1.00 97.40           C  
ATOM    456  O   PRO A  60     -16.157 -19.036   9.762  1.00 97.40           O  
ATOM    457  CG  PRO A  60     -15.059 -19.166   5.718  1.00 97.40           C  
ATOM    458  CD  PRO A  60     -15.486 -17.741   5.389  1.00 97.40           C  
ATOM    459  N   SER A  61     -14.705 -17.513   8.993  1.00 97.88           N  
ATOM    460  CA  SER A  61     -13.972 -17.336  10.245  1.00 97.88           C  
ATOM    461  C   SER A  61     -13.400 -15.919  10.368  1.00 97.88           C  
ATOM    462  CB  SER A  61     -12.874 -18.402  10.366  1.00 97.88           C  
ATOM    463  O   SER A  61     -13.419 -15.136   9.411  1.00 97.88           O  
ATOM    464  OG  SER A  61     -11.685 -18.014   9.711  1.00 97.88           O  
ATOM    465  N   LYS A  62     -12.877 -15.582  11.556  1.00 97.98           N  
ATOM    466  CA  LYS A  62     -12.204 -14.296  11.792  1.00 97.98           C  
ATOM    467  C   LYS A  62     -10.912 -14.191  10.983  1.00 97.98           C  
ATOM    468  CB  LYS A  62     -11.959 -14.105  13.299  1.00 97.98           C  
ATOM    469  O   LYS A  62     -10.644 -13.134  10.425  1.00 97.98           O  
ATOM    470  CG  LYS A  62     -11.453 -12.684  13.594  1.00 97.98           C  
ATOM    471  CD  LYS A  62     -11.336 -12.353  15.085  1.00 97.98           C  
ATOM    472  CE  LYS A  62     -10.331 -13.229  15.841  1.00 97.98           C  
ATOM    473  NZ  LYS A  62     -10.013 -12.607  17.149  1.00 97.98           N  
ATOM    474  N   GLU A  63     -10.166 -15.287  10.875  1.00 98.06           N  
ATOM    475  CA  GLU A  63      -8.968 -15.419  10.040  1.00 98.06           C  
ATOM    476  C   GLU A  63      -9.316 -15.162   8.572  1.00 98.06           C  
ATOM    477  CB  GLU A  63      -8.338 -16.824  10.162  1.00 98.06           C  
ATOM    478  O   GLU A  63      -8.687 -14.328   7.930  1.00 98.06           O  
ATOM    479  CG  GLU A  63      -7.911 -17.275  11.570  1.00 98.06           C  
ATOM    480  CD  GLU A  63      -9.083 -17.586  12.520  1.00 98.06           C  
ATOM    481  OE1 GLU A  63      -8.877 -17.534  13.750  1.00 98.06           O  
ATOM    482  OE2 GLU A  63     -10.228 -17.772  12.023  1.00 98.06           O  
ATOM    483  N   ALA A  64     -10.372 -15.801   8.053  1.00 98.10           N  
ATOM    484  CA  ALA A  64     -10.796 -15.618   6.666  1.00 98.10           C  
ATOM    485  C   ALA A  64     -11.195 -14.164   6.363  1.00 98.10           C  
ATOM    486  CB  ALA A  64     -11.951 -16.585   6.379  1.00 98.10           C  
ATOM    487  O   ALA A  64     -10.891 -13.648   5.287  1.00 98.10           O  
ATOM    488  N   LEU A  65     -11.858 -13.490   7.308  1.00 98.55           N  
ATOM    489  CA  LEU A  65     -12.191 -12.071   7.186  1.00 98.55           C  
ATOM    490  C   LEU A  65     -10.940 -11.185   7.237  1.00 98.55           C  
ATOM    491  CB  LEU A  65     -13.194 -11.706   8.289  1.00 98.55           C  
ATOM    492  O   LEU A  65     -10.800 -10.283   6.417  1.00 98.55           O  
ATOM    493  CG  LEU A  65     -13.589 -10.221   8.315  1.00 98.55           C  
ATOM    494  CD1 LEU A  65     -14.150  -9.696   6.995  1.00 98.55           C  
ATOM    495  CD2 LEU A  65     -14.665 -10.046   9.380  1.00 98.55           C  
ATOM    496  N   TYR A  66     -10.028 -11.450   8.169  1.00 98.41           N  
ATOM    497  CA  TYR A  66      -8.782 -10.702   8.320  1.00 98.41           C  
ATOM    498  C   TYR A  66      -7.893 -10.809   7.073  1.00 98.41           C  
ATOM    499  CB  TYR A  66      -8.077 -11.226   9.570  1.00 98.41           C  
ATOM    500  O   TYR A  66      -7.482  -9.791   6.517  1.00 98.41           O  
ATOM    501  CG  TYR A  66      -6.793 -10.508   9.890  1.00 98.41           C  
ATOM    502  CD1 TYR A  66      -5.567 -11.078   9.509  1.00 98.41           C  
ATOM    503  CD2 TYR A  66      -6.819  -9.304  10.617  1.00 98.41           C  
ATOM    504  CE1 TYR A  66      -4.365 -10.464   9.887  1.00 98.41           C  
ATOM    505  CE2 TYR A  66      -5.610  -8.695  11.001  1.00 98.41           C  
ATOM    506  OH  TYR A  66      -3.211  -8.706  11.038  1.00 98.41           O  
ATOM    507  CZ  TYR A  66      -4.376  -9.267  10.628  1.00 98.41           C  
ATOM    508  N   ILE A  67      -7.696 -12.026   6.555  1.00 98.07           N  
ATOM    509  CA  ILE A  67      -6.972 -12.276   5.300  1.00 98.07           C  
ATOM    510  C   ILE A  67      -7.656 -11.555   4.135  1.00 98.07           C  
ATOM    511  CB  ILE A  67      -6.864 -13.798   5.039  1.00 98.07           C  
ATOM    512  O   ILE A  67      -6.984 -10.953   3.303  1.00 98.07           O  
ATOM    513  CG1 ILE A  67      -5.959 -14.453   6.106  1.00 98.07           C  
ATOM    514  CG2 ILE A  67      -6.311 -14.088   3.628  1.00 98.07           C  
ATOM    515  CD1 ILE A  67      -6.017 -15.986   6.120  1.00 98.07           C  
ATOM    516  N   ALA A  68      -8.992 -11.563   4.068  1.00 98.18           N  
ATOM    517  CA  ALA A  68      -9.714 -10.857   3.013  1.00 98.18           C  
ATOM    518  C   ALA A  68      -9.531  -9.330   3.071  1.00 98.18           C  
ATOM    519  CB  ALA A  68     -11.192 -11.241   3.073  1.00 98.18           C  
ATOM    520  O   ALA A  68      -9.448  -8.698   2.018  1.00 98.18           O  
ATOM    521  N   VAL A  69      -9.440  -8.743   4.270  1.00 98.35           N  
ATOM    522  CA  VAL A  69      -9.095  -7.323   4.439  1.00 98.35           C  
ATOM    523  C   VAL A  69      -7.675  -7.063   3.934  1.00 98.35           C  
ATOM    524  CB  VAL A  69      -9.269  -6.866   5.903  1.00 98.35           C  
ATOM    525  O   VAL A  69      -7.488  -6.181   3.101  1.00 98.35           O  
ATOM    526  CG1 VAL A  69      -8.736  -5.448   6.140  1.00 98.35           C  
ATOM    527  CG2 VAL A  69     -10.748  -6.855   6.306  1.00 98.35           C  
ATOM    528  N   LEU A  70      -6.687  -7.855   4.361  1.00 98.13           N  
ATOM    529  CA  LEU A  70      -5.291  -7.697   3.930  1.00 98.13           C  
ATOM    530  C   LEU A  70      -5.114  -7.869   2.413  1.00 98.13           C  
ATOM    531  CB  LEU A  70      -4.408  -8.690   4.698  1.00 98.13           C  
ATOM    532  O   LEU A  70      -4.413  -7.079   1.785  1.00 98.13           O  
ATOM    533  CG  LEU A  70      -4.251  -8.382   6.199  1.00 98.13           C  
ATOM    534  CD1 LEU A  70      -3.528  -9.548   6.862  1.00 98.13           C  
ATOM    535  CD2 LEU A  70      -3.439  -7.110   6.451  1.00 98.13           C  
ATOM    536  N   ARG A  71      -5.808  -8.834   1.800  1.00 97.61           N  
ATOM    537  CA  ARG A  71      -5.842  -9.007   0.338  1.00 97.61           C  
ATOM    538  C   ARG A  71      -6.415  -7.791  -0.375  1.00 97.61           C  
ATOM    539  CB  ARG A  71      -6.657 -10.249  -0.028  1.00 97.61           C  
ATOM    540  O   ARG A  71      -5.833  -7.323  -1.346  1.00 97.61           O  
ATOM    541  CG  ARG A  71      -5.846 -11.528   0.182  1.00 97.61           C  
ATOM    542  CD  ARG A  71      -6.717 -12.740  -0.141  1.00 97.61           C  
ATOM    543  NE  ARG A  71      -5.883 -13.938  -0.212  1.00 97.61           N  
ATOM    544  NH1 ARG A  71      -7.368 -15.582   0.383  1.00 97.61           N  
ATOM    545  NH2 ARG A  71      -5.215 -16.059  -0.069  1.00 97.61           N  
ATOM    546  CZ  ARG A  71      -6.171 -15.191   0.038  1.00 97.61           C  
ATOM    547  N   GLN A  72      -7.516  -7.229   0.128  1.00 96.65           N  
ATOM    548  CA  GLN A  72      -8.091  -6.012  -0.448  1.00 96.65           C  
ATOM    549  C   GLN A  72      -7.110  -4.831  -0.376  1.00 96.65           C  
ATOM    550  CB  GLN A  72      -9.410  -5.685   0.268  1.00 96.65           C  
ATOM    551  O   GLN A  72      -7.041  -4.032  -1.311  1.00 96.65           O  
ATOM    552  CG  GLN A  72     -10.106  -4.484  -0.386  1.00 96.65           C  
ATOM    553  CD  GLN A  72     -11.407  -4.086   0.292  1.00 96.65           C  
ATOM    554  NE2 GLN A  72     -12.111  -3.119  -0.250  1.00 96.65           N  
ATOM    555  OE1 GLN A  72     -11.835  -4.598   1.309  1.00 96.65           O  
ATOM    556  N   ILE A  73      -6.351  -4.722   0.716  1.00 96.61           N  
ATOM    557  CA  ILE A  73      -5.302  -3.711   0.873  1.00 96.61           C  
ATOM    558  C   ILE A  73      -4.204  -3.920  -0.179  1.00 96.61           C  
ATOM    559  CB  ILE A  73      -4.755  -3.732   2.319  1.00 96.61           C  
ATOM    560  O   ILE A  73      -3.884  -2.985  -0.915  1.00 96.61           O  
ATOM    561  CG1 ILE A  73      -5.858  -3.311   3.316  1.00 96.61           C  
ATOM    562  CG2 ILE A  73      -3.537  -2.807   2.451  1.00 96.61           C  
ATOM    563  CD1 ILE A  73      -5.486  -3.567   4.782  1.00 96.61           C  
ATOM    564  N   LEU A  74      -3.684  -5.147  -0.305  1.00 96.92           N  
ATOM    565  CA  LEU A  74      -2.676  -5.502  -1.309  1.00 96.92           C  
ATOM    566  C   LEU A  74      -3.157  -5.208  -2.732  1.00 96.92           C  
ATOM    567  CB  LEU A  74      -2.300  -6.989  -1.177  1.00 96.92           C  
ATOM    568  O   LEU A  74      -2.416  -4.616  -3.512  1.00 96.92           O  
ATOM    569  CG  LEU A  74      -1.347  -7.322  -0.017  1.00 96.92           C  
ATOM    570  CD1 LEU A  74      -1.181  -8.838   0.071  1.00 96.92           C  
ATOM    571  CD2 LEU A  74       0.037  -6.699  -0.231  1.00 96.92           C  
ATOM    572  N   ASP A  75      -4.399  -5.546  -3.071  1.00 96.46           N  
ATOM    573  CA  ASP A  75      -4.954  -5.284  -4.399  1.00 96.46           C  
ATOM    574  C   ASP A  75      -4.933  -3.797  -4.760  1.00 96.46           C  
ATOM    575  CB  ASP A  75      -6.389  -5.823  -4.487  1.00 96.46           C  
ATOM    576  O   ASP A  75      -4.508  -3.438  -5.860  1.00 96.46           O  
ATOM    577  CG  ASP A  75      -6.460  -7.308  -4.840  1.00 96.46           C  
ATOM    578  OD1 ASP A  75      -5.527  -7.777  -5.544  1.00 96.46           O  
ATOM    579  OD2 ASP A  75      -7.517  -7.904  -4.527  1.00 96.46           O  
ATOM    580  N   ILE A  76      -5.336  -2.928  -3.828  1.00 95.53           N  
ATOM    581  CA  ILE A  76      -5.309  -1.472  -4.023  1.00 95.53           C  
ATOM    582  C   ILE A  76      -3.864  -0.983  -4.174  1.00 95.53           C  
ATOM    583  CB  ILE A  76      -6.047  -0.764  -2.860  1.00 95.53           C  
ATOM    584  O   ILE A  76      -3.561  -0.200  -5.073  1.00 95.53           O  
ATOM    585  CG1 ILE A  76      -7.555  -1.110  -2.899  1.00 95.53           C  
ATOM    586  CG2 ILE A  76      -5.862   0.767  -2.923  1.00 95.53           C  
ATOM    587  CD1 ILE A  76      -8.313  -0.730  -1.620  1.00 95.53           C  
ATOM    588  N   TRP A  77      -2.956  -1.456  -3.320  1.00 96.71           N  
ATOM    589  CA  TRP A  77      -1.559  -1.011  -3.298  1.00 96.71           C  
ATOM    590  C   TRP A  77      -0.749  -1.455  -4.508  1.00 96.71           C  
ATOM    591  CB  TRP A  77      -0.900  -1.574  -2.043  1.00 96.71           C  
ATOM    592  O   TRP A  77       0.165  -0.747  -4.941  1.00 96.71           O  
ATOM    593  CG  TRP A  77      -1.336  -0.964  -0.759  1.00 96.71           C  
ATOM    594  CD1 TRP A  77      -2.308  -0.047  -0.583  1.00 96.71           C  
ATOM    595  CD2 TRP A  77      -0.852  -1.279   0.566  1.00 96.71           C  
ATOM    596  CE2 TRP A  77      -1.488  -0.410   1.497  1.00 96.71           C  
ATOM    597  CE3 TRP A  77       0.054  -2.231   1.062  1.00 96.71           C  
ATOM    598  NE1 TRP A  77      -2.368   0.324   0.743  1.00 96.71           N  
ATOM    599  CH2 TRP A  77      -0.272  -1.394   3.322  1.00 96.71           C  
ATOM    600  CZ2 TRP A  77      -1.201  -0.445   2.860  1.00 96.71           C  
ATOM    601  CZ3 TRP A  77       0.335  -2.290   2.432  1.00 96.71           C  
ATOM    602  N   LEU A  78      -1.056  -2.640  -5.027  1.00 97.38           N  
ATOM    603  CA  LEU A  78      -0.334  -3.262  -6.124  1.00 97.38           C  
ATOM    604  C   LEU A  78      -0.937  -2.914  -7.482  1.00 97.38           C  
ATOM    605  CB  LEU A  78      -0.290  -4.780  -5.900  1.00 97.38           C  
ATOM    606  O   LEU A  78      -0.242  -3.071  -8.480  1.00 97.38           O  
ATOM    607  CG  LEU A  78       0.484  -5.222  -4.642  1.00 97.38           C  
ATOM    608  CD1 LEU A  78       0.262  -6.719  -4.437  1.00 97.38           C  
ATOM    609  CD2 LEU A  78       1.983  -4.923  -4.737  1.00 97.38           C  
ATOM    610  N   ALA A  79      -2.177  -2.418  -7.558  1.00 97.99           N  
ATOM    611  CA  ALA A  79      -2.806  -2.043  -8.827  1.00 97.99           C  
ATOM    612  C   ALA A  79      -1.948  -1.087  -9.688  1.00 97.99           C  
ATOM    613  CB  ALA A  79      -4.225  -1.514  -8.570  1.00 97.99           C  
ATOM    614  O   ALA A  79      -1.774  -1.382 -10.874  1.00 97.99           O  
ATOM    615  N   PRO A  80      -1.329  -0.016  -9.144  1.00 97.55           N  
ATOM    616  CA  PRO A  80      -0.436   0.838  -9.930  1.00 97.55           C  
ATOM    617  C   PRO A  80       0.808   0.110 -10.463  1.00 97.55           C  
ATOM    618  CB  PRO A  80      -0.033   1.964  -8.980  1.00 97.55           C  
ATOM    619  O   PRO A  80       1.213   0.331 -11.600  1.00 97.55           O  
ATOM    620  CG  PRO A  80      -1.184   2.048  -7.984  1.00 97.55           C  
ATOM    621  CD  PRO A  80      -1.549   0.576  -7.827  1.00 97.55           C  
ATOM    622  N   LEU A  81       1.390  -0.795  -9.668  1.00 98.04           N  
ATOM    623  CA  LEU A  81       2.559  -1.583 -10.067  1.00 98.04           C  
ATOM    624  C   LEU A  81       2.185  -2.638 -11.123  1.00 98.04           C  
ATOM    625  CB  LEU A  81       3.184  -2.197  -8.799  1.00 98.04           C  
ATOM    626  O   LEU A  81       2.896  -2.803 -12.112  1.00 98.04           O  
ATOM    627  CG  LEU A  81       4.458  -3.023  -9.051  1.00 98.04           C  
ATOM    628  CD1 LEU A  81       5.587  -2.192  -9.665  1.00 98.04           C  
ATOM    629  CD2 LEU A  81       4.959  -3.632  -7.743  1.00 98.04           C  
ATOM    630  N   LYS A  82       1.030  -3.304 -10.966  1.00 98.10           N  
ATOM    631  CA  LYS A  82       0.442  -4.233 -11.951  1.00 98.10           C  
ATOM    632  C   LYS A  82       0.276  -3.560 -13.320  1.00 98.10           C  
ATOM    633  CB  LYS A  82      -0.915  -4.775 -11.441  1.00 98.10           C  
ATOM    634  O   LYS A  82       0.496  -4.209 -14.341  1.00 98.10           O  
ATOM    635  CG  LYS A  82      -0.796  -5.819 -10.310  1.00 98.10           C  
ATOM    636  CD  LYS A  82      -2.153  -6.244  -9.701  1.00 98.10           C  
ATOM    637  CE  LYS A  82      -1.965  -7.243  -8.536  1.00 98.10           C  
ATOM    638  NZ  LYS A  82      -3.239  -7.670  -7.871  1.00 98.10           N  
ATOM    639  N   ALA A  83      -0.047  -2.266 -13.337  1.00 97.63           N  
ATOM    640  CA  ALA A  83      -0.255  -1.481 -14.551  1.00 97.63           C  
ATOM    641  C   ALA A  83       1.034  -1.086 -15.300  1.00 97.63           C  
ATOM    642  CB  ALA A  83      -1.099  -0.253 -14.186  1.00 97.63           C  
ATOM    643  O   ALA A  83       0.934  -0.534 -16.397  1.00 97.63           O  
ATOM    644  N   PHE A  84       2.231  -1.349 -14.760  1.00 98.12           N  
ATOM    645  CA  PHE A  84       3.486  -1.078 -15.469  1.00 98.12           C  
ATOM    646  C   PHE A  84       3.604  -1.915 -16.745  1.00 98.12           C  
ATOM    647  CB  PHE A  84       4.705  -1.327 -14.567  1.00 98.12           C  
ATOM    648  O   PHE A  84       3.340  -3.122 -16.742  1.00 98.12           O  
ATOM    649  CG  PHE A  84       5.059  -0.235 -13.572  1.00 98.12           C  
ATOM    650  CD1 PHE A  84       4.174   0.821 -13.262  1.00 98.12           C  
ATOM    651  CD2 PHE A  84       6.328  -0.271 -12.963  1.00 98.12           C  
ATOM    652  CE1 PHE A  84       4.566   1.836 -12.375  1.00 98.12           C  
ATOM    653  CE2 PHE A  84       6.715   0.739 -12.064  1.00 98.12           C  
ATOM    654  CZ  PHE A  84       5.836   1.796 -11.777  1.00 98.12           C  
ATOM    655  N   ARG A  85       4.061  -1.260 -17.817  1.00 97.68           N  
ATOM    656  CA  ARG A  85       4.289  -1.847 -19.141  1.00 97.68           C  
ATOM    657  C   ARG A  85       5.648  -1.438 -19.697  1.00 97.68           C  
ATOM    658  CB  ARG A  85       3.204  -1.384 -20.110  1.00 97.68           C  
ATOM    659  O   ARG A  85       6.103  -0.325 -19.452  1.00 97.68           O  
ATOM    660  CG  ARG A  85       1.773  -1.792 -19.733  1.00 97.68           C  
ATOM    661  CD  ARG A  85       0.735  -1.164 -20.672  1.00 97.68           C  
ATOM    662  NE  ARG A  85       1.130  -1.243 -22.092  1.00 97.68           N  
ATOM    663  NH1 ARG A  85      -0.890  -0.718 -23.038  1.00 97.68           N  
ATOM    664  NH2 ARG A  85       0.885  -1.072 -24.334  1.00 97.68           N  
ATOM    665  CZ  ARG A  85       0.372  -1.029 -23.145  1.00 97.68           C  
ATOM    666  N   GLU A  86       6.276  -2.314 -20.476  1.00 96.36           N  
ATOM    667  CA  GLU A  86       7.626  -2.113 -21.030  1.00 96.36           C  
ATOM    668  C   GLU A  86       7.771  -0.833 -21.873  1.00 96.36           C  
ATOM    669  CB  GLU A  86       7.975  -3.305 -21.930  1.00 96.36           C  
ATOM    670  O   GLU A  86       8.832  -0.196 -21.886  1.00 96.36           O  
ATOM    671  CG  GLU A  86       8.128  -4.624 -21.162  1.00 96.36           C  
ATOM    672  CD  GLU A  86       8.489  -5.804 -22.078  1.00 96.36           C  
ATOM    673  OE1 GLU A  86       8.615  -6.920 -21.533  1.00 96.36           O  
ATOM    674  OE2 GLU A  86       8.643  -5.583 -23.301  1.00 96.36           O  
ATOM    675  N   ASP A  87       6.697  -0.436 -22.557  1.00 95.73           N  
ATOM    676  CA  ASP A  87       6.629   0.720 -23.449  1.00 95.73           C  
ATOM    677  C   ASP A  87       6.476   2.065 -22.721  1.00 95.73           C  
ATOM    678  CB  ASP A  87       5.542   0.492 -24.521  1.00 95.73           C  
ATOM    679  O   ASP A  87       6.555   3.116 -23.357  1.00 95.73           O  
ATOM    680  CG  ASP A  87       4.106   0.270 -24.008  1.00 95.73           C  
ATOM    681  OD1 ASP A  87       3.904  -0.194 -22.863  1.00 95.73           O  
ATOM    682  OD2 ASP A  87       3.151   0.445 -24.795  1.00 95.73           O  
ATOM    683  N   PHE A  88       6.326   2.072 -21.393  1.00 97.64           N  
ATOM    684  CA  PHE A  88       6.254   3.315 -20.628  1.00 97.64           C  
ATOM    685  C   PHE A  88       7.598   4.056 -20.576  1.00 97.64           C  
ATOM    686  CB  PHE A  88       5.708   3.055 -19.216  1.00 97.64           C  
ATOM    687  O   PHE A  88       8.684   3.477 -20.672  1.00 97.64           O  
ATOM    688  CG  PHE A  88       4.247   2.651 -19.090  1.00 97.64           C  
ATOM    689  CD1 PHE A  88       3.394   2.549 -20.211  1.00 97.64           C  
ATOM    690  CD2 PHE A  88       3.723   2.424 -17.803  1.00 97.64           C  
ATOM    691  CE1 PHE A  88       2.035   2.240 -20.041  1.00 97.64           C  
ATOM    692  CE2 PHE A  88       2.364   2.110 -17.636  1.00 97.64           C  
ATOM    693  CZ  PHE A  88       1.520   2.019 -18.754  1.00 97.64           C  
ATOM    694  N   ALA A  89       7.516   5.372 -20.357  1.00 97.95           N  
ATOM    695  CA  ALA A  89       8.645   6.176 -19.908  1.00 97.95           C  
ATOM    696  C   ALA A  89       8.855   5.925 -18.400  1.00 97.95           C  
ATOM    697  CB  ALA A  89       8.361   7.649 -20.226  1.00 97.95           C  
ATOM    698  O   ALA A  89       8.031   6.372 -17.595  1.00 97.95           O  
ATOM    699  N   PRO A  90       9.927   5.227 -17.980  1.00 98.13           N  
ATOM    700  CA  PRO A  90       9.998   4.669 -16.632  1.00 98.13           C  
ATOM    701  C   PRO A  90      10.070   5.728 -15.537  1.00 98.13           C  
ATOM    702  CB  PRO A  90      11.231   3.778 -16.634  1.00 98.13           C  
ATOM    703  O   PRO A  90       9.413   5.585 -14.513  1.00 98.13           O  
ATOM    704  CG  PRO A  90      12.112   4.342 -17.736  1.00 98.13           C  
ATOM    705  CD  PRO A  90      11.079   4.801 -18.764  1.00 98.13           C  
ATOM    706  N   LEU A  91      10.789   6.834 -15.758  1.00 98.46           N  
ATOM    707  CA  LEU A  91      10.849   7.920 -14.775  1.00 98.46           C  
ATOM    708  C   LEU A  91       9.467   8.543 -14.528  1.00 98.46           C  
ATOM    709  CB  LEU A  91      11.855   8.998 -15.222  1.00 98.46           C  
ATOM    710  O   LEU A  91       9.135   8.855 -13.389  1.00 98.46           O  
ATOM    711  CG  LEU A  91      13.304   8.513 -15.425  1.00 98.46           C  
ATOM    712  CD1 LEU A  91      14.182   9.702 -15.819  1.00 98.46           C  
ATOM    713  CD2 LEU A  91      13.901   7.875 -14.173  1.00 98.46           C  
ATOM    714  N   ALA A  92       8.644   8.698 -15.570  1.00 98.42           N  
ATOM    715  CA  ALA A  92       7.283   9.212 -15.425  1.00 98.42           C  
ATOM    716  C   ALA A  92       6.369   8.192 -14.728  1.00 98.42           C  
ATOM    717  CB  ALA A  92       6.750   9.614 -16.806  1.00 98.42           C  
ATOM    718  O   ALA A  92       5.645   8.555 -13.803  1.00 98.42           O  
ATOM    719  N   ALA A  93       6.457   6.914 -15.112  1.00 98.40           N  
ATOM    720  CA  ALA A  93       5.691   5.836 -14.489  1.00 98.40           C  
ATOM    721  C   ALA A  93       6.017   5.676 -12.993  1.00 98.40           C  
ATOM    722  CB  ALA A  93       5.966   4.541 -15.263  1.00 98.40           C  
ATOM    723  O   ALA A  93       5.114   5.531 -12.174  1.00 98.40           O  
ATOM    724  N   ILE A  94       7.297   5.761 -12.619  1.00 98.65           N  
ATOM    725  CA  ILE A  94       7.744   5.645 -11.225  1.00 98.65           C  
ATOM    726  C   ILE A  94       7.357   6.887 -10.415  1.00 98.65           C  
ATOM    727  CB  ILE A  94       9.255   5.332 -11.171  1.00 98.65           C  
ATOM    728  O   ILE A  94       6.913   6.741  -9.277  1.00 98.65           O  
ATOM    729  CG1 ILE A  94       9.499   3.908 -11.728  1.00 98.65           C  
ATOM    730  CG2 ILE A  94       9.795   5.439  -9.731  1.00 98.65           C  
ATOM    731  CD1 ILE A  94      10.964   3.626 -12.069  1.00 98.65           C  
ATOM    732  N   LYS A  95       7.440   8.098 -10.989  1.00 98.61           N  
ATOM    733  CA  LYS A  95       6.904   9.311 -10.344  1.00 98.61           C  
ATOM    734  C   LYS A  95       5.428   9.150 -10.006  1.00 98.61           C  
ATOM    735  CB  LYS A  95       7.075  10.547 -11.240  1.00 98.61           C  
ATOM    736  O   LYS A  95       5.029   9.406  -8.869  1.00 98.61           O  
ATOM    737  CG  LYS A  95       8.474  11.144 -11.125  1.00 98.61           C  
ATOM    738  CD  LYS A  95       8.582  12.447 -11.917  1.00 98.61           C  
ATOM    739  CE  LYS A  95      10.003  13.001 -11.787  1.00 98.61           C  
ATOM    740  NZ  LYS A  95      10.085  14.394 -12.284  1.00 98.61           N  
ATOM    741  N   GLU A  96       4.637   8.705 -10.976  1.00 98.52           N  
ATOM    742  CA  GLU A  96       3.206   8.502 -10.780  1.00 98.52           C  
ATOM    743  C   GLU A  96       2.924   7.399  -9.755  1.00 98.52           C  
ATOM    744  CB  GLU A  96       2.560   8.220 -12.145  1.00 98.52           C  
ATOM    745  O   GLU A  96       2.069   7.565  -8.888  1.00 98.52           O  
ATOM    746  CG  GLU A  96       1.044   7.993 -12.090  1.00 98.52           C  
ATOM    747  CD  GLU A  96       0.247   9.160 -11.488  1.00 98.52           C  
ATOM    748  OE1 GLU A  96      -0.963   8.968 -11.255  1.00 98.52           O  
ATOM    749  OE2 GLU A  96       0.813  10.244 -11.217  1.00 98.52           O  
ATOM    750  N   TYR A  97       3.704   6.316  -9.770  1.00 98.71           N  
ATOM    751  CA  TYR A  97       3.584   5.262  -8.769  1.00 98.71           C  
ATOM    752  C   TYR A  97       3.838   5.769  -7.342  1.00 98.71           C  
ATOM    753  CB  TYR A  97       4.528   4.103  -9.114  1.00 98.71           C  
ATOM    754  O   TYR A  97       3.051   5.479  -6.442  1.00 98.71           O  
ATOM    755  CG  TYR A  97       4.469   2.932  -8.148  1.00 98.71           C  
ATOM    756  CD1 TYR A  97       5.643   2.255  -7.763  1.00 98.71           C  
ATOM    757  CD2 TYR A  97       3.229   2.516  -7.630  1.00 98.71           C  
ATOM    758  CE1 TYR A  97       5.570   1.168  -6.867  1.00 98.71           C  
ATOM    759  CE2 TYR A  97       3.143   1.416  -6.764  1.00 98.71           C  
ATOM    760  OH  TYR A  97       4.210  -0.327  -5.549  1.00 98.71           O  
ATOM    761  CZ  TYR A  97       4.316   0.741  -6.380  1.00 98.71           C  
ATOM    762  N   ILE A  98       4.892   6.568  -7.140  1.00 98.81           N  
ATOM    763  CA  ILE A  98       5.200   7.200  -5.847  1.00 98.81           C  
ATOM    764  C   ILE A  98       4.032   8.080  -5.384  1.00 98.81           C  
ATOM    765  CB  ILE A  98       6.513   8.012  -5.954  1.00 98.81           C  
ATOM    766  O   ILE A  98       3.620   7.989  -4.228  1.00 98.81           O  
ATOM    767  CG1 ILE A  98       7.726   7.064  -6.094  1.00 98.81           C  
ATOM    768  CG2 ILE A  98       6.717   8.943  -4.743  1.00 98.81           C  
ATOM    769  CD1 ILE A  98       8.982   7.769  -6.624  1.00 98.81           C  
ATOM    770  N   ARG A  99       3.472   8.899  -6.284  1.00 98.74           N  
ATOM    771  CA  ARG A  99       2.332   9.778  -5.985  1.00 98.74           C  
ATOM    772  C   ARG A  99       1.117   8.966  -5.533  1.00 98.74           C  
ATOM    773  CB  ARG A  99       2.014  10.633  -7.220  1.00 98.74           C  
ATOM    774  O   ARG A  99       0.599   9.217  -4.451  1.00 98.74           O  
ATOM    775  CG  ARG A  99       0.972  11.728  -6.939  1.00 98.74           C  
ATOM    776  CD  ARG A  99       0.488  12.366  -8.254  1.00 98.74           C  
ATOM    777  NE  ARG A  99      -0.398  11.460  -9.016  1.00 98.74           N  
ATOM    778  NH1 ARG A  99      -2.248  11.772  -7.746  1.00 98.74           N  
ATOM    779  NH2 ARG A  99      -2.283  10.180  -9.250  1.00 98.74           N  
ATOM    780  CZ  ARG A  99      -1.631  11.137  -8.682  1.00 98.74           C  
ATOM    781  N   LEU A 100       0.719   7.955  -6.308  1.00 98.48           N  
ATOM    782  CA  LEU A 100      -0.414   7.078  -5.990  1.00 98.48           C  
ATOM    783  C   LEU A 100      -0.215   6.338  -4.660  1.00 98.48           C  
ATOM    784  CB  LEU A 100      -0.598   6.065  -7.136  1.00 98.48           C  
ATOM    785  O   LEU A 100      -1.153   6.197  -3.878  1.00 98.48           O  
ATOM    786  CG  LEU A 100      -1.137   6.676  -8.443  1.00 98.48           C  
ATOM    787  CD1 LEU A 100      -1.024   5.653  -9.573  1.00 98.48           C  
ATOM    788  CD2 LEU A 100      -2.610   7.062  -8.324  1.00 98.48           C  
ATOM    789  N   LYS A 101       1.009   5.890  -4.361  1.00 98.40           N  
ATOM    790  CA  LYS A 101       1.327   5.268  -3.068  1.00 98.40           C  
ATOM    791  C   LYS A 101       1.182   6.251  -1.903  1.00 98.40           C  
ATOM    792  CB  LYS A 101       2.734   4.659  -3.118  1.00 98.40           C  
ATOM    793  O   LYS A 101       0.624   5.868  -0.879  1.00 98.40           O  
ATOM    794  CG  LYS A 101       2.803   3.310  -3.853  1.00 98.40           C  
ATOM    795  CD  LYS A 101       2.206   2.124  -3.070  1.00 98.40           C  
ATOM    796  CE  LYS A 101       2.994   1.830  -1.780  1.00 98.40           C  
ATOM    797  NZ  LYS A 101       2.490   0.636  -1.051  1.00 98.40           N  
ATOM    798  N   LEU A 102       1.620   7.502  -2.059  1.00 98.65           N  
ATOM    799  CA  LEU A 102       1.433   8.547  -1.045  1.00 98.65           C  
ATOM    800  C   LEU A 102      -0.043   8.924  -0.858  1.00 98.65           C  
ATOM    801  CB  LEU A 102       2.270   9.787  -1.406  1.00 98.65           C  
ATOM    802  O   LEU A 102      -0.469   9.123   0.278  1.00 98.65           O  
ATOM    803  CG  LEU A 102       3.773   9.605  -1.149  1.00 98.65           C  
ATOM    804  CD1 LEU A 102       4.558  10.738  -1.804  1.00 98.65           C  
ATOM    805  CD2 LEU A 102       4.104   9.589   0.347  1.00 98.65           C  
ATOM    806  N   GLU A 103      -0.838   8.976  -1.931  1.00 98.39           N  
ATOM    807  CA  GLU A 103      -2.291   9.186  -1.832  1.00 98.39           C  
ATOM    808  C   GLU A 103      -2.959   8.085  -1.017  1.00 98.39           C  
ATOM    809  CB  GLU A 103      -2.945   9.216  -3.218  1.00 98.39           C  
ATOM    810  O   GLU A 103      -3.747   8.361  -0.119  1.00 98.39           O  
ATOM    811  CG  GLU A 103      -2.580  10.495  -3.958  1.00 98.39           C  
ATOM    812  CD  GLU A 103      -3.347  10.641  -5.265  1.00 98.39           C  
ATOM    813  OE1 GLU A 103      -3.733  11.791  -5.555  1.00 98.39           O  
ATOM    814  OE2 GLU A 103      -3.456   9.686  -6.063  1.00 98.39           O  
ATOM    815  N   VAL A 104      -2.588   6.832  -1.264  1.00 97.56           N  
ATOM    816  CA  VAL A 104      -3.127   5.710  -0.501  1.00 97.56           C  
ATOM    817  C   VAL A 104      -2.701   5.765   0.970  1.00 97.56           C  
ATOM    818  CB  VAL A 104      -2.730   4.397  -1.174  1.00 97.56           C  
ATOM    819  O   VAL A 104      -3.534   5.516   1.841  1.00 97.56           O  
ATOM    820  CG1 VAL A 104      -3.110   3.211  -0.301  1.00 97.56           C  
ATOM    821  CG2 VAL A 104      -3.455   4.215  -2.517  1.00 97.56           C  
ATOM    822  N   SER A 105      -1.452   6.135   1.271  1.00 98.24           N  
ATOM    823  CA  SER A 105      -1.000   6.364   2.651  1.00 98.24           C  
ATOM    824  C   SER A 105      -1.784   7.485   3.348  1.00 98.24           C  
ATOM    825  CB  SER A 105       0.490   6.717   2.673  1.00 98.24           C  
ATOM    826  O   SER A 105      -2.084   7.374   4.536  1.00 98.24           O  
ATOM    827  OG  SER A 105       1.279   5.615   2.279  1.00 98.24           O  
ATOM    828  N   ARG A 106      -2.147   8.550   2.621  1.00 98.20           N  
ATOM    829  CA  ARG A 106      -2.968   9.664   3.124  1.00 98.20           C  
ATOM    830  C   ARG A 106      -4.417   9.249   3.380  1.00 98.20           C  
ATOM    831  CB  ARG A 106      -2.921  10.809   2.099  1.00 98.20           C  
ATOM    832  O   ARG A 106      -4.975   9.580   4.428  1.00 98.20           O  
ATOM    833  CG  ARG A 106      -3.776  12.022   2.508  1.00 98.20           C  
ATOM    834  CD  ARG A 106      -3.873  13.040   1.368  1.00 98.20           C  
ATOM    835  NE  ARG A 106      -4.682  12.486   0.269  1.00 98.20           N  
ATOM    836  NH1 ARG A 106      -3.885  13.723  -1.484  1.00 98.20           N  
ATOM    837  NH2 ARG A 106      -5.318  12.036  -1.853  1.00 98.20           N  
ATOM    838  CZ  ARG A 106      -4.628  12.759  -1.016  1.00 98.20           C  
ATOM    839  N   ASP A 107      -5.021   8.569   2.410  1.00 97.02           N  
ATOM    840  CA  ASP A 107      -6.465   8.323   2.361  1.00 97.02           C  
ATOM    841  C   ASP A 107      -6.867   7.073   3.158  1.00 97.02           C  
ATOM    842  CB  ASP A 107      -6.918   8.249   0.887  1.00 97.02           C  
ATOM    843  O   ASP A 107      -7.976   7.005   3.691  1.00 97.02           O  
ATOM    844  CG  ASP A 107      -6.730   9.577   0.130  1.00 97.02           C  
ATOM    845  OD1 ASP A 107      -6.649  10.640   0.784  1.00 97.02           O  
ATOM    846  OD2 ASP A 107      -6.658   9.581  -1.118  1.00 97.02           O  
ATOM    847  N   TYR A 108      -5.950   6.109   3.301  1.00 95.89           N  
ATOM    848  CA  TYR A 108      -6.171   4.841   4.002  1.00 95.89           C  
ATOM    849  C   TYR A 108      -5.042   4.498   4.997  1.00 95.89           C  
ATOM    850  CB  TYR A 108      -6.395   3.728   2.966  1.00 95.89           C  
ATOM    851  O   TYR A 108      -4.504   3.385   4.967  1.00 95.89           O  
ATOM    852  CG  TYR A 108      -7.481   4.032   1.955  1.00 95.89           C  
ATOM    853  CD1 TYR A 108      -8.833   3.924   2.327  1.00 95.89           C  
ATOM    854  CD2 TYR A 108      -7.137   4.473   0.663  1.00 95.89           C  
ATOM    855  CE1 TYR A 108      -9.845   4.252   1.405  1.00 95.89           C  
ATOM    856  CE2 TYR A 108      -8.144   4.786  -0.268  1.00 95.89           C  
ATOM    857  OH  TYR A 108     -10.479   5.001  -0.780  1.00 95.89           O  
ATOM    858  CZ  TYR A 108      -9.499   4.679   0.104  1.00 95.89           C  
ATOM    859  N   PRO A 109      -4.666   5.397   5.927  1.00 96.77           N  
ATOM    860  CA  PRO A 109      -3.534   5.167   6.825  1.00 96.77           C  
ATOM    861  C   PRO A 109      -3.745   3.964   7.755  1.00 96.77           C  
ATOM    862  CB  PRO A 109      -3.382   6.476   7.609  1.00 96.77           C  
ATOM    863  O   PRO A 109      -2.794   3.284   8.134  1.00 96.77           O  
ATOM    864  CG  PRO A 109      -4.791   7.072   7.600  1.00 96.77           C  
ATOM    865  CD  PRO A 109      -5.297   6.675   6.218  1.00 96.77           C  
ATOM    866  N   GLN A 110      -4.994   3.654   8.104  1.00 95.93           N  
ATOM    867  CA  GLN A 110      -5.346   2.489   8.911  1.00 95.93           C  
ATOM    868  C   GLN A 110      -5.092   1.159   8.191  1.00 95.93           C  
ATOM    869  CB  GLN A 110      -6.793   2.611   9.422  1.00 95.93           C  
ATOM    870  O   GLN A 110      -4.741   0.179   8.844  1.00 95.93           O  
ATOM    871  CG  GLN A 110      -7.944   2.360   8.426  1.00 95.93           C  
ATOM    872  CD  GLN A 110      -8.300   3.547   7.536  1.00 95.93           C  
ATOM    873  NE2 GLN A 110      -9.524   3.620   7.069  1.00 95.93           N  
ATOM    874  OE1 GLN A 110      -7.496   4.421   7.247  1.00 95.93           O  
ATOM    875  N   ALA A 111      -5.207   1.134   6.858  1.00 96.98           N  
ATOM    876  CA  ALA A 111      -4.831  -0.027   6.055  1.00 96.98           C  
ATOM    877  C   ALA A 111      -3.320  -0.257   6.102  1.00 96.98           C  
ATOM    878  CB  ALA A 111      -5.325   0.175   4.620  1.00 96.98           C  
ATOM    879  O   ALA A 111      -2.885  -1.393   6.279  1.00 96.98           O  
ATOM    880  N   SER A 112      -2.536   0.825   6.024  1.00 97.08           N  
ATOM    881  CA  SER A 112      -1.080   0.745   6.162  1.00 97.08           C  
ATOM    882  C   SER A 112      -0.678   0.168   7.511  1.00 97.08           C  
ATOM    883  CB  SER A 112      -0.414   2.090   5.894  1.00 97.08           C  
ATOM    884  O   SER A 112       0.002  -0.855   7.567  1.00 97.08           O  
ATOM    885  OG  SER A 112       0.940   1.879   5.570  1.00 97.08           O  
ATOM    886  N   ARG A 113      -1.230   0.726   8.595  1.00 94.99           N  
ATOM    887  CA  ARG A 113      -0.955   0.247   9.953  1.00 94.99           C  
ATOM    888  C   ARG A 113      -1.352  -1.208  10.168  1.00 94.99           C  
ATOM    889  CB  ARG A 113      -1.653   1.130  10.986  1.00 94.99           C  
ATOM    890  O   ARG A 113      -0.581  -1.946  10.770  1.00 94.99           O  
ATOM    891  CG  ARG A 113      -1.031   2.531  11.052  1.00 94.99           C  
ATOM    892  CD  ARG A 113      -1.522   3.291  12.287  1.00 94.99           C  
ATOM    893  NE  ARG A 113      -2.997   3.372  12.359  1.00 94.99           N  
ATOM    894  NH1 ARG A 113      -3.251   5.246  11.068  1.00 94.99           N  
ATOM    895  NH2 ARG A 113      -5.050   4.269  11.978  1.00 94.99           N  
ATOM    896  CZ  ARG A 113      -3.757   4.294  11.801  1.00 94.99           C  
ATOM    897  N   LEU A 114      -2.523  -1.628   9.684  1.00 97.21           N  
ATOM    898  CA  LEU A 114      -2.973  -3.013   9.830  1.00 97.21           C  
ATOM    899  C   LEU A 114      -2.011  -3.989   9.141  1.00 97.21           C  
ATOM    900  CB  LEU A 114      -4.398  -3.143   9.266  1.00 97.21           C  
ATOM    901  O   LEU A 114      -1.617  -4.992   9.731  1.00 97.21           O  
ATOM    902  CG  LEU A 114      -4.970  -4.564   9.405  1.00 97.21           C  
ATOM    903  CD1 LEU A 114      -5.058  -4.979  10.869  1.00 97.21           C  
ATOM    904  CD2 LEU A 114      -6.373  -4.631   8.804  1.00 97.21           C  
ATOM    905  N   PHE A 115      -1.600  -3.669   7.914  1.00 97.23           N  
ATOM    906  CA  PHE A 115      -0.612  -4.464   7.195  1.00 97.23           C  
ATOM    907  C   PHE A 115       0.746  -4.463   7.910  1.00 97.23           C  
ATOM    908  CB  PHE A 115      -0.488  -3.906   5.780  1.00 97.23           C  
ATOM    909  O   PHE A 115       1.358  -5.514   8.066  1.00 97.23           O  
ATOM    910  CG  PHE A 115       0.369  -4.756   4.872  1.00 97.23           C  
ATOM    911  CD1 PHE A 115       1.760  -4.546   4.804  1.00 97.23           C  
ATOM    912  CD2 PHE A 115      -0.225  -5.776   4.109  1.00 97.23           C  
ATOM    913  CE1 PHE A 115       2.553  -5.353   3.970  1.00 97.23           C  
ATOM    914  CE2 PHE A 115       0.572  -6.586   3.284  1.00 97.23           C  
ATOM    915  CZ  PHE A 115       1.959  -6.378   3.215  1.00 97.23           C  
ATOM    916  N   CYS A 116       1.204  -3.305   8.396  1.00 96.17           N  
ATOM    917  CA  CYS A 116       2.448  -3.177   9.154  1.00 96.17           C  
ATOM    918  C   CYS A 116       2.436  -4.045  10.425  1.00 96.17           C  
ATOM    919  CB  CYS A 116       2.675  -1.687   9.447  1.00 96.17           C  
ATOM    920  O   CYS A 116       3.389  -4.781  10.666  1.00 96.17           O  
ATOM    921  SG  CYS A 116       4.242  -1.444  10.329  1.00 96.17           S  
ATOM    922  N   MET A 117       1.339  -4.048  11.191  1.00 95.07           N  
ATOM    923  CA  MET A 117       1.181  -4.917  12.365  1.00 95.07           C  
ATOM    924  C   MET A 117       1.303  -6.405  12.010  1.00 95.07           C  
ATOM    925  CB  MET A 117      -0.176  -4.664  13.037  1.00 95.07           C  
ATOM    926  O   MET A 117       1.979  -7.142  12.725  1.00 95.07           O  
ATOM    927  CG  MET A 117      -0.242  -3.321  13.769  1.00 95.07           C  
ATOM    928  SD  MET A 117      -1.889  -2.970  14.447  1.00 95.07           S  
ATOM    929  CE  MET A 117      -1.594  -1.319  15.126  1.00 95.07           C  
ATOM    930  N   GLU A 118       0.701  -6.840  10.899  1.00 97.23           N  
ATOM    931  CA  GLU A 118       0.842  -8.214  10.403  1.00 97.23           C  
ATOM    932  C   GLU A 118       2.302  -8.538  10.053  1.00 97.23           C  
ATOM    933  CB  GLU A 118      -0.081  -8.412   9.185  1.00 97.23           C  
ATOM    934  O   GLU A 118       2.812  -9.585  10.451  1.00 97.23           O  
ATOM    935  CG  GLU A 118      -0.072  -9.831   8.595  1.00 97.23           C  
ATOM    936  CD  GLU A 118      -0.579 -10.919   9.551  1.00 97.23           C  
ATOM    937  OE1 GLU A 118      -0.358 -12.113   9.237  1.00 97.23           O  
ATOM    938  OE2 GLU A 118      -1.238 -10.563  10.556  1.00 97.23           O  
ATOM    939  N   MET A 119       3.006  -7.633   9.360  1.00 97.32           N  
ATOM    940  CA  MET A 119       4.414  -7.837   8.990  1.00 97.32           C  
ATOM    941  C   MET A 119       5.321  -7.917  10.221  1.00 97.32           C  
ATOM    942  CB  MET A 119       4.917  -6.719   8.063  1.00 97.32           C  
ATOM    943  O   MET A 119       6.166  -8.806  10.306  1.00 97.32           O  
ATOM    944  CG  MET A 119       4.235  -6.642   6.693  1.00 97.32           C  
ATOM    945  SD  MET A 119       4.219  -8.161   5.702  1.00 97.32           S  
ATOM    946  CE  MET A 119       2.585  -8.799   6.166  1.00 97.32           C  
ATOM    947  N   LEU A 120       5.122  -7.029  11.200  1.00 95.94           N  
ATOM    948  CA  LEU A 120       5.883  -7.019  12.453  1.00 95.94           C  
ATOM    949  C   LEU A 120       5.644  -8.281  13.295  1.00 95.94           C  
ATOM    950  CB  LEU A 120       5.523  -5.758  13.257  1.00 95.94           C  
ATOM    951  O   LEU A 120       6.535  -8.697  14.032  1.00 95.94           O  
ATOM    952  CG  LEU A 120       6.021  -4.433  12.649  1.00 95.94           C  
ATOM    953  CD1 LEU A 120       5.495  -3.269  13.492  1.00 95.94           C  
ATOM    954  CD2 LEU A 120       7.548  -4.344  12.606  1.00 95.94           C  
ATOM    955  N   ALA A 121       4.476  -8.914  13.162  1.00 95.88           N  
ATOM    956  CA  ALA A 121       4.166 -10.197  13.788  1.00 95.88           C  
ATOM    957  C   ALA A 121       4.739 -11.416  13.031  1.00 95.88           C  
ATOM    958  CB  ALA A 121       2.644 -10.286  13.963  1.00 95.88           C  
ATOM    959  O   ALA A 121       4.531 -12.549  13.464  1.00 95.88           O  
ATOM    960  N   GLY A 122       5.446 -11.213  11.912  1.00 97.42           N  
ATOM    961  CA  GLY A 122       5.992 -12.289  11.076  1.00 97.42           C  
ATOM    962  C   GLY A 122       5.019 -12.828  10.022  1.00 97.42           C  
ATOM    963  O   GLY A 122       5.227 -13.924   9.509  1.00 97.42           O  
ATOM    964  N   ALA A 123       3.966 -12.071   9.705  1.00 97.10           N  
ATOM    965  CA  ALA A 123       2.929 -12.400   8.728  1.00 97.10           C  
ATOM    966  C   ALA A 123       2.261 -13.785   8.906  1.00 97.10           C  
ATOM    967  CB  ALA A 123       3.476 -12.133   7.319  1.00 97.10           C  
ATOM    968  O   ALA A 123       2.095 -14.507   7.917  1.00 97.10           O  
ATOM    969  N   PRO A 124       1.860 -14.188  10.129  1.00 96.58           N  
ATOM    970  CA  PRO A 124       1.350 -15.534  10.406  1.00 96.58           C  
ATOM    971  C   PRO A 124       0.105 -15.921   9.596  1.00 96.58           C  
ATOM    972  CB  PRO A 124       1.034 -15.534  11.907  1.00 96.58           C  
ATOM    973  O   PRO A 124      -0.122 -17.108   9.375  1.00 96.58           O  
ATOM    974  CG  PRO A 124       0.747 -14.064  12.216  1.00 96.58           C  
ATOM    975  CD  PRO A 124       1.758 -13.357  11.322  1.00 96.58           C  
ATOM    976  N   LEU A 125      -0.709 -14.952   9.165  1.00 96.39           N  
ATOM    977  CA  LEU A 125      -1.916 -15.193   8.370  1.00 96.39           C  
ATOM    978  C   LEU A 125      -1.745 -14.809   6.895  1.00 96.39           C  
ATOM    979  CB  LEU A 125      -3.096 -14.443   9.014  1.00 96.39           C  
ATOM    980  O   LEU A 125      -2.595 -15.166   6.081  1.00 96.39           O  
ATOM    981  CG  LEU A 125      -3.482 -14.945  10.419  1.00 96.39           C  
ATOM    982  CD1 LEU A 125      -4.611 -14.082  10.986  1.00 96.39           C  
ATOM    983  CD2 LEU A 125      -3.975 -16.395  10.405  1.00 96.39           C  
ATOM    984  N   LEU A 126      -0.675 -14.086   6.545  1.00 96.83           N  
ATOM    985  CA  LEU A 126      -0.461 -13.559   5.193  1.00 96.83           C  
ATOM    986  C   LEU A 126       0.742 -14.171   4.458  1.00 96.83           C  
ATOM    987  CB  LEU A 126      -0.408 -12.018   5.266  1.00 96.83           C  
ATOM    988  O   LEU A 126       0.907 -13.905   3.272  1.00 96.83           O  
ATOM    989  CG  LEU A 126      -0.769 -11.301   3.948  1.00 96.83           C  
ATOM    990  CD1 LEU A 126      -2.237 -11.507   3.553  1.00 96.83           C  
ATOM    991  CD2 LEU A 126      -0.510  -9.801   4.078  1.00 96.83           C  
ATOM    992  N   MET A 127       1.567 -15.003   5.103  1.00 97.95           N  
ATOM    993  CA  MET A 127       2.798 -15.541   4.499  1.00 97.95           C  
ATOM    994  C   MET A 127       2.570 -16.257   3.156  1.00 97.95           C  
ATOM    995  CB  MET A 127       3.486 -16.492   5.490  1.00 97.95           C  
ATOM    996  O   MET A 127       3.348 -16.070   2.219  1.00 97.95           O  
ATOM    997  CG  MET A 127       4.896 -16.885   5.026  1.00 97.95           C  
ATOM    998  SD  MET A 127       6.058 -15.501   4.819  1.00 97.95           S  
ATOM    999  CE  MET A 127       6.311 -15.040   6.555  1.00 97.95           C  
ATOM   1000  N   ASP A 128       1.485 -17.022   3.029  1.00 97.16           N  
ATOM   1001  CA  ASP A 128       1.136 -17.712   1.779  1.00 97.16           C  
ATOM   1002  C   ASP A 128       0.857 -16.720   0.638  1.00 97.16           C  
ATOM   1003  CB  ASP A 128      -0.102 -18.598   2.000  1.00 97.16           C  
ATOM   1004  O   ASP A 128       1.254 -16.939  -0.503  1.00 97.16           O  
ATOM   1005  CG  ASP A 128       0.140 -19.824   2.888  1.00 97.16           C  
ATOM   1006  OD1 ASP A 128       1.314 -20.121   3.201  1.00 97.16           O  
ATOM   1007  OD2 ASP A 128      -0.878 -20.456   3.251  1.00 97.16           O  
ATOM   1008  N   GLU A 129       0.231 -15.583   0.945  1.00 96.37           N  
ATOM   1009  CA  GLU A 129      -0.026 -14.520  -0.031  1.00 96.37           C  
ATOM   1010  C   GLU A 129       1.274 -13.807  -0.436  1.00 96.37           C  
ATOM   1011  CB  GLU A 129      -1.005 -13.517   0.593  1.00 96.37           C  
ATOM   1012  O   GLU A 129       1.481 -13.485  -1.608  1.00 96.37           O  
ATOM   1013  CG  GLU A 129      -1.630 -12.567  -0.431  1.00 96.37           C  
ATOM   1014  CD  GLU A 129      -2.695 -13.229  -1.311  1.00 96.37           C  
ATOM   1015  OE1 GLU A 129      -3.094 -12.571  -2.288  1.00 96.37           O  
ATOM   1016  OE2 GLU A 129      -3.261 -14.281  -0.910  1.00 96.37           O  
ATOM   1017  N   LEU A 130       2.171 -13.581   0.534  1.00 97.20           N  
ATOM   1018  CA  LEU A 130       3.469 -12.944   0.300  1.00 97.20           C  
ATOM   1019  C   LEU A 130       4.379 -13.815  -0.578  1.00 97.20           C  
ATOM   1020  CB  LEU A 130       4.174 -12.639   1.633  1.00 97.20           C  
ATOM   1021  O   LEU A 130       5.051 -13.304  -1.474  1.00 97.20           O  
ATOM   1022  CG  LEU A 130       3.451 -11.683   2.597  1.00 97.20           C  
ATOM   1023  CD1 LEU A 130       4.328 -11.506   3.835  1.00 97.20           C  
ATOM   1024  CD2 LEU A 130       3.167 -10.303   2.002  1.00 97.20           C  
ATOM   1025  N   THR A 131       4.402 -15.124  -0.321  1.00 97.91           N  
ATOM   1026  CA  THR A 131       5.248 -16.093  -1.038  1.00 97.91           C  
ATOM   1027  C   THR A 131       4.615 -16.618  -2.330  1.00 97.91           C  
ATOM   1028  CB  THR A 131       5.665 -17.262  -0.133  1.00 97.91           C  
ATOM   1029  O   THR A 131       5.339 -17.140  -3.179  1.00 97.91           O  
ATOM   1030  CG2 THR A 131       6.546 -16.813   1.034  1.00 97.91           C  
ATOM   1031  OG1 THR A 131       4.545 -17.916   0.405  1.00 97.91           O  
ATOM   1032  N   GLY A 132       3.303 -16.437  -2.505  1.00 97.39           N  
ATOM   1033  CA  GLY A 132       2.552 -16.716  -3.727  1.00 97.39           C  
ATOM   1034  C   GLY A 132       2.371 -15.475  -4.605  1.00 97.39           C  
ATOM   1035  O   GLY A 132       3.293 -15.055  -5.308  1.00 97.39           O  
ATOM   1036  N   ASP A 133       1.167 -14.901  -4.580  1.00 95.89           N  
ATOM   1037  CA  ASP A 133       0.708 -13.875  -5.526  1.00 95.89           C  
ATOM   1038  C   ASP A 133       1.567 -12.605  -5.513  1.00 95.89           C  
ATOM   1039  CB  ASP A 133      -0.761 -13.516  -5.221  1.00 95.89           C  
ATOM   1040  O   ASP A 133       1.890 -12.062  -6.576  1.00 95.89           O  
ATOM   1041  CG  ASP A 133      -1.769 -14.592  -5.654  1.00 95.89           C  
ATOM   1042  OD1 ASP A 133      -1.335 -15.635  -6.192  1.00 95.89           O  
ATOM   1043  OD2 ASP A 133      -2.986 -14.346  -5.506  1.00 95.89           O  
ATOM   1044  N   LEU A 134       1.986 -12.140  -4.330  1.00 97.77           N  
ATOM   1045  CA  LEU A 134       2.880 -10.987  -4.243  1.00 97.77           C  
ATOM   1046  C   LEU A 134       4.225 -11.305  -4.895  1.00 97.77           C  
ATOM   1047  CB  LEU A 134       3.057 -10.556  -2.781  1.00 97.77           C  
ATOM   1048  O   LEU A 134       4.675 -10.543  -5.748  1.00 97.77           O  
ATOM   1049  CG  LEU A 134       4.051  -9.391  -2.593  1.00 97.77           C  
ATOM   1050  CD1 LEU A 134       3.560  -8.102  -3.250  1.00 97.77           C  
ATOM   1051  CD2 LEU A 134       4.253  -9.111  -1.108  1.00 97.77           C  
ATOM   1052  N   LYS A 135       4.859 -12.424  -4.528  1.00 98.38           N  
ATOM   1053  CA  LYS A 135       6.151 -12.823  -5.095  1.00 98.38           C  
ATOM   1054  C   LYS A 135       6.090 -12.930  -6.617  1.00 98.38           C  
ATOM   1055  CB  LYS A 135       6.629 -14.132  -4.449  1.00 98.38           C  
ATOM   1056  O   LYS A 135       6.957 -12.371  -7.281  1.00 98.38           O  
ATOM   1057  CG  LYS A 135       7.910 -14.598  -5.146  1.00 98.38           C  
ATOM   1058  CD  LYS A 135       8.654 -15.705  -4.398  1.00 98.38           C  
ATOM   1059  CE  LYS A 135       9.809 -16.257  -5.252  1.00 98.38           C  
ATOM   1060  NZ  LYS A 135      10.554 -15.197  -5.990  1.00 98.38           N  
ATOM   1061  N   ALA A 136       5.068 -13.589  -7.162  1.00 98.35           N  
ATOM   1062  CA  ALA A 136       4.900 -13.735  -8.605  1.00 98.35           C  
ATOM   1063  C   ALA A 136       4.814 -12.372  -9.312  1.00 98.35           C  
ATOM   1064  CB  ALA A 136       3.648 -14.581  -8.859  1.00 98.35           C  
ATOM   1065  O   ALA A 136       5.484 -12.149 -10.322  1.00 98.35           O  
ATOM   1066  N   LEU A 137       4.048 -11.432  -8.747  1.00 98.35           N  
ATOM   1067  CA  LEU A 137       3.962 -10.073  -9.272  1.00 98.35           C  
ATOM   1068  C   LEU A 137       5.306  -9.337  -9.200  1.00 98.35           C  
ATOM   1069  CB  LEU A 137       2.882  -9.310  -8.490  1.00 98.35           C  
ATOM   1070  O   LEU A 137       5.676  -8.643 -10.147  1.00 98.35           O  
ATOM   1071  CG  LEU A 137       2.764  -7.836  -8.915  1.00 98.35           C  
ATOM   1072  CD1 LEU A 137       2.276  -7.688 -10.355  1.00 98.35           C  
ATOM   1073  CD2 LEU A 137       1.790  -7.123  -7.988  1.00 98.35           C  
ATOM   1074  N   ILE A 138       6.024  -9.447  -8.080  1.00 98.50           N  
ATOM   1075  CA  ILE A 138       7.325  -8.788  -7.929  1.00 98.50           C  
ATOM   1076  C   ILE A 138       8.334  -9.368  -8.910  1.00 98.50           C  
ATOM   1077  CB  ILE A 138       7.820  -8.814  -6.467  1.00 98.50           C  
ATOM   1078  O   ILE A 138       8.999  -8.590  -9.580  1.00 98.50           O  
ATOM   1079  CG1 ILE A 138       6.878  -8.046  -5.511  1.00 98.50           C  
ATOM   1080  CG2 ILE A 138       9.237  -8.222  -6.347  1.00 98.50           C  
ATOM   1081  CD1 ILE A 138       6.402  -6.674  -5.999  1.00 98.50           C  
ATOM   1082  N   ASP A 139       8.397 -10.687  -9.079  1.00 98.61           N  
ATOM   1083  CA  ASP A 139       9.290 -11.317 -10.053  1.00 98.61           C  
ATOM   1084  C   ASP A 139       8.998 -10.811 -11.485  1.00 98.61           C  
ATOM   1085  CB  ASP A 139       9.170 -12.851  -9.960  1.00 98.61           C  
ATOM   1086  O   ASP A 139       9.919 -10.410 -12.203  1.00 98.61           O  
ATOM   1087  CG  ASP A 139       9.713 -13.480  -8.660  1.00 98.61           C  
ATOM   1088  OD1 ASP A 139      10.500 -12.862  -7.907  1.00 98.61           O  
ATOM   1089  OD2 ASP A 139       9.400 -14.662  -8.387  1.00 98.61           O  
ATOM   1090  N   GLU A 140       7.719 -10.732 -11.879  1.00 98.55           N  
ATOM   1091  CA  GLU A 140       7.295 -10.192 -13.180  1.00 98.55           C  
ATOM   1092  C   GLU A 140       7.729  -8.728 -13.364  1.00 98.55           C  
ATOM   1093  CB  GLU A 140       5.762 -10.307 -13.314  1.00 98.55           C  
ATOM   1094  O   GLU A 140       8.356  -8.363 -14.364  1.00 98.55           O  
ATOM   1095  CG  GLU A 140       5.236  -9.916 -14.710  1.00 98.55           C  
ATOM   1096  CD  GLU A 140       3.758  -9.487 -14.698  1.00 98.55           C  
ATOM   1097  OE1 GLU A 140       3.429  -8.504 -15.414  1.00 98.55           O  
ATOM   1098  OE2 GLU A 140       2.958 -10.058 -13.928  1.00 98.55           O  
ATOM   1099  N   LYS A 141       7.410  -7.858 -12.399  1.00 98.52           N  
ATOM   1100  CA  LYS A 141       7.691  -6.420 -12.526  1.00 98.52           C  
ATOM   1101  C   LYS A 141       9.168  -6.092 -12.335  1.00 98.52           C  
ATOM   1102  CB  LYS A 141       6.771  -5.604 -11.607  1.00 98.52           C  
ATOM   1103  O   LYS A 141       9.657  -5.147 -12.953  1.00 98.52           O  
ATOM   1104  CG  LYS A 141       5.275  -5.785 -11.932  1.00 98.52           C  
ATOM   1105  CD  LYS A 141       4.913  -5.625 -13.415  1.00 98.52           C  
ATOM   1106  CE  LYS A 141       3.395  -5.698 -13.577  1.00 98.52           C  
ATOM   1107  NZ  LYS A 141       2.988  -5.827 -14.995  1.00 98.52           N  
ATOM   1108  N   SER A 142       9.904  -6.895 -11.574  1.00 98.60           N  
ATOM   1109  CA  SER A 142      11.360  -6.815 -11.496  1.00 98.60           C  
ATOM   1110  C   SER A 142      12.008  -7.131 -12.843  1.00 98.60           C  
ATOM   1111  CB  SER A 142      11.902  -7.748 -10.408  1.00 98.60           C  
ATOM   1112  O   SER A 142      12.904  -6.395 -13.253  1.00 98.60           O  
ATOM   1113  OG  SER A 142      11.608  -7.227  -9.123  1.00 98.60           O  
ATOM   1114  N   ALA A 143      11.530  -8.142 -13.578  1.00 98.61           N  
ATOM   1115  CA  ALA A 143      12.024  -8.432 -14.926  1.00 98.61           C  
ATOM   1116  C   ALA A 143      11.771  -7.266 -15.902  1.00 98.61           C  
ATOM   1117  CB  ALA A 143      11.382  -9.735 -15.417  1.00 98.61           C  
ATOM   1118  O   ALA A 143      12.663  -6.886 -16.665  1.00 98.61           O  
ATOM   1119  N   LEU A 144      10.595  -6.636 -15.824  1.00 98.63           N  
ATOM   1120  CA  LEU A 144      10.252  -5.453 -16.618  1.00 98.63           C  
ATOM   1121  C   LEU A 144      11.186  -4.266 -16.318  1.00 98.63           C  
ATOM   1122  CB  LEU A 144       8.767  -5.148 -16.362  1.00 98.63           C  
ATOM   1123  O   LEU A 144      11.753  -3.670 -17.237  1.00 98.63           O  
ATOM   1124  CG  LEU A 144       8.173  -3.991 -17.181  1.00 98.63           C  
ATOM   1125  CD1 LEU A 144       6.651  -4.128 -17.179  1.00 98.63           C  
ATOM   1126  CD2 LEU A 144       8.484  -2.610 -16.603  1.00 98.63           C  
ATOM   1127  N   ILE A 145      11.395  -3.943 -15.037  1.00 98.57           N  
ATOM   1128  CA  ILE A 145      12.301  -2.861 -14.616  1.00 98.57           C  
ATOM   1129  C   ILE A 145      13.746  -3.175 -15.028  1.00 98.57           C  
ATOM   1130  CB  ILE A 145      12.172  -2.617 -13.096  1.00 98.57           C  
ATOM   1131  O   ILE A 145      14.447  -2.288 -15.516  1.00 98.57           O  
ATOM   1132  CG1 ILE A 145      10.782  -2.040 -12.739  1.00 98.57           C  
ATOM   1133  CG2 ILE A 145      13.266  -1.666 -12.565  1.00 98.57           C  
ATOM   1134  CD1 ILE A 145      10.452  -2.108 -11.241  1.00 98.57           C  
ATOM   1135  N   ALA A 146      14.188  -4.431 -14.915  1.00 98.48           N  
ATOM   1136  CA  ALA A 146      15.497  -4.858 -15.409  1.00 98.48           C  
ATOM   1137  C   ALA A 146      15.634  -4.649 -16.930  1.00 98.48           C  
ATOM   1138  CB  ALA A 146      15.724  -6.322 -15.021  1.00 98.48           C  
ATOM   1139  O   ALA A 146      16.698  -4.253 -17.407  1.00 98.48           O  
ATOM   1140  N   GLY A 147      14.552  -4.833 -17.694  1.00 98.41           N  
ATOM   1141  CA  GLY A 147      14.479  -4.465 -19.110  1.00 98.41           C  
ATOM   1142  C   GLY A 147      14.722  -2.969 -19.348  1.00 98.41           C  
ATOM   1143  O   GLY A 147      15.519  -2.599 -20.215  1.00 98.41           O  
ATOM   1144  N   TRP A 148      14.117  -2.094 -18.536  1.00 98.52           N  
ATOM   1145  CA  TRP A 148      14.372  -0.650 -18.601  1.00 98.52           C  
ATOM   1146  C   TRP A 148      15.825  -0.289 -18.292  1.00 98.52           C  
ATOM   1147  CB  TRP A 148      13.435   0.111 -17.666  1.00 98.52           C  
ATOM   1148  O   TRP A 148      16.402   0.519 -19.023  1.00 98.52           O  
ATOM   1149  CG  TRP A 148      11.987   0.121 -18.032  1.00 98.52           C  
ATOM   1150  CD1 TRP A 148      11.464   0.024 -19.277  1.00 98.52           C  
ATOM   1151  CD2 TRP A 148      10.853   0.289 -17.134  1.00 98.52           C  
ATOM   1152  CE2 TRP A 148       9.672   0.395 -17.924  1.00 98.52           C  
ATOM   1153  CE3 TRP A 148      10.712   0.437 -15.735  1.00 98.52           C  
ATOM   1154  NE1 TRP A 148      10.094   0.184 -19.220  1.00 98.52           N  
ATOM   1155  CH2 TRP A 148       8.312   0.810 -15.960  1.00 98.52           C  
ATOM   1156  CZ2 TRP A 148       8.427   0.669 -17.351  1.00 98.52           C  
ATOM   1157  CZ3 TRP A 148       9.455   0.691 -15.153  1.00 98.52           C  
ATOM   1158  N   VAL A 149      16.432  -0.925 -17.287  1.00 98.39           N  
ATOM   1159  CA  VAL A 149      17.859  -0.764 -16.959  1.00 98.39           C  
ATOM   1160  C   VAL A 149      18.737  -1.203 -18.133  1.00 98.39           C  
ATOM   1161  CB  VAL A 149      18.218  -1.546 -15.678  1.00 98.39           C  
ATOM   1162  O   VAL A 149      19.574  -0.436 -18.601  1.00 98.39           O  
ATOM   1163  CG1 VAL A 149      19.721  -1.498 -15.385  1.00 98.39           C  
ATOM   1164  CG2 VAL A 149      17.485  -0.981 -14.456  1.00 98.39           C  
ATOM   1165  N   LYS A 150      18.501  -2.400 -18.684  1.00 97.98           N  
ATOM   1166  CA  LYS A 150      19.263  -2.938 -19.824  1.00 97.98           C  
ATOM   1167  C   LYS A 150      19.172  -2.048 -21.067  1.00 97.98           C  
ATOM   1168  CB  LYS A 150      18.766  -4.362 -20.116  1.00 97.98           C  
ATOM   1169  O   LYS A 150      20.135  -1.947 -21.819  1.00 97.98           O  
ATOM   1170  CG  LYS A 150      19.619  -5.070 -21.179  1.00 97.98           C  
ATOM   1171  CD  LYS A 150      19.084  -6.478 -21.455  1.00 97.98           C  
ATOM   1172  CE  LYS A 150      19.932  -7.149 -22.540  1.00 97.98           C  
ATOM   1173  NZ  LYS A 150      19.420  -8.505 -22.860  1.00 97.98           N  
ATOM   1174  N   SER A 151      18.025  -1.405 -21.282  1.00 97.53           N  
ATOM   1175  CA  SER A 151      17.808  -0.475 -22.400  1.00 97.53           C  
ATOM   1176  C   SER A 151      18.373   0.936 -22.175  1.00 97.53           C  
ATOM   1177  CB  SER A 151      16.318  -0.421 -22.752  1.00 97.53           C  
ATOM   1178  O   SER A 151      18.218   1.789 -23.044  1.00 97.53           O  
ATOM   1179  OG  SER A 151      15.560   0.219 -21.741  1.00 97.53           O  
ATOM   1180  N   GLY A 152      18.984   1.209 -21.016  1.00 97.54           N  
ATOM   1181  CA  GLY A 152      19.516   2.530 -20.670  1.00 97.54           C  
ATOM   1182  C   GLY A 152      18.448   3.577 -20.337  1.00 97.54           C  
ATOM   1183  O   GLY A 152      18.767   4.755 -20.214  1.00 97.54           O  
ATOM   1184  N   LYS A 153      17.177   3.179 -20.173  1.00 98.09           N  
ATOM   1185  CA  LYS A 153      16.093   4.087 -19.756  1.00 98.09           C  
ATOM   1186  C   LYS A 153      16.107   4.372 -18.247  1.00 98.09           C  
ATOM   1187  CB  LYS A 153      14.726   3.523 -20.160  1.00 98.09           C  
ATOM   1188  O   LYS A 153      15.505   5.353 -17.813  1.00 98.09           O  
ATOM   1189  CG  LYS A 153      14.459   3.383 -21.665  1.00 98.09           C  
ATOM   1190  CD  LYS A 153      13.069   2.745 -21.838  1.00 98.09           C  
ATOM   1191  CE  LYS A 153      12.659   2.567 -23.303  1.00 98.09           C  
ATOM   1192  NZ  LYS A 153      11.288   1.986 -23.402  1.00 98.09           N  
ATOM   1193  N   LEU A 154      16.769   3.518 -17.465  1.00 98.31           N  
ATOM   1194  CA  LEU A 154      17.058   3.693 -16.040  1.00 98.31           C  
ATOM   1195  C   LEU A 154      18.550   3.462 -15.780  1.00 98.31           C  
ATOM   1196  CB  LEU A 154      16.213   2.721 -15.196  1.00 98.31           C  
ATOM   1197  O   LEU A 154      19.191   2.688 -16.492  1.00 98.31           O  
ATOM   1198  CG  LEU A 154      14.707   3.025 -15.156  1.00 98.31           C  
ATOM   1199  CD1 LEU A 154      14.005   1.986 -14.281  1.00 98.31           C  
ATOM   1200  CD2 LEU A 154      14.415   4.413 -14.583  1.00 98.31           C  
ATOM   1201  N   ALA A 155      19.090   4.114 -14.752  1.00 98.31           N  
ATOM   1202  CA  ALA A 155      20.424   3.816 -14.240  1.00 98.31           C  
ATOM   1203  C   ALA A 155      20.513   2.371 -13.701  1.00 98.31           C  
ATOM   1204  CB  ALA A 155      20.775   4.826 -13.143  1.00 98.31           C  
ATOM   1205  O   ALA A 155      19.486   1.800 -13.324  1.00 98.31           O  
ATOM   1206  N   PRO A 156      21.723   1.779 -13.621  1.00 97.91           N  
ATOM   1207  CA  PRO A 156      21.924   0.471 -13.003  1.00 97.91           C  
ATOM   1208  C   PRO A 156      21.403   0.435 -11.562  1.00 97.91           C  
ATOM   1209  CB  PRO A 156      23.432   0.198 -13.078  1.00 97.91           C  
ATOM   1210  O   PRO A 156      21.918   1.134 -10.691  1.00 97.91           O  
ATOM   1211  CG  PRO A 156      23.885   1.051 -14.261  1.00 97.91           C  
ATOM   1212  CD  PRO A 156      22.981   2.276 -14.161  1.00 97.91           C  
ATOM   1213  N   ILE A 157      20.383  -0.387 -11.317  1.00 97.96           N  
ATOM   1214  CA  ILE A 157      19.781  -0.587  -9.998  1.00 97.96           C  
ATOM   1215  C   ILE A 157      19.161  -1.980  -9.918  1.00 97.96           C  
ATOM   1216  CB  ILE A 157      18.749   0.533  -9.702  1.00 97.96           C  
ATOM   1217  O   ILE A 157      18.722  -2.529 -10.932  1.00 97.96           O  
ATOM   1218  CG1 ILE A 157      18.331   0.623  -8.218  1.00 97.96           C  
ATOM   1219  CG2 ILE A 157      17.480   0.415 -10.567  1.00 97.96           C  
ATOM   1220  CD1 ILE A 157      19.496   0.896  -7.258  1.00 97.96           C  
ATOM   1221  N   ASP A 158      19.101  -2.540  -8.713  1.00 98.30           N  
ATOM   1222  CA  ASP A 158      18.311  -3.738  -8.459  1.00 98.30           C  
ATOM   1223  C   ASP A 158      16.806  -3.387  -8.372  1.00 98.30           C  
ATOM   1224  CB  ASP A 158      18.798  -4.436  -7.195  1.00 98.30           C  
ATOM   1225  O   ASP A 158      16.417  -2.524  -7.572  1.00 98.30           O  
ATOM   1226  CG  ASP A 158      17.924  -5.665  -6.960  1.00 98.30           C  
ATOM   1227  OD1 ASP A 158      16.864  -5.485  -6.317  1.00 98.30           O  
ATOM   1228  OD2 ASP A 158      18.257  -6.720  -7.530  1.00 98.30           O  
ATOM   1229  N   PRO A 159      15.938  -4.034  -9.172  1.00 98.58           N  
ATOM   1230  CA  PRO A 159      14.511  -3.730  -9.180  1.00 98.58           C  
ATOM   1231  C   PRO A 159      13.786  -3.974  -7.854  1.00 98.58           C  
ATOM   1232  CB  PRO A 159      13.926  -4.639 -10.255  1.00 98.58           C  
ATOM   1233  O   PRO A 159      12.876  -3.215  -7.522  1.00 98.58           O  
ATOM   1234  CG  PRO A 159      15.080  -4.870 -11.222  1.00 98.58           C  
ATOM   1235  CD  PRO A 159      16.271  -4.929 -10.275  1.00 98.58           C  
ATOM   1236  N   GLN A 160      14.147  -5.021  -7.105  1.00 98.38           N  
ATOM   1237  CA  GLN A 160      13.484  -5.337  -5.837  1.00 98.38           C  
ATOM   1238  C   GLN A 160      13.812  -4.266  -4.799  1.00 98.38           C  
ATOM   1239  CB  GLN A 160      13.890  -6.730  -5.331  1.00 98.38           C  
ATOM   1240  O   GLN A 160      12.907  -3.737  -4.157  1.00 98.38           O  
ATOM   1241  CG  GLN A 160      13.413  -7.858  -6.254  1.00 98.38           C  
ATOM   1242  CD  GLN A 160      13.795  -9.234  -5.716  1.00 98.38           C  
ATOM   1243  NE2 GLN A 160      12.889 -10.187  -5.702  1.00 98.38           N  
ATOM   1244  OE1 GLN A 160      14.908  -9.497  -5.301  1.00 98.38           O  
ATOM   1245  N   HIS A 161      15.078  -3.852  -4.707  1.00 98.46           N  
ATOM   1246  CA  HIS A 161      15.485  -2.755  -3.831  1.00 98.46           C  
ATOM   1247  C   HIS A 161      14.803  -1.425  -4.182  1.00 98.46           C  
ATOM   1248  CB  HIS A 161      17.010  -2.620  -3.856  1.00 98.46           C  
ATOM   1249  O   HIS A 161      14.413  -0.691  -3.273  1.00 98.46           O  
ATOM   1250  CG  HIS A 161      17.697  -3.706  -3.068  1.00 98.46           C  
ATOM   1251  CD2 HIS A 161      18.442  -4.751  -3.549  1.00 98.46           C  
ATOM   1252  ND1 HIS A 161      17.689  -3.823  -1.697  1.00 98.46           N  
ATOM   1253  CE1 HIS A 161      18.414  -4.904  -1.365  1.00 98.46           C  
ATOM   1254  NE2 HIS A 161      18.906  -5.493  -2.460  1.00 98.46           N  
ATOM   1255  N   LEU A 162      14.593  -1.125  -5.470  1.00 98.69           N  
ATOM   1256  CA  LEU A 162      13.816   0.049  -5.884  1.00 98.69           C  
ATOM   1257  C   LEU A 162      12.359  -0.037  -5.406  1.00 98.69           C  
ATOM   1258  CB  LEU A 162      13.907   0.203  -7.412  1.00 98.69           C  
ATOM   1259  O   LEU A 162      11.833   0.926  -4.848  1.00 98.69           O  
ATOM   1260  CG  LEU A 162      13.033   1.336  -7.985  1.00 98.69           C  
ATOM   1261  CD1 LEU A 162      13.382   2.707  -7.399  1.00 98.69           C  
ATOM   1262  CD2 LEU A 162      13.218   1.387  -9.500  1.00 98.69           C  
ATOM   1263  N   ILE A 163      11.711  -1.188  -5.595  1.00 98.59           N  
ATOM   1264  CA  ILE A 163      10.331  -1.414  -5.153  1.00 98.59           C  
ATOM   1265  C   ILE A 163      10.223  -1.271  -3.627  1.00 98.59           C  
ATOM   1266  CB  ILE A 163       9.837  -2.786  -5.665  1.00 98.59           C  
ATOM   1267  O   ILE A 163       9.366  -0.532  -3.141  1.00 98.59           O  
ATOM   1268  CG1 ILE A 163       9.645  -2.758  -7.200  1.00 98.59           C  
ATOM   1269  CG2 ILE A 163       8.513  -3.169  -4.994  1.00 98.59           C  
ATOM   1270  CD1 ILE A 163       9.469  -4.149  -7.826  1.00 98.59           C  
ATOM   1271  N   PHE A 164      11.121  -1.909  -2.872  1.00 98.42           N  
ATOM   1272  CA  PHE A 164      11.141  -1.834  -1.410  1.00 98.42           C  
ATOM   1273  C   PHE A 164      11.398  -0.414  -0.906  1.00 98.42           C  
ATOM   1274  CB  PHE A 164      12.197  -2.797  -0.851  1.00 98.42           C  
ATOM   1275  O   PHE A 164      10.744   0.016   0.043  1.00 98.42           O  
ATOM   1276  CG  PHE A 164      12.030  -4.267  -1.202  1.00 98.42           C  
ATOM   1277  CD1 PHE A 164      10.765  -4.816  -1.501  1.00 98.42           C  
ATOM   1278  CD2 PHE A 164      13.166  -5.099  -1.222  1.00 98.42           C  
ATOM   1279  CE1 PHE A 164      10.643  -6.176  -1.832  1.00 98.42           C  
ATOM   1280  CE2 PHE A 164      13.042  -6.461  -1.547  1.00 98.42           C  
ATOM   1281  CZ  PHE A 164      11.781  -6.998  -1.855  1.00 98.42           C  
ATOM   1282  N   MET A 165      12.287   0.339  -1.563  1.00 98.59           N  
ATOM   1283  CA  MET A 165      12.530   1.745  -1.237  1.00 98.59           C  
ATOM   1284  C   MET A 165      11.257   2.578  -1.407  1.00 98.59           C  
ATOM   1285  CB  MET A 165      13.673   2.293  -2.106  1.00 98.59           C  
ATOM   1286  O   MET A 165      10.898   3.320  -0.497  1.00 98.59           O  
ATOM   1287  CG  MET A 165      14.033   3.742  -1.754  1.00 98.59           C  
ATOM   1288  SD  MET A 165      14.659   4.003  -0.070  1.00 98.59           S  
ATOM   1289  CE  MET A 165      16.303   3.252  -0.213  1.00 98.59           C  
ATOM   1290  N   ILE A 166      10.541   2.417  -2.527  1.00 98.71           N  
ATOM   1291  CA  ILE A 166       9.279   3.128  -2.781  1.00 98.71           C  
ATOM   1292  C   ILE A 166       8.230   2.763  -1.726  1.00 98.71           C  
ATOM   1293  CB  ILE A 166       8.763   2.839  -4.212  1.00 98.71           C  
ATOM   1294  O   ILE A 166       7.533   3.640  -1.216  1.00 98.71           O  
ATOM   1295  CG1 ILE A 166       9.708   3.460  -5.266  1.00 98.71           C  
ATOM   1296  CG2 ILE A 166       7.334   3.389  -4.411  1.00 98.71           C  
ATOM   1297  CD1 ILE A 166       9.500   2.912  -6.683  1.00 98.71           C  
ATOM   1298  N   TRP A 167       8.090   1.484  -1.376  1.00 98.35           N  
ATOM   1299  CA  TRP A 167       7.138   1.062  -0.345  1.00 98.35           C  
ATOM   1300  C   TRP A 167       7.469   1.675   1.010  1.00 98.35           C  
ATOM   1301  CB  TRP A 167       7.108  -0.460  -0.252  1.00 98.35           C  
ATOM   1302  O   TRP A 167       6.605   2.316   1.606  1.00 98.35           O  
ATOM   1303  CG  TRP A 167       6.597  -1.183  -1.454  1.00 98.35           C  
ATOM   1304  CD1 TRP A 167       6.054  -0.637  -2.567  1.00 98.35           C  
ATOM   1305  CD2 TRP A 167       6.621  -2.619  -1.681  1.00 98.35           C  
ATOM   1306  CE2 TRP A 167       6.017  -2.881  -2.944  1.00 98.35           C  
ATOM   1307  CE3 TRP A 167       7.100  -3.723  -0.945  1.00 98.35           C  
ATOM   1308  NE1 TRP A 167       5.703  -1.638  -3.446  1.00 98.35           N  
ATOM   1309  CH2 TRP A 167       6.385  -5.256  -2.701  1.00 98.35           C  
ATOM   1310  CZ2 TRP A 167       5.880  -4.177  -3.449  1.00 98.35           C  
ATOM   1311  CZ3 TRP A 167       6.989  -5.029  -1.454  1.00 98.35           C  
ATOM   1312  N   ALA A 168       8.721   1.551   1.452  1.00 98.24           N  
ATOM   1313  CA  ALA A 168       9.178   2.086   2.727  1.00 98.24           C  
ATOM   1314  C   ALA A 168       8.987   3.606   2.799  1.00 98.24           C  
ATOM   1315  CB  ALA A 168      10.647   1.691   2.918  1.00 98.24           C  
ATOM   1316  O   ALA A 168       8.378   4.110   3.742  1.00 98.24           O  
ATOM   1317  N   SER A 169       9.438   4.340   1.777  1.00 98.21           N  
ATOM   1318  CA  SER A 169       9.392   5.802   1.778  1.00 98.21           C  
ATOM   1319  C   SER A 169       7.972   6.358   1.704  1.00 98.21           C  
ATOM   1320  CB  SER A 169      10.239   6.365   0.631  1.00 98.21           C  
ATOM   1321  O   SER A 169       7.746   7.480   2.134  1.00 98.21           O  
ATOM   1322  OG  SER A 169       9.630   6.139  -0.627  1.00 98.21           O  
ATOM   1323  N   THR A 170       7.007   5.616   1.157  1.00 98.52           N  
ATOM   1324  CA  THR A 170       5.619   6.092   1.024  1.00 98.52           C  
ATOM   1325  C   THR A 170       4.716   5.638   2.168  1.00 98.52           C  
ATOM   1326  CB  THR A 170       5.013   5.710  -0.331  1.00 98.52           C  
ATOM   1327  O   THR A 170       3.866   6.410   2.611  1.00 98.52           O  
ATOM   1328  CG2 THR A 170       5.764   6.377  -1.488  1.00 98.52           C  
ATOM   1329  OG1 THR A 170       5.051   4.313  -0.532  1.00 98.52           O  
ATOM   1330  N   GLN A 171       4.900   4.424   2.691  1.00 97.81           N  
ATOM   1331  CA  GLN A 171       4.105   3.891   3.806  1.00 97.81           C  
ATOM   1332  C   GLN A 171       4.561   4.412   5.168  1.00 97.81           C  
ATOM   1333  CB  GLN A 171       4.125   2.361   3.782  1.00 97.81           C  
ATOM   1334  O   GLN A 171       3.736   4.509   6.075  1.00 97.81           O  
ATOM   1335  CG  GLN A 171       3.295   1.840   2.604  1.00 97.81           C  
ATOM   1336  CD  GLN A 171       3.441   0.342   2.408  1.00 97.81           C  
ATOM   1337  NE2 GLN A 171       3.099  -0.461   3.389  1.00 97.81           N  
ATOM   1338  OE1 GLN A 171       3.800  -0.115   1.327  1.00 97.81           O  
ATOM   1339  N   HIS A 172       5.821   4.847   5.299  1.00 98.25           N  
ATOM   1340  CA  HIS A 172       6.332   5.458   6.529  1.00 98.25           C  
ATOM   1341  C   HIS A 172       5.406   6.562   7.069  1.00 98.25           C  
ATOM   1342  CB  HIS A 172       7.738   6.016   6.266  1.00 98.25           C  
ATOM   1343  O   HIS A 172       5.106   6.594   8.260  1.00 98.25           O  
ATOM   1344  CG  HIS A 172       8.294   6.790   7.432  1.00 98.25           C  
ATOM   1345  CD2 HIS A 172       8.305   8.152   7.574  1.00 98.25           C  
ATOM   1346  ND1 HIS A 172       8.839   6.257   8.579  1.00 98.25           N  
ATOM   1347  CE1 HIS A 172       9.166   7.274   9.394  1.00 98.25           C  
ATOM   1348  NE2 HIS A 172       8.865   8.448   8.818  1.00 98.25           N  
ATOM   1349  N   TYR A 173       4.876   7.406   6.181  1.00 98.12           N  
ATOM   1350  CA  TYR A 173       3.972   8.502   6.534  1.00 98.12           C  
ATOM   1351  C   TYR A 173       2.626   8.058   7.130  1.00 98.12           C  
ATOM   1352  CB  TYR A 173       3.732   9.348   5.283  1.00 98.12           C  
ATOM   1353  O   TYR A 173       1.966   8.854   7.794  1.00 98.12           O  
ATOM   1354  CG  TYR A 173       4.948  10.100   4.788  1.00 98.12           C  
ATOM   1355  CD1 TYR A 173       5.216  11.388   5.289  1.00 98.12           C  
ATOM   1356  CD2 TYR A 173       5.806   9.527   3.830  1.00 98.12           C  
ATOM   1357  CE1 TYR A 173       6.351  12.098   4.858  1.00 98.12           C  
ATOM   1358  CE2 TYR A 173       6.947  10.234   3.404  1.00 98.12           C  
ATOM   1359  OH  TYR A 173       8.326  12.186   3.492  1.00 98.12           O  
ATOM   1360  CZ  TYR A 173       7.229  11.511   3.922  1.00 98.12           C  
ATOM   1361  N   ALA A 174       2.211   6.809   6.906  1.00 97.87           N  
ATOM   1362  CA  ALA A 174       1.006   6.230   7.494  1.00 97.87           C  
ATOM   1363  C   ALA A 174       1.315   5.364   8.726  1.00 97.87           C  
ATOM   1364  CB  ALA A 174       0.292   5.426   6.409  1.00 97.87           C  
ATOM   1365  O   ALA A 174       0.613   5.456   9.737  1.00 97.87           O  
ATOM   1366  N   ASP A 175       2.369   4.548   8.650  1.00 96.85           N  
ATOM   1367  CA  ASP A 175       2.766   3.604   9.701  1.00 96.85           C  
ATOM   1368  C   ASP A 175       3.334   4.328  10.927  1.00 96.85           C  
ATOM   1369  CB  ASP A 175       3.796   2.610   9.135  1.00 96.85           C  
ATOM   1370  O   ASP A 175       3.022   3.981  12.065  1.00 96.85           O  
ATOM   1371  CG  ASP A 175       3.242   1.733   8.009  1.00 96.85           C  
ATOM   1372  OD1 ASP A 175       2.000   1.619   7.891  1.00 96.85           O  
ATOM   1373  OD2 ASP A 175       4.058   1.159   7.258  1.00 96.85           O  
ATOM   1374  N   PHE A 176       4.106   5.389  10.684  1.00 97.17           N  
ATOM   1375  CA  PHE A 176       4.755   6.223  11.695  1.00 97.17           C  
ATOM   1376  C   PHE A 176       4.151   7.633  11.739  1.00 97.17           C  
ATOM   1377  CB  PHE A 176       6.276   6.222  11.476  1.00 97.17           C  
ATOM   1378  O   PHE A 176       4.823   8.589  12.120  1.00 97.17           O  
ATOM   1379  CG  PHE A 176       6.900   4.842  11.525  1.00 97.17           C  
ATOM   1380  CD1 PHE A 176       7.326   4.300  12.751  1.00 97.17           C  
ATOM   1381  CD2 PHE A 176       7.028   4.086  10.347  1.00 97.17           C  
ATOM   1382  CE1 PHE A 176       7.882   3.009  12.795  1.00 97.17           C  
ATOM   1383  CE2 PHE A 176       7.583   2.796  10.387  1.00 97.17           C  
ATOM   1384  CZ  PHE A 176       8.013   2.259  11.613  1.00 97.17           C  
ATOM   1385  N   ALA A 177       2.867   7.776  11.389  1.00 97.34           N  
ATOM   1386  CA  ALA A 177       2.174   9.067  11.372  1.00 97.34           C  
ATOM   1387  C   ALA A 177       2.342   9.894  12.671  1.00 97.34           C  
ATOM   1388  CB  ALA A 177       0.700   8.851  11.004  1.00 97.34           C  
ATOM   1389  O   ALA A 177       2.634  11.082  12.549  1.00 97.34           O  
ATOM   1390  N   PRO A 178       2.279   9.315  13.895  1.00 97.50           N  
ATOM   1391  CA  PRO A 178       2.538  10.078  15.121  1.00 97.50           C  
ATOM   1392  C   PRO A 178       3.952  10.672  15.194  1.00 97.50           C  
ATOM   1393  CB  PRO A 178       2.308   9.097  16.277  1.00 97.50           C  
ATOM   1394  O   PRO A 178       4.131  11.768  15.716  1.00 97.50           O  
ATOM   1395  CG  PRO A 178       1.357   8.060  15.686  1.00 97.50           C  
ATOM   1396  CD  PRO A 178       1.833   7.969  14.240  1.00 97.50           C  
ATOM   1397  N   GLN A 179       4.962   9.967  14.668  1.00 98.29           N  
ATOM   1398  CA  GLN A 179       6.335  10.473  14.606  1.00 98.29           C  
ATOM   1399  C   GLN A 179       6.446  11.610  13.587  1.00 98.29           C  
ATOM   1400  CB  GLN A 179       7.301   9.324  14.267  1.00 98.29           C  
ATOM   1401  O   GLN A 179       7.041  12.642  13.892  1.00 98.29           O  
ATOM   1402  CG  GLN A 179       8.763   9.789  14.173  1.00 98.29           C  
ATOM   1403  CD  GLN A 179       9.696   8.639  13.814  1.00 98.29           C  
ATOM   1404  NE2 GLN A 179      10.578   8.235  14.702  1.00 98.29           N  
ATOM   1405  OE1 GLN A 179       9.647   8.065  12.741  1.00 98.29           O  
ATOM   1406  N   VAL A 180       5.861  11.437  12.397  1.00 98.37           N  
ATOM   1407  CA  VAL A 180       5.844  12.476  11.357  1.00 98.37           C  
ATOM   1408  C   VAL A 180       5.164  13.744  11.876  1.00 98.37           C  
ATOM   1409  CB  VAL A 180       5.166  11.961  10.073  1.00 98.37           C  
ATOM   1410  O   VAL A 180       5.738  14.826  11.765  1.00 98.37           O  
ATOM   1411  CG1 VAL A 180       5.030  13.061   9.013  1.00 98.37           C  
ATOM   1412  CG2 VAL A 180       5.984  10.818   9.457  1.00 98.37           C  
ATOM   1413  N   GLU A 181       3.993  13.618  12.500  1.00 98.41           N  
ATOM   1414  CA  GLU A 181       3.242  14.746  13.058  1.00 98.41           C  
ATOM   1415  C   GLU A 181       4.009  15.448  14.181  1.00 98.41           C  
ATOM   1416  CB  GLU A 181       1.871  14.244  13.535  1.00 98.41           C  
ATOM   1417  O   GLU A 181       4.125  16.670  14.172  1.00 98.41           O  
ATOM   1418  CG  GLU A 181       0.948  15.383  13.999  1.00 98.41           C  
ATOM   1419  CD  GLU A 181      -0.469  14.905  14.362  1.00 98.41           C  
ATOM   1420  OE1 GLU A 181      -1.311  15.779  14.668  1.00 98.41           O  
ATOM   1421  OE2 GLU A 181      -0.728  13.678  14.322  1.00 98.41           O  
ATOM   1422  N   ALA A 182       4.613  14.696  15.104  1.00 98.45           N  
ATOM   1423  CA  ALA A 182       5.373  15.275  16.209  1.00 98.45           C  
ATOM   1424  C   ALA A 182       6.612  16.068  15.753  1.00 98.45           C  
ATOM   1425  CB  ALA A 182       5.760  14.140  17.162  1.00 98.45           C  
ATOM   1426  O   ALA A 182       6.965  17.062  16.385  1.00 98.45           O  
ATOM   1427  N   VAL A 183       7.283  15.639  14.677  1.00 98.26           N  
ATOM   1428  CA  VAL A 183       8.512  16.288  14.180  1.00 98.26           C  
ATOM   1429  C   VAL A 183       8.213  17.436  13.212  1.00 98.26           C  
ATOM   1430  CB  VAL A 183       9.451  15.240  13.547  1.00 98.26           C  
ATOM   1431  O   VAL A 183       8.991  18.386  13.138  1.00 98.26           O  
ATOM   1432  CG1 VAL A 183      10.716  15.853  12.931  1.00 98.26           C  
ATOM   1433  CG2 VAL A 183       9.922  14.228  14.603  1.00 98.26           C  
ATOM   1434  N   THR A 184       7.110  17.367  12.465  1.00 97.95           N  
ATOM   1435  CA  THR A 184       6.800  18.338  11.397  1.00 97.95           C  
ATOM   1436  C   THR A 184       5.664  19.300  11.740  1.00 97.95           C  
ATOM   1437  CB  THR A 184       6.483  17.631  10.071  1.00 97.95           C  
ATOM   1438  O   THR A 184       5.549  20.345  11.105  1.00 97.95           O  
ATOM   1439  CG2 THR A 184       7.589  16.669   9.628  1.00 97.95           C  
ATOM   1440  OG1 THR A 184       5.282  16.907  10.169  1.00 97.95           O  
ATOM   1441  N   GLY A 185       4.818  18.967  12.719  1.00 98.13           N  
ATOM   1442  CA  GLY A 185       3.577  19.689  13.010  1.00 98.13           C  
ATOM   1443  C   GLY A 185       2.481  19.503  11.953  1.00 98.13           C  
ATOM   1444  O   GLY A 185       1.479  20.213  11.999  1.00 98.13           O  
ATOM   1445  N   ALA A 186       2.658  18.582  11.000  1.00 98.08           N  
ATOM   1446  CA  ALA A 186       1.743  18.354   9.888  1.00 98.08           C  
ATOM   1447  C   ALA A 186       1.472  16.860   9.660  1.00 98.08           C  
ATOM   1448  CB  ALA A 186       2.322  19.023   8.635  1.00 98.08           C  
ATOM   1449  O   ALA A 186       2.199  15.977  10.113  1.00 98.08           O  
ATOM   1450  N   THR A 187       0.411  16.570   8.911  1.00 97.61           N  
ATOM   1451  CA  THR A 187       0.076  15.212   8.459  1.00 97.61           C  
ATOM   1452  C   THR A 187      -0.111  15.220   6.948  1.00 97.61           C  
ATOM   1453  CB  THR A 187      -1.188  14.665   9.146  1.00 97.61           C  
ATOM   1454  O   THR A 187      -0.285  16.281   6.356  1.00 97.61           O  
ATOM   1455  CG2 THR A 187      -1.172  14.790  10.668  1.00 97.61           C  
ATOM   1456  OG1 THR A 187      -2.340  15.324   8.672  1.00 97.61           O  
ATOM   1457  N   LEU A 188      -0.175  14.051   6.301  1.00 97.99           N  
ATOM   1458  CA  LEU A 188      -0.488  13.979   4.864  1.00 97.99           C  
ATOM   1459  C   LEU A 188      -1.859  14.577   4.483  1.00 97.99           C  
ATOM   1460  CB  LEU A 188      -0.419  12.522   4.375  1.00 97.99           C  
ATOM   1461  O   LEU A 188      -2.145  14.707   3.296  1.00 97.99           O  
ATOM   1462  CG  LEU A 188       0.965  11.856   4.338  1.00 97.99           C  
ATOM   1463  CD1 LEU A 188       0.798  10.475   3.693  1.00 97.99           C  
ATOM   1464  CD2 LEU A 188       1.996  12.644   3.526  1.00 97.99           C  
ATOM   1465  N   ARG A 189      -2.728  14.904   5.451  1.00 97.88           N  
ATOM   1466  CA  ARG A 189      -3.996  15.607   5.192  1.00 97.88           C  
ATOM   1467  C   ARG A 189      -3.814  17.108   4.975  1.00 97.88           C  
ATOM   1468  CB  ARG A 189      -4.985  15.372   6.338  1.00 97.88           C  
ATOM   1469  O   ARG A 189      -4.714  17.734   4.427  1.00 97.88           O  
ATOM   1470  CG  ARG A 189      -5.386  13.901   6.467  1.00 97.88           C  
ATOM   1471  CD  ARG A 189      -6.451  13.768   7.555  1.00 97.88           C  
ATOM   1472  NE  ARG A 189      -6.980  12.396   7.610  1.00 97.88           N  
ATOM   1473  NH1 ARG A 189      -8.724  12.825   9.036  1.00 97.88           N  
ATOM   1474  NH2 ARG A 189      -8.430  10.761   8.228  1.00 97.88           N  
ATOM   1475  CZ  ARG A 189      -8.038  12.002   8.291  1.00 97.88           C  
ATOM   1476  N   ASP A 190      -2.689  17.671   5.405  1.00 98.09           N  
ATOM   1477  CA  ASP A 190      -2.296  19.025   5.036  1.00 98.09           C  
ATOM   1478  C   ASP A 190      -1.832  19.019   3.573  1.00 98.09           C  
ATOM   1479  CB  ASP A 190      -1.217  19.530   6.003  1.00 98.09           C  
ATOM   1480  O   ASP A 190      -0.905  18.297   3.201  1.00 98.09           O  
ATOM   1481  CG  ASP A 190      -0.792  20.963   5.677  1.00 98.09           C  
ATOM   1482  OD1 ASP A 190      -0.265  21.179   4.561  1.00 98.09           O  
ATOM   1483  OD2 ASP A 190      -1.030  21.838   6.531  1.00 98.09           O  
ATOM   1484  N   GLU A 191      -2.506  19.796   2.727  1.00 98.32           N  
ATOM   1485  CA  GLU A 191      -2.257  19.815   1.284  1.00 98.32           C  
ATOM   1486  C   GLU A 191      -0.847  20.314   0.936  1.00 98.32           C  
ATOM   1487  CB  GLU A 191      -3.338  20.685   0.623  1.00 98.32           C  
ATOM   1488  O   GLU A 191      -0.202  19.779   0.030  1.00 98.32           O  
ATOM   1489  CG  GLU A 191      -3.226  20.696  -0.909  1.00 98.32           C  
ATOM   1490  CD  GLU A 191      -4.340  21.493  -1.605  1.00 98.32           C  
ATOM   1491  OE1 GLU A 191      -4.323  21.489  -2.857  1.00 98.32           O  
ATOM   1492  OE2 GLU A 191      -5.185  22.097  -0.906  1.00 98.32           O  
ATOM   1493  N   VAL A 192      -0.335  21.305   1.672  1.00 98.57           N  
ATOM   1494  CA  VAL A 192       1.006  21.858   1.449  1.00 98.57           C  
ATOM   1495  C   VAL A 192       2.052  20.808   1.806  1.00 98.57           C  
ATOM   1496  CB  VAL A 192       1.221  23.155   2.255  1.00 98.57           C  
ATOM   1497  O   VAL A 192       2.942  20.525   1.000  1.00 98.57           O  
ATOM   1498  CG1 VAL A 192       2.639  23.712   2.060  1.00 98.57           C  
ATOM   1499  CG2 VAL A 192       0.227  24.241   1.822  1.00 98.57           C  
ATOM   1500  N   PHE A 193       1.911  20.176   2.971  1.00 98.58           N  
ATOM   1501  CA  PHE A 193       2.816  19.120   3.416  1.00 98.58           C  
ATOM   1502  C   PHE A 193       2.763  17.886   2.504  1.00 98.58           C  
ATOM   1503  CB  PHE A 193       2.467  18.736   4.853  1.00 98.58           C  
ATOM   1504  O   PHE A 193       3.800  17.290   2.198  1.00 98.58           O  
ATOM   1505  CG  PHE A 193       3.417  17.711   5.429  1.00 98.58           C  
ATOM   1506  CD1 PHE A 193       3.011  16.373   5.581  1.00 98.58           C  
ATOM   1507  CD2 PHE A 193       4.727  18.089   5.774  1.00 98.58           C  
ATOM   1508  CE1 PHE A 193       3.903  15.419   6.101  1.00 98.58           C  
ATOM   1509  CE2 PHE A 193       5.622  17.134   6.283  1.00 98.58           C  
ATOM   1510  CZ  PHE A 193       5.208  15.802   6.453  1.00 98.58           C  
ATOM   1511  N   PHE A 194       1.575  17.515   2.019  1.00 98.77           N  
ATOM   1512  CA  PHE A 194       1.404  16.415   1.074  1.00 98.77           C  
ATOM   1513  C   PHE A 194       2.154  16.677  -0.236  1.00 98.77           C  
ATOM   1514  CB  PHE A 194      -0.088  16.186   0.808  1.00 98.77           C  
ATOM   1515  O   PHE A 194       2.945  15.840  -0.673  1.00 98.77           O  
ATOM   1516  CG  PHE A 194      -0.342  15.067  -0.181  1.00 98.77           C  
ATOM   1517  CD1 PHE A 194      -0.570  15.355  -1.540  1.00 98.77           C  
ATOM   1518  CD2 PHE A 194      -0.283  13.730   0.250  1.00 98.77           C  
ATOM   1519  CE1 PHE A 194      -0.713  14.307  -2.466  1.00 98.77           C  
ATOM   1520  CE2 PHE A 194      -0.426  12.683  -0.675  1.00 98.77           C  
ATOM   1521  CZ  PHE A 194      -0.625  12.971  -2.035  1.00 98.77           C  
ATOM   1522  N   ASN A 195       1.961  17.853  -0.839  1.00 98.71           N  
ATOM   1523  CA  ASN A 195       2.618  18.218  -2.094  1.00 98.71           C  
ATOM   1524  C   ASN A 195       4.147  18.287  -1.941  1.00 98.71           C  
ATOM   1525  CB  ASN A 195       2.015  19.542  -2.589  1.00 98.71           C  
ATOM   1526  O   ASN A 195       4.871  17.749  -2.780  1.00 98.71           O  
ATOM   1527  CG  ASN A 195       0.602  19.375  -3.129  1.00 98.71           C  
ATOM   1528  ND2 ASN A 195      -0.231  20.381  -3.001  1.00 98.71           N  
ATOM   1529  OD1 ASN A 195       0.242  18.353  -3.694  1.00 98.71           O  
ATOM   1530  N   GLN A 196       4.642  18.851  -0.834  1.00 98.50           N  
ATOM   1531  CA  GLN A 196       6.073  18.847  -0.506  1.00 98.50           C  
ATOM   1532  C   GLN A 196       6.623  17.427  -0.335  1.00 98.50           C  
ATOM   1533  CB  GLN A 196       6.307  19.622   0.795  1.00 98.50           C  
ATOM   1534  O   GLN A 196       7.720  17.124  -0.807  1.00 98.50           O  
ATOM   1535  CG  GLN A 196       6.170  21.137   0.610  1.00 98.50           C  
ATOM   1536  CD  GLN A 196       6.297  21.891   1.930  1.00 98.50           C  
ATOM   1537  NE2 GLN A 196       6.359  23.203   1.892  1.00 98.50           N  
ATOM   1538  OE1 GLN A 196       6.358  21.337   3.014  1.00 98.50           O  
ATOM   1539  N   THR A 197       5.871  16.544   0.322  1.00 98.74           N  
ATOM   1540  CA  THR A 197       6.245  15.135   0.487  1.00 98.74           C  
ATOM   1541  C   THR A 197       6.361  14.436  -0.867  1.00 98.74           C  
ATOM   1542  CB  THR A 197       5.245  14.412   1.398  1.00 98.74           C  
ATOM   1543  O   THR A 197       7.382  13.802  -1.140  1.00 98.74           O  
ATOM   1544  CG2 THR A 197       5.539  12.918   1.478  1.00 98.74           C  
ATOM   1545  OG1 THR A 197       5.335  14.937   2.701  1.00 98.74           O  
ATOM   1546  N   VAL A 198       5.361  14.591  -1.745  1.00 98.81           N  
ATOM   1547  CA  VAL A 198       5.386  14.026  -3.105  1.00 98.81           C  
ATOM   1548  C   VAL A 198       6.613  14.516  -3.870  1.00 98.81           C  
ATOM   1549  CB  VAL A 198       4.088  14.352  -3.875  1.00 98.81           C  
ATOM   1550  O   VAL A 198       7.358  13.692  -4.402  1.00 98.81           O  
ATOM   1551  CG1 VAL A 198       4.157  13.928  -5.351  1.00 98.81           C  
ATOM   1552  CG2 VAL A 198       2.877  13.627  -3.273  1.00 98.81           C  
ATOM   1553  N   GLU A 199       6.859  15.827  -3.890  1.00 98.70           N  
ATOM   1554  CA  GLU A 199       7.992  16.418  -4.606  1.00 98.70           C  
ATOM   1555  C   GLU A 199       9.337  15.877  -4.102  1.00 98.70           C  
ATOM   1556  CB  GLU A 199       7.937  17.949  -4.473  1.00 98.70           C  
ATOM   1557  O   GLU A 199      10.169  15.441  -4.902  1.00 98.70           O  
ATOM   1558  CG  GLU A 199       9.021  18.627  -5.326  1.00 98.70           C  
ATOM   1559  CD  GLU A 199       9.096  20.150  -5.143  1.00 98.70           C  
ATOM   1560  OE1 GLU A 199      10.115  20.711  -5.609  1.00 98.70           O  
ATOM   1561  OE2 GLU A 199       8.165  20.734  -4.546  1.00 98.70           O  
ATOM   1562  N   ASN A 200       9.549  15.856  -2.784  1.00 98.69           N  
ATOM   1563  CA  ASN A 200      10.822  15.439  -2.200  1.00 98.69           C  
ATOM   1564  C   ASN A 200      11.081  13.938  -2.373  1.00 98.69           C  
ATOM   1565  CB  ASN A 200      10.889  15.868  -0.728  1.00 98.69           C  
ATOM   1566  O   ASN A 200      12.180  13.558  -2.783  1.00 98.69           O  
ATOM   1567  CG  ASN A 200      11.220  17.342  -0.603  1.00 98.69           C  
ATOM   1568  ND2 ASN A 200      10.267  18.168  -0.253  1.00 98.69           N  
ATOM   1569  OD1 ASN A 200      12.337  17.763  -0.852  1.00 98.69           O  
ATOM   1570  N   VAL A 201      10.084  13.079  -2.129  1.00 98.80           N  
ATOM   1571  CA  VAL A 201      10.235  11.626  -2.320  1.00 98.80           C  
ATOM   1572  C   VAL A 201      10.482  11.307  -3.795  1.00 98.80           C  
ATOM   1573  CB  VAL A 201       9.014  10.854  -1.779  1.00 98.80           C  
ATOM   1574  O   VAL A 201      11.392  10.536  -4.112  1.00 98.80           O  
ATOM   1575  CG1 VAL A 201       9.117   9.345  -2.049  1.00 98.80           C  
ATOM   1576  CG2 VAL A 201       8.886  11.010  -0.258  1.00 98.80           C  
ATOM   1577  N   GLN A 202       9.738  11.938  -4.713  1.00 98.75           N  
ATOM   1578  CA  GLN A 202       9.993  11.789  -6.145  1.00 98.75           C  
ATOM   1579  C   GLN A 202      11.400  12.259  -6.504  1.00 98.75           C  
ATOM   1580  CB  GLN A 202       8.975  12.568  -6.983  1.00 98.75           C  
ATOM   1581  O   GLN A 202      12.107  11.533  -7.190  1.00 98.75           O  
ATOM   1582  CG  GLN A 202       7.605  11.882  -7.067  1.00 98.75           C  
ATOM   1583  CD  GLN A 202       6.636  12.675  -7.941  1.00 98.75           C  
ATOM   1584  NE2 GLN A 202       5.528  12.104  -8.347  1.00 98.75           N  
ATOM   1585  OE1 GLN A 202       6.875  13.798  -8.352  1.00 98.75           O  
ATOM   1586  N   ARG A 203      11.838  13.435  -6.049  1.00 98.65           N  
ATOM   1587  CA  ARG A 203      13.180  13.948  -6.351  1.00 98.65           C  
ATOM   1588  C   ARG A 203      14.273  12.986  -5.884  1.00 98.65           C  
ATOM   1589  CB  ARG A 203      13.328  15.341  -5.729  1.00 98.65           C  
ATOM   1590  O   ARG A 203      15.138  12.642  -6.681  1.00 98.65           O  
ATOM   1591  CG  ARG A 203      14.700  15.956  -6.026  1.00 98.65           C  
ATOM   1592  CD  ARG A 203      14.777  17.351  -5.410  1.00 98.65           C  
ATOM   1593  NE  ARG A 203      16.107  17.948  -5.622  1.00 98.65           N  
ATOM   1594  NH1 ARG A 203      15.653  19.958  -4.613  1.00 98.65           N  
ATOM   1595  NH2 ARG A 203      17.688  19.574  -5.456  1.00 98.65           N  
ATOM   1596  CZ  ARG A 203      16.474  19.154  -5.230  1.00 98.65           C  
ATOM   1597  N   ILE A 204      14.221  12.530  -4.632  1.00 98.53           N  
ATOM   1598  CA  ILE A 204      15.237  11.635  -4.056  1.00 98.53           C  
ATOM   1599  C   ILE A 204      15.331  10.330  -4.854  1.00 98.53           C  
ATOM   1600  CB  ILE A 204      14.933  11.382  -2.560  1.00 98.53           C  
ATOM   1601  O   ILE A 204      16.424   9.925  -5.245  1.00 98.53           O  
ATOM   1602  CG1 ILE A 204      15.167  12.678  -1.747  1.00 98.53           C  
ATOM   1603  CG2 ILE A 204      15.803  10.244  -1.988  1.00 98.53           C  
ATOM   1604  CD1 ILE A 204      14.547  12.644  -0.344  1.00 98.53           C  
ATOM   1605  N   ILE A 205      14.193   9.688  -5.135  1.00 98.44           N  
ATOM   1606  CA  ILE A 205      14.180   8.397  -5.834  1.00 98.44           C  
ATOM   1607  C   ILE A 205      14.546   8.567  -7.310  1.00 98.44           C  
ATOM   1608  CB  ILE A 205      12.823   7.683  -5.632  1.00 98.44           C  
ATOM   1609  O   ILE A 205      15.377   7.823  -7.826  1.00 98.44           O  
ATOM   1610  CG1 ILE A 205      12.664   7.323  -4.136  1.00 98.44           C  
ATOM   1611  CG2 ILE A 205      12.726   6.424  -6.518  1.00 98.44           C  
ATOM   1612  CD1 ILE A 205      11.327   6.677  -3.764  1.00 98.44           C  
ATOM   1613  N   ILE A 206      13.955   9.548  -7.997  1.00 98.41           N  
ATOM   1614  CA  ILE A 206      14.126   9.732  -9.443  1.00 98.41           C  
ATOM   1615  C   ILE A 206      15.556  10.109  -9.799  1.00 98.41           C  
ATOM   1616  CB  ILE A 206      13.109  10.750  -9.992  1.00 98.41           C  
ATOM   1617  O   ILE A 206      16.090   9.559 -10.759  1.00 98.41           O  
ATOM   1618  CG1 ILE A 206      11.672  10.190  -9.875  1.00 98.41           C  
ATOM   1619  CG2 ILE A 206      13.412  11.181 -11.439  1.00 98.41           C  
ATOM   1620  CD1 ILE A 206      11.350   8.951 -10.721  1.00 98.41           C  
ATOM   1621  N   GLU A 207      16.197  10.990  -9.032  1.00 97.92           N  
ATOM   1622  CA  GLU A 207      17.598  11.329  -9.290  1.00 97.92           C  
ATOM   1623  C   GLU A 207      18.544  10.152  -8.994  1.00 97.92           C  
ATOM   1624  CB  GLU A 207      17.987  12.608  -8.529  1.00 97.92           C  
ATOM   1625  O   GLU A 207      19.599  10.047  -9.616  1.00 97.92           O  
ATOM   1626  CG  GLU A 207      17.187  13.859  -8.960  1.00 97.92           C  
ATOM   1627  CD  GLU A 207      17.119  14.050 -10.485  1.00 97.92           C  
ATOM   1628  OE1 GLU A 207      16.004  14.213 -11.047  1.00 97.92           O  
ATOM   1629  OE2 GLU A 207      18.166  13.973 -11.158  1.00 97.92           O  
ATOM   1630  N   GLY A 208      18.146   9.209  -8.131  1.00 97.02           N  
ATOM   1631  CA  GLY A 208      18.883   7.964  -7.890  1.00 97.02           C  
ATOM   1632  C   GLY A 208      18.796   6.934  -9.025  1.00 97.02           C  
ATOM   1633  O   GLY A 208      19.675   6.084  -9.134  1.00 97.02           O  
ATOM   1634  N   ILE A 209      17.770   7.008  -9.882  1.00 98.14           N  
ATOM   1635  CA  ILE A 209      17.531   6.038 -10.972  1.00 98.14           C  
ATOM   1636  C   ILE A 209      17.614   6.649 -12.378  1.00 98.14           C  
ATOM   1637  CB  ILE A 209      16.207   5.275 -10.769  1.00 98.14           C  
ATOM   1638  O   ILE A 209      17.377   5.961 -13.374  1.00 98.14           O  
ATOM   1639  CG1 ILE A 209      14.995   6.218 -10.910  1.00 98.14           C  
ATOM   1640  CG2 ILE A 209      16.209   4.523  -9.428  1.00 98.14           C  
ATOM   1641  CD1 ILE A 209      13.650   5.499 -10.837  1.00 98.14           C  
ATOM   1642  N   ARG A 210      17.926   7.943 -12.487  1.00 98.12           N  
ATOM   1643  CA  ARG A 210      18.079   8.645 -13.764  1.00 98.12           C  
ATOM   1644  C   ARG A 210      19.367   8.192 -14.475  1.00 98.12           C  
ATOM   1645  CB  ARG A 210      18.081  10.155 -13.489  1.00 98.12           C  
ATOM   1646  O   ARG A 210      20.427   8.241 -13.852  1.00 98.12           O  
ATOM   1647  CG  ARG A 210      18.163  10.983 -14.777  1.00 98.12           C  
ATOM   1648  CD  ARG A 210      18.249  12.483 -14.477  1.00 98.12           C  
ATOM   1649  NE  ARG A 210      17.054  12.993 -13.788  1.00 98.12           N  
ATOM   1650  NH1 ARG A 210      15.624  13.011 -15.585  1.00 98.12           N  
ATOM   1651  NH2 ARG A 210      14.932  13.705 -13.564  1.00 98.12           N  
ATOM   1652  CZ  ARG A 210      15.873  13.224 -14.318  1.00 98.12           C  
ATOM   1653  N   PRO A 211      19.313   7.799 -15.765  1.00 96.53           N  
ATOM   1654  CA  PRO A 211      20.518   7.562 -16.563  1.00 96.53           C  
ATOM   1655  C   PRO A 211      21.440   8.788 -16.557  1.00 96.53           C  
ATOM   1656  CB  PRO A 211      20.034   7.237 -17.980  1.00 96.53           C  
ATOM   1657  O   PRO A 211      20.953   9.915 -16.669  1.00 96.53           O  
ATOM   1658  CG  PRO A 211      18.612   6.729 -17.758  1.00 96.53           C  
ATOM   1659  CD  PRO A 211      18.125   7.546 -16.565  1.00 96.53           C  
ATOM   1660  N   ARG A 212      22.747   8.561 -16.400  1.00 89.82           N  
ATOM   1661  CA  ARG A 212      23.770   9.616 -16.441  1.00 89.82           C  
ATOM   1662  C   ARG A 212      24.225   9.902 -17.862  1.00 89.82           C  
ATOM   1663  CB  ARG A 212      24.975   9.264 -15.563  1.00 89.82           C  
ATOM   1664  O   ARG A 212      24.264   8.937 -18.655  1.00 89.82           O  
ATOM   1665  CG  ARG A 212      24.621   9.225 -14.074  1.00 89.82           C  
ATOM   1666  CD  ARG A 212      25.908   9.070 -13.260  1.00 89.82           C  
ATOM   1667  NE  ARG A 212      25.630   8.992 -11.817  1.00 89.82           N  
ATOM   1668  NH1 ARG A 212      27.798   9.184 -11.095  1.00 89.82           N  
ATOM   1669  NH2 ARG A 212      26.151   8.940  -9.609  1.00 89.82           N  
ATOM   1670  CZ  ARG A 212      26.525   9.039 -10.852  1.00 89.82           C  
ATOM   1671  OXT ARG A 212      24.577  11.079 -18.069  1.00 89.82           O  
TER    1672      ARG A 212                                                      
ENDMDL                                                                          
END                                                                             
