# Supplementary material for: Escherichia coli transcription factors of unknown function: sequence features and possible evolutionary relationships
Source: PeerJ. 2022 Jul 20;10:e13772. doi: 10.7717/peerj.13772 (PMC9308461; doi:10.7717/peerj.13772)
Supplement: Supplemental Information 18 [file peerj-10-13772-s018.zip › Raw Data/PDB files/YafC_b0208_unrelaxed_model_1.pdb]

ATOM      1  N   MET A   1     -18.159   3.886  39.032  1.00  0.52           N  
ATOM      2  CA  MET A   1     -19.474   4.166  38.462  1.00  0.52           C  
ATOM      3  C   MET A   1     -19.411   4.194  36.938  1.00  0.52           C  
ATOM      4  CB  MET A   1     -20.017   5.495  38.987  1.00  0.52           C  
ATOM      5  O   MET A   1     -18.646   4.967  36.358  1.00  0.52           O  
ATOM      6  CG  MET A   1     -21.519   5.495  39.221  1.00  0.52           C  
ATOM      7  SD  MET A   1     -22.125   7.087  39.902  1.00  0.52           S  
ATOM      8  CE  MET A   1     -23.842   6.641  40.280  1.00  0.52           C  
ATOM      9  N   LYS A   2     -19.687   3.058  36.237  1.00  0.62           N  
ATOM     10  CA  LYS A   2     -19.492   2.765  34.820  1.00  0.62           C  
ATOM     11  C   LYS A   2     -20.535   3.476  33.963  1.00  0.62           C  
ATOM     12  CB  LYS A   2     -19.548   1.257  34.570  1.00  0.62           C  
ATOM     13  O   LYS A   2     -21.695   3.601  34.363  1.00  0.62           O  
ATOM     14  CG  LYS A   2     -18.291   0.512  34.994  1.00  0.62           C  
ATOM     15  CD  LYS A   2     -18.354  -0.958  34.601  1.00  0.62           C  
ATOM     16  CE  LYS A   2     -17.141  -1.726  35.110  1.00  0.62           C  
ATOM     17  NZ  LYS A   2     -17.189  -3.165  34.713  1.00  0.62           N  
ATOM     18  N   ALA A   3     -20.157   4.496  33.094  1.00  0.66           N  
ATOM     19  CA  ALA A   3     -21.066   5.065  32.103  1.00  0.66           C  
ATOM     20  C   ALA A   3     -21.868   3.972  31.402  1.00  0.66           C  
ATOM     21  CB  ALA A   3     -20.290   5.890  31.079  1.00  0.66           C  
ATOM     22  O   ALA A   3     -21.339   2.898  31.108  1.00  0.66           O  
ATOM     23  N   THR A   4     -23.278   4.196  31.358  1.00  0.80           N  
ATOM     24  CA  THR A   4     -24.108   3.209  30.677  1.00  0.80           C  
ATOM     25  C   THR A   4     -23.946   3.319  29.163  1.00  0.80           C  
ATOM     26  CB  THR A   4     -25.593   3.375  31.050  1.00  0.80           C  
ATOM     27  O   THR A   4     -23.565   4.373  28.649  1.00  0.80           O  
ATOM     28  CG2 THR A   4     -25.802   3.224  32.553  1.00  0.80           C  
ATOM     29  OG1 THR A   4     -26.040   4.674  30.644  1.00  0.80           O  
ATOM     30  N   SER A   5     -23.824   2.236  28.424  1.00  0.85           N  
ATOM     31  CA  SER A   5     -23.790   2.184  26.966  1.00  0.85           C  
ATOM     32  C   SER A   5     -24.784   3.165  26.355  1.00  0.85           C  
ATOM     33  CB  SER A   5     -24.089   0.768  26.473  1.00  0.85           C  
ATOM     34  O   SER A   5     -24.493   3.802  25.341  1.00  0.85           O  
ATOM     35  OG  SER A   5     -25.417   0.393  26.794  1.00  0.85           O  
ATOM     36  N   GLU A   6     -25.895   3.402  27.078  1.00  0.91           N  
ATOM     37  CA  GLU A   6     -26.936   4.311  26.608  1.00  0.91           C  
ATOM     38  C   GLU A   6     -26.467   5.762  26.659  1.00  0.91           C  
ATOM     39  CB  GLU A   6     -28.212   4.141  27.437  1.00  0.91           C  
ATOM     40  O   GLU A   6     -26.671   6.520  25.708  1.00  0.91           O  
ATOM     41  CG  GLU A   6     -29.398   4.936  26.909  1.00  0.91           C  
ATOM     42  CD  GLU A   6     -30.677   4.699  27.697  1.00  0.91           C  
ATOM     43  OE1 GLU A   6     -31.735   5.250  27.317  1.00  0.91           O  
ATOM     44  OE2 GLU A   6     -30.620   3.957  28.703  1.00  0.91           O  
ATOM     45  N   GLU A   7     -25.820   6.151  27.676  1.00  0.93           N  
ATOM     46  CA  GLU A   7     -25.317   7.513  27.834  1.00  0.93           C  
ATOM     47  C   GLU A   7     -24.257   7.835  26.785  1.00  0.93           C  
ATOM     48  CB  GLU A   7     -24.744   7.714  29.240  1.00  0.93           C  
ATOM     49  O   GLU A   7     -24.245   8.933  26.224  1.00  0.93           O  
ATOM     50  CG  GLU A   7     -25.796   7.714  30.339  1.00  0.93           C  
ATOM     51  CD  GLU A   7     -25.206   7.582  31.734  1.00  0.93           C  
ATOM     52  OE1 GLU A   7     -25.914   7.881  32.723  1.00  0.93           O  
ATOM     53  OE2 GLU A   7     -24.027   7.176  31.839  1.00  0.93           O  
ATOM     54  N   LEU A   8     -23.413   6.886  26.579  1.00  0.94           N  
ATOM     55  CA  LEU A   8     -22.359   7.048  25.584  1.00  0.94           C  
ATOM     56  C   LEU A   8     -22.951   7.250  24.193  1.00  0.94           C  
ATOM     57  CB  LEU A   8     -21.429   5.832  25.583  1.00  0.94           C  
ATOM     58  O   LEU A   8     -22.501   8.119  23.442  1.00  0.94           O  
ATOM     59  CG  LEU A   8     -20.657   5.568  26.877  1.00  0.94           C  
ATOM     60  CD1 LEU A   8     -19.782   4.328  26.729  1.00  0.94           C  
ATOM     61  CD2 LEU A   8     -19.814   6.782  27.254  1.00  0.94           C  
ATOM     62  N   ALA A   9     -23.967   6.389  23.903  1.00  0.93           N  
ATOM     63  CA  ALA A   9     -24.623   6.478  22.600  1.00  0.93           C  
ATOM     64  C   ALA A   9     -25.288   7.839  22.412  1.00  0.93           C  
ATOM     65  CB  ALA A   9     -25.651   5.361  22.445  1.00  0.93           C  
ATOM     66  O   ALA A   9     -25.229   8.420  21.326  1.00  0.93           O  
ATOM     67  N   ILE A  10     -25.890   8.352  23.461  1.00  0.96           N  
ATOM     68  CA  ILE A  10     -26.564   9.645  23.424  1.00  0.96           C  
ATOM     69  C   ILE A  10     -25.542  10.754  23.188  1.00  0.96           C  
ATOM     70  CB  ILE A  10     -27.351   9.910  24.728  1.00  0.96           C  
ATOM     71  O   ILE A  10     -25.756  11.637  22.355  1.00  0.96           O  
ATOM     72  CG1 ILE A  10     -28.580   8.997  24.805  1.00  0.96           C  
ATOM     73  CG2 ILE A  10     -27.756  11.384  24.825  1.00  0.96           C  
ATOM     74  CD1 ILE A  10     -29.304   9.045  26.143  1.00  0.96           C  
ATOM     75  N   PHE A  11     -24.478  10.748  23.880  1.00  0.96           N  
ATOM     76  CA  PHE A  11     -23.408  11.724  23.710  1.00  0.96           C  
ATOM     77  C   PHE A  11     -22.919  11.745  22.267  1.00  0.96           C  
ATOM     78  CB  PHE A  11     -22.242  11.417  24.655  1.00  0.96           C  
ATOM     79  O   PHE A  11     -22.813  12.811  21.657  1.00  0.96           O  
ATOM     80  CG  PHE A  11     -20.996  12.207  24.359  1.00  0.96           C  
ATOM     81  CD1 PHE A  11     -19.840  11.571  23.922  1.00  0.96           C  
ATOM     82  CD2 PHE A  11     -20.981  13.587  24.517  1.00  0.96           C  
ATOM     83  CE1 PHE A  11     -18.686  12.300  23.648  1.00  0.96           C  
ATOM     84  CE2 PHE A  11     -19.831  14.322  24.245  1.00  0.96           C  
ATOM     85  CZ  PHE A  11     -18.684  13.677  23.811  1.00  0.96           C  
ATOM     86  N   VAL A  12     -22.579  10.593  21.716  1.00  0.94           N  
ATOM     87  CA  VAL A  12     -22.086  10.483  20.347  1.00  0.94           C  
ATOM     88  C   VAL A  12     -23.118  11.059  19.379  1.00  0.94           C  
ATOM     89  CB  VAL A  12     -21.765   9.018  19.975  1.00  0.94           C  
ATOM     90  O   VAL A  12     -22.767  11.796  18.455  1.00  0.94           O  
ATOM     91  CG1 VAL A  12     -21.539   8.881  18.470  1.00  0.94           C  
ATOM     92  CG2 VAL A  12     -20.544   8.527  20.749  1.00  0.94           C  
ATOM     93  N   SER A  13     -24.378  10.717  19.651  1.00  0.93           N  
ATOM     94  CA  SER A  13     -25.462  11.204  18.805  1.00  0.93           C  
ATOM     95  C   SER A  13     -25.545  12.727  18.835  1.00  0.93           C  
ATOM     96  CB  SER A  13     -26.797  10.603  19.245  1.00  0.93           C  
ATOM     97  O   SER A  13     -25.738  13.364  17.798  1.00  0.93           O  
ATOM     98  OG  SER A  13     -27.836  10.982  18.358  1.00  0.93           O  
ATOM     99  N   VAL A  14     -25.376  13.324  19.948  1.00  0.94           N  
ATOM    100  CA  VAL A  14     -25.430  14.774  20.098  1.00  0.94           C  
ATOM    101  C   VAL A  14     -24.278  15.416  19.329  1.00  0.94           C  
ATOM    102  CB  VAL A  14     -25.379  15.194  21.584  1.00  0.94           C  
ATOM    103  O   VAL A  14     -24.481  16.374  18.579  1.00  0.94           O  
ATOM    104  CG1 VAL A  14     -25.125  16.695  21.713  1.00  0.94           C  
ATOM    105  CG2 VAL A  14     -26.676  14.806  22.292  1.00  0.94           C  
ATOM    106  N   VAL A  15     -23.104  14.916  19.473  1.00  0.94           N  
ATOM    107  CA  VAL A  15     -21.916  15.455  18.819  1.00  0.94           C  
ATOM    108  C   VAL A  15     -22.054  15.323  17.304  1.00  0.94           C  
ATOM    109  CB  VAL A  15     -20.631  14.745  19.301  1.00  0.94           C  
ATOM    110  O   VAL A  15     -21.799  16.277  16.565  1.00  0.94           O  
ATOM    111  CG1 VAL A  15     -19.423  15.201  18.485  1.00  0.94           C  
ATOM    112  CG2 VAL A  15     -20.404  15.005  20.789  1.00  0.94           C  
ATOM    113  N   GLU A  16     -22.488  14.185  16.815  1.00  0.93           N  
ATOM    114  CA  GLU A  16     -22.594  13.921  15.383  1.00  0.93           C  
ATOM    115  C   GLU A  16     -23.677  14.784  14.741  1.00  0.93           C  
ATOM    116  CB  GLU A  16     -22.882  12.439  15.129  1.00  0.93           C  
ATOM    117  O   GLU A  16     -23.524  15.238  13.605  1.00  0.93           O  
ATOM    118  CG  GLU A  16     -21.679  11.533  15.346  1.00  0.93           C  
ATOM    119  CD  GLU A  16     -21.966  10.072  15.036  1.00  0.93           C  
ATOM    120  OE1 GLU A  16     -21.011   9.313  14.753  1.00  0.93           O  
ATOM    121  OE2 GLU A  16     -23.154   9.684  15.074  1.00  0.93           O  
ATOM    122  N   SER A  17     -24.740  15.019  15.546  1.00  0.91           N  
ATOM    123  CA  SER A  17     -25.857  15.801  15.026  1.00  0.91           C  
ATOM    124  C   SER A  17     -25.591  17.297  15.156  1.00  0.91           C  
ATOM    125  CB  SER A  17     -27.151  15.440  15.757  1.00  0.91           C  
ATOM    126  O   SER A  17     -26.206  18.105  14.457  1.00  0.91           O  
ATOM    127  OG  SER A  17     -27.079  15.814  17.122  1.00  0.91           O  
ATOM    128  N   GLY A  18     -24.739  17.672  16.005  1.00  0.91           N  
ATOM    129  CA  GLY A  18     -24.404  19.062  16.272  1.00  0.91           C  
ATOM    130  C   GLY A  18     -25.473  19.791  17.064  1.00  0.91           C  
ATOM    131  O   GLY A  18     -25.453  21.020  17.159  1.00  0.91           O  
ATOM    132  N   SER A  19     -26.544  19.023  17.480  1.00  0.91           N  
ATOM    133  CA  SER A  19     -27.676  19.623  18.179  1.00  0.91           C  
ATOM    134  C   SER A  19     -28.342  18.621  19.115  1.00  0.91           C  
ATOM    135  CB  SER A  19     -28.701  20.158  17.178  1.00  0.91           C  
ATOM    136  O   SER A  19     -28.491  17.446  18.771  1.00  0.91           O  
ATOM    137  OG  SER A  19     -29.919  20.478  17.829  1.00  0.91           O  
ATOM    138  N   PHE A  20     -28.786  19.093  20.271  1.00  0.93           N  
ATOM    139  CA  PHE A  20     -29.521  18.248  21.204  1.00  0.93           C  
ATOM    140  C   PHE A  20     -30.890  17.884  20.642  1.00  0.93           C  
ATOM    141  CB  PHE A  20     -29.679  18.949  22.557  1.00  0.93           C  
ATOM    142  O   PHE A  20     -31.334  16.740  20.765  1.00  0.93           O  
ATOM    143  CG  PHE A  20     -28.448  18.884  23.421  1.00  0.93           C  
ATOM    144  CD1 PHE A  20     -28.247  17.818  24.289  1.00  0.93           C  
ATOM    145  CD2 PHE A  20     -27.493  19.890  23.365  1.00  0.93           C  
ATOM    146  CE1 PHE A  20     -27.109  17.755  25.090  1.00  0.93           C  
ATOM    147  CE2 PHE A  20     -26.353  19.834  24.162  1.00  0.93           C  
ATOM    148  CZ  PHE A  20     -26.163  18.767  25.025  1.00  0.93           C  
ATOM    149  N   SER A  21     -31.475  18.894  20.048  1.00  0.92           N  
ATOM    150  CA  SER A  21     -32.809  18.695  19.493  1.00  0.92           C  
ATOM    151  C   SER A  21     -32.797  17.644  18.388  1.00  0.92           C  
ATOM    152  CB  SER A  21     -33.366  20.011  18.949  1.00  0.92           C  
ATOM    153  O   SER A  21     -33.638  16.743  18.371  1.00  0.92           O  
ATOM    154  OG  SER A  21     -32.365  20.730  18.249  1.00  0.92           O  
ATOM    155  N   ARG A  22     -31.805  17.697  17.503  1.00  0.92           N  
ATOM    156  CA  ARG A  22     -31.689  16.736  16.411  1.00  0.92           C  
ATOM    157  C   ARG A  22     -31.363  15.343  16.940  1.00  0.92           C  
ATOM    158  CB  ARG A  22     -30.619  17.181  15.413  1.00  0.92           C  
ATOM    159  O   ARG A  22     -31.919  14.349  16.470  1.00  0.92           O  
ATOM    160  CG  ARG A  22     -31.067  18.302  14.488  1.00  0.92           C  
ATOM    161  CD  ARG A  22     -30.061  18.548  13.372  1.00  0.92           C  
ATOM    162  NE  ARG A  22     -29.021  19.488  13.782  1.00  0.92           N  
ATOM    163  NH1 ARG A  22     -27.663  19.103  11.953  1.00  0.92           N  
ATOM    164  NH2 ARG A  22     -27.027  20.606  13.562  1.00  0.92           N  
ATOM    165  CZ  ARG A  22     -27.906  19.730  13.098  1.00  0.92           C  
ATOM    166  N   ALA A  23     -30.524  15.283  17.884  1.00  0.93           N  
ATOM    167  CA  ALA A  23     -30.186  14.001  18.495  1.00  0.93           C  
ATOM    168  C   ALA A  23     -31.406  13.372  19.162  1.00  0.93           C  
ATOM    169  CB  ALA A  23     -29.059  14.176  19.511  1.00  0.93           C  
ATOM    170  O   ALA A  23     -31.633  12.166  19.045  1.00  0.93           O  
ATOM    171  N   ALA A  24     -32.165  14.188  19.904  1.00  0.95           N  
ATOM    172  CA  ALA A  24     -33.373  13.716  20.575  1.00  0.95           C  
ATOM    173  C   ALA A  24     -34.367  13.137  19.573  1.00  0.95           C  
ATOM    174  CB  ALA A  24     -34.020  14.850  21.367  1.00  0.95           C  
ATOM    175  O   ALA A  24     -34.947  12.075  19.807  1.00  0.95           O  
ATOM    176  N   GLU A  25     -34.581  13.879  18.519  1.00  0.94           N  
ATOM    177  CA  GLU A  25     -35.468  13.413  17.457  1.00  0.94           C  
ATOM    178  C   GLU A  25     -35.001  12.073  16.896  1.00  0.94           C  
ATOM    179  CB  GLU A  25     -35.556  14.451  16.335  1.00  0.94           C  
ATOM    180  O   GLU A  25     -35.800  11.146  16.744  1.00  0.94           O  
ATOM    181  CG  GLU A  25     -36.601  14.127  15.277  1.00  0.94           C  
ATOM    182  CD  GLU A  25     -36.677  15.166  14.171  1.00  0.94           C  
ATOM    183  OE1 GLU A  25     -37.512  15.013  13.251  1.00  0.94           O  
ATOM    184  OE2 GLU A  25     -35.894  16.141  14.223  1.00  0.94           O  
ATOM    185  N   GLN A  26     -33.660  11.819  16.710  1.00  0.92           N  
ATOM    186  CA  GLN A  26     -33.081  10.604  16.146  1.00  0.92           C  
ATOM    187  C   GLN A  26     -33.235   9.425  17.103  1.00  0.92           C  
ATOM    188  CB  GLN A  26     -31.604  10.818  15.810  1.00  0.92           C  
ATOM    189  O   GLN A  26     -33.495   8.300  16.672  1.00  0.92           O  
ATOM    190  CG  GLN A  26     -31.372  11.653  14.558  1.00  0.92           C  
ATOM    191  CD  GLN A  26     -29.901  11.871  14.262  1.00  0.92           C  
ATOM    192  NE2 GLN A  26     -29.609  12.464  13.109  1.00  0.92           N  
ATOM    193  OE1 GLN A  26     -29.032  11.510  15.062  1.00  0.92           O  
ATOM    194  N   LEU A  27     -33.238   9.783  18.342  1.00  0.93           N  
ATOM    195  CA  LEU A  27     -33.236   8.736  19.358  1.00  0.93           C  
ATOM    196  C   LEU A  27     -34.651   8.461  19.857  1.00  0.93           C  
ATOM    197  CB  LEU A  27     -32.336   9.130  20.533  1.00  0.93           C  
ATOM    198  O   LEU A  27     -34.870   7.526  20.631  1.00  0.93           O  
ATOM    199  CG  LEU A  27     -30.837   9.212  20.240  1.00  0.93           C  
ATOM    200  CD1 LEU A  27     -30.108   9.889  21.396  1.00  0.93           C  
ATOM    201  CD2 LEU A  27     -30.266   7.822  19.982  1.00  0.93           C  
ATOM    202  N   GLY A  28     -35.692   9.286  19.473  1.00  0.94           N  
ATOM    203  CA  GLY A  28     -37.054   9.150  19.966  1.00  0.94           C  
ATOM    204  C   GLY A  28     -37.188   9.470  21.443  1.00  0.94           C  
ATOM    205  O   GLY A  28     -37.917   8.788  22.167  1.00  0.94           O  
ATOM    206  N   GLN A  29     -36.367  10.447  21.927  1.00  0.95           N  
ATOM    207  CA  GLN A  29     -36.366  10.858  23.327  1.00  0.95           C  
ATOM    208  C   GLN A  29     -36.698  12.341  23.465  1.00  0.95           C  
ATOM    209  CB  GLN A  29     -35.013  10.561  23.974  1.00  0.95           C  
ATOM    210  O   GLN A  29     -36.643  13.089  22.486  1.00  0.95           O  
ATOM    211  CG  GLN A  29     -34.655   9.081  24.000  1.00  0.95           C  
ATOM    212  CD  GLN A  29     -33.362   8.802  24.742  1.00  0.95           C  
ATOM    213  NE2 GLN A  29     -33.257   7.614  25.326  1.00  0.95           N  
ATOM    214  OE1 GLN A  29     -32.463   9.648  24.788  1.00  0.95           O  
ATOM    215  N   ALA A  30     -37.183  12.771  24.637  1.00  0.95           N  
ATOM    216  CA  ALA A  30     -37.399  14.184  24.936  1.00  0.95           C  
ATOM    217  C   ALA A  30     -36.076  14.941  25.002  1.00  0.95           C  
ATOM    218  CB  ALA A  30     -38.162  14.339  26.250  1.00  0.95           C  
ATOM    219  O   ALA A  30     -35.060  14.390  25.433  1.00  0.95           O  
ATOM    220  N   ASN A  31     -36.000  16.141  24.470  1.00  0.94           N  
ATOM    221  CA  ASN A  31     -34.810  16.984  24.513  1.00  0.94           C  
ATOM    222  C   ASN A  31     -34.228  17.060  25.921  1.00  0.94           C  
ATOM    223  CB  ASN A  31     -35.128  18.387  23.993  1.00  0.94           C  
ATOM    224  O   ASN A  31     -33.010  16.998  26.098  1.00  0.94           O  
ATOM    225  CG  ASN A  31     -35.187  18.449  22.479  1.00  0.94           C  
ATOM    226  ND2 ASN A  31     -35.673  19.566  21.950  1.00  0.94           N  
ATOM    227  OD1 ASN A  31     -34.800  17.501  21.791  1.00  0.94           O  
ATOM    228  N   SER A  32     -35.104  17.201  26.902  1.00  0.94           N  
ATOM    229  CA  SER A  32     -34.681  17.307  28.295  1.00  0.94           C  
ATOM    230  C   SER A  32     -33.980  16.034  28.758  1.00  0.94           C  
ATOM    231  CB  SER A  32     -35.880  17.596  29.199  1.00  0.94           C  
ATOM    232  O   SER A  32     -33.018  16.093  29.527  1.00  0.94           O  
ATOM    233  OG  SER A  32     -36.860  16.580  29.075  1.00  0.94           O  
ATOM    234  N   ALA A  33     -34.435  14.895  28.232  1.00  0.95           N  
ATOM    235  CA  ALA A  33     -33.842  13.607  28.582  1.00  0.95           C  
ATOM    236  C   ALA A  33     -32.426  13.487  28.028  1.00  0.95           C  
ATOM    237  CB  ALA A  33     -34.711  12.463  28.066  1.00  0.95           C  
ATOM    238  O   ALA A  33     -31.521  13.011  28.718  1.00  0.95           O  
ATOM    239  N   VAL A  34     -32.215  13.861  26.799  1.00  0.95           N  
ATOM    240  CA  VAL A  34     -30.913  13.828  26.141  1.00  0.95           C  
ATOM    241  C   VAL A  34     -29.942  14.755  26.868  1.00  0.95           C  
ATOM    242  CB  VAL A  34     -31.019  14.228  24.652  1.00  0.95           C  
ATOM    243  O   VAL A  34     -28.806  14.372  27.157  1.00  0.95           O  
ATOM    244  CG1 VAL A  34     -29.630  14.379  24.034  1.00  0.95           C  
ATOM    245  CG2 VAL A  34     -31.841  13.198  23.881  1.00  0.95           C  
ATOM    246  N   SER A  35     -30.425  15.974  27.190  1.00  0.93           N  
ATOM    247  CA  SER A  35     -29.606  16.946  27.906  1.00  0.93           C  
ATOM    248  C   SER A  35     -29.176  16.411  29.268  1.00  0.93           C  
ATOM    249  CB  SER A  35     -30.365  18.262  28.083  1.00  0.93           C  
ATOM    250  O   SER A  35     -28.006  16.515  29.641  1.00  0.93           O  
ATOM    251  OG  SER A  35     -29.554  19.228  28.729  1.00  0.93           O  
ATOM    252  N   ARG A  36     -30.066  15.815  29.979  1.00  0.94           N  
ATOM    253  CA  ARG A  36     -29.795  15.277  31.308  1.00  0.94           C  
ATOM    254  C   ARG A  36     -28.784  14.137  31.240  1.00  0.94           C  
ATOM    255  CB  ARG A  36     -31.088  14.791  31.966  1.00  0.94           C  
ATOM    256  O   ARG A  36     -27.904  14.030  32.097  1.00  0.94           O  
ATOM    257  CG  ARG A  36     -31.972  15.913  32.488  1.00  0.94           C  
ATOM    258  CD  ARG A  36     -33.085  15.384  33.381  1.00  0.94           C  
ATOM    259  NE  ARG A  36     -34.030  14.559  32.635  1.00  0.94           N  
ATOM    260  NH1 ARG A  36     -35.501  16.284  32.187  1.00  0.94           N  
ATOM    261  NH2 ARG A  36     -35.944  14.167  31.426  1.00  0.94           N  
ATOM    262  CZ  ARG A  36     -35.156  15.005  32.084  1.00  0.94           C  
ATOM    263  N   ALA A  37     -28.946  13.318  30.199  1.00  0.95           N  
ATOM    264  CA  ALA A  37     -28.036  12.190  30.020  1.00  0.95           C  
ATOM    265  C   ALA A  37     -26.602  12.670  29.815  1.00  0.95           C  
ATOM    266  CB  ALA A  37     -28.480  11.331  28.839  1.00  0.95           C  
ATOM    267  O   ALA A  37     -25.665  12.109  30.388  1.00  0.95           O  
ATOM    268  N   VAL A  38     -26.428  13.712  29.016  1.00  0.95           N  
ATOM    269  CA  VAL A  38     -25.095  14.243  28.748  1.00  0.95           C  
ATOM    270  C   VAL A  38     -24.529  14.883  30.013  1.00  0.95           C  
ATOM    271  CB  VAL A  38     -25.115  15.270  27.594  1.00  0.95           C  
ATOM    272  O   VAL A  38     -23.356  14.689  30.343  1.00  0.95           O  
ATOM    273  CG1 VAL A  38     -23.763  15.970  27.470  1.00  0.95           C  
ATOM    274  CG2 VAL A  38     -25.490  14.588  26.280  1.00  0.95           C  
ATOM    275  N   LYS A  39     -25.383  15.627  30.718  1.00  0.94           N  
ATOM    276  CA  LYS A  39     -24.964  16.247  31.971  1.00  0.94           C  
ATOM    277  C   LYS A  39     -24.538  15.194  32.990  1.00  0.94           C  
ATOM    278  CB  LYS A  39     -26.089  17.109  32.546  1.00  0.94           C  
ATOM    279  O   LYS A  39     -23.537  15.368  33.689  1.00  0.94           O  
ATOM    280  CG  LYS A  39     -25.607  18.225  33.462  1.00  0.94           C  
ATOM    281  CD  LYS A  39     -26.768  19.067  33.976  1.00  0.94           C  
ATOM    282  CE  LYS A  39     -26.288  20.181  34.896  1.00  0.94           C  
ATOM    283  NZ  LYS A  39     -27.411  21.064  35.330  1.00  0.94           N  
ATOM    284  N   LYS A  40     -25.338  14.199  32.997  1.00  0.94           N  
ATOM    285  CA  LYS A  40     -25.017  13.098  33.901  1.00  0.94           C  
ATOM    286  C   LYS A  40     -23.660  12.487  33.563  1.00  0.94           C  
ATOM    287  CB  LYS A  40     -26.104  12.023  33.847  1.00  0.94           C  
ATOM    288  O   LYS A  40     -22.862  12.199  34.458  1.00  0.94           O  
ATOM    289  CG  LYS A  40     -25.931  10.916  34.875  1.00  0.94           C  
ATOM    290  CD  LYS A  40     -27.082   9.920  34.823  1.00  0.94           C  
ATOM    291  CE  LYS A  40     -26.890   8.788  35.824  1.00  0.94           C  
ATOM    292  NZ  LYS A  40     -28.015   7.807  35.773  1.00  0.94           N  
ATOM    293  N   LEU A  41     -23.452  12.317  32.285  1.00  0.95           N  
ATOM    294  CA  LEU A  41     -22.175  11.795  31.810  1.00  0.95           C  
ATOM    295  C   LEU A  41     -21.027  12.713  32.215  1.00  0.95           C  
ATOM    296  CB  LEU A  41     -22.198  11.628  30.288  1.00  0.95           C  
ATOM    297  O   LEU A  41     -20.002  12.247  32.718  1.00  0.95           O  
ATOM    298  CG  LEU A  41     -20.926  11.069  29.648  1.00  0.95           C  
ATOM    299  CD1 LEU A  41     -20.604   9.693  30.223  1.00  0.95           C  
ATOM    300  CD2 LEU A  41     -21.075  10.999  28.132  1.00  0.95           C  
ATOM    301  N   GLU A  42     -21.142  13.965  32.075  1.00  0.95           N  
ATOM    302  CA  GLU A  42     -20.123  14.944  32.440  1.00  0.95           C  
ATOM    303  C   GLU A  42     -19.862  14.936  33.944  1.00  0.95           C  
ATOM    304  CB  GLU A  42     -20.537  16.347  31.986  1.00  0.95           C  
ATOM    305  O   GLU A  42     -18.712  15.014  34.380  1.00  0.95           O  
ATOM    306  CG  GLU A  42     -20.484  16.545  30.478  1.00  0.95           C  
ATOM    307  CD  GLU A  42     -20.853  17.955  30.046  1.00  0.95           C  
ATOM    308  OE1 GLU A  42     -20.257  18.467  29.071  1.00  0.95           O  
ATOM    309  OE2 GLU A  42     -21.744  18.555  30.688  1.00  0.95           O  
ATOM    310  N   MET A  43     -20.935  14.802  34.645  1.00  0.94           N  
ATOM    311  CA  MET A  43     -20.816  14.748  36.100  1.00  0.94           C  
ATOM    312  C   MET A  43     -20.028  13.516  36.535  1.00  0.94           C  
ATOM    313  CB  MET A  43     -22.199  14.742  36.754  1.00  0.94           C  
ATOM    314  O   MET A  43     -19.143  13.610  37.387  1.00  0.94           O  
ATOM    315  CG  MET A  43     -22.877  16.102  36.765  1.00  0.94           C  
ATOM    316  SD  MET A  43     -24.445  16.098  37.718  1.00  0.94           S  
ATOM    317  CE  MET A  43     -25.367  14.826  36.812  1.00  0.94           C  
ATOM    318  N   LYS A  44     -20.221  12.486  35.898  1.00  0.92           N  
ATOM    319  CA  LYS A  44     -19.519  11.244  36.208  1.00  0.92           C  
ATOM    320  C   LYS A  44     -18.034  11.353  35.870  1.00  0.92           C  
ATOM    321  CB  LYS A  44     -20.143  10.071  35.452  1.00  0.92           C  
ATOM    322  O   LYS A  44     -17.184  10.878  36.626  1.00  0.92           O  
ATOM    323  CG  LYS A  44     -21.471   9.600  36.027  1.00  0.92           C  
ATOM    324  CD  LYS A  44     -22.009   8.389  35.274  1.00  0.92           C  
ATOM    325  CE  LYS A  44     -23.365   7.953  35.811  1.00  0.92           C  
ATOM    326  NZ  LYS A  44     -23.933   6.817  35.025  1.00  0.92           N  
ATOM    327  N   LEU A  45     -17.776  12.047  34.852  1.00  0.93           N  
ATOM    328  CA  LEU A  45     -16.401  12.163  34.380  1.00  0.93           C  
ATOM    329  C   LEU A  45     -15.672  13.292  35.101  1.00  0.93           C  
ATOM    330  CB  LEU A  45     -16.371  12.403  32.869  1.00  0.93           C  
ATOM    331  O   LEU A  45     -14.440  13.327  35.122  1.00  0.93           O  
ATOM    332  CG  LEU A  45     -16.823  11.238  31.987  1.00  0.93           C  
ATOM    333  CD1 LEU A  45     -16.895  11.675  30.528  1.00  0.93           C  
ATOM    334  CD2 LEU A  45     -15.883  10.048  32.149  1.00  0.93           C  
ATOM    335  N   GLY A  46     -16.449  14.168  35.702  1.00  0.95           N  
ATOM    336  CA  GLY A  46     -15.879  15.305  36.408  1.00  0.95           C  
ATOM    337  C   GLY A  46     -15.310  16.360  35.478  1.00  0.95           C  
ATOM    338  O   GLY A  46     -14.419  17.119  35.863  1.00  0.95           O  
ATOM    339  N   VAL A  47     -15.664  16.329  34.160  1.00  0.94           N  
ATOM    340  CA  VAL A  47     -15.205  17.303  33.175  1.00  0.94           C  
ATOM    341  C   VAL A  47     -16.361  17.692  32.256  1.00  0.94           C  
ATOM    342  CB  VAL A  47     -14.023  16.756  32.344  1.00  0.94           C  
ATOM    343  O   VAL A  47     -17.350  16.964  32.151  1.00  0.94           O  
ATOM    344  CG1 VAL A  47     -12.825  16.455  33.242  1.00  0.94           C  
ATOM    345  CG2 VAL A  47     -14.446  15.505  31.575  1.00  0.94           C  
ATOM    346  N   SER A  48     -16.264  18.971  31.654  1.00  0.95           N  
ATOM    347  CA  SER A  48     -17.213  19.375  30.622  1.00  0.95           C  
ATOM    348  C   SER A  48     -16.804  18.838  29.254  1.00  0.95           C  
ATOM    349  CB  SER A  48     -17.331  20.898  30.567  1.00  0.95           C  
ATOM    350  O   SER A  48     -15.646  18.969  28.852  1.00  0.95           O  
ATOM    351  OG  SER A  48     -18.328  21.293  29.640  1.00  0.95           O  
ATOM    352  N   LEU A  49     -17.701  18.176  28.571  1.00  0.96           N  
ATOM    353  CA  LEU A  49     -17.392  17.588  27.272  1.00  0.96           C  
ATOM    354  C   LEU A  49     -17.810  18.520  26.140  1.00  0.96           C  
ATOM    355  CB  LEU A  49     -18.089  16.233  27.118  1.00  0.96           C  
ATOM    356  O   LEU A  49     -17.240  18.470  25.048  1.00  0.96           O  
ATOM    357  CG  LEU A  49     -17.662  15.136  28.094  1.00  0.96           C  
ATOM    358  CD1 LEU A  49     -18.507  13.884  27.886  1.00  0.96           C  
ATOM    359  CD2 LEU A  49     -16.179  14.820  27.929  1.00  0.96           C  
ATOM    360  N   LEU A  50     -18.793  19.340  26.414  1.00  0.95           N  
ATOM    361  CA  LEU A  50     -19.357  20.236  25.410  1.00  0.95           C  
ATOM    362  C   LEU A  50     -19.299  21.685  25.882  1.00  0.95           C  
ATOM    363  CB  LEU A  50     -20.804  19.846  25.097  1.00  0.95           C  
ATOM    364  O   LEU A  50     -19.402  21.957  27.080  1.00  0.95           O  
ATOM    365  CG  LEU A  50     -21.024  18.432  24.556  1.00  0.95           C  
ATOM    366  CD1 LEU A  50     -22.513  18.110  24.506  1.00  0.95           C  
ATOM    367  CD2 LEU A  50     -20.392  18.283  23.177  1.00  0.95           C  
ATOM    368  N   ASN A  51     -18.985  22.633  24.948  1.00  0.89           N  
ATOM    369  CA  ASN A  51     -19.155  24.062  25.190  1.00  0.89           C  
ATOM    370  C   ASN A  51     -20.573  24.520  24.863  1.00  0.89           C  
ATOM    371  CB  ASN A  51     -18.136  24.869  24.383  1.00  0.89           C  
ATOM    372  O   ASN A  51     -21.038  24.359  23.734  1.00  0.89           O  
ATOM    373  CG  ASN A  51     -16.708  24.607  24.817  1.00  0.89           C  
ATOM    374  ND2 ASN A  51     -15.814  24.445  23.849  1.00  0.89           N  
ATOM    375  OD1 ASN A  51     -16.410  24.551  26.013  1.00  0.89           O  
ATOM    376  N   ARG A  52     -21.413  24.778  25.867  1.00  0.74           N  
ATOM    377  CA  ARG A  52     -22.820  25.059  25.601  1.00  0.74           C  
ATOM    378  C   ARG A  52     -23.063  26.558  25.462  1.00  0.74           C  
ATOM    379  CB  ARG A  52     -23.702  24.486  26.712  1.00  0.74           C  
ATOM    380  O   ARG A  52     -22.862  27.315  26.413  1.00  0.74           O  
ATOM    381  CG  ARG A  52     -23.645  22.971  26.825  1.00  0.74           C  
ATOM    382  CD  ARG A  52     -24.515  22.457  27.963  1.00  0.74           C  
ATOM    383  NE  ARG A  52     -24.434  21.004  28.090  1.00  0.74           N  
ATOM    384  NH1 ARG A  52     -26.065  20.848  29.719  1.00  0.74           N  
ATOM    385  NH2 ARG A  52     -25.016  18.958  28.955  1.00  0.74           N  
ATOM    386  CZ  ARG A  52     -25.172  20.274  28.921  1.00  0.74           C  
ATOM    387  N   THR A  53     -22.679  27.160  24.363  1.00  0.69           N  
ATOM    388  CA  THR A  53     -23.133  28.521  24.101  1.00  0.69           C  
ATOM    389  C   THR A  53     -24.380  28.515  23.221  1.00  0.69           C  
ATOM    390  CB  THR A  53     -22.030  29.358  23.426  1.00  0.69           C  
ATOM    391  O   THR A  53     -24.704  27.501  22.601  1.00  0.69           O  
ATOM    392  CG2 THR A  53     -20.764  29.387  24.277  1.00  0.69           C  
ATOM    393  OG1 THR A  53     -21.720  28.788  22.148  1.00  0.69           O  
ATOM    394  N   THR A  54     -25.385  29.241  23.476  1.00  0.61           N  
ATOM    395  CA  THR A  54     -26.715  29.414  22.904  1.00  0.61           C  
ATOM    396  C   THR A  54     -26.641  29.514  21.383  1.00  0.61           C  
ATOM    397  CB  THR A  54     -27.409  30.666  23.470  1.00  0.61           C  
ATOM    398  O   THR A  54     -27.598  29.173  20.685  1.00  0.61           O  
ATOM    399  CG2 THR A  54     -27.742  30.490  24.948  1.00  0.61           C  
ATOM    400  OG1 THR A  54     -26.541  31.796  23.319  1.00  0.61           O  
ATOM    401  N   ARG A  55     -25.488  29.359  20.713  1.00  0.69           N  
ATOM    402  CA  ARG A  55     -25.521  29.551  19.266  1.00  0.69           C  
ATOM    403  C   ARG A  55     -24.595  28.565  18.562  1.00  0.69           C  
ATOM    404  CB  ARG A  55     -25.133  30.986  18.904  1.00  0.69           C  
ATOM    405  O   ARG A  55     -24.801  28.240  17.391  1.00  0.69           O  
ATOM    406  CG  ARG A  55     -26.260  31.991  19.076  1.00  0.69           C  
ATOM    407  CD  ARG A  55     -25.848  33.384  18.621  1.00  0.69           C  
ATOM    408  NE  ARG A  55     -26.893  34.369  18.886  1.00  0.69           N  
ATOM    409  NH1 ARG A  55     -25.678  36.173  18.106  1.00  0.69           N  
ATOM    410  NH2 ARG A  55     -27.801  36.478  18.915  1.00  0.69           N  
ATOM    411  CZ  ARG A  55     -26.788  35.671  18.635  1.00  0.69           C  
ATOM    412  N   GLN A  56     -23.881  27.617  19.412  1.00  0.73           N  
ATOM    413  CA  GLN A  56     -23.024  26.631  18.764  1.00  0.73           C  
ATOM    414  C   GLN A  56     -22.559  25.569  19.756  1.00  0.73           C  
ATOM    415  CB  GLN A  56     -21.816  27.311  18.118  1.00  0.73           C  
ATOM    416  O   GLN A  56     -22.187  25.889  20.887  1.00  0.73           O  
ATOM    417  CG  GLN A  56     -22.111  27.926  16.757  1.00  0.73           C  
ATOM    418  CD  GLN A  56     -20.862  28.424  16.054  1.00  0.73           C  
ATOM    419  NE2 GLN A  56     -21.035  28.974  14.856  1.00  0.73           N  
ATOM    420  OE1 GLN A  56     -19.752  28.317  16.583  1.00  0.73           O  
ATOM    421  N   LEU A  57     -22.922  24.325  19.427  1.00  0.87           N  
ATOM    422  CA  LEU A  57     -22.401  23.179  20.166  1.00  0.87           C  
ATOM    423  C   LEU A  57     -20.992  22.827  19.700  1.00  0.87           C  
ATOM    424  CB  LEU A  57     -23.324  21.970  19.998  1.00  0.87           C  
ATOM    425  O   LEU A  57     -20.763  22.615  18.507  1.00  0.87           O  
ATOM    426  CG  LEU A  57     -23.032  20.765  20.895  1.00  0.87           C  
ATOM    427  CD1 LEU A  57     -24.335  20.132  21.373  1.00  0.87           C  
ATOM    428  CD2 LEU A  57     -22.175  19.743  20.156  1.00  0.87           C  
ATOM    429  N   SER A  58     -20.023  23.027  20.601  1.00  0.91           N  
ATOM    430  CA  SER A  58     -18.653  22.629  20.297  1.00  0.91           C  
ATOM    431  C   SER A  58     -18.073  21.753  21.402  1.00  0.91           C  
ATOM    432  CB  SER A  58     -17.769  23.860  20.095  1.00  0.91           C  
ATOM    433  O   SER A  58     -18.537  21.796  22.543  1.00  0.91           O  
ATOM    434  OG  SER A  58     -17.715  24.640  21.277  1.00  0.91           O  
ATOM    435  N   LEU A  59     -17.170  20.854  20.974  1.00  0.93           N  
ATOM    436  CA  LEU A  59     -16.516  19.949  21.914  1.00  0.93           C  
ATOM    437  C   LEU A  59     -15.399  20.662  22.668  1.00  0.93           C  
ATOM    438  CB  LEU A  59     -15.955  18.728  21.181  1.00  0.93           C  
ATOM    439  O   LEU A  59     -14.708  21.513  22.103  1.00  0.93           O  
ATOM    440  CG  LEU A  59     -16.973  17.677  20.736  1.00  0.93           C  
ATOM    441  CD1 LEU A  59     -16.339  16.714  19.738  1.00  0.93           C  
ATOM    442  CD2 LEU A  59     -17.523  16.921  21.941  1.00  0.93           C  
ATOM    443  N   THR A  60     -15.264  20.451  23.938  1.00  0.95           N  
ATOM    444  CA  THR A  60     -14.037  20.785  24.653  1.00  0.95           C  
ATOM    445  C   THR A  60     -12.897  19.862  24.230  1.00  0.95           C  
ATOM    446  CB  THR A  60     -14.236  20.694  26.177  1.00  0.95           C  
ATOM    447  O   THR A  60     -13.113  18.898  23.492  1.00  0.95           O  
ATOM    448  CG2 THR A  60     -15.425  21.535  26.628  1.00  0.95           C  
ATOM    449  OG1 THR A  60     -14.466  19.327  26.543  1.00  0.95           O  
ATOM    450  N   GLU A  61     -11.667  20.237  24.596  1.00  0.93           N  
ATOM    451  CA  GLU A  61     -10.536  19.357  24.319  1.00  0.93           C  
ATOM    452  C   GLU A  61     -10.768  17.962  24.892  1.00  0.93           C  
ATOM    453  CB  GLU A  61      -9.243  19.950  24.885  1.00  0.93           C  
ATOM    454  O   GLU A  61     -10.538  16.960  24.212  1.00  0.93           O  
ATOM    455  CG  GLU A  61      -7.988  19.197  24.470  1.00  0.93           C  
ATOM    456  CD  GLU A  61      -6.707  19.834  24.985  1.00  0.93           C  
ATOM    457  OE1 GLU A  61      -5.613  19.273  24.751  1.00  0.93           O  
ATOM    458  OE2 GLU A  61      -6.799  20.903  25.629  1.00  0.93           O  
ATOM    459  N   GLU A  62     -11.204  17.891  26.135  1.00  0.94           N  
ATOM    460  CA  GLU A  62     -11.539  16.632  26.794  1.00  0.94           C  
ATOM    461  C   GLU A  62     -12.672  15.913  26.066  1.00  0.94           C  
ATOM    462  CB  GLU A  62     -11.924  16.875  28.255  1.00  0.94           C  
ATOM    463  O   GLU A  62     -12.641  14.690  25.913  1.00  0.94           O  
ATOM    464  CG  GLU A  62     -10.776  17.380  29.117  1.00  0.94           C  
ATOM    465  CD  GLU A  62     -10.685  18.897  29.167  1.00  0.94           C  
ATOM    466  OE1 GLU A  62      -9.941  19.433  30.019  1.00  0.94           O  
ATOM    467  OE2 GLU A  62     -11.365  19.555  28.348  1.00  0.94           O  
ATOM    468  N   GLY A  63     -13.651  16.684  25.571  1.00  0.95           N  
ATOM    469  CA  GLY A  63     -14.771  16.144  24.816  1.00  0.95           C  
ATOM    470  C   GLY A  63     -14.351  15.482  23.517  1.00  0.95           C  
ATOM    471  O   GLY A  63     -14.861  14.416  23.165  1.00  0.95           O  
ATOM    472  N   GLU A  64     -13.371  16.149  22.861  1.00  0.93           N  
ATOM    473  CA  GLU A  64     -12.866  15.595  21.608  1.00  0.93           C  
ATOM    474  C   GLU A  64     -12.194  14.243  21.833  1.00  0.93           C  
ATOM    475  CB  GLU A  64     -11.885  16.566  20.947  1.00  0.93           C  
ATOM    476  O   GLU A  64     -12.453  13.286  21.102  1.00  0.93           O  
ATOM    477  CG  GLU A  64     -12.559  17.686  20.169  1.00  0.93           C  
ATOM    478  CD  GLU A  64     -11.576  18.695  19.596  1.00  0.93           C  
ATOM    479  OE1 GLU A  64     -12.016  19.755  19.095  1.00  0.93           O  
ATOM    480  OE2 GLU A  64     -10.356  18.423  19.647  1.00  0.93           O  
ATOM    481  N   ARG A  65     -11.356  14.182  22.870  1.00  0.91           N  
ATOM    482  CA  ARG A  65     -10.655  12.943  23.190  1.00  0.91           C  
ATOM    483  C   ARG A  65     -11.637  11.847  23.590  1.00  0.91           C  
ATOM    484  CB  ARG A  65      -9.640  13.173  24.311  1.00  0.91           C  
ATOM    485  O   ARG A  65     -11.529  10.710  23.126  1.00  0.91           O  
ATOM    486  CG  ARG A  65      -8.415  13.965  23.880  1.00  0.91           C  
ATOM    487  CD  ARG A  65      -7.393  14.076  25.002  1.00  0.91           C  
ATOM    488  NE  ARG A  65      -7.377  12.879  25.838  1.00  0.91           N  
ATOM    489  NH1 ARG A  65      -6.620  13.961  27.734  1.00  0.91           N  
ATOM    490  NH2 ARG A  65      -7.034  11.707  27.783  1.00  0.91           N  
ATOM    491  CZ  ARG A  65      -7.010  12.852  27.117  1.00  0.91           C  
ATOM    492  N   TYR A  66     -12.589  12.228  24.386  1.00  0.94           N  
ATOM    493  CA  TYR A  66     -13.592  11.287  24.873  1.00  0.94           C  
ATOM    494  C   TYR A  66     -14.464  10.779  23.731  1.00  0.94           C  
ATOM    495  CB  TYR A  66     -14.468  11.943  25.946  1.00  0.94           C  
ATOM    496  O   TYR A  66     -14.733   9.580  23.634  1.00  0.94           O  
ATOM    497  CG  TYR A  66     -15.364  10.971  26.675  1.00  0.94           C  
ATOM    498  CD1 TYR A  66     -16.734  10.937  26.427  1.00  0.94           C  
ATOM    499  CD2 TYR A  66     -14.842  10.087  27.614  1.00  0.94           C  
ATOM    500  CE1 TYR A  66     -17.564  10.045  27.098  1.00  0.94           C  
ATOM    501  CE2 TYR A  66     -15.663   9.191  28.290  1.00  0.94           C  
ATOM    502  OH  TYR A  66     -17.837   8.292  28.693  1.00  0.94           O  
ATOM    503  CZ  TYR A  66     -17.020   9.177  28.026  1.00  0.94           C  
ATOM    504  N   PHE A  67     -14.892  11.711  22.873  1.00  0.93           N  
ATOM    505  CA  PHE A  67     -15.715  11.389  21.714  1.00  0.93           C  
ATOM    506  C   PHE A  67     -15.030  10.348  20.836  1.00  0.93           C  
ATOM    507  CB  PHE A  67     -16.012  12.650  20.897  1.00  0.93           C  
ATOM    508  O   PHE A  67     -15.645   9.351  20.452  1.00  0.93           O  
ATOM    509  CG  PHE A  67     -16.750  12.382  19.613  1.00  0.93           C  
ATOM    510  CD1 PHE A  67     -16.133  12.584  18.385  1.00  0.93           C  
ATOM    511  CD2 PHE A  67     -18.062  11.927  19.635  1.00  0.93           C  
ATOM    512  CE1 PHE A  67     -16.814  12.337  17.195  1.00  0.93           C  
ATOM    513  CE2 PHE A  67     -18.749  11.678  18.450  1.00  0.93           C  
ATOM    514  CZ  PHE A  67     -18.123  11.884  17.231  1.00  0.93           C  
ATOM    515  N   ARG A  68     -13.791  10.533  20.567  1.00  0.88           N  
ATOM    516  CA  ARG A  68     -13.038   9.613  19.721  1.00  0.88           C  
ATOM    517  C   ARG A  68     -12.992   8.218  20.335  1.00  0.88           C  
ATOM    518  CB  ARG A  68     -11.616  10.132  19.493  1.00  0.88           C  
ATOM    519  O   ARG A  68     -13.214   7.222  19.643  1.00  0.88           O  
ATOM    520  CG  ARG A  68     -11.527  11.252  18.468  1.00  0.88           C  
ATOM    521  CD  ARG A  68     -10.084  11.554  18.088  1.00  0.88           C  
ATOM    522  NE  ARG A  68      -9.402  12.320  19.128  1.00  0.88           N  
ATOM    523  NH1 ARG A  68      -7.334  12.269  18.099  1.00  0.88           N  
ATOM    524  NH2 ARG A  68      -7.594  13.342  20.108  1.00  0.88           N  
ATOM    525  CZ  ARG A  68      -8.112  12.642  19.109  1.00  0.88           C  
ATOM    526  N   ARG A  69     -12.825   8.144  21.642  1.00  0.90           N  
ATOM    527  CA  ARG A  69     -12.709   6.861  22.328  1.00  0.90           C  
ATOM    528  C   ARG A  69     -14.062   6.165  22.418  1.00  0.90           C  
ATOM    529  CB  ARG A  69     -12.123   7.051  23.728  1.00  0.90           C  
ATOM    530  O   ARG A  69     -14.162   4.958  22.184  1.00  0.90           O  
ATOM    531  CG  ARG A  69     -11.579   5.773  24.347  1.00  0.90           C  
ATOM    532  CD  ARG A  69     -10.668   5.024  23.384  1.00  0.90           C  
ATOM    533  NE  ARG A  69     -10.091   3.834  24.003  1.00  0.90           N  
ATOM    534  NH1 ARG A  69      -9.367   2.900  22.018  1.00  0.90           N  
ATOM    535  NH2 ARG A  69      -8.998   1.814  24.003  1.00  0.90           N  
ATOM    536  CZ  ARG A  69      -9.486   2.852  23.340  1.00  0.90           C  
ATOM    537  N   VAL A  70     -15.099   6.888  22.749  1.00  0.92           N  
ATOM    538  CA  VAL A  70     -16.437   6.330  22.918  1.00  0.92           C  
ATOM    539  C   VAL A  70     -16.957   5.822  21.575  1.00  0.92           C  
ATOM    540  CB  VAL A  70     -17.415   7.369  23.510  1.00  0.92           C  
ATOM    541  O   VAL A  70     -17.584   4.762  21.507  1.00  0.92           O  
ATOM    542  CG1 VAL A  70     -18.853   6.860  23.437  1.00  0.92           C  
ATOM    543  CG2 VAL A  70     -17.034   7.699  24.952  1.00  0.92           C  
ATOM    544  N   GLN A  71     -16.704   6.620  20.546  1.00  0.86           N  
ATOM    545  CA  GLN A  71     -17.083   6.182  19.207  1.00  0.86           C  
ATOM    546  C   GLN A  71     -16.473   4.822  18.880  1.00  0.86           C  
ATOM    547  CB  GLN A  71     -16.654   7.215  18.163  1.00  0.86           C  
ATOM    548  O   GLN A  71     -17.158   3.938  18.362  1.00  0.86           O  
ATOM    549  CG  GLN A  71     -17.273   6.993  16.789  1.00  0.86           C  
ATOM    550  CD  GLN A  71     -16.869   8.057  15.785  1.00  0.86           C  
ATOM    551  NE2 GLN A  71     -17.687   8.240  14.754  1.00  0.86           N  
ATOM    552  OE1 GLN A  71     -15.830   8.708  15.935  1.00  0.86           O  
ATOM    553  N   SER A  72     -15.234   4.669  19.192  1.00  0.78           N  
ATOM    554  CA  SER A  72     -14.530   3.413  18.952  1.00  0.78           C  
ATOM    555  C   SER A  72     -15.135   2.276  19.768  1.00  0.78           C  
ATOM    556  CB  SER A  72     -13.045   3.558  19.286  1.00  0.78           C  
ATOM    557  O   SER A  72     -15.317   1.168  19.259  1.00  0.78           O  
ATOM    558  OG  SER A  72     -12.371   2.321  19.129  1.00  0.78           O  
ATOM    559  N   ILE A  73     -15.485   2.492  20.979  1.00  0.87           N  
ATOM    560  CA  ILE A  73     -16.057   1.498  21.882  1.00  0.87           C  
ATOM    561  C   ILE A  73     -17.415   1.041  21.353  1.00  0.87           C  
ATOM    562  CB  ILE A  73     -16.200   2.054  23.316  1.00  0.87           C  
ATOM    563  O   ILE A  73     -17.692  -0.159  21.292  1.00  0.87           O  
ATOM    564  CG1 ILE A  73     -14.819   2.241  23.957  1.00  0.87           C  
ATOM    565  CG2 ILE A  73     -17.078   1.133  24.168  1.00  0.87           C  
ATOM    566  CD1 ILE A  73     -14.844   3.017  25.266  1.00  0.87           C  
ATOM    567  N   LEU A  74     -18.287   1.979  21.017  1.00  0.85           N  
ATOM    568  CA  LEU A  74     -19.614   1.657  20.502  1.00  0.85           C  
ATOM    569  C   LEU A  74     -19.515   0.837  19.221  1.00  0.85           C  
ATOM    570  CB  LEU A  74     -20.414   2.936  20.244  1.00  0.85           C  
ATOM    571  O   LEU A  74     -20.307  -0.084  19.005  1.00  0.85           O  
ATOM    572  CG  LEU A  74     -20.886   3.702  21.480  1.00  0.85           C  
ATOM    573  CD1 LEU A  74     -21.595   4.988  21.068  1.00  0.85           C  
ATOM    574  CD2 LEU A  74     -21.801   2.830  22.333  1.00  0.85           C  
ATOM    575  N   GLN A  75     -18.620   1.158  18.400  1.00  0.78           N  
ATOM    576  CA  GLN A  75     -18.394   0.401  17.173  1.00  0.78           C  
ATOM    577  C   GLN A  75     -17.951  -1.027  17.481  1.00  0.78           C  
ATOM    578  CB  GLN A  75     -17.351   1.097  16.298  1.00  0.78           C  
ATOM    579  O   GLN A  75     -18.398  -1.974  16.831  1.00  0.78           O  
ATOM    580  CG  GLN A  75     -17.863   2.357  15.614  1.00  0.78           C  
ATOM    581  CD  GLN A  75     -16.777   3.099  14.858  1.00  0.78           C  
ATOM    582  NE2 GLN A  75     -17.176   4.079  14.055  1.00  0.78           N  
ATOM    583  OE1 GLN A  75     -15.588   2.793  14.995  1.00  0.78           O  
ATOM    584  N   GLU A  76     -17.087  -1.193  18.506  1.00  0.78           N  
ATOM    585  CA  GLU A  76     -16.626  -2.513  18.927  1.00  0.78           C  
ATOM    586  C   GLU A  76     -17.776  -3.347  19.485  1.00  0.78           C  
ATOM    587  CB  GLU A  76     -15.513  -2.386  19.971  1.00  0.78           C  
ATOM    588  O   GLU A  76     -17.861  -4.548  19.224  1.00  0.78           O  
ATOM    589  CG  GLU A  76     -14.172  -1.962  19.391  1.00  0.78           C  
ATOM    590  CD  GLU A  76     -13.061  -1.907  20.428  1.00  0.78           C  
ATOM    591  OE1 GLU A  76     -11.942  -1.454  20.094  1.00  0.78           O  
ATOM    592  OE2 GLU A  76     -13.311  -2.320  21.582  1.00  0.78           O  
ATOM    593  N   MET A  77     -18.548  -2.679  20.244  1.00  0.83           N  
ATOM    594  CA  MET A  77     -19.714  -3.369  20.788  1.00  0.83           C  
ATOM    595  C   MET A  77     -20.630  -3.855  19.670  1.00  0.83           C  
ATOM    596  CB  MET A  77     -20.488  -2.451  21.736  1.00  0.83           C  
ATOM    597  O   MET A  77     -21.088  -4.999  19.690  1.00  0.83           O  
ATOM    598  CG  MET A  77     -19.816  -2.255  23.085  1.00  0.83           C  
ATOM    599  SD  MET A  77     -20.756  -1.123  24.181  1.00  0.83           S  
ATOM    600  CE  MET A  77     -22.211  -2.149  24.530  1.00  0.83           C  
ATOM    601  N   ALA A  78     -20.864  -2.976  18.688  1.00  0.75           N  
ATOM    602  CA  ALA A  78     -21.682  -3.332  17.531  1.00  0.75           C  
ATOM    603  C   ALA A  78     -21.063  -4.492  16.757  1.00  0.75           C  
ATOM    604  CB  ALA A  78     -21.866  -2.123  16.617  1.00  0.75           C  
ATOM    605  O   ALA A  78     -21.770  -5.403  16.320  1.00  0.75           O  
ATOM    606  N   ALA A  79     -19.779  -4.448  16.607  1.00  0.70           N  
ATOM    607  CA  ALA A  79     -19.066  -5.515  15.910  1.00  0.70           C  
ATOM    608  C   ALA A  79     -19.202  -6.842  16.651  1.00  0.70           C  
ATOM    609  CB  ALA A  79     -17.593  -5.150  15.744  1.00  0.70           C  
ATOM    610  O   ALA A  79     -19.396  -7.890  16.031  1.00  0.70           O  
ATOM    611  N   ALA A  80     -19.035  -6.773  17.989  1.00  0.75           N  
ATOM    612  CA  ALA A  80     -19.171  -7.969  18.816  1.00  0.75           C  
ATOM    613  C   ALA A  80     -20.562  -8.579  18.675  1.00  0.75           C  
ATOM    614  CB  ALA A  80     -18.884  -7.640  20.279  1.00  0.75           C  
ATOM    615  O   ALA A  80     -20.703  -9.798  18.549  1.00  0.75           O  
ATOM    616  N   GLU A  81     -21.585  -7.743  18.681  1.00  0.76           N  
ATOM    617  CA  GLU A  81     -22.967  -8.183  18.512  1.00  0.76           C  
ATOM    618  C   GLU A  81     -23.178  -8.822  17.143  1.00  0.76           C  
ATOM    619  CB  GLU A  81     -23.931  -7.009  18.699  1.00  0.76           C  
ATOM    620  O   GLU A  81     -23.829  -9.863  17.032  1.00  0.76           O  
ATOM    621  CG  GLU A  81     -24.080  -6.559  20.145  1.00  0.76           C  
ATOM    622  CD  GLU A  81     -24.950  -5.323  20.303  1.00  0.76           C  
ATOM    623  OE1 GLU A  81     -25.140  -4.856  21.449  1.00  0.76           O  
ATOM    624  OE2 GLU A  81     -25.447  -4.817  19.271  1.00  0.76           O  
ATOM    625  N   SER A  82     -22.603  -8.135  16.151  1.00  0.67           N  
ATOM    626  CA  SER A  82     -22.710  -8.646  14.788  1.00  0.67           C  
ATOM    627  C   SER A  82     -22.043 -10.011  14.656  1.00  0.67           C  
ATOM    628  CB  SER A  82     -22.085  -7.665  13.796  1.00  0.67           C  
ATOM    629  O   SER A  82     -22.540 -10.884  13.942  1.00  0.67           O  
ATOM    630  OG  SER A  82     -22.874  -6.493  13.683  1.00  0.67           O  
ATOM    631  N   GLU A  83     -20.948 -10.175  15.322  1.00  0.69           N  
ATOM    632  CA  GLU A  83     -20.214 -11.436  15.280  1.00  0.69           C  
ATOM    633  C   GLU A  83     -21.047 -12.580  15.852  1.00  0.69           C  
ATOM    634  CB  GLU A  83     -18.893 -11.315  16.044  1.00  0.69           C  
ATOM    635  O   GLU A  83     -21.025 -13.694  15.326  1.00  0.69           O  
ATOM    636  CG  GLU A  83     -17.973 -12.515  15.877  1.00  0.69           C  
ATOM    637  CD  GLU A  83     -16.655 -12.370  16.621  1.00  0.69           C  
ATOM    638  OE1 GLU A  83     -15.832 -13.313  16.588  1.00  0.69           O  
ATOM    639  OE2 GLU A  83     -16.445 -11.305  17.244  1.00  0.69           O  
ATOM    640  N   ILE A  84     -21.792 -12.312  16.856  1.00  0.74           N  
ATOM    641  CA  ILE A  84     -22.597 -13.332  17.519  1.00  0.74           C  
ATOM    642  C   ILE A  84     -23.849 -13.620  16.693  1.00  0.74           C  
ATOM    643  CB  ILE A  84     -22.987 -12.902  18.951  1.00  0.74           C  
ATOM    644  O   ILE A  84     -24.286 -14.769  16.596  1.00  0.74           O  
ATOM    645  CG1 ILE A  84     -21.739 -12.796  19.835  1.00  0.74           C  
ATOM    646  CG2 ILE A  84     -24.002 -13.879  19.550  1.00  0.74           C  
ATOM    647  CD1 ILE A  84     -22.013 -12.249  21.229  1.00  0.74           C  
ATOM    648  N   MET A  85     -24.338 -12.629  15.995  1.00  0.66           N  
ATOM    649  CA  MET A  85     -25.577 -12.765  15.235  1.00  0.66           C  
ATOM    650  C   MET A  85     -25.313 -13.401  13.874  1.00  0.66           C  
ATOM    651  CB  MET A  85     -26.251 -11.404  15.054  1.00  0.66           C  
ATOM    652  O   MET A  85     -26.240 -13.877  13.216  1.00  0.66           O  
ATOM    653  CG  MET A  85     -26.853 -10.844  16.333  1.00  0.66           C  
ATOM    654  SD  MET A  85     -28.308  -9.771  16.014  1.00  0.66           S  
ATOM    655  CE  MET A  85     -28.858  -9.465  17.716  1.00  0.66           C  
ATOM    656  N   GLU A  86     -24.095 -13.432  13.414  1.00  0.60           N  
ATOM    657  CA  GLU A  86     -23.650 -13.950  12.124  1.00  0.60           C  
ATOM    658  C   GLU A  86     -24.022 -15.421  11.961  1.00  0.60           C  
ATOM    659  CB  GLU A  86     -22.138 -13.770  11.965  1.00  0.60           C  
ATOM    660  O   GLU A  86     -23.796 -16.010  10.902  1.00  0.60           O  
ATOM    661  CG  GLU A  86     -21.736 -12.415  11.400  1.00  0.60           C  
ATOM    662  CD  GLU A  86     -20.233 -12.253  11.242  1.00  0.60           C  
ATOM    663  OE1 GLU A  86     -19.776 -11.143  10.885  1.00  0.60           O  
ATOM    664  OE2 GLU A  86     -19.505 -13.243  11.478  1.00  0.60           O  
ATOM    665  N   THR A  87     -24.865 -16.006  12.872  1.00  0.58           N  
ATOM    666  CA  THR A  87     -25.547 -17.252  12.540  1.00  0.58           C  
ATOM    667  C   THR A  87     -26.493 -17.053  11.360  1.00  0.58           C  
ATOM    668  CB  THR A  87     -26.334 -17.797  13.746  1.00  0.58           C  
ATOM    669  O   THR A  87     -26.730 -17.981  10.583  1.00  0.58           O  
ATOM    670  CG2 THR A  87     -25.953 -19.243  14.044  1.00  0.58           C  
ATOM    671  OG1 THR A  87     -26.049 -16.993  14.898  1.00  0.58           O  
ATOM    672  N   ARG A  88     -26.530 -15.789  10.848  1.00  0.61           N  
ATOM    673  CA  ARG A  88     -27.375 -15.470   9.702  1.00  0.61           C  
ATOM    674  C   ARG A  88     -26.533 -15.186   8.463  1.00  0.61           C  
ATOM    675  CB  ARG A  88     -28.272 -14.269  10.012  1.00  0.61           C  
ATOM    676  O   ARG A  88     -25.453 -14.599   8.560  1.00  0.61           O  
ATOM    677  CG  ARG A  88     -29.405 -14.580  10.977  1.00  0.61           C  
ATOM    678  CD  ARG A  88     -30.317 -13.378  11.181  1.00  0.61           C  
ATOM    679  NE  ARG A  88     -31.358 -13.653  12.167  1.00  0.61           N  
ATOM    680  NH1 ARG A  88     -32.434 -11.626  11.901  1.00  0.61           N  
ATOM    681  NH2 ARG A  88     -33.235 -13.166  13.398  1.00  0.61           N  
ATOM    682  CZ  ARG A  88     -32.340 -12.815  12.487  1.00  0.61           C  
ATOM    683  N   ASN A  89     -26.011 -16.138   7.653  1.00  0.73           N  
ATOM    684  CA  ASN A  89     -25.274 -16.243   6.398  1.00  0.73           C  
ATOM    685  C   ASN A  89     -25.320 -14.937   5.610  1.00  0.73           C  
ATOM    686  CB  ASN A  89     -25.818 -17.395   5.550  1.00  0.73           C  
ATOM    687  O   ASN A  89     -24.702 -14.825   4.549  1.00  0.73           O  
ATOM    688  CG  ASN A  89     -25.359 -18.752   6.045  1.00  0.73           C  
ATOM    689  ND2 ASN A  89     -26.125 -19.790   5.727  1.00  0.73           N  
ATOM    690  OD1 ASN A  89     -24.326 -18.868   6.709  1.00  0.73           O  
ATOM    691  N   THR A  90     -25.880 -13.835   6.149  1.00  0.86           N  
ATOM    692  CA  THR A  90     -25.903 -12.630   5.327  1.00  0.86           C  
ATOM    693  C   THR A  90     -24.865 -11.623   5.815  1.00  0.86           C  
ATOM    694  CB  THR A  90     -27.298 -11.977   5.333  1.00  0.86           C  
ATOM    695  O   THR A  90     -24.888 -11.213   6.977  1.00  0.86           O  
ATOM    696  CG2 THR A  90     -27.362 -10.809   4.355  1.00  0.86           C  
ATOM    697  OG1 THR A  90     -28.277 -12.953   4.959  1.00  0.86           O  
ATOM    698  N   PRO A  91     -23.802 -11.285   5.004  1.00  0.90           N  
ATOM    699  CA  PRO A  91     -22.790 -10.291   5.371  1.00  0.90           C  
ATOM    700  C   PRO A  91     -23.400  -8.954   5.785  1.00  0.90           C  
ATOM    701  CB  PRO A  91     -21.962 -10.142   4.093  1.00  0.90           C  
ATOM    702  O   PRO A  91     -24.223  -8.394   5.056  1.00  0.90           O  
ATOM    703  CG  PRO A  91     -22.199 -11.407   3.334  1.00  0.90           C  
ATOM    704  CD  PRO A  91     -23.606 -11.863   3.594  1.00  0.90           C  
ATOM    705  N   ARG A  92     -23.109  -8.446   7.012  1.00  0.91           N  
ATOM    706  CA  ARG A  92     -23.624  -7.176   7.514  1.00  0.91           C  
ATOM    707  C   ARG A  92     -22.641  -6.534   8.487  1.00  0.91           C  
ATOM    708  CB  ARG A  92     -24.980  -7.376   8.194  1.00  0.91           C  
ATOM    709  O   ARG A  92     -21.721  -7.193   8.974  1.00  0.91           O  
ATOM    710  CG  ARG A  92     -24.916  -8.213   9.461  1.00  0.91           C  
ATOM    711  CD  ARG A  92     -26.289  -8.378  10.098  1.00  0.91           C  
ATOM    712  NE  ARG A  92     -26.221  -9.153  11.334  1.00  0.91           N  
ATOM    713  NH1 ARG A  92     -28.507  -9.218  11.662  1.00  0.91           N  
ATOM    714  NH2 ARG A  92     -27.099 -10.237  13.158  1.00  0.91           N  
ATOM    715  CZ  ARG A  92     -27.276  -9.534  12.048  1.00  0.91           C  
ATOM    716  N   GLY A  93     -22.825  -5.132   8.711  1.00  0.89           N  
ATOM    717  CA  GLY A  93     -22.005  -4.395   9.659  1.00  0.89           C  
ATOM    718  C   GLY A  93     -20.917  -3.573   8.994  1.00  0.89           C  
ATOM    719  O   GLY A  93     -20.919  -3.403   7.773  1.00  0.89           O  
ATOM    720  N   LEU A  94     -20.049  -2.980   9.911  1.00  0.92           N  
ATOM    721  CA  LEU A  94     -18.989  -2.092   9.447  1.00  0.92           C  
ATOM    722  C   LEU A  94     -17.760  -2.889   9.021  1.00  0.92           C  
ATOM    723  CB  LEU A  94     -18.609  -1.092  10.543  1.00  0.92           C  
ATOM    724  O   LEU A  94     -17.277  -3.741   9.770  1.00  0.92           O  
ATOM    725  CG  LEU A  94     -17.455  -0.141  10.222  1.00  0.92           C  
ATOM    726  CD1 LEU A  94     -17.846   0.805   9.092  1.00  0.92           C  
ATOM    727  CD2 LEU A  94     -17.046   0.642  11.465  1.00  0.92           C  
ATOM    728  N   LEU A  95     -17.286  -2.726   7.744  1.00  0.93           N  
ATOM    729  CA  LEU A  95     -16.045  -3.287   7.220  1.00  0.93           C  
ATOM    730  C   LEU A  95     -15.024  -2.187   6.948  1.00  0.93           C  
ATOM    731  CB  LEU A  95     -16.314  -4.079   5.937  1.00  0.93           C  
ATOM    732  O   LEU A  95     -15.178  -1.412   6.002  1.00  0.93           O  
ATOM    733  CG  LEU A  95     -15.110  -4.786   5.312  1.00  0.93           C  
ATOM    734  CD1 LEU A  95     -14.572  -5.853   6.259  1.00  0.93           C  
ATOM    735  CD2 LEU A  95     -15.489  -5.398   3.968  1.00  0.93           C  
ATOM    736  N   ARG A  96     -13.943  -2.185   7.771  1.00  0.94           N  
ATOM    737  CA  ARG A  96     -12.887  -1.188   7.634  1.00  0.94           C  
ATOM    738  C   ARG A  96     -11.758  -1.705   6.749  1.00  0.94           C  
ATOM    739  CB  ARG A  96     -12.338  -0.793   9.007  1.00  0.94           C  
ATOM    740  O   ARG A  96     -11.140  -2.727   7.055  1.00  0.94           O  
ATOM    741  CG  ARG A  96     -13.335  -0.042   9.876  1.00  0.94           C  
ATOM    742  CD  ARG A  96     -12.718   0.386  11.200  1.00  0.94           C  
ATOM    743  NE  ARG A  96     -13.608   1.267  11.950  1.00  0.94           N  
ATOM    744  NH1 ARG A  96     -14.852  -0.441  12.884  1.00  0.94           N  
ATOM    745  NH2 ARG A  96     -15.351   1.743  13.368  1.00  0.94           N  
ATOM    746  CZ  ARG A  96     -14.602   0.854  12.732  1.00  0.94           C  
ATOM    747  N   ILE A  97     -11.503  -0.970   5.699  1.00  0.95           N  
ATOM    748  CA  ILE A  97     -10.524  -1.390   4.703  1.00  0.95           C  
ATOM    749  C   ILE A  97      -9.394  -0.365   4.626  1.00  0.95           C  
ATOM    750  CB  ILE A  97     -11.174  -1.575   3.314  1.00  0.95           C  
ATOM    751  O   ILE A  97      -9.643   0.832   4.469  1.00  0.95           O  
ATOM    752  CG1 ILE A  97     -12.308  -2.605   3.388  1.00  0.95           C  
ATOM    753  CG2 ILE A  97     -10.125  -1.989   2.277  1.00  0.95           C  
ATOM    754  CD1 ILE A  97     -13.299  -2.518   2.236  1.00  0.95           C  
ATOM    755  N   ASP A  98      -8.204  -0.932   4.707  1.00  0.94           N  
ATOM    756  CA  ASP A  98      -7.020  -0.085   4.593  1.00  0.94           C  
ATOM    757  C   ASP A  98      -6.224  -0.420   3.334  1.00  0.94           C  
ATOM    758  CB  ASP A  98      -6.134  -0.232   5.831  1.00  0.94           C  
ATOM    759  O   ASP A  98      -6.008  -1.594   3.024  1.00  0.94           O  
ATOM    760  CG  ASP A  98      -4.873   0.611   5.761  1.00  0.94           C  
ATOM    761  OD1 ASP A  98      -4.939   1.831   6.026  1.00  0.94           O  
ATOM    762  OD2 ASP A  98      -3.804   0.052   5.435  1.00  0.94           O  
ATOM    763  N   ALA A  99      -5.806   0.632   2.642  1.00  0.94           N  
ATOM    764  CA  ALA A  99      -4.952   0.482   1.467  1.00  0.94           C  
ATOM    765  C   ALA A  99      -4.232   1.788   1.141  1.00  0.94           C  
ATOM    766  CB  ALA A  99      -5.774   0.018   0.267  1.00  0.94           C  
ATOM    767  O   ALA A  99      -4.619   2.854   1.625  1.00  0.94           O  
ATOM    768  N   ALA A 100      -3.085   1.607   0.326  1.00  0.91           N  
ATOM    769  CA  ALA A 100      -2.458   2.814  -0.206  1.00  0.91           C  
ATOM    770  C   ALA A 100      -3.429   3.594  -1.088  1.00  0.91           C  
ATOM    771  CB  ALA A 100      -1.199   2.457  -0.992  1.00  0.91           C  
ATOM    772  O   ALA A 100      -4.319   3.009  -1.709  1.00  0.91           O  
ATOM    773  N   THR A 101      -3.251   4.902  -1.095  1.00  0.93           N  
ATOM    774  CA  THR A 101      -4.190   5.785  -1.777  1.00  0.93           C  
ATOM    775  C   THR A 101      -4.391   5.347  -3.225  1.00  0.93           C  
ATOM    776  CB  THR A 101      -3.708   7.247  -1.743  1.00  0.93           C  
ATOM    777  O   THR A 101      -5.526   5.223  -3.690  1.00  0.93           O  
ATOM    778  CG2 THR A 101      -4.624   8.148  -2.565  1.00  0.93           C  
ATOM    779  OG1 THR A 101      -3.695   7.708  -0.386  1.00  0.93           O  
ATOM    780  N   PRO A 102      -3.315   5.067  -3.955  1.00  0.93           N  
ATOM    781  CA  PRO A 102      -3.528   4.643  -5.341  1.00  0.93           C  
ATOM    782  C   PRO A 102      -4.342   3.355  -5.446  1.00  0.93           C  
ATOM    783  CB  PRO A 102      -2.107   4.436  -5.869  1.00  0.93           C  
ATOM    784  O   PRO A 102      -5.131   3.194  -6.380  1.00  0.93           O  
ATOM    785  CG  PRO A 102      -1.251   5.318  -5.019  1.00  0.93           C  
ATOM    786  CD  PRO A 102      -1.865   5.405  -3.652  1.00  0.93           C  
ATOM    787  N   VAL A 103      -4.249   2.509  -4.504  1.00  0.95           N  
ATOM    788  CA  VAL A 103      -5.012   1.266  -4.505  1.00  0.95           C  
ATOM    789  C   VAL A 103      -6.491   1.566  -4.275  1.00  0.95           C  
ATOM    790  CB  VAL A 103      -4.495   0.282  -3.431  1.00  0.95           C  
ATOM    791  O   VAL A 103      -7.358   1.005  -4.950  1.00  0.95           O  
ATOM    792  CG1 VAL A 103      -5.424  -0.926  -3.313  1.00  0.95           C  
ATOM    793  CG2 VAL A 103      -3.072  -0.165  -3.760  1.00  0.95           C  
ATOM    794  N   VAL A 104      -6.725   2.470  -3.338  1.00  0.95           N  
ATOM    795  CA  VAL A 104      -8.099   2.865  -3.049  1.00  0.95           C  
ATOM    796  C   VAL A 104      -8.739   3.465  -4.299  1.00  0.95           C  
ATOM    797  CB  VAL A 104      -8.166   3.873  -1.879  1.00  0.95           C  
ATOM    798  O   VAL A 104      -9.835   3.063  -4.697  1.00  0.95           O  
ATOM    799  CG1 VAL A 104      -9.574   4.449  -1.743  1.00  0.95           C  
ATOM    800  CG2 VAL A 104      -7.729   3.207  -0.576  1.00  0.95           C  
ATOM    801  N   LEU A 105      -8.010   4.288  -4.982  1.00  0.95           N  
ATOM    802  CA  LEU A 105      -8.572   5.076  -6.074  1.00  0.95           C  
ATOM    803  C   LEU A 105      -8.717   4.233  -7.336  1.00  0.95           C  
ATOM    804  CB  LEU A 105      -7.694   6.297  -6.360  1.00  0.95           C  
ATOM    805  O   LEU A 105      -9.739   4.305  -8.022  1.00  0.95           O  
ATOM    806  CG  LEU A 105      -7.663   7.379  -5.279  1.00  0.95           C  
ATOM    807  CD1 LEU A 105      -6.718   8.506  -5.683  1.00  0.95           C  
ATOM    808  CD2 LEU A 105      -9.066   7.917  -5.021  1.00  0.95           C  
ATOM    809  N   HIS A 106      -7.694   3.425  -7.609  1.00  0.94           N  
ATOM    810  CA  HIS A 106      -7.633   2.836  -8.942  1.00  0.94           C  
ATOM    811  C   HIS A 106      -8.055   1.371  -8.916  1.00  0.94           C  
ATOM    812  CB  HIS A 106      -6.224   2.967  -9.522  1.00  0.94           C  
ATOM    813  O   HIS A 106      -8.433   0.811  -9.948  1.00  0.94           O  
ATOM    814  CG  HIS A 106      -5.790   4.383  -9.731  1.00  0.94           C  
ATOM    815  CD2 HIS A 106      -4.920   5.157  -9.041  1.00  0.94           C  
ATOM    816  ND1 HIS A 106      -6.272   5.164 -10.758  1.00  0.94           N  
ATOM    817  CE1 HIS A 106      -5.714   6.362 -10.691  1.00  0.94           C  
ATOM    818  NE2 HIS A 106      -4.890   6.383  -9.657  1.00  0.94           N  
ATOM    819  N   PHE A 107      -8.032   0.803  -7.794  1.00  0.94           N  
ATOM    820  CA  PHE A 107      -8.376  -0.611  -7.708  1.00  0.94           C  
ATOM    821  C   PHE A 107      -9.687  -0.805  -6.955  1.00  0.94           C  
ATOM    822  CB  PHE A 107      -7.255  -1.398  -7.020  1.00  0.94           C  
ATOM    823  O   PHE A 107     -10.639  -1.375  -7.493  1.00  0.94           O  
ATOM    824  CG  PHE A 107      -7.562  -2.860  -6.841  1.00  0.94           C  
ATOM    825  CD1 PHE A 107      -7.836  -3.377  -5.581  1.00  0.94           C  
ATOM    826  CD2 PHE A 107      -7.576  -3.718  -7.933  1.00  0.94           C  
ATOM    827  CE1 PHE A 107      -8.120  -4.730  -5.411  1.00  0.94           C  
ATOM    828  CE2 PHE A 107      -7.859  -5.071  -7.772  1.00  0.94           C  
ATOM    829  CZ  PHE A 107      -8.130  -5.576  -6.510  1.00  0.94           C  
ATOM    830  N   LEU A 108      -9.924  -0.236  -5.764  1.00  0.96           N  
ATOM    831  CA  LEU A 108     -11.080  -0.484  -4.909  1.00  0.96           C  
ATOM    832  C   LEU A 108     -12.285   0.324  -5.378  1.00  0.96           C  
ATOM    833  CB  LEU A 108     -10.754  -0.139  -3.453  1.00  0.96           C  
ATOM    834  O   LEU A 108     -13.405  -0.192  -5.419  1.00  0.96           O  
ATOM    835  CG  LEU A 108      -9.785  -1.078  -2.734  1.00  0.96           C  
ATOM    836  CD1 LEU A 108      -9.513  -0.578  -1.320  1.00  0.96           C  
ATOM    837  CD2 LEU A 108     -10.338  -2.499  -2.708  1.00  0.96           C  
ATOM    838  N   MET A 109     -12.055   1.579  -5.741  1.00  0.95           N  
ATOM    839  CA  MET A 109     -13.146   2.502  -6.039  1.00  0.95           C  
ATOM    840  C   MET A 109     -14.054   1.938  -7.127  1.00  0.95           C  
ATOM    841  CB  MET A 109     -12.597   3.863  -6.470  1.00  0.95           C  
ATOM    842  O   MET A 109     -15.277   1.932  -6.979  1.00  0.95           O  
ATOM    843  CG  MET A 109     -13.670   4.919  -6.679  1.00  0.95           C  
ATOM    844  SD  MET A 109     -14.473   5.426  -5.109  1.00  0.95           S  
ATOM    845  CE  MET A 109     -13.117   6.356  -4.342  1.00  0.95           C  
ATOM    846  N   PRO A 110     -13.516   1.398  -8.239  1.00  0.94           N  
ATOM    847  CA  PRO A 110     -14.386   0.857  -9.286  1.00  0.94           C  
ATOM    848  C   PRO A 110     -15.219  -0.330  -8.807  1.00  0.94           C  
ATOM    849  CB  PRO A 110     -13.401   0.428 -10.377  1.00  0.94           C  
ATOM    850  O   PRO A 110     -16.214  -0.687  -9.442  1.00  0.94           O  
ATOM    851  CG  PRO A 110     -12.201   1.294 -10.169  1.00  0.94           C  
ATOM    852  CD  PRO A 110     -12.020   1.514  -8.695  1.00  0.94           C  
ATOM    853  N   LEU A 111     -14.885  -0.874  -7.658  1.00  0.95           N  
ATOM    854  CA  LEU A 111     -15.520  -2.105  -7.199  1.00  0.95           C  
ATOM    855  C   LEU A 111     -16.515  -1.819  -6.080  1.00  0.95           C  
ATOM    856  CB  LEU A 111     -14.465  -3.105  -6.717  1.00  0.95           C  
ATOM    857  O   LEU A 111     -17.240  -2.716  -5.644  1.00  0.95           O  
ATOM    858  CG  LEU A 111     -13.428  -3.547  -7.751  1.00  0.95           C  
ATOM    859  CD1 LEU A 111     -12.390  -4.458  -7.104  1.00  0.95           C  
ATOM    860  CD2 LEU A 111     -14.106  -4.249  -8.923  1.00  0.95           C  
ATOM    861  N   ILE A 112     -16.563  -0.566  -5.652  1.00  0.96           N  
ATOM    862  CA  ILE A 112     -17.327  -0.237  -4.454  1.00  0.96           C  
ATOM    863  C   ILE A 112     -18.822  -0.350  -4.747  1.00  0.96           C  
ATOM    864  CB  ILE A 112     -16.988   1.180  -3.939  1.00  0.96           C  
ATOM    865  O   ILE A 112     -19.564  -0.978  -3.989  1.00  0.96           O  
ATOM    866  CG1 ILE A 112     -15.546   1.230  -3.422  1.00  0.96           C  
ATOM    867  CG2 ILE A 112     -17.976   1.610  -2.851  1.00  0.96           C  
ATOM    868  CD1 ILE A 112     -15.247   0.218  -2.325  1.00  0.96           C  
ATOM    869  N   LYS A 113     -19.262   0.217  -5.812  1.00  0.96           N  
ATOM    870  CA  LYS A 113     -20.688   0.223  -6.125  1.00  0.96           C  
ATOM    871  C   LYS A 113     -21.218  -1.197  -6.304  1.00  0.96           C  
ATOM    872  CB  LYS A 113     -20.958   1.046  -7.385  1.00  0.96           C  
ATOM    873  O   LYS A 113     -22.206  -1.580  -5.675  1.00  0.96           O  
ATOM    874  CG  LYS A 113     -22.426   1.112  -7.778  1.00  0.96           C  
ATOM    875  CD  LYS A 113     -22.638   1.996  -9.001  1.00  0.96           C  
ATOM    876  CE  LYS A 113     -24.099   2.020  -9.428  1.00  0.96           C  
ATOM    877  NZ  LYS A 113     -24.306   2.853 -10.651  1.00  0.96           N  
ATOM    878  N   PRO A 114     -20.577  -1.999  -7.180  1.00  0.96           N  
ATOM    879  CA  PRO A 114     -21.049  -3.377  -7.339  1.00  0.96           C  
ATOM    880  C   PRO A 114     -21.054  -4.154  -6.024  1.00  0.96           C  
ATOM    881  CB  PRO A 114     -20.047  -3.981  -8.326  1.00  0.96           C  
ATOM    882  O   PRO A 114     -21.950  -4.968  -5.787  1.00  0.96           O  
ATOM    883  CG  PRO A 114     -19.497  -2.811  -9.077  1.00  0.96           C  
ATOM    884  CD  PRO A 114     -19.491  -1.619  -8.163  1.00  0.96           C  
ATOM    885  N   PHE A 115     -20.072  -3.896  -5.207  1.00  0.97           N  
ATOM    886  CA  PHE A 115     -20.013  -4.579  -3.920  1.00  0.97           C  
ATOM    887  C   PHE A 115     -21.192  -4.179  -3.041  1.00  0.97           C  
ATOM    888  CB  PHE A 115     -18.695  -4.268  -3.205  1.00  0.97           C  
ATOM    889  O   PHE A 115     -21.845  -5.037  -2.442  1.00  0.97           O  
ATOM    890  CG  PHE A 115     -18.564  -4.929  -1.859  1.00  0.97           C  
ATOM    891  CD1 PHE A 115     -18.871  -4.236  -0.695  1.00  0.97           C  
ATOM    892  CD2 PHE A 115     -18.133  -6.246  -1.759  1.00  0.97           C  
ATOM    893  CE1 PHE A 115     -18.750  -4.845   0.551  1.00  0.97           C  
ATOM    894  CE2 PHE A 115     -18.010  -6.862  -0.517  1.00  0.97           C  
ATOM    895  CZ  PHE A 115     -18.318  -6.160   0.637  1.00  0.97           C  
ATOM    896  N   ARG A 116     -21.499  -2.971  -2.933  1.00  0.97           N  
ATOM    897  CA  ARG A 116     -22.568  -2.471  -2.075  1.00  0.97           C  
ATOM    898  C   ARG A 116     -23.931  -2.947  -2.566  1.00  0.97           C  
ATOM    899  CB  ARG A 116     -22.538  -0.942  -2.014  1.00  0.97           C  
ATOM    900  O   ARG A 116     -24.851  -3.139  -1.768  1.00  0.97           O  
ATOM    901  CG  ARG A 116     -21.386  -0.381  -1.197  1.00  0.97           C  
ATOM    902  CD  ARG A 116     -21.469   1.134  -1.071  1.00  0.97           C  
ATOM    903  NE  ARG A 116     -22.658   1.549  -0.332  1.00  0.97           N  
ATOM    904  NH1 ARG A 116     -22.673   3.705  -1.161  1.00  0.97           N  
ATOM    905  NH2 ARG A 116     -24.285   3.031   0.323  1.00  0.97           N  
ATOM    906  CZ  ARG A 116     -23.202   2.761  -0.392  1.00  0.97           C  
ATOM    907  N   GLU A 117     -24.038  -3.127  -3.871  1.00  0.97           N  
ATOM    908  CA  GLU A 117     -25.278  -3.657  -4.431  1.00  0.97           C  
ATOM    909  C   GLU A 117     -25.468  -5.125  -4.061  1.00  0.97           C  
ATOM    910  CB  GLU A 117     -25.295  -3.491  -5.953  1.00  0.97           C  
ATOM    911  O   GLU A 117     -26.583  -5.556  -3.762  1.00  0.97           O  
ATOM    912  CG  GLU A 117     -25.498  -2.055  -6.413  1.00  0.97           C  
ATOM    913  CD  GLU A 117     -25.393  -1.887  -7.921  1.00  0.97           C  
ATOM    914  OE1 GLU A 117     -25.744  -0.802  -8.437  1.00  0.97           O  
ATOM    915  OE2 GLU A 117     -24.956  -2.850  -8.591  1.00  0.97           O  
ATOM    916  N   ARG A 118     -24.342  -5.814  -4.008  1.00  0.96           N  
ATOM    917  CA  ARG A 118     -24.388  -7.239  -3.699  1.00  0.96           C  
ATOM    918  C   ARG A 118     -24.567  -7.470  -2.203  1.00  0.96           C  
ATOM    919  CB  ARG A 118     -23.118  -7.937  -4.189  1.00  0.96           C  
ATOM    920  O   ARG A 118     -25.273  -8.393  -1.791  1.00  0.96           O  
ATOM    921  CG  ARG A 118     -23.125  -9.444  -3.985  1.00  0.96           C  
ATOM    922  CD  ARG A 118     -21.978 -10.118  -4.725  1.00  0.96           C  
ATOM    923  NE  ARG A 118     -22.028 -11.571  -4.586  1.00  0.96           N  
ATOM    924  NH1 ARG A 118     -20.220 -11.972  -5.967  1.00  0.96           N  
ATOM    925  NH2 ARG A 118     -21.327 -13.722  -4.984  1.00  0.96           N  
ATOM    926  CZ  ARG A 118     -21.191 -12.418  -5.179  1.00  0.96           C  
ATOM    927  N   TYR A 119     -24.006  -6.587  -1.388  1.00  0.96           N  
ATOM    928  CA  TYR A 119     -24.059  -6.680   0.067  1.00  0.96           C  
ATOM    929  C   TYR A 119     -24.494  -5.355   0.683  1.00  0.96           C  
ATOM    930  CB  TYR A 119     -22.696  -7.094   0.630  1.00  0.96           C  
ATOM    931  O   TYR A 119     -23.680  -4.639   1.270  1.00  0.96           O  
ATOM    932  CG  TYR A 119     -22.146  -8.359   0.017  1.00  0.96           C  
ATOM    933  CD1 TYR A 119     -22.699  -9.601   0.320  1.00  0.96           C  
ATOM    934  CD2 TYR A 119     -21.071  -8.315  -0.865  1.00  0.96           C  
ATOM    935  CE1 TYR A 119     -22.194 -10.770  -0.241  1.00  0.96           C  
ATOM    936  CE2 TYR A 119     -20.558  -9.477  -1.432  1.00  0.96           C  
ATOM    937  OH  TYR A 119     -20.621 -11.851  -1.672  1.00  0.96           O  
ATOM    938  CZ  TYR A 119     -21.125 -10.698  -1.114  1.00  0.96           C  
ATOM    939  N   PRO A 120     -25.771  -5.058   0.615  1.00  0.96           N  
ATOM    940  CA  PRO A 120     -26.294  -3.739   0.982  1.00  0.96           C  
ATOM    941  C   PRO A 120     -26.238  -3.480   2.485  1.00  0.96           C  
ATOM    942  CB  PRO A 120     -27.743  -3.785   0.489  1.00  0.96           C  
ATOM    943  O   PRO A 120     -26.306  -2.327   2.919  1.00  0.96           O  
ATOM    944  CG  PRO A 120     -28.065  -5.241   0.386  1.00  0.96           C  
ATOM    945  CD  PRO A 120     -26.817  -5.979  -0.005  1.00  0.96           C  
ATOM    946  N   GLU A 121     -26.059  -4.533   3.256  1.00  0.94           N  
ATOM    947  CA  GLU A 121     -26.085  -4.382   4.708  1.00  0.94           C  
ATOM    948  C   GLU A 121     -24.676  -4.211   5.269  1.00  0.94           C  
ATOM    949  CB  GLU A 121     -26.769  -5.586   5.361  1.00  0.94           C  
ATOM    950  O   GLU A 121     -24.489  -4.169   6.487  1.00  0.94           O  
ATOM    951  CG  GLU A 121     -28.238  -5.733   4.992  1.00  0.94           C  
ATOM    952  CD  GLU A 121     -28.943  -6.836   5.766  1.00  0.94           C  
ATOM    953  OE1 GLU A 121     -29.510  -7.755   5.132  1.00  0.94           O  
ATOM    954  OE2 GLU A 121     -28.929  -6.781   7.016  1.00  0.94           O  
ATOM    955  N   VAL A 122     -23.707  -4.188   4.391  1.00  0.95           N  
ATOM    956  CA  VAL A 122     -22.325  -3.943   4.787  1.00  0.95           C  
ATOM    957  C   VAL A 122     -21.994  -2.461   4.621  1.00  0.95           C  
ATOM    958  CB  VAL A 122     -21.337  -4.804   3.968  1.00  0.95           C  
ATOM    959  O   VAL A 122     -22.182  -1.894   3.542  1.00  0.95           O  
ATOM    960  CG1 VAL A 122     -19.893  -4.470   4.337  1.00  0.95           C  
ATOM    961  CG2 VAL A 122     -21.618  -6.290   4.187  1.00  0.95           C  
ATOM    962  N   THR A 123     -21.583  -1.829   5.686  1.00  0.95           N  
ATOM    963  CA  THR A 123     -21.079  -0.461   5.643  1.00  0.95           C  
ATOM    964  C   THR A 123     -19.564  -0.448   5.461  1.00  0.95           C  
ATOM    965  CB  THR A 123     -21.452   0.312   6.921  1.00  0.95           C  
ATOM    966  O   THR A 123     -18.837  -1.091   6.222  1.00  0.95           O  
ATOM    967  CG2 THR A 123     -20.937   1.747   6.867  1.00  0.95           C  
ATOM    968  OG1 THR A 123     -22.878   0.334   7.061  1.00  0.95           O  
ATOM    969  N   LEU A 124     -19.059   0.226   4.402  1.00  0.96           N  
ATOM    970  CA  LEU A 124     -17.630   0.259   4.108  1.00  0.96           C  
ATOM    971  C   LEU A 124     -16.990   1.525   4.667  1.00  0.96           C  
ATOM    972  CB  LEU A 124     -17.391   0.176   2.598  1.00  0.96           C  
ATOM    973  O   LEU A 124     -17.529   2.622   4.505  1.00  0.96           O  
ATOM    974  CG  LEU A 124     -17.891  -1.090   1.901  1.00  0.96           C  
ATOM    975  CD1 LEU A 124     -17.639  -1.003   0.400  1.00  0.96           C  
ATOM    976  CD2 LEU A 124     -17.220  -2.326   2.490  1.00  0.96           C  
ATOM    977  N   SER A 125     -15.876   1.359   5.372  1.00  0.95           N  
ATOM    978  CA  SER A 125     -14.975   2.437   5.767  1.00  0.95           C  
ATOM    979  C   SER A 125     -13.603   2.277   5.120  1.00  0.95           C  
ATOM    980  CB  SER A 125     -14.828   2.483   7.289  1.00  0.95           C  
ATOM    981  O   SER A 125     -12.855   1.358   5.459  1.00  0.95           O  
ATOM    982  OG  SER A 125     -13.936   3.514   7.677  1.00  0.95           O  
ATOM    983  N   LEU A 126     -13.318   3.159   4.139  1.00  0.94           N  
ATOM    984  CA  LEU A 126     -12.045   3.091   3.429  1.00  0.94           C  
ATOM    985  C   LEU A 126     -11.033   4.060   4.032  1.00  0.94           C  
ATOM    986  CB  LEU A 126     -12.243   3.402   1.943  1.00  0.94           C  
ATOM    987  O   LEU A 126     -11.296   5.262   4.122  1.00  0.94           O  
ATOM    988  CG  LEU A 126     -13.313   2.586   1.216  1.00  0.94           C  
ATOM    989  CD1 LEU A 126     -13.524   3.124  -0.195  1.00  0.94           C  
ATOM    990  CD2 LEU A 126     -12.929   1.111   1.180  1.00  0.94           C  
ATOM    991  N   VAL A 127      -9.987   3.492   4.448  1.00  0.91           N  
ATOM    992  CA  VAL A 127      -8.914   4.283   5.041  1.00  0.91           C  
ATOM    993  C   VAL A 127      -7.647   4.151   4.198  1.00  0.91           C  
ATOM    994  CB  VAL A 127      -8.631   3.854   6.499  1.00  0.91           C  
ATOM    995  O   VAL A 127      -7.320   3.061   3.725  1.00  0.91           O  
ATOM    996  CG1 VAL A 127      -7.546   4.733   7.119  1.00  0.91           C  
ATOM    997  CG2 VAL A 127      -9.911   3.913   7.330  1.00  0.91           C  
ATOM    998  N   SER A 128      -7.069   5.254   3.891  1.00  0.91           N  
ATOM    999  CA  SER A 128      -5.845   5.224   3.097  1.00  0.91           C  
ATOM   1000  C   SER A 128      -4.650   5.717   3.905  1.00  0.91           C  
ATOM   1001  CB  SER A 128      -6.004   6.074   1.835  1.00  0.91           C  
ATOM   1002  O   SER A 128      -4.756   6.697   4.645  1.00  0.91           O  
ATOM   1003  OG  SER A 128      -6.116   7.448   2.165  1.00  0.91           O  
ATOM   1004  N   SER A 129      -3.578   4.915   3.837  1.00  0.82           N  
ATOM   1005  CA  SER A 129      -2.300   5.257   4.453  1.00  0.82           C  
ATOM   1006  C   SER A 129      -1.131   4.836   3.569  1.00  0.82           C  
ATOM   1007  CB  SER A 129      -2.173   4.599   5.827  1.00  0.82           C  
ATOM   1008  O   SER A 129      -1.198   3.812   2.886  1.00  0.82           O  
ATOM   1009  OG  SER A 129      -1.940   3.207   5.699  1.00  0.82           O  
ATOM   1010  N   GLU A 130      -0.111   5.746   3.415  1.00  0.75           N  
ATOM   1011  CA  GLU A 130       1.045   5.429   2.583  1.00  0.75           C  
ATOM   1012  C   GLU A 130       2.086   4.633   3.365  1.00  0.75           C  
ATOM   1013  CB  GLU A 130       1.673   6.708   2.023  1.00  0.75           C  
ATOM   1014  O   GLU A 130       3.031   4.096   2.784  1.00  0.75           O  
ATOM   1015  CG  GLU A 130       0.733   7.520   1.143  1.00  0.75           C  
ATOM   1016  CD  GLU A 130       0.386   6.826  -0.165  1.00  0.75           C  
ATOM   1017  OE1 GLU A 130      -0.650   7.170  -0.778  1.00  0.75           O  
ATOM   1018  OE2 GLU A 130       1.156   5.931  -0.579  1.00  0.75           O  
ATOM   1019  N   THR A 131       1.834   4.466   4.697  1.00  0.72           N  
ATOM   1020  CA  THR A 131       2.746   3.710   5.549  1.00  0.72           C  
ATOM   1021  C   THR A 131       2.103   2.402   6.002  1.00  0.72           C  
ATOM   1022  CB  THR A 131       3.169   4.531   6.781  1.00  0.72           C  
ATOM   1023  O   THR A 131       0.878   2.264   5.973  1.00  0.72           O  
ATOM   1024  CG2 THR A 131       3.920   5.793   6.369  1.00  0.72           C  
ATOM   1025  OG1 THR A 131       2.001   4.904   7.523  1.00  0.72           O  
ATOM   1026  N   ILE A 132       2.994   1.386   6.088  1.00  0.67           N  
ATOM   1027  CA  ILE A 132       2.495   0.127   6.633  1.00  0.67           C  
ATOM   1028  C   ILE A 132       2.002   0.342   8.062  1.00  0.67           C  
ATOM   1029  CB  ILE A 132       3.580  -0.972   6.600  1.00  0.67           C  
ATOM   1030  O   ILE A 132       2.741   0.845   8.911  1.00  0.67           O  
ATOM   1031  CG1 ILE A 132       4.020  -1.246   5.157  1.00  0.67           C  
ATOM   1032  CG2 ILE A 132       3.072  -2.253   7.269  1.00  0.67           C  
ATOM   1033  CD1 ILE A 132       5.193  -2.209   5.039  1.00  0.67           C  
ATOM   1034  N   ILE A 133       0.661   0.328   8.212  1.00  0.62           N  
ATOM   1035  CA  ILE A 133       0.059   0.536   9.524  1.00  0.62           C  
ATOM   1036  C   ILE A 133      -0.193  -0.812  10.196  1.00  0.62           C  
ATOM   1037  CB  ILE A 133      -1.258   1.338   9.422  1.00  0.62           C  
ATOM   1038  O   ILE A 133      -0.291  -1.840   9.521  1.00  0.62           O  
ATOM   1039  CG1 ILE A 133      -2.259   0.609   8.518  1.00  0.62           C  
ATOM   1040  CG2 ILE A 133      -0.988   2.755   8.908  1.00  0.62           C  
ATOM   1041  CD1 ILE A 133      -3.665   1.190   8.557  1.00  0.62           C  
ATOM   1042  N   ASN A 134       0.108  -0.875  11.479  1.00  0.68           N  
ATOM   1043  CA  ASN A 134      -0.293  -2.007  12.307  1.00  0.68           C  
ATOM   1044  C   ASN A 134      -1.808  -2.195  12.304  1.00  0.68           C  
ATOM   1045  CB  ASN A 134       0.217  -1.832  13.739  1.00  0.68           C  
ATOM   1046  O   ASN A 134      -2.545  -1.337  12.794  1.00  0.68           O  
ATOM   1047  CG  ASN A 134       0.025  -3.076  14.584  1.00  0.68           C  
ATOM   1048  ND2 ASN A 134       1.000  -3.371  15.435  1.00  0.68           N  
ATOM   1049  OD1 ASN A 134      -0.991  -3.766  14.471  1.00  0.68           O  
ATOM   1050  N   LEU A 135      -2.280  -3.304  11.558  1.00  0.69           N  
ATOM   1051  CA  LEU A 135      -3.699  -3.570  11.346  1.00  0.69           C  
ATOM   1052  C   LEU A 135      -4.457  -3.564  12.669  1.00  0.69           C  
ATOM   1053  CB  LEU A 135      -3.893  -4.913  10.638  1.00  0.69           C  
ATOM   1054  O   LEU A 135      -5.604  -3.115  12.730  1.00  0.69           O  
ATOM   1055  CG  LEU A 135      -3.409  -4.993   9.189  1.00  0.69           C  
ATOM   1056  CD1 LEU A 135      -3.552  -6.416   8.660  1.00  0.69           C  
ATOM   1057  CD2 LEU A 135      -4.180  -4.011   8.313  1.00  0.69           C  
ATOM   1058  N   ILE A 136      -3.743  -3.942  13.802  1.00  0.66           N  
ATOM   1059  CA  ILE A 136      -4.398  -4.088  15.097  1.00  0.66           C  
ATOM   1060  C   ILE A 136      -4.617  -2.712  15.722  1.00  0.66           C  
ATOM   1061  CB  ILE A 136      -3.575  -4.984  16.049  1.00  0.66           C  
ATOM   1062  O   ILE A 136      -5.723  -2.392  16.163  1.00  0.66           O  
ATOM   1063  CG1 ILE A 136      -3.468  -6.406  15.485  1.00  0.66           C  
ATOM   1064  CG2 ILE A 136      -4.194  -4.996  17.450  1.00  0.66           C  
ATOM   1065  CD1 ILE A 136      -2.547  -7.320  16.281  1.00  0.66           C  
ATOM   1066  N   GLU A 137      -3.631  -1.994  15.599  1.00  0.70           N  
ATOM   1067  CA  GLU A 137      -3.674  -0.683  16.239  1.00  0.70           C  
ATOM   1068  C   GLU A 137      -4.681   0.235  15.552  1.00  0.70           C  
ATOM   1069  CB  GLU A 137      -2.286  -0.036  16.235  1.00  0.70           C  
ATOM   1070  O   GLU A 137      -5.383   1.001  16.214  1.00  0.70           O  
ATOM   1071  CG  GLU A 137      -1.322  -0.643  17.244  1.00  0.70           C  
ATOM   1072  CD  GLU A 137       0.059  -0.009  17.211  1.00  0.70           C  
ATOM   1073  OE1 GLU A 137       0.944  -0.439  17.985  1.00  0.70           O  
ATOM   1074  OE2 GLU A 137       0.258   0.927  16.405  1.00  0.70           O  
ATOM   1075  N   ARG A 138      -4.946  -0.085  14.252  1.00  0.73           N  
ATOM   1076  CA  ARG A 138      -5.807   0.832  13.512  1.00  0.73           C  
ATOM   1077  C   ARG A 138      -7.189   0.227  13.290  1.00  0.73           C  
ATOM   1078  CB  ARG A 138      -5.173   1.198  12.168  1.00  0.73           C  
ATOM   1079  O   ARG A 138      -8.014   0.797  12.573  1.00  0.73           O  
ATOM   1080  CG  ARG A 138      -3.933   2.069  12.289  1.00  0.73           C  
ATOM   1081  CD  ARG A 138      -4.290   3.531  12.515  1.00  0.73           C  
ATOM   1082  NE  ARG A 138      -3.119   4.396  12.400  1.00  0.73           N  
ATOM   1083  NH1 ARG A 138      -4.283   6.364  12.736  1.00  0.73           N  
ATOM   1084  NH2 ARG A 138      -2.018   6.411  12.386  1.00  0.73           N  
ATOM   1085  CZ  ARG A 138      -3.143   5.722  12.508  1.00  0.73           C  
ATOM   1086  N   LYS A 139      -7.386  -0.925  13.916  1.00  0.80           N  
ATOM   1087  CA  LYS A 139      -8.694  -1.572  13.871  1.00  0.80           C  
ATOM   1088  C   LYS A 139      -9.166  -1.757  12.432  1.00  0.80           C  
ATOM   1089  CB  LYS A 139      -9.722  -0.758  14.659  1.00  0.80           C  
ATOM   1090  O   LYS A 139     -10.328  -1.493  12.116  1.00  0.80           O  
ATOM   1091  CG  LYS A 139      -9.408  -0.635  16.143  1.00  0.80           C  
ATOM   1092  CD  LYS A 139     -10.518   0.093  16.891  1.00  0.80           C  
ATOM   1093  CE  LYS A 139     -10.203   0.220  18.375  1.00  0.80           C  
ATOM   1094  NZ  LYS A 139     -11.298   0.915  19.116  1.00  0.80           N  
ATOM   1095  N   VAL A 140      -8.259  -2.154  11.633  1.00  0.88           N  
ATOM   1096  CA  VAL A 140      -8.525  -2.451  10.230  1.00  0.88           C  
ATOM   1097  C   VAL A 140      -8.900  -3.923  10.075  1.00  0.88           C  
ATOM   1098  CB  VAL A 140      -7.309  -2.114   9.338  1.00  0.88           C  
ATOM   1099  O   VAL A 140      -8.270  -4.797  10.674  1.00  0.88           O  
ATOM   1100  CG1 VAL A 140      -7.532  -2.611   7.911  1.00  0.88           C  
ATOM   1101  CG2 VAL A 140      -7.041  -0.611   9.348  1.00  0.88           C  
ATOM   1102  N   ASP A 141     -10.106  -4.142   9.310  1.00  0.91           N  
ATOM   1103  CA  ASP A 141     -10.556  -5.513   9.090  1.00  0.91           C  
ATOM   1104  C   ASP A 141      -9.767  -6.175   7.962  1.00  0.91           C  
ATOM   1105  CB  ASP A 141     -12.052  -5.544   8.774  1.00  0.91           C  
ATOM   1106  O   ASP A 141      -9.350  -7.329   8.083  1.00  0.91           O  
ATOM   1107  CG  ASP A 141     -12.908  -5.001   9.904  1.00  0.91           C  
ATOM   1108  OD1 ASP A 141     -12.705  -5.402  11.070  1.00  0.91           O  
ATOM   1109  OD2 ASP A 141     -13.797  -4.167   9.626  1.00  0.91           O  
ATOM   1110  N   VAL A 142      -9.570  -5.449   6.873  1.00  0.93           N  
ATOM   1111  CA  VAL A 142      -8.848  -5.926   5.698  1.00  0.93           C  
ATOM   1112  C   VAL A 142      -7.898  -4.841   5.199  1.00  0.93           C  
ATOM   1113  CB  VAL A 142      -9.816  -6.348   4.570  1.00  0.93           C  
ATOM   1114  O   VAL A 142      -8.266  -3.665   5.135  1.00  0.93           O  
ATOM   1115  CG1 VAL A 142      -9.040  -6.824   3.343  1.00  0.93           C  
ATOM   1116  CG2 VAL A 142     -10.766  -7.438   5.062  1.00  0.93           C  
ATOM   1117  N   ALA A 143      -6.662  -5.243   4.926  1.00  0.93           N  
ATOM   1118  CA  ALA A 143      -5.699  -4.354   4.280  1.00  0.93           C  
ATOM   1119  C   ALA A 143      -5.262  -4.910   2.928  1.00  0.93           C  
ATOM   1120  CB  ALA A 143      -4.486  -4.139   5.182  1.00  0.93           C  
ATOM   1121  O   ALA A 143      -5.123  -6.125   2.765  1.00  0.93           O  
ATOM   1122  N   ILE A 144      -5.182  -4.007   1.937  1.00  0.94           N  
ATOM   1123  CA  ILE A 144      -4.622  -4.385   0.644  1.00  0.94           C  
ATOM   1124  C   ILE A 144      -3.172  -3.917   0.553  1.00  0.94           C  
ATOM   1125  CB  ILE A 144      -5.449  -3.800  -0.522  1.00  0.94           C  
ATOM   1126  O   ILE A 144      -2.901  -2.713   0.544  1.00  0.94           O  
ATOM   1127  CG1 ILE A 144      -6.941  -4.085  -0.315  1.00  0.94           C  
ATOM   1128  CG2 ILE A 144      -4.966  -4.362  -1.862  1.00  0.94           C  
ATOM   1129  CD1 ILE A 144      -7.293  -5.566  -0.303  1.00  0.94           C  
ATOM   1130  N   ARG A 145      -2.253  -4.889   0.402  1.00  0.91           N  
ATOM   1131  CA  ARG A 145      -0.832  -4.562   0.480  1.00  0.91           C  
ATOM   1132  C   ARG A 145      -0.068  -5.158  -0.698  1.00  0.91           C  
ATOM   1133  CB  ARG A 145      -0.237  -5.063   1.798  1.00  0.91           C  
ATOM   1134  O   ARG A 145      -0.425  -6.227  -1.199  1.00  0.91           O  
ATOM   1135  CG  ARG A 145      -0.932  -4.516   3.034  1.00  0.91           C  
ATOM   1136  CD  ARG A 145      -0.592  -3.051   3.271  1.00  0.91           C  
ATOM   1137  NE  ARG A 145      -1.175  -2.557   4.515  1.00  0.91           N  
ATOM   1138  NH1 ARG A 145      -0.294  -0.429   4.324  1.00  0.91           N  
ATOM   1139  NH2 ARG A 145      -1.595  -0.979   6.130  1.00  0.91           N  
ATOM   1140  CZ  ARG A 145      -1.020  -1.323   4.987  1.00  0.91           C  
ATOM   1141  N   ALA A 146       0.950  -4.374  -1.022  1.00  0.90           N  
ATOM   1142  CA  ALA A 146       1.898  -4.867  -2.018  1.00  0.90           C  
ATOM   1143  C   ALA A 146       3.026  -5.655  -1.359  1.00  0.90           C  
ATOM   1144  CB  ALA A 146       2.468  -3.706  -2.830  1.00  0.90           C  
ATOM   1145  O   ALA A 146       3.436  -5.345  -0.238  1.00  0.90           O  
ATOM   1146  N   GLY A 147       3.495  -6.769  -1.963  1.00  0.84           N  
ATOM   1147  CA  GLY A 147       4.665  -7.512  -1.524  1.00  0.84           C  
ATOM   1148  C   GLY A 147       4.318  -8.771  -0.753  1.00  0.84           C  
ATOM   1149  O   GLY A 147       3.160  -9.191  -0.728  1.00  0.84           O  
ATOM   1150  N   THR A 148       5.401  -9.389  -0.288  1.00  0.74           N  
ATOM   1151  CA  THR A 148       5.260 -10.636   0.456  1.00  0.74           C  
ATOM   1152  C   THR A 148       5.145 -10.362   1.953  1.00  0.74           C  
ATOM   1153  CB  THR A 148       6.447 -11.580   0.194  1.00  0.74           C  
ATOM   1154  O   THR A 148       5.774  -9.435   2.470  1.00  0.74           O  
ATOM   1155  CG2 THR A 148       6.362 -12.197  -1.199  1.00  0.74           C  
ATOM   1156  OG1 THR A 148       7.671 -10.843   0.304  1.00  0.74           O  
ATOM   1157  N   LEU A 149       4.156 -10.919   2.571  1.00  0.73           N  
ATOM   1158  CA  LEU A 149       3.936 -10.748   4.003  1.00  0.73           C  
ATOM   1159  C   LEU A 149       5.099 -11.322   4.805  1.00  0.73           C  
ATOM   1160  CB  LEU A 149       2.627 -11.420   4.428  1.00  0.73           C  
ATOM   1161  O   LEU A 149       5.603 -12.402   4.489  1.00  0.73           O  
ATOM   1162  CG  LEU A 149       1.337 -10.759   3.942  1.00  0.73           C  
ATOM   1163  CD1 LEU A 149       0.152 -11.698   4.143  1.00  0.73           C  
ATOM   1164  CD2 LEU A 149       1.107  -9.437   4.668  1.00  0.73           C  
ATOM   1165  N   THR A 150       5.714 -10.519   5.735  1.00  0.69           N  
ATOM   1166  CA  THR A 150       6.790 -11.023   6.582  1.00  0.69           C  
ATOM   1167  C   THR A 150       6.239 -11.522   7.915  1.00  0.69           C  
ATOM   1168  CB  THR A 150       7.855  -9.941   6.836  1.00  0.69           C  
ATOM   1169  O   THR A 150       6.815 -12.420   8.533  1.00  0.69           O  
ATOM   1170  CG2 THR A 150       8.646  -9.638   5.568  1.00  0.69           C  
ATOM   1171  OG1 THR A 150       7.211  -8.741   7.282  1.00  0.69           O  
ATOM   1172  N   ASP A 151       4.925 -11.224   8.232  1.00  0.68           N  
ATOM   1173  CA  ASP A 151       4.357 -11.489   9.551  1.00  0.68           C  
ATOM   1174  C   ASP A 151       3.458 -12.723   9.523  1.00  0.68           C  
ATOM   1175  CB  ASP A 151       3.570 -10.275  10.050  1.00  0.68           C  
ATOM   1176  O   ASP A 151       2.495 -12.778   8.756  1.00  0.68           O  
ATOM   1177  CG  ASP A 151       3.241 -10.350  11.531  1.00  0.68           C  
ATOM   1178  OD1 ASP A 151       3.227 -11.464  12.097  1.00  0.68           O  
ATOM   1179  OD2 ASP A 151       2.991  -9.285  12.136  1.00  0.68           O  
ATOM   1180  N   SER A 152       3.624 -13.735  10.355  1.00  0.63           N  
ATOM   1181  CA  SER A 152       2.954 -15.030  10.397  1.00  0.63           C  
ATOM   1182  C   SER A 152       1.567 -14.915  11.021  1.00  0.63           C  
ATOM   1183  CB  SER A 152       3.791 -16.042  11.180  1.00  0.63           C  
ATOM   1184  O   SER A 152       0.710 -15.775  10.806  1.00  0.63           O  
ATOM   1185  OG  SER A 152       3.857 -15.688  12.551  1.00  0.63           O  
ATOM   1186  N   SER A 153       1.230 -13.766  11.646  1.00  0.76           N  
ATOM   1187  CA  SER A 153      -0.071 -13.692  12.302  1.00  0.76           C  
ATOM   1188  C   SER A 153      -1.158 -13.253  11.326  1.00  0.76           C  
ATOM   1189  CB  SER A 153      -0.020 -12.727  13.488  1.00  0.76           C  
ATOM   1190  O   SER A 153      -2.344 -13.267  11.662  1.00  0.76           O  
ATOM   1191  OG  SER A 153       0.230 -11.403  13.048  1.00  0.76           O  
ATOM   1192  N   LEU A 154      -0.818 -12.926  10.160  1.00  0.83           N  
ATOM   1193  CA  LEU A 154      -1.748 -12.423   9.155  1.00  0.83           C  
ATOM   1194  C   LEU A 154      -1.980 -13.461   8.062  1.00  0.83           C  
ATOM   1195  CB  LEU A 154      -1.220 -11.125   8.538  1.00  0.83           C  
ATOM   1196  O   LEU A 154      -1.123 -14.313   7.816  1.00  0.83           O  
ATOM   1197  CG  LEU A 154      -1.023  -9.950   9.497  1.00  0.83           C  
ATOM   1198  CD1 LEU A 154      -0.356  -8.783   8.776  1.00  0.83           C  
ATOM   1199  CD2 LEU A 154      -2.356  -9.521  10.100  1.00  0.83           C  
ATOM   1200  N   ARG A 155      -3.283 -13.540   7.627  1.00  0.87           N  
ATOM   1201  CA  ARG A 155      -3.597 -14.285   6.412  1.00  0.87           C  
ATOM   1202  C   ARG A 155      -3.599 -13.369   5.193  1.00  0.87           C  
ATOM   1203  CB  ARG A 155      -4.952 -14.984   6.545  1.00  0.87           C  
ATOM   1204  O   ARG A 155      -3.885 -12.175   5.308  1.00  0.87           O  
ATOM   1205  CG  ARG A 155      -4.984 -16.068   7.611  1.00  0.87           C  
ATOM   1206  CD  ARG A 155      -6.247 -16.912   7.519  1.00  0.87           C  
ATOM   1207  NE  ARG A 155      -6.203 -18.050   8.432  1.00  0.87           N  
ATOM   1208  NH1 ARG A 155      -8.154 -19.014   7.656  1.00  0.87           N  
ATOM   1209  NH2 ARG A 155      -6.971 -20.012   9.347  1.00  0.87           N  
ATOM   1210  CZ  ARG A 155      -7.109 -19.023   8.476  1.00  0.87           C  
ATOM   1211  N   ALA A 156      -3.117 -13.919   4.112  1.00  0.90           N  
ATOM   1212  CA  ALA A 156      -3.068 -13.139   2.878  1.00  0.90           C  
ATOM   1213  C   ALA A 156      -3.763 -13.875   1.736  1.00  0.90           C  
ATOM   1214  CB  ALA A 156      -1.622 -12.827   2.502  1.00  0.90           C  
ATOM   1215  O   ALA A 156      -3.573 -15.081   1.559  1.00  0.90           O  
ATOM   1216  N   ARG A 157      -4.648 -13.193   1.138  1.00  0.92           N  
ATOM   1217  CA  ARG A 157      -5.270 -13.689  -0.085  1.00  0.92           C  
ATOM   1218  C   ARG A 157      -4.788 -12.907  -1.301  1.00  0.92           C  
ATOM   1219  CB  ARG A 157      -6.795 -13.611   0.018  1.00  0.92           C  
ATOM   1220  O   ARG A 157      -5.045 -11.707  -1.416  1.00  0.92           O  
ATOM   1221  CG  ARG A 157      -7.523 -14.147  -1.204  1.00  0.92           C  
ATOM   1222  CD  ARG A 157      -7.680 -15.661  -1.147  1.00  0.92           C  
ATOM   1223  NE  ARG A 157      -8.575 -16.149  -2.193  1.00  0.92           N  
ATOM   1224  NH1 ARG A 157      -8.065 -18.380  -1.874  1.00  0.92           N  
ATOM   1225  NH2 ARG A 157      -9.577 -17.763  -3.483  1.00  0.92           N  
ATOM   1226  CZ  ARG A 157      -8.737 -17.430  -2.514  1.00  0.92           C  
ATOM   1227  N   PRO A 158      -4.124 -13.666  -2.226  1.00  0.92           N  
ATOM   1228  CA  PRO A 158      -3.641 -12.967  -3.419  1.00  0.92           C  
ATOM   1229  C   PRO A 158      -4.771 -12.343  -4.235  1.00  0.92           C  
ATOM   1230  CB  PRO A 158      -2.939 -14.071  -4.214  1.00  0.92           C  
ATOM   1231  O   PRO A 158      -5.815 -12.970  -4.432  1.00  0.92           O  
ATOM   1232  CG  PRO A 158      -2.627 -15.129  -3.205  1.00  0.92           C  
ATOM   1233  CD  PRO A 158      -3.683 -15.096  -2.138  1.00  0.92           C  
ATOM   1234  N   LEU A 159      -4.531 -11.115  -4.695  1.00  0.94           N  
ATOM   1235  CA  LEU A 159      -5.553 -10.432  -5.481  1.00  0.94           C  
ATOM   1236  C   LEU A 159      -5.095 -10.245  -6.923  1.00  0.94           C  
ATOM   1237  CB  LEU A 159      -5.888  -9.073  -4.859  1.00  0.94           C  
ATOM   1238  O   LEU A 159      -5.711 -10.779  -7.848  1.00  0.94           O  
ATOM   1239  CG  LEU A 159      -6.533  -9.103  -3.473  1.00  0.94           C  
ATOM   1240  CD1 LEU A 159      -6.739  -7.683  -2.954  1.00  0.94           C  
ATOM   1241  CD2 LEU A 159      -7.856  -9.860  -3.514  1.00  0.94           C  
ATOM   1242  N   PHE A 160      -3.999  -9.499  -7.166  1.00  0.93           N  
ATOM   1243  CA  PHE A 160      -3.492  -9.252  -8.511  1.00  0.93           C  
ATOM   1244  C   PHE A 160      -2.001  -8.938  -8.478  1.00  0.93           C  
ATOM   1245  CB  PHE A 160      -4.257  -8.101  -9.172  1.00  0.93           C  
ATOM   1246  O   PHE A 160      -1.420  -8.768  -7.404  1.00  0.93           O  
ATOM   1247  CG  PHE A 160      -4.076  -6.776  -8.482  1.00  0.93           C  
ATOM   1248  CD1 PHE A 160      -4.862  -6.432  -7.389  1.00  0.93           C  
ATOM   1249  CD2 PHE A 160      -3.118  -5.874  -8.926  1.00  0.93           C  
ATOM   1250  CE1 PHE A 160      -4.696  -5.207  -6.748  1.00  0.93           C  
ATOM   1251  CE2 PHE A 160      -2.947  -4.647  -8.291  1.00  0.93           C  
ATOM   1252  CZ  PHE A 160      -3.737  -4.315  -7.203  1.00  0.93           C  
ATOM   1253  N   ASN A 161      -1.416  -8.984  -9.660  1.00  0.92           N  
ATOM   1254  CA  ASN A 161      -0.026  -8.577  -9.840  1.00  0.92           C  
ATOM   1255  C   ASN A 161       0.078  -7.264 -10.610  1.00  0.92           C  
ATOM   1256  CB  ASN A 161       0.766  -9.675 -10.554  1.00  0.92           C  
ATOM   1257  O   ASN A 161      -0.741  -6.987 -11.488  1.00  0.92           O  
ATOM   1258  CG  ASN A 161       0.835 -10.960  -9.753  1.00  0.92           C  
ATOM   1259  ND2 ASN A 161       0.743 -12.093 -10.440  1.00  0.92           N  
ATOM   1260  OD1 ASN A 161       0.968 -10.935  -8.527  1.00  0.92           O  
ATOM   1261  N   SER A 162       1.013  -6.414 -10.166  1.00  0.94           N  
ATOM   1262  CA  SER A 162       1.250  -5.148 -10.852  1.00  0.94           C  
ATOM   1263  C   SER A 162       2.687  -5.051 -11.352  1.00  0.94           C  
ATOM   1264  CB  SER A 162       0.943  -3.971  -9.926  1.00  0.94           C  
ATOM   1265  O   SER A 162       3.584  -5.700 -10.810  1.00  0.94           O  
ATOM   1266  OG  SER A 162       1.229  -2.739 -10.566  1.00  0.94           O  
ATOM   1267  N   TYR A 163       2.798  -4.305 -12.448  1.00  0.94           N  
ATOM   1268  CA  TYR A 163       4.108  -4.027 -13.025  1.00  0.94           C  
ATOM   1269  C   TYR A 163       4.358  -2.526 -13.113  1.00  0.94           C  
ATOM   1270  CB  TYR A 163       4.229  -4.659 -14.415  1.00  0.94           C  
ATOM   1271  O   TYR A 163       3.424  -1.746 -13.310  1.00  0.94           O  
ATOM   1272  CG  TYR A 163       3.962  -6.144 -14.433  1.00  0.94           C  
ATOM   1273  CD1 TYR A 163       5.006  -7.060 -14.327  1.00  0.94           C  
ATOM   1274  CD2 TYR A 163       2.667  -6.635 -14.555  1.00  0.94           C  
ATOM   1275  CE1 TYR A 163       4.766  -8.430 -14.345  1.00  0.94           C  
ATOM   1276  CE2 TYR A 163       2.414  -8.003 -14.573  1.00  0.94           C  
ATOM   1277  OH  TYR A 163       3.225 -10.246 -14.485  1.00  0.94           O  
ATOM   1278  CZ  TYR A 163       3.469  -8.891 -14.468  1.00  0.94           C  
ATOM   1279  N   ARG A 164       5.622  -2.182 -12.983  1.00  0.95           N  
ATOM   1280  CA  ARG A 164       5.963  -0.764 -13.032  1.00  0.95           C  
ATOM   1281  C   ARG A 164       6.336  -0.340 -14.448  1.00  0.95           C  
ATOM   1282  CB  ARG A 164       7.113  -0.453 -12.071  1.00  0.95           C  
ATOM   1283  O   ARG A 164       6.924  -1.119 -15.201  1.00  0.95           O  
ATOM   1284  CG  ARG A 164       6.757  -0.638 -10.605  1.00  0.95           C  
ATOM   1285  CD  ARG A 164       7.885  -0.182  -9.689  1.00  0.95           C  
ATOM   1286  NE  ARG A 164       8.124   1.254  -9.803  1.00  0.95           N  
ATOM   1287  NH1 ARG A 164      10.215   1.193  -8.822  1.00  0.95           N  
ATOM   1288  NH2 ARG A 164       9.339   3.185  -9.542  1.00  0.95           N  
ATOM   1289  CZ  ARG A 164       9.225   1.874  -9.389  1.00  0.95           C  
ATOM   1290  N   LYS A 165       5.877   0.833 -14.784  1.00  0.97           N  
ATOM   1291  CA  LYS A 165       6.146   1.424 -16.092  1.00  0.97           C  
ATOM   1292  C   LYS A 165       6.778   2.805 -15.952  1.00  0.97           C  
ATOM   1293  CB  LYS A 165       4.859   1.517 -16.913  1.00  0.97           C  
ATOM   1294  O   LYS A 165       6.496   3.529 -14.994  1.00  0.97           O  
ATOM   1295  CG  LYS A 165       4.211   0.172 -17.204  1.00  0.97           C  
ATOM   1296  CD  LYS A 165       2.964   0.326 -18.066  1.00  0.97           C  
ATOM   1297  CE  LYS A 165       2.362  -1.025 -18.427  1.00  0.97           C  
ATOM   1298  NZ  LYS A 165       1.139  -0.879 -19.272  1.00  0.97           N  
ATOM   1299  N   ILE A 166       7.702   3.114 -16.850  1.00  0.98           N  
ATOM   1300  CA  ILE A 166       8.291   4.446 -16.930  1.00  0.98           C  
ATOM   1301  C   ILE A 166       7.491   5.305 -17.907  1.00  0.98           C  
ATOM   1302  CB  ILE A 166       9.774   4.384 -17.360  1.00  0.98           C  
ATOM   1303  O   ILE A 166       7.329   4.941 -19.074  1.00  0.98           O  
ATOM   1304  CG1 ILE A 166      10.556   3.434 -16.446  1.00  0.98           C  
ATOM   1305  CG2 ILE A 166      10.396   5.784 -17.356  1.00  0.98           C  
ATOM   1306  CD1 ILE A 166      11.982   3.168 -16.906  1.00  0.98           C  
ATOM   1307  N   ILE A 167       7.037   6.413 -17.369  1.00  0.98           N  
ATOM   1308  CA  ILE A 167       6.059   7.152 -18.161  1.00  0.98           C  
ATOM   1309  C   ILE A 167       6.411   8.638 -18.160  1.00  0.98           C  
ATOM   1310  CB  ILE A 167       4.624   6.940 -17.628  1.00  0.98           C  
ATOM   1311  O   ILE A 167       7.160   9.104 -17.299  1.00  0.98           O  
ATOM   1312  CG1 ILE A 167       4.553   7.282 -16.135  1.00  0.98           C  
ATOM   1313  CG2 ILE A 167       4.160   5.504 -17.884  1.00  0.98           C  
ATOM   1314  CD1 ILE A 167       3.749   8.537 -15.825  1.00  0.98           C  
ATOM   1315  N   ALA A 168       5.976   9.360 -19.160  1.00  0.99           N  
ATOM   1316  CA  ALA A 168       6.001  10.816 -19.267  1.00  0.99           C  
ATOM   1317  C   ALA A 168       4.791  11.330 -20.043  1.00  0.99           C  
ATOM   1318  CB  ALA A 168       7.293  11.279 -19.936  1.00  0.99           C  
ATOM   1319  O   ALA A 168       4.160  10.577 -20.789  1.00  0.99           O  
ATOM   1320  N   SER A 169       4.468  12.566 -19.801  1.00  0.99           N  
ATOM   1321  CA  SER A 169       3.389  13.171 -20.574  1.00  0.99           C  
ATOM   1322  C   SER A 169       3.865  13.577 -21.965  1.00  0.99           C  
ATOM   1323  CB  SER A 169       2.825  14.391 -19.844  1.00  0.99           C  
ATOM   1324  O   SER A 169       5.050  13.853 -22.165  1.00  0.99           O  
ATOM   1325  OG  SER A 169       3.769  15.447 -19.825  1.00  0.99           O  
ATOM   1326  N   PRO A 170       2.959  13.578 -22.916  1.00  0.99           N  
ATOM   1327  CA  PRO A 170       3.325  14.070 -24.246  1.00  0.99           C  
ATOM   1328  C   PRO A 170       3.914  15.479 -24.212  1.00  0.99           C  
ATOM   1329  CB  PRO A 170       1.997  14.052 -25.007  1.00  0.99           C  
ATOM   1330  O   PRO A 170       4.866  15.771 -24.940  1.00  0.99           O  
ATOM   1331  CG  PRO A 170       1.206  12.957 -24.368  1.00  0.99           C  
ATOM   1332  CD  PRO A 170       1.502  12.951 -22.896  1.00  0.99           C  
ATOM   1333  N   ASP A 171       3.328  16.329 -23.353  1.00  0.98           N  
ATOM   1334  CA  ASP A 171       3.820  17.692 -23.178  1.00  0.98           C  
ATOM   1335  C   ASP A 171       5.280  17.696 -22.730  1.00  0.98           C  
ATOM   1336  CB  ASP A 171       2.958  18.448 -22.166  1.00  0.98           C  
ATOM   1337  O   ASP A 171       6.099  18.442 -23.271  1.00  0.98           O  
ATOM   1338  CG  ASP A 171       3.401  19.887 -21.966  1.00  0.98           C  
ATOM   1339  OD1 ASP A 171       3.369  20.675 -22.936  1.00  0.98           O  
ATOM   1340  OD2 ASP A 171       3.789  20.235 -20.830  1.00  0.98           O  
ATOM   1341  N   TYR A 172       5.649  16.939 -21.780  1.00  0.99           N  
ATOM   1342  CA  TYR A 172       7.024  16.836 -21.306  1.00  0.99           C  
ATOM   1343  C   TYR A 172       7.957  16.399 -22.430  1.00  0.99           C  
ATOM   1344  CB  TYR A 172       7.118  15.852 -20.137  1.00  0.99           C  
ATOM   1345  O   TYR A 172       9.017  16.995 -22.632  1.00  0.99           O  
ATOM   1346  CG  TYR A 172       8.485  15.795 -19.500  1.00  0.99           C  
ATOM   1347  CD1 TYR A 172       9.450  14.898 -19.953  1.00  0.99           C  
ATOM   1348  CD2 TYR A 172       8.815  16.637 -18.443  1.00  0.99           C  
ATOM   1349  CE1 TYR A 172      10.710  14.841 -19.367  1.00  0.99           C  
ATOM   1350  CE2 TYR A 172      10.072  16.589 -17.850  1.00  0.99           C  
ATOM   1351  OH  TYR A 172      12.258  15.637 -17.735  1.00  0.99           O  
ATOM   1352  CZ  TYR A 172      11.012  15.689 -18.318  1.00  0.99           C  
ATOM   1353  N   ILE A 173       7.557  15.389 -23.143  1.00  0.99           N  
ATOM   1354  CA  ILE A 173       8.354  14.834 -24.232  1.00  0.99           C  
ATOM   1355  C   ILE A 173       8.566  15.894 -25.310  1.00  0.99           C  
ATOM   1356  CB  ILE A 173       7.686  13.579 -24.838  1.00  0.99           C  
ATOM   1357  O   ILE A 173       9.669  16.034 -25.843  1.00  0.99           O  
ATOM   1358  CG1 ILE A 173       7.693  12.428 -23.826  1.00  0.99           C  
ATOM   1359  CG2 ILE A 173       8.385  13.170 -26.138  1.00  0.99           C  
ATOM   1360  CD1 ILE A 173       6.847  11.232 -24.241  1.00  0.99           C  
ATOM   1361  N   SER A 174       7.592  16.646 -25.639  1.00  0.98           N  
ATOM   1362  CA  SER A 174       7.682  17.707 -26.636  1.00  0.98           C  
ATOM   1363  C   SER A 174       8.709  18.760 -26.231  1.00  0.98           C  
ATOM   1364  CB  SER A 174       6.318  18.367 -26.842  1.00  0.98           C  
ATOM   1365  O   SER A 174       9.442  19.277 -27.076  1.00  0.98           O  
ATOM   1366  OG  SER A 174       5.996  19.211 -25.750  1.00  0.98           O  
ATOM   1367  N   ARG A 175       8.908  19.045 -24.978  1.00  0.98           N  
ATOM   1368  CA  ARG A 175       9.773  20.101 -24.462  1.00  0.98           C  
ATOM   1369  C   ARG A 175      11.194  19.589 -24.248  1.00  0.98           C  
ATOM   1370  CB  ARG A 175       9.215  20.660 -23.151  1.00  0.98           C  
ATOM   1371  O   ARG A 175      12.163  20.302 -24.518  1.00  0.98           O  
ATOM   1372  CG  ARG A 175       7.962  21.503 -23.325  1.00  0.98           C  
ATOM   1373  CD  ARG A 175       7.560  22.190 -22.027  1.00  0.98           C  
ATOM   1374  NE  ARG A 175       7.088  21.230 -21.033  1.00  0.98           N  
ATOM   1375  NH1 ARG A 175       6.723  22.805 -19.383  1.00  0.98           N  
ATOM   1376  NH2 ARG A 175       6.291  20.590 -18.977  1.00  0.98           N  
ATOM   1377  CZ  ARG A 175       6.702  21.544 -19.800  1.00  0.98           C  
ATOM   1378  N   TYR A 176      11.310  18.323 -23.826  1.00  0.98           N  
ATOM   1379  CA  TYR A 176      12.618  17.909 -23.329  1.00  0.98           C  
ATOM   1380  C   TYR A 176      13.145  16.712 -24.111  1.00  0.98           C  
ATOM   1381  CB  TYR A 176      12.543  17.567 -21.838  1.00  0.98           C  
ATOM   1382  O   TYR A 176      14.265  16.254 -23.876  1.00  0.98           O  
ATOM   1383  CG  TYR A 176      12.257  18.758 -20.955  1.00  0.98           C  
ATOM   1384  CD1 TYR A 176      13.288  19.582 -20.510  1.00  0.98           C  
ATOM   1385  CD2 TYR A 176      10.957  19.060 -20.565  1.00  0.98           C  
ATOM   1386  CE1 TYR A 176      13.030  20.679 -19.694  1.00  0.98           C  
ATOM   1387  CE2 TYR A 176      10.688  20.154 -19.750  1.00  0.98           C  
ATOM   1388  OH  TYR A 176      11.467  22.042 -18.514  1.00  0.98           O  
ATOM   1389  CZ  TYR A 176      11.729  20.957 -19.321  1.00  0.98           C  
ATOM   1390  N   GLY A 177      12.263  16.266 -25.126  1.00  0.98           N  
ATOM   1391  CA  GLY A 177      12.660  15.097 -25.895  1.00  0.98           C  
ATOM   1392  C   GLY A 177      12.340  13.788 -25.198  1.00  0.98           C  
ATOM   1393  O   GLY A 177      11.994  13.777 -24.015  1.00  0.98           O  
ATOM   1394  N   LYS A 178      12.382  12.648 -25.973  1.00  0.98           N  
ATOM   1395  CA  LYS A 178      12.084  11.311 -25.467  1.00  0.98           C  
ATOM   1396  C   LYS A 178      13.365  10.542 -25.157  1.00  0.98           C  
ATOM   1397  CB  LYS A 178      11.236  10.532 -26.474  1.00  0.98           C  
ATOM   1398  O   LYS A 178      14.180  10.298 -26.049  1.00  0.98           O  
ATOM   1399  CG  LYS A 178      10.798   9.160 -25.984  1.00  0.98           C  
ATOM   1400  CD  LYS A 178       9.956   8.436 -27.027  1.00  0.98           C  
ATOM   1401  CE  LYS A 178       9.564   7.041 -26.561  1.00  0.98           C  
ATOM   1402  NZ  LYS A 178       8.684   6.353 -27.552  1.00  0.98           N  
ATOM   1403  N   PRO A 179      13.563  10.186 -23.823  1.00  0.97           N  
ATOM   1404  CA  PRO A 179      14.763   9.398 -23.531  1.00  0.97           C  
ATOM   1405  C   PRO A 179      14.708   7.995 -24.131  1.00  0.97           C  
ATOM   1406  CB  PRO A 179      14.781   9.338 -22.002  1.00  0.97           C  
ATOM   1407  O   PRO A 179      13.679   7.321 -24.042  1.00  0.97           O  
ATOM   1408  CG  PRO A 179      13.344   9.421 -21.599  1.00  0.97           C  
ATOM   1409  CD  PRO A 179      12.628  10.316 -22.568  1.00  0.97           C  
ATOM   1410  N   GLU A 180      15.833   7.555 -24.764  1.00  0.94           N  
ATOM   1411  CA  GLU A 180      15.854   6.247 -25.413  1.00  0.94           C  
ATOM   1412  C   GLU A 180      16.768   5.277 -24.670  1.00  0.94           C  
ATOM   1413  CB  GLU A 180      16.300   6.378 -26.872  1.00  0.94           C  
ATOM   1414  O   GLU A 180      16.675   4.062 -24.856  1.00  0.94           O  
ATOM   1415  CG  GLU A 180      15.315   7.136 -27.750  1.00  0.94           C  
ATOM   1416  CD  GLU A 180      15.693   7.124 -29.223  1.00  0.94           C  
ATOM   1417  OE1 GLU A 180      14.851   7.504 -30.069  1.00  0.94           O  
ATOM   1418  OE2 GLU A 180      16.839   6.730 -29.534  1.00  0.94           O  
ATOM   1419  N   THR A 181      17.654   5.913 -23.808  1.00  0.92           N  
ATOM   1420  CA  THR A 181      18.599   5.103 -23.047  1.00  0.92           C  
ATOM   1421  C   THR A 181      18.633   5.543 -21.586  1.00  0.92           C  
ATOM   1422  CB  THR A 181      20.015   5.187 -23.644  1.00  0.92           C  
ATOM   1423  O   THR A 181      18.133   6.616 -21.243  1.00  0.92           O  
ATOM   1424  CG2 THR A 181      20.000   4.886 -25.139  1.00  0.92           C  
ATOM   1425  OG1 THR A 181      20.537   6.506 -23.439  1.00  0.92           O  
ATOM   1426  N   ILE A 182      19.137   4.636 -20.752  1.00  0.92           N  
ATOM   1427  CA  ILE A 182      19.289   4.954 -19.336  1.00  0.92           C  
ATOM   1428  C   ILE A 182      20.115   6.229 -19.179  1.00  0.92           C  
ATOM   1429  CB  ILE A 182      19.948   3.790 -18.563  1.00  0.92           C  
ATOM   1430  O   ILE A 182      19.800   7.082 -18.346  1.00  0.92           O  
ATOM   1431  CG1 ILE A 182      19.009   2.579 -18.517  1.00  0.92           C  
ATOM   1432  CG2 ILE A 182      20.340   4.233 -17.150  1.00  0.92           C  
ATOM   1433  CD1 ILE A 182      19.652   1.317 -17.960  1.00  0.92           C  
ATOM   1434  N   ASP A 183      21.142   6.422 -20.043  1.00  0.93           N  
ATOM   1435  CA  ASP A 183      22.027   7.581 -19.977  1.00  0.93           C  
ATOM   1436  C   ASP A 183      21.275   8.867 -20.309  1.00  0.93           C  
ATOM   1437  CB  ASP A 183      23.213   7.404 -20.928  1.00  0.93           C  
ATOM   1438  O   ASP A 183      21.572   9.927 -19.754  1.00  0.93           O  
ATOM   1439  CG  ASP A 183      24.269   6.454 -20.390  1.00  0.93           C  
ATOM   1440  OD1 ASP A 183      24.313   6.225 -19.162  1.00  0.93           O  
ATOM   1441  OD2 ASP A 183      25.065   5.934 -21.200  1.00  0.93           O  
ATOM   1442  N   ASP A 184      20.307   8.763 -21.121  1.00  0.95           N  
ATOM   1443  CA  ASP A 184      19.497   9.919 -21.492  1.00  0.95           C  
ATOM   1444  C   ASP A 184      18.753  10.479 -20.282  1.00  0.95           C  
ATOM   1445  CB  ASP A 184      18.504   9.547 -22.595  1.00  0.95           C  
ATOM   1446  O   ASP A 184      18.422  11.666 -20.245  1.00  0.95           O  
ATOM   1447  CG  ASP A 184      19.171   9.311 -23.939  1.00  0.95           C  
ATOM   1448  OD1 ASP A 184      20.342   9.711 -24.117  1.00  0.95           O  
ATOM   1449  OD2 ASP A 184      18.519   8.722 -24.828  1.00  0.95           O  
ATOM   1450  N   LEU A 185      18.505   9.570 -19.316  1.00  0.95           N  
ATOM   1451  CA  LEU A 185      17.724   9.968 -18.150  1.00  0.95           C  
ATOM   1452  C   LEU A 185      18.460  11.030 -17.340  1.00  0.95           C  
ATOM   1453  CB  LEU A 185      17.422   8.754 -17.267  1.00  0.95           C  
ATOM   1454  O   LEU A 185      17.836  11.803 -16.611  1.00  0.95           O  
ATOM   1455  CG  LEU A 185      16.388   7.764 -17.806  1.00  0.95           C  
ATOM   1456  CD1 LEU A 185      16.262   6.567 -16.871  1.00  0.95           C  
ATOM   1457  CD2 LEU A 185      15.038   8.449 -17.991  1.00  0.95           C  
ATOM   1458  N   LYS A 186      19.801  11.135 -17.458  1.00  0.94           N  
ATOM   1459  CA  LYS A 186      20.621  12.100 -16.731  1.00  0.94           C  
ATOM   1460  C   LYS A 186      20.282  13.530 -17.143  1.00  0.94           C  
ATOM   1461  CB  LYS A 186      22.107  11.826 -16.966  1.00  0.94           C  
ATOM   1462  O   LYS A 186      20.512  14.472 -16.382  1.00  0.94           O  
ATOM   1463  CG  LYS A 186      22.609  10.542 -16.322  1.00  0.94           C  
ATOM   1464  CD  LYS A 186      24.091  10.322 -16.594  1.00  0.94           C  
ATOM   1465  CE  LYS A 186      24.581   9.008 -16.001  1.00  0.94           C  
ATOM   1466  NZ  LYS A 186      26.014   8.750 -16.332  1.00  0.94           N  
ATOM   1467  N   GLN A 187      19.695  13.680 -18.297  1.00  0.95           N  
ATOM   1468  CA  GLN A 187      19.376  15.002 -18.826  1.00  0.95           C  
ATOM   1469  C   GLN A 187      17.904  15.342 -18.608  1.00  0.95           C  
ATOM   1470  CB  GLN A 187      19.718  15.081 -20.315  1.00  0.95           C  
ATOM   1471  O   GLN A 187      17.396  16.314 -19.171  1.00  0.95           O  
ATOM   1472  CG  GLN A 187      21.190  14.843 -20.621  1.00  0.95           C  
ATOM   1473  CD  GLN A 187      22.098  15.876 -19.979  1.00  0.95           C  
ATOM   1474  NE2 GLN A 187      23.261  15.434 -19.512  1.00  0.95           N  
ATOM   1475  OE1 GLN A 187      21.756  17.060 -19.903  1.00  0.95           O  
ATOM   1476  N   HIS A 188      17.199  14.412 -17.919  1.00  0.98           N  
ATOM   1477  CA  HIS A 188      15.767  14.593 -17.709  1.00  0.98           C  
ATOM   1478  C   HIS A 188      15.442  14.744 -16.227  1.00  0.98           C  
ATOM   1479  CB  HIS A 188      14.986  13.419 -18.302  1.00  0.98           C  
ATOM   1480  O   HIS A 188      16.255  14.391 -15.370  1.00  0.98           O  
ATOM   1481  CG  HIS A 188      14.984  13.393 -19.797  1.00  0.98           C  
ATOM   1482  CD2 HIS A 188      15.887  12.904 -20.679  1.00  0.98           C  
ATOM   1483  ND1 HIS A 188      13.956  13.921 -20.549  1.00  0.98           N  
ATOM   1484  CE1 HIS A 188      14.228  13.756 -21.832  1.00  0.98           C  
ATOM   1485  NE2 HIS A 188      15.394  13.142 -21.939  1.00  0.98           N  
ATOM   1486  N   ILE A 189      14.318  15.404 -15.970  1.00  0.98           N  
ATOM   1487  CA  ILE A 189      13.800  15.472 -14.608  1.00  0.98           C  
ATOM   1488  C   ILE A 189      13.048  14.184 -14.277  1.00  0.98           C  
ATOM   1489  CB  ILE A 189      12.877  16.696 -14.414  1.00  0.98           C  
ATOM   1490  O   ILE A 189      12.047  13.860 -14.921  1.00  0.98           O  
ATOM   1491  CG1 ILE A 189      13.642  17.992 -14.704  1.00  0.98           C  
ATOM   1492  CG2 ILE A 189      12.290  16.711 -13.000  1.00  0.98           C  
ATOM   1493  CD1 ILE A 189      12.753  19.223 -14.823  1.00  0.98           C  
ATOM   1494  N   CYS A 190      13.598  13.484 -13.323  1.00  0.98           N  
ATOM   1495  CA  CYS A 190      12.941  12.267 -12.858  1.00  0.98           C  
ATOM   1496  C   CYS A 190      12.202  12.513 -11.548  1.00  0.98           C  
ATOM   1497  CB  CYS A 190      13.960  11.143 -12.676  1.00  0.98           C  
ATOM   1498  O   CYS A 190      12.654  13.300 -10.714  1.00  0.98           O  
ATOM   1499  SG  CYS A 190      14.790  10.658 -14.206  1.00  0.98           S  
ATOM   1500  N   LEU A 191      11.015  11.934 -11.498  1.00  0.98           N  
ATOM   1501  CA  LEU A 191      10.213  12.002 -10.281  1.00  0.98           C  
ATOM   1502  C   LEU A 191      10.466  10.786  -9.395  1.00  0.98           C  
ATOM   1503  CB  LEU A 191       8.724  12.097 -10.624  1.00  0.98           C  
ATOM   1504  O   LEU A 191      10.475   9.652  -9.878  1.00  0.98           O  
ATOM   1505  CG  LEU A 191       8.330  13.172 -11.639  1.00  0.98           C  
ATOM   1506  CD1 LEU A 191       6.834  13.104 -11.928  1.00  0.98           C  
ATOM   1507  CD2 LEU A 191       8.718  14.556 -11.130  1.00  0.98           C  
ATOM   1508  N   GLY A 192      10.635  11.050  -8.116  1.00  0.97           N  
ATOM   1509  CA  GLY A 192      10.992   9.928  -7.262  1.00  0.97           C  
ATOM   1510  C   GLY A 192      10.160   9.854  -5.995  1.00  0.97           C  
ATOM   1511  O   GLY A 192       9.406  10.779  -5.687  1.00  0.97           O  
ATOM   1512  N   PHE A 193      10.161   8.703  -5.312  1.00  0.95           N  
ATOM   1513  CA  PHE A 193       9.494   8.476  -4.036  1.00  0.95           C  
ATOM   1514  C   PHE A 193      10.389   8.896  -2.876  1.00  0.95           C  
ATOM   1515  CB  PHE A 193       9.101   7.003  -3.888  1.00  0.95           C  
ATOM   1516  O   PHE A 193      11.572   8.550  -2.840  1.00  0.95           O  
ATOM   1517  CG  PHE A 193       7.905   6.609  -4.712  1.00  0.95           C  
ATOM   1518  CD1 PHE A 193       6.619   6.738  -4.203  1.00  0.95           C  
ATOM   1519  CD2 PHE A 193       8.068   6.108  -5.998  1.00  0.95           C  
ATOM   1520  CE1 PHE A 193       5.510   6.374  -4.964  1.00  0.95           C  
ATOM   1521  CE2 PHE A 193       6.965   5.742  -6.764  1.00  0.95           C  
ATOM   1522  CZ  PHE A 193       5.687   5.875  -6.245  1.00  0.95           C  
ATOM   1523  N   THR A 194       9.862   9.675  -1.879  1.00  0.93           N  
ATOM   1524  CA  THR A 194      10.594   9.978  -0.654  1.00  0.93           C  
ATOM   1525  C   THR A 194      10.554   8.793   0.307  1.00  0.93           C  
ATOM   1526  CB  THR A 194      10.024  11.227   0.044  1.00  0.93           C  
ATOM   1527  O   THR A 194      11.523   8.534   1.023  1.00  0.93           O  
ATOM   1528  CG2 THR A 194      10.315  12.488  -0.764  1.00  0.93           C  
ATOM   1529  OG1 THR A 194       8.606  11.082   0.188  1.00  0.93           O  
ATOM   1530  N   GLU A 195       9.431   7.983   0.271  1.00  0.88           N  
ATOM   1531  CA  GLU A 195       9.224   6.801   1.103  1.00  0.88           C  
ATOM   1532  C   GLU A 195       8.223   5.844   0.463  1.00  0.88           C  
ATOM   1533  CB  GLU A 195       8.747   7.204   2.501  1.00  0.88           C  
ATOM   1534  O   GLU A 195       7.121   6.249   0.087  1.00  0.88           O  
ATOM   1535  CG  GLU A 195       8.673   6.045   3.484  1.00  0.88           C  
ATOM   1536  CD  GLU A 195       8.391   6.485   4.911  1.00  0.88           C  
ATOM   1537  OE1 GLU A 195       8.556   5.666   5.843  1.00  0.88           O  
ATOM   1538  OE2 GLU A 195       8.001   7.659   5.099  1.00  0.88           O  
ATOM   1539  N   PRO A 196       8.564   4.539   0.136  1.00  0.87           N  
ATOM   1540  CA  PRO A 196       9.876   3.957   0.427  1.00  0.87           C  
ATOM   1541  C   PRO A 196      10.904   4.245  -0.664  1.00  0.87           C  
ATOM   1542  CB  PRO A 196       9.585   2.458   0.521  1.00  0.87           C  
ATOM   1543  O   PRO A 196      10.555   4.306  -1.846  1.00  0.87           O  
ATOM   1544  CG  PRO A 196       8.435   2.234  -0.407  1.00  0.87           C  
ATOM   1545  CD  PRO A 196       7.561   3.455  -0.388  1.00  0.87           C  
ATOM   1546  N   ALA A 197      12.204   4.520  -0.311  1.00  0.88           N  
ATOM   1547  CA  ALA A 197      13.300   4.825  -1.227  1.00  0.88           C  
ATOM   1548  C   ALA A 197      13.526   3.680  -2.211  1.00  0.88           C  
ATOM   1549  CB  ALA A 197      14.580   5.113  -0.447  1.00  0.88           C  
ATOM   1550  O   ALA A 197      14.047   3.891  -3.308  1.00  0.88           O  
ATOM   1551  N   SER A 198      13.041   2.463  -1.754  1.00  0.90           N  
ATOM   1552  CA  SER A 198      13.235   1.274  -2.577  1.00  0.90           C  
ATOM   1553  C   SER A 198      12.510   1.401  -3.912  1.00  0.90           C  
ATOM   1554  CB  SER A 198      12.748   0.026  -1.839  1.00  0.90           C  
ATOM   1555  O   SER A 198      12.869   0.735  -4.885  1.00  0.90           O  
ATOM   1556  OG  SER A 198      11.374   0.140  -1.512  1.00  0.90           O  
ATOM   1557  N   LEU A 199      11.533   2.280  -3.983  1.00  0.93           N  
ATOM   1558  CA  LEU A 199      10.746   2.439  -5.201  1.00  0.93           C  
ATOM   1559  C   LEU A 199      11.488   3.297  -6.220  1.00  0.93           C  
ATOM   1560  CB  LEU A 199       9.386   3.066  -4.882  1.00  0.93           C  
ATOM   1561  O   LEU A 199      11.039   3.444  -7.358  1.00  0.93           O  
ATOM   1562  CG  LEU A 199       8.388   2.179  -4.136  1.00  0.93           C  
ATOM   1563  CD1 LEU A 199       7.106   2.953  -3.845  1.00  0.93           C  
ATOM   1564  CD2 LEU A 199       8.088   0.919  -4.939  1.00  0.93           C  
ATOM   1565  N   ASN A 200      12.626   3.876  -5.825  1.00  0.95           N  
ATOM   1566  CA  ASN A 200      13.418   4.705  -6.727  1.00  0.95           C  
ATOM   1567  C   ASN A 200      14.465   3.880  -7.470  1.00  0.95           C  
ATOM   1568  CB  ASN A 200      14.088   5.846  -5.959  1.00  0.95           C  
ATOM   1569  O   ASN A 200      15.297   4.432  -8.193  1.00  0.95           O  
ATOM   1570  CG  ASN A 200      13.088   6.843  -5.406  1.00  0.95           C  
ATOM   1571  ND2 ASN A 200      13.345   7.333  -4.199  1.00  0.95           N  
ATOM   1572  OD1 ASN A 200      12.093   7.170  -6.059  1.00  0.95           O  
ATOM   1573  N   THR A 201      14.414   2.553  -7.265  1.00  0.95           N  
ATOM   1574  CA  THR A 201      15.152   1.628  -8.118  1.00  0.95           C  
ATOM   1575  C   THR A 201      14.279   1.141  -9.271  1.00  0.95           C  
ATOM   1576  CB  THR A 201      15.669   0.420  -7.315  1.00  0.95           C  
ATOM   1577  O   THR A 201      13.472   0.224  -9.100  1.00  0.95           O  
ATOM   1578  CG2 THR A 201      16.574  -0.462  -8.170  1.00  0.95           C  
ATOM   1579  OG1 THR A 201      16.409   0.888  -6.181  1.00  0.95           O  
ATOM   1580  N   TRP A 202      14.452   1.796 -10.450  1.00  0.96           N  
ATOM   1581  CA  TRP A 202      13.609   1.498 -11.603  1.00  0.96           C  
ATOM   1582  C   TRP A 202      13.975   0.148 -12.210  1.00  0.96           C  
ATOM   1583  CB  TRP A 202      13.734   2.598 -12.660  1.00  0.96           C  
ATOM   1584  O   TRP A 202      15.152  -0.213 -12.273  1.00  0.96           O  
ATOM   1585  CG  TRP A 202      13.138   3.911 -12.247  1.00  0.96           C  
ATOM   1586  CD1 TRP A 202      12.628   4.234 -11.021  1.00  0.96           C  
ATOM   1587  CD2 TRP A 202      12.986   5.075 -13.065  1.00  0.96           C  
ATOM   1588  CE2 TRP A 202      12.376   6.069 -12.268  1.00  0.96           C  
ATOM   1589  CE3 TRP A 202      13.308   5.375 -14.395  1.00  0.96           C  
ATOM   1590  NE1 TRP A 202      12.168   5.531 -11.026  1.00  0.96           N  
ATOM   1591  CH2 TRP A 202      12.406   7.610 -14.064  1.00  0.96           C  
ATOM   1592  CZ2 TRP A 202      12.081   7.343 -12.759  1.00  0.96           C  
ATOM   1593  CZ3 TRP A 202      13.013   6.643 -14.882  1.00  0.96           C  
ATOM   1594  N   PRO A 203      12.932  -0.668 -12.613  1.00  0.94           N  
ATOM   1595  CA  PRO A 203      13.171  -2.014 -13.137  1.00  0.94           C  
ATOM   1596  C   PRO A 203      13.793  -2.002 -14.532  1.00  0.94           C  
ATOM   1597  CB  PRO A 203      11.772  -2.634 -13.169  1.00  0.94           C  
ATOM   1598  O   PRO A 203      13.227  -2.572 -15.469  1.00  0.94           O  
ATOM   1599  CG  PRO A 203      10.851  -1.486 -13.427  1.00  0.94           C  
ATOM   1600  CD  PRO A 203      11.413  -0.264 -12.759  1.00  0.94           C  
ATOM   1601  N   ILE A 204      14.905  -1.232 -14.714  1.00  0.91           N  
ATOM   1602  CA  ILE A 204      15.700  -1.198 -15.936  1.00  0.91           C  
ATOM   1603  C   ILE A 204      17.053  -1.862 -15.690  1.00  0.91           C  
ATOM   1604  CB  ILE A 204      15.897   0.248 -16.443  1.00  0.91           C  
ATOM   1605  O   ILE A 204      17.773  -1.491 -14.760  1.00  0.91           O  
ATOM   1606  CG1 ILE A 204      14.543   0.949 -16.597  1.00  0.91           C  
ATOM   1607  CG2 ILE A 204      16.672   0.257 -17.764  1.00  0.91           C  
ATOM   1608  CD1 ILE A 204      14.646   2.443 -16.871  1.00  0.91           C  
ATOM   1609  N   ALA A 205      17.345  -2.972 -16.500  1.00  0.83           N  
ATOM   1610  CA  ALA A 205      18.602  -3.681 -16.278  1.00  0.83           C  
ATOM   1611  C   ALA A 205      19.790  -2.864 -16.778  1.00  0.83           C  
ATOM   1612  CB  ALA A 205      18.572  -5.045 -16.964  1.00  0.83           C  
ATOM   1613  O   ALA A 205      19.769  -2.349 -17.899  1.00  0.83           O  
ATOM   1614  N   ARG A 206      20.788  -2.627 -15.870  1.00  0.85           N  
ATOM   1615  CA  ARG A 206      22.087  -2.092 -16.265  1.00  0.85           C  
ATOM   1616  C   ARG A 206      22.974  -3.185 -16.851  1.00  0.85           C  
ATOM   1617  CB  ARG A 206      22.784  -1.435 -15.071  1.00  0.85           C  
ATOM   1618  O   ARG A 206      22.642  -4.369 -16.773  1.00  0.85           O  
ATOM   1619  CG  ARG A 206      22.038  -0.236 -14.506  1.00  0.85           C  
ATOM   1620  CD  ARG A 206      22.689   0.282 -13.231  1.00  0.85           C  
ATOM   1621  NE  ARG A 206      24.038   0.782 -13.479  1.00  0.85           N  
ATOM   1622  NH1 ARG A 206      24.248   1.832 -11.432  1.00  0.85           N  
ATOM   1623  NH2 ARG A 206      25.966   1.910 -12.947  1.00  0.85           N  
ATOM   1624  CZ  ARG A 206      24.748   1.507 -12.619  1.00  0.85           C  
ATOM   1625  N   SER A 207      24.017  -2.752 -17.575  1.00  0.82           N  
ATOM   1626  CA  SER A 207      24.961  -3.696 -18.164  1.00  0.82           C  
ATOM   1627  C   SER A 207      25.503  -4.662 -17.115  1.00  0.82           C  
ATOM   1628  CB  SER A 207      26.119  -2.952 -18.831  1.00  0.82           C  
ATOM   1629  O   SER A 207      25.822  -5.811 -17.428  1.00  0.82           O  
ATOM   1630  OG  SER A 207      26.745  -2.071 -17.914  1.00  0.82           O  
ATOM   1631  N   ASP A 208      25.430  -4.279 -15.838  1.00  0.84           N  
ATOM   1632  CA  ASP A 208      25.991  -5.107 -14.774  1.00  0.84           C  
ATOM   1633  C   ASP A 208      24.919  -5.992 -14.143  1.00  0.84           C  
ATOM   1634  CB  ASP A 208      26.648  -4.232 -13.704  1.00  0.84           C  
ATOM   1635  O   ASP A 208      25.187  -6.708 -13.176  1.00  0.84           O  
ATOM   1636  CG  ASP A 208      25.669  -3.290 -13.025  1.00  0.84           C  
ATOM   1637  OD1 ASP A 208      24.457  -3.352 -13.322  1.00  0.84           O  
ATOM   1638  OD2 ASP A 208      26.115  -2.475 -12.189  1.00  0.84           O  
ATOM   1639  N   GLY A 209      23.692  -5.935 -14.617  1.00  0.82           N  
ATOM   1640  CA  GLY A 209      22.613  -6.785 -14.141  1.00  0.82           C  
ATOM   1641  C   GLY A 209      21.831  -6.170 -12.995  1.00  0.82           C  
ATOM   1642  O   GLY A 209      20.813  -6.719 -12.567  1.00  0.82           O  
ATOM   1643  N   GLN A 210      22.315  -5.021 -12.473  1.00  0.86           N  
ATOM   1644  CA  GLN A 210      21.629  -4.339 -11.381  1.00  0.86           C  
ATOM   1645  C   GLN A 210      20.525  -3.427 -11.909  1.00  0.86           C  
ATOM   1646  CB  GLN A 210      22.622  -3.531 -10.543  1.00  0.86           C  
ATOM   1647  O   GLN A 210      20.534  -3.048 -13.082  1.00  0.86           O  
ATOM   1648  CG  GLN A 210      23.669  -4.383  -9.839  1.00  0.86           C  
ATOM   1649  CD  GLN A 210      24.550  -3.577  -8.904  1.00  0.86           C  
ATOM   1650  NE2 GLN A 210      25.481  -4.251  -8.238  1.00  0.86           N  
ATOM   1651  OE1 GLN A 210      24.396  -2.357  -8.782  1.00  0.86           O  
ATOM   1652  N   LEU A 211      19.530  -3.212 -11.030  1.00  0.90           N  
ATOM   1653  CA  LEU A 211      18.476  -2.275 -11.402  1.00  0.90           C  
ATOM   1654  C   LEU A 211      18.965  -0.835 -11.287  1.00  0.90           C  
ATOM   1655  CB  LEU A 211      17.241  -2.479 -10.520  1.00  0.90           C  
ATOM   1656  O   LEU A 211      19.934  -0.558 -10.577  1.00  0.90           O  
ATOM   1657  CG  LEU A 211      16.575  -3.853 -10.594  1.00  0.90           C  
ATOM   1658  CD1 LEU A 211      15.373  -3.911  -9.657  1.00  0.90           C  
ATOM   1659  CD2 LEU A 211      16.158  -4.170 -12.027  1.00  0.90           C  
ATOM   1660  N   HIS A 212      18.383   0.037 -12.043  1.00  0.91           N  
ATOM   1661  CA  HIS A 212      18.807   1.429 -12.142  1.00  0.91           C  
ATOM   1662  C   HIS A 212      18.251   2.258 -10.989  1.00  0.91           C  
ATOM   1663  CB  HIS A 212      18.369   2.029 -13.479  1.00  0.91           C  
ATOM   1664  O   HIS A 212      17.037   2.302 -10.779  1.00  0.91           O  
ATOM   1665  CG  HIS A 212      18.728   3.472 -13.636  1.00  0.91           C  
ATOM   1666  CD2 HIS A 212      17.964   4.589 -13.589  1.00  0.91           C  
ATOM   1667  ND1 HIS A 212      20.017   3.896 -13.876  1.00  0.91           N  
ATOM   1668  CE1 HIS A 212      20.030   5.216 -13.969  1.00  0.91           C  
ATOM   1669  NE2 HIS A 212      18.797   5.660 -13.799  1.00  0.91           N  
ATOM   1670  N   GLU A 213      19.177   2.849 -10.230  1.00  0.93           N  
ATOM   1671  CA  GLU A 213      18.793   3.806  -9.196  1.00  0.93           C  
ATOM   1672  C   GLU A 213      18.622   5.207  -9.777  1.00  0.93           C  
ATOM   1673  CB  GLU A 213      19.831   3.827  -8.071  1.00  0.93           C  
ATOM   1674  O   GLU A 213      19.589   5.816 -10.239  1.00  0.93           O  
ATOM   1675  CG  GLU A 213      19.393   4.615  -6.845  1.00  0.93           C  
ATOM   1676  CD  GLU A 213      20.355   4.488  -5.675  1.00  0.93           C  
ATOM   1677  OE1 GLU A 213      20.113   5.117  -4.619  1.00  0.93           O  
ATOM   1678  OE2 GLU A 213      21.359   3.755  -5.815  1.00  0.93           O  
ATOM   1679  N   VAL A 214      17.417   5.742  -9.701  1.00  0.93           N  
ATOM   1680  CA  VAL A 214      17.116   7.004 -10.368  1.00  0.93           C  
ATOM   1681  C   VAL A 214      17.504   8.172  -9.465  1.00  0.93           C  
ATOM   1682  CB  VAL A 214      15.622   7.101 -10.753  1.00  0.93           C  
ATOM   1683  O   VAL A 214      17.318   8.111  -8.247  1.00  0.93           O  
ATOM   1684  CG1 VAL A 214      14.747   7.179  -9.503  1.00  0.93           C  
ATOM   1685  CG2 VAL A 214      15.381   8.309 -11.655  1.00  0.93           C  
ATOM   1686  N   LYS A 215      18.131   9.180 -10.039  1.00  0.93           N  
ATOM   1687  CA  LYS A 215      18.252  10.487  -9.399  1.00  0.93           C  
ATOM   1688  C   LYS A 215      17.051  11.370  -9.721  1.00  0.93           C  
ATOM   1689  CB  LYS A 215      19.544  11.180  -9.833  1.00  0.93           C  
ATOM   1690  O   LYS A 215      16.637  11.467 -10.879  1.00  0.93           O  
ATOM   1691  CG  LYS A 215      20.811  10.483  -9.357  1.00  0.93           C  
ATOM   1692  CD  LYS A 215      22.053  11.308  -9.668  1.00  0.93           C  
ATOM   1693  CE  LYS A 215      23.319  10.621  -9.176  1.00  0.93           C  
ATOM   1694  NZ  LYS A 215      24.542  11.417  -9.496  1.00  0.93           N  
ATOM   1695  N   TYR A 216      16.414  11.865  -8.682  1.00  0.94           N  
ATOM   1696  CA  TYR A 216      15.179  12.593  -8.951  1.00  0.94           C  
ATOM   1697  C   TYR A 216      15.320  14.063  -8.575  1.00  0.94           C  
ATOM   1698  CB  TYR A 216      14.009  11.967  -8.186  1.00  0.94           C  
ATOM   1699  O   TYR A 216      16.110  14.412  -7.695  1.00  0.94           O  
ATOM   1700  CG  TYR A 216      14.302  11.715  -6.728  1.00  0.94           C  
ATOM   1701  CD1 TYR A 216      14.650  10.444  -6.277  1.00  0.94           C  
ATOM   1702  CD2 TYR A 216      14.231  12.746  -5.797  1.00  0.94           C  
ATOM   1703  CE1 TYR A 216      14.920  10.206  -4.933  1.00  0.94           C  
ATOM   1704  CE2 TYR A 216      14.499  12.520  -4.451  1.00  0.94           C  
ATOM   1705  OH  TYR A 216      15.108  11.019  -2.698  1.00  0.94           O  
ATOM   1706  CZ  TYR A 216      14.842  11.249  -4.029  1.00  0.94           C  
ATOM   1707  N   GLY A 217      14.620  14.938  -9.318  1.00  0.93           N  
ATOM   1708  CA  GLY A 217      14.579  16.372  -9.077  1.00  0.93           C  
ATOM   1709  C   GLY A 217      13.373  16.806  -8.265  1.00  0.93           C  
ATOM   1710  O   GLY A 217      13.408  17.841  -7.596  1.00  0.93           O  
ATOM   1711  N   LEU A 218      12.306  16.008  -8.291  1.00  0.96           N  
ATOM   1712  CA  LEU A 218      11.069  16.173  -7.535  1.00  0.96           C  
ATOM   1713  C   LEU A 218      10.645  14.857  -6.892  1.00  0.96           C  
ATOM   1714  CB  LEU A 218       9.952  16.695  -8.442  1.00  0.96           C  
ATOM   1715  O   LEU A 218      10.759  13.795  -7.508  1.00  0.96           O  
ATOM   1716  CG  LEU A 218      10.108  18.128  -8.955  1.00  0.96           C  
ATOM   1717  CD1 LEU A 218       9.090  18.411 -10.055  1.00  0.96           C  
ATOM   1718  CD2 LEU A 218       9.959  19.125  -7.811  1.00  0.96           C  
ATOM   1719  N   SER A 219      10.169  14.998  -5.657  1.00  0.97           N  
ATOM   1720  CA  SER A 219       9.830  13.750  -4.981  1.00  0.97           C  
ATOM   1721  C   SER A 219       8.534  13.885  -4.189  1.00  0.97           C  
ATOM   1722  CB  SER A 219      10.965  13.321  -4.049  1.00  0.97           C  
ATOM   1723  O   SER A 219       8.092  14.997  -3.895  1.00  0.97           O  
ATOM   1724  OG  SER A 219      11.124  14.248  -2.989  1.00  0.97           O  
ATOM   1725  N   SER A 220       7.853  12.779  -3.952  1.00  0.95           N  
ATOM   1726  CA  SER A 220       6.643  12.670  -3.143  1.00  0.95           C  
ATOM   1727  C   SER A 220       6.527  11.291  -2.503  1.00  0.95           C  
ATOM   1728  CB  SER A 220       5.403  12.952  -3.992  1.00  0.95           C  
ATOM   1729  O   SER A 220       7.067  10.312  -3.023  1.00  0.95           O  
ATOM   1730  OG  SER A 220       4.224  12.852  -3.211  1.00  0.95           O  
ATOM   1731  N   ASN A 221       5.932  11.231  -1.409  1.00  0.92           N  
ATOM   1732  CA  ASN A 221       5.685   9.945  -0.766  1.00  0.92           C  
ATOM   1733  C   ASN A 221       4.377   9.321  -1.245  1.00  0.92           C  
ATOM   1734  CB  ASN A 221       5.674  10.098   0.756  1.00  0.92           C  
ATOM   1735  O   ASN A 221       3.898   8.348  -0.660  1.00  0.92           O  
ATOM   1736  CG  ASN A 221       4.529  10.961   1.247  1.00  0.92           C  
ATOM   1737  ND2 ASN A 221       4.315  10.972   2.558  1.00  0.92           N  
ATOM   1738  OD1 ASN A 221       3.842  11.612   0.456  1.00  0.92           O  
ATOM   1739  N   SER A 222       3.773   9.884  -2.242  1.00  0.92           N  
ATOM   1740  CA  SER A 222       2.483   9.444  -2.764  1.00  0.92           C  
ATOM   1741  C   SER A 222       2.574   9.106  -4.248  1.00  0.92           C  
ATOM   1742  CB  SER A 222       1.419  10.520  -2.542  1.00  0.92           C  
ATOM   1743  O   SER A 222       2.928   9.959  -5.064  1.00  0.92           O  
ATOM   1744  OG  SER A 222       0.233  10.208  -3.251  1.00  0.92           O  
ATOM   1745  N   GLY A 223       2.239   7.910  -4.577  1.00  0.94           N  
ATOM   1746  CA  GLY A 223       2.181   7.531  -5.979  1.00  0.94           C  
ATOM   1747  C   GLY A 223       1.199   8.365  -6.782  1.00  0.94           C  
ATOM   1748  O   GLY A 223       1.477   8.729  -7.927  1.00  0.94           O  
ATOM   1749  N   GLU A 224       0.142   8.768  -6.160  1.00  0.95           N  
ATOM   1750  CA  GLU A 224      -0.874   9.580  -6.824  1.00  0.95           C  
ATOM   1751  C   GLU A 224      -0.344  10.974  -7.145  1.00  0.95           C  
ATOM   1752  CB  GLU A 224      -2.132   9.681  -5.957  1.00  0.95           C  
ATOM   1753  O   GLU A 224      -0.625  11.521  -8.213  1.00  0.95           O  
ATOM   1754  CG  GLU A 224      -3.319  10.314  -6.668  1.00  0.95           C  
ATOM   1755  CD  GLU A 224      -3.739   9.562  -7.921  1.00  0.95           C  
ATOM   1756  OE1 GLU A 224      -4.333  10.183  -8.831  1.00  0.95           O  
ATOM   1757  OE2 GLU A 224      -3.472   8.342  -7.993  1.00  0.95           O  
ATOM   1758  N   THR A 225       0.372  11.551  -6.196  1.00  0.97           N  
ATOM   1759  CA  THR A 225       0.990  12.851  -6.432  1.00  0.97           C  
ATOM   1760  C   THR A 225       1.983  12.778  -7.588  1.00  0.97           C  
ATOM   1761  CB  THR A 225       1.706  13.367  -5.169  1.00  0.97           C  
ATOM   1762  O   THR A 225       1.972  13.631  -8.478  1.00  0.97           O  
ATOM   1763  CG2 THR A 225       2.389  14.705  -5.431  1.00  0.97           C  
ATOM   1764  OG1 THR A 225       0.747  13.530  -4.117  1.00  0.97           O  
ATOM   1765  N   LEU A 226       2.780  11.774  -7.610  1.00  0.98           N  
ATOM   1766  CA  LEU A 226       3.757  11.614  -8.682  1.00  0.98           C  
ATOM   1767  C   LEU A 226       3.064  11.456 -10.031  1.00  0.98           C  
ATOM   1768  CB  LEU A 226       4.656  10.404  -8.412  1.00  0.98           C  
ATOM   1769  O   LEU A 226       3.534  11.985 -11.041  1.00  0.98           O  
ATOM   1770  CG  LEU A 226       5.609  10.520  -7.221  1.00  0.98           C  
ATOM   1771  CD1 LEU A 226       6.479   9.272  -7.116  1.00  0.98           C  
ATOM   1772  CD2 LEU A 226       6.472  11.771  -7.346  1.00  0.98           C  
ATOM   1773  N   LYS A 227       1.988  10.661 -10.031  1.00  0.98           N  
ATOM   1774  CA  LYS A 227       1.198  10.528 -11.252  1.00  0.98           C  
ATOM   1775  C   LYS A 227       0.725  11.890 -11.752  1.00  0.98           C  
ATOM   1776  CB  LYS A 227      -0.003   9.610 -11.017  1.00  0.98           C  
ATOM   1777  O   LYS A 227       0.866  12.205 -12.935  1.00  0.98           O  
ATOM   1778  CG  LYS A 227      -0.918   9.466 -12.224  1.00  0.98           C  
ATOM   1779  CD  LYS A 227      -2.126   8.594 -11.909  1.00  0.98           C  
ATOM   1780  CE  LYS A 227      -3.168   8.659 -13.018  1.00  0.98           C  
ATOM   1781  NZ  LYS A 227      -4.366   7.825 -12.702  1.00  0.98           N  
ATOM   1782  N   GLN A 228       0.220  12.745 -10.855  1.00  0.98           N  
ATOM   1783  CA  GLN A 228      -0.287  14.061 -11.230  1.00  0.98           C  
ATOM   1784  C   GLN A 228       0.842  14.970 -11.706  1.00  0.98           C  
ATOM   1785  CB  GLN A 228      -1.021  14.708 -10.054  1.00  0.98           C  
ATOM   1786  O   GLN A 228       0.674  15.730 -12.662  1.00  0.98           O  
ATOM   1787  CG  GLN A 228      -2.317  14.003  -9.675  1.00  0.98           C  
ATOM   1788  CD  GLN A 228      -3.291  13.902 -10.834  1.00  0.98           C  
ATOM   1789  NE2 GLN A 228      -3.797  12.698 -11.080  1.00  0.98           N  
ATOM   1790  OE1 GLN A 228      -3.587  14.898 -11.502  1.00  0.98           O  
ATOM   1791  N   LEU A 229       1.944  14.916 -11.092  1.00  0.98           N  
ATOM   1792  CA  LEU A 229       3.111  15.675 -11.527  1.00  0.98           C  
ATOM   1793  C   LEU A 229       3.523  15.278 -12.941  1.00  0.98           C  
ATOM   1794  CB  LEU A 229       4.281  15.460 -10.563  1.00  0.98           C  
ATOM   1795  O   LEU A 229       3.818  16.139 -13.771  1.00  0.98           O  
ATOM   1796  CG  LEU A 229       4.179  16.159  -9.206  1.00  0.98           C  
ATOM   1797  CD1 LEU A 229       5.239  15.620  -8.251  1.00  0.98           C  
ATOM   1798  CD2 LEU A 229       4.319  17.668  -9.370  1.00  0.98           C  
ATOM   1799  N   CYS A 230       3.512  13.979 -13.218  1.00  0.98           N  
ATOM   1800  CA  CYS A 230       3.872  13.468 -14.536  1.00  0.98           C  
ATOM   1801  C   CYS A 230       2.864  13.914 -15.588  1.00  0.98           C  
ATOM   1802  CB  CYS A 230       3.959  11.942 -14.515  1.00  0.98           C  
ATOM   1803  O   CYS A 230       3.246  14.413 -16.648  1.00  0.98           O  
ATOM   1804  SG  CYS A 230       4.557  11.226 -16.061  1.00  0.98           S  
ATOM   1805  N   LEU A 231       1.631  13.832 -15.293  1.00  0.98           N  
ATOM   1806  CA  LEU A 231       0.564  14.231 -16.204  1.00  0.98           C  
ATOM   1807  C   LEU A 231       0.666  15.714 -16.544  1.00  0.98           C  
ATOM   1808  CB  LEU A 231      -0.806  13.930 -15.591  1.00  0.98           C  
ATOM   1809  O   LEU A 231       0.348  16.122 -17.664  1.00  0.98           O  
ATOM   1810  CG  LEU A 231      -1.302  12.488 -15.715  1.00  0.98           C  
ATOM   1811  CD1 LEU A 231      -2.478  12.250 -14.773  1.00  0.98           C  
ATOM   1812  CD2 LEU A 231      -1.694  12.179 -17.156  1.00  0.98           C  
ATOM   1813  N   SER A 232       1.165  16.480 -15.585  1.00  0.98           N  
ATOM   1814  CA  SER A 232       1.256  17.926 -15.752  1.00  0.98           C  
ATOM   1815  C   SER A 232       2.562  18.324 -16.432  1.00  0.98           C  
ATOM   1816  CB  SER A 232       1.142  18.630 -14.399  1.00  0.98           C  
ATOM   1817  O   SER A 232       2.903  19.507 -16.489  1.00  0.98           O  
ATOM   1818  OG  SER A 232      -0.124  18.386 -13.810  1.00  0.98           O  
ATOM   1819  N   GLY A 233       3.353  17.365 -16.816  1.00  0.98           N  
ATOM   1820  CA  GLY A 233       4.540  17.616 -17.617  1.00  0.98           C  
ATOM   1821  C   GLY A 233       5.760  17.962 -16.784  1.00  0.98           C  
ATOM   1822  O   GLY A 233       6.628  18.717 -17.229  1.00  0.98           O  
ATOM   1823  N   ASN A 234       5.777  17.521 -15.522  1.00  0.98           N  
ATOM   1824  CA  ASN A 234       6.839  17.932 -14.610  1.00  0.98           C  
ATOM   1825  C   ASN A 234       8.012  16.956 -14.641  1.00  0.98           C  
ATOM   1826  CB  ASN A 234       6.300  18.069 -13.185  1.00  0.98           C  
ATOM   1827  O   ASN A 234       9.060  17.219 -14.048  1.00  0.98           O  
ATOM   1828  CG  ASN A 234       5.501  19.342 -12.983  1.00  0.98           C  
ATOM   1829  ND2 ASN A 234       4.179  19.225 -13.027  1.00  0.98           N  
ATOM   1830  OD1 ASN A 234       6.067  20.421 -12.790  1.00  0.98           O  
ATOM   1831  N   GLY A 235       7.839  15.871 -15.309  1.00  0.98           N  
ATOM   1832  CA  GLY A 235       8.971  14.960 -15.367  1.00  0.98           C  
ATOM   1833  C   GLY A 235       8.574  13.533 -15.693  1.00  0.98           C  
ATOM   1834  O   GLY A 235       7.473  13.288 -16.191  1.00  0.98           O  
ATOM   1835  N   ILE A 236       9.508  12.613 -15.573  1.00  0.99           N  
ATOM   1836  CA  ILE A 236       9.378  11.189 -15.860  1.00  0.99           C  
ATOM   1837  C   ILE A 236       9.191  10.415 -14.557  1.00  0.99           C  
ATOM   1838  CB  ILE A 236      10.605  10.653 -16.630  1.00  0.99           C  
ATOM   1839  O   ILE A 236       9.921  10.634 -13.587  1.00  0.99           O  
ATOM   1840  CG1 ILE A 236      10.780  11.411 -17.951  1.00  0.99           C  
ATOM   1841  CG2 ILE A 236      10.473   9.147 -16.876  1.00  0.99           C  
ATOM   1842  CD1 ILE A 236      12.084  11.103 -18.673  1.00  0.99           C  
ATOM   1843  N   ALA A 237       8.181   9.584 -14.548  1.00  0.98           N  
ATOM   1844  CA  ALA A 237       7.889   8.800 -13.351  1.00  0.98           C  
ATOM   1845  C   ALA A 237       7.900   7.305 -13.658  1.00  0.98           C  
ATOM   1846  CB  ALA A 237       6.542   9.210 -12.762  1.00  0.98           C  
ATOM   1847  O   ALA A 237       7.771   6.902 -14.817  1.00  0.98           O  
ATOM   1848  N   CYS A 238       8.150   6.518 -12.667  1.00  0.98           N  
ATOM   1849  CA  CYS A 238       7.989   5.069 -12.701  1.00  0.98           C  
ATOM   1850  C   CYS A 238       6.911   4.617 -11.722  1.00  0.98           C  
ATOM   1851  CB  CYS A 238       9.310   4.375 -12.374  1.00  0.98           C  
ATOM   1852  O   CYS A 238       7.128   4.617 -10.509  1.00  0.98           O  
ATOM   1853  SG  CYS A 238       9.266   2.583 -12.595  1.00  0.98           S  
ATOM   1854  N   LEU A 239       5.723   4.217 -12.316  1.00  0.97           N  
ATOM   1855  CA  LEU A 239       4.565   3.906 -11.486  1.00  0.97           C  
ATOM   1856  C   LEU A 239       3.945   2.574 -11.893  1.00  0.97           C  
ATOM   1857  CB  LEU A 239       3.519   5.020 -11.586  1.00  0.97           C  
ATOM   1858  O   LEU A 239       4.236   2.053 -12.972  1.00  0.97           O  
ATOM   1859  CG  LEU A 239       3.967   6.413 -11.139  1.00  0.97           C  
ATOM   1860  CD1 LEU A 239       2.862   7.432 -11.395  1.00  0.97           C  
ATOM   1861  CD2 LEU A 239       4.359   6.401  -9.665  1.00  0.97           C  
ATOM   1862  N   SER A 240       3.132   2.026 -10.996  1.00  0.96           N  
ATOM   1863  CA  SER A 240       2.445   0.763 -11.245  1.00  0.96           C  
ATOM   1864  C   SER A 240       1.395   0.912 -12.340  1.00  0.96           C  
ATOM   1865  CB  SER A 240       1.788   0.248  -9.963  1.00  0.96           C  
ATOM   1866  O   SER A 240       0.740   1.951 -12.443  1.00  0.96           O  
ATOM   1867  OG  SER A 240       2.767  -0.083  -8.994  1.00  0.96           O  
ATOM   1868  N   ASP A 241       1.302  -0.099 -13.119  1.00  0.95           N  
ATOM   1869  CA  ASP A 241       0.455  -0.081 -14.307  1.00  0.95           C  
ATOM   1870  C   ASP A 241      -1.015   0.094 -13.931  1.00  0.95           C  
ATOM   1871  CB  ASP A 241       0.641  -1.365 -15.119  1.00  0.95           C  
ATOM   1872  O   ASP A 241      -1.777   0.728 -14.663  1.00  0.95           O  
ATOM   1873  CG  ASP A 241       0.344  -2.621 -14.319  1.00  0.95           C  
ATOM   1874  OD1 ASP A 241      -0.075  -2.512 -13.146  1.00  0.95           O  
ATOM   1875  OD2 ASP A 241       0.534  -3.729 -14.865  1.00  0.95           O  
ATOM   1876  N   TYR A 242      -1.493  -0.417 -12.804  1.00  0.94           N  
ATOM   1877  CA  TYR A 242      -2.898  -0.303 -12.429  1.00  0.94           C  
ATOM   1878  C   TYR A 242      -3.283   1.153 -12.192  1.00  0.94           C  
ATOM   1879  CB  TYR A 242      -3.187  -1.130 -11.172  1.00  0.94           C  
ATOM   1880  O   TYR A 242      -4.467   1.498 -12.204  1.00  0.94           O  
ATOM   1881  CG  TYR A 242      -2.641  -0.519  -9.904  1.00  0.94           C  
ATOM   1882  CD1 TYR A 242      -1.374  -0.859  -9.434  1.00  0.94           C  
ATOM   1883  CD2 TYR A 242      -3.390   0.397  -9.174  1.00  0.94           C  
ATOM   1884  CE1 TYR A 242      -0.867  -0.301  -8.265  1.00  0.94           C  
ATOM   1885  CE2 TYR A 242      -2.893   0.961  -8.004  1.00  0.94           C  
ATOM   1886  OH  TYR A 242      -1.136   1.163  -6.401  1.00  0.94           O  
ATOM   1887  CZ  TYR A 242      -1.633   0.607  -7.559  1.00  0.94           C  
ATOM   1888  N   MET A 243      -2.275   2.012 -12.020  1.00  0.96           N  
ATOM   1889  CA  MET A 243      -2.498   3.430 -11.752  1.00  0.96           C  
ATOM   1890  C   MET A 243      -2.610   4.218 -13.053  1.00  0.96           C  
ATOM   1891  CB  MET A 243      -1.369   4.000 -10.891  1.00  0.96           C  
ATOM   1892  O   MET A 243      -3.249   5.271 -13.093  1.00  0.96           O  
ATOM   1893  CG  MET A 243      -1.240   3.334  -9.531  1.00  0.96           C  
ATOM   1894  SD  MET A 243       0.281   3.842  -8.641  1.00  0.96           S  
ATOM   1895  CE  MET A 243      -0.068   5.605  -8.390  1.00  0.96           C  
ATOM   1896  N   ILE A 244      -1.971   3.769 -14.104  1.00  0.97           N  
ATOM   1897  CA  ILE A 244      -1.673   4.706 -15.182  1.00  0.97           C  
ATOM   1898  C   ILE A 244      -2.203   4.156 -16.504  1.00  0.97           C  
ATOM   1899  CB  ILE A 244      -0.157   4.984 -15.286  1.00  0.97           C  
ATOM   1900  O   ILE A 244      -2.166   4.843 -17.528  1.00  0.97           O  
ATOM   1901  CG1 ILE A 244       0.621   3.667 -15.393  1.00  0.97           C  
ATOM   1902  CG2 ILE A 244       0.324   5.809 -14.089  1.00  0.97           C  
ATOM   1903  CD1 ILE A 244       1.964   3.798 -16.099  1.00  0.97           C  
ATOM   1904  N   ASP A 245      -2.694   2.947 -16.557  1.00  0.95           N  
ATOM   1905  CA  ASP A 245      -3.067   2.289 -17.806  1.00  0.95           C  
ATOM   1906  C   ASP A 245      -4.183   3.051 -18.516  1.00  0.95           C  
ATOM   1907  CB  ASP A 245      -3.500   0.845 -17.543  1.00  0.95           C  
ATOM   1908  O   ASP A 245      -4.183   3.163 -19.743  1.00  0.95           O  
ATOM   1909  CG  ASP A 245      -2.329  -0.116 -17.440  1.00  0.95           C  
ATOM   1910  OD1 ASP A 245      -1.172   0.308 -17.648  1.00  0.95           O  
ATOM   1911  OD2 ASP A 245      -2.566  -1.309 -17.152  1.00  0.95           O  
ATOM   1912  N   LYS A 246      -5.109   3.628 -17.721  1.00  0.95           N  
ATOM   1913  CA  LYS A 246      -6.192   4.387 -18.341  1.00  0.95           C  
ATOM   1914  C   LYS A 246      -5.660   5.638 -19.033  1.00  0.95           C  
ATOM   1915  CB  LYS A 246      -7.243   4.771 -17.299  1.00  0.95           C  
ATOM   1916  O   LYS A 246      -6.079   5.965 -20.145  1.00  0.95           O  
ATOM   1917  CG  LYS A 246      -8.057   3.595 -16.778  1.00  0.95           C  
ATOM   1918  CD  LYS A 246      -9.121   4.048 -15.786  1.00  0.95           C  
ATOM   1919  CE  LYS A 246      -9.902   2.867 -15.226  1.00  0.95           C  
ATOM   1920  NZ  LYS A 246     -10.899   3.299 -14.200  1.00  0.95           N  
ATOM   1921  N   GLU A 247      -4.735   6.309 -18.398  1.00  0.98           N  
ATOM   1922  CA  GLU A 247      -4.142   7.519 -18.961  1.00  0.98           C  
ATOM   1923  C   GLU A 247      -3.290   7.197 -20.185  1.00  0.98           C  
ATOM   1924  CB  GLU A 247      -3.298   8.243 -17.909  1.00  0.98           C  
ATOM   1925  O   GLU A 247      -3.257   7.971 -21.145  1.00  0.98           O  
ATOM   1926  CG  GLU A 247      -4.120   8.949 -16.840  1.00  0.98           C  
ATOM   1927  CD  GLU A 247      -4.682   8.001 -15.792  1.00  0.98           C  
ATOM   1928  OE1 GLU A 247      -5.586   8.408 -15.028  1.00  0.98           O  
ATOM   1929  OE2 GLU A 247      -4.214   6.842 -15.735  1.00  0.98           O  
ATOM   1930  N   ILE A 248      -2.617   6.092 -20.157  1.00  0.98           N  
ATOM   1931  CA  ILE A 248      -1.843   5.663 -21.317  1.00  0.98           C  
ATOM   1932  C   ILE A 248      -2.782   5.384 -22.489  1.00  0.98           C  
ATOM   1933  CB  ILE A 248      -0.996   4.410 -20.999  1.00  0.98           C  
ATOM   1934  O   ILE A 248      -2.529   5.824 -23.613  1.00  0.98           O  
ATOM   1935  CG1 ILE A 248       0.157   4.771 -20.055  1.00  0.98           C  
ATOM   1936  CG2 ILE A 248      -0.469   3.773 -22.289  1.00  0.98           C  
ATOM   1937  CD1 ILE A 248       0.971   3.572 -19.587  1.00  0.98           C  
ATOM   1938  N   ALA A 249      -3.911   4.689 -22.213  1.00  0.97           N  
ATOM   1939  CA  ALA A 249      -4.884   4.340 -23.246  1.00  0.97           C  
ATOM   1940  C   ALA A 249      -5.497   5.591 -23.867  1.00  0.97           C  
ATOM   1941  CB  ALA A 249      -5.978   3.447 -22.666  1.00  0.97           C  
ATOM   1942  O   ALA A 249      -5.769   5.625 -25.070  1.00  0.97           O  
ATOM   1943  N   ARG A 250      -5.598   6.656 -23.087  1.00  0.98           N  
ATOM   1944  CA  ARG A 250      -6.203   7.906 -23.536  1.00  0.98           C  
ATOM   1945  C   ARG A 250      -5.166   8.811 -24.192  1.00  0.98           C  
ATOM   1946  CB  ARG A 250      -6.867   8.633 -22.365  1.00  0.98           C  
ATOM   1947  O   ARG A 250      -5.496   9.901 -24.665  1.00  0.98           O  
ATOM   1948  CG  ARG A 250      -8.104   7.932 -21.826  1.00  0.98           C  
ATOM   1949  CD  ARG A 250      -8.719   8.690 -20.658  1.00  0.98           C  
ATOM   1950  NE  ARG A 250      -9.755   7.906 -19.992  1.00  0.98           N  
ATOM   1951  NH1 ARG A 250      -9.946   9.320 -18.175  1.00  0.98           N  
ATOM   1952  NH2 ARG A 250     -11.248   7.439 -18.311  1.00  0.98           N  
ATOM   1953  CZ  ARG A 250     -10.314   8.224 -18.827  1.00  0.98           C  
ATOM   1954  N   GLY A 251      -3.910   8.417 -24.182  1.00  0.98           N  
ATOM   1955  CA  GLY A 251      -2.840   9.185 -24.799  1.00  0.98           C  
ATOM   1956  C   GLY A 251      -2.349  10.328 -23.931  1.00  0.98           C  
ATOM   1957  O   GLY A 251      -1.690  11.248 -24.421  1.00  0.98           O  
ATOM   1958  N   GLU A 252      -2.693  10.317 -22.658  1.00  0.98           N  
ATOM   1959  CA  GLU A 252      -2.288  11.373 -21.736  1.00  0.98           C  
ATOM   1960  C   GLU A 252      -0.906  11.095 -21.151  1.00  0.98           C  
ATOM   1961  CB  GLU A 252      -3.314  11.528 -20.610  1.00  0.98           C  
ATOM   1962  O   GLU A 252      -0.243  12.006 -20.650  1.00  0.98           O  
ATOM   1963  CG  GLU A 252      -4.673  12.025 -21.081  1.00  0.98           C  
ATOM   1964  CD  GLU A 252      -5.713  12.068 -19.972  1.00  0.98           C  
ATOM   1965  OE1 GLU A 252      -6.826  12.591 -20.205  1.00  0.98           O  
ATOM   1966  OE2 GLU A 252      -5.411  11.576 -18.862  1.00  0.98           O  
ATOM   1967  N   LEU A 253      -0.502   9.853 -21.178  1.00  0.99           N  
ATOM   1968  CA  LEU A 253       0.832   9.404 -20.795  1.00  0.99           C  
ATOM   1969  C   LEU A 253       1.436   8.511 -21.873  1.00  0.99           C  
ATOM   1970  CB  LEU A 253       0.783   8.653 -19.462  1.00  0.99           C  
ATOM   1971  O   LEU A 253       0.711   7.810 -22.583  1.00  0.99           O  
ATOM   1972  CG  LEU A 253       0.425   9.484 -18.228  1.00  0.99           C  
ATOM   1973  CD1 LEU A 253       0.190   8.574 -17.027  1.00  0.99           C  
ATOM   1974  CD2 LEU A 253       1.522  10.499 -17.930  1.00  0.99           C  
ATOM   1975  N   VAL A 254       2.740   8.651 -22.013  1.00  0.98           N  
ATOM   1976  CA  VAL A 254       3.485   7.831 -22.964  1.00  0.98           C  
ATOM   1977  C   VAL A 254       4.451   6.917 -22.213  1.00  0.98           C  
ATOM   1978  CB  VAL A 254       4.256   8.701 -23.982  1.00  0.98           C  
ATOM   1979  O   VAL A 254       5.214   7.377 -21.360  1.00  0.98           O  
ATOM   1980  CG1 VAL A 254       5.034   7.824 -24.961  1.00  0.98           C  
ATOM   1981  CG2 VAL A 254       3.296   9.622 -24.731  1.00  0.98           C  
ATOM   1982  N   GLU A 255       4.262   5.604 -22.467  1.00  0.98           N  
ATOM   1983  CA  GLU A 255       5.203   4.640 -21.905  1.00  0.98           C  
ATOM   1984  C   GLU A 255       6.574   4.758 -22.564  1.00  0.98           C  
ATOM   1985  CB  GLU A 255       4.668   3.214 -22.057  1.00  0.98           C  
ATOM   1986  O   GLU A 255       6.680   4.770 -23.792  1.00  0.98           O  
ATOM   1987  CG  GLU A 255       5.532   2.157 -21.385  1.00  0.98           C  
ATOM   1988  CD  GLU A 255       4.944   0.758 -21.470  1.00  0.98           C  
ATOM   1989  OE1 GLU A 255       5.548  -0.190 -20.918  1.00  0.98           O  
ATOM   1990  OE2 GLU A 255       3.870   0.607 -22.095  1.00  0.98           O  
ATOM   1991  N   LEU A 256       7.626   4.844 -21.686  1.00  0.97           N  
ATOM   1992  CA  LEU A 256       8.989   5.011 -22.177  1.00  0.97           C  
ATOM   1993  C   LEU A 256       9.792   3.726 -22.003  1.00  0.97           C  
ATOM   1994  CB  LEU A 256       9.684   6.163 -21.446  1.00  0.97           C  
ATOM   1995  O   LEU A 256       9.568   2.973 -21.052  1.00  0.97           O  
ATOM   1996  CG  LEU A 256       8.953   7.507 -21.447  1.00  0.97           C  
ATOM   1997  CD1 LEU A 256       9.720   8.528 -20.615  1.00  0.97           C  
ATOM   1998  CD2 LEU A 256       8.760   8.008 -22.874  1.00  0.97           C  
ATOM   1999  N   MET A 257      10.636   3.464 -22.948  1.00  0.93           N  
ATOM   2000  CA  MET A 257      11.628   2.395 -22.872  1.00  0.93           C  
ATOM   2001  C   MET A 257      10.965   1.058 -22.559  1.00  0.93           C  
ATOM   2002  CB  MET A 257      12.685   2.716 -21.814  1.00  0.93           C  
ATOM   2003  O   MET A 257      11.434   0.315 -21.695  1.00  0.93           O  
ATOM   2004  CG  MET A 257      13.448   4.004 -22.079  1.00  0.93           C  
ATOM   2005  SD  MET A 257      14.668   4.382 -20.762  1.00  0.93           S  
ATOM   2006  CE  MET A 257      13.552   4.916 -19.435  1.00  0.93           C  
ATOM   2007  N   ALA A 258       9.852   0.727 -23.107  1.00  0.93           N  
ATOM   2008  CA  ALA A 258       9.064  -0.469 -22.820  1.00  0.93           C  
ATOM   2009  C   ALA A 258       9.894  -1.734 -23.023  1.00  0.93           C  
ATOM   2010  CB  ALA A 258       7.816  -0.509 -23.699  1.00  0.93           C  
ATOM   2011  O   ALA A 258       9.781  -2.689 -22.251  1.00  0.93           O  
ATOM   2012  N   ASP A 259      10.834  -1.716 -23.997  1.00  0.91           N  
ATOM   2013  CA  ASP A 259      11.607  -2.902 -24.354  1.00  0.91           C  
ATOM   2014  C   ASP A 259      12.769  -3.112 -23.385  1.00  0.91           C  
ATOM   2015  CB  ASP A 259      12.132  -2.789 -25.787  1.00  0.91           C  
ATOM   2016  O   ASP A 259      13.379  -4.184 -23.362  1.00  0.91           O  
ATOM   2017  CG  ASP A 259      12.971  -1.544 -26.015  1.00  0.91           C  
ATOM   2018  OD1 ASP A 259      12.621  -0.467 -25.486  1.00  0.91           O  
ATOM   2019  OD2 ASP A 259      13.990  -1.640 -26.733  1.00  0.91           O  
ATOM   2020  N   LYS A 260      12.979  -2.120 -22.529  1.00  0.89           N  
ATOM   2021  CA  LYS A 260      14.127  -2.185 -21.629  1.00  0.89           C  
ATOM   2022  C   LYS A 260      13.684  -2.435 -20.190  1.00  0.89           C  
ATOM   2023  CB  LYS A 260      14.945  -0.895 -21.709  1.00  0.89           C  
ATOM   2024  O   LYS A 260      14.505  -2.760 -19.330  1.00  0.89           O  
ATOM   2025  CG  LYS A 260      15.533  -0.619 -23.084  1.00  0.89           C  
ATOM   2026  CD  LYS A 260      16.401   0.633 -23.080  1.00  0.89           C  
ATOM   2027  CE  LYS A 260      16.947   0.940 -24.468  1.00  0.89           C  
ATOM   2028  NZ  LYS A 260      18.400   0.611 -24.577  1.00  0.89           N  
ATOM   2029  N   VAL A 261      12.415  -2.242 -19.923  1.00  0.91           N  
ATOM   2030  CA  VAL A 261      11.886  -2.398 -18.572  1.00  0.91           C  
ATOM   2031  C   VAL A 261      11.646  -3.877 -18.279  1.00  0.91           C  
ATOM   2032  CB  VAL A 261      10.579  -1.597 -18.378  1.00  0.91           C  
ATOM   2033  O   VAL A 261      10.969  -4.566 -19.045  1.00  0.91           O  
ATOM   2034  CG1 VAL A 261       9.986  -1.858 -16.994  1.00  0.91           C  
ATOM   2035  CG2 VAL A 261      10.833  -0.105 -18.581  1.00  0.91           C  
ATOM   2036  N   LEU A 262      12.304  -4.396 -17.134  1.00  0.92           N  
ATOM   2037  CA  LEU A 262      12.127  -5.777 -16.698  1.00  0.92           C  
ATOM   2038  C   LEU A 262      10.745  -5.980 -16.086  1.00  0.92           C  
ATOM   2039  CB  LEU A 262      13.208  -6.163 -15.686  1.00  0.92           C  
ATOM   2040  O   LEU A 262      10.257  -5.123 -15.346  1.00  0.92           O  
ATOM   2041  CG  LEU A 262      14.654  -6.098 -16.181  1.00  0.92           C  
ATOM   2042  CD1 LEU A 262      15.621  -6.302 -15.019  1.00  0.92           C  
ATOM   2043  CD2 LEU A 262      14.893  -7.136 -17.271  1.00  0.92           C  
ATOM   2044  N   PRO A 263      10.076  -6.983 -16.445  1.00  0.89           N  
ATOM   2045  CA  PRO A 263       8.756  -7.260 -15.875  1.00  0.89           C  
ATOM   2046  C   PRO A 263       8.827  -7.745 -14.429  1.00  0.89           C  
ATOM   2047  CB  PRO A 263       8.198  -8.352 -16.790  1.00  0.89           C  
ATOM   2048  O   PRO A 263       8.617  -8.930 -14.160  1.00  0.89           O  
ATOM   2049  CG  PRO A 263       9.398  -9.119 -17.245  1.00  0.89           C  
ATOM   2050  CD  PRO A 263      10.555  -8.169 -17.361  1.00  0.89           C  
ATOM   2051  N   VAL A 264       9.159  -6.857 -13.482  1.00  0.88           N  
ATOM   2052  CA  VAL A 264       9.222  -7.223 -12.071  1.00  0.88           C  
ATOM   2053  C   VAL A 264       7.819  -7.211 -11.470  1.00  0.88           C  
ATOM   2054  CB  VAL A 264      10.149  -6.274 -11.280  1.00  0.88           C  
ATOM   2055  O   VAL A 264       7.172  -6.162 -11.409  1.00  0.88           O  
ATOM   2056  CG1 VAL A 264      10.203  -6.675  -9.807  1.00  0.88           C  
ATOM   2057  CG2 VAL A 264      11.551  -6.269 -11.887  1.00  0.88           C  
ATOM   2058  N   GLU A 265       7.410  -8.415 -11.101  1.00  0.90           N  
ATOM   2059  CA  GLU A 265       6.060  -8.564 -10.566  1.00  0.90           C  
ATOM   2060  C   GLU A 265       5.967  -8.021  -9.143  1.00  0.90           C  
ATOM   2061  CB  GLU A 265       5.628 -10.033 -10.598  1.00  0.90           C  
ATOM   2062  O   GLU A 265       6.858  -8.254  -8.324  1.00  0.90           O  
ATOM   2063  CG  GLU A 265       5.401 -10.576 -12.001  1.00  0.90           C  
ATOM   2064  CD  GLU A 265       4.871 -12.001 -12.014  1.00  0.90           C  
ATOM   2065  OE1 GLU A 265       4.604 -12.540 -13.113  1.00  0.90           O  
ATOM   2066  OE2 GLU A 265       4.719 -12.583 -10.917  1.00  0.90           O  
ATOM   2067  N   MET A 266       4.875  -7.276  -8.945  1.00  0.90           N  
ATOM   2068  CA  MET A 266       4.530  -6.819  -7.602  1.00  0.90           C  
ATOM   2069  C   MET A 266       3.161  -7.346  -7.183  1.00  0.90           C  
ATOM   2070  CB  MET A 266       4.546  -5.291  -7.532  1.00  0.90           C  
ATOM   2071  O   MET A 266       2.132  -6.812  -7.600  1.00  0.90           O  
ATOM   2072  CG  MET A 266       4.354  -4.740  -6.128  1.00  0.90           C  
ATOM   2073  SD  MET A 266       4.380  -2.906  -6.084  1.00  0.90           S  
ATOM   2074  CE  MET A 266       6.117  -2.600  -6.507  1.00  0.90           C  
ATOM   2075  N   PRO A 267       3.219  -8.370  -6.345  1.00  0.92           N  
ATOM   2076  CA  PRO A 267       1.948  -8.985  -5.957  1.00  0.92           C  
ATOM   2077  C   PRO A 267       1.180  -8.155  -4.930  1.00  0.92           C  
ATOM   2078  CB  PRO A 267       2.373 -10.330  -5.364  1.00  0.92           C  
ATOM   2079  O   PRO A 267       1.782  -7.591  -4.012  1.00  0.92           O  
ATOM   2080  CG  PRO A 267       3.754 -10.098  -4.843  1.00  0.92           C  
ATOM   2081  CD  PRO A 267       4.448  -9.120  -5.747  1.00  0.92           C  
ATOM   2082  N   PHE A 268      -0.130  -8.056  -5.151  1.00  0.93           N  
ATOM   2083  CA  PHE A 268      -1.031  -7.436  -4.187  1.00  0.93           C  
ATOM   2084  C   PHE A 268      -1.941  -8.478  -3.548  1.00  0.93           C  
ATOM   2085  CB  PHE A 268      -1.872  -6.346  -4.860  1.00  0.93           C  
ATOM   2086  O   PHE A 268      -2.467  -9.355  -4.235  1.00  0.93           O  
ATOM   2087  CG  PHE A 268      -1.125  -5.061  -5.094  1.00  0.93           C  
ATOM   2088  CD1 PHE A 268      -1.316  -3.967  -4.258  1.00  0.93           C  
ATOM   2089  CD2 PHE A 268      -0.232  -4.946  -6.151  1.00  0.93           C  
ATOM   2090  CE1 PHE A 268      -0.627  -2.776  -4.472  1.00  0.93           C  
ATOM   2091  CE2 PHE A 268       0.461  -3.759  -6.371  1.00  0.93           C  
ATOM   2092  CZ  PHE A 268       0.262  -2.675  -5.531  1.00  0.93           C  
ATOM   2093  N   SER A 269      -2.078  -8.360  -2.218  1.00  0.93           N  
ATOM   2094  CA  SER A 269      -2.901  -9.310  -1.476  1.00  0.93           C  
ATOM   2095  C   SER A 269      -3.833  -8.592  -0.505  1.00  0.93           C  
ATOM   2096  CB  SER A 269      -2.021 -10.300  -0.713  1.00  0.93           C  
ATOM   2097  O   SER A 269      -3.553  -7.468  -0.083  1.00  0.93           O  
ATOM   2098  OG  SER A 269      -1.116 -10.948  -1.590  1.00  0.93           O  
ATOM   2099  N   ALA A 270      -4.984  -9.247  -0.272  1.00  0.94           N  
ATOM   2100  CA  ALA A 270      -5.814  -8.867   0.868  1.00  0.94           C  
ATOM   2101  C   ALA A 270      -5.300  -9.502   2.157  1.00  0.94           C  
ATOM   2102  CB  ALA A 270      -7.268  -9.266   0.624  1.00  0.94           C  
ATOM   2103  O   ALA A 270      -5.164 -10.725   2.242  1.00  0.94           O  
ATOM   2104  N   VAL A 271      -4.934  -8.610   3.122  1.00  0.92           N  
ATOM   2105  CA  VAL A 271      -4.364  -9.094   4.375  1.00  0.92           C  
ATOM   2106  C   VAL A 271      -5.359  -8.880   5.513  1.00  0.92           C  
ATOM   2107  CB  VAL A 271      -3.026  -8.391   4.698  1.00  0.92           C  
ATOM   2108  O   VAL A 271      -5.997  -7.829   5.599  1.00  0.92           O  
ATOM   2109  CG1 VAL A 271      -2.430  -8.935   5.995  1.00  0.92           C  
ATOM   2110  CG2 VAL A 271      -2.042  -8.562   3.541  1.00  0.92           C  
ATOM   2111  N   TYR A 272      -5.521  -9.965   6.296  1.00  0.91           N  
ATOM   2112  CA  TYR A 272      -6.455  -9.903   7.415  1.00  0.91           C  
ATOM   2113  C   TYR A 272      -6.003 -10.811   8.553  1.00  0.91           C  
ATOM   2114  CB  TYR A 272      -7.864 -10.295   6.962  1.00  0.91           C  
ATOM   2115  O   TYR A 272      -5.123 -11.656   8.370  1.00  0.91           O  
ATOM   2116  CG  TYR A 272      -7.940 -11.663   6.329  1.00  0.91           C  
ATOM   2117  CD1 TYR A 272      -7.595 -11.854   4.992  1.00  0.91           C  
ATOM   2118  CD2 TYR A 272      -8.357 -12.767   7.064  1.00  0.91           C  
ATOM   2119  CE1 TYR A 272      -7.665 -13.112   4.404  1.00  0.91           C  
ATOM   2120  CE2 TYR A 272      -8.430 -14.031   6.486  1.00  0.91           C  
ATOM   2121  OH  TYR A 272      -8.154 -15.441   4.580  1.00  0.91           O  
ATOM   2122  CZ  TYR A 272      -8.083 -14.193   5.158  1.00  0.91           C  
ATOM   2123  N   TYR A 273      -6.489 -10.668   9.820  1.00  0.83           N  
ATOM   2124  CA  TYR A 273      -6.049 -11.416  10.993  1.00  0.83           C  
ATOM   2125  C   TYR A 273      -6.551 -12.854  10.943  1.00  0.83           C  
ATOM   2126  CB  TYR A 273      -6.535 -10.737  12.277  1.00  0.83           C  
ATOM   2127  O   TYR A 273      -7.717 -13.100  10.625  1.00  0.83           O  
ATOM   2128  CG  TYR A 273      -5.700  -9.549  12.690  1.00  0.83           C  
ATOM   2129  CD1 TYR A 273      -4.455  -9.723  13.289  1.00  0.83           C  
ATOM   2130  CD2 TYR A 273      -6.155  -8.251  12.482  1.00  0.83           C  
ATOM   2131  CE1 TYR A 273      -3.682  -8.631  13.672  1.00  0.83           C  
ATOM   2132  CE2 TYR A 273      -5.391  -7.152  12.862  1.00  0.83           C  
ATOM   2133  OH  TYR A 273      -3.398  -6.268  13.833  1.00  0.83           O  
ATOM   2134  CZ  TYR A 273      -4.158  -7.352  13.455  1.00  0.83           C  
ATOM   2135  N   SER A 274      -5.590 -13.809  11.275  1.00  0.71           N  
ATOM   2136  CA  SER A 274      -5.799 -15.251  11.181  1.00  0.71           C  
ATOM   2137  C   SER A 274      -6.561 -15.779  12.392  1.00  0.71           C  
ATOM   2138  CB  SER A 274      -4.461 -15.980  11.052  1.00  0.71           C  
ATOM   2139  O   SER A 274      -7.267 -16.785  12.297  1.00  0.71           O  
ATOM   2140  OG  SER A 274      -3.669 -15.787  12.212  1.00  0.71           O  
ATOM   2141  N   ASP A 275      -6.637 -15.053  13.628  1.00  0.62           N  
ATOM   2142  CA  ASP A 275      -7.019 -15.656  14.902  1.00  0.62           C  
ATOM   2143  C   ASP A 275      -8.487 -15.383  15.220  1.00  0.62           C  
ATOM   2144  CB  ASP A 275      -6.129 -15.133  16.031  1.00  0.62           C  
ATOM   2145  O   ASP A 275      -9.050 -15.982  16.139  1.00  0.62           O  
ATOM   2146  CG  ASP A 275      -6.136 -13.619  16.140  1.00  0.62           C  
ATOM   2147  OD1 ASP A 275      -6.750 -12.949  15.281  1.00  0.62           O  
ATOM   2148  OD2 ASP A 275      -5.521 -13.090  17.091  1.00  0.62           O  
ATOM   2149  N   ARG A 276      -9.212 -14.800  14.182  1.00  0.60           N  
ATOM   2150  CA  ARG A 276     -10.633 -14.553  14.406  1.00  0.60           C  
ATOM   2151  C   ARG A 276     -11.483 -15.242  13.344  1.00  0.60           C  
ATOM   2152  CB  ARG A 276     -10.923 -13.050  14.416  1.00  0.60           C  
ATOM   2153  O   ARG A 276     -11.015 -15.486  12.230  1.00  0.60           O  
ATOM   2154  CG  ARG A 276     -10.288 -12.308  15.581  1.00  0.60           C  
ATOM   2155  CD  ARG A 276     -10.670 -10.834  15.587  1.00  0.60           C  
ATOM   2156  NE  ARG A 276     -10.004 -10.109  16.665  1.00  0.60           N  
ATOM   2157  NH1 ARG A 276     -11.093  -8.110  16.272  1.00  0.60           N  
ATOM   2158  NH2 ARG A 276      -9.559  -8.271  17.968  1.00  0.60           N  
ATOM   2159  CZ  ARG A 276     -10.220  -8.832  16.966  1.00  0.60           C  
ATOM   2160  N   ALA A 277     -12.428 -16.191  13.842  1.00  0.66           N  
ATOM   2161  CA  ALA A 277     -13.391 -16.604  12.824  1.00  0.66           C  
ATOM   2162  C   ALA A 277     -13.686 -15.463  11.855  1.00  0.66           C  
ATOM   2163  CB  ALA A 277     -14.682 -17.090  13.479  1.00  0.66           C  
ATOM   2164  O   ALA A 277     -13.969 -14.339  12.276  1.00  0.66           O  
ATOM   2165  N   VAL A 278     -13.002 -15.519  10.689  1.00  0.76           N  
ATOM   2166  CA  VAL A 278     -13.207 -14.503   9.662  1.00  0.76           C  
ATOM   2167  C   VAL A 278     -14.695 -14.181   9.543  1.00  0.76           C  
ATOM   2168  CB  VAL A 278     -12.648 -14.957   8.295  1.00  0.76           C  
ATOM   2169  O   VAL A 278     -15.512 -15.072   9.299  1.00  0.76           O  
ATOM   2170  CG1 VAL A 278     -12.838 -13.864   7.245  1.00  0.76           C  
ATOM   2171  CG2 VAL A 278     -11.173 -15.332   8.420  1.00  0.76           C  
ATOM   2172  N   SER A 279     -15.059 -13.034   9.978  1.00  0.83           N  
ATOM   2173  CA  SER A 279     -16.448 -12.597   9.876  1.00  0.83           C  
ATOM   2174  C   SER A 279     -16.974 -12.753   8.454  1.00  0.83           C  
ATOM   2175  CB  SER A 279     -16.586 -11.140  10.322  1.00  0.83           C  
ATOM   2176  O   SER A 279     -16.195 -12.791   7.499  1.00  0.83           O  
ATOM   2177  OG  SER A 279     -16.000 -10.266   9.373  1.00  0.83           O  
ATOM   2178  N   THR A 280     -18.232 -13.169   8.193  1.00  0.88           N  
ATOM   2179  CA  THR A 280     -18.894 -13.366   6.908  1.00  0.88           C  
ATOM   2180  C   THR A 280     -18.702 -12.149   6.008  1.00  0.88           C  
ATOM   2181  CB  THR A 280     -20.399 -13.640   7.092  1.00  0.88           C  
ATOM   2182  O   THR A 280     -18.532 -12.287   4.795  1.00  0.88           O  
ATOM   2183  CG2 THR A 280     -20.638 -15.033   7.665  1.00  0.88           C  
ATOM   2184  OG1 THR A 280     -20.950 -12.666   7.986  1.00  0.88           O  
ATOM   2185  N   ARG A 281     -18.619 -10.907   6.555  1.00  0.91           N  
ATOM   2186  CA  ARG A 281     -18.473  -9.701   5.745  1.00  0.91           C  
ATOM   2187  C   ARG A 281     -17.067  -9.599   5.165  1.00  0.91           C  
ATOM   2188  CB  ARG A 281     -18.790  -8.455   6.575  1.00  0.91           C  
ATOM   2189  O   ARG A 281     -16.890  -9.161   4.026  1.00  0.91           O  
ATOM   2190  CG  ARG A 281     -17.834  -8.227   7.734  1.00  0.91           C  
ATOM   2191  CD  ARG A 281     -18.271  -7.057   8.605  1.00  0.91           C  
ATOM   2192  NE  ARG A 281     -17.358  -6.848   9.725  1.00  0.91           N  
ATOM   2193  NH1 ARG A 281     -18.911  -7.366  11.355  1.00  0.91           N  
ATOM   2194  NH2 ARG A 281     -16.774  -6.783  11.945  1.00  0.91           N  
ATOM   2195  CZ  ARG A 281     -17.683  -6.999  11.006  1.00  0.91           C  
ATOM   2196  N   ILE A 282     -16.028  -9.970   6.052  1.00  0.93           N  
ATOM   2197  CA  ILE A 282     -14.649  -9.973   5.576  1.00  0.93           C  
ATOM   2198  C   ILE A 282     -14.497 -10.986   4.443  1.00  0.93           C  
ATOM   2199  CB  ILE A 282     -13.658 -10.293   6.717  1.00  0.93           C  
ATOM   2200  O   ILE A 282     -13.945 -10.668   3.387  1.00  0.93           O  
ATOM   2201  CG1 ILE A 282     -13.628  -9.147   7.735  1.00  0.93           C  
ATOM   2202  CG2 ILE A 282     -12.259 -10.564   6.157  1.00  0.93           C  
ATOM   2203  CD1 ILE A 282     -12.757  -9.423   8.953  1.00  0.93           C  
ATOM   2204  N   ARG A 283     -15.003 -12.170   4.612  1.00  0.91           N  
ATOM   2205  CA  ARG A 283     -14.951 -13.218   3.598  1.00  0.91           C  
ATOM   2206  C   ARG A 283     -15.660 -12.780   2.321  1.00  0.91           C  
ATOM   2207  CB  ARG A 283     -15.575 -14.511   4.127  1.00  0.91           C  
ATOM   2208  O   ARG A 283     -15.151 -12.990   1.218  1.00  0.91           O  
ATOM   2209  CG  ARG A 283     -15.391 -15.706   3.206  1.00  0.91           C  
ATOM   2210  CD  ARG A 283     -16.028 -16.964   3.780  1.00  0.91           C  
ATOM   2211  NE  ARG A 283     -15.385 -17.375   5.025  1.00  0.91           N  
ATOM   2212  NH1 ARG A 283     -16.911 -19.040   5.506  1.00  0.91           N  
ATOM   2213  NH2 ARG A 283     -15.157 -18.642   6.926  1.00  0.91           N  
ATOM   2214  CZ  ARG A 283     -15.819 -18.351   5.816  1.00  0.91           C  
ATOM   2215  N   ALA A 284     -16.855 -12.219   2.551  1.00  0.94           N  
ATOM   2216  CA  ALA A 284     -17.634 -11.741   1.412  1.00  0.94           C  
ATOM   2217  C   ALA A 284     -16.843 -10.724   0.595  1.00  0.94           C  
ATOM   2218  CB  ALA A 284     -18.950 -11.130   1.887  1.00  0.94           C  
ATOM   2219  O   ALA A 284     -16.834 -10.780  -0.637  1.00  0.94           O  
ATOM   2220  N   PHE A 285     -16.211  -9.808   1.289  1.00  0.96           N  
ATOM   2221  CA  PHE A 285     -15.432  -8.764   0.633  1.00  0.96           C  
ATOM   2222  C   PHE A 285     -14.253  -9.363  -0.125  1.00  0.96           C  
ATOM   2223  CB  PHE A 285     -14.933  -7.740   1.657  1.00  0.96           C  
ATOM   2224  O   PHE A 285     -14.042  -9.055  -1.300  1.00  0.96           O  
ATOM   2225  CG  PHE A 285     -14.185  -6.586   1.046  1.00  0.96           C  
ATOM   2226  CD1 PHE A 285     -12.823  -6.427   1.267  1.00  0.96           C  
ATOM   2227  CD2 PHE A 285     -14.846  -5.659   0.250  1.00  0.96           C  
ATOM   2228  CE1 PHE A 285     -12.128  -5.360   0.702  1.00  0.96           C  
ATOM   2229  CE2 PHE A 285     -14.159  -4.589  -0.317  1.00  0.96           C  
ATOM   2230  CZ  PHE A 285     -12.800  -4.441  -0.089  1.00  0.96           C  
ATOM   2231  N   ILE A 286     -13.485 -10.226   0.487  1.00  0.95           N  
ATOM   2232  CA  ILE A 286     -12.308 -10.840  -0.118  1.00  0.95           C  
ATOM   2233  C   ILE A 286     -12.725 -11.675  -1.326  1.00  0.95           C  
ATOM   2234  CB  ILE A 286     -11.541 -11.715   0.899  1.00  0.95           C  
ATOM   2235  O   ILE A 286     -12.102 -11.597  -2.388  1.00  0.95           O  
ATOM   2236  CG1 ILE A 286     -10.880 -10.837   1.968  1.00  0.95           C  
ATOM   2237  CG2 ILE A 286     -10.503 -12.586   0.187  1.00  0.95           C  
ATOM   2238  CD1 ILE A 286     -10.277 -11.620   3.126  1.00  0.95           C  
ATOM   2239  N   ASP A 287     -13.802 -12.454  -1.166  1.00  0.94           N  
ATOM   2240  CA  ASP A 287     -14.309 -13.259  -2.273  1.00  0.94           C  
ATOM   2241  C   ASP A 287     -14.741 -12.376  -3.441  1.00  0.94           C  
ATOM   2242  CB  ASP A 287     -15.479 -14.131  -1.812  1.00  0.94           C  
ATOM   2243  O   ASP A 287     -14.465 -12.693  -4.601  1.00  0.94           O  
ATOM   2244  CG  ASP A 287     -15.046 -15.282  -0.922  1.00  0.94           C  
ATOM   2245  OD1 ASP A 287     -13.835 -15.582  -0.858  1.00  0.94           O  
ATOM   2246  OD2 ASP A 287     -15.926 -15.898  -0.280  1.00  0.94           O  
ATOM   2247  N   PHE A 288     -15.423 -11.269  -3.017  1.00  0.96           N  
ATOM   2248  CA  PHE A 288     -15.878 -10.326  -4.032  1.00  0.96           C  
ATOM   2249  C   PHE A 288     -14.699  -9.771  -4.823  1.00  0.96           C  
ATOM   2250  CB  PHE A 288     -16.666  -9.180  -3.390  1.00  0.96           C  
ATOM   2251  O   PHE A 288     -14.736  -9.726  -6.054  1.00  0.96           O  
ATOM   2252  CG  PHE A 288     -17.155  -8.153  -4.375  1.00  0.96           C  
ATOM   2253  CD1 PHE A 288     -16.399  -7.021  -4.653  1.00  0.96           C  
ATOM   2254  CD2 PHE A 288     -18.372  -8.321  -5.023  1.00  0.96           C  
ATOM   2255  CE1 PHE A 288     -16.850  -6.069  -5.565  1.00  0.96           C  
ATOM   2256  CE2 PHE A 288     -18.829  -7.373  -5.935  1.00  0.96           C  
ATOM   2257  CZ  PHE A 288     -18.067  -6.248  -6.204  1.00  0.96           C  
ATOM   2258  N   LEU A 289     -13.661  -9.379  -4.145  1.00  0.96           N  
ATOM   2259  CA  LEU A 289     -12.482  -8.832  -4.808  1.00  0.96           C  
ATOM   2260  C   LEU A 289     -11.839  -9.872  -5.719  1.00  0.96           C  
ATOM   2261  CB  LEU A 289     -11.464  -8.343  -3.773  1.00  0.96           C  
ATOM   2262  O   LEU A 289     -11.453  -9.560  -6.848  1.00  0.96           O  
ATOM   2263  CG  LEU A 289     -11.888  -7.149  -2.917  1.00  0.96           C  
ATOM   2264  CD1 LEU A 289     -10.764  -6.754  -1.965  1.00  0.96           C  
ATOM   2265  CD2 LEU A 289     -12.287  -5.972  -3.800  1.00  0.96           C  
ATOM   2266  N   SER A 290     -11.715 -11.078  -5.270  1.00  0.92           N  
ATOM   2267  CA  SER A 290     -11.075 -12.156  -6.016  1.00  0.92           C  
ATOM   2268  C   SER A 290     -11.838 -12.470  -7.298  1.00  0.92           C  
ATOM   2269  CB  SER A 290     -10.968 -13.415  -5.154  1.00  0.92           C  
ATOM   2270  O   SER A 290     -11.232 -12.759  -8.332  1.00  0.92           O  
ATOM   2271  OG  SER A 290     -10.094 -13.203  -4.059  1.00  0.92           O  
ATOM   2272  N   GLU A 291     -13.134 -12.344  -7.276  1.00  0.92           N  
ATOM   2273  CA  GLU A 291     -13.975 -12.634  -8.434  1.00  0.92           C  
ATOM   2274  C   GLU A 291     -13.866 -11.534  -9.485  1.00  0.92           C  
ATOM   2275  CB  GLU A 291     -15.434 -12.811  -8.007  1.00  0.92           C  
ATOM   2276  O   GLU A 291     -14.003 -11.795 -10.682  1.00  0.92           O  
ATOM   2277  CG  GLU A 291     -15.696 -14.091  -7.227  1.00  0.92           C  
ATOM   2278  CD  GLU A 291     -17.089 -14.151  -6.622  1.00  0.92           C  
ATOM   2279  OE1 GLU A 291     -17.376 -15.095  -5.851  1.00  0.92           O  
ATOM   2280  OE2 GLU A 291     -17.901 -13.248  -6.924  1.00  0.92           O  
ATOM   2281  N   HIS A 292     -13.534 -10.279  -9.038  1.00  0.91           N  
ATOM   2282  CA  HIS A 292     -13.618  -9.136  -9.941  1.00  0.91           C  
ATOM   2283  C   HIS A 292     -12.231  -8.676 -10.379  1.00  0.91           C  
ATOM   2284  CB  HIS A 292     -14.368  -7.981  -9.274  1.00  0.91           C  
ATOM   2285  O   HIS A 292     -12.105  -7.777 -11.212  1.00  0.91           O  
ATOM   2286  CG  HIS A 292     -15.847  -8.190  -9.198  1.00  0.91           C  
ATOM   2287  CD2 HIS A 292     -16.856  -7.680  -9.942  1.00  0.91           C  
ATOM   2288  ND1 HIS A 292     -16.434  -9.013  -8.261  1.00  0.91           N  
ATOM   2289  CE1 HIS A 292     -17.745  -9.000  -8.434  1.00  0.91           C  
ATOM   2290  NE2 HIS A 292     -18.027  -8.199  -9.447  1.00  0.91           N  
ATOM   2291  N   VAL A 293     -11.193  -9.231  -9.864  1.00  0.81           N  
ATOM   2292  CA  VAL A 293      -9.838  -8.884 -10.282  1.00  0.81           C  
ATOM   2293  C   VAL A 293      -9.577  -9.422 -11.687  1.00  0.81           C  
ATOM   2294  CB  VAL A 293      -8.782  -9.433  -9.297  1.00  0.81           C  
ATOM   2295  O   VAL A 293      -8.875  -8.790 -12.480  1.00  0.81           O  
ATOM   2296  CG1 VAL A 293      -7.376  -9.288  -9.877  1.00  0.81           C  
ATOM   2297  CG2 VAL A 293      -8.885  -8.717  -7.952  1.00  0.81           C  
ATOM   2298  N   LYS A 294     -10.328 -10.295 -12.216  1.00  0.58           N  
ATOM   2299  CA  LYS A 294     -10.132 -10.828 -13.562  1.00  0.58           C  
ATOM   2300  C   LYS A 294     -10.719  -9.892 -14.614  1.00  0.58           C  
ATOM   2301  CB  LYS A 294     -10.761 -12.216 -13.686  1.00  0.58           C  
ATOM   2302  O   LYS A 294     -10.203  -9.803 -15.730  1.00  0.58           O  
ATOM   2303  CG  LYS A 294     -10.015 -13.304 -12.928  1.00  0.58           C  
ATOM   2304  CD  LYS A 294     -10.605 -14.682 -13.201  1.00  0.58           C  
ATOM   2305  CE  LYS A 294      -9.901 -15.763 -12.393  1.00  0.58           C  
ATOM   2306  NZ  LYS A 294     -10.489 -17.113 -12.643  1.00  0.58           N  
ATOM   2307  N   THR A 295     -11.468  -8.877 -14.179  1.00  0.50           N  
ATOM   2308  CA  THR A 295     -12.196  -8.057 -15.141  1.00  0.50           C  
ATOM   2309  C   THR A 295     -11.737  -6.604 -15.070  1.00  0.50           C  
ATOM   2310  CB  THR A 295     -13.715  -8.130 -14.900  1.00  0.50           C  
ATOM   2311  O   THR A 295     -12.061  -5.801 -15.948  1.00  0.50           O  
ATOM   2312  CG2 THR A 295     -14.250  -9.530 -15.183  1.00  0.50           C  
ATOM   2313  OG1 THR A 295     -13.994  -7.792 -13.536  1.00  0.50           O  
ATOM   2314  N   ALA A 296     -10.786  -6.220 -14.178  1.00  0.49           N  
ATOM   2315  CA  ALA A 296     -10.383  -4.825 -14.018  1.00  0.49           C  
ATOM   2316  C   ALA A 296      -9.283  -4.456 -15.009  1.00  0.49           C  
ATOM   2317  CB  ALA A 296      -9.915  -4.566 -12.588  1.00  0.49           C  
ATOM   2318  O   ALA A 296      -8.526  -5.320 -15.458  1.00  0.49           O  
ATOM   2319  N   PRO A 297      -9.444  -3.287 -15.722  1.00  0.44           N  
ATOM   2320  CA  PRO A 297      -8.490  -2.769 -16.705  1.00  0.44           C  
ATOM   2321  C   PRO A 297      -7.050  -2.789 -16.198  1.00  0.44           C  
ATOM   2322  CB  PRO A 297      -8.967  -1.333 -16.936  1.00  0.44           C  
ATOM   2323  O   PRO A 297      -6.779  -2.347 -15.078  1.00  0.44           O  
ATOM   2324  CG  PRO A 297     -10.041  -1.119 -15.920  1.00  0.44           C  
ATOM   2325  CD  PRO A 297     -10.150  -2.354 -15.073  1.00  0.44           C  
ATOM   2326  N   GLY A 298      -6.346  -3.946 -16.189  1.00  0.51           N  
ATOM   2327  CA  GLY A 298      -4.945  -4.265 -15.960  1.00  0.51           C  
ATOM   2328  C   GLY A 298      -4.719  -5.713 -15.572  1.00  0.51           C  
ATOM   2329  O   GLY A 298      -3.575  -6.151 -15.426  1.00  0.51           O  
ATOM   2330  N   GLY A 299      -5.844  -6.535 -15.535  1.00  0.42           N  
ATOM   2331  CA  GLY A 299      -5.819  -7.948 -15.193  1.00  0.42           C  
ATOM   2332  C   GLY A 299      -5.863  -8.857 -16.407  1.00  0.42           C  
ATOM   2333  O   GLY A 299      -5.896 -10.082 -16.271  1.00  0.42           O  
ATOM   2334  N   ALA A 300      -5.574  -8.249 -17.709  1.00  0.33           N  
ATOM   2335  CA  ALA A 300      -5.417  -9.256 -18.755  1.00  0.33           C  
ATOM   2336  C   ALA A 300      -4.115 -10.031 -18.579  1.00  0.33           C  
ATOM   2337  CB  ALA A 300      -5.462  -8.603 -20.134  1.00  0.33           C  
ATOM   2338  O   ALA A 300      -3.045  -9.435 -18.435  1.00  0.33           O  
ATOM   2339  N   VAL A 301      -4.048 -10.950 -17.592  1.00  0.38           N  
ATOM   2340  CA  VAL A 301      -3.133 -12.078 -17.727  1.00  0.38           C  
ATOM   2341  C   VAL A 301      -2.716 -12.234 -19.187  1.00  0.38           C  
ATOM   2342  CB  VAL A 301      -3.769 -13.389 -17.212  1.00  0.38           C  
ATOM   2343  O   VAL A 301      -3.565 -12.360 -20.072  1.00  0.38           O  
ATOM   2344  CG1 VAL A 301      -2.773 -14.544 -17.300  1.00  0.38           C  
ATOM   2345  CG2 VAL A 301      -4.264 -13.214 -15.777  1.00  0.38           C  
ATOM   2346  N   ARG A 302      -1.864 -11.327 -19.786  1.00  0.36           N  
ATOM   2347  CA  ARG A 302      -1.169 -11.639 -21.030  1.00  0.36           C  
ATOM   2348  C   ARG A 302      -0.766 -13.109 -21.079  1.00  0.36           C  
ATOM   2349  CB  ARG A 302       0.067 -10.752 -21.194  1.00  0.36           C  
ATOM   2350  O   ARG A 302      -0.064 -13.595 -20.190  1.00  0.36           O  
ATOM   2351  CG  ARG A 302      -0.247  -9.334 -21.643  1.00  0.36           C  
ATOM   2352  CD  ARG A 302       1.016  -8.558 -21.986  1.00  0.36           C  
ATOM   2353  NE  ARG A 302       0.708  -7.231 -22.511  1.00  0.36           N  
ATOM   2354  NH1 ARG A 302       2.823  -6.848 -23.359  1.00  0.36           N  
ATOM   2355  NH2 ARG A 302       1.186  -5.259 -23.588  1.00  0.36           N  
ATOM   2356  CZ  ARG A 302       1.573  -6.449 -23.152  1.00  0.36           C  
ATOM   2357  N   GLU A 303      -1.766 -14.101 -21.207  1.00  0.26           N  
ATOM   2358  CA  GLU A 303      -1.418 -15.423 -21.718  1.00  0.26           C  
ATOM   2359  C   GLU A 303      -0.274 -15.342 -22.725  1.00  0.26           C  
ATOM   2360  CB  GLU A 303      -2.637 -16.090 -22.361  1.00  0.26           C  
ATOM   2361  O   GLU A 303      -0.357 -14.605 -23.709  1.00  0.26           O  
ATOM   2362  CG  GLU A 303      -3.588 -16.729 -21.359  1.00  0.26           C  
ATOM   2363  CD  GLU A 303      -4.755 -17.449 -22.015  1.00  0.26           C  
ATOM   2364  OE1 GLU A 303      -5.539 -18.112 -21.299  1.00  0.26           O  
ATOM   2365  OE2 GLU A 303      -4.887 -17.349 -23.255  1.00  0.26           O  
ATOM   2366  N   ALA A 304       1.024 -15.085 -22.280  1.00  0.32           N  
ATOM   2367  CA  ALA A 304       2.091 -15.717 -23.051  1.00  0.32           C  
ATOM   2368  C   ALA A 304       2.581 -16.991 -22.369  1.00  0.32           C  
ATOM   2369  CB  ALA A 304       3.251 -14.745 -23.250  1.00  0.32           C  
ATOM   2370  O   ALA A 304       2.693 -17.043 -21.142  1.00  0.32           O  
