# Supplementary material for: Escherichia coli transcription factors of unknown function: sequence features and possible evolutionary relationships
Source: PeerJ. 2022 Jul 20;10:e13772. doi: 10.7717/peerj.13772 (PMC9308461; doi:10.7717/peerj.13772)
Supplement: Supplemental Information 18 [file peerj-10-13772-s018.zip › Raw Data/PDB files/YagA_b0267_unrelaxed_model_1.pdb]

ATOM      1  N   MET A   1      -3.087 -10.819 -77.298  1.00  0.42           N  
ATOM      2  CA  MET A   1      -1.628 -10.792 -77.243  1.00  0.42           C  
ATOM      3  C   MET A   1      -1.081  -9.543 -77.926  1.00  0.42           C  
ATOM      4  CB  MET A   1      -1.042 -12.045 -77.897  1.00  0.42           C  
ATOM      5  O   MET A   1      -1.263  -9.358 -79.130  1.00  0.42           O  
ATOM      6  CG  MET A   1      -0.067 -12.801 -77.009  1.00  0.42           C  
ATOM      7  SD  MET A   1       0.568 -14.328 -77.803  1.00  0.42           S  
ATOM      8  CE  MET A   1       1.897 -13.630 -78.823  1.00  0.42           C  
ATOM      9  N   GLU A   2      -1.190  -8.261 -77.328  1.00  0.46           N  
ATOM     10  CA  GLU A   2      -0.137  -7.257 -77.212  1.00  0.46           C  
ATOM     11  C   GLU A   2      -0.554  -6.126 -76.276  1.00  0.46           C  
ATOM     12  CB  GLU A   2       0.222  -6.694 -78.590  1.00  0.46           C  
ATOM     13  O   GLU A   2      -1.573  -5.470 -76.501  1.00  0.46           O  
ATOM     14  CG  GLU A   2       1.676  -6.911 -78.983  1.00  0.46           C  
ATOM     15  CD  GLU A   2       1.944  -6.656 -80.457  1.00  0.46           C  
ATOM     16  OE1 GLU A   2       3.078  -6.915 -80.922  1.00  0.46           O  
ATOM     17  OE2 GLU A   2       1.014  -6.192 -81.153  1.00  0.46           O  
ATOM     18  N   SER A   3      -0.485  -6.256 -74.964  1.00  0.41           N  
ATOM     19  CA  SER A   3      -0.155  -5.445 -73.796  1.00  0.41           C  
ATOM     20  C   SER A   3       0.786  -4.303 -74.165  1.00  0.41           C  
ATOM     21  CB  SER A   3       0.481  -6.308 -72.706  1.00  0.41           C  
ATOM     22  O   SER A   3       1.867  -4.534 -74.712  1.00  0.41           O  
ATOM     23  OG  SER A   3       1.669  -5.709 -72.219  1.00  0.41           O  
ATOM     24  N   LEU A   4       0.463  -3.078 -74.592  1.00  0.45           N  
ATOM     25  CA  LEU A   4       1.056  -1.745 -74.599  1.00  0.45           C  
ATOM     26  C   LEU A   4       1.299  -1.250 -73.177  1.00  0.45           C  
ATOM     27  CB  LEU A   4       0.152  -0.761 -75.347  1.00  0.45           C  
ATOM     28  O   LEU A   4       0.365  -1.169 -72.376  1.00  0.45           O  
ATOM     29  CG  LEU A   4       0.419  -0.599 -76.844  1.00  0.45           C  
ATOM     30  CD1 LEU A   4      -0.893  -0.403 -77.598  1.00  0.45           C  
ATOM     31  CD2 LEU A   4       1.366   0.570 -77.096  1.00  0.45           C  
ATOM     32  N   MET A   5       2.420  -1.716 -72.568  1.00  0.41           N  
ATOM     33  CA  MET A   5       3.374  -1.340 -71.528  1.00  0.41           C  
ATOM     34  C   MET A   5       3.561   0.173 -71.483  1.00  0.41           C  
ATOM     35  CB  MET A   5       4.720  -2.028 -71.758  1.00  0.41           C  
ATOM     36  O   MET A   5       3.846   0.798 -72.506  1.00  0.41           O  
ATOM     37  CG  MET A   5       4.700  -3.523 -71.482  1.00  0.41           C  
ATOM     38  SD  MET A   5       5.727  -3.984 -70.033  1.00  0.41           S  
ATOM     39  CE  MET A   5       5.581  -5.791 -70.099  1.00  0.41           C  
ATOM     40  N   PRO A   6       3.135   0.913 -70.504  1.00  0.47           N  
ATOM     41  CA  PRO A   6       3.222   2.340 -70.184  1.00  0.47           C  
ATOM     42  C   PRO A   6       4.657   2.862 -70.202  1.00  0.47           C  
ATOM     43  CB  PRO A   6       2.628   2.422 -68.776  1.00  0.47           C  
ATOM     44  O   PRO A   6       5.562   2.210 -69.674  1.00  0.47           O  
ATOM     45  CG  PRO A   6       2.822   1.057 -68.199  1.00  0.47           C  
ATOM     46  CD  PRO A   6       3.503   0.198 -69.226  1.00  0.47           C  
ATOM     47  N   TRP A   7       5.391   3.531 -71.327  1.00  0.55           N  
ATOM     48  CA  TRP A   7       6.669   4.191 -71.569  1.00  0.55           C  
ATOM     49  C   TRP A   7       6.720   5.550 -70.878  1.00  0.55           C  
ATOM     50  CB  TRP A   7       6.912   4.359 -73.072  1.00  0.55           C  
ATOM     51  O   TRP A   7       7.753   6.224 -70.896  1.00  0.55           O  
ATOM     52  CG  TRP A   7       7.714   3.252 -73.687  1.00  0.55           C  
ATOM     53  CD1 TRP A   7       7.474   1.909 -73.591  1.00  0.55           C  
ATOM     54  CD2 TRP A   7       8.890   3.393 -74.489  1.00  0.55           C  
ATOM     55  CE2 TRP A   7       9.311   2.093 -74.847  1.00  0.55           C  
ATOM     56  CE3 TRP A   7       9.629   4.495 -74.942  1.00  0.55           C  
ATOM     57  NE1 TRP A   7       8.431   1.207 -74.287  1.00  0.55           N  
ATOM     58  CH2 TRP A   7      11.145   2.960 -76.067  1.00  0.55           C  
ATOM     59  CZ2 TRP A   7      10.440   1.865 -75.637  1.00  0.55           C  
ATOM     60  CZ3 TRP A   7      10.752   4.265 -75.728  1.00  0.55           C  
ATOM     61  N   ASP A   8       6.353   5.823 -69.623  1.00  0.54           N  
ATOM     62  CA  ASP A   8       6.793   7.110 -69.093  1.00  0.54           C  
ATOM     63  C   ASP A   8       7.124   7.008 -67.606  1.00  0.54           C  
ATOM     64  CB  ASP A   8       5.721   8.178 -69.322  1.00  0.54           C  
ATOM     65  O   ASP A   8       6.379   7.512 -66.763  1.00  0.54           O  
ATOM     66  CG  ASP A   8       6.304   9.543 -69.644  1.00  0.54           C  
ATOM     67  OD1 ASP A   8       7.545   9.683 -69.682  1.00  0.54           O  
ATOM     68  OD2 ASP A   8       5.514  10.488 -69.859  1.00  0.54           O  
ATOM     69  N   ALA A   9       7.941   6.051 -67.259  1.00  0.52           N  
ATOM     70  CA  ALA A   9       8.317   6.197 -65.855  1.00  0.52           C  
ATOM     71  C   ALA A   9       9.699   6.829 -65.720  1.00  0.52           C  
ATOM     72  CB  ALA A   9       8.283   4.842 -65.151  1.00  0.52           C  
ATOM     73  O   ALA A   9      10.706   6.220 -66.089  1.00  0.52           O  
ATOM     74  N   ARG A  10       9.905   8.141 -66.205  1.00  0.63           N  
ATOM     75  CA  ARG A  10      11.121   8.897 -65.923  1.00  0.63           C  
ATOM     76  C   ARG A  10      11.355   9.017 -64.421  1.00  0.63           C  
ATOM     77  CB  ARG A  10      11.049  10.288 -66.556  1.00  0.63           C  
ATOM     78  O   ARG A  10      10.493   9.511 -63.691  1.00  0.63           O  
ATOM     79  CG  ARG A  10      11.028  10.274 -68.076  1.00  0.63           C  
ATOM     80  CD  ARG A  10      11.058  11.682 -68.654  1.00  0.63           C  
ATOM     81  NE  ARG A  10      10.987  11.667 -70.112  1.00  0.63           N  
ATOM     82  NH1 ARG A  10      10.794  13.959 -70.332  1.00  0.63           N  
ATOM     83  NH2 ARG A  10      10.808  12.622 -72.194  1.00  0.63           N  
ATOM     84  CZ  ARG A  10      10.863  12.749 -70.876  1.00  0.63           C  
ATOM     85  N   ASP A  11      12.179   8.150 -63.896  1.00  0.75           N  
ATOM     86  CA  ASP A  11      12.619   8.195 -62.505  1.00  0.75           C  
ATOM     87  C   ASP A  11      13.653   9.297 -62.291  1.00  0.75           C  
ATOM     88  CB  ASP A  11      13.196   6.842 -62.081  1.00  0.75           C  
ATOM     89  O   ASP A  11      14.159   9.876 -63.254  1.00  0.75           O  
ATOM     90  CG  ASP A  11      14.531   6.536 -62.736  1.00  0.75           C  
ATOM     91  OD1 ASP A  11      15.146   7.452 -63.324  1.00  0.75           O  
ATOM     92  OD2 ASP A  11      14.971   5.368 -62.666  1.00  0.75           O  
ATOM     93  N   THR A  12      13.541  10.074 -61.213  1.00  0.82           N  
ATOM     94  CA  THR A  12      14.333  11.225 -60.795  1.00  0.82           C  
ATOM     95  C   THR A  12      15.780  11.084 -61.261  1.00  0.82           C  
ATOM     96  CB  THR A  12      14.299  11.402 -59.266  1.00  0.82           C  
ATOM     97  O   THR A  12      16.360  12.030 -61.798  1.00  0.82           O  
ATOM     98  CG2 THR A  12      14.988  12.696 -58.846  1.00  0.82           C  
ATOM     99  OG1 THR A  12      12.936  11.434 -58.825  1.00  0.82           O  
ATOM    100  N   MET A  13      16.355   9.897 -61.203  1.00  0.84           N  
ATOM    101  CA  MET A  13      17.747   9.655 -61.569  1.00  0.84           C  
ATOM    102  C   MET A  13      17.942   9.769 -63.077  1.00  0.84           C  
ATOM    103  CB  MET A  13      18.198   8.275 -61.086  1.00  0.84           C  
ATOM    104  O   MET A  13      18.950  10.307 -63.539  1.00  0.84           O  
ATOM    105  CG  MET A  13      18.494   8.213 -59.596  1.00  0.84           C  
ATOM    106  SD  MET A  13      19.735   9.460 -59.074  1.00  0.84           S  
ATOM    107  CE  MET A  13      21.207   8.820 -59.919  1.00  0.84           C  
ATOM    108  N   SER A  14      16.897   9.296 -63.712  1.00  0.83           N  
ATOM    109  CA  SER A  14      16.966   9.365 -65.168  1.00  0.83           C  
ATOM    110  C   SER A  14      16.930  10.810 -65.655  1.00  0.83           C  
ATOM    111  CB  SER A  14      15.816   8.578 -65.798  1.00  0.83           C  
ATOM    112  O   SER A  14      17.685  11.187 -66.554  1.00  0.83           O  
ATOM    113  OG  SER A  14      15.922   7.199 -65.488  1.00  0.83           O  
ATOM    114  N   LEU A  15      16.115  11.620 -65.014  1.00  0.87           N  
ATOM    115  CA  LEU A  15      16.010  13.029 -65.378  1.00  0.87           C  
ATOM    116  C   LEU A  15      17.301  13.773 -65.053  1.00  0.87           C  
ATOM    117  CB  LEU A  15      14.832  13.684 -64.651  1.00  0.87           C  
ATOM    118  O   LEU A  15      17.757  14.606 -65.839  1.00  0.87           O  
ATOM    119  CG  LEU A  15      13.436  13.338 -65.171  1.00  0.87           C  
ATOM    120  CD1 LEU A  15      12.369  13.875 -64.224  1.00  0.87           C  
ATOM    121  CD2 LEU A  15      13.238  13.891 -66.578  1.00  0.87           C  
ATOM    122  N   ARG A  16      17.916  13.434 -63.941  1.00  0.90           N  
ATOM    123  CA  ARG A  16      19.167  14.067 -63.537  1.00  0.90           C  
ATOM    124  C   ARG A  16      20.297  13.707 -64.496  1.00  0.90           C  
ATOM    125  CB  ARG A  16      19.541  13.658 -62.111  1.00  0.90           C  
ATOM    126  O   ARG A  16      21.094  14.568 -64.875  1.00  0.90           O  
ATOM    127  CG  ARG A  16      18.660  14.283 -61.041  1.00  0.90           C  
ATOM    128  CD  ARG A  16      19.089  13.864 -59.641  1.00  0.90           C  
ATOM    129  NE  ARG A  16      18.208  14.420 -58.618  1.00  0.90           N  
ATOM    130  NH1 ARG A  16      19.289  13.408 -56.844  1.00  0.90           N  
ATOM    131  NH2 ARG A  16      17.467  14.747 -56.469  1.00  0.90           N  
ATOM    132  CZ  ARG A  16      18.323  14.190 -57.313  1.00  0.90           C  
ATOM    133  N   THR A  17      20.294  12.448 -64.885  1.00  0.89           N  
ATOM    134  CA  THR A  17      21.317  11.971 -65.809  1.00  0.89           C  
ATOM    135  C   THR A  17      21.167  12.637 -67.174  1.00  0.89           C  
ATOM    136  CB  THR A  17      21.253  10.441 -65.971  1.00  0.89           C  
ATOM    137  O   THR A  17      22.156  13.061 -67.775  1.00  0.89           O  
ATOM    138  CG2 THR A  17      22.348   9.941 -66.909  1.00  0.89           C  
ATOM    139  OG1 THR A  17      21.419   9.822 -64.689  1.00  0.89           O  
ATOM    140  N   GLU A  18      19.957  12.782 -67.619  1.00  0.90           N  
ATOM    141  CA  GLU A  18      19.678  13.449 -68.887  1.00  0.90           C  
ATOM    142  C   GLU A  18      20.147  14.901 -68.862  1.00  0.90           C  
ATOM    143  CB  GLU A  18      18.182  13.385 -69.210  1.00  0.90           C  
ATOM    144  O   GLU A  18      20.780  15.370 -69.810  1.00  0.90           O  
ATOM    145  CG  GLU A  18      17.742  12.064 -69.824  1.00  0.90           C  
ATOM    146  CD  GLU A  18      16.266  12.034 -70.188  1.00  0.90           C  
ATOM    147  OE1 GLU A  18      15.730  10.936 -70.458  1.00  0.90           O  
ATOM    148  OE2 GLU A  18      15.642  13.118 -70.205  1.00  0.90           O  
ATOM    149  N   PHE A  19      19.771  15.490 -67.734  1.00  0.93           N  
ATOM    150  CA  PHE A  19      20.144  16.895 -67.616  1.00  0.93           C  
ATOM    151  C   PHE A  19      21.653  17.067 -67.743  1.00  0.93           C  
ATOM    152  CB  PHE A  19      19.660  17.470 -66.281  1.00  0.93           C  
ATOM    153  O   PHE A  19      22.125  17.885 -68.536  1.00  0.93           O  
ATOM    154  CG  PHE A  19      20.204  18.840 -65.978  1.00  0.93           C  
ATOM    155  CD1 PHE A  19      21.307  18.996 -65.147  1.00  0.93           C  
ATOM    156  CD2 PHE A  19      19.613  19.972 -66.524  1.00  0.93           C  
ATOM    157  CE1 PHE A  19      21.813  20.263 -64.864  1.00  0.93           C  
ATOM    158  CE2 PHE A  19      20.113  21.241 -66.246  1.00  0.93           C  
ATOM    159  CZ  PHE A  19      21.213  21.384 -65.415  1.00  0.93           C  
ATOM    160  N   VAL A  20      22.487  16.242 -67.055  1.00  0.92           N  
ATOM    161  CA  VAL A  20      23.933  16.426 -66.996  1.00  0.92           C  
ATOM    162  C   VAL A  20      24.556  16.066 -68.343  1.00  0.92           C  
ATOM    163  CB  VAL A  20      24.568  15.578 -65.871  1.00  0.92           C  
ATOM    164  O   VAL A  20      25.516  16.704 -68.780  1.00  0.92           O  
ATOM    165  CG1 VAL A  20      24.267  16.185 -64.502  1.00  0.92           C  
ATOM    166  CG2 VAL A  20      24.066  14.137 -65.943  1.00  0.92           C  
ATOM    167  N   LEU A  21      23.949  15.112 -69.061  1.00  0.89           N  
ATOM    168  CA  LEU A  21      24.450  14.719 -70.373  1.00  0.89           C  
ATOM    169  C   LEU A  21      24.238  15.834 -71.392  1.00  0.89           C  
ATOM    170  CB  LEU A  21      23.760  13.438 -70.849  1.00  0.89           C  
ATOM    171  O   LEU A  21      25.138  16.146 -72.175  1.00  0.89           O  
ATOM    172  CG  LEU A  21      24.203  12.139 -70.174  1.00  0.89           C  
ATOM    173  CD1 LEU A  21      23.359  10.970 -70.671  1.00  0.89           C  
ATOM    174  CD2 LEU A  21      25.684  11.882 -70.427  1.00  0.89           C  
ATOM    175  N   PHE A  22      23.003  16.500 -71.309  1.00  0.91           N  
ATOM    176  CA  PHE A  22      22.698  17.609 -72.204  1.00  0.91           C  
ATOM    177  C   PHE A  22      23.573  18.816 -71.889  1.00  0.91           C  
ATOM    178  CB  PHE A  22      21.218  17.993 -72.102  1.00  0.91           C  
ATOM    179  O   PHE A  22      24.063  19.489 -72.798  1.00  0.91           O  
ATOM    180  CG  PHE A  22      20.285  16.979 -72.706  1.00  0.91           C  
ATOM    181  CD1 PHE A  22      20.696  16.179 -73.764  1.00  0.91           C  
ATOM    182  CD2 PHE A  22      18.995  16.826 -72.214  1.00  0.91           C  
ATOM    183  CE1 PHE A  22      19.834  15.239 -74.325  1.00  0.91           C  
ATOM    184  CE2 PHE A  22      18.128  15.889 -72.769  1.00  0.91           C  
ATOM    185  CZ  PHE A  22      18.549  15.098 -73.825  1.00  0.91           C  
ATOM    186  N   ALA A  23      23.712  18.984 -70.581  1.00  0.91           N  
ATOM    187  CA  ALA A  23      24.447  20.164 -70.134  1.00  0.91           C  
ATOM    188  C   ALA A  23      25.940  20.020 -70.418  1.00  0.91           C  
ATOM    189  CB  ALA A  23      24.213  20.405 -68.645  1.00  0.91           C  
ATOM    190  O   ALA A  23      26.657  21.017 -70.524  1.00  0.91           O  
ATOM    191  N   SER A  24      26.544  18.757 -70.638  1.00  0.87           N  
ATOM    192  CA  SER A  24      27.966  18.500 -70.841  1.00  0.87           C  
ATOM    193  C   SER A  24      28.338  18.585 -72.317  1.00  0.87           C  
ATOM    194  CB  SER A  24      28.347  17.126 -70.288  1.00  0.87           C  
ATOM    195  O   SER A  24      29.518  18.528 -72.670  1.00  0.87           O  
ATOM    196  OG  SER A  24      28.148  17.076 -68.886  1.00  0.87           O  
ATOM    197  N   GLN A  25      27.383  18.805 -73.260  1.00  0.87           N  
ATOM    198  CA  GLN A  25      27.626  18.912 -74.694  1.00  0.87           C  
ATOM    199  C   GLN A  25      28.242  20.262 -75.049  1.00  0.87           C  
ATOM    200  CB  GLN A  25      26.328  18.705 -75.476  1.00  0.87           C  
ATOM    201  O   GLN A  25      28.000  21.259 -74.365  1.00  0.87           O  
ATOM    202  CG  GLN A  25      25.772  17.290 -75.381  1.00  0.87           C  
ATOM    203  CD  GLN A  25      24.482  17.114 -76.159  1.00  0.87           C  
ATOM    204  NE2 GLN A  25      23.872  15.939 -76.039  1.00  0.87           N  
ATOM    205  OE1 GLN A  25      24.035  18.026 -76.862  1.00  0.87           O  
ATOM    206  N   ASP A  26      29.185  20.324 -75.967  1.00  0.84           N  
ATOM    207  CA  ASP A  26      29.824  21.559 -76.412  1.00  0.84           C  
ATOM    208  C   ASP A  26      28.787  22.570 -76.895  1.00  0.84           C  
ATOM    209  CB  ASP A  26      30.835  21.270 -77.523  1.00  0.84           C  
ATOM    210  O   ASP A  26      27.920  22.239 -77.707  1.00  0.84           O  
ATOM    211  CG  ASP A  26      32.132  20.673 -77.005  1.00  0.84           C  
ATOM    212  OD1 ASP A  26      32.405  20.771 -75.789  1.00  0.84           O  
ATOM    213  OD2 ASP A  26      32.889  20.103 -77.820  1.00  0.84           O  
ATOM    214  N   GLY A  27      28.570  23.748 -76.281  1.00  0.86           N  
ATOM    215  CA  GLY A  27      27.663  24.808 -76.692  1.00  0.86           C  
ATOM    216  C   GLY A  27      26.344  24.788 -75.943  1.00  0.86           C  
ATOM    217  O   GLY A  27      25.412  25.514 -76.296  1.00  0.86           O  
ATOM    218  N   ALA A  28      26.257  23.876 -74.980  1.00  0.87           N  
ATOM    219  CA  ALA A  28      25.006  23.774 -74.233  1.00  0.87           C  
ATOM    220  C   ALA A  28      24.753  25.036 -73.412  1.00  0.87           C  
ATOM    221  CB  ALA A  28      25.027  22.548 -73.324  1.00  0.87           C  
ATOM    222  O   ALA A  28      25.684  25.612 -72.845  1.00  0.87           O  
ATOM    223  N   ASN A  29      23.554  25.594 -73.542  1.00  0.91           N  
ATOM    224  CA  ASN A  29      23.078  26.693 -72.709  1.00  0.91           C  
ATOM    225  C   ASN A  29      22.465  26.185 -71.407  1.00  0.91           C  
ATOM    226  CB  ASN A  29      22.066  27.548 -73.474  1.00  0.91           C  
ATOM    227  O   ASN A  29      21.291  25.813 -71.373  1.00  0.91           O  
ATOM    228  CG  ASN A  29      21.730  28.839 -72.755  1.00  0.91           C  
ATOM    229  ND2 ASN A  29      21.368  29.865 -73.516  1.00  0.91           N  
ATOM    230  OD1 ASN A  29      21.795  28.914 -71.525  1.00  0.91           O  
ATOM    231  N   ILE A  30      23.280  26.121 -70.320  1.00  0.91           N  
ATOM    232  CA  ILE A  30      22.932  25.469 -69.062  1.00  0.91           C  
ATOM    233  C   ILE A  30      21.693  26.132 -68.462  1.00  0.91           C  
ATOM    234  CB  ILE A  30      24.105  25.517 -68.057  1.00  0.91           C  
ATOM    235  O   ILE A  30      20.789  25.447 -67.978  1.00  0.91           O  
ATOM    236  CG1 ILE A  30      25.330  24.798 -68.633  1.00  0.91           C  
ATOM    237  CG2 ILE A  30      23.692  24.907 -66.715  1.00  0.91           C  
ATOM    238  CD1 ILE A  30      26.592  24.958 -67.795  1.00  0.91           C  
ATOM    239  N   ARG A  31      21.566  27.461 -68.618  1.00  0.91           N  
ATOM    240  CA  ARG A  31      20.439  28.189 -68.043  1.00  0.91           C  
ATOM    241  C   ARG A  31      19.132  27.807 -68.730  1.00  0.91           C  
ATOM    242  CB  ARG A  31      20.665  29.699 -68.149  1.00  0.91           C  
ATOM    243  O   ARG A  31      18.100  27.658 -68.073  1.00  0.91           O  
ATOM    244  CG  ARG A  31      21.564  30.266 -67.062  1.00  0.91           C  
ATOM    245  CD  ARG A  31      21.528  31.787 -67.037  1.00  0.91           C  
ATOM    246  NE  ARG A  31      22.446  32.332 -66.040  1.00  0.91           N  
ATOM    247  NH1 ARG A  31      22.132  34.537 -66.653  1.00  0.91           N  
ATOM    248  NH2 ARG A  31      23.564  34.011 -64.942  1.00  0.91           N  
ATOM    249  CZ  ARG A  31      22.712  33.625 -65.881  1.00  0.91           C  
ATOM    250  N   SER A  32      19.157  27.644 -70.044  1.00  0.92           N  
ATOM    251  CA  SER A  32      17.993  27.201 -70.805  1.00  0.92           C  
ATOM    252  C   SER A  32      17.596  25.778 -70.428  1.00  0.92           C  
ATOM    253  CB  SER A  32      18.272  27.280 -72.307  1.00  0.92           C  
ATOM    254  O   SER A  32      16.411  25.482 -70.261  1.00  0.92           O  
ATOM    255  OG  SER A  32      17.139  26.865 -73.051  1.00  0.92           O  
ATOM    256  N   LEU A  33      18.612  24.945 -70.206  1.00  0.92           N  
ATOM    257  CA  LEU A  33      18.348  23.564 -69.818  1.00  0.92           C  
ATOM    258  C   LEU A  33      17.733  23.500 -68.424  1.00  0.92           C  
ATOM    259  CB  LEU A  33      19.637  22.739 -69.858  1.00  0.92           C  
ATOM    260  O   LEU A  33      16.815  22.713 -68.181  1.00  0.92           O  
ATOM    261  CG  LEU A  33      20.093  22.260 -71.237  1.00  0.92           C  
ATOM    262  CD1 LEU A  33      21.503  21.685 -71.159  1.00  0.92           C  
ATOM    263  CD2 LEU A  33      19.119  21.227 -71.794  1.00  0.92           C  
ATOM    264  N   CYS A  34      18.291  24.344 -67.503  1.00  0.93           N  
ATOM    265  CA  CYS A  34      17.735  24.407 -66.156  1.00  0.93           C  
ATOM    266  C   CYS A  34      16.260  24.788 -66.193  1.00  0.93           C  
ATOM    267  CB  CYS A  34      18.509  25.412 -65.304  1.00  0.93           C  
ATOM    268  O   CYS A  34      15.445  24.205 -65.475  1.00  0.93           O  
ATOM    269  SG  CYS A  34      20.166  24.856 -64.847  1.00  0.93           S  
ATOM    270  N   ARG A  35      15.802  25.670 -67.097  1.00  0.91           N  
ATOM    271  CA  ARG A  35      14.409  26.081 -67.234  1.00  0.91           C  
ATOM    272  C   ARG A  35      13.553  24.943 -67.778  1.00  0.91           C  
ATOM    273  CB  ARG A  35      14.297  27.304 -68.147  1.00  0.91           C  
ATOM    274  O   ARG A  35      12.452  24.694 -67.281  1.00  0.91           O  
ATOM    275  CG  ARG A  35      14.701  28.609 -67.482  1.00  0.91           C  
ATOM    276  CD  ARG A  35      14.443  29.807 -68.385  1.00  0.91           C  
ATOM    277  NE  ARG A  35      15.590  30.093 -69.242  1.00  0.91           N  
ATOM    278  NH1 ARG A  35      14.464  31.580 -70.605  1.00  0.91           N  
ATOM    279  NH2 ARG A  35      16.676  31.116 -70.989  1.00  0.91           N  
ATOM    280  CZ  ARG A  35      15.574  30.929 -70.276  1.00  0.91           C  
ATOM    281  N   ARG A  36      14.135  24.164 -68.706  1.00  0.89           N  
ATOM    282  CA  ARG A  36      13.423  23.062 -69.343  1.00  0.89           C  
ATOM    283  C   ARG A  36      13.199  21.915 -68.363  1.00  0.89           C  
ATOM    284  CB  ARG A  36      14.190  22.562 -70.569  1.00  0.89           C  
ATOM    285  O   ARG A  36      12.142  21.282 -68.371  1.00  0.89           O  
ATOM    286  CG  ARG A  36      13.365  21.684 -71.497  1.00  0.89           C  
ATOM    287  CD  ARG A  36      14.095  21.403 -72.803  1.00  0.89           C  
ATOM    288  NE  ARG A  36      13.381  20.424 -73.619  1.00  0.89           N  
ATOM    289  NH1 ARG A  36      15.027  20.261 -75.232  1.00  0.89           N  
ATOM    290  NH2 ARG A  36      13.107  19.021 -75.416  1.00  0.89           N  
ATOM    291  CZ  ARG A  36      13.840  19.905 -74.754  1.00  0.89           C  
ATOM    292  N   PHE A  37      14.223  21.726 -67.437  1.00  0.89           N  
ATOM    293  CA  PHE A  37      14.127  20.613 -66.500  1.00  0.89           C  
ATOM    294  C   PHE A  37      13.484  21.060 -65.193  1.00  0.89           C  
ATOM    295  CB  PHE A  37      15.512  20.017 -66.227  1.00  0.89           C  
ATOM    296  O   PHE A  37      13.296  20.253 -64.279  1.00  0.89           O  
ATOM    297  CG  PHE A  37      15.978  19.055 -67.286  1.00  0.89           C  
ATOM    298  CD1 PHE A  37      15.877  17.683 -67.091  1.00  0.89           C  
ATOM    299  CD2 PHE A  37      16.518  19.522 -68.477  1.00  0.89           C  
ATOM    300  CE1 PHE A  37      16.307  16.789 -68.069  1.00  0.89           C  
ATOM    301  CE2 PHE A  37      16.951  18.636 -69.459  1.00  0.89           C  
ATOM    302  CZ  PHE A  37      16.845  17.270 -69.252  1.00  0.89           C  
ATOM    303  N   GLY A  38      13.164  22.354 -65.084  1.00  0.90           N  
ATOM    304  CA  GLY A  38      12.488  22.908 -63.922  1.00  0.90           C  
ATOM    305  C   GLY A  38      13.360  22.936 -62.682  1.00  0.90           C  
ATOM    306  O   GLY A  38      12.882  22.680 -61.574  1.00  0.90           O  
ATOM    307  N   ILE A  39      14.716  23.089 -62.798  1.00  0.91           N  
ATOM    308  CA  ILE A  39      15.627  23.161 -61.661  1.00  0.91           C  
ATOM    309  C   ILE A  39      16.320  24.522 -61.640  1.00  0.91           C  
ATOM    310  CB  ILE A  39      16.675  22.027 -61.702  1.00  0.91           C  
ATOM    311  O   ILE A  39      16.356  25.222 -62.655  1.00  0.91           O  
ATOM    312  CG1 ILE A  39      17.502  22.111 -62.990  1.00  0.91           C  
ATOM    313  CG2 ILE A  39      15.996  20.660 -61.576  1.00  0.91           C  
ATOM    314  CD1 ILE A  39      18.655  21.117 -63.051  1.00  0.91           C  
ATOM    315  N   SER A  40      16.728  24.982 -60.508  1.00  0.90           N  
ATOM    316  CA  SER A  40      17.465  26.233 -60.357  1.00  0.90           C  
ATOM    317  C   SER A  40      18.873  26.118 -60.933  1.00  0.90           C  
ATOM    318  CB  SER A  40      17.539  26.638 -58.884  1.00  0.90           C  
ATOM    319  O   SER A  40      19.440  25.025 -60.985  1.00  0.90           O  
ATOM    320  OG  SER A  40      18.467  25.826 -58.185  1.00  0.90           O  
ATOM    321  N   PRO A  41      19.419  27.160 -61.567  1.00  0.90           N  
ATOM    322  CA  PRO A  41      20.794  27.145 -62.072  1.00  0.90           C  
ATOM    323  C   PRO A  41      21.797  26.641 -61.036  1.00  0.90           C  
ATOM    324  CB  PRO A  41      21.059  28.612 -62.420  1.00  0.90           C  
ATOM    325  O   PRO A  41      22.732  25.913 -61.380  1.00  0.90           O  
ATOM    326  CG  PRO A  41      19.713  29.176 -62.745  1.00  0.90           C  
ATOM    327  CD  PRO A  41      18.694  28.518 -61.860  1.00  0.90           C  
ATOM    328  N   ALA A  42      21.556  26.899 -59.739  1.00  0.91           N  
ATOM    329  CA  ALA A  42      22.434  26.442 -58.665  1.00  0.91           C  
ATOM    330  C   ALA A  42      22.455  24.919 -58.585  1.00  0.91           C  
ATOM    331  CB  ALA A  42      21.994  27.037 -57.329  1.00  0.91           C  
ATOM    332  O   ALA A  42      23.522  24.311 -58.471  1.00  0.91           O  
ATOM    333  N   THR A  43      21.250  24.325 -58.684  1.00  0.91           N  
ATOM    334  CA  THR A  43      21.123  22.872 -58.662  1.00  0.91           C  
ATOM    335  C   THR A  43      21.774  22.253 -59.896  1.00  0.91           C  
ATOM    336  CB  THR A  43      19.646  22.442 -58.587  1.00  0.91           C  
ATOM    337  O   THR A  43      22.468  21.239 -59.795  1.00  0.91           O  
ATOM    338  CG2 THR A  43      19.519  20.924 -58.511  1.00  0.91           C  
ATOM    339  OG1 THR A  43      19.045  23.020 -57.422  1.00  0.91           O  
ATOM    340  N   GLY A  44      21.531  22.953 -61.040  1.00  0.92           N  
ATOM    341  CA  GLY A  44      22.114  22.470 -62.282  1.00  0.92           C  
ATOM    342  C   GLY A  44      23.628  22.390 -62.240  1.00  0.92           C  
ATOM    343  O   GLY A  44      24.211  21.365 -62.601  1.00  0.92           O  
ATOM    344  N   TYR A  45      24.268  23.431 -61.824  1.00  0.94           N  
ATOM    345  CA  TYR A  45      25.724  23.474 -61.752  1.00  0.94           C  
ATOM    346  C   TYR A  45      26.248  22.485 -60.717  1.00  0.94           C  
ATOM    347  CB  TYR A  45      26.205  24.888 -61.412  1.00  0.94           C  
ATOM    348  O   TYR A  45      27.297  21.867 -60.916  1.00  0.94           O  
ATOM    349  CG  TYR A  45      26.181  25.836 -62.587  1.00  0.94           C  
ATOM    350  CD1 TYR A  45      27.123  25.735 -63.608  1.00  0.94           C  
ATOM    351  CD2 TYR A  45      25.217  26.834 -62.677  1.00  0.94           C  
ATOM    352  CE1 TYR A  45      27.105  26.607 -64.691  1.00  0.94           C  
ATOM    353  CE2 TYR A  45      25.190  27.712 -63.756  1.00  0.94           C  
ATOM    354  OH  TYR A  45      26.114  28.457 -65.826  1.00  0.94           O  
ATOM    355  CZ  TYR A  45      26.136  27.591 -64.756  1.00  0.94           C  
ATOM    356  N   LYS A  46      25.512  22.344 -59.626  1.00  0.91           N  
ATOM    357  CA  LYS A  46      25.853  21.369 -58.594  1.00  0.91           C  
ATOM    358  C   LYS A  46      25.884  19.954 -59.164  1.00  0.91           C  
ATOM    359  CB  LYS A  46      24.859  21.444 -57.434  1.00  0.91           C  
ATOM    360  O   LYS A  46      26.844  19.211 -58.945  1.00  0.91           O  
ATOM    361  CG  LYS A  46      25.178  20.503 -56.283  1.00  0.91           C  
ATOM    362  CD  LYS A  46      24.180  20.656 -55.142  1.00  0.91           C  
ATOM    363  CE  LYS A  46      22.869  19.944 -55.445  1.00  0.91           C  
ATOM    364  NZ  LYS A  46      21.907  20.047 -54.308  1.00  0.91           N  
ATOM    365  N   TRP A  47      24.871  19.573 -59.855  1.00  0.93           N  
ATOM    366  CA  TRP A  47      24.788  18.241 -60.445  1.00  0.93           C  
ATOM    367  C   TRP A  47      25.895  18.029 -61.472  1.00  0.93           C  
ATOM    368  CB  TRP A  47      23.420  18.027 -61.099  1.00  0.93           C  
ATOM    369  O   TRP A  47      26.472  16.943 -61.557  1.00  0.93           O  
ATOM    370  CG  TRP A  47      22.306  17.797 -60.122  1.00  0.93           C  
ATOM    371  CD1 TRP A  47      22.418  17.636 -58.769  1.00  0.93           C  
ATOM    372  CD2 TRP A  47      20.912  17.698 -60.425  1.00  0.93           C  
ATOM    373  CE2 TRP A  47      20.234  17.476 -59.205  1.00  0.93           C  
ATOM    374  CE3 TRP A  47      20.168  17.775 -61.610  1.00  0.93           C  
ATOM    375  NE1 TRP A  47      21.175  17.442 -58.212  1.00  0.93           N  
ATOM    376  CH2 TRP A  47      18.143  17.412 -60.311  1.00  0.93           C  
ATOM    377  CZ2 TRP A  47      18.846  17.331 -59.137  1.00  0.93           C  
ATOM    378  CZ3 TRP A  47      18.787  17.631 -61.540  1.00  0.93           C  
ATOM    379  N   LEU A  48      26.307  19.062 -62.253  1.00  0.92           N  
ATOM    380  CA  LEU A  48      27.380  18.978 -63.238  1.00  0.92           C  
ATOM    381  C   LEU A  48      28.723  18.731 -62.559  1.00  0.92           C  
ATOM    382  CB  LEU A  48      27.445  20.261 -64.071  1.00  0.92           C  
ATOM    383  O   LEU A  48      29.520  17.916 -63.030  1.00  0.92           O  
ATOM    384  CG  LEU A  48      26.443  20.373 -65.221  1.00  0.92           C  
ATOM    385  CD1 LEU A  48      26.450  21.787 -65.794  1.00  0.92           C  
ATOM    386  CD2 LEU A  48      26.757  19.350 -66.307  1.00  0.92           C  
ATOM    387  N   GLN A  49      28.863  19.468 -61.421  1.00  0.92           N  
ATOM    388  CA  GLN A  49      30.092  19.293 -60.655  1.00  0.92           C  
ATOM    389  C   GLN A  49      30.180  17.887 -60.069  1.00  0.92           C  
ATOM    390  CB  GLN A  49      30.182  20.334 -59.538  1.00  0.92           C  
ATOM    391  O   GLN A  49      31.221  17.234 -60.161  1.00  0.92           O  
ATOM    392  CG  GLN A  49      31.539  20.381 -58.849  1.00  0.92           C  
ATOM    393  CD  GLN A  49      31.611  21.442 -57.766  1.00  0.92           C  
ATOM    394  NE2 GLN A  49      32.769  21.556 -57.124  1.00  0.92           N  
ATOM    395  OE1 GLN A  49      30.635  22.153 -57.510  1.00  0.92           O  
ATOM    396  N   ARG A  50      29.108  17.388 -59.618  1.00  0.92           N  
ATOM    397  CA  ARG A  50      29.064  16.059 -59.018  1.00  0.92           C  
ATOM    398  C   ARG A  50      29.254  14.974 -60.073  1.00  0.92           C  
ATOM    399  CB  ARG A  50      27.741  15.845 -58.279  1.00  0.92           C  
ATOM    400  O   ARG A  50      29.944  13.981 -59.833  1.00  0.92           O  
ATOM    401  CG  ARG A  50      27.654  16.575 -56.948  1.00  0.92           C  
ATOM    402  CD  ARG A  50      26.360  16.254 -56.213  1.00  0.92           C  
ATOM    403  NE  ARG A  50      26.289  16.936 -54.924  1.00  0.92           N  
ATOM    404  NH1 ARG A  50      24.096  16.347 -54.499  1.00  0.92           N  
ATOM    405  NH2 ARG A  50      25.260  17.617 -52.987  1.00  0.92           N  
ATOM    406  CZ  ARG A  50      25.215  16.965 -54.140  1.00  0.92           C  
ATOM    407  N   TRP A  51      28.660  15.219 -61.212  1.00  0.92           N  
ATOM    408  CA  TRP A  51      28.792  14.271 -62.314  1.00  0.92           C  
ATOM    409  C   TRP A  51      30.234  14.204 -62.805  1.00  0.92           C  
ATOM    410  CB  TRP A  51      27.863  14.656 -63.469  1.00  0.92           C  
ATOM    411  O   TRP A  51      30.755  13.119 -63.075  1.00  0.92           O  
ATOM    412  CG  TRP A  51      28.036  13.812 -64.696  1.00  0.92           C  
ATOM    413  CD1 TRP A  51      28.741  14.130 -65.823  1.00  0.92           C  
ATOM    414  CD2 TRP A  51      27.487  12.509 -64.920  1.00  0.92           C  
ATOM    415  CE2 TRP A  51      27.902  12.097 -66.206  1.00  0.92           C  
ATOM    416  CE3 TRP A  51      26.686  11.649 -64.158  1.00  0.92           C  
ATOM    417  NE1 TRP A  51      28.664  13.103 -66.735  1.00  0.92           N  
ATOM    418  CH2 TRP A  51      26.756  10.039 -65.980  1.00  0.92           C  
ATOM    419  CZ2 TRP A  51      27.540  10.861 -66.747  1.00  0.92           C  
ATOM    420  CZ3 TRP A  51      26.327  10.419 -64.698  1.00  0.92           C  
ATOM    421  N   ALA A  52      30.944  15.287 -62.836  1.00  0.91           N  
ATOM    422  CA  ALA A  52      32.337  15.363 -63.268  1.00  0.91           C  
ATOM    423  C   ALA A  52      33.256  14.640 -62.287  1.00  0.91           C  
ATOM    424  CB  ALA A  52      32.768  16.820 -63.420  1.00  0.91           C  
ATOM    425  O   ALA A  52      34.209  13.973 -62.696  1.00  0.91           O  
ATOM    426  N   GLN A  53      32.848  14.609 -60.996  1.00  0.90           N  
ATOM    427  CA  GLN A  53      33.713  14.066 -59.954  1.00  0.90           C  
ATOM    428  C   GLN A  53      33.393  12.598 -59.684  1.00  0.90           C  
ATOM    429  CB  GLN A  53      33.578  14.878 -58.666  1.00  0.90           C  
ATOM    430  O   GLN A  53      34.300  11.782 -59.506  1.00  0.90           O  
ATOM    431  CG  GLN A  53      34.172  16.277 -58.755  1.00  0.90           C  
ATOM    432  CD  GLN A  53      33.914  17.105 -57.511  1.00  0.90           C  
ATOM    433  NE2 GLN A  53      34.327  18.368 -57.543  1.00  0.90           N  
ATOM    434  OE1 GLN A  53      33.348  16.615 -56.529  1.00  0.90           O  
ATOM    435  N   GLU A  54      32.154  12.229 -59.775  1.00  0.90           N  
ATOM    436  CA  GLU A  54      31.756  10.925 -59.251  1.00  0.90           C  
ATOM    437  C   GLU A  54      30.962  10.134 -60.286  1.00  0.90           C  
ATOM    438  CB  GLU A  54      30.935  11.088 -57.969  1.00  0.90           C  
ATOM    439  O   GLU A  54      30.620   8.972 -60.058  1.00  0.90           O  
ATOM    440  CG  GLU A  54      31.678  11.801 -56.849  1.00  0.90           C  
ATOM    441  CD  GLU A  54      30.802  12.099 -55.643  1.00  0.90           C  
ATOM    442  OE1 GLU A  54      31.189  12.946 -54.806  1.00  0.90           O  
ATOM    443  OE2 GLU A  54      29.721  11.479 -55.533  1.00  0.90           O  
ATOM    444  N   GLY A  55      30.728  10.678 -61.454  1.00  0.90           N  
ATOM    445  CA  GLY A  55      29.894  10.008 -62.439  1.00  0.90           C  
ATOM    446  C   GLY A  55      28.452   9.853 -61.994  1.00  0.90           C  
ATOM    447  O   GLY A  55      27.892  10.752 -61.363  1.00  0.90           O  
ATOM    448  N   ALA A  56      27.742   8.860 -62.354  1.00  0.87           N  
ATOM    449  CA  ALA A  56      26.329   8.599 -62.089  1.00  0.87           C  
ATOM    450  C   ALA A  56      26.052   8.546 -60.590  1.00  0.87           C  
ATOM    451  CB  ALA A  56      25.895   7.295 -62.754  1.00  0.87           C  
ATOM    452  O   ALA A  56      24.993   8.980 -60.132  1.00  0.87           O  
ATOM    453  N   ALA A  57      27.050   8.135 -59.802  1.00  0.86           N  
ATOM    454  CA  ALA A  57      26.905   8.026 -58.353  1.00  0.86           C  
ATOM    455  C   ALA A  57      26.714   9.400 -57.716  1.00  0.86           C  
ATOM    456  CB  ALA A  57      28.119   7.326 -57.747  1.00  0.86           C  
ATOM    457  O   ALA A  57      26.055   9.525 -56.682  1.00  0.86           O  
ATOM    458  N   GLY A  58      27.260  10.473 -58.300  1.00  0.86           N  
ATOM    459  CA  GLY A  58      27.202  11.833 -57.787  1.00  0.86           C  
ATOM    460  C   GLY A  58      25.825  12.457 -57.906  1.00  0.86           C  
ATOM    461  O   GLY A  58      25.528  13.449 -57.238  1.00  0.86           O  
ATOM    462  N   LEU A  59      24.873  11.799 -58.677  1.00  0.88           N  
ATOM    463  CA  LEU A  59      23.552  12.367 -58.926  1.00  0.88           C  
ATOM    464  C   LEU A  59      22.536  11.840 -57.918  1.00  0.88           C  
ATOM    465  CB  LEU A  59      23.090  12.046 -60.349  1.00  0.88           C  
ATOM    466  O   LEU A  59      21.387  12.288 -57.896  1.00  0.88           O  
ATOM    467  CG  LEU A  59      23.916  12.655 -61.484  1.00  0.88           C  
ATOM    468  CD1 LEU A  59      23.374  12.203 -62.836  1.00  0.88           C  
ATOM    469  CD2 LEU A  59      23.921  14.176 -61.385  1.00  0.88           C  
ATOM    470  N   GLN A  60      23.005  10.942 -57.069  1.00  0.85           N  
ATOM    471  CA  GLN A  60      22.132  10.410 -56.028  1.00  0.85           C  
ATOM    472  C   GLN A  60      21.949  11.417 -54.896  1.00  0.85           C  
ATOM    473  CB  GLN A  60      22.691   9.097 -55.477  1.00  0.85           C  
ATOM    474  O   GLN A  60      22.827  12.246 -54.648  1.00  0.85           O  
ATOM    475  CG  GLN A  60      22.654   7.946 -56.474  1.00  0.85           C  
ATOM    476  CD  GLN A  60      23.106   6.631 -55.869  1.00  0.85           C  
ATOM    477  NE2 GLN A  60      23.182   5.593 -56.696  1.00  0.85           N  
ATOM    478  OE1 GLN A  60      23.384   6.547 -54.669  1.00  0.85           O  
ATOM    479  N   ASP A  61      20.737  11.437 -54.285  1.00  0.81           N  
ATOM    480  CA  ASP A  61      20.486  12.291 -53.128  1.00  0.81           C  
ATOM    481  C   ASP A  61      21.447  11.966 -51.986  1.00  0.81           C  
ATOM    482  CB  ASP A  61      19.039  12.143 -52.655  1.00  0.81           C  
ATOM    483  O   ASP A  61      21.690  10.795 -51.687  1.00  0.81           O  
ATOM    484  CG  ASP A  61      18.060  12.965 -53.475  1.00  0.81           C  
ATOM    485  OD1 ASP A  61      18.490  13.913 -54.168  1.00  0.81           O  
ATOM    486  OD2 ASP A  61      16.848  12.663 -53.427  1.00  0.81           O  
ATOM    487  N   ARG A  62      22.155  12.920 -51.597  1.00  0.73           N  
ATOM    488  CA  ARG A  62      22.999  12.770 -50.416  1.00  0.73           C  
ATOM    489  C   ARG A  62      22.232  13.126 -49.147  1.00  0.73           C  
ATOM    490  CB  ARG A  62      24.251  13.642 -50.535  1.00  0.73           C  
ATOM    491  O   ARG A  62      21.314  13.948 -49.180  1.00  0.73           O  
ATOM    492  CG  ARG A  62      25.177  13.240 -51.671  1.00  0.73           C  
ATOM    493  CD  ARG A  62      26.442  14.086 -51.695  1.00  0.73           C  
ATOM    494  NE  ARG A  62      27.335  13.690 -52.780  1.00  0.73           N  
ATOM    495  NH1 ARG A  62      29.012  15.176 -52.219  1.00  0.73           N  
ATOM    496  NH2 ARG A  62      29.266  13.782 -54.021  1.00  0.73           N  
ATOM    497  CZ  ARG A  62      28.536  14.217 -53.004  1.00  0.73           C  
ATOM    498  N   PRO A  63      22.454  12.297 -48.124  1.00  0.62           N  
ATOM    499  CA  PRO A  63      21.792  12.627 -46.860  1.00  0.62           C  
ATOM    500  C   PRO A  63      22.070  14.058 -46.404  1.00  0.62           C  
ATOM    501  CB  PRO A  63      22.386  11.616 -45.876  1.00  0.62           C  
ATOM    502  O   PRO A  63      23.150  14.594 -46.665  1.00  0.62           O  
ATOM    503  CG  PRO A  63      23.567  11.039 -46.587  1.00  0.62           C  
ATOM    504  CD  PRO A  63      23.478  11.412 -48.039  1.00  0.62           C  
ATOM    505  N   ARG A  64      21.113  14.876 -46.239  1.00  0.61           N  
ATOM    506  CA  ARG A  64      21.155  16.258 -45.773  1.00  0.61           C  
ATOM    507  C   ARG A  64      21.530  16.327 -44.296  1.00  0.61           C  
ATOM    508  CB  ARG A  64      19.807  16.944 -46.003  1.00  0.61           C  
ATOM    509  O   ARG A  64      21.389  17.375 -43.663  1.00  0.61           O  
ATOM    510  CG  ARG A  64      19.475  17.174 -47.469  1.00  0.61           C  
ATOM    511  CD  ARG A  64      18.098  17.800 -47.644  1.00  0.61           C  
ATOM    512  NE  ARG A  64      18.046  18.666 -48.819  1.00  0.61           N  
ATOM    513  NH1 ARG A  64      15.750  18.553 -49.056  1.00  0.61           N  
ATOM    514  NH2 ARG A  64      16.998  19.799 -50.520  1.00  0.61           N  
ATOM    515  CZ  ARG A  64      16.932  19.004 -49.462  1.00  0.61           C  
ATOM    516  N   ILE A  65      22.154  15.193 -43.796  1.00  0.54           N  
ATOM    517  CA  ILE A  65      22.440  15.262 -42.367  1.00  0.54           C  
ATOM    518  C   ILE A  65      23.700  16.093 -42.133  1.00  0.54           C  
ATOM    519  CB  ILE A  65      22.607  13.853 -41.755  1.00  0.54           C  
ATOM    520  O   ILE A  65      24.722  15.881 -42.790  1.00  0.54           O  
ATOM    521  CG1 ILE A  65      21.329  13.030 -41.954  1.00  0.54           C  
ATOM    522  CG2 ILE A  65      22.971  13.949 -40.271  1.00  0.54           C  
ATOM    523  CD1 ILE A  65      21.494  11.547 -41.651  1.00  0.54           C  
ATOM    524  N   PRO A  66      23.680  17.295 -41.482  1.00  0.55           N  
ATOM    525  CA  PRO A  66      24.872  18.071 -41.130  1.00  0.55           C  
ATOM    526  C   PRO A  66      25.981  17.209 -40.532  1.00  0.55           C  
ATOM    527  CB  PRO A  66      24.347  19.077 -40.103  1.00  0.55           C  
ATOM    528  O   PRO A  66      25.701  16.239 -39.824  1.00  0.55           O  
ATOM    529  CG  PRO A  66      22.865  18.884 -40.102  1.00  0.55           C  
ATOM    530  CD  PRO A  66      22.547  17.624 -40.855  1.00  0.55           C  
ATOM    531  N   HIS A  67      27.206  17.140 -41.179  1.00  0.52           N  
ATOM    532  CA  HIS A  67      28.389  16.439 -40.694  1.00  0.52           C  
ATOM    533  C   HIS A  67      28.669  16.775 -39.233  1.00  0.52           C  
ATOM    534  CB  HIS A  67      29.606  16.783 -41.554  1.00  0.52           C  
ATOM    535  O   HIS A  67      29.127  15.920 -38.472  1.00  0.52           O  
ATOM    536  CG  HIS A  67      29.596  16.128 -42.899  1.00  0.52           C  
ATOM    537  CD2 HIS A  67      29.230  16.599 -44.114  1.00  0.52           C  
ATOM    538  ND1 HIS A  67      29.996  14.824 -43.094  1.00  0.52           N  
ATOM    539  CE1 HIS A  67      29.877  14.520 -44.376  1.00  0.52           C  
ATOM    540  NE2 HIS A  67      29.414  15.580 -45.016  1.00  0.52           N  
ATOM    541  N   HIS A  68      28.066  17.739 -38.610  1.00  0.43           N  
ATOM    542  CA  HIS A  68      28.295  18.240 -37.259  1.00  0.43           C  
ATOM    543  C   HIS A  68      27.028  18.859 -36.678  1.00  0.43           C  
ATOM    544  CB  HIS A  68      29.430  19.266 -37.254  1.00  0.43           C  
ATOM    545  O   HIS A  68      26.443  19.764 -37.278  1.00  0.43           O  
ATOM    546  CG  HIS A  68      30.388  19.095 -36.119  1.00  0.43           C  
ATOM    547  CD2 HIS A  68      31.636  18.570 -36.080  1.00  0.43           C  
ATOM    548  ND1 HIS A  68      30.094  19.487 -34.831  1.00  0.43           N  
ATOM    549  CE1 HIS A  68      31.122  19.211 -34.047  1.00  0.43           C  
ATOM    550  NE2 HIS A  68      32.071  18.654 -34.780  1.00  0.43           N  
ATOM    551  N   SER A  69      26.261  18.032 -35.897  1.00  0.55           N  
ATOM    552  CA  SER A  69      25.119  18.579 -35.171  1.00  0.55           C  
ATOM    553  C   SER A  69      25.473  18.860 -33.715  1.00  0.55           C  
ATOM    554  CB  SER A  69      23.930  17.619 -35.239  1.00  0.55           C  
ATOM    555  O   SER A  69      25.610  17.934 -32.913  1.00  0.55           O  
ATOM    556  OG  SER A  69      22.825  18.135 -34.518  1.00  0.55           O  
ATOM    557  N   PRO A  70      26.039  19.939 -33.445  1.00  0.53           N  
ATOM    558  CA  PRO A  70      26.445  20.358 -32.101  1.00  0.53           C  
ATOM    559  C   PRO A  70      25.372  20.088 -31.050  1.00  0.53           C  
ATOM    560  CB  PRO A  70      26.688  21.861 -32.260  1.00  0.53           C  
ATOM    561  O   PRO A  70      25.690  19.893 -29.874  1.00  0.53           O  
ATOM    562  CG  PRO A  70      26.314  22.162 -33.675  1.00  0.53           C  
ATOM    563  CD  PRO A  70      25.916  20.879 -34.346  1.00  0.53           C  
ATOM    564  N   ASN A  71      24.143  19.605 -31.464  1.00  0.52           N  
ATOM    565  CA  ASN A  71      23.059  19.385 -30.512  1.00  0.52           C  
ATOM    566  C   ASN A  71      22.703  17.905 -30.399  1.00  0.52           C  
ATOM    567  CB  ASN A  71      21.825  20.199 -30.906  1.00  0.52           C  
ATOM    568  O   ASN A  71      21.623  17.556 -29.919  1.00  0.52           O  
ATOM    569  CG  ASN A  71      21.955  21.667 -30.549  1.00  0.52           C  
ATOM    570  ND2 ASN A  71      21.099  22.497 -31.133  1.00  0.52           N  
ATOM    571  OD1 ASN A  71      22.819  22.051 -29.756  1.00  0.52           O  
ATOM    572  N   ARG A  72      23.540  16.960 -30.934  1.00  0.54           N  
ATOM    573  CA  ARG A  72      23.323  15.530 -30.737  1.00  0.54           C  
ATOM    574  C   ARG A  72      23.356  15.170 -29.256  1.00  0.54           C  
ATOM    575  CB  ARG A  72      24.372  14.717 -31.499  1.00  0.54           C  
ATOM    576  O   ARG A  72      24.286  15.548 -28.540  1.00  0.54           O  
ATOM    577  CG  ARG A  72      23.960  13.279 -31.768  1.00  0.54           C  
ATOM    578  CD  ARG A  72      25.006  12.537 -32.589  1.00  0.54           C  
ATOM    579  NE  ARG A  72      25.350  11.252 -31.989  1.00  0.54           N  
ATOM    580  NH1 ARG A  72      26.613  10.520 -33.780  1.00  0.54           N  
ATOM    581  NH2 ARG A  72      26.356   9.188 -31.932  1.00  0.54           N  
ATOM    582  CZ  ARG A  72      26.106  10.323 -32.568  1.00  0.54           C  
ATOM    583  N   SER A  73      22.135  15.193 -28.517  1.00  0.57           N  
ATOM    584  CA  SER A  73      22.057  14.661 -27.160  1.00  0.57           C  
ATOM    585  C   SER A  73      23.018  13.493 -26.968  1.00  0.57           C  
ATOM    586  CB  SER A  73      20.629  14.215 -26.841  1.00  0.57           C  
ATOM    587  O   SER A  73      23.161  12.648 -27.854  1.00  0.57           O  
ATOM    588  OG  SER A  73      19.693  15.204 -27.234  1.00  0.57           O  
ATOM    589  N   SER A  74      24.140  13.723 -26.319  1.00  0.64           N  
ATOM    590  CA  SER A  74      25.339  12.957 -25.995  1.00  0.64           C  
ATOM    591  C   SER A  74      25.015  11.481 -25.793  1.00  0.64           C  
ATOM    592  CB  SER A  74      26.010  13.517 -24.739  1.00  0.64           C  
ATOM    593  O   SER A  74      23.969  11.141 -25.236  1.00  0.64           O  
ATOM    594  OG  SER A  74      25.361  13.045 -23.571  1.00  0.64           O  
ATOM    595  N   ASP A  75      25.211  10.538 -26.694  1.00  0.79           N  
ATOM    596  CA  ASP A  75      25.224   9.088 -26.530  1.00  0.79           C  
ATOM    597  C   ASP A  75      25.055   8.700 -25.062  1.00  0.79           C  
ATOM    598  CB  ASP A  75      26.523   8.496 -27.084  1.00  0.79           C  
ATOM    599  O   ASP A  75      24.405   7.700 -24.750  1.00  0.79           O  
ATOM    600  CG  ASP A  75      26.567   8.481 -28.601  1.00  0.79           C  
ATOM    601  OD1 ASP A  75      25.519   8.705 -29.245  1.00  0.79           O  
ATOM    602  OD2 ASP A  75      27.660   8.241 -29.159  1.00  0.79           O  
ATOM    603  N   ASP A  76      25.342   9.659 -24.198  1.00  0.89           N  
ATOM    604  CA  ASP A  76      25.266   9.380 -22.767  1.00  0.89           C  
ATOM    605  C   ASP A  76      23.829   9.482 -22.263  1.00  0.89           C  
ATOM    606  CB  ASP A  76      26.168  10.337 -21.985  1.00  0.89           C  
ATOM    607  O   ASP A  76      23.375   8.636 -21.490  1.00  0.89           O  
ATOM    608  CG  ASP A  76      27.646  10.029 -22.153  1.00  0.89           C  
ATOM    609  OD1 ASP A  76      27.989   8.925 -22.627  1.00  0.89           O  
ATOM    610  OD2 ASP A  76      28.474  10.898 -21.804  1.00  0.89           O  
ATOM    611  N   ILE A  77      23.099  10.477 -22.760  1.00  0.91           N  
ATOM    612  CA  ILE A  77      21.716  10.690 -22.347  1.00  0.91           C  
ATOM    613  C   ILE A  77      20.845   9.542 -22.850  1.00  0.91           C  
ATOM    614  CB  ILE A  77      21.174  12.041 -22.864  1.00  0.91           C  
ATOM    615  O   ILE A  77      20.005   9.021 -22.112  1.00  0.91           O  
ATOM    616  CG1 ILE A  77      21.922  13.205 -22.203  1.00  0.91           C  
ATOM    617  CG2 ILE A  77      19.666  12.148 -22.616  1.00  0.91           C  
ATOM    618  CD1 ILE A  77      21.739  13.281 -20.693  1.00  0.91           C  
ATOM    619  N   THR A  78      21.138   9.208 -24.084  1.00  0.90           N  
ATOM    620  CA  THR A  78      20.381   8.104 -24.664  1.00  0.90           C  
ATOM    621  C   THR A  78      20.590   6.824 -23.861  1.00  0.90           C  
ATOM    622  CB  THR A  78      20.780   7.864 -26.132  1.00  0.90           C  
ATOM    623  O   THR A  78      19.639   6.084 -23.603  1.00  0.90           O  
ATOM    624  CG2 THR A  78      19.965   6.731 -26.745  1.00  0.90           C  
ATOM    625  OG1 THR A  78      20.553   9.062 -26.885  1.00  0.90           O  
ATOM    626  N   ALA A  79      21.855   6.577 -23.472  1.00  0.92           N  
ATOM    627  CA  ALA A  79      22.166   5.400 -22.666  1.00  0.92           C  
ATOM    628  C   ALA A  79      21.434   5.441 -21.328  1.00  0.92           C  
ATOM    629  CB  ALA A  79      23.673   5.292 -22.442  1.00  0.92           C  
ATOM    630  O   ALA A  79      20.909   4.423 -20.870  1.00  0.92           O  
ATOM    631  N   LEU A  80      21.353   6.629 -20.795  1.00  0.94           N  
ATOM    632  CA  LEU A  80      20.650   6.805 -19.529  1.00  0.94           C  
ATOM    633  C   LEU A  80      19.161   6.516 -19.689  1.00  0.94           C  
ATOM    634  CB  LEU A  80      20.852   8.226 -18.996  1.00  0.94           C  
ATOM    635  O   LEU A  80      18.562   5.841 -18.849  1.00  0.94           O  
ATOM    636  CG  LEU A  80      22.214   8.528 -18.370  1.00  0.94           C  
ATOM    637  CD1 LEU A  80      22.347  10.021 -18.085  1.00  0.94           C  
ATOM    638  CD2 LEU A  80      22.409   7.716 -17.094  1.00  0.94           C  
ATOM    639  N   LEU A  81      18.624   7.020 -20.719  1.00  0.95           N  
ATOM    640  CA  LEU A  81      17.201   6.828 -20.981  1.00  0.95           C  
ATOM    641  C   LEU A  81      16.885   5.354 -21.210  1.00  0.95           C  
ATOM    642  CB  LEU A  81      16.764   7.650 -22.196  1.00  0.95           C  
ATOM    643  O   LEU A  81      15.878   4.846 -20.712  1.00  0.95           O  
ATOM    644  CG  LEU A  81      16.810   9.171 -22.037  1.00  0.95           C  
ATOM    645  CD1 LEU A  81      16.421   9.852 -23.345  1.00  0.95           C  
ATOM    646  CD2 LEU A  81      15.894   9.618 -20.902  1.00  0.95           C  
ATOM    647  N   ARG A  82      17.753   4.646 -21.875  1.00  0.94           N  
ATOM    648  CA  ARG A  82      17.551   3.221 -22.117  1.00  0.94           C  
ATOM    649  C   ARG A  82      17.600   2.432 -20.813  1.00  0.94           C  
ATOM    650  CB  ARG A  82      18.603   2.687 -23.091  1.00  0.94           C  
ATOM    651  O   ARG A  82      16.781   1.538 -20.591  1.00  0.94           O  
ATOM    652  CG  ARG A  82      18.373   3.103 -24.535  1.00  0.94           C  
ATOM    653  CD  ARG A  82      19.411   2.497 -25.470  1.00  0.94           C  
ATOM    654  NE  ARG A  82      19.302   3.040 -26.821  1.00  0.94           N  
ATOM    655  NH1 ARG A  82      17.672   1.554 -27.509  1.00  0.94           N  
ATOM    656  NH2 ARG A  82      18.462   3.148 -28.955  1.00  0.94           N  
ATOM    657  CZ  ARG A  82      18.479   2.579 -27.759  1.00  0.94           C  
ATOM    658  N   MET A  83      18.577   2.834 -20.058  1.00  0.95           N  
ATOM    659  CA  MET A  83      18.699   2.190 -18.753  1.00  0.95           C  
ATOM    660  C   MET A  83      17.436   2.398 -17.924  1.00  0.95           C  
ATOM    661  CB  MET A  83      19.915   2.728 -17.998  1.00  0.95           C  
ATOM    662  O   MET A  83      16.904   1.448 -17.346  1.00  0.95           O  
ATOM    663  CG  MET A  83      20.088   2.132 -16.611  1.00  0.95           C  
ATOM    664  SD  MET A  83      20.900   3.292 -15.444  1.00  0.95           S  
ATOM    665  CE  MET A  83      19.692   4.646 -15.446  1.00  0.95           C  
ATOM    666  N   ALA A  84      16.998   3.638 -17.881  1.00  0.95           N  
ATOM    667  CA  ALA A  84      15.793   3.963 -17.123  1.00  0.95           C  
ATOM    668  C   ALA A  84      14.581   3.215 -17.671  1.00  0.95           C  
ATOM    669  CB  ALA A  84      15.540   5.469 -17.147  1.00  0.95           C  
ATOM    670  O   ALA A  84      13.777   2.679 -16.905  1.00  0.95           O  
ATOM    671  N   HIS A  85      14.497   3.109 -18.941  1.00  0.93           N  
ATOM    672  CA  HIS A  85      13.385   2.411 -19.575  1.00  0.93           C  
ATOM    673  C   HIS A  85      13.419   0.919 -19.260  1.00  0.93           C  
ATOM    674  CB  HIS A  85      13.409   2.628 -21.089  1.00  0.93           C  
ATOM    675  O   HIS A  85      12.377   0.309 -19.009  1.00  0.93           O  
ATOM    676  CG  HIS A  85      12.346   1.873 -21.821  1.00  0.93           C  
ATOM    677  CD2 HIS A  85      12.421   0.780 -22.618  1.00  0.93           C  
ATOM    678  ND1 HIS A  85      11.016   2.229 -21.778  1.00  0.93           N  
ATOM    679  CE1 HIS A  85      10.316   1.385 -22.517  1.00  0.93           C  
ATOM    680  NE2 HIS A  85      11.145   0.497 -23.038  1.00  0.93           N  
ATOM    681  N   ASP A  86      14.542   0.348 -19.263  1.00  0.93           N  
ATOM    682  CA  ASP A  86      14.674  -1.074 -18.960  1.00  0.93           C  
ATOM    683  C   ASP A  86      14.212  -1.376 -17.536  1.00  0.93           C  
ATOM    684  CB  ASP A  86      16.121  -1.532 -19.152  1.00  0.93           C  
ATOM    685  O   ASP A  86      13.599  -2.416 -17.284  1.00  0.93           O  
ATOM    686  CG  ASP A  86      16.515  -1.656 -20.613  1.00  0.93           C  
ATOM    687  OD1 ASP A  86      15.623  -1.637 -21.489  1.00  0.93           O  
ATOM    688  OD2 ASP A  86      17.727  -1.777 -20.891  1.00  0.93           O  
ATOM    689  N   ARG A  87      14.439  -0.434 -16.746  1.00  0.93           N  
ATOM    690  CA  ARG A  87      14.066  -0.619 -15.347  1.00  0.93           C  
ATOM    691  C   ARG A  87      12.579  -0.354 -15.137  1.00  0.93           C  
ATOM    692  CB  ARG A  87      14.894   0.299 -14.444  1.00  0.93           C  
ATOM    693  O   ARG A  87      11.934  -1.020 -14.324  1.00  0.93           O  
ATOM    694  CG  ARG A  87      14.704   0.037 -12.959  1.00  0.93           C  
ATOM    695  CD  ARG A  87      15.764   0.740 -12.122  1.00  0.93           C  
ATOM    696  NE  ARG A  87      15.536   0.548 -10.692  1.00  0.93           N  
ATOM    697  NH1 ARG A  87      17.775   0.578 -10.122  1.00  0.93           N  
ATOM    698  NH2 ARG A  87      16.178   0.299  -8.501  1.00  0.93           N  
ATOM    699  CZ  ARG A  87      16.497   0.475  -9.775  1.00  0.93           C  
ATOM    700  N   HIS A  88      12.100   0.633 -15.865  1.00  0.94           N  
ATOM    701  CA  HIS A  88      10.709   1.055 -15.742  1.00  0.94           C  
ATOM    702  C   HIS A  88      10.042   1.158 -17.109  1.00  0.94           C  
ATOM    703  CB  HIS A  88      10.619   2.395 -15.011  1.00  0.94           C  
ATOM    704  O   HIS A  88       9.838   2.260 -17.623  1.00  0.94           O  
ATOM    705  CG  HIS A  88      11.331   2.411 -13.696  1.00  0.94           C  
ATOM    706  CD2 HIS A  88      12.430   3.089 -13.288  1.00  0.94           C  
ATOM    707  ND1 HIS A  88      10.921   1.656 -12.618  1.00  0.94           N  
ATOM    708  CE1 HIS A  88      11.739   1.871 -11.601  1.00  0.94           C  
ATOM    709  NE2 HIS A  88      12.663   2.737 -11.981  1.00  0.94           N  
ATOM    710  N   GLU A  89       9.691   0.093 -17.625  1.00  0.91           N  
ATOM    711  CA  GLU A  89       9.286  -0.065 -19.019  1.00  0.91           C  
ATOM    712  C   GLU A  89       7.999   0.702 -19.309  1.00  0.91           C  
ATOM    713  CB  GLU A  89       9.104  -1.546 -19.361  1.00  0.91           C  
ATOM    714  O   GLU A  89       7.793   1.178 -20.427  1.00  0.91           O  
ATOM    715  CG  GLU A  89       8.787  -1.804 -20.827  1.00  0.91           C  
ATOM    716  CD  GLU A  89       8.617  -3.279 -21.153  1.00  0.91           C  
ATOM    717  OE1 GLU A  89       8.198  -3.606 -22.287  1.00  0.91           O  
ATOM    718  OE2 GLU A  89       8.904  -4.115 -20.267  1.00  0.91           O  
ATOM    719  N   ARG A  90       7.217   0.895 -18.215  1.00  0.92           N  
ATOM    720  CA  ARG A  90       5.879   1.428 -18.450  1.00  0.92           C  
ATOM    721  C   ARG A  90       5.811   2.911 -18.101  1.00  0.92           C  
ATOM    722  CB  ARG A  90       4.840   0.650 -17.639  1.00  0.92           C  
ATOM    723  O   ARG A  90       4.766   3.545 -18.263  1.00  0.92           O  
ATOM    724  CG  ARG A  90       4.722  -0.814 -18.032  1.00  0.92           C  
ATOM    725  CD  ARG A  90       4.150  -0.978 -19.433  1.00  0.92           C  
ATOM    726  NE  ARG A  90       3.902  -2.380 -19.753  1.00  0.92           N  
ATOM    727  NH1 ARG A  90       3.016  -1.961 -21.845  1.00  0.92           N  
ATOM    728  NH2 ARG A  90       3.188  -4.114 -21.079  1.00  0.92           N  
ATOM    729  CZ  ARG A  90       3.370  -2.815 -20.892  1.00  0.92           C  
ATOM    730  N   TRP A  91       6.924   3.513 -17.724  1.00  0.94           N  
ATOM    731  CA  TRP A  91       6.948   4.938 -17.410  1.00  0.94           C  
ATOM    732  C   TRP A  91       7.121   5.771 -18.675  1.00  0.94           C  
ATOM    733  CB  TRP A  91       8.073   5.252 -16.419  1.00  0.94           C  
ATOM    734  O   TRP A  91       7.864   5.388 -19.582  1.00  0.94           O  
ATOM    735  CG  TRP A  91       7.830   4.726 -15.036  1.00  0.94           C  
ATOM    736  CD1 TRP A  91       6.812   3.909 -14.632  1.00  0.94           C  
ATOM    737  CD2 TRP A  91       8.621   4.988 -13.873  1.00  0.94           C  
ATOM    738  CE2 TRP A  91       8.023   4.295 -12.797  1.00  0.94           C  
ATOM    739  CE3 TRP A  91       9.779   5.741 -13.635  1.00  0.94           C  
ATOM    740  NE1 TRP A  91       6.922   3.645 -13.286  1.00  0.94           N  
ATOM    741  CH2 TRP A  91       9.678   5.077 -11.297  1.00  0.94           C  
ATOM    742  CZ2 TRP A  91       8.545   4.333 -11.502  1.00  0.94           C  
ATOM    743  CZ3 TRP A  91      10.297   5.777 -12.345  1.00  0.94           C  
ATOM    744  N   GLY A  92       6.391   6.895 -18.717  1.00  0.93           N  
ATOM    745  CA  GLY A  92       6.520   7.850 -19.806  1.00  0.93           C  
ATOM    746  C   GLY A  92       7.705   8.784 -19.644  1.00  0.93           C  
ATOM    747  O   GLY A  92       8.429   8.709 -18.649  1.00  0.93           O  
ATOM    748  N   ALA A  93       7.972   9.602 -20.603  1.00  0.94           N  
ATOM    749  CA  ALA A  93       9.135  10.481 -20.704  1.00  0.94           C  
ATOM    750  C   ALA A  93       9.221  11.417 -19.502  1.00  0.94           C  
ATOM    751  CB  ALA A  93       9.082  11.286 -22.000  1.00  0.94           C  
ATOM    752  O   ALA A  93      10.302  11.626 -18.947  1.00  0.94           O  
ATOM    753  N   ARG A  94       8.112  11.922 -19.067  1.00  0.95           N  
ATOM    754  CA  ARG A  94       8.103  12.862 -17.952  1.00  0.95           C  
ATOM    755  C   ARG A  94       8.603  12.199 -16.673  1.00  0.95           C  
ATOM    756  CB  ARG A  94       6.697  13.425 -17.734  1.00  0.95           C  
ATOM    757  O   ARG A  94       9.433  12.764 -15.958  1.00  0.95           O  
ATOM    758  CG  ARG A  94       6.272  14.442 -18.782  1.00  0.95           C  
ATOM    759  CD  ARG A  94       4.910  15.044 -18.464  1.00  0.95           C  
ATOM    760  NE  ARG A  94       4.482  15.984 -19.496  1.00  0.95           N  
ATOM    761  NH1 ARG A  94       3.219  17.293 -18.071  1.00  0.95           N  
ATOM    762  NH2 ARG A  94       3.362  17.822 -20.297  1.00  0.95           N  
ATOM    763  CZ  ARG A  94       3.689  17.031 -19.286  1.00  0.95           C  
ATOM    764  N   LYS A  95       8.101  11.032 -16.383  1.00  0.96           N  
ATOM    765  CA  LYS A  95       8.484  10.302 -15.179  1.00  0.96           C  
ATOM    766  C   LYS A  95       9.954   9.895 -15.227  1.00  0.96           C  
ATOM    767  CB  LYS A  95       7.604   9.064 -14.998  1.00  0.96           C  
ATOM    768  O   LYS A  95      10.675  10.036 -14.237  1.00  0.96           O  
ATOM    769  CG  LYS A  95       6.168   9.378 -14.603  1.00  0.96           C  
ATOM    770  CD  LYS A  95       5.358   8.107 -14.386  1.00  0.96           C  
ATOM    771  CE  LYS A  95       3.890   8.416 -14.126  1.00  0.96           C  
ATOM    772  NZ  LYS A  95       3.083   7.171 -13.954  1.00  0.96           N  
ATOM    773  N   ILE A  96      10.368   9.435 -16.401  1.00  0.96           N  
ATOM    774  CA  ILE A  96      11.747   8.990 -16.565  1.00  0.96           C  
ATOM    775  C   ILE A  96      12.698  10.165 -16.352  1.00  0.96           C  
ATOM    776  CB  ILE A  96      11.976   8.362 -17.959  1.00  0.96           C  
ATOM    777  O   ILE A  96      13.706  10.037 -15.653  1.00  0.96           O  
ATOM    778  CG1 ILE A  96      11.264   7.008 -18.057  1.00  0.96           C  
ATOM    779  CG2 ILE A  96      13.473   8.216 -18.246  1.00  0.96           C  
ATOM    780  CD1 ILE A  96      11.849   5.933 -17.151  1.00  0.96           C  
ATOM    781  N   LYS A  97      12.384  11.248 -16.996  1.00  0.96           N  
ATOM    782  CA  LYS A  97      13.202  12.444 -16.819  1.00  0.96           C  
ATOM    783  C   LYS A  97      13.324  12.813 -15.343  1.00  0.96           C  
ATOM    784  CB  LYS A  97      12.615  13.617 -17.605  1.00  0.96           C  
ATOM    785  O   LYS A  97      14.429  13.027 -14.841  1.00  0.96           O  
ATOM    786  CG  LYS A  97      13.375  14.924 -17.428  1.00  0.96           C  
ATOM    787  CD  LYS A  97      12.736  16.055 -18.223  1.00  0.96           C  
ATOM    788  CE  LYS A  97      13.514  17.355 -18.072  1.00  0.96           C  
ATOM    789  NZ  LYS A  97      13.306  17.971 -16.727  1.00  0.96           N  
ATOM    790  N   ARG A  98      12.144  12.947 -14.672  1.00  0.97           N  
ATOM    791  CA  ARG A  98      12.139  13.308 -13.258  1.00  0.97           C  
ATOM    792  C   ARG A  98      12.920  12.293 -12.430  1.00  0.97           C  
ATOM    793  CB  ARG A  98      10.704  13.417 -12.736  1.00  0.97           C  
ATOM    794  O   ARG A  98      13.696  12.668 -11.549  1.00  0.97           O  
ATOM    795  CG  ARG A  98      10.611  13.762 -11.258  1.00  0.97           C  
ATOM    796  CD  ARG A  98      11.259  15.104 -10.950  1.00  0.97           C  
ATOM    797  NE  ARG A  98      11.176  15.429  -9.529  1.00  0.97           N  
ATOM    798  NH1 ARG A  98      12.387  17.389  -9.694  1.00  0.97           N  
ATOM    799  NH2 ARG A  98      11.577  16.705  -7.662  1.00  0.97           N  
ATOM    800  CZ  ARG A  98      11.714  16.507  -8.965  1.00  0.97           C  
ATOM    801  N   TRP A  99      12.718  11.088 -12.642  1.00  0.97           N  
ATOM    802  CA  TRP A  99      13.405  10.013 -11.934  1.00  0.97           C  
ATOM    803  C   TRP A  99      14.917  10.137 -12.091  1.00  0.97           C  
ATOM    804  CB  TRP A  99      12.937   8.647 -12.443  1.00  0.97           C  
ATOM    805  O   TRP A  99      15.661  10.024 -11.114  1.00  0.97           O  
ATOM    806  CG  TRP A  99      13.580   7.485 -11.748  1.00  0.97           C  
ATOM    807  CD1 TRP A  99      13.274   6.992 -10.510  1.00  0.97           C  
ATOM    808  CD2 TRP A  99      14.645   6.672 -12.251  1.00  0.97           C  
ATOM    809  CE2 TRP A  99      14.933   5.703 -11.264  1.00  0.97           C  
ATOM    810  CE3 TRP A  99      15.383   6.667 -13.442  1.00  0.97           C  
ATOM    811  NE1 TRP A  99      14.084   5.921 -10.213  1.00  0.97           N  
ATOM    812  CH2 TRP A  99      16.637   4.758 -12.607  1.00  0.97           C  
ATOM    813  CZ2 TRP A  99      15.930   4.739 -11.432  1.00  0.97           C  
ATOM    814  CZ3 TRP A  99      16.375   5.707 -13.608  1.00  0.97           C  
ATOM    815  N   LEU A 100      15.422  10.356 -13.258  1.00  0.96           N  
ATOM    816  CA  LEU A 100      16.847  10.525 -13.520  1.00  0.96           C  
ATOM    817  C   LEU A 100      17.384  11.771 -12.823  1.00  0.96           C  
ATOM    818  CB  LEU A 100      17.108  10.616 -15.026  1.00  0.96           C  
ATOM    819  O   LEU A 100      18.478  11.747 -12.255  1.00  0.96           O  
ATOM    820  CG  LEU A 100      17.004   9.309 -15.812  1.00  0.96           C  
ATOM    821  CD1 LEU A 100      16.992   9.591 -17.311  1.00  0.96           C  
ATOM    822  CD2 LEU A 100      18.151   8.373 -15.448  1.00  0.96           C  
ATOM    823  N   GLU A 101      16.625  12.846 -12.838  1.00  0.97           N  
ATOM    824  CA  GLU A 101      17.021  14.064 -12.138  1.00  0.97           C  
ATOM    825  C   GLU A 101      17.115  13.830 -10.633  1.00  0.97           C  
ATOM    826  CB  GLU A 101      16.037  15.198 -12.433  1.00  0.97           C  
ATOM    827  O   GLU A 101      18.044  14.312  -9.981  1.00  0.97           O  
ATOM    828  CG  GLU A 101      16.159  15.768 -13.839  1.00  0.97           C  
ATOM    829  CD  GLU A 101      15.081  16.788 -14.169  1.00  0.97           C  
ATOM    830  OE1 GLU A 101      15.263  17.577 -15.124  1.00  0.97           O  
ATOM    831  OE2 GLU A 101      14.046  16.800 -13.465  1.00  0.97           O  
ATOM    832  N   ASP A 102      16.183  13.087 -10.086  1.00  0.93           N  
ATOM    833  CA  ASP A 102      16.207  12.760  -8.663  1.00  0.93           C  
ATOM    834  C   ASP A 102      17.447  11.943  -8.308  1.00  0.93           C  
ATOM    835  CB  ASP A 102      14.942  11.994  -8.267  1.00  0.93           C  
ATOM    836  O   ASP A 102      17.893  11.950  -7.159  1.00  0.93           O  
ATOM    837  CG  ASP A 102      13.705  12.874  -8.225  1.00  0.93           C  
ATOM    838  OD1 ASP A 102      13.839  14.116  -8.269  1.00  0.93           O  
ATOM    839  OD2 ASP A 102      12.587  12.321  -8.144  1.00  0.93           O  
ATOM    840  N   GLN A 103      18.026  11.317  -9.275  1.00  0.94           N  
ATOM    841  CA  GLN A 103      19.226  10.510  -9.080  1.00  0.94           C  
ATOM    842  C   GLN A 103      20.488  11.339  -9.303  1.00  0.94           C  
ATOM    843  CB  GLN A 103      19.219   9.302 -10.019  1.00  0.94           C  
ATOM    844  O   GLN A 103      21.600  10.808  -9.266  1.00  0.94           O  
ATOM    845  CG  GLN A 103      18.074   8.332  -9.763  1.00  0.94           C  
ATOM    846  CD  GLN A 103      18.466   6.886 -10.003  1.00  0.94           C  
ATOM    847  NE2 GLN A 103      17.584   5.964  -9.632  1.00  0.94           N  
ATOM    848  OE1 GLN A 103      19.552   6.600 -10.517  1.00  0.94           O  
ATOM    849  N   GLY A 104      20.300  12.590  -9.700  1.00  0.95           N  
ATOM    850  CA  GLY A 104      21.428  13.505  -9.774  1.00  0.95           C  
ATOM    851  C   GLY A 104      21.886  13.774 -11.195  1.00  0.95           C  
ATOM    852  O   GLY A 104      22.899  14.442 -11.410  1.00  0.95           O  
ATOM    853  N   HIS A 105      21.169  13.252 -12.157  1.00  0.94           N  
ATOM    854  CA  HIS A 105      21.543  13.481 -13.548  1.00  0.94           C  
ATOM    855  C   HIS A 105      20.975  14.801 -14.061  1.00  0.94           C  
ATOM    856  CB  HIS A 105      21.063  12.326 -14.429  1.00  0.94           C  
ATOM    857  O   HIS A 105      19.905  15.232 -13.626  1.00  0.94           O  
ATOM    858  CG  HIS A 105      21.633  10.999 -14.040  1.00  0.94           C  
ATOM    859  CD2 HIS A 105      21.074   9.945 -13.400  1.00  0.94           C  
ATOM    860  ND1 HIS A 105      22.936  10.641 -14.307  1.00  0.94           N  
ATOM    861  CE1 HIS A 105      23.155   9.420 -13.848  1.00  0.94           C  
ATOM    862  NE2 HIS A 105      22.040   8.975 -13.293  1.00  0.94           N  
ATOM    863  N   THR A 106      21.693  15.478 -14.891  1.00  0.94           N  
ATOM    864  CA  THR A 106      21.206  16.657 -15.600  1.00  0.94           C  
ATOM    865  C   THR A 106      20.585  16.266 -16.937  1.00  0.94           C  
ATOM    866  CB  THR A 106      22.338  17.675 -15.834  1.00  0.94           C  
ATOM    867  O   THR A 106      21.275  15.756 -17.823  1.00  0.94           O  
ATOM    868  CG2 THR A 106      21.804  18.957 -16.464  1.00  0.94           C  
ATOM    869  OG1 THR A 106      22.954  17.993 -14.580  1.00  0.94           O  
ATOM    870  N   MET A 107      19.274  16.455 -17.044  1.00  0.94           N  
ATOM    871  CA  MET A 107      18.524  16.015 -18.218  1.00  0.94           C  
ATOM    872  C   MET A 107      18.145  17.202 -19.097  1.00  0.94           C  
ATOM    873  CB  MET A 107      17.267  15.252 -17.799  1.00  0.94           C  
ATOM    874  O   MET A 107      17.948  18.312 -18.599  1.00  0.94           O  
ATOM    875  CG  MET A 107      17.554  13.973 -17.030  1.00  0.94           C  
ATOM    876  SD  MET A 107      18.675  12.841 -17.942  1.00  0.94           S  
ATOM    877  CE  MET A 107      17.681  12.537 -19.430  1.00  0.94           C  
ATOM    878  N   PRO A 108      18.150  16.998 -20.451  1.00  0.92           N  
ATOM    879  CA  PRO A 108      17.649  18.049 -21.340  1.00  0.92           C  
ATOM    880  C   PRO A 108      16.171  18.359 -21.111  1.00  0.92           C  
ATOM    881  CB  PRO A 108      17.875  17.467 -22.737  1.00  0.92           C  
ATOM    882  O   PRO A 108      15.547  17.783 -20.217  1.00  0.92           O  
ATOM    883  CG  PRO A 108      17.859  15.985 -22.541  1.00  0.92           C  
ATOM    884  CD  PRO A 108      18.332  15.683 -21.148  1.00  0.92           C  
ATOM    885  N   ALA A 109      15.795  19.322 -21.919  1.00  0.94           N  
ATOM    886  CA  ALA A 109      14.389  19.713 -21.862  1.00  0.94           C  
ATOM    887  C   ALA A 109      13.476  18.519 -22.121  1.00  0.94           C  
ATOM    888  CB  ALA A 109      14.104  20.825 -22.868  1.00  0.94           C  
ATOM    889  O   ALA A 109      13.880  17.548 -22.766  1.00  0.94           O  
ATOM    890  N   PHE A 110      12.254  18.509 -21.582  1.00  0.94           N  
ATOM    891  CA  PHE A 110      11.291  17.422 -21.717  1.00  0.94           C  
ATOM    892  C   PHE A 110      11.103  17.043 -23.181  1.00  0.94           C  
ATOM    893  CB  PHE A 110       9.945  17.815 -21.099  1.00  0.94           C  
ATOM    894  O   PHE A 110      11.086  15.859 -23.524  1.00  0.94           O  
ATOM    895  CG  PHE A 110       8.806  16.921 -21.508  1.00  0.94           C  
ATOM    896  CD1 PHE A 110       7.848  17.363 -22.413  1.00  0.94           C  
ATOM    897  CD2 PHE A 110       8.692  15.639 -20.988  1.00  0.94           C  
ATOM    898  CE1 PHE A 110       6.792  16.538 -22.793  1.00  0.94           C  
ATOM    899  CE2 PHE A 110       7.640  14.809 -21.363  1.00  0.94           C  
ATOM    900  CZ  PHE A 110       6.690  15.260 -22.265  1.00  0.94           C  
ATOM    901  N   SER A 111      10.930  18.082 -24.051  1.00  0.93           N  
ATOM    902  CA  SER A 111      10.680  17.837 -25.467  1.00  0.93           C  
ATOM    903  C   SER A 111      11.785  16.988 -26.085  1.00  0.93           C  
ATOM    904  CB  SER A 111      10.556  19.159 -26.227  1.00  0.93           C  
ATOM    905  O   SER A 111      11.513  16.095 -26.891  1.00  0.93           O  
ATOM    906  OG  SER A 111      11.716  19.952 -26.048  1.00  0.93           O  
ATOM    907  N   THR A 112      13.041  17.246 -25.687  1.00  0.92           N  
ATOM    908  CA  THR A 112      14.187  16.500 -26.193  1.00  0.92           C  
ATOM    909  C   THR A 112      14.163  15.061 -25.685  1.00  0.92           C  
ATOM    910  CB  THR A 112      15.513  17.169 -25.786  1.00  0.92           C  
ATOM    911  O   THR A 112      14.382  14.122 -26.453  1.00  0.92           O  
ATOM    912  CG2 THR A 112      16.707  16.437 -26.390  1.00  0.92           C  
ATOM    913  OG1 THR A 112      15.517  18.526 -26.245  1.00  0.92           O  
ATOM    914  N   VAL A 113      13.869  14.848 -24.416  1.00  0.93           N  
ATOM    915  CA  VAL A 113      13.763  13.522 -23.816  1.00  0.93           C  
ATOM    916  C   VAL A 113      12.668  12.723 -24.520  1.00  0.93           C  
ATOM    917  CB  VAL A 113      13.471  13.606 -22.301  1.00  0.93           C  
ATOM    918  O   VAL A 113      12.881  11.571 -24.904  1.00  0.93           O  
ATOM    919  CG1 VAL A 113      13.154  12.223 -21.735  1.00  0.93           C  
ATOM    920  CG2 VAL A 113      14.655  14.230 -21.565  1.00  0.93           C  
ATOM    921  N   HIS A 114      11.515  13.371 -24.667  1.00  0.94           N  
ATOM    922  CA  HIS A 114      10.392  12.720 -25.334  1.00  0.94           C  
ATOM    923  C   HIS A 114      10.769  12.282 -26.746  1.00  0.94           C  
ATOM    924  CB  HIS A 114       9.182  13.654 -25.380  1.00  0.94           C  
ATOM    925  O   HIS A 114      10.506  11.143 -27.137  1.00  0.94           O  
ATOM    926  CG  HIS A 114       7.976  13.043 -26.019  1.00  0.94           C  
ATOM    927  CD2 HIS A 114       6.879  12.464 -25.476  1.00  0.94           C  
ATOM    928  ND1 HIS A 114       7.809  12.980 -27.385  1.00  0.94           N  
ATOM    929  CE1 HIS A 114       6.658  12.388 -27.656  1.00  0.94           C  
ATOM    930  NE2 HIS A 114       6.074  12.065 -26.514  1.00  0.94           N  
ATOM    931  N   ASN A 115      11.382  13.175 -27.547  1.00  0.92           N  
ATOM    932  CA  ASN A 115      11.771  12.883 -28.922  1.00  0.92           C  
ATOM    933  C   ASN A 115      12.797  11.755 -28.987  1.00  0.92           C  
ATOM    934  CB  ASN A 115      12.318  14.138 -29.604  1.00  0.92           C  
ATOM    935  O   ASN A 115      12.703  10.874 -29.843  1.00  0.92           O  
ATOM    936  CG  ASN A 115      11.233  15.147 -29.927  1.00  0.92           C  
ATOM    937  ND2 ASN A 115      11.619  16.411 -30.059  1.00  0.92           N  
ATOM    938  OD1 ASN A 115      10.058  14.794 -30.055  1.00  0.92           O  
ATOM    939  N   LEU A 116      13.733  11.811 -28.043  1.00  0.91           N  
ATOM    940  CA  LEU A 116      14.754  10.771 -27.995  1.00  0.91           C  
ATOM    941  C   LEU A 116      14.133   9.413 -27.685  1.00  0.91           C  
ATOM    942  CB  LEU A 116      15.817  11.111 -26.947  1.00  0.91           C  
ATOM    943  O   LEU A 116      14.476   8.410 -28.316  1.00  0.91           O  
ATOM    944  CG  LEU A 116      16.840  12.177 -27.340  1.00  0.91           C  
ATOM    945  CD1 LEU A 116      17.695  12.560 -26.136  1.00  0.91           C  
ATOM    946  CD2 LEU A 116      17.714  11.684 -28.487  1.00  0.91           C  
ATOM    947  N   MET A 117      13.275   9.415 -26.726  1.00  0.93           N  
ATOM    948  CA  MET A 117      12.610   8.165 -26.367  1.00  0.93           C  
ATOM    949  C   MET A 117      11.757   7.651 -27.522  1.00  0.93           C  
ATOM    950  CB  MET A 117      11.743   8.356 -25.121  1.00  0.93           C  
ATOM    951  O   MET A 117      11.756   6.454 -27.814  1.00  0.93           O  
ATOM    952  CG  MET A 117      12.541   8.514 -23.837  1.00  0.93           C  
ATOM    953  SD  MET A 117      11.468   8.638 -22.354  1.00  0.93           S  
ATOM    954  CE  MET A 117      10.910   6.917 -22.217  1.00  0.93           C  
ATOM    955  N   ALA A 118      10.995   8.542 -28.145  1.00  0.92           N  
ATOM    956  CA  ALA A 118      10.167   8.184 -29.294  1.00  0.92           C  
ATOM    957  C   ALA A 118      11.017   7.619 -30.428  1.00  0.92           C  
ATOM    958  CB  ALA A 118       9.377   9.398 -29.778  1.00  0.92           C  
ATOM    959  O   ALA A 118      10.670   6.596 -31.022  1.00  0.92           O  
ATOM    960  N   ARG A 119      12.126   8.215 -30.735  1.00  0.90           N  
ATOM    961  CA  ARG A 119      13.031   7.818 -31.809  1.00  0.90           C  
ATOM    962  C   ARG A 119      13.580   6.415 -31.571  1.00  0.90           C  
ATOM    963  CB  ARG A 119      14.183   8.816 -31.938  1.00  0.90           C  
ATOM    964  O   ARG A 119      13.805   5.662 -32.520  1.00  0.90           O  
ATOM    965  CG  ARG A 119      15.124   8.524 -33.097  1.00  0.90           C  
ATOM    966  CD  ARG A 119      16.262   9.533 -33.167  1.00  0.90           C  
ATOM    967  NE  ARG A 119      15.770  10.883 -33.428  1.00  0.90           N  
ATOM    968  NH1 ARG A 119      17.847  11.887 -33.299  1.00  0.90           N  
ATOM    969  NH2 ARG A 119      15.983  13.150 -33.728  1.00  0.90           N  
ATOM    970  CZ  ARG A 119      16.534  11.970 -33.484  1.00  0.90           C  
ATOM    971  N   HIS A 120      13.704   6.033 -30.324  1.00  0.90           N  
ATOM    972  CA  HIS A 120      14.334   4.758 -30.000  1.00  0.90           C  
ATOM    973  C   HIS A 120      13.302   3.736 -29.537  1.00  0.90           C  
ATOM    974  CB  HIS A 120      15.404   4.948 -28.924  1.00  0.90           C  
ATOM    975  O   HIS A 120      13.659   2.701 -28.969  1.00  0.90           O  
ATOM    976  CG  HIS A 120      16.617   5.680 -29.406  1.00  0.90           C  
ATOM    977  CD2 HIS A 120      16.989   6.973 -29.264  1.00  0.90           C  
ATOM    978  ND1 HIS A 120      17.613   5.069 -30.136  1.00  0.90           N  
ATOM    979  CE1 HIS A 120      18.550   5.958 -30.421  1.00  0.90           C  
ATOM    980  NE2 HIS A 120      18.195   7.121 -29.904  1.00  0.90           N  
ATOM    981  N   GLY A 121      12.040   4.054 -29.658  1.00  0.90           N  
ATOM    982  CA  GLY A 121      10.946   3.146 -29.352  1.00  0.90           C  
ATOM    983  C   GLY A 121      10.808   2.857 -27.869  1.00  0.90           C  
ATOM    984  O   GLY A 121      10.495   1.731 -27.477  1.00  0.90           O  
ATOM    985  N   LEU A 122      11.110   3.850 -27.043  1.00  0.91           N  
ATOM    986  CA  LEU A 122      11.147   3.651 -25.599  1.00  0.91           C  
ATOM    987  C   LEU A 122       9.866   4.160 -24.947  1.00  0.91           C  
ATOM    988  CB  LEU A 122      12.359   4.361 -24.991  1.00  0.91           C  
ATOM    989  O   LEU A 122       9.713   4.085 -23.725  1.00  0.91           O  
ATOM    990  CG  LEU A 122      13.730   3.933 -25.518  1.00  0.91           C  
ATOM    991  CD1 LEU A 122      14.827   4.794 -24.900  1.00  0.91           C  
ATOM    992  CD2 LEU A 122      13.977   2.456 -25.229  1.00  0.91           C  
ATOM    993  N   LEU A 123       8.905   4.703 -25.656  1.00  0.89           N  
ATOM    994  CA  LEU A 123       7.675   5.233 -25.078  1.00  0.89           C  
ATOM    995  C   LEU A 123       6.635   4.131 -24.906  1.00  0.89           C  
ATOM    996  CB  LEU A 123       7.109   6.353 -25.955  1.00  0.89           C  
ATOM    997  O   LEU A 123       6.498   3.261 -25.770  1.00  0.89           O  
ATOM    998  CG  LEU A 123       7.939   7.635 -26.038  1.00  0.89           C  
ATOM    999  CD1 LEU A 123       7.368   8.568 -27.100  1.00  0.89           C  
ATOM   1000  CD2 LEU A 123       7.988   8.328 -24.680  1.00  0.89           C  
ATOM   1001  N   PRO A 124       6.018   4.177 -23.712  1.00  0.83           N  
ATOM   1002  CA  PRO A 124       4.949   3.193 -23.530  1.00  0.83           C  
ATOM   1003  C   PRO A 124       3.750   3.448 -24.441  1.00  0.83           C  
ATOM   1004  CB  PRO A 124       4.562   3.360 -22.058  1.00  0.83           C  
ATOM   1005  O   PRO A 124       3.590   4.555 -24.961  1.00  0.83           O  
ATOM   1006  CG  PRO A 124       4.968   4.757 -21.714  1.00  0.83           C  
ATOM   1007  CD  PRO A 124       6.091   5.166 -22.623  1.00  0.83           C  
ATOM   1008  N   GLY A 125       3.119   2.468 -24.995  1.00  0.72           N  
ATOM   1009  CA  GLY A 125       1.905   2.628 -25.780  1.00  0.72           C  
ATOM   1010  C   GLY A 125       0.900   3.568 -25.141  1.00  0.72           C  
ATOM   1011  O   GLY A 125       0.873   3.717 -23.917  1.00  0.72           O  
ATOM   1012  N   ALA A 126       0.490   4.721 -25.866  1.00  0.58           N  
ATOM   1013  CA  ALA A 126      -0.473   5.733 -25.441  1.00  0.58           C  
ATOM   1014  C   ALA A 126      -1.838   5.110 -25.163  1.00  0.58           C  
ATOM   1015  CB  ALA A 126      -0.597   6.827 -26.499  1.00  0.58           C  
ATOM   1016  O   ALA A 126      -2.298   4.248 -25.916  1.00  0.58           O  
ATOM   1017  N   SER A 127      -2.231   5.001 -23.892  1.00  0.51           N  
ATOM   1018  CA  SER A 127      -3.670   4.849 -23.711  1.00  0.51           C  
ATOM   1019  C   SER A 127      -4.333   6.186 -23.396  1.00  0.51           C  
ATOM   1020  CB  SER A 127      -3.967   3.848 -22.593  1.00  0.51           C  
ATOM   1021  O   SER A 127      -3.889   6.909 -22.503  1.00  0.51           O  
ATOM   1022  OG  SER A 127      -4.057   2.531 -23.108  1.00  0.51           O  
ATOM   1023  N   PRO A 128      -5.053   6.820 -24.340  1.00  0.44           N  
ATOM   1024  CA  PRO A 128      -5.741   8.082 -24.055  1.00  0.44           C  
ATOM   1025  C   PRO A 128      -6.691   7.981 -22.864  1.00  0.44           C  
ATOM   1026  CB  PRO A 128      -6.513   8.362 -25.347  1.00  0.44           C  
ATOM   1027  O   PRO A 128      -7.467   7.026 -22.768  1.00  0.44           O  
ATOM   1028  CG  PRO A 128      -6.330   7.132 -26.176  1.00  0.44           C  
ATOM   1029  CD  PRO A 128      -5.434   6.184 -25.431  1.00  0.44           C  
ATOM   1030  N   GLY A 129      -6.245   8.426 -21.670  1.00  0.50           N  
ATOM   1031  CA  GLY A 129      -7.246   8.536 -20.621  1.00  0.50           C  
ATOM   1032  C   GLY A 129      -7.941   9.884 -20.598  1.00  0.50           C  
ATOM   1033  O   GLY A 129      -7.496  10.829 -21.253  1.00  0.50           O  
ATOM   1034  N   ILE A 130      -9.160   9.919 -20.482  1.00  0.49           N  
ATOM   1035  CA  ILE A 130     -10.037  11.077 -20.340  1.00  0.49           C  
ATOM   1036  C   ILE A 130      -9.662  11.857 -19.082  1.00  0.49           C  
ATOM   1037  CB  ILE A 130     -11.523  10.658 -20.288  1.00  0.49           C  
ATOM   1038  O   ILE A 130      -9.557  11.282 -17.996  1.00  0.49           O  
ATOM   1039  CG1 ILE A 130     -11.888   9.828 -21.525  1.00  0.49           C  
ATOM   1040  CG2 ILE A 130     -12.427  11.888 -20.168  1.00  0.49           C  
ATOM   1041  CD1 ILE A 130     -13.258   9.170 -21.446  1.00  0.49           C  
ATOM   1042  N   PRO A 131      -9.233  13.236 -19.295  1.00  0.54           N  
ATOM   1043  CA  PRO A 131      -8.975  14.004 -18.075  1.00  0.54           C  
ATOM   1044  C   PRO A 131     -10.172  14.027 -17.127  1.00  0.54           C  
ATOM   1045  CB  PRO A 131      -8.668  15.409 -18.600  1.00  0.54           C  
ATOM   1046  O   PRO A 131     -11.318  14.109 -17.576  1.00  0.54           O  
ATOM   1047  CG  PRO A 131      -8.753  15.287 -20.087  1.00  0.54           C  
ATOM   1048  CD  PRO A 131      -9.242  13.908 -20.426  1.00  0.54           C  
ATOM   1049  N   ALA A 132     -10.014  13.527 -15.996  1.00  0.54           N  
ATOM   1050  CA  ALA A 132     -11.075  13.597 -14.994  1.00  0.54           C  
ATOM   1051  C   ALA A 132     -11.331  15.039 -14.567  1.00  0.54           C  
ATOM   1052  CB  ALA A 132     -10.718  12.741 -13.782  1.00  0.54           C  
ATOM   1053  O   ALA A 132     -10.403  15.849 -14.503  1.00  0.54           O  
ATOM   1054  N   THR A 133     -12.573  15.652 -14.708  1.00  0.51           N  
ATOM   1055  CA  THR A 133     -13.075  16.942 -14.247  1.00  0.51           C  
ATOM   1056  C   THR A 133     -13.527  16.857 -12.792  1.00  0.51           C  
ATOM   1057  CB  THR A 133     -14.243  17.432 -15.122  1.00  0.51           C  
ATOM   1058  O   THR A 133     -14.084  15.842 -12.367  1.00  0.51           O  
ATOM   1059  CG2 THR A 133     -13.763  17.805 -16.521  1.00  0.51           C  
ATOM   1060  OG1 THR A 133     -15.224  16.392 -15.227  1.00  0.51           O  
ATOM   1061  N   GLY A 134     -12.658  17.459 -11.775  1.00  0.60           N  
ATOM   1062  CA  GLY A 134     -12.988  17.714 -10.382  1.00  0.60           C  
ATOM   1063  C   GLY A 134     -12.137  16.917  -9.412  1.00  0.60           C  
ATOM   1064  O   GLY A 134     -12.214  15.687  -9.376  1.00  0.60           O  
ATOM   1065  N   ARG A 135     -11.006  17.419  -9.167  1.00  0.69           N  
ATOM   1066  CA  ARG A 135     -10.022  16.785  -8.296  1.00  0.69           C  
ATOM   1067  C   ARG A 135     -10.231  17.197  -6.843  1.00  0.69           C  
ATOM   1068  CB  ARG A 135      -8.602  17.139  -8.742  1.00  0.69           C  
ATOM   1069  O   ARG A 135     -10.546  18.355  -6.560  1.00  0.69           O  
ATOM   1070  CG  ARG A 135      -8.201  16.520 -10.072  1.00  0.69           C  
ATOM   1071  CD  ARG A 135      -6.761  16.850 -10.437  1.00  0.69           C  
ATOM   1072  NE  ARG A 135      -6.328  16.129 -11.630  1.00  0.69           N  
ATOM   1073  NH1 ARG A 135      -4.310  17.237 -11.820  1.00  0.69           N  
ATOM   1074  NH2 ARG A 135      -4.880  15.617 -13.338  1.00  0.69           N  
ATOM   1075  CZ  ARG A 135      -5.173  16.329 -12.260  1.00  0.69           C  
ATOM   1076  N   PHE A 136     -10.656  16.267  -6.016  1.00  0.81           N  
ATOM   1077  CA  PHE A 136     -10.672  16.577  -4.591  1.00  0.81           C  
ATOM   1078  C   PHE A 136      -9.471  15.956  -3.888  1.00  0.81           C  
ATOM   1079  CB  PHE A 136     -11.971  16.084  -3.946  1.00  0.81           C  
ATOM   1080  O   PHE A 136      -8.988  14.896  -4.293  1.00  0.81           O  
ATOM   1081  CG  PHE A 136     -11.974  14.611  -3.637  1.00  0.81           C  
ATOM   1082  CD1 PHE A 136     -12.431  13.692  -4.574  1.00  0.81           C  
ATOM   1083  CD2 PHE A 136     -11.520  14.146  -2.410  1.00  0.81           C  
ATOM   1084  CE1 PHE A 136     -12.436  12.328  -4.291  1.00  0.81           C  
ATOM   1085  CE2 PHE A 136     -11.521  12.785  -2.120  1.00  0.81           C  
ATOM   1086  CZ  PHE A 136     -11.980  11.877  -3.061  1.00  0.81           C  
ATOM   1087  N   GLU A 137      -8.784  16.732  -3.139  1.00  0.87           N  
ATOM   1088  CA  GLU A 137      -7.661  16.309  -2.307  1.00  0.87           C  
ATOM   1089  C   GLU A 137      -7.741  16.928  -0.915  1.00  0.87           C  
ATOM   1090  CB  GLU A 137      -6.332  16.678  -2.971  1.00  0.87           C  
ATOM   1091  O   GLU A 137      -8.011  18.123  -0.775  1.00  0.87           O  
ATOM   1092  CG  GLU A 137      -5.107  16.263  -2.168  1.00  0.87           C  
ATOM   1093  CD  GLU A 137      -3.797  16.696  -2.806  1.00  0.87           C  
ATOM   1094  OE1 GLU A 137      -3.021  17.434  -2.157  1.00  0.87           O  
ATOM   1095  OE2 GLU A 137      -3.544  16.294  -3.964  1.00  0.87           O  
ATOM   1096  N   HIS A 138      -7.596  16.074   0.060  1.00  0.91           N  
ATOM   1097  CA  HIS A 138      -7.563  16.602   1.419  1.00  0.91           C  
ATOM   1098  C   HIS A 138      -6.257  17.339   1.693  1.00  0.91           C  
ATOM   1099  CB  HIS A 138      -7.754  15.475   2.436  1.00  0.91           C  
ATOM   1100  O   HIS A 138      -5.278  17.169   0.962  1.00  0.91           O  
ATOM   1101  CG  HIS A 138      -9.178  15.050   2.600  1.00  0.91           C  
ATOM   1102  CD2 HIS A 138      -9.902  14.103   1.958  1.00  0.91           C  
ATOM   1103  ND1 HIS A 138     -10.027  15.628   3.518  1.00  0.91           N  
ATOM   1104  CE1 HIS A 138     -11.215  15.053   3.435  1.00  0.91           C  
ATOM   1105  NE2 HIS A 138     -11.166  14.124   2.496  1.00  0.91           N  
ATOM   1106  N   ASP A 139      -6.254  18.203   2.768  1.00  0.93           N  
ATOM   1107  CA  ASP A 139      -5.209  19.203   2.965  1.00  0.93           C  
ATOM   1108  C   ASP A 139      -3.963  18.580   3.590  1.00  0.93           C  
ATOM   1109  CB  ASP A 139      -5.720  20.349   3.841  1.00  0.93           C  
ATOM   1110  O   ASP A 139      -2.862  19.120   3.464  1.00  0.93           O  
ATOM   1111  CG  ASP A 139      -6.262  19.875   5.179  1.00  0.93           C  
ATOM   1112  OD1 ASP A 139      -6.548  18.668   5.328  1.00  0.93           O  
ATOM   1113  OD2 ASP A 139      -6.407  20.718   6.091  1.00  0.93           O  
ATOM   1114  N   ALA A 140      -4.119  17.396   4.240  1.00  0.95           N  
ATOM   1115  CA  ALA A 140      -2.983  16.761   4.903  1.00  0.95           C  
ATOM   1116  C   ALA A 140      -3.095  15.241   4.848  1.00  0.95           C  
ATOM   1117  CB  ALA A 140      -2.881  17.232   6.352  1.00  0.95           C  
ATOM   1118  O   ALA A 140      -4.189  14.699   4.669  1.00  0.95           O  
ATOM   1119  N   PRO A 141      -1.939  14.570   4.996  1.00  0.97           N  
ATOM   1120  CA  PRO A 141      -2.003  13.109   5.071  1.00  0.97           C  
ATOM   1121  C   PRO A 141      -2.848  12.614   6.243  1.00  0.97           C  
ATOM   1122  CB  PRO A 141      -0.538  12.700   5.244  1.00  0.97           C  
ATOM   1123  O   PRO A 141      -2.978  13.312   7.252  1.00  0.97           O  
ATOM   1124  CG  PRO A 141       0.246  13.871   4.745  1.00  0.97           C  
ATOM   1125  CD  PRO A 141      -0.559  15.118   4.976  1.00  0.97           C  
ATOM   1126  N   ASN A 142      -3.522  11.475   6.092  1.00  0.97           N  
ATOM   1127  CA  ASN A 142      -4.252  10.742   7.121  1.00  0.97           C  
ATOM   1128  C   ASN A 142      -5.611  11.377   7.403  1.00  0.97           C  
ATOM   1129  CB  ASN A 142      -3.428  10.659   8.407  1.00  0.97           C  
ATOM   1130  O   ASN A 142      -6.277  11.021   8.376  1.00  0.97           O  
ATOM   1131  CG  ASN A 142      -2.095   9.968   8.202  1.00  0.97           C  
ATOM   1132  ND2 ASN A 142      -1.018  10.618   8.629  1.00  0.97           N  
ATOM   1133  OD1 ASN A 142      -2.032   8.859   7.665  1.00  0.97           O  
ATOM   1134  N   ARG A 143      -5.949  12.390   6.534  1.00  0.97           N  
ATOM   1135  CA  ARG A 143      -7.302  12.924   6.645  1.00  0.97           C  
ATOM   1136  C   ARG A 143      -8.319  11.974   6.022  1.00  0.97           C  
ATOM   1137  CB  ARG A 143      -7.393  14.300   5.980  1.00  0.97           C  
ATOM   1138  O   ARG A 143      -9.430  11.822   6.535  1.00  0.97           O  
ATOM   1139  CG  ARG A 143      -6.601  15.383   6.694  1.00  0.97           C  
ATOM   1140  CD  ARG A 143      -7.127  15.632   8.101  1.00  0.97           C  
ATOM   1141  NE  ARG A 143      -6.388  16.697   8.772  1.00  0.97           N  
ATOM   1142  NH1 ARG A 143      -7.617  16.601  10.726  1.00  0.97           N  
ATOM   1143  NH2 ARG A 143      -5.902  18.108  10.518  1.00  0.97           N  
ATOM   1144  CZ  ARG A 143      -6.637  17.133  10.004  1.00  0.97           C  
ATOM   1145  N   LEU A 144      -7.904  11.356   4.999  1.00  0.96           N  
ATOM   1146  CA  LEU A 144      -8.776  10.416   4.303  1.00  0.96           C  
ATOM   1147  C   LEU A 144      -7.962   9.313   3.634  1.00  0.96           C  
ATOM   1148  CB  LEU A 144      -9.624  11.145   3.258  1.00  0.96           C  
ATOM   1149  O   LEU A 144      -7.041   9.595   2.864  1.00  0.96           O  
ATOM   1150  CG  LEU A 144     -10.509  10.268   2.370  1.00  0.96           C  
ATOM   1151  CD1 LEU A 144     -11.605   9.609   3.201  1.00  0.96           C  
ATOM   1152  CD2 LEU A 144     -11.110  11.089   1.235  1.00  0.96           C  
ATOM   1153  N   TRP A 145      -8.296   8.062   4.076  1.00  0.97           N  
ATOM   1154  CA  TRP A 145      -7.778   6.895   3.371  1.00  0.97           C  
ATOM   1155  C   TRP A 145      -8.850   6.276   2.481  1.00  0.97           C  
ATOM   1156  CB  TRP A 145      -7.257   5.853   4.365  1.00  0.97           C  
ATOM   1157  O   TRP A 145     -10.023   6.222   2.858  1.00  0.97           O  
ATOM   1158  CG  TRP A 145      -6.037   6.287   5.120  1.00  0.97           C  
ATOM   1159  CD1 TRP A 145      -5.326   7.442   4.943  1.00  0.97           C  
ATOM   1160  CD2 TRP A 145      -5.382   5.569   6.170  1.00  0.97           C  
ATOM   1161  CE2 TRP A 145      -4.280   6.349   6.584  1.00  0.97           C  
ATOM   1162  CE3 TRP A 145      -5.621   4.342   6.802  1.00  0.97           C  
ATOM   1163  NE1 TRP A 145      -4.268   7.485   5.821  1.00  0.97           N  
ATOM   1164  CH2 TRP A 145      -3.673   4.735   8.205  1.00  0.97           C  
ATOM   1165  CZ2 TRP A 145      -3.417   5.939   7.604  1.00  0.97           C  
ATOM   1166  CZ3 TRP A 145      -4.761   3.936   7.816  1.00  0.97           C  
ATOM   1167  N   GLN A 146      -8.425   5.811   1.301  1.00  0.96           N  
ATOM   1168  CA  GLN A 146      -9.321   5.114   0.385  1.00  0.96           C  
ATOM   1169  C   GLN A 146      -8.932   3.645   0.246  1.00  0.96           C  
ATOM   1170  CB  GLN A 146      -9.319   5.790  -0.987  1.00  0.96           C  
ATOM   1171  O   GLN A 146      -7.765   3.327   0.006  1.00  0.96           O  
ATOM   1172  CG  GLN A 146      -9.669   7.272  -0.943  1.00  0.96           C  
ATOM   1173  CD  GLN A 146      -9.661   7.918  -2.316  1.00  0.96           C  
ATOM   1174  NE2 GLN A 146      -9.530   9.240  -2.349  1.00  0.96           N  
ATOM   1175  OE1 GLN A 146      -9.770   7.234  -3.339  1.00  0.96           O  
ATOM   1176  N   MET A 147      -9.901   2.795   0.374  1.00  0.96           N  
ATOM   1177  CA  MET A 147      -9.653   1.357   0.316  1.00  0.96           C  
ATOM   1178  C   MET A 147     -10.541   0.694  -0.731  1.00  0.96           C  
ATOM   1179  CB  MET A 147      -9.888   0.715   1.684  1.00  0.96           C  
ATOM   1180  O   MET A 147     -11.712   1.050  -0.874  1.00  0.96           O  
ATOM   1181  CG  MET A 147      -9.615  -0.780   1.715  1.00  0.96           C  
ATOM   1182  SD  MET A 147      -9.777  -1.490   3.399  1.00  0.96           S  
ATOM   1183  CE  MET A 147     -11.574  -1.381   3.622  1.00  0.96           C  
ATOM   1184  N   ASP A 148      -9.965  -0.235  -1.459  1.00  0.95           N  
ATOM   1185  CA  ASP A 148     -10.714  -0.959  -2.482  1.00  0.95           C  
ATOM   1186  C   ASP A 148     -10.003  -2.254  -2.870  1.00  0.95           C  
ATOM   1187  CB  ASP A 148     -10.920  -0.081  -3.718  1.00  0.95           C  
ATOM   1188  O   ASP A 148      -8.795  -2.390  -2.666  1.00  0.95           O  
ATOM   1189  CG  ASP A 148     -12.001  -0.608  -4.646  1.00  0.95           C  
ATOM   1190  OD1 ASP A 148     -12.861  -1.395  -4.195  1.00  0.95           O  
ATOM   1191  OD2 ASP A 148     -11.990  -0.235  -5.839  1.00  0.95           O  
ATOM   1192  N   PHE A 149     -10.864  -3.154  -3.327  1.00  0.95           N  
ATOM   1193  CA  PHE A 149     -10.285  -4.290  -4.034  1.00  0.95           C  
ATOM   1194  C   PHE A 149     -10.141  -3.987  -5.520  1.00  0.95           C  
ATOM   1195  CB  PHE A 149     -11.144  -5.543  -3.835  1.00  0.95           C  
ATOM   1196  O   PHE A 149     -11.046  -3.417  -6.134  1.00  0.95           O  
ATOM   1197  CG  PHE A 149     -10.931  -6.220  -2.508  1.00  0.95           C  
ATOM   1198  CD1 PHE A 149      -9.766  -6.934  -2.255  1.00  0.95           C  
ATOM   1199  CD2 PHE A 149     -11.897  -6.143  -1.513  1.00  0.95           C  
ATOM   1200  CE1 PHE A 149      -9.567  -7.562  -1.028  1.00  0.95           C  
ATOM   1201  CE2 PHE A 149     -11.705  -6.768  -0.284  1.00  0.95           C  
ATOM   1202  CZ  PHE A 149     -10.539  -7.478  -0.044  1.00  0.95           C  
ATOM   1203  N   LYS A 150      -9.000  -4.254  -6.101  1.00  0.93           N  
ATOM   1204  CA  LYS A 150      -8.795  -4.040  -7.531  1.00  0.93           C  
ATOM   1205  C   LYS A 150      -9.669  -4.978  -8.358  1.00  0.93           C  
ATOM   1206  CB  LYS A 150      -7.323  -4.235  -7.898  1.00  0.93           C  
ATOM   1207  O   LYS A 150     -10.157  -4.601  -9.426  1.00  0.93           O  
ATOM   1208  CG  LYS A 150      -7.036  -4.122  -9.388  1.00  0.93           C  
ATOM   1209  CD  LYS A 150      -6.056  -5.192  -9.851  1.00  0.93           C  
ATOM   1210  CE  LYS A 150      -5.831  -5.131 -11.356  1.00  0.93           C  
ATOM   1211  NZ  LYS A 150      -4.801  -4.113 -11.720  1.00  0.93           N  
ATOM   1212  N   GLY A 151     -10.251  -5.968  -7.908  1.00  0.93           N  
ATOM   1213  CA  GLY A 151     -10.855  -7.134  -8.532  1.00  0.93           C  
ATOM   1214  C   GLY A 151     -10.143  -8.430  -8.190  1.00  0.93           C  
ATOM   1215  O   GLY A 151      -9.662  -8.603  -7.069  1.00  0.93           O  
ATOM   1216  N   HIS A 152     -10.237  -9.351  -9.024  1.00  0.95           N  
ATOM   1217  CA  HIS A 152      -9.524 -10.596  -8.757  1.00  0.95           C  
ATOM   1218  C   HIS A 152      -8.923 -11.171 -10.035  1.00  0.95           C  
ATOM   1219  CB  HIS A 152     -10.458 -11.619  -8.109  1.00  0.95           C  
ATOM   1220  O   HIS A 152      -9.337 -10.808 -11.139  1.00  0.95           O  
ATOM   1221  CG  HIS A 152     -11.652 -11.956  -8.945  1.00  0.95           C  
ATOM   1222  CD2 HIS A 152     -12.923 -11.492  -8.907  1.00  0.95           C  
ATOM   1223  ND1 HIS A 152     -11.608 -12.882  -9.965  1.00  0.95           N  
ATOM   1224  CE1 HIS A 152     -12.805 -12.971 -10.521  1.00  0.95           C  
ATOM   1225  NE2 HIS A 152     -13.621 -12.138  -9.898  1.00  0.95           N  
ATOM   1226  N   PHE A 153      -7.824 -11.913  -9.927  1.00  0.96           N  
ATOM   1227  CA  PHE A 153      -7.192 -12.591 -11.053  1.00  0.96           C  
ATOM   1228  C   PHE A 153      -6.574 -13.912 -10.611  1.00  0.96           C  
ATOM   1229  CB  PHE A 153      -6.123 -11.697 -11.689  1.00  0.96           C  
ATOM   1230  O   PHE A 153      -6.250 -14.090  -9.435  1.00  0.96           O  
ATOM   1231  CG  PHE A 153      -4.991 -11.351 -10.760  1.00  0.96           C  
ATOM   1232  CD1 PHE A 153      -5.058 -10.225  -9.949  1.00  0.96           C  
ATOM   1233  CD2 PHE A 153      -3.858 -12.152 -10.698  1.00  0.96           C  
ATOM   1234  CE1 PHE A 153      -4.012  -9.901  -9.089  1.00  0.96           C  
ATOM   1235  CE2 PHE A 153      -2.808 -11.836  -9.841  1.00  0.96           C  
ATOM   1236  CZ  PHE A 153      -2.886 -10.709  -9.038  1.00  0.96           C  
ATOM   1237  N   PRO A 154      -6.545 -14.819 -11.571  1.00  0.97           N  
ATOM   1238  CA  PRO A 154      -5.964 -16.118 -11.226  1.00  0.97           C  
ATOM   1239  C   PRO A 154      -4.437 -16.098 -11.216  1.00  0.97           C  
ATOM   1240  CB  PRO A 154      -6.491 -17.043 -12.326  1.00  0.97           C  
ATOM   1241  O   PRO A 154      -3.822 -15.296 -11.924  1.00  0.97           O  
ATOM   1242  CG  PRO A 154      -6.634 -16.166 -13.527  1.00  0.97           C  
ATOM   1243  CD  PRO A 154      -7.064 -14.801 -13.072  1.00  0.97           C  
ATOM   1244  N   PHE A 155      -3.806 -16.974 -10.390  1.00  0.97           N  
ATOM   1245  CA  PHE A 155      -2.365 -17.201 -10.370  1.00  0.97           C  
ATOM   1246  C   PHE A 155      -2.044 -18.602  -9.866  1.00  0.97           C  
ATOM   1247  CB  PHE A 155      -1.667 -16.155  -9.495  1.00  0.97           C  
ATOM   1248  O   PHE A 155      -2.945 -19.424  -9.685  1.00  0.97           O  
ATOM   1249  CG  PHE A 155      -1.816 -16.403  -8.018  1.00  0.97           C  
ATOM   1250  CD1 PHE A 155      -3.040 -16.219  -7.388  1.00  0.97           C  
ATOM   1251  CD2 PHE A 155      -0.730 -16.821  -7.260  1.00  0.97           C  
ATOM   1252  CE1 PHE A 155      -3.180 -16.448  -6.021  1.00  0.97           C  
ATOM   1253  CE2 PHE A 155      -0.862 -17.052  -5.894  1.00  0.97           C  
ATOM   1254  CZ  PHE A 155      -2.088 -16.864  -5.276  1.00  0.97           C  
ATOM   1255  N   GLY A 156      -0.743 -19.063  -9.833  1.00  0.95           N  
ATOM   1256  CA  GLY A 156      -0.329 -20.413  -9.488  1.00  0.95           C  
ATOM   1257  C   GLY A 156      -0.832 -20.863  -8.129  1.00  0.95           C  
ATOM   1258  O   GLY A 156      -1.088 -22.050  -7.918  1.00  0.95           O  
ATOM   1259  N   GLY A 157      -1.263 -19.965  -7.234  1.00  0.93           N  
ATOM   1260  CA  GLY A 157      -1.683 -20.260  -5.873  1.00  0.93           C  
ATOM   1261  C   GLY A 157      -3.182 -20.142  -5.673  1.00  0.93           C  
ATOM   1262  O   GLY A 157      -3.671 -20.215  -4.544  1.00  0.93           O  
ATOM   1263  N   GLY A 158      -3.998 -20.041  -6.772  1.00  0.95           N  
ATOM   1264  CA  GLY A 158      -5.442 -19.873  -6.749  1.00  0.95           C  
ATOM   1265  C   GLY A 158      -5.896 -18.530  -7.290  1.00  0.95           C  
ATOM   1266  O   GLY A 158      -5.540 -18.153  -8.408  1.00  0.95           O  
ATOM   1267  N   ARG A 159      -6.734 -17.866  -6.503  1.00  0.96           N  
ATOM   1268  CA  ARG A 159      -7.263 -16.561  -6.883  1.00  0.96           C  
ATOM   1269  C   ARG A 159      -6.756 -15.470  -5.946  1.00  0.96           C  
ATOM   1270  CB  ARG A 159      -8.793 -16.580  -6.885  1.00  0.96           C  
ATOM   1271  O   ARG A 159      -6.659 -15.681  -4.735  1.00  0.96           O  
ATOM   1272  CG  ARG A 159      -9.423 -15.417  -7.634  1.00  0.96           C  
ATOM   1273  CD  ARG A 159     -10.916 -15.625  -7.846  1.00  0.96           C  
ATOM   1274  NE  ARG A 159     -11.191 -16.314  -9.104  1.00  0.96           N  
ATOM   1275  NH1 ARG A 159     -13.483 -16.360  -8.817  1.00  0.96           N  
ATOM   1276  NH2 ARG A 159     -12.540 -17.274 -10.696  1.00  0.96           N  
ATOM   1277  CZ  ARG A 159     -12.404 -16.648  -9.536  1.00  0.96           C  
ATOM   1278  N   CYS A 160      -6.404 -14.367  -6.480  1.00  0.97           N  
ATOM   1279  CA  CYS A 160      -5.940 -13.239  -5.681  1.00  0.97           C  
ATOM   1280  C   CYS A 160      -6.940 -12.090  -5.727  1.00  0.97           C  
ATOM   1281  CB  CYS A 160      -4.575 -12.759  -6.173  1.00  0.97           C  
ATOM   1282  O   CYS A 160      -7.422 -11.724  -6.800  1.00  0.97           O  
ATOM   1283  SG  CYS A 160      -3.965 -11.293  -5.313  1.00  0.97           S  
ATOM   1284  N   HIS A 161      -7.292 -11.639  -4.542  1.00  0.97           N  
ATOM   1285  CA  HIS A 161      -8.065 -10.416  -4.358  1.00  0.97           C  
ATOM   1286  C   HIS A 161      -7.203  -9.302  -3.774  1.00  0.97           C  
ATOM   1287  CB  HIS A 161      -9.271 -10.676  -3.453  1.00  0.97           C  
ATOM   1288  O   HIS A 161      -7.160  -9.119  -2.555  1.00  0.97           O  
ATOM   1289  CG  HIS A 161     -10.166 -11.769  -3.944  1.00  0.97           C  
ATOM   1290  CD2 HIS A 161     -10.081 -13.114  -3.813  1.00  0.97           C  
ATOM   1291  ND1 HIS A 161     -11.310 -11.523  -4.673  1.00  0.97           N  
ATOM   1292  CE1 HIS A 161     -11.892 -12.674  -4.968  1.00  0.97           C  
ATOM   1293  NE2 HIS A 161     -11.166 -13.654  -4.458  1.00  0.97           N  
ATOM   1294  N   PRO A 162      -6.523  -8.534  -4.653  1.00  0.97           N  
ATOM   1295  CA  PRO A 162      -5.609  -7.514  -4.133  1.00  0.97           C  
ATOM   1296  C   PRO A 162      -6.332  -6.412  -3.363  1.00  0.97           C  
ATOM   1297  CB  PRO A 162      -4.949  -6.955  -5.396  1.00  0.97           C  
ATOM   1298  O   PRO A 162      -7.229  -5.761  -3.904  1.00  0.97           O  
ATOM   1299  CG  PRO A 162      -5.155  -8.011  -6.434  1.00  0.97           C  
ATOM   1300  CD  PRO A 162      -6.462  -8.699  -6.162  1.00  0.97           C  
ATOM   1301  N   LEU A 163      -5.933  -6.298  -2.083  1.00  0.98           N  
ATOM   1302  CA  LEU A 163      -6.447  -5.213  -1.255  1.00  0.98           C  
ATOM   1303  C   LEU A 163      -5.526  -3.999  -1.315  1.00  0.98           C  
ATOM   1304  CB  LEU A 163      -6.607  -5.675   0.196  1.00  0.98           C  
ATOM   1305  O   LEU A 163      -4.322  -4.116  -1.072  1.00  0.98           O  
ATOM   1306  CG  LEU A 163      -7.140  -4.636   1.184  1.00  0.98           C  
ATOM   1307  CD1 LEU A 163      -8.590  -4.292   0.860  1.00  0.98           C  
ATOM   1308  CD2 LEU A 163      -7.012  -5.145   2.616  1.00  0.98           C  
ATOM   1309  N   THR A 164      -6.142  -2.846  -1.691  1.00  0.98           N  
ATOM   1310  CA  THR A 164      -5.356  -1.623  -1.807  1.00  0.98           C  
ATOM   1311  C   THR A 164      -5.878  -0.552  -0.853  1.00  0.98           C  
ATOM   1312  CB  THR A 164      -5.373  -1.082  -3.248  1.00  0.98           C  
ATOM   1313  O   THR A 164      -7.085  -0.455  -0.621  1.00  0.98           O  
ATOM   1314  CG2 THR A 164      -4.779  -2.095  -4.222  1.00  0.98           C  
ATOM   1315  OG1 THR A 164      -6.725  -0.804  -3.632  1.00  0.98           O  
ATOM   1316  N   LEU A 165      -4.964   0.166  -0.251  1.00  0.98           N  
ATOM   1317  CA  LEU A 165      -5.248   1.274   0.655  1.00  0.98           C  
ATOM   1318  C   LEU A 165      -4.328   2.457   0.371  1.00  0.98           C  
ATOM   1319  CB  LEU A 165      -5.092   0.829   2.111  1.00  0.98           C  
ATOM   1320  O   LEU A 165      -3.108   2.347   0.510  1.00  0.98           O  
ATOM   1321  CG  LEU A 165      -5.495   1.848   3.178  1.00  0.98           C  
ATOM   1322  CD1 LEU A 165      -6.976   2.189   3.054  1.00  0.98           C  
ATOM   1323  CD2 LEU A 165      -5.178   1.317   4.572  1.00  0.98           C  
ATOM   1324  N   LEU A 166      -4.971   3.589   0.075  1.00  0.97           N  
ATOM   1325  CA  LEU A 166      -4.227   4.770  -0.349  1.00  0.97           C  
ATOM   1326  C   LEU A 166      -4.571   5.972   0.525  1.00  0.97           C  
ATOM   1327  CB  LEU A 166      -4.523   5.092  -1.817  1.00  0.97           C  
ATOM   1328  O   LEU A 166      -5.724   6.144   0.926  1.00  0.97           O  
ATOM   1329  CG  LEU A 166      -3.817   4.221  -2.857  1.00  0.97           C  
ATOM   1330  CD1 LEU A 166      -4.367   4.508  -4.250  1.00  0.97           C  
ATOM   1331  CD2 LEU A 166      -2.310   4.449  -2.813  1.00  0.97           C  
ATOM   1332  N   ASP A 167      -3.509   6.782   0.738  1.00  0.98           N  
ATOM   1333  CA  ASP A 167      -3.754   8.088   1.342  1.00  0.98           C  
ATOM   1334  C   ASP A 167      -4.173   9.111   0.289  1.00  0.98           C  
ATOM   1335  CB  ASP A 167      -2.510   8.578   2.085  1.00  0.98           C  
ATOM   1336  O   ASP A 167      -3.494   9.279  -0.726  1.00  0.98           O  
ATOM   1337  CG  ASP A 167      -2.710   9.927   2.753  1.00  0.98           C  
ATOM   1338  OD1 ASP A 167      -3.369   9.991   3.813  1.00  0.98           O  
ATOM   1339  OD2 ASP A 167      -2.207  10.935   2.213  1.00  0.98           O  
ATOM   1340  N   ASP A 168      -5.260   9.815   0.513  1.00  0.95           N  
ATOM   1341  CA  ASP A 168      -5.878  10.721  -0.451  1.00  0.95           C  
ATOM   1342  C   ASP A 168      -4.953  11.892  -0.774  1.00  0.95           C  
ATOM   1343  CB  ASP A 168      -7.216  11.239   0.081  1.00  0.95           C  
ATOM   1344  O   ASP A 168      -4.746  12.222  -1.944  1.00  0.95           O  
ATOM   1345  CG  ASP A 168      -7.894  12.212  -0.867  1.00  0.95           C  
ATOM   1346  OD1 ASP A 168      -8.403  11.779  -1.924  1.00  0.95           O  
ATOM   1347  OD2 ASP A 168      -7.917  13.423  -0.556  1.00  0.95           O  
ATOM   1348  N   HIS A 169      -4.286  12.424   0.216  1.00  0.95           N  
ATOM   1349  CA  HIS A 169      -3.469  13.624   0.073  1.00  0.95           C  
ATOM   1350  C   HIS A 169      -2.148  13.311  -0.621  1.00  0.95           C  
ATOM   1351  CB  HIS A 169      -3.206  14.258   1.440  1.00  0.95           C  
ATOM   1352  O   HIS A 169      -1.857  13.859  -1.687  1.00  0.95           O  
ATOM   1353  CG  HIS A 169      -2.191  15.356   1.407  1.00  0.95           C  
ATOM   1354  CD2 HIS A 169      -0.917  15.403   1.862  1.00  0.95           C  
ATOM   1355  ND1 HIS A 169      -2.450  16.592   0.854  1.00  0.95           N  
ATOM   1356  CE1 HIS A 169      -1.375  17.353   0.970  1.00  0.95           C  
ATOM   1357  NE2 HIS A 169      -0.431  16.656   1.578  1.00  0.95           N  
ATOM   1358  N   SER A 170      -1.406  12.311  -0.121  1.00  0.96           N  
ATOM   1359  CA  SER A 170      -0.032  12.050  -0.537  1.00  0.96           C  
ATOM   1360  C   SER A 170       0.018  11.032  -1.671  1.00  0.96           C  
ATOM   1361  CB  SER A 170       0.801  11.551   0.644  1.00  0.96           C  
ATOM   1362  O   SER A 170       1.038  10.902  -2.351  1.00  0.96           O  
ATOM   1363  OG  SER A 170       0.338  10.287   1.087  1.00  0.96           O  
ATOM   1364  N   ARG A 171      -1.052  10.365  -1.913  1.00  0.96           N  
ATOM   1365  CA  ARG A 171      -1.139   9.232  -2.829  1.00  0.96           C  
ATOM   1366  C   ARG A 171      -0.283   8.067  -2.342  1.00  0.96           C  
ATOM   1367  CB  ARG A 171      -0.709   9.645  -4.238  1.00  0.96           C  
ATOM   1368  O   ARG A 171       0.029   7.156  -3.111  1.00  0.96           O  
ATOM   1369  CG  ARG A 171      -1.563  10.747  -4.845  1.00  0.96           C  
ATOM   1370  CD  ARG A 171      -3.027  10.337  -4.941  1.00  0.96           C  
ATOM   1371  NE  ARG A 171      -3.838  11.380  -5.563  1.00  0.96           N  
ATOM   1372  NH1 ARG A 171      -4.450  12.380  -3.573  1.00  0.96           N  
ATOM   1373  NH2 ARG A 171      -5.204  13.226  -5.566  1.00  0.96           N  
ATOM   1374  CZ  ARG A 171      -4.496  12.326  -4.900  1.00  0.96           C  
ATOM   1375  N   PHE A 172       0.130   8.127  -1.115  1.00  0.98           N  
ATOM   1376  CA  PHE A 172       0.964   7.086  -0.525  1.00  0.98           C  
ATOM   1377  C   PHE A 172       0.187   5.783  -0.387  1.00  0.98           C  
ATOM   1378  CB  PHE A 172       1.493   7.530   0.842  1.00  0.98           C  
ATOM   1379  O   PHE A 172      -0.930   5.773   0.135  1.00  0.98           O  
ATOM   1380  CG  PHE A 172       2.605   6.666   1.373  1.00  0.98           C  
ATOM   1381  CD1 PHE A 172       2.334   5.622   2.250  1.00  0.98           C  
ATOM   1382  CD2 PHE A 172       3.921   6.897   0.995  1.00  0.98           C  
ATOM   1383  CE1 PHE A 172       3.361   4.821   2.743  1.00  0.98           C  
ATOM   1384  CE2 PHE A 172       4.952   6.100   1.483  1.00  0.98           C  
ATOM   1385  CZ  PHE A 172       4.670   5.063   2.358  1.00  0.98           C  
ATOM   1386  N   SER A 173       0.756   4.677  -0.999  1.00  0.98           N  
ATOM   1387  CA  SER A 173       0.153   3.354  -0.873  1.00  0.98           C  
ATOM   1388  C   SER A 173       0.492   2.718   0.471  1.00  0.98           C  
ATOM   1389  CB  SER A 173       0.619   2.443  -2.010  1.00  0.98           C  
ATOM   1390  O   SER A 173       1.619   2.268   0.684  1.00  0.98           O  
ATOM   1391  OG  SER A 173       0.058   1.148  -1.878  1.00  0.98           O  
ATOM   1392  N   LEU A 174      -0.581   2.641   1.329  1.00  0.98           N  
ATOM   1393  CA  LEU A 174      -0.384   2.117   2.677  1.00  0.98           C  
ATOM   1394  C   LEU A 174      -0.429   0.592   2.679  1.00  0.98           C  
ATOM   1395  CB  LEU A 174      -1.448   2.671   3.628  1.00  0.98           C  
ATOM   1396  O   LEU A 174       0.189  -0.050   3.531  1.00  0.98           O  
ATOM   1397  CG  LEU A 174      -1.460   4.188   3.822  1.00  0.98           C  
ATOM   1398  CD1 LEU A 174      -2.575   4.819   2.995  1.00  0.98           C  
ATOM   1399  CD2 LEU A 174      -1.617   4.538   5.297  1.00  0.98           C  
ATOM   1400  N   CYS A 175      -1.220   0.079   1.723  1.00  0.98           N  
ATOM   1401  CA  CYS A 175      -1.379  -1.370   1.668  1.00  0.98           C  
ATOM   1402  C   CYS A 175      -1.614  -1.839   0.237  1.00  0.98           C  
ATOM   1403  CB  CYS A 175      -2.539  -1.816   2.557  1.00  0.98           C  
ATOM   1404  O   CYS A 175      -2.367  -1.212  -0.511  1.00  0.98           O  
ATOM   1405  SG  CYS A 175      -2.894  -3.585   2.459  1.00  0.98           S  
ATOM   1406  N   LEU A 176      -0.897  -2.827  -0.151  1.00  0.98           N  
ATOM   1407  CA  LEU A 176      -1.090  -3.690  -1.312  1.00  0.98           C  
ATOM   1408  C   LEU A 176      -0.821  -5.148  -0.956  1.00  0.98           C  
ATOM   1409  CB  LEU A 176      -0.175  -3.256  -2.460  1.00  0.98           C  
ATOM   1410  O   LEU A 176       0.335  -5.563  -0.850  1.00  0.98           O  
ATOM   1411  CG  LEU A 176      -0.278  -4.066  -3.753  1.00  0.98           C  
ATOM   1412  CD1 LEU A 176      -1.705  -4.031  -4.289  1.00  0.98           C  
ATOM   1413  CD2 LEU A 176       0.703  -3.539  -4.795  1.00  0.98           C  
ATOM   1414  N   ALA A 177      -1.960  -5.781  -0.752  1.00  0.98           N  
ATOM   1415  CA  ALA A 177      -1.785  -7.117  -0.189  1.00  0.98           C  
ATOM   1416  C   ALA A 177      -2.573  -8.154  -0.983  1.00  0.98           C  
ATOM   1417  CB  ALA A 177      -2.211  -7.137   1.277  1.00  0.98           C  
ATOM   1418  O   ALA A 177      -3.679  -7.877  -1.453  1.00  0.98           O  
ATOM   1419  N   HIS A 178      -1.921  -9.253  -1.136  1.00  0.97           N  
ATOM   1420  CA  HIS A 178      -2.637 -10.424  -1.630  1.00  0.97           C  
ATOM   1421  C   HIS A 178      -3.600 -10.965  -0.579  1.00  0.97           C  
ATOM   1422  CB  HIS A 178      -1.652 -11.516  -2.051  1.00  0.97           C  
ATOM   1423  O   HIS A 178      -3.193 -11.269   0.545  1.00  0.97           O  
ATOM   1424  CG  HIS A 178      -2.277 -12.868  -2.186  1.00  0.97           C  
ATOM   1425  CD2 HIS A 178      -2.672 -13.763  -1.249  1.00  0.97           C  
ATOM   1426  ND1 HIS A 178      -2.559 -13.440  -3.408  1.00  0.97           N  
ATOM   1427  CE1 HIS A 178      -3.102 -14.630  -3.216  1.00  0.97           C  
ATOM   1428  NE2 HIS A 178      -3.182 -14.850  -1.915  1.00  0.97           N  
ATOM   1429  N   CYS A 179      -4.887 -11.119  -0.997  1.00  0.97           N  
ATOM   1430  CA  CYS A 179      -5.900 -11.734  -0.146  1.00  0.97           C  
ATOM   1431  C   CYS A 179      -6.568 -12.906  -0.854  1.00  0.97           C  
ATOM   1432  CB  CYS A 179      -6.953 -10.705   0.263  1.00  0.97           C  
ATOM   1433  O   CYS A 179      -6.911 -12.811  -2.034  1.00  0.97           O  
ATOM   1434  SG  CYS A 179      -6.295  -9.341   1.247  1.00  0.97           S  
ATOM   1435  N   THR A 180      -6.800 -13.985  -0.073  1.00  0.95           N  
ATOM   1436  CA  THR A 180      -7.394 -15.179  -0.664  1.00  0.95           C  
ATOM   1437  C   THR A 180      -8.905 -15.018  -0.803  1.00  0.95           C  
ATOM   1438  CB  THR A 180      -7.084 -16.432   0.175  1.00  0.95           C  
ATOM   1439  O   THR A 180      -9.541 -15.731  -1.582  1.00  0.95           O  
ATOM   1440  CG2 THR A 180      -5.595 -16.763   0.139  1.00  0.95           C  
ATOM   1441  OG1 THR A 180      -7.477 -16.199   1.533  1.00  0.95           O  
ATOM   1442  N   ASP A 181      -9.490 -14.109  -0.037  1.00  0.95           N  
ATOM   1443  CA  ASP A 181     -10.928 -13.858  -0.046  1.00  0.95           C  
ATOM   1444  C   ASP A 181     -11.234 -12.405   0.311  1.00  0.95           C  
ATOM   1445  CB  ASP A 181     -11.644 -14.799   0.925  1.00  0.95           C  
ATOM   1446  O   ASP A 181     -10.319 -11.606   0.523  1.00  0.95           O  
ATOM   1447  CG  ASP A 181     -11.131 -14.685   2.349  1.00  0.95           C  
ATOM   1448  OD1 ASP A 181     -11.049 -13.556   2.879  1.00  0.95           O  
ATOM   1449  OD2 ASP A 181     -10.802 -15.733   2.946  1.00  0.95           O  
ATOM   1450  N   GLU A 182     -12.478 -11.993   0.204  1.00  0.95           N  
ATOM   1451  CA  GLU A 182     -12.940 -10.648   0.533  1.00  0.95           C  
ATOM   1452  C   GLU A 182     -13.727 -10.639   1.840  1.00  0.95           C  
ATOM   1453  CB  GLU A 182     -13.797 -10.082  -0.602  1.00  0.95           C  
ATOM   1454  O   GLU A 182     -14.664  -9.854   2.000  1.00  0.95           O  
ATOM   1455  CG  GLU A 182     -13.049  -9.923  -1.918  1.00  0.95           C  
ATOM   1456  CD  GLU A 182     -13.936  -9.451  -3.059  1.00  0.95           C  
ATOM   1457  OE1 GLU A 182     -13.564  -8.478  -3.754  1.00  0.95           O  
ATOM   1458  OE2 GLU A 182     -15.012 -10.057  -3.258  1.00  0.95           O  
ATOM   1459  N   ARG A 183     -13.262 -11.506   2.842  1.00  0.95           N  
ATOM   1460  CA  ARG A 183     -13.973 -11.641   4.109  1.00  0.95           C  
ATOM   1461  C   ARG A 183     -13.492 -10.606   5.121  1.00  0.95           C  
ATOM   1462  CB  ARG A 183     -13.797 -13.051   4.678  1.00  0.95           C  
ATOM   1463  O   ARG A 183     -12.357 -10.133   5.040  1.00  0.95           O  
ATOM   1464  CG  ARG A 183     -14.413 -14.143   3.819  1.00  0.95           C  
ATOM   1465  CD  ARG A 183     -14.228 -15.521   4.440  1.00  0.95           C  
ATOM   1466  NE  ARG A 183     -14.824 -16.568   3.615  1.00  0.95           N  
ATOM   1467  NH1 ARG A 183     -14.065 -18.316   4.922  1.00  0.95           N  
ATOM   1468  NH2 ARG A 183     -15.314 -18.739   3.046  1.00  0.95           N  
ATOM   1469  CZ  ARG A 183     -14.733 -17.872   3.863  1.00  0.95           C  
ATOM   1470  N   ARG A 184     -14.279 -10.305   6.048  1.00  0.94           N  
ATOM   1471  CA  ARG A 184     -14.031  -9.308   7.084  1.00  0.94           C  
ATOM   1472  C   ARG A 184     -12.744  -9.615   7.842  1.00  0.94           C  
ATOM   1473  CB  ARG A 184     -15.209  -9.239   8.058  1.00  0.94           C  
ATOM   1474  O   ARG A 184     -11.909  -8.730   8.043  1.00  0.94           O  
ATOM   1475  CG  ARG A 184     -15.004  -8.260   9.203  1.00  0.94           C  
ATOM   1476  CD  ARG A 184     -16.131  -8.344  10.224  1.00  0.94           C  
ATOM   1477  NE  ARG A 184     -16.040  -9.560  11.028  1.00  0.94           N  
ATOM   1478  NH1 ARG A 184     -16.065  -8.466  13.062  1.00  0.94           N  
ATOM   1479  NH2 ARG A 184     -15.928 -10.753  12.987  1.00  0.94           N  
ATOM   1480  CZ  ARG A 184     -16.011  -9.590  12.357  1.00  0.94           C  
ATOM   1481  N   GLU A 185     -12.569 -10.860   8.252  1.00  0.95           N  
ATOM   1482  CA  GLU A 185     -11.432 -11.244   9.081  1.00  0.95           C  
ATOM   1483  C   GLU A 185     -10.111 -10.985   8.362  1.00  0.95           C  
ATOM   1484  CB  GLU A 185     -11.532 -12.718   9.482  1.00  0.95           C  
ATOM   1485  O   GLU A 185      -9.155 -10.494   8.965  1.00  0.95           O  
ATOM   1486  CG  GLU A 185     -12.663 -13.015  10.456  1.00  0.95           C  
ATOM   1487  CD  GLU A 185     -14.017 -13.153   9.778  1.00  0.95           C  
ATOM   1488  OE1 GLU A 185     -15.051 -13.165  10.484  1.00  0.95           O  
ATOM   1489  OE2 GLU A 185     -14.044 -13.252   8.531  1.00  0.95           O  
ATOM   1490  N   THR A 186     -10.171 -11.295   7.091  1.00  0.96           N  
ATOM   1491  CA  THR A 186      -8.970 -11.119   6.282  1.00  0.96           C  
ATOM   1492  C   THR A 186      -8.623  -9.640   6.144  1.00  0.96           C  
ATOM   1493  CB  THR A 186      -9.141 -11.742   4.884  1.00  0.96           C  
ATOM   1494  O   THR A 186      -7.473  -9.244   6.350  1.00  0.96           O  
ATOM   1495  CG2 THR A 186      -7.878 -11.570   4.047  1.00  0.96           C  
ATOM   1496  OG1 THR A 186      -9.423 -13.140   5.022  1.00  0.96           O  
ATOM   1497  N   VAL A 187      -9.620  -8.826   5.840  1.00  0.97           N  
ATOM   1498  CA  VAL A 187      -9.433  -7.392   5.645  1.00  0.97           C  
ATOM   1499  C   VAL A 187      -8.997  -6.745   6.957  1.00  0.97           C  
ATOM   1500  CB  VAL A 187     -10.720  -6.718   5.120  1.00  0.97           C  
ATOM   1501  O   VAL A 187      -8.060  -5.944   6.980  1.00  0.97           O  
ATOM   1502  CG1 VAL A 187     -10.549  -5.201   5.059  1.00  0.97           C  
ATOM   1503  CG2 VAL A 187     -11.090  -7.273   3.745  1.00  0.97           C  
ATOM   1504  N   GLN A 188      -9.686  -7.094   8.027  1.00  0.97           N  
ATOM   1505  CA  GLN A 188      -9.361  -6.536   9.335  1.00  0.97           C  
ATOM   1506  C   GLN A 188      -7.912  -6.830   9.714  1.00  0.97           C  
ATOM   1507  CB  GLN A 188     -10.305  -7.088  10.404  1.00  0.97           C  
ATOM   1508  O   GLN A 188      -7.208  -5.954  10.221  1.00  0.97           O  
ATOM   1509  CG  GLN A 188     -10.157  -6.415  11.762  1.00  0.97           C  
ATOM   1510  CD  GLN A 188     -11.190  -6.888  12.767  1.00  0.97           C  
ATOM   1511  NE2 GLN A 188     -10.810  -6.914  14.040  1.00  0.97           N  
ATOM   1512  OE1 GLN A 188     -12.321  -7.226  12.403  1.00  0.97           O  
ATOM   1513  N   GLN A 189      -7.397  -8.039   9.474  1.00  0.97           N  
ATOM   1514  CA  GLN A 189      -6.015  -8.405   9.768  1.00  0.97           C  
ATOM   1515  C   GLN A 189      -5.036  -7.513   9.010  1.00  0.97           C  
ATOM   1516  CB  GLN A 189      -5.763  -9.873   9.422  1.00  0.97           C  
ATOM   1517  O   GLN A 189      -4.048  -7.044   9.578  1.00  0.97           O  
ATOM   1518  CG  GLN A 189      -6.353 -10.853  10.428  1.00  0.97           C  
ATOM   1519  CD  GLN A 189      -6.249 -12.296   9.972  1.00  0.97           C  
ATOM   1520  NE2 GLN A 189      -6.721 -13.216  10.806  1.00  0.97           N  
ATOM   1521  OE1 GLN A 189      -5.749 -12.582   8.880  1.00  0.97           O  
ATOM   1522  N   GLN A 190      -5.368  -7.248   7.740  1.00  0.98           N  
ATOM   1523  CA  GLN A 190      -4.511  -6.376   6.943  1.00  0.98           C  
ATOM   1524  C   GLN A 190      -4.535  -4.946   7.474  1.00  0.98           C  
ATOM   1525  CB  GLN A 190      -4.938  -6.399   5.475  1.00  0.98           C  
ATOM   1526  O   GLN A 190      -3.492  -4.296   7.571  1.00  0.98           O  
ATOM   1527  CG  GLN A 190      -4.734  -7.746   4.796  1.00  0.98           C  
ATOM   1528  CD  GLN A 190      -3.288  -8.204   4.822  1.00  0.98           C  
ATOM   1529  NE2 GLN A 190      -3.079  -9.497   5.048  1.00  0.98           N  
ATOM   1530  OE1 GLN A 190      -2.366  -7.403   4.640  1.00  0.98           O  
ATOM   1531  N   LEU A 191      -5.644  -4.511   7.856  1.00  0.98           N  
ATOM   1532  CA  LEU A 191      -5.783  -3.149   8.361  1.00  0.98           C  
ATOM   1533  C   LEU A 191      -5.048  -2.983   9.687  1.00  0.98           C  
ATOM   1534  CB  LEU A 191      -7.261  -2.789   8.534  1.00  0.98           C  
ATOM   1535  O   LEU A 191      -4.423  -1.948   9.930  1.00  0.98           O  
ATOM   1536  CG  LEU A 191      -8.052  -2.534   7.250  1.00  0.98           C  
ATOM   1537  CD1 LEU A 191      -9.522  -2.286   7.574  1.00  0.98           C  
ATOM   1538  CD2 LEU A 191      -7.462  -1.355   6.484  1.00  0.98           C  
ATOM   1539  N   VAL A 192      -5.175  -3.986  10.542  1.00  0.97           N  
ATOM   1540  CA  VAL A 192      -4.462  -3.924  11.814  1.00  0.97           C  
ATOM   1541  C   VAL A 192      -2.968  -3.734  11.560  1.00  0.97           C  
ATOM   1542  CB  VAL A 192      -4.702  -5.192  12.662  1.00  0.97           C  
ATOM   1543  O   VAL A 192      -2.324  -2.903  12.204  1.00  0.97           O  
ATOM   1544  CG1 VAL A 192      -3.705  -5.267  13.816  1.00  0.97           C  
ATOM   1545  CG2 VAL A 192      -6.136  -5.218  13.188  1.00  0.97           C  
ATOM   1546  N   SER A 193      -2.405  -4.495  10.585  1.00  0.97           N  
ATOM   1547  CA  SER A 193      -0.993  -4.358  10.244  1.00  0.97           C  
ATOM   1548  C   SER A 193      -0.673  -2.942   9.775  1.00  0.97           C  
ATOM   1549  CB  SER A 193      -0.602  -5.363   9.160  1.00  0.97           C  
ATOM   1550  O   SER A 193       0.337  -2.362  10.179  1.00  0.97           O  
ATOM   1551  OG  SER A 193      -0.724  -6.692   9.639  1.00  0.97           O  
ATOM   1552  N   VAL A 194      -1.569  -2.396   9.003  1.00  0.98           N  
ATOM   1553  CA  VAL A 194      -1.401  -1.038   8.498  1.00  0.98           C  
ATOM   1554  C   VAL A 194      -1.483  -0.043   9.653  1.00  0.98           C  
ATOM   1555  CB  VAL A 194      -2.459  -0.697   7.425  1.00  0.98           C  
ATOM   1556  O   VAL A 194      -0.636   0.845   9.777  1.00  0.98           O  
ATOM   1557  CG1 VAL A 194      -2.441   0.797   7.104  1.00  0.98           C  
ATOM   1558  CG2 VAL A 194      -2.221  -1.521   6.161  1.00  0.98           C  
ATOM   1559  N   PHE A 195      -2.436  -0.210  10.508  1.00  0.98           N  
ATOM   1560  CA  PHE A 195      -2.634   0.696  11.633  1.00  0.98           C  
ATOM   1561  C   PHE A 195      -1.428   0.676  12.564  1.00  0.98           C  
ATOM   1562  CB  PHE A 195      -3.902   0.323  12.408  1.00  0.98           C  
ATOM   1563  O   PHE A 195      -1.009   1.720  13.068  1.00  0.98           O  
ATOM   1564  CG  PHE A 195      -5.169   0.484  11.612  1.00  0.98           C  
ATOM   1565  CD1 PHE A 195      -5.202   1.300  10.488  1.00  0.98           C  
ATOM   1566  CD2 PHE A 195      -6.329  -0.180  11.990  1.00  0.98           C  
ATOM   1567  CE1 PHE A 195      -6.373   1.451   9.749  1.00  0.98           C  
ATOM   1568  CE2 PHE A 195      -7.504  -0.034  11.257  1.00  0.98           C  
ATOM   1569  CZ  PHE A 195      -7.524   0.783  10.138  1.00  0.98           C  
ATOM   1570  N   GLU A 196      -0.848  -0.445  12.774  1.00  0.96           N  
ATOM   1571  CA  GLU A 196       0.324  -0.568  13.635  1.00  0.96           C  
ATOM   1572  C   GLU A 196       1.518   0.183  13.053  1.00  0.96           C  
ATOM   1573  CB  GLU A 196       0.682  -2.041  13.849  1.00  0.96           C  
ATOM   1574  O   GLU A 196       2.289   0.800  13.791  1.00  0.96           O  
ATOM   1575  CG  GLU A 196      -0.263  -2.774  14.790  1.00  0.96           C  
ATOM   1576  CD  GLU A 196       0.059  -4.253  14.932  1.00  0.96           C  
ATOM   1577  OE1 GLU A 196      -0.407  -4.885  15.907  1.00  0.96           O  
ATOM   1578  OE2 GLU A 196       0.783  -4.784  14.060  1.00  0.96           O  
ATOM   1579  N   ARG A 197       1.582   0.204  11.761  1.00  0.95           N  
ATOM   1580  CA  ARG A 197       2.738   0.788  11.088  1.00  0.95           C  
ATOM   1581  C   ARG A 197       2.545   2.285  10.868  1.00  0.95           C  
ATOM   1582  CB  ARG A 197       2.990   0.091   9.750  1.00  0.95           C  
ATOM   1583  O   ARG A 197       3.461   3.076  11.103  1.00  0.95           O  
ATOM   1584  CG  ARG A 197       4.243   0.570   9.032  1.00  0.95           C  
ATOM   1585  CD  ARG A 197       4.610  -0.343   7.870  1.00  0.95           C  
ATOM   1586  NE  ARG A 197       5.985  -0.823   7.976  1.00  0.95           N  
ATOM   1587  NH1 ARG A 197       5.911  -2.087   6.043  1.00  0.95           N  
ATOM   1588  NH2 ARG A 197       7.827  -2.016   7.299  1.00  0.95           N  
ATOM   1589  CZ  ARG A 197       6.571  -1.641   7.106  1.00  0.95           C  
ATOM   1590  N   TYR A 198       1.362   2.707  10.501  1.00  0.97           N  
ATOM   1591  CA  TYR A 198       1.210   4.069  10.003  1.00  0.97           C  
ATOM   1592  C   TYR A 198       0.282   4.878  10.902  1.00  0.97           C  
ATOM   1593  CB  TYR A 198       0.672   4.061   8.569  1.00  0.97           C  
ATOM   1594  O   TYR A 198       0.155   6.094  10.739  1.00  0.97           O  
ATOM   1595  CG  TYR A 198       1.589   3.382   7.581  1.00  0.97           C  
ATOM   1596  CD1 TYR A 198       2.815   3.947   7.236  1.00  0.97           C  
ATOM   1597  CD2 TYR A 198       1.232   2.175   6.990  1.00  0.97           C  
ATOM   1598  CE1 TYR A 198       3.662   3.326   6.325  1.00  0.97           C  
ATOM   1599  CE2 TYR A 198       2.071   1.545   6.077  1.00  0.97           C  
ATOM   1600  OH  TYR A 198       4.118   1.508   4.848  1.00  0.97           O  
ATOM   1601  CZ  TYR A 198       3.283   2.127   5.751  1.00  0.97           C  
ATOM   1602  N   GLY A 199      -0.391   4.268  11.858  1.00  0.97           N  
ATOM   1603  CA  GLY A 199      -1.374   4.930  12.701  1.00  0.97           C  
ATOM   1604  C   GLY A 199      -2.775   4.899  12.122  1.00  0.97           C  
ATOM   1605  O   GLY A 199      -3.076   4.075  11.256  1.00  0.97           O  
ATOM   1606  N   LEU A 200      -3.673   5.722  12.737  1.00  0.97           N  
ATOM   1607  CA  LEU A 200      -5.071   5.735  12.320  1.00  0.97           C  
ATOM   1608  C   LEU A 200      -5.390   6.995  11.523  1.00  0.97           C  
ATOM   1609  CB  LEU A 200      -5.994   5.640  13.538  1.00  0.97           C  
ATOM   1610  O   LEU A 200      -4.939   8.087  11.874  1.00  0.97           O  
ATOM   1611  CG  LEU A 200      -5.835   4.396  14.414  1.00  0.97           C  
ATOM   1612  CD1 LEU A 200      -6.657   4.539  15.691  1.00  0.97           C  
ATOM   1613  CD2 LEU A 200      -6.245   3.145  13.646  1.00  0.97           C  
ATOM   1614  N   PRO A 201      -6.163   6.820  10.440  1.00  0.98           N  
ATOM   1615  CA  PRO A 201      -6.657   8.005   9.737  1.00  0.98           C  
ATOM   1616  C   PRO A 201      -7.874   8.630  10.415  1.00  0.98           C  
ATOM   1617  CB  PRO A 201      -7.021   7.467   8.351  1.00  0.98           C  
ATOM   1618  O   PRO A 201      -8.486   8.007  11.287  1.00  0.98           O  
ATOM   1619  CG  PRO A 201      -7.496   6.071   8.595  1.00  0.98           C  
ATOM   1620  CD  PRO A 201      -6.655   5.465   9.682  1.00  0.98           C  
ATOM   1621  N   ASP A 202      -8.193   9.863   9.963  1.00  0.97           N  
ATOM   1622  CA  ASP A 202      -9.423  10.485  10.446  1.00  0.97           C  
ATOM   1623  C   ASP A 202     -10.652   9.829   9.821  1.00  0.97           C  
ATOM   1624  CB  ASP A 202      -9.418  11.986  10.148  1.00  0.97           C  
ATOM   1625  O   ASP A 202     -11.667   9.635  10.492  1.00  0.97           O  
ATOM   1626  CG  ASP A 202      -8.378  12.746  10.952  1.00  0.97           C  
ATOM   1627  OD1 ASP A 202      -7.825  12.184  11.921  1.00  0.97           O  
ATOM   1628  OD2 ASP A 202      -8.112  13.920  10.614  1.00  0.97           O  
ATOM   1629  N   ARG A 203     -10.462   9.498   8.573  1.00  0.96           N  
ATOM   1630  CA  ARG A 203     -11.585   8.978   7.799  1.00  0.96           C  
ATOM   1631  C   ARG A 203     -11.113   7.964   6.762  1.00  0.96           C  
ATOM   1632  CB  ARG A 203     -12.339  10.118   7.112  1.00  0.96           C  
ATOM   1633  O   ARG A 203     -10.007   8.082   6.230  1.00  0.96           O  
ATOM   1634  CG  ARG A 203     -13.558   9.664   6.325  1.00  0.96           C  
ATOM   1635  CD  ARG A 203     -14.288  10.838   5.688  1.00  0.96           C  
ATOM   1636  NE  ARG A 203     -15.440  10.397   4.906  1.00  0.96           N  
ATOM   1637  NH1 ARG A 203     -15.880  12.475   3.998  1.00  0.96           N  
ATOM   1638  NH2 ARG A 203     -17.197  10.679   3.455  1.00  0.96           N  
ATOM   1639  CZ  ARG A 203     -16.170  11.185   4.121  1.00  0.96           C  
ATOM   1640  N   MET A 204     -11.989   6.960   6.584  1.00  0.96           N  
ATOM   1641  CA  MET A 204     -11.783   6.008   5.495  1.00  0.96           C  
ATOM   1642  C   MET A 204     -13.003   5.955   4.581  1.00  0.96           C  
ATOM   1643  CB  MET A 204     -11.483   4.614   6.048  1.00  0.96           C  
ATOM   1644  O   MET A 204     -14.139   6.042   5.050  1.00  0.96           O  
ATOM   1645  CG  MET A 204     -10.166   4.524   6.803  1.00  0.96           C  
ATOM   1646  SD  MET A 204      -9.817   2.827   7.408  1.00  0.96           S  
ATOM   1647  CE  MET A 204      -9.376   2.015   5.847  1.00  0.96           C  
ATOM   1648  N   THR A 205     -12.676   5.865   3.306  1.00  0.94           N  
ATOM   1649  CA  THR A 205     -13.757   5.743   2.335  1.00  0.94           C  
ATOM   1650  C   THR A 205     -13.600   4.470   1.508  1.00  0.94           C  
ATOM   1651  CB  THR A 205     -13.807   6.964   1.398  1.00  0.94           C  
ATOM   1652  O   THR A 205     -12.481   4.077   1.170  1.00  0.94           O  
ATOM   1653  CG2 THR A 205     -12.617   6.974   0.444  1.00  0.94           C  
ATOM   1654  OG1 THR A 205     -15.018   6.923   0.633  1.00  0.94           O  
ATOM   1655  N   MET A 206     -14.658   3.736   1.256  1.00  0.92           N  
ATOM   1656  CA  MET A 206     -14.711   2.486   0.504  1.00  0.92           C  
ATOM   1657  C   MET A 206     -15.925   2.455  -0.417  1.00  0.92           C  
ATOM   1658  CB  MET A 206     -14.745   1.288   1.455  1.00  0.92           C  
ATOM   1659  O   MET A 206     -16.819   3.295  -0.301  1.00  0.92           O  
ATOM   1660  CG  MET A 206     -13.628   1.291   2.485  1.00  0.92           C  
ATOM   1661  SD  MET A 206     -14.012   2.346   3.936  1.00  0.92           S  
ATOM   1662  CE  MET A 206     -15.133   1.246   4.845  1.00  0.92           C  
ATOM   1663  N   ASP A 207     -15.950   1.536  -1.320  1.00  0.88           N  
ATOM   1664  CA  ASP A 207     -17.150   1.321  -2.123  1.00  0.88           C  
ATOM   1665  C   ASP A 207     -18.205   0.547  -1.336  1.00  0.88           C  
ATOM   1666  CB  ASP A 207     -16.805   0.576  -3.414  1.00  0.88           C  
ATOM   1667  O   ASP A 207     -18.039   0.302  -0.140  1.00  0.88           O  
ATOM   1668  CG  ASP A 207     -16.354  -0.853  -3.173  1.00  0.88           C  
ATOM   1669  OD1 ASP A 207     -16.396  -1.318  -2.013  1.00  0.88           O  
ATOM   1670  OD2 ASP A 207     -15.950  -1.520  -4.150  1.00  0.88           O  
ATOM   1671  N   ASN A 208     -19.405   0.361  -1.909  1.00  0.84           N  
ATOM   1672  CA  ASN A 208     -20.525  -0.251  -1.202  1.00  0.84           C  
ATOM   1673  C   ASN A 208     -20.492  -1.773  -1.310  1.00  0.84           C  
ATOM   1674  CB  ASN A 208     -21.855   0.290  -1.730  1.00  0.84           C  
ATOM   1675  O   ASN A 208     -21.465  -2.445  -0.965  1.00  0.84           O  
ATOM   1676  CG  ASN A 208     -22.094   1.736  -1.339  1.00  0.84           C  
ATOM   1677  ND2 ASN A 208     -22.534   2.544  -2.296  1.00  0.84           N  
ATOM   1678  OD1 ASN A 208     -21.884   2.122  -0.187  1.00  0.84           O  
ATOM   1679  N   GLY A 209     -19.362  -2.339  -1.635  1.00  0.84           N  
ATOM   1680  CA  GLY A 209     -19.229  -3.780  -1.772  1.00  0.84           C  
ATOM   1681  C   GLY A 209     -18.697  -4.452  -0.521  1.00  0.84           C  
ATOM   1682  O   GLY A 209     -18.248  -3.779   0.409  1.00  0.84           O  
ATOM   1683  N   SER A 210     -18.930  -5.711  -0.411  1.00  0.84           N  
ATOM   1684  CA  SER A 210     -18.408  -6.515   0.690  1.00  0.84           C  
ATOM   1685  C   SER A 210     -16.886  -6.436   0.759  1.00  0.84           C  
ATOM   1686  CB  SER A 210     -18.844  -7.973   0.543  1.00  0.84           C  
ATOM   1687  O   SER A 210     -16.221  -6.273  -0.266  1.00  0.84           O  
ATOM   1688  OG  SER A 210     -18.350  -8.756   1.616  1.00  0.84           O  
ATOM   1689  N   PRO A 211     -16.369  -6.545   1.979  1.00  0.88           N  
ATOM   1690  CA  PRO A 211     -16.924  -6.820   3.306  1.00  0.88           C  
ATOM   1691  C   PRO A 211     -17.221  -5.548   4.097  1.00  0.88           C  
ATOM   1692  CB  PRO A 211     -15.825  -7.641   3.985  1.00  0.88           C  
ATOM   1693  O   PRO A 211     -17.528  -5.616   5.290  1.00  0.88           O  
ATOM   1694  CG  PRO A 211     -14.546  -7.101   3.430  1.00  0.88           C  
ATOM   1695  CD  PRO A 211     -14.779  -6.697   2.003  1.00  0.88           C  
ATOM   1696  N   TRP A 212     -17.007  -4.329   3.560  1.00  0.89           N  
ATOM   1697  CA  TRP A 212     -17.113  -3.081   4.308  1.00  0.89           C  
ATOM   1698  C   TRP A 212     -18.381  -2.324   3.927  1.00  0.89           C  
ATOM   1699  CB  TRP A 212     -15.885  -2.200   4.062  1.00  0.89           C  
ATOM   1700  O   TRP A 212     -18.616  -1.213   4.407  1.00  0.89           O  
ATOM   1701  CG  TRP A 212     -15.465  -2.128   2.625  1.00  0.89           C  
ATOM   1702  CD1 TRP A 212     -16.022  -1.360   1.641  1.00  0.89           C  
ATOM   1703  CD2 TRP A 212     -14.399  -2.858   2.009  1.00  0.89           C  
ATOM   1704  CE2 TRP A 212     -14.367  -2.481   0.648  1.00  0.89           C  
ATOM   1705  CE3 TRP A 212     -13.466  -3.793   2.476  1.00  0.89           C  
ATOM   1706  NE1 TRP A 212     -15.366  -1.568   0.449  1.00  0.89           N  
ATOM   1707  CH2 TRP A 212     -12.536  -3.923   0.232  1.00  0.89           C  
ATOM   1708  CZ2 TRP A 212     -13.437  -3.009  -0.251  1.00  0.89           C  
ATOM   1709  CZ3 TRP A 212     -12.542  -4.317   1.580  1.00  0.89           C  
ATOM   1710  N   GLY A 213     -19.154  -2.871   3.003  1.00  0.81           N  
ATOM   1711  CA  GLY A 213     -20.381  -2.227   2.562  1.00  0.81           C  
ATOM   1712  C   GLY A 213     -21.490  -3.211   2.243  1.00  0.81           C  
ATOM   1713  O   GLY A 213     -21.270  -4.424   2.243  1.00  0.81           O  
ATOM   1714  N   ASP A 214     -22.679  -2.675   2.243  1.00  0.77           N  
ATOM   1715  CA  ASP A 214     -23.904  -3.385   1.889  1.00  0.77           C  
ATOM   1716  C   ASP A 214     -24.790  -2.534   0.982  1.00  0.77           C  
ATOM   1717  CB  ASP A 214     -24.675  -3.787   3.149  1.00  0.77           C  
ATOM   1718  O   ASP A 214     -24.957  -1.335   1.216  1.00  0.77           O  
ATOM   1719  CG  ASP A 214     -25.916  -4.609   2.848  1.00  0.77           C  
ATOM   1720  OD1 ASP A 214     -25.909  -5.389   1.872  1.00  0.77           O  
ATOM   1721  OD2 ASP A 214     -26.911  -4.473   3.593  1.00  0.77           O  
ATOM   1722  N   THR A 215     -25.197  -3.119  -0.098  1.00  0.71           N  
ATOM   1723  CA  THR A 215     -25.998  -2.375  -1.064  1.00  0.71           C  
ATOM   1724  C   THR A 215     -27.291  -1.877  -0.425  1.00  0.71           C  
ATOM   1725  CB  THR A 215     -26.329  -3.235  -2.297  1.00  0.71           C  
ATOM   1726  O   THR A 215     -27.939  -0.969  -0.949  1.00  0.71           O  
ATOM   1727  CG2 THR A 215     -25.068  -3.577  -3.084  1.00  0.71           C  
ATOM   1728  OG1 THR A 215     -26.956  -4.451  -1.870  1.00  0.71           O  
ATOM   1729  N   THR A 216     -27.647  -2.358   0.789  1.00  0.75           N  
ATOM   1730  CA  THR A 216     -28.899  -1.974   1.433  1.00  0.75           C  
ATOM   1731  C   THR A 216     -28.701  -0.736   2.303  1.00  0.75           C  
ATOM   1732  CB  THR A 216     -29.461  -3.123   2.290  1.00  0.75           C  
ATOM   1733  O   THR A 216     -29.672  -0.154   2.793  1.00  0.75           O  
ATOM   1734  CG2 THR A 216     -29.661  -4.384   1.456  1.00  0.75           C  
ATOM   1735  OG1 THR A 216     -28.547  -3.408   3.356  1.00  0.75           O  
ATOM   1736  N   GLY A 217     -27.388  -0.297   2.449  1.00  0.76           N  
ATOM   1737  CA  GLY A 217     -27.104   0.879   3.256  1.00  0.76           C  
ATOM   1738  C   GLY A 217     -26.968   0.569   4.735  1.00  0.76           C  
ATOM   1739  O   GLY A 217     -26.844   1.480   5.556  1.00  0.76           O  
ATOM   1740  N   THR A 218     -26.952  -0.705   5.099  1.00  0.83           N  
ATOM   1741  CA  THR A 218     -26.820  -1.124   6.490  1.00  0.83           C  
ATOM   1742  C   THR A 218     -25.355  -1.129   6.916  1.00  0.83           C  
ATOM   1743  CB  THR A 218     -27.428  -2.521   6.713  1.00  0.83           C  
ATOM   1744  O   THR A 218     -24.458  -1.205   6.074  1.00  0.83           O  
ATOM   1745  CG2 THR A 218     -28.929  -2.518   6.444  1.00  0.83           C  
ATOM   1746  OG1 THR A 218     -26.797  -3.456   5.829  1.00  0.83           O  
ATOM   1747  N   TRP A 219     -25.181  -0.905   8.180  1.00  0.89           N  
ATOM   1748  CA  TRP A 219     -23.831  -0.948   8.730  1.00  0.89           C  
ATOM   1749  C   TRP A 219     -23.283  -2.371   8.721  1.00  0.89           C  
ATOM   1750  CB  TRP A 219     -23.813  -0.390  10.156  1.00  0.89           C  
ATOM   1751  O   TRP A 219     -24.022  -3.328   8.965  1.00  0.89           O  
ATOM   1752  CG  TRP A 219     -24.120   1.076  10.241  1.00  0.89           C  
ATOM   1753  CD1 TRP A 219     -25.295   1.650  10.640  1.00  0.89           C  
ATOM   1754  CD2 TRP A 219     -23.238   2.153   9.912  1.00  0.89           C  
ATOM   1755  CE2 TRP A 219     -23.945   3.355  10.138  1.00  0.89           C  
ATOM   1756  CE3 TRP A 219     -21.916   2.219   9.450  1.00  0.89           C  
ATOM   1757  NE1 TRP A 219     -25.196   3.020  10.581  1.00  0.89           N  
ATOM   1758  CH2 TRP A 219     -22.079   4.647   9.464  1.00  0.89           C  
ATOM   1759  CZ2 TRP A 219     -23.373   4.610   9.916  1.00  0.89           C  
ATOM   1760  CZ3 TRP A 219     -21.349   3.469   9.230  1.00  0.89           C  
ATOM   1761  N   THR A 220     -21.982  -2.566   8.427  1.00  0.91           N  
ATOM   1762  CA  THR A 220     -21.304  -3.855   8.509  1.00  0.91           C  
ATOM   1763  C   THR A 220     -20.466  -3.945   9.781  1.00  0.91           C  
ATOM   1764  CB  THR A 220     -20.405  -4.092   7.281  1.00  0.91           C  
ATOM   1765  O   THR A 220     -20.191  -2.930  10.423  1.00  0.91           O  
ATOM   1766  CG2 THR A 220     -21.186  -3.906   5.984  1.00  0.91           C  
ATOM   1767  OG1 THR A 220     -19.315  -3.163   7.308  1.00  0.91           O  
ATOM   1768  N   ALA A 221     -20.166  -5.150  10.182  1.00  0.92           N  
ATOM   1769  CA  ALA A 221     -19.328  -5.382  11.356  1.00  0.92           C  
ATOM   1770  C   ALA A 221     -17.973  -4.697  11.206  1.00  0.92           C  
ATOM   1771  CB  ALA A 221     -19.141  -6.879  11.589  1.00  0.92           C  
ATOM   1772  O   ALA A 221     -17.432  -4.159  12.175  1.00  0.92           O  
ATOM   1773  N   LEU A 222     -17.406  -4.749  10.010  1.00  0.94           N  
ATOM   1774  CA  LEU A 222     -16.125  -4.100   9.752  1.00  0.94           C  
ATOM   1775  C   LEU A 222     -16.231  -2.591   9.946  1.00  0.94           C  
ATOM   1776  CB  LEU A 222     -15.643  -4.411   8.333  1.00  0.94           C  
ATOM   1777  O   LEU A 222     -15.356  -1.977  10.560  1.00  0.94           O  
ATOM   1778  CG  LEU A 222     -14.265  -3.869   7.951  1.00  0.94           C  
ATOM   1779  CD1 LEU A 222     -13.195  -4.441   8.875  1.00  0.94           C  
ATOM   1780  CD2 LEU A 222     -13.948  -4.191   6.494  1.00  0.94           C  
ATOM   1781  N   GLU A 223     -17.351  -1.984   9.475  1.00  0.93           N  
ATOM   1782  CA  GLU A 223     -17.565  -0.550   9.645  1.00  0.93           C  
ATOM   1783  C   GLU A 223     -17.659  -0.177  11.121  1.00  0.93           C  
ATOM   1784  CB  GLU A 223     -18.830  -0.105   8.908  1.00  0.93           C  
ATOM   1785  O   GLU A 223     -17.056   0.805  11.558  1.00  0.93           O  
ATOM   1786  CG  GLU A 223     -18.687  -0.089   7.393  1.00  0.93           C  
ATOM   1787  CD  GLU A 223     -19.994   0.191   6.669  1.00  0.93           C  
ATOM   1788  OE1 GLU A 223     -20.016   1.062   5.770  1.00  0.93           O  
ATOM   1789  OE2 GLU A 223     -21.005  -0.466   7.003  1.00  0.93           O  
ATOM   1790  N   LEU A 224     -18.388  -0.986  11.813  1.00  0.91           N  
ATOM   1791  CA  LEU A 224     -18.521  -0.732  13.243  1.00  0.91           C  
ATOM   1792  C   LEU A 224     -17.167  -0.815  13.938  1.00  0.91           C  
ATOM   1793  CB  LEU A 224     -19.496  -1.728  13.876  1.00  0.91           C  
ATOM   1794  O   LEU A 224     -16.862  -0.000  14.812  1.00  0.91           O  
ATOM   1795  CG  LEU A 224     -20.978  -1.522  13.559  1.00  0.91           C  
ATOM   1796  CD1 LEU A 224     -21.831  -2.504  14.356  1.00  0.91           C  
ATOM   1797  CD2 LEU A 224     -21.392  -0.085  13.852  1.00  0.91           C  
ATOM   1798  N   TRP A 225     -16.373  -1.817  13.545  1.00  0.93           N  
ATOM   1799  CA  TRP A 225     -15.036  -1.978  14.105  1.00  0.93           C  
ATOM   1800  C   TRP A 225     -14.183  -0.742  13.843  1.00  0.93           C  
ATOM   1801  CB  TRP A 225     -14.353  -3.218  13.521  1.00  0.93           C  
ATOM   1802  O   TRP A 225     -13.516  -0.236  14.749  1.00  0.93           O  
ATOM   1803  CG  TRP A 225     -12.904  -3.343  13.883  1.00  0.93           C  
ATOM   1804  CD1 TRP A 225     -12.384  -3.671  15.105  1.00  0.93           C  
ATOM   1805  CD2 TRP A 225     -11.786  -3.136  13.014  1.00  0.93           C  
ATOM   1806  CE2 TRP A 225     -10.617  -3.356  13.777  1.00  0.93           C  
ATOM   1807  CE3 TRP A 225     -11.658  -2.786  11.663  1.00  0.93           C  
ATOM   1808  NE1 TRP A 225     -11.010  -3.680  15.048  1.00  0.93           N  
ATOM   1809  CH2 TRP A 225      -9.240  -2.894  11.908  1.00  0.93           C  
ATOM   1810  CZ2 TRP A 225      -9.337  -3.237  13.232  1.00  0.93           C  
ATOM   1811  CZ3 TRP A 225     -10.383  -2.668  11.123  1.00  0.93           C  
ATOM   1812  N   LEU A 226     -14.208  -0.181  12.665  1.00  0.94           N  
ATOM   1813  CA  LEU A 226     -13.471   1.030  12.320  1.00  0.94           C  
ATOM   1814  C   LEU A 226     -13.950   2.214  13.154  1.00  0.94           C  
ATOM   1815  CB  LEU A 226     -13.627   1.345  10.830  1.00  0.94           C  
ATOM   1816  O   LEU A 226     -13.136   2.986  13.667  1.00  0.94           O  
ATOM   1817  CG  LEU A 226     -12.956   0.373   9.858  1.00  0.94           C  
ATOM   1818  CD1 LEU A 226     -13.375   0.684   8.424  1.00  0.94           C  
ATOM   1819  CD2 LEU A 226     -11.440   0.433  10.003  1.00  0.94           C  
ATOM   1820  N   MET A 227     -15.200   2.347  13.243  1.00  0.91           N  
ATOM   1821  CA  MET A 227     -15.781   3.442  14.015  1.00  0.91           C  
ATOM   1822  C   MET A 227     -15.378   3.347  15.483  1.00  0.91           C  
ATOM   1823  CB  MET A 227     -17.306   3.438  13.890  1.00  0.91           C  
ATOM   1824  O   MET A 227     -15.111   4.364  16.125  1.00  0.91           O  
ATOM   1825  CG  MET A 227     -17.809   3.814  12.506  1.00  0.91           C  
ATOM   1826  SD  MET A 227     -19.610   3.523  12.309  1.00  0.91           S  
ATOM   1827  CE  MET A 227     -20.253   4.613  13.610  1.00  0.91           C  
ATOM   1828  N   ARG A 228     -15.301   2.141  15.959  1.00  0.91           N  
ATOM   1829  CA  ARG A 228     -14.857   1.915  17.331  1.00  0.91           C  
ATOM   1830  C   ARG A 228     -13.447   2.454  17.546  1.00  0.91           C  
ATOM   1831  CB  ARG A 228     -14.906   0.425  17.674  1.00  0.91           C  
ATOM   1832  O   ARG A 228     -13.107   2.900  18.644  1.00  0.91           O  
ATOM   1833  CG  ARG A 228     -14.576   0.116  19.126  1.00  0.91           C  
ATOM   1834  CD  ARG A 228     -14.803  -1.353  19.455  1.00  0.91           C  
ATOM   1835  NE  ARG A 228     -16.220  -1.702  19.413  1.00  0.91           N  
ATOM   1836  NH1 ARG A 228     -15.873  -3.900  18.793  1.00  0.91           N  
ATOM   1837  NH2 ARG A 228     -18.005  -3.112  19.093  1.00  0.91           N  
ATOM   1838  CZ  ARG A 228     -16.696  -2.904  19.100  1.00  0.91           C  
ATOM   1839  N   LEU A 229     -12.718   2.451  16.530  1.00  0.92           N  
ATOM   1840  CA  LEU A 229     -11.343   2.933  16.589  1.00  0.92           C  
ATOM   1841  C   LEU A 229     -11.289   4.446  16.400  1.00  0.92           C  
ATOM   1842  CB  LEU A 229     -10.486   2.243  15.524  1.00  0.92           C  
ATOM   1843  O   LEU A 229     -10.205   5.032  16.356  1.00  0.92           O  
ATOM   1844  CG  LEU A 229     -10.310   0.731  15.671  1.00  0.92           C  
ATOM   1845  CD1 LEU A 229      -9.552   0.167  14.473  1.00  0.92           C  
ATOM   1846  CD2 LEU A 229      -9.587   0.401  16.972  1.00  0.92           C  
ATOM   1847  N   GLY A 230     -12.485   5.049  16.252  1.00  0.91           N  
ATOM   1848  CA  GLY A 230     -12.566   6.492  16.091  1.00  0.91           C  
ATOM   1849  C   GLY A 230     -12.394   6.942  14.652  1.00  0.91           C  
ATOM   1850  O   GLY A 230     -12.067   8.103  14.394  1.00  0.91           O  
ATOM   1851  N   ILE A 231     -12.460   5.991  13.727  1.00  0.94           N  
ATOM   1852  CA  ILE A 231     -12.324   6.289  12.305  1.00  0.94           C  
ATOM   1853  C   ILE A 231     -13.702   6.539  11.696  1.00  0.94           C  
ATOM   1854  CB  ILE A 231     -11.606   5.145  11.554  1.00  0.94           C  
ATOM   1855  O   ILE A 231     -14.607   5.712  11.831  1.00  0.94           O  
ATOM   1856  CG1 ILE A 231     -10.194   4.943  12.115  1.00  0.94           C  
ATOM   1857  CG2 ILE A 231     -11.562   5.431  10.050  1.00  0.94           C  
ATOM   1858  CD1 ILE A 231      -9.526   3.653  11.659  1.00  0.94           C  
ATOM   1859  N   ARG A 232     -13.825   7.699  11.018  1.00  0.93           N  
ATOM   1860  CA  ARG A 232     -15.061   7.953  10.285  1.00  0.93           C  
ATOM   1861  C   ARG A 232     -15.100   7.157   8.984  1.00  0.93           C  
ATOM   1862  CB  ARG A 232     -15.215   9.446   9.989  1.00  0.93           C  
ATOM   1863  O   ARG A 232     -14.103   7.088   8.263  1.00  0.93           O  
ATOM   1864  CG  ARG A 232     -15.376  10.307  11.232  1.00  0.93           C  
ATOM   1865  CD  ARG A 232     -15.476  11.786  10.886  1.00  0.93           C  
ATOM   1866  NE  ARG A 232     -15.262  12.629  12.058  1.00  0.93           N  
ATOM   1867  NH1 ARG A 232     -15.210  14.614  10.876  1.00  0.93           N  
ATOM   1868  NH2 ARG A 232     -14.948  14.623  13.153  1.00  0.93           N  
ATOM   1869  CZ  ARG A 232     -15.140  13.954  12.026  1.00  0.93           C  
ATOM   1870  N   VAL A 233     -16.289   6.573   8.754  1.00  0.92           N  
ATOM   1871  CA  VAL A 233     -16.401   5.719   7.577  1.00  0.92           C  
ATOM   1872  C   VAL A 233     -17.362   6.349   6.571  1.00  0.92           C  
ATOM   1873  CB  VAL A 233     -16.878   4.297   7.950  1.00  0.92           C  
ATOM   1874  O   VAL A 233     -18.474   6.745   6.928  1.00  0.92           O  
ATOM   1875  CG1 VAL A 233     -17.028   3.432   6.701  1.00  0.92           C  
ATOM   1876  CG2 VAL A 233     -15.907   3.652   8.938  1.00  0.92           C  
ATOM   1877  N   GLY A 234     -16.870   6.492   5.325  1.00  0.89           N  
ATOM   1878  CA  GLY A 234     -17.693   6.988   4.234  1.00  0.89           C  
ATOM   1879  C   GLY A 234     -17.749   6.041   3.049  1.00  0.89           C  
ATOM   1880  O   GLY A 234     -16.954   5.103   2.961  1.00  0.89           O  
ATOM   1881  N   HIS A 235     -18.790   6.165   2.145  1.00  0.87           N  
ATOM   1882  CA  HIS A 235     -18.934   5.387   0.920  1.00  0.87           C  
ATOM   1883  C   HIS A 235     -19.178   6.293  -0.282  1.00  0.87           C  
ATOM   1884  CB  HIS A 235     -20.076   4.378   1.058  1.00  0.87           C  
ATOM   1885  O   HIS A 235     -19.673   7.412  -0.132  1.00  0.87           O  
ATOM   1886  CG  HIS A 235     -19.841   3.346   2.114  1.00  0.87           C  
ATOM   1887  CD2 HIS A 235     -20.221   3.301   3.413  1.00  0.87           C  
ATOM   1888  ND1 HIS A 235     -19.130   2.189   1.879  1.00  0.87           N  
ATOM   1889  CE1 HIS A 235     -19.084   1.474   2.991  1.00  0.87           C  
ATOM   1890  NE2 HIS A 235     -19.738   2.127   3.937  1.00  0.87           N  
ATOM   1891  N   SER A 236     -18.722   5.761  -1.375  1.00  0.78           N  
ATOM   1892  CA  SER A 236     -18.992   6.480  -2.616  1.00  0.78           C  
ATOM   1893  C   SER A 236     -20.469   6.403  -2.988  1.00  0.78           C  
ATOM   1894  CB  SER A 236     -18.141   5.921  -3.756  1.00  0.78           C  
ATOM   1895  O   SER A 236     -21.134   5.403  -2.711  1.00  0.78           O  
ATOM   1896  OG  SER A 236     -18.362   4.530  -3.914  1.00  0.78           O  
ATOM   1897  N   ARG A 237     -21.099   7.570  -3.306  1.00  0.71           N  
ATOM   1898  CA  ARG A 237     -22.496   7.615  -3.726  1.00  0.71           C  
ATOM   1899  C   ARG A 237     -22.674   6.985  -5.103  1.00  0.71           C  
ATOM   1900  CB  ARG A 237     -23.007   9.057  -3.738  1.00  0.71           C  
ATOM   1901  O   ARG A 237     -21.763   7.025  -5.933  1.00  0.71           O  
ATOM   1902  CG  ARG A 237     -23.054   9.706  -2.364  1.00  0.71           C  
ATOM   1903  CD  ARG A 237     -23.643  11.108  -2.422  1.00  0.71           C  
ATOM   1904  NE  ARG A 237     -23.626  11.755  -1.113  1.00  0.71           N  
ATOM   1905  NH1 ARG A 237     -24.632  13.706  -1.834  1.00  0.71           N  
ATOM   1906  NH2 ARG A 237     -24.030  13.466   0.365  1.00  0.71           N  
ATOM   1907  CZ  ARG A 237     -24.096  12.974  -0.864  1.00  0.71           C  
ATOM   1908  N   PRO A 238     -23.855   6.273  -5.158  1.00  0.64           N  
ATOM   1909  CA  PRO A 238     -24.148   5.745  -6.492  1.00  0.64           C  
ATOM   1910  C   PRO A 238     -24.188   6.834  -7.562  1.00  0.64           C  
ATOM   1911  CB  PRO A 238     -25.524   5.096  -6.321  1.00  0.64           C  
ATOM   1912  O   PRO A 238     -24.691   7.932  -7.311  1.00  0.64           O  
ATOM   1913  CG  PRO A 238     -25.664   4.881  -4.849  1.00  0.64           C  
ATOM   1914  CD  PRO A 238     -24.824   5.900  -4.135  1.00  0.64           C  
ATOM   1915  N   TYR A 239     -23.385   6.756  -8.597  1.00  0.56           N  
ATOM   1916  CA  TYR A 239     -23.402   7.584  -9.798  1.00  0.56           C  
ATOM   1917  C   TYR A 239     -22.497   8.800  -9.634  1.00  0.56           C  
ATOM   1918  CB  TYR A 239     -24.829   8.035 -10.121  1.00  0.56           C  
ATOM   1919  O   TYR A 239     -22.644   9.792 -10.353  1.00  0.56           O  
ATOM   1920  CG  TYR A 239     -25.788   6.894 -10.355  1.00  0.56           C  
ATOM   1921  CD1 TYR A 239     -25.727   6.135 -11.522  1.00  0.56           C  
ATOM   1922  CD2 TYR A 239     -26.758   6.571  -9.411  1.00  0.56           C  
ATOM   1923  CE1 TYR A 239     -26.610   5.084 -11.744  1.00  0.56           C  
ATOM   1924  CE2 TYR A 239     -27.646   5.522  -9.622  1.00  0.56           C  
ATOM   1925  OH  TYR A 239     -28.441   3.744 -11.003  1.00  0.56           O  
ATOM   1926  CZ  TYR A 239     -27.564   4.785 -10.789  1.00  0.56           C  
ATOM   1927  N   HIS A 240     -21.639   8.745  -8.551  1.00  0.60           N  
ATOM   1928  CA  HIS A 240     -20.614   9.769  -8.385  1.00  0.60           C  
ATOM   1929  C   HIS A 240     -19.231   9.145  -8.231  1.00  0.60           C  
ATOM   1930  CB  HIS A 240     -20.929  10.652  -7.176  1.00  0.60           C  
ATOM   1931  O   HIS A 240     -18.678   9.116  -7.130  1.00  0.60           O  
ATOM   1932  CG  HIS A 240     -21.967  11.694  -7.449  1.00  0.60           C  
ATOM   1933  CD2 HIS A 240     -23.261  11.782  -7.061  1.00  0.60           C  
ATOM   1934  ND1 HIS A 240     -21.715  12.814  -8.211  1.00  0.60           N  
ATOM   1935  CE1 HIS A 240     -22.813  13.548  -8.280  1.00  0.60           C  
ATOM   1936  NE2 HIS A 240     -23.766  12.944  -7.590  1.00  0.60           N  
ATOM   1937  N   PRO A 241     -18.766   8.599  -9.361  1.00  0.57           N  
ATOM   1938  CA  PRO A 241     -17.519   7.831  -9.336  1.00  0.57           C  
ATOM   1939  C   PRO A 241     -16.306   8.686  -8.977  1.00  0.57           C  
ATOM   1940  CB  PRO A 241     -17.406   7.296 -10.765  1.00  0.57           C  
ATOM   1941  O   PRO A 241     -15.189   8.172  -8.885  1.00  0.57           O  
ATOM   1942  CG  PRO A 241     -18.269   8.202 -11.582  1.00  0.57           C  
ATOM   1943  CD  PRO A 241     -19.263   8.864 -10.671  1.00  0.57           C  
ATOM   1944  N   GLN A 242     -16.533   9.862  -8.476  1.00  0.63           N  
ATOM   1945  CA  GLN A 242     -15.349  10.709  -8.386  1.00  0.63           C  
ATOM   1946  C   GLN A 242     -14.619  10.495  -7.063  1.00  0.63           C  
ATOM   1947  CB  GLN A 242     -15.729  12.183  -8.542  1.00  0.63           C  
ATOM   1948  O   GLN A 242     -13.460  10.889  -6.916  1.00  0.63           O  
ATOM   1949  CG  GLN A 242     -16.293  12.530  -9.914  1.00  0.63           C  
ATOM   1950  CD  GLN A 242     -16.744  13.975 -10.014  1.00  0.63           C  
ATOM   1951  NE2 GLN A 242     -16.896  14.465 -11.240  1.00  0.63           N  
ATOM   1952  OE1 GLN A 242     -16.956  14.645  -8.999  1.00  0.63           O  
ATOM   1953  N   THR A 243     -15.212   9.648  -6.216  1.00  0.69           N  
ATOM   1954  CA  THR A 243     -14.605   9.606  -4.890  1.00  0.69           C  
ATOM   1955  C   THR A 243     -13.439   8.622  -4.860  1.00  0.69           C  
ATOM   1956  CB  THR A 243     -15.637   9.215  -3.816  1.00  0.69           C  
ATOM   1957  O   THR A 243     -12.461   8.833  -4.139  1.00  0.69           O  
ATOM   1958  CG2 THR A 243     -15.211   9.711  -2.438  1.00  0.69           C  
ATOM   1959  OG1 THR A 243     -16.906   9.792  -4.148  1.00  0.69           O  
ATOM   1960  N   GLN A 244     -13.395   7.724  -5.973  1.00  0.80           N  
ATOM   1961  CA  GLN A 244     -12.361   6.697  -5.899  1.00  0.80           C  
ATOM   1962  C   GLN A 244     -11.431   6.765  -7.108  1.00  0.80           C  
ATOM   1963  CB  GLN A 244     -12.989   5.307  -5.797  1.00  0.80           C  
ATOM   1964  O   GLN A 244     -10.858   5.752  -7.514  1.00  0.80           O  
ATOM   1965  CG  GLN A 244     -13.755   5.072  -4.502  1.00  0.80           C  
ATOM   1966  CD  GLN A 244     -14.128   3.616  -4.297  1.00  0.80           C  
ATOM   1967  NE2 GLN A 244     -13.814   3.084  -3.120  1.00  0.80           N  
ATOM   1968  OE1 GLN A 244     -14.693   2.974  -5.188  1.00  0.80           O  
ATOM   1969  N   GLY A 245     -11.418   7.935  -7.753  1.00  0.85           N  
ATOM   1970  CA  GLY A 245     -10.604   8.135  -8.942  1.00  0.85           C  
ATOM   1971  C   GLY A 245      -9.130   7.864  -8.708  1.00  0.85           C  
ATOM   1972  O   GLY A 245      -8.453   7.298  -9.569  1.00  0.85           O  
ATOM   1973  N   LYS A 246      -8.692   8.115  -7.515  1.00  0.91           N  
ATOM   1974  CA  LYS A 246      -7.280   7.908  -7.204  1.00  0.91           C  
ATOM   1975  C   LYS A 246      -6.945   6.421  -7.135  1.00  0.91           C  
ATOM   1976  CB  LYS A 246      -6.916   8.589  -5.883  1.00  0.91           C  
ATOM   1977  O   LYS A 246      -5.918   5.986  -7.659  1.00  0.91           O  
ATOM   1978  CG  LYS A 246      -7.101  10.099  -5.894  1.00  0.91           C  
ATOM   1979  CD  LYS A 246      -6.965  10.689  -4.496  1.00  0.91           C  
ATOM   1980  CE  LYS A 246      -7.243  12.186  -4.491  1.00  0.91           C  
ATOM   1981  NZ  LYS A 246      -7.371  12.721  -3.102  1.00  0.91           N  
ATOM   1982  N   LEU A 247      -7.789   5.651  -6.565  1.00  0.92           N  
ATOM   1983  CA  LEU A 247      -7.576   4.209  -6.505  1.00  0.92           C  
ATOM   1984  C   LEU A 247      -7.654   3.590  -7.897  1.00  0.92           C  
ATOM   1985  CB  LEU A 247      -8.608   3.553  -5.584  1.00  0.92           C  
ATOM   1986  O   LEU A 247      -6.910   2.657  -8.208  1.00  0.92           O  
ATOM   1987  CG  LEU A 247      -8.276   3.543  -4.091  1.00  0.92           C  
ATOM   1988  CD1 LEU A 247      -9.495   3.121  -3.279  1.00  0.92           C  
ATOM   1989  CD2 LEU A 247      -7.095   2.619  -3.812  1.00  0.92           C  
ATOM   1990  N   GLU A 248      -8.627   4.146  -8.695  1.00  0.92           N  
ATOM   1991  CA  GLU A 248      -8.753   3.648 -10.062  1.00  0.92           C  
ATOM   1992  C   GLU A 248      -7.457   3.847 -10.843  1.00  0.92           C  
ATOM   1993  CB  GLU A 248      -9.913   4.341 -10.782  1.00  0.92           C  
ATOM   1994  O   GLU A 248      -6.997   2.937 -11.535  1.00  0.92           O  
ATOM   1995  CG  GLU A 248     -11.286   3.945 -10.258  1.00  0.92           C  
ATOM   1996  CD  GLU A 248     -12.425   4.690 -10.937  1.00  0.92           C  
ATOM   1997  OE1 GLU A 248     -13.599   4.480 -10.557  1.00  0.92           O  
ATOM   1998  OE2 GLU A 248     -12.140   5.489 -11.857  1.00  0.92           O  
ATOM   1999  N   ARG A 249      -6.881   5.008 -10.734  1.00  0.92           N  
ATOM   2000  CA  ARG A 249      -5.603   5.287 -11.382  1.00  0.92           C  
ATOM   2001  C   ARG A 249      -4.504   4.380 -10.839  1.00  0.92           C  
ATOM   2002  CB  ARG A 249      -5.213   6.754 -11.194  1.00  0.92           C  
ATOM   2003  O   ARG A 249      -3.666   3.889 -11.597  1.00  0.92           O  
ATOM   2004  CG  ARG A 249      -3.948   7.156 -11.935  1.00  0.92           C  
ATOM   2005  CD  ARG A 249      -3.720   8.660 -11.888  1.00  0.92           C  
ATOM   2006  NE  ARG A 249      -4.573   9.365 -12.842  1.00  0.92           N  
ATOM   2007  NH1 ARG A 249      -3.921  11.479 -12.177  1.00  0.92           N  
ATOM   2008  NH2 ARG A 249      -5.458  11.224 -13.859  1.00  0.92           N  
ATOM   2009  CZ  ARG A 249      -4.648  10.688 -12.957  1.00  0.92           C  
ATOM   2010  N   PHE A 250      -4.521   4.262  -9.497  1.00  0.96           N  
ATOM   2011  CA  PHE A 250      -3.580   3.356  -8.847  1.00  0.96           C  
ATOM   2012  C   PHE A 250      -3.700   1.949  -9.419  1.00  0.96           C  
ATOM   2013  CB  PHE A 250      -3.817   3.330  -7.334  1.00  0.96           C  
ATOM   2014  O   PHE A 250      -2.696   1.333  -9.781  1.00  0.96           O  
ATOM   2015  CG  PHE A 250      -2.898   2.396  -6.592  1.00  0.96           C  
ATOM   2016  CD1 PHE A 250      -3.253   1.068  -6.386  1.00  0.96           C  
ATOM   2017  CD2 PHE A 250      -1.680   2.846  -6.102  1.00  0.96           C  
ATOM   2018  CE1 PHE A 250      -2.405   0.202  -5.700  1.00  0.96           C  
ATOM   2019  CE2 PHE A 250      -0.827   1.986  -5.416  1.00  0.96           C  
ATOM   2020  CZ  PHE A 250      -1.192   0.665  -5.215  1.00  0.96           C  
ATOM   2021  N   HIS A 251      -4.885   1.434  -9.596  1.00  0.96           N  
ATOM   2022  CA  HIS A 251      -5.131   0.088 -10.102  1.00  0.96           C  
ATOM   2023  C   HIS A 251      -4.678  -0.046 -11.552  1.00  0.96           C  
ATOM   2024  CB  HIS A 251      -6.613  -0.268  -9.980  1.00  0.96           C  
ATOM   2025  O   HIS A 251      -4.134  -1.081 -11.944  1.00  0.96           O  
ATOM   2026  CG  HIS A 251      -7.060  -0.503  -8.572  1.00  0.96           C  
ATOM   2027  CD2 HIS A 251      -6.351  -0.715  -7.438  1.00  0.96           C  
ATOM   2028  ND1 HIS A 251      -8.389  -0.540  -8.210  1.00  0.96           N  
ATOM   2029  CE1 HIS A 251      -8.478  -0.765  -6.910  1.00  0.96           C  
ATOM   2030  NE2 HIS A 251      -7.256  -0.875  -6.418  1.00  0.96           N  
ATOM   2031  N   ARG A 252      -4.914   0.980 -12.299  1.00  0.94           N  
ATOM   2032  CA  ARG A 252      -4.467   0.969 -13.688  1.00  0.94           C  
ATOM   2033  C   ARG A 252      -2.950   0.834 -13.774  1.00  0.94           C  
ATOM   2034  CB  ARG A 252      -4.921   2.240 -14.409  1.00  0.94           C  
ATOM   2035  O   ARG A 252      -2.436   0.048 -14.572  1.00  0.94           O  
ATOM   2036  CG  ARG A 252      -4.729   2.195 -15.917  1.00  0.94           C  
ATOM   2037  CD  ARG A 252      -5.144   3.502 -16.577  1.00  0.94           C  
ATOM   2038  NE  ARG A 252      -6.537   3.833 -16.290  1.00  0.94           N  
ATOM   2039  NH1 ARG A 252      -6.161   6.098 -16.033  1.00  0.94           N  
ATOM   2040  NH2 ARG A 252      -8.276   5.247 -15.789  1.00  0.94           N  
ATOM   2041  CZ  ARG A 252      -6.988   5.059 -16.038  1.00  0.94           C  
ATOM   2042  N   SER A 253      -2.247   1.584 -12.953  1.00  0.95           N  
ATOM   2043  CA  SER A 253      -0.790   1.502 -12.921  1.00  0.95           C  
ATOM   2044  C   SER A 253      -0.324   0.131 -12.442  1.00  0.95           C  
ATOM   2045  CB  SER A 253      -0.212   2.591 -12.017  1.00  0.95           C  
ATOM   2046  O   SER A 253       0.618  -0.438 -12.997  1.00  0.95           O  
ATOM   2047  OG  SER A 253      -0.504   3.879 -12.531  1.00  0.95           O  
ATOM   2048  N   LEU A 254      -0.992  -0.333 -11.399  1.00  0.97           N  
ATOM   2049  CA  LEU A 254      -0.666  -1.654 -10.872  1.00  0.97           C  
ATOM   2050  C   LEU A 254      -0.821  -2.722 -11.949  1.00  0.97           C  
ATOM   2051  CB  LEU A 254      -1.557  -1.987  -9.673  1.00  0.97           C  
ATOM   2052  O   LEU A 254       0.070  -3.555 -12.136  1.00  0.97           O  
ATOM   2053  CG  LEU A 254      -1.407  -3.392  -9.087  1.00  0.97           C  
ATOM   2054  CD1 LEU A 254       0.009  -3.599  -8.561  1.00  0.97           C  
ATOM   2055  CD2 LEU A 254      -2.432  -3.623  -7.981  1.00  0.97           C  
ATOM   2056  N   LYS A 255      -1.900  -2.700 -12.657  1.00  0.96           N  
ATOM   2057  CA  LYS A 255      -2.166  -3.658 -13.727  1.00  0.96           C  
ATOM   2058  C   LYS A 255      -1.093  -3.585 -14.809  1.00  0.96           C  
ATOM   2059  CB  LYS A 255      -3.545  -3.409 -14.339  1.00  0.96           C  
ATOM   2060  O   LYS A 255      -0.526  -4.608 -15.198  1.00  0.96           O  
ATOM   2061  CG  LYS A 255      -3.929  -4.404 -15.425  1.00  0.96           C  
ATOM   2062  CD  LYS A 255      -5.333  -4.139 -15.955  1.00  0.96           C  
ATOM   2063  CE  LYS A 255      -5.700  -5.103 -17.074  1.00  0.96           C  
ATOM   2064  NZ  LYS A 255      -7.085  -4.865 -17.579  1.00  0.96           N  
ATOM   2065  N   ALA A 256      -0.749  -2.427 -15.214  1.00  0.94           N  
ATOM   2066  CA  ALA A 256       0.189  -2.213 -16.313  1.00  0.94           C  
ATOM   2067  C   ALA A 256       1.611  -2.581 -15.899  1.00  0.94           C  
ATOM   2068  CB  ALA A 256       0.133  -0.763 -16.786  1.00  0.94           C  
ATOM   2069  O   ALA A 256       2.350  -3.194 -16.673  1.00  0.94           O  
ATOM   2070  N   GLU A 257       1.934  -2.290 -14.708  1.00  0.95           N  
ATOM   2071  CA  GLU A 257       3.338  -2.359 -14.313  1.00  0.95           C  
ATOM   2072  C   GLU A 257       3.653  -3.684 -13.625  1.00  0.95           C  
ATOM   2073  CB  GLU A 257       3.696  -1.189 -13.393  1.00  0.95           C  
ATOM   2074  O   GLU A 257       4.794  -4.150 -13.657  1.00  0.95           O  
ATOM   2075  CG  GLU A 257       3.557   0.176 -14.051  1.00  0.95           C  
ATOM   2076  CD  GLU A 257       3.865   1.330 -13.110  1.00  0.95           C  
ATOM   2077  OE1 GLU A 257       3.494   2.484 -13.422  1.00  0.95           O  
ATOM   2078  OE2 GLU A 257       4.484   1.077 -12.052  1.00  0.95           O  
ATOM   2079  N   VAL A 258       2.681  -4.337 -13.100  1.00  0.95           N  
ATOM   2080  CA  VAL A 258       3.011  -5.501 -12.283  1.00  0.95           C  
ATOM   2081  C   VAL A 258       2.264  -6.727 -12.805  1.00  0.95           C  
ATOM   2082  CB  VAL A 258       2.671  -5.265 -10.795  1.00  0.95           C  
ATOM   2083  O   VAL A 258       2.835  -7.817 -12.896  1.00  0.95           O  
ATOM   2084  CG1 VAL A 258       2.978  -6.511  -9.966  1.00  0.95           C  
ATOM   2085  CG2 VAL A 258       3.441  -4.059 -10.258  1.00  0.95           C  
ATOM   2086  N   LEU A 259       1.060  -6.577 -13.237  1.00  0.95           N  
ATOM   2087  CA  LEU A 259       0.196  -7.731 -13.462  1.00  0.95           C  
ATOM   2088  C   LEU A 259       0.199  -8.133 -14.934  1.00  0.95           C  
ATOM   2089  CB  LEU A 259      -1.233  -7.427 -13.007  1.00  0.95           C  
ATOM   2090  O   LEU A 259       0.228  -9.322 -15.257  1.00  0.95           O  
ATOM   2091  CG  LEU A 259      -1.420  -7.117 -11.520  1.00  0.95           C  
ATOM   2092  CD1 LEU A 259      -2.888  -6.839 -11.217  1.00  0.95           C  
ATOM   2093  CD2 LEU A 259      -0.901  -8.268 -10.665  1.00  0.95           C  
ATOM   2094  N   GLN A 260       0.187  -7.239 -15.829  1.00  0.92           N  
ATOM   2095  CA  GLN A 260       0.095  -7.525 -17.257  1.00  0.92           C  
ATOM   2096  C   GLN A 260       1.313  -8.305 -17.742  1.00  0.92           C  
ATOM   2097  CB  GLN A 260      -0.050  -6.228 -18.056  1.00  0.92           C  
ATOM   2098  O   GLN A 260       2.451  -7.868 -17.558  1.00  0.92           O  
ATOM   2099  CG  GLN A 260      -0.365  -6.446 -19.529  1.00  0.92           C  
ATOM   2100  CD  GLN A 260      -0.648  -5.151 -20.267  1.00  0.92           C  
ATOM   2101  NE2 GLN A 260      -0.854  -5.246 -21.576  1.00  0.92           N  
ATOM   2102  OE1 GLN A 260      -0.682  -4.073 -19.665  1.00  0.92           O  
ATOM   2103  N   GLY A 261       1.072  -9.523 -18.293  1.00  0.91           N  
ATOM   2104  CA  GLY A 261       2.080 -10.340 -18.950  1.00  0.91           C  
ATOM   2105  C   GLY A 261       2.912 -11.156 -17.980  1.00  0.91           C  
ATOM   2106  O   GLY A 261       3.954 -11.700 -18.352  1.00  0.91           O  
ATOM   2107  N   LYS A 262       2.488 -11.073 -16.653  1.00  0.93           N  
ATOM   2108  CA  LYS A 262       3.270 -11.792 -15.652  1.00  0.93           C  
ATOM   2109  C   LYS A 262       2.449 -12.907 -15.010  1.00  0.93           C  
ATOM   2110  CB  LYS A 262       3.780 -10.832 -14.577  1.00  0.93           C  
ATOM   2111  O   LYS A 262       1.231 -12.782 -14.864  1.00  0.93           O  
ATOM   2112  CG  LYS A 262       4.786  -9.810 -15.086  1.00  0.93           C  
ATOM   2113  CD  LYS A 262       5.372  -8.986 -13.947  1.00  0.93           C  
ATOM   2114  CE  LYS A 262       6.396  -7.978 -14.453  1.00  0.93           C  
ATOM   2115  NZ  LYS A 262       6.975  -7.170 -13.339  1.00  0.93           N  
ATOM   2116  N   TRP A 263       3.085 -14.052 -14.762  1.00  0.96           N  
ATOM   2117  CA  TRP A 263       2.488 -15.166 -14.032  1.00  0.96           C  
ATOM   2118  C   TRP A 263       3.218 -15.408 -12.715  1.00  0.96           C  
ATOM   2119  CB  TRP A 263       2.507 -16.439 -14.883  1.00  0.96           C  
ATOM   2120  O   TRP A 263       4.450 -15.429 -12.677  1.00  0.96           O  
ATOM   2121  CG  TRP A 263       1.875 -17.625 -14.219  1.00  0.96           C  
ATOM   2122  CD1 TRP A 263       2.515 -18.651 -13.581  1.00  0.96           C  
ATOM   2123  CD2 TRP A 263       0.475 -17.910 -14.133  1.00  0.96           C  
ATOM   2124  CE2 TRP A 263       0.339 -19.126 -13.427  1.00  0.96           C  
ATOM   2125  CE3 TRP A 263      -0.678 -17.254 -14.584  1.00  0.96           C  
ATOM   2126  NE1 TRP A 263       1.597 -19.557 -13.102  1.00  0.96           N  
ATOM   2127  CH2 TRP A 263      -2.019 -19.037 -13.614  1.00  0.96           C  
ATOM   2128  CZ2 TRP A 263      -0.907 -19.700 -13.162  1.00  0.96           C  
ATOM   2129  CZ3 TRP A 263      -1.917 -17.827 -14.318  1.00  0.96           C  
ATOM   2130  N   PHE A 264       2.422 -15.520 -11.677  1.00  0.98           N  
ATOM   2131  CA  PHE A 264       2.998 -15.764 -10.360  1.00  0.98           C  
ATOM   2132  C   PHE A 264       2.718 -17.191  -9.903  1.00  0.98           C  
ATOM   2133  CB  PHE A 264       2.445 -14.767  -9.337  1.00  0.98           C  
ATOM   2134  O   PHE A 264       1.571 -17.643  -9.928  1.00  0.98           O  
ATOM   2135  CG  PHE A 264       2.673 -13.327  -9.709  1.00  0.98           C  
ATOM   2136  CD1 PHE A 264       3.897 -12.716  -9.463  1.00  0.98           C  
ATOM   2137  CD2 PHE A 264       1.663 -12.583 -10.305  1.00  0.98           C  
ATOM   2138  CE1 PHE A 264       4.110 -11.383  -9.806  1.00  0.98           C  
ATOM   2139  CE2 PHE A 264       1.869 -11.251 -10.650  1.00  0.98           C  
ATOM   2140  CZ  PHE A 264       3.093 -10.652 -10.399  1.00  0.98           C  
ATOM   2141  N   ALA A 265       3.756 -17.868  -9.438  1.00  0.97           N  
ATOM   2142  CA  ALA A 265       3.696 -19.301  -9.160  1.00  0.97           C  
ATOM   2143  C   ALA A 265       2.987 -19.574  -7.837  1.00  0.97           C  
ATOM   2144  CB  ALA A 265       5.101 -19.898  -9.141  1.00  0.97           C  
ATOM   2145  O   ALA A 265       2.242 -20.549  -7.714  1.00  0.97           O  
ATOM   2146  N   ASP A 266       3.249 -18.703  -6.853  1.00  0.98           N  
ATOM   2147  CA  ASP A 266       2.665 -18.899  -5.530  1.00  0.98           C  
ATOM   2148  C   ASP A 266       2.428 -17.562  -4.830  1.00  0.98           C  
ATOM   2149  CB  ASP A 266       3.566 -19.789  -4.672  1.00  0.98           C  
ATOM   2150  O   ASP A 266       2.750 -16.504  -5.376  1.00  0.98           O  
ATOM   2151  CG  ASP A 266       4.969 -19.232  -4.510  1.00  0.98           C  
ATOM   2152  OD1 ASP A 266       5.116 -18.032  -4.190  1.00  0.98           O  
ATOM   2153  OD2 ASP A 266       5.937 -19.998  -4.706  1.00  0.98           O  
ATOM   2154  N   SER A 267       1.736 -17.584  -3.671  1.00  0.97           N  
ATOM   2155  CA  SER A 267       1.340 -16.387  -2.936  1.00  0.97           C  
ATOM   2156  C   SER A 267       2.556 -15.570  -2.514  1.00  0.97           C  
ATOM   2157  CB  SER A 267       0.514 -16.762  -1.705  1.00  0.97           C  
ATOM   2158  O   SER A 267       2.532 -14.338  -2.566  1.00  0.97           O  
ATOM   2159  OG  SER A 267      -0.690 -17.406  -2.084  1.00  0.97           O  
ATOM   2160  N   GLY A 268       3.689 -16.235  -2.188  1.00  0.98           N  
ATOM   2161  CA  GLY A 268       4.906 -15.551  -1.781  1.00  0.98           C  
ATOM   2162  C   GLY A 268       5.499 -14.685  -2.876  1.00  0.98           C  
ATOM   2163  O   GLY A 268       5.866 -13.534  -2.634  1.00  0.98           O  
ATOM   2164  N   GLU A 269       5.569 -15.319  -4.085  1.00  0.98           N  
ATOM   2165  CA  GLU A 269       6.091 -14.581  -5.231  1.00  0.98           C  
ATOM   2166  C   GLU A 269       5.221 -13.368  -5.549  1.00  0.98           C  
ATOM   2167  CB  GLU A 269       6.191 -15.492  -6.458  1.00  0.98           C  
ATOM   2168  O   GLU A 269       5.736 -12.277  -5.801  1.00  0.98           O  
ATOM   2169  CG  GLU A 269       6.814 -14.821  -7.673  1.00  0.98           C  
ATOM   2170  CD  GLU A 269       6.909 -15.738  -8.882  1.00  0.98           C  
ATOM   2171  OE1 GLU A 269       7.383 -15.288  -9.950  1.00  0.98           O  
ATOM   2172  OE2 GLU A 269       6.504 -16.916  -8.761  1.00  0.98           O  
ATOM   2173  N   LEU A 270       3.936 -13.562  -5.498  1.00  0.98           N  
ATOM   2174  CA  LEU A 270       2.995 -12.483  -5.778  1.00  0.98           C  
ATOM   2175  C   LEU A 270       3.138 -11.358  -4.760  1.00  0.98           C  
ATOM   2176  CB  LEU A 270       1.558 -13.011  -5.774  1.00  0.98           C  
ATOM   2177  O   LEU A 270       3.269 -10.190  -5.133  1.00  0.98           O  
ATOM   2178  CG  LEU A 270       0.454 -11.974  -5.986  1.00  0.98           C  
ATOM   2179  CD1 LEU A 270       0.674 -11.225  -7.296  1.00  0.98           C  
ATOM   2180  CD2 LEU A 270      -0.917 -12.642  -5.971  1.00  0.98           C  
ATOM   2181  N   GLN A 271       3.127 -11.722  -3.480  1.00  0.98           N  
ATOM   2182  CA  GLN A 271       3.218 -10.704  -2.439  1.00  0.98           C  
ATOM   2183  C   GLN A 271       4.540  -9.947  -2.525  1.00  0.98           C  
ATOM   2184  CB  GLN A 271       3.064 -11.336  -1.055  1.00  0.98           C  
ATOM   2185  O   GLN A 271       4.582  -8.734  -2.306  1.00  0.98           O  
ATOM   2186  CG  GLN A 271       2.998 -10.323   0.080  1.00  0.98           C  
ATOM   2187  CD  GLN A 271       1.824  -9.370  -0.051  1.00  0.98           C  
ATOM   2188  NE2 GLN A 271       2.106  -8.073  -0.010  1.00  0.98           N  
ATOM   2189  OE1 GLN A 271       0.674  -9.798  -0.188  1.00  0.98           O  
ATOM   2190  N   ARG A 272       5.727 -10.566  -2.868  1.00  0.98           N  
ATOM   2191  CA  ARG A 272       7.016  -9.905  -3.046  1.00  0.98           C  
ATOM   2192  C   ARG A 272       6.961  -8.897  -4.188  1.00  0.98           C  
ATOM   2193  CB  ARG A 272       8.117 -10.935  -3.308  1.00  0.98           C  
ATOM   2194  O   ARG A 272       7.525  -7.805  -4.087  1.00  0.98           O  
ATOM   2195  CG  ARG A 272       8.578 -11.674  -2.062  1.00  0.98           C  
ATOM   2196  CD  ARG A 272       9.874 -12.434  -2.305  1.00  0.98           C  
ATOM   2197  NE  ARG A 272       9.704 -13.485  -3.305  1.00  0.98           N  
ATOM   2198  NH1 ARG A 272       8.905 -15.059  -1.815  1.00  0.98           N  
ATOM   2199  NH2 ARG A 272       9.131 -15.586  -4.034  1.00  0.98           N  
ATOM   2200  CZ  ARG A 272       9.247 -14.708  -3.049  1.00  0.98           C  
ATOM   2201  N   ALA A 273       6.260  -9.344  -5.251  1.00  0.98           N  
ATOM   2202  CA  ALA A 273       6.088  -8.416  -6.366  1.00  0.98           C  
ATOM   2203  C   ALA A 273       5.292  -7.187  -5.939  1.00  0.98           C  
ATOM   2204  CB  ALA A 273       5.398  -9.114  -7.536  1.00  0.98           C  
ATOM   2205  O   ALA A 273       5.652  -6.057  -6.279  1.00  0.98           O  
ATOM   2206  N   PHE A 274       4.216  -7.399  -5.188  1.00  0.98           N  
ATOM   2207  CA  PHE A 274       3.423  -6.292  -4.667  1.00  0.98           C  
ATOM   2208  C   PHE A 274       4.272  -5.386  -3.784  1.00  0.98           C  
ATOM   2209  CB  PHE A 274       2.219  -6.815  -3.879  1.00  0.98           C  
ATOM   2210  O   PHE A 274       4.244  -4.162  -3.931  1.00  0.98           O  
ATOM   2211  CG  PHE A 274       1.078  -7.274  -4.746  1.00  0.98           C  
ATOM   2212  CD1 PHE A 274       1.138  -7.137  -6.127  1.00  0.98           C  
ATOM   2213  CD2 PHE A 274      -0.055  -7.844  -4.180  1.00  0.98           C  
ATOM   2214  CE1 PHE A 274       0.083  -7.561  -6.933  1.00  0.98           C  
ATOM   2215  CE2 PHE A 274      -1.113  -8.270  -4.978  1.00  0.98           C  
ATOM   2216  CZ  PHE A 274      -1.042  -8.127  -6.354  1.00  0.98           C  
ATOM   2217  N   ASP A 275       5.014  -5.984  -2.861  1.00  0.98           N  
ATOM   2218  CA  ASP A 275       5.838  -5.219  -1.931  1.00  0.98           C  
ATOM   2219  C   ASP A 275       6.870  -4.376  -2.677  1.00  0.98           C  
ATOM   2220  CB  ASP A 275       6.539  -6.153  -0.942  1.00  0.98           C  
ATOM   2221  O   ASP A 275       7.078  -3.206  -2.348  1.00  0.98           O  
ATOM   2222  CG  ASP A 275       5.581  -6.799   0.045  1.00  0.98           C  
ATOM   2223  OD1 ASP A 275       4.447  -6.300   0.209  1.00  0.98           O  
ATOM   2224  OD2 ASP A 275       5.965  -7.814   0.665  1.00  0.98           O  
ATOM   2225  N   HIS A 276       7.528  -5.036  -3.662  1.00  0.97           N  
ATOM   2226  CA  HIS A 276       8.531  -4.320  -4.442  1.00  0.97           C  
ATOM   2227  C   HIS A 276       7.916  -3.135  -5.178  1.00  0.97           C  
ATOM   2228  CB  HIS A 276       9.207  -5.263  -5.440  1.00  0.97           C  
ATOM   2229  O   HIS A 276       8.440  -2.020  -5.116  1.00  0.97           O  
ATOM   2230  CG  HIS A 276      10.152  -4.574  -6.372  1.00  0.97           C  
ATOM   2231  CD2 HIS A 276      10.040  -4.267  -7.685  1.00  0.97           C  
ATOM   2232  ND1 HIS A 276      11.390  -4.118  -5.973  1.00  0.97           N  
ATOM   2233  CE1 HIS A 276      11.999  -3.557  -7.004  1.00  0.97           C  
ATOM   2234  NE2 HIS A 276      11.201  -3.635  -8.055  1.00  0.97           N  
ATOM   2235  N   TRP A 277       6.834  -3.394  -5.820  1.00  0.98           N  
ATOM   2236  CA  TRP A 277       6.196  -2.327  -6.584  1.00  0.98           C  
ATOM   2237  C   TRP A 277       5.719  -1.208  -5.664  1.00  0.98           C  
ATOM   2238  CB  TRP A 277       5.019  -2.875  -7.396  1.00  0.98           C  
ATOM   2239  O   TRP A 277       5.818  -0.028  -6.008  1.00  0.98           O  
ATOM   2240  CG  TRP A 277       4.396  -1.872  -8.320  1.00  0.98           C  
ATOM   2241  CD1 TRP A 277       4.923  -1.386  -9.484  1.00  0.98           C  
ATOM   2242  CD2 TRP A 277       3.130  -1.228  -8.152  1.00  0.98           C  
ATOM   2243  CE2 TRP A 277       2.952  -0.363  -9.255  1.00  0.98           C  
ATOM   2244  CE3 TRP A 277       2.127  -1.298  -7.176  1.00  0.98           C  
ATOM   2245  NE1 TRP A 277       4.059  -0.479 -10.052  1.00  0.98           N  
ATOM   2246  CH2 TRP A 277       0.843   0.338  -8.439  1.00  0.98           C  
ATOM   2247  CZ2 TRP A 277       1.809   0.426  -9.408  1.00  0.98           C  
ATOM   2248  CZ3 TRP A 277       0.991  -0.512  -7.331  1.00  0.98           C  
ATOM   2249  N   ARG A 278       5.123  -1.527  -4.533  1.00  0.98           N  
ATOM   2250  CA  ARG A 278       4.685  -0.516  -3.576  1.00  0.98           C  
ATOM   2251  C   ARG A 278       5.838   0.400  -3.181  1.00  0.98           C  
ATOM   2252  CB  ARG A 278       4.090  -1.177  -2.330  1.00  0.98           C  
ATOM   2253  O   ARG A 278       5.661   1.615  -3.069  1.00  0.98           O  
ATOM   2254  CG  ARG A 278       3.445  -0.198  -1.362  1.00  0.98           C  
ATOM   2255  CD  ARG A 278       2.740  -0.916  -0.220  1.00  0.98           C  
ATOM   2256  NE  ARG A 278       3.687  -1.612   0.646  1.00  0.98           N  
ATOM   2257  NH1 ARG A 278       2.070  -2.660   1.920  1.00  0.98           N  
ATOM   2258  NH2 ARG A 278       4.291  -3.007   2.368  1.00  0.98           N  
ATOM   2259  CZ  ARG A 278       3.347  -2.425   1.643  1.00  0.98           C  
ATOM   2260  N   THR A 279       7.077  -0.178  -2.998  1.00  0.97           N  
ATOM   2261  CA  THR A 279       8.261   0.613  -2.686  1.00  0.97           C  
ATOM   2262  C   THR A 279       8.598   1.560  -3.834  1.00  0.97           C  
ATOM   2263  CB  THR A 279       9.474  -0.289  -2.388  1.00  0.97           C  
ATOM   2264  O   THR A 279       8.811   2.755  -3.619  1.00  0.97           O  
ATOM   2265  CG2 THR A 279      10.727   0.542  -2.130  1.00  0.97           C  
ATOM   2266  OG1 THR A 279       9.196  -1.087  -1.231  1.00  0.97           O  
ATOM   2267  N   VAL A 280       8.551   1.023  -5.038  1.00  0.97           N  
ATOM   2268  CA  VAL A 280       8.822   1.837  -6.219  1.00  0.97           C  
ATOM   2269  C   VAL A 280       7.748   2.913  -6.362  1.00  0.97           C  
ATOM   2270  CB  VAL A 280       8.887   0.975  -7.499  1.00  0.97           C  
ATOM   2271  O   VAL A 280       8.061   4.086  -6.580  1.00  0.97           O  
ATOM   2272  CG1 VAL A 280       8.954   1.860  -8.743  1.00  0.97           C  
ATOM   2273  CG2 VAL A 280      10.087   0.031  -7.446  1.00  0.97           C  
ATOM   2274  N   TYR A 281       6.523   2.560  -6.193  1.00  0.98           N  
ATOM   2275  CA  TYR A 281       5.401   3.486  -6.299  1.00  0.98           C  
ATOM   2276  C   TYR A 281       5.548   4.636  -5.309  1.00  0.98           C  
ATOM   2277  CB  TYR A 281       4.077   2.756  -6.058  1.00  0.98           C  
ATOM   2278  O   TYR A 281       5.397   5.803  -5.677  1.00  0.98           O  
ATOM   2279  CG  TYR A 281       2.863   3.646  -6.173  1.00  0.98           C  
ATOM   2280  CD1 TYR A 281       2.357   4.314  -5.060  1.00  0.98           C  
ATOM   2281  CD2 TYR A 281       2.220   3.820  -7.394  1.00  0.98           C  
ATOM   2282  CE1 TYR A 281       1.238   5.134  -5.162  1.00  0.98           C  
ATOM   2283  CE2 TYR A 281       1.100   4.637  -7.507  1.00  0.98           C  
ATOM   2284  OH  TYR A 281      -0.491   6.099  -6.493  1.00  0.98           O  
ATOM   2285  CZ  TYR A 281       0.617   5.289  -6.387  1.00  0.98           C  
ATOM   2286  N   ASN A 282       5.903   4.349  -4.114  1.00  0.98           N  
ATOM   2287  CA  ASN A 282       5.912   5.325  -3.030  1.00  0.98           C  
ATOM   2288  C   ASN A 282       7.177   6.179  -3.054  1.00  0.98           C  
ATOM   2289  CB  ASN A 282       5.770   4.625  -1.676  1.00  0.98           C  
ATOM   2290  O   ASN A 282       7.133   7.370  -2.742  1.00  0.98           O  
ATOM   2291  CG  ASN A 282       4.347   4.186  -1.393  1.00  0.98           C  
ATOM   2292  ND2 ASN A 282       4.191   3.231  -0.483  1.00  0.98           N  
ATOM   2293  OD1 ASN A 282       3.395   4.700  -1.987  1.00  0.98           O  
ATOM   2294  N   LEU A 283       8.357   5.543  -3.495  1.00  0.96           N  
ATOM   2295  CA  LEU A 283       9.616   6.215  -3.191  1.00  0.96           C  
ATOM   2296  C   LEU A 283      10.340   6.617  -4.472  1.00  0.96           C  
ATOM   2297  CB  LEU A 283      10.515   5.311  -2.345  1.00  0.96           C  
ATOM   2298  O   LEU A 283      11.239   7.460  -4.443  1.00  0.96           O  
ATOM   2299  CG  LEU A 283       9.942   4.847  -1.005  1.00  0.96           C  
ATOM   2300  CD1 LEU A 283      10.951   3.967  -0.273  1.00  0.96           C  
ATOM   2301  CD2 LEU A 283       9.549   6.045  -0.148  1.00  0.96           C  
ATOM   2302  N   GLU A 284       9.875   6.104  -5.602  1.00  0.96           N  
ATOM   2303  CA  GLU A 284      10.654   6.362  -6.809  1.00  0.96           C  
ATOM   2304  C   GLU A 284       9.774   6.916  -7.926  1.00  0.96           C  
ATOM   2305  CB  GLU A 284      11.358   5.086  -7.278  1.00  0.96           C  
ATOM   2306  O   GLU A 284      10.217   7.756  -8.713  1.00  0.96           O  
ATOM   2307  CG  GLU A 284      12.350   4.525  -6.269  1.00  0.96           C  
ATOM   2308  CD  GLU A 284      13.046   3.262  -6.751  1.00  0.96           C  
ATOM   2309  OE1 GLU A 284      13.436   2.424  -5.907  1.00  0.96           O  
ATOM   2310  OE2 GLU A 284      13.205   3.110  -7.983  1.00  0.96           O  
ATOM   2311  N   ARG A 285       8.512   6.500  -7.993  1.00  0.97           N  
ATOM   2312  CA  ARG A 285       7.637   6.812  -9.119  1.00  0.97           C  
ATOM   2313  C   ARG A 285       7.076   8.225  -9.001  1.00  0.97           C  
ATOM   2314  CB  ARG A 285       6.494   5.799  -9.208  1.00  0.97           C  
ATOM   2315  O   ARG A 285       6.280   8.509  -8.103  1.00  0.97           O  
ATOM   2316  CG  ARG A 285       5.581   6.005 -10.407  1.00  0.97           C  
ATOM   2317  CD  ARG A 285       4.457   4.979 -10.443  1.00  0.97           C  
ATOM   2318  NE  ARG A 285       3.715   5.036 -11.699  1.00  0.97           N  
ATOM   2319  NH1 ARG A 285       2.113   6.510 -10.925  1.00  0.97           N  
ATOM   2320  NH2 ARG A 285       2.022   5.741 -13.082  1.00  0.97           N  
ATOM   2321  CZ  ARG A 285       2.619   5.762 -11.899  1.00  0.97           C  
ATOM   2322  N   PRO A 286       7.456   9.104  -9.934  1.00  0.96           N  
ATOM   2323  CA  PRO A 286       6.855  10.440  -9.959  1.00  0.96           C  
ATOM   2324  C   PRO A 286       5.394  10.421 -10.403  1.00  0.96           C  
ATOM   2325  CB  PRO A 286       7.723  11.198 -10.966  1.00  0.96           C  
ATOM   2326  O   PRO A 286       5.009   9.598 -11.237  1.00  0.96           O  
ATOM   2327  CG  PRO A 286       9.006  10.434 -11.017  1.00  0.96           C  
ATOM   2328  CD  PRO A 286       8.704   8.980 -10.795  1.00  0.96           C  
ATOM   2329  N   HIS A 287       4.617  11.266  -9.776  1.00  0.95           N  
ATOM   2330  CA  HIS A 287       3.189  11.344 -10.065  1.00  0.95           C  
ATOM   2331  C   HIS A 287       2.808  12.723 -10.591  1.00  0.95           C  
ATOM   2332  CB  HIS A 287       2.371  11.013  -8.816  1.00  0.95           C  
ATOM   2333  O   HIS A 287       3.091  13.737  -9.949  1.00  0.95           O  
ATOM   2334  CG  HIS A 287       2.547   9.607  -8.338  1.00  0.95           C  
ATOM   2335  CD2 HIS A 287       3.598   8.995  -7.743  1.00  0.95           C  
ATOM   2336  ND1 HIS A 287       1.560   8.652  -8.456  1.00  0.95           N  
ATOM   2337  CE1 HIS A 287       1.999   7.511  -7.952  1.00  0.95           C  
ATOM   2338  NE2 HIS A 287       3.232   7.692  -7.513  1.00  0.95           N  
ATOM   2339  N   GLU A 288       2.142  12.725 -11.711  1.00  0.92           N  
ATOM   2340  CA  GLU A 288       1.759  13.984 -12.343  1.00  0.92           C  
ATOM   2341  C   GLU A 288       0.833  14.794 -11.441  1.00  0.92           C  
ATOM   2342  CB  GLU A 288       1.085  13.725 -13.693  1.00  0.92           C  
ATOM   2343  O   GLU A 288       0.946  16.020 -11.366  1.00  0.92           O  
ATOM   2344  CG  GLU A 288       2.040  13.239 -14.773  1.00  0.92           C  
ATOM   2345  CD  GLU A 288       1.360  13.006 -16.113  1.00  0.92           C  
ATOM   2346  OE1 GLU A 288       2.017  12.490 -17.046  1.00  0.92           O  
ATOM   2347  OE2 GLU A 288       0.161  13.343 -16.232  1.00  0.92           O  
ATOM   2348  N   ALA A 289       0.001  14.058 -10.710  1.00  0.90           N  
ATOM   2349  CA  ALA A 289      -0.967  14.718  -9.837  1.00  0.90           C  
ATOM   2350  C   ALA A 289      -0.269  15.415  -8.673  1.00  0.90           C  
ATOM   2351  CB  ALA A 289      -1.987  13.709  -9.316  1.00  0.90           C  
ATOM   2352  O   ALA A 289      -0.842  16.306  -8.041  1.00  0.90           O  
ATOM   2353  N   LEU A 290       0.955  15.101  -8.448  1.00  0.93           N  
ATOM   2354  CA  LEU A 290       1.735  15.666  -7.352  1.00  0.93           C  
ATOM   2355  C   LEU A 290       2.883  16.518  -7.885  1.00  0.93           C  
ATOM   2356  CB  LEU A 290       2.284  14.554  -6.455  1.00  0.93           C  
ATOM   2357  O   LEU A 290       3.955  16.573  -7.278  1.00  0.93           O  
ATOM   2358  CG  LEU A 290       1.251  13.614  -5.832  1.00  0.93           C  
ATOM   2359  CD1 LEU A 290       1.940  12.580  -4.947  1.00  0.93           C  
ATOM   2360  CD2 LEU A 290       0.221  14.406  -5.034  1.00  0.93           C  
ATOM   2361  N   ASP A 291       2.716  17.106  -9.106  1.00  0.93           N  
ATOM   2362  CA  ASP A 291       3.745  17.932  -9.728  1.00  0.93           C  
ATOM   2363  C   ASP A 291       5.063  17.170  -9.848  1.00  0.93           C  
ATOM   2364  CB  ASP A 291       3.954  19.221  -8.931  1.00  0.93           C  
ATOM   2365  O   ASP A 291       6.129  17.711  -9.546  1.00  0.93           O  
ATOM   2366  CG  ASP A 291       2.730  20.120  -8.925  1.00  0.93           C  
ATOM   2367  OD1 ASP A 291       2.064  20.251  -9.975  1.00  0.93           O  
ATOM   2368  OD2 ASP A 291       2.429  20.704  -7.862  1.00  0.93           O  
ATOM   2369  N   MET A 292       4.910  15.867 -10.026  1.00  0.94           N  
ATOM   2370  CA  MET A 292       5.988  14.927 -10.321  1.00  0.94           C  
ATOM   2371  C   MET A 292       6.771  14.583  -9.058  1.00  0.94           C  
ATOM   2372  CB  MET A 292       6.929  15.504 -11.380  1.00  0.94           C  
ATOM   2373  O   MET A 292       7.915  14.132  -9.136  1.00  0.94           O  
ATOM   2374  CG  MET A 292       6.295  15.641 -12.754  1.00  0.94           C  
ATOM   2375  SD  MET A 292       5.556  14.070 -13.348  1.00  0.94           S  
ATOM   2376  CE  MET A 292       7.062  13.126 -13.714  1.00  0.94           C  
ATOM   2377  N   ALA A 293       6.252  14.901  -7.910  1.00  0.95           N  
ATOM   2378  CA  ALA A 293       6.804  14.416  -6.648  1.00  0.95           C  
ATOM   2379  C   ALA A 293       6.437  12.954  -6.414  1.00  0.95           C  
ATOM   2380  CB  ALA A 293       6.313  15.277  -5.486  1.00  0.95           C  
ATOM   2381  O   ALA A 293       5.545  12.418  -7.076  1.00  0.95           O  
ATOM   2382  N   VAL A 294       7.210  12.286  -5.506  1.00  0.96           N  
ATOM   2383  CA  VAL A 294       6.871  10.919  -5.125  1.00  0.96           C  
ATOM   2384  C   VAL A 294       5.998  10.933  -3.872  1.00  0.96           C  
ATOM   2385  CB  VAL A 294       8.137  10.067  -4.882  1.00  0.96           C  
ATOM   2386  O   VAL A 294       6.105  11.840  -3.043  1.00  0.96           O  
ATOM   2387  CG1 VAL A 294       8.975   9.970  -6.156  1.00  0.96           C  
ATOM   2388  CG2 VAL A 294       8.963  10.653  -3.739  1.00  0.96           C  
ATOM   2389  N   PRO A 295       5.126  10.009  -3.728  1.00  0.98           N  
ATOM   2390  CA  PRO A 295       4.217   9.962  -2.581  1.00  0.98           C  
ATOM   2391  C   PRO A 295       4.948  10.047  -1.244  1.00  0.98           C  
ATOM   2392  CB  PRO A 295       3.521   8.608  -2.738  1.00  0.98           C  
ATOM   2393  O   PRO A 295       4.483  10.723  -0.323  1.00  0.98           O  
ATOM   2394  CG  PRO A 295       3.451   8.383  -4.214  1.00  0.98           C  
ATOM   2395  CD  PRO A 295       4.727   8.879  -4.833  1.00  0.98           C  
ATOM   2396  N   GLY A 296       6.083   9.364  -1.179  1.00  0.97           N  
ATOM   2397  CA  GLY A 296       6.856   9.309   0.052  1.00  0.97           C  
ATOM   2398  C   GLY A 296       7.311  10.674   0.532  1.00  0.97           C  
ATOM   2399  O   GLY A 296       7.483  10.890   1.733  1.00  0.97           O  
ATOM   2400  N   SER A 297       7.473  11.610  -0.387  1.00  0.95           N  
ATOM   2401  CA  SER A 297       7.944  12.946  -0.035  1.00  0.95           C  
ATOM   2402  C   SER A 297       6.831  13.775   0.597  1.00  0.95           C  
ATOM   2403  CB  SER A 297       8.489  13.665  -1.270  1.00  0.95           C  
ATOM   2404  O   SER A 297       7.095  14.801   1.227  1.00  0.95           O  
ATOM   2405  OG  SER A 297       7.442  13.977  -2.173  1.00  0.95           O  
ATOM   2406  N   ARG A 298       5.571  13.357   0.564  1.00  0.95           N  
ATOM   2407  CA  ARG A 298       4.415  14.124   1.017  1.00  0.95           C  
ATOM   2408  C   ARG A 298       3.741  13.447   2.206  1.00  0.95           C  
ATOM   2409  CB  ARG A 298       3.409  14.305  -0.122  1.00  0.95           C  
ATOM   2410  O   ARG A 298       2.884  14.043   2.862  1.00  0.95           O  
ATOM   2411  CG  ARG A 298       3.938  15.127  -1.286  1.00  0.95           C  
ATOM   2412  CD  ARG A 298       2.877  15.337  -2.357  1.00  0.95           C  
ATOM   2413  NE  ARG A 298       1.729  16.078  -1.841  1.00  0.95           N  
ATOM   2414  NH1 ARG A 298       1.254  17.138  -3.838  1.00  0.95           N  
ATOM   2415  NH2 ARG A 298      -0.037  17.539  -1.986  1.00  0.95           N  
ATOM   2416  CZ  ARG A 298       0.985  16.917  -2.556  1.00  0.95           C  
ATOM   2417  N   TYR A 299       4.114  12.208   2.487  1.00  0.97           N  
ATOM   2418  CA  TYR A 299       3.384  11.431   3.482  1.00  0.97           C  
ATOM   2419  C   TYR A 299       4.082  11.486   4.836  1.00  0.97           C  
ATOM   2420  CB  TYR A 299       3.240   9.975   3.029  1.00  0.97           C  
ATOM   2421  O   TYR A 299       5.312  11.427   4.910  1.00  0.97           O  
ATOM   2422  CG  TYR A 299       2.432   9.122   3.976  1.00  0.97           C  
ATOM   2423  CD1 TYR A 299       3.049   8.179   4.794  1.00  0.97           C  
ATOM   2424  CD2 TYR A 299       1.049   9.255   4.053  1.00  0.97           C  
ATOM   2425  CE1 TYR A 299       2.309   7.389   5.667  1.00  0.97           C  
ATOM   2426  CE2 TYR A 299       0.299   8.470   4.922  1.00  0.97           C  
ATOM   2427  OH  TYR A 299       0.198   6.762   6.586  1.00  0.97           O  
ATOM   2428  CZ  TYR A 299       0.936   7.542   5.724  1.00  0.97           C  
ATOM   2429  N   GLN A 300       3.306  11.600   5.857  1.00  0.94           N  
ATOM   2430  CA  GLN A 300       3.709  11.458   7.252  1.00  0.94           C  
ATOM   2431  C   GLN A 300       2.773  10.515   8.003  1.00  0.94           C  
ATOM   2432  CB  GLN A 300       3.745  12.822   7.943  1.00  0.94           C  
ATOM   2433  O   GLN A 300       1.550  10.634   7.899  1.00  0.94           O  
ATOM   2434  CG  GLN A 300       4.838  13.746   7.424  1.00  0.94           C  
ATOM   2435  CD  GLN A 300       4.796  15.122   8.062  1.00  0.94           C  
ATOM   2436  NE2 GLN A 300       5.338  16.116   7.366  1.00  0.94           N  
ATOM   2437  OE1 GLN A 300       4.279  15.291   9.171  1.00  0.94           O  
ATOM   2438  N   PRO A 301       3.408   9.547   8.798  1.00  0.95           N  
ATOM   2439  CA  PRO A 301       2.537   8.662   9.574  1.00  0.95           C  
ATOM   2440  C   PRO A 301       1.626   9.424  10.534  1.00  0.95           C  
ATOM   2441  CB  PRO A 301       3.525   7.780  10.342  1.00  0.95           C  
ATOM   2442  O   PRO A 301       1.972  10.521  10.979  1.00  0.95           O  
ATOM   2443  CG  PRO A 301       4.767   7.785   9.511  1.00  0.95           C  
ATOM   2444  CD  PRO A 301       4.891   9.126   8.847  1.00  0.95           C  
ATOM   2445  N   SER A 302       0.466   8.854  10.816  1.00  0.96           N  
ATOM   2446  CA  SER A 302      -0.559   9.484  11.642  1.00  0.96           C  
ATOM   2447  C   SER A 302      -0.086   9.643  13.083  1.00  0.96           C  
ATOM   2448  CB  SER A 302      -1.852   8.668  11.608  1.00  0.96           C  
ATOM   2449  O   SER A 302       0.581   8.759  13.624  1.00  0.96           O  
ATOM   2450  OG  SER A 302      -2.802   9.194  12.519  1.00  0.96           O  
ATOM   2451  N   ALA A 303      -0.384  10.735  13.698  1.00  0.94           N  
ATOM   2452  CA  ALA A 303      -0.087  10.954  15.111  1.00  0.94           C  
ATOM   2453  C   ALA A 303      -0.968  10.080  15.999  1.00  0.94           C  
ATOM   2454  CB  ALA A 303      -0.268  12.427  15.471  1.00  0.94           C  
ATOM   2455  O   ALA A 303      -0.628   9.816  17.154  1.00  0.94           O  
ATOM   2456  N   ARG A 304      -2.159   9.593  15.499  1.00  0.95           N  
ATOM   2457  CA  ARG A 304      -3.063   8.705  16.223  1.00  0.95           C  
ATOM   2458  C   ARG A 304      -2.597   7.256  16.132  1.00  0.95           C  
ATOM   2459  CB  ARG A 304      -4.489   8.832  15.683  1.00  0.95           C  
ATOM   2460  O   ARG A 304      -2.779   6.603  15.102  1.00  0.95           O  
ATOM   2461  CG  ARG A 304      -5.099  10.212  15.870  1.00  0.95           C  
ATOM   2462  CD  ARG A 304      -6.427  10.346  15.138  1.00  0.95           C  
ATOM   2463  NE  ARG A 304      -7.439   9.450  15.690  1.00  0.95           N  
ATOM   2464  NH1 ARG A 304      -8.781   9.474  13.810  1.00  0.95           N  
ATOM   2465  NH2 ARG A 304      -9.390   8.239  15.643  1.00  0.95           N  
ATOM   2466  CZ  ARG A 304      -8.534   9.056  15.046  1.00  0.95           C  
ATOM   2467  N   GLN A 305      -2.062   6.715  17.245  1.00  0.93           N  
ATOM   2468  CA  GLN A 305      -1.471   5.381  17.240  1.00  0.93           C  
ATOM   2469  C   GLN A 305      -2.527   4.310  17.501  1.00  0.93           C  
ATOM   2470  CB  GLN A 305      -0.356   5.283  18.282  1.00  0.93           C  
ATOM   2471  O   GLN A 305      -3.493   4.548  18.230  1.00  0.93           O  
ATOM   2472  CG  GLN A 305       0.821   6.212  18.012  1.00  0.93           C  
ATOM   2473  CD  GLN A 305       1.577   5.848  16.748  1.00  0.93           C  
ATOM   2474  NE2 GLN A 305       2.008   6.861  16.003  1.00  0.93           N  
ATOM   2475  OE1 GLN A 305       1.774   4.668  16.444  1.00  0.93           O  
ATOM   2476  N   TYR A 306      -2.387   3.249  16.844  1.00  0.94           N  
ATOM   2477  CA  TYR A 306      -3.256   2.096  17.051  1.00  0.94           C  
ATOM   2478  C   TYR A 306      -2.918   1.385  18.356  1.00  0.94           C  
ATOM   2479  CB  TYR A 306      -3.139   1.118  15.878  1.00  0.94           C  
ATOM   2480  O   TYR A 306      -1.768   1.004  18.582  1.00  0.94           O  
ATOM   2481  CG  TYR A 306      -3.985  -0.122  16.035  1.00  0.94           C  
ATOM   2482  CD1 TYR A 306      -3.397  -1.379  16.165  1.00  0.94           C  
ATOM   2483  CD2 TYR A 306      -5.373  -0.041  16.052  1.00  0.94           C  
ATOM   2484  CE1 TYR A 306      -4.173  -2.524  16.308  1.00  0.94           C  
ATOM   2485  CE2 TYR A 306      -6.159  -1.180  16.195  1.00  0.94           C  
ATOM   2486  OH  TYR A 306      -6.323  -3.546  16.463  1.00  0.94           O  
ATOM   2487  CZ  TYR A 306      -5.550  -2.415  16.322  1.00  0.94           C  
ATOM   2488  N   SER A 307      -3.807   1.273  19.357  1.00  0.89           N  
ATOM   2489  CA  SER A 307      -3.520   0.702  20.669  1.00  0.89           C  
ATOM   2490  C   SER A 307      -4.206  -0.649  20.846  1.00  0.89           C  
ATOM   2491  CB  SER A 307      -3.964   1.656  21.778  1.00  0.89           C  
ATOM   2492  O   SER A 307      -3.882  -1.400  21.769  1.00  0.89           O  
ATOM   2493  OG  SER A 307      -5.365   1.865  21.732  1.00  0.89           O  
ATOM   2494  N   GLY A 308      -4.968  -1.176  19.941  1.00  0.85           N  
ATOM   2495  CA  GLY A 308      -5.695  -2.433  20.026  1.00  0.85           C  
ATOM   2496  C   GLY A 308      -6.763  -2.433  21.104  1.00  0.85           C  
ATOM   2497  O   GLY A 308      -7.595  -3.341  21.161  1.00  0.85           O  
ATOM   2498  N   ASN A 309      -6.683  -1.397  22.050  1.00  0.79           N  
ATOM   2499  CA  ASN A 309      -7.648  -1.345  23.143  1.00  0.79           C  
ATOM   2500  C   ASN A 309      -8.823  -0.430  22.810  1.00  0.79           C  
ATOM   2501  CB  ASN A 309      -6.970  -0.889  24.437  1.00  0.79           C  
ATOM   2502  O   ASN A 309      -8.631   0.665  22.277  1.00  0.79           O  
ATOM   2503  CG  ASN A 309      -5.937  -1.880  24.936  1.00  0.79           C  
ATOM   2504  ND2 ASN A 309      -4.915  -1.378  25.619  1.00  0.79           N  
ATOM   2505  OD1 ASN A 309      -6.055  -3.087  24.707  1.00  0.79           O  
ATOM   2506  N   THR A 310     -10.065  -1.068  22.834  1.00  0.80           N  
ATOM   2507  CA  THR A 310     -11.238  -0.220  22.652  1.00  0.80           C  
ATOM   2508  C   THR A 310     -11.987  -0.043  23.969  1.00  0.80           C  
ATOM   2509  CB  THR A 310     -12.189  -0.803  21.591  1.00  0.80           C  
ATOM   2510  O   THR A 310     -11.922  -0.906  24.848  1.00  0.80           O  
ATOM   2511  CG2 THR A 310     -11.514  -0.872  20.225  1.00  0.80           C  
ATOM   2512  OG1 THR A 310     -12.583  -2.123  21.985  1.00  0.80           O  
ATOM   2513  N   THR A 311     -12.376   1.238  24.272  1.00  0.78           N  
ATOM   2514  CA  THR A 311     -13.202   1.519  25.442  1.00  0.78           C  
ATOM   2515  C   THR A 311     -14.684   1.411  25.096  1.00  0.78           C  
ATOM   2516  CB  THR A 311     -12.906   2.919  26.011  1.00  0.78           C  
ATOM   2517  O   THR A 311     -15.092   1.735  23.979  1.00  0.78           O  
ATOM   2518  CG2 THR A 311     -13.466   3.069  27.422  1.00  0.78           C  
ATOM   2519  OG1 THR A 311     -11.488   3.124  26.047  1.00  0.78           O  
ATOM   2520  N   PRO A 312     -15.408   0.807  26.015  1.00  0.81           N  
ATOM   2521  CA  PRO A 312     -16.853   0.770  25.775  1.00  0.81           C  
ATOM   2522  C   PRO A 312     -17.457   2.161  25.594  1.00  0.81           C  
ATOM   2523  CB  PRO A 312     -17.402   0.096  27.035  1.00  0.81           C  
ATOM   2524  O   PRO A 312     -16.910   3.145  26.098  1.00  0.81           O  
ATOM   2525  CG  PRO A 312     -16.214  -0.554  27.669  1.00  0.81           C  
ATOM   2526  CD  PRO A 312     -14.978   0.172  27.222  1.00  0.81           C  
ATOM   2527  N   PRO A 313     -18.613   2.267  24.785  1.00  0.83           N  
ATOM   2528  CA  PRO A 313     -19.241   3.572  24.563  1.00  0.83           C  
ATOM   2529  C   PRO A 313     -19.768   4.200  25.852  1.00  0.83           C  
ATOM   2530  CB  PRO A 313     -20.389   3.253  23.602  1.00  0.83           C  
ATOM   2531  O   PRO A 313     -20.247   3.488  26.738  1.00  0.83           O  
ATOM   2532  CG  PRO A 313     -20.684   1.805  23.828  1.00  0.83           C  
ATOM   2533  CD  PRO A 313     -19.422   1.124  24.272  1.00  0.83           C  
ATOM   2534  N   GLU A 314     -19.431   5.563  26.039  1.00  0.86           N  
ATOM   2535  CA  GLU A 314     -19.988   6.349  27.136  1.00  0.86           C  
ATOM   2536  C   GLU A 314     -21.082   7.290  26.640  1.00  0.86           C  
ATOM   2537  CB  GLU A 314     -18.887   7.147  27.839  1.00  0.86           C  
ATOM   2538  O   GLU A 314     -20.871   8.053  25.695  1.00  0.86           O  
ATOM   2539  CG  GLU A 314     -17.880   6.281  28.582  1.00  0.86           C  
ATOM   2540  CD  GLU A 314     -16.816   7.088  29.309  1.00  0.86           C  
ATOM   2541  OE1 GLU A 314     -15.923   6.482  29.944  1.00  0.86           O  
ATOM   2542  OE2 GLU A 314     -16.876   8.336  29.243  1.00  0.86           O  
ATOM   2543  N   TYR A 315     -22.286   7.118  27.139  1.00  0.90           N  
ATOM   2544  CA  TYR A 315     -23.400   7.956  26.713  1.00  0.90           C  
ATOM   2545  C   TYR A 315     -23.735   8.999  27.772  1.00  0.90           C  
ATOM   2546  CB  TYR A 315     -24.635   7.099  26.416  1.00  0.90           C  
ATOM   2547  O   TYR A 315     -23.442   8.808  28.955  1.00  0.90           O  
ATOM   2548  CG  TYR A 315     -24.420   6.085  25.318  1.00  0.90           C  
ATOM   2549  CD1 TYR A 315     -24.453   6.462  23.978  1.00  0.90           C  
ATOM   2550  CD2 TYR A 315     -24.185   4.748  25.619  1.00  0.90           C  
ATOM   2551  CE1 TYR A 315     -24.257   5.531  22.963  1.00  0.90           C  
ATOM   2552  CE2 TYR A 315     -23.988   3.808  24.613  1.00  0.90           C  
ATOM   2553  OH  TYR A 315     -23.831   3.282  22.290  1.00  0.90           O  
ATOM   2554  CZ  TYR A 315     -24.025   4.208  23.290  1.00  0.90           C  
ATOM   2555  N   ASP A 316     -24.292  10.219  27.344  1.00  0.87           N  
ATOM   2556  CA  ASP A 316     -24.668  11.317  28.230  1.00  0.87           C  
ATOM   2557  C   ASP A 316     -25.751  10.882  29.214  1.00  0.87           C  
ATOM   2558  CB  ASP A 316     -25.148  12.521  27.418  1.00  0.87           C  
ATOM   2559  O   ASP A 316     -26.446   9.890  28.983  1.00  0.87           O  
ATOM   2560  CG  ASP A 316     -24.042  13.160  26.595  1.00  0.87           C  
ATOM   2561  OD1 ASP A 316     -22.852  12.985  26.933  1.00  0.87           O  
ATOM   2562  OD2 ASP A 316     -24.365  13.846  25.602  1.00  0.87           O  
ATOM   2563  N   GLU A 317     -25.859  11.628  30.331  1.00  0.85           N  
ATOM   2564  CA  GLU A 317     -26.924  11.395  31.301  1.00  0.85           C  
ATOM   2565  C   GLU A 317     -28.299  11.583  30.667  1.00  0.85           C  
ATOM   2566  CB  GLU A 317     -26.769  12.326  32.506  1.00  0.85           C  
ATOM   2567  O   GLU A 317     -28.508  12.519  29.892  1.00  0.85           O  
ATOM   2568  CG  GLU A 317     -27.554  11.883  33.731  1.00  0.85           C  
ATOM   2569  CD  GLU A 317     -27.329  12.774  34.943  1.00  0.85           C  
ATOM   2570  OE1 GLU A 317     -27.973  12.546  35.992  1.00  0.85           O  
ATOM   2571  OE2 GLU A 317     -26.503  13.708  34.842  1.00  0.85           O  
ATOM   2572  N   GLY A 318     -29.202  10.611  30.701  1.00  0.85           N  
ATOM   2573  CA  GLY A 318     -30.557  10.730  30.185  1.00  0.85           C  
ATOM   2574  C   GLY A 318     -30.794   9.905  28.935  1.00  0.85           C  
ATOM   2575  O   GLY A 318     -31.930   9.779  28.474  1.00  0.85           O  
ATOM   2576  N   VAL A 319     -29.641   9.389  28.397  1.00  0.91           N  
ATOM   2577  CA  VAL A 319     -29.752   8.540  27.215  1.00  0.91           C  
ATOM   2578  C   VAL A 319     -30.062   7.105  27.637  1.00  0.91           C  
ATOM   2579  CB  VAL A 319     -28.462   8.579  26.365  1.00  0.91           C  
ATOM   2580  O   VAL A 319     -29.423   6.567  28.544  1.00  0.91           O  
ATOM   2581  CG1 VAL A 319     -28.546   7.582  25.211  1.00  0.91           C  
ATOM   2582  CG2 VAL A 319     -28.214   9.992  25.839  1.00  0.91           C  
ATOM   2583  N   MET A 320     -31.142   6.577  27.075  1.00  0.91           N  
ATOM   2584  CA  MET A 320     -31.496   5.180  27.308  1.00  0.91           C  
ATOM   2585  C   MET A 320     -30.545   4.247  26.567  1.00  0.91           C  
ATOM   2586  CB  MET A 320     -32.938   4.911  26.874  1.00  0.91           C  
ATOM   2587  O   MET A 320     -30.407   4.336  25.346  1.00  0.91           O  
ATOM   2588  CG  MET A 320     -33.404   3.489  27.144  1.00  0.91           C  
ATOM   2589  SD  MET A 320     -35.062   3.146  26.436  1.00  0.91           S  
ATOM   2590  CE  MET A 320     -36.065   4.323  27.385  1.00  0.91           C  
ATOM   2591  N   VAL A 321     -29.875   3.371  27.362  1.00  0.93           N  
ATOM   2592  CA  VAL A 321     -28.914   2.449  26.766  1.00  0.93           C  
ATOM   2593  C   VAL A 321     -29.523   1.051  26.682  1.00  0.93           C  
ATOM   2594  CB  VAL A 321     -27.594   2.409  27.567  1.00  0.93           C  
ATOM   2595  O   VAL A 321     -30.027   0.526  27.678  1.00  0.93           O  
ATOM   2596  CG1 VAL A 321     -26.598   1.450  26.919  1.00  0.93           C  
ATOM   2597  CG2 VAL A 321     -26.996   3.810  27.680  1.00  0.93           C  
ATOM   2598  N   ARG A 322     -29.471   0.501  25.493  1.00  0.93           N  
ATOM   2599  CA  ARG A 322     -29.987  -0.845  25.261  1.00  0.93           C  
ATOM   2600  C   ARG A 322     -28.964  -1.704  24.526  1.00  0.93           C  
ATOM   2601  CB  ARG A 322     -31.293  -0.790  24.466  1.00  0.93           C  
ATOM   2602  O   ARG A 322     -28.230  -1.209  23.669  1.00  0.93           O  
ATOM   2603  CG  ARG A 322     -32.441  -0.128  25.212  1.00  0.93           C  
ATOM   2604  CD  ARG A 322     -32.878  -0.949  26.417  1.00  0.93           C  
ATOM   2605  NE  ARG A 322     -33.577  -2.166  26.016  1.00  0.93           N  
ATOM   2606  NH1 ARG A 322     -35.679  -1.209  26.026  1.00  0.93           N  
ATOM   2607  NH2 ARG A 322     -35.424  -3.419  25.473  1.00  0.93           N  
ATOM   2608  CZ  ARG A 322     -34.892  -2.262  25.839  1.00  0.93           C  
ATOM   2609  N   LYS A 323     -29.013  -2.969  24.872  1.00  0.94           N  
ATOM   2610  CA  LYS A 323     -28.133  -3.921  24.202  1.00  0.94           C  
ATOM   2611  C   LYS A 323     -28.861  -4.643  23.072  1.00  0.94           C  
ATOM   2612  CB  LYS A 323     -27.580  -4.938  25.203  1.00  0.94           C  
ATOM   2613  O   LYS A 323     -30.008  -5.065  23.235  1.00  0.94           O  
ATOM   2614  CG  LYS A 323     -26.512  -5.856  24.627  1.00  0.94           C  
ATOM   2615  CD  LYS A 323     -25.971  -6.813  25.680  1.00  0.94           C  
ATOM   2616  CE  LYS A 323     -24.922  -7.751  25.098  1.00  0.94           C  
ATOM   2617  NZ  LYS A 323     -24.365  -8.671  26.135  1.00  0.94           N  
ATOM   2618  N   VAL A 324     -28.201  -4.715  21.924  1.00  0.93           N  
ATOM   2619  CA  VAL A 324     -28.735  -5.469  20.794  1.00  0.93           C  
ATOM   2620  C   VAL A 324     -28.494  -6.962  21.008  1.00  0.93           C  
ATOM   2621  CB  VAL A 324     -28.104  -5.013  19.459  1.00  0.93           C  
ATOM   2622  O   VAL A 324     -27.372  -7.380  21.299  1.00  0.93           O  
ATOM   2623  CG1 VAL A 324     -28.682  -5.809  18.290  1.00  0.93           C  
ATOM   2624  CG2 VAL A 324     -28.322  -3.516  19.250  1.00  0.93           C  
ATOM   2625  N   ASP A 325     -29.508  -7.701  20.864  1.00  0.93           N  
ATOM   2626  CA  ASP A 325     -29.391  -9.122  21.175  1.00  0.93           C  
ATOM   2627  C   ASP A 325     -28.632  -9.863  20.076  1.00  0.93           C  
ATOM   2628  CB  ASP A 325     -30.775  -9.745  21.369  1.00  0.93           C  
ATOM   2629  O   ASP A 325     -28.211  -9.258  19.088  1.00  0.93           O  
ATOM   2630  CG  ASP A 325     -31.589  -9.794  20.088  1.00  0.93           C  
ATOM   2631  OD1 ASP A 325     -31.003  -9.689  18.989  1.00  0.93           O  
ATOM   2632  OD2 ASP A 325     -32.827  -9.938  20.178  1.00  0.93           O  
ATOM   2633  N   ILE A 326     -28.463 -11.121  20.244  1.00  0.91           N  
ATOM   2634  CA  ILE A 326     -27.624 -11.945  19.381  1.00  0.91           C  
ATOM   2635  C   ILE A 326     -28.275 -12.082  18.007  1.00  0.91           C  
ATOM   2636  CB  ILE A 326     -27.376 -13.340  19.998  1.00  0.91           C  
ATOM   2637  O   ILE A 326     -27.605 -12.410  17.025  1.00  0.91           O  
ATOM   2638  CG1 ILE A 326     -28.709 -14.034  20.300  1.00  0.91           C  
ATOM   2639  CG2 ILE A 326     -26.519 -13.227  21.262  1.00  0.91           C  
ATOM   2640  CD1 ILE A 326     -28.583 -15.529  20.564  1.00  0.91           C  
ATOM   2641  N   SER A 327     -29.617 -11.933  18.031  1.00  0.90           N  
ATOM   2642  CA  SER A 327     -30.339 -12.037  16.767  1.00  0.90           C  
ATOM   2643  C   SER A 327     -30.306 -10.719  16.000  1.00  0.90           C  
ATOM   2644  CB  SER A 327     -31.789 -12.458  17.011  1.00  0.90           C  
ATOM   2645  O   SER A 327     -30.817 -10.633  14.882  1.00  0.90           O  
ATOM   2646  OG  SER A 327     -32.498 -11.444  17.702  1.00  0.90           O  
ATOM   2647  N   GLY A 328     -29.727  -9.667  16.602  1.00  0.90           N  
ATOM   2648  CA  GLY A 328     -29.650  -8.358  15.973  1.00  0.90           C  
ATOM   2649  C   GLY A 328     -30.869  -7.495  16.240  1.00  0.90           C  
ATOM   2650  O   GLY A 328     -31.132  -6.540  15.506  1.00  0.90           O  
ATOM   2651  N   LYS A 329     -31.670  -7.836  17.202  1.00  0.92           N  
ATOM   2652  CA  LYS A 329     -32.890  -7.113  17.549  1.00  0.92           C  
ATOM   2653  C   LYS A 329     -32.674  -6.224  18.771  1.00  0.92           C  
ATOM   2654  CB  LYS A 329     -34.038  -8.089  17.807  1.00  0.92           C  
ATOM   2655  O   LYS A 329     -31.886  -6.560  19.657  1.00  0.92           O  
ATOM   2656  CG  LYS A 329     -34.478  -8.867  16.576  1.00  0.92           C  
ATOM   2657  CD  LYS A 329     -35.697  -9.733  16.867  1.00  0.92           C  
ATOM   2658  CE  LYS A 329     -36.162 -10.481  15.626  1.00  0.92           C  
ATOM   2659  NZ  LYS A 329     -37.314 -11.385  15.923  1.00  0.92           N  
ATOM   2660  N   LEU A 330     -33.272  -5.064  18.732  1.00  0.93           N  
ATOM   2661  CA  LEU A 330     -33.242  -4.085  19.813  1.00  0.93           C  
ATOM   2662  C   LEU A 330     -34.625  -3.914  20.431  1.00  0.93           C  
ATOM   2663  CB  LEU A 330     -32.729  -2.737  19.301  1.00  0.93           C  
ATOM   2664  O   LEU A 330     -35.591  -3.610  19.726  1.00  0.93           O  
ATOM   2665  CG  LEU A 330     -32.580  -1.627  20.343  1.00  0.93           C  
ATOM   2666  CD1 LEU A 330     -31.381  -1.904  21.244  1.00  0.93           C  
ATOM   2667  CD2 LEU A 330     -32.444  -0.269  19.664  1.00  0.93           C  
ATOM   2668  N   SER A 331     -34.781  -4.191  21.723  1.00  0.93           N  
ATOM   2669  CA  SER A 331     -36.048  -4.047  22.432  1.00  0.93           C  
ATOM   2670  C   SER A 331     -36.164  -2.673  23.084  1.00  0.93           C  
ATOM   2671  CB  SER A 331     -36.196  -5.138  23.493  1.00  0.93           C  
ATOM   2672  O   SER A 331     -35.302  -2.280  23.873  1.00  0.93           O  
ATOM   2673  OG  SER A 331     -37.457  -5.049  24.134  1.00  0.93           O  
ATOM   2674  N   VAL A 332     -37.186  -1.932  22.672  1.00  0.91           N  
ATOM   2675  CA  VAL A 332     -37.440  -0.606  23.226  1.00  0.91           C  
ATOM   2676  C   VAL A 332     -38.894  -0.506  23.681  1.00  0.91           C  
ATOM   2677  CB  VAL A 332     -37.124   0.506  22.201  1.00  0.91           C  
ATOM   2678  O   VAL A 332     -39.815  -0.652  22.874  1.00  0.91           O  
ATOM   2679  CG1 VAL A 332     -37.349   1.886  22.817  1.00  0.91           C  
ATOM   2680  CG2 VAL A 332     -35.690   0.372  21.693  1.00  0.91           C  
ATOM   2681  N   LYS A 333     -39.179  -0.307  24.949  1.00  0.88           N  
ATOM   2682  CA  LYS A 333     -40.506  -0.150  25.539  1.00  0.88           C  
ATOM   2683  C   LYS A 333     -41.443  -1.267  25.088  1.00  0.88           C  
ATOM   2684  CB  LYS A 333     -41.099   1.212  25.174  1.00  0.88           C  
ATOM   2685  O   LYS A 333     -42.588  -1.008  24.710  1.00  0.88           O  
ATOM   2686  CG  LYS A 333     -40.342   2.394  25.761  1.00  0.88           C  
ATOM   2687  CD  LYS A 333     -41.100   3.700  25.557  1.00  0.88           C  
ATOM   2688  CE  LYS A 333     -40.419   4.860  26.271  1.00  0.88           C  
ATOM   2689  NZ  LYS A 333     -41.147   6.146  26.057  1.00  0.88           N  
ATOM   2690  N   GLY A 334     -40.987  -2.510  25.015  1.00  0.88           N  
ATOM   2691  CA  GLY A 334     -41.806  -3.677  24.727  1.00  0.88           C  
ATOM   2692  C   GLY A 334     -41.887  -3.998  23.246  1.00  0.88           C  
ATOM   2693  O   GLY A 334     -42.556  -4.954  22.849  1.00  0.88           O  
ATOM   2694  N   VAL A 335     -41.281  -3.122  22.374  1.00  0.90           N  
ATOM   2695  CA  VAL A 335     -41.271  -3.342  20.931  1.00  0.90           C  
ATOM   2696  C   VAL A 335     -39.903  -3.863  20.497  1.00  0.90           C  
ATOM   2697  CB  VAL A 335     -41.619  -2.050  20.158  1.00  0.90           C  
ATOM   2698  O   VAL A 335     -38.871  -3.296  20.863  1.00  0.90           O  
ATOM   2699  CG1 VAL A 335     -41.593  -2.300  18.651  1.00  0.90           C  
ATOM   2700  CG2 VAL A 335     -42.985  -1.521  20.592  1.00  0.90           C  
ATOM   2701  N   SER A 336     -39.872  -4.933  19.810  1.00  0.92           N  
ATOM   2702  CA  SER A 336     -38.648  -5.519  19.273  1.00  0.92           C  
ATOM   2703  C   SER A 336     -38.381  -5.037  17.851  1.00  0.92           C  
ATOM   2704  CB  SER A 336     -38.729  -7.046  19.295  1.00  0.92           C  
ATOM   2705  O   SER A 336     -39.187  -5.274  16.948  1.00  0.92           O  
ATOM   2706  OG  SER A 336     -37.491  -7.621  18.915  1.00  0.92           O  
ATOM   2707  N   LEU A 337     -37.232  -4.315  17.667  1.00  0.91           N  
ATOM   2708  CA  LEU A 337     -36.888  -3.722  16.379  1.00  0.91           C  
ATOM   2709  C   LEU A 337     -35.580  -4.297  15.847  1.00  0.91           C  
ATOM   2710  CB  LEU A 337     -36.778  -2.200  16.502  1.00  0.91           C  
ATOM   2711  O   LEU A 337     -34.663  -4.585  16.621  1.00  0.91           O  
ATOM   2712  CG  LEU A 337     -37.998  -1.476  17.074  1.00  0.91           C  
ATOM   2713  CD1 LEU A 337     -37.625  -0.057  17.491  1.00  0.91           C  
ATOM   2714  CD2 LEU A 337     -39.135  -1.458  16.058  1.00  0.91           C  
ATOM   2715  N   SER A 338     -35.415  -4.524  14.535  1.00  0.90           N  
ATOM   2716  CA  SER A 338     -34.227  -5.085  13.900  1.00  0.90           C  
ATOM   2717  C   SER A 338     -33.155  -4.019  13.695  1.00  0.90           C  
ATOM   2718  CB  SER A 338     -34.586  -5.723  12.558  1.00  0.90           C  
ATOM   2719  O   SER A 338     -33.268  -3.183  12.796  1.00  0.90           O  
ATOM   2720  OG  SER A 338     -33.451  -6.340  11.975  1.00  0.90           O  
ATOM   2721  N   ALA A 339     -32.107  -4.025  14.492  1.00  0.88           N  
ATOM   2722  CA  ALA A 339     -31.029  -3.041  14.451  1.00  0.88           C  
ATOM   2723  C   ALA A 339     -29.950  -3.452  13.452  1.00  0.88           C  
ATOM   2724  CB  ALA A 339     -30.422  -2.858  15.840  1.00  0.88           C  
ATOM   2725  O   ALA A 339     -29.114  -2.634  13.061  1.00  0.88           O  
ATOM   2726  N   GLY A 340     -29.991  -4.755  13.014  1.00  0.87           N  
ATOM   2727  CA  GLY A 340     -29.008  -5.237  12.057  1.00  0.87           C  
ATOM   2728  C   GLY A 340     -27.953  -6.130  12.684  1.00  0.87           C  
ATOM   2729  O   GLY A 340     -27.665  -6.015  13.877  1.00  0.87           O  
ATOM   2730  N   LYS A 341     -27.422  -6.997  11.917  1.00  0.87           N  
ATOM   2731  CA  LYS A 341     -26.469  -8.012  12.358  1.00  0.87           C  
ATOM   2732  C   LYS A 341     -25.158  -7.376  12.810  1.00  0.87           C  
ATOM   2733  CB  LYS A 341     -26.204  -9.021  11.240  1.00  0.87           C  
ATOM   2734  O   LYS A 341     -24.450  -7.932  13.652  1.00  0.87           O  
ATOM   2735  CG  LYS A 341     -27.402  -9.893  10.896  1.00  0.87           C  
ATOM   2736  CD  LYS A 341     -27.064 -10.905   9.809  1.00  0.87           C  
ATOM   2737  CE  LYS A 341     -28.272 -11.754   9.437  1.00  0.87           C  
ATOM   2738  NZ  LYS A 341     -27.962 -12.705   8.328  1.00  0.87           N  
ATOM   2739  N   ALA A 342     -24.853  -6.214  12.259  1.00  0.89           N  
ATOM   2740  CA  ALA A 342     -23.594  -5.541  12.568  1.00  0.89           C  
ATOM   2741  C   ALA A 342     -23.534  -5.139  14.039  1.00  0.89           C  
ATOM   2742  CB  ALA A 342     -23.415  -4.314  11.678  1.00  0.89           C  
ATOM   2743  O   ALA A 342     -22.448  -5.014  14.611  1.00  0.89           O  
ATOM   2744  N   PHE A 343     -24.697  -4.985  14.686  1.00  0.91           N  
ATOM   2745  CA  PHE A 343     -24.766  -4.433  16.034  1.00  0.91           C  
ATOM   2746  C   PHE A 343     -24.981  -5.538  17.061  1.00  0.91           C  
ATOM   2747  CB  PHE A 343     -25.889  -3.396  16.135  1.00  0.91           C  
ATOM   2748  O   PHE A 343     -25.289  -5.261  18.223  1.00  0.91           O  
ATOM   2749  CG  PHE A 343     -25.588  -2.104  15.424  1.00  0.91           C  
ATOM   2750  CD1 PHE A 343     -24.921  -1.075  16.077  1.00  0.91           C  
ATOM   2751  CD2 PHE A 343     -25.973  -1.919  14.103  1.00  0.91           C  
ATOM   2752  CE1 PHE A 343     -24.641   0.122  15.422  1.00  0.91           C  
ATOM   2753  CE2 PHE A 343     -25.697  -0.725  13.442  1.00  0.91           C  
ATOM   2754  CZ  PHE A 343     -25.032   0.294  14.103  1.00  0.91           C  
ATOM   2755  N   ARG A 344     -24.894  -6.778  16.697  1.00  0.92           N  
ATOM   2756  CA  ARG A 344     -25.048  -7.897  17.621  1.00  0.92           C  
ATOM   2757  C   ARG A 344     -24.103  -7.760  18.810  1.00  0.92           C  
ATOM   2758  CB  ARG A 344     -24.798  -9.226  16.903  1.00  0.92           C  
ATOM   2759  O   ARG A 344     -22.894  -7.599  18.634  1.00  0.92           O  
ATOM   2760  CG  ARG A 344     -25.903  -9.621  15.937  1.00  0.92           C  
ATOM   2761  CD  ARG A 344     -25.586 -10.927  15.221  1.00  0.92           C  
ATOM   2762  NE  ARG A 344     -26.536 -11.197  14.146  1.00  0.92           N  
ATOM   2763  NH1 ARG A 344     -25.274 -12.869  13.172  1.00  0.92           N  
ATOM   2764  NH2 ARG A 344     -27.294 -12.275  12.265  1.00  0.92           N  
ATOM   2765  CZ  ARG A 344     -26.366 -12.113  13.197  1.00  0.92           C  
ATOM   2766  N   GLY A 345     -24.728  -7.638  20.077  1.00  0.91           N  
ATOM   2767  CA  GLY A 345     -23.943  -7.586  21.300  1.00  0.91           C  
ATOM   2768  C   GLY A 345     -23.505  -6.181  21.669  1.00  0.91           C  
ATOM   2769  O   GLY A 345     -22.915  -5.967  22.730  1.00  0.91           O  
ATOM   2770  N   GLU A 346     -23.807  -5.182  20.733  1.00  0.92           N  
ATOM   2771  CA  GLU A 346     -23.402  -3.800  20.972  1.00  0.92           C  
ATOM   2772  C   GLU A 346     -24.427  -3.065  21.831  1.00  0.92           C  
ATOM   2773  CB  GLU A 346     -23.200  -3.062  19.646  1.00  0.92           C  
ATOM   2774  O   GLU A 346     -25.613  -3.402  21.816  1.00  0.92           O  
ATOM   2775  CG  GLU A 346     -22.108  -3.659  18.771  1.00  0.92           C  
ATOM   2776  CD  GLU A 346     -20.718  -3.532  19.375  1.00  0.92           C  
ATOM   2777  OE1 GLU A 346     -19.835  -4.357  19.046  1.00  0.92           O  
ATOM   2778  OE2 GLU A 346     -20.511  -2.601  20.185  1.00  0.92           O  
ATOM   2779  N   ARG A 347     -23.939  -2.093  22.622  1.00  0.92           N  
ATOM   2780  CA  ARG A 347     -24.812  -1.197  23.374  1.00  0.92           C  
ATOM   2781  C   ARG A 347     -25.031   0.112  22.624  1.00  0.92           C  
ATOM   2782  CB  ARG A 347     -24.226  -0.915  24.760  1.00  0.92           C  
ATOM   2783  O   ARG A 347     -24.071   0.762  22.205  1.00  0.92           O  
ATOM   2784  CG  ARG A 347     -24.160  -2.138  25.661  1.00  0.92           C  
ATOM   2785  CD  ARG A 347     -23.633  -1.790  27.046  1.00  0.92           C  
ATOM   2786  NE  ARG A 347     -22.218  -1.431  27.010  1.00  0.92           N  
ATOM   2787  NH1 ARG A 347     -22.027  -1.119  29.291  1.00  0.92           N  
ATOM   2788  NH2 ARG A 347     -20.208  -0.810  27.931  1.00  0.92           N  
ATOM   2789  CZ  ARG A 347     -21.488  -1.121  28.077  1.00  0.92           C  
ATOM   2790  N   VAL A 348     -26.307   0.441  22.432  1.00  0.93           N  
ATOM   2791  CA  VAL A 348     -26.621   1.665  21.702  1.00  0.93           C  
ATOM   2792  C   VAL A 348     -27.362   2.636  22.618  1.00  0.93           C  
ATOM   2793  CB  VAL A 348     -27.463   1.373  20.440  1.00  0.93           C  
ATOM   2794  O   VAL A 348     -28.046   2.217  23.555  1.00  0.93           O  
ATOM   2795  CG1 VAL A 348     -26.672   0.523  19.448  1.00  0.93           C  
ATOM   2796  CG2 VAL A 348     -28.770   0.679  20.820  1.00  0.93           C  
ATOM   2797  N   GLY A 349     -27.089   3.896  22.447  1.00  0.94           N  
ATOM   2798  CA  GLY A 349     -27.801   4.937  23.171  1.00  0.94           C  
ATOM   2799  C   GLY A 349     -29.010   5.465  22.422  1.00  0.94           C  
ATOM   2800  O   GLY A 349     -28.950   5.684  21.211  1.00  0.94           O  
ATOM   2801  N   LEU A 350     -30.098   5.575  23.115  1.00  0.94           N  
ATOM   2802  CA  LEU A 350     -31.334   6.095  22.541  1.00  0.94           C  
ATOM   2803  C   LEU A 350     -31.661   7.471  23.112  1.00  0.94           C  
ATOM   2804  CB  LEU A 350     -32.494   5.131  22.804  1.00  0.94           C  
ATOM   2805  O   LEU A 350     -31.946   7.601  24.305  1.00  0.94           O  
ATOM   2806  CG  LEU A 350     -32.255   3.666  22.436  1.00  0.94           C  
ATOM   2807  CD1 LEU A 350     -33.465   2.820  22.816  1.00  0.94           C  
ATOM   2808  CD2 LEU A 350     -31.948   3.531  20.949  1.00  0.94           C  
ATOM   2809  N   LYS A 351     -31.545   8.469  22.214  1.00  0.92           N  
ATOM   2810  CA  LYS A 351     -31.871   9.840  22.598  1.00  0.92           C  
ATOM   2811  C   LYS A 351     -33.258  10.235  22.097  1.00  0.92           C  
ATOM   2812  CB  LYS A 351     -30.822  10.813  22.057  1.00  0.92           C  
ATOM   2813  O   LYS A 351     -33.519  10.212  20.893  1.00  0.92           O  
ATOM   2814  CG  LYS A 351     -30.959  12.230  22.593  1.00  0.92           C  
ATOM   2815  CD  LYS A 351     -29.851  13.135  22.070  1.00  0.92           C  
ATOM   2816  CE  LYS A 351     -30.004  14.561  22.580  1.00  0.92           C  
ATOM   2817  NZ  LYS A 351     -28.900  15.444  22.098  1.00  0.92           N  
ATOM   2818  N   GLU A 352     -34.085  10.541  23.025  1.00  0.91           N  
ATOM   2819  CA  GLU A 352     -35.456  10.903  22.679  1.00  0.91           C  
ATOM   2820  C   GLU A 352     -35.502  12.225  21.918  1.00  0.91           C  
ATOM   2821  CB  GLU A 352     -36.324  10.990  23.938  1.00  0.91           C  
ATOM   2822  O   GLU A 352     -34.898  13.212  22.341  1.00  0.91           O  
ATOM   2823  CG  GLU A 352     -37.818  11.032  23.653  1.00  0.91           C  
ATOM   2824  CD  GLU A 352     -38.670  10.974  24.911  1.00  0.91           C  
ATOM   2825  OE1 GLU A 352     -39.915  10.907  24.798  1.00  0.91           O  
ATOM   2826  OE2 GLU A 352     -38.088  10.997  26.018  1.00  0.91           O  
ATOM   2827  N   MET A 353     -36.136  12.290  20.688  1.00  0.85           N  
ATOM   2828  CA  MET A 353     -36.201  13.468  19.828  1.00  0.85           C  
ATOM   2829  C   MET A 353     -37.386  14.351  20.205  1.00  0.85           C  
ATOM   2830  CB  MET A 353     -36.302  13.057  18.358  1.00  0.85           C  
ATOM   2831  O   MET A 353     -37.254  15.573  20.287  1.00  0.85           O  
ATOM   2832  CG  MET A 353     -35.065  12.346  17.835  1.00  0.85           C  
ATOM   2833  SD  MET A 353     -35.201  11.916  16.056  1.00  0.85           S  
ATOM   2834  CE  MET A 353     -35.180  13.575  15.323  1.00  0.85           C  
ATOM   2835  N   GLN A 354     -38.519  13.802  20.415  1.00  0.77           N  
ATOM   2836  CA  GLN A 354     -39.796  14.437  20.725  1.00  0.77           C  
ATOM   2837  C   GLN A 354     -40.619  13.580  21.682  1.00  0.77           C  
ATOM   2838  CB  GLN A 354     -40.589  14.704  19.445  1.00  0.77           C  
ATOM   2839  O   GLN A 354     -40.343  12.390  21.852  1.00  0.77           O  
ATOM   2840  CG  GLN A 354     -39.902  15.666  18.485  1.00  0.77           C  
ATOM   2841  CD  GLN A 354     -40.715  15.925  17.231  1.00  0.77           C  
ATOM   2842  NE2 GLN A 354     -40.219  16.812  16.375  1.00  0.77           N  
ATOM   2843  OE1 GLN A 354     -41.780  15.331  17.032  1.00  0.77           O  
ATOM   2844  N   GLU A 355     -41.403  14.165  22.519  1.00  0.75           N  
ATOM   2845  CA  GLU A 355     -42.262  13.419  23.434  1.00  0.75           C  
ATOM   2846  C   GLU A 355     -43.242  12.533  22.671  1.00  0.75           C  
ATOM   2847  CB  GLU A 355     -43.024  14.375  24.355  1.00  0.75           C  
ATOM   2848  O   GLU A 355     -44.195  12.008  23.252  1.00  0.75           O  
ATOM   2849  CG  GLU A 355     -42.214  14.853  25.551  1.00  0.75           C  
ATOM   2850  CD  GLU A 355     -42.985  15.798  26.459  1.00  0.75           C  
ATOM   2851  OE1 GLU A 355     -42.408  16.288  27.456  1.00  0.75           O  
ATOM   2852  OE2 GLU A 355     -44.176  16.050  26.171  1.00  0.75           O  
ATOM   2853  N   ASP A 356     -42.948  12.191  21.323  1.00  0.78           N  
ATOM   2854  CA  ASP A 356     -43.895  11.454  20.492  1.00  0.78           C  
ATOM   2855  C   ASP A 356     -43.431  10.016  20.274  1.00  0.78           C  
ATOM   2856  CB  ASP A 356     -44.087  12.155  19.146  1.00  0.78           C  
ATOM   2857  O   ASP A 356     -43.975   9.304  19.428  1.00  0.78           O  
ATOM   2858  CG  ASP A 356     -42.804  12.248  18.338  1.00  0.78           C  
ATOM   2859  OD1 ASP A 356     -41.732  11.855  18.847  1.00  0.78           O  
ATOM   2860  OD2 ASP A 356     -42.865  12.721  17.183  1.00  0.78           O  
ATOM   2861  N   GLY A 357     -42.295   9.571  21.031  1.00  0.82           N  
ATOM   2862  CA  GLY A 357     -41.887   8.182  20.885  1.00  0.82           C  
ATOM   2863  C   GLY A 357     -40.840   7.978  19.807  1.00  0.82           C  
ATOM   2864  O   GLY A 357     -40.592   6.848  19.381  1.00  0.82           O  
ATOM   2865  N   SER A 358     -40.188   9.021  19.259  1.00  0.90           N  
ATOM   2866  CA  SER A 358     -39.102   8.922  18.290  1.00  0.90           C  
ATOM   2867  C   SER A 358     -37.742   9.056  18.967  1.00  0.90           C  
ATOM   2868  CB  SER A 358     -39.249   9.994  17.209  1.00  0.90           C  
ATOM   2869  O   SER A 358     -37.560   9.902  19.845  1.00  0.90           O  
ATOM   2870  OG  SER A 358     -39.225  11.291  17.779  1.00  0.90           O  
ATOM   2871  N   TYR A 359     -36.844   8.088  18.612  1.00  0.92           N  
ATOM   2872  CA  TYR A 359     -35.514   8.087  19.211  1.00  0.92           C  
ATOM   2873  C   TYR A 359     -34.433   8.151  18.138  1.00  0.92           C  
ATOM   2874  CB  TYR A 359     -35.316   6.840  20.078  1.00  0.92           C  
ATOM   2875  O   TYR A 359     -34.586   7.575  17.058  1.00  0.92           O  
ATOM   2876  CG  TYR A 359     -36.249   6.770  21.262  1.00  0.92           C  
ATOM   2877  CD1 TYR A 359     -35.856   7.243  22.512  1.00  0.92           C  
ATOM   2878  CD2 TYR A 359     -37.524   6.229  21.135  1.00  0.92           C  
ATOM   2879  CE1 TYR A 359     -36.712   7.179  23.607  1.00  0.92           C  
ATOM   2880  CE2 TYR A 359     -38.388   6.160  22.223  1.00  0.92           C  
ATOM   2881  OH  TYR A 359     -38.825   6.571  24.533  1.00  0.92           O  
ATOM   2882  CZ  TYR A 359     -37.974   6.637  23.453  1.00  0.92           C  
ATOM   2883  N   GLU A 360     -33.415   8.927  18.446  1.00  0.93           N  
ATOM   2884  CA  GLU A 360     -32.170   8.756  17.703  1.00  0.93           C  
ATOM   2885  C   GLU A 360     -31.325   7.631  18.294  1.00  0.93           C  
ATOM   2886  CB  GLU A 360     -31.370  10.061  17.687  1.00  0.93           C  
ATOM   2887  O   GLU A 360     -31.161   7.544  19.512  1.00  0.93           O  
ATOM   2888  CG  GLU A 360     -32.036  11.181  16.902  1.00  0.93           C  
ATOM   2889  CD  GLU A 360     -31.237  12.475  16.906  1.00  0.93           C  
ATOM   2890  OE1 GLU A 360     -31.591  13.410  16.152  1.00  0.93           O  
ATOM   2891  OE2 GLU A 360     -30.248  12.554  17.669  1.00  0.93           O  
ATOM   2892  N   VAL A 361     -30.841   6.795  17.412  1.00  0.93           N  
ATOM   2893  CA  VAL A 361     -29.987   5.707  17.877  1.00  0.93           C  
ATOM   2894  C   VAL A 361     -28.519   6.096  17.716  1.00  0.93           C  
ATOM   2895  CB  VAL A 361     -30.276   4.394  17.116  1.00  0.93           C  
ATOM   2896  O   VAL A 361     -28.060   6.367  16.604  1.00  0.93           O  
ATOM   2897  CG1 VAL A 361     -29.455   3.243  17.694  1.00  0.93           C  
ATOM   2898  CG2 VAL A 361     -31.768   4.067  17.165  1.00  0.93           C  
ATOM   2899  N   TRP A 362     -27.859   6.142  18.806  1.00  0.92           N  
ATOM   2900  CA  TRP A 362     -26.458   6.552  18.804  1.00  0.92           C  
ATOM   2901  C   TRP A 362     -25.550   5.388  19.187  1.00  0.92           C  
ATOM   2902  CB  TRP A 362     -26.239   7.724  19.764  1.00  0.92           C  
ATOM   2903  O   TRP A 362     -25.875   4.609  20.086  1.00  0.92           O  
ATOM   2904  CG  TRP A 362     -26.853   9.012  19.302  1.00  0.92           C  
ATOM   2905  CD1 TRP A 362     -28.171   9.368  19.373  1.00  0.92           C  
ATOM   2906  CD2 TRP A 362     -26.172  10.113  18.694  1.00  0.92           C  
ATOM   2907  CE2 TRP A 362     -27.140  11.105  18.422  1.00  0.92           C  
ATOM   2908  CE3 TRP A 362     -24.835  10.358  18.352  1.00  0.92           C  
ATOM   2909  NE1 TRP A 362     -28.351  10.626  18.845  1.00  0.92           N  
ATOM   2910  CH2 TRP A 362     -25.498  12.538  17.499  1.00  0.92           C  
ATOM   2911  CZ2 TRP A 362     -26.813  12.324  17.823  1.00  0.92           C  
ATOM   2912  CZ3 TRP A 362     -24.511  11.572  17.757  1.00  0.92           C  
ATOM   2913  N   TRP A 363     -24.521   5.201  18.417  1.00  0.89           N  
ATOM   2914  CA  TRP A 363     -23.434   4.287  18.751  1.00  0.89           C  
ATOM   2915  C   TRP A 363     -22.118   5.040  18.908  1.00  0.89           C  
ATOM   2916  CB  TRP A 363     -23.292   3.205  17.676  1.00  0.89           C  
ATOM   2917  O   TRP A 363     -21.621   5.641  17.953  1.00  0.89           O  
ATOM   2918  CG  TRP A 363     -22.379   2.080  18.061  1.00  0.89           C  
ATOM   2919  CD1 TRP A 363     -22.635   1.081  18.959  1.00  0.89           C  
ATOM   2920  CD2 TRP A 363     -21.059   1.843  17.562  1.00  0.89           C  
ATOM   2921  CE2 TRP A 363     -20.573   0.681  18.201  1.00  0.89           C  
ATOM   2922  CE3 TRP A 363     -20.240   2.500  16.635  1.00  0.89           C  
ATOM   2923  NE1 TRP A 363     -21.553   0.236  19.047  1.00  0.89           N  
ATOM   2924  CH2 TRP A 363     -18.521   0.824  17.030  1.00  0.89           C  
ATOM   2925  CZ2 TRP A 363     -19.303   0.162  17.942  1.00  0.89           C  
ATOM   2926  CZ3 TRP A 363     -18.975   1.982  16.378  1.00  0.89           C  
ATOM   2927  N   TYR A 364     -21.581   5.098  20.084  1.00  0.87           N  
ATOM   2928  CA  TYR A 364     -20.520   6.029  20.450  1.00  0.87           C  
ATOM   2929  C   TYR A 364     -20.914   7.463  20.116  1.00  0.87           C  
ATOM   2930  CB  TYR A 364     -19.215   5.666  19.734  1.00  0.87           C  
ATOM   2931  O   TYR A 364     -21.922   7.969  20.615  1.00  0.87           O  
ATOM   2932  CG  TYR A 364     -18.459   4.535  20.387  1.00  0.87           C  
ATOM   2933  CD1 TYR A 364     -17.387   4.788  21.239  1.00  0.87           C  
ATOM   2934  CD2 TYR A 364     -18.815   3.211  20.153  1.00  0.87           C  
ATOM   2935  CE1 TYR A 364     -16.686   3.749  21.842  1.00  0.87           C  
ATOM   2936  CE2 TYR A 364     -18.121   2.164  20.750  1.00  0.87           C  
ATOM   2937  OH  TYR A 364     -16.370   1.409  22.186  1.00  0.87           O  
ATOM   2938  CZ  TYR A 364     -17.060   2.442  21.592  1.00  0.87           C  
ATOM   2939  N   SER A 365     -20.211   8.129  19.273  1.00  0.84           N  
ATOM   2940  CA  SER A 365     -20.511   9.520  18.948  1.00  0.84           C  
ATOM   2941  C   SER A 365     -21.146   9.641  17.567  1.00  0.84           C  
ATOM   2942  CB  SER A 365     -19.242  10.371  19.011  1.00  0.84           C  
ATOM   2943  O   SER A 365     -21.260  10.742  17.024  1.00  0.84           O  
ATOM   2944  OG  SER A 365     -18.252   9.863  18.133  1.00  0.84           O  
ATOM   2945  N   THR A 366     -21.648   8.482  17.041  1.00  0.87           N  
ATOM   2946  CA  THR A 366     -22.185   8.490  15.685  1.00  0.87           C  
ATOM   2947  C   THR A 366     -23.668   8.133  15.687  1.00  0.87           C  
ATOM   2948  CB  THR A 366     -21.420   7.510  14.776  1.00  0.87           C  
ATOM   2949  O   THR A 366     -24.072   7.142  16.299  1.00  0.87           O  
ATOM   2950  CG2 THR A 366     -21.922   7.587  13.338  1.00  0.87           C  
ATOM   2951  OG1 THR A 366     -20.024   7.834  14.800  1.00  0.87           O  
ATOM   2952  N   LYS A 367     -24.414   8.996  15.037  1.00  0.90           N  
ATOM   2953  CA  LYS A 367     -25.820   8.657  14.835  1.00  0.90           C  
ATOM   2954  C   LYS A 367     -25.972   7.530  13.817  1.00  0.90           C  
ATOM   2955  CB  LYS A 367     -26.608   9.885  14.379  1.00  0.90           C  
ATOM   2956  O   LYS A 367     -25.624   7.693  12.646  1.00  0.90           O  
ATOM   2957  CG  LYS A 367     -28.102   9.639  14.223  1.00  0.90           C  
ATOM   2958  CD  LYS A 367     -28.821  10.877  13.703  1.00  0.90           C  
ATOM   2959  CE  LYS A 367     -30.300  10.605  13.463  1.00  0.90           C  
ATOM   2960  NZ  LYS A 367     -31.000  11.802  12.906  1.00  0.90           N  
ATOM   2961  N   VAL A 368     -26.585   6.389  14.249  1.00  0.91           N  
ATOM   2962  CA  VAL A 368     -26.566   5.211  13.389  1.00  0.91           C  
ATOM   2963  C   VAL A 368     -27.989   4.860  12.960  1.00  0.91           C  
ATOM   2964  CB  VAL A 368     -25.909   4.003  14.095  1.00  0.91           C  
ATOM   2965  O   VAL A 368     -28.191   3.989  12.110  1.00  0.91           O  
ATOM   2966  CG1 VAL A 368     -24.415   4.246  14.304  1.00  0.91           C  
ATOM   2967  CG2 VAL A 368     -26.600   3.726  15.429  1.00  0.91           C  
ATOM   2968  N   GLY A 369     -28.916   5.561  13.483  1.00  0.91           N  
ATOM   2969  CA  GLY A 369     -30.274   5.226  13.088  1.00  0.91           C  
ATOM   2970  C   GLY A 369     -31.325   6.047  13.811  1.00  0.91           C  
ATOM   2971  O   GLY A 369     -30.994   6.914  14.622  1.00  0.91           O  
ATOM   2972  N   VAL A 370     -32.593   5.803  13.446  1.00  0.92           N  
ATOM   2973  CA  VAL A 370     -33.745   6.480  14.033  1.00  0.92           C  
ATOM   2974  C   VAL A 370     -34.850   5.465  14.319  1.00  0.92           C  
ATOM   2975  CB  VAL A 370     -34.276   7.599  13.110  1.00  0.92           C  
ATOM   2976  O   VAL A 370     -35.085   4.553  13.524  1.00  0.92           O  
ATOM   2977  CG1 VAL A 370     -35.493   8.281  13.733  1.00  0.92           C  
ATOM   2978  CG2 VAL A 370     -33.176   8.620  12.823  1.00  0.92           C  
ATOM   2979  N   ILE A 371     -35.430   5.602  15.506  1.00  0.92           N  
ATOM   2980  CA  ILE A 371     -36.550   4.746  15.881  1.00  0.92           C  
ATOM   2981  C   ILE A 371     -37.841   5.561  15.889  1.00  0.92           C  
ATOM   2982  CB  ILE A 371     -36.322   4.089  17.261  1.00  0.92           C  
ATOM   2983  O   ILE A 371     -37.869   6.687  16.391  1.00  0.92           O  
ATOM   2984  CG1 ILE A 371     -35.099   3.166  17.218  1.00  0.92           C  
ATOM   2985  CG2 ILE A 371     -37.571   3.322  17.707  1.00  0.92           C  
ATOM   2986  CD1 ILE A 371     -34.674   2.638  18.581  1.00  0.92           C  
ATOM   2987  N   ASP A 372     -38.897   4.964  15.254  1.00  0.91           N  
ATOM   2988  CA  ASP A 372     -40.266   5.462  15.341  1.00  0.91           C  
ATOM   2989  C   ASP A 372     -41.187   4.429  15.987  1.00  0.91           C  
ATOM   2990  CB  ASP A 372     -40.790   5.839  13.954  1.00  0.91           C  
ATOM   2991  O   ASP A 372     -41.598   3.465  15.339  1.00  0.91           O  
ATOM   2992  CG  ASP A 372     -42.108   6.591  14.001  1.00  0.91           C  
ATOM   2993  OD1 ASP A 372     -42.863   6.439  14.986  1.00  0.91           O  
ATOM   2994  OD2 ASP A 372     -42.396   7.342  13.044  1.00  0.91           O  
ATOM   2995  N   LEU A 373     -41.452   4.636  17.234  1.00  0.88           N  
ATOM   2996  CA  LEU A 373     -42.203   3.638  17.988  1.00  0.88           C  
ATOM   2997  C   LEU A 373     -43.664   3.611  17.549  1.00  0.88           C  
ATOM   2998  CB  LEU A 373     -42.114   3.920  19.490  1.00  0.88           C  
ATOM   2999  O   LEU A 373     -44.338   2.587  17.683  1.00  0.88           O  
ATOM   3000  CG  LEU A 373     -40.762   3.649  20.151  1.00  0.88           C  
ATOM   3001  CD1 LEU A 373     -40.803   4.045  21.623  1.00  0.88           C  
ATOM   3002  CD2 LEU A 373     -40.376   2.181  19.998  1.00  0.88           C  
ATOM   3003  N   LYS A 374     -44.225   4.663  17.079  1.00  0.87           N  
ATOM   3004  CA  LYS A 374     -45.585   4.703  16.548  1.00  0.87           C  
ATOM   3005  C   LYS A 374     -45.725   3.800  15.326  1.00  0.87           C  
ATOM   3006  CB  LYS A 374     -45.978   6.137  16.188  1.00  0.87           C  
ATOM   3007  O   LYS A 374     -46.725   3.094  15.182  1.00  0.87           O  
ATOM   3008  CG  LYS A 374     -46.226   7.032  17.394  1.00  0.87           C  
ATOM   3009  CD  LYS A 374     -46.729   8.407  16.975  1.00  0.87           C  
ATOM   3010  CE  LYS A 374     -46.929   9.321  18.176  1.00  0.87           C  
ATOM   3011  NZ  LYS A 374     -47.417  10.672  17.770  1.00  0.87           N  
ATOM   3012  N   LYS A 375     -44.629   3.774  14.609  1.00  0.88           N  
ATOM   3013  CA  LYS A 375     -44.637   2.972  13.389  1.00  0.88           C  
ATOM   3014  C   LYS A 375     -43.987   1.611  13.622  1.00  0.88           C  
ATOM   3015  CB  LYS A 375     -43.919   3.708  12.257  1.00  0.88           C  
ATOM   3016  O   LYS A 375     -43.903   0.792  12.705  1.00  0.88           O  
ATOM   3017  CG  LYS A 375     -44.634   4.966  11.785  1.00  0.88           C  
ATOM   3018  CD  LYS A 375     -43.902   5.622  10.622  1.00  0.88           C  
ATOM   3019  CE  LYS A 375     -44.606   6.892  10.162  1.00  0.88           C  
ATOM   3020  NZ  LYS A 375     -43.858   7.572   9.062  1.00  0.88           N  
ATOM   3021  N   LYS A 376     -43.513   1.408  14.893  1.00  0.88           N  
ATOM   3022  CA  LYS A 376     -42.787   0.192  15.250  1.00  0.88           C  
ATOM   3023  C   LYS A 376     -41.692  -0.113  14.231  1.00  0.88           C  
ATOM   3024  CB  LYS A 376     -43.746  -0.994  15.359  1.00  0.88           C  
ATOM   3025  O   LYS A 376     -41.560  -1.252  13.777  1.00  0.88           O  
ATOM   3026  CG  LYS A 376     -44.782  -0.852  16.465  1.00  0.88           C  
ATOM   3027  CD  LYS A 376     -45.641  -2.103  16.590  1.00  0.88           C  
ATOM   3028  CE  LYS A 376     -46.663  -1.972  17.711  1.00  0.88           C  
ATOM   3029  NZ  LYS A 376     -47.497  -3.203  17.848  1.00  0.88           N  
ATOM   3030  N   SER A 377     -40.988   0.946  13.903  1.00  0.89           N  
ATOM   3031  CA  SER A 377     -39.963   0.776  12.878  1.00  0.89           C  
ATOM   3032  C   SER A 377     -38.635   1.383  13.317  1.00  0.89           C  
ATOM   3033  CB  SER A 377     -40.412   1.411  11.561  1.00  0.89           C  
ATOM   3034  O   SER A 377     -38.610   2.325  14.112  1.00  0.89           O  
ATOM   3035  OG  SER A 377     -40.427   2.825  11.663  1.00  0.89           O  
ATOM   3036  N   ILE A 378     -37.540   0.703  12.913  1.00  0.88           N  
ATOM   3037  CA  ILE A 378     -36.178   1.189  13.099  1.00  0.88           C  
ATOM   3038  C   ILE A 378     -35.476   1.290  11.746  1.00  0.88           C  
ATOM   3039  CB  ILE A 378     -35.376   0.274  14.051  1.00  0.88           C  
ATOM   3040  O   ILE A 378     -35.615   0.403  10.900  1.00  0.88           O  
ATOM   3041  CG1 ILE A 378     -33.975   0.848  14.290  1.00  0.88           C  
ATOM   3042  CG2 ILE A 378     -35.296  -1.150  13.493  1.00  0.88           C  
ATOM   3043  CD1 ILE A 378     -33.213   0.172  15.422  1.00  0.88           C  
ATOM   3044  N   THR A 379     -34.967   2.520  11.507  1.00  0.88           N  
ATOM   3045  CA  THR A 379     -34.142   2.710  10.319  1.00  0.88           C  
ATOM   3046  C   THR A 379     -32.678   2.908  10.704  1.00  0.88           C  
ATOM   3047  CB  THR A 379     -34.625   3.914   9.490  1.00  0.88           C  
ATOM   3048  O   THR A 379     -32.329   3.900  11.346  1.00  0.88           O  
ATOM   3049  CG2 THR A 379     -33.849   4.027   8.181  1.00  0.88           C  
ATOM   3050  OG1 THR A 379     -36.018   3.755   9.194  1.00  0.88           O  
ATOM   3051  N   MET A 380     -31.915   1.798  10.401  1.00  0.84           N  
ATOM   3052  CA  MET A 380     -30.474   1.853  10.632  1.00  0.84           C  
ATOM   3053  C   MET A 380     -29.724   2.112   9.331  1.00  0.84           C  
ATOM   3054  CB  MET A 380     -29.982   0.552  11.270  1.00  0.84           C  
ATOM   3055  O   MET A 380     -29.988   1.463   8.317  1.00  0.84           O  
ATOM   3056  CG  MET A 380     -30.661   0.221  12.589  1.00  0.84           C  
ATOM   3057  SD  MET A 380     -30.147   1.344  13.946  1.00  0.84           S  
ATOM   3058  CE  MET A 380     -28.446   0.770  14.210  1.00  0.84           C  
ATOM   3059  N   GLY A 381     -29.083   3.236   9.230  1.00  0.79           N  
ATOM   3060  CA  GLY A 381     -28.368   3.422   7.977  1.00  0.79           C  
ATOM   3061  C   GLY A 381     -27.461   4.637   7.983  1.00  0.79           C  
ATOM   3062  O   GLY A 381     -27.505   5.448   8.911  1.00  0.79           O  
ATOM   3063  N   LYS A 382     -26.506   4.692   7.137  1.00  0.73           N  
ATOM   3064  CA  LYS A 382     -25.411   5.645   6.985  1.00  0.73           C  
ATOM   3065  C   LYS A 382     -25.934   7.028   6.609  1.00  0.73           C  
ATOM   3066  CB  LYS A 382     -24.416   5.157   5.931  1.00  0.73           C  
ATOM   3067  O   LYS A 382     -25.310   8.042   6.929  1.00  0.73           O  
ATOM   3068  CG  LYS A 382     -23.726   3.849   6.291  1.00  0.73           C  
ATOM   3069  CD  LYS A 382     -22.835   3.357   5.157  1.00  0.73           C  
ATOM   3070  CE  LYS A 382     -22.217   2.003   5.478  1.00  0.73           C  
ATOM   3071  NZ  LYS A 382     -21.431   1.466   4.326  1.00  0.73           N  
ATOM   3072  N   GLY A 383     -27.243   7.256   6.443  1.00  0.64           N  
ATOM   3073  CA  GLY A 383     -27.839   8.519   6.037  1.00  0.64           C  
ATOM   3074  C   GLY A 383     -28.841   9.056   7.040  1.00  0.64           C  
ATOM   3075  O   GLY A 383     -29.434  10.116   6.827  1.00  0.64           O  
ATOM   3076  N   CYS A 384     -28.853   8.427   8.240  1.00  0.55           N  
ATOM   3077  CA  CYS A 384     -29.824   8.875   9.232  1.00  0.55           C  
ATOM   3078  C   CYS A 384     -29.267  10.028  10.059  1.00  0.55           C  
ATOM   3079  CB  CYS A 384     -30.221   7.721  10.152  1.00  0.55           C  
ATOM   3080  O   CYS A 384     -28.051  10.213  10.134  1.00  0.55           O  
ATOM   3081  SG  CYS A 384     -31.010   6.343   9.292  1.00  0.55           S  
