# Supplementary material for: Escherichia coli transcription factors of unknown function: sequence features and possible evolutionary relationships
Source: PeerJ. 2022 Jul 20;10:e13772. doi: 10.7717/peerj.13772 (PMC9308461; doi:10.7717/peerj.13772)
Supplement: Supplemental Information 18 [file peerj-10-13772-s018.zip › Raw Data/PDB files/YagI_b0272_unrelaxed_model_1.pdb]

ATOM      1  N   MET A   1       0.783  29.239 -11.688  1.00  0.74           N  
ATOM      2  CA  MET A   1       2.079  29.160 -11.018  1.00  0.74           C  
ATOM      3  C   MET A   1       3.149  28.630 -11.966  1.00  0.74           C  
ATOM      4  CB  MET A   1       1.990  28.269  -9.778  1.00  0.74           C  
ATOM      5  O   MET A   1       2.933  27.634 -12.659  1.00  0.74           O  
ATOM      6  CG  MET A   1       1.575  29.012  -8.518  1.00  0.74           C  
ATOM      7  SD  MET A   1       1.759  27.989  -7.006  1.00  0.74           S  
ATOM      8  CE  MET A   1       0.025  27.547  -6.706  1.00  0.74           C  
ATOM      9  N   PRO A   2       4.221  29.484 -12.341  1.00  0.86           N  
ATOM     10  CA  PRO A   2       5.240  28.985 -13.268  1.00  0.86           C  
ATOM     11  C   PRO A   2       5.848  27.659 -12.817  1.00  0.86           C  
ATOM     12  CB  PRO A   2       6.292  30.097 -13.268  1.00  0.86           C  
ATOM     13  O   PRO A   2       6.052  27.445 -11.619  1.00  0.86           O  
ATOM     14  CG  PRO A   2       6.076  30.827 -11.982  1.00  0.86           C  
ATOM     15  CD  PRO A   2       4.657  30.608 -11.542  1.00  0.86           C  
ATOM     16  N   ILE A   3       5.817  26.626 -13.611  1.00  0.90           N  
ATOM     17  CA  ILE A   3       6.417  25.315 -13.383  1.00  0.90           C  
ATOM     18  C   ILE A   3       7.908  25.368 -13.706  1.00  0.90           C  
ATOM     19  CB  ILE A   3       5.724  24.222 -14.226  1.00  0.90           C  
ATOM     20  O   ILE A   3       8.307  25.907 -14.741  1.00  0.90           O  
ATOM     21  CG1 ILE A   3       4.256  24.076 -13.809  1.00  0.90           C  
ATOM     22  CG2 ILE A   3       6.465  22.888 -14.096  1.00  0.90           C  
ATOM     23  CD1 ILE A   3       3.470  23.077 -14.648  1.00  0.90           C  
ATOM     24  N   ILE A   4       8.806  25.026 -12.707  1.00  0.95           N  
ATOM     25  CA  ILE A   4      10.239  24.904 -12.950  1.00  0.95           C  
ATOM     26  C   ILE A   4      10.516  23.659 -13.789  1.00  0.95           C  
ATOM     27  CB  ILE A   4      11.033  24.846 -11.626  1.00  0.95           C  
ATOM     28  O   ILE A   4      10.395  22.534 -13.300  1.00  0.95           O  
ATOM     29  CG1 ILE A   4      10.762  26.098 -10.784  1.00  0.95           C  
ATOM     30  CG2 ILE A   4      12.531  24.686 -11.901  1.00  0.95           C  
ATOM     31  CD1 ILE A   4      11.417  26.075  -9.410  1.00  0.95           C  
ATOM     32  N   GLN A   5      10.866  23.800 -14.975  1.00  0.93           N  
ATOM     33  CA  GLN A   5      10.957  22.758 -15.991  1.00  0.93           C  
ATOM     34  C   GLN A   5      11.920  21.654 -15.563  1.00  0.93           C  
ATOM     35  CB  GLN A   5      11.400  23.350 -17.330  1.00  0.93           C  
ATOM     36  O   GLN A   5      11.642  20.470 -15.759  1.00  0.93           O  
ATOM     37  CG  GLN A   5      11.296  22.377 -18.497  1.00  0.93           C  
ATOM     38  CD  GLN A   5      11.689  23.005 -19.821  1.00  0.93           C  
ATOM     39  NE2 GLN A   5      11.484  22.270 -20.910  1.00  0.93           N  
ATOM     40  OE1 GLN A   5      12.171  24.141 -19.866  1.00  0.93           O  
ATOM     41  N   SER A   6      13.009  22.026 -15.033  1.00  0.94           N  
ATOM     42  CA  SER A   6      14.004  21.032 -14.644  1.00  0.94           C  
ATOM     43  C   SER A   6      13.466  20.108 -13.557  1.00  0.94           C  
ATOM     44  CB  SER A   6      15.283  21.715 -14.158  1.00  0.94           C  
ATOM     45  O   SER A   6      13.732  18.904 -13.571  1.00  0.94           O  
ATOM     46  OG  SER A   6      15.006  22.594 -13.082  1.00  0.94           O  
ATOM     47  N   VAL A   7      12.755  20.615 -12.608  1.00  0.96           N  
ATOM     48  CA  VAL A   7      12.168  19.807 -11.544  1.00  0.96           C  
ATOM     49  C   VAL A   7      11.094  18.890 -12.125  1.00  0.96           C  
ATOM     50  CB  VAL A   7      11.567  20.689 -10.427  1.00  0.96           C  
ATOM     51  O   VAL A   7      11.046  17.700 -11.805  1.00  0.96           O  
ATOM     52  CG1 VAL A   7      10.867  19.828  -9.377  1.00  0.96           C  
ATOM     53  CG2 VAL A   7      12.655  21.545  -9.781  1.00  0.96           C  
ATOM     54  N   GLU A   8      10.263  19.398 -12.947  1.00  0.95           N  
ATOM     55  CA  GLU A   8       9.233  18.605 -13.612  1.00  0.95           C  
ATOM     56  C   GLU A   8       9.845  17.435 -14.377  1.00  0.95           C  
ATOM     57  CB  GLU A   8       8.409  19.480 -14.561  1.00  0.95           C  
ATOM     58  O   GLU A   8       9.369  16.303 -14.276  1.00  0.95           O  
ATOM     59  CG  GLU A   8       7.285  18.735 -15.265  1.00  0.95           C  
ATOM     60  CD  GLU A   8       6.427  19.632 -16.142  1.00  0.95           C  
ATOM     61  OE1 GLU A   8       5.265  19.267 -16.432  1.00  0.95           O  
ATOM     62  OE2 GLU A   8       6.920  20.710 -16.543  1.00  0.95           O  
ATOM     63  N   ARG A   9      10.867  17.715 -15.056  1.00  0.96           N  
ATOM     64  CA  ARG A   9      11.530  16.687 -15.853  1.00  0.96           C  
ATOM     65  C   ARG A   9      12.144  15.614 -14.961  1.00  0.96           C  
ATOM     66  CB  ARG A   9      12.608  17.309 -16.743  1.00  0.96           C  
ATOM     67  O   ARG A   9      12.056  14.422 -15.265  1.00  0.96           O  
ATOM     68  CG  ARG A   9      12.056  18.135 -17.894  1.00  0.96           C  
ATOM     69  CD  ARG A   9      13.164  18.833 -18.670  1.00  0.96           C  
ATOM     70  NE  ARG A   9      12.642  19.545 -19.833  1.00  0.96           N  
ATOM     71  NH1 ARG A   9      14.592  20.710 -20.254  1.00  0.96           N  
ATOM     72  NH2 ARG A   9      12.759  21.011 -21.597  1.00  0.96           N  
ATOM     73  CZ  ARG A   9      13.332  20.420 -20.559  1.00  0.96           C  
ATOM     74  N   ALA A  10      12.759  16.042 -13.913  1.00  0.97           N  
ATOM     75  CA  ALA A  10      13.326  15.095 -12.956  1.00  0.97           C  
ATOM     76  C   ALA A  10      12.254  14.152 -12.417  1.00  0.97           C  
ATOM     77  CB  ALA A  10      14.001  15.840 -11.807  1.00  0.97           C  
ATOM     78  O   ALA A  10      12.465  12.939 -12.346  1.00  0.97           O  
ATOM     79  N   LEU A  11      11.085  14.698 -12.057  1.00  0.97           N  
ATOM     80  CA  LEU A  11       9.984  13.897 -11.532  1.00  0.97           C  
ATOM     81  C   LEU A  11       9.434  12.961 -12.603  1.00  0.97           C  
ATOM     82  CB  LEU A  11       8.867  14.802 -11.005  1.00  0.97           C  
ATOM     83  O   LEU A  11       9.096  11.811 -12.314  1.00  0.97           O  
ATOM     84  CG  LEU A  11       9.203  15.649  -9.777  1.00  0.97           C  
ATOM     85  CD1 LEU A  11       8.053  16.599  -9.458  1.00  0.97           C  
ATOM     86  CD2 LEU A  11       9.513  14.756  -8.580  1.00  0.97           C  
ATOM     87  N   GLN A  12       9.345  13.450 -13.824  1.00  0.96           N  
ATOM     88  CA  GLN A  12       8.875  12.628 -14.933  1.00  0.96           C  
ATOM     89  C   GLN A  12       9.802  11.438 -15.167  1.00  0.96           C  
ATOM     90  CB  GLN A  12       8.760  13.462 -16.210  1.00  0.96           C  
ATOM     91  O   GLN A  12       9.344  10.344 -15.504  1.00  0.96           O  
ATOM     92  CG  GLN A  12       7.567  14.409 -16.221  1.00  0.96           C  
ATOM     93  CD  GLN A  12       7.540  15.305 -17.444  1.00  0.96           C  
ATOM     94  NE2 GLN A  12       6.364  15.834 -17.765  1.00  0.96           N  
ATOM     95  OE1 GLN A  12       8.567  15.520 -18.096  1.00  0.96           O  
ATOM     96  N   ILE A  13      11.113  11.695 -15.020  1.00  0.98           N  
ATOM     97  CA  ILE A  13      12.072  10.603 -15.146  1.00  0.98           C  
ATOM     98  C   ILE A  13      11.757   9.518 -14.120  1.00  0.98           C  
ATOM     99  CB  ILE A  13      13.524  11.103 -14.969  1.00  0.98           C  
ATOM    100  O   ILE A  13      11.695   8.333 -14.459  1.00  0.98           O  
ATOM    101  CG1 ILE A  13      13.948  11.949 -16.174  1.00  0.98           C  
ATOM    102  CG2 ILE A  13      14.479   9.924 -14.763  1.00  0.98           C  
ATOM    103  CD1 ILE A  13      15.270  12.681 -15.983  1.00  0.98           C  
ATOM    104  N   LEU A  14      11.585   9.876 -12.867  1.00  0.98           N  
ATOM    105  CA  LEU A  14      11.285   8.915 -11.811  1.00  0.98           C  
ATOM    106  C   LEU A  14      10.010   8.140 -12.126  1.00  0.98           C  
ATOM    107  CB  LEU A  14      11.143   9.627 -10.463  1.00  0.98           C  
ATOM    108  O   LEU A  14       9.933   6.935 -11.876  1.00  0.98           O  
ATOM    109  CG  LEU A  14      12.395  10.324  -9.929  1.00  0.98           C  
ATOM    110  CD1 LEU A  14      12.093  11.014  -8.603  1.00  0.98           C  
ATOM    111  CD2 LEU A  14      13.537   9.325  -9.770  1.00  0.98           C  
ATOM    112  N   ASP A  15       8.997   8.783 -12.778  1.00  0.96           N  
ATOM    113  CA  ASP A  15       7.691   8.198 -13.068  1.00  0.96           C  
ATOM    114  C   ASP A  15       7.783   7.186 -14.208  1.00  0.96           C  
ATOM    115  CB  ASP A  15       6.678   9.290 -13.414  1.00  0.96           C  
ATOM    116  O   ASP A  15       6.868   6.386 -14.411  1.00  0.96           O  
ATOM    117  CG  ASP A  15       6.225  10.086 -12.203  1.00  0.96           C  
ATOM    118  OD1 ASP A  15       6.366   9.593 -11.062  1.00  0.96           O  
ATOM    119  OD2 ASP A  15       5.720  11.214 -12.390  1.00  0.96           O  
ATOM    120  N   LEU A  16       8.890   7.247 -14.926  1.00  0.97           N  
ATOM    121  CA  LEU A  16       9.062   6.322 -16.041  1.00  0.97           C  
ATOM    122  C   LEU A  16       9.296   4.902 -15.536  1.00  0.97           C  
ATOM    123  CB  LEU A  16      10.231   6.761 -16.927  1.00  0.97           C  
ATOM    124  O   LEU A  16       9.064   3.934 -16.264  1.00  0.97           O  
ATOM    125  CG  LEU A  16      10.009   8.019 -17.767  1.00  0.97           C  
ATOM    126  CD1 LEU A  16      11.275   8.368 -18.543  1.00  0.97           C  
ATOM    127  CD2 LEU A  16       8.831   7.828 -18.716  1.00  0.97           C  
ATOM    128  N   PHE A  17       9.844   4.796 -14.362  1.00  0.97           N  
ATOM    129  CA  PHE A  17      10.085   3.482 -13.777  1.00  0.97           C  
ATOM    130  C   PHE A  17       8.816   2.933 -13.135  1.00  0.97           C  
ATOM    131  CB  PHE A  17      11.211   3.551 -12.741  1.00  0.97           C  
ATOM    132  O   PHE A  17       8.151   3.632 -12.368  1.00  0.97           O  
ATOM    133  CG  PHE A  17      12.507   4.086 -13.287  1.00  0.97           C  
ATOM    134  CD1 PHE A  17      13.460   3.226 -13.819  1.00  0.97           C  
ATOM    135  CD2 PHE A  17      12.772   5.449 -13.269  1.00  0.97           C  
ATOM    136  CE1 PHE A  17      14.661   3.719 -14.325  1.00  0.97           C  
ATOM    137  CE2 PHE A  17      13.969   5.948 -13.773  1.00  0.97           C  
ATOM    138  CZ  PHE A  17      14.913   5.081 -14.300  1.00  0.97           C  
ATOM    139  N   ASN A  18       8.476   1.645 -13.453  1.00  0.93           N  
ATOM    140  CA  ASN A  18       7.308   0.970 -12.898  1.00  0.93           C  
ATOM    141  C   ASN A  18       7.499  -0.543 -12.863  1.00  0.93           C  
ATOM    142  CB  ASN A  18       6.052   1.328 -13.695  1.00  0.93           C  
ATOM    143  O   ASN A  18       8.600  -1.040 -13.108  1.00  0.93           O  
ATOM    144  CG  ASN A  18       6.175   0.983 -15.166  1.00  0.93           C  
ATOM    145  ND2 ASN A  18       5.953   1.969 -16.027  1.00  0.93           N  
ATOM    146  OD1 ASN A  18       6.468  -0.160 -15.526  1.00  0.93           O  
ATOM    147  N   GLU A  19       6.434  -1.239 -12.509  1.00  0.87           N  
ATOM    148  CA  GLU A  19       6.558  -2.681 -12.315  1.00  0.87           C  
ATOM    149  C   GLU A  19       7.001  -3.375 -13.600  1.00  0.87           C  
ATOM    150  CB  GLU A  19       5.233  -3.274 -11.827  1.00  0.87           C  
ATOM    151  O   GLU A  19       7.658  -4.417 -13.554  1.00  0.87           O  
ATOM    152  CG  GLU A  19       4.878  -2.892 -10.398  1.00  0.87           C  
ATOM    153  CD  GLU A  19       3.579  -3.519  -9.914  1.00  0.87           C  
ATOM    154  OE1 GLU A  19       3.170  -3.254  -8.761  1.00  0.87           O  
ATOM    155  OE2 GLU A  19       2.967  -4.282 -10.695  1.00  0.87           O  
ATOM    156  N   GLN A  20       6.719  -2.788 -14.751  1.00  0.92           N  
ATOM    157  CA  GLN A  20       7.038  -3.394 -16.039  1.00  0.92           C  
ATOM    158  C   GLN A  20       8.379  -2.891 -16.566  1.00  0.92           C  
ATOM    159  CB  GLN A  20       5.933  -3.106 -17.057  1.00  0.92           C  
ATOM    160  O   GLN A  20       9.013  -3.549 -17.393  1.00  0.92           O  
ATOM    161  CG  GLN A  20       4.625  -3.828 -16.765  1.00  0.92           C  
ATOM    162  CD  GLN A  20       3.788  -3.125 -15.713  1.00  0.92           C  
ATOM    163  NE2 GLN A  20       2.968  -3.889 -14.999  1.00  0.92           N  
ATOM    164  OE1 GLN A  20       3.879  -1.905 -15.542  1.00  0.92           O  
ATOM    165  N   ALA A  21       8.852  -1.773 -16.032  1.00  0.94           N  
ATOM    166  CA  ALA A  21      10.113  -1.171 -16.455  1.00  0.94           C  
ATOM    167  C   ALA A  21      10.952  -0.753 -15.251  1.00  0.94           C  
ATOM    168  CB  ALA A  21       9.852   0.030 -17.361  1.00  0.94           C  
ATOM    169  O   ALA A  21      11.041   0.435 -14.931  1.00  0.94           O  
ATOM    170  N   THR A  22      11.615  -1.825 -14.681  1.00  0.96           N  
ATOM    171  CA  THR A  22      12.334  -1.581 -13.435  1.00  0.96           C  
ATOM    172  C   THR A  22      13.723  -1.014 -13.715  1.00  0.96           C  
ATOM    173  CB  THR A  22      12.461  -2.870 -12.602  1.00  0.96           C  
ATOM    174  O   THR A  22      14.340  -0.408 -12.836  1.00  0.96           O  
ATOM    175  CG2 THR A  22      11.094  -3.360 -12.136  1.00  0.96           C  
ATOM    176  OG1 THR A  22      13.075  -3.889 -13.400  1.00  0.96           O  
ATOM    177  N   GLU A  23      14.202  -1.238 -14.941  1.00  0.97           N  
ATOM    178  CA  GLU A  23      15.468  -0.679 -15.406  1.00  0.97           C  
ATOM    179  C   GLU A  23      15.335  -0.106 -16.814  1.00  0.97           C  
ATOM    180  CB  GLU A  23      16.570  -1.742 -15.372  1.00  0.97           C  
ATOM    181  O   GLU A  23      14.628  -0.667 -17.654  1.00  0.97           O  
ATOM    182  CG  GLU A  23      16.897  -2.245 -13.974  1.00  0.97           C  
ATOM    183  CD  GLU A  23      18.046  -3.240 -13.948  1.00  0.97           C  
ATOM    184  OE1 GLU A  23      18.639  -3.455 -12.866  1.00  0.97           O  
ATOM    185  OE2 GLU A  23      18.357  -3.810 -15.018  1.00  0.97           O  
ATOM    186  N   LEU A  24      15.957   1.049 -17.081  1.00  0.98           N  
ATOM    187  CA  LEU A  24      15.879   1.685 -18.392  1.00  0.98           C  
ATOM    188  C   LEU A  24      17.250   2.183 -18.837  1.00  0.98           C  
ATOM    189  CB  LEU A  24      14.885   2.849 -18.365  1.00  0.98           C  
ATOM    190  O   LEU A  24      18.054   2.622 -18.011  1.00  0.98           O  
ATOM    191  CG  LEU A  24      13.419   2.483 -18.128  1.00  0.98           C  
ATOM    192  CD1 LEU A  24      12.604   3.734 -17.816  1.00  0.98           C  
ATOM    193  CD2 LEU A  24      12.847   1.754 -19.339  1.00  0.98           C  
ATOM    194  N   LYS A  25      17.503   2.013 -20.160  1.00  0.97           N  
ATOM    195  CA  LYS A  25      18.661   2.660 -20.771  1.00  0.97           C  
ATOM    196  C   LYS A  25      18.398   4.144 -21.011  1.00  0.97           C  
ATOM    197  CB  LYS A  25      19.027   1.974 -22.088  1.00  0.97           C  
ATOM    198  O   LYS A  25      17.247   4.560 -21.161  1.00  0.97           O  
ATOM    199  CG  LYS A  25      19.536   0.550 -21.924  1.00  0.97           C  
ATOM    200  CD  LYS A  25      19.943  -0.056 -23.260  1.00  0.97           C  
ATOM    201  CE  LYS A  25      20.438  -1.487 -23.099  1.00  0.97           C  
ATOM    202  NZ  LYS A  25      20.838  -2.086 -24.407  1.00  0.97           N  
ATOM    203  N   ILE A  26      19.470   4.954 -21.065  1.00  0.97           N  
ATOM    204  CA  ILE A  26      19.304   6.386 -21.287  1.00  0.97           C  
ATOM    205  C   ILE A  26      18.597   6.624 -22.619  1.00  0.97           C  
ATOM    206  CB  ILE A  26      20.663   7.122 -21.262  1.00  0.97           C  
ATOM    207  O   ILE A  26      17.791   7.548 -22.744  1.00  0.97           O  
ATOM    208  CG1 ILE A  26      20.449   8.639 -21.311  1.00  0.97           C  
ATOM    209  CG2 ILE A  26      21.551   6.656 -22.419  1.00  0.97           C  
ATOM    210  CD1 ILE A  26      21.698   9.451 -20.999  1.00  0.97           C  
ATOM    211  N   THR A  27      18.848   5.730 -23.638  1.00  0.96           N  
ATOM    212  CA  THR A  27      18.223   5.880 -24.947  1.00  0.96           C  
ATOM    213  C   THR A  27      16.712   5.688 -24.851  1.00  0.96           C  
ATOM    214  CB  THR A  27      18.807   4.879 -25.962  1.00  0.96           C  
ATOM    215  O   THR A  27      15.949   6.383 -25.525  1.00  0.96           O  
ATOM    216  CG2 THR A  27      20.254   5.221 -26.302  1.00  0.96           C  
ATOM    217  OG1 THR A  27      18.756   3.560 -25.407  1.00  0.96           O  
ATOM    218  N   ASP A  28      16.310   4.763 -23.984  1.00  0.96           N  
ATOM    219  CA  ASP A  28      14.884   4.528 -23.778  1.00  0.96           C  
ATOM    220  C   ASP A  28      14.225   5.723 -23.093  1.00  0.96           C  
ATOM    221  CB  ASP A  28      14.664   3.260 -22.951  1.00  0.96           C  
ATOM    222  O   ASP A  28      13.139   6.151 -23.491  1.00  0.96           O  
ATOM    223  CG  ASP A  28      15.136   2.001 -23.658  1.00  0.96           C  
ATOM    224  OD1 ASP A  28      15.019   1.919 -24.900  1.00  0.96           O  
ATOM    225  OD2 ASP A  28      15.627   1.083 -22.967  1.00  0.96           O  
ATOM    226  N   ILE A  29      14.949   6.246 -22.085  1.00  0.97           N  
ATOM    227  CA  ILE A  29      14.426   7.394 -21.353  1.00  0.97           C  
ATOM    228  C   ILE A  29      14.300   8.591 -22.293  1.00  0.97           C  
ATOM    229  CB  ILE A  29      15.322   7.752 -20.146  1.00  0.97           C  
ATOM    230  O   ILE A  29      13.283   9.289 -22.287  1.00  0.97           O  
ATOM    231  CG1 ILE A  29      15.394   6.574 -19.168  1.00  0.97           C  
ATOM    232  CG2 ILE A  29      14.808   9.014 -19.448  1.00  0.97           C  
ATOM    233  CD1 ILE A  29      16.390   6.772 -18.033  1.00  0.97           C  
ATOM    234  N   SER A  30      15.332   8.793 -23.093  1.00  0.97           N  
ATOM    235  CA  SER A  30      15.344   9.881 -24.065  1.00  0.97           C  
ATOM    236  C   SER A  30      14.149   9.794 -25.008  1.00  0.97           C  
ATOM    237  CB  SER A  30      16.643   9.864 -24.873  1.00  0.97           C  
ATOM    238  O   SER A  30      13.451  10.786 -25.227  1.00  0.97           O  
ATOM    239  OG  SER A  30      16.658  10.916 -25.823  1.00  0.97           O  
ATOM    240  N   LYS A  31      13.917   8.612 -25.552  1.00  0.96           N  
ATOM    241  CA  LYS A  31      12.820   8.371 -26.485  1.00  0.96           C  
ATOM    242  C   LYS A  31      11.470   8.626 -25.823  1.00  0.96           C  
ATOM    243  CB  LYS A  31      12.878   6.941 -27.025  1.00  0.96           C  
ATOM    244  O   LYS A  31      10.614   9.311 -26.388  1.00  0.96           O  
ATOM    245  CG  LYS A  31      11.843   6.643 -28.099  1.00  0.96           C  
ATOM    246  CD  LYS A  31      11.963   5.213 -28.609  1.00  0.96           C  
ATOM    247  CE  LYS A  31      10.870   4.884 -29.617  1.00  0.96           C  
ATOM    248  NZ  LYS A  31      10.977   3.479 -30.112  1.00  0.96           N  
ATOM    249  N   LEU A  32      11.309   8.216 -24.591  1.00  0.96           N  
ATOM    250  CA  LEU A  32      10.041   8.326 -23.878  1.00  0.96           C  
ATOM    251  C   LEU A  32       9.755   9.775 -23.497  1.00  0.96           C  
ATOM    252  CB  LEU A  32      10.053   7.449 -22.623  1.00  0.96           C  
ATOM    253  O   LEU A  32       8.604  10.215 -23.533  1.00  0.96           O  
ATOM    254  CG  LEU A  32       9.956   5.940 -22.850  1.00  0.96           C  
ATOM    255  CD1 LEU A  32      10.287   5.188 -21.565  1.00  0.96           C  
ATOM    256  CD2 LEU A  32       8.567   5.562 -23.354  1.00  0.96           C  
ATOM    257  N   MET A  33      10.824  10.538 -23.301  1.00  0.96           N  
ATOM    258  CA  MET A  33      10.637  11.884 -22.767  1.00  0.96           C  
ATOM    259  C   MET A  33      10.785  12.931 -23.866  1.00  0.96           C  
ATOM    260  CB  MET A  33      11.637  12.160 -21.643  1.00  0.96           C  
ATOM    261  O   MET A  33      10.410  14.090 -23.679  1.00  0.96           O  
ATOM    262  CG  MET A  33      11.413  11.312 -20.401  1.00  0.96           C  
ATOM    263  SD  MET A  33      12.530  11.777 -19.021  1.00  0.96           S  
ATOM    264  CE  MET A  33      11.890  13.431 -18.636  1.00  0.96           C  
ATOM    265  N   GLY A  34      11.350  12.502 -25.017  1.00  0.96           N  
ATOM    266  CA  GLY A  34      11.616  13.443 -26.093  1.00  0.96           C  
ATOM    267  C   GLY A  34      12.689  14.458 -25.747  1.00  0.96           C  
ATOM    268  O   GLY A  34      12.595  15.625 -26.133  1.00  0.96           O  
ATOM    269  N   LEU A  35      13.606  14.132 -24.861  1.00  0.95           N  
ATOM    270  CA  LEU A  35      14.710  14.984 -24.433  1.00  0.95           C  
ATOM    271  C   LEU A  35      16.030  14.503 -25.026  1.00  0.95           C  
ATOM    272  CB  LEU A  35      14.804  15.011 -22.905  1.00  0.95           C  
ATOM    273  O   LEU A  35      16.191  13.313 -25.309  1.00  0.95           O  
ATOM    274  CG  LEU A  35      13.596  15.584 -22.161  1.00  0.95           C  
ATOM    275  CD1 LEU A  35      13.790  15.452 -20.655  1.00  0.95           C  
ATOM    276  CD2 LEU A  35      13.370  17.041 -22.551  1.00  0.95           C  
ATOM    277  N   SER A  36      17.012  15.481 -25.387  1.00  0.95           N  
ATOM    278  CA  SER A  36      18.339  15.111 -25.869  1.00  0.95           C  
ATOM    279  C   SER A  36      19.118  14.342 -24.807  1.00  0.95           C  
ATOM    280  CB  SER A  36      19.123  16.355 -26.287  1.00  0.95           C  
ATOM    281  O   SER A  36      18.860  14.492 -23.610  1.00  0.95           O  
ATOM    282  OG  SER A  36      19.511  17.111 -25.153  1.00  0.95           O  
ATOM    283  N   LYS A  37      20.002  13.538 -25.189  1.00  0.92           N  
ATOM    284  CA  LYS A  37      20.841  12.768 -24.276  1.00  0.92           C  
ATOM    285  C   LYS A  37      21.667  13.686 -23.380  1.00  0.92           C  
ATOM    286  CB  LYS A  37      21.764  11.830 -25.057  1.00  0.92           C  
ATOM    287  O   LYS A  37      21.904  13.373 -22.212  1.00  0.92           O  
ATOM    288  CG  LYS A  37      21.050  10.642 -25.685  1.00  0.92           C  
ATOM    289  CD  LYS A  37      22.035   9.680 -26.337  1.00  0.92           C  
ATOM    290  CE  LYS A  37      21.319   8.518 -27.013  1.00  0.92           C  
ATOM    291  NZ  LYS A  37      22.277   7.599 -27.698  1.00  0.92           N  
ATOM    292  N   SER A  38      22.087  14.811 -23.936  1.00  0.93           N  
ATOM    293  CA  SER A  38      22.885  15.753 -23.159  1.00  0.93           C  
ATOM    294  C   SER A  38      22.099  16.295 -21.969  1.00  0.93           C  
ATOM    295  CB  SER A  38      23.356  16.912 -24.039  1.00  0.93           C  
ATOM    296  O   SER A  38      22.614  16.347 -20.850  1.00  0.93           O  
ATOM    297  OG  SER A  38      22.257  17.698 -24.466  1.00  0.93           O  
ATOM    298  N   THR A  39      20.787  16.644 -22.196  1.00  0.93           N  
ATOM    299  CA  THR A  39      19.908  17.134 -21.140  1.00  0.93           C  
ATOM    300  C   THR A  39      19.632  16.039 -20.114  1.00  0.93           C  
ATOM    301  CB  THR A  39      18.575  17.648 -21.717  1.00  0.93           C  
ATOM    302  O   THR A  39      19.686  16.284 -18.907  1.00  0.93           O  
ATOM    303  CG2 THR A  39      17.672  18.190 -20.614  1.00  0.93           C  
ATOM    304  OG1 THR A  39      18.841  18.695 -22.659  1.00  0.93           O  
ATOM    305  N   LEU A  40      19.399  14.836 -20.502  1.00  0.96           N  
ATOM    306  CA  LEU A  40      19.078  13.718 -19.622  1.00  0.96           C  
ATOM    307  C   LEU A  40      20.271  13.356 -18.744  1.00  0.96           C  
ATOM    308  CB  LEU A  40      18.645  12.499 -20.442  1.00  0.96           C  
ATOM    309  O   LEU A  40      20.104  13.033 -17.566  1.00  0.96           O  
ATOM    310  CG  LEU A  40      17.204  12.505 -20.956  1.00  0.96           C  
ATOM    311  CD1 LEU A  40      16.969  11.319 -21.886  1.00  0.96           C  
ATOM    312  CD2 LEU A  40      16.220  12.480 -19.791  1.00  0.96           C  
ATOM    313  N   HIS A  41      21.459  13.523 -19.432  1.00  0.95           N  
ATOM    314  CA  HIS A  41      22.662  13.180 -18.682  1.00  0.95           C  
ATOM    315  C   HIS A  41      22.782  14.025 -17.418  1.00  0.95           C  
ATOM    316  CB  HIS A  41      23.907  13.360 -19.553  1.00  0.95           C  
ATOM    317  O   HIS A  41      23.026  13.493 -16.332  1.00  0.95           O  
ATOM    318  CG  HIS A  41      25.169  12.896 -18.899  1.00  0.95           C  
ATOM    319  CD2 HIS A  41      25.748  11.673 -18.852  1.00  0.95           C  
ATOM    320  ND1 HIS A  41      25.990  13.740 -18.183  1.00  0.95           N  
ATOM    321  CE1 HIS A  41      27.023  13.054 -17.723  1.00  0.95           C  
ATOM    322  NE2 HIS A  41      26.900  11.797 -18.115  1.00  0.95           N  
ATOM    323  N   SER A  42      22.578  15.342 -17.550  1.00  0.95           N  
ATOM    324  CA  SER A  42      22.674  16.247 -16.410  1.00  0.95           C  
ATOM    325  C   SER A  42      21.613  15.929 -15.361  1.00  0.95           C  
ATOM    326  CB  SER A  42      22.532  17.700 -16.865  1.00  0.95           C  
ATOM    327  O   SER A  42      21.907  15.896 -14.164  1.00  0.95           O  
ATOM    328  OG  SER A  42      23.609  18.070 -17.708  1.00  0.95           O  
ATOM    329  N   LEU A  43      20.351  15.599 -15.753  1.00  0.97           N  
ATOM    330  CA  LEU A  43      19.258  15.283 -14.840  1.00  0.97           C  
ATOM    331  C   LEU A  43      19.530  13.979 -14.097  1.00  0.97           C  
ATOM    332  CB  LEU A  43      17.935  15.183 -15.603  1.00  0.97           C  
ATOM    333  O   LEU A  43      19.368  13.909 -12.877  1.00  0.97           O  
ATOM    334  CG  LEU A  43      17.353  16.496 -16.127  1.00  0.97           C  
ATOM    335  CD1 LEU A  43      16.224  16.220 -17.114  1.00  0.97           C  
ATOM    336  CD2 LEU A  43      16.861  17.362 -14.973  1.00  0.97           C  
ATOM    337  N   LEU A  44      19.964  12.970 -14.848  1.00  0.98           N  
ATOM    338  CA  LEU A  44      20.216  11.655 -14.268  1.00  0.98           C  
ATOM    339  C   LEU A  44      21.382  11.708 -13.287  1.00  0.98           C  
ATOM    340  CB  LEU A  44      20.506  10.631 -15.368  1.00  0.98           C  
ATOM    341  O   LEU A  44      21.334  11.083 -12.225  1.00  0.98           O  
ATOM    342  CG  LEU A  44      19.309  10.179 -16.206  1.00  0.98           C  
ATOM    343  CD1 LEU A  44      19.783   9.406 -17.433  1.00  0.98           C  
ATOM    344  CD2 LEU A  44      18.358   9.332 -15.368  1.00  0.98           C  
ATOM    345  N   LYS A  45      22.449  12.470 -13.688  1.00  0.97           N  
ATOM    346  CA  LYS A  45      23.590  12.630 -12.792  1.00  0.97           C  
ATOM    347  C   LYS A  45      23.166  13.260 -11.468  1.00  0.97           C  
ATOM    348  CB  LYS A  45      24.676  13.481 -13.453  1.00  0.97           C  
ATOM    349  O   LYS A  45      23.595  12.820 -10.400  1.00  0.97           O  
ATOM    350  CG  LYS A  45      25.987  13.520 -12.681  1.00  0.97           C  
ATOM    351  CD  LYS A  45      27.068  14.266 -13.452  1.00  0.97           C  
ATOM    352  CE  LYS A  45      28.385  14.291 -12.688  1.00  0.97           C  
ATOM    353  NZ  LYS A  45      29.454  15.002 -13.450  1.00  0.97           N  
ATOM    354  N   THR A  46      22.340  14.300 -11.601  1.00  0.97           N  
ATOM    355  CA  THR A  46      21.844  14.965 -10.401  1.00  0.97           C  
ATOM    356  C   THR A  46      21.030  13.999  -9.545  1.00  0.97           C  
ATOM    357  CB  THR A  46      20.984  16.191 -10.757  1.00  0.97           C  
ATOM    358  O   THR A  46      21.233  13.913  -8.333  1.00  0.97           O  
ATOM    359  CG2 THR A  46      20.447  16.869  -9.500  1.00  0.97           C  
ATOM    360  OG1 THR A  46      21.780  17.130 -11.490  1.00  0.97           O  
ATOM    361  N   LEU A  47      20.080  13.305 -10.157  1.00  0.98           N  
ATOM    362  CA  LEU A  47      19.256  12.341  -9.436  1.00  0.98           C  
ATOM    363  C   LEU A  47      20.119  11.259  -8.796  1.00  0.98           C  
ATOM    364  CB  LEU A  47      18.231  11.703 -10.377  1.00  0.98           C  
ATOM    365  O   LEU A  47      19.872  10.854  -7.658  1.00  0.98           O  
ATOM    366  CG  LEU A  47      17.067  12.594 -10.816  1.00  0.98           C  
ATOM    367  CD1 LEU A  47      16.305  11.941 -11.965  1.00  0.98           C  
ATOM    368  CD2 LEU A  47      16.137  12.876  -9.642  1.00  0.98           C  
ATOM    369  N   GLN A  48      21.101  10.822  -9.561  1.00  0.98           N  
ATOM    370  CA  GLN A  48      22.015   9.800  -9.060  1.00  0.98           C  
ATOM    371  C   GLN A  48      22.797  10.306  -7.851  1.00  0.98           C  
ATOM    372  CB  GLN A  48      22.979   9.355 -10.160  1.00  0.98           C  
ATOM    373  O   GLN A  48      22.940   9.594  -6.855  1.00  0.98           O  
ATOM    374  CG  GLN A  48      23.884   8.199  -9.755  1.00  0.98           C  
ATOM    375  CD  GLN A  48      24.764   7.716 -10.892  1.00  0.98           C  
ATOM    376  NE2 GLN A  48      25.690   6.815 -10.583  1.00  0.98           N  
ATOM    377  OE1 GLN A  48      24.612   8.148 -12.039  1.00  0.98           O  
ATOM    378  N   LEU A  49      23.372  11.550  -7.982  1.00  0.98           N  
ATOM    379  CA  LEU A  49      24.132  12.188  -6.913  1.00  0.98           C  
ATOM    380  C   LEU A  49      23.320  12.236  -5.623  1.00  0.98           C  
ATOM    381  CB  LEU A  49      24.546  13.604  -7.321  1.00  0.98           C  
ATOM    382  O   LEU A  49      23.869  12.064  -4.532  1.00  0.98           O  
ATOM    383  CG  LEU A  49      25.331  14.408  -6.282  1.00  0.98           C  
ATOM    384  CD1 LEU A  49      26.679  13.749  -6.011  1.00  0.98           C  
ATOM    385  CD2 LEU A  49      25.517  15.848  -6.749  1.00  0.98           C  
ATOM    386  N   HIS A  50      21.972  12.302  -5.705  1.00  0.98           N  
ATOM    387  CA  HIS A  50      21.133  12.464  -4.523  1.00  0.98           C  
ATOM    388  C   HIS A  50      20.473  11.147  -4.130  1.00  0.98           C  
ATOM    389  CB  HIS A  50      20.066  13.534  -4.766  1.00  0.98           C  
ATOM    390  O   HIS A  50      19.636  11.112  -3.225  1.00  0.98           O  
ATOM    391  CG  HIS A  50      20.613  14.925  -4.816  1.00  0.98           C  
ATOM    392  CD2 HIS A  50      20.930  15.719  -5.866  1.00  0.98           C  
ATOM    393  ND1 HIS A  50      20.896  15.655  -3.681  1.00  0.98           N  
ATOM    394  CE1 HIS A  50      21.364  16.840  -4.033  1.00  0.98           C  
ATOM    395  NE2 HIS A  50      21.395  16.904  -5.353  1.00  0.98           N  
ATOM    396  N   GLY A  51      20.814  10.145  -4.875  1.00  0.97           N  
ATOM    397  CA  GLY A  51      20.455   8.799  -4.460  1.00  0.97           C  
ATOM    398  C   GLY A  51      19.102   8.354  -4.982  1.00  0.97           C  
ATOM    399  O   GLY A  51      18.578   7.320  -4.563  1.00  0.97           O  
ATOM    400  N   TYR A  52      18.428   9.153  -5.830  1.00  0.98           N  
ATOM    401  CA  TYR A  52      17.087   8.839  -6.310  1.00  0.98           C  
ATOM    402  C   TYR A  52      17.138   7.843  -7.462  1.00  0.98           C  
ATOM    403  CB  TYR A  52      16.363  10.114  -6.753  1.00  0.98           C  
ATOM    404  O   TYR A  52      16.173   7.115  -7.705  1.00  0.98           O  
ATOM    405  CG  TYR A  52      15.891  10.974  -5.607  1.00  0.98           C  
ATOM    406  CD1 TYR A  52      14.746  10.641  -4.886  1.00  0.98           C  
ATOM    407  CD2 TYR A  52      16.587  12.122  -5.242  1.00  0.98           C  
ATOM    408  CE1 TYR A  52      14.306  11.432  -3.829  1.00  0.98           C  
ATOM    409  CE2 TYR A  52      16.156  12.920  -4.188  1.00  0.98           C  
ATOM    410  OH  TYR A  52      14.585  13.354  -2.443  1.00  0.98           O  
ATOM    411  CZ  TYR A  52      15.017  12.567  -3.488  1.00  0.98           C  
ATOM    412  N   ILE A  53      18.218   7.779  -8.170  1.00  0.98           N  
ATOM    413  CA  ILE A  53      18.430   6.803  -9.234  1.00  0.98           C  
ATOM    414  C   ILE A  53      19.819   6.184  -9.097  1.00  0.98           C  
ATOM    415  CB  ILE A  53      18.264   7.445 -10.630  1.00  0.98           C  
ATOM    416  O   ILE A  53      20.738   6.815  -8.570  1.00  0.98           O  
ATOM    417  CG1 ILE A  53      16.782   7.695 -10.930  1.00  0.98           C  
ATOM    418  CG2 ILE A  53      18.900   6.563 -11.708  1.00  0.98           C  
ATOM    419  CD1 ILE A  53      16.529   8.405 -12.253  1.00  0.98           C  
ATOM    420  N   ASP A  54      19.946   4.888  -9.538  1.00  0.98           N  
ATOM    421  CA  ASP A  54      21.208   4.160  -9.623  1.00  0.98           C  
ATOM    422  C   ASP A  54      21.481   3.698 -11.052  1.00  0.98           C  
ATOM    423  CB  ASP A  54      21.201   2.960  -8.674  1.00  0.98           C  
ATOM    424  O   ASP A  54      20.550   3.522 -11.841  1.00  0.98           O  
ATOM    425  CG  ASP A  54      21.188   3.362  -7.209  1.00  0.98           C  
ATOM    426  OD1 ASP A  54      21.786   4.401  -6.857  1.00  0.98           O  
ATOM    427  OD2 ASP A  54      20.577   2.631  -6.400  1.00  0.98           O  
ATOM    428  N   GLN A  55      22.744   3.664 -11.333  1.00  0.98           N  
ATOM    429  CA  GLN A  55      23.144   3.141 -12.636  1.00  0.98           C  
ATOM    430  C   GLN A  55      23.917   1.833 -12.490  1.00  0.98           C  
ATOM    431  CB  GLN A  55      23.988   4.168 -13.391  1.00  0.98           C  
ATOM    432  O   GLN A  55      24.876   1.756 -11.719  1.00  0.98           O  
ATOM    433  CG  GLN A  55      24.294   3.775 -14.830  1.00  0.98           C  
ATOM    434  CD  GLN A  55      25.163   4.792 -15.545  1.00  0.98           C  
ATOM    435  NE2 GLN A  55      25.043   4.850 -16.867  1.00  0.98           N  
ATOM    436  OE1 GLN A  55      25.936   5.520 -14.914  1.00  0.98           O  
ATOM    437  N   ASN A  56      23.326   0.788 -13.196  1.00  0.96           N  
ATOM    438  CA  ASN A  56      24.032  -0.489 -13.228  1.00  0.96           C  
ATOM    439  C   ASN A  56      25.357  -0.379 -13.976  1.00  0.96           C  
ATOM    440  CB  ASN A  56      23.153  -1.572 -13.858  1.00  0.96           C  
ATOM    441  O   ASN A  56      25.374  -0.126 -15.182  1.00  0.96           O  
ATOM    442  CG  ASN A  56      23.767  -2.954 -13.756  1.00  0.96           C  
ATOM    443  ND2 ASN A  56      22.922  -3.972 -13.649  1.00  0.96           N  
ATOM    444  OD1 ASN A  56      24.992  -3.106 -13.772  1.00  0.96           O  
ATOM    445  N   PRO A  57      26.525  -0.644 -13.294  1.00  0.95           N  
ATOM    446  CA  PRO A  57      27.822  -0.457 -13.948  1.00  0.95           C  
ATOM    447  C   PRO A  57      28.057  -1.447 -15.087  1.00  0.95           C  
ATOM    448  CB  PRO A  57      28.824  -0.682 -12.813  1.00  0.95           C  
ATOM    449  O   PRO A  57      28.851  -1.176 -15.991  1.00  0.95           O  
ATOM    450  CG  PRO A  57      28.075  -1.479 -11.794  1.00  0.95           C  
ATOM    451  CD  PRO A  57      26.623  -1.102 -11.868  1.00  0.95           C  
ATOM    452  N   GLU A  58      27.332  -2.601 -15.120  1.00  0.96           N  
ATOM    453  CA  GLU A  58      27.555  -3.661 -16.098  1.00  0.96           C  
ATOM    454  C   GLU A  58      26.830  -3.364 -17.408  1.00  0.96           C  
ATOM    455  CB  GLU A  58      27.100  -5.012 -15.541  1.00  0.96           C  
ATOM    456  O   GLU A  58      27.392  -3.549 -18.490  1.00  0.96           O  
ATOM    457  CG  GLU A  58      27.928  -5.500 -14.360  1.00  0.96           C  
ATOM    458  CD  GLU A  58      27.476  -6.852 -13.829  1.00  0.96           C  
ATOM    459  OE1 GLU A  58      28.113  -7.377 -12.887  1.00  0.96           O  
ATOM    460  OE2 GLU A  58      26.479  -7.390 -14.359  1.00  0.96           O  
ATOM    461  N   ASN A  59      25.689  -2.760 -17.244  1.00  0.96           N  
ATOM    462  CA  ASN A  59      24.928  -2.611 -18.480  1.00  0.96           C  
ATOM    463  C   ASN A  59      24.512  -1.161 -18.710  1.00  0.96           C  
ATOM    464  CB  ASN A  59      23.698  -3.520 -18.467  1.00  0.96           C  
ATOM    465  O   ASN A  59      23.872  -0.846 -19.715  1.00  0.96           O  
ATOM    466  CG  ASN A  59      22.768  -3.228 -17.306  1.00  0.96           C  
ATOM    467  ND2 ASN A  59      21.935  -4.200 -16.954  1.00  0.96           N  
ATOM    468  OD1 ASN A  59      22.797  -2.136 -16.732  1.00  0.96           O  
ATOM    469  N   GLY A  60      24.853  -0.321 -17.768  1.00  0.96           N  
ATOM    470  CA  GLY A  60      24.605   1.102 -17.936  1.00  0.96           C  
ATOM    471  C   GLY A  60      23.148   1.480 -17.744  1.00  0.96           C  
ATOM    472  O   GLY A  60      22.766   2.630 -17.967  1.00  0.96           O  
ATOM    473  N   LYS A  61      22.298   0.550 -17.379  1.00  0.98           N  
ATOM    474  CA  LYS A  61      20.873   0.803 -17.183  1.00  0.98           C  
ATOM    475  C   LYS A  61      20.619   1.516 -15.858  1.00  0.98           C  
ATOM    476  CB  LYS A  61      20.083  -0.505 -17.235  1.00  0.98           C  
ATOM    477  O   LYS A  61      21.368   1.336 -14.896  1.00  0.98           O  
ATOM    478  CG  LYS A  61      20.090  -1.179 -18.599  1.00  0.98           C  
ATOM    479  CD  LYS A  61      19.246  -2.447 -18.600  1.00  0.98           C  
ATOM    480  CE  LYS A  61      19.242  -3.116 -19.968  1.00  0.98           C  
ATOM    481  NZ  LYS A  61      18.459  -4.388 -19.961  1.00  0.98           N  
ATOM    482  N   TYR A  62      19.558   2.380 -15.886  1.00  0.98           N  
ATOM    483  CA  TYR A  62      19.188   3.131 -14.692  1.00  0.98           C  
ATOM    484  C   TYR A  62      18.021   2.468 -13.971  1.00  0.98           C  
ATOM    485  CB  TYR A  62      18.824   4.574 -15.056  1.00  0.98           C  
ATOM    486  O   TYR A  62      17.167   1.841 -14.603  1.00  0.98           O  
ATOM    487  CG  TYR A  62      19.988   5.378 -15.584  1.00  0.98           C  
ATOM    488  CD1 TYR A  62      20.766   6.157 -14.730  1.00  0.98           C  
ATOM    489  CD2 TYR A  62      20.311   5.362 -16.936  1.00  0.98           C  
ATOM    490  CE1 TYR A  62      21.838   6.901 -15.212  1.00  0.98           C  
ATOM    491  CE2 TYR A  62      21.380   6.103 -17.429  1.00  0.98           C  
ATOM    492  OH  TYR A  62      23.197   7.602 -17.043  1.00  0.98           O  
ATOM    493  CZ  TYR A  62      22.137   6.867 -16.561  1.00  0.98           C  
ATOM    494  N   ARG A  63      17.996   2.548 -12.669  1.00  0.98           N  
ATOM    495  CA  ARG A  63      16.903   2.101 -11.812  1.00  0.98           C  
ATOM    496  C   ARG A  63      16.663   3.085 -10.672  1.00  0.98           C  
ATOM    497  CB  ARG A  63      17.194   0.708 -11.250  1.00  0.98           C  
ATOM    498  O   ARG A  63      17.482   3.974 -10.430  1.00  0.98           O  
ATOM    499  CG  ARG A  63      18.396   0.658 -10.320  1.00  0.98           C  
ATOM    500  CD  ARG A  63      18.672  -0.756  -9.831  1.00  0.98           C  
ATOM    501  NE  ARG A  63      19.836  -0.805  -8.951  1.00  0.98           N  
ATOM    502  NH1 ARG A  63      19.638  -3.056  -8.470  1.00  0.98           N  
ATOM    503  NH2 ARG A  63      21.338  -1.827  -7.546  1.00  0.98           N  
ATOM    504  CZ  ARG A  63      20.268  -1.896  -8.324  1.00  0.98           C  
ATOM    505  N   LEU A  64      15.481   2.945 -10.081  1.00  0.98           N  
ATOM    506  CA  LEU A  64      15.200   3.793  -8.927  1.00  0.98           C  
ATOM    507  C   LEU A  64      16.182   3.512  -7.795  1.00  0.98           C  
ATOM    508  CB  LEU A  64      13.765   3.576  -8.440  1.00  0.98           C  
ATOM    509  O   LEU A  64      16.544   2.359  -7.553  1.00  0.98           O  
ATOM    510  CG  LEU A  64      12.652   4.025  -9.388  1.00  0.98           C  
ATOM    511  CD1 LEU A  64      11.286   3.698  -8.794  1.00  0.98           C  
ATOM    512  CD2 LEU A  64      12.769   5.516  -9.683  1.00  0.98           C  
ATOM    513  N   GLY A  65      16.658   4.551  -7.128  1.00  0.97           N  
ATOM    514  CA  GLY A  65      17.626   4.415  -6.051  1.00  0.97           C  
ATOM    515  C   GLY A  65      16.984   4.159  -4.700  1.00  0.97           C  
ATOM    516  O   GLY A  65      15.761   4.237  -4.564  1.00  0.97           O  
ATOM    517  N   MET A  66      17.699   3.858  -3.628  1.00  0.96           N  
ATOM    518  CA  MET A  66      17.258   3.462  -2.294  1.00  0.96           C  
ATOM    519  C   MET A  66      16.751   4.666  -1.508  1.00  0.96           C  
ATOM    520  CB  MET A  66      18.397   2.782  -1.531  1.00  0.96           C  
ATOM    521  O   MET A  66      16.063   4.508  -0.497  1.00  0.96           O  
ATOM    522  CG  MET A  66      18.675   1.359  -1.986  1.00  0.96           C  
ATOM    523  SD  MET A  66      17.216   0.262  -1.795  1.00  0.96           S  
ATOM    524  CE  MET A  66      16.893  -0.146  -3.533  1.00  0.96           C  
ATOM    525  N   LYS A  67      17.101   5.904  -1.999  1.00  0.96           N  
ATOM    526  CA  LYS A  67      16.598   7.105  -1.339  1.00  0.96           C  
ATOM    527  C   LYS A  67      15.073   7.124  -1.317  1.00  0.96           C  
ATOM    528  CB  LYS A  67      17.128   8.361  -2.033  1.00  0.96           C  
ATOM    529  O   LYS A  67      14.465   7.586  -0.349  1.00  0.96           O  
ATOM    530  CG  LYS A  67      16.785   9.657  -1.314  1.00  0.96           C  
ATOM    531  CD  LYS A  67      17.670   9.870  -0.092  1.00  0.96           C  
ATOM    532  CE  LYS A  67      17.501  11.270   0.484  1.00  0.96           C  
ATOM    533  NZ  LYS A  67      18.442  11.519   1.617  1.00  0.96           N  
ATOM    534  N   LEU A  68      14.438   6.566  -2.308  1.00  0.94           N  
ATOM    535  CA  LEU A  68      12.982   6.531  -2.394  1.00  0.94           C  
ATOM    536  C   LEU A  68      12.397   5.604  -1.334  1.00  0.94           C  
ATOM    537  CB  LEU A  68      12.538   6.076  -3.787  1.00  0.94           C  
ATOM    538  O   LEU A  68      11.353   5.903  -0.750  1.00  0.94           O  
ATOM    539  CG  LEU A  68      12.781   7.061  -4.932  1.00  0.94           C  
ATOM    540  CD1 LEU A  68      12.609   6.364  -6.277  1.00  0.94           C  
ATOM    541  CD2 LEU A  68      11.840   8.256  -4.818  1.00  0.94           C  
ATOM    542  N   VAL A  69      13.132   4.525  -1.040  1.00  0.92           N  
ATOM    543  CA  VAL A  69      12.700   3.632   0.030  1.00  0.92           C  
ATOM    544  C   VAL A  69      12.776   4.356   1.372  1.00  0.92           C  
ATOM    545  CB  VAL A  69      13.550   2.342   0.071  1.00  0.92           C  
ATOM    546  O   VAL A  69      11.837   4.298   2.170  1.00  0.92           O  
ATOM    547  CG1 VAL A  69      13.231   1.525   1.321  1.00  0.92           C  
ATOM    548  CG2 VAL A  69      13.320   1.510  -1.189  1.00  0.92           C  
ATOM    549  N   GLU A  70      13.856   4.966   1.542  1.00  0.91           N  
ATOM    550  CA  GLU A  70      14.069   5.735   2.765  1.00  0.91           C  
ATOM    551  C   GLU A  70      12.966   6.770   2.965  1.00  0.91           C  
ATOM    552  CB  GLU A  70      15.436   6.422   2.737  1.00  0.91           C  
ATOM    553  O   GLU A  70      12.362   6.843   4.037  1.00  0.91           O  
ATOM    554  CG  GLU A  70      15.752   7.214   3.997  1.00  0.91           C  
ATOM    555  CD  GLU A  70      17.047   8.006   3.899  1.00  0.91           C  
ATOM    556  OE1 GLU A  70      17.353   8.786   4.829  1.00  0.91           O  
ATOM    557  OE2 GLU A  70      17.759   7.846   2.883  1.00  0.91           O  
ATOM    558  N   ARG A  71      12.655   7.627   1.877  1.00  0.93           N  
ATOM    559  CA  ARG A  71      11.637   8.670   1.949  1.00  0.93           C  
ATOM    560  C   ARG A  71      10.252   8.070   2.162  1.00  0.93           C  
ATOM    561  CB  ARG A  71      11.649   9.522   0.677  1.00  0.93           C  
ATOM    562  O   ARG A  71       9.456   8.594   2.945  1.00  0.93           O  
ATOM    563  CG  ARG A  71      12.945  10.286   0.460  1.00  0.93           C  
ATOM    564  CD  ARG A  71      13.248  11.224   1.620  1.00  0.93           C  
ATOM    565  NE  ARG A  71      14.537  11.889   1.453  1.00  0.93           N  
ATOM    566  NH1 ARG A  71      14.877  12.250   3.709  1.00  0.93           N  
ATOM    567  NH2 ARG A  71      16.439  12.948   2.184  1.00  0.93           N  
ATOM    568  CZ  ARG A  71      15.281  12.361   2.449  1.00  0.93           C  
ATOM    569  N   GLY A  72       9.957   6.955   1.442  1.00  0.89           N  
ATOM    570  CA  GLY A  72       8.680   6.276   1.592  1.00  0.89           C  
ATOM    571  C   GLY A  72       8.439   5.763   2.999  1.00  0.89           C  
ATOM    572  O   GLY A  72       7.338   5.904   3.537  1.00  0.89           O  
ATOM    573  N   HIS A  73       9.528   5.230   3.592  1.00  0.85           N  
ATOM    574  CA  HIS A  73       9.430   4.713   4.952  1.00  0.85           C  
ATOM    575  C   HIS A  73       9.094   5.824   5.940  1.00  0.85           C  
ATOM    576  CB  HIS A  73      10.735   4.026   5.359  1.00  0.85           C  
ATOM    577  O   HIS A  73       8.286   5.627   6.851  1.00  0.85           O  
ATOM    578  CG  HIS A  73      10.706   3.456   6.742  1.00  0.85           C  
ATOM    579  CD2 HIS A  73      11.295   3.873   7.887  1.00  0.85           C  
ATOM    580  ND1 HIS A  73      10.007   2.312   7.061  1.00  0.85           N  
ATOM    581  CE1 HIS A  73      10.167   2.050   8.347  1.00  0.85           C  
ATOM    582  NE2 HIS A  73      10.944   2.982   8.872  1.00  0.85           N  
ATOM    583  N   PHE A  74       9.667   7.006   5.782  1.00  0.83           N  
ATOM    584  CA  PHE A  74       9.397   8.141   6.657  1.00  0.83           C  
ATOM    585  C   PHE A  74       7.935   8.558   6.567  1.00  0.83           C  
ATOM    586  CB  PHE A  74      10.304   9.323   6.301  1.00  0.83           C  
ATOM    587  O   PHE A  74       7.298   8.832   7.586  1.00  0.83           O  
ATOM    588  CG  PHE A  74      11.692   9.217   6.872  1.00  0.83           C  
ATOM    589  CD1 PHE A  74      11.897   9.225   8.246  1.00  0.83           C  
ATOM    590  CD2 PHE A  74      12.794   9.108   6.032  1.00  0.83           C  
ATOM    591  CE1 PHE A  74      13.181   9.127   8.776  1.00  0.83           C  
ATOM    592  CE2 PHE A  74      14.080   9.009   6.555  1.00  0.83           C  
ATOM    593  CZ  PHE A  74      14.272   9.020   7.927  1.00  0.83           C  
ATOM    594  N   VAL A  75       7.463   8.597   5.360  1.00  0.83           N  
ATOM    595  CA  VAL A  75       6.084   9.022   5.141  1.00  0.83           C  
ATOM    596  C   VAL A  75       5.126   8.022   5.784  1.00  0.83           C  
ATOM    597  CB  VAL A  75       5.768   9.171   3.636  1.00  0.83           C  
ATOM    598  O   VAL A  75       4.237   8.406   6.548  1.00  0.83           O  
ATOM    599  CG1 VAL A  75       4.269   9.369   3.416  1.00  0.83           C  
ATOM    600  CG2 VAL A  75       6.558  10.333   3.038  1.00  0.83           C  
ATOM    601  N   VAL A  76       5.364   6.785   5.459  1.00  0.79           N  
ATOM    602  CA  VAL A  76       4.475   5.750   5.976  1.00  0.79           C  
ATOM    603  C   VAL A  76       4.571   5.700   7.499  1.00  0.79           C  
ATOM    604  CB  VAL A  76       4.807   4.365   5.375  1.00  0.79           C  
ATOM    605  O   VAL A  76       3.559   5.543   8.186  1.00  0.79           O  
ATOM    606  CG1 VAL A  76       4.044   3.262   6.107  1.00  0.79           C  
ATOM    607  CG2 VAL A  76       4.486   4.341   3.882  1.00  0.79           C  
ATOM    608  N   GLY A  77       5.764   5.873   8.081  1.00  0.78           N  
ATOM    609  CA  GLY A  77       5.980   5.840   9.519  1.00  0.78           C  
ATOM    610  C   GLY A  77       5.361   7.021  10.242  1.00  0.78           C  
ATOM    611  O   GLY A  77       5.068   6.939  11.437  1.00  0.78           O  
ATOM    612  N   SER A  78       5.121   8.092   9.535  1.00  0.81           N  
ATOM    613  CA  SER A  78       4.611   9.314  10.147  1.00  0.81           C  
ATOM    614  C   SER A  78       3.086   9.318  10.186  1.00  0.81           C  
ATOM    615  CB  SER A  78       5.112  10.544   9.389  1.00  0.81           C  
ATOM    616  O   SER A  78       2.478  10.181  10.822  1.00  0.81           O  
ATOM    617  OG  SER A  78       4.543  10.602   8.092  1.00  0.81           O  
ATOM    618  N   ILE A  79       2.473   8.306   9.503  1.00  0.82           N  
ATOM    619  CA  ILE A  79       1.016   8.248   9.460  1.00  0.82           C  
ATOM    620  C   ILE A  79       0.491   7.546  10.711  1.00  0.82           C  
ATOM    621  CB  ILE A  79       0.516   7.525   8.190  1.00  0.82           C  
ATOM    622  O   ILE A  79       0.631   6.328  10.851  1.00  0.82           O  
ATOM    623  CG1 ILE A  79       1.032   8.235   6.933  1.00  0.82           C  
ATOM    624  CG2 ILE A  79      -1.013   7.440   8.183  1.00  0.82           C  
ATOM    625  CD1 ILE A  79       0.746   7.488   5.638  1.00  0.82           C  
ATOM    626  N   ASP A  80       0.048   8.221  11.722  1.00  0.88           N  
ATOM    627  CA  ASP A  80      -0.340   7.757  13.051  1.00  0.88           C  
ATOM    628  C   ASP A  80      -1.425   6.686  12.964  1.00  0.88           C  
ATOM    629  CB  ASP A  80      -0.825   8.929  13.908  1.00  0.88           C  
ATOM    630  O   ASP A  80      -1.371   5.681  13.675  1.00  0.88           O  
ATOM    631  CG  ASP A  80      -1.026   8.554  15.365  1.00  0.88           C  
ATOM    632  OD1 ASP A  80      -0.626   7.441  15.770  1.00  0.88           O  
ATOM    633  OD2 ASP A  80      -1.593   9.377  16.116  1.00  0.88           O  
ATOM    634  N   ILE A  81      -2.288   6.791  12.002  1.00  0.93           N  
ATOM    635  CA  ILE A  81      -3.440   5.900  11.917  1.00  0.93           C  
ATOM    636  C   ILE A  81      -2.986   4.510  11.479  1.00  0.93           C  
ATOM    637  CB  ILE A  81      -4.507   6.447  10.942  1.00  0.93           C  
ATOM    638  O   ILE A  81      -3.608   3.506  11.834  1.00  0.93           O  
ATOM    639  CG1 ILE A  81      -5.785   5.605  11.022  1.00  0.93           C  
ATOM    640  CG2 ILE A  81      -3.962   6.483   9.511  1.00  0.93           C  
ATOM    641  CD1 ILE A  81      -6.972   6.211  10.285  1.00  0.93           C  
ATOM    642  N   ARG A  82      -1.969   4.483  10.694  1.00  0.94           N  
ATOM    643  CA  ARG A  82      -1.438   3.204  10.233  1.00  0.94           C  
ATOM    644  C   ARG A  82      -0.974   2.349  11.407  1.00  0.94           C  
ATOM    645  CB  ARG A  82      -0.281   3.423   9.256  1.00  0.94           C  
ATOM    646  O   ARG A  82      -1.333   1.173  11.505  1.00  0.94           O  
ATOM    647  CG  ARG A  82       0.348   2.136   8.747  1.00  0.94           C  
ATOM    648  CD  ARG A  82       1.616   2.405   7.948  1.00  0.94           C  
ATOM    649  NE  ARG A  82       2.410   1.192   7.773  1.00  0.94           N  
ATOM    650  NH1 ARG A  82       4.372   2.113   8.572  1.00  0.94           N  
ATOM    651  NH2 ARG A  82       4.326  -0.070   7.874  1.00  0.94           N  
ATOM    652  CZ  ARG A  82       3.701   1.081   8.074  1.00  0.94           C  
ATOM    653  N   GLN A  83      -0.189   2.907  12.346  1.00  0.92           N  
ATOM    654  CA  GLN A  83       0.335   2.192  13.505  1.00  0.92           C  
ATOM    655  C   GLN A  83      -0.794   1.717  14.415  1.00  0.92           C  
ATOM    656  CB  GLN A  83       1.304   3.078  14.289  1.00  0.92           C  
ATOM    657  O   GLN A  83      -0.767   0.588  14.908  1.00  0.92           O  
ATOM    658  CG  GLN A  83       2.630   3.317  13.580  1.00  0.92           C  
ATOM    659  CD  GLN A  83       3.563   4.219  14.366  1.00  0.92           C  
ATOM    660  NE2 GLN A  83       4.565   4.770  13.689  1.00  0.92           N  
ATOM    661  OE1 GLN A  83       3.383   4.421  15.571  1.00  0.92           O  
ATOM    662  N   LYS A  84      -1.811   2.509  14.525  1.00  0.94           N  
ATOM    663  CA  LYS A  84      -2.941   2.195  15.395  1.00  0.94           C  
ATOM    664  C   LYS A  84      -3.807   1.091  14.795  1.00  0.94           C  
ATOM    665  CB  LYS A  84      -3.786   3.444  15.649  1.00  0.94           C  
ATOM    666  O   LYS A  84      -4.338   0.248  15.521  1.00  0.94           O  
ATOM    667  CG  LYS A  84      -3.128   4.460  16.571  1.00  0.94           C  
ATOM    668  CD  LYS A  84      -4.069   5.613  16.894  1.00  0.94           C  
ATOM    669  CE  LYS A  84      -3.397   6.652  17.782  1.00  0.94           C  
ATOM    670  NZ  LYS A  84      -4.135   6.843  19.067  1.00  0.94           N  
ATOM    671  N   ALA A  85      -3.858   1.085  13.526  1.00  0.97           N  
ATOM    672  CA  ALA A  85      -4.761   0.168  12.835  1.00  0.97           C  
ATOM    673  C   ALA A  85      -4.131  -1.214  12.688  1.00  0.97           C  
ATOM    674  CB  ALA A  85      -5.140   0.726  11.466  1.00  0.97           C  
ATOM    675  O   ALA A  85      -4.839  -2.212  12.531  1.00  0.97           O  
ATOM    676  N   LYS A  86      -2.818  -1.299  12.764  1.00  0.96           N  
ATOM    677  CA  LYS A  86      -2.080  -2.515  12.432  1.00  0.96           C  
ATOM    678  C   LYS A  86      -2.546  -3.691  13.286  1.00  0.96           C  
ATOM    679  CB  LYS A  86      -0.577  -2.297  12.615  1.00  0.96           C  
ATOM    680  O   LYS A  86      -2.766  -4.789  12.771  1.00  0.96           O  
ATOM    681  CG  LYS A  86       0.279  -3.464  12.144  1.00  0.96           C  
ATOM    682  CD  LYS A  86       1.763  -3.128  12.205  1.00  0.96           C  
ATOM    683  CE  LYS A  86       2.621  -4.293  11.729  1.00  0.96           C  
ATOM    684  NZ  LYS A  86       4.077  -3.961  11.768  1.00  0.96           N  
ATOM    685  N   GLY A  87      -2.712  -3.463  14.597  1.00  0.96           N  
ATOM    686  CA  GLY A  87      -3.147  -4.525  15.490  1.00  0.96           C  
ATOM    687  C   GLY A  87      -4.506  -5.092  15.125  1.00  0.96           C  
ATOM    688  O   GLY A  87      -4.684  -6.311  15.078  1.00  0.96           O  
ATOM    689  N   TRP A  88      -5.446  -4.249  14.790  1.00  0.97           N  
ATOM    690  CA  TRP A  88      -6.797  -4.665  14.425  1.00  0.97           C  
ATOM    691  C   TRP A  88      -6.798  -5.405  13.092  1.00  0.97           C  
ATOM    692  CB  TRP A  88      -7.731  -3.454  14.352  1.00  0.97           C  
ATOM    693  O   TRP A  88      -7.455  -6.439  12.949  1.00  0.97           O  
ATOM    694  CG  TRP A  88      -8.075  -2.868  15.688  1.00  0.97           C  
ATOM    695  CD1 TRP A  88      -8.947  -3.375  16.610  1.00  0.97           C  
ATOM    696  CD2 TRP A  88      -7.555  -1.659  16.250  1.00  0.97           C  
ATOM    697  CE2 TRP A  88      -8.156  -1.494  17.517  1.00  0.97           C  
ATOM    698  CE3 TRP A  88      -6.637  -0.698  15.804  1.00  0.97           C  
ATOM    699  NE1 TRP A  88      -9.001  -2.553  17.713  1.00  0.97           N  
ATOM    700  CH2 TRP A  88      -6.968   0.519  17.884  1.00  0.97           C  
ATOM    701  CZ2 TRP A  88      -7.869  -0.406  18.344  1.00  0.97           C  
ATOM    702  CZ3 TRP A  88      -6.352   0.384  16.629  1.00  0.97           C  
ATOM    703  N   LEU A  89      -6.037  -4.899  12.154  1.00  0.97           N  
ATOM    704  CA  LEU A  89      -5.977  -5.522  10.836  1.00  0.97           C  
ATOM    705  C   LEU A  89      -5.341  -6.905  10.917  1.00  0.97           C  
ATOM    706  CB  LEU A  89      -5.190  -4.641   9.862  1.00  0.97           C  
ATOM    707  O   LEU A  89      -5.818  -7.851  10.286  1.00  0.97           O  
ATOM    708  CG  LEU A  89      -5.858  -3.330   9.442  1.00  0.97           C  
ATOM    709  CD1 LEU A  89      -4.890  -2.481   8.626  1.00  0.97           C  
ATOM    710  CD2 LEU A  89      -7.132  -3.608   8.652  1.00  0.97           C  
ATOM    711  N   THR A  90      -4.266  -7.010  11.695  1.00  0.97           N  
ATOM    712  CA  THR A  90      -3.577  -8.284  11.868  1.00  0.97           C  
ATOM    713  C   THR A  90      -4.509  -9.324  12.484  1.00  0.97           C  
ATOM    714  CB  THR A  90      -2.324  -8.126  12.750  1.00  0.97           C  
ATOM    715  O   THR A  90      -4.581 -10.459  12.010  1.00  0.97           O  
ATOM    716  CG2 THR A  90      -1.629  -9.467  12.961  1.00  0.97           C  
ATOM    717  OG1 THR A  90      -1.412  -7.222  12.116  1.00  0.97           O  
ATOM    718  N   GLU A  91      -5.173  -8.902  13.509  1.00  0.97           N  
ATOM    719  CA  GLU A  91      -6.106  -9.799  14.184  1.00  0.97           C  
ATOM    720  C   GLU A  91      -7.230 -10.232  13.247  1.00  0.97           C  
ATOM    721  CB  GLU A  91      -6.690  -9.129  15.431  1.00  0.97           C  
ATOM    722  O   GLU A  91      -7.591 -11.410  13.205  1.00  0.97           O  
ATOM    723  CG  GLU A  91      -7.725  -9.976  16.157  1.00  0.97           C  
ATOM    724  CD  GLU A  91      -7.196 -11.337  16.581  1.00  0.97           C  
ATOM    725  OE1 GLU A  91      -8.010 -12.264  16.797  1.00  0.97           O  
ATOM    726  OE2 GLU A  91      -5.959 -11.476  16.700  1.00  0.97           O  
ATOM    727  N   LEU A  92      -7.742  -9.285  12.493  1.00  0.96           N  
ATOM    728  CA  LEU A  92      -8.804  -9.587  11.539  1.00  0.96           C  
ATOM    729  C   LEU A  92      -8.319 -10.571  10.480  1.00  0.96           C  
ATOM    730  CB  LEU A  92      -9.303  -8.303  10.870  1.00  0.96           C  
ATOM    731  O   LEU A  92      -9.022 -11.529  10.149  1.00  0.96           O  
ATOM    732  CG  LEU A  92     -10.561  -8.433  10.010  1.00  0.96           C  
ATOM    733  CD1 LEU A  92     -11.719  -8.976  10.841  1.00  0.96           C  
ATOM    734  CD2 LEU A  92     -10.927  -7.088   9.390  1.00  0.96           C  
ATOM    735  N   SER A  93      -7.196 -10.317   9.950  1.00  0.96           N  
ATOM    736  CA  SER A  93      -6.612 -11.212   8.956  1.00  0.96           C  
ATOM    737  C   SER A  93      -6.416 -12.614   9.523  1.00  0.96           C  
ATOM    738  CB  SER A  93      -5.275 -10.663   8.459  1.00  0.96           C  
ATOM    739  O   SER A  93      -6.753 -13.606   8.872  1.00  0.96           O  
ATOM    740  OG  SER A  93      -4.694 -11.537   7.507  1.00  0.96           O  
ATOM    741  N   ARG A  94      -5.858 -12.677  10.725  1.00  0.95           N  
ATOM    742  CA  ARG A  94      -5.629 -13.951  11.399  1.00  0.95           C  
ATOM    743  C   ARG A  94      -6.937 -14.711  11.592  1.00  0.95           C  
ATOM    744  CB  ARG A  94      -4.947 -13.730  12.750  1.00  0.95           C  
ATOM    745  O   ARG A  94      -7.018 -15.904  11.293  1.00  0.95           O  
ATOM    746  CG  ARG A  94      -4.530 -15.015  13.448  1.00  0.95           C  
ATOM    747  CD  ARG A  94      -4.041 -14.754  14.865  1.00  0.95           C  
ATOM    748  NE  ARG A  94      -5.117 -14.274  15.727  1.00  0.95           N  
ATOM    749  NH1 ARG A  94      -6.123 -16.339  15.971  1.00  0.95           N  
ATOM    750  NH2 ARG A  94      -7.011 -14.496  17.006  1.00  0.95           N  
ATOM    751  CZ  ARG A  94      -6.081 -15.037  16.233  1.00  0.95           C  
ATOM    752  N   ARG A  95      -8.012 -14.139  11.935  1.00  0.94           N  
ATOM    753  CA  ARG A  95      -9.297 -14.748  12.260  1.00  0.94           C  
ATOM    754  C   ARG A  95     -10.027 -15.194  10.997  1.00  0.94           C  
ATOM    755  CB  ARG A  95     -10.170 -13.773  13.052  1.00  0.94           C  
ATOM    756  O   ARG A  95     -10.658 -16.253  10.980  1.00  0.94           O  
ATOM    757  CG  ARG A  95      -9.705 -13.553  14.483  1.00  0.94           C  
ATOM    758  CD  ARG A  95     -10.626 -12.603  15.236  1.00  0.94           C  
ATOM    759  NE  ARG A  95     -10.178 -12.394  16.610  1.00  0.94           N  
ATOM    760  NH1 ARG A  95     -12.035 -11.177  17.248  1.00  0.94           N  
ATOM    761  NH2 ARG A  95     -10.357 -11.592  18.754  1.00  0.94           N  
ATOM    762  CZ  ARG A  95     -10.858 -11.721  17.534  1.00  0.94           C  
ATOM    763  N   THR A  96      -9.843 -14.404   9.984  1.00  0.93           N  
ATOM    764  CA  THR A  96     -10.672 -14.648   8.809  1.00  0.93           C  
ATOM    765  C   THR A  96      -9.876 -15.372   7.727  1.00  0.93           C  
ATOM    766  CB  THR A  96     -11.237 -13.333   8.241  1.00  0.93           C  
ATOM    767  O   THR A  96     -10.456 -15.959   6.811  1.00  0.93           O  
ATOM    768  CG2 THR A  96     -12.012 -12.562   9.305  1.00  0.93           C  
ATOM    769  OG1 THR A  96     -10.155 -12.519   7.771  1.00  0.93           O  
ATOM    770  N   GLY A  97      -8.565 -15.274   7.829  1.00  0.94           N  
ATOM    771  CA  GLY A  97      -7.708 -15.822   6.790  1.00  0.94           C  
ATOM    772  C   GLY A  97      -7.673 -14.970   5.535  1.00  0.94           C  
ATOM    773  O   GLY A  97      -7.096 -15.372   4.522  1.00  0.94           O  
ATOM    774  N   GLN A  98      -8.361 -13.803   5.550  1.00  0.95           N  
ATOM    775  CA  GLN A  98      -8.460 -12.930   4.385  1.00  0.95           C  
ATOM    776  C   GLN A  98      -7.453 -11.786   4.468  1.00  0.95           C  
ATOM    777  CB  GLN A  98      -9.878 -12.373   4.250  1.00  0.95           C  
ATOM    778  O   GLN A  98      -6.900 -11.516   5.536  1.00  0.95           O  
ATOM    779  CG  GLN A  98     -10.960 -13.444   4.231  1.00  0.95           C  
ATOM    780  CD  GLN A  98     -10.765 -14.456   3.118  1.00  0.95           C  
ATOM    781  NE2 GLN A  98     -10.994 -15.728   3.426  1.00  0.95           N  
ATOM    782  OE1 GLN A  98     -10.412 -14.098   1.990  1.00  0.95           O  
ATOM    783  N   THR A  99      -7.218 -11.175   3.318  1.00  0.96           N  
ATOM    784  CA  THR A  99      -6.346 -10.008   3.242  1.00  0.96           C  
ATOM    785  C   THR A  99      -7.077  -8.755   3.716  1.00  0.96           C  
ATOM    786  CB  THR A  99      -5.827  -9.791   1.809  1.00  0.96           C  
ATOM    787  O   THR A  99      -8.222  -8.514   3.329  1.00  0.96           O  
ATOM    788  CG2 THR A  99      -4.947  -8.548   1.725  1.00  0.96           C  
ATOM    789  OG1 THR A  99      -5.061 -10.933   1.406  1.00  0.96           O  
ATOM    790  N   THR A 100      -6.433  -7.963   4.626  1.00  0.97           N  
ATOM    791  CA  THR A 100      -7.004  -6.725   5.145  1.00  0.97           C  
ATOM    792  C   THR A 100      -6.166  -5.523   4.718  1.00  0.97           C  
ATOM    793  CB  THR A 100      -7.110  -6.761   6.681  1.00  0.97           C  
ATOM    794  O   THR A 100      -4.963  -5.650   4.482  1.00  0.97           O  
ATOM    795  CG2 THR A 100      -8.058  -7.863   7.141  1.00  0.97           C  
ATOM    796  OG1 THR A 100      -5.812  -6.998   7.239  1.00  0.97           O  
ATOM    797  N   HIS A 101      -6.888  -4.369   4.540  1.00  0.98           N  
ATOM    798  CA  HIS A 101      -6.218  -3.165   4.063  1.00  0.98           C  
ATOM    799  C   HIS A 101      -6.625  -1.946   4.883  1.00  0.98           C  
ATOM    800  CB  HIS A 101      -6.528  -2.929   2.583  1.00  0.98           C  
ATOM    801  O   HIS A 101      -7.690  -1.939   5.506  1.00  0.98           O  
ATOM    802  CG  HIS A 101      -6.143  -4.073   1.700  1.00  0.98           C  
ATOM    803  CD2 HIS A 101      -5.022  -4.297   0.975  1.00  0.98           C  
ATOM    804  ND1 HIS A 101      -6.965  -5.158   1.485  1.00  0.98           N  
ATOM    805  CE1 HIS A 101      -6.364  -6.003   0.665  1.00  0.98           C  
ATOM    806  NE2 HIS A 101      -5.183  -5.504   0.340  1.00  0.98           N  
ATOM    807  N   LEU A 102      -5.729  -1.037   4.906  1.00  0.98           N  
ATOM    808  CA  LEU A 102      -6.009   0.339   5.301  1.00  0.98           C  
ATOM    809  C   LEU A 102      -5.702   1.305   4.161  1.00  0.98           C  
ATOM    810  CB  LEU A 102      -5.194   0.718   6.540  1.00  0.98           C  
ATOM    811  O   LEU A 102      -4.628   1.239   3.559  1.00  0.98           O  
ATOM    812  CG  LEU A 102      -5.419   2.125   7.096  1.00  0.98           C  
ATOM    813  CD1 LEU A 102      -6.811   2.237   7.708  1.00  0.98           C  
ATOM    814  CD2 LEU A 102      -4.348   2.472   8.125  1.00  0.98           C  
ATOM    815  N   GLY A 103      -6.727   2.118   3.873  1.00  0.98           N  
ATOM    816  CA  GLY A 103      -6.534   3.089   2.808  1.00  0.98           C  
ATOM    817  C   GLY A 103      -6.932   4.498   3.206  1.00  0.98           C  
ATOM    818  O   GLY A 103      -7.763   4.685   4.097  1.00  0.98           O  
ATOM    819  N   ILE A 104      -6.324   5.483   2.566  1.00  0.97           N  
ATOM    820  CA  ILE A 104      -6.662   6.885   2.783  1.00  0.97           C  
ATOM    821  C   ILE A 104      -6.906   7.571   1.441  1.00  0.97           C  
ATOM    822  CB  ILE A 104      -5.550   7.620   3.566  1.00  0.97           C  
ATOM    823  O   ILE A 104      -6.539   7.039   0.390  1.00  0.97           O  
ATOM    824  CG1 ILE A 104      -4.230   7.574   2.788  1.00  0.97           C  
ATOM    825  CG2 ILE A 104      -5.383   7.015   4.963  1.00  0.97           C  
ATOM    826  CD1 ILE A 104      -3.143   8.474   3.359  1.00  0.97           C  
ATOM    827  N   LEU A 105      -7.607   8.657   1.545  1.00  0.97           N  
ATOM    828  CA  LEU A 105      -7.829   9.488   0.366  1.00  0.97           C  
ATOM    829  C   LEU A 105      -6.665  10.451   0.154  1.00  0.97           C  
ATOM    830  CB  LEU A 105      -9.137  10.271   0.501  1.00  0.97           C  
ATOM    831  O   LEU A 105      -6.255  11.150   1.083  1.00  0.97           O  
ATOM    832  CG  LEU A 105      -9.618  11.008  -0.751  1.00  0.97           C  
ATOM    833  CD1 LEU A 105      -9.960  10.012  -1.854  1.00  0.97           C  
ATOM    834  CD2 LEU A 105     -10.820  11.887  -0.425  1.00  0.97           C  
ATOM    835  N   ASP A 106      -6.008  10.399  -0.946  1.00  0.94           N  
ATOM    836  CA  ASP A 106      -4.964  11.321  -1.382  1.00  0.94           C  
ATOM    837  C   ASP A 106      -5.317  11.954  -2.726  1.00  0.94           C  
ATOM    838  CB  ASP A 106      -3.618  10.600  -1.477  1.00  0.94           C  
ATOM    839  O   ASP A 106      -5.273  11.289  -3.762  1.00  0.94           O  
ATOM    840  CG  ASP A 106      -2.468  11.535  -1.811  1.00  0.94           C  
ATOM    841  OD1 ASP A 106      -2.433  12.669  -1.288  1.00  0.94           O  
ATOM    842  OD2 ASP A 106      -1.591  11.133  -2.606  1.00  0.94           O  
ATOM    843  N   GLY A 107      -5.605  13.247  -2.699  1.00  0.93           N  
ATOM    844  CA  GLY A 107      -6.120  13.883  -3.901  1.00  0.93           C  
ATOM    845  C   GLY A 107      -7.449  13.310  -4.357  1.00  0.93           C  
ATOM    846  O   GLY A 107      -8.427  13.324  -3.606  1.00  0.93           O  
ATOM    847  N   ARG A 108      -7.452  12.706  -5.563  1.00  0.93           N  
ATOM    848  CA  ARG A 108      -8.693  12.211  -6.149  1.00  0.93           C  
ATOM    849  C   ARG A 108      -8.757  10.689  -6.093  1.00  0.93           C  
ATOM    850  CB  ARG A 108      -8.833  12.689  -7.596  1.00  0.93           C  
ATOM    851  O   ARG A 108      -9.687  10.081  -6.626  1.00  0.93           O  
ATOM    852  CG  ARG A 108      -8.966  14.197  -7.737  1.00  0.93           C  
ATOM    853  CD  ARG A 108      -9.181  14.611  -9.186  1.00  0.93           C  
ATOM    854  NE  ARG A 108      -9.441  16.043  -9.305  1.00  0.93           N  
ATOM    855  NH1 ARG A 108      -9.833  15.993 -11.581  1.00  0.93           N  
ATOM    856  NH2 ARG A 108      -9.962  17.974 -10.434  1.00  0.93           N  
ATOM    857  CZ  ARG A 108      -9.745  16.667 -10.440  1.00  0.93           C  
ATOM    858  N   GLU A 109      -7.710  10.109  -5.479  1.00  0.94           N  
ATOM    859  CA  GLU A 109      -7.629   8.651  -5.463  1.00  0.94           C  
ATOM    860  C   GLU A 109      -7.410   8.127  -4.047  1.00  0.94           C  
ATOM    861  CB  GLU A 109      -6.507   8.165  -6.384  1.00  0.94           C  
ATOM    862  O   GLU A 109      -6.940   8.859  -3.174  1.00  0.94           O  
ATOM    863  CG  GLU A 109      -6.696   8.555  -7.843  1.00  0.94           C  
ATOM    864  CD  GLU A 109      -5.589   8.042  -8.749  1.00  0.94           C  
ATOM    865  OE1 GLU A 109      -5.883   7.267  -9.688  1.00  0.94           O  
ATOM    866  OE2 GLU A 109      -4.417   8.417  -8.519  1.00  0.94           O  
ATOM    867  N   GLY A 110      -7.807   6.918  -3.830  1.00  0.97           N  
ATOM    868  CA  GLY A 110      -7.400   6.203  -2.631  1.00  0.97           C  
ATOM    869  C   GLY A 110      -6.000   5.626  -2.727  1.00  0.97           C  
ATOM    870  O   GLY A 110      -5.495   5.389  -3.826  1.00  0.97           O  
ATOM    871  N   VAL A 111      -5.375   5.463  -1.542  1.00  0.97           N  
ATOM    872  CA  VAL A 111      -4.046   4.862  -1.491  1.00  0.97           C  
ATOM    873  C   VAL A 111      -3.977   3.857  -0.345  1.00  0.97           C  
ATOM    874  CB  VAL A 111      -2.945   5.934  -1.328  1.00  0.97           C  
ATOM    875  O   VAL A 111      -4.394   4.155   0.777  1.00  0.97           O  
ATOM    876  CG1 VAL A 111      -1.560   5.289  -1.330  1.00  0.97           C  
ATOM    877  CG2 VAL A 111      -3.052   6.981  -2.434  1.00  0.97           C  
ATOM    878  N   TYR A 112      -3.507   2.694  -0.685  1.00  0.96           N  
ATOM    879  CA  TYR A 112      -3.259   1.721   0.373  1.00  0.96           C  
ATOM    880  C   TYR A 112      -2.067   2.137   1.228  1.00  0.96           C  
ATOM    881  CB  TYR A 112      -3.015   0.330  -0.220  1.00  0.96           C  
ATOM    882  O   TYR A 112      -0.981   2.396   0.705  1.00  0.96           O  
ATOM    883  CG  TYR A 112      -4.242  -0.284  -0.850  1.00  0.96           C  
ATOM    884  CD1 TYR A 112      -5.370  -0.573  -0.086  1.00  0.96           C  
ATOM    885  CD2 TYR A 112      -4.274  -0.577  -2.209  1.00  0.96           C  
ATOM    886  CE1 TYR A 112      -6.502  -1.141  -0.662  1.00  0.96           C  
ATOM    887  CE2 TYR A 112      -5.401  -1.145  -2.795  1.00  0.96           C  
ATOM    888  OH  TYR A 112      -7.626  -1.985  -2.590  1.00  0.96           O  
ATOM    889  CZ  TYR A 112      -6.508  -1.423  -2.015  1.00  0.96           C  
ATOM    890  N   ILE A 113      -2.290   2.124   2.523  1.00  0.95           N  
ATOM    891  CA  ILE A 113      -1.159   2.522   3.354  1.00  0.95           C  
ATOM    892  C   ILE A 113      -0.781   1.378   4.293  1.00  0.95           C  
ATOM    893  CB  ILE A 113      -1.474   3.799   4.164  1.00  0.95           C  
ATOM    894  O   ILE A 113       0.216   1.463   5.015  1.00  0.95           O  
ATOM    895  CG1 ILE A 113      -2.709   3.580   5.046  1.00  0.95           C  
ATOM    896  CG2 ILE A 113      -1.674   4.996   3.230  1.00  0.95           C  
ATOM    897  CD1 ILE A 113      -2.939   4.681   6.073  1.00  0.95           C  
ATOM    898  N   GLU A 114      -1.616   0.301   4.328  1.00  0.96           N  
ATOM    899  CA  GLU A 114      -1.311  -0.924   5.062  1.00  0.96           C  
ATOM    900  C   GLU A 114      -2.009  -2.129   4.439  1.00  0.96           C  
ATOM    901  CB  GLU A 114      -1.713  -0.784   6.532  1.00  0.96           C  
ATOM    902  O   GLU A 114      -3.135  -2.017   3.950  1.00  0.96           O  
ATOM    903  CG  GLU A 114      -1.294  -1.963   7.399  1.00  0.96           C  
ATOM    904  CD  GLU A 114       0.211  -2.168   7.446  1.00  0.96           C  
ATOM    905  OE1 GLU A 114       0.734  -3.002   6.672  1.00  0.96           O  
ATOM    906  OE2 GLU A 114       0.873  -1.490   8.262  1.00  0.96           O  
ATOM    907  N   LYS A 115      -1.242  -3.211   4.531  1.00  0.96           N  
ATOM    908  CA  LYS A 115      -1.750  -4.483   4.025  1.00  0.96           C  
ATOM    909  C   LYS A 115      -1.286  -5.647   4.896  1.00  0.96           C  
ATOM    910  CB  LYS A 115      -1.305  -4.701   2.578  1.00  0.96           C  
ATOM    911  O   LYS A 115      -0.103  -5.747   5.228  1.00  0.96           O  
ATOM    912  CG  LYS A 115      -1.732  -6.039   1.994  1.00  0.96           C  
ATOM    913  CD  LYS A 115      -1.211  -6.222   0.574  1.00  0.96           C  
ATOM    914  CE  LYS A 115      -1.575  -7.591   0.016  1.00  0.96           C  
ATOM    915  NZ  LYS A 115      -1.018  -7.796  -1.355  1.00  0.96           N  
ATOM    916  N   ILE A 116      -2.238  -6.488   5.316  1.00  0.96           N  
ATOM    917  CA  ILE A 116      -1.939  -7.741   6.000  1.00  0.96           C  
ATOM    918  C   ILE A 116      -2.428  -8.918   5.159  1.00  0.96           C  
ATOM    919  CB  ILE A 116      -2.581  -7.784   7.406  1.00  0.96           C  
ATOM    920  O   ILE A 116      -3.633  -9.092   4.964  1.00  0.96           O  
ATOM    921  CG1 ILE A 116      -2.265  -6.497   8.176  1.00  0.96           C  
ATOM    922  CG2 ILE A 116      -2.104  -9.017   8.180  1.00  0.96           C  
ATOM    923  CD1 ILE A 116      -0.777  -6.241   8.370  1.00  0.96           C  
ATOM    924  N   GLU A 117      -1.464  -9.639   4.692  1.00  0.94           N  
ATOM    925  CA  GLU A 117      -1.800 -10.756   3.815  1.00  0.94           C  
ATOM    926  C   GLU A 117      -2.434 -11.902   4.598  1.00  0.94           C  
ATOM    927  CB  GLU A 117      -0.556 -11.250   3.072  1.00  0.94           C  
ATOM    928  O   GLU A 117      -1.937 -12.284   5.660  1.00  0.94           O  
ATOM    929  CG  GLU A 117      -0.055 -10.290   2.004  1.00  0.94           C  
ATOM    930  CD  GLU A 117       1.046 -10.879   1.136  1.00  0.94           C  
ATOM    931  OE1 GLU A 117       1.549 -10.174   0.232  1.00  0.94           O  
ATOM    932  OE2 GLU A 117       1.408 -12.055   1.362  1.00  0.94           O  
ATOM    933  N   GLY A 118      -3.650 -12.324   4.061  1.00  0.90           N  
ATOM    934  CA  GLY A 118      -4.270 -13.499   4.653  1.00  0.90           C  
ATOM    935  C   GLY A 118      -3.726 -14.803   4.101  1.00  0.90           C  
ATOM    936  O   GLY A 118      -3.074 -14.816   3.054  1.00  0.90           O  
ATOM    937  N   LYS A 119      -3.886 -15.927   4.785  1.00  0.85           N  
ATOM    938  CA  LYS A 119      -3.370 -17.243   4.416  1.00  0.85           C  
ATOM    939  C   LYS A 119      -4.131 -17.817   3.224  1.00  0.85           C  
ATOM    940  CB  LYS A 119      -3.454 -18.204   5.603  1.00  0.85           C  
ATOM    941  O   LYS A 119      -3.575 -18.588   2.439  1.00  0.85           O  
ATOM    942  CG  LYS A 119      -2.505 -17.863   6.743  1.00  0.85           C  
ATOM    943  CD  LYS A 119      -2.567 -18.905   7.852  1.00  0.85           C  
ATOM    944  CE  LYS A 119      -1.646 -18.546   9.010  1.00  0.85           C  
ATOM    945  NZ  LYS A 119      -1.715 -19.557  10.107  1.00  0.85           N  
ATOM    946  N   LEU A 120      -5.386 -17.288   3.017  1.00  0.74           N  
ATOM    947  CA  LEU A 120      -6.305 -17.926   2.081  1.00  0.74           C  
ATOM    948  C   LEU A 120      -6.466 -17.085   0.819  1.00  0.74           C  
ATOM    949  CB  LEU A 120      -7.670 -18.150   2.736  1.00  0.74           C  
ATOM    950  O   LEU A 120      -6.947 -17.578  -0.204  1.00  0.74           O  
ATOM    951  CG  LEU A 120      -7.705 -19.126   3.914  1.00  0.74           C  
ATOM    952  CD1 LEU A 120      -9.088 -19.131   4.557  1.00  0.74           C  
ATOM    953  CD2 LEU A 120      -7.316 -20.528   3.458  1.00  0.74           C  
ATOM    954  N   ALA A 121      -5.814 -15.864   0.787  1.00  0.63           N  
ATOM    955  CA  ALA A 121      -6.154 -14.951  -0.301  1.00  0.63           C  
ATOM    956  C   ALA A 121      -4.905 -14.279  -0.863  1.00  0.63           C  
ATOM    957  CB  ALA A 121      -7.151 -13.899   0.179  1.00  0.63           C  
ATOM    958  O   ALA A 121      -4.092 -13.736  -0.110  1.00  0.63           O  
ATOM    959  N   ALA A 122      -4.192 -14.977  -1.850  1.00  0.61           N  
ATOM    960  CA  ALA A 122      -3.174 -14.152  -2.495  1.00  0.61           C  
ATOM    961  C   ALA A 122      -3.808 -13.155  -3.462  1.00  0.61           C  
ATOM    962  CB  ALA A 122      -2.164 -15.030  -3.229  1.00  0.61           C  
ATOM    963  O   ALA A 122      -4.270 -13.534  -4.541  1.00  0.61           O  
ATOM    964  N   ILE A 123      -4.465 -12.154  -2.880  1.00  0.68           N  
ATOM    965  CA  ILE A 123      -4.900 -11.109  -3.802  1.00  0.68           C  
ATOM    966  C   ILE A 123      -3.693 -10.298  -4.268  1.00  0.68           C  
ATOM    967  CB  ILE A 123      -5.950 -10.182  -3.150  1.00  0.68           C  
ATOM    968  O   ILE A 123      -3.082  -9.573  -3.480  1.00  0.68           O  
ATOM    969  CG1 ILE A 123      -7.152 -10.997  -2.661  1.00  0.68           C  
ATOM    970  CG2 ILE A 123      -6.389  -9.091  -4.131  1.00  0.68           C  
ATOM    971  CD1 ILE A 123      -8.154 -10.193  -1.844  1.00  0.68           C  
ATOM    972  N   ALA A 124      -3.123 -10.714  -5.368  1.00  0.62           N  
ATOM    973  CA  ALA A 124      -1.816 -10.323  -5.891  1.00  0.62           C  
ATOM    974  C   ALA A 124      -1.806  -8.853  -6.298  1.00  0.62           C  
ATOM    975  CB  ALA A 124      -1.433 -11.204  -7.077  1.00  0.62           C  
ATOM    976  O   ALA A 124      -0.767  -8.192  -6.235  1.00  0.62           O  
ATOM    977  N   TYR A 125      -2.996  -8.153  -6.265  1.00  0.81           N  
ATOM    978  CA  TYR A 125      -2.908  -6.890  -6.989  1.00  0.81           C  
ATOM    979  C   TYR A 125      -2.818  -5.713  -6.024  1.00  0.81           C  
ATOM    980  CB  TYR A 125      -4.116  -6.715  -7.914  1.00  0.81           C  
ATOM    981  O   TYR A 125      -2.302  -4.651  -6.377  1.00  0.81           O  
ATOM    982  CG  TYR A 125      -3.953  -5.602  -8.921  1.00  0.81           C  
ATOM    983  CD1 TYR A 125      -4.571  -4.368  -8.730  1.00  0.81           C  
ATOM    984  CD2 TYR A 125      -3.182  -5.781 -10.064  1.00  0.81           C  
ATOM    985  CE1 TYR A 125      -4.425  -3.340  -9.656  1.00  0.81           C  
ATOM    986  CE2 TYR A 125      -3.029  -4.761 -10.997  1.00  0.81           C  
ATOM    987  OH  TYR A 125      -3.505  -2.531 -11.704  1.00  0.81           O  
ATOM    988  CZ  TYR A 125      -3.653  -3.545 -10.784  1.00  0.81           C  
ATOM    989  N   SER A 126      -2.974  -5.931  -4.722  1.00  0.90           N  
ATOM    990  CA  SER A 126      -2.887  -4.796  -3.809  1.00  0.90           C  
ATOM    991  C   SER A 126      -1.523  -4.734  -3.131  1.00  0.90           C  
ATOM    992  CB  SER A 126      -3.989  -4.873  -2.751  1.00  0.90           C  
ATOM    993  O   SER A 126      -0.920  -5.769  -2.842  1.00  0.90           O  
ATOM    994  OG  SER A 126      -3.813  -6.011  -1.925  1.00  0.90           O  
ATOM    995  N   ARG A 127      -0.904  -3.492  -3.055  1.00  0.91           N  
ATOM    996  CA  ARG A 127       0.344  -3.241  -2.343  1.00  0.91           C  
ATOM    997  C   ARG A 127       0.350  -1.847  -1.723  1.00  0.91           C  
ATOM    998  CB  ARG A 127       1.541  -3.402  -3.282  1.00  0.91           C  
ATOM    999  O   ARG A 127      -0.352  -0.950  -2.194  1.00  0.91           O  
ATOM   1000  CG  ARG A 127       1.571  -2.394  -4.420  1.00  0.91           C  
ATOM   1001  CD  ARG A 127       2.696  -2.687  -5.404  1.00  0.91           C  
ATOM   1002  NE  ARG A 127       2.674  -1.767  -6.537  1.00  0.91           N  
ATOM   1003  NH1 ARG A 127       4.865  -1.079  -6.285  1.00  0.91           N  
ATOM   1004  NH2 ARG A 127       3.576  -0.220  -7.975  1.00  0.91           N  
ATOM   1005  CZ  ARG A 127       3.705  -1.024  -6.930  1.00  0.91           C  
ATOM   1006  N   ILE A 128       1.097  -1.783  -0.680  1.00  0.93           N  
ATOM   1007  CA  ILE A 128       1.249  -0.484  -0.034  1.00  0.93           C  
ATOM   1008  C   ILE A 128       1.770   0.536  -1.044  1.00  0.93           C  
ATOM   1009  CB  ILE A 128       2.197  -0.565   1.183  1.00  0.93           C  
ATOM   1010  O   ILE A 128       2.727   0.265  -1.772  1.00  0.93           O  
ATOM   1011  CG1 ILE A 128       1.606  -1.483   2.260  1.00  0.93           C  
ATOM   1012  CG2 ILE A 128       2.474   0.832   1.746  1.00  0.93           C  
ATOM   1013  CD1 ILE A 128       2.568  -1.805   3.395  1.00  0.93           C  
ATOM   1014  N   GLY A 129       1.012   1.735  -1.127  1.00  0.92           N  
ATOM   1015  CA  GLY A 129       1.393   2.797  -2.044  1.00  0.92           C  
ATOM   1016  C   GLY A 129       0.600   2.782  -3.337  1.00  0.92           C  
ATOM   1017  O   GLY A 129       0.576   3.774  -4.068  1.00  0.92           O  
ATOM   1018  N   ARG A 130      -0.034   1.679  -3.591  1.00  0.93           N  
ATOM   1019  CA  ARG A 130      -0.850   1.583  -4.797  1.00  0.93           C  
ATOM   1020  C   ARG A 130      -2.092   2.460  -4.690  1.00  0.93           C  
ATOM   1021  CB  ARG A 130      -1.255   0.130  -5.058  1.00  0.93           C  
ATOM   1022  O   ARG A 130      -2.738   2.505  -3.641  1.00  0.93           O  
ATOM   1023  CG  ARG A 130      -2.063  -0.065  -6.331  1.00  0.93           C  
ATOM   1024  CD  ARG A 130      -2.202  -1.537  -6.691  1.00  0.93           C  
ATOM   1025  NE  ARG A 130      -2.913  -1.719  -7.953  1.00  0.93           N  
ATOM   1026  NH1 ARG A 130      -2.179  -3.882  -8.294  1.00  0.93           N  
ATOM   1027  NH2 ARG A 130      -3.571  -2.886  -9.819  1.00  0.93           N  
ATOM   1028  CZ  ARG A 130      -2.886  -2.829  -8.686  1.00  0.93           C  
ATOM   1029  N   ARG A 131      -2.396   3.122  -5.845  1.00  0.95           N  
ATOM   1030  CA  ARG A 131      -3.589   3.958  -5.916  1.00  0.95           C  
ATOM   1031  C   ARG A 131      -4.809   3.139  -6.322  1.00  0.95           C  
ATOM   1032  CB  ARG A 131      -3.381   5.111  -6.901  1.00  0.95           C  
ATOM   1033  O   ARG A 131      -4.686   2.149  -7.047  1.00  0.95           O  
ATOM   1034  CG  ARG A 131      -2.263   6.063  -6.508  1.00  0.95           C  
ATOM   1035  CD  ARG A 131      -2.294   7.341  -7.335  1.00  0.95           C  
ATOM   1036  NE  ARG A 131      -1.550   8.419  -6.689  1.00  0.95           N  
ATOM   1037  NH1 ARG A 131      -3.423   9.507  -5.884  1.00  0.95           N  
ATOM   1038  NH2 ARG A 131      -1.333  10.351  -5.466  1.00  0.95           N  
ATOM   1039  CZ  ARG A 131      -2.104   9.423  -6.014  1.00  0.95           C  
ATOM   1040  N   LEU A 132      -5.951   3.443  -5.721  1.00  0.94           N  
ATOM   1041  CA  LEU A 132      -7.181   2.743  -6.077  1.00  0.94           C  
ATOM   1042  C   LEU A 132      -8.260   3.728  -6.514  1.00  0.94           C  
ATOM   1043  CB  LEU A 132      -7.683   1.909  -4.895  1.00  0.94           C  
ATOM   1044  O   LEU A 132      -8.304   4.862  -6.030  1.00  0.94           O  
ATOM   1045  CG  LEU A 132      -7.893   2.656  -3.578  1.00  0.94           C  
ATOM   1046  CD1 LEU A 132      -9.378   2.918  -3.347  1.00  0.94           C  
ATOM   1047  CD2 LEU A 132      -7.297   1.869  -2.415  1.00  0.94           C  
ATOM   1048  N   PRO A 133      -9.056   3.327  -7.610  1.00  0.96           N  
ATOM   1049  CA  PRO A 133     -10.164   4.163  -8.081  1.00  0.96           C  
ATOM   1050  C   PRO A 133     -11.304   4.255  -7.070  1.00  0.96           C  
ATOM   1051  CB  PRO A 133     -10.622   3.453  -9.358  1.00  0.96           C  
ATOM   1052  O   PRO A 133     -11.811   3.229  -6.609  1.00  0.96           O  
ATOM   1053  CG  PRO A 133     -10.250   2.020  -9.153  1.00  0.96           C  
ATOM   1054  CD  PRO A 133      -9.010   1.965  -8.308  1.00  0.96           C  
ATOM   1055  N   VAL A 134     -11.743   5.403  -6.748  1.00  0.98           N  
ATOM   1056  CA  VAL A 134     -12.715   5.612  -5.680  1.00  0.98           C  
ATOM   1057  C   VAL A 134     -14.071   5.050  -6.098  1.00  0.98           C  
ATOM   1058  CB  VAL A 134     -12.847   7.108  -5.317  1.00  0.98           C  
ATOM   1059  O   VAL A 134     -14.906   4.729  -5.249  1.00  0.98           O  
ATOM   1060  CG1 VAL A 134     -11.551   7.631  -4.699  1.00  0.98           C  
ATOM   1061  CG2 VAL A 134     -13.220   7.925  -6.553  1.00  0.98           C  
ATOM   1062  N   HIS A 135     -14.318   4.859  -7.436  1.00  0.98           N  
ATOM   1063  CA  HIS A 135     -15.627   4.436  -7.919  1.00  0.98           C  
ATOM   1064  C   HIS A 135     -15.707   2.917  -8.036  1.00  0.98           C  
ATOM   1065  CB  HIS A 135     -15.934   5.083  -9.271  1.00  0.98           C  
ATOM   1066  O   HIS A 135     -16.798   2.357  -8.168  1.00  0.98           O  
ATOM   1067  CG  HIS A 135     -15.093   4.561 -10.392  1.00  0.98           C  
ATOM   1068  CD2 HIS A 135     -15.426   3.861 -11.502  1.00  0.98           C  
ATOM   1069  ND1 HIS A 135     -13.727   4.740 -10.443  1.00  0.98           N  
ATOM   1070  CE1 HIS A 135     -13.256   4.172 -11.540  1.00  0.98           C  
ATOM   1071  NE2 HIS A 135     -14.266   3.631 -12.200  1.00  0.98           N  
ATOM   1072  N   ALA A 136     -14.552   2.277  -7.945  1.00  0.97           N  
ATOM   1073  CA  ALA A 136     -14.569   0.858  -8.289  1.00  0.97           C  
ATOM   1074  C   ALA A 136     -14.024   0.009  -7.144  1.00  0.97           C  
ATOM   1075  CB  ALA A 136     -13.763   0.610  -9.562  1.00  0.97           C  
ATOM   1076  O   ALA A 136     -13.722  -1.172  -7.328  1.00  0.97           O  
ATOM   1077  N   THR A 137     -13.793   0.661  -6.001  1.00  0.98           N  
ATOM   1078  CA  THR A 137     -13.311  -0.090  -4.847  1.00  0.98           C  
ATOM   1079  C   THR A 137     -14.168   0.200  -3.618  1.00  0.98           C  
ATOM   1080  CB  THR A 137     -11.839   0.242  -4.539  1.00  0.98           C  
ATOM   1081  O   THR A 137     -14.779   1.266  -3.518  1.00  0.98           O  
ATOM   1082  CG2 THR A 137     -10.963   0.054  -5.774  1.00  0.98           C  
ATOM   1083  OG1 THR A 137     -11.743   1.604  -4.103  1.00  0.98           O  
ATOM   1084  N   ALA A 138     -14.283  -0.802  -2.677  1.00  0.98           N  
ATOM   1085  CA  ALA A 138     -14.998  -0.589  -1.421  1.00  0.98           C  
ATOM   1086  C   ALA A 138     -14.343   0.515  -0.596  1.00  0.98           C  
ATOM   1087  CB  ALA A 138     -15.058  -1.885  -0.617  1.00  0.98           C  
ATOM   1088  O   ALA A 138     -15.028   1.398  -0.075  1.00  0.98           O  
ATOM   1089  N   ILE A 139     -13.017   0.538  -0.489  1.00  0.98           N  
ATOM   1090  CA  ILE A 139     -12.275   1.561   0.240  1.00  0.98           C  
ATOM   1091  C   ILE A 139     -12.550   2.933  -0.372  1.00  0.98           C  
ATOM   1092  CB  ILE A 139     -10.758   1.267   0.238  1.00  0.98           C  
ATOM   1093  O   ILE A 139     -12.839   3.893   0.346  1.00  0.98           O  
ATOM   1094  CG1 ILE A 139     -10.434   0.125   1.208  1.00  0.98           C  
ATOM   1095  CG2 ILE A 139      -9.964   2.528   0.593  1.00  0.98           C  
ATOM   1096  CD1 ILE A 139      -8.970  -0.291   1.208  1.00  0.98           C  
ATOM   1097  N   GLY A 140     -12.423   2.977  -1.690  1.00  0.98           N  
ATOM   1098  CA  GLY A 140     -12.675   4.238  -2.370  1.00  0.98           C  
ATOM   1099  C   GLY A 140     -14.049   4.810  -2.075  1.00  0.98           C  
ATOM   1100  O   GLY A 140     -14.182   6.002  -1.789  1.00  0.98           O  
ATOM   1101  N   LYS A 141     -15.033   3.952  -2.144  1.00  0.99           N  
ATOM   1102  CA  LYS A 141     -16.396   4.406  -1.887  1.00  0.99           C  
ATOM   1103  C   LYS A 141     -16.544   4.923  -0.459  1.00  0.99           C  
ATOM   1104  CB  LYS A 141     -17.396   3.277  -2.142  1.00  0.99           C  
ATOM   1105  O   LYS A 141     -17.166   5.962  -0.230  1.00  0.99           O  
ATOM   1106  CG  LYS A 141     -17.539   2.895  -3.608  1.00  0.99           C  
ATOM   1107  CD  LYS A 141     -18.621   1.842  -3.808  1.00  0.99           C  
ATOM   1108  CE  LYS A 141     -18.156   0.466  -3.353  1.00  0.99           C  
ATOM   1109  NZ  LYS A 141     -19.158  -0.593  -3.675  1.00  0.99           N  
ATOM   1110  N   VAL A 142     -15.955   4.257   0.538  1.00  0.99           N  
ATOM   1111  CA  VAL A 142     -16.036   4.681   1.932  1.00  0.99           C  
ATOM   1112  C   VAL A 142     -15.349   6.034   2.101  1.00  0.99           C  
ATOM   1113  CB  VAL A 142     -15.401   3.639   2.880  1.00  0.99           C  
ATOM   1114  O   VAL A 142     -15.876   6.925   2.773  1.00  0.99           O  
ATOM   1115  CG1 VAL A 142     -15.145   4.248   4.258  1.00  0.99           C  
ATOM   1116  CG2 VAL A 142     -16.296   2.407   2.995  1.00  0.99           C  
ATOM   1117  N   LEU A 143     -14.303   6.233   1.440  1.00  0.99           N  
ATOM   1118  CA  LEU A 143     -13.485   7.427   1.627  1.00  0.99           C  
ATOM   1119  C   LEU A 143     -14.214   8.670   1.128  1.00  0.99           C  
ATOM   1120  CB  LEU A 143     -12.146   7.278   0.899  1.00  0.99           C  
ATOM   1121  O   LEU A 143     -13.971   9.775   1.618  1.00  0.99           O  
ATOM   1122  CG  LEU A 143     -11.141   6.306   1.519  1.00  0.99           C  
ATOM   1123  CD1 LEU A 143      -9.938   6.129   0.598  1.00  0.99           C  
ATOM   1124  CD2 LEU A 143     -10.701   6.796   2.894  1.00  0.99           C  
ATOM   1125  N   ILE A 144     -15.176   8.426   0.214  1.00  0.98           N  
ATOM   1126  CA  ILE A 144     -15.740   9.635  -0.376  1.00  0.98           C  
ATOM   1127  C   ILE A 144     -17.231   9.718  -0.056  1.00  0.98           C  
ATOM   1128  CB  ILE A 144     -15.517   9.675  -1.904  1.00  0.98           C  
ATOM   1129  O   ILE A 144     -17.909  10.663  -0.468  1.00  0.98           O  
ATOM   1130  CG1 ILE A 144     -16.235   8.501  -2.580  1.00  0.98           C  
ATOM   1131  CG2 ILE A 144     -14.021   9.663  -2.232  1.00  0.98           C  
ATOM   1132  CD1 ILE A 144     -16.271   8.589  -4.100  1.00  0.98           C  
ATOM   1133  N   ALA A 145     -17.787   8.720   0.632  1.00  0.98           N  
ATOM   1134  CA  ALA A 145     -19.224   8.606   0.867  1.00  0.98           C  
ATOM   1135  C   ALA A 145     -19.723   9.730   1.771  1.00  0.98           C  
ATOM   1136  CB  ALA A 145     -19.556   7.247   1.479  1.00  0.98           C  
ATOM   1137  O   ALA A 145     -20.869  10.169   1.650  1.00  0.98           O  
ATOM   1138  N   TRP A 146     -18.786  10.260   2.643  1.00  0.98           N  
ATOM   1139  CA  TRP A 146     -19.228  11.218   3.651  1.00  0.98           C  
ATOM   1140  C   TRP A 146     -18.643  12.600   3.381  1.00  0.98           C  
ATOM   1141  CB  TRP A 146     -18.831  10.746   5.052  1.00  0.98           C  
ATOM   1142  O   TRP A 146     -18.658  13.469   4.256  1.00  0.98           O  
ATOM   1143  CG  TRP A 146     -19.660   9.610   5.570  1.00  0.98           C  
ATOM   1144  CD1 TRP A 146     -20.812   9.696   6.301  1.00  0.98           C  
ATOM   1145  CD2 TRP A 146     -19.397   8.214   5.398  1.00  0.98           C  
ATOM   1146  CE2 TRP A 146     -20.433   7.510   6.052  1.00  0.98           C  
ATOM   1147  CE3 TRP A 146     -18.386   7.489   4.753  1.00  0.98           C  
ATOM   1148  NE1 TRP A 146     -21.282   8.437   6.595  1.00  0.98           N  
ATOM   1149  CH2 TRP A 146     -19.484   5.429   5.442  1.00  0.98           C  
ATOM   1150  CZ2 TRP A 146     -20.485   6.114   6.080  1.00  0.98           C  
ATOM   1151  CZ3 TRP A 146     -18.440   6.100   4.782  1.00  0.98           C  
ATOM   1152  N   LEU A 147     -18.013  12.742   2.196  1.00  0.98           N  
ATOM   1153  CA  LEU A 147     -17.571  14.075   1.801  1.00  0.98           C  
ATOM   1154  C   LEU A 147     -18.762  15.009   1.610  1.00  0.98           C  
ATOM   1155  CB  LEU A 147     -16.749  14.007   0.511  1.00  0.98           C  
ATOM   1156  O   LEU A 147     -19.852  14.564   1.243  1.00  0.98           O  
ATOM   1157  CG  LEU A 147     -15.397  13.298   0.605  1.00  0.98           C  
ATOM   1158  CD1 LEU A 147     -14.689  13.326  -0.745  1.00  0.98           C  
ATOM   1159  CD2 LEU A 147     -14.530  13.941   1.682  1.00  0.98           C  
ATOM   1160  N   GLY A 148     -18.596  16.338   2.012  1.00  0.96           N  
ATOM   1161  CA  GLY A 148     -19.597  17.331   1.655  1.00  0.96           C  
ATOM   1162  C   GLY A 148     -19.817  17.444   0.158  1.00  0.96           C  
ATOM   1163  O   GLY A 148     -18.956  17.054  -0.633  1.00  0.96           O  
ATOM   1164  N   GLU A 149     -20.948  17.946  -0.285  1.00  0.97           N  
ATOM   1165  CA  GLU A 149     -21.336  18.048  -1.689  1.00  0.97           C  
ATOM   1166  C   GLU A 149     -20.280  18.794  -2.500  1.00  0.97           C  
ATOM   1167  CB  GLU A 149     -22.692  18.745  -1.823  1.00  0.97           C  
ATOM   1168  O   GLU A 149     -19.910  18.361  -3.594  1.00  0.97           O  
ATOM   1169  CG  GLU A 149     -23.260  18.718  -3.234  1.00  0.97           C  
ATOM   1170  CD  GLU A 149     -24.651  19.324  -3.333  1.00  0.97           C  
ATOM   1171  OE1 GLU A 149     -25.143  19.535  -4.465  1.00  0.97           O  
ATOM   1172  OE2 GLU A 149     -25.254  19.591  -2.269  1.00  0.97           O  
ATOM   1173  N   ALA A 150     -19.756  19.919  -1.917  1.00  0.97           N  
ATOM   1174  CA  ALA A 150     -18.764  20.729  -2.619  1.00  0.97           C  
ATOM   1175  C   ALA A 150     -17.462  19.956  -2.810  1.00  0.97           C  
ATOM   1176  CB  ALA A 150     -18.502  22.027  -1.860  1.00  0.97           C  
ATOM   1177  O   ALA A 150     -16.884  19.960  -3.899  1.00  0.97           O  
ATOM   1178  N   GLU A 151     -17.013  19.282  -1.835  1.00  0.97           N  
ATOM   1179  CA  GLU A 151     -15.781  18.501  -1.875  1.00  0.97           C  
ATOM   1180  C   GLU A 151     -15.900  17.330  -2.846  1.00  0.97           C  
ATOM   1181  CB  GLU A 151     -15.423  17.989  -0.477  1.00  0.97           C  
ATOM   1182  O   GLU A 151     -14.979  17.063  -3.621  1.00  0.97           O  
ATOM   1183  CG  GLU A 151     -14.956  19.080   0.476  1.00  0.97           C  
ATOM   1184  CD  GLU A 151     -14.662  18.567   1.877  1.00  0.97           C  
ATOM   1185  OE1 GLU A 151     -13.942  19.255   2.637  1.00  0.97           O  
ATOM   1186  OE2 GLU A 151     -15.155  17.469   2.218  1.00  0.97           O  
ATOM   1187  N   LEU A 152     -17.014  16.631  -2.757  1.00  0.98           N  
ATOM   1188  CA  LEU A 152     -17.261  15.495  -3.639  1.00  0.98           C  
ATOM   1189  C   LEU A 152     -17.297  15.938  -5.098  1.00  0.98           C  
ATOM   1190  CB  LEU A 152     -18.577  14.806  -3.270  1.00  0.98           C  
ATOM   1191  O   LEU A 152     -16.672  15.311  -5.957  1.00  0.98           O  
ATOM   1192  CG  LEU A 152     -18.942  13.562  -4.081  1.00  0.98           C  
ATOM   1193  CD1 LEU A 152     -17.846  12.508  -3.958  1.00  0.98           C  
ATOM   1194  CD2 LEU A 152     -20.284  13.000  -3.626  1.00  0.98           C  
ATOM   1195  N   ASN A 153     -18.035  17.088  -5.385  1.00  0.97           N  
ATOM   1196  CA  ASN A 153     -18.105  17.615  -6.744  1.00  0.97           C  
ATOM   1197  C   ASN A 153     -16.724  17.997  -7.269  1.00  0.97           C  
ATOM   1198  CB  ASN A 153     -19.049  18.818  -6.806  1.00  0.97           C  
ATOM   1199  O   ASN A 153     -16.393  17.714  -8.422  1.00  0.97           O  
ATOM   1200  CG  ASN A 153     -20.509  18.420  -6.715  1.00  0.97           C  
ATOM   1201  ND2 ASN A 153     -21.351  19.350  -6.280  1.00  0.97           N  
ATOM   1202  OD1 ASN A 153     -20.877  17.286  -7.032  1.00  0.97           O  
ATOM   1203  N   ALA A 154     -16.016  18.600  -6.402  1.00  0.97           N  
ATOM   1204  CA  ALA A 154     -14.660  18.986  -6.786  1.00  0.97           C  
ATOM   1205  C   ALA A 154     -13.805  17.759  -7.088  1.00  0.97           C  
ATOM   1206  CB  ALA A 154     -14.014  19.823  -5.685  1.00  0.97           C  
ATOM   1207  O   ALA A 154     -13.054  17.743  -8.067  1.00  0.97           O  
ATOM   1208  N   LEU A 155     -13.952  16.750  -6.272  1.00  0.97           N  
ATOM   1209  CA  LEU A 155     -13.185  15.519  -6.429  1.00  0.97           C  
ATOM   1210  C   LEU A 155     -13.531  14.826  -7.742  1.00  0.97           C  
ATOM   1211  CB  LEU A 155     -13.444  14.572  -5.254  1.00  0.97           C  
ATOM   1212  O   LEU A 155     -12.643  14.334  -8.442  1.00  0.97           O  
ATOM   1213  CG  LEU A 155     -12.617  13.286  -5.224  1.00  0.97           C  
ATOM   1214  CD1 LEU A 155     -12.310  12.886  -3.785  1.00  0.97           C  
ATOM   1215  CD2 LEU A 155     -13.347  12.163  -5.953  1.00  0.97           C  
ATOM   1216  N   LEU A 156     -14.789  14.916  -8.164  1.00  0.97           N  
ATOM   1217  CA  LEU A 156     -15.254  14.134  -9.304  1.00  0.97           C  
ATOM   1218  C   LEU A 156     -15.279  14.983 -10.571  1.00  0.97           C  
ATOM   1219  CB  LEU A 156     -16.648  13.563  -9.031  1.00  0.97           C  
ATOM   1220  O   LEU A 156     -15.668  14.503 -11.638  1.00  0.97           O  
ATOM   1221  CG  LEU A 156     -16.747  12.517  -7.920  1.00  0.97           C  
ATOM   1222  CD1 LEU A 156     -18.194  12.071  -7.738  1.00  0.97           C  
ATOM   1223  CD2 LEU A 156     -15.849  11.324  -8.227  1.00  0.97           C  
ATOM   1224  N   GLU A 157     -14.933  16.236 -10.426  1.00  0.96           N  
ATOM   1225  CA  GLU A 157     -14.881  17.080 -11.616  1.00  0.96           C  
ATOM   1226  C   GLU A 157     -13.874  16.543 -12.630  1.00  0.96           C  
ATOM   1227  CB  GLU A 157     -14.529  18.521 -11.239  1.00  0.96           C  
ATOM   1228  O   GLU A 157     -12.687  16.412 -12.325  1.00  0.96           O  
ATOM   1229  CG  GLU A 157     -14.644  19.505 -12.394  1.00  0.96           C  
ATOM   1230  CD  GLU A 157     -14.362  20.943 -11.987  1.00  0.96           C  
ATOM   1231  OE1 GLU A 157     -14.624  21.864 -12.794  1.00  0.96           O  
ATOM   1232  OE2 GLU A 157     -13.874  21.150 -10.854  1.00  0.96           O  
ATOM   1233  N   GLY A 158     -14.386  16.132 -13.859  1.00  0.95           N  
ATOM   1234  CA  GLY A 158     -13.526  15.621 -14.915  1.00  0.95           C  
ATOM   1235  C   GLY A 158     -13.052  14.202 -14.663  1.00  0.95           C  
ATOM   1236  O   GLY A 158     -12.094  13.742 -15.288  1.00  0.95           O  
ATOM   1237  N   TYR A 159     -13.704  13.584 -13.600  1.00  0.96           N  
ATOM   1238  CA  TYR A 159     -13.305  12.231 -13.231  1.00  0.96           C  
ATOM   1239  C   TYR A 159     -13.596  11.249 -14.360  1.00  0.96           C  
ATOM   1240  CB  TYR A 159     -14.025  11.786 -11.954  1.00  0.96           C  
ATOM   1241  O   TYR A 159     -14.671  11.287 -14.962  1.00  0.96           O  
ATOM   1242  CG  TYR A 159     -13.443  10.540 -11.331  1.00  0.96           C  
ATOM   1243  CD1 TYR A 159     -13.999   9.288 -11.583  1.00  0.96           C  
ATOM   1244  CD2 TYR A 159     -12.338  10.613 -10.490  1.00  0.96           C  
ATOM   1245  CE1 TYR A 159     -13.468   8.137 -11.009  1.00  0.96           C  
ATOM   1246  CE2 TYR A 159     -11.799   9.469  -9.911  1.00  0.96           C  
ATOM   1247  OH  TYR A 159     -11.839   7.102  -9.607  1.00  0.96           O  
ATOM   1248  CZ  TYR A 159     -12.369   8.238 -10.177  1.00  0.96           C  
ATOM   1249  N   GLN A 160     -12.607  10.461 -14.701  1.00  0.95           N  
ATOM   1250  CA  GLN A 160     -12.764   9.411 -15.702  1.00  0.95           C  
ATOM   1251  C   GLN A 160     -13.184   8.094 -15.057  1.00  0.95           C  
ATOM   1252  CB  GLN A 160     -11.466   9.220 -16.488  1.00  0.95           C  
ATOM   1253  O   GLN A 160     -12.456   7.542 -14.229  1.00  0.95           O  
ATOM   1254  CG  GLN A 160     -11.062  10.434 -17.314  1.00  0.95           C  
ATOM   1255  CD  GLN A 160      -9.804  10.198 -18.129  1.00  0.95           C  
ATOM   1256  NE2 GLN A 160      -9.571  11.052 -19.120  1.00  0.95           N  
ATOM   1257  OE1 GLN A 160      -9.048   9.257 -17.869  1.00  0.95           O  
ATOM   1258  N   TYR A 161     -14.369   7.590 -15.438  1.00  0.97           N  
ATOM   1259  CA  TYR A 161     -14.886   6.332 -14.911  1.00  0.97           C  
ATOM   1260  C   TYR A 161     -14.468   5.160 -15.790  1.00  0.97           C  
ATOM   1261  CB  TYR A 161     -16.413   6.383 -14.799  1.00  0.97           C  
ATOM   1262  O   TYR A 161     -15.284   4.615 -16.537  1.00  0.97           O  
ATOM   1263  CG  TYR A 161     -16.917   7.441 -13.849  1.00  0.97           C  
ATOM   1264  CD1 TYR A 161     -17.162   7.143 -12.510  1.00  0.97           C  
ATOM   1265  CD2 TYR A 161     -17.151   8.741 -14.286  1.00  0.97           C  
ATOM   1266  CE1 TYR A 161     -17.629   8.115 -11.631  1.00  0.97           C  
ATOM   1267  CE2 TYR A 161     -17.617   9.720 -13.416  1.00  0.97           C  
ATOM   1268  OH  TYR A 161     -18.315  10.364 -11.226  1.00  0.97           O  
ATOM   1269  CZ  TYR A 161     -17.853   9.398 -12.092  1.00  0.97           C  
ATOM   1270  N   THR A 162     -13.190   4.761 -15.558  1.00  0.96           N  
ATOM   1271  CA  THR A 162     -12.630   3.643 -16.308  1.00  0.96           C  
ATOM   1272  C   THR A 162     -13.361   2.346 -15.973  1.00  0.96           C  
ATOM   1273  CB  THR A 162     -11.126   3.476 -16.023  1.00  0.96           C  
ATOM   1274  O   THR A 162     -13.610   2.053 -14.802  1.00  0.96           O  
ATOM   1275  CG2 THR A 162     -10.530   2.345 -16.856  1.00  0.96           C  
ATOM   1276  OG1 THR A 162     -10.447   4.697 -16.339  1.00  0.96           O  
ATOM   1277  N   THR A 163     -13.772   1.707 -16.985  1.00  0.97           N  
ATOM   1278  CA  THR A 163     -14.412   0.408 -16.809  1.00  0.97           C  
ATOM   1279  C   THR A 163     -13.367  -0.696 -16.680  1.00  0.97           C  
ATOM   1280  CB  THR A 163     -15.358   0.089 -17.981  1.00  0.97           C  
ATOM   1281  O   THR A 163     -12.576  -0.921 -17.599  1.00  0.97           O  
ATOM   1282  CG2 THR A 163     -16.069  -1.243 -17.766  1.00  0.97           C  
ATOM   1283  OG1 THR A 163     -16.338   1.128 -18.094  1.00  0.97           O  
ATOM   1284  N   PHE A 164     -13.370  -1.410 -15.482  1.00  0.96           N  
ATOM   1285  CA  PHE A 164     -12.393  -2.455 -15.200  1.00  0.96           C  
ATOM   1286  C   PHE A 164     -12.998  -3.836 -15.426  1.00  0.96           C  
ATOM   1287  CB  PHE A 164     -11.876  -2.336 -13.763  1.00  0.96           C  
ATOM   1288  O   PHE A 164     -12.304  -4.760 -15.857  1.00  0.96           O  
ATOM   1289  CG  PHE A 164     -11.223  -1.015 -13.460  1.00  0.96           C  
ATOM   1290  CD1 PHE A 164      -9.909  -0.770 -13.838  1.00  0.96           C  
ATOM   1291  CD2 PHE A 164     -11.925  -0.017 -12.796  1.00  0.96           C  
ATOM   1292  CE1 PHE A 164      -9.302   0.453 -13.558  1.00  0.96           C  
ATOM   1293  CE2 PHE A 164     -11.326   1.207 -12.514  1.00  0.96           C  
ATOM   1294  CZ  PHE A 164     -10.014   1.440 -12.895  1.00  0.96           C  
ATOM   1295  N   THR A 165     -14.258  -3.966 -15.064  1.00  0.97           N  
ATOM   1296  CA  THR A 165     -15.051  -5.181 -15.209  1.00  0.97           C  
ATOM   1297  C   THR A 165     -16.482  -4.848 -15.623  1.00  0.97           C  
ATOM   1298  CB  THR A 165     -15.069  -5.996 -13.903  1.00  0.97           C  
ATOM   1299  O   THR A 165     -16.874  -3.679 -15.635  1.00  0.97           O  
ATOM   1300  CG2 THR A 165     -13.677  -6.073 -13.284  1.00  0.97           C  
ATOM   1301  OG1 THR A 165     -15.960  -5.373 -12.970  1.00  0.97           O  
ATOM   1302  N   PRO A 166     -17.255  -5.866 -15.964  1.00  0.98           N  
ATOM   1303  CA  PRO A 166     -18.659  -5.601 -16.289  1.00  0.98           C  
ATOM   1304  C   PRO A 166     -19.445  -5.050 -15.101  1.00  0.98           C  
ATOM   1305  CB  PRO A 166     -19.189  -6.976 -16.704  1.00  0.98           C  
ATOM   1306  O   PRO A 166     -20.480  -4.405 -15.288  1.00  0.98           O  
ATOM   1307  CG  PRO A 166     -18.007  -7.682 -17.284  1.00  0.98           C  
ATOM   1308  CD  PRO A 166     -16.795  -7.331 -16.469  1.00  0.98           C  
ATOM   1309  N   ALA A 167     -18.896  -5.208 -13.885  1.00  0.98           N  
ATOM   1310  CA  ALA A 167     -19.604  -4.786 -12.679  1.00  0.98           C  
ATOM   1311  C   ALA A 167     -19.151  -3.398 -12.235  1.00  0.98           C  
ATOM   1312  CB  ALA A 167     -19.390  -5.797 -11.556  1.00  0.98           C  
ATOM   1313  O   ALA A 167     -19.648  -2.865 -11.240  1.00  0.98           O  
ATOM   1314  N   THR A 168     -18.284  -2.775 -13.031  1.00  0.98           N  
ATOM   1315  CA  THR A 168     -17.720  -1.487 -12.642  1.00  0.98           C  
ATOM   1316  C   THR A 168     -18.795  -0.405 -12.639  1.00  0.98           C  
ATOM   1317  CB  THR A 168     -16.573  -1.073 -13.582  1.00  0.98           C  
ATOM   1318  O   THR A 168     -19.657  -0.375 -13.520  1.00  0.98           O  
ATOM   1319  CG2 THR A 168     -15.999   0.283 -13.185  1.00  0.98           C  
ATOM   1320  OG1 THR A 168     -15.533  -2.057 -13.521  1.00  0.98           O  
ATOM   1321  N   LEU A 169     -18.793   0.435 -11.535  1.00  0.98           N  
ATOM   1322  CA  LEU A 169     -19.630   1.630 -11.543  1.00  0.98           C  
ATOM   1323  C   LEU A 169     -19.085   2.669 -12.517  1.00  0.98           C  
ATOM   1324  CB  LEU A 169     -19.722   2.229 -10.137  1.00  0.98           C  
ATOM   1325  O   LEU A 169     -18.267   3.511 -12.139  1.00  0.98           O  
ATOM   1326  CG  LEU A 169     -20.094   1.263  -9.011  1.00  0.98           C  
ATOM   1327  CD1 LEU A 169     -20.098   1.989  -7.670  1.00  0.98           C  
ATOM   1328  CD2 LEU A 169     -21.451   0.623  -9.283  1.00  0.98           C  
ATOM   1329  N   ALA A 170     -19.576   2.669 -13.762  1.00  0.97           N  
ATOM   1330  CA  ALA A 170     -18.908   3.367 -14.858  1.00  0.97           C  
ATOM   1331  C   ALA A 170     -19.558   4.722 -15.122  1.00  0.97           C  
ATOM   1332  CB  ALA A 170     -18.930   2.514 -16.124  1.00  0.97           C  
ATOM   1333  O   ALA A 170     -19.480   5.249 -16.235  1.00  0.97           O  
ATOM   1334  N   SER A 171     -20.311   5.272 -14.122  1.00  0.97           N  
ATOM   1335  CA  SER A 171     -20.912   6.592 -14.276  1.00  0.97           C  
ATOM   1336  C   SER A 171     -21.082   7.283 -12.927  1.00  0.97           C  
ATOM   1337  CB  SER A 171     -22.266   6.487 -14.979  1.00  0.97           C  
ATOM   1338  O   SER A 171     -21.077   6.627 -11.883  1.00  0.97           O  
ATOM   1339  OG  SER A 171     -23.223   5.869 -14.137  1.00  0.97           O  
ATOM   1340  N   ARG A 172     -21.156   8.571 -13.011  1.00  0.98           N  
ATOM   1341  CA  ARG A 172     -21.402   9.367 -11.813  1.00  0.98           C  
ATOM   1342  C   ARG A 172     -22.695   8.941 -11.127  1.00  0.98           C  
ATOM   1343  CB  ARG A 172     -21.459  10.857 -12.159  1.00  0.98           C  
ATOM   1344  O   ARG A 172     -22.741   8.813  -9.901  1.00  0.98           O  
ATOM   1345  CG  ARG A 172     -21.679  11.761 -10.957  1.00  0.98           C  
ATOM   1346  CD  ARG A 172     -21.444  13.225 -11.301  1.00  0.98           C  
ATOM   1347  NE  ARG A 172     -21.501  14.074 -10.115  1.00  0.98           N  
ATOM   1348  NH1 ARG A 172     -20.746  15.976 -11.186  1.00  0.98           N  
ATOM   1349  NH2 ARG A 172     -21.257  16.040  -8.953  1.00  0.98           N  
ATOM   1350  CZ  ARG A 172     -21.168  15.361 -10.087  1.00  0.98           C  
ATOM   1351  N   GLU A 173     -23.715   8.743 -11.899  1.00  0.98           N  
ATOM   1352  CA  GLU A 173     -25.014   8.346 -11.364  1.00  0.98           C  
ATOM   1353  C   GLU A 173     -24.914   7.037 -10.586  1.00  0.98           C  
ATOM   1354  CB  GLU A 173     -26.042   8.211 -12.490  1.00  0.98           C  
ATOM   1355  O   GLU A 173     -25.417   6.934  -9.466  1.00  0.98           O  
ATOM   1356  CG  GLU A 173     -26.388   9.529 -13.168  1.00  0.98           C  
ATOM   1357  CD  GLU A 173     -25.362   9.958 -14.205  1.00  0.98           C  
ATOM   1358  OE1 GLU A 173     -25.343  11.152 -14.582  1.00  0.98           O  
ATOM   1359  OE2 GLU A 173     -24.573   9.093 -14.646  1.00  0.98           O  
ATOM   1360  N   ALA A 174     -24.236   6.034 -11.180  1.00  0.98           N  
ATOM   1361  CA  ALA A 174     -24.054   4.742 -10.524  1.00  0.98           C  
ATOM   1362  C   ALA A 174     -23.275   4.894  -9.221  1.00  0.98           C  
ATOM   1363  CB  ALA A 174     -23.340   3.767 -11.457  1.00  0.98           C  
ATOM   1364  O   ALA A 174     -23.624   4.284  -8.207  1.00  0.98           O  
ATOM   1365  N   LEU A 175     -22.219   5.733  -9.264  1.00  0.98           N  
ATOM   1366  CA  LEU A 175     -21.403   5.960  -8.076  1.00  0.98           C  
ATOM   1367  C   LEU A 175     -22.212   6.653  -6.985  1.00  0.98           C  
ATOM   1368  CB  LEU A 175     -20.170   6.799  -8.425  1.00  0.98           C  
ATOM   1369  O   LEU A 175     -22.138   6.272  -5.815  1.00  0.98           O  
ATOM   1370  CG  LEU A 175     -19.248   7.165  -7.261  1.00  0.98           C  
ATOM   1371  CD1 LEU A 175     -18.754   5.905  -6.559  1.00  0.98           C  
ATOM   1372  CD2 LEU A 175     -18.074   8.005  -7.752  1.00  0.98           C  
ATOM   1373  N   MET A 176     -23.004   7.659  -7.338  1.00  0.98           N  
ATOM   1374  CA  MET A 176     -23.807   8.394  -6.365  1.00  0.98           C  
ATOM   1375  C   MET A 176     -24.806   7.471  -5.676  1.00  0.98           C  
ATOM   1376  CB  MET A 176     -24.545   9.551  -7.041  1.00  0.98           C  
ATOM   1377  O   MET A 176     -25.044   7.594  -4.473  1.00  0.98           O  
ATOM   1378  CG  MET A 176     -23.626  10.645  -7.558  1.00  0.98           C  
ATOM   1379  SD  MET A 176     -22.440  11.228  -6.284  1.00  0.98           S  
ATOM   1380  CE  MET A 176     -23.589  11.988  -5.103  1.00  0.98           C  
ATOM   1381  N   SER A 177     -25.442   6.580  -6.478  1.00  0.98           N  
ATOM   1382  CA  SER A 177     -26.355   5.597  -5.906  1.00  0.98           C  
ATOM   1383  C   SER A 177     -25.637   4.688  -4.913  1.00  0.98           C  
ATOM   1384  CB  SER A 177     -26.997   4.754  -7.009  1.00  0.98           C  
ATOM   1385  O   SER A 177     -26.140   4.438  -3.816  1.00  0.98           O  
ATOM   1386  OG  SER A 177     -27.883   3.795  -6.458  1.00  0.98           O  
ATOM   1387  N   ALA A 178     -24.461   4.317  -5.240  1.00  0.98           N  
ATOM   1388  CA  ALA A 178     -23.663   3.452  -4.375  1.00  0.98           C  
ATOM   1389  C   ALA A 178     -23.254   4.180  -3.098  1.00  0.98           C  
ATOM   1390  CB  ALA A 178     -22.427   2.951  -5.118  1.00  0.98           C  
ATOM   1391  O   ALA A 178     -23.274   3.599  -2.011  1.00  0.98           O  
ATOM   1392  N   LEU A 179     -22.903   5.398  -3.244  1.00  0.99           N  
ATOM   1393  CA  LEU A 179     -22.487   6.184  -2.087  1.00  0.99           C  
ATOM   1394  C   LEU A 179     -23.651   6.393  -1.125  1.00  0.99           C  
ATOM   1395  CB  LEU A 179     -21.927   7.538  -2.532  1.00  0.99           C  
ATOM   1396  O   LEU A 179     -23.469   6.359   0.094  1.00  0.99           O  
ATOM   1397  CG  LEU A 179     -20.634   7.502  -3.348  1.00  0.99           C  
ATOM   1398  CD1 LEU A 179     -20.180   8.919  -3.683  1.00  0.99           C  
ATOM   1399  CD2 LEU A 179     -19.545   6.750  -2.591  1.00  0.99           C  
ATOM   1400  N   ALA A 180     -24.835   6.648  -1.707  1.00  0.98           N  
ATOM   1401  CA  ALA A 180     -26.023   6.787  -0.867  1.00  0.98           C  
ATOM   1402  C   ALA A 180     -26.278   5.515  -0.064  1.00  0.98           C  
ATOM   1403  CB  ALA A 180     -27.242   7.126  -1.722  1.00  0.98           C  
ATOM   1404  O   ALA A 180     -26.565   5.577   1.134  1.00  0.98           O  
ATOM   1405  N   GLN A 181     -26.118   4.382  -0.735  1.00  0.98           N  
ATOM   1406  CA  GLN A 181     -26.274   3.094  -0.068  1.00  0.98           C  
ATOM   1407  C   GLN A 181     -25.214   2.902   1.012  1.00  0.98           C  
ATOM   1408  CB  GLN A 181     -26.201   1.952  -1.083  1.00  0.98           C  
ATOM   1409  O   GLN A 181     -25.515   2.416   2.105  1.00  0.98           O  
ATOM   1410  CG  GLN A 181     -26.497   0.581  -0.489  1.00  0.98           C  
ATOM   1411  CD  GLN A 181     -26.481  -0.525  -1.528  1.00  0.98           C  
ATOM   1412  NE2 GLN A 181     -26.954  -1.706  -1.144  1.00  0.98           N  
ATOM   1413  OE1 GLN A 181     -26.049  -0.319  -2.667  1.00  0.98           O  
ATOM   1414  N   THR A 182     -24.023   3.266   0.668  1.00  0.98           N  
ATOM   1415  CA  THR A 182     -22.909   3.167   1.605  1.00  0.98           C  
ATOM   1416  C   THR A 182     -23.189   3.980   2.866  1.00  0.98           C  
ATOM   1417  CB  THR A 182     -21.594   3.646   0.963  1.00  0.98           C  
ATOM   1418  O   THR A 182     -23.010   3.487   3.982  1.00  0.98           O  
ATOM   1419  CG2 THR A 182     -20.454   3.641   1.976  1.00  0.98           C  
ATOM   1420  OG1 THR A 182     -21.256   2.778  -0.125  1.00  0.98           O  
ATOM   1421  N   ARG A 183     -23.716   5.149   2.768  1.00  0.98           N  
ATOM   1422  CA  ARG A 183     -24.037   6.001   3.909  1.00  0.98           C  
ATOM   1423  C   ARG A 183     -25.142   5.383   4.759  1.00  0.98           C  
ATOM   1424  CB  ARG A 183     -24.456   7.395   3.437  1.00  0.98           C  
ATOM   1425  O   ARG A 183     -25.061   5.387   5.990  1.00  0.98           O  
ATOM   1426  CG  ARG A 183     -23.307   8.235   2.903  1.00  0.98           C  
ATOM   1427  CD  ARG A 183     -23.729   9.677   2.656  1.00  0.98           C  
ATOM   1428  NE  ARG A 183     -24.719   9.773   1.587  1.00  0.98           N  
ATOM   1429  NH1 ARG A 183     -23.176   9.670  -0.130  1.00  0.98           N  
ATOM   1430  NH2 ARG A 183     -25.412   9.860  -0.601  1.00  0.98           N  
ATOM   1431  CZ  ARG A 183     -24.433   9.767   0.288  1.00  0.98           C  
ATOM   1432  N   GLU A 184     -26.132   4.851   4.055  1.00  0.98           N  
ATOM   1433  CA  GLU A 184     -27.287   4.274   4.736  1.00  0.98           C  
ATOM   1434  C   GLU A 184     -26.889   3.052   5.559  1.00  0.98           C  
ATOM   1435  CB  GLU A 184     -28.374   3.897   3.726  1.00  0.98           C  
ATOM   1436  O   GLU A 184     -27.282   2.924   6.720  1.00  0.98           O  
ATOM   1437  CG  GLU A 184     -29.634   3.327   4.362  1.00  0.98           C  
ATOM   1438  CD  GLU A 184     -30.691   2.927   3.345  1.00  0.98           C  
ATOM   1439  OE1 GLU A 184     -31.847   2.660   3.744  1.00  0.98           O  
ATOM   1440  OE2 GLU A 184     -30.360   2.880   2.139  1.00  0.98           O  
ATOM   1441  N   GLN A 185     -26.009   2.252   5.054  1.00  0.97           N  
ATOM   1442  CA  GLN A 185     -25.727   0.969   5.689  1.00  0.97           C  
ATOM   1443  C   GLN A 185     -24.460   1.041   6.536  1.00  0.97           C  
ATOM   1444  CB  GLN A 185     -25.595  -0.133   4.638  1.00  0.97           C  
ATOM   1445  O   GLN A 185     -24.227   0.181   7.389  1.00  0.97           O  
ATOM   1446  CG  GLN A 185     -24.424   0.064   3.684  1.00  0.97           C  
ATOM   1447  CD  GLN A 185     -24.401  -0.958   2.563  1.00  0.97           C  
ATOM   1448  NE2 GLN A 185     -23.314  -0.978   1.800  1.00  0.97           N  
ATOM   1449  OE1 GLN A 185     -25.353  -1.725   2.385  1.00  0.97           O  
ATOM   1450  N   GLY A 186     -23.582   1.984   6.291  1.00  0.98           N  
ATOM   1451  CA  GLY A 186     -22.404   2.189   7.119  1.00  0.98           C  
ATOM   1452  C   GLY A 186     -21.188   1.428   6.626  1.00  0.98           C  
ATOM   1453  O   GLY A 186     -20.166   1.368   7.314  1.00  0.98           O  
ATOM   1454  N   TYR A 187     -21.262   0.797   5.509  1.00  0.99           N  
ATOM   1455  CA  TYR A 187     -20.162   0.093   4.860  1.00  0.99           C  
ATOM   1456  C   TYR A 187     -20.312   0.124   3.344  1.00  0.99           C  
ATOM   1457  CB  TYR A 187     -20.089  -1.357   5.348  1.00  0.99           C  
ATOM   1458  O   TYR A 187     -21.374   0.480   2.827  1.00  0.99           O  
ATOM   1459  CG  TYR A 187     -21.282  -2.192   4.948  1.00  0.99           C  
ATOM   1460  CD1 TYR A 187     -22.416  -2.252   5.755  1.00  0.99           C  
ATOM   1461  CD2 TYR A 187     -21.276  -2.923   3.765  1.00  0.99           C  
ATOM   1462  CE1 TYR A 187     -23.516  -3.022   5.392  1.00  0.99           C  
ATOM   1463  CE2 TYR A 187     -22.371  -3.695   3.392  1.00  0.99           C  
ATOM   1464  OH  TYR A 187     -24.571  -4.502   3.846  1.00  0.99           O  
ATOM   1465  CZ  TYR A 187     -23.485  -3.738   4.210  1.00  0.99           C  
ATOM   1466  N   ALA A 188     -19.171  -0.202   2.616  1.00  0.98           N  
ATOM   1467  CA  ALA A 188     -19.209  -0.291   1.159  1.00  0.98           C  
ATOM   1468  C   ALA A 188     -18.808  -1.684   0.684  1.00  0.98           C  
ATOM   1469  CB  ALA A 188     -18.297   0.763   0.538  1.00  0.98           C  
ATOM   1470  O   ALA A 188     -18.009  -2.362   1.334  1.00  0.98           O  
ATOM   1471  N   LEU A 189     -19.416  -2.067  -0.388  1.00  0.97           N  
ATOM   1472  CA  LEU A 189     -19.080  -3.338  -1.020  1.00  0.97           C  
ATOM   1473  C   LEU A 189     -18.485  -3.115  -2.407  1.00  0.97           C  
ATOM   1474  CB  LEU A 189     -20.320  -4.230  -1.122  1.00  0.97           C  
ATOM   1475  O   LEU A 189     -18.904  -2.208  -3.129  1.00  0.97           O  
ATOM   1476  CG  LEU A 189     -20.915  -4.718   0.199  1.00  0.97           C  
ATOM   1477  CD1 LEU A 189     -22.220  -5.467  -0.051  1.00  0.97           C  
ATOM   1478  CD2 LEU A 189     -19.918  -5.602   0.941  1.00  0.97           C  
ATOM   1479  N   ASP A 190     -17.482  -3.730  -2.666  1.00  0.96           N  
ATOM   1480  CA  ASP A 190     -16.969  -3.972  -4.011  1.00  0.96           C  
ATOM   1481  C   ASP A 190     -17.193  -5.422  -4.432  1.00  0.96           C  
ATOM   1482  CB  ASP A 190     -15.481  -3.625  -4.089  1.00  0.96           C  
ATOM   1483  O   ASP A 190     -16.516  -6.328  -3.942  1.00  0.96           O  
ATOM   1484  CG  ASP A 190     -14.834  -4.075  -5.387  1.00  0.96           C  
ATOM   1485  OD1 ASP A 190     -15.557  -4.501  -6.313  1.00  0.96           O  
ATOM   1486  OD2 ASP A 190     -13.590  -4.005  -5.484  1.00  0.96           O  
ATOM   1487  N   SER A 191     -18.163  -5.659  -5.346  1.00  0.96           N  
ATOM   1488  CA  SER A 191     -18.477  -6.999  -5.830  1.00  0.96           C  
ATOM   1489  C   SER A 191     -18.033  -7.181  -7.278  1.00  0.96           C  
ATOM   1490  CB  SER A 191     -19.976  -7.276  -5.709  1.00  0.96           C  
ATOM   1491  O   SER A 191     -18.855  -7.133  -8.195  1.00  0.96           O  
ATOM   1492  OG  SER A 191     -20.385  -7.245  -4.353  1.00  0.96           O  
ATOM   1493  N   GLU A 192     -16.707  -7.231  -7.481  1.00  0.96           N  
ATOM   1494  CA  GLU A 192     -16.007  -7.453  -8.742  1.00  0.96           C  
ATOM   1495  C   GLU A 192     -16.006  -6.193  -9.602  1.00  0.96           C  
ATOM   1496  CB  GLU A 192     -16.641  -8.615  -9.512  1.00  0.96           C  
ATOM   1497  O   GLU A 192     -16.106  -6.271 -10.829  1.00  0.96           O  
ATOM   1498  CG  GLU A 192     -16.580  -9.946  -8.777  1.00  0.96           C  
ATOM   1499  CD  GLU A 192     -17.108 -11.110  -9.599  1.00  0.96           C  
ATOM   1500  OE1 GLU A 192     -18.221 -11.604  -9.308  1.00  0.96           O  
ATOM   1501  OE2 GLU A 192     -16.402 -11.534 -10.542  1.00  0.96           O  
ATOM   1502  N   GLU A 193     -16.131  -5.016  -8.952  1.00  0.97           N  
ATOM   1503  CA  GLU A 193     -16.126  -3.756  -9.689  1.00  0.97           C  
ATOM   1504  C   GLU A 193     -14.734  -3.435 -10.224  1.00  0.97           C  
ATOM   1505  CB  GLU A 193     -16.626  -2.612  -8.802  1.00  0.97           C  
ATOM   1506  O   GLU A 193     -14.595  -2.884 -11.318  1.00  0.97           O  
ATOM   1507  CG  GLU A 193     -18.069  -2.773  -8.346  1.00  0.97           C  
ATOM   1508  CD  GLU A 193     -18.405  -1.944  -7.116  1.00  0.97           C  
ATOM   1509  OE1 GLU A 193     -19.514  -2.107  -6.559  1.00  0.97           O  
ATOM   1510  OE2 GLU A 193     -17.552  -1.125  -6.707  1.00  0.97           O  
ATOM   1511  N   ASN A 194     -13.707  -3.748  -9.416  1.00  0.95           N  
ATOM   1512  CA  ASN A 194     -12.329  -3.417  -9.761  1.00  0.95           C  
ATOM   1513  C   ASN A 194     -11.609  -4.603 -10.395  1.00  0.95           C  
ATOM   1514  CB  ASN A 194     -11.567  -2.933  -8.525  1.00  0.95           C  
ATOM   1515  O   ASN A 194     -10.834  -4.433 -11.338  1.00  0.95           O  
ATOM   1516  CG  ASN A 194     -10.178  -2.425  -8.857  1.00  0.95           C  
ATOM   1517  ND2 ASN A 194      -9.189  -2.856  -8.083  1.00  0.95           N  
ATOM   1518  OD1 ASN A 194      -9.995  -1.651  -9.800  1.00  0.95           O  
ATOM   1519  N   GLU A 195     -11.853  -5.796  -9.890  1.00  0.94           N  
ATOM   1520  CA  GLU A 195     -11.247  -7.039 -10.357  1.00  0.94           C  
ATOM   1521  C   GLU A 195     -12.260  -8.181 -10.359  1.00  0.94           C  
ATOM   1522  CB  GLU A 195     -10.040  -7.408  -9.491  1.00  0.94           C  
ATOM   1523  O   GLU A 195     -12.918  -8.435  -9.347  1.00  0.94           O  
ATOM   1524  CG  GLU A 195      -9.271  -8.621  -9.993  1.00  0.94           C  
ATOM   1525  CD  GLU A 195      -8.052  -8.951  -9.146  1.00  0.94           C  
ATOM   1526  OE1 GLU A 195      -7.564 -10.102  -9.206  1.00  0.94           O  
ATOM   1527  OE2 GLU A 195      -7.581  -8.050  -8.416  1.00  0.94           O  
ATOM   1528  N   GLN A 196     -12.330  -8.878 -11.549  1.00  0.94           N  
ATOM   1529  CA  GLN A 196     -13.218 -10.031 -11.648  1.00  0.94           C  
ATOM   1530  C   GLN A 196     -12.801 -11.132 -10.677  1.00  0.94           C  
ATOM   1531  CB  GLN A 196     -13.238 -10.573 -13.078  1.00  0.94           C  
ATOM   1532  O   GLN A 196     -11.615 -11.450 -10.563  1.00  0.94           O  
ATOM   1533  CG  GLN A 196     -13.990  -9.686 -14.061  1.00  0.94           C  
ATOM   1534  CD  GLN A 196     -14.102 -10.304 -15.442  1.00  0.94           C  
ATOM   1535  NE2 GLN A 196     -14.688  -9.564 -16.377  1.00  0.94           N  
ATOM   1536  OE1 GLN A 196     -13.665 -11.437 -15.667  1.00  0.94           O  
ATOM   1537  N   GLY A 197     -13.757 -11.637  -9.897  1.00  0.93           N  
ATOM   1538  CA  GLY A 197     -13.505 -12.729  -8.971  1.00  0.93           C  
ATOM   1539  C   GLY A 197     -13.181 -12.257  -7.566  1.00  0.93           C  
ATOM   1540  O   GLY A 197     -12.965 -13.071  -6.666  1.00  0.93           O  
ATOM   1541  N   VAL A 198     -13.066 -10.921  -7.404  1.00  0.94           N  
ATOM   1542  CA  VAL A 198     -12.713 -10.374  -6.098  1.00  0.94           C  
ATOM   1543  C   VAL A 198     -13.894  -9.590  -5.530  1.00  0.94           C  
ATOM   1544  CB  VAL A 198     -11.463  -9.470  -6.181  1.00  0.94           C  
ATOM   1545  O   VAL A 198     -14.547  -8.830  -6.249  1.00  0.94           O  
ATOM   1546  CG1 VAL A 198     -11.189  -8.802  -4.834  1.00  0.94           C  
ATOM   1547  CG2 VAL A 198     -10.250 -10.278  -6.637  1.00  0.94           C  
ATOM   1548  N   ARG A 199     -14.177  -9.805  -4.168  1.00  0.95           N  
ATOM   1549  CA  ARG A 199     -15.125  -9.004  -3.402  1.00  0.95           C  
ATOM   1550  C   ARG A 199     -14.452  -8.365  -2.192  1.00  0.95           C  
ATOM   1551  CB  ARG A 199     -16.311  -9.859  -2.950  1.00  0.95           C  
ATOM   1552  O   ARG A 199     -13.546  -8.953  -1.597  1.00  0.95           O  
ATOM   1553  CG  ARG A 199     -17.172 -10.371  -4.094  1.00  0.95           C  
ATOM   1554  CD  ARG A 199     -18.332 -11.219  -3.591  1.00  0.95           C  
ATOM   1555  NE  ARG A 199     -19.402 -10.394  -3.037  1.00  0.95           N  
ATOM   1556  NH1 ARG A 199     -20.730 -12.176  -2.405  1.00  0.95           N  
ATOM   1557  NH2 ARG A 199     -21.425 -10.027  -2.014  1.00  0.95           N  
ATOM   1558  CZ  ARG A 199     -20.517 -10.867  -2.487  1.00  0.95           C  
ATOM   1559  N   CYS A 200     -14.936  -7.198  -1.986  1.00  0.96           N  
ATOM   1560  CA  CYS A 200     -14.351  -6.481  -0.858  1.00  0.96           C  
ATOM   1561  C   CYS A 200     -15.429  -5.774  -0.044  1.00  0.96           C  
ATOM   1562  CB  CYS A 200     -13.319  -5.466  -1.346  1.00  0.96           C  
ATOM   1563  O   CYS A 200     -16.448  -5.350  -0.591  1.00  0.96           O  
ATOM   1564  SG  CYS A 200     -11.914  -6.210  -2.203  1.00  0.96           S  
ATOM   1565  N   VAL A 201     -15.228  -5.761   1.316  1.00  0.98           N  
ATOM   1566  CA  VAL A 201     -16.046  -4.959   2.219  1.00  0.98           C  
ATOM   1567  C   VAL A 201     -15.170  -3.938   2.942  1.00  0.98           C  
ATOM   1568  CB  VAL A 201     -16.792  -5.842   3.244  1.00  0.98           C  
ATOM   1569  O   VAL A 201     -14.031  -4.238   3.308  1.00  0.98           O  
ATOM   1570  CG1 VAL A 201     -15.802  -6.622   4.107  1.00  0.98           C  
ATOM   1571  CG2 VAL A 201     -17.709  -4.987   4.117  1.00  0.98           C  
ATOM   1572  N   ALA A 202     -15.669  -2.708   3.001  1.00  0.99           N  
ATOM   1573  CA  ALA A 202     -14.907  -1.661   3.677  1.00  0.99           C  
ATOM   1574  C   ALA A 202     -15.787  -0.883   4.651  1.00  0.99           C  
ATOM   1575  CB  ALA A 202     -14.284  -0.714   2.654  1.00  0.99           C  
ATOM   1576  O   ALA A 202     -16.994  -0.750   4.436  1.00  0.99           O  
ATOM   1577  N   VAL A 203     -15.156  -0.409   5.729  1.00  0.99           N  
ATOM   1578  CA  VAL A 203     -15.854   0.397   6.726  1.00  0.99           C  
ATOM   1579  C   VAL A 203     -15.057   1.668   7.012  1.00  0.99           C  
ATOM   1580  CB  VAL A 203     -16.086  -0.392   8.033  1.00  0.99           C  
ATOM   1581  O   VAL A 203     -13.838   1.698   6.827  1.00  0.99           O  
ATOM   1582  CG1 VAL A 203     -16.968  -1.613   7.778  1.00  0.99           C  
ATOM   1583  CG2 VAL A 203     -14.751  -0.812   8.647  1.00  0.99           C  
ATOM   1584  N   PRO A 204     -15.799   2.763   7.395  1.00  0.99           N  
ATOM   1585  CA  PRO A 204     -15.131   4.042   7.643  1.00  0.99           C  
ATOM   1586  C   PRO A 204     -14.362   4.061   8.962  1.00  0.99           C  
ATOM   1587  CB  PRO A 204     -16.287   5.045   7.670  1.00  0.99           C  
ATOM   1588  O   PRO A 204     -14.737   3.364   9.909  1.00  0.99           O  
ATOM   1589  CG  PRO A 204     -17.449   4.272   8.206  1.00  0.99           C  
ATOM   1590  CD  PRO A 204     -17.375   2.869   7.676  1.00  0.99           C  
ATOM   1591  N   VAL A 205     -13.259   4.743   9.025  1.00  0.98           N  
ATOM   1592  CA  VAL A 205     -12.556   5.133  10.243  1.00  0.98           C  
ATOM   1593  C   VAL A 205     -12.728   6.631  10.482  1.00  0.98           C  
ATOM   1594  CB  VAL A 205     -11.055   4.774  10.171  1.00  0.98           C  
ATOM   1595  O   VAL A 205     -12.301   7.450   9.665  1.00  0.98           O  
ATOM   1596  CG1 VAL A 205     -10.331   5.224  11.439  1.00  0.98           C  
ATOM   1597  CG2 VAL A 205     -10.876   3.272   9.954  1.00  0.98           C  
ATOM   1598  N   TRP A 206     -13.326   6.939  11.674  1.00  0.98           N  
ATOM   1599  CA  TRP A 206     -13.676   8.317  12.001  1.00  0.98           C  
ATOM   1600  C   TRP A 206     -12.646   8.933  12.942  1.00  0.98           C  
ATOM   1601  CB  TRP A 206     -15.068   8.383  12.636  1.00  0.98           C  
ATOM   1602  O   TRP A 206     -12.044   8.231  13.758  1.00  0.98           O  
ATOM   1603  CG  TRP A 206     -16.129   7.670  11.852  1.00  0.98           C  
ATOM   1604  CD1 TRP A 206     -16.389   6.328  11.848  1.00  0.98           C  
ATOM   1605  CD2 TRP A 206     -17.070   8.264  10.953  1.00  0.98           C  
ATOM   1606  CE2 TRP A 206     -17.872   7.221  10.438  1.00  0.98           C  
ATOM   1607  CE3 TRP A 206     -17.314   9.578  10.532  1.00  0.98           C  
ATOM   1608  NE1 TRP A 206     -17.437   6.052  11.000  1.00  0.98           N  
ATOM   1609  CH2 TRP A 206     -19.119   8.748   9.128  1.00  0.98           C  
ATOM   1610  CZ2 TRP A 206     -18.902   7.453   9.523  1.00  0.98           C  
ATOM   1611  CZ3 TRP A 206     -18.339   9.807   9.621  1.00  0.98           C  
ATOM   1612  N   ASN A 207     -12.411  10.214  12.782  1.00  0.96           N  
ATOM   1613  CA  ASN A 207     -11.555  10.901  13.743  1.00  0.96           C  
ATOM   1614  C   ASN A 207     -12.374  11.640  14.797  1.00  0.96           C  
ATOM   1615  CB  ASN A 207     -10.614  11.872  13.026  1.00  0.96           C  
ATOM   1616  O   ASN A 207     -13.588  11.446  14.894  1.00  0.96           O  
ATOM   1617  CG  ASN A 207     -11.344  13.060  12.430  1.00  0.96           C  
ATOM   1618  ND2 ASN A 207     -10.620  13.892  11.692  1.00  0.96           N  
ATOM   1619  OD1 ASN A 207     -12.550  13.228  12.631  1.00  0.96           O  
ATOM   1620  N   HIS A 208     -11.800  12.411  15.721  1.00  0.95           N  
ATOM   1621  CA  HIS A 208     -12.426  13.085  16.853  1.00  0.95           C  
ATOM   1622  C   HIS A 208     -13.373  14.184  16.383  1.00  0.95           C  
ATOM   1623  CB  HIS A 208     -11.362  13.671  17.783  1.00  0.95           C  
ATOM   1624  O   HIS A 208     -14.238  14.630  17.142  1.00  0.95           O  
ATOM   1625  CG  HIS A 208     -10.581  14.790  17.171  1.00  0.95           C  
ATOM   1626  CD2 HIS A 208     -10.677  16.131  17.328  1.00  0.95           C  
ATOM   1627  ND1 HIS A 208      -9.557  14.578  16.274  1.00  0.95           N  
ATOM   1628  CE1 HIS A 208      -9.055  15.745  15.905  1.00  0.95           C  
ATOM   1629  NE2 HIS A 208      -9.718  16.703  16.530  1.00  0.95           N  
ATOM   1630  N   GLU A 209     -13.293  14.567  15.079  1.00  0.96           N  
ATOM   1631  CA  GLU A 209     -14.162  15.588  14.501  1.00  0.96           C  
ATOM   1632  C   GLU A 209     -15.302  14.958  13.707  1.00  0.96           C  
ATOM   1633  CB  GLU A 209     -13.357  16.534  13.606  1.00  0.96           C  
ATOM   1634  O   GLU A 209     -15.937  15.624  12.887  1.00  0.96           O  
ATOM   1635  CG  GLU A 209     -12.304  17.340  14.352  1.00  0.96           C  
ATOM   1636  CD  GLU A 209     -11.431  18.181  13.434  1.00  0.96           C  
ATOM   1637  OE1 GLU A 209     -10.630  19.000  13.941  1.00  0.96           O  
ATOM   1638  OE2 GLU A 209     -11.549  18.022  12.199  1.00  0.96           O  
ATOM   1639  N   SER A 210     -15.522  13.621  13.784  1.00  0.96           N  
ATOM   1640  CA  SER A 210     -16.561  12.856  13.103  1.00  0.96           C  
ATOM   1641  C   SER A 210     -16.392  12.921  11.588  1.00  0.96           C  
ATOM   1642  CB  SER A 210     -17.948  13.369  13.492  1.00  0.96           C  
ATOM   1643  O   SER A 210     -17.374  13.039  10.853  1.00  0.96           O  
ATOM   1644  OG  SER A 210     -18.185  13.178  14.876  1.00  0.96           O  
ATOM   1645  N   ARG A 211     -15.091  12.984  11.182  1.00  0.96           N  
ATOM   1646  CA  ARG A 211     -14.762  12.919   9.762  1.00  0.96           C  
ATOM   1647  C   ARG A 211     -14.133  11.576   9.406  1.00  0.96           C  
ATOM   1648  CB  ARG A 211     -13.817  14.059   9.377  1.00  0.96           C  
ATOM   1649  O   ARG A 211     -13.349  11.026  10.183  1.00  0.96           O  
ATOM   1650  CG  ARG A 211     -14.452  15.438   9.450  1.00  0.96           C  
ATOM   1651  CD  ARG A 211     -13.582  16.497   8.787  1.00  0.96           C  
ATOM   1652  NE  ARG A 211     -14.226  17.807   8.797  1.00  0.96           N  
ATOM   1653  NH1 ARG A 211     -12.694  18.800   7.380  1.00  0.96           N  
ATOM   1654  NH2 ARG A 211     -14.452  20.016   8.208  1.00  0.96           N  
ATOM   1655  CZ  ARG A 211     -13.789  18.871   8.128  1.00  0.96           C  
ATOM   1656  N   VAL A 212     -14.562  11.067   8.226  1.00  0.98           N  
ATOM   1657  CA  VAL A 212     -13.924   9.842   7.755  1.00  0.98           C  
ATOM   1658  C   VAL A 212     -12.512  10.151   7.264  1.00  0.98           C  
ATOM   1659  CB  VAL A 212     -14.745   9.171   6.631  1.00  0.98           C  
ATOM   1660  O   VAL A 212     -12.334  10.878   6.284  1.00  0.98           O  
ATOM   1661  CG1 VAL A 212     -14.002   7.960   6.069  1.00  0.98           C  
ATOM   1662  CG2 VAL A 212     -16.124   8.764   7.147  1.00  0.98           C  
ATOM   1663  N   ILE A 213     -11.436   9.545   7.880  1.00  0.97           N  
ATOM   1664  CA  ILE A 213     -10.058   9.895   7.552  1.00  0.97           C  
ATOM   1665  C   ILE A 213      -9.352   8.689   6.937  1.00  0.97           C  
ATOM   1666  CB  ILE A 213      -9.289  10.388   8.798  1.00  0.97           C  
ATOM   1667  O   ILE A 213      -8.244   8.813   6.410  1.00  0.97           O  
ATOM   1668  CG1 ILE A 213      -9.307   9.318   9.896  1.00  0.97           C  
ATOM   1669  CG2 ILE A 213      -9.877  11.707   9.309  1.00  0.97           C  
ATOM   1670  CD1 ILE A 213      -8.283   9.546  10.999  1.00  0.97           C  
ATOM   1671  N   ALA A 214     -10.003   7.538   7.021  1.00  0.98           N  
ATOM   1672  CA  ALA A 214      -9.454   6.298   6.479  1.00  0.98           C  
ATOM   1673  C   ALA A 214     -10.546   5.247   6.300  1.00  0.98           C  
ATOM   1674  CB  ALA A 214      -8.350   5.763   7.387  1.00  0.98           C  
ATOM   1675  O   ALA A 214     -11.701   5.474   6.668  1.00  0.98           O  
ATOM   1676  N   ALA A 215     -10.193   4.201   5.632  1.00  0.99           N  
ATOM   1677  CA  ALA A 215     -11.093   3.064   5.459  1.00  0.99           C  
ATOM   1678  C   ALA A 215     -10.363   1.746   5.702  1.00  0.99           C  
ATOM   1679  CB  ALA A 215     -11.707   3.078   4.061  1.00  0.99           C  
ATOM   1680  O   ALA A 215      -9.222   1.571   5.265  1.00  0.99           O  
ATOM   1681  N   LEU A 216     -11.051   0.821   6.493  1.00  0.98           N  
ATOM   1682  CA  LEU A 216     -10.601  -0.556   6.666  1.00  0.98           C  
ATOM   1683  C   LEU A 216     -11.320  -1.489   5.697  1.00  0.98           C  
ATOM   1684  CB  LEU A 216     -10.834  -1.019   8.106  1.00  0.98           C  
ATOM   1685  O   LEU A 216     -12.525  -1.352   5.476  1.00  0.98           O  
ATOM   1686  CG  LEU A 216     -10.077  -0.257   9.195  1.00  0.98           C  
ATOM   1687  CD1 LEU A 216     -10.417  -0.820  10.571  1.00  0.98           C  
ATOM   1688  CD2 LEU A 216      -8.574  -0.318   8.943  1.00  0.98           C  
ATOM   1689  N   SER A 217     -10.588  -2.392   5.162  1.00  0.98           N  
ATOM   1690  CA  SER A 217     -11.266  -3.300   4.243  1.00  0.98           C  
ATOM   1691  C   SER A 217     -10.755  -4.729   4.400  1.00  0.98           C  
ATOM   1692  CB  SER A 217     -11.077  -2.839   2.797  1.00  0.98           C  
ATOM   1693  O   SER A 217      -9.690  -4.953   4.979  1.00  0.98           O  
ATOM   1694  OG  SER A 217      -9.742  -3.050   2.372  1.00  0.98           O  
ATOM   1695  N   LEU A 218     -11.535  -5.612   3.945  1.00  0.96           N  
ATOM   1696  CA  LEU A 218     -11.235  -7.034   3.824  1.00  0.96           C  
ATOM   1697  C   LEU A 218     -11.574  -7.544   2.427  1.00  0.96           C  
ATOM   1698  CB  LEU A 218     -12.008  -7.837   4.873  1.00  0.96           C  
ATOM   1699  O   LEU A 218     -12.678  -7.313   1.928  1.00  0.96           O  
ATOM   1700  CG  LEU A 218     -11.696  -9.332   4.948  1.00  0.96           C  
ATOM   1701  CD1 LEU A 218     -11.938  -9.854   6.361  1.00  0.96           C  
ATOM   1702  CD2 LEU A 218     -12.535 -10.105   3.936  1.00  0.96           C  
ATOM   1703  N   SER A 219     -10.617  -8.263   1.829  1.00  0.96           N  
ATOM   1704  CA  SER A 219     -10.791  -8.752   0.465  1.00  0.96           C  
ATOM   1705  C   SER A 219     -10.840 -10.276   0.426  1.00  0.96           C  
ATOM   1706  CB  SER A 219      -9.661  -8.247  -0.433  1.00  0.96           C  
ATOM   1707  O   SER A 219     -10.074 -10.945   1.121  1.00  0.96           O  
ATOM   1708  OG  SER A 219      -9.643  -6.830  -0.471  1.00  0.96           O  
ATOM   1709  N   THR A 220     -11.771 -10.764  -0.417  1.00  0.94           N  
ATOM   1710  CA  THR A 220     -11.921 -12.206  -0.577  1.00  0.94           C  
ATOM   1711  C   THR A 220     -12.213 -12.561  -2.032  1.00  0.94           C  
ATOM   1712  CB  THR A 220     -13.045 -12.754   0.323  1.00  0.94           C  
ATOM   1713  O   THR A 220     -12.362 -11.674  -2.875  1.00  0.94           O  
ATOM   1714  CG2 THR A 220     -14.403 -12.198  -0.093  1.00  0.94           C  
ATOM   1715  OG1 THR A 220     -13.075 -14.183   0.223  1.00  0.94           O  
ATOM   1716  N   LEU A 221     -12.201 -13.884  -2.367  1.00  0.93           N  
ATOM   1717  CA  LEU A 221     -12.548 -14.380  -3.694  1.00  0.93           C  
ATOM   1718  C   LEU A 221     -14.010 -14.809  -3.749  1.00  0.93           C  
ATOM   1719  CB  LEU A 221     -11.644 -15.553  -4.082  1.00  0.93           C  
ATOM   1720  O   LEU A 221     -14.503 -15.468  -2.831  1.00  0.93           O  
ATOM   1721  CG  LEU A 221     -10.151 -15.247  -4.208  1.00  0.93           C  
ATOM   1722  CD1 LEU A 221      -9.367 -16.529  -4.467  1.00  0.93           C  
ATOM   1723  CD2 LEU A 221      -9.906 -14.230  -5.318  1.00  0.93           C  
ATOM   1724  N   THR A 222     -14.650 -14.376  -4.830  1.00  0.92           N  
ATOM   1725  CA  THR A 222     -16.059 -14.721  -4.988  1.00  0.92           C  
ATOM   1726  C   THR A 222     -16.252 -16.234  -4.953  1.00  0.92           C  
ATOM   1727  CB  THR A 222     -16.628 -14.158  -6.303  1.00  0.92           C  
ATOM   1728  O   THR A 222     -17.292 -16.722  -4.506  1.00  0.92           O  
ATOM   1729  CG2 THR A 222     -16.686 -12.634  -6.269  1.00  0.92           C  
ATOM   1730  OG1 THR A 222     -15.793 -14.568  -7.393  1.00  0.92           O  
ATOM   1731  N   SER A 223     -15.248 -17.048  -5.292  1.00  0.92           N  
ATOM   1732  CA  SER A 223     -15.291 -18.504  -5.390  1.00  0.92           C  
ATOM   1733  C   SER A 223     -15.170 -19.154  -4.016  1.00  0.92           C  
ATOM   1734  CB  SER A 223     -14.176 -19.013  -6.304  1.00  0.92           C  
ATOM   1735  O   SER A 223     -15.569 -20.306  -3.831  1.00  0.92           O  
ATOM   1736  OG  SER A 223     -12.905 -18.626  -5.810  1.00  0.92           O  
ATOM   1737  N   ARG A 224     -14.809 -18.380  -2.981  1.00  0.89           N  
ATOM   1738  CA  ARG A 224     -14.457 -19.006  -1.710  1.00  0.89           C  
ATOM   1739  C   ARG A 224     -15.437 -18.606  -0.613  1.00  0.89           C  
ATOM   1740  CB  ARG A 224     -13.031 -18.631  -1.302  1.00  0.89           C  
ATOM   1741  O   ARG A 224     -15.649 -19.356   0.342  1.00  0.89           O  
ATOM   1742  CG  ARG A 224     -11.954 -19.290  -2.150  1.00  0.89           C  
ATOM   1743  CD  ARG A 224     -10.558 -18.987  -1.623  1.00  0.89           C  
ATOM   1744  NE  ARG A 224      -9.524 -19.568  -2.474  1.00  0.89           N  
ATOM   1745  NH1 ARG A 224      -7.755 -18.685  -1.279  1.00  0.89           N  
ATOM   1746  NH2 ARG A 224      -7.361 -19.983  -3.127  1.00  0.89           N  
ATOM   1747  CZ  ARG A 224      -8.216 -19.410  -2.291  1.00  0.89           C  
ATOM   1748  N   VAL A 225     -15.942 -17.463  -0.721  1.00  0.91           N  
ATOM   1749  CA  VAL A 225     -16.740 -16.921   0.374  1.00  0.91           C  
ATOM   1750  C   VAL A 225     -18.171 -16.677  -0.100  1.00  0.91           C  
ATOM   1751  CB  VAL A 225     -16.131 -15.613   0.926  1.00  0.91           C  
ATOM   1752  O   VAL A 225     -18.391 -15.996  -1.104  1.00  0.91           O  
ATOM   1753  CG1 VAL A 225     -17.047 -14.993   1.980  1.00  0.91           C  
ATOM   1754  CG2 VAL A 225     -14.743 -15.875   1.508  1.00  0.91           C  
ATOM   1755  N   ASP A 226     -19.181 -17.305   0.560  1.00  0.94           N  
ATOM   1756  CA  ASP A 226     -20.580 -17.052   0.232  1.00  0.94           C  
ATOM   1757  C   ASP A 226     -21.097 -15.809   0.953  1.00  0.94           C  
ATOM   1758  CB  ASP A 226     -21.443 -18.264   0.589  1.00  0.94           C  
ATOM   1759  O   ASP A 226     -20.345 -15.138   1.662  1.00  0.94           O  
ATOM   1760  CG  ASP A 226     -21.456 -18.565   2.077  1.00  0.94           C  
ATOM   1761  OD1 ASP A 226     -21.108 -17.675   2.883  1.00  0.94           O  
ATOM   1762  OD2 ASP A 226     -21.816 -19.704   2.448  1.00  0.94           O  
ATOM   1763  N   ASP A 227     -22.299 -15.398   0.757  1.00  0.94           N  
ATOM   1764  CA  ASP A 227     -22.886 -14.160   1.261  1.00  0.94           C  
ATOM   1765  C   ASP A 227     -22.955 -14.165   2.786  1.00  0.94           C  
ATOM   1766  CB  ASP A 227     -24.282 -13.949   0.671  1.00  0.94           C  
ATOM   1767  O   ASP A 227     -22.748 -13.132   3.426  1.00  0.94           O  
ATOM   1768  CG  ASP A 227     -24.252 -13.542  -0.792  1.00  0.94           C  
ATOM   1769  OD1 ASP A 227     -23.178 -13.147  -1.294  1.00  0.94           O  
ATOM   1770  OD2 ASP A 227     -25.314 -13.613  -1.447  1.00  0.94           O  
ATOM   1771  N   ALA A 228     -23.223 -15.376   3.348  1.00  0.95           N  
ATOM   1772  CA  ALA A 228     -23.311 -15.487   4.802  1.00  0.95           C  
ATOM   1773  C   ALA A 228     -21.958 -15.220   5.455  1.00  0.95           C  
ATOM   1774  CB  ALA A 228     -23.828 -16.867   5.201  1.00  0.95           C  
ATOM   1775  O   ALA A 228     -21.872 -14.487   6.443  1.00  0.95           O  
ATOM   1776  N   GLU A 229     -20.956 -15.811   4.843  1.00  0.95           N  
ATOM   1777  CA  GLU A 229     -19.607 -15.603   5.360  1.00  0.95           C  
ATOM   1778  C   GLU A 229     -19.169 -14.151   5.193  1.00  0.95           C  
ATOM   1779  CB  GLU A 229     -18.614 -16.536   4.662  1.00  0.95           C  
ATOM   1780  O   GLU A 229     -18.551 -13.576   6.091  1.00  0.95           O  
ATOM   1781  CG  GLU A 229     -17.258 -16.616   5.348  1.00  0.95           C  
ATOM   1782  CD  GLU A 229     -16.385 -17.744   4.823  1.00  0.95           C  
ATOM   1783  OE1 GLU A 229     -15.531 -18.255   5.583  1.00  0.95           O  
ATOM   1784  OE2 GLU A 229     -16.556 -18.121   3.642  1.00  0.95           O  
ATOM   1785  N   LEU A 230     -19.464 -13.546   4.051  1.00  0.94           N  
ATOM   1786  CA  LEU A 230     -19.149 -12.142   3.807  1.00  0.94           C  
ATOM   1787  C   LEU A 230     -19.817 -11.247   4.845  1.00  0.94           C  
ATOM   1788  CB  LEU A 230     -19.591 -11.731   2.400  1.00  0.94           C  
ATOM   1789  O   LEU A 230     -19.210 -10.288   5.327  1.00  0.94           O  
ATOM   1790  CG  LEU A 230     -19.145 -10.347   1.927  1.00  0.94           C  
ATOM   1791  CD1 LEU A 230     -17.623 -10.272   1.868  1.00  0.94           C  
ATOM   1792  CD2 LEU A 230     -19.755 -10.024   0.567  1.00  0.94           C  
ATOM   1793  N   ALA A 231     -21.068 -11.556   5.202  1.00  0.96           N  
ATOM   1794  CA  ALA A 231     -21.789 -10.802   6.224  1.00  0.96           C  
ATOM   1795  C   ALA A 231     -21.083 -10.894   7.574  1.00  0.96           C  
ATOM   1796  CB  ALA A 231     -23.225 -11.307   6.343  1.00  0.96           C  
ATOM   1797  O   ALA A 231     -21.004  -9.907   8.309  1.00  0.96           O  
ATOM   1798  N   ASN A 232     -20.579 -12.119   7.843  1.00  0.97           N  
ATOM   1799  CA  ASN A 232     -19.809 -12.301   9.069  1.00  0.97           C  
ATOM   1800  C   ASN A 232     -18.548 -11.443   9.072  1.00  0.97           C  
ATOM   1801  CB  ASN A 232     -19.449 -13.775   9.264  1.00  0.97           C  
ATOM   1802  O   ASN A 232     -18.233 -10.796  10.072  1.00  0.97           O  
ATOM   1803  CG  ASN A 232     -18.751 -14.037  10.584  1.00  0.97           C  
ATOM   1804  ND2 ASN A 232     -17.562 -14.624  10.519  1.00  0.97           N  
ATOM   1805  OD1 ASN A 232     -19.276 -13.715  11.652  1.00  0.97           O  
ATOM   1806  N   PHE A 233     -17.807 -11.410   7.996  1.00  0.96           N  
ATOM   1807  CA  PHE A 233     -16.620 -10.574   7.857  1.00  0.96           C  
ATOM   1808  C   PHE A 233     -16.970  -9.102   8.037  1.00  0.96           C  
ATOM   1809  CB  PHE A 233     -15.962 -10.794   6.491  1.00  0.96           C  
ATOM   1810  O   PHE A 233     -16.237  -8.360   8.693  1.00  0.96           O  
ATOM   1811  CG  PHE A 233     -15.403 -12.179   6.303  1.00  0.96           C  
ATOM   1812  CD1 PHE A 233     -15.079 -12.968   7.399  1.00  0.96           C  
ATOM   1813  CD2 PHE A 233     -15.202 -12.691   5.028  1.00  0.96           C  
ATOM   1814  CE1 PHE A 233     -14.561 -14.250   7.228  1.00  0.96           C  
ATOM   1815  CE2 PHE A 233     -14.685 -13.971   4.848  1.00  0.96           C  
ATOM   1816  CZ  PHE A 233     -14.364 -14.748   5.949  1.00  0.96           C  
ATOM   1817  N   ARG A 234     -18.020  -8.727   7.436  1.00  0.97           N  
ATOM   1818  CA  ARG A 234     -18.482  -7.346   7.539  1.00  0.97           C  
ATOM   1819  C   ARG A 234     -18.684  -6.944   8.996  1.00  0.97           C  
ATOM   1820  CB  ARG A 234     -19.783  -7.154   6.758  1.00  0.97           C  
ATOM   1821  O   ARG A 234     -18.246  -5.870   9.416  1.00  0.97           O  
ATOM   1822  CG  ARG A 234     -20.351  -5.747   6.843  1.00  0.97           C  
ATOM   1823  CD  ARG A 234     -21.762  -5.672   6.277  1.00  0.97           C  
ATOM   1824  NE  ARG A 234     -22.683  -6.537   7.010  1.00  0.97           N  
ATOM   1825  NH1 ARG A 234     -23.333  -7.760   5.162  1.00  0.97           N  
ATOM   1826  NH2 ARG A 234     -24.215  -8.234   7.224  1.00  0.97           N  
ATOM   1827  CZ  ARG A 234     -23.408  -7.508   6.463  1.00  0.97           C  
ATOM   1828  N   GLU A 235     -19.340  -7.788   9.789  1.00  0.97           N  
ATOM   1829  CA  GLU A 235     -19.579  -7.502  11.200  1.00  0.97           C  
ATOM   1830  C   GLU A 235     -18.267  -7.348  11.963  1.00  0.97           C  
ATOM   1831  CB  GLU A 235     -20.430  -8.605  11.835  1.00  0.97           C  
ATOM   1832  O   GLU A 235     -18.112  -6.422  12.761  1.00  0.97           O  
ATOM   1833  CG  GLU A 235     -21.883  -8.598  11.382  1.00  0.97           C  
ATOM   1834  CD  GLU A 235     -22.705  -9.725  11.987  1.00  0.97           C  
ATOM   1835  OE1 GLU A 235     -23.904  -9.852  11.648  1.00  0.97           O  
ATOM   1836  OE2 GLU A 235     -22.147 -10.486  12.808  1.00  0.97           O  
ATOM   1837  N   GLN A 236     -17.330  -8.200  11.716  1.00  0.97           N  
ATOM   1838  CA  GLN A 236     -16.020  -8.147  12.357  1.00  0.97           C  
ATOM   1839  C   GLN A 236     -15.267  -6.879  11.965  1.00  0.97           C  
ATOM   1840  CB  GLN A 236     -15.193  -9.382  11.994  1.00  0.97           C  
ATOM   1841  O   GLN A 236     -14.623  -6.248  12.805  1.00  0.97           O  
ATOM   1842  CG  GLN A 236     -15.751 -10.682  12.557  1.00  0.97           C  
ATOM   1843  CD  GLN A 236     -14.894 -11.886  12.213  1.00  0.97           C  
ATOM   1844  NE2 GLN A 236     -15.502 -12.887  11.586  1.00  0.97           N  
ATOM   1845  OE1 GLN A 236     -13.695 -11.915  12.508  1.00  0.97           O  
ATOM   1846  N   LEU A 237     -15.380  -6.577  10.706  1.00  0.98           N  
ATOM   1847  CA  LEU A 237     -14.742  -5.372  10.189  1.00  0.98           C  
ATOM   1848  C   LEU A 237     -15.354  -4.122  10.813  1.00  0.98           C  
ATOM   1849  CB  LEU A 237     -14.868  -5.309   8.665  1.00  0.98           C  
ATOM   1850  O   LEU A 237     -14.635  -3.192  11.184  1.00  0.98           O  
ATOM   1851  CG  LEU A 237     -13.975  -4.293   7.951  1.00  0.98           C  
ATOM   1852  CD1 LEU A 237     -12.505  -4.610   8.206  1.00  0.98           C  
ATOM   1853  CD2 LEU A 237     -14.272  -4.276   6.456  1.00  0.98           C  
ATOM   1854  N   GLN A 238     -16.622  -4.026  10.948  1.00  0.98           N  
ATOM   1855  CA  GLN A 238     -17.305  -2.893  11.563  1.00  0.98           C  
ATOM   1856  C   GLN A 238     -16.860  -2.701  13.010  1.00  0.98           C  
ATOM   1857  CB  GLN A 238     -18.821  -3.080  11.500  1.00  0.98           C  
ATOM   1858  O   GLN A 238     -16.624  -1.573  13.448  1.00  0.98           O  
ATOM   1859  CG  GLN A 238     -19.415  -2.839  10.119  1.00  0.98           C  
ATOM   1860  CD  GLN A 238     -20.916  -3.055  10.078  1.00  0.98           C  
ATOM   1861  NE2 GLN A 238     -21.643  -2.071   9.561  1.00  0.98           N  
ATOM   1862  OE1 GLN A 238     -21.418  -4.099  10.508  1.00  0.98           O  
ATOM   1863  N   GLN A 239     -16.748  -3.863  13.706  1.00  0.97           N  
ATOM   1864  CA  GLN A 239     -16.266  -3.799  15.082  1.00  0.97           C  
ATOM   1865  C   GLN A 239     -14.849  -3.236  15.143  1.00  0.97           C  
ATOM   1866  CB  GLN A 239     -16.310  -5.183  15.731  1.00  0.97           C  
ATOM   1867  O   GLN A 239     -14.553  -2.374  15.973  1.00  0.97           O  
ATOM   1868  CG  GLN A 239     -17.719  -5.696  15.993  1.00  0.97           C  
ATOM   1869  CD  GLN A 239     -17.739  -7.123  16.507  1.00  0.97           C  
ATOM   1870  NE2 GLN A 239     -18.905  -7.576  16.956  1.00  0.97           N  
ATOM   1871  OE1 GLN A 239     -16.715  -7.814  16.501  1.00  0.97           O  
ATOM   1872  N   ALA A 240     -14.038  -3.683  14.233  1.00  0.98           N  
ATOM   1873  CA  ALA A 240     -12.657  -3.212  14.183  1.00  0.98           C  
ATOM   1874  C   ALA A 240     -12.595  -1.732  13.818  1.00  0.98           C  
ATOM   1875  CB  ALA A 240     -11.849  -4.037  13.185  1.00  0.98           C  
ATOM   1876  O   ALA A 240     -11.837  -0.968  14.422  1.00  0.98           O  
ATOM   1877  N   GLY A 241     -13.389  -1.353  12.799  1.00  0.98           N  
ATOM   1878  CA  GLY A 241     -13.434   0.043  12.393  1.00  0.98           C  
ATOM   1879  C   GLY A 241     -13.882   0.973  13.504  1.00  0.98           C  
ATOM   1880  O   GLY A 241     -13.275   2.024  13.724  1.00  0.98           O  
ATOM   1881  N   LEU A 242     -14.902   0.592  14.237  1.00  0.97           N  
ATOM   1882  CA  LEU A 242     -15.412   1.392  15.346  1.00  0.97           C  
ATOM   1883  C   LEU A 242     -14.386   1.479  16.470  1.00  0.97           C  
ATOM   1884  CB  LEU A 242     -16.720   0.800  15.877  1.00  0.97           C  
ATOM   1885  O   LEU A 242     -14.177   2.549  17.045  1.00  0.97           O  
ATOM   1886  CG  LEU A 242     -17.419   1.586  16.987  1.00  0.97           C  
ATOM   1887  CD1 LEU A 242     -17.728   3.004  16.518  1.00  0.97           C  
ATOM   1888  CD2 LEU A 242     -18.692   0.873  17.428  1.00  0.97           C  
ATOM   1889  N   ALA A 243     -13.806   0.357  16.801  1.00  0.97           N  
ATOM   1890  CA  ALA A 243     -12.777   0.340  17.837  1.00  0.97           C  
ATOM   1891  C   ALA A 243     -11.631   1.286  17.489  1.00  0.97           C  
ATOM   1892  CB  ALA A 243     -12.249  -1.078  18.039  1.00  0.97           C  
ATOM   1893  O   ALA A 243     -11.159   2.039  18.344  1.00  0.97           O  
ATOM   1894  N   LEU A 244     -11.186   1.173  16.238  1.00  0.97           N  
ATOM   1895  CA  LEU A 244     -10.128   2.066  15.780  1.00  0.97           C  
ATOM   1896  C   LEU A 244     -10.580   3.521  15.840  1.00  0.97           C  
ATOM   1897  CB  LEU A 244      -9.705   1.709  14.352  1.00  0.97           C  
ATOM   1898  O   LEU A 244      -9.823   4.393  16.273  1.00  0.97           O  
ATOM   1899  CG  LEU A 244      -8.634   2.599  13.720  1.00  0.97           C  
ATOM   1900  CD1 LEU A 244      -7.400   2.659  14.614  1.00  0.97           C  
ATOM   1901  CD2 LEU A 244      -8.269   2.090  12.329  1.00  0.97           C  
ATOM   1902  N   SER A 245     -11.760   3.786  15.393  1.00  0.98           N  
ATOM   1903  CA  SER A 245     -12.321   5.132  15.443  1.00  0.98           C  
ATOM   1904  C   SER A 245     -12.353   5.666  16.871  1.00  0.98           C  
ATOM   1905  CB  SER A 245     -13.732   5.147  14.853  1.00  0.98           C  
ATOM   1906  O   SER A 245     -12.001   6.822  17.115  1.00  0.98           O  
ATOM   1907  OG  SER A 245     -13.703   4.840  13.470  1.00  0.98           O  
ATOM   1908  N   ARG A 246     -12.747   4.882  17.848  1.00  0.96           N  
ATOM   1909  CA  ARG A 246     -12.779   5.269  19.255  1.00  0.96           C  
ATOM   1910  C   ARG A 246     -11.377   5.579  19.770  1.00  0.96           C  
ATOM   1911  CB  ARG A 246     -13.416   4.164  20.102  1.00  0.96           C  
ATOM   1912  O   ARG A 246     -11.182   6.544  20.511  1.00  0.96           O  
ATOM   1913  CG  ARG A 246     -14.927   4.077  19.964  1.00  0.96           C  
ATOM   1914  CD  ARG A 246     -15.505   2.941  20.796  1.00  0.96           C  
ATOM   1915  NE  ARG A 246     -16.962   2.895  20.709  1.00  0.96           N  
ATOM   1916  NH1 ARG A 246     -17.147   0.729  21.492  1.00  0.96           N  
ATOM   1917  NH2 ARG A 246     -19.026   1.911  20.922  1.00  0.96           N  
ATOM   1918  CZ  ARG A 246     -17.708   1.845  21.041  1.00  0.96           C  
ATOM   1919  N   ALA A 247     -10.457   4.774  19.334  1.00  0.95           N  
ATOM   1920  CA  ALA A 247      -9.068   4.983  19.735  1.00  0.95           C  
ATOM   1921  C   ALA A 247      -8.540   6.314  19.208  1.00  0.95           C  
ATOM   1922  CB  ALA A 247      -8.193   3.834  19.240  1.00  0.95           C  
ATOM   1923  O   ALA A 247      -7.604   6.885  19.773  1.00  0.95           O  
ATOM   1924  N   LEU A 248      -9.244   6.815  18.176  1.00  0.94           N  
ATOM   1925  CA  LEU A 248      -8.826   8.066  17.553  1.00  0.94           C  
ATOM   1926  C   LEU A 248      -9.634   9.241  18.095  1.00  0.94           C  
ATOM   1927  CB  LEU A 248      -8.979   7.985  16.032  1.00  0.94           C  
ATOM   1928  O   LEU A 248      -9.514  10.364  17.600  1.00  0.94           O  
ATOM   1929  CG  LEU A 248      -8.028   7.033  15.305  1.00  0.94           C  
ATOM   1930  CD1 LEU A 248      -8.441   6.885  13.844  1.00  0.94           C  
ATOM   1931  CD2 LEU A 248      -6.590   7.529  15.411  1.00  0.94           C  
ATOM   1932  N   GLY A 249     -10.574   8.979  19.010  1.00  0.95           N  
ATOM   1933  CA  GLY A 249     -11.311  10.047  19.665  1.00  0.95           C  
ATOM   1934  C   GLY A 249     -12.693  10.265  19.078  1.00  0.95           C  
ATOM   1935  O   GLY A 249     -13.300  11.319  19.279  1.00  0.95           O  
ATOM   1936  N   TYR A 250     -13.220   9.409  18.271  1.00  0.96           N  
ATOM   1937  CA  TYR A 250     -14.567   9.486  17.715  1.00  0.96           C  
ATOM   1938  C   TYR A 250     -15.617   9.418  18.817  1.00  0.96           C  
ATOM   1939  CB  TYR A 250     -14.796   8.358  16.705  1.00  0.96           C  
ATOM   1940  O   TYR A 250     -15.604   8.498  19.639  1.00  0.96           O  
ATOM   1941  CG  TYR A 250     -16.151   8.405  16.041  1.00  0.96           C  
ATOM   1942  CD1 TYR A 250     -16.968   7.277  16.001  1.00  0.96           C  
ATOM   1943  CD2 TYR A 250     -16.616   9.575  15.451  1.00  0.96           C  
ATOM   1944  CE1 TYR A 250     -18.216   7.315  15.389  1.00  0.96           C  
ATOM   1945  CE2 TYR A 250     -17.862   9.624  14.835  1.00  0.96           C  
ATOM   1946  OH  TYR A 250     -19.889   8.533  14.202  1.00  0.96           O  
ATOM   1947  CZ  TYR A 250     -18.654   8.491  14.810  1.00  0.96           C  
ATOM   1948  N   PRO A 251     -16.506  10.501  18.993  1.00  0.85           N  
ATOM   1949  CA  PRO A 251     -17.415  10.722  20.120  1.00  0.85           C  
ATOM   1950  C   PRO A 251     -18.619   9.784  20.100  1.00  0.85           C  
ATOM   1951  CB  PRO A 251     -17.853  12.178  19.939  1.00  0.85           C  
ATOM   1952  O   PRO A 251     -19.331   9.665  21.101  1.00  0.85           O  
ATOM   1953  CG  PRO A 251     -17.676  12.451  18.480  1.00  0.85           C  
ATOM   1954  CD  PRO A 251     -16.588  11.559  17.956  1.00  0.85           C  
ATOM   1955  N   ALA A 252     -18.810   8.719  19.430  1.00  0.75           N  
ATOM   1956  CA  ALA A 252     -19.974   7.854  19.254  1.00  0.75           C  
ATOM   1957  C   ALA A 252     -21.154   8.344  20.088  1.00  0.75           C  
ATOM   1958  CB  ALA A 252     -19.626   6.414  19.623  1.00  0.75           C  
ATOM   1959  O   ALA A 252     -20.969   8.859  21.193  1.00  0.75           O  
