# Supplementary material for: Escherichia coli transcription factors of unknown function: sequence features and possible evolutionary relationships
Source: PeerJ. 2022 Jul 20;10:e13772. doi: 10.7717/peerj.13772 (PMC9308461; doi:10.7717/peerj.13772)
Supplement: Supplemental Information 18 [file peerj-10-13772-s018.zip › Raw Data/PDB files/YahA_b0315_unrelaxed_model_1.pdb]

ATOM      1  N   MET A   1      27.774  13.277 -10.147  1.00  0.49           N  
ATOM      2  CA  MET A   1      26.877  12.995 -11.264  1.00  0.49           C  
ATOM      3  C   MET A   1      26.650  14.243 -12.109  1.00  0.49           C  
ATOM      4  CB  MET A   1      25.538  12.456 -10.756  1.00  0.49           C  
ATOM      5  O   MET A   1      26.499  15.342 -11.573  1.00  0.49           O  
ATOM      6  CG  MET A   1      25.473  10.939 -10.691  1.00  0.49           C  
ATOM      7  SD  MET A   1      23.851  10.331 -10.084  1.00  0.49           S  
ATOM      8  CE  MET A   1      24.139   8.541 -10.140  1.00  0.49           C  
ATOM      9  N   ASN A   2      27.141  14.248 -13.364  1.00  0.59           N  
ATOM     10  CA  ASN A   2      26.905  15.378 -14.257  1.00  0.59           C  
ATOM     11  C   ASN A   2      25.416  15.679 -14.400  1.00  0.59           C  
ATOM     12  CB  ASN A   2      27.529  15.117 -15.629  1.00  0.59           C  
ATOM     13  O   ASN A   2      24.616  14.773 -14.643  1.00  0.59           O  
ATOM     14  CG  ASN A   2      28.971  15.579 -15.713  1.00  0.59           C  
ATOM     15  ND2 ASN A   2      29.640  15.238 -16.808  1.00  0.59           N  
ATOM     16  OD1 ASN A   2      29.479  16.235 -14.801  1.00  0.59           O  
ATOM     17  N   SER A   3      24.755  16.377 -13.556  1.00  0.62           N  
ATOM     18  CA  SER A   3      23.383  16.866 -13.655  1.00  0.62           C  
ATOM     19  C   SER A   3      23.311  18.146 -14.482  1.00  0.62           C  
ATOM     20  CB  SER A   3      22.800  17.115 -12.264  1.00  0.62           C  
ATOM     21  O   SER A   3      24.299  18.875 -14.595  1.00  0.62           O  
ATOM     22  OG  SER A   3      23.494  18.163 -11.608  1.00  0.62           O  
ATOM     23  N   CYS A   4      22.366  18.133 -15.449  1.00  0.66           N  
ATOM     24  CA  CYS A   4      22.091  19.317 -16.255  1.00  0.66           C  
ATOM     25  C   CYS A   4      20.858  20.051 -15.743  1.00  0.66           C  
ATOM     26  CB  CYS A   4      21.895  18.932 -17.721  1.00  0.66           C  
ATOM     27  O   CYS A   4      19.790  19.454 -15.598  1.00  0.66           O  
ATOM     28  SG  CYS A   4      21.575  20.341 -18.806  1.00  0.66           S  
ATOM     29  N   ASP A   5      21.061  21.233 -15.265  1.00  0.70           N  
ATOM     30  CA  ASP A   5      19.965  22.088 -14.820  1.00  0.70           C  
ATOM     31  C   ASP A   5      19.395  22.898 -15.982  1.00  0.70           C  
ATOM     32  CB  ASP A   5      20.434  23.026 -13.705  1.00  0.70           C  
ATOM     33  O   ASP A   5      20.143  23.393 -16.827  1.00  0.70           O  
ATOM     34  CG  ASP A   5      20.855  22.287 -12.447  1.00  0.70           C  
ATOM     35  OD1 ASP A   5      20.455  21.117 -12.264  1.00  0.70           O  
ATOM     36  OD2 ASP A   5      21.592  22.882 -11.630  1.00  0.70           O  
ATOM     37  N   PHE A   6      18.122  22.814 -16.188  1.00  0.74           N  
ATOM     38  CA  PHE A   6      17.603  23.705 -17.220  1.00  0.74           C  
ATOM     39  C   PHE A   6      16.241  24.260 -16.821  1.00  0.74           C  
ATOM     40  CB  PHE A   6      17.500  22.974 -18.562  1.00  0.74           C  
ATOM     41  O   PHE A   6      15.551  23.681 -15.980  1.00  0.74           O  
ATOM     42  CG  PHE A   6      16.411  21.937 -18.606  1.00  0.74           C  
ATOM     43  CD1 PHE A   6      16.643  20.645 -18.147  1.00  0.74           C  
ATOM     44  CD2 PHE A   6      15.155  22.253 -19.105  1.00  0.74           C  
ATOM     45  CE1 PHE A   6      15.636  19.683 -18.187  1.00  0.74           C  
ATOM     46  CE2 PHE A   6      14.144  21.297 -19.148  1.00  0.74           C  
ATOM     47  CZ  PHE A   6      14.387  20.013 -18.689  1.00  0.74           C  
ATOM     48  N   ARG A   7      15.874  25.554 -17.450  1.00  0.71           N  
ATOM     49  CA  ARG A   7      14.696  26.358 -17.141  1.00  0.71           C  
ATOM     50  C   ARG A   7      13.699  26.335 -18.295  1.00  0.71           C  
ATOM     51  CB  ARG A   7      15.097  27.801 -16.824  1.00  0.71           C  
ATOM     52  O   ARG A   7      14.077  26.529 -19.452  1.00  0.71           O  
ATOM     53  CG  ARG A   7      16.013  27.935 -15.618  1.00  0.71           C  
ATOM     54  CD  ARG A   7      16.384  29.386 -15.350  1.00  0.71           C  
ATOM     55  NE  ARG A   7      17.316  29.507 -14.233  1.00  0.71           N  
ATOM     56  NH1 ARG A   7      17.370  31.817 -14.258  1.00  0.71           N  
ATOM     57  NH2 ARG A   7      18.609  30.653 -12.719  1.00  0.71           N  
ATOM     58  CZ  ARG A   7      17.763  30.659 -13.739  1.00  0.71           C  
ATOM     59  N   VAL A   8      12.468  25.971 -17.970  1.00  0.71           N  
ATOM     60  CA  VAL A   8      11.454  26.030 -19.017  1.00  0.71           C  
ATOM     61  C   VAL A   8      10.355  27.012 -18.618  1.00  0.71           C  
ATOM     62  CB  VAL A   8      10.847  24.637 -19.299  1.00  0.71           C  
ATOM     63  O   VAL A   8       9.748  26.874 -17.553  1.00  0.71           O  
ATOM     64  CG1 VAL A   8       9.798  24.718 -20.407  1.00  0.71           C  
ATOM     65  CG2 VAL A   8      11.945  23.643 -19.671  1.00  0.71           C  
ATOM     66  N   PHE A   9      10.195  27.976 -19.476  1.00  0.72           N  
ATOM     67  CA  PHE A   9       9.085  28.902 -19.284  1.00  0.72           C  
ATOM     68  C   PHE A   9       7.795  28.326 -19.856  1.00  0.72           C  
ATOM     69  CB  PHE A   9       9.391  30.254 -19.935  1.00  0.72           C  
ATOM     70  O   PHE A   9       7.754  27.916 -21.018  1.00  0.72           O  
ATOM     71  CG  PHE A   9       8.313  31.284 -19.732  1.00  0.72           C  
ATOM     72  CD1 PHE A   9       7.517  31.697 -20.793  1.00  0.72           C  
ATOM     73  CD2 PHE A   9       8.095  31.839 -18.478  1.00  0.72           C  
ATOM     74  CE1 PHE A   9       6.519  32.650 -20.608  1.00  0.72           C  
ATOM     75  CE2 PHE A   9       7.099  32.792 -18.285  1.00  0.72           C  
ATOM     76  CZ  PHE A   9       6.313  33.197 -19.351  1.00  0.72           C  
ATOM     77  N   LEU A  10       6.822  28.144 -18.993  1.00  0.68           N  
ATOM     78  CA  LEU A  10       5.514  27.713 -19.474  1.00  0.68           C  
ATOM     79  C   LEU A  10       4.601  28.911 -19.712  1.00  0.68           C  
ATOM     80  CB  LEU A  10       4.865  26.752 -18.475  1.00  0.68           C  
ATOM     81  O   LEU A  10       4.075  29.495 -18.761  1.00  0.68           O  
ATOM     82  CG  LEU A  10       5.663  25.495 -18.126  1.00  0.68           C  
ATOM     83  CD1 LEU A  10       4.964  24.713 -17.020  1.00  0.68           C  
ATOM     84  CD2 LEU A  10       5.858  24.625 -19.363  1.00  0.68           C  
ATOM     85  N   GLN A  11       4.430  29.356 -20.993  1.00  0.63           N  
ATOM     86  CA  GLN A  11       3.668  30.540 -21.374  1.00  0.63           C  
ATOM     87  C   GLN A  11       2.238  30.468 -20.846  1.00  0.63           C  
ATOM     88  CB  GLN A  11       3.659  30.707 -22.894  1.00  0.63           C  
ATOM     89  O   GLN A  11       1.699  31.464 -20.358  1.00  0.63           O  
ATOM     90  CG  GLN A  11       3.100  32.044 -23.363  1.00  0.63           C  
ATOM     91  CD  GLN A  11       3.213  32.234 -24.864  1.00  0.63           C  
ATOM     92  NE2 GLN A  11       2.629  33.315 -25.371  1.00  0.63           N  
ATOM     93  OE1 GLN A  11       3.820  31.416 -25.563  1.00  0.63           O  
ATOM     94  N   GLU A  12       1.663  29.330 -20.947  1.00  0.58           N  
ATOM     95  CA  GLU A  12       0.283  29.111 -20.524  1.00  0.58           C  
ATOM     96  C   GLU A  12       0.099  29.444 -19.046  1.00  0.58           C  
ATOM     97  CB  GLU A  12      -0.139  27.664 -20.793  1.00  0.58           C  
ATOM     98  O   GLU A  12      -0.983  29.862 -18.628  1.00  0.58           O  
ATOM     99  CG  GLU A  12      -1.591  27.371 -20.441  1.00  0.58           C  
ATOM    100  CD  GLU A  12      -1.985  25.923 -20.681  1.00  0.58           C  
ATOM    101  OE1 GLU A  12      -3.166  25.571 -20.458  1.00  0.58           O  
ATOM    102  OE2 GLU A  12      -1.107  25.133 -21.094  1.00  0.58           O  
ATOM    103  N   PHE A  13       1.145  29.474 -18.227  1.00  0.61           N  
ATOM    104  CA  PHE A  13       1.015  29.611 -16.781  1.00  0.61           C  
ATOM    105  C   PHE A  13       1.828  30.797 -16.275  1.00  0.61           C  
ATOM    106  CB  PHE A  13       1.463  28.328 -16.076  1.00  0.61           C  
ATOM    107  O   PHE A  13       1.776  31.131 -15.089  1.00  0.61           O  
ATOM    108  CG  PHE A  13       0.726  27.097 -16.529  1.00  0.61           C  
ATOM    109  CD1 PHE A  13      -0.596  26.884 -16.156  1.00  0.61           C  
ATOM    110  CD2 PHE A  13       1.354  26.152 -17.330  1.00  0.61           C  
ATOM    111  CE1 PHE A  13      -1.281  25.745 -16.574  1.00  0.61           C  
ATOM    112  CE2 PHE A  13       0.676  25.012 -17.752  1.00  0.61           C  
ATOM    113  CZ  PHE A  13      -0.641  24.810 -17.372  1.00  0.61           C  
ATOM    114  N   GLY A  14       2.559  31.436 -17.111  1.00  0.64           N  
ATOM    115  CA  GLY A  14       3.408  32.559 -16.746  1.00  0.64           C  
ATOM    116  C   GLY A  14       4.453  32.204 -15.706  1.00  0.64           C  
ATOM    117  O   GLY A  14       4.758  33.010 -14.824  1.00  0.64           O  
ATOM    118  N   THR A  15       4.959  30.879 -15.666  1.00  0.64           N  
ATOM    119  CA  THR A  15       5.915  30.439 -14.656  1.00  0.64           C  
ATOM    120  C   THR A  15       7.049  29.643 -15.295  1.00  0.64           C  
ATOM    121  CB  THR A  15       5.231  29.585 -13.573  1.00  0.64           C  
ATOM    122  O   THR A  15       6.884  29.077 -16.378  1.00  0.64           O  
ATOM    123  CG2 THR A  15       4.812  28.227 -14.127  1.00  0.64           C  
ATOM    124  OG1 THR A  15       6.141  29.384 -12.485  1.00  0.64           O  
ATOM    125  N   THR A  16       8.241  29.693 -14.600  1.00  0.70           N  
ATOM    126  CA  THR A  16       9.419  28.935 -15.006  1.00  0.70           C  
ATOM    127  C   THR A  16       9.610  27.712 -14.114  1.00  0.70           C  
ATOM    128  CB  THR A  16      10.687  29.808 -14.963  1.00  0.70           C  
ATOM    129  O   THR A  16       9.537  27.814 -12.887  1.00  0.70           O  
ATOM    130  CG2 THR A  16      11.916  29.014 -15.394  1.00  0.70           C  
ATOM    131  OG1 THR A  16      10.521  30.926 -15.844  1.00  0.70           O  
ATOM    132  N   VAL A  17       9.684  26.596 -14.790  1.00  0.66           N  
ATOM    133  CA  VAL A  17       9.964  25.351 -14.082  1.00  0.66           C  
ATOM    134  C   VAL A  17      11.456  25.035 -14.163  1.00  0.66           C  
ATOM    135  CB  VAL A  17       9.138  24.176 -14.651  1.00  0.66           C  
ATOM    136  O   VAL A  17      12.055  25.111 -15.238  1.00  0.66           O  
ATOM    137  CG1 VAL A  17       9.484  22.874 -13.930  1.00  0.66           C  
ATOM    138  CG2 VAL A  17       7.643  24.471 -14.539  1.00  0.66           C  
ATOM    139  N   HIS A  18      12.071  24.696 -12.911  1.00  0.64           N  
ATOM    140  CA  HIS A  18      13.474  24.301 -12.854  1.00  0.64           C  
ATOM    141  C   HIS A  18      13.616  22.785 -12.775  1.00  0.64           C  
ATOM    142  CB  HIS A  18      14.166  24.956 -11.657  1.00  0.64           C  
ATOM    143  O   HIS A  18      13.040  22.148 -11.889  1.00  0.64           O  
ATOM    144  CG  HIS A  18      14.129  26.451 -11.687  1.00  0.64           C  
ATOM    145  CD2 HIS A  18      13.167  27.324 -11.306  1.00  0.64           C  
ATOM    146  ND1 HIS A  18      15.177  27.212 -12.158  1.00  0.64           N  
ATOM    147  CE1 HIS A  18      14.860  28.493 -12.064  1.00  0.64           C  
ATOM    148  NE2 HIS A  18      13.645  28.588 -11.550  1.00  0.64           N  
ATOM    149  N   LEU A  19      14.348  22.203 -13.758  1.00  0.64           N  
ATOM    150  CA  LEU A  19      14.530  20.756 -13.763  1.00  0.64           C  
ATOM    151  C   LEU A  19      16.008  20.394 -13.671  1.00  0.64           C  
ATOM    152  CB  LEU A  19      13.920  20.144 -15.027  1.00  0.64           C  
ATOM    153  O   LEU A  19      16.859  21.091 -14.229  1.00  0.64           O  
ATOM    154  CG  LEU A  19      12.417  20.347 -15.221  1.00  0.64           C  
ATOM    155  CD1 LEU A  19      12.030  20.086 -16.673  1.00  0.64           C  
ATOM    156  CD2 LEU A  19      11.628  19.441 -14.282  1.00  0.64           C  
ATOM    157  N   SER A  20      16.273  19.367 -12.871  1.00  0.65           N  
ATOM    158  CA  SER A  20      17.585  18.729 -12.869  1.00  0.65           C  
ATOM    159  C   SER A  20      17.525  17.339 -13.495  1.00  0.65           C  
ATOM    160  CB  SER A  20      18.133  18.632 -11.445  1.00  0.65           C  
ATOM    161  O   SER A  20      16.778  16.475 -13.031  1.00  0.65           O  
ATOM    162  OG  SER A  20      19.495  18.238 -11.455  1.00  0.65           O  
ATOM    163  N   LEU A  21      18.182  17.148 -14.653  1.00  0.68           N  
ATOM    164  CA  LEU A  21      18.153  15.864 -15.344  1.00  0.68           C  
ATOM    165  C   LEU A  21      19.462  15.108 -15.141  1.00  0.68           C  
ATOM    166  CB  LEU A  21      17.894  16.066 -16.840  1.00  0.68           C  
ATOM    167  O   LEU A  21      20.525  15.720 -15.017  1.00  0.68           O  
ATOM    168  CG  LEU A  21      16.597  16.786 -17.212  1.00  0.68           C  
ATOM    169  CD1 LEU A  21      16.609  17.170 -18.688  1.00  0.68           C  
ATOM    170  CD2 LEU A  21      15.390  15.912 -16.891  1.00  0.68           C  
ATOM    171  N   PRO A  22      19.284  13.758 -14.952  1.00  0.66           N  
ATOM    172  CA  PRO A  22      20.511  12.962 -14.867  1.00  0.66           C  
ATOM    173  C   PRO A  22      21.299  12.951 -16.175  1.00  0.66           C  
ATOM    174  CB  PRO A  22      19.998  11.560 -14.527  1.00  0.66           C  
ATOM    175  O   PRO A  22      20.707  12.962 -17.257  1.00  0.66           O  
ATOM    176  CG  PRO A  22      18.563  11.566 -14.944  1.00  0.66           C  
ATOM    177  CD  PRO A  22      18.085  12.990 -14.988  1.00  0.66           C  
ATOM    178  N   GLY A  23      22.685  13.187 -16.118  1.00  0.69           N  
ATOM    179  CA  GLY A  23      23.504  13.042 -17.311  1.00  0.69           C  
ATOM    180  C   GLY A  23      23.668  14.337 -18.083  1.00  0.69           C  
ATOM    181  O   GLY A  23      23.317  15.410 -17.587  1.00  0.69           O  
ATOM    182  N   SER A  24      24.376  14.327 -19.251  1.00  0.76           N  
ATOM    183  CA  SER A  24      24.584  15.474 -20.129  1.00  0.76           C  
ATOM    184  C   SER A  24      23.646  15.428 -21.330  1.00  0.76           C  
ATOM    185  CB  SER A  24      26.036  15.526 -20.608  1.00  0.76           C  
ATOM    186  O   SER A  24      23.332  14.349 -21.839  1.00  0.76           O  
ATOM    187  OG  SER A  24      26.341  14.400 -21.412  1.00  0.76           O  
ATOM    188  N   VAL A  25      22.942  16.465 -21.490  1.00  0.80           N  
ATOM    189  CA  VAL A  25      22.053  16.594 -22.640  1.00  0.80           C  
ATOM    190  C   VAL A  25      22.664  17.551 -23.661  1.00  0.80           C  
ATOM    191  CB  VAL A  25      20.650  17.087 -22.220  1.00  0.80           C  
ATOM    192  O   VAL A  25      23.278  18.554 -23.291  1.00  0.80           O  
ATOM    193  CG1 VAL A  25      19.893  15.990 -21.473  1.00  0.80           C  
ATOM    194  CG2 VAL A  25      20.762  18.344 -21.359  1.00  0.80           C  
ATOM    195  N   SER A  26      22.664  17.189 -24.968  1.00  0.83           N  
ATOM    196  CA  SER A  26      23.095  18.086 -26.036  1.00  0.83           C  
ATOM    197  C   SER A  26      22.146  19.272 -26.178  1.00  0.83           C  
ATOM    198  CB  SER A  26      23.187  17.334 -27.364  1.00  0.83           C  
ATOM    199  O   SER A  26      21.057  19.275 -25.600  1.00  0.83           O  
ATOM    200  OG  SER A  26      21.894  17.048 -27.871  1.00  0.83           O  
ATOM    201  N   GLU A  27      22.528  20.327 -26.841  1.00  0.82           N  
ATOM    202  CA  GLU A  27      21.696  21.501 -27.089  1.00  0.82           C  
ATOM    203  C   GLU A  27      20.409  21.122 -27.815  1.00  0.82           C  
ATOM    204  CB  GLU A  27      22.469  22.546 -27.898  1.00  0.82           C  
ATOM    205  O   GLU A  27      19.337  21.645 -27.503  1.00  0.82           O  
ATOM    206  CG  GLU A  27      23.334  23.465 -27.049  1.00  0.82           C  
ATOM    207  CD  GLU A  27      23.788  24.714 -27.788  1.00  0.82           C  
ATOM    208  OE1 GLU A  27      24.294  25.655 -27.136  1.00  0.82           O  
ATOM    209  OE2 GLU A  27      23.635  24.752 -29.029  1.00  0.82           O  
ATOM    210  N   LYS A  28      20.574  20.180 -28.715  1.00  0.84           N  
ATOM    211  CA  LYS A  28      19.415  19.708 -29.468  1.00  0.84           C  
ATOM    212  C   LYS A  28      18.430  18.977 -28.560  1.00  0.84           C  
ATOM    213  CB  LYS A  28      19.855  18.791 -30.610  1.00  0.84           C  
ATOM    214  O   LYS A  28      17.217  19.159 -28.679  1.00  0.84           O  
ATOM    215  CG  LYS A  28      20.522  19.519 -31.768  1.00  0.84           C  
ATOM    216  CD  LYS A  28      20.888  18.561 -32.894  1.00  0.84           C  
ATOM    217  CE  LYS A  28      21.642  19.272 -34.010  1.00  0.84           C  
ATOM    218  NZ  LYS A  28      22.024  18.332 -35.106  1.00  0.84           N  
ATOM    219  N   GLU A  29      18.915  18.176 -27.717  1.00  0.86           N  
ATOM    220  CA  GLU A  29      18.101  17.434 -26.760  1.00  0.86           C  
ATOM    221  C   GLU A  29      17.413  18.374 -25.774  1.00  0.86           C  
ATOM    222  CB  GLU A  29      18.955  16.413 -26.005  1.00  0.86           C  
ATOM    223  O   GLU A  29      16.249  18.170 -25.424  1.00  0.86           O  
ATOM    224  CG  GLU A  29      19.402  15.234 -26.858  1.00  0.86           C  
ATOM    225  CD  GLU A  29      20.468  14.380 -26.190  1.00  0.86           C  
ATOM    226  OE1 GLU A  29      20.660  13.214 -26.604  1.00  0.86           O  
ATOM    227  OE2 GLU A  29      21.117  14.881 -25.245  1.00  0.86           O  
ATOM    228  N   ARG A  30      18.193  19.402 -25.454  1.00  0.83           N  
ATOM    229  CA  ARG A  30      17.646  20.408 -24.549  1.00  0.83           C  
ATOM    230  C   ARG A  30      16.440  21.106 -25.171  1.00  0.83           C  
ATOM    231  CB  ARG A  30      18.716  21.439 -24.182  1.00  0.83           C  
ATOM    232  O   ARG A  30      15.436  21.339 -24.495  1.00  0.83           O  
ATOM    233  CG  ARG A  30      19.670  20.975 -23.093  1.00  0.83           C  
ATOM    234  CD  ARG A  30      20.636  22.078 -22.682  1.00  0.83           C  
ATOM    235  NE  ARG A  30      21.739  21.557 -21.879  1.00  0.83           N  
ATOM    236  NH1 ARG A  30      21.076  22.591 -19.923  1.00  0.83           N  
ATOM    237  NH2 ARG A  30      22.961  21.286 -19.954  1.00  0.83           N  
ATOM    238  CZ  ARG A  30      21.923  21.812 -20.587  1.00  0.83           C  
ATOM    239  N   LEU A  31      16.527  21.473 -26.308  1.00  0.84           N  
ATOM    240  CA  LEU A  31      15.446  22.123 -27.041  1.00  0.84           C  
ATOM    241  C   LEU A  31      14.232  21.206 -27.146  1.00  0.84           C  
ATOM    242  CB  LEU A  31      15.915  22.531 -28.440  1.00  0.84           C  
ATOM    243  O   LEU A  31      13.099  21.641 -26.932  1.00  0.84           O  
ATOM    244  CG  LEU A  31      14.879  23.221 -29.328  1.00  0.84           C  
ATOM    245  CD1 LEU A  31      14.392  24.509 -28.673  1.00  0.84           C  
ATOM    246  CD2 LEU A  31      15.462  23.504 -30.709  1.00  0.84           C  
ATOM    247  N   LEU A  32      14.481  19.915 -27.551  1.00  0.86           N  
ATOM    248  CA  LEU A  32      13.398  18.942 -27.648  1.00  0.86           C  
ATOM    249  C   LEU A  32      12.654  18.824 -26.322  1.00  0.86           C  
ATOM    250  CB  LEU A  32      13.943  17.573 -28.064  1.00  0.86           C  
ATOM    251  O   LEU A  32      11.421  18.832 -26.294  1.00  0.86           O  
ATOM    252  CG  LEU A  32      12.914  16.452 -28.218  1.00  0.86           C  
ATOM    253  CD1 LEU A  32      11.834  16.857 -29.216  1.00  0.86           C  
ATOM    254  CD2 LEU A  32      13.593  15.158 -28.653  1.00  0.86           C  
ATOM    255  N   LEU A  33      13.348  18.754 -25.214  1.00  0.84           N  
ATOM    256  CA  LEU A  33      12.765  18.649 -23.880  1.00  0.84           C  
ATOM    257  C   LEU A  33      11.908  19.871 -23.564  1.00  0.84           C  
ATOM    258  CB  LEU A  33      13.864  18.496 -22.825  1.00  0.84           C  
ATOM    259  O   LEU A  33      10.805  19.738 -23.028  1.00  0.84           O  
ATOM    260  CG  LEU A  33      14.436  17.089 -22.642  1.00  0.84           C  
ATOM    261  CD1 LEU A  33      15.718  17.141 -21.818  1.00  0.84           C  
ATOM    262  CD2 LEU A  33      13.408  16.175 -21.985  1.00  0.84           C  
ATOM    263  N   LYS A  34      12.438  21.042 -23.936  1.00  0.82           N  
ATOM    264  CA  LYS A  34      11.729  22.299 -23.710  1.00  0.82           C  
ATOM    265  C   LYS A  34      10.388  22.311 -24.438  1.00  0.82           C  
ATOM    266  CB  LYS A  34      12.582  23.485 -24.163  1.00  0.82           C  
ATOM    267  O   LYS A  34       9.366  22.689 -23.860  1.00  0.82           O  
ATOM    268  CG  LYS A  34      13.683  23.864 -23.184  1.00  0.82           C  
ATOM    269  CD  LYS A  34      14.469  25.076 -23.669  1.00  0.82           C  
ATOM    270  CE  LYS A  34      15.590  25.439 -22.705  1.00  0.82           C  
ATOM    271  NZ  LYS A  34      16.376  26.614 -23.186  1.00  0.82           N  
ATOM    272  N   LEU A  35      10.393  21.919 -25.635  1.00  0.83           N  
ATOM    273  CA  LEU A  35       9.192  21.930 -26.464  1.00  0.83           C  
ATOM    274  C   LEU A  35       8.164  20.930 -25.945  1.00  0.83           C  
ATOM    275  CB  LEU A  35       9.543  21.610 -27.920  1.00  0.83           C  
ATOM    276  O   LEU A  35       6.968  21.225 -25.910  1.00  0.83           O  
ATOM    277  CG  LEU A  35      10.390  22.649 -28.657  1.00  0.83           C  
ATOM    278  CD1 LEU A  35      10.812  22.116 -30.022  1.00  0.83           C  
ATOM    279  CD2 LEU A  35       9.622  23.959 -28.802  1.00  0.83           C  
ATOM    280  N   LEU A  36       8.661  19.714 -25.572  1.00  0.84           N  
ATOM    281  CA  LEU A  36       7.779  18.695 -25.013  1.00  0.84           C  
ATOM    282  C   LEU A  36       7.138  19.183 -23.718  1.00  0.84           C  
ATOM    283  CB  LEU A  36       8.551  17.399 -24.757  1.00  0.84           C  
ATOM    284  O   LEU A  36       5.939  18.990 -23.503  1.00  0.84           O  
ATOM    285  CG  LEU A  36       8.975  16.607 -25.995  1.00  0.84           C  
ATOM    286  CD1 LEU A  36       9.985  15.529 -25.614  1.00  0.84           C  
ATOM    287  CD2 LEU A  36       7.760  15.991 -26.679  1.00  0.84           C  
ATOM    288  N   MET A  37       7.816  19.933 -22.960  1.00  0.77           N  
ATOM    289  CA  MET A  37       7.338  20.434 -21.675  1.00  0.77           C  
ATOM    290  C   MET A  37       6.317  21.550 -21.872  1.00  0.77           C  
ATOM    291  CB  MET A  37       8.506  20.937 -20.825  1.00  0.77           C  
ATOM    292  O   MET A  37       5.463  21.774 -21.012  1.00  0.77           O  
ATOM    293  CG  MET A  37       9.311  19.826 -20.171  1.00  0.77           C  
ATOM    294  SD  MET A  37      10.571  20.467 -19.001  1.00  0.77           S  
ATOM    295  CE  MET A  37       9.493  21.097 -17.684  1.00  0.77           C  
ATOM    296  N   GLN A  38       6.549  22.280 -22.935  1.00  0.77           N  
ATOM    297  CA  GLN A  38       5.583  23.331 -23.241  1.00  0.77           C  
ATOM    298  C   GLN A  38       4.260  22.740 -23.718  1.00  0.77           C  
ATOM    299  CB  GLN A  38       6.144  24.285 -24.296  1.00  0.77           C  
ATOM    300  O   GLN A  38       3.312  23.475 -24.001  1.00  0.77           O  
ATOM    301  CG  GLN A  38       7.277  25.167 -23.789  1.00  0.77           C  
ATOM    302  CD  GLN A  38       7.885  26.027 -24.880  1.00  0.77           C  
ATOM    303  NE2 GLN A  38       8.469  27.155 -24.490  1.00  0.77           N  
ATOM    304  OE1 GLN A  38       7.830  25.682 -26.065  1.00  0.77           O  
ATOM    305  N   GLY A  39       4.234  21.384 -23.774  1.00  0.75           N  
ATOM    306  CA  GLY A  39       2.996  20.712 -24.136  1.00  0.75           C  
ATOM    307  C   GLY A  39       2.842  20.510 -25.632  1.00  0.75           C  
ATOM    308  O   GLY A  39       1.746  20.216 -26.114  1.00  0.75           O  
ATOM    309  N   MET A  40       3.895  20.769 -26.375  1.00  0.82           N  
ATOM    310  CA  MET A  40       3.819  20.586 -27.821  1.00  0.82           C  
ATOM    311  C   MET A  40       3.800  19.104 -28.182  1.00  0.82           C  
ATOM    312  CB  MET A  40       4.994  21.278 -28.514  1.00  0.82           C  
ATOM    313  O   MET A  40       4.533  18.308 -27.593  1.00  0.82           O  
ATOM    314  CG  MET A  40       4.912  22.796 -28.490  1.00  0.82           C  
ATOM    315  SD  MET A  40       6.242  23.587 -29.476  1.00  0.82           S  
ATOM    316  CE  MET A  40       7.348  24.131 -28.144  1.00  0.82           C  
ATOM    317  N   SER A  41       2.896  18.726 -29.134  1.00  0.85           N  
ATOM    318  CA  SER A  41       2.853  17.354 -29.628  1.00  0.85           C  
ATOM    319  C   SER A  41       4.031  17.062 -30.552  1.00  0.85           C  
ATOM    320  CB  SER A  41       1.539  17.089 -30.365  1.00  0.85           C  
ATOM    321  O   SER A  41       4.706  17.983 -31.015  1.00  0.85           O  
ATOM    322  OG  SER A  41       1.512  17.773 -31.606  1.00  0.85           O  
ATOM    323  N   VAL A  42       4.335  15.760 -30.720  1.00  0.86           N  
ATOM    324  CA  VAL A  42       5.378  15.337 -31.650  1.00  0.86           C  
ATOM    325  C   VAL A  42       5.141  15.976 -33.017  1.00  0.86           C  
ATOM    326  CB  VAL A  42       5.431  13.799 -31.782  1.00  0.86           C  
ATOM    327  O   VAL A  42       6.083  16.440 -33.663  1.00  0.86           O  
ATOM    328  CG1 VAL A  42       6.300  13.389 -32.970  1.00  0.86           C  
ATOM    329  CG2 VAL A  42       5.954  13.171 -30.492  1.00  0.86           C  
ATOM    330  N   THR A  43       3.943  16.116 -33.387  1.00  0.88           N  
ATOM    331  CA  THR A  43       3.579  16.706 -34.670  1.00  0.88           C  
ATOM    332  C   THR A  43       3.917  18.193 -34.698  1.00  0.88           C  
ATOM    333  CB  THR A  43       2.080  16.512 -34.968  1.00  0.88           C  
ATOM    334  O   THR A  43       4.489  18.687 -35.673  1.00  0.88           O  
ATOM    335  CG2 THR A  43       1.717  17.062 -36.343  1.00  0.88           C  
ATOM    336  OG1 THR A  43       1.767  15.115 -34.927  1.00  0.88           O  
ATOM    337  N   GLU A  44       3.615  18.901 -33.687  1.00  0.88           N  
ATOM    338  CA  GLU A  44       3.911  20.326 -33.571  1.00  0.88           C  
ATOM    339  C   GLU A  44       5.415  20.580 -33.587  1.00  0.88           C  
ATOM    340  CB  GLU A  44       3.293  20.901 -32.295  1.00  0.88           C  
ATOM    341  O   GLU A  44       5.887  21.507 -34.249  1.00  0.88           O  
ATOM    342  CG  GLU A  44       1.777  21.026 -32.347  1.00  0.88           C  
ATOM    343  CD  GLU A  44       1.158  21.390 -31.007  1.00  0.88           C  
ATOM    344  OE1 GLU A  44       0.150  22.132 -30.986  1.00  0.88           O  
ATOM    345  OE2 GLU A  44       1.686  20.931 -29.970  1.00  0.88           O  
ATOM    346  N   ILE A  45       6.107  19.727 -32.932  1.00  0.88           N  
ATOM    347  CA  ILE A  45       7.554  19.869 -32.819  1.00  0.88           C  
ATOM    348  C   ILE A  45       8.208  19.591 -34.170  1.00  0.88           C  
ATOM    349  CB  ILE A  45       8.132  18.925 -31.740  1.00  0.88           C  
ATOM    350  O   ILE A  45       9.173  20.259 -34.550  1.00  0.88           O  
ATOM    351  CG1 ILE A  45       7.613  19.319 -30.352  1.00  0.88           C  
ATOM    352  CG2 ILE A  45       9.663  18.937 -31.776  1.00  0.88           C  
ATOM    353  CD1 ILE A  45       7.976  18.331 -29.252  1.00  0.88           C  
ATOM    354  N   SER A  46       7.657  18.629 -34.806  1.00  0.91           N  
ATOM    355  CA  SER A  46       8.182  18.292 -36.125  1.00  0.91           C  
ATOM    356  C   SER A  46       8.100  19.483 -37.073  1.00  0.91           C  
ATOM    357  CB  SER A  46       7.423  17.104 -36.717  1.00  0.91           C  
ATOM    358  O   SER A  46       9.019  19.722 -37.860  1.00  0.91           O  
ATOM    359  OG  SER A  46       6.147  17.506 -37.186  1.00  0.91           O  
ATOM    360  N   GLN A  47       7.046  20.179 -37.067  1.00  0.90           N  
ATOM    361  CA  GLN A  47       6.856  21.369 -37.890  1.00  0.90           C  
ATOM    362  C   GLN A  47       7.805  22.487 -37.468  1.00  0.90           C  
ATOM    363  CB  GLN A  47       5.407  21.852 -37.810  1.00  0.90           C  
ATOM    364  O   GLN A  47       8.387  23.168 -38.315  1.00  0.90           O  
ATOM    365  CG  GLN A  47       4.407  20.909 -38.467  1.00  0.90           C  
ATOM    366  CD  GLN A  47       2.971  21.365 -38.296  1.00  0.90           C  
ATOM    367  NE2 GLN A  47       2.075  20.822 -39.113  1.00  0.90           N  
ATOM    368  OE1 GLN A  47       2.668  22.199 -37.437  1.00  0.90           O  
ATOM    369  N   TYR A  48       7.940  22.608 -36.189  1.00  0.89           N  
ATOM    370  CA  TYR A  48       8.799  23.638 -35.615  1.00  0.89           C  
ATOM    371  C   TYR A  48      10.259  23.395 -35.977  1.00  0.89           C  
ATOM    372  CB  TYR A  48       8.639  23.684 -34.092  1.00  0.89           C  
ATOM    373  O   TYR A  48      10.984  24.331 -36.322  1.00  0.89           O  
ATOM    374  CG  TYR A  48       9.502  24.726 -33.422  1.00  0.89           C  
ATOM    375  CD1 TYR A  48      10.725  24.382 -32.851  1.00  0.89           C  
ATOM    376  CD2 TYR A  48       9.096  26.054 -33.359  1.00  0.89           C  
ATOM    377  CE1 TYR A  48      11.523  25.338 -32.231  1.00  0.89           C  
ATOM    378  CE2 TYR A  48       9.886  27.019 -32.742  1.00  0.89           C  
ATOM    379  OH  TYR A  48      11.881  27.603 -31.570  1.00  0.89           O  
ATOM    380  CZ  TYR A  48      11.096  26.652 -32.182  1.00  0.89           C  
ATOM    381  N   ARG A  49      10.686  22.123 -36.007  1.00  0.89           N  
ATOM    382  CA  ARG A  49      12.095  21.782 -36.173  1.00  0.89           C  
ATOM    383  C   ARG A  49      12.392  21.364 -37.609  1.00  0.89           C  
ATOM    384  CB  ARG A  49      12.495  20.663 -35.208  1.00  0.89           C  
ATOM    385  O   ARG A  49      13.521  20.990 -37.931  1.00  0.89           O  
ATOM    386  CG  ARG A  49      12.499  21.081 -33.747  1.00  0.89           C  
ATOM    387  CD  ARG A  49      13.158  20.033 -32.862  1.00  0.89           C  
ATOM    388  NE  ARG A  49      14.587  19.914 -33.139  1.00  0.89           N  
ATOM    389  NH1 ARG A  49      14.894  18.031 -31.836  1.00  0.89           N  
ATOM    390  NH2 ARG A  49      16.665  18.952 -32.964  1.00  0.89           N  
ATOM    391  CZ  ARG A  49      15.379  18.966 -32.646  1.00  0.89           C  
ATOM    392  N   ASN A  50      11.320  21.500 -38.443  1.00  0.91           N  
ATOM    393  CA  ASN A  50      11.450  21.095 -39.839  1.00  0.91           C  
ATOM    394  C   ASN A  50      12.052  19.698 -39.964  1.00  0.91           C  
ATOM    395  CB  ASN A  50      12.295  22.108 -40.615  1.00  0.91           C  
ATOM    396  O   ASN A  50      12.986  19.487 -40.739  1.00  0.91           O  
ATOM    397  CG  ASN A  50      12.087  22.015 -42.114  1.00  0.91           C  
ATOM    398  ND2 ASN A  50      13.112  22.373 -42.878  1.00  0.91           N  
ATOM    399  OD1 ASN A  50      11.013  21.626 -42.581  1.00  0.91           O  
ATOM    400  N   ARG A  51      11.545  18.738 -39.200  1.00  0.91           N  
ATOM    401  CA  ARG A  51      11.885  17.318 -39.209  1.00  0.91           C  
ATOM    402  C   ARG A  51      10.630  16.456 -39.293  1.00  0.91           C  
ATOM    403  CB  ARG A  51      12.692  16.950 -37.963  1.00  0.91           C  
ATOM    404  O   ARG A  51       9.534  16.912 -38.961  1.00  0.91           O  
ATOM    405  CG  ARG A  51      14.003  17.709 -37.831  1.00  0.91           C  
ATOM    406  CD  ARG A  51      15.079  17.140 -38.745  1.00  0.91           C  
ATOM    407  NE  ARG A  51      16.397  17.685 -38.432  1.00  0.91           N  
ATOM    408  NH1 ARG A  51      17.496  16.547 -40.115  1.00  0.91           N  
ATOM    409  NH2 ARG A  51      18.660  17.945 -38.719  1.00  0.91           N  
ATOM    410  CZ  ARG A  51      17.515  17.391 -39.089  1.00  0.91           C  
ATOM    411  N   SER A  52      10.802  15.208 -39.729  1.00  0.92           N  
ATOM    412  CA  SER A  52       9.648  14.317 -39.790  1.00  0.92           C  
ATOM    413  C   SER A  52       9.160  13.949 -38.393  1.00  0.92           C  
ATOM    414  CB  SER A  52       9.992  13.047 -40.570  1.00  0.92           C  
ATOM    415  O   SER A  52       9.942  13.933 -37.440  1.00  0.92           O  
ATOM    416  OG  SER A  52      10.834  12.200 -39.807  1.00  0.92           O  
ATOM    417  N   ALA A  53       7.889  13.698 -38.224  1.00  0.90           N  
ATOM    418  CA  ALA A  53       7.294  13.248 -36.969  1.00  0.90           C  
ATOM    419  C   ALA A  53       7.956  11.964 -36.477  1.00  0.90           C  
ATOM    420  CB  ALA A  53       5.791  13.038 -37.138  1.00  0.90           C  
ATOM    421  O   ALA A  53       8.130  11.770 -35.272  1.00  0.90           O  
ATOM    422  N   LYS A  54       8.318  11.162 -37.403  1.00  0.92           N  
ATOM    423  CA  LYS A  54       8.993   9.908 -37.079  1.00  0.92           C  
ATOM    424  C   LYS A  54      10.348  10.166 -36.426  1.00  0.92           C  
ATOM    425  CB  LYS A  54       9.170   9.054 -38.335  1.00  0.92           C  
ATOM    426  O   LYS A  54      10.711   9.501 -35.453  1.00  0.92           O  
ATOM    427  CG  LYS A  54       9.680   7.647 -38.060  1.00  0.92           C  
ATOM    428  CD  LYS A  54       9.789   6.831 -39.341  1.00  0.92           C  
ATOM    429  CE  LYS A  54      10.366   5.447 -39.077  1.00  0.92           C  
ATOM    430  NZ  LYS A  54      10.474   4.643 -40.331  1.00  0.92           N  
ATOM    431  N   THR A  55      11.092  11.081 -36.968  1.00  0.92           N  
ATOM    432  CA  THR A  55      12.400  11.447 -36.435  1.00  0.92           C  
ATOM    433  C   THR A  55      12.270  12.017 -35.026  1.00  0.92           C  
ATOM    434  CB  THR A  55      13.105  12.472 -37.343  1.00  0.92           C  
ATOM    435  O   THR A  55      13.033  11.651 -34.130  1.00  0.92           O  
ATOM    436  CG2 THR A  55      14.451  12.889 -36.760  1.00  0.92           C  
ATOM    437  OG1 THR A  55      13.316  11.891 -38.636  1.00  0.92           O  
ATOM    438  N   ILE A  56      11.279  12.886 -34.830  1.00  0.89           N  
ATOM    439  CA  ILE A  56      11.074  13.503 -33.524  1.00  0.89           C  
ATOM    440  C   ILE A  56      10.679  12.436 -32.506  1.00  0.89           C  
ATOM    441  CB  ILE A  56       9.998  14.611 -33.585  1.00  0.89           C  
ATOM    442  O   ILE A  56      11.177  12.432 -31.378  1.00  0.89           O  
ATOM    443  CG1 ILE A  56      10.454  15.748 -34.506  1.00  0.89           C  
ATOM    444  CG2 ILE A  56       9.683  15.135 -32.181  1.00  0.89           C  
ATOM    445  CD1 ILE A  56      11.782  16.375 -34.104  1.00  0.89           C  
ATOM    446  N   SER A  57       9.802  11.544 -32.924  1.00  0.89           N  
ATOM    447  CA  SER A  57       9.360  10.457 -32.057  1.00  0.89           C  
ATOM    448  C   SER A  57      10.533   9.582 -31.626  1.00  0.89           C  
ATOM    449  CB  SER A  57       8.307   9.602 -32.763  1.00  0.89           C  
ATOM    450  O   SER A  57      10.632   9.199 -30.459  1.00  0.89           O  
ATOM    451  OG  SER A  57       7.833   8.579 -31.905  1.00  0.89           O  
ATOM    452  N   HIS A  58      11.375   9.207 -32.560  1.00  0.90           N  
ATOM    453  CA  HIS A  58      12.570   8.418 -32.286  1.00  0.90           C  
ATOM    454  C   HIS A  58      13.513   9.156 -31.341  1.00  0.90           C  
ATOM    455  CB  HIS A  58      13.295   8.074 -33.588  1.00  0.90           C  
ATOM    456  O   HIS A  58      14.045   8.563 -30.400  1.00  0.90           O  
ATOM    457  CG  HIS A  58      14.466   7.163 -33.400  1.00  0.90           C  
ATOM    458  CD2 HIS A  58      15.796   7.387 -33.523  1.00  0.90           C  
ATOM    459  ND1 HIS A  58      14.329   5.839 -33.044  1.00  0.90           N  
ATOM    460  CE1 HIS A  58      15.528   5.287 -32.954  1.00  0.90           C  
ATOM    461  NE2 HIS A  58      16.435   6.205 -33.240  1.00  0.90           N  
ATOM    462  N   GLN A  59      13.782  10.393 -31.580  1.00  0.89           N  
ATOM    463  CA  GLN A  59      14.629  11.215 -30.723  1.00  0.89           C  
ATOM    464  C   GLN A  59      14.077  11.278 -29.302  1.00  0.89           C  
ATOM    465  CB  GLN A  59      14.766  12.626 -31.296  1.00  0.89           C  
ATOM    466  O   GLN A  59      14.837  11.227 -28.332  1.00  0.89           O  
ATOM    467  CG  GLN A  59      15.611  12.697 -32.561  1.00  0.89           C  
ATOM    468  CD  GLN A  59      15.624  14.081 -33.182  1.00  0.89           C  
ATOM    469  NE2 GLN A  59      16.568  14.317 -34.086  1.00  0.89           N  
ATOM    470  OE1 GLN A  59      14.791  14.932 -32.852  1.00  0.89           O  
ATOM    471  N   LYS A  60      12.719  11.488 -29.257  1.00  0.87           N  
ATOM    472  CA  LYS A  60      12.033  11.484 -27.968  1.00  0.87           C  
ATOM    473  C   LYS A  60      12.280  10.178 -27.218  1.00  0.87           C  
ATOM    474  CB  LYS A  60      10.531  11.703 -28.158  1.00  0.87           C  
ATOM    475  O   LYS A  60      12.644  10.192 -26.040  1.00  0.87           O  
ATOM    476  CG  LYS A  60       9.735  11.693 -26.861  1.00  0.87           C  
ATOM    477  CD  LYS A  60       8.241  11.830 -27.121  1.00  0.87           C  
ATOM    478  CE  LYS A  60       7.425  11.537 -25.869  1.00  0.87           C  
ATOM    479  NZ  LYS A  60       5.958  11.557 -26.147  1.00  0.87           N  
ATOM    480  N   LYS A  61      12.056   9.123 -27.863  1.00  0.85           N  
ATOM    481  CA  LYS A  61      12.243   7.800 -27.274  1.00  0.85           C  
ATOM    482  C   LYS A  61      13.679   7.611 -26.792  1.00  0.85           C  
ATOM    483  CB  LYS A  61      11.881   6.708 -28.281  1.00  0.85           C  
ATOM    484  O   LYS A  61      13.907   7.137 -25.677  1.00  0.85           O  
ATOM    485  CG  LYS A  61      11.909   5.300 -27.704  1.00  0.85           C  
ATOM    486  CD  LYS A  61      11.525   4.260 -28.748  1.00  0.85           C  
ATOM    487  CE  LYS A  61      11.638   2.845 -28.197  1.00  0.85           C  
ATOM    488  NZ  LYS A  61      11.278   1.821 -29.223  1.00  0.85           N  
ATOM    489  N   GLN A  62      14.683   7.901 -27.596  1.00  0.87           N  
ATOM    490  CA  GLN A  62      16.098   7.758 -27.270  1.00  0.87           C  
ATOM    491  C   GLN A  62      16.474   8.615 -26.064  1.00  0.87           C  
ATOM    492  CB  GLN A  62      16.967   8.132 -28.471  1.00  0.87           C  
ATOM    493  O   GLN A  62      17.235   8.177 -25.199  1.00  0.87           O  
ATOM    494  CG  GLN A  62      16.997   7.072 -29.563  1.00  0.87           C  
ATOM    495  CD  GLN A  62      17.920   7.436 -30.711  1.00  0.87           C  
ATOM    496  NE2 GLN A  62      18.171   6.478 -31.597  1.00  0.87           N  
ATOM    497  OE1 GLN A  62      18.404   8.569 -30.800  1.00  0.87           O  
ATOM    498  N   LEU A  63      15.927   9.811 -26.227  1.00  0.84           N  
ATOM    499  CA  LEU A  63      16.195  10.740 -25.135  1.00  0.84           C  
ATOM    500  C   LEU A  63      15.608  10.225 -23.826  1.00  0.84           C  
ATOM    501  CB  LEU A  63      15.622  12.124 -25.456  1.00  0.84           C  
ATOM    502  O   LEU A  63      16.271  10.260 -22.787  1.00  0.84           O  
ATOM    503  CG  LEU A  63      15.922  13.232 -24.445  1.00  0.84           C  
ATOM    504  CD1 LEU A  63      17.427  13.371 -24.243  1.00  0.84           C  
ATOM    505  CD2 LEU A  63      15.315  14.553 -24.905  1.00  0.84           C  
ATOM    506  N   PHE A  64      14.332   9.720 -23.833  1.00  0.84           N  
ATOM    507  CA  PHE A  64      13.670   9.184 -22.649  1.00  0.84           C  
ATOM    508  C   PHE A  64      14.440   7.993 -22.091  1.00  0.84           C  
ATOM    509  CB  PHE A  64      12.232   8.772 -22.977  1.00  0.84           C  
ATOM    510  O   PHE A  64      14.614   7.874 -20.876  1.00  0.84           O  
ATOM    511  CG  PHE A  64      11.259   9.920 -22.990  1.00  0.84           C  
ATOM    512  CD1 PHE A  64      11.705  11.224 -23.166  1.00  0.84           C  
ATOM    513  CD2 PHE A  64       9.898   9.695 -22.827  1.00  0.84           C  
ATOM    514  CE1 PHE A  64      10.807  12.289 -23.179  1.00  0.84           C  
ATOM    515  CE2 PHE A  64       8.995  10.754 -22.839  1.00  0.84           C  
ATOM    516  CZ  PHE A  64       9.451  12.050 -23.014  1.00  0.84           C  
ATOM    517  N   GLU A  65      14.887   7.191 -22.978  1.00  0.80           N  
ATOM    518  CA  GLU A  65      15.685   6.035 -22.579  1.00  0.80           C  
ATOM    519  C   GLU A  65      16.990   6.467 -21.917  1.00  0.80           C  
ATOM    520  CB  GLU A  65      15.978   5.142 -23.787  1.00  0.80           C  
ATOM    521  O   GLU A  65      17.377   5.921 -20.882  1.00  0.80           O  
ATOM    522  CG  GLU A  65      14.822   4.231 -24.174  1.00  0.80           C  
ATOM    523  CD  GLU A  65      15.093   3.417 -25.429  1.00  0.80           C  
ATOM    524  OE1 GLU A  65      14.190   2.676 -25.879  1.00  0.80           O  
ATOM    525  OE2 GLU A  65      16.218   3.521 -25.967  1.00  0.80           O  
ATOM    526  N   LYS A  66      17.627   7.418 -22.625  1.00  0.79           N  
ATOM    527  CA  LYS A  66      18.895   7.946 -22.129  1.00  0.79           C  
ATOM    528  C   LYS A  66      18.739   8.521 -20.724  1.00  0.79           C  
ATOM    529  CB  LYS A  66      19.437   9.018 -23.076  1.00  0.79           C  
ATOM    530  O   LYS A  66      19.597   8.314 -19.864  1.00  0.79           O  
ATOM    531  CG  LYS A  66      20.760   9.625 -22.632  1.00  0.79           C  
ATOM    532  CD  LYS A  66      21.250  10.679 -23.617  1.00  0.79           C  
ATOM    533  CE  LYS A  66      22.521  11.357 -23.125  1.00  0.79           C  
ATOM    534  NZ  LYS A  66      23.002  12.396 -24.083  1.00  0.79           N  
ATOM    535  N   LEU A  67      17.599   9.168 -20.473  1.00  0.74           N  
ATOM    536  CA  LEU A  67      17.390   9.880 -19.217  1.00  0.74           C  
ATOM    537  C   LEU A  67      16.619   9.017 -18.225  1.00  0.74           C  
ATOM    538  CB  LEU A  67      16.640  11.192 -19.463  1.00  0.74           C  
ATOM    539  O   LEU A  67      16.404   9.422 -17.080  1.00  0.74           O  
ATOM    540  CG  LEU A  67      17.374  12.249 -20.289  1.00  0.74           C  
ATOM    541  CD1 LEU A  67      16.474  13.458 -20.524  1.00  0.74           C  
ATOM    542  CD2 LEU A  67      18.668  12.665 -19.597  1.00  0.74           C  
ATOM    543  N   GLY A  68      16.152   7.873 -18.694  1.00  0.67           N  
ATOM    544  CA  GLY A  68      15.403   6.980 -17.823  1.00  0.67           C  
ATOM    545  C   GLY A  68      13.992   7.462 -17.547  1.00  0.67           C  
ATOM    546  O   GLY A  68      13.458   7.244 -16.457  1.00  0.67           O  
ATOM    547  N   ILE A  69      13.410   8.235 -18.363  1.00  0.68           N  
ATOM    548  CA  ILE A  69      12.054   8.757 -18.229  1.00  0.68           C  
ATOM    549  C   ILE A  69      11.055   7.747 -18.790  1.00  0.68           C  
ATOM    550  CB  ILE A  69      11.899  10.118 -18.944  1.00  0.68           C  
ATOM    551  O   ILE A  69      11.176   7.318 -19.940  1.00  0.68           O  
ATOM    552  CG1 ILE A  69      12.859  11.150 -18.341  1.00  0.68           C  
ATOM    553  CG2 ILE A  69      10.450  10.607 -18.865  1.00  0.68           C  
ATOM    554  CD1 ILE A  69      12.939  12.453 -19.124  1.00  0.68           C  
ATOM    555  N   GLN A  70      10.154   7.227 -17.995  1.00  0.61           N  
ATOM    556  CA  GLN A  70       9.240   6.171 -18.417  1.00  0.61           C  
ATOM    557  C   GLN A  70       7.867   6.740 -18.767  1.00  0.61           C  
ATOM    558  CB  GLN A  70       9.105   5.109 -17.325  1.00  0.61           C  
ATOM    559  O   GLN A  70       7.101   6.115 -19.503  1.00  0.61           O  
ATOM    560  CG  GLN A  70      10.361   4.272 -17.123  1.00  0.61           C  
ATOM    561  CD  GLN A  70      10.127   3.067 -16.232  1.00  0.61           C  
ATOM    562  NE2 GLN A  70      11.066   2.127 -16.248  1.00  0.61           N  
ATOM    563  OE1 GLN A  70       9.111   2.982 -15.535  1.00  0.61           O  
ATOM    564  N   SER A  71       7.623   7.987 -18.310  1.00  0.63           N  
ATOM    565  CA  SER A  71       6.331   8.615 -18.567  1.00  0.63           C  
ATOM    566  C   SER A  71       6.486   9.865 -19.426  1.00  0.63           C  
ATOM    567  CB  SER A  71       5.638   8.973 -17.251  1.00  0.63           C  
ATOM    568  O   SER A  71       7.605  10.271 -19.745  1.00  0.63           O  
ATOM    569  OG  SER A  71       6.481   9.773 -16.440  1.00  0.63           O  
ATOM    570  N   ASP A  72       5.306  10.349 -19.918  1.00  0.68           N  
ATOM    571  CA  ASP A  72       5.312  11.606 -20.660  1.00  0.68           C  
ATOM    572  C   ASP A  72       5.877  12.742 -19.810  1.00  0.68           C  
ATOM    573  CB  ASP A  72       3.900  11.956 -21.134  1.00  0.68           C  
ATOM    574  O   ASP A  72       5.532  12.876 -18.634  1.00  0.68           O  
ATOM    575  CG  ASP A  72       3.880  13.063 -22.174  1.00  0.68           C  
ATOM    576  OD1 ASP A  72       4.643  14.044 -22.034  1.00  0.68           O  
ATOM    577  OD2 ASP A  72       3.094  12.955 -23.139  1.00  0.68           O  
ATOM    578  N   ILE A  73       6.860  13.475 -20.326  1.00  0.66           N  
ATOM    579  CA  ILE A  73       7.504  14.556 -19.589  1.00  0.66           C  
ATOM    580  C   ILE A  73       6.453  15.562 -19.125  1.00  0.66           C  
ATOM    581  CB  ILE A  73       8.580  15.261 -20.445  1.00  0.66           C  
ATOM    582  O   ILE A  73       6.671  16.295 -18.157  1.00  0.66           O  
ATOM    583  CG1 ILE A  73       9.519  16.081 -19.554  1.00  0.66           C  
ATOM    584  CG2 ILE A  73       7.927  16.146 -21.512  1.00  0.66           C  
ATOM    585  CD1 ILE A  73      10.877  16.365 -20.181  1.00  0.66           C  
ATOM    586  N   THR A  74       5.190  15.691 -19.951  1.00  0.61           N  
ATOM    587  CA  THR A  74       4.118  16.589 -19.536  1.00  0.61           C  
ATOM    588  C   THR A  74       3.625  16.233 -18.136  1.00  0.61           C  
ATOM    589  CB  THR A  74       2.938  16.545 -20.525  1.00  0.61           C  
ATOM    590  O   THR A  74       3.055  17.075 -17.440  1.00  0.61           O  
ATOM    591  CG2 THR A  74       3.335  17.119 -21.881  1.00  0.61           C  
ATOM    592  OG1 THR A  74       2.517  15.186 -20.698  1.00  0.61           O  
ATOM    593  N   PHE A  75       3.833  15.014 -17.754  1.00  0.55           N  
ATOM    594  CA  PHE A  75       3.520  14.507 -16.424  1.00  0.55           C  
ATOM    595  C   PHE A  75       4.220  15.332 -15.350  1.00  0.55           C  
ATOM    596  CB  PHE A  75       3.923  13.034 -16.300  1.00  0.55           C  
ATOM    597  O   PHE A  75       3.609  15.697 -14.344  1.00  0.55           O  
ATOM    598  CG  PHE A  75       3.782  12.481 -14.907  1.00  0.55           C  
ATOM    599  CD1 PHE A  75       4.890  12.357 -14.078  1.00  0.55           C  
ATOM    600  CD2 PHE A  75       2.540  12.085 -14.428  1.00  0.55           C  
ATOM    601  CE1 PHE A  75       4.762  11.846 -12.789  1.00  0.55           C  
ATOM    602  CE2 PHE A  75       2.405  11.572 -13.140  1.00  0.55           C  
ATOM    603  CZ  PHE A  75       3.517  11.453 -12.323  1.00  0.55           C  
ATOM    604  N   TRP A  76       5.522  15.599 -15.573  1.00  0.55           N  
ATOM    605  CA  TRP A  76       6.303  16.390 -14.628  1.00  0.55           C  
ATOM    606  C   TRP A  76       5.764  17.814 -14.534  1.00  0.55           C  
ATOM    607  CB  TRP A  76       7.778  16.416 -15.037  1.00  0.55           C  
ATOM    608  O   TRP A  76       5.760  18.413 -13.456  1.00  0.55           O  
ATOM    609  CG  TRP A  76       8.471  15.093 -14.904  1.00  0.55           C  
ATOM    610  CD1 TRP A  76       8.880  14.271 -15.917  1.00  0.55           C  
ATOM    611  CD2 TRP A  76       8.830  14.437 -13.684  1.00  0.55           C  
ATOM    612  CE2 TRP A  76       9.456  13.220 -14.034  1.00  0.55           C  
ATOM    613  CE3 TRP A  76       8.685  14.760 -12.329  1.00  0.55           C  
ATOM    614  NE1 TRP A  76       9.473  13.143 -15.401  1.00  0.55           N  
ATOM    615  CH2 TRP A  76       9.782  12.665 -11.756  1.00  0.55           C  
ATOM    616  CZ2 TRP A  76       9.936  12.325 -13.075  1.00  0.55           C  
ATOM    617  CZ3 TRP A  76       9.164  13.868 -11.376  1.00  0.55           C  
ATOM    618  N   ARG A  77       5.197  18.315 -15.684  1.00  0.57           N  
ATOM    619  CA  ARG A  77       4.458  19.573 -15.720  1.00  0.57           C  
ATOM    620  C   ARG A  77       3.246  19.523 -14.796  1.00  0.57           C  
ATOM    621  CB  ARG A  77       4.015  19.896 -17.149  1.00  0.57           C  
ATOM    622  O   ARG A  77       3.024  20.442 -14.004  1.00  0.57           O  
ATOM    623  CG  ARG A  77       3.264  21.212 -17.278  1.00  0.57           C  
ATOM    624  CD  ARG A  77       2.680  21.393 -18.673  1.00  0.57           C  
ATOM    625  NE  ARG A  77       1.577  20.469 -18.919  1.00  0.57           N  
ATOM    626  NH1 ARG A  77       1.158  21.216 -21.065  1.00  0.57           N  
ATOM    627  NH2 ARG A  77      -0.105  19.526 -20.167  1.00  0.57           N  
ATOM    628  CZ  ARG A  77       0.880  20.406 -20.050  1.00  0.57           C  
ATOM    629  N   ASP A  78       2.412  18.417 -14.879  1.00  0.57           N  
ATOM    630  CA  ASP A  78       1.171  18.252 -14.129  1.00  0.57           C  
ATOM    631  C   ASP A  78       1.449  18.083 -12.637  1.00  0.57           C  
ATOM    632  CB  ASP A  78       0.381  17.052 -14.656  1.00  0.57           C  
ATOM    633  O   ASP A  78       0.707  18.599 -11.799  1.00  0.57           O  
ATOM    634  CG  ASP A  78      -0.212  17.291 -16.033  1.00  0.57           C  
ATOM    635  OD1 ASP A  78      -0.251  18.455 -16.487  1.00  0.57           O  
ATOM    636  OD2 ASP A  78      -0.646  16.306 -16.670  1.00  0.57           O  
ATOM    637  N   ILE A  79       2.544  17.451 -12.277  1.00  0.51           N  
ATOM    638  CA  ILE A  79       2.986  17.260 -10.900  1.00  0.51           C  
ATOM    639  C   ILE A  79       3.364  18.608 -10.289  1.00  0.51           C  
ATOM    640  CB  ILE A  79       4.178  16.281 -10.820  1.00  0.51           C  
ATOM    641  O   ILE A  79       3.018  18.894  -9.140  1.00  0.51           O  
ATOM    642  CG1 ILE A  79       3.730  14.863 -11.190  1.00  0.51           C  
ATOM    643  CG2 ILE A  79       4.807  16.310  -9.423  1.00  0.51           C  
ATOM    644  CD1 ILE A  79       4.771  13.790 -10.901  1.00  0.51           C  
ATOM    645  N   PHE A  80       4.104  19.374 -11.085  1.00  0.53           N  
ATOM    646  CA  PHE A  80       4.462  20.724 -10.668  1.00  0.53           C  
ATOM    647  C   PHE A  80       3.221  21.518 -10.279  1.00  0.53           C  
ATOM    648  CB  PHE A  80       5.221  21.450 -11.783  1.00  0.53           C  
ATOM    649  O   PHE A  80       3.194  22.164  -9.229  1.00  0.53           O  
ATOM    650  CG  PHE A  80       5.634  22.852 -11.424  1.00  0.53           C  
ATOM    651  CD1 PHE A  80       4.881  23.942 -11.842  1.00  0.53           C  
ATOM    652  CD2 PHE A  80       6.777  23.079 -10.668  1.00  0.53           C  
ATOM    653  CE1 PHE A  80       5.261  25.240 -11.512  1.00  0.53           C  
ATOM    654  CE2 PHE A  80       7.163  24.374 -10.333  1.00  0.53           C  
ATOM    655  CZ  PHE A  80       6.404  25.453 -10.757  1.00  0.53           C  
ATOM    656  N   PHE A  81       2.177  21.296 -10.941  1.00  0.55           N  
ATOM    657  CA  PHE A  81       0.973  22.085 -10.708  1.00  0.55           C  
ATOM    658  C   PHE A  81       0.157  21.501  -9.561  1.00  0.55           C  
ATOM    659  CB  PHE A  81       0.120  22.153 -11.979  1.00  0.55           C  
ATOM    660  O   PHE A  81      -0.546  22.231  -8.859  1.00  0.55           O  
ATOM    661  CG  PHE A  81       0.676  23.069 -13.035  1.00  0.55           C  
ATOM    662  CD1 PHE A  81       0.917  24.409 -12.756  1.00  0.55           C  
ATOM    663  CD2 PHE A  81       0.957  22.591 -14.308  1.00  0.55           C  
ATOM    664  CE1 PHE A  81       1.431  25.260 -13.732  1.00  0.55           C  
ATOM    665  CE2 PHE A  81       1.471  23.434 -15.288  1.00  0.55           C  
ATOM    666  CZ  PHE A  81       1.707  24.769 -14.999  1.00  0.55           C  
ATOM    667  N   GLN A  82       0.229  20.173  -9.458  1.00  0.48           N  
ATOM    668  CA  GLN A  82      -0.487  19.504  -8.377  1.00  0.48           C  
ATOM    669  C   GLN A  82       0.041  19.941  -7.014  1.00  0.48           C  
ATOM    670  CB  GLN A  82      -0.378  17.985  -8.519  1.00  0.48           C  
ATOM    671  O   GLN A  82      -0.731  20.102  -6.066  1.00  0.48           O  
ATOM    672  CG  GLN A  82      -1.187  17.210  -7.487  1.00  0.48           C  
ATOM    673  CD  GLN A  82      -1.067  15.707  -7.654  1.00  0.48           C  
ATOM    674  NE2 GLN A  82      -1.609  14.959  -6.700  1.00  0.48           N  
ATOM    675  OE1 GLN A  82      -0.492  15.222  -8.634  1.00  0.48           O  
ATOM    676  N   TYR A  83       1.282  20.207  -6.853  1.00  0.49           N  
ATOM    677  CA  TYR A  83       1.864  20.568  -5.565  1.00  0.49           C  
ATOM    678  C   TYR A  83       2.003  22.080  -5.433  1.00  0.49           C  
ATOM    679  CB  TYR A  83       3.232  19.901  -5.387  1.00  0.49           C  
ATOM    680  O   TYR A  83       2.453  22.581  -4.400  1.00  0.49           O  
ATOM    681  CG  TYR A  83       3.153  18.421  -5.103  1.00  0.49           C  
ATOM    682  CD1 TYR A  83       2.823  17.952  -3.834  1.00  0.49           C  
ATOM    683  CD2 TYR A  83       3.408  17.489  -6.103  1.00  0.49           C  
ATOM    684  CE1 TYR A  83       2.751  16.588  -3.568  1.00  0.49           C  
ATOM    685  CE2 TYR A  83       3.339  16.123  -5.848  1.00  0.49           C  
ATOM    686  OH  TYR A  83       2.940  14.333  -4.322  1.00  0.49           O  
ATOM    687  CZ  TYR A  83       3.010  15.683  -4.580  1.00  0.49           C  
ATOM    688  N   ASN A  84       1.723  22.772  -6.533  1.00  0.53           N  
ATOM    689  CA  ASN A  84       1.659  24.229  -6.523  1.00  0.53           C  
ATOM    690  C   ASN A  84       0.326  24.735  -7.069  1.00  0.53           C  
ATOM    691  CB  ASN A  84       2.820  24.824  -7.323  1.00  0.53           C  
ATOM    692  O   ASN A  84       0.285  25.380  -8.118  1.00  0.53           O  
ATOM    693  CG  ASN A  84       4.174  24.442  -6.758  1.00  0.53           C  
ATOM    694  ND2 ASN A  84       4.809  23.445  -7.362  1.00  0.53           N  
ATOM    695  OD1 ASN A  84       4.645  25.038  -5.786  1.00  0.53           O  
ATOM    696  N   PRO A  85      -0.815  24.318  -6.479  1.00  0.52           N  
ATOM    697  CA  PRO A  85      -2.107  24.678  -7.067  1.00  0.52           C  
ATOM    698  C   PRO A  85      -2.294  26.187  -7.202  1.00  0.52           C  
ATOM    699  CB  PRO A  85      -3.119  24.088  -6.082  1.00  0.52           C  
ATOM    700  O   PRO A  85      -3.100  26.643  -8.017  1.00  0.52           O  
ATOM    701  CG  PRO A  85      -2.348  23.884  -4.818  1.00  0.52           C  
ATOM    702  CD  PRO A  85      -0.901  23.688  -5.168  1.00  0.52           C  
ATOM    703  N   GLU A  86      -1.507  26.987  -6.366  1.00  0.53           N  
ATOM    704  CA  GLU A  86      -1.630  28.441  -6.377  1.00  0.53           C  
ATOM    705  C   GLU A  86      -1.276  29.014  -7.747  1.00  0.53           C  
ATOM    706  CB  GLU A  86      -0.738  29.065  -5.301  1.00  0.53           C  
ATOM    707  O   GLU A  86      -1.687  30.126  -8.086  1.00  0.53           O  
ATOM    708  CG  GLU A  86       0.750  28.840  -5.528  1.00  0.53           C  
ATOM    709  CD  GLU A  86       1.230  27.477  -5.054  1.00  0.53           C  
ATOM    710  OE1 GLU A  86       2.457  27.229  -5.062  1.00  0.53           O  
ATOM    711  OE2 GLU A  86       0.371  26.650  -4.673  1.00  0.53           O  
ATOM    712  N   ILE A  87      -0.534  28.323  -8.522  1.00  0.52           N  
ATOM    713  CA  ILE A  87      -0.082  28.723  -9.850  1.00  0.52           C  
ATOM    714  C   ILE A  87      -1.258  28.701 -10.824  1.00  0.52           C  
ATOM    715  CB  ILE A  87       1.053  27.808 -10.360  1.00  0.52           C  
ATOM    716  O   ILE A  87      -1.383  29.583 -11.677  1.00  0.52           O  
ATOM    717  CG1 ILE A  87       2.305  27.975  -9.491  1.00  0.52           C  
ATOM    718  CG2 ILE A  87       1.365  28.102 -11.830  1.00  0.52           C  
ATOM    719  CD1 ILE A  87       3.431  27.009  -9.835  1.00  0.52           C  
ATOM    720  N   ILE A  88      -2.184  27.684 -10.723  1.00  0.52           N  
ATOM    721  CA  ILE A  88      -3.347  27.543 -11.593  1.00  0.52           C  
ATOM    722  C   ILE A  88      -4.432  28.531 -11.169  1.00  0.52           C  
ATOM    723  CB  ILE A  88      -3.898  26.100 -11.571  1.00  0.52           C  
ATOM    724  O   ILE A  88      -5.164  29.057 -12.011  1.00  0.52           O  
ATOM    725  CG1 ILE A  88      -2.825  25.111 -12.042  1.00  0.52           C  
ATOM    726  CG2 ILE A  88      -5.160  25.990 -12.432  1.00  0.52           C  
ATOM    727  CD1 ILE A  88      -3.210  23.649 -11.864  1.00  0.52           C  
ATOM    728  N   SER A  89      -4.617  28.761  -9.801  1.00  0.52           N  
ATOM    729  CA  SER A  89      -5.662  29.609  -9.238  1.00  0.52           C  
ATOM    730  C   SER A  89      -5.381  31.084  -9.506  1.00  0.52           C  
ATOM    731  CB  SER A  89      -5.793  29.372  -7.733  1.00  0.52           C  
ATOM    732  O   SER A  89      -6.290  31.915  -9.450  1.00  0.52           O  
ATOM    733  OG  SER A  89      -4.580  29.678  -7.068  1.00  0.52           O  
ATOM    734  N   ALA A  90      -4.277  31.446  -9.980  1.00  0.47           N  
ATOM    735  CA  ALA A  90      -3.840  32.824 -10.187  1.00  0.47           C  
ATOM    736  C   ALA A  90      -3.987  33.232 -11.651  1.00  0.47           C  
ATOM    737  CB  ALA A  90      -2.393  32.998  -9.732  1.00  0.47           C  
ATOM    738  O   ALA A  90      -3.676  34.367 -12.019  1.00  0.47           O  
ATOM    739  N   THR A  91      -4.569  32.384 -12.577  1.00  0.44           N  
ATOM    740  CA  THR A  91      -4.699  32.683 -13.999  1.00  0.44           C  
ATOM    741  C   THR A  91      -5.827  33.682 -14.240  1.00  0.44           C  
ATOM    742  CB  THR A  91      -4.959  31.405 -14.818  1.00  0.44           C  
ATOM    743  O   THR A  91      -6.987  33.403 -13.931  1.00  0.44           O  
ATOM    744  CG2 THR A  91      -3.711  30.530 -14.881  1.00  0.44           C  
ATOM    745  OG1 THR A  91      -6.020  30.660 -14.207  1.00  0.44           O  
ATOM    746  N   GLY A  92      -5.816  34.962 -13.512  1.00  0.46           N  
ATOM    747  CA  GLY A  92      -6.650  36.069 -13.954  1.00  0.46           C  
ATOM    748  C   GLY A  92      -6.072  37.428 -13.605  1.00  0.46           C  
ATOM    749  O   GLY A  92      -6.469  38.443 -14.181  1.00  0.46           O  
ATOM    750  N   SER A  93      -4.738  37.652 -13.357  1.00  0.44           N  
ATOM    751  CA  SER A  93      -4.309  39.032 -13.159  1.00  0.44           C  
ATOM    752  C   SER A  93      -2.879  39.242 -13.646  1.00  0.44           C  
ATOM    753  CB  SER A  93      -4.417  39.421 -11.684  1.00  0.44           C  
ATOM    754  O   SER A  93      -2.021  38.376 -13.461  1.00  0.44           O  
ATOM    755  OG  SER A  93      -4.291  40.824 -11.524  1.00  0.44           O  
ATOM    756  N   ASN A  94      -2.571  39.546 -14.935  1.00  0.40           N  
ATOM    757  CA  ASN A  94      -1.415  40.190 -15.549  1.00  0.40           C  
ATOM    758  C   ASN A  94      -0.309  40.446 -14.529  1.00  0.40           C  
ATOM    759  CB  ASN A  94      -1.826  41.499 -16.227  1.00  0.40           C  
ATOM    760  O   ASN A  94       0.658  41.153 -14.820  1.00  0.40           O  
ATOM    761  CG  ASN A  94      -2.021  41.346 -17.722  1.00  0.40           C  
ATOM    762  ND2 ASN A  94      -2.391  42.434 -18.387  1.00  0.40           N  
ATOM    763  OD1 ASN A  94      -1.842  40.258 -18.276  1.00  0.40           O  
ATOM    764  N   SER A  95      -0.070  39.549 -13.555  1.00  0.38           N  
ATOM    765  CA  SER A  95       1.137  39.793 -12.772  1.00  0.38           C  
ATOM    766  C   SER A  95       2.112  38.626 -12.880  1.00  0.38           C  
ATOM    767  CB  SER A  95       0.783  40.038 -11.304  1.00  0.38           C  
ATOM    768  O   SER A  95       1.704  37.463 -12.839  1.00  0.38           O  
ATOM    769  OG  SER A  95       0.053  38.946 -10.774  1.00  0.38           O  
ATOM    770  N   HIS A  96       3.009  38.532 -13.857  1.00  0.36           N  
ATOM    771  CA  HIS A  96       4.304  37.861 -13.867  1.00  0.36           C  
ATOM    772  C   HIS A  96       4.723  37.449 -12.460  1.00  0.36           C  
ATOM    773  CB  HIS A  96       5.371  38.764 -14.489  1.00  0.36           C  
ATOM    774  O   HIS A  96       4.974  38.304 -11.608  1.00  0.36           O  
ATOM    775  CG  HIS A  96       5.157  39.029 -15.946  1.00  0.36           C  
ATOM    776  CD2 HIS A  96       4.788  40.156 -16.599  1.00  0.36           C  
ATOM    777  ND1 HIS A  96       5.322  38.060 -16.911  1.00  0.36           N  
ATOM    778  CE1 HIS A  96       5.064  38.581 -18.099  1.00  0.36           C  
ATOM    779  NE2 HIS A  96       4.738  39.852 -17.937  1.00  0.36           N  
ATOM    780  N   ARG A  97       4.083  36.626 -11.749  1.00  0.42           N  
ATOM    781  CA  ARG A  97       4.581  36.320 -10.412  1.00  0.42           C  
ATOM    782  C   ARG A  97       5.650  35.233 -10.461  1.00  0.42           C  
ATOM    783  CB  ARG A  97       3.433  35.885  -9.497  1.00  0.42           C  
ATOM    784  O   ARG A  97       5.462  34.199 -11.105  1.00  0.42           O  
ATOM    785  CG  ARG A  97       2.578  37.036  -8.992  1.00  0.42           C  
ATOM    786  CD  ARG A  97       1.553  36.570  -7.967  1.00  0.42           C  
ATOM    787  NE  ARG A  97       0.914  37.696  -7.293  1.00  0.42           N  
ATOM    788  NH1 ARG A  97      -0.770  36.436  -6.337  1.00  0.42           N  
ATOM    789  NH2 ARG A  97      -0.672  38.696  -5.967  1.00  0.42           N  
ATOM    790  CZ  ARG A  97      -0.174  37.607  -6.534  1.00  0.42           C  
ATOM    791  N   TYR A  98       6.937  35.543 -10.486  1.00  0.37           N  
ATOM    792  CA  TYR A  98       8.139  34.778 -10.175  1.00  0.37           C  
ATOM    793  C   TYR A  98       7.916  33.880  -8.964  1.00  0.37           C  
ATOM    794  CB  TYR A  98       9.323  35.716  -9.919  1.00  0.37           C  
ATOM    795  O   TYR A  98       7.500  34.351  -7.903  1.00  0.37           O  
ATOM    796  CG  TYR A  98      10.001  36.194 -11.180  1.00  0.37           C  
ATOM    797  CD1 TYR A  98      10.994  35.432 -11.792  1.00  0.37           C  
ATOM    798  CD2 TYR A  98       9.652  37.408 -11.761  1.00  0.37           C  
ATOM    799  CE1 TYR A  98      11.624  35.870 -12.952  1.00  0.37           C  
ATOM    800  CE2 TYR A  98      10.275  37.856 -12.921  1.00  0.37           C  
ATOM    801  OH  TYR A  98      11.878  37.519 -14.658  1.00  0.37           O  
ATOM    802  CZ  TYR A  98      11.258  37.081 -13.509  1.00  0.37           C  
ATOM    803  N   ILE A  99       7.357  32.696  -9.056  1.00  0.41           N  
ATOM    804  CA  ILE A  99       7.440  31.819  -7.893  1.00  0.41           C  
ATOM    805  C   ILE A  99       8.872  31.312  -7.731  1.00  0.41           C  
ATOM    806  CB  ILE A  99       6.461  30.629  -8.011  1.00  0.41           C  
ATOM    807  O   ILE A  99       9.478  30.828  -8.690  1.00  0.41           O  
ATOM    808  CG1 ILE A  99       5.025  31.136  -8.189  1.00  0.41           C  
ATOM    809  CG2 ILE A  99       6.572  29.716  -6.787  1.00  0.41           C  
ATOM    810  CD1 ILE A  99       4.008  30.033  -8.451  1.00  0.41           C  
ATOM    811  N   ASN A 100       9.742  32.014  -6.983  1.00  0.39           N  
ATOM    812  CA  ASN A 100      10.998  31.451  -6.499  1.00  0.39           C  
ATOM    813  C   ASN A 100      10.859  29.967  -6.174  1.00  0.39           C  
ATOM    814  CB  ASN A 100      11.494  32.220  -5.273  1.00  0.39           C  
ATOM    815  O   ASN A 100      10.282  29.603  -5.148  1.00  0.39           O  
ATOM    816  CG  ASN A 100      13.006  32.257  -5.178  1.00  0.39           C  
ATOM    817  ND2 ASN A 100      13.524  33.069  -4.264  1.00  0.39           N  
ATOM    818  OD1 ASN A 100      13.704  31.562  -5.921  1.00  0.39           O  
ATOM    819  N   ASP A 101      10.554  29.076  -7.093  1.00  0.44           N  
ATOM    820  CA  ASP A 101      10.546  27.692  -6.630  1.00  0.44           C  
ATOM    821  C   ASP A 101      11.921  27.050  -6.795  1.00  0.44           C  
ATOM    822  CB  ASP A 101       9.492  26.880  -7.384  1.00  0.44           C  
ATOM    823  O   ASP A 101      12.455  26.990  -7.904  1.00  0.44           O  
ATOM    824  CG  ASP A 101       9.092  25.607  -6.658  1.00  0.44           C  
ATOM    825  OD1 ASP A 101       9.598  25.357  -5.543  1.00  0.44           O  
ATOM    826  OD2 ASP A 101       8.266  24.847  -7.207  1.00  0.44           O  
ATOM    827  N   ASN A 102      13.003  27.492  -6.189  1.00  0.39           N  
ATOM    828  CA  ASN A 102      14.272  26.775  -6.107  1.00  0.39           C  
ATOM    829  C   ASN A 102      14.058  25.268  -6.005  1.00  0.39           C  
ATOM    830  CB  ASN A 102      15.095  27.276  -4.919  1.00  0.39           C  
ATOM    831  O   ASN A 102      14.986  24.526  -5.677  1.00  0.39           O  
ATOM    832  CG  ASN A 102      15.887  28.528  -5.243  1.00  0.39           C  
ATOM    833  ND2 ASN A 102      16.490  29.129  -4.224  1.00  0.39           N  
ATOM    834  OD1 ASN A 102      15.955  28.951  -6.400  1.00  0.39           O  
ATOM    835  N   HIS A 103      12.865  24.607  -6.397  1.00  0.42           N  
ATOM    836  CA  HIS A 103      12.717  23.168  -6.214  1.00  0.42           C  
ATOM    837  C   HIS A 103      12.993  22.416  -7.511  1.00  0.42           C  
ATOM    838  CB  HIS A 103      11.314  22.835  -5.702  1.00  0.42           C  
ATOM    839  O   HIS A 103      12.487  22.791  -8.571  1.00  0.42           O  
ATOM    840  CG  HIS A 103      11.049  23.327  -4.315  1.00  0.42           C  
ATOM    841  CD2 HIS A 103      11.131  22.699  -3.118  1.00  0.42           C  
ATOM    842  ND1 HIS A 103      10.642  24.616  -4.048  1.00  0.42           N  
ATOM    843  CE1 HIS A 103      10.485  24.761  -2.743  1.00  0.42           C  
ATOM    844  NE2 HIS A 103      10.775  23.612  -2.156  1.00  0.42           N  
ATOM    845  N   TYR A 104      14.181  21.816  -7.841  1.00  0.45           N  
ATOM    846  CA  TYR A 104      14.556  20.920  -8.930  1.00  0.45           C  
ATOM    847  C   TYR A 104      13.656  19.690  -8.959  1.00  0.45           C  
ATOM    848  CB  TYR A 104      16.020  20.491  -8.792  1.00  0.45           C  
ATOM    849  O   TYR A 104      13.319  19.134  -7.911  1.00  0.45           O  
ATOM    850  CG  TYR A 104      17.005  21.607  -9.042  1.00  0.45           C  
ATOM    851  CD1 TYR A 104      17.466  21.881 -10.327  1.00  0.45           C  
ATOM    852  CD2 TYR A 104      17.478  22.389  -7.993  1.00  0.45           C  
ATOM    853  CE1 TYR A 104      18.375  22.908 -10.562  1.00  0.45           C  
ATOM    854  CE2 TYR A 104      18.387  23.418  -8.216  1.00  0.45           C  
ATOM    855  OH  TYR A 104      19.729  24.686  -9.728  1.00  0.45           O  
ATOM    856  CZ  TYR A 104      18.829  23.669  -9.501  1.00  0.45           C  
ATOM    857  N   HIS A 105      12.779  19.428 -10.023  1.00  0.50           N  
ATOM    858  CA  HIS A 105      12.050  18.186 -10.257  1.00  0.50           C  
ATOM    859  C   HIS A 105      12.973  17.097 -10.791  1.00  0.50           C  
ATOM    860  CB  HIS A 105      10.894  18.419 -11.232  1.00  0.50           C  
ATOM    861  O   HIS A 105      13.648  17.291 -11.804  1.00  0.50           O  
ATOM    862  CG  HIS A 105       9.865  19.379 -10.725  1.00  0.50           C  
ATOM    863  CD2 HIS A 105       9.673  20.694 -10.984  1.00  0.50           C  
ATOM    864  ND1 HIS A 105       8.880  19.012  -9.834  1.00  0.50           N  
ATOM    865  CE1 HIS A 105       8.123  20.063  -9.567  1.00  0.50           C  
ATOM    866  NE2 HIS A 105       8.583  21.096 -10.252  1.00  0.50           N  
ATOM    867  N   HIS A 106      13.531  16.182  -9.910  1.00  0.55           N  
ATOM    868  CA  HIS A 106      14.499  15.114 -10.135  1.00  0.55           C  
ATOM    869  C   HIS A 106      13.870  13.952 -10.897  1.00  0.55           C  
ATOM    870  CB  HIS A 106      15.072  14.621  -8.805  1.00  0.55           C  
ATOM    871  O   HIS A 106      12.753  13.533 -10.586  1.00  0.55           O  
ATOM    872  CG  HIS A 106      16.206  15.453  -8.295  1.00  0.55           C  
ATOM    873  CD2 HIS A 106      16.239  16.435  -7.364  1.00  0.55           C  
ATOM    874  ND1 HIS A 106      17.497  15.316  -8.758  1.00  0.55           N  
ATOM    875  CE1 HIS A 106      18.277  16.180  -8.130  1.00  0.55           C  
ATOM    876  NE2 HIS A 106      17.538  16.871  -7.279  1.00  0.55           N  
ATOM    877  N   ILE A 107      14.293  13.653 -12.109  1.00  0.62           N  
ATOM    878  CA  ILE A 107      13.996  12.407 -12.807  1.00  0.62           C  
ATOM    879  C   ILE A 107      14.399  11.218 -11.936  1.00  0.62           C  
ATOM    880  CB  ILE A 107      14.717  12.339 -14.172  1.00  0.62           C  
ATOM    881  O   ILE A 107      15.501  11.190 -11.385  1.00  0.62           O  
ATOM    882  CG1 ILE A 107      14.276  13.503 -15.067  1.00  0.62           C  
ATOM    883  CG2 ILE A 107      14.454  10.993 -14.855  1.00  0.62           C  
ATOM    884  CD1 ILE A 107      15.036  13.595 -16.383  1.00  0.62           C  
ATOM    885  N   VAL A 108      13.489  10.451 -11.586  1.00  0.75           N  
ATOM    886  CA  VAL A 108      13.703   9.245 -10.793  1.00  0.75           C  
ATOM    887  C   VAL A 108      14.444   8.202 -11.627  1.00  0.75           C  
ATOM    888  CB  VAL A 108      12.370   8.662 -10.274  1.00  0.75           C  
ATOM    889  O   VAL A 108      13.955   7.775 -12.675  1.00  0.75           O  
ATOM    890  CG1 VAL A 108      12.615   7.395  -9.457  1.00  0.75           C  
ATOM    891  CG2 VAL A 108      11.622   9.702  -9.442  1.00  0.75           C  
ATOM    892  N   THR A 109      15.685   8.014 -11.307  1.00  0.82           N  
ATOM    893  CA  THR A 109      16.488   6.955 -11.909  1.00  0.82           C  
ATOM    894  C   THR A 109      16.812   5.872 -10.883  1.00  0.82           C  
ATOM    895  CB  THR A 109      17.795   7.513 -12.501  1.00  0.82           C  
ATOM    896  O   THR A 109      16.700   6.099  -9.677  1.00  0.82           O  
ATOM    897  CG2 THR A 109      17.516   8.655 -13.472  1.00  0.82           C  
ATOM    898  OG1 THR A 109      18.626   7.997 -11.438  1.00  0.82           O  
ATOM    899  N   PRO A 110      17.203   4.684 -11.397  1.00  0.86           N  
ATOM    900  CA  PRO A 110      17.668   3.667 -10.451  1.00  0.86           C  
ATOM    901  C   PRO A 110      18.842   4.145  -9.600  1.00  0.86           C  
ATOM    902  CB  PRO A 110      18.087   2.507 -11.358  1.00  0.86           C  
ATOM    903  O   PRO A 110      18.922   3.820  -8.413  1.00  0.86           O  
ATOM    904  CG  PRO A 110      17.201   2.621 -12.557  1.00  0.86           C  
ATOM    905  CD  PRO A 110      17.012   4.076 -12.874  1.00  0.86           C  
ATOM    906  N   GLU A 111      19.758   4.896 -10.149  1.00  0.85           N  
ATOM    907  CA  GLU A 111      20.884   5.443  -9.398  1.00  0.85           C  
ATOM    908  C   GLU A 111      20.406   6.374  -8.288  1.00  0.85           C  
ATOM    909  CB  GLU A 111      21.843   6.186 -10.332  1.00  0.85           C  
ATOM    910  O   GLU A 111      20.927   6.335  -7.171  1.00  0.85           O  
ATOM    911  CG  GLU A 111      22.571   5.280 -11.314  1.00  0.85           C  
ATOM    912  CD  GLU A 111      21.711   4.863 -12.496  1.00  0.85           C  
ATOM    913  OE1 GLU A 111      22.023   3.836 -13.141  1.00  0.85           O  
ATOM    914  OE2 GLU A 111      20.718   5.569 -12.780  1.00  0.85           O  
ATOM    915  N   ALA A 112      19.419   7.223  -8.665  1.00  0.87           N  
ATOM    916  CA  ALA A 112      18.848   8.124  -7.667  1.00  0.87           C  
ATOM    917  C   ALA A 112      18.180   7.342  -6.540  1.00  0.87           C  
ATOM    918  CB  ALA A 112      17.847   9.074  -8.319  1.00  0.87           C  
ATOM    919  O   ALA A 112      18.298   7.706  -5.368  1.00  0.87           O  
ATOM    920  N   ILE A 113      17.498   6.314  -6.927  1.00  0.93           N  
ATOM    921  CA  ILE A 113      16.834   5.474  -5.937  1.00  0.93           C  
ATOM    922  C   ILE A 113      17.877   4.822  -5.031  1.00  0.93           C  
ATOM    923  CB  ILE A 113      15.958   4.393  -6.609  1.00  0.93           C  
ATOM    924  O   ILE A 113      17.724   4.810  -3.807  1.00  0.93           O  
ATOM    925  CG1 ILE A 113      14.749   5.038  -7.297  1.00  0.93           C  
ATOM    926  CG2 ILE A 113      15.511   3.346  -5.585  1.00  0.93           C  
ATOM    927  CD1 ILE A 113      13.911   4.066  -8.115  1.00  0.93           C  
ATOM    928  N   SER A 114      18.864   4.283  -5.624  1.00  0.93           N  
ATOM    929  CA  SER A 114      19.934   3.649  -4.862  1.00  0.93           C  
ATOM    930  C   SER A 114      20.550   4.621  -3.860  1.00  0.93           C  
ATOM    931  CB  SER A 114      21.019   3.117  -5.800  1.00  0.93           C  
ATOM    932  O   SER A 114      20.739   4.278  -2.691  1.00  0.93           O  
ATOM    933  OG  SER A 114      22.040   2.462  -5.068  1.00  0.93           O  
ATOM    934  N   LEU A 115      20.910   5.792  -4.333  1.00  0.93           N  
ATOM    935  CA  LEU A 115      21.468   6.817  -3.458  1.00  0.93           C  
ATOM    936  C   LEU A 115      20.487   7.178  -2.348  1.00  0.93           C  
ATOM    937  CB  LEU A 115      21.831   8.069  -4.262  1.00  0.93           C  
ATOM    938  O   LEU A 115      20.878   7.313  -1.187  1.00  0.93           O  
ATOM    939  CG  LEU A 115      22.518   9.196  -3.488  1.00  0.93           C  
ATOM    940  CD1 LEU A 115      23.840   8.709  -2.905  1.00  0.93           C  
ATOM    941  CD2 LEU A 115      22.738  10.406  -4.390  1.00  0.93           C  
ATOM    942  N   ALA A 116      19.240   7.321  -2.725  1.00  0.95           N  
ATOM    943  CA  ALA A 116      18.202   7.661  -1.756  1.00  0.95           C  
ATOM    944  C   ALA A 116      18.073   6.578  -0.688  1.00  0.95           C  
ATOM    945  CB  ALA A 116      16.864   7.871  -2.460  1.00  0.95           C  
ATOM    946  O   ALA A 116      17.820   6.877   0.481  1.00  0.95           O  
ATOM    947  N   LEU A 117      18.173   5.331  -1.066  1.00  0.97           N  
ATOM    948  CA  LEU A 117      18.143   4.225  -0.114  1.00  0.97           C  
ATOM    949  C   LEU A 117      19.300   4.328   0.875  1.00  0.97           C  
ATOM    950  CB  LEU A 117      18.203   2.883  -0.849  1.00  0.97           C  
ATOM    951  O   LEU A 117      19.115   4.125   2.077  1.00  0.97           O  
ATOM    952  CG  LEU A 117      16.908   2.419  -1.518  1.00  0.97           C  
ATOM    953  CD1 LEU A 117      17.198   1.303  -2.516  1.00  0.97           C  
ATOM    954  CD2 LEU A 117      15.900   1.959  -0.471  1.00  0.97           C  
ATOM    955  N   GLU A 118      20.506   4.709   0.406  1.00  0.96           N  
ATOM    956  CA  GLU A 118      21.679   4.889   1.256  1.00  0.96           C  
ATOM    957  C   GLU A 118      21.480   6.043   2.234  1.00  0.96           C  
ATOM    958  CB  GLU A 118      22.928   5.131   0.404  1.00  0.96           C  
ATOM    959  O   GLU A 118      21.936   5.980   3.378  1.00  0.96           O  
ATOM    960  CG  GLU A 118      23.386   3.908  -0.378  1.00  0.96           C  
ATOM    961  CD  GLU A 118      24.567   4.189  -1.292  1.00  0.96           C  
ATOM    962  OE1 GLU A 118      24.987   3.276  -2.040  1.00  0.96           O  
ATOM    963  OE2 GLU A 118      25.079   5.330  -1.261  1.00  0.96           O  
ATOM    964  N   ASN A 119      20.727   6.952   1.762  1.00  0.96           N  
ATOM    965  CA  ASN A 119      20.523   8.148   2.572  1.00  0.96           C  
ATOM    966  C   ASN A 119      19.251   8.047   3.410  1.00  0.96           C  
ATOM    967  CB  ASN A 119      20.477   9.395   1.687  1.00  0.96           C  
ATOM    968  O   ASN A 119      18.806   9.037   3.993  1.00  0.96           O  
ATOM    969  CG  ASN A 119      21.822   9.723   1.070  1.00  0.96           C  
ATOM    970  ND2 ASN A 119      21.801  10.305  -0.124  1.00  0.96           N  
ATOM    971  OD1 ASN A 119      22.872   9.454   1.660  1.00  0.96           O  
ATOM    972  N   HIS A 120      18.543   6.947   3.477  1.00  0.96           N  
ATOM    973  CA  HIS A 120      17.333   6.681   4.247  1.00  0.96           C  
ATOM    974  C   HIS A 120      16.240   7.694   3.923  1.00  0.96           C  
ATOM    975  CB  HIS A 120      17.637   6.698   5.746  1.00  0.96           C  
ATOM    976  O   HIS A 120      15.593   8.225   4.828  1.00  0.96           O  
ATOM    977  CG  HIS A 120      18.674   5.702   6.159  1.00  0.96           C  
ATOM    978  CD2 HIS A 120      19.943   5.870   6.598  1.00  0.96           C  
ATOM    979  ND1 HIS A 120      18.447   4.342   6.142  1.00  0.96           N  
ATOM    980  CE1 HIS A 120      19.537   3.716   6.555  1.00  0.96           C  
ATOM    981  NE2 HIS A 120      20.459   4.620   6.838  1.00  0.96           N  
ATOM    982  N   GLU A 121      16.050   7.975   2.680  1.00  0.96           N  
ATOM    983  CA  GLU A 121      15.071   8.961   2.229  1.00  0.96           C  
ATOM    984  C   GLU A 121      13.705   8.319   2.005  1.00  0.96           C  
ATOM    985  CB  GLU A 121      15.548   9.644   0.945  1.00  0.96           C  
ATOM    986  O   GLU A 121      12.698   9.019   1.878  1.00  0.96           O  
ATOM    987  CG  GLU A 121      16.841  10.429   1.110  1.00  0.96           C  
ATOM    988  CD  GLU A 121      17.323  11.070  -0.181  1.00  0.96           C  
ATOM    989  OE1 GLU A 121      18.444  11.628  -0.201  1.00  0.96           O  
ATOM    990  OE2 GLU A 121      16.574  11.016  -1.182  1.00  0.96           O  
ATOM    991  N   PHE A 122      13.622   7.065   1.924  1.00  0.98           N  
ATOM    992  CA  PHE A 122      12.357   6.344   1.849  1.00  0.98           C  
ATOM    993  C   PHE A 122      11.825   6.038   3.244  1.00  0.98           C  
ATOM    994  CB  PHE A 122      12.524   5.045   1.054  1.00  0.98           C  
ATOM    995  O   PHE A 122      12.471   5.329   4.019  1.00  0.98           O  
ATOM    996  CG  PHE A 122      12.910   5.259  -0.384  1.00  0.98           C  
ATOM    997  CD1 PHE A 122      11.963   5.650  -1.323  1.00  0.98           C  
ATOM    998  CD2 PHE A 122      14.222   5.069  -0.798  1.00  0.98           C  
ATOM    999  CE1 PHE A 122      12.318   5.848  -2.655  1.00  0.98           C  
ATOM   1000  CE2 PHE A 122      14.585   5.266  -2.128  1.00  0.98           C  
ATOM   1001  CZ  PHE A 122      13.631   5.654  -3.054  1.00  0.98           C  
ATOM   1002  N   LYS A 123      10.676   6.570   3.492  1.00  0.97           N  
ATOM   1003  CA  LYS A 123      10.133   6.497   4.845  1.00  0.97           C  
ATOM   1004  C   LYS A 123       8.756   5.840   4.851  1.00  0.97           C  
ATOM   1005  CB  LYS A 123      10.051   7.892   5.467  1.00  0.97           C  
ATOM   1006  O   LYS A 123       7.992   5.980   3.893  1.00  0.97           O  
ATOM   1007  CG  LYS A 123      11.385   8.622   5.527  1.00  0.97           C  
ATOM   1008  CD  LYS A 123      12.298   8.032   6.595  1.00  0.97           C  
ATOM   1009  CE  LYS A 123      13.558   8.867   6.777  1.00  0.97           C  
ATOM   1010  NZ  LYS A 123      14.476   8.269   7.792  1.00  0.97           N  
ATOM   1011  N   PRO A 124       8.500   5.140   6.008  1.00  0.98           N  
ATOM   1012  CA  PRO A 124       7.161   4.561   6.136  1.00  0.98           C  
ATOM   1013  C   PRO A 124       6.107   5.594   6.529  1.00  0.98           C  
ATOM   1014  CB  PRO A 124       7.333   3.512   7.236  1.00  0.98           C  
ATOM   1015  O   PRO A 124       6.296   6.337   7.496  1.00  0.98           O  
ATOM   1016  CG  PRO A 124       8.450   4.028   8.085  1.00  0.98           C  
ATOM   1017  CD  PRO A 124       9.420   4.761   7.204  1.00  0.98           C  
ATOM   1018  N   TRP A 125       5.160   5.652   5.720  1.00  0.98           N  
ATOM   1019  CA  TRP A 125       3.922   6.328   6.093  1.00  0.98           C  
ATOM   1020  C   TRP A 125       2.832   5.317   6.435  1.00  0.98           C  
ATOM   1021  CB  TRP A 125       3.448   7.245   4.962  1.00  0.98           C  
ATOM   1022  O   TRP A 125       2.780   4.230   5.855  1.00  0.98           O  
ATOM   1023  CG  TRP A 125       4.276   8.483   4.794  1.00  0.98           C  
ATOM   1024  CD1 TRP A 125       5.641   8.570   4.809  1.00  0.98           C  
ATOM   1025  CD2 TRP A 125       3.791   9.814   4.591  1.00  0.98           C  
ATOM   1026  CE2 TRP A 125       4.919  10.659   4.490  1.00  0.98           C  
ATOM   1027  CE3 TRP A 125       2.512  10.375   4.483  1.00  0.98           C  
ATOM   1028  NE1 TRP A 125       6.034   9.876   4.626  1.00  0.98           N  
ATOM   1029  CH2 TRP A 125       3.541  12.559   4.185  1.00  0.98           C  
ATOM   1030  CZ2 TRP A 125       4.804  12.036   4.286  1.00  0.98           C  
ATOM   1031  CZ3 TRP A 125       2.400  11.745   4.281  1.00  0.98           C  
ATOM   1032  N   ILE A 126       2.039   5.707   7.456  1.00  0.98           N  
ATOM   1033  CA  ILE A 126       1.125   4.720   8.021  1.00  0.98           C  
ATOM   1034  C   ILE A 126      -0.317   5.187   7.837  1.00  0.98           C  
ATOM   1035  CB  ILE A 126       1.420   4.469   9.517  1.00  0.98           C  
ATOM   1036  O   ILE A 126      -0.653   6.329   8.161  1.00  0.98           O  
ATOM   1037  CG1 ILE A 126       2.859   3.974   9.701  1.00  0.98           C  
ATOM   1038  CG2 ILE A 126       0.418   3.472  10.105  1.00  0.98           C  
ATOM   1039  CD1 ILE A 126       3.272   3.800  11.156  1.00  0.98           C  
ATOM   1040  N   GLN A 127      -1.083   4.308   7.290  1.00  0.98           N  
ATOM   1041  CA  GLN A 127      -2.513   4.572   7.175  1.00  0.98           C  
ATOM   1042  C   GLN A 127      -3.320   3.620   8.052  1.00  0.98           C  
ATOM   1043  CB  GLN A 127      -2.966   4.456   5.719  1.00  0.98           C  
ATOM   1044  O   GLN A 127      -3.261   2.402   7.873  1.00  0.98           O  
ATOM   1045  CG  GLN A 127      -4.371   4.984   5.467  1.00  0.98           C  
ATOM   1046  CD  GLN A 127      -4.748   4.976   3.998  1.00  0.98           C  
ATOM   1047  NE2 GLN A 127      -5.755   5.764   3.639  1.00  0.98           N  
ATOM   1048  OE1 GLN A 127      -4.138   4.267   3.191  1.00  0.98           O  
ATOM   1049  N   PRO A 128      -4.172   4.212   8.987  1.00  0.98           N  
ATOM   1050  CA  PRO A 128      -4.934   3.387   9.928  1.00  0.98           C  
ATOM   1051  C   PRO A 128      -6.059   2.607   9.251  1.00  0.98           C  
ATOM   1052  CB  PRO A 128      -5.497   4.410  10.918  1.00  0.98           C  
ATOM   1053  O   PRO A 128      -6.618   3.065   8.252  1.00  0.98           O  
ATOM   1054  CG  PRO A 128      -5.522   5.699  10.162  1.00  0.98           C  
ATOM   1055  CD  PRO A 128      -4.412   5.681   9.151  1.00  0.98           C  
ATOM   1056  N   VAL A 129      -6.332   1.462   9.775  1.00  0.99           N  
ATOM   1057  CA  VAL A 129      -7.437   0.601   9.367  1.00  0.99           C  
ATOM   1058  C   VAL A 129      -8.378   0.374  10.548  1.00  0.99           C  
ATOM   1059  CB  VAL A 129      -6.930  -0.753   8.822  1.00  0.99           C  
ATOM   1060  O   VAL A 129      -7.933   0.049  11.651  1.00  0.99           O  
ATOM   1061  CG1 VAL A 129      -8.101  -1.635   8.395  1.00  0.99           C  
ATOM   1062  CG2 VAL A 129      -5.970  -0.532   7.655  1.00  0.99           C  
ATOM   1063  N   PHE A 130      -9.710   0.452  10.258  1.00  0.98           N  
ATOM   1064  CA  PHE A 130     -10.678   0.421  11.348  1.00  0.98           C  
ATOM   1065  C   PHE A 130     -11.675  -0.715  11.156  1.00  0.98           C  
ATOM   1066  CB  PHE A 130     -11.419   1.759  11.449  1.00  0.98           C  
ATOM   1067  O   PHE A 130     -12.024  -1.057  10.024  1.00  0.98           O  
ATOM   1068  CG  PHE A 130     -10.530   2.920  11.804  1.00  0.98           C  
ATOM   1069  CD1 PHE A 130     -10.393   3.331  13.124  1.00  0.98           C  
ATOM   1070  CD2 PHE A 130      -9.830   3.601  10.816  1.00  0.98           C  
ATOM   1071  CE1 PHE A 130      -9.571   4.406  13.455  1.00  0.98           C  
ATOM   1072  CE2 PHE A 130      -9.006   4.675  11.139  1.00  0.98           C  
ATOM   1073  CZ  PHE A 130      -8.879   5.077  12.459  1.00  0.98           C  
ATOM   1074  N   CYS A 131     -12.049  -1.285  12.269  1.00  0.98           N  
ATOM   1075  CA  CYS A 131     -13.173  -2.214  12.250  1.00  0.98           C  
ATOM   1076  C   CYS A 131     -14.446  -1.521  11.781  1.00  0.98           C  
ATOM   1077  CB  CYS A 131     -13.392  -2.818  13.637  1.00  0.98           C  
ATOM   1078  O   CYS A 131     -14.828  -0.482  12.322  1.00  0.98           O  
ATOM   1079  SG  CYS A 131     -14.812  -3.930  13.730  1.00  0.98           S  
ATOM   1080  N   ALA A 132     -15.060  -2.162  10.815  1.00  0.98           N  
ATOM   1081  CA  ALA A 132     -16.223  -1.532  10.194  1.00  0.98           C  
ATOM   1082  C   ALA A 132     -17.377  -1.414  11.186  1.00  0.98           C  
ATOM   1083  CB  ALA A 132     -16.662  -2.321   8.963  1.00  0.98           C  
ATOM   1084  O   ALA A 132     -18.055  -0.385  11.238  1.00  0.98           O  
ATOM   1085  N   GLN A 133     -17.504  -2.375  12.093  1.00  0.97           N  
ATOM   1086  CA  GLN A 133     -18.655  -2.435  12.989  1.00  0.97           C  
ATOM   1087  C   GLN A 133     -18.445  -1.550  14.214  1.00  0.97           C  
ATOM   1088  CB  GLN A 133     -18.925  -3.877  13.422  1.00  0.97           C  
ATOM   1089  O   GLN A 133     -19.348  -0.813  14.616  1.00  0.97           O  
ATOM   1090  CG  GLN A 133     -19.409  -4.777  12.293  1.00  0.97           C  
ATOM   1091  CD  GLN A 133     -20.696  -4.284  11.659  1.00  0.97           C  
ATOM   1092  NE2 GLN A 133     -20.942  -4.696  10.420  1.00  0.97           N  
ATOM   1093  OE1 GLN A 133     -21.463  -3.540  12.278  1.00  0.97           O  
ATOM   1094  N   THR A 134     -17.238  -1.562  14.702  1.00  0.96           N  
ATOM   1095  CA  THR A 134     -17.023  -0.927  15.998  1.00  0.96           C  
ATOM   1096  C   THR A 134     -16.362   0.438  15.828  1.00  0.96           C  
ATOM   1097  CB  THR A 134     -16.158  -1.809  16.916  1.00  0.96           C  
ATOM   1098  O   THR A 134     -16.426   1.281  16.725  1.00  0.96           O  
ATOM   1099  CG2 THR A 134     -16.765  -3.200  17.074  1.00  0.96           C  
ATOM   1100  OG1 THR A 134     -14.847  -1.933  16.353  1.00  0.96           O  
ATOM   1101  N   GLY A 135     -15.698   0.593  14.719  1.00  0.96           N  
ATOM   1102  CA  GLY A 135     -14.966   1.829  14.495  1.00  0.96           C  
ATOM   1103  C   GLY A 135     -13.644   1.883  15.236  1.00  0.96           C  
ATOM   1104  O   GLY A 135     -12.993   2.929  15.280  1.00  0.96           O  
ATOM   1105  N   VAL A 136     -13.295   0.801  15.789  1.00  0.95           N  
ATOM   1106  CA  VAL A 136     -12.077   0.730  16.590  1.00  0.95           C  
ATOM   1107  C   VAL A 136     -10.873   0.494  15.681  1.00  0.95           C  
ATOM   1108  CB  VAL A 136     -12.165  -0.383  17.659  1.00  0.95           C  
ATOM   1109  O   VAL A 136     -10.960  -0.262  14.710  1.00  0.95           O  
ATOM   1110  CG1 VAL A 136     -10.798  -0.630  18.295  1.00  0.95           C  
ATOM   1111  CG2 VAL A 136     -13.197  -0.018  18.725  1.00  0.95           C  
ATOM   1112  N   LEU A 137      -9.732   1.135  16.014  1.00  0.97           N  
ATOM   1113  CA  LEU A 137      -8.471   0.912  15.315  1.00  0.97           C  
ATOM   1114  C   LEU A 137      -8.058  -0.554  15.394  1.00  0.97           C  
ATOM   1115  CB  LEU A 137      -7.369   1.798  15.902  1.00  0.97           C  
ATOM   1116  O   LEU A 137      -7.865  -1.091  16.487  1.00  0.97           O  
ATOM   1117  CG  LEU A 137      -5.985   1.669  15.266  1.00  0.97           C  
ATOM   1118  CD1 LEU A 137      -5.999   2.227  13.847  1.00  0.97           C  
ATOM   1119  CD2 LEU A 137      -4.937   2.380  16.115  1.00  0.97           C  
ATOM   1120  N   THR A 138      -7.826  -1.220  14.281  1.00  0.97           N  
ATOM   1121  CA  THR A 138      -7.546  -2.651  14.286  1.00  0.97           C  
ATOM   1122  C   THR A 138      -6.247  -2.951  13.543  1.00  0.97           C  
ATOM   1123  CB  THR A 138      -8.700  -3.448  13.650  1.00  0.97           C  
ATOM   1124  O   THR A 138      -5.681  -4.036  13.685  1.00  0.97           O  
ATOM   1125  CG2 THR A 138      -8.660  -3.355  12.128  1.00  0.97           C  
ATOM   1126  OG1 THR A 138      -8.592  -4.824  14.037  1.00  0.97           O  
ATOM   1127  N   GLY A 139      -5.770  -2.011  12.778  1.00  0.98           N  
ATOM   1128  CA  GLY A 139      -4.543  -2.227  12.028  1.00  0.98           C  
ATOM   1129  C   GLY A 139      -4.081  -0.995  11.273  1.00  0.98           C  
ATOM   1130  O   GLY A 139      -4.590   0.105  11.498  1.00  0.98           O  
ATOM   1131  N   CYS A 140      -3.034  -1.236  10.481  1.00  0.98           N  
ATOM   1132  CA  CYS A 140      -2.508  -0.169   9.637  1.00  0.98           C  
ATOM   1133  C   CYS A 140      -1.824  -0.739   8.400  1.00  0.98           C  
ATOM   1134  CB  CYS A 140      -1.524   0.699  10.421  1.00  0.98           C  
ATOM   1135  O   CYS A 140      -1.437  -1.909   8.383  1.00  0.98           O  
ATOM   1136  SG  CYS A 140       0.009  -0.150  10.856  1.00  0.98           S  
ATOM   1137  N   GLU A 141      -1.854   0.114   7.394  1.00  0.98           N  
ATOM   1138  CA  GLU A 141      -1.056  -0.176   6.207  1.00  0.98           C  
ATOM   1139  C   GLU A 141       0.183   0.713   6.143  1.00  0.98           C  
ATOM   1140  CB  GLU A 141      -1.895  -0.001   4.938  1.00  0.98           C  
ATOM   1141  O   GLU A 141       0.090   1.929   6.326  1.00  0.98           O  
ATOM   1142  CG  GLU A 141      -1.161  -0.376   3.659  1.00  0.98           C  
ATOM   1143  CD  GLU A 141      -2.020  -0.239   2.412  1.00  0.98           C  
ATOM   1144  OE1 GLU A 141      -1.608  -0.724   1.334  1.00  0.98           O  
ATOM   1145  OE2 GLU A 141      -3.114   0.360   2.514  1.00  0.98           O  
ATOM   1146  N   VAL A 142       1.341   0.060   5.862  1.00  0.98           N  
ATOM   1147  CA  VAL A 142       2.603   0.781   5.732  1.00  0.98           C  
ATOM   1148  C   VAL A 142       2.870   1.096   4.261  1.00  0.98           C  
ATOM   1149  CB  VAL A 142       3.780  -0.023   6.327  1.00  0.98           C  
ATOM   1150  O   VAL A 142       2.984   0.186   3.436  1.00  0.98           O  
ATOM   1151  CG1 VAL A 142       5.084   0.766   6.217  1.00  0.98           C  
ATOM   1152  CG2 VAL A 142       3.495  -0.388   7.782  1.00  0.98           C  
ATOM   1153  N   LEU A 143       2.966   2.388   3.998  1.00  0.97           N  
ATOM   1154  CA  LEU A 143       3.176   2.852   2.631  1.00  0.97           C  
ATOM   1155  C   LEU A 143       4.505   3.588   2.505  1.00  0.97           C  
ATOM   1156  CB  LEU A 143       2.029   3.767   2.194  1.00  0.97           C  
ATOM   1157  O   LEU A 143       4.850   4.406   3.360  1.00  0.97           O  
ATOM   1158  CG  LEU A 143       0.623   3.169   2.256  1.00  0.97           C  
ATOM   1159  CD1 LEU A 143      -0.424   4.278   2.269  1.00  0.97           C  
ATOM   1160  CD2 LEU A 143       0.392   2.222   1.084  1.00  0.97           C  
ATOM   1161  N   VAL A 144       5.165   3.311   1.480  1.00  0.97           N  
ATOM   1162  CA  VAL A 144       6.469   3.937   1.290  1.00  0.97           C  
ATOM   1163  C   VAL A 144       6.297   5.300   0.623  1.00  0.97           C  
ATOM   1164  CB  VAL A 144       7.409   3.046   0.446  1.00  0.97           C  
ATOM   1165  O   VAL A 144       5.475   5.455  -0.284  1.00  0.97           O  
ATOM   1166  CG1 VAL A 144       6.842   2.840  -0.957  1.00  0.97           C  
ATOM   1167  CG2 VAL A 144       8.806   3.661   0.377  1.00  0.97           C  
ATOM   1168  N   ARG A 145       6.920   6.281   1.194  1.00  0.95           N  
ATOM   1169  CA  ARG A 145       7.031   7.617   0.616  1.00  0.95           C  
ATOM   1170  C   ARG A 145       8.491   8.027   0.460  1.00  0.95           C  
ATOM   1171  CB  ARG A 145       6.288   8.640   1.479  1.00  0.95           C  
ATOM   1172  O   ARG A 145       9.320   7.733   1.324  1.00  0.95           O  
ATOM   1173  CG  ARG A 145       4.785   8.421   1.537  1.00  0.95           C  
ATOM   1174  CD  ARG A 145       4.123   8.692   0.193  1.00  0.95           C  
ATOM   1175  NE  ARG A 145       2.670   8.579   0.276  1.00  0.95           N  
ATOM   1176  NH1 ARG A 145       2.616   6.303  -0.119  1.00  0.95           N  
ATOM   1177  NH2 ARG A 145       0.666   7.458   0.221  1.00  0.95           N  
ATOM   1178  CZ  ARG A 145       1.987   7.447   0.126  1.00  0.95           C  
ATOM   1179  N   TRP A 146       8.753   8.577  -0.759  1.00  0.94           N  
ATOM   1180  CA  TRP A 146      10.089   9.118  -0.986  1.00  0.94           C  
ATOM   1181  C   TRP A 146      10.169  10.575  -0.544  1.00  0.94           C  
ATOM   1182  CB  TRP A 146      10.474   8.998  -2.464  1.00  0.94           C  
ATOM   1183  O   TRP A 146       9.692  11.471  -1.246  1.00  0.94           O  
ATOM   1184  CG  TRP A 146      11.887   9.402  -2.759  1.00  0.94           C  
ATOM   1185  CD1 TRP A 146      12.802   9.905  -1.877  1.00  0.94           C  
ATOM   1186  CD2 TRP A 146      12.545   9.340  -4.028  1.00  0.94           C  
ATOM   1187  CE2 TRP A 146      13.859   9.822  -3.841  1.00  0.94           C  
ATOM   1188  CE3 TRP A 146      12.150   8.923  -5.307  1.00  0.94           C  
ATOM   1189  NE1 TRP A 146      13.990  10.160  -2.521  1.00  0.94           N  
ATOM   1190  CH2 TRP A 146      14.371   9.484  -6.128  1.00  0.94           C  
ATOM   1191  CZ2 TRP A 146      14.783   9.898  -4.887  1.00  0.94           C  
ATOM   1192  CZ3 TRP A 146      13.070   9.000  -6.346  1.00  0.94           C  
ATOM   1193  N   GLU A 147      10.777  10.763   0.692  1.00  0.91           N  
ATOM   1194  CA  GLU A 147      10.981  12.119   1.192  1.00  0.91           C  
ATOM   1195  C   GLU A 147      12.287  12.710   0.668  1.00  0.91           C  
ATOM   1196  CB  GLU A 147      10.973  12.135   2.723  1.00  0.91           C  
ATOM   1197  O   GLU A 147      13.319  12.638   1.338  1.00  0.91           O  
ATOM   1198  CG  GLU A 147       9.659  11.674   3.336  1.00  0.91           C  
ATOM   1199  CD  GLU A 147       9.601  11.861   4.843  1.00  0.91           C  
ATOM   1200  OE1 GLU A 147       8.591  11.463   5.467  1.00  0.91           O  
ATOM   1201  OE2 GLU A 147      10.574  12.411   5.406  1.00  0.91           O  
ATOM   1202  N   HIS A 148      12.257  13.335  -0.450  1.00  0.86           N  
ATOM   1203  CA  HIS A 148      13.429  13.928  -1.084  1.00  0.86           C  
ATOM   1204  C   HIS A 148      13.802  15.251  -0.425  1.00  0.86           C  
ATOM   1205  CB  HIS A 148      13.181  14.137  -2.579  1.00  0.86           C  
ATOM   1206  O   HIS A 148      12.935  16.095  -0.183  1.00  0.86           O  
ATOM   1207  CG  HIS A 148      14.420  14.457  -3.353  1.00  0.86           C  
ATOM   1208  CD2 HIS A 148      15.221  13.673  -4.113  1.00  0.86           C  
ATOM   1209  ND1 HIS A 148      14.965  15.722  -3.396  1.00  0.86           N  
ATOM   1210  CE1 HIS A 148      16.051  15.702  -4.152  1.00  0.86           C  
ATOM   1211  NE2 HIS A 148      16.228  14.470  -4.598  1.00  0.86           N  
ATOM   1212  N   PRO A 149      15.104  15.484  -0.145  1.00  0.81           N  
ATOM   1213  CA  PRO A 149      15.540  16.666   0.602  1.00  0.81           C  
ATOM   1214  C   PRO A 149      15.249  17.971  -0.135  1.00  0.81           C  
ATOM   1215  CB  PRO A 149      17.047  16.449   0.756  1.00  0.81           C  
ATOM   1216  O   PRO A 149      14.959  18.990   0.497  1.00  0.81           O  
ATOM   1217  CG  PRO A 149      17.239  14.975   0.603  1.00  0.81           C  
ATOM   1218  CD  PRO A 149      16.167  14.447  -0.307  1.00  0.81           C  
ATOM   1219  N   GLN A 150      15.226  17.904  -1.439  1.00  0.81           N  
ATOM   1220  CA  GLN A 150      15.084  19.140  -2.202  1.00  0.81           C  
ATOM   1221  C   GLN A 150      13.688  19.255  -2.808  1.00  0.81           C  
ATOM   1222  CB  GLN A 150      16.142  19.216  -3.303  1.00  0.81           C  
ATOM   1223  O   GLN A 150      13.082  20.328  -2.783  1.00  0.81           O  
ATOM   1224  CG  GLN A 150      17.564  19.370  -2.781  1.00  0.81           C  
ATOM   1225  CD  GLN A 150      18.173  18.053  -2.337  1.00  0.81           C  
ATOM   1226  NE2 GLN A 150      19.145  18.123  -1.435  1.00  0.81           N  
ATOM   1227  OE1 GLN A 150      17.772  16.981  -2.802  1.00  0.81           O  
ATOM   1228  N   THR A 151      13.145  18.129  -3.259  1.00  0.73           N  
ATOM   1229  CA  THR A 151      11.910  18.177  -4.034  1.00  0.73           C  
ATOM   1230  C   THR A 151      10.706  17.857  -3.153  1.00  0.73           C  
ATOM   1231  CB  THR A 151      11.957  17.196  -5.220  1.00  0.73           C  
ATOM   1232  O   THR A 151       9.559  18.009  -3.581  1.00  0.73           O  
ATOM   1233  CG2 THR A 151      13.059  17.575  -6.204  1.00  0.73           C  
ATOM   1234  OG1 THR A 151      12.205  15.873  -4.729  1.00  0.73           O  
ATOM   1235  N   GLY A 152      10.958  17.447  -1.956  1.00  0.82           N  
ATOM   1236  CA  GLY A 152       9.857  17.027  -1.104  1.00  0.82           C  
ATOM   1237  C   GLY A 152       9.413  15.600  -1.362  1.00  0.82           C  
ATOM   1238  O   GLY A 152      10.240  14.727  -1.636  1.00  0.82           O  
ATOM   1239  N   ILE A 153       8.043  15.399  -1.203  1.00  0.84           N  
ATOM   1240  CA  ILE A 153       7.523  14.039  -1.283  1.00  0.84           C  
ATOM   1241  C   ILE A 153       7.336  13.642  -2.745  1.00  0.84           C  
ATOM   1242  CB  ILE A 153       6.189  13.897  -0.514  1.00  0.84           C  
ATOM   1243  O   ILE A 153       6.637  14.327  -3.496  1.00  0.84           O  
ATOM   1244  CG1 ILE A 153       6.388  14.237   0.967  1.00  0.84           C  
ATOM   1245  CG2 ILE A 153       5.617  12.486  -0.681  1.00  0.84           C  
ATOM   1246  CD1 ILE A 153       7.378  13.329   1.683  1.00  0.84           C  
ATOM   1247  N   ILE A 154       8.005  12.591  -3.092  1.00  0.85           N  
ATOM   1248  CA  ILE A 154       7.832  11.999  -4.415  1.00  0.85           C  
ATOM   1249  C   ILE A 154       6.865  10.821  -4.330  1.00  0.85           C  
ATOM   1250  CB  ILE A 154       9.183  11.543  -5.011  1.00  0.85           C  
ATOM   1251  O   ILE A 154       7.086   9.882  -3.562  1.00  0.85           O  
ATOM   1252  CG1 ILE A 154      10.146  12.730  -5.121  1.00  0.85           C  
ATOM   1253  CG2 ILE A 154       8.974  10.878  -6.374  1.00  0.85           C  
ATOM   1254  CD1 ILE A 154      11.553  12.346  -5.558  1.00  0.85           C  
ATOM   1255  N   PRO A 155       5.812  10.779  -5.165  1.00  0.84           N  
ATOM   1256  CA  PRO A 155       4.790   9.732  -5.090  1.00  0.84           C  
ATOM   1257  C   PRO A 155       5.315   8.364  -5.520  1.00  0.84           C  
ATOM   1258  CB  PRO A 155       3.706  10.228  -6.050  1.00  0.84           C  
ATOM   1259  O   PRO A 155       6.189   8.279  -6.386  1.00  0.84           O  
ATOM   1260  CG  PRO A 155       4.422  11.134  -7.000  1.00  0.84           C  
ATOM   1261  CD  PRO A 155       5.584  11.757  -6.281  1.00  0.84           C  
ATOM   1262  N   PRO A 156       4.772   7.339  -4.986  1.00  0.90           N  
ATOM   1263  CA  PRO A 156       5.231   5.972  -5.244  1.00  0.90           C  
ATOM   1264  C   PRO A 156       5.115   5.577  -6.714  1.00  0.90           C  
ATOM   1265  CB  PRO A 156       4.304   5.119  -4.374  1.00  0.90           C  
ATOM   1266  O   PRO A 156       5.917   4.781  -7.209  1.00  0.90           O  
ATOM   1267  CG  PRO A 156       3.867   6.030  -3.274  1.00  0.90           C  
ATOM   1268  CD  PRO A 156       3.823   7.434  -3.806  1.00  0.90           C  
ATOM   1269  N   ASP A 157       4.070   6.038  -7.374  1.00  0.86           N  
ATOM   1270  CA  ASP A 157       3.868   5.674  -8.773  1.00  0.86           C  
ATOM   1271  C   ASP A 157       5.062   6.094  -9.628  1.00  0.86           C  
ATOM   1272  CB  ASP A 157       2.585   6.309  -9.313  1.00  0.86           C  
ATOM   1273  O   ASP A 157       5.253   5.579 -10.732  1.00  0.86           O  
ATOM   1274  CG  ASP A 157       2.537   7.813  -9.109  1.00  0.86           C  
ATOM   1275  OD1 ASP A 157       3.257   8.333  -8.230  1.00  0.86           O  
ATOM   1276  OD2 ASP A 157       1.769   8.484  -9.832  1.00  0.86           O  
ATOM   1277  N   GLN A 158       5.931   6.941  -9.054  1.00  0.79           N  
ATOM   1278  CA  GLN A 158       7.066   7.462  -9.809  1.00  0.79           C  
ATOM   1279  C   GLN A 158       8.295   6.573  -9.637  1.00  0.79           C  
ATOM   1280  CB  GLN A 158       7.389   8.893  -9.376  1.00  0.79           C  
ATOM   1281  O   GLN A 158       9.157   6.520 -10.517  1.00  0.79           O  
ATOM   1282  CG  GLN A 158       6.331   9.911  -9.781  1.00  0.79           C  
ATOM   1283  CD  GLN A 158       6.812  11.343  -9.644  1.00  0.79           C  
ATOM   1284  NE2 GLN A 158       5.900  12.244  -9.292  1.00  0.79           N  
ATOM   1285  OE1 GLN A 158       7.993  11.638  -9.851  1.00  0.79           O  
ATOM   1286  N   PHE A 159       8.432   5.980  -8.533  1.00  0.90           N  
ATOM   1287  CA  PHE A 159       9.708   5.306  -8.318  1.00  0.90           C  
ATOM   1288  C   PHE A 159       9.503   3.808  -8.129  1.00  0.90           C  
ATOM   1289  CB  PHE A 159      10.430   5.896  -7.103  1.00  0.90           C  
ATOM   1290  O   PHE A 159      10.438   3.022  -8.299  1.00  0.90           O  
ATOM   1291  CG  PHE A 159       9.659   5.767  -5.817  1.00  0.90           C  
ATOM   1292  CD1 PHE A 159       8.861   6.809  -5.362  1.00  0.90           C  
ATOM   1293  CD2 PHE A 159       9.732   4.603  -5.063  1.00  0.90           C  
ATOM   1294  CE1 PHE A 159       8.146   6.693  -4.172  1.00  0.90           C  
ATOM   1295  CE2 PHE A 159       9.021   4.479  -3.873  1.00  0.90           C  
ATOM   1296  CZ  PHE A 159       8.229   5.526  -3.429  1.00  0.90           C  
ATOM   1297  N   ILE A 160       8.297   3.310  -7.848  1.00  0.93           N  
ATOM   1298  CA  ILE A 160       8.080   1.904  -7.523  1.00  0.93           C  
ATOM   1299  C   ILE A 160       8.309   1.046  -8.764  1.00  0.93           C  
ATOM   1300  CB  ILE A 160       6.659   1.667  -6.962  1.00  0.93           C  
ATOM   1301  O   ILE A 160       9.003   0.028  -8.704  1.00  0.93           O  
ATOM   1302  CG1 ILE A 160       6.562   2.180  -5.521  1.00  0.93           C  
ATOM   1303  CG2 ILE A 160       6.288   0.183  -7.042  1.00  0.93           C  
ATOM   1304  CD1 ILE A 160       5.268   1.798  -4.814  1.00  0.93           C  
ATOM   1305  N   PRO A 161       7.735   1.466  -9.946  1.00  0.89           N  
ATOM   1306  CA  PRO A 161       7.997   0.641 -11.128  1.00  0.89           C  
ATOM   1307  C   PRO A 161       9.488   0.469 -11.408  1.00  0.89           C  
ATOM   1308  CB  PRO A 161       7.315   1.417 -12.258  1.00  0.89           C  
ATOM   1309  O   PRO A 161       9.936  -0.633 -11.735  1.00  0.89           O  
ATOM   1310  CG  PRO A 161       6.174   2.124 -11.601  1.00  0.89           C  
ATOM   1311  CD  PRO A 161       6.622   2.599 -10.249  1.00  0.89           C  
ATOM   1312  N   LEU A 162      10.207   1.563 -11.256  1.00  0.89           N  
ATOM   1313  CA  LEU A 162      11.644   1.514 -11.499  1.00  0.89           C  
ATOM   1314  C   LEU A 162      12.346   0.671 -10.439  1.00  0.89           C  
ATOM   1315  CB  LEU A 162      12.234   2.927 -11.516  1.00  0.89           C  
ATOM   1316  O   LEU A 162      13.254  -0.101 -10.755  1.00  0.89           O  
ATOM   1317  CG  LEU A 162      13.705   3.043 -11.918  1.00  0.89           C  
ATOM   1318  CD1 LEU A 162      13.925   2.446 -13.304  1.00  0.89           C  
ATOM   1319  CD2 LEU A 162      14.157   4.499 -11.879  1.00  0.89           C  
ATOM   1320  N   ALA A 163      11.965   0.872  -9.228  1.00  0.94           N  
ATOM   1321  CA  ALA A 163      12.519   0.057  -8.150  1.00  0.94           C  
ATOM   1322  C   ALA A 163      12.280  -1.428  -8.407  1.00  0.94           C  
ATOM   1323  CB  ALA A 163      11.915   0.466  -6.809  1.00  0.94           C  
ATOM   1324  O   ALA A 163      13.164  -2.256  -8.171  1.00  0.94           O  
ATOM   1325  N   GLU A 164      11.168  -1.786  -8.923  1.00  0.92           N  
ATOM   1326  CA  GLU A 164      10.834  -3.177  -9.214  1.00  0.92           C  
ATOM   1327  C   GLU A 164      11.676  -3.718 -10.366  1.00  0.92           C  
ATOM   1328  CB  GLU A 164       9.344  -3.315  -9.541  1.00  0.92           C  
ATOM   1329  O   GLU A 164      12.261  -4.798 -10.261  1.00  0.92           O  
ATOM   1330  CG  GLU A 164       8.433  -3.166  -8.332  1.00  0.92           C  
ATOM   1331  CD  GLU A 164       6.955  -3.218  -8.685  1.00  0.92           C  
ATOM   1332  OE1 GLU A 164       6.132  -3.553  -7.803  1.00  0.92           O  
ATOM   1333  OE2 GLU A 164       6.617  -2.923  -9.853  1.00  0.92           O  
ATOM   1334  N   SER A 165      11.717  -2.962 -11.427  1.00  0.90           N  
ATOM   1335  CA  SER A 165      12.413  -3.439 -12.618  1.00  0.90           C  
ATOM   1336  C   SER A 165      13.918  -3.512 -12.387  1.00  0.90           C  
ATOM   1337  CB  SER A 165      12.116  -2.530 -13.812  1.00  0.90           C  
ATOM   1338  O   SER A 165      14.617  -4.282 -13.049  1.00  0.90           O  
ATOM   1339  OG  SER A 165      12.685  -1.246 -13.621  1.00  0.90           O  
ATOM   1340  N   SER A 166      14.443  -2.709 -11.391  1.00  0.92           N  
ATOM   1341  CA  SER A 166      15.878  -2.682 -11.127  1.00  0.92           C  
ATOM   1342  C   SER A 166      16.245  -3.610  -9.975  1.00  0.92           C  
ATOM   1343  CB  SER A 166      16.338  -1.258 -10.813  1.00  0.92           C  
ATOM   1344  O   SER A 166      17.422  -3.747  -9.632  1.00  0.92           O  
ATOM   1345  OG  SER A 166      15.734  -0.785  -9.622  1.00  0.92           O  
ATOM   1346  N   GLY A 167      15.272  -4.207  -9.298  1.00  0.92           N  
ATOM   1347  CA  GLY A 167      15.518  -5.091  -8.170  1.00  0.92           C  
ATOM   1348  C   GLY A 167      15.720  -4.348  -6.863  1.00  0.92           C  
ATOM   1349  O   GLY A 167      15.948  -4.966  -5.821  1.00  0.92           O  
ATOM   1350  N   LEU A 168      15.717  -3.022  -6.863  1.00  0.96           N  
ATOM   1351  CA  LEU A 168      15.949  -2.189  -5.688  1.00  0.96           C  
ATOM   1352  C   LEU A 168      14.739  -2.211  -4.759  1.00  0.96           C  
ATOM   1353  CB  LEU A 168      16.262  -0.750  -6.103  1.00  0.96           C  
ATOM   1354  O   LEU A 168      14.832  -1.795  -3.602  1.00  0.96           O  
ATOM   1355  CG  LEU A 168      17.616  -0.517  -6.775  1.00  0.96           C  
ATOM   1356  CD1 LEU A 168      17.671   0.880  -7.386  1.00  0.96           C  
ATOM   1357  CD2 LEU A 168      18.750  -0.715  -5.776  1.00  0.96           C  
ATOM   1358  N   ILE A 169      13.619  -2.699  -5.248  1.00  0.96           N  
ATOM   1359  CA  ILE A 169      12.395  -2.767  -4.457  1.00  0.96           C  
ATOM   1360  C   ILE A 169      12.605  -3.694  -3.261  1.00  0.96           C  
ATOM   1361  CB  ILE A 169      11.198  -3.249  -5.306  1.00  0.96           C  
ATOM   1362  O   ILE A 169      12.020  -3.485  -2.196  1.00  0.96           O  
ATOM   1363  CG1 ILE A 169       9.889  -3.086  -4.525  1.00  0.96           C  
ATOM   1364  CG2 ILE A 169      11.397  -4.704  -5.743  1.00  0.96           C  
ATOM   1365  CD1 ILE A 169       9.543  -1.641  -4.194  1.00  0.96           C  
ATOM   1366  N   VAL A 170      13.477  -4.693  -3.387  1.00  0.96           N  
ATOM   1367  CA  VAL A 170      13.753  -5.643  -2.315  1.00  0.96           C  
ATOM   1368  C   VAL A 170      14.438  -4.927  -1.153  1.00  0.96           C  
ATOM   1369  CB  VAL A 170      14.629  -6.816  -2.808  1.00  0.96           C  
ATOM   1370  O   VAL A 170      14.002  -5.037  -0.004  1.00  0.96           O  
ATOM   1371  CG1 VAL A 170      15.009  -7.733  -1.646  1.00  0.96           C  
ATOM   1372  CG2 VAL A 170      13.903  -7.603  -3.898  1.00  0.96           C  
ATOM   1373  N   ILE A 171      15.470  -4.171  -1.460  1.00  0.97           N  
ATOM   1374  CA  ILE A 171      16.196  -3.415  -0.446  1.00  0.97           C  
ATOM   1375  C   ILE A 171      15.264  -2.392   0.201  1.00  0.97           C  
ATOM   1376  CB  ILE A 171      17.434  -2.710  -1.044  1.00  0.97           C  
ATOM   1377  O   ILE A 171      15.246  -2.246   1.425  1.00  0.97           O  
ATOM   1378  CG1 ILE A 171      18.420  -3.743  -1.601  1.00  0.97           C  
ATOM   1379  CG2 ILE A 171      18.107  -1.819   0.004  1.00  0.97           C  
ATOM   1380  CD1 ILE A 171      19.545  -3.140  -2.430  1.00  0.97           C  
ATOM   1381  N   MET A 172      14.561  -1.772  -0.567  1.00  0.98           N  
ATOM   1382  CA  MET A 172      13.618  -0.758  -0.104  1.00  0.98           C  
ATOM   1383  C   MET A 172      12.617  -1.355   0.880  1.00  0.98           C  
ATOM   1384  CB  MET A 172      12.878  -0.131  -1.287  1.00  0.98           C  
ATOM   1385  O   MET A 172      12.390  -0.799   1.955  1.00  0.98           O  
ATOM   1386  CG  MET A 172      11.929   0.989  -0.892  1.00  0.98           C  
ATOM   1387  SD  MET A 172      10.956   1.620  -2.315  1.00  0.98           S  
ATOM   1388  CE  MET A 172      12.288   2.324  -3.326  1.00  0.98           C  
ATOM   1389  N   THR A 173      12.010  -2.459   0.494  1.00  0.97           N  
ATOM   1390  CA  THR A 173      11.014  -3.113   1.336  1.00  0.97           C  
ATOM   1391  C   THR A 173      11.633  -3.562   2.656  1.00  0.97           C  
ATOM   1392  CB  THR A 173      10.388  -4.325   0.621  1.00  0.97           C  
ATOM   1393  O   THR A 173      11.030  -3.398   3.718  1.00  0.97           O  
ATOM   1394  CG2 THR A 173       9.354  -5.011   1.508  1.00  0.97           C  
ATOM   1395  OG1 THR A 173       9.750  -3.884  -0.584  1.00  0.97           O  
ATOM   1396  N   ARG A 174      12.818  -4.019   2.639  1.00  0.97           N  
ATOM   1397  CA  ARG A 174      13.512  -4.450   3.847  1.00  0.97           C  
ATOM   1398  C   ARG A 174      13.751  -3.276   4.790  1.00  0.97           C  
ATOM   1399  CB  ARG A 174      14.843  -5.117   3.494  1.00  0.97           C  
ATOM   1400  O   ARG A 174      13.530  -3.388   5.998  1.00  0.97           O  
ATOM   1401  CG  ARG A 174      14.694  -6.476   2.828  1.00  0.97           C  
ATOM   1402  CD  ARG A 174      16.045  -7.094   2.499  1.00  0.97           C  
ATOM   1403  NE  ARG A 174      15.901  -8.428   1.922  1.00  0.97           N  
ATOM   1404  NH1 ARG A 174      18.096  -8.586   1.218  1.00  0.97           N  
ATOM   1405  NH2 ARG A 174      16.638 -10.313   0.837  1.00  0.97           N  
ATOM   1406  CZ  ARG A 174      16.879  -9.106   1.327  1.00  0.97           C  
ATOM   1407  N   GLN A 175      14.269  -2.217   4.245  1.00  0.98           N  
ATOM   1408  CA  GLN A 175      14.496  -1.023   5.052  1.00  0.98           C  
ATOM   1409  C   GLN A 175      13.189  -0.503   5.644  1.00  0.98           C  
ATOM   1410  CB  GLN A 175      15.166   0.070   4.219  1.00  0.98           C  
ATOM   1411  O   GLN A 175      13.151  -0.079   6.801  1.00  0.98           O  
ATOM   1412  CG  GLN A 175      16.617  -0.229   3.865  1.00  0.98           C  
ATOM   1413  CD  GLN A 175      17.297   0.925   3.152  1.00  0.98           C  
ATOM   1414  NE2 GLN A 175      18.539   0.711   2.729  1.00  0.98           N  
ATOM   1415  OE1 GLN A 175      16.711   1.998   2.981  1.00  0.98           O  
ATOM   1416  N   LEU A 176      12.147  -0.570   4.817  1.00  0.98           N  
ATOM   1417  CA  LEU A 176      10.833  -0.128   5.271  1.00  0.98           C  
ATOM   1418  C   LEU A 176      10.346  -0.980   6.439  1.00  0.98           C  
ATOM   1419  CB  LEU A 176       9.821  -0.190   4.123  1.00  0.98           C  
ATOM   1420  O   LEU A 176       9.805  -0.453   7.414  1.00  0.98           O  
ATOM   1421  CG  LEU A 176       8.479   0.503   4.365  1.00  0.98           C  
ATOM   1422  CD1 LEU A 176       8.666   2.016   4.415  1.00  0.98           C  
ATOM   1423  CD2 LEU A 176       7.476   0.119   3.282  1.00  0.98           C  
ATOM   1424  N   MET A 177      10.492  -2.276   6.387  1.00  0.97           N  
ATOM   1425  CA  MET A 177      10.096  -3.186   7.458  1.00  0.97           C  
ATOM   1426  C   MET A 177      10.866  -2.885   8.740  1.00  0.97           C  
ATOM   1427  CB  MET A 177      10.323  -4.640   7.041  1.00  0.97           C  
ATOM   1428  O   MET A 177      10.282  -2.847   9.824  1.00  0.97           O  
ATOM   1429  CG  MET A 177       9.365  -5.126   5.966  1.00  0.97           C  
ATOM   1430  SD  MET A 177       9.747  -6.830   5.401  1.00  0.97           S  
ATOM   1431  CE  MET A 177       9.269  -7.771   6.876  1.00  0.97           C  
ATOM   1432  N   LYS A 178      12.127  -2.698   8.614  1.00  0.97           N  
ATOM   1433  CA  LYS A 178      12.948  -2.359   9.772  1.00  0.97           C  
ATOM   1434  C   LYS A 178      12.495  -1.044  10.401  1.00  0.97           C  
ATOM   1435  CB  LYS A 178      14.423  -2.269   9.376  1.00  0.97           C  
ATOM   1436  O   LYS A 178      12.340  -0.955  11.621  1.00  0.97           O  
ATOM   1437  CG  LYS A 178      15.362  -2.004  10.544  1.00  0.97           C  
ATOM   1438  CD  LYS A 178      16.819  -1.994  10.099  1.00  0.97           C  
ATOM   1439  CE  LYS A 178      17.756  -1.679  11.256  1.00  0.97           C  
ATOM   1440  NZ  LYS A 178      19.183  -1.636  10.818  1.00  0.97           N  
ATOM   1441  N   GLN A 179      12.321  -0.029   9.628  1.00  0.98           N  
ATOM   1442  CA  GLN A 179      11.866   1.271  10.109  1.00  0.98           C  
ATOM   1443  C   GLN A 179      10.504   1.161  10.787  1.00  0.98           C  
ATOM   1444  CB  GLN A 179      11.800   2.277   8.959  1.00  0.98           C  
ATOM   1445  O   GLN A 179      10.261   1.799  11.814  1.00  0.98           O  
ATOM   1446  CG  GLN A 179      13.162   2.654   8.393  1.00  0.98           C  
ATOM   1447  CD  GLN A 179      13.067   3.633   7.237  1.00  0.98           C  
ATOM   1448  NE2 GLN A 179      13.591   3.239   6.082  1.00  0.98           N  
ATOM   1449  OE1 GLN A 179      12.527   4.734   7.382  1.00  0.98           O  
ATOM   1450  N   THR A 180       9.637   0.376  10.150  1.00  0.97           N  
ATOM   1451  CA  THR A 180       8.318   0.154  10.733  1.00  0.97           C  
ATOM   1452  C   THR A 180       8.439  -0.451  12.129  1.00  0.97           C  
ATOM   1453  CB  THR A 180       7.462  -0.767   9.844  1.00  0.97           C  
ATOM   1454  O   THR A 180       7.762  -0.013  13.062  1.00  0.97           O  
ATOM   1455  CG2 THR A 180       6.120  -1.074  10.501  1.00  0.97           C  
ATOM   1456  OG1 THR A 180       7.229  -0.124   8.585  1.00  0.97           O  
ATOM   1457  N   ALA A 181       9.254  -1.397  12.267  1.00  0.96           N  
ATOM   1458  CA  ALA A 181       9.497  -1.999  13.575  1.00  0.96           C  
ATOM   1459  C   ALA A 181      10.005  -0.961  14.571  1.00  0.96           C  
ATOM   1460  CB  ALA A 181      10.495  -3.149  13.454  1.00  0.96           C  
ATOM   1461  O   ALA A 181       9.547  -0.913  15.715  1.00  0.96           O  
ATOM   1462  N   ASP A 182      10.894  -0.123  14.129  1.00  0.97           N  
ATOM   1463  CA  ASP A 182      11.459   0.917  14.983  1.00  0.97           C  
ATOM   1464  C   ASP A 182      10.379   1.889  15.452  1.00  0.97           C  
ATOM   1465  CB  ASP A 182      12.564   1.676  14.244  1.00  0.97           C  
ATOM   1466  O   ASP A 182      10.403   2.348  16.596  1.00  0.97           O  
ATOM   1467  CG  ASP A 182      13.821   0.847  14.044  1.00  0.97           C  
ATOM   1468  OD1 ASP A 182      13.987  -0.184  14.731  1.00  0.97           O  
ATOM   1469  OD2 ASP A 182      14.653   1.229  13.194  1.00  0.97           O  
ATOM   1470  N   ILE A 183       9.437   2.156  14.551  1.00  0.97           N  
ATOM   1471  CA  ILE A 183       8.366   3.104  14.839  1.00  0.97           C  
ATOM   1472  C   ILE A 183       7.392   2.492  15.843  1.00  0.97           C  
ATOM   1473  CB  ILE A 183       7.619   3.522  13.553  1.00  0.97           C  
ATOM   1474  O   ILE A 183       6.988   3.150  16.805  1.00  0.97           O  
ATOM   1475  CG1 ILE A 183       8.505   4.428  12.691  1.00  0.97           C  
ATOM   1476  CG2 ILE A 183       6.297   4.214  13.897  1.00  0.97           C  
ATOM   1477  CD1 ILE A 183       8.006   4.605  11.263  1.00  0.97           C  
ATOM   1478  N   LEU A 184       7.137   1.224  15.798  1.00  0.96           N  
ATOM   1479  CA  LEU A 184       6.029   0.625  16.534  1.00  0.96           C  
ATOM   1480  C   LEU A 184       6.521  -0.022  17.824  1.00  0.96           C  
ATOM   1481  CB  LEU A 184       5.311  -0.414  15.669  1.00  0.96           C  
ATOM   1482  O   LEU A 184       5.746  -0.204  18.767  1.00  0.96           O  
ATOM   1483  CG  LEU A 184       4.569   0.120  14.443  1.00  0.96           C  
ATOM   1484  CD1 LEU A 184       3.923  -1.027  13.673  1.00  0.96           C  
ATOM   1485  CD2 LEU A 184       3.522   1.149  14.857  1.00  0.96           C  
ATOM   1486  N   MET A 185       7.750  -0.345  17.905  1.00  0.95           N  
ATOM   1487  CA  MET A 185       8.301  -1.085  19.037  1.00  0.95           C  
ATOM   1488  C   MET A 185       8.046  -0.345  20.346  1.00  0.95           C  
ATOM   1489  CB  MET A 185       9.802  -1.316  18.850  1.00  0.95           C  
ATOM   1490  O   MET A 185       7.595  -0.944  21.324  1.00  0.95           O  
ATOM   1491  CG  MET A 185      10.399  -2.300  19.843  1.00  0.95           C  
ATOM   1492  SD  MET A 185      12.180  -2.615  19.535  1.00  0.95           S  
ATOM   1493  CE  MET A 185      12.102  -3.267  17.844  1.00  0.95           C  
ATOM   1494  N   PRO A 186       8.222   0.909  20.442  1.00  0.95           N  
ATOM   1495  CA  PRO A 186       8.052   1.612  21.716  1.00  0.95           C  
ATOM   1496  C   PRO A 186       6.594   1.674  22.166  1.00  0.95           C  
ATOM   1497  CB  PRO A 186       8.591   3.014  21.419  1.00  0.95           C  
ATOM   1498  O   PRO A 186       6.318   1.884  23.350  1.00  0.95           O  
ATOM   1499  CG  PRO A 186       9.527   2.827  20.268  1.00  0.95           C  
ATOM   1500  CD  PRO A 186       8.996   1.727  19.395  1.00  0.95           C  
ATOM   1501  N   VAL A 187       5.707   1.482  21.216  1.00  0.94           N  
ATOM   1502  CA  VAL A 187       4.309   1.692  21.576  1.00  0.94           C  
ATOM   1503  C   VAL A 187       3.523   0.398  21.373  1.00  0.94           C  
ATOM   1504  CB  VAL A 187       3.675   2.834  20.751  1.00  0.94           C  
ATOM   1505  O   VAL A 187       2.291   0.411  21.338  1.00  0.94           O  
ATOM   1506  CG1 VAL A 187       4.349   4.168  21.070  1.00  0.94           C  
ATOM   1507  CG2 VAL A 187       3.769   2.529  19.257  1.00  0.94           C  
ATOM   1508  N   LYS A 188       4.162  -0.695  21.137  1.00  0.93           N  
ATOM   1509  CA  LYS A 188       3.494  -1.944  20.783  1.00  0.93           C  
ATOM   1510  C   LYS A 188       2.547  -2.394  21.892  1.00  0.93           C  
ATOM   1511  CB  LYS A 188       4.521  -3.040  20.495  1.00  0.93           C  
ATOM   1512  O   LYS A 188       1.523  -3.026  21.622  1.00  0.93           O  
ATOM   1513  CG  LYS A 188       5.321  -3.474  21.715  1.00  0.93           C  
ATOM   1514  CD  LYS A 188       6.292  -4.598  21.376  1.00  0.93           C  
ATOM   1515  CE  LYS A 188       7.093  -5.033  22.595  1.00  0.93           C  
ATOM   1516  NZ  LYS A 188       8.040  -6.141  22.269  1.00  0.93           N  
ATOM   1517  N   HIS A 189       2.784  -2.148  23.183  1.00  0.92           N  
ATOM   1518  CA  HIS A 189       1.946  -2.562  24.303  1.00  0.92           C  
ATOM   1519  C   HIS A 189       0.627  -1.796  24.318  1.00  0.92           C  
ATOM   1520  CB  HIS A 189       2.685  -2.360  25.628  1.00  0.92           C  
ATOM   1521  O   HIS A 189      -0.321  -2.199  24.995  1.00  0.92           O  
ATOM   1522  CG  HIS A 189       3.078  -0.940  25.886  1.00  0.92           C  
ATOM   1523  CD2 HIS A 189       2.552  -0.009  26.716  1.00  0.92           C  
ATOM   1524  ND1 HIS A 189       4.133  -0.331  25.242  1.00  0.92           N  
ATOM   1525  CE1 HIS A 189       4.240   0.916  25.668  1.00  0.92           C  
ATOM   1526  NE2 HIS A 189       3.293   1.137  26.563  1.00  0.92           N  
ATOM   1527  N   LEU A 190       0.592  -0.716  23.580  1.00  0.94           N  
ATOM   1528  CA  LEU A 190      -0.612   0.106  23.522  1.00  0.94           C  
ATOM   1529  C   LEU A 190      -1.512  -0.328  22.370  1.00  0.94           C  
ATOM   1530  CB  LEU A 190      -0.244   1.584  23.370  1.00  0.94           C  
ATOM   1531  O   LEU A 190      -2.646   0.141  22.253  1.00  0.94           O  
ATOM   1532  CG  LEU A 190       0.551   2.207  24.518  1.00  0.94           C  
ATOM   1533  CD1 LEU A 190       0.949   3.638  24.172  1.00  0.94           C  
ATOM   1534  CD2 LEU A 190      -0.257   2.170  25.811  1.00  0.94           C  
ATOM   1535  N   LEU A 191      -1.017  -1.118  21.469  1.00  0.94           N  
ATOM   1536  CA  LEU A 191      -1.773  -1.574  20.307  1.00  0.94           C  
ATOM   1537  C   LEU A 191      -2.777  -2.652  20.701  1.00  0.94           C  
ATOM   1538  CB  LEU A 191      -0.827  -2.111  19.230  1.00  0.94           C  
ATOM   1539  O   LEU A 191      -2.505  -3.467  21.585  1.00  0.94           O  
ATOM   1540  CG  LEU A 191       0.158  -1.106  18.629  1.00  0.94           C  
ATOM   1541  CD1 LEU A 191       1.176  -1.823  17.750  1.00  0.94           C  
ATOM   1542  CD2 LEU A 191      -0.586  -0.039  17.834  1.00  0.94           C  
ATOM   1543  N   PRO A 192      -3.964  -2.659  20.031  1.00  0.92           N  
ATOM   1544  CA  PRO A 192      -4.946  -3.705  20.327  1.00  0.92           C  
ATOM   1545  C   PRO A 192      -4.431  -5.106  20.003  1.00  0.92           C  
ATOM   1546  CB  PRO A 192      -6.132  -3.339  19.432  1.00  0.92           C  
ATOM   1547  O   PRO A 192      -3.502  -5.257  19.206  1.00  0.92           O  
ATOM   1548  CG  PRO A 192      -5.892  -1.916  19.043  1.00  0.92           C  
ATOM   1549  CD  PRO A 192      -4.415  -1.649  19.098  1.00  0.92           C  
ATOM   1550  N   ASP A 193      -5.064  -6.082  20.679  1.00  0.91           N  
ATOM   1551  CA  ASP A 193      -4.735  -7.463  20.337  1.00  0.91           C  
ATOM   1552  C   ASP A 193      -5.070  -7.762  18.878  1.00  0.91           C  
ATOM   1553  CB  ASP A 193      -5.476  -8.435  21.257  1.00  0.91           C  
ATOM   1554  O   ASP A 193      -6.049  -7.240  18.340  1.00  0.91           O  
ATOM   1555  CG  ASP A 193      -4.960  -8.411  22.685  1.00  0.91           C  
ATOM   1556  OD1 ASP A 193      -3.831  -7.926  22.917  1.00  0.91           O  
ATOM   1557  OD2 ASP A 193      -5.687  -8.883  23.585  1.00  0.91           O  
ATOM   1558  N   ASN A 194      -4.203  -8.542  18.240  1.00  0.92           N  
ATOM   1559  CA  ASN A 194      -4.382  -8.975  16.858  1.00  0.92           C  
ATOM   1560  C   ASN A 194      -4.304  -7.799  15.888  1.00  0.92           C  
ATOM   1561  CB  ASN A 194      -5.713  -9.711  16.694  1.00  0.92           C  
ATOM   1562  O   ASN A 194      -5.047  -7.748  14.907  1.00  0.92           O  
ATOM   1563  CG  ASN A 194      -5.747 -11.030  17.440  1.00  0.92           C  
ATOM   1564  ND2 ASN A 194      -6.892 -11.347  18.033  1.00  0.92           N  
ATOM   1565  OD1 ASN A 194      -4.751 -11.758  17.485  1.00  0.92           O  
ATOM   1566  N   PHE A 195      -3.548  -6.786  16.213  1.00  0.96           N  
ATOM   1567  CA  PHE A 195      -3.313  -5.619  15.370  1.00  0.96           C  
ATOM   1568  C   PHE A 195      -2.639  -6.021  14.064  1.00  0.96           C  
ATOM   1569  CB  PHE A 195      -2.455  -4.586  16.107  1.00  0.96           C  
ATOM   1570  O   PHE A 195      -1.597  -6.680  14.074  1.00  0.96           O  
ATOM   1571  CG  PHE A 195      -2.387  -3.250  15.417  1.00  0.96           C  
ATOM   1572  CD1 PHE A 195      -1.328  -2.943  14.572  1.00  0.96           C  
ATOM   1573  CD2 PHE A 195      -3.382  -2.302  15.614  1.00  0.96           C  
ATOM   1574  CE1 PHE A 195      -1.262  -1.707  13.931  1.00  0.96           C  
ATOM   1575  CE2 PHE A 195      -3.323  -1.065  14.978  1.00  0.96           C  
ATOM   1576  CZ  PHE A 195      -2.262  -0.770  14.138  1.00  0.96           C  
ATOM   1577  N   HIS A 196      -3.210  -5.596  12.889  1.00  0.97           N  
ATOM   1578  CA  HIS A 196      -2.685  -5.932  11.570  1.00  0.97           C  
ATOM   1579  C   HIS A 196      -1.711  -4.866  11.078  1.00  0.97           C  
ATOM   1580  CB  HIS A 196      -3.827  -6.104  10.567  1.00  0.97           C  
ATOM   1581  O   HIS A 196      -1.994  -3.670  11.173  1.00  0.97           O  
ATOM   1582  CG  HIS A 196      -4.809  -7.165  10.951  1.00  0.97           C  
ATOM   1583  CD2 HIS A 196      -4.626  -8.457  11.311  1.00  0.97           C  
ATOM   1584  ND1 HIS A 196      -6.168  -6.942  10.989  1.00  0.97           N  
ATOM   1585  CE1 HIS A 196      -6.780  -8.055  11.358  1.00  0.97           C  
ATOM   1586  NE2 HIS A 196      -5.867  -8.989  11.559  1.00  0.97           N  
ATOM   1587  N   ILE A 197      -0.593  -5.371  10.589  1.00  0.98           N  
ATOM   1588  CA  ILE A 197       0.342  -4.497   9.889  1.00  0.98           C  
ATOM   1589  C   ILE A 197       0.467  -4.936   8.432  1.00  0.98           C  
ATOM   1590  CB  ILE A 197       1.729  -4.493  10.569  1.00  0.98           C  
ATOM   1591  O   ILE A 197       1.076  -5.967   8.138  1.00  0.98           O  
ATOM   1592  CG1 ILE A 197       1.603  -4.072  12.038  1.00  0.98           C  
ATOM   1593  CG2 ILE A 197       2.697  -3.575   9.817  1.00  0.98           C  
ATOM   1594  CD1 ILE A 197       2.886  -4.234  12.841  1.00  0.98           C  
ATOM   1595  N   GLY A 198      -0.075  -4.112   7.574  1.00  0.98           N  
ATOM   1596  CA  GLY A 198      -0.022  -4.435   6.157  1.00  0.98           C  
ATOM   1597  C   GLY A 198       1.184  -3.840   5.454  1.00  0.98           C  
ATOM   1598  O   GLY A 198       1.447  -2.641   5.570  1.00  0.98           O  
ATOM   1599  N   ILE A 199       1.919  -4.676   4.691  1.00  0.98           N  
ATOM   1600  CA  ILE A 199       3.070  -4.245   3.904  1.00  0.98           C  
ATOM   1601  C   ILE A 199       2.930  -4.746   2.469  1.00  0.98           C  
ATOM   1602  CB  ILE A 199       4.395  -4.746   4.520  1.00  0.98           C  
ATOM   1603  O   ILE A 199       2.672  -5.930   2.240  1.00  0.98           O  
ATOM   1604  CG1 ILE A 199       4.591  -4.155   5.921  1.00  0.98           C  
ATOM   1605  CG2 ILE A 199       5.578  -4.402   3.610  1.00  0.98           C  
ATOM   1606  CD1 ILE A 199       5.879  -4.595   6.604  1.00  0.98           C  
ATOM   1607  N   ASN A 200       3.057  -3.827   1.533  1.00  0.97           N  
ATOM   1608  CA  ASN A 200       3.034  -4.203   0.123  1.00  0.97           C  
ATOM   1609  C   ASN A 200       4.285  -4.982  -0.270  1.00  0.97           C  
ATOM   1610  CB  ASN A 200       2.881  -2.962  -0.760  1.00  0.97           C  
ATOM   1611  O   ASN A 200       5.404  -4.565   0.038  1.00  0.97           O  
ATOM   1612  CG  ASN A 200       1.512  -2.323  -0.637  1.00  0.97           C  
ATOM   1613  ND2 ASN A 200       1.434  -1.228   0.109  1.00  0.97           N  
ATOM   1614  OD1 ASN A 200       0.533  -2.810  -1.208  1.00  0.97           O  
ATOM   1615  N   VAL A 201       4.025  -6.097  -0.949  1.00  0.95           N  
ATOM   1616  CA  VAL A 201       5.153  -6.934  -1.348  1.00  0.95           C  
ATOM   1617  C   VAL A 201       5.046  -7.272  -2.833  1.00  0.95           C  
ATOM   1618  CB  VAL A 201       5.222  -8.230  -0.510  1.00  0.95           C  
ATOM   1619  O   VAL A 201       3.971  -7.631  -3.319  1.00  0.95           O  
ATOM   1620  CG1 VAL A 201       6.392  -9.103  -0.961  1.00  0.95           C  
ATOM   1621  CG2 VAL A 201       5.341  -7.898   0.976  1.00  0.95           C  
ATOM   1622  N   SER A 202       6.129  -7.043  -3.536  1.00  0.93           N  
ATOM   1623  CA  SER A 202       6.215  -7.439  -4.938  1.00  0.93           C  
ATOM   1624  C   SER A 202       6.658  -8.892  -5.076  1.00  0.93           C  
ATOM   1625  CB  SER A 202       7.182  -6.528  -5.695  1.00  0.93           C  
ATOM   1626  O   SER A 202       7.137  -9.494  -4.113  1.00  0.93           O  
ATOM   1627  OG  SER A 202       8.517  -6.756  -5.279  1.00  0.93           O  
ATOM   1628  N   ALA A 203       6.499  -9.461  -6.249  1.00  0.92           N  
ATOM   1629  CA  ALA A 203       6.936 -10.824  -6.540  1.00  0.92           C  
ATOM   1630  C   ALA A 203       8.438 -10.977  -6.315  1.00  0.92           C  
ATOM   1631  CB  ALA A 203       6.574 -11.205  -7.973  1.00  0.92           C  
ATOM   1632  O   ALA A 203       8.888 -11.972  -5.742  1.00  0.92           O  
ATOM   1633  N   GLY A 204       9.151  -9.981  -6.744  1.00  0.91           N  
ATOM   1634  CA  GLY A 204      10.593  -9.998  -6.558  1.00  0.91           C  
ATOM   1635  C   GLY A 204      11.006 -10.082  -5.100  1.00  0.91           C  
ATOM   1636  O   GLY A 204      11.933 -10.817  -4.753  1.00  0.91           O  
ATOM   1637  N   CYS A 205      10.297  -9.334  -4.245  1.00  0.94           N  
ATOM   1638  CA  CYS A 205      10.571  -9.355  -2.812  1.00  0.94           C  
ATOM   1639  C   CYS A 205      10.256 -10.722  -2.217  1.00  0.94           C  
ATOM   1640  CB  CYS A 205       9.759  -8.277  -2.095  1.00  0.94           C  
ATOM   1641  O   CYS A 205      11.064 -11.281  -1.472  1.00  0.94           O  
ATOM   1642  SG  CYS A 205      10.221  -6.592  -2.553  1.00  0.94           S  
ATOM   1643  N   PHE A 206       9.130 -11.201  -2.586  1.00  0.95           N  
ATOM   1644  CA  PHE A 206       8.595 -12.444  -2.045  1.00  0.95           C  
ATOM   1645  C   PHE A 206       9.541 -13.607  -2.321  1.00  0.95           C  
ATOM   1646  CB  PHE A 206       7.213 -12.739  -2.638  1.00  0.95           C  
ATOM   1647  O   PHE A 206       9.767 -14.451  -1.452  1.00  0.95           O  
ATOM   1648  CG  PHE A 206       6.499 -13.884  -1.972  1.00  0.95           C  
ATOM   1649  CD1 PHE A 206       6.496 -15.149  -2.546  1.00  0.95           C  
ATOM   1650  CD2 PHE A 206       5.829 -13.695  -0.770  1.00  0.95           C  
ATOM   1651  CE1 PHE A 206       5.836 -16.211  -1.932  1.00  0.95           C  
ATOM   1652  CE2 PHE A 206       5.166 -14.751  -0.150  1.00  0.95           C  
ATOM   1653  CZ  PHE A 206       5.170 -16.007  -0.733  1.00  0.95           C  
ATOM   1654  N   LEU A 207      10.170 -13.602  -3.466  1.00  0.94           N  
ATOM   1655  CA  LEU A 207      11.001 -14.718  -3.905  1.00  0.94           C  
ATOM   1656  C   LEU A 207      12.469 -14.464  -3.578  1.00  0.94           C  
ATOM   1657  CB  LEU A 207      10.834 -14.951  -5.409  1.00  0.94           C  
ATOM   1658  O   LEU A 207      13.322 -15.319  -3.828  1.00  0.94           O  
ATOM   1659  CG  LEU A 207       9.453 -15.417  -5.873  1.00  0.94           C  
ATOM   1660  CD1 LEU A 207       9.366 -15.382  -7.395  1.00  0.94           C  
ATOM   1661  CD2 LEU A 207       9.155 -16.817  -5.347  1.00  0.94           C  
ATOM   1662  N   ALA A 208      12.738 -13.328  -3.048  1.00  0.95           N  
ATOM   1663  CA  ALA A 208      14.118 -12.984  -2.716  1.00  0.95           C  
ATOM   1664  C   ALA A 208      14.633 -13.837  -1.561  1.00  0.95           C  
ATOM   1665  CB  ALA A 208      14.228 -11.501  -2.370  1.00  0.95           C  
ATOM   1666  O   ALA A 208      13.885 -14.156  -0.634  1.00  0.95           O  
ATOM   1667  N   ALA A 209      15.880 -14.130  -1.639  1.00  0.93           N  
ATOM   1668  CA  ALA A 209      16.494 -14.901  -0.561  1.00  0.93           C  
ATOM   1669  C   ALA A 209      16.431 -14.143   0.762  1.00  0.93           C  
ATOM   1670  CB  ALA A 209      17.942 -15.240  -0.908  1.00  0.93           C  
ATOM   1671  O   ALA A 209      16.714 -12.944   0.811  1.00  0.93           O  
ATOM   1672  N   GLY A 210      16.040 -14.795   1.814  1.00  0.94           N  
ATOM   1673  CA  GLY A 210      16.090 -14.221   3.149  1.00  0.94           C  
ATOM   1674  C   GLY A 210      14.825 -13.472   3.523  1.00  0.94           C  
ATOM   1675  O   GLY A 210      14.700 -12.977   4.645  1.00  0.94           O  
ATOM   1676  N   PHE A 211      13.968 -13.214   2.525  1.00  0.95           N  
ATOM   1677  CA  PHE A 211      12.764 -12.436   2.788  1.00  0.95           C  
ATOM   1678  C   PHE A 211      11.935 -13.078   3.894  1.00  0.95           C  
ATOM   1679  CB  PHE A 211      11.923 -12.299   1.515  1.00  0.95           C  
ATOM   1680  O   PHE A 211      11.447 -12.388   4.791  1.00  0.95           O  
ATOM   1681  CG  PHE A 211      10.686 -11.459   1.692  1.00  0.95           C  
ATOM   1682  CD1 PHE A 211       9.423 -12.035   1.631  1.00  0.95           C  
ATOM   1683  CD2 PHE A 211      10.787 -10.093   1.918  1.00  0.95           C  
ATOM   1684  CE1 PHE A 211       8.277 -11.261   1.795  1.00  0.95           C  
ATOM   1685  CE2 PHE A 211       9.647  -9.312   2.083  1.00  0.95           C  
ATOM   1686  CZ  PHE A 211       8.393  -9.898   2.019  1.00  0.95           C  
ATOM   1687  N   GLU A 212      11.770 -14.379   3.803  1.00  0.95           N  
ATOM   1688  CA  GLU A 212      11.034 -15.099   4.838  1.00  0.95           C  
ATOM   1689  C   GLU A 212      11.611 -14.818   6.222  1.00  0.95           C  
ATOM   1690  CB  GLU A 212      11.047 -16.604   4.558  1.00  0.95           C  
ATOM   1691  O   GLU A 212      10.869 -14.524   7.162  1.00  0.95           O  
ATOM   1692  CG  GLU A 212      10.279 -17.426   5.583  1.00  0.95           C  
ATOM   1693  CD  GLU A 212      10.315 -18.920   5.302  1.00  0.95           C  
ATOM   1694  OE1 GLU A 212       9.769 -19.703   6.112  1.00  0.95           O  
ATOM   1695  OE2 GLU A 212      10.895 -19.311   4.265  1.00  0.95           O  
ATOM   1696  N   LYS A 213      12.852 -14.952   6.363  1.00  0.96           N  
ATOM   1697  CA  LYS A 213      13.529 -14.698   7.632  1.00  0.96           C  
ATOM   1698  C   LYS A 213      13.271 -13.274   8.117  1.00  0.96           C  
ATOM   1699  CB  LYS A 213      15.033 -14.940   7.495  1.00  0.96           C  
ATOM   1700  O   LYS A 213      13.037 -13.051   9.306  1.00  0.96           O  
ATOM   1701  CG  LYS A 213      15.800 -14.823   8.804  1.00  0.96           C  
ATOM   1702  CD  LYS A 213      17.282 -15.118   8.612  1.00  0.96           C  
ATOM   1703  CE  LYS A 213      18.062 -14.937   9.907  1.00  0.96           C  
ATOM   1704  NZ  LYS A 213      19.516 -15.224   9.723  1.00  0.96           N  
ATOM   1705  N   GLU A 214      13.248 -12.384   7.315  1.00  0.95           N  
ATOM   1706  CA  GLU A 214      13.001 -10.988   7.661  1.00  0.95           C  
ATOM   1707  C   GLU A 214      11.578 -10.791   8.176  1.00  0.95           C  
ATOM   1708  CB  GLU A 214      13.253 -10.081   6.454  1.00  0.95           C  
ATOM   1709  O   GLU A 214      11.353 -10.027   9.117  1.00  0.95           O  
ATOM   1710  CG  GLU A 214      14.721  -9.959   6.073  1.00  0.95           C  
ATOM   1711  CD  GLU A 214      14.941  -9.234   4.754  1.00  0.95           C  
ATOM   1712  OE1 GLU A 214      16.111  -9.065   4.342  1.00  0.95           O  
ATOM   1713  OE2 GLU A 214      13.935  -8.831   4.129  1.00  0.95           O  
ATOM   1714  N   CYS A 215      10.685 -11.390   7.544  1.00  0.96           N  
ATOM   1715  CA  CYS A 215       9.306 -11.334   8.016  1.00  0.96           C  
ATOM   1716  C   CYS A 215       9.188 -11.898   9.427  1.00  0.96           C  
ATOM   1717  CB  CYS A 215       8.384 -12.103   7.070  1.00  0.96           C  
ATOM   1718  O   CYS A 215       8.549 -11.294  10.290  1.00  0.96           O  
ATOM   1719  SG  CYS A 215       8.178 -11.320   5.456  1.00  0.96           S  
ATOM   1720  N   LEU A 216       9.827 -12.999   9.593  1.00  0.94           N  
ATOM   1721  CA  LEU A 216       9.775 -13.647  10.899  1.00  0.94           C  
ATOM   1722  C   LEU A 216      10.427 -12.773  11.966  1.00  0.94           C  
ATOM   1723  CB  LEU A 216      10.466 -15.012  10.849  1.00  0.94           C  
ATOM   1724  O   LEU A 216       9.923 -12.673  13.087  1.00  0.94           O  
ATOM   1725  CG  LEU A 216       9.816 -16.068   9.954  1.00  0.94           C  
ATOM   1726  CD1 LEU A 216      10.659 -17.339   9.936  1.00  0.94           C  
ATOM   1727  CD2 LEU A 216       8.397 -16.368  10.424  1.00  0.94           C  
ATOM   1728  N   ASN A 217      11.463 -12.173  11.614  1.00  0.94           N  
ATOM   1729  CA  ASN A 217      12.140 -11.267  12.536  1.00  0.94           C  
ATOM   1730  C   ASN A 217      11.241 -10.101  12.937  1.00  0.94           C  
ATOM   1731  CB  ASN A 217      13.441 -10.748  11.921  1.00  0.94           C  
ATOM   1732  O   ASN A 217      11.200  -9.717  14.108  1.00  0.94           O  
ATOM   1733  CG  ASN A 217      14.542 -11.789  11.919  1.00  0.94           C  
ATOM   1734  ND2 ASN A 217      15.570 -11.564  11.109  1.00  0.94           N  
ATOM   1735  OD1 ASN A 217      14.470 -12.788  12.639  1.00  0.94           O  
ATOM   1736  N   LEU A 218      10.606  -9.528  11.956  1.00  0.94           N  
ATOM   1737  CA  LEU A 218       9.700  -8.417  12.224  1.00  0.94           C  
ATOM   1738  C   LEU A 218       8.610  -8.830  13.209  1.00  0.94           C  
ATOM   1739  CB  LEU A 218       9.066  -7.915  10.924  1.00  0.94           C  
ATOM   1740  O   LEU A 218       8.379  -8.145  14.208  1.00  0.94           O  
ATOM   1741  CG  LEU A 218       8.039  -6.790  11.061  1.00  0.94           C  
ATOM   1742  CD1 LEU A 218       8.675  -5.567  11.712  1.00  0.94           C  
ATOM   1743  CD2 LEU A 218       7.452  -6.433   9.699  1.00  0.94           C  
ATOM   1744  N   VAL A 219       7.967  -9.917  12.980  1.00  0.93           N  
ATOM   1745  CA  VAL A 219       6.882 -10.390  13.835  1.00  0.93           C  
ATOM   1746  C   VAL A 219       7.421 -10.699  15.230  1.00  0.93           C  
ATOM   1747  CB  VAL A 219       6.195 -11.639  13.240  1.00  0.93           C  
ATOM   1748  O   VAL A 219       6.779 -10.382  16.234  1.00  0.93           O  
ATOM   1749  CG1 VAL A 219       5.231 -12.258  14.251  1.00  0.93           C  
ATOM   1750  CG2 VAL A 219       5.463 -11.281  11.948  1.00  0.93           C  
ATOM   1751  N   ASN A 220       8.559 -11.325  15.310  1.00  0.92           N  
ATOM   1752  CA  ASN A 220       9.167 -11.638  16.598  1.00  0.92           C  
ATOM   1753  C   ASN A 220       9.498 -10.372  17.384  1.00  0.92           C  
ATOM   1754  CB  ASN A 220      10.425 -12.487  16.406  1.00  0.92           C  
ATOM   1755  O   ASN A 220       9.264 -10.307  18.592  1.00  0.92           O  
ATOM   1756  CG  ASN A 220      10.109 -13.923  16.034  1.00  0.92           C  
ATOM   1757  ND2 ASN A 220      11.068 -14.599  15.412  1.00  0.92           N  
ATOM   1758  OD1 ASN A 220       9.013 -14.420  16.304  1.00  0.92           O  
ATOM   1759  N   LYS A 221       9.942  -9.401  16.715  1.00  0.92           N  
ATOM   1760  CA  LYS A 221      10.313  -8.135  17.340  1.00  0.92           C  
ATOM   1761  C   LYS A 221       9.085  -7.407  17.879  1.00  0.92           C  
ATOM   1762  CB  LYS A 221      11.057  -7.243  16.346  1.00  0.92           C  
ATOM   1763  O   LYS A 221       9.152  -6.754  18.922  1.00  0.92           O  
ATOM   1764  CG  LYS A 221      12.521  -7.612  16.158  1.00  0.92           C  
ATOM   1765  CD  LYS A 221      13.231  -6.630  15.234  1.00  0.92           C  
ATOM   1766  CE  LYS A 221      14.696  -7.000  15.043  1.00  0.92           C  
ATOM   1767  NZ  LYS A 221      15.385  -6.066  14.103  1.00  0.92           N  
ATOM   1768  N   LEU A 222       7.937  -7.516  17.229  1.00  0.91           N  
ATOM   1769  CA  LEU A 222       6.746  -6.752  17.585  1.00  0.91           C  
ATOM   1770  C   LEU A 222       5.801  -7.588  18.442  1.00  0.91           C  
ATOM   1771  CB  LEU A 222       6.021  -6.271  16.326  1.00  0.91           C  
ATOM   1772  O   LEU A 222       4.802  -7.075  18.953  1.00  0.91           O  
ATOM   1773  CG  LEU A 222       6.753  -5.229  15.479  1.00  0.91           C  
ATOM   1774  CD1 LEU A 222       5.950  -4.909  14.222  1.00  0.91           C  
ATOM   1775  CD2 LEU A 222       7.011  -3.965  16.291  1.00  0.91           C  
ATOM   1776  N   GLY A 223       6.190  -8.841  18.694  1.00  0.87           N  
ATOM   1777  CA  GLY A 223       5.374  -9.723  19.513  1.00  0.87           C  
ATOM   1778  C   GLY A 223       4.464 -10.623  18.699  1.00  0.87           C  
ATOM   1779  O   GLY A 223       3.417 -10.184  18.218  1.00  0.87           O  
ATOM   1780  N   ASN A 224       4.726 -11.958  18.668  1.00  0.75           N  
ATOM   1781  CA  ASN A 224       4.133 -12.970  17.801  1.00  0.75           C  
ATOM   1782  C   ASN A 224       2.633 -13.109  18.045  1.00  0.75           C  
ATOM   1783  CB  ASN A 224       4.830 -14.318  17.996  1.00  0.75           C  
ATOM   1784  O   ASN A 224       1.869 -13.358  17.112  1.00  0.75           O  
ATOM   1785  CG  ASN A 224       6.084 -14.454  17.155  1.00  0.75           C  
ATOM   1786  ND2 ASN A 224       6.767 -15.585  17.287  1.00  0.75           N  
ATOM   1787  OD1 ASN A 224       6.437 -13.550  16.394  1.00  0.75           O  
ATOM   1788  N   ASP A 225       2.133 -12.690  19.285  1.00  0.80           N  
ATOM   1789  CA  ASP A 225       0.740 -13.021  19.572  1.00  0.80           C  
ATOM   1790  C   ASP A 225      -0.150 -11.785  19.475  1.00  0.80           C  
ATOM   1791  CB  ASP A 225       0.614 -13.654  20.959  1.00  0.80           C  
ATOM   1792  O   ASP A 225      -1.360 -11.899  19.268  1.00  0.80           O  
ATOM   1793  CG  ASP A 225       1.242 -15.034  21.042  1.00  0.80           C  
ATOM   1794  OD1 ASP A 225       1.309 -15.736  20.010  1.00  0.80           O  
ATOM   1795  OD2 ASP A 225       1.670 -15.424  22.149  1.00  0.80           O  
ATOM   1796  N   LYS A 226       0.490 -10.659  19.390  1.00  0.86           N  
ATOM   1797  CA  LYS A 226      -0.300  -9.432  19.446  1.00  0.86           C  
ATOM   1798  C   LYS A 226      -0.395  -8.775  18.072  1.00  0.86           C  
ATOM   1799  CB  LYS A 226       0.302  -8.452  20.455  1.00  0.86           C  
ATOM   1800  O   LYS A 226      -1.394  -8.125  17.757  1.00  0.86           O  
ATOM   1801  CG  LYS A 226      -0.597  -7.268  20.779  1.00  0.86           C  
ATOM   1802  CD  LYS A 226      -0.006  -6.405  21.886  1.00  0.86           C  
ATOM   1803  CE  LYS A 226      -0.875  -5.187  22.171  1.00  0.86           C  
ATOM   1804  NZ  LYS A 226      -0.308  -4.345  23.266  1.00  0.86           N  
ATOM   1805  N   ILE A 227       0.575  -9.085  17.243  1.00  0.91           N  
ATOM   1806  CA  ILE A 227       0.672  -8.406  15.956  1.00  0.91           C  
ATOM   1807  C   ILE A 227       0.572  -9.427  14.825  1.00  0.91           C  
ATOM   1808  CB  ILE A 227       1.986  -7.602  15.839  1.00  0.91           C  
ATOM   1809  O   ILE A 227       1.160 -10.508  14.903  1.00  0.91           O  
ATOM   1810  CG1 ILE A 227       2.078  -6.562  16.961  1.00  0.91           C  
ATOM   1811  CG2 ILE A 227       2.091  -6.935  14.464  1.00  0.91           C  
ATOM   1812  CD1 ILE A 227       1.065  -5.432  16.842  1.00  0.91           C  
ATOM   1813  N   LYS A 228      -0.215  -9.072  13.860  1.00  0.94           N  
ATOM   1814  CA  LYS A 228      -0.334  -9.876  12.648  1.00  0.94           C  
ATOM   1815  C   LYS A 228       0.247  -9.144  11.442  1.00  0.94           C  
ATOM   1816  CB  LYS A 228      -1.797 -10.239  12.386  1.00  0.94           C  
ATOM   1817  O   LYS A 228      -0.218  -8.059  11.085  1.00  0.94           O  
ATOM   1818  CG  LYS A 228      -2.406 -11.153  13.438  1.00  0.94           C  
ATOM   1819  CD  LYS A 228      -3.789 -11.640  13.023  1.00  0.94           C  
ATOM   1820  CE  LYS A 228      -4.376 -12.599  14.049  1.00  0.94           C  
ATOM   1821  NZ  LYS A 228      -5.748 -13.049  13.666  1.00  0.94           N  
ATOM   1822  N   LEU A 229       1.279  -9.734  10.949  1.00  0.97           N  
ATOM   1823  CA  LEU A 229       1.833  -9.179   9.719  1.00  0.97           C  
ATOM   1824  C   LEU A 229       1.026  -9.631   8.507  1.00  0.97           C  
ATOM   1825  CB  LEU A 229       3.298  -9.595   9.555  1.00  0.97           C  
ATOM   1826  O   LEU A 229       0.812 -10.830   8.310  1.00  0.97           O  
ATOM   1827  CG  LEU A 229       4.006  -9.098   8.294  1.00  0.97           C  
ATOM   1828  CD1 LEU A 229       4.043  -7.574   8.272  1.00  0.97           C  
ATOM   1829  CD2 LEU A 229       5.416  -9.673   8.211  1.00  0.97           C  
ATOM   1830  N   VAL A 230       0.588  -8.640   7.744  1.00  0.98           N  
ATOM   1831  CA  VAL A 230      -0.178  -8.918   6.534  1.00  0.98           C  
ATOM   1832  C   VAL A 230       0.634  -8.519   5.304  1.00  0.98           C  
ATOM   1833  CB  VAL A 230      -1.535  -8.180   6.539  1.00  0.98           C  
ATOM   1834  O   VAL A 230       0.908  -7.336   5.091  1.00  0.98           O  
ATOM   1835  CG1 VAL A 230      -2.355  -8.547   5.304  1.00  0.98           C  
ATOM   1836  CG2 VAL A 230      -2.312  -8.501   7.815  1.00  0.98           C  
ATOM   1837  N   LEU A 231       1.013  -9.511   4.534  1.00  0.98           N  
ATOM   1838  CA  LEU A 231       1.685  -9.222   3.273  1.00  0.98           C  
ATOM   1839  C   LEU A 231       0.672  -8.979   2.159  1.00  0.98           C  
ATOM   1840  CB  LEU A 231       2.619 -10.373   2.886  1.00  0.98           C  
ATOM   1841  O   LEU A 231      -0.080  -9.883   1.790  1.00  0.98           O  
ATOM   1842  CG  LEU A 231       3.672 -10.768   3.922  1.00  0.98           C  
ATOM   1843  CD1 LEU A 231       4.537 -11.907   3.391  1.00  0.98           C  
ATOM   1844  CD2 LEU A 231       4.533  -9.566   4.295  1.00  0.98           C  
ATOM   1845  N   GLU A 232       0.659  -7.736   1.599  1.00  0.97           N  
ATOM   1846  CA  GLU A 232      -0.306  -7.340   0.577  1.00  0.97           C  
ATOM   1847  C   GLU A 232       0.247  -7.576  -0.826  1.00  0.97           C  
ATOM   1848  CB  GLU A 232      -0.698  -5.870   0.747  1.00  0.97           C  
ATOM   1849  O   GLU A 232       1.234  -6.954  -1.222  1.00  0.97           O  
ATOM   1850  CG  GLU A 232      -1.300  -5.548   2.108  1.00  0.97           C  
ATOM   1851  CD  GLU A 232      -1.834  -4.128   2.206  1.00  0.97           C  
ATOM   1852  OE1 GLU A 232      -2.328  -3.739   3.289  1.00  0.97           O  
ATOM   1853  OE2 GLU A 232      -1.759  -3.399   1.192  1.00  0.97           O  
ATOM   1854  N   LEU A 233      -0.413  -8.428  -1.555  1.00  0.94           N  
ATOM   1855  CA  LEU A 233      -0.021  -8.797  -2.910  1.00  0.94           C  
ATOM   1856  C   LEU A 233      -0.858  -8.049  -3.942  1.00  0.94           C  
ATOM   1857  CB  LEU A 233      -0.163 -10.307  -3.117  1.00  0.94           C  
ATOM   1858  O   LEU A 233      -2.088  -8.032  -3.854  1.00  0.94           O  
ATOM   1859  CG  LEU A 233       0.414 -11.200  -2.018  1.00  0.94           C  
ATOM   1860  CD1 LEU A 233      -0.019 -12.647  -2.229  1.00  0.94           C  
ATOM   1861  CD2 LEU A 233       1.935 -11.091  -1.984  1.00  0.94           C  
ATOM   1862  N   THR A 234      -0.166  -7.405  -4.837  1.00  0.86           N  
ATOM   1863  CA  THR A 234      -0.899  -6.654  -5.851  1.00  0.86           C  
ATOM   1864  C   THR A 234      -1.192  -7.530  -7.066  1.00  0.86           C  
ATOM   1865  CB  THR A 234      -0.118  -5.403  -6.293  1.00  0.86           C  
ATOM   1866  O   THR A 234      -0.476  -8.499  -7.326  1.00  0.86           O  
ATOM   1867  CG2 THR A 234       0.371  -4.606  -5.088  1.00  0.86           C  
ATOM   1868  OG1 THR A 234       1.011  -5.804  -7.078  1.00  0.86           O  
ATOM   1869  N   GLU A 235      -2.259  -7.177  -7.789  1.00  0.80           N  
ATOM   1870  CA  GLU A 235      -2.696  -7.919  -8.968  1.00  0.80           C  
ATOM   1871  C   GLU A 235      -1.824  -7.596 -10.178  1.00  0.80           C  
ATOM   1872  CB  GLU A 235      -4.163  -7.615  -9.282  1.00  0.80           C  
ATOM   1873  O   GLU A 235      -1.718  -8.401 -11.106  1.00  0.80           O  
ATOM   1874  CG  GLU A 235      -5.145  -8.249  -8.307  1.00  0.80           C  
ATOM   1875  CD  GLU A 235      -6.597  -8.079  -8.722  1.00  0.80           C  
ATOM   1876  OE1 GLU A 235      -7.490  -8.144  -7.847  1.00  0.80           O  
ATOM   1877  OE2 GLU A 235      -6.844  -7.881  -9.933  1.00  0.80           O  
ATOM   1878  N   ARG A 236      -1.118  -6.521 -10.182  1.00  0.79           N  
ATOM   1879  CA  ARG A 236      -0.378  -6.053 -11.350  1.00  0.79           C  
ATOM   1880  C   ARG A 236       0.921  -6.833 -11.523  1.00  0.79           C  
ATOM   1881  CB  ARG A 236      -0.079  -4.557 -11.234  1.00  0.79           C  
ATOM   1882  O   ARG A 236       1.391  -7.024 -12.647  1.00  0.79           O  
ATOM   1883  CG  ARG A 236      -1.302  -3.670 -11.402  1.00  0.79           C  
ATOM   1884  CD  ARG A 236      -0.945  -2.193 -11.310  1.00  0.79           C  
ATOM   1885  NE  ARG A 236      -2.131  -1.345 -11.386  1.00  0.79           N  
ATOM   1886  NH1 ARG A 236      -1.022   0.610 -10.854  1.00  0.79           N  
ATOM   1887  NH2 ARG A 236      -3.277   0.641 -11.263  1.00  0.79           N  
ATOM   1888  CZ  ARG A 236      -2.141  -0.033 -11.167  1.00  0.79           C  
ATOM   1889  N   ASN A 237       1.448  -7.291 -10.472  1.00  0.82           N  
ATOM   1890  CA  ASN A 237       2.644  -8.127 -10.488  1.00  0.82           C  
ATOM   1891  C   ASN A 237       2.476  -9.363  -9.609  1.00  0.82           C  
ATOM   1892  CB  ASN A 237       3.867  -7.322 -10.044  1.00  0.82           C  
ATOM   1893  O   ASN A 237       3.016  -9.422  -8.503  1.00  0.82           O  
ATOM   1894  CG  ASN A 237       4.238  -6.232 -11.030  1.00  0.82           C  
ATOM   1895  ND2 ASN A 237       4.788  -5.135 -10.522  1.00  0.82           N  
ATOM   1896  OD1 ASN A 237       4.031  -6.374 -12.238  1.00  0.82           O  
ATOM   1897  N   PRO A 238       1.700 -10.318 -10.158  1.00  0.85           N  
ATOM   1898  CA  PRO A 238       1.387 -11.469  -9.308  1.00  0.85           C  
ATOM   1899  C   PRO A 238       2.597 -12.368  -9.064  1.00  0.85           C  
ATOM   1900  CB  PRO A 238       0.308 -12.210 -10.102  1.00  0.85           C  
ATOM   1901  O   PRO A 238       3.495 -12.444  -9.907  1.00  0.85           O  
ATOM   1902  CG  PRO A 238       0.559 -11.838 -11.527  1.00  0.85           C  
ATOM   1903  CD  PRO A 238       1.116 -10.444 -11.566  1.00  0.85           C  
ATOM   1904  N   ILE A 239       2.631 -12.936  -7.937  1.00  0.89           N  
ATOM   1905  CA  ILE A 239       3.599 -13.979  -7.615  1.00  0.89           C  
ATOM   1906  C   ILE A 239       3.314 -15.224  -8.453  1.00  0.89           C  
ATOM   1907  CB  ILE A 239       3.573 -14.329  -6.110  1.00  0.89           C  
ATOM   1908  O   ILE A 239       2.174 -15.691  -8.515  1.00  0.89           O  
ATOM   1909  CG1 ILE A 239       3.928 -13.098  -5.269  1.00  0.89           C  
ATOM   1910  CG2 ILE A 239       4.524 -15.491  -5.809  1.00  0.89           C  
ATOM   1911  CD1 ILE A 239       3.703 -13.283  -3.775  1.00  0.89           C  
ATOM   1912  N   PRO A 240       4.327 -15.651  -9.128  1.00  0.90           N  
ATOM   1913  CA  PRO A 240       4.106 -16.848  -9.943  1.00  0.90           C  
ATOM   1914  C   PRO A 240       3.639 -18.046  -9.118  1.00  0.90           C  
ATOM   1915  CB  PRO A 240       5.481 -17.113 -10.560  1.00  0.90           C  
ATOM   1916  O   PRO A 240       4.048 -18.203  -7.965  1.00  0.90           O  
ATOM   1917  CG  PRO A 240       6.231 -15.832 -10.388  1.00  0.90           C  
ATOM   1918  CD  PRO A 240       5.644 -15.089  -9.222  1.00  0.90           C  
ATOM   1919  N   VAL A 241       2.691 -18.856  -9.649  1.00  0.90           N  
ATOM   1920  CA  VAL A 241       2.173 -20.054  -8.996  1.00  0.90           C  
ATOM   1921  C   VAL A 241       3.141 -21.217  -9.205  1.00  0.90           C  
ATOM   1922  CB  VAL A 241       0.770 -20.427  -9.525  1.00  0.90           C  
ATOM   1923  O   VAL A 241       3.016 -21.970 -10.174  1.00  0.90           O  
ATOM   1924  CG1 VAL A 241       0.207 -21.626  -8.764  1.00  0.90           C  
ATOM   1925  CG2 VAL A 241      -0.175 -19.231  -9.418  1.00  0.90           C  
ATOM   1926  N   THR A 242       4.225 -21.210  -8.455  1.00  0.93           N  
ATOM   1927  CA  THR A 242       5.263 -22.232  -8.508  1.00  0.93           C  
ATOM   1928  C   THR A 242       5.354 -22.981  -7.182  1.00  0.93           C  
ATOM   1929  CB  THR A 242       6.634 -21.619  -8.849  1.00  0.93           C  
ATOM   1930  O   THR A 242       4.870 -22.498  -6.156  1.00  0.93           O  
ATOM   1931  CG2 THR A 242       6.561 -20.782 -10.122  1.00  0.93           C  
ATOM   1932  OG1 THR A 242       7.061 -20.785  -7.766  1.00  0.93           O  
ATOM   1933  N   PRO A 243       5.886 -24.252  -7.214  1.00  0.93           N  
ATOM   1934  CA  PRO A 243       6.078 -24.989  -5.963  1.00  0.93           C  
ATOM   1935  C   PRO A 243       6.920 -24.220  -4.948  1.00  0.93           C  
ATOM   1936  CB  PRO A 243       6.795 -26.265  -6.412  1.00  0.93           C  
ATOM   1937  O   PRO A 243       6.665 -24.297  -3.743  1.00  0.93           O  
ATOM   1938  CG  PRO A 243       6.334 -26.488  -7.816  1.00  0.93           C  
ATOM   1939  CD  PRO A 243       6.183 -25.153  -8.486  1.00  0.93           C  
ATOM   1940  N   GLU A 244       7.862 -23.517  -5.430  1.00  0.93           N  
ATOM   1941  CA  GLU A 244       8.704 -22.701  -4.561  1.00  0.93           C  
ATOM   1942  C   GLU A 244       7.887 -21.625  -3.852  1.00  0.93           C  
ATOM   1943  CB  GLU A 244       9.839 -22.057  -5.361  1.00  0.93           C  
ATOM   1944  O   GLU A 244       8.025 -21.428  -2.643  1.00  0.93           O  
ATOM   1945  CG  GLU A 244      10.792 -21.224  -4.516  1.00  0.93           C  
ATOM   1946  CD  GLU A 244      11.905 -20.580  -5.327  1.00  0.93           C  
ATOM   1947  OE1 GLU A 244      12.802 -19.943  -4.728  1.00  0.93           O  
ATOM   1948  OE2 GLU A 244      11.880 -20.711  -6.571  1.00  0.93           O  
ATOM   1949  N   ALA A 245       7.107 -20.883  -4.587  1.00  0.93           N  
ATOM   1950  CA  ALA A 245       6.254 -19.844  -4.016  1.00  0.93           C  
ATOM   1951  C   ALA A 245       5.258 -20.436  -3.022  1.00  0.93           C  
ATOM   1952  CB  ALA A 245       5.516 -19.093  -5.122  1.00  0.93           C  
ATOM   1953  O   ALA A 245       5.035 -19.873  -1.948  1.00  0.93           O  
ATOM   1954  N   ARG A 246       4.712 -21.531  -3.370  1.00  0.93           N  
ATOM   1955  CA  ARG A 246       3.778 -22.211  -2.479  1.00  0.93           C  
ATOM   1956  C   ARG A 246       4.452 -22.591  -1.165  1.00  0.93           C  
ATOM   1957  CB  ARG A 246       3.203 -23.459  -3.153  1.00  0.93           C  
ATOM   1958  O   ARG A 246       3.869 -22.424  -0.091  1.00  0.93           O  
ATOM   1959  CG  ARG A 246       2.293 -24.281  -2.254  1.00  0.93           C  
ATOM   1960  CD  ARG A 246       0.987 -23.557  -1.960  1.00  0.93           C  
ATOM   1961  NE  ARG A 246       0.254 -24.189  -0.867  1.00  0.93           N  
ATOM   1962  NH1 ARG A 246      -1.719 -24.418  -2.046  1.00  0.93           N  
ATOM   1963  NH2 ARG A 246      -1.583 -25.148   0.122  1.00  0.93           N  
ATOM   1964  CZ  ARG A 246      -1.014 -24.584  -0.933  1.00  0.93           C  
ATOM   1965  N   ALA A 247       5.622 -23.116  -1.234  1.00  0.94           N  
ATOM   1966  CA  ALA A 247       6.367 -23.503  -0.039  1.00  0.94           C  
ATOM   1967  C   ALA A 247       6.602 -22.302   0.873  1.00  0.94           C  
ATOM   1968  CB  ALA A 247       7.699 -24.142  -0.425  1.00  0.94           C  
ATOM   1969  O   ALA A 247       6.470 -22.407   2.095  1.00  0.94           O  
ATOM   1970  N   ILE A 248       6.898 -21.167   0.271  1.00  0.95           N  
ATOM   1971  CA  ILE A 248       7.129 -19.954   1.049  1.00  0.95           C  
ATOM   1972  C   ILE A 248       5.821 -19.493   1.687  1.00  0.95           C  
ATOM   1973  CB  ILE A 248       7.726 -18.828   0.175  1.00  0.95           C  
ATOM   1974  O   ILE A 248       5.787 -19.157   2.874  1.00  0.95           O  
ATOM   1975  CG1 ILE A 248       9.128 -19.213  -0.310  1.00  0.95           C  
ATOM   1976  CG2 ILE A 248       7.757 -17.505   0.946  1.00  0.95           C  
ATOM   1977  CD1 ILE A 248       9.718 -18.248  -1.329  1.00  0.95           C  
ATOM   1978  N   PHE A 249       4.741 -19.537   0.933  1.00  0.95           N  
ATOM   1979  CA  PHE A 249       3.428 -19.191   1.463  1.00  0.95           C  
ATOM   1980  C   PHE A 249       3.088 -20.052   2.674  1.00  0.95           C  
ATOM   1981  CB  PHE A 249       2.351 -19.352   0.386  1.00  0.95           C  
ATOM   1982  O   PHE A 249       2.684 -19.535   3.717  1.00  0.95           O  
ATOM   1983  CG  PHE A 249       2.023 -18.075  -0.340  1.00  0.95           C  
ATOM   1984  CD1 PHE A 249       1.141 -17.153   0.211  1.00  0.95           C  
ATOM   1985  CD2 PHE A 249       2.596 -17.797  -1.574  1.00  0.95           C  
ATOM   1986  CE1 PHE A 249       0.836 -15.970  -0.459  1.00  0.95           C  
ATOM   1987  CE2 PHE A 249       2.296 -16.618  -2.249  1.00  0.95           C  
ATOM   1988  CZ  PHE A 249       1.414 -15.706  -1.691  1.00  0.95           C  
ATOM   1989  N   ASP A 250       3.238 -21.291   2.512  1.00  0.95           N  
ATOM   1990  CA  ASP A 250       2.887 -22.229   3.574  1.00  0.95           C  
ATOM   1991  C   ASP A 250       3.742 -21.996   4.817  1.00  0.95           C  
ATOM   1992  CB  ASP A 250       3.045 -23.672   3.089  1.00  0.95           C  
ATOM   1993  O   ASP A 250       3.233 -22.020   5.940  1.00  0.95           O  
ATOM   1994  CG  ASP A 250       1.972 -24.086   2.098  1.00  0.95           C  
ATOM   1995  OD1 ASP A 250       0.940 -23.389   1.989  1.00  0.95           O  
ATOM   1996  OD2 ASP A 250       2.159 -25.120   1.420  1.00  0.95           O  
ATOM   1997  N   SER A 251       4.977 -21.825   4.544  1.00  0.95           N  
ATOM   1998  CA  SER A 251       5.895 -21.575   5.650  1.00  0.95           C  
ATOM   1999  C   SER A 251       5.512 -20.312   6.413  1.00  0.95           C  
ATOM   2000  CB  SER A 251       7.331 -21.456   5.139  1.00  0.95           C  
ATOM   2001  O   SER A 251       5.438 -20.322   7.644  1.00  0.95           O  
ATOM   2002  OG  SER A 251       8.213 -21.110   6.192  1.00  0.95           O  
ATOM   2003  N   LEU A 252       5.287 -19.220   5.764  1.00  0.96           N  
ATOM   2004  CA  LEU A 252       4.913 -17.960   6.398  1.00  0.96           C  
ATOM   2005  C   LEU A 252       3.562 -18.082   7.094  1.00  0.96           C  
ATOM   2006  CB  LEU A 252       4.868 -16.832   5.364  1.00  0.96           C  
ATOM   2007  O   LEU A 252       3.379 -17.565   8.199  1.00  0.96           O  
ATOM   2008  CG  LEU A 252       6.212 -16.388   4.786  1.00  0.96           C  
ATOM   2009  CD1 LEU A 252       5.998 -15.380   3.661  1.00  0.96           C  
ATOM   2010  CD2 LEU A 252       7.095 -15.797   5.879  1.00  0.96           C  
ATOM   2011  N   HIS A 253       2.627 -18.693   6.471  1.00  0.94           N  
ATOM   2012  CA  HIS A 253       1.318 -18.932   7.068  1.00  0.94           C  
ATOM   2013  C   HIS A 253       1.442 -19.695   8.382  1.00  0.94           C  
ATOM   2014  CB  HIS A 253       0.419 -19.701   6.098  1.00  0.94           C  
ATOM   2015  O   HIS A 253       0.740 -19.393   9.350  1.00  0.94           O  
ATOM   2016  CG  HIS A 253      -1.037 -19.607   6.426  1.00  0.94           C  
ATOM   2017  CD2 HIS A 253      -1.863 -18.537   6.508  1.00  0.94           C  
ATOM   2018  ND1 HIS A 253      -1.806 -20.712   6.721  1.00  0.94           N  
ATOM   2019  CE1 HIS A 253      -3.046 -20.324   6.970  1.00  0.94           C  
ATOM   2020  NE2 HIS A 253      -3.107 -19.009   6.847  1.00  0.94           N  
ATOM   2021  N   GLN A 254       2.339 -20.693   8.504  1.00  0.93           N  
ATOM   2022  CA  GLN A 254       2.561 -21.485   9.709  1.00  0.93           C  
ATOM   2023  C   GLN A 254       3.094 -20.618  10.847  1.00  0.93           C  
ATOM   2024  CB  GLN A 254       3.530 -22.634   9.427  1.00  0.93           C  
ATOM   2025  O   GLN A 254       2.975 -20.981  12.019  1.00  0.93           O  
ATOM   2026  CG  GLN A 254       2.922 -23.762   8.605  1.00  0.93           C  
ATOM   2027  CD  GLN A 254       3.929 -24.843   8.257  1.00  0.93           C  
ATOM   2028  NE2 GLN A 254       3.451 -25.926   7.654  1.00  0.93           N  
ATOM   2029  OE1 GLN A 254       5.126 -24.705   8.527  1.00  0.93           O  
ATOM   2030  N   HIS A 255       3.589 -19.487  10.473  1.00  0.92           N  
ATOM   2031  CA  HIS A 255       4.141 -18.585  11.477  1.00  0.92           C  
ATOM   2032  C   HIS A 255       3.222 -17.391  11.711  1.00  0.92           C  
ATOM   2033  CB  HIS A 255       5.531 -18.102  11.057  1.00  0.92           C  
ATOM   2034  O   HIS A 255       3.686 -16.302  12.057  1.00  0.92           O  
ATOM   2035  CG  HIS A 255       6.578 -19.168  11.112  1.00  0.92           C  
ATOM   2036  CD2 HIS A 255       7.447 -19.511  12.092  1.00  0.92           C  
ATOM   2037  ND1 HIS A 255       6.822 -20.027  10.062  1.00  0.92           N  
ATOM   2038  CE1 HIS A 255       7.798 -20.855  10.396  1.00  0.92           C  
ATOM   2039  NE2 HIS A 255       8.195 -20.563  11.623  1.00  0.92           N  
ATOM   2040  N   ASN A 256       1.953 -17.553  11.416  1.00  0.91           N  
ATOM   2041  CA  ASN A 256       0.882 -16.605  11.701  1.00  0.91           C  
ATOM   2042  C   ASN A 256       1.023 -15.333  10.870  1.00  0.91           C  
ATOM   2043  CB  ASN A 256       0.849 -16.264  13.192  1.00  0.91           C  
ATOM   2044  O   ASN A 256       0.636 -14.250  11.314  1.00  0.91           O  
ATOM   2045  CG  ASN A 256      -0.491 -15.711  13.636  1.00  0.91           C  
ATOM   2046  ND2 ASN A 256      -0.477 -14.885  14.676  1.00  0.91           N  
ATOM   2047  OD1 ASN A 256      -1.530 -16.025  13.050  1.00  0.91           O  
ATOM   2048  N   ILE A 257       1.756 -15.383   9.820  1.00  0.96           N  
ATOM   2049  CA  ILE A 257       1.788 -14.313   8.829  1.00  0.96           C  
ATOM   2050  C   ILE A 257       0.685 -14.533   7.795  1.00  0.96           C  
ATOM   2051  CB  ILE A 257       3.165 -14.227   8.133  1.00  0.96           C  
ATOM   2052  O   ILE A 257       0.558 -15.625   7.237  1.00  0.96           O  
ATOM   2053  CG1 ILE A 257       4.258 -13.886   9.153  1.00  0.96           C  
ATOM   2054  CG2 ILE A 257       3.134 -13.200   6.998  1.00  0.96           C  
ATOM   2055  CD1 ILE A 257       5.673 -13.985   8.600  1.00  0.96           C  
ATOM   2056  N   THR A 258      -0.075 -13.496   7.515  1.00  0.96           N  
ATOM   2057  CA  THR A 258      -1.242 -13.637   6.650  1.00  0.96           C  
ATOM   2058  C   THR A 258      -1.047 -12.865   5.349  1.00  0.96           C  
ATOM   2059  CB  THR A 258      -2.521 -13.148   7.354  1.00  0.96           C  
ATOM   2060  O   THR A 258      -0.085 -12.106   5.209  1.00  0.96           O  
ATOM   2061  CG2 THR A 258      -2.817 -13.980   8.598  1.00  0.96           C  
ATOM   2062  OG1 THR A 258      -2.354 -11.778   7.738  1.00  0.96           O  
ATOM   2063  N   PHE A 259      -1.999 -13.081   4.438  1.00  0.96           N  
ATOM   2064  CA  PHE A 259      -1.859 -12.526   3.097  1.00  0.96           C  
ATOM   2065  C   PHE A 259      -3.131 -11.802   2.675  1.00  0.96           C  
ATOM   2066  CB  PHE A 259      -1.524 -13.630   2.089  1.00  0.96           C  
ATOM   2067  O   PHE A 259      -4.235 -12.214   3.037  1.00  0.96           O  
ATOM   2068  CG  PHE A 259      -0.253 -14.372   2.402  1.00  0.96           C  
ATOM   2069  CD1 PHE A 259       0.968 -13.928   1.908  1.00  0.96           C  
ATOM   2070  CD2 PHE A 259      -0.278 -15.515   3.190  1.00  0.96           C  
ATOM   2071  CE1 PHE A 259       2.146 -14.613   2.196  1.00  0.96           C  
ATOM   2072  CE2 PHE A 259       0.895 -16.205   3.482  1.00  0.96           C  
ATOM   2073  CZ  PHE A 259       2.106 -15.753   2.983  1.00  0.96           C  
ATOM   2074  N   ALA A 260      -2.948 -10.694   1.987  1.00  0.96           N  
ATOM   2075  CA  ALA A 260      -4.058  -9.930   1.423  1.00  0.96           C  
ATOM   2076  C   ALA A 260      -3.868  -9.710  -0.075  1.00  0.96           C  
ATOM   2077  CB  ALA A 260      -4.199  -8.590   2.141  1.00  0.96           C  
ATOM   2078  O   ALA A 260      -2.743  -9.520  -0.543  1.00  0.96           O  
ATOM   2079  N   LEU A 261      -4.966  -9.852  -0.789  1.00  0.94           N  
ATOM   2080  CA  LEU A 261      -4.962  -9.433  -2.186  1.00  0.94           C  
ATOM   2081  C   LEU A 261      -5.329  -7.958  -2.312  1.00  0.94           C  
ATOM   2082  CB  LEU A 261      -5.935 -10.285  -3.004  1.00  0.94           C  
ATOM   2083  O   LEU A 261      -6.460  -7.568  -2.013  1.00  0.94           O  
ATOM   2084  CG  LEU A 261      -5.600 -11.773  -3.122  1.00  0.94           C  
ATOM   2085  CD1 LEU A 261      -6.702 -12.506  -3.879  1.00  0.94           C  
ATOM   2086  CD2 LEU A 261      -4.253 -11.965  -3.810  1.00  0.94           C  
ATOM   2087  N   ASP A 262      -4.393  -7.116  -2.721  1.00  0.94           N  
ATOM   2088  CA  ASP A 262      -4.575  -5.672  -2.828  1.00  0.94           C  
ATOM   2089  C   ASP A 262      -5.100  -5.285  -4.209  1.00  0.94           C  
ATOM   2090  CB  ASP A 262      -3.260  -4.943  -2.543  1.00  0.94           C  
ATOM   2091  O   ASP A 262      -4.882  -6.005  -5.186  1.00  0.94           O  
ATOM   2092  CG  ASP A 262      -3.462  -3.497  -2.126  1.00  0.94           C  
ATOM   2093  OD1 ASP A 262      -4.614  -3.095  -1.857  1.00  0.94           O  
ATOM   2094  OD2 ASP A 262      -2.460  -2.752  -2.070  1.00  0.94           O  
ATOM   2095  N   ASP A 263      -5.980  -4.161  -4.229  1.00  0.91           N  
ATOM   2096  CA  ASP A 263      -6.568  -3.624  -5.452  1.00  0.91           C  
ATOM   2097  C   ASP A 263      -7.368  -4.693  -6.193  1.00  0.91           C  
ATOM   2098  CB  ASP A 263      -5.479  -3.055  -6.365  1.00  0.91           C  
ATOM   2099  O   ASP A 263      -7.249  -4.832  -7.412  1.00  0.91           O  
ATOM   2100  CG  ASP A 263      -4.808  -1.820  -5.790  1.00  0.91           C  
ATOM   2101  OD1 ASP A 263      -5.420  -1.132  -4.945  1.00  0.91           O  
ATOM   2102  OD2 ASP A 263      -3.659  -1.531  -6.188  1.00  0.91           O  
ATOM   2103  N   PHE A 264      -8.133  -5.558  -5.474  1.00  0.90           N  
ATOM   2104  CA  PHE A 264      -8.917  -6.661  -6.017  1.00  0.90           C  
ATOM   2105  C   PHE A 264      -9.984  -6.145  -6.976  1.00  0.90           C  
ATOM   2106  CB  PHE A 264      -9.570  -7.465  -4.889  1.00  0.90           C  
ATOM   2107  O   PHE A 264     -10.703  -5.194  -6.659  1.00  0.90           O  
ATOM   2108  CG  PHE A 264     -10.073  -8.816  -5.319  1.00  0.90           C  
ATOM   2109  CD1 PHE A 264     -11.405  -8.998  -5.670  1.00  0.90           C  
ATOM   2110  CD2 PHE A 264      -9.213  -9.906  -5.373  1.00  0.90           C  
ATOM   2111  CE1 PHE A 264     -11.874 -10.248  -6.068  1.00  0.90           C  
ATOM   2112  CE2 PHE A 264      -9.674 -11.158  -5.770  1.00  0.90           C  
ATOM   2113  CZ  PHE A 264     -11.005 -11.327  -6.117  1.00  0.90           C  
ATOM   2114  N   GLY A 265      -9.992  -6.744  -8.230  1.00  0.85           N  
ATOM   2115  CA  GLY A 265     -10.998  -6.406  -9.225  1.00  0.85           C  
ATOM   2116  C   GLY A 265     -10.458  -5.544 -10.350  1.00  0.85           C  
ATOM   2117  O   GLY A 265     -11.160  -5.281 -11.329  1.00  0.85           O  
ATOM   2118  N   THR A 266      -9.197  -5.116 -10.242  1.00  0.84           N  
ATOM   2119  CA  THR A 266      -8.653  -4.208 -11.246  1.00  0.84           C  
ATOM   2120  C   THR A 266      -7.801  -4.968 -12.259  1.00  0.84           C  
ATOM   2121  CB  THR A 266      -7.809  -3.096 -10.594  1.00  0.84           C  
ATOM   2122  O   THR A 266      -7.443  -4.427 -13.306  1.00  0.84           O  
ATOM   2123  CG2 THR A 266      -8.656  -2.242  -9.656  1.00  0.84           C  
ATOM   2124  OG1 THR A 266      -6.741  -3.691  -9.846  1.00  0.84           O  
ATOM   2125  N   GLY A 267      -7.579  -6.261 -12.069  1.00  0.79           N  
ATOM   2126  CA  GLY A 267      -6.736  -7.037 -12.964  1.00  0.79           C  
ATOM   2127  C   GLY A 267      -7.280  -8.425 -13.243  1.00  0.79           C  
ATOM   2128  O   GLY A 267      -8.324  -8.807 -12.709  1.00  0.79           O  
ATOM   2129  N   TYR A 268      -6.650  -9.270 -14.124  1.00  0.63           N  
ATOM   2130  CA  TYR A 268      -7.165 -10.482 -14.751  1.00  0.63           C  
ATOM   2131  C   TYR A 268      -6.842 -11.711 -13.909  1.00  0.63           C  
ATOM   2132  CB  TYR A 268      -6.585 -10.648 -16.159  1.00  0.63           C  
ATOM   2133  O   TYR A 268      -7.605 -12.680 -13.896  1.00  0.63           O  
ATOM   2134  CG  TYR A 268      -7.152  -9.677 -17.167  1.00  0.63           C  
ATOM   2135  CD1 TYR A 268      -8.403  -9.889 -17.741  1.00  0.63           C  
ATOM   2136  CD2 TYR A 268      -6.437  -8.546 -17.548  1.00  0.63           C  
ATOM   2137  CE1 TYR A 268      -8.928  -8.999 -18.671  1.00  0.63           C  
ATOM   2138  CE2 TYR A 268      -6.952  -7.649 -18.478  1.00  0.63           C  
ATOM   2139  OH  TYR A 268      -8.712  -6.998 -19.953  1.00  0.63           O  
ATOM   2140  CZ  TYR A 268      -8.197  -7.883 -19.032  1.00  0.63           C  
ATOM   2141  N   ALA A 269      -5.947 -11.586 -12.851  1.00  0.63           N  
ATOM   2142  CA  ALA A 269      -5.394 -12.812 -12.281  1.00  0.63           C  
ATOM   2143  C   ALA A 269      -5.930 -13.053 -10.873  1.00  0.63           C  
ATOM   2144  CB  ALA A 269      -3.869 -12.750 -12.263  1.00  0.63           C  
ATOM   2145  O   ALA A 269      -5.389 -13.873 -10.128  1.00  0.63           O  
ATOM   2146  N   THR A 270      -7.306 -12.939 -10.553  1.00  0.72           N  
ATOM   2147  CA  THR A 270      -7.656 -12.964  -9.137  1.00  0.72           C  
ATOM   2148  C   THR A 270      -8.156 -14.347  -8.728  1.00  0.72           C  
ATOM   2149  CB  THR A 270      -8.730 -11.910  -8.809  1.00  0.72           C  
ATOM   2150  O   THR A 270      -7.799 -14.850  -7.661  1.00  0.72           O  
ATOM   2151  CG2 THR A 270      -8.734 -11.575  -7.321  1.00  0.72           C  
ATOM   2152  OG1 THR A 270      -8.463 -10.716  -9.555  1.00  0.72           O  
ATOM   2153  N   TYR A 271      -8.705 -15.100  -9.710  1.00  0.80           N  
ATOM   2154  CA  TYR A 271      -9.322 -16.347  -9.273  1.00  0.80           C  
ATOM   2155  C   TYR A 271      -8.286 -17.459  -9.163  1.00  0.80           C  
ATOM   2156  CB  TYR A 271     -10.435 -16.764 -10.239  1.00  0.80           C  
ATOM   2157  O   TYR A 271      -8.323 -18.261  -8.227  1.00  0.80           O  
ATOM   2158  CG  TYR A 271     -11.689 -15.933 -10.114  1.00  0.80           C  
ATOM   2159  CD1 TYR A 271     -12.575 -16.127  -9.057  1.00  0.80           C  
ATOM   2160  CD2 TYR A 271     -11.991 -14.952 -11.053  1.00  0.80           C  
ATOM   2161  CE1 TYR A 271     -13.733 -15.365  -8.939  1.00  0.80           C  
ATOM   2162  CE2 TYR A 271     -13.146 -14.184 -10.946  1.00  0.80           C  
ATOM   2163  OH  TYR A 271     -15.154 -13.640  -9.775  1.00  0.80           O  
ATOM   2164  CZ  TYR A 271     -14.009 -14.397  -9.887  1.00  0.80           C  
ATOM   2165  N   ARG A 272      -7.479 -17.441 -10.121  1.00  0.82           N  
ATOM   2166  CA  ARG A 272      -6.409 -18.433 -10.104  1.00  0.82           C  
ATOM   2167  C   ARG A 272      -5.537 -18.276  -8.862  1.00  0.82           C  
ATOM   2168  CB  ARG A 272      -5.550 -18.320 -11.365  1.00  0.82           C  
ATOM   2169  O   ARG A 272      -5.141 -19.268  -8.247  1.00  0.82           O  
ATOM   2170  CG  ARG A 272      -4.513 -19.423 -11.505  1.00  0.82           C  
ATOM   2171  CD  ARG A 272      -3.731 -19.301 -12.805  1.00  0.82           C  
ATOM   2172  NE  ARG A 272      -2.698 -20.326 -12.911  1.00  0.82           N  
ATOM   2173  NH1 ARG A 272      -1.974 -19.674 -15.006  1.00  0.82           N  
ATOM   2174  NH2 ARG A 272      -0.981 -21.447 -13.946  1.00  0.82           N  
ATOM   2175  CZ  ARG A 272      -1.887 -20.480 -13.954  1.00  0.82           C  
ATOM   2176  N   TYR A 273      -5.309 -17.072  -8.497  1.00  0.83           N  
ATOM   2177  CA  TYR A 273      -4.488 -16.782  -7.327  1.00  0.83           C  
ATOM   2178  C   TYR A 273      -5.193 -17.212  -6.046  1.00  0.83           C  
ATOM   2179  CB  TYR A 273      -4.152 -15.289  -7.262  1.00  0.83           C  
ATOM   2180  O   TYR A 273      -4.572 -17.797  -5.155  1.00  0.83           O  
ATOM   2181  CG  TYR A 273      -2.822 -14.993  -6.612  1.00  0.83           C  
ATOM   2182  CD1 TYR A 273      -2.754 -14.514  -5.306  1.00  0.83           C  
ATOM   2183  CD2 TYR A 273      -1.631 -15.192  -7.303  1.00  0.83           C  
ATOM   2184  CE1 TYR A 273      -1.531 -14.239  -4.704  1.00  0.83           C  
ATOM   2185  CE2 TYR A 273      -0.403 -14.920  -6.710  1.00  0.83           C  
ATOM   2186  OH  TYR A 273       0.851 -14.174  -4.821  1.00  0.83           O  
ATOM   2187  CZ  TYR A 273      -0.363 -14.445  -5.412  1.00  0.83           C  
ATOM   2188  N   LEU A 274      -6.479 -17.004  -5.979  1.00  0.87           N  
ATOM   2189  CA  LEU A 274      -7.276 -17.403  -4.824  1.00  0.87           C  
ATOM   2190  C   LEU A 274      -7.286 -18.920  -4.667  1.00  0.87           C  
ATOM   2191  CB  LEU A 274      -8.710 -16.882  -4.956  1.00  0.87           C  
ATOM   2192  O   LEU A 274      -7.287 -19.432  -3.545  1.00  0.87           O  
ATOM   2193  CG  LEU A 274      -8.933 -15.413  -4.596  1.00  0.87           C  
ATOM   2194  CD1 LEU A 274     -10.359 -14.994  -4.940  1.00  0.87           C  
ATOM   2195  CD2 LEU A 274      -8.641 -15.173  -3.119  1.00  0.87           C  
ATOM   2196  N   GLN A 275      -7.221 -19.579  -5.767  1.00  0.87           N  
ATOM   2197  CA  GLN A 275      -7.227 -21.038  -5.758  1.00  0.87           C  
ATOM   2198  C   GLN A 275      -5.864 -21.591  -5.351  1.00  0.87           C  
ATOM   2199  CB  GLN A 275      -7.627 -21.582  -7.130  1.00  0.87           C  
ATOM   2200  O   GLN A 275      -5.781 -22.633  -4.697  1.00  0.87           O  
ATOM   2201  CG  GLN A 275      -9.108 -21.425  -7.446  1.00  0.87           C  
ATOM   2202  CD  GLN A 275      -9.486 -22.011  -8.793  1.00  0.87           C  
ATOM   2203  NE2 GLN A 275     -10.779 -22.239  -8.999  1.00  0.87           N  
ATOM   2204  OE1 GLN A 275      -8.624 -22.257  -9.642  1.00  0.87           O  
ATOM   2205  N   ALA A 276      -4.889 -20.865  -5.711  1.00  0.87           N  
ATOM   2206  CA  ALA A 276      -3.536 -21.403  -5.598  1.00  0.87           C  
ATOM   2207  C   ALA A 276      -2.945 -21.116  -4.221  1.00  0.87           C  
ATOM   2208  CB  ALA A 276      -2.640 -20.824  -6.690  1.00  0.87           C  
ATOM   2209  O   ALA A 276      -2.125 -21.888  -3.717  1.00  0.87           O  
ATOM   2210  N   PHE A 277      -3.334 -19.997  -3.602  1.00  0.88           N  
ATOM   2211  CA  PHE A 277      -2.692 -19.577  -2.361  1.00  0.88           C  
ATOM   2212  C   PHE A 277      -3.732 -19.293  -1.283  1.00  0.88           C  
ATOM   2213  CB  PHE A 277      -1.827 -18.335  -2.596  1.00  0.88           C  
ATOM   2214  O   PHE A 277      -4.808 -18.768  -1.575  1.00  0.88           O  
ATOM   2215  CG  PHE A 277      -0.720 -18.546  -3.594  1.00  0.88           C  
ATOM   2216  CD1 PHE A 277       0.276 -19.486  -3.359  1.00  0.88           C  
ATOM   2217  CD2 PHE A 277      -0.676 -17.805  -4.767  1.00  0.88           C  
ATOM   2218  CE1 PHE A 277       1.302 -19.683  -4.280  1.00  0.88           C  
ATOM   2219  CE2 PHE A 277       0.346 -17.997  -5.693  1.00  0.88           C  
ATOM   2220  CZ  PHE A 277       1.334 -18.936  -5.447  1.00  0.88           C  
ATOM   2221  N   PRO A 278      -3.480 -19.712  -0.028  1.00  0.86           N  
ATOM   2222  CA  PRO A 278      -4.389 -19.387   1.073  1.00  0.86           C  
ATOM   2223  C   PRO A 278      -4.364 -17.905   1.441  1.00  0.86           C  
ATOM   2224  CB  PRO A 278      -3.866 -20.246   2.228  1.00  0.86           C  
ATOM   2225  O   PRO A 278      -3.409 -17.437   2.067  1.00  0.86           O  
ATOM   2226  CG  PRO A 278      -2.402 -20.390   1.964  1.00  0.86           C  
ATOM   2227  CD  PRO A 278      -2.182 -20.377   0.478  1.00  0.86           C  
ATOM   2228  N   VAL A 279      -5.176 -17.112   0.891  1.00  0.93           N  
ATOM   2229  CA  VAL A 279      -5.222 -15.699   1.253  1.00  0.93           C  
ATOM   2230  C   VAL A 279      -6.238 -15.485   2.373  1.00  0.93           C  
ATOM   2231  CB  VAL A 279      -5.574 -14.813   0.037  1.00  0.93           C  
ATOM   2232  O   VAL A 279      -7.186 -16.260   2.515  1.00  0.93           O  
ATOM   2233  CG1 VAL A 279      -4.455 -14.853  -1.002  1.00  0.93           C  
ATOM   2234  CG2 VAL A 279      -6.898 -15.258  -0.581  1.00  0.93           C  
ATOM   2235  N   ASP A 280      -6.018 -14.352   3.175  1.00  0.96           N  
ATOM   2236  CA  ASP A 280      -6.833 -14.089   4.357  1.00  0.96           C  
ATOM   2237  C   ASP A 280      -7.719 -12.862   4.151  1.00  0.96           C  
ATOM   2238  CB  ASP A 280      -5.946 -13.896   5.589  1.00  0.96           C  
ATOM   2239  O   ASP A 280      -8.797 -12.763   4.742  1.00  0.96           O  
ATOM   2240  CG  ASP A 280      -5.053 -15.092   5.869  1.00  0.96           C  
ATOM   2241  OD1 ASP A 280      -5.525 -16.076   6.479  1.00  0.96           O  
ATOM   2242  OD2 ASP A 280      -3.866 -15.049   5.480  1.00  0.96           O  
ATOM   2243  N   PHE A 281      -7.189 -11.938   3.328  1.00  0.96           N  
ATOM   2244  CA  PHE A 281      -7.896 -10.681   3.113  1.00  0.96           C  
ATOM   2245  C   PHE A 281      -8.062 -10.401   1.624  1.00  0.96           C  
ATOM   2246  CB  PHE A 281      -7.152  -9.522   3.784  1.00  0.96           C  
ATOM   2247  O   PHE A 281      -7.191 -10.743   0.821  1.00  0.96           O  
ATOM   2248  CG  PHE A 281      -7.003  -9.679   5.274  1.00  0.96           C  
ATOM   2249  CD1 PHE A 281      -7.921  -9.100   6.142  1.00  0.96           C  
ATOM   2250  CD2 PHE A 281      -5.945 -10.405   5.805  1.00  0.96           C  
ATOM   2251  CE1 PHE A 281      -7.786  -9.244   7.521  1.00  0.96           C  
ATOM   2252  CE2 PHE A 281      -5.804 -10.552   7.182  1.00  0.96           C  
ATOM   2253  CZ  PHE A 281      -6.724  -9.970   8.039  1.00  0.96           C  
ATOM   2254  N   ILE A 282      -9.240  -9.875   1.377  1.00  0.96           N  
ATOM   2255  CA  ILE A 282      -9.445  -9.194   0.103  1.00  0.96           C  
ATOM   2256  C   ILE A 282      -9.616  -7.696   0.340  1.00  0.96           C  
ATOM   2257  CB  ILE A 282     -10.670  -9.761  -0.649  1.00  0.96           C  
ATOM   2258  O   ILE A 282     -10.405  -7.282   1.193  1.00  0.96           O  
ATOM   2259  CG1 ILE A 282     -10.392 -11.194  -1.119  1.00  0.96           C  
ATOM   2260  CG2 ILE A 282     -11.043  -8.860  -1.829  1.00  0.96           C  
ATOM   2261  CD1 ILE A 282     -11.585 -11.871  -1.779  1.00  0.96           C  
ATOM   2262  N   LYS A 283      -8.781  -6.891  -0.411  1.00  0.97           N  
ATOM   2263  CA  LYS A 283      -8.912  -5.439  -0.327  1.00  0.97           C  
ATOM   2264  C   LYS A 283      -9.603  -4.877  -1.566  1.00  0.97           C  
ATOM   2265  CB  LYS A 283      -7.541  -4.786  -0.150  1.00  0.97           C  
ATOM   2266  O   LYS A 283      -9.082  -4.989  -2.678  1.00  0.97           O  
ATOM   2267  CG  LYS A 283      -6.813  -5.208   1.118  1.00  0.97           C  
ATOM   2268  CD  LYS A 283      -5.440  -4.556   1.218  1.00  0.97           C  
ATOM   2269  CE  LYS A 283      -5.545  -3.083   1.588  1.00  0.97           C  
ATOM   2270  NZ  LYS A 283      -4.208  -2.491   1.892  1.00  0.97           N  
ATOM   2271  N   ILE A 284     -10.790  -4.245  -1.325  1.00  0.96           N  
ATOM   2272  CA  ILE A 284     -11.556  -3.658  -2.418  1.00  0.96           C  
ATOM   2273  C   ILE A 284     -10.925  -2.331  -2.837  1.00  0.96           C  
ATOM   2274  CB  ILE A 284     -13.034  -3.446  -2.023  1.00  0.96           C  
ATOM   2275  O   ILE A 284     -10.760  -1.428  -2.014  1.00  0.96           O  
ATOM   2276  CG1 ILE A 284     -13.653  -4.765  -1.545  1.00  0.96           C  
ATOM   2277  CG2 ILE A 284     -13.829  -2.862  -3.195  1.00  0.96           C  
ATOM   2278  CD1 ILE A 284     -15.048  -4.616  -0.953  1.00  0.96           C  
ATOM   2279  N   ASP A 285     -10.638  -2.169  -4.042  1.00  0.95           N  
ATOM   2280  CA  ASP A 285      -9.975  -0.982  -4.573  1.00  0.95           C  
ATOM   2281  C   ASP A 285     -10.852   0.256  -4.409  1.00  0.95           C  
ATOM   2282  CB  ASP A 285      -9.616  -1.182  -6.047  1.00  0.95           C  
ATOM   2283  O   ASP A 285     -12.079   0.170  -4.497  1.00  0.95           O  
ATOM   2284  CG  ASP A 285      -8.839  -0.015  -6.631  1.00  0.95           C  
ATOM   2285  OD1 ASP A 285      -9.448   0.856  -7.288  1.00  0.95           O  
ATOM   2286  OD2 ASP A 285      -7.605   0.031  -6.435  1.00  0.95           O  
ATOM   2287  N   LYS A 286     -10.266   1.320  -4.227  1.00  0.94           N  
ATOM   2288  CA  LYS A 286     -10.932   2.587  -3.942  1.00  0.94           C  
ATOM   2289  C   LYS A 286     -11.877   2.979  -5.075  1.00  0.94           C  
ATOM   2290  CB  LYS A 286      -9.903   3.695  -3.712  1.00  0.94           C  
ATOM   2291  O   LYS A 286     -12.898   3.629  -4.842  1.00  0.94           O  
ATOM   2292  CG  LYS A 286      -9.064   4.025  -4.938  1.00  0.94           C  
ATOM   2293  CD  LYS A 286      -8.061   5.134  -4.647  1.00  0.94           C  
ATOM   2294  CE  LYS A 286      -7.212   5.456  -5.870  1.00  0.94           C  
ATOM   2295  NZ  LYS A 286      -6.204   6.519  -5.580  1.00  0.94           N  
ATOM   2296  N   SER A 287     -11.491   2.657  -6.338  1.00  0.93           N  
ATOM   2297  CA  SER A 287     -12.319   3.041  -7.477  1.00  0.93           C  
ATOM   2298  C   SER A 287     -13.714   2.435  -7.376  1.00  0.93           C  
ATOM   2299  CB  SER A 287     -11.660   2.610  -8.788  1.00  0.93           C  
ATOM   2300  O   SER A 287     -14.704   3.079  -7.728  1.00  0.93           O  
ATOM   2301  OG  SER A 287     -11.599   1.197  -8.879  1.00  0.93           O  
ATOM   2302  N   PHE A 288     -13.849   1.215  -6.842  1.00  0.95           N  
ATOM   2303  CA  PHE A 288     -15.148   0.571  -6.691  1.00  0.95           C  
ATOM   2304  C   PHE A 288     -15.893   1.129  -5.484  1.00  0.95           C  
ATOM   2305  CB  PHE A 288     -14.985  -0.946  -6.552  1.00  0.95           C  
ATOM   2306  O   PHE A 288     -17.114   1.288  -5.521  1.00  0.95           O  
ATOM   2307  CG  PHE A 288     -14.352  -1.601  -7.750  1.00  0.95           C  
ATOM   2308  CD1 PHE A 288     -14.980  -1.571  -8.989  1.00  0.95           C  
ATOM   2309  CD2 PHE A 288     -13.128  -2.247  -7.636  1.00  0.95           C  
ATOM   2310  CE1 PHE A 288     -14.396  -2.177 -10.099  1.00  0.95           C  
ATOM   2311  CE2 PHE A 288     -12.538  -2.854  -8.741  1.00  0.95           C  
ATOM   2312  CZ  PHE A 288     -13.174  -2.819  -9.971  1.00  0.95           C  
ATOM   2313  N   VAL A 289     -15.178   1.408  -4.441  1.00  0.94           N  
ATOM   2314  CA  VAL A 289     -15.778   1.957  -3.230  1.00  0.94           C  
ATOM   2315  C   VAL A 289     -16.365   3.335  -3.522  1.00  0.94           C  
ATOM   2316  CB  VAL A 289     -14.750   2.049  -2.080  1.00  0.94           C  
ATOM   2317  O   VAL A 289     -17.499   3.629  -3.136  1.00  0.94           O  
ATOM   2318  CG1 VAL A 289     -15.348   2.776  -0.877  1.00  0.94           C  
ATOM   2319  CG2 VAL A 289     -14.270   0.655  -1.680  1.00  0.94           C  
ATOM   2320  N   GLN A 290     -15.656   4.104  -4.277  1.00  0.93           N  
ATOM   2321  CA  GLN A 290     -16.048   5.482  -4.554  1.00  0.93           C  
ATOM   2322  C   GLN A 290     -17.258   5.533  -5.483  1.00  0.93           C  
ATOM   2323  CB  GLN A 290     -14.883   6.260  -5.166  1.00  0.93           C  
ATOM   2324  O   GLN A 290     -18.061   6.466  -5.414  1.00  0.93           O  
ATOM   2325  CG  GLN A 290     -13.740   6.521  -4.194  1.00  0.93           C  
ATOM   2326  CD  GLN A 290     -12.549   7.189  -4.855  1.00  0.93           C  
ATOM   2327  NE2 GLN A 290     -11.644   7.726  -4.043  1.00  0.93           N  
ATOM   2328  OE1 GLN A 290     -12.441   7.221  -6.085  1.00  0.93           O  
ATOM   2329  N   MET A 291     -17.421   4.529  -6.317  1.00  0.94           N  
ATOM   2330  CA  MET A 291     -18.456   4.570  -7.347  1.00  0.94           C  
ATOM   2331  C   MET A 291     -19.661   3.729  -6.940  1.00  0.94           C  
ATOM   2332  CB  MET A 291     -17.903   4.078  -8.685  1.00  0.94           C  
ATOM   2333  O   MET A 291     -20.695   3.753  -7.610  1.00  0.94           O  
ATOM   2334  CG  MET A 291     -16.871   5.008  -9.302  1.00  0.94           C  
ATOM   2335  SD  MET A 291     -17.544   6.683  -9.633  1.00  0.94           S  
ATOM   2336  CE  MET A 291     -16.005   7.644  -9.673  1.00  0.94           C  
ATOM   2337  N   ALA A 292     -19.597   3.034  -5.822  1.00  0.93           N  
ATOM   2338  CA  ALA A 292     -20.578   2.018  -5.451  1.00  0.93           C  
ATOM   2339  C   ALA A 292     -21.937   2.649  -5.161  1.00  0.93           C  
ATOM   2340  CB  ALA A 292     -20.092   1.228  -4.238  1.00  0.93           C  
ATOM   2341  O   ALA A 292     -22.977   2.014  -5.356  1.00  0.93           O  
ATOM   2342  N   SER A 293     -22.006   3.901  -4.739  1.00  0.89           N  
ATOM   2343  CA  SER A 293     -23.270   4.536  -4.381  1.00  0.89           C  
ATOM   2344  C   SER A 293     -23.912   5.210  -5.589  1.00  0.89           C  
ATOM   2345  CB  SER A 293     -23.058   5.563  -3.267  1.00  0.89           C  
ATOM   2346  O   SER A 293     -25.112   5.494  -5.583  1.00  0.89           O  
ATOM   2347  OG  SER A 293     -22.140   6.563  -3.673  1.00  0.89           O  
ATOM   2348  N   VAL A 294     -23.120   5.429  -6.620  1.00  0.93           N  
ATOM   2349  CA  VAL A 294     -23.670   6.224  -7.713  1.00  0.93           C  
ATOM   2350  C   VAL A 294     -23.693   5.394  -8.994  1.00  0.93           C  
ATOM   2351  CB  VAL A 294     -22.861   7.522  -7.933  1.00  0.93           C  
ATOM   2352  O   VAL A 294     -24.326   5.780  -9.980  1.00  0.93           O  
ATOM   2353  CG1 VAL A 294     -22.967   8.437  -6.715  1.00  0.93           C  
ATOM   2354  CG2 VAL A 294     -21.400   7.195  -8.235  1.00  0.93           C  
ATOM   2355  N   ASP A 295     -23.001   4.327  -9.016  1.00  0.93           N  
ATOM   2356  CA  ASP A 295     -22.891   3.463 -10.187  1.00  0.93           C  
ATOM   2357  C   ASP A 295     -23.316   2.034  -9.857  1.00  0.93           C  
ATOM   2358  CB  ASP A 295     -21.461   3.474 -10.731  1.00  0.93           C  
ATOM   2359  O   ASP A 295     -22.655   1.349  -9.074  1.00  0.93           O  
ATOM   2360  CG  ASP A 295     -21.267   2.535 -11.908  1.00  0.93           C  
ATOM   2361  OD1 ASP A 295     -21.965   2.690 -12.933  1.00  0.93           O  
ATOM   2362  OD2 ASP A 295     -20.410   1.630 -11.809  1.00  0.93           O  
ATOM   2363  N   GLU A 296     -24.381   1.604 -10.489  1.00  0.94           N  
ATOM   2364  CA  GLU A 296     -24.972   0.297 -10.218  1.00  0.94           C  
ATOM   2365  C   GLU A 296     -23.969  -0.825 -10.473  1.00  0.94           C  
ATOM   2366  CB  GLU A 296     -26.225   0.086 -11.071  1.00  0.94           C  
ATOM   2367  O   GLU A 296     -23.902  -1.790  -9.709  1.00  0.94           O  
ATOM   2368  CG  GLU A 296     -27.088  -1.083 -10.617  1.00  0.94           C  
ATOM   2369  CD  GLU A 296     -28.323  -1.287 -11.480  1.00  0.94           C  
ATOM   2370  OE1 GLU A 296     -29.046  -2.289 -11.277  1.00  0.94           O  
ATOM   2371  OE2 GLU A 296     -28.569  -0.439 -12.366  1.00  0.94           O  
ATOM   2372  N   ILE A 297     -23.201  -0.689 -11.476  1.00  0.94           N  
ATOM   2373  CA  ILE A 297     -22.238  -1.724 -11.836  1.00  0.94           C  
ATOM   2374  C   ILE A 297     -21.187  -1.855 -10.736  1.00  0.94           C  
ATOM   2375  CB  ILE A 297     -21.561  -1.420 -13.191  1.00  0.94           C  
ATOM   2376  O   ILE A 297     -20.836  -2.967 -10.333  1.00  0.94           O  
ATOM   2377  CG1 ILE A 297     -22.585  -1.502 -14.329  1.00  0.94           C  
ATOM   2378  CG2 ILE A 297     -20.391  -2.378 -13.437  1.00  0.94           C  
ATOM   2379  CD1 ILE A 297     -22.040  -1.068 -15.683  1.00  0.94           C  
ATOM   2380  N   SER A 298     -20.648  -0.765 -10.305  1.00  0.93           N  
ATOM   2381  CA  SER A 298     -19.672  -0.788  -9.221  1.00  0.93           C  
ATOM   2382  C   SER A 298     -20.258  -1.421  -7.963  1.00  0.93           C  
ATOM   2383  CB  SER A 298     -19.182   0.627  -8.909  1.00  0.93           C  
ATOM   2384  O   SER A 298     -19.571  -2.164  -7.258  1.00  0.93           O  
ATOM   2385  OG  SER A 298     -18.443   1.154  -9.997  1.00  0.93           O  
ATOM   2386  N   GLY A 299     -21.454  -1.064  -7.639  1.00  0.94           N  
ATOM   2387  CA  GLY A 299     -22.148  -1.697  -6.529  1.00  0.94           C  
ATOM   2388  C   GLY A 299     -22.229  -3.207  -6.658  1.00  0.94           C  
ATOM   2389  O   GLY A 299     -22.008  -3.931  -5.685  1.00  0.94           O  
ATOM   2390  N   HIS A 300     -22.571  -3.706  -7.884  1.00  0.95           N  
ATOM   2391  CA  HIS A 300     -22.654  -5.139  -8.142  1.00  0.95           C  
ATOM   2392  C   HIS A 300     -21.292  -5.806  -7.991  1.00  0.95           C  
ATOM   2393  CB  HIS A 300     -23.214  -5.399  -9.542  1.00  0.95           C  
ATOM   2394  O   HIS A 300     -21.197  -6.927  -7.486  1.00  0.95           O  
ATOM   2395  CG  HIS A 300     -24.668  -5.077  -9.677  1.00  0.95           C  
ATOM   2396  CD2 HIS A 300     -25.338  -4.365 -10.613  1.00  0.95           C  
ATOM   2397  ND1 HIS A 300     -25.612  -5.505  -8.769  1.00  0.95           N  
ATOM   2398  CE1 HIS A 300     -26.804  -5.070  -9.143  1.00  0.95           C  
ATOM   2399  NE2 HIS A 300     -26.665  -4.376 -10.259  1.00  0.95           N  
ATOM   2400  N   ILE A 301     -20.258  -5.097  -8.406  1.00  0.94           N  
ATOM   2401  CA  ILE A 301     -18.907  -5.633  -8.286  1.00  0.94           C  
ATOM   2402  C   ILE A 301     -18.556  -5.824  -6.812  1.00  0.94           C  
ATOM   2403  CB  ILE A 301     -17.871  -4.712  -8.969  1.00  0.94           C  
ATOM   2404  O   ILE A 301     -18.023  -6.865  -6.424  1.00  0.94           O  
ATOM   2405  CG1 ILE A 301     -18.062  -4.729 -10.490  1.00  0.94           C  
ATOM   2406  CG2 ILE A 301     -16.446  -5.129  -8.591  1.00  0.94           C  
ATOM   2407  CD1 ILE A 301     -17.183  -3.733 -11.235  1.00  0.94           C  
ATOM   2408  N   VAL A 302     -18.863  -4.881  -5.998  1.00  0.96           N  
ATOM   2409  CA  VAL A 302     -18.619  -4.984  -4.563  1.00  0.96           C  
ATOM   2410  C   VAL A 302     -19.405  -6.160  -3.988  1.00  0.96           C  
ATOM   2411  CB  VAL A 302     -18.998  -3.679  -3.828  1.00  0.96           C  
ATOM   2412  O   VAL A 302     -18.870  -6.949  -3.205  1.00  0.96           O  
ATOM   2413  CG1 VAL A 302     -18.930  -3.873  -2.314  1.00  0.96           C  
ATOM   2414  CG2 VAL A 302     -18.083  -2.536  -4.265  1.00  0.96           C  
ATOM   2415  N   ASP A 303     -20.671  -6.333  -4.359  1.00  0.96           N  
ATOM   2416  CA  ASP A 303     -21.487  -7.458  -3.913  1.00  0.96           C  
ATOM   2417  C   ASP A 303     -20.846  -8.789  -4.298  1.00  0.96           C  
ATOM   2418  CB  ASP A 303     -22.897  -7.365  -4.500  1.00  0.96           C  
ATOM   2419  O   ASP A 303     -20.821  -9.727  -3.498  1.00  0.96           O  
ATOM   2420  CG  ASP A 303     -23.728  -6.258  -3.875  1.00  0.96           C  
ATOM   2421  OD1 ASP A 303     -23.431  -5.843  -2.734  1.00  0.96           O  
ATOM   2422  OD2 ASP A 303     -24.690  -5.799  -4.528  1.00  0.96           O  
ATOM   2423  N   ASN A 304     -20.368  -8.857  -5.467  1.00  0.95           N  
ATOM   2424  CA  ASN A 304     -19.723 -10.076  -5.944  1.00  0.95           C  
ATOM   2425  C   ASN A 304     -18.474 -10.404  -5.131  1.00  0.95           C  
ATOM   2426  CB  ASN A 304     -19.374  -9.952  -7.428  1.00  0.95           C  
ATOM   2427  O   ASN A 304     -18.236 -11.565  -4.793  1.00  0.95           O  
ATOM   2428  CG  ASN A 304     -20.590 -10.067  -8.326  1.00  0.95           C  
ATOM   2429  ND2 ASN A 304     -20.447  -9.642  -9.576  1.00  0.95           N  
ATOM   2430  OD1 ASN A 304     -21.650 -10.533  -7.900  1.00  0.95           O  
ATOM   2431  N   ILE A 305     -17.717  -9.357  -4.892  1.00  0.94           N  
ATOM   2432  CA  ILE A 305     -16.498  -9.545  -4.113  1.00  0.94           C  
ATOM   2433  C   ILE A 305     -16.852 -10.042  -2.714  1.00  0.94           C  
ATOM   2434  CB  ILE A 305     -15.675  -8.240  -4.027  1.00  0.94           C  
ATOM   2435  O   ILE A 305     -16.224 -10.972  -2.201  1.00  0.94           O  
ATOM   2436  CG1 ILE A 305     -15.096  -7.882  -5.401  1.00  0.94           C  
ATOM   2437  CG2 ILE A 305     -14.564  -8.371  -2.982  1.00  0.94           C  
ATOM   2438  CD1 ILE A 305     -14.479  -6.492  -5.469  1.00  0.94           C  
ATOM   2439  N   VAL A 306     -17.877  -9.441  -2.123  1.00  0.96           N  
ATOM   2440  CA  VAL A 306     -18.324  -9.834  -0.790  1.00  0.96           C  
ATOM   2441  C   VAL A 306     -18.770 -11.294  -0.804  1.00  0.96           C  
ATOM   2442  CB  VAL A 306     -19.473  -8.931  -0.288  1.00  0.96           C  
ATOM   2443  O   VAL A 306     -18.410 -12.068   0.086  1.00  0.96           O  
ATOM   2444  CG1 VAL A 306     -20.120  -9.525   0.962  1.00  0.96           C  
ATOM   2445  CG2 VAL A 306     -18.958  -7.520  -0.008  1.00  0.96           C  
ATOM   2446  N   GLU A 307     -19.481 -11.656  -1.780  1.00  0.95           N  
ATOM   2447  CA  GLU A 307     -19.941 -13.036  -1.909  1.00  0.95           C  
ATOM   2448  C   GLU A 307     -18.769 -13.992  -2.110  1.00  0.95           C  
ATOM   2449  CB  GLU A 307     -20.931 -13.166  -3.069  1.00  0.95           C  
ATOM   2450  O   GLU A 307     -18.736 -15.075  -1.521  1.00  0.95           O  
ATOM   2451  CG  GLU A 307     -22.298 -12.561  -2.781  1.00  0.95           C  
ATOM   2452  CD  GLU A 307     -23.018 -13.230  -1.621  1.00  0.95           C  
ATOM   2453  OE1 GLU A 307     -23.675 -12.521  -0.825  1.00  0.95           O  
ATOM   2454  OE2 GLU A 307     -22.924 -14.472  -1.508  1.00  0.95           O  
ATOM   2455  N   LEU A 308     -17.843 -13.635  -2.875  1.00  0.92           N  
ATOM   2456  CA  LEU A 308     -16.655 -14.435  -3.147  1.00  0.92           C  
ATOM   2457  C   LEU A 308     -15.846 -14.658  -1.873  1.00  0.92           C  
ATOM   2458  CB  LEU A 308     -15.782 -13.757  -4.207  1.00  0.92           C  
ATOM   2459  O   LEU A 308     -15.286 -15.738  -1.669  1.00  0.92           O  
ATOM   2460  CG  LEU A 308     -14.499 -14.490  -4.599  1.00  0.92           C  
ATOM   2461  CD1 LEU A 308     -14.831 -15.812  -5.284  1.00  0.92           C  
ATOM   2462  CD2 LEU A 308     -13.637 -13.615  -5.503  1.00  0.92           C  
ATOM   2463  N   ALA A 309     -15.816 -13.684  -1.015  1.00  0.93           N  
ATOM   2464  CA  ALA A 309     -15.019 -13.726   0.208  1.00  0.93           C  
ATOM   2465  C   ALA A 309     -15.723 -14.537   1.293  1.00  0.93           C  
ATOM   2466  CB  ALA A 309     -14.734 -12.312   0.707  1.00  0.93           C  
ATOM   2467  O   ALA A 309     -15.073 -15.089   2.184  1.00  0.93           O  
ATOM   2468  N   ARG A 310     -16.988 -14.682   1.292  1.00  0.92           N  
ATOM   2469  CA  ARG A 310     -17.797 -15.275   2.352  1.00  0.92           C  
ATOM   2470  C   ARG A 310     -17.524 -16.771   2.477  1.00  0.92           C  
ATOM   2471  CB  ARG A 310     -19.285 -15.034   2.091  1.00  0.92           C  
ATOM   2472  O   ARG A 310     -17.267 -17.271   3.574  1.00  0.92           O  
ATOM   2473  CG  ARG A 310     -20.181 -15.381   3.270  1.00  0.92           C  
ATOM   2474  CD  ARG A 310     -21.648 -15.114   2.961  1.00  0.92           C  
ATOM   2475  NE  ARG A 310     -21.995 -13.710   3.165  1.00  0.92           N  
ATOM   2476  NH1 ARG A 310     -23.100 -13.477   1.150  1.00  0.92           N  
ATOM   2477  NH2 ARG A 310     -22.938 -11.698   2.586  1.00  0.92           N  
ATOM   2478  CZ  ARG A 310     -22.677 -12.965   2.300  1.00  0.92           C  
ATOM   2479  N   LYS A 311     -17.432 -17.473   1.360  1.00  0.84           N  
ATOM   2480  CA  LYS A 311     -17.405 -18.933   1.361  1.00  0.84           C  
ATOM   2481  C   LYS A 311     -16.094 -19.458   1.937  1.00  0.84           C  
ATOM   2482  CB  LYS A 311     -17.610 -19.474  -0.055  1.00  0.84           C  
ATOM   2483  O   LYS A 311     -16.098 -20.323   2.816  1.00  0.84           O  
ATOM   2484  CG  LYS A 311     -19.052 -19.418  -0.537  1.00  0.84           C  
ATOM   2485  CD  LYS A 311     -19.222 -20.126  -1.875  1.00  0.84           C  
ATOM   2486  CE  LYS A 311     -20.672 -20.105  -2.339  1.00  0.84           C  
ATOM   2487  NZ  LYS A 311     -20.840 -20.778  -3.662  1.00  0.84           N  
ATOM   2488  N   PRO A 312     -15.036 -18.838   1.525  1.00  0.88           N  
ATOM   2489  CA  PRO A 312     -13.770 -19.313   2.087  1.00  0.88           C  
ATOM   2490  C   PRO A 312     -13.458 -18.694   3.447  1.00  0.88           C  
ATOM   2491  CB  PRO A 312     -12.737 -18.884   1.042  1.00  0.88           C  
ATOM   2492  O   PRO A 312     -12.467 -19.060   4.084  1.00  0.88           O  
ATOM   2493  CG  PRO A 312     -13.386 -17.758   0.304  1.00  0.88           C  
ATOM   2494  CD  PRO A 312     -14.876 -17.921   0.399  1.00  0.88           C  
ATOM   2495  N   GLY A 313     -14.356 -17.719   3.854  1.00  0.92           N  
ATOM   2496  CA  GLY A 313     -14.150 -17.071   5.139  1.00  0.92           C  
ATOM   2497  C   GLY A 313     -13.084 -15.992   5.100  1.00  0.92           C  
ATOM   2498  O   GLY A 313     -12.328 -15.824   6.059  1.00  0.92           O  
ATOM   2499  N   LEU A 314     -12.909 -15.310   3.968  1.00  0.95           N  
ATOM   2500  CA  LEU A 314     -11.943 -14.226   3.826  1.00  0.95           C  
ATOM   2501  C   LEU A 314     -12.474 -12.940   4.450  1.00  0.95           C  
ATOM   2502  CB  LEU A 314     -11.613 -13.992   2.349  1.00  0.95           C  
ATOM   2503  O   LEU A 314     -13.673 -12.662   4.384  1.00  0.95           O  
ATOM   2504  CG  LEU A 314     -11.104 -15.204   1.568  1.00  0.95           C  
ATOM   2505  CD1 LEU A 314     -10.907 -14.844   0.099  1.00  0.95           C  
ATOM   2506  CD2 LEU A 314      -9.805 -15.725   2.175  1.00  0.95           C  
ATOM   2507  N   SER A 315     -11.585 -12.183   5.094  1.00  0.97           N  
ATOM   2508  CA  SER A 315     -11.934 -10.848   5.569  1.00  0.97           C  
ATOM   2509  C   SER A 315     -11.816  -9.816   4.454  1.00  0.97           C  
ATOM   2510  CB  SER A 315     -11.040 -10.447   6.743  1.00  0.97           C  
ATOM   2511  O   SER A 315     -11.025  -9.986   3.523  1.00  0.97           O  
ATOM   2512  OG  SER A 315     -11.230 -11.321   7.843  1.00  0.97           O  
ATOM   2513  N   ILE A 316     -12.665  -8.797   4.549  1.00  0.98           N  
ATOM   2514  CA  ILE A 316     -12.734  -7.810   3.476  1.00  0.98           C  
ATOM   2515  C   ILE A 316     -12.375  -6.430   4.021  1.00  0.98           C  
ATOM   2516  CB  ILE A 316     -14.134  -7.781   2.823  1.00  0.98           C  
ATOM   2517  O   ILE A 316     -12.897  -6.009   5.056  1.00  0.98           O  
ATOM   2518  CG1 ILE A 316     -14.527  -9.182   2.339  1.00  0.98           C  
ATOM   2519  CG2 ILE A 316     -14.172  -6.773   1.671  1.00  0.98           C  
ATOM   2520  CD1 ILE A 316     -15.990  -9.311   1.940  1.00  0.98           C  
ATOM   2521  N   VAL A 317     -11.466  -5.785   3.250  1.00  0.98           N  
ATOM   2522  CA  VAL A 317     -11.104  -4.405   3.554  1.00  0.98           C  
ATOM   2523  C   VAL A 317     -11.551  -3.490   2.416  1.00  0.98           C  
ATOM   2524  CB  VAL A 317      -9.585  -4.256   3.792  1.00  0.98           C  
ATOM   2525  O   VAL A 317     -11.202  -3.718   1.255  1.00  0.98           O  
ATOM   2526  CG1 VAL A 317      -9.248  -2.843   4.267  1.00  0.98           C  
ATOM   2527  CG2 VAL A 317      -9.099  -5.293   4.804  1.00  0.98           C  
ATOM   2528  N   ALA A 318     -12.375  -2.507   2.767  1.00  0.98           N  
ATOM   2529  CA  ALA A 318     -12.710  -1.480   1.785  1.00  0.98           C  
ATOM   2530  C   ALA A 318     -11.712  -0.327   1.835  1.00  0.98           C  
ATOM   2531  CB  ALA A 318     -14.128  -0.963   2.018  1.00  0.98           C  
ATOM   2532  O   ALA A 318     -11.611   0.372   2.846  1.00  0.98           O  
ATOM   2533  N   GLU A 319     -11.003  -0.054   0.685  1.00  0.97           N  
ATOM   2534  CA  GLU A 319     -10.017   1.020   0.606  1.00  0.97           C  
ATOM   2535  C   GLU A 319     -10.631   2.290   0.023  1.00  0.97           C  
ATOM   2536  CB  GLU A 319      -8.812   0.585  -0.231  1.00  0.97           C  
ATOM   2537  O   GLU A 319     -11.611   2.227  -0.721  1.00  0.97           O  
ATOM   2538  CG  GLU A 319      -8.099  -0.646   0.310  1.00  0.97           C  
ATOM   2539  CD  GLU A 319      -6.928  -1.088  -0.553  1.00  0.97           C  
ATOM   2540  OE1 GLU A 319      -6.072  -1.860  -0.064  1.00  0.97           O  
ATOM   2541  OE2 GLU A 319      -6.865  -0.658  -1.726  1.00  0.97           O  
ATOM   2542  N   GLY A 320     -10.056   3.377   0.478  1.00  0.95           N  
ATOM   2543  CA  GLY A 320     -10.404   4.646  -0.140  1.00  0.95           C  
ATOM   2544  C   GLY A 320     -11.757   5.173   0.299  1.00  0.95           C  
ATOM   2545  O   GLY A 320     -12.474   5.791  -0.490  1.00  0.95           O  
ATOM   2546  N   VAL A 321     -12.220   4.846   1.511  1.00  0.96           N  
ATOM   2547  CA  VAL A 321     -13.465   5.372   2.062  1.00  0.96           C  
ATOM   2548  C   VAL A 321     -13.293   6.848   2.413  1.00  0.96           C  
ATOM   2549  CB  VAL A 321     -13.915   4.577   3.308  1.00  0.96           C  
ATOM   2550  O   VAL A 321     -12.463   7.200   3.254  1.00  0.96           O  
ATOM   2551  CG1 VAL A 321     -15.225   5.135   3.862  1.00  0.96           C  
ATOM   2552  CG2 VAL A 321     -14.063   3.094   2.970  1.00  0.96           C  
ATOM   2553  N   GLU A 322     -14.124   7.660   1.853  1.00  0.95           N  
ATOM   2554  CA  GLU A 322     -13.898   9.094   2.011  1.00  0.95           C  
ATOM   2555  C   GLU A 322     -15.106   9.776   2.646  1.00  0.95           C  
ATOM   2556  CB  GLU A 322     -13.578   9.740   0.660  1.00  0.95           C  
ATOM   2557  O   GLU A 322     -14.994  10.885   3.173  1.00  0.95           O  
ATOM   2558  CG  GLU A 322     -12.272   9.262   0.044  1.00  0.95           C  
ATOM   2559  CD  GLU A 322     -11.909   9.996  -1.237  1.00  0.95           C  
ATOM   2560  OE1 GLU A 322     -10.795   9.780  -1.766  1.00  0.95           O  
ATOM   2561  OE2 GLU A 322     -12.745  10.794  -1.716  1.00  0.95           O  
ATOM   2562  N   THR A 323     -16.337   9.107   2.541  1.00  0.96           N  
ATOM   2563  CA  THR A 323     -17.544   9.712   3.091  1.00  0.96           C  
ATOM   2564  C   THR A 323     -18.269   8.734   4.011  1.00  0.96           C  
ATOM   2565  CB  THR A 323     -18.497  10.174   1.974  1.00  0.96           C  
ATOM   2566  O   THR A 323     -18.071   7.521   3.915  1.00  0.96           O  
ATOM   2567  CG2 THR A 323     -17.764  11.025   0.942  1.00  0.96           C  
ATOM   2568  OG1 THR A 323     -19.051   9.024   1.322  1.00  0.96           O  
ATOM   2569  N   GLN A 324     -19.098   9.263   4.919  1.00  0.97           N  
ATOM   2570  CA  GLN A 324     -19.908   8.438   5.810  1.00  0.97           C  
ATOM   2571  C   GLN A 324     -20.880   7.567   5.020  1.00  0.97           C  
ATOM   2572  CB  GLN A 324     -20.674   9.312   6.804  1.00  0.97           C  
ATOM   2573  O   GLN A 324     -21.146   6.424   5.398  1.00  0.97           O  
ATOM   2574  CG  GLN A 324     -21.329   8.529   7.934  1.00  0.97           C  
ATOM   2575  CD  GLN A 324     -20.331   7.723   8.744  1.00  0.97           C  
ATOM   2576  NE2 GLN A 324     -20.611   6.436   8.919  1.00  0.97           N  
ATOM   2577  OE1 GLN A 324     -19.317   8.253   9.209  1.00  0.97           O  
ATOM   2578  N   GLU A 325     -21.403   8.115   4.014  1.00  0.97           N  
ATOM   2579  CA  GLU A 325     -22.293   7.369   3.128  1.00  0.97           C  
ATOM   2580  C   GLU A 325     -21.612   6.114   2.591  1.00  0.97           C  
ATOM   2581  CB  GLU A 325     -22.760   8.252   1.968  1.00  0.97           C  
ATOM   2582  O   GLU A 325     -22.204   5.033   2.588  1.00  0.97           O  
ATOM   2583  CG  GLU A 325     -23.738   7.564   1.027  1.00  0.97           C  
ATOM   2584  CD  GLU A 325     -24.146   8.431  -0.153  1.00  0.97           C  
ATOM   2585  OE1 GLU A 325     -24.885   7.944  -1.038  1.00  0.97           O  
ATOM   2586  OE2 GLU A 325     -23.723   9.608  -0.193  1.00  0.97           O  
ATOM   2587  N   GLN A 326     -20.365   6.234   2.092  1.00  0.97           N  
ATOM   2588  CA  GLN A 326     -19.590   5.095   1.611  1.00  0.97           C  
ATOM   2589  C   GLN A 326     -19.362   4.075   2.723  1.00  0.97           C  
ATOM   2590  CB  GLN A 326     -18.249   5.559   1.040  1.00  0.97           C  
ATOM   2591  O   GLN A 326     -19.492   2.869   2.503  1.00  0.97           O  
ATOM   2592  CG  GLN A 326     -18.375   6.378  -0.238  1.00  0.97           C  
ATOM   2593  CD  GLN A 326     -17.094   7.109  -0.594  1.00  0.97           C  
ATOM   2594  NE2 GLN A 326     -17.092   7.773  -1.745  1.00  0.97           N  
ATOM   2595  OE1 GLN A 326     -16.116   7.078   0.158  1.00  0.97           O  
ATOM   2596  N   ALA A 327     -19.007   4.559   3.870  1.00  0.98           N  
ATOM   2597  CA  ALA A 327     -18.781   3.702   5.031  1.00  0.98           C  
ATOM   2598  C   ALA A 327     -20.033   2.900   5.373  1.00  0.98           C  
ATOM   2599  CB  ALA A 327     -18.343   4.537   6.231  1.00  0.98           C  
ATOM   2600  O   ALA A 327     -19.968   1.682   5.554  1.00  0.98           O  
ATOM   2601  N   ASP A 328     -21.176   3.573   5.447  1.00  0.98           N  
ATOM   2602  CA  ASP A 328     -22.437   2.917   5.778  1.00  0.98           C  
ATOM   2603  C   ASP A 328     -22.793   1.855   4.739  1.00  0.98           C  
ATOM   2604  CB  ASP A 328     -23.565   3.945   5.887  1.00  0.98           C  
ATOM   2605  O   ASP A 328     -23.258   0.769   5.089  1.00  0.98           O  
ATOM   2606  CG  ASP A 328     -23.415   4.865   7.086  1.00  0.98           C  
ATOM   2607  OD1 ASP A 328     -22.666   4.524   8.026  1.00  0.98           O  
ATOM   2608  OD2 ASP A 328     -24.055   5.938   7.092  1.00  0.98           O  
ATOM   2609  N   LEU A 329     -22.555   2.277   3.531  1.00  0.98           N  
ATOM   2610  CA  LEU A 329     -22.829   1.338   2.448  1.00  0.98           C  
ATOM   2611  C   LEU A 329     -21.978   0.081   2.590  1.00  0.98           C  
ATOM   2612  CB  LEU A 329     -22.568   1.995   1.090  1.00  0.98           C  
ATOM   2613  O   LEU A 329     -22.492  -1.036   2.499  1.00  0.98           O  
ATOM   2614  CG  LEU A 329     -22.742   1.103  -0.140  1.00  0.98           C  
ATOM   2615  CD1 LEU A 329     -24.189   0.633  -0.253  1.00  0.98           C  
ATOM   2616  CD2 LEU A 329     -22.315   1.842  -1.403  1.00  0.98           C  
ATOM   2617  N   MET A 330     -20.669   0.211   2.812  1.00  0.98           N  
ATOM   2618  CA  MET A 330     -19.756  -0.920   2.947  1.00  0.98           C  
ATOM   2619  C   MET A 330     -20.116  -1.768   4.163  1.00  0.98           C  
ATOM   2620  CB  MET A 330     -18.309  -0.435   3.057  1.00  0.98           C  
ATOM   2621  O   MET A 330     -20.095  -2.998   4.095  1.00  0.98           O  
ATOM   2622  CG  MET A 330     -17.790   0.235   1.796  1.00  0.98           C  
ATOM   2623  SD  MET A 330     -17.897  -0.856   0.325  1.00  0.98           S  
ATOM   2624  CE  MET A 330     -19.295  -0.089  -0.541  1.00  0.98           C  
ATOM   2625  N   ILE A 331     -20.456  -1.134   5.227  1.00  0.98           N  
ATOM   2626  CA  ILE A 331     -20.879  -1.840   6.432  1.00  0.98           C  
ATOM   2627  C   ILE A 331     -22.128  -2.667   6.134  1.00  0.98           C  
ATOM   2628  CB  ILE A 331     -21.149  -0.860   7.596  1.00  0.98           C  
ATOM   2629  O   ILE A 331     -22.208  -3.839   6.509  1.00  0.98           O  
ATOM   2630  CG1 ILE A 331     -19.837  -0.236   8.085  1.00  0.98           C  
ATOM   2631  CG2 ILE A 331     -21.879  -1.570   8.740  1.00  0.98           C  
ATOM   2632  CD1 ILE A 331     -20.027   0.950   9.021  1.00  0.98           C  
ATOM   2633  N   GLY A 332     -23.104  -2.100   5.425  1.00  0.98           N  
ATOM   2634  CA  GLY A 332     -24.335  -2.780   5.054  1.00  0.98           C  
ATOM   2635  C   GLY A 332     -24.105  -3.990   4.169  1.00  0.98           C  
ATOM   2636  O   GLY A 332     -24.891  -4.939   4.189  1.00  0.98           O  
ATOM   2637  N   LYS A 333     -23.003  -3.955   3.470  1.00  0.97           N  
ATOM   2638  CA  LYS A 333     -22.722  -5.038   2.532  1.00  0.97           C  
ATOM   2639  C   LYS A 333     -21.912  -6.147   3.199  1.00  0.97           C  
ATOM   2640  CB  LYS A 333     -21.976  -4.508   1.307  1.00  0.97           C  
ATOM   2641  O   LYS A 333     -21.586  -7.152   2.564  1.00  0.97           O  
ATOM   2642  CG  LYS A 333     -22.819  -3.617   0.407  1.00  0.97           C  
ATOM   2643  CD  LYS A 333     -22.040  -3.169  -0.824  1.00  0.97           C  
ATOM   2644  CE  LYS A 333     -22.916  -2.372  -1.781  1.00  0.97           C  
ATOM   2645  NZ  LYS A 333     -23.954  -3.230  -2.427  1.00  0.97           N  
ATOM   2646  N   GLY A 334     -21.529  -5.921   4.441  1.00  0.97           N  
ATOM   2647  CA  GLY A 334     -20.844  -6.965   5.186  1.00  0.97           C  
ATOM   2648  C   GLY A 334     -19.333  -6.827   5.156  1.00  0.97           C  
ATOM   2649  O   GLY A 334     -18.611  -7.812   5.322  1.00  0.97           O  
ATOM   2650  N   VAL A 335     -18.803  -5.635   4.796  1.00  0.98           N  
ATOM   2651  CA  VAL A 335     -17.371  -5.358   4.820  1.00  0.98           C  
ATOM   2652  C   VAL A 335     -16.881  -5.295   6.265  1.00  0.98           C  
ATOM   2653  CB  VAL A 335     -17.035  -4.041   4.086  1.00  0.98           C  
ATOM   2654  O   VAL A 335     -17.546  -4.717   7.128  1.00  0.98           O  
ATOM   2655  CG1 VAL A 335     -15.600  -3.608   4.382  1.00  0.98           C  
ATOM   2656  CG2 VAL A 335     -17.248  -4.201   2.581  1.00  0.98           C  
ATOM   2657  N   HIS A 336     -15.618  -5.845   6.536  1.00  0.98           N  
ATOM   2658  CA  HIS A 336     -15.150  -6.032   7.905  1.00  0.98           C  
ATOM   2659  C   HIS A 336     -14.298  -4.852   8.362  1.00  0.98           C  
ATOM   2660  CB  HIS A 336     -14.353  -7.332   8.025  1.00  0.98           C  
ATOM   2661  O   HIS A 336     -14.333  -4.473   9.535  1.00  0.98           O  
ATOM   2662  CG  HIS A 336     -15.138  -8.553   7.665  1.00  0.98           C  
ATOM   2663  CD2 HIS A 336     -15.974  -9.321   8.401  1.00  0.98           C  
ATOM   2664  ND1 HIS A 336     -15.106  -9.113   6.406  1.00  0.98           N  
ATOM   2665  CE1 HIS A 336     -15.892 -10.177   6.384  1.00  0.98           C  
ATOM   2666  NE2 HIS A 336     -16.431 -10.325   7.582  1.00  0.98           N  
ATOM   2667  N   PHE A 337     -13.505  -4.323   7.383  1.00  0.99           N  
ATOM   2668  CA  PHE A 337     -12.558  -3.270   7.732  1.00  0.99           C  
ATOM   2669  C   PHE A 337     -12.640  -2.117   6.738  1.00  0.99           C  
ATOM   2670  CB  PHE A 337     -11.130  -3.823   7.778  1.00  0.99           C  
ATOM   2671  O   PHE A 337     -12.952  -2.324   5.563  1.00  0.99           O  
ATOM   2672  CG  PHE A 337     -10.979  -5.040   8.650  1.00  0.99           C  
ATOM   2673  CD1 PHE A 337     -11.036  -4.932  10.034  1.00  0.99           C  
ATOM   2674  CD2 PHE A 337     -10.778  -6.292   8.085  1.00  0.99           C  
ATOM   2675  CE1 PHE A 337     -10.896  -6.057  10.844  1.00  0.99           C  
ATOM   2676  CE2 PHE A 337     -10.637  -7.421   8.888  1.00  0.99           C  
ATOM   2677  CZ  PHE A 337     -10.696  -7.301  10.267  1.00  0.99           C  
ATOM   2678  N   LEU A 338     -12.415  -0.903   7.280  1.00  0.99           N  
ATOM   2679  CA  LEU A 338     -12.469   0.306   6.466  1.00  0.99           C  
ATOM   2680  C   LEU A 338     -11.151   1.069   6.538  1.00  0.99           C  
ATOM   2681  CB  LEU A 338     -13.620   1.208   6.922  1.00  0.99           C  
ATOM   2682  O   LEU A 338     -10.553   1.184   7.610  1.00  0.99           O  
ATOM   2683  CG  LEU A 338     -15.007   0.565   6.968  1.00  0.99           C  
ATOM   2684  CD1 LEU A 338     -16.023   1.539   7.556  1.00  0.99           C  
ATOM   2685  CD2 LEU A 338     -15.435   0.115   5.576  1.00  0.99           C  
ATOM   2686  N   GLN A 339     -10.725   1.578   5.408  1.00  0.98           N  
ATOM   2687  CA  GLN A 339      -9.510   2.371   5.260  1.00  0.98           C  
ATOM   2688  C   GLN A 339      -9.712   3.506   4.260  1.00  0.98           C  
ATOM   2689  CB  GLN A 339      -8.341   1.487   4.821  1.00  0.98           C  
ATOM   2690  O   GLN A 339     -10.166   3.277   3.137  1.00  0.98           O  
ATOM   2691  CG  GLN A 339      -7.034   2.244   4.631  1.00  0.98           C  
ATOM   2692  CD  GLN A 339      -5.934   1.379   4.047  1.00  0.98           C  
ATOM   2693  NE2 GLN A 339      -4.691   1.832   4.175  1.00  0.98           N  
ATOM   2694  OE1 GLN A 339      -6.198   0.311   3.484  1.00  0.98           O  
ATOM   2695  N   GLY A 340      -9.367   4.737   4.664  1.00  0.95           N  
ATOM   2696  CA  GLY A 340      -9.520   5.826   3.712  1.00  0.95           C  
ATOM   2697  C   GLY A 340      -9.485   7.196   4.362  1.00  0.95           C  
ATOM   2698  O   GLY A 340      -9.313   7.308   5.578  1.00  0.95           O  
ATOM   2699  N   TYR A 341      -9.604   8.276   3.711  1.00  0.94           N  
ATOM   2700  CA  TYR A 341      -9.428   9.669   4.106  1.00  0.94           C  
ATOM   2701  C   TYR A 341     -10.537  10.112   5.053  1.00  0.94           C  
ATOM   2702  CB  TYR A 341      -9.400  10.578   2.873  1.00  0.94           C  
ATOM   2703  O   TYR A 341     -10.409  11.133   5.733  1.00  0.94           O  
ATOM   2704  CG  TYR A 341      -8.061  10.617   2.178  1.00  0.94           C  
ATOM   2705  CD1 TYR A 341      -7.156   9.567   2.309  1.00  0.94           C  
ATOM   2706  CD2 TYR A 341      -7.699  11.704   1.390  1.00  0.94           C  
ATOM   2707  CE1 TYR A 341      -5.920   9.600   1.671  1.00  0.94           C  
ATOM   2708  CE2 TYR A 341      -6.466  11.748   0.748  1.00  0.94           C  
ATOM   2709  OH  TYR A 341      -4.362  10.730   0.261  1.00  0.94           O  
ATOM   2710  CZ  TYR A 341      -5.584  10.692   0.894  1.00  0.94           C  
ATOM   2711  N   LEU A 342     -11.635   9.383   4.999  1.00  0.94           N  
ATOM   2712  CA  LEU A 342     -12.646   9.664   6.013  1.00  0.94           C  
ATOM   2713  C   LEU A 342     -12.043   9.603   7.412  1.00  0.94           C  
ATOM   2714  CB  LEU A 342     -13.808   8.673   5.901  1.00  0.94           C  
ATOM   2715  O   LEU A 342     -12.398  10.402   8.281  1.00  0.94           O  
ATOM   2716  CG  LEU A 342     -14.920   8.813   6.941  1.00  0.94           C  
ATOM   2717  CD1 LEU A 342     -15.630  10.153   6.781  1.00  0.94           C  
ATOM   2718  CD2 LEU A 342     -15.911   7.659   6.823  1.00  0.94           C  
ATOM   2719  N   TYR A 343     -11.109   8.705   7.569  1.00  0.94           N  
ATOM   2720  CA  TYR A 343     -10.477   8.498   8.867  1.00  0.94           C  
ATOM   2721  C   TYR A 343      -9.119   9.187   8.929  1.00  0.94           C  
ATOM   2722  CB  TYR A 343     -10.316   7.002   9.154  1.00  0.94           C  
ATOM   2723  O   TYR A 343      -8.886  10.035   9.793  1.00  0.94           O  
ATOM   2724  CG  TYR A 343     -11.614   6.233   9.113  1.00  0.94           C  
ATOM   2725  CD1 TYR A 343     -12.484   6.237  10.201  1.00  0.94           C  
ATOM   2726  CD2 TYR A 343     -11.973   5.500   7.986  1.00  0.94           C  
ATOM   2727  CE1 TYR A 343     -13.680   5.528  10.168  1.00  0.94           C  
ATOM   2728  CE2 TYR A 343     -13.167   4.788   7.942  1.00  0.94           C  
ATOM   2729  OH  TYR A 343     -15.196   4.105   8.998  1.00  0.94           O  
ATOM   2730  CZ  TYR A 343     -14.013   4.808   9.036  1.00  0.94           C  
ATOM   2731  N   SER A 344      -8.294   8.754   7.923  1.00  0.94           N  
ATOM   2732  CA  SER A 344      -6.961   9.346   7.883  1.00  0.94           C  
ATOM   2733  C   SER A 344      -6.256   9.032   6.568  1.00  0.94           C  
ATOM   2734  CB  SER A 344      -6.117   8.846   9.056  1.00  0.94           C  
ATOM   2735  O   SER A 344      -6.301   7.897   6.089  1.00  0.94           O  
ATOM   2736  OG  SER A 344      -4.804   9.378   8.994  1.00  0.94           O  
ATOM   2737  N   PRO A 345      -5.685  10.097   6.004  1.00  0.94           N  
ATOM   2738  CA  PRO A 345      -4.717   9.758   4.958  1.00  0.94           C  
ATOM   2739  C   PRO A 345      -3.463   9.084   5.510  1.00  0.94           C  
ATOM   2740  CB  PRO A 345      -4.379  11.116   4.337  1.00  0.94           C  
ATOM   2741  O   PRO A 345      -3.301   8.979   6.729  1.00  0.94           O  
ATOM   2742  CG  PRO A 345      -4.433  12.081   5.477  1.00  0.94           C  
ATOM   2743  CD  PRO A 345      -5.558  11.681   6.388  1.00  0.94           C  
ATOM   2744  N   PRO A 346      -2.618   8.559   4.538  1.00  0.94           N  
ATOM   2745  CA  PRO A 346      -1.331   8.114   5.075  1.00  0.94           C  
ATOM   2746  C   PRO A 346      -0.549   9.242   5.745  1.00  0.94           C  
ATOM   2747  CB  PRO A 346      -0.592   7.597   3.838  1.00  0.94           C  
ATOM   2748  O   PRO A 346      -0.478  10.351   5.210  1.00  0.94           O  
ATOM   2749  CG  PRO A 346      -1.673   7.201   2.885  1.00  0.94           C  
ATOM   2750  CD  PRO A 346      -2.815   8.165   3.031  1.00  0.94           C  
ATOM   2751  N   VAL A 347       0.008   8.933   6.902  1.00  0.92           N  
ATOM   2752  CA  VAL A 347       0.732   9.946   7.663  1.00  0.92           C  
ATOM   2753  C   VAL A 347       2.074   9.384   8.127  1.00  0.92           C  
ATOM   2754  CB  VAL A 347      -0.088  10.439   8.876  1.00  0.92           C  
ATOM   2755  O   VAL A 347       2.258   8.166   8.183  1.00  0.92           O  
ATOM   2756  CG1 VAL A 347      -1.359  11.151   8.416  1.00  0.92           C  
ATOM   2757  CG2 VAL A 347      -0.431   9.270   9.797  1.00  0.92           C  
ATOM   2758  N   PRO A 348       3.003  10.339   8.497  1.00  0.95           N  
ATOM   2759  CA  PRO A 348       4.254   9.840   9.070  1.00  0.95           C  
ATOM   2760  C   PRO A 348       4.034   8.997  10.325  1.00  0.95           C  
ATOM   2761  CB  PRO A 348       5.026  11.120   9.401  1.00  0.95           C  
ATOM   2762  O   PRO A 348       3.043   9.188  11.034  1.00  0.95           O  
ATOM   2763  CG  PRO A 348       4.505  12.139   8.440  1.00  0.95           C  
ATOM   2764  CD  PRO A 348       3.034  11.905   8.247  1.00  0.95           C  
ATOM   2765  N   GLY A 349       4.950   8.102  10.585  1.00  0.95           N  
ATOM   2766  CA  GLY A 349       4.843   7.158  11.685  1.00  0.95           C  
ATOM   2767  C   GLY A 349       4.615   7.828  13.027  1.00  0.95           C  
ATOM   2768  O   GLY A 349       3.739   7.418  13.791  1.00  0.95           O  
ATOM   2769  N   ASN A 350       5.311   8.863  13.323  1.00  0.95           N  
ATOM   2770  CA  ASN A 350       5.180   9.552  14.602  1.00  0.95           C  
ATOM   2771  C   ASN A 350       3.796  10.175  14.763  1.00  0.95           C  
ATOM   2772  CB  ASN A 350       6.264  10.621  14.751  1.00  0.95           C  
ATOM   2773  O   ASN A 350       3.227  10.160  15.856  1.00  0.95           O  
ATOM   2774  CG  ASN A 350       6.283  11.599  13.592  1.00  0.95           C  
ATOM   2775  ND2 ASN A 350       6.794  12.799  13.838  1.00  0.95           N  
ATOM   2776  OD1 ASN A 350       5.842  11.278  12.486  1.00  0.95           O  
ATOM   2777  N   LYS A 351       3.370  10.739  13.658  1.00  0.95           N  
ATOM   2778  CA  LYS A 351       2.025  11.308  13.685  1.00  0.95           C  
ATOM   2779  C   LYS A 351       0.975  10.225  13.919  1.00  0.95           C  
ATOM   2780  CB  LYS A 351       1.730  12.050  12.381  1.00  0.95           C  
ATOM   2781  O   LYS A 351       0.023  10.430  14.676  1.00  0.95           O  
ATOM   2782  CG  LYS A 351       0.401  12.792  12.378  1.00  0.95           C  
ATOM   2783  CD  LYS A 351       0.263  13.686  11.152  1.00  0.95           C  
ATOM   2784  CE  LYS A 351      -1.053  14.451  11.163  1.00  0.95           C  
ATOM   2785  NZ  LYS A 351      -1.193  15.330   9.963  1.00  0.95           N  
ATOM   2786  N   PHE A 352       1.100   9.078  13.268  1.00  0.97           N  
ATOM   2787  CA  PHE A 352       0.202   7.952  13.494  1.00  0.97           C  
ATOM   2788  C   PHE A 352       0.161   7.580  14.971  1.00  0.97           C  
ATOM   2789  CB  PHE A 352       0.633   6.742  12.659  1.00  0.97           C  
ATOM   2790  O   PHE A 352      -0.917   7.425  15.548  1.00  0.97           O  
ATOM   2791  CG  PHE A 352      -0.073   5.466  13.030  1.00  0.97           C  
ATOM   2792  CD1 PHE A 352       0.566   4.498  13.795  1.00  0.97           C  
ATOM   2793  CD2 PHE A 352      -1.377   5.235  12.612  1.00  0.97           C  
ATOM   2794  CE1 PHE A 352      -0.086   3.316  14.139  1.00  0.97           C  
ATOM   2795  CE2 PHE A 352      -2.035   4.056  12.952  1.00  0.97           C  
ATOM   2796  CZ  PHE A 352      -1.387   3.098  13.715  1.00  0.97           C  
ATOM   2797  N   ILE A 353       1.300   7.492  15.621  1.00  0.97           N  
ATOM   2798  CA  ILE A 353       1.393   7.103  17.024  1.00  0.97           C  
ATOM   2799  C   ILE A 353       0.664   8.126  17.892  1.00  0.97           C  
ATOM   2800  CB  ILE A 353       2.864   6.966  17.477  1.00  0.97           C  
ATOM   2801  O   ILE A 353      -0.162   7.761  18.733  1.00  0.97           O  
ATOM   2802  CG1 ILE A 353       3.543   5.804  16.743  1.00  0.97           C  
ATOM   2803  CG2 ILE A 353       2.946   6.779  18.995  1.00  0.97           C  
ATOM   2804  CD1 ILE A 353       2.884   4.453  16.980  1.00  0.97           C  
ATOM   2805  N   SER A 354       0.898   9.354  17.665  1.00  0.96           N  
ATOM   2806  CA  SER A 354       0.332  10.417  18.488  1.00  0.96           C  
ATOM   2807  C   SER A 354      -1.182  10.497  18.324  1.00  0.96           C  
ATOM   2808  CB  SER A 354       0.963  11.764  18.133  1.00  0.96           C  
ATOM   2809  O   SER A 354      -1.912  10.648  19.306  1.00  0.96           O  
ATOM   2810  OG  SER A 354       0.579  12.172  16.831  1.00  0.96           O  
ATOM   2811  N   GLU A 355      -1.690  10.276  17.150  1.00  0.95           N  
ATOM   2812  CA  GLU A 355      -3.095  10.537  16.852  1.00  0.95           C  
ATOM   2813  C   GLU A 355      -3.954   9.302  17.114  1.00  0.95           C  
ATOM   2814  CB  GLU A 355      -3.262  10.994  15.401  1.00  0.95           C  
ATOM   2815  O   GLU A 355      -5.117   9.420  17.504  1.00  0.95           O  
ATOM   2816  CG  GLU A 355      -2.736  12.397  15.134  1.00  0.95           C  
ATOM   2817  CD  GLU A 355      -3.062  12.905  13.739  1.00  0.95           C  
ATOM   2818  OE1 GLU A 355      -2.746  14.077  13.430  1.00  0.95           O  
ATOM   2819  OE2 GLU A 355      -3.638  12.126  12.948  1.00  0.95           O  
ATOM   2820  N   TRP A 356      -3.343   8.124  16.986  1.00  0.96           N  
ATOM   2821  CA  TRP A 356      -4.230   6.965  16.981  1.00  0.96           C  
ATOM   2822  C   TRP A 356      -3.826   5.964  18.057  1.00  0.96           C  
ATOM   2823  CB  TRP A 356      -4.223   6.288  15.607  1.00  0.96           C  
ATOM   2824  O   TRP A 356      -4.654   5.181  18.528  1.00  0.96           O  
ATOM   2825  CG  TRP A 356      -4.784   7.138  14.507  1.00  0.96           C  
ATOM   2826  CD1 TRP A 356      -4.593   6.976  13.162  1.00  0.96           C  
ATOM   2827  CD2 TRP A 356      -5.624   8.286  14.658  1.00  0.96           C  
ATOM   2828  CE2 TRP A 356      -5.906   8.771  13.361  1.00  0.96           C  
ATOM   2829  CE3 TRP A 356      -6.168   8.951  15.764  1.00  0.96           C  
ATOM   2830  NE1 TRP A 356      -5.265   7.955  12.468  1.00  0.96           N  
ATOM   2831  CH2 TRP A 356      -7.228  10.525  14.242  1.00  0.96           C  
ATOM   2832  CZ2 TRP A 356      -6.709   9.893  13.142  1.00  0.96           C  
ATOM   2833  CZ3 TRP A 356      -6.967  10.068  15.544  1.00  0.96           C  
ATOM   2834  N   VAL A 357      -2.638   5.983  18.493  1.00  0.94           N  
ATOM   2835  CA  VAL A 357      -2.192   4.957  19.430  1.00  0.94           C  
ATOM   2836  C   VAL A 357      -2.163   5.528  20.846  1.00  0.94           C  
ATOM   2837  CB  VAL A 357      -0.800   4.407  19.049  1.00  0.94           C  
ATOM   2838  O   VAL A 357      -2.701   4.924  21.777  1.00  0.94           O  
ATOM   2839  CG1 VAL A 357      -0.314   3.399  20.089  1.00  0.94           C  
ATOM   2840  CG2 VAL A 357      -0.840   3.770  17.661  1.00  0.94           C  
ATOM   2841  N   MET A 358      -1.646   6.701  21.080  1.00  0.92           N  
ATOM   2842  CA  MET A 358      -1.506   7.276  22.415  1.00  0.92           C  
ATOM   2843  C   MET A 358      -2.836   7.835  22.909  1.00  0.92           C  
ATOM   2844  CB  MET A 358      -0.443   8.376  22.417  1.00  0.92           C  
ATOM   2845  O   MET A 358      -3.127   7.790  24.105  1.00  0.92           O  
ATOM   2846  CG  MET A 358       0.973   7.861  22.218  1.00  0.92           C  
ATOM   2847  SD  MET A 358       1.517   6.756  23.578  1.00  0.92           S  
ATOM   2848  CE  MET A 358       1.884   7.985  24.861  1.00  0.92           C  
ATOM   2849  N   LYS A 359      -3.742   8.294  22.038  1.00  0.85           N  
ATOM   2850  CA  LYS A 359      -5.038   8.847  22.421  1.00  0.85           C  
ATOM   2851  C   LYS A 359      -6.002   7.743  22.848  1.00  0.85           C  
ATOM   2852  CB  LYS A 359      -5.640   9.652  21.268  1.00  0.85           C  
ATOM   2853  O   LYS A 359      -6.850   7.955  23.717  1.00  0.85           O  
ATOM   2854  CG  LYS A 359      -4.990  11.011  21.057  1.00  0.85           C  
ATOM   2855  CD  LYS A 359      -5.709  11.813  19.979  1.00  0.85           C  
ATOM   2856  CE  LYS A 359      -5.059  13.173  19.766  1.00  0.85           C  
ATOM   2857  NZ  LYS A 359      -5.736  13.947  18.683  1.00  0.85           N  
ATOM   2858  N   ALA A 360      -5.848   6.591  22.340  1.00  0.78           N  
ATOM   2859  CA  ALA A 360      -6.746   5.473  22.617  1.00  0.78           C  
ATOM   2860  C   ALA A 360      -6.422   4.828  23.961  1.00  0.78           C  
ATOM   2861  CB  ALA A 360      -6.663   4.435  21.499  1.00  0.78           C  
ATOM   2862  O   ALA A 360      -7.303   4.267  24.616  1.00  0.78           O  
ATOM   2863  N   GLY A 361      -5.110   4.899  24.443  1.00  0.61           N  
ATOM   2864  CA  GLY A 361      -4.637   4.279  25.671  1.00  0.61           C  
ATOM   2865  C   GLY A 361      -4.842   5.150  26.896  1.00  0.61           C  
ATOM   2866  O   GLY A 361      -4.756   4.669  28.028  1.00  0.61           O  
ATOM   2867  N   GLY A 362      -5.222   6.400  26.791  1.00  0.48           N  
ATOM   2868  CA  GLY A 362      -5.533   7.259  27.922  1.00  0.48           C  
ATOM   2869  C   GLY A 362      -7.009   7.278  28.270  1.00  0.48           C  
ATOM   2870  O   GLY A 362      -7.375   7.289  29.447  1.00  0.48           O  
