# Supplementary material for: Escherichia coli transcription factors of unknown function: sequence features and possible evolutionary relationships
Source: PeerJ. 2022 Jul 20;10:e13772. doi: 10.7717/peerj.13772 (PMC9308461; doi:10.7717/peerj.13772)
Supplement: Supplemental Information 18 [file peerj-10-13772-s018.zip › Raw Data/PDB files/YahB_b0316_unrelaxed_model_1.pdb]

ATOM      1  N   MET A   1     -39.089 -19.997  29.464  1.00  0.49           N  
ATOM      2  CA  MET A   1     -37.823 -20.161  30.174  1.00  0.49           C  
ATOM      3  C   MET A   1     -36.821 -19.092  29.753  1.00  0.49           C  
ATOM      4  CB  MET A   1     -37.241 -21.553  29.921  1.00  0.49           C  
ATOM      5  O   MET A   1     -36.548 -18.924  28.563  1.00  0.49           O  
ATOM      6  CG  MET A   1     -37.193 -22.432  31.160  1.00  0.49           C  
ATOM      7  SD  MET A   1     -36.401 -24.056  30.840  1.00  0.49           S  
ATOM      8  CE  MET A   1     -37.832 -24.998  30.245  1.00  0.49           C  
ATOM      9  N   ASN A   2     -36.766 -17.852  30.447  1.00  0.69           N  
ATOM     10  CA  ASN A   2     -35.871 -16.734  30.168  1.00  0.69           C  
ATOM     11  C   ASN A   2     -34.409 -17.169  30.189  1.00  0.69           C  
ATOM     12  CB  ASN A   2     -36.102 -15.599  31.167  1.00  0.69           C  
ATOM     13  O   ASN A   2     -33.969 -17.838  31.125  1.00  0.69           O  
ATOM     14  CG  ASN A   2     -37.319 -14.761  30.827  1.00  0.69           C  
ATOM     15  ND2 ASN A   2     -37.809 -14.004  31.802  1.00  0.69           N  
ATOM     16  OD1 ASN A   2     -37.816 -14.794  29.698  1.00  0.69           O  
ATOM     17  N   SER A   3     -33.774 -17.461  29.090  1.00  0.84           N  
ATOM     18  CA  SER A   3     -32.389 -17.878  28.893  1.00  0.84           C  
ATOM     19  C   SER A   3     -31.454 -17.170  29.867  1.00  0.84           C  
ATOM     20  CB  SER A   3     -31.945 -17.603  27.456  1.00  0.84           C  
ATOM     21  O   SER A   3     -31.592 -15.969  30.106  1.00  0.84           O  
ATOM     22  OG  SER A   3     -30.563 -17.874  27.296  1.00  0.84           O  
ATOM     23  N   ILE A   4     -30.620 -17.915  30.701  1.00  0.87           N  
ATOM     24  CA  ILE A   4     -29.623 -17.355  31.607  1.00  0.87           C  
ATOM     25  C   ILE A   4     -28.512 -16.685  30.803  1.00  0.87           C  
ATOM     26  CB  ILE A   4     -29.033 -18.438  32.537  1.00  0.87           C  
ATOM     27  O   ILE A   4     -27.681 -15.965  31.361  1.00  0.87           O  
ATOM     28  CG1 ILE A   4     -28.412 -19.571  31.711  1.00  0.87           C  
ATOM     29  CG2 ILE A   4     -30.106 -18.978  33.487  1.00  0.87           C  
ATOM     30  CD1 ILE A   4     -27.619 -20.576  32.535  1.00  0.87           C  
ATOM     31  N   PHE A   5     -28.480 -16.872  29.514  1.00  0.89           N  
ATOM     32  CA  PHE A   5     -27.412 -16.316  28.692  1.00  0.89           C  
ATOM     33  C   PHE A   5     -27.907 -15.107  27.906  1.00  0.89           C  
ATOM     34  CB  PHE A   5     -26.862 -17.376  27.733  1.00  0.89           C  
ATOM     35  O   PHE A   5     -27.539 -14.922  26.744  1.00  0.89           O  
ATOM     36  CG  PHE A   5     -26.114 -18.486  28.420  1.00  0.89           C  
ATOM     37  CD1 PHE A   5     -24.880 -18.249  29.013  1.00  0.89           C  
ATOM     38  CD2 PHE A   5     -26.646 -19.768  28.473  1.00  0.89           C  
ATOM     39  CE1 PHE A   5     -24.186 -19.275  29.650  1.00  0.89           C  
ATOM     40  CE2 PHE A   5     -25.958 -20.799  29.107  1.00  0.89           C  
ATOM     41  CZ  PHE A   5     -24.728 -20.550  29.694  1.00  0.89           C  
ATOM     42  N   THR A   6     -28.639 -14.262  28.578  1.00  0.92           N  
ATOM     43  CA  THR A   6     -28.999 -13.017  27.908  1.00  0.92           C  
ATOM     44  C   THR A   6     -27.839 -12.025  27.950  1.00  0.92           C  
ATOM     45  CB  THR A   6     -30.246 -12.379  28.547  1.00  0.92           C  
ATOM     46  O   THR A   6     -26.958 -12.129  28.806  1.00  0.92           O  
ATOM     47  CG2 THR A   6     -31.422 -13.350  28.548  1.00  0.92           C  
ATOM     48  OG1 THR A   6     -29.947 -12.008  29.899  1.00  0.92           O  
ATOM     49  N   GLU A   7     -27.811 -11.094  26.952  1.00  0.92           N  
ATOM     50  CA  GLU A   7     -26.780 -10.060  26.931  1.00  0.92           C  
ATOM     51  C   GLU A   7     -26.720  -9.313  28.260  1.00  0.92           C  
ATOM     52  CB  GLU A   7     -27.028  -9.076  25.785  1.00  0.92           C  
ATOM     53  O   GLU A   7     -25.635  -9.062  28.789  1.00  0.92           O  
ATOM     54  CG  GLU A   7     -25.949  -8.012  25.644  1.00  0.92           C  
ATOM     55  CD  GLU A   7     -26.220  -7.030  24.515  1.00  0.92           C  
ATOM     56  OE1 GLU A   7     -25.437  -6.067  24.348  1.00  0.92           O  
ATOM     57  OE2 GLU A   7     -27.224  -7.223  23.794  1.00  0.92           O  
ATOM     58  N   GLU A   8     -27.806  -9.007  28.824  1.00  0.94           N  
ATOM     59  CA  GLU A   8     -27.901  -8.287  30.090  1.00  0.94           C  
ATOM     60  C   GLU A   8     -27.269  -9.084  31.227  1.00  0.94           C  
ATOM     61  CB  GLU A   8     -29.362  -7.970  30.420  1.00  0.94           C  
ATOM     62  O   GLU A   8     -26.524  -8.532  32.040  1.00  0.94           O  
ATOM     63  CG  GLU A   8     -29.979  -6.908  29.520  1.00  0.94           C  
ATOM     64  CD  GLU A   8     -31.496  -6.982  29.458  1.00  0.94           C  
ATOM     65  OE1 GLU A   8     -32.111  -6.199  28.699  1.00  0.94           O  
ATOM     66  OE2 GLU A   8     -32.074  -7.828  30.175  1.00  0.94           O  
ATOM     67  N   ASN A   9     -27.551 -10.315  31.284  1.00  0.96           N  
ATOM     68  CA  ASN A   9     -27.000 -11.178  32.324  1.00  0.96           C  
ATOM     69  C   ASN A   9     -25.484 -11.299  32.206  1.00  0.96           C  
ATOM     70  CB  ASN A   9     -27.649 -12.563  32.272  1.00  0.96           C  
ATOM     71  O   ASN A   9     -24.774 -11.262  33.213  1.00  0.96           O  
ATOM     72  CG  ASN A   9     -29.094 -12.548  32.729  1.00  0.96           C  
ATOM     73  ND2 ASN A   9     -29.781 -13.672  32.563  1.00  0.96           N  
ATOM     74  OD1 ASN A   9     -29.590 -11.534  33.227  1.00  0.96           O  
ATOM     75  N   LEU A  10     -25.054 -11.478  30.994  1.00  0.97           N  
ATOM     76  CA  LEU A  10     -23.620 -11.593  30.754  1.00  0.97           C  
ATOM     77  C   LEU A  10     -22.896 -10.313  31.157  1.00  0.97           C  
ATOM     78  CB  LEU A  10     -23.346 -11.905  29.280  1.00  0.97           C  
ATOM     79  O   LEU A  10     -21.813 -10.365  31.745  1.00  0.97           O  
ATOM     80  CG  LEU A  10     -23.866 -13.248  28.764  1.00  0.97           C  
ATOM     81  CD1 LEU A  10     -23.563 -13.396  27.276  1.00  0.97           C  
ATOM     82  CD2 LEU A  10     -23.256 -14.399  29.557  1.00  0.97           C  
ATOM     83  N   LEU A  11     -23.492  -9.162  30.881  1.00  0.96           N  
ATOM     84  CA  LEU A  11     -22.907  -7.878  31.252  1.00  0.96           C  
ATOM     85  C   LEU A  11     -22.849  -7.725  32.768  1.00  0.96           C  
ATOM     86  CB  LEU A  11     -23.711  -6.726  30.641  1.00  0.96           C  
ATOM     87  O   LEU A  11     -21.855  -7.235  33.309  1.00  0.96           O  
ATOM     88  CG  LEU A  11     -23.447  -6.423  29.165  1.00  0.96           C  
ATOM     89  CD1 LEU A  11     -24.468  -5.421  28.639  1.00  0.96           C  
ATOM     90  CD2 LEU A  11     -22.027  -5.900  28.972  1.00  0.96           C  
ATOM     91  N   ALA A  12     -23.953  -8.108  33.379  1.00  0.97           N  
ATOM     92  CA  ALA A  12     -23.981  -8.055  34.839  1.00  0.97           C  
ATOM     93  C   ALA A  12     -22.851  -8.886  35.440  1.00  0.97           C  
ATOM     94  CB  ALA A  12     -25.331  -8.540  35.363  1.00  0.97           C  
ATOM     95  O   ALA A  12     -22.126  -8.415  36.319  1.00  0.97           O  
ATOM     96  N   PHE A  13     -22.703 -10.100  35.025  1.00  0.98           N  
ATOM     97  CA  PHE A  13     -21.682 -11.004  35.543  1.00  0.98           C  
ATOM     98  C   PHE A  13     -20.286 -10.455  35.274  1.00  0.98           C  
ATOM     99  CB  PHE A  13     -21.829 -12.396  34.921  1.00  0.98           C  
ATOM    100  O   PHE A  13     -19.466 -10.353  36.188  1.00  0.98           O  
ATOM    101  CG  PHE A  13     -20.661 -13.306  35.189  1.00  0.98           C  
ATOM    102  CD1 PHE A  13     -19.682 -13.508  34.223  1.00  0.98           C  
ATOM    103  CD2 PHE A  13     -20.542 -13.961  36.408  1.00  0.98           C  
ATOM    104  CE1 PHE A  13     -18.600 -14.350  34.468  1.00  0.98           C  
ATOM    105  CE2 PHE A  13     -19.463 -14.805  36.660  1.00  0.98           C  
ATOM    106  CZ  PHE A  13     -18.494 -14.998  35.689  1.00  0.98           C  
ATOM    107  N   THR A  14     -19.933 -10.103  33.917  1.00  0.98           N  
ATOM    108  CA  THR A  14     -18.583  -9.693  33.547  1.00  0.98           C  
ATOM    109  C   THR A  14     -18.201  -8.393  34.249  1.00  0.98           C  
ATOM    110  CB  THR A  14     -18.451  -9.515  32.023  1.00  0.98           C  
ATOM    111  O   THR A  14     -17.048  -8.211  34.645  1.00  0.98           O  
ATOM    112  CG2 THR A  14     -18.609 -10.847  31.298  1.00  0.98           C  
ATOM    113  OG1 THR A  14     -19.463  -8.610  31.564  1.00  0.98           O  
ATOM    114  N   THR A  15     -19.180  -7.457  34.445  1.00  0.97           N  
ATOM    115  CA  THR A  15     -18.915  -6.195  35.126  1.00  0.97           C  
ATOM    116  C   THR A  15     -18.615  -6.429  36.604  1.00  0.97           C  
ATOM    117  CB  THR A  15     -20.103  -5.225  34.988  1.00  0.97           C  
ATOM    118  O   THR A  15     -17.686  -5.837  37.156  1.00  0.97           O  
ATOM    119  CG2 THR A  15     -19.778  -3.867  35.602  1.00  0.97           C  
ATOM    120  OG1 THR A  15     -20.409  -5.048  33.599  1.00  0.97           O  
ATOM    121  N   ALA A  16     -19.405  -7.288  37.222  1.00  0.97           N  
ATOM    122  CA  ALA A  16     -19.147  -7.651  38.614  1.00  0.97           C  
ATOM    123  C   ALA A  16     -17.773  -8.298  38.766  1.00  0.97           C  
ATOM    124  CB  ALA A  16     -20.234  -8.590  39.129  1.00  0.97           C  
ATOM    125  O   ALA A  16     -17.036  -7.990  39.706  1.00  0.97           O  
ATOM    126  N   ALA A  17     -17.430  -9.185  37.892  1.00  0.97           N  
ATOM    127  CA  ALA A  17     -16.136  -9.862  37.906  1.00  0.97           C  
ATOM    128  C   ALA A  17     -14.994  -8.864  37.742  1.00  0.97           C  
ATOM    129  CB  ALA A  17     -16.076 -10.920  36.807  1.00  0.97           C  
ATOM    130  O   ALA A  17     -13.976  -8.956  38.433  1.00  0.97           O  
ATOM    131  N   ARG A  18     -15.139  -7.901  36.843  1.00  0.97           N  
ATOM    132  CA  ARG A  18     -14.106  -6.910  36.558  1.00  0.97           C  
ATOM    133  C   ARG A  18     -13.855  -6.018  37.770  1.00  0.97           C  
ATOM    134  CB  ARG A  18     -14.498  -6.056  35.351  1.00  0.97           C  
ATOM    135  O   ARG A  18     -12.705  -5.719  38.099  1.00  0.97           O  
ATOM    136  CG  ARG A  18     -13.381  -5.159  34.842  1.00  0.97           C  
ATOM    137  CD  ARG A  18     -13.782  -4.426  33.569  1.00  0.97           C  
ATOM    138  NE  ARG A  18     -15.057  -3.731  33.725  1.00  0.97           N  
ATOM    139  NH1 ARG A  18     -15.613  -3.816  31.484  1.00  0.97           N  
ATOM    140  NH2 ARG A  18     -17.031  -2.820  32.986  1.00  0.97           N  
ATOM    141  CZ  ARG A  18     -15.897  -3.457  32.731  1.00  0.97           C  
ATOM    142  N   PHE A  19     -14.876  -5.641  38.431  1.00  0.95           N  
ATOM    143  CA  PHE A  19     -14.774  -4.715  39.553  1.00  0.95           C  
ATOM    144  C   PHE A  19     -14.505  -5.464  40.852  1.00  0.95           C  
ATOM    145  CB  PHE A  19     -16.054  -3.883  39.682  1.00  0.95           C  
ATOM    146  O   PHE A  19     -14.019  -4.880  41.823  1.00  0.95           O  
ATOM    147  CG  PHE A  19     -16.138  -2.742  38.704  1.00  0.95           C  
ATOM    148  CD1 PHE A  19     -15.304  -1.638  38.830  1.00  0.95           C  
ATOM    149  CD2 PHE A  19     -17.052  -2.774  37.659  1.00  0.95           C  
ATOM    150  CE1 PHE A  19     -15.380  -0.580  37.926  1.00  0.95           C  
ATOM    151  CE2 PHE A  19     -17.133  -1.722  36.752  1.00  0.95           C  
ATOM    152  CZ  PHE A  19     -16.297  -0.625  36.888  1.00  0.95           C  
ATOM    153  N   GLY A  20     -14.859  -6.711  40.865  1.00  0.95           N  
ATOM    154  CA  GLY A  20     -14.766  -7.480  42.096  1.00  0.95           C  
ATOM    155  C   GLY A  20     -15.754  -7.032  43.156  1.00  0.95           C  
ATOM    156  O   GLY A  20     -15.470  -7.117  44.353  1.00  0.95           O  
ATOM    157  N   SER A  21     -16.860  -6.338  42.697  1.00  0.95           N  
ATOM    158  CA  SER A  21     -17.883  -5.784  43.579  1.00  0.95           C  
ATOM    159  C   SER A  21     -19.240  -5.730  42.885  1.00  0.95           C  
ATOM    160  CB  SER A  21     -17.485  -4.384  44.049  1.00  0.95           C  
ATOM    161  O   SER A  21     -19.364  -5.170  41.794  1.00  0.95           O  
ATOM    162  OG  SER A  21     -18.563  -3.753  44.717  1.00  0.95           O  
ATOM    163  N   PHE A  22     -20.262  -6.150  43.507  1.00  0.95           N  
ATOM    164  CA  PHE A  22     -21.608  -6.046  42.956  1.00  0.95           C  
ATOM    165  C   PHE A  22     -22.095  -4.602  42.985  1.00  0.95           C  
ATOM    166  CB  PHE A  22     -22.578  -6.943  43.730  1.00  0.95           C  
ATOM    167  O   PHE A  22     -22.778  -4.152  42.062  1.00  0.95           O  
ATOM    168  CG  PHE A  22     -22.351  -8.414  43.512  1.00  0.95           C  
ATOM    169  CD1 PHE A  22     -21.752  -8.873  42.345  1.00  0.95           C  
ATOM    170  CD2 PHE A  22     -22.736  -9.339  44.474  1.00  0.95           C  
ATOM    171  CE1 PHE A  22     -21.539 -10.235  42.140  1.00  0.95           C  
ATOM    172  CE2 PHE A  22     -22.527 -10.701  44.276  1.00  0.95           C  
ATOM    173  CZ  PHE A  22     -21.930 -11.147  43.108  1.00  0.95           C  
ATOM    174  N   SER A  23     -21.762  -3.895  44.043  1.00  0.95           N  
ATOM    175  CA  SER A  23     -22.177  -2.503  44.182  1.00  0.95           C  
ATOM    176  C   SER A  23     -21.578  -1.634  43.080  1.00  0.95           C  
ATOM    177  CB  SER A  23     -21.770  -1.956  45.551  1.00  0.95           C  
ATOM    178  O   SER A  23     -22.275  -0.813  42.482  1.00  0.95           O  
ATOM    179  OG  SER A  23     -22.411  -2.676  46.590  1.00  0.95           O  
ATOM    180  N   LYS A  24     -20.312  -1.839  42.842  1.00  0.96           N  
ATOM    181  CA  LYS A  24     -19.649  -1.072  41.792  1.00  0.96           C  
ATOM    182  C   LYS A  24     -20.201  -1.433  40.415  1.00  0.96           C  
ATOM    183  CB  LYS A  24     -18.138  -1.305  41.828  1.00  0.96           C  
ATOM    184  O   LYS A  24     -20.372  -0.561  39.561  1.00  0.96           O  
ATOM    185  CG  LYS A  24     -17.434  -0.620  42.990  1.00  0.96           C  
ATOM    186  CD  LYS A  24     -15.926  -0.831  42.933  1.00  0.96           C  
ATOM    187  CE  LYS A  24     -15.221  -0.149  44.097  1.00  0.96           C  
ATOM    188  NZ  LYS A  24     -13.750  -0.404  44.081  1.00  0.96           N  
ATOM    189  N   ALA A  25     -20.455  -2.686  40.247  1.00  0.96           N  
ATOM    190  CA  ALA A  25     -21.045  -3.130  38.987  1.00  0.96           C  
ATOM    191  C   ALA A  25     -22.419  -2.501  38.773  1.00  0.96           C  
ATOM    192  CB  ALA A  25     -21.151  -4.653  38.957  1.00  0.96           C  
ATOM    193  O   ALA A  25     -22.745  -2.069  37.665  1.00  0.96           O  
ATOM    194  N   ALA A  26     -23.183  -2.494  39.781  1.00  0.97           N  
ATOM    195  CA  ALA A  26     -24.512  -1.892  39.717  1.00  0.97           C  
ATOM    196  C   ALA A  26     -24.429  -0.419  39.327  1.00  0.97           C  
ATOM    197  CB  ALA A  26     -25.231  -2.046  41.055  1.00  0.97           C  
ATOM    198  O   ALA A  26     -25.207   0.054  38.495  1.00  0.97           O  
ATOM    199  N   GLU A  27     -23.561   0.267  39.960  1.00  0.97           N  
ATOM    200  CA  GLU A  27     -23.356   1.678  39.644  1.00  0.97           C  
ATOM    201  C   GLU A  27     -22.980   1.866  38.177  1.00  0.97           C  
ATOM    202  CB  GLU A  27     -22.274   2.279  40.545  1.00  0.97           C  
ATOM    203  O   GLU A  27     -23.525   2.739  37.498  1.00  0.97           O  
ATOM    204  CG  GLU A  27     -22.121   3.786  40.401  1.00  0.97           C  
ATOM    205  CD  GLU A  27     -21.044   4.369  41.301  1.00  0.97           C  
ATOM    206  OE1 GLU A  27     -20.816   5.599  41.257  1.00  0.97           O  
ATOM    207  OE2 GLU A  27     -20.423   3.589  42.057  1.00  0.97           O  
ATOM    208  N   GLU A  28     -22.140   0.973  37.699  1.00  0.97           N  
ATOM    209  CA  GLU A  28     -21.666   1.062  36.321  1.00  0.97           C  
ATOM    210  C   GLU A  28     -22.793   0.783  35.330  1.00  0.97           C  
ATOM    211  CB  GLU A  28     -20.506   0.091  36.086  1.00  0.97           C  
ATOM    212  O   GLU A  28     -22.900   1.450  34.299  1.00  0.97           O  
ATOM    213  CG  GLU A  28     -19.962   0.114  34.665  1.00  0.97           C  
ATOM    214  CD  GLU A  28     -19.223   1.399  34.326  1.00  0.97           C  
ATOM    215  OE1 GLU A  28     -18.947   1.643  33.130  1.00  0.97           O  
ATOM    216  OE2 GLU A  28     -18.918   2.168  35.265  1.00  0.97           O  
ATOM    217  N   LEU A  29     -23.703  -0.087  35.646  1.00  0.96           N  
ATOM    218  CA  LEU A  29     -24.721  -0.538  34.704  1.00  0.96           C  
ATOM    219  C   LEU A  29     -26.035   0.204  34.927  1.00  0.96           C  
ATOM    220  CB  LEU A  29     -24.944  -2.046  34.837  1.00  0.96           C  
ATOM    221  O   LEU A  29     -27.020  -0.045  34.228  1.00  0.96           O  
ATOM    222  CG  LEU A  29     -23.762  -2.942  34.464  1.00  0.96           C  
ATOM    223  CD1 LEU A  29     -24.108  -4.407  34.710  1.00  0.96           C  
ATOM    224  CD2 LEU A  29     -23.360  -2.720  33.010  1.00  0.96           C  
ATOM    225  N   GLY A  30     -26.037   1.151  35.979  1.00  0.97           N  
ATOM    226  CA  GLY A  30     -27.264   1.867  36.291  1.00  0.97           C  
ATOM    227  C   GLY A  30     -28.351   0.972  36.855  1.00  0.97           C  
ATOM    228  O   GLY A  30     -29.527   1.129  36.521  1.00  0.97           O  
ATOM    229  N   LEU A  31     -27.964  -0.075  37.562  1.00  0.97           N  
ATOM    230  CA  LEU A  31     -28.876  -1.009  38.213  1.00  0.97           C  
ATOM    231  C   LEU A  31     -28.690  -0.985  39.726  1.00  0.97           C  
ATOM    232  CB  LEU A  31     -28.657  -2.429  37.683  1.00  0.97           C  
ATOM    233  O   LEU A  31     -27.755  -0.359  40.231  1.00  0.97           O  
ATOM    234  CG  LEU A  31     -28.863  -2.631  36.181  1.00  0.97           C  
ATOM    235  CD1 LEU A  31     -28.400  -4.024  35.766  1.00  0.97           C  
ATOM    236  CD2 LEU A  31     -30.325  -2.414  35.807  1.00  0.97           C  
ATOM    237  N   THR A  32     -29.573  -1.623  40.454  1.00  0.98           N  
ATOM    238  CA  THR A  32     -29.436  -1.774  41.899  1.00  0.98           C  
ATOM    239  C   THR A  32     -28.547  -2.967  42.236  1.00  0.98           C  
ATOM    240  CB  THR A  32     -30.809  -1.946  42.575  1.00  0.98           C  
ATOM    241  O   THR A  32     -28.444  -3.913  41.452  1.00  0.98           O  
ATOM    242  CG2 THR A  32     -31.753  -0.808  42.200  1.00  0.98           C  
ATOM    243  OG1 THR A  32     -31.387  -3.189  42.159  1.00  0.98           O  
ATOM    244  N   THR A  33     -27.834  -2.864  43.389  1.00  0.96           N  
ATOM    245  CA  THR A  33     -26.999  -3.972  43.838  1.00  0.96           C  
ATOM    246  C   THR A  33     -27.816  -5.256  43.946  1.00  0.96           C  
ATOM    247  CB  THR A  33     -26.342  -3.663  45.195  1.00  0.96           C  
ATOM    248  O   THR A  33     -27.342  -6.333  43.578  1.00  0.96           O  
ATOM    249  CG2 THR A  33     -25.405  -4.789  45.622  1.00  0.96           C  
ATOM    250  OG1 THR A  33     -25.591  -2.447  45.091  1.00  0.96           O  
ATOM    251  N   SER A  34     -29.072  -5.165  44.481  1.00  0.97           N  
ATOM    252  CA  SER A  34     -29.953  -6.320  44.621  1.00  0.97           C  
ATOM    253  C   SER A  34     -30.269  -6.942  43.265  1.00  0.97           C  
ATOM    254  CB  SER A  34     -31.251  -5.923  45.325  1.00  0.97           C  
ATOM    255  O   SER A  34     -30.365  -8.165  43.145  1.00  0.97           O  
ATOM    256  OG  SER A  34     -31.909  -4.885  44.618  1.00  0.97           O  
ATOM    257  N   ALA A  35     -30.429  -6.151  42.200  1.00  0.97           N  
ATOM    258  CA  ALA A  35     -30.696  -6.632  40.847  1.00  0.97           C  
ATOM    259  C   ALA A  35     -29.523  -7.447  40.313  1.00  0.97           C  
ATOM    260  CB  ALA A  35     -30.994  -5.460  39.915  1.00  0.97           C  
ATOM    261  O   ALA A  35     -29.718  -8.497  39.695  1.00  0.97           O  
ATOM    262  N   ILE A  36     -28.315  -6.954  40.514  1.00  0.96           N  
ATOM    263  CA  ILE A  36     -27.119  -7.663  40.073  1.00  0.96           C  
ATOM    264  C   ILE A  36     -27.003  -8.991  40.818  1.00  0.96           C  
ATOM    265  CB  ILE A  36     -25.847  -6.813  40.291  1.00  0.96           C  
ATOM    266  O   ILE A  36     -26.762 -10.034  40.206  1.00  0.96           O  
ATOM    267  CG1 ILE A  36     -25.882  -5.562  39.405  1.00  0.96           C  
ATOM    268  CG2 ILE A  36     -24.590  -7.644  40.015  1.00  0.96           C  
ATOM    269  CD1 ILE A  36     -25.818  -5.858  37.913  1.00  0.96           C  
ATOM    270  N   SER A  37     -27.131  -8.900  42.149  1.00  0.95           N  
ATOM    271  CA  SER A  37     -27.044 -10.097  42.979  1.00  0.95           C  
ATOM    272  C   SER A  37     -28.048 -11.154  42.532  1.00  0.95           C  
ATOM    273  CB  SER A  37     -27.280  -9.748  44.449  1.00  0.95           C  
ATOM    274  O   SER A  37     -27.708 -12.334  42.425  1.00  0.95           O  
ATOM    275  OG  SER A  37     -27.091 -10.886  45.273  1.00  0.95           O  
ATOM    276  N   TYR A  38     -29.253 -10.705  42.335  1.00  0.96           N  
ATOM    277  CA  TYR A  38     -30.311 -11.609  41.898  1.00  0.96           C  
ATOM    278  C   TYR A  38     -29.962 -12.251  40.560  1.00  0.96           C  
ATOM    279  CB  TYR A  38     -31.644 -10.862  41.786  1.00  0.96           C  
ATOM    280  O   TYR A  38     -30.139 -13.458  40.380  1.00  0.96           O  
ATOM    281  CG  TYR A  38     -32.785 -11.726  41.304  1.00  0.96           C  
ATOM    282  CD1 TYR A  38     -33.226 -11.658  39.984  1.00  0.96           C  
ATOM    283  CD2 TYR A  38     -33.424 -12.609  42.166  1.00  0.96           C  
ATOM    284  CE1 TYR A  38     -34.278 -12.450  39.535  1.00  0.96           C  
ATOM    285  CE2 TYR A  38     -34.477 -13.406  41.729  1.00  0.96           C  
ATOM    286  OH  TYR A  38     -35.938 -14.106  39.975  1.00  0.96           O  
ATOM    287  CZ  TYR A  38     -34.896 -13.320  40.414  1.00  0.96           C  
ATOM    288  N   THR A  39     -29.524 -11.501  39.618  1.00  0.96           N  
ATOM    289  CA  THR A  39     -29.126 -11.978  38.298  1.00  0.96           C  
ATOM    290  C   THR A  39     -28.024 -13.028  38.412  1.00  0.96           C  
ATOM    291  CB  THR A  39     -28.644 -10.818  37.407  1.00  0.96           C  
ATOM    292  O   THR A  39     -28.081 -14.069  37.755  1.00  0.96           O  
ATOM    293  CG2 THR A  39     -28.162 -11.329  36.053  1.00  0.96           C  
ATOM    294  OG1 THR A  39     -29.724  -9.900  37.202  1.00  0.96           O  
ATOM    295  N   ILE A  40     -27.032 -12.792  39.263  1.00  0.97           N  
ATOM    296  CA  ILE A  40     -25.910 -13.708  39.441  1.00  0.97           C  
ATOM    297  C   ILE A  40     -26.403 -15.011  40.067  1.00  0.97           C  
ATOM    298  CB  ILE A  40     -24.801 -13.080  40.314  1.00  0.97           C  
ATOM    299  O   ILE A  40     -26.013 -16.099  39.637  1.00  0.97           O  
ATOM    300  CG1 ILE A  40     -24.187 -11.866  39.606  1.00  0.97           C  
ATOM    301  CG2 ILE A  40     -23.727 -14.118  40.653  1.00  0.97           C  
ATOM    302  CD1 ILE A  40     -23.549 -12.191  38.263  1.00  0.97           C  
ATOM    303  N   LYS A  41     -27.224 -14.889  41.045  1.00  0.96           N  
ATOM    304  CA  LYS A  41     -27.798 -16.066  41.692  1.00  0.96           C  
ATOM    305  C   LYS A  41     -28.587 -16.911  40.695  1.00  0.96           C  
ATOM    306  CB  LYS A  41     -28.698 -15.653  42.857  1.00  0.96           C  
ATOM    307  O   LYS A  41     -28.488 -18.139  40.700  1.00  0.96           O  
ATOM    308  CG  LYS A  41     -29.164 -16.816  43.721  1.00  0.96           C  
ATOM    309  CD  LYS A  41     -29.903 -16.330  44.961  1.00  0.96           C  
ATOM    310  CE  LYS A  41     -30.345 -17.492  45.841  1.00  0.96           C  
ATOM    311  NZ  LYS A  41     -31.036 -17.018  47.078  1.00  0.96           N  
ATOM    312  N   ARG A  42     -29.326 -16.271  39.906  1.00  0.95           N  
ATOM    313  CA  ARG A  42     -30.108 -16.977  38.896  1.00  0.95           C  
ATOM    314  C   ARG A  42     -29.199 -17.717  37.919  1.00  0.95           C  
ATOM    315  CB  ARG A  42     -31.010 -16.002  38.136  1.00  0.95           C  
ATOM    316  O   ARG A  42     -29.481 -18.857  37.545  1.00  0.95           O  
ATOM    317  CG  ARG A  42     -32.054 -16.682  37.263  1.00  0.95           C  
ATOM    318  CD  ARG A  42     -32.964 -15.670  36.581  1.00  0.95           C  
ATOM    319  NE  ARG A  42     -33.488 -16.182  35.318  1.00  0.95           N  
ATOM    320  NH1 ARG A  42     -33.144 -14.222  34.144  1.00  0.95           N  
ATOM    321  NH2 ARG A  42     -34.056 -16.047  33.097  1.00  0.95           N  
ATOM    322  CZ  ARG A  42     -33.561 -15.482  34.189  1.00  0.95           C  
ATOM    323  N   MET A  43     -28.187 -17.038  37.533  1.00  0.96           N  
ATOM    324  CA  MET A  43     -27.209 -17.661  36.646  1.00  0.96           C  
ATOM    325  C   MET A  43     -26.573 -18.879  37.307  1.00  0.96           C  
ATOM    326  CB  MET A  43     -26.126 -16.657  36.247  1.00  0.96           C  
ATOM    327  O   MET A  43     -26.434 -19.930  36.679  1.00  0.96           O  
ATOM    328  CG  MET A  43     -26.616 -15.568  35.306  1.00  0.96           C  
ATOM    329  SD  MET A  43     -25.313 -14.336  34.917  1.00  0.96           S  
ATOM    330  CE  MET A  43     -24.318 -15.286  33.734  1.00  0.96           C  
ATOM    331  N   GLU A  44     -26.142 -18.718  38.495  1.00  0.97           N  
ATOM    332  CA  GLU A  44     -25.534 -19.817  39.239  1.00  0.97           C  
ATOM    333  C   GLU A  44     -26.503 -20.987  39.385  1.00  0.97           C  
ATOM    334  CB  GLU A  44     -25.072 -19.342  40.619  1.00  0.97           C  
ATOM    335  O   GLU A  44     -26.106 -22.148  39.264  1.00  0.97           O  
ATOM    336  CG  GLU A  44     -23.847 -18.439  40.580  1.00  0.97           C  
ATOM    337  CD  GLU A  44     -23.416 -17.953  41.954  1.00  0.97           C  
ATOM    338  OE1 GLU A  44     -22.207 -17.702  42.158  1.00  0.97           O  
ATOM    339  OE2 GLU A  44     -24.295 -17.823  42.835  1.00  0.97           O  
ATOM    340  N   THR A  45     -27.773 -20.683  39.616  1.00  0.96           N  
ATOM    341  CA  THR A  45     -28.799 -21.715  39.715  1.00  0.96           C  
ATOM    342  C   THR A  45     -28.980 -22.428  38.378  1.00  0.96           C  
ATOM    343  CB  THR A  45     -30.145 -21.122  40.170  1.00  0.96           C  
ATOM    344  O   THR A  45     -29.045 -23.658  38.328  1.00  0.96           O  
ATOM    345  CG2 THR A  45     -31.219 -22.201  40.260  1.00  0.96           C  
ATOM    346  OG1 THR A  45     -29.983 -20.517  41.459  1.00  0.96           O  
ATOM    347  N   GLY A  46     -29.019 -21.629  37.327  1.00  0.94           N  
ATOM    348  CA  GLY A  46     -29.176 -22.189  35.994  1.00  0.94           C  
ATOM    349  C   GLY A  46     -28.004 -23.054  35.568  1.00  0.94           C  
ATOM    350  O   GLY A  46     -28.185 -24.050  34.865  1.00  0.94           O  
ATOM    351  N   LEU A  47     -26.836 -22.768  36.079  1.00  0.95           N  
ATOM    352  CA  LEU A  47     -25.615 -23.478  35.713  1.00  0.95           C  
ATOM    353  C   LEU A  47     -25.290 -24.562  36.735  1.00  0.95           C  
ATOM    354  CB  LEU A  47     -24.442 -22.502  35.596  1.00  0.95           C  
ATOM    355  O   LEU A  47     -24.428 -25.410  36.494  1.00  0.95           O  
ATOM    356  CG  LEU A  47     -24.492 -21.518  34.426  1.00  0.95           C  
ATOM    357  CD1 LEU A  47     -23.419 -20.446  34.588  1.00  0.95           C  
ATOM    358  CD2 LEU A  47     -24.323 -22.254  33.101  1.00  0.95           C  
ATOM    359  N   ASP A  48     -25.919 -24.511  37.812  1.00  0.96           N  
ATOM    360  CA  ASP A  48     -25.682 -25.407  38.940  1.00  0.96           C  
ATOM    361  C   ASP A  48     -24.222 -25.355  39.385  1.00  0.96           C  
ATOM    362  CB  ASP A  48     -26.070 -26.842  38.576  1.00  0.96           C  
ATOM    363  O   ASP A  48     -23.602 -26.394  39.621  1.00  0.96           O  
ATOM    364  CG  ASP A  48     -26.170 -27.754  39.785  1.00  0.96           C  
ATOM    365  OD1 ASP A  48     -26.459 -27.262  40.898  1.00  0.96           O  
ATOM    366  OD2 ASP A  48     -25.956 -28.975  39.625  1.00  0.96           O  
ATOM    367  N   VAL A  49     -23.702 -24.159  39.553  1.00  0.97           N  
ATOM    368  CA  VAL A  49     -22.348 -23.893  40.028  1.00  0.97           C  
ATOM    369  C   VAL A  49     -22.308 -22.547  40.747  1.00  0.97           C  
ATOM    370  CB  VAL A  49     -21.326 -23.909  38.869  1.00  0.97           C  
ATOM    371  O   VAL A  49     -23.186 -21.703  40.549  1.00  0.97           O  
ATOM    372  CG1 VAL A  49     -21.245 -25.299  38.240  1.00  0.97           C  
ATOM    373  CG2 VAL A  49     -21.696 -22.864  37.818  1.00  0.97           C  
ATOM    374  N   VAL A  50     -21.315 -22.425  41.607  1.00  0.97           N  
ATOM    375  CA  VAL A  50     -21.031 -21.133  42.223  1.00  0.97           C  
ATOM    376  C   VAL A  50     -19.976 -20.391  41.407  1.00  0.97           C  
ATOM    377  CB  VAL A  50     -20.559 -21.293  43.686  1.00  0.97           C  
ATOM    378  O   VAL A  50     -18.908 -20.937  41.120  1.00  0.97           O  
ATOM    379  CG1 VAL A  50     -20.239 -19.932  44.302  1.00  0.97           C  
ATOM    380  CG2 VAL A  50     -21.618 -22.021  44.511  1.00  0.97           C  
ATOM    381  N   LEU A  51     -20.242 -19.162  40.987  1.00  0.98           N  
ATOM    382  CA  LEU A  51     -19.331 -18.431  40.113  1.00  0.98           C  
ATOM    383  C   LEU A  51     -18.464 -17.466  40.915  1.00  0.98           C  
ATOM    384  CB  LEU A  51     -20.114 -17.665  39.044  1.00  0.98           C  
ATOM    385  O   LEU A  51     -17.352 -17.132  40.500  1.00  0.98           O  
ATOM    386  CG  LEU A  51     -20.859 -18.512  38.011  1.00  0.98           C  
ATOM    387  CD1 LEU A  51     -21.739 -17.627  37.135  1.00  0.98           C  
ATOM    388  CD2 LEU A  51     -19.874 -19.305  37.159  1.00  0.98           C  
ATOM    389  N   PHE A  52     -18.989 -16.988  42.109  1.00  0.98           N  
ATOM    390  CA  PHE A  52     -18.264 -16.068  42.977  1.00  0.98           C  
ATOM    391  C   PHE A  52     -18.116 -16.649  44.378  1.00  0.98           C  
ATOM    392  CB  PHE A  52     -18.978 -14.714  43.043  1.00  0.98           C  
ATOM    393  O   PHE A  52     -19.035 -17.293  44.889  1.00  0.98           O  
ATOM    394  CG  PHE A  52     -18.884 -13.915  41.771  1.00  0.98           C  
ATOM    395  CD1 PHE A  52     -17.717 -13.235  41.446  1.00  0.98           C  
ATOM    396  CD2 PHE A  52     -19.963 -13.844  40.900  1.00  0.98           C  
ATOM    397  CE1 PHE A  52     -17.626 -12.495  40.269  1.00  0.98           C  
ATOM    398  CE2 PHE A  52     -19.881 -13.107  39.723  1.00  0.98           C  
ATOM    399  CZ  PHE A  52     -18.712 -12.432  39.410  1.00  0.98           C  
ATOM    400  N   THR A  53     -16.980 -16.424  44.987  1.00  0.96           N  
ATOM    401  CA  THR A  53     -16.875 -16.520  46.438  1.00  0.96           C  
ATOM    402  C   THR A  53     -17.057 -15.150  47.086  1.00  0.96           C  
ATOM    403  CB  THR A  53     -15.519 -17.114  46.862  1.00  0.96           C  
ATOM    404  O   THR A  53     -16.504 -14.155  46.612  1.00  0.96           O  
ATOM    405  CG2 THR A  53     -15.357 -18.540  46.344  1.00  0.96           C  
ATOM    406  OG1 THR A  53     -14.462 -16.303  46.334  1.00  0.96           O  
ATOM    407  N   ARG A  54     -17.925 -15.143  48.077  1.00  0.91           N  
ATOM    408  CA  ARG A  54     -18.292 -13.857  48.661  1.00  0.91           C  
ATOM    409  C   ARG A  54     -17.614 -13.656  50.012  1.00  0.91           C  
ATOM    410  CB  ARG A  54     -19.810 -13.749  48.815  1.00  0.91           C  
ATOM    411  O   ARG A  54     -17.548 -14.582  50.823  1.00  0.91           O  
ATOM    412  CG  ARG A  54     -20.572 -13.860  47.504  1.00  0.91           C  
ATOM    413  CD  ARG A  54     -22.074 -13.957  47.731  1.00  0.91           C  
ATOM    414  NE  ARG A  54     -22.797 -14.152  46.478  1.00  0.91           N  
ATOM    415  NH1 ARG A  54     -24.852 -14.496  47.477  1.00  0.91           N  
ATOM    416  NH2 ARG A  54     -24.656 -14.565  45.194  1.00  0.91           N  
ATOM    417  CZ  ARG A  54     -24.100 -14.404  46.386  1.00  0.91           C  
ATOM    418  N   SER A  55     -16.902 -12.474  50.121  1.00  0.84           N  
ATOM    419  CA  SER A  55     -16.525 -11.932  51.422  1.00  0.84           C  
ATOM    420  C   SER A  55     -17.334 -10.683  51.756  1.00  0.84           C  
ATOM    421  CB  SER A  55     -15.031 -11.605  51.454  1.00  0.84           C  
ATOM    422  O   SER A  55     -18.173 -10.250  50.964  1.00  0.84           O  
ATOM    423  OG  SER A  55     -14.736 -10.519  50.592  1.00  0.84           O  
ATOM    424  N   THR A  56     -17.348 -10.199  53.022  1.00  0.80           N  
ATOM    425  CA  THR A  56     -18.149  -9.060  53.457  1.00  0.80           C  
ATOM    426  C   THR A  56     -17.891  -7.847  52.568  1.00  0.80           C  
ATOM    427  CB  THR A  56     -17.855  -8.697  54.924  1.00  0.80           C  
ATOM    428  O   THR A  56     -18.819  -7.108  52.232  1.00  0.80           O  
ATOM    429  CG2 THR A  56     -19.137  -8.662  55.750  1.00  0.80           C  
ATOM    430  OG1 THR A  56     -16.966  -9.672  55.482  1.00  0.80           O  
ATOM    431  N   ARG A  57     -16.753  -7.765  51.900  1.00  0.80           N  
ATOM    432  CA  ARG A  57     -16.462  -6.520  51.196  1.00  0.80           C  
ATOM    433  C   ARG A  57     -16.083  -6.787  49.744  1.00  0.80           C  
ATOM    434  CB  ARG A  57     -15.337  -5.755  51.899  1.00  0.80           C  
ATOM    435  O   ARG A  57     -16.012  -5.860  48.934  1.00  0.80           O  
ATOM    436  CG  ARG A  57     -15.741  -5.157  53.237  1.00  0.80           C  
ATOM    437  CD  ARG A  57     -14.619  -4.329  53.847  1.00  0.80           C  
ATOM    438  NE  ARG A  57     -14.963  -3.856  55.184  1.00  0.80           N  
ATOM    439  NH1 ARG A  57     -12.968  -2.745  55.530  1.00  0.80           N  
ATOM    440  NH2 ARG A  57     -14.585  -2.738  57.155  1.00  0.80           N  
ATOM    441  CZ  ARG A  57     -14.171  -3.114  55.953  1.00  0.80           C  
ATOM    442  N   SER A  58     -15.916  -8.060  49.386  1.00  0.87           N  
ATOM    443  CA  SER A  58     -15.412  -8.301  48.038  1.00  0.87           C  
ATOM    444  C   SER A  58     -15.840  -9.671  47.524  1.00  0.87           C  
ATOM    445  CB  SER A  58     -13.887  -8.190  48.008  1.00  0.87           C  
ATOM    446  O   SER A  58     -16.305 -10.512  48.296  1.00  0.87           O  
ATOM    447  OG  SER A  58     -13.291  -9.238  48.754  1.00  0.87           O  
ATOM    448  N   ILE A  59     -15.872  -9.769  46.262  1.00  0.95           N  
ATOM    449  CA  ILE A  59     -16.166 -11.041  45.613  1.00  0.95           C  
ATOM    450  C   ILE A  59     -14.970 -11.479  44.770  1.00  0.95           C  
ATOM    451  CB  ILE A  59     -17.435 -10.949  44.736  1.00  0.95           C  
ATOM    452  O   ILE A  59     -14.191 -10.643  44.305  1.00  0.95           O  
ATOM    453  CG1 ILE A  59     -17.253  -9.887  43.644  1.00  0.95           C  
ATOM    454  CG2 ILE A  59     -18.665 -10.644  45.596  1.00  0.95           C  
ATOM    455  CD1 ILE A  59     -18.379  -9.854  42.620  1.00  0.95           C  
ATOM    456  N   GLU A  60     -14.762 -12.750  44.776  1.00  0.96           N  
ATOM    457  CA  GLU A  60     -13.731 -13.347  43.932  1.00  0.96           C  
ATOM    458  C   GLU A  60     -14.307 -14.456  43.057  1.00  0.96           C  
ATOM    459  CB  GLU A  60     -12.585 -13.894  44.788  1.00  0.96           C  
ATOM    460  O   GLU A  60     -15.237 -15.156  43.464  1.00  0.96           O  
ATOM    461  CG  GLU A  60     -11.780 -12.816  45.499  1.00  0.96           C  
ATOM    462  CD  GLU A  60     -10.612 -13.369  46.299  1.00  0.96           C  
ATOM    463  OE1 GLU A  60      -9.867 -12.574  46.915  1.00  0.96           O  
ATOM    464  OE2 GLU A  60     -10.439 -14.609  46.309  1.00  0.96           O  
ATOM    465  N   LEU A  61     -13.730 -14.586  41.792  1.00  0.98           N  
ATOM    466  CA  LEU A  61     -14.199 -15.618  40.874  1.00  0.98           C  
ATOM    467  C   LEU A  61     -13.784 -17.004  41.356  1.00  0.98           C  
ATOM    468  CB  LEU A  61     -13.654 -15.370  39.465  1.00  0.98           C  
ATOM    469  O   LEU A  61     -12.663 -17.189  41.834  1.00  0.98           O  
ATOM    470  CG  LEU A  61     -14.250 -14.183  38.707  1.00  0.98           C  
ATOM    471  CD1 LEU A  61     -13.407 -13.863  37.477  1.00  0.98           C  
ATOM    472  CD2 LEU A  61     -15.694 -14.473  38.311  1.00  0.98           C  
ATOM    473  N   THR A  62     -14.629 -17.970  41.366  1.00  0.98           N  
ATOM    474  CA  THR A  62     -14.270 -19.377  41.501  1.00  0.98           C  
ATOM    475  C   THR A  62     -13.591 -19.886  40.232  1.00  0.98           C  
ATOM    476  CB  THR A  62     -15.506 -20.243  41.807  1.00  0.98           C  
ATOM    477  O   THR A  62     -13.483 -19.156  39.244  1.00  0.98           O  
ATOM    478  CG2 THR A  62     -16.263 -19.710  43.019  1.00  0.98           C  
ATOM    479  OG1 THR A  62     -16.379 -20.237  40.671  1.00  0.98           O  
ATOM    480  N   GLU A  63     -13.164 -21.116  40.269  1.00  0.98           N  
ATOM    481  CA  GLU A  63     -12.595 -21.709  39.062  1.00  0.98           C  
ATOM    482  C   GLU A  63     -13.600 -21.695  37.914  1.00  0.98           C  
ATOM    483  CB  GLU A  63     -12.128 -23.141  39.334  1.00  0.98           C  
ATOM    484  O   GLU A  63     -13.258 -21.332  36.786  1.00  0.98           O  
ATOM    485  CG  GLU A  63     -11.378 -23.775  38.172  1.00  0.98           C  
ATOM    486  CD  GLU A  63     -10.841 -25.161  38.488  1.00  0.98           C  
ATOM    487  OE1 GLU A  63     -10.174 -25.767  37.619  1.00  0.98           O  
ATOM    488  OE2 GLU A  63     -11.091 -25.646  39.614  1.00  0.98           O  
ATOM    489  N   SER A  64     -14.813 -22.136  38.196  1.00  0.98           N  
ATOM    490  CA  SER A  64     -15.884 -22.099  37.205  1.00  0.98           C  
ATOM    491  C   SER A  64     -16.184 -20.669  36.768  1.00  0.98           C  
ATOM    492  CB  SER A  64     -17.152 -22.747  37.761  1.00  0.98           C  
ATOM    493  O   SER A  64     -16.433 -20.414  35.588  1.00  0.98           O  
ATOM    494  OG  SER A  64     -16.921 -24.107  38.086  1.00  0.98           O  
ATOM    495  N   GLY A  65     -16.121 -19.732  37.692  1.00  0.98           N  
ATOM    496  CA  GLY A  65     -16.326 -18.323  37.395  1.00  0.98           C  
ATOM    497  C   GLY A  65     -15.292 -17.759  36.438  1.00  0.98           C  
ATOM    498  O   GLY A  65     -15.628 -16.982  35.542  1.00  0.98           O  
ATOM    499  N   ARG A  66     -14.046 -18.140  36.641  1.00  0.98           N  
ATOM    500  CA  ARG A  66     -12.981 -17.668  35.761  1.00  0.98           C  
ATOM    501  C   ARG A  66     -13.192 -18.160  34.333  1.00  0.98           C  
ATOM    502  CB  ARG A  66     -11.615 -18.125  36.277  1.00  0.98           C  
ATOM    503  O   ARG A  66     -13.028 -17.398  33.378  1.00  0.98           O  
ATOM    504  CG  ARG A  66     -11.123 -17.349  37.489  1.00  0.98           C  
ATOM    505  CD  ARG A  66      -9.672 -17.674  37.815  1.00  0.98           C  
ATOM    506  NE  ARG A  66      -9.567 -18.757  38.788  1.00  0.98           N  
ATOM    507  NH1 ARG A  66      -9.530 -17.371  40.636  1.00  0.98           N  
ATOM    508  NH2 ARG A  66      -9.409 -19.645  40.900  1.00  0.98           N  
ATOM    509  CZ  ARG A  66      -9.503 -18.589  40.106  1.00  0.98           C  
ATOM    510  N   TYR A  67     -13.543 -19.468  34.275  1.00  0.98           N  
ATOM    511  CA  TYR A  67     -13.832 -20.027  32.959  1.00  0.98           C  
ATOM    512  C   TYR A  67     -15.019 -19.319  32.315  1.00  0.98           C  
ATOM    513  CB  TYR A  67     -14.114 -21.529  33.062  1.00  0.98           C  
ATOM    514  O   TYR A  67     -14.957 -18.927  31.147  1.00  0.98           O  
ATOM    515  CG  TYR A  67     -14.511 -22.163  31.751  1.00  0.98           C  
ATOM    516  CD1 TYR A  67     -15.848 -22.430  31.461  1.00  0.98           C  
ATOM    517  CD2 TYR A  67     -13.553 -22.497  30.800  1.00  0.98           C  
ATOM    518  CE1 TYR A  67     -16.219 -23.016  30.255  1.00  0.98           C  
ATOM    519  CE2 TYR A  67     -13.912 -23.083  29.591  1.00  0.98           C  
ATOM    520  OH  TYR A  67     -15.607 -23.919  28.133  1.00  0.98           O  
ATOM    521  CZ  TYR A  67     -15.246 -23.338  29.328  1.00  0.98           C  
ATOM    522  N   PHE A  68     -16.047 -19.139  33.125  1.00  0.97           N  
ATOM    523  CA  PHE A  68     -17.242 -18.481  32.609  1.00  0.97           C  
ATOM    524  C   PHE A  68     -16.937 -17.044  32.205  1.00  0.97           C  
ATOM    525  CB  PHE A  68     -18.364 -18.506  33.652  1.00  0.97           C  
ATOM    526  O   PHE A  68     -17.443 -16.557  31.192  1.00  0.97           O  
ATOM    527  CG  PHE A  68     -19.692 -18.035  33.126  1.00  0.97           C  
ATOM    528  CD1 PHE A  68     -20.254 -16.848  33.580  1.00  0.97           C  
ATOM    529  CD2 PHE A  68     -20.380 -18.779  32.177  1.00  0.97           C  
ATOM    530  CE1 PHE A  68     -21.484 -16.409  33.095  1.00  0.97           C  
ATOM    531  CE2 PHE A  68     -21.610 -18.347  31.687  1.00  0.97           C  
ATOM    532  CZ  PHE A  68     -22.160 -17.162  32.149  1.00  0.97           C  
ATOM    533  N   PHE A  69     -16.176 -16.364  32.970  1.00  0.98           N  
ATOM    534  CA  PHE A  69     -15.795 -14.988  32.673  1.00  0.98           C  
ATOM    535  C   PHE A  69     -15.150 -14.891  31.296  1.00  0.98           C  
ATOM    536  CB  PHE A  69     -14.838 -14.451  33.741  1.00  0.98           C  
ATOM    537  O   PHE A  69     -15.514 -14.029  30.493  1.00  0.98           O  
ATOM    538  CG  PHE A  69     -14.399 -13.031  33.505  1.00  0.98           C  
ATOM    539  CD1 PHE A  69     -13.082 -12.742  33.170  1.00  0.98           C  
ATOM    540  CD2 PHE A  69     -15.305 -11.985  33.617  1.00  0.98           C  
ATOM    541  CE1 PHE A  69     -12.673 -11.429  32.951  1.00  0.98           C  
ATOM    542  CE2 PHE A  69     -14.904 -10.669  33.399  1.00  0.98           C  
ATOM    543  CZ  PHE A  69     -13.587 -10.394  33.067  1.00  0.98           C  
ATOM    544  N   ARG A  70     -14.175 -15.716  30.986  1.00  0.96           N  
ATOM    545  CA  ARG A  70     -13.509 -15.708  29.688  1.00  0.96           C  
ATOM    546  C   ARG A  70     -14.506 -15.940  28.558  1.00  0.96           C  
ATOM    547  CB  ARG A  70     -12.408 -16.769  29.641  1.00  0.96           C  
ATOM    548  O   ARG A  70     -14.535 -15.187  27.583  1.00  0.96           O  
ATOM    549  CG  ARG A  70     -11.192 -16.433  30.490  1.00  0.96           C  
ATOM    550  CD  ARG A  70     -10.034 -17.384  30.219  1.00  0.96           C  
ATOM    551  NE  ARG A  70     -10.441 -18.780  30.352  1.00  0.96           N  
ATOM    552  NH1 ARG A  70      -8.386 -19.523  31.101  1.00  0.96           N  
ATOM    553  NH2 ARG A  70     -10.123 -20.999  30.851  1.00  0.96           N  
ATOM    554  CZ  ARG A  70      -9.649 -19.764  30.767  1.00  0.96           C  
ATOM    555  N   LYS A  71     -15.375 -16.975  28.785  1.00  0.97           N  
ATOM    556  CA  LYS A  71     -16.327 -17.344  27.741  1.00  0.97           C  
ATOM    557  C   LYS A  71     -17.404 -16.276  27.577  1.00  0.97           C  
ATOM    558  CB  LYS A  71     -16.972 -18.695  28.055  1.00  0.97           C  
ATOM    559  O   LYS A  71     -17.808 -15.961  26.455  1.00  0.97           O  
ATOM    560  CG  LYS A  71     -16.018 -19.876  27.950  1.00  0.97           C  
ATOM    561  CD  LYS A  71     -15.401 -19.974  26.560  1.00  0.97           C  
ATOM    562  CE  LYS A  71     -14.397 -21.115  26.473  1.00  0.97           C  
ATOM    563  NZ  LYS A  71     -13.762 -21.192  25.123  1.00  0.97           N  
ATOM    564  N   ALA A  72     -17.882 -15.756  28.699  1.00  0.95           N  
ATOM    565  CA  ALA A  72     -18.892 -14.701  28.652  1.00  0.95           C  
ATOM    566  C   ALA A  72     -18.355 -13.459  27.946  1.00  0.95           C  
ATOM    567  CB  ALA A  72     -19.359 -14.349  30.062  1.00  0.95           C  
ATOM    568  O   ALA A  72     -19.064 -12.830  27.158  1.00  0.95           O  
ATOM    569  N   THR A  73     -17.130 -13.108  28.189  1.00  0.91           N  
ATOM    570  CA  THR A  73     -16.489 -11.973  27.533  1.00  0.91           C  
ATOM    571  C   THR A  73     -16.401 -12.198  26.026  1.00  0.91           C  
ATOM    572  CB  THR A  73     -15.079 -11.723  28.101  1.00  0.91           C  
ATOM    573  O   THR A  73     -16.692 -11.295  25.240  1.00  0.91           O  
ATOM    574  CG2 THR A  73     -14.419 -10.526  27.425  1.00  0.91           C  
ATOM    575  OG1 THR A  73     -15.175 -11.470  29.508  1.00  0.91           O  
ATOM    576  N   ASP A  74     -16.065 -13.368  25.655  1.00  0.90           N  
ATOM    577  CA  ASP A  74     -16.007 -13.706  24.236  1.00  0.90           C  
ATOM    578  C   ASP A  74     -17.380 -13.565  23.582  1.00  0.90           C  
ATOM    579  CB  ASP A  74     -15.477 -15.128  24.045  1.00  0.90           C  
ATOM    580  O   ASP A  74     -17.497 -13.013  22.486  1.00  0.90           O  
ATOM    581  CG  ASP A  74     -13.997 -15.257  24.360  1.00  0.90           C  
ATOM    582  OD1 ASP A  74     -13.303 -14.222  24.463  1.00  0.90           O  
ATOM    583  OD2 ASP A  74     -13.520 -16.403  24.505  1.00  0.90           O  
ATOM    584  N   LEU A  75     -18.374 -14.046  24.216  1.00  0.91           N  
ATOM    585  CA  LEU A  75     -19.733 -13.998  23.688  1.00  0.91           C  
ATOM    586  C   LEU A  75     -20.203 -12.556  23.526  1.00  0.91           C  
ATOM    587  CB  LEU A  75     -20.692 -14.760  24.605  1.00  0.91           C  
ATOM    588  O   LEU A  75     -20.786 -12.200  22.500  1.00  0.91           O  
ATOM    589  CG  LEU A  75     -22.065 -15.096  24.021  1.00  0.91           C  
ATOM    590  CD1 LEU A  75     -21.981 -16.348  23.155  1.00  0.91           C  
ATOM    591  CD2 LEU A  75     -23.090 -15.279  25.135  1.00  0.91           C  
ATOM    592  N   LEU A  76     -19.975 -11.746  24.562  1.00  0.91           N  
ATOM    593  CA  LEU A  76     -20.353 -10.340  24.486  1.00  0.91           C  
ATOM    594  C   LEU A  76     -19.644  -9.647  23.327  1.00  0.91           C  
ATOM    595  CB  LEU A  76     -20.026  -9.625  25.800  1.00  0.91           C  
ATOM    596  O   LEU A  76     -20.253  -8.855  22.605  1.00  0.91           O  
ATOM    597  CG  LEU A  76     -21.011  -9.837  26.951  1.00  0.91           C  
ATOM    598  CD1 LEU A  76     -20.423  -9.311  28.256  1.00  0.91           C  
ATOM    599  CD2 LEU A  76     -22.343  -9.160  26.647  1.00  0.91           C  
ATOM    600  N   ASN A  77     -18.385  -9.971  23.131  1.00  0.83           N  
ATOM    601  CA  ASN A  77     -17.631  -9.421  22.010  1.00  0.83           C  
ATOM    602  C   ASN A  77     -18.226  -9.848  20.671  1.00  0.83           C  
ATOM    603  CB  ASN A  77     -16.161  -9.839  22.095  1.00  0.83           C  
ATOM    604  O   ASN A  77     -18.290  -9.050  19.733  1.00  0.83           O  
ATOM    605  CG  ASN A  77     -15.408  -9.106  23.187  1.00  0.83           C  
ATOM    606  ND2 ASN A  77     -14.314  -9.697  23.652  1.00  0.83           N  
ATOM    607  OD1 ASN A  77     -15.806  -8.017  23.609  1.00  0.83           O  
ATOM    608  N   ASP A  78     -18.673 -11.067  20.572  1.00  0.84           N  
ATOM    609  CA  ASP A  78     -19.321 -11.570  19.365  1.00  0.84           C  
ATOM    610  C   ASP A  78     -20.622 -10.821  19.088  1.00  0.84           C  
ATOM    611  CB  ASP A  78     -19.594 -13.071  19.489  1.00  0.84           C  
ATOM    612  O   ASP A  78     -20.908 -10.465  17.942  1.00  0.84           O  
ATOM    613  CG  ASP A  78     -18.333 -13.912  19.402  1.00  0.84           C  
ATOM    614  OD1 ASP A  78     -17.280 -13.391  18.975  1.00  0.84           O  
ATOM    615  OD2 ASP A  78     -18.393 -15.108  19.761  1.00  0.84           O  
ATOM    616  N   PHE A  79     -21.455 -10.669  20.141  1.00  0.85           N  
ATOM    617  CA  PHE A  79     -22.698  -9.921  19.994  1.00  0.85           C  
ATOM    618  C   PHE A  79     -22.429  -8.529  19.436  1.00  0.85           C  
ATOM    619  CB  PHE A  79     -23.426  -9.816  21.338  1.00  0.85           C  
ATOM    620  O   PHE A  79     -23.091  -8.095  18.491  1.00  0.85           O  
ATOM    621  CG  PHE A  79     -24.157 -11.071  21.732  1.00  0.85           C  
ATOM    622  CD1 PHE A  79     -25.044 -11.681  20.853  1.00  0.85           C  
ATOM    623  CD2 PHE A  79     -23.957 -11.642  22.982  1.00  0.85           C  
ATOM    624  CE1 PHE A  79     -25.722 -12.842  21.215  1.00  0.85           C  
ATOM    625  CE2 PHE A  79     -24.631 -12.802  23.351  1.00  0.85           C  
ATOM    626  CZ  PHE A  79     -25.513 -13.401  22.466  1.00  0.85           C  
ATOM    627  N   TYR A  80     -21.460  -7.845  20.050  1.00  0.80           N  
ATOM    628  CA  TYR A  80     -21.118  -6.491  19.630  1.00  0.80           C  
ATOM    629  C   TYR A  80     -20.612  -6.477  18.193  1.00  0.80           C  
ATOM    630  CB  TYR A  80     -20.062  -5.890  20.562  1.00  0.80           C  
ATOM    631  O   TYR A  80     -20.949  -5.579  17.418  1.00  0.80           O  
ATOM    632  CG  TYR A  80     -20.563  -5.632  21.962  1.00  0.80           C  
ATOM    633  CD1 TYR A  80     -21.847  -5.138  22.183  1.00  0.80           C  
ATOM    634  CD2 TYR A  80     -19.754  -5.879  23.066  1.00  0.80           C  
ATOM    635  CE1 TYR A  80     -22.312  -4.896  23.471  1.00  0.80           C  
ATOM    636  CE2 TYR A  80     -20.209  -5.642  24.358  1.00  0.80           C  
ATOM    637  OH  TYR A  80     -21.944  -4.914  25.828  1.00  0.80           O  
ATOM    638  CZ  TYR A  80     -21.488  -5.151  24.551  1.00  0.80           C  
ATOM    639  N   ALA A  81     -19.847  -7.494  17.856  1.00  0.74           N  
ATOM    640  CA  ALA A  81     -19.310  -7.597  16.502  1.00  0.74           C  
ATOM    641  C   ALA A  81     -20.429  -7.780  15.481  1.00  0.74           C  
ATOM    642  CB  ALA A  81     -18.316  -8.752  16.410  1.00  0.74           C  
ATOM    643  O   ALA A  81     -20.394  -7.189  14.399  1.00  0.74           O  
ATOM    644  N   ILE A  82     -21.364  -8.582  15.837  1.00  0.79           N  
ATOM    645  CA  ILE A  82     -22.498  -8.839  14.955  1.00  0.79           C  
ATOM    646  C   ILE A  82     -23.291  -7.551  14.744  1.00  0.79           C  
ATOM    647  CB  ILE A  82     -23.414  -9.947  15.520  1.00  0.79           C  
ATOM    648  O   ILE A  82     -23.652  -7.215  13.614  1.00  0.79           O  
ATOM    649  CG1 ILE A  82     -22.703 -11.304  15.476  1.00  0.79           C  
ATOM    650  CG2 ILE A  82     -24.738  -9.997  14.752  1.00  0.79           C  
ATOM    651  CD1 ILE A  82     -23.424 -12.407  16.238  1.00  0.79           C  
ATOM    652  N   LYS A  83     -23.648  -6.900  15.786  1.00  0.79           N  
ATOM    653  CA  LYS A  83     -24.398  -5.649  15.712  1.00  0.79           C  
ATOM    654  C   LYS A  83     -23.666  -4.619  14.856  1.00  0.79           C  
ATOM    655  CB  LYS A  83     -24.644  -5.087  17.113  1.00  0.79           C  
ATOM    656  O   LYS A  83     -24.280  -3.942  14.029  1.00  0.79           O  
ATOM    657  CG  LYS A  83     -25.750  -5.797  17.879  1.00  0.79           C  
ATOM    658  CD  LYS A  83     -26.004  -5.141  19.230  1.00  0.79           C  
ATOM    659  CE  LYS A  83     -27.082  -5.876  20.016  1.00  0.79           C  
ATOM    660  NZ  LYS A  83     -27.309  -5.258  21.356  1.00  0.79           N  
ATOM    661  N   ARG A  84     -22.389  -4.500  15.060  1.00  0.70           N  
ATOM    662  CA  ARG A  84     -21.570  -3.573  14.286  1.00  0.70           C  
ATOM    663  C   ARG A  84     -21.599  -3.924  12.802  1.00  0.70           C  
ATOM    664  CB  ARG A  84     -20.127  -3.573  14.796  1.00  0.70           C  
ATOM    665  O   ARG A  84     -21.691  -3.037  11.951  1.00  0.70           O  
ATOM    666  CG  ARG A  84     -19.931  -2.799  16.090  1.00  0.70           C  
ATOM    667  CD  ARG A  84     -18.457  -2.574  16.395  1.00  0.70           C  
ATOM    668  NE  ARG A  84     -17.747  -3.836  16.585  1.00  0.70           N  
ATOM    669  NH1 ARG A  84     -18.054  -3.902  18.874  1.00  0.70           N  
ATOM    670  NH2 ARG A  84     -16.910  -5.584  17.817  1.00  0.70           N  
ATOM    671  CZ  ARG A  84     -17.572  -4.438  17.758  1.00  0.70           C  
ATOM    672  N   ARG A  85     -21.634  -5.201  12.507  1.00  0.69           N  
ATOM    673  CA  ARG A  85     -21.620  -5.671  11.126  1.00  0.69           C  
ATOM    674  C   ARG A  85     -22.950  -5.383  10.437  1.00  0.69           C  
ATOM    675  CB  ARG A  85     -21.315  -7.169  11.070  1.00  0.69           C  
ATOM    676  O   ARG A  85     -22.978  -4.981   9.272  1.00  0.69           O  
ATOM    677  CG  ARG A  85     -20.881  -7.659   9.697  1.00  0.69           C  
ATOM    678  CD  ARG A  85     -19.927  -8.841   9.795  1.00  0.69           C  
ATOM    679  NE  ARG A  85     -19.566  -9.353   8.477  1.00  0.69           N  
ATOM    680  NH1 ARG A  85     -17.888 -10.742   9.247  1.00  0.69           N  
ATOM    681  NH2 ARG A  85     -18.360 -10.641   7.006  1.00  0.69           N  
ATOM    682  CZ  ARG A  85     -18.606 -10.244   8.246  1.00  0.69           C  
ATOM    683  N   ILE A  86     -23.979  -5.631  11.090  1.00  0.77           N  
ATOM    684  CA  ILE A  86     -25.294  -5.343  10.529  1.00  0.77           C  
ATOM    685  C   ILE A  86     -25.412  -3.851  10.228  1.00  0.77           C  
ATOM    686  CB  ILE A  86     -26.425  -5.788  11.483  1.00  0.77           C  
ATOM    687  O   ILE A  86     -25.937  -3.461   9.182  1.00  0.77           O  
ATOM    688  CG1 ILE A  86     -26.508  -7.318  11.536  1.00  0.77           C  
ATOM    689  CG2 ILE A  86     -27.764  -5.181  11.053  1.00  0.77           C  
ATOM    690  CD1 ILE A  86     -27.483  -7.849  12.577  1.00  0.77           C  
ATOM    691  N   ASP A  87     -24.968  -3.053  11.115  1.00  0.72           N  
ATOM    692  CA  ASP A  87     -25.020  -1.607  10.926  1.00  0.72           C  
ATOM    693  C   ASP A  87     -24.198  -1.181   9.712  1.00  0.72           C  
ATOM    694  CB  ASP A  87     -24.522  -0.883  12.179  1.00  0.72           C  
ATOM    695  O   ASP A  87     -24.616  -0.309   8.947  1.00  0.72           O  
ATOM    696  CG  ASP A  87     -25.521  -0.919  13.322  1.00  0.72           C  
ATOM    697  OD1 ASP A  87     -26.712  -1.212  13.082  1.00  0.72           O  
ATOM    698  OD2 ASP A  87     -25.114  -0.649  14.472  1.00  0.72           O  
ATOM    699  N   THR A  88     -23.084  -1.846   9.559  1.00  0.72           N  
ATOM    700  CA  THR A  88     -22.198  -1.526   8.446  1.00  0.72           C  
ATOM    701  C   THR A  88     -22.833  -1.922   7.117  1.00  0.72           C  
ATOM    702  CB  THR A  88     -20.836  -2.229   8.597  1.00  0.72           C  
ATOM    703  O   THR A  88     -22.720  -1.195   6.128  1.00  0.72           O  
ATOM    704  CG2 THR A  88     -20.106  -1.751   9.848  1.00  0.72           C  
ATOM    705  OG1 THR A  88     -21.043  -3.644   8.689  1.00  0.72           O  
ATOM    706  N   ILE A  89     -23.431  -3.063   7.074  1.00  0.76           N  
ATOM    707  CA  ILE A  89     -24.131  -3.513   5.876  1.00  0.76           C  
ATOM    708  C   ILE A  89     -25.197  -2.491   5.487  1.00  0.76           C  
ATOM    709  CB  ILE A  89     -24.772  -4.903   6.085  1.00  0.76           C  
ATOM    710  O   ILE A  89     -25.326  -2.135   4.313  1.00  0.76           O  
ATOM    711  CG1 ILE A  89     -23.686  -5.974   6.236  1.00  0.76           C  
ATOM    712  CG2 ILE A  89     -25.718  -5.241   4.929  1.00  0.76           C  
ATOM    713  CD1 ILE A  89     -24.219  -7.343   6.639  1.00  0.76           C  
ATOM    714  N   SER A  90     -25.955  -2.023   6.431  1.00  0.75           N  
ATOM    715  CA  SER A  90     -27.022  -1.062   6.168  1.00  0.75           C  
ATOM    716  C   SER A  90     -26.460   0.267   5.677  1.00  0.75           C  
ATOM    717  CB  SER A  90     -27.861  -0.837   7.426  1.00  0.75           C  
ATOM    718  O   SER A  90     -27.109   0.973   4.901  1.00  0.75           O  
ATOM    719  OG  SER A  90     -27.102  -0.179   8.427  1.00  0.75           O  
ATOM    720  N   GLN A  91     -25.156   0.531   6.033  1.00  0.78           N  
ATOM    721  CA  GLN A  91     -24.530   1.804   5.692  1.00  0.78           C  
ATOM    722  C   GLN A  91     -23.776   1.709   4.369  1.00  0.78           C  
ATOM    723  CB  GLN A  91     -23.583   2.253   6.805  1.00  0.78           C  
ATOM    724  O   GLN A  91     -23.195   2.693   3.907  1.00  0.78           O  
ATOM    725  CG  GLN A  91     -24.291   2.637   8.098  1.00  0.78           C  
ATOM    726  CD  GLN A  91     -23.325   2.995   9.212  1.00  0.78           C  
ATOM    727  NE2 GLN A  91     -23.863   3.287  10.391  1.00  0.78           N  
ATOM    728  OE1 GLN A  91     -22.106   3.009   9.014  1.00  0.78           O  
ATOM    729  N   GLY A  92     -23.670   0.556   3.813  1.00  0.84           N  
ATOM    730  CA  GLY A  92     -22.984   0.382   2.543  1.00  0.84           C  
ATOM    731  C   GLY A  92     -21.482   0.231   2.691  1.00  0.84           C  
ATOM    732  O   GLY A  92     -20.731   0.482   1.746  1.00  0.84           O  
ATOM    733  N   ILE A  93     -20.993  -0.031   3.944  1.00  0.88           N  
ATOM    734  CA  ILE A  93     -19.568  -0.237   4.183  1.00  0.88           C  
ATOM    735  C   ILE A  93     -19.159  -1.626   3.698  1.00  0.88           C  
ATOM    736  CB  ILE A  93     -19.214  -0.065   5.677  1.00  0.88           C  
ATOM    737  O   ILE A  93     -19.786  -2.625   4.057  1.00  0.88           O  
ATOM    738  CG1 ILE A  93     -19.520   1.365   6.137  1.00  0.88           C  
ATOM    739  CG2 ILE A  93     -17.746  -0.419   5.928  1.00  0.88           C  
ATOM    740  CD1 ILE A  93     -19.356   1.582   7.635  1.00  0.88           C  
ATOM    741  N   GLU A  94     -18.156  -1.698   2.923  1.00  0.90           N  
ATOM    742  CA  GLU A  94     -17.657  -2.965   2.396  1.00  0.90           C  
ATOM    743  C   GLU A  94     -17.132  -3.859   3.515  1.00  0.90           C  
ATOM    744  CB  GLU A  94     -16.559  -2.721   1.359  1.00  0.90           C  
ATOM    745  O   GLU A  94     -16.401  -3.399   4.394  1.00  0.90           O  
ATOM    746  CG  GLU A  94     -17.022  -1.923   0.148  1.00  0.90           C  
ATOM    747  CD  GLU A  94     -16.649  -0.451   0.221  1.00  0.90           C  
ATOM    748  OE1 GLU A  94     -16.216   0.117  -0.808  1.00  0.90           O  
ATOM    749  OE2 GLU A  94     -16.788   0.139   1.315  1.00  0.90           O  
ATOM    750  N   ALA A  95     -17.552  -5.133   3.510  1.00  0.87           N  
ATOM    751  CA  ALA A  95     -17.051  -6.094   4.490  1.00  0.87           C  
ATOM    752  C   ALA A  95     -15.564  -6.365   4.283  1.00  0.87           C  
ATOM    753  CB  ALA A  95     -17.842  -7.398   4.409  1.00  0.87           C  
ATOM    754  O   ALA A  95     -14.827  -6.588   5.246  1.00  0.87           O  
ATOM    755  N   ARG A  96     -15.222  -6.296   3.037  1.00  0.90           N  
ATOM    756  CA  ARG A  96     -13.840  -6.568   2.653  1.00  0.90           C  
ATOM    757  C   ARG A  96     -13.407  -5.673   1.496  1.00  0.90           C  
ATOM    758  CB  ARG A  96     -13.667  -8.039   2.271  1.00  0.90           C  
ATOM    759  O   ARG A  96     -14.145  -5.507   0.523  1.00  0.90           O  
ATOM    760  CG  ARG A  96     -12.257  -8.399   1.828  1.00  0.90           C  
ATOM    761  CD  ARG A  96     -12.144  -9.868   1.445  1.00  0.90           C  
ATOM    762  NE  ARG A  96     -12.300 -10.741   2.606  1.00  0.90           N  
ATOM    763  NH1 ARG A  96     -13.920 -12.077   1.643  1.00  0.90           N  
ATOM    764  NH2 ARG A  96     -13.200 -12.499   3.778  1.00  0.90           N  
ATOM    765  CZ  ARG A  96     -13.139 -11.770   2.673  1.00  0.90           C  
ATOM    766  N   VAL A  97     -12.170  -5.139   1.643  1.00  0.95           N  
ATOM    767  CA  VAL A  97     -11.565  -4.374   0.557  1.00  0.95           C  
ATOM    768  C   VAL A  97     -10.151  -4.884   0.291  1.00  0.95           C  
ATOM    769  CB  VAL A  97     -11.536  -2.863   0.876  1.00  0.95           C  
ATOM    770  O   VAL A  97      -9.371  -5.085   1.225  1.00  0.95           O  
ATOM    771  CG1 VAL A  97     -10.688  -2.111  -0.149  1.00  0.95           C  
ATOM    772  CG2 VAL A  97     -12.955  -2.299   0.916  1.00  0.95           C  
ATOM    773  N   ARG A  98      -9.860  -5.185  -0.993  1.00  0.95           N  
ATOM    774  CA  ARG A  98      -8.531  -5.603  -1.428  1.00  0.95           C  
ATOM    775  C   ARG A  98      -7.803  -4.463  -2.133  1.00  0.95           C  
ATOM    776  CB  ARG A  98      -8.625  -6.817  -2.354  1.00  0.95           C  
ATOM    777  O   ARG A  98      -8.275  -3.954  -3.151  1.00  0.95           O  
ATOM    778  CG  ARG A  98      -9.242  -8.044  -1.701  1.00  0.95           C  
ATOM    779  CD  ARG A  98      -9.439  -9.175  -2.700  1.00  0.95           C  
ATOM    780  NE  ARG A  98     -10.535  -8.894  -3.623  1.00  0.95           N  
ATOM    781  NH1 ARG A  98     -10.325 -10.871  -4.800  1.00  0.95           N  
ATOM    782  NH2 ARG A  98     -11.939  -9.351  -5.382  1.00  0.95           N  
ATOM    783  CZ  ARG A  98     -10.931  -9.706  -4.600  1.00  0.95           C  
ATOM    784  N   ILE A  99      -6.695  -4.097  -1.583  1.00  0.98           N  
ATOM    785  CA  ILE A  99      -5.920  -2.981  -2.115  1.00  0.98           C  
ATOM    786  C   ILE A  99      -4.616  -3.499  -2.718  1.00  0.98           C  
ATOM    787  CB  ILE A  99      -5.625  -1.927  -1.025  1.00  0.98           C  
ATOM    788  O   ILE A  99      -3.840  -4.179  -2.043  1.00  0.98           O  
ATOM    789  CG1 ILE A  99      -6.934  -1.378  -0.445  1.00  0.98           C  
ATOM    790  CG2 ILE A  99      -4.759  -0.796  -1.587  1.00  0.98           C  
ATOM    791  CD1 ILE A  99      -6.741  -0.447   0.745  1.00  0.98           C  
ATOM    792  N   CYS A 100      -4.437  -3.213  -3.947  1.00  0.98           N  
ATOM    793  CA  CYS A 100      -3.168  -3.492  -4.611  1.00  0.98           C  
ATOM    794  C   CYS A 100      -2.317  -2.232  -4.712  1.00  0.98           C  
ATOM    795  CB  CYS A 100      -3.408  -4.070  -6.005  1.00  0.98           C  
ATOM    796  O   CYS A 100      -2.755  -1.226  -5.273  1.00  0.98           O  
ATOM    797  SG  CYS A 100      -1.891  -4.382  -6.935  1.00  0.98           S  
ATOM    798  N   ILE A 101      -1.056  -2.338  -4.225  1.00  0.98           N  
ATOM    799  CA  ILE A 101      -0.171  -1.178  -4.223  1.00  0.98           C  
ATOM    800  C   ILE A 101       0.993  -1.416  -5.183  1.00  0.98           C  
ATOM    801  CB  ILE A 101       0.358  -0.873  -2.804  1.00  0.98           C  
ATOM    802  O   ILE A 101       1.646  -2.461  -5.130  1.00  0.98           O  
ATOM    803  CG1 ILE A 101      -0.808  -0.620  -1.842  1.00  0.98           C  
ATOM    804  CG2 ILE A 101       1.316   0.322  -2.830  1.00  0.98           C  
ATOM    805  CD1 ILE A 101      -0.384  -0.427  -0.393  1.00  0.98           C  
ATOM    806  N   ASN A 102       1.176  -0.436  -6.026  1.00  0.98           N  
ATOM    807  CA  ASN A 102       2.390  -0.481  -6.833  1.00  0.98           C  
ATOM    808  C   ASN A 102       3.641  -0.546  -5.961  1.00  0.98           C  
ATOM    809  CB  ASN A 102       2.458   0.727  -7.769  1.00  0.98           C  
ATOM    810  O   ASN A 102       3.783   0.228  -5.013  1.00  0.98           O  
ATOM    811  CG  ASN A 102       3.563   0.606  -8.800  1.00  0.98           C  
ATOM    812  ND2 ASN A 102       3.221   0.825 -10.064  1.00  0.98           N  
ATOM    813  OD1 ASN A 102       4.714   0.317  -8.463  1.00  0.98           O  
ATOM    814  N   GLN A 103       4.550  -1.397  -6.334  1.00  0.97           N  
ATOM    815  CA  GLN A 103       5.734  -1.634  -5.514  1.00  0.97           C  
ATOM    816  C   GLN A 103       6.503  -0.338  -5.272  1.00  0.97           C  
ATOM    817  CB  GLN A 103       6.645  -2.671  -6.171  1.00  0.97           C  
ATOM    818  O   GLN A 103       7.167  -0.187  -4.244  1.00  0.97           O  
ATOM    819  CG  GLN A 103       7.777  -3.153  -5.274  1.00  0.97           C  
ATOM    820  CD  GLN A 103       8.697  -4.139  -5.968  1.00  0.97           C  
ATOM    821  NE2 GLN A 103       8.800  -5.343  -5.417  1.00  0.97           N  
ATOM    822  OE1 GLN A 103       9.311  -3.821  -6.991  1.00  0.97           O  
ATOM    823  N   LEU A 104       6.433   0.572  -6.168  1.00  0.97           N  
ATOM    824  CA  LEU A 104       7.126   1.850  -6.040  1.00  0.97           C  
ATOM    825  C   LEU A 104       6.551   2.667  -4.888  1.00  0.97           C  
ATOM    826  CB  LEU A 104       7.028   2.646  -7.345  1.00  0.97           C  
ATOM    827  O   LEU A 104       7.228   3.542  -4.344  1.00  0.97           O  
ATOM    828  CG  LEU A 104       7.742   2.048  -8.558  1.00  0.97           C  
ATOM    829  CD1 LEU A 104       7.435   2.866  -9.809  1.00  0.97           C  
ATOM    830  CD2 LEU A 104       9.245   1.979  -8.315  1.00  0.97           C  
ATOM    831  N   LEU A 105       5.359   2.433  -4.549  1.00  0.98           N  
ATOM    832  CA  LEU A 105       4.698   3.192  -3.493  1.00  0.98           C  
ATOM    833  C   LEU A 105       4.581   2.362  -2.219  1.00  0.98           C  
ATOM    834  CB  LEU A 105       3.309   3.648  -3.948  1.00  0.98           C  
ATOM    835  O   LEU A 105       3.908   2.768  -1.268  1.00  0.98           O  
ATOM    836  CG  LEU A 105       3.262   4.548  -5.184  1.00  0.98           C  
ATOM    837  CD1 LEU A 105       1.828   4.976  -5.474  1.00  0.98           C  
ATOM    838  CD2 LEU A 105       4.161   5.765  -4.994  1.00  0.98           C  
ATOM    839  N   TYR A 106       5.176   1.193  -2.254  1.00  0.97           N  
ATOM    840  CA  TYR A 106       5.108   0.310  -1.095  1.00  0.97           C  
ATOM    841  C   TYR A 106       6.357   0.444  -0.233  1.00  0.97           C  
ATOM    842  CB  TYR A 106       4.935  -1.146  -1.539  1.00  0.97           C  
ATOM    843  O   TYR A 106       7.467   0.163  -0.689  1.00  0.97           O  
ATOM    844  CG  TYR A 106       5.049  -2.142  -0.411  1.00  0.97           C  
ATOM    845  CD1 TYR A 106       6.224  -2.862  -0.207  1.00  0.97           C  
ATOM    846  CD2 TYR A 106       3.982  -2.367   0.452  1.00  0.97           C  
ATOM    847  CE1 TYR A 106       6.333  -3.782   0.830  1.00  0.97           C  
ATOM    848  CE2 TYR A 106       4.080  -3.285   1.493  1.00  0.97           C  
ATOM    849  OH  TYR A 106       5.360  -4.897   2.702  1.00  0.97           O  
ATOM    850  CZ  TYR A 106       5.258  -3.986   1.674  1.00  0.97           C  
ATOM    851  N   THR A 107       6.193   0.921   1.082  1.00  0.96           N  
ATOM    852  CA  THR A 107       7.106   0.763   2.208  1.00  0.96           C  
ATOM    853  C   THR A 107       6.354   0.302   3.453  1.00  0.96           C  
ATOM    854  CB  THR A 107       7.851   2.076   2.511  1.00  0.96           C  
ATOM    855  O   THR A 107       5.166   0.590   3.609  1.00  0.96           O  
ATOM    856  CG2 THR A 107       8.406   2.701   1.236  1.00  0.96           C  
ATOM    857  OG1 THR A 107       6.947   3.000   3.129  1.00  0.96           O  
ATOM    858  N   PRO A 108       7.071  -0.476   4.214  1.00  0.97           N  
ATOM    859  CA  PRO A 108       6.378  -0.868   5.444  1.00  0.97           C  
ATOM    860  C   PRO A 108       5.802   0.325   6.203  1.00  0.97           C  
ATOM    861  CB  PRO A 108       7.474  -1.558   6.261  1.00  0.97           C  
ATOM    862  O   PRO A 108       4.675   0.260   6.699  1.00  0.97           O  
ATOM    863  CG  PRO A 108       8.372  -2.185   5.243  1.00  0.97           C  
ATOM    864  CD  PRO A 108       8.494  -1.250   4.074  1.00  0.97           C  
ATOM    865  N   LYS A 109       6.518   1.385   6.212  1.00  0.97           N  
ATOM    866  CA  LYS A 109       6.088   2.580   6.933  1.00  0.97           C  
ATOM    867  C   LYS A 109       4.824   3.170   6.314  1.00  0.97           C  
ATOM    868  CB  LYS A 109       7.202   3.628   6.949  1.00  0.97           C  
ATOM    869  O   LYS A 109       3.857   3.458   7.022  1.00  0.97           O  
ATOM    870  CG  LYS A 109       6.824   4.923   7.653  1.00  0.97           C  
ATOM    871  CD  LYS A 109       7.948   5.948   7.579  1.00  0.97           C  
ATOM    872  CE  LYS A 109       7.517   7.293   8.148  1.00  0.97           C  
ATOM    873  NZ  LYS A 109       8.606   8.311   8.050  1.00  0.97           N  
ATOM    874  N   HIS A 110       4.726   3.411   5.097  1.00  0.98           N  
ATOM    875  CA  HIS A 110       3.593   4.022   4.410  1.00  0.98           C  
ATOM    876  C   HIS A 110       2.375   3.104   4.433  1.00  0.98           C  
ATOM    877  CB  HIS A 110       3.964   4.367   2.967  1.00  0.98           C  
ATOM    878  O   HIS A 110       1.251   3.563   4.649  1.00  0.98           O  
ATOM    879  CG  HIS A 110       5.020   5.420   2.853  1.00  0.98           C  
ATOM    880  CD2 HIS A 110       4.926   6.754   2.640  1.00  0.98           C  
ATOM    881  ND1 HIS A 110       6.365   5.140   2.959  1.00  0.98           N  
ATOM    882  CE1 HIS A 110       7.054   6.259   2.817  1.00  0.98           C  
ATOM    883  NE2 HIS A 110       6.205   7.253   2.622  1.00  0.98           N  
ATOM    884  N   THR A 111       2.645   1.801   4.203  1.00  0.98           N  
ATOM    885  CA  THR A 111       1.550   0.838   4.210  1.00  0.98           C  
ATOM    886  C   THR A 111       0.940   0.723   5.604  1.00  0.98           C  
ATOM    887  CB  THR A 111       2.024  -0.550   3.738  1.00  0.98           C  
ATOM    888  O   THR A 111      -0.283   0.696   5.752  1.00  0.98           O  
ATOM    889  CG2 THR A 111       0.865  -1.539   3.688  1.00  0.98           C  
ATOM    890  OG1 THR A 111       2.596  -0.433   2.430  1.00  0.98           O  
ATOM    891  N   ALA A 112       1.751   0.698   6.638  1.00  0.99           N  
ATOM    892  CA  ALA A 112       1.257   0.655   8.011  1.00  0.99           C  
ATOM    893  C   ALA A 112       0.415   1.888   8.330  1.00  0.99           C  
ATOM    894  CB  ALA A 112       2.420   0.541   8.993  1.00  0.99           C  
ATOM    895  O   ALA A 112      -0.640   1.781   8.959  1.00  0.99           O  
ATOM    896  N   ARG A 113       0.929   3.022   7.886  1.00  0.98           N  
ATOM    897  CA  ARG A 113       0.184   4.258   8.108  1.00  0.98           C  
ATOM    898  C   ARG A 113      -1.151   4.233   7.372  1.00  0.98           C  
ATOM    899  CB  ARG A 113       1.007   5.469   7.661  1.00  0.98           C  
ATOM    900  O   ARG A 113      -2.174   4.654   7.916  1.00  0.98           O  
ATOM    901  CG  ARG A 113       0.328   6.804   7.921  1.00  0.98           C  
ATOM    902  CD  ARG A 113       0.038   7.010   9.401  1.00  0.98           C  
ATOM    903  NE  ARG A 113      -0.561   8.317   9.656  1.00  0.98           N  
ATOM    904  NH1 ARG A 113      -1.605   7.686  11.618  1.00  0.98           N  
ATOM    905  NH2 ARG A 113      -1.822   9.831  10.837  1.00  0.98           N  
ATOM    906  CZ  ARG A 113      -1.328   8.608  10.703  1.00  0.98           C  
ATOM    907  N   LEU A 114      -1.166   3.806   6.093  1.00  0.98           N  
ATOM    908  CA  LEU A 114      -2.405   3.640   5.341  1.00  0.98           C  
ATOM    909  C   LEU A 114      -3.390   2.761   6.104  1.00  0.98           C  
ATOM    910  CB  LEU A 114      -2.119   3.032   3.965  1.00  0.98           C  
ATOM    911  O   LEU A 114      -4.549   3.138   6.292  1.00  0.98           O  
ATOM    912  CG  LEU A 114      -3.340   2.638   3.132  1.00  0.98           C  
ATOM    913  CD1 LEU A 114      -4.156   3.874   2.770  1.00  0.98           C  
ATOM    914  CD2 LEU A 114      -2.911   1.888   1.876  1.00  0.98           C  
ATOM    915  N   LEU A 115      -2.953   1.623   6.637  1.00  0.99           N  
ATOM    916  CA  LEU A 115      -3.807   0.680   7.350  1.00  0.99           C  
ATOM    917  C   LEU A 115      -4.302   1.281   8.662  1.00  0.99           C  
ATOM    918  CB  LEU A 115      -3.055  -0.624   7.625  1.00  0.99           C  
ATOM    919  O   LEU A 115      -5.455   1.074   9.048  1.00  0.99           O  
ATOM    920  CG  LEU A 115      -2.732  -1.490   6.406  1.00  0.99           C  
ATOM    921  CD1 LEU A 115      -1.791  -2.625   6.797  1.00  0.99           C  
ATOM    922  CD2 LEU A 115      -4.012  -2.040   5.786  1.00  0.99           C  
ATOM    923  N   GLN A 116      -3.378   1.973   9.337  1.00  0.98           N  
ATOM    924  CA  GLN A 116      -3.771   2.658  10.564  1.00  0.98           C  
ATOM    925  C   GLN A 116      -4.942   3.604  10.316  1.00  0.98           C  
ATOM    926  CB  GLN A 116      -2.587   3.430  11.150  1.00  0.98           C  
ATOM    927  O   GLN A 116      -5.931   3.582  11.052  1.00  0.98           O  
ATOM    928  CG  GLN A 116      -2.921   4.190  12.427  1.00  0.98           C  
ATOM    929  CD  GLN A 116      -1.796   5.104  12.877  1.00  0.98           C  
ATOM    930  NE2 GLN A 116      -1.494   5.080  14.170  1.00  0.98           N  
ATOM    931  OE1 GLN A 116      -1.203   5.824  12.068  1.00  0.98           O  
ATOM    932  N   VAL A 117      -4.848   4.438   9.270  1.00  0.98           N  
ATOM    933  CA  VAL A 117      -5.866   5.424   8.924  1.00  0.98           C  
ATOM    934  C   VAL A 117      -7.162   4.715   8.538  1.00  0.98           C  
ATOM    935  CB  VAL A 117      -5.399   6.345   7.775  1.00  0.98           C  
ATOM    936  O   VAL A 117      -8.242   5.080   9.010  1.00  0.98           O  
ATOM    937  CG1 VAL A 117      -6.557   7.196   7.259  1.00  0.98           C  
ATOM    938  CG2 VAL A 117      -4.244   7.231   8.238  1.00  0.98           C  
ATOM    939  N   LEU A 118      -7.097   3.673   7.770  1.00  0.98           N  
ATOM    940  CA  LEU A 118      -8.278   2.963   7.292  1.00  0.98           C  
ATOM    941  C   LEU A 118      -8.972   2.232   8.436  1.00  0.98           C  
ATOM    942  CB  LEU A 118      -7.897   1.969   6.192  1.00  0.98           C  
ATOM    943  O   LEU A 118     -10.201   2.255   8.538  1.00  0.98           O  
ATOM    944  CG  LEU A 118      -7.479   2.570   4.850  1.00  0.98           C  
ATOM    945  CD1 LEU A 118      -7.086   1.466   3.873  1.00  0.98           C  
ATOM    946  CD2 LEU A 118      -8.603   3.425   4.274  1.00  0.98           C  
ATOM    947  N   LYS A 119      -8.189   1.667   9.291  1.00  0.97           N  
ATOM    948  CA  LYS A 119      -8.777   0.893  10.381  1.00  0.97           C  
ATOM    949  C   LYS A 119      -9.408   1.808  11.427  1.00  0.97           C  
ATOM    950  CB  LYS A 119      -7.722  -0.000  11.035  1.00  0.97           C  
ATOM    951  O   LYS A 119     -10.392   1.438  12.071  1.00  0.97           O  
ATOM    952  CG  LYS A 119      -7.325  -1.206  10.196  1.00  0.97           C  
ATOM    953  CD  LYS A 119      -8.536  -2.056   9.832  1.00  0.97           C  
ATOM    954  CE  LYS A 119      -9.211  -2.628  11.071  1.00  0.97           C  
ATOM    955  NZ  LYS A 119     -10.433  -3.414  10.724  1.00  0.97           N  
ATOM    956  N   LYS A 120      -8.800   2.927  11.605  1.00  0.97           N  
ATOM    957  CA  LYS A 120      -9.426   3.918  12.475  1.00  0.97           C  
ATOM    958  C   LYS A 120     -10.768   4.375  11.912  1.00  0.97           C  
ATOM    959  CB  LYS A 120      -8.502   5.121  12.670  1.00  0.97           C  
ATOM    960  O   LYS A 120     -11.749   4.495  12.649  1.00  0.97           O  
ATOM    961  CG  LYS A 120      -9.023   6.148  13.665  1.00  0.97           C  
ATOM    962  CD  LYS A 120      -8.030   7.284  13.868  1.00  0.97           C  
ATOM    963  CE  LYS A 120      -8.574   8.340  14.821  1.00  0.97           C  
ATOM    964  NZ  LYS A 120      -7.587   9.437  15.055  1.00  0.97           N  
ATOM    965  N   GLN A 121     -10.820   4.580  10.615  1.00  0.96           N  
ATOM    966  CA  GLN A 121     -12.015   5.088   9.949  1.00  0.96           C  
ATOM    967  C   GLN A 121     -13.040   3.978   9.737  1.00  0.96           C  
ATOM    968  CB  GLN A 121     -11.651   5.731   8.610  1.00  0.96           C  
ATOM    969  O   GLN A 121     -14.245   4.207   9.856  1.00  0.96           O  
ATOM    970  CG  GLN A 121     -12.837   6.353   7.885  1.00  0.96           C  
ATOM    971  CD  GLN A 121     -13.469   7.492   8.663  1.00  0.96           C  
ATOM    972  NE2 GLN A 121     -14.739   7.767   8.385  1.00  0.96           N  
ATOM    973  OE1 GLN A 121     -12.822   8.118   9.507  1.00  0.96           O  
ATOM    974  N   PHE A 122     -12.573   2.762   9.392  1.00  0.95           N  
ATOM    975  CA  PHE A 122     -13.432   1.629   9.071  1.00  0.95           C  
ATOM    976  C   PHE A 122     -12.996   0.384   9.835  1.00  0.95           C  
ATOM    977  CB  PHE A 122     -13.417   1.351   7.564  1.00  0.95           C  
ATOM    978  O   PHE A 122     -12.436  -0.546   9.250  1.00  0.95           O  
ATOM    979  CG  PHE A 122     -13.780   2.545   6.724  1.00  0.95           C  
ATOM    980  CD1 PHE A 122     -15.104   2.946   6.596  1.00  0.95           C  
ATOM    981  CD2 PHE A 122     -12.796   3.267   6.060  1.00  0.95           C  
ATOM    982  CE1 PHE A 122     -15.443   4.051   5.818  1.00  0.95           C  
ATOM    983  CE2 PHE A 122     -13.127   4.373   5.282  1.00  0.95           C  
ATOM    984  CZ  PHE A 122     -14.451   4.762   5.161  1.00  0.95           C  
ATOM    985  N   PRO A 123     -13.361   0.354  11.141  1.00  0.92           N  
ATOM    986  CA  PRO A 123     -12.843  -0.683  12.037  1.00  0.92           C  
ATOM    987  C   PRO A 123     -13.351  -2.078  11.681  1.00  0.92           C  
ATOM    988  CB  PRO A 123     -13.358  -0.249  13.412  1.00  0.92           C  
ATOM    989  O   PRO A 123     -12.698  -3.076  11.998  1.00  0.92           O  
ATOM    990  CG  PRO A 123     -14.479   0.696  13.120  1.00  0.92           C  
ATOM    991  CD  PRO A 123     -14.211   1.359  11.800  1.00  0.92           C  
ATOM    992  N   THR A 124     -14.455  -2.189  10.991  1.00  0.89           N  
ATOM    993  CA  THR A 124     -15.071  -3.492  10.764  1.00  0.89           C  
ATOM    994  C   THR A 124     -14.706  -4.030   9.383  1.00  0.89           C  
ATOM    995  CB  THR A 124     -16.603  -3.416  10.900  1.00  0.89           C  
ATOM    996  O   THR A 124     -15.016  -5.177   9.057  1.00  0.89           O  
ATOM    997  CG2 THR A 124     -17.009  -2.928  12.286  1.00  0.89           C  
ATOM    998  OG1 THR A 124     -17.120  -2.510   9.917  1.00  0.89           O  
ATOM    999  N   CYS A 125     -14.091  -3.221   8.538  1.00  0.92           N  
ATOM   1000  CA  CYS A 125     -13.745  -3.629   7.181  1.00  0.92           C  
ATOM   1001  C   CYS A 125     -12.476  -4.472   7.172  1.00  0.92           C  
ATOM   1002  CB  CYS A 125     -13.561  -2.405   6.284  1.00  0.92           C  
ATOM   1003  O   CYS A 125     -11.449  -4.063   7.716  1.00  0.92           O  
ATOM   1004  SG  CYS A 125     -13.146  -2.811   4.574  1.00  0.92           S  
ATOM   1005  N   GLN A 126     -12.565  -5.618   6.594  1.00  0.93           N  
ATOM   1006  CA  GLN A 126     -11.369  -6.424   6.371  1.00  0.93           C  
ATOM   1007  C   GLN A 126     -10.572  -5.906   5.178  1.00  0.93           C  
ATOM   1008  CB  GLN A 126     -11.742  -7.891   6.156  1.00  0.93           C  
ATOM   1009  O   GLN A 126     -11.108  -5.773   4.076  1.00  0.93           O  
ATOM   1010  CG  GLN A 126     -10.543  -8.829   6.105  1.00  0.93           C  
ATOM   1011  CD  GLN A 126     -10.941 -10.280   5.912  1.00  0.93           C  
ATOM   1012  NE2 GLN A 126     -10.057 -11.194   6.297  1.00  0.93           N  
ATOM   1013  OE1 GLN A 126     -12.035 -10.578   5.421  1.00  0.93           O  
ATOM   1014  N   ILE A 127      -9.283  -5.672   5.469  1.00  0.97           N  
ATOM   1015  CA  ILE A 127      -8.460  -5.067   4.428  1.00  0.97           C  
ATOM   1016  C   ILE A 127      -7.286  -5.986   4.098  1.00  0.97           C  
ATOM   1017  CB  ILE A 127      -7.946  -3.673   4.853  1.00  0.97           C  
ATOM   1018  O   ILE A 127      -6.558  -6.419   4.994  1.00  0.97           O  
ATOM   1019  CG1 ILE A 127      -9.123  -2.740   5.159  1.00  0.97           C  
ATOM   1020  CG2 ILE A 127      -7.041  -3.077   3.770  1.00  0.97           C  
ATOM   1021  CD1 ILE A 127      -8.716  -1.417   5.793  1.00  0.97           C  
ATOM   1022  N   THR A 128      -7.135  -6.279   2.809  1.00  0.97           N  
ATOM   1023  CA  THR A 128      -5.977  -7.017   2.319  1.00  0.97           C  
ATOM   1024  C   THR A 128      -5.151  -6.158   1.366  1.00  0.97           C  
ATOM   1025  CB  THR A 128      -6.402  -8.315   1.606  1.00  0.97           C  
ATOM   1026  O   THR A 128      -5.700  -5.507   0.474  1.00  0.97           O  
ATOM   1027  CG2 THR A 128      -5.187  -9.107   1.136  1.00  0.97           C  
ATOM   1028  OG1 THR A 128      -7.164  -9.122   2.511  1.00  0.97           O  
ATOM   1029  N   VAL A 129      -3.853  -6.207   1.621  1.00  0.98           N  
ATOM   1030  CA  VAL A 129      -2.960  -5.424   0.772  1.00  0.98           C  
ATOM   1031  C   VAL A 129      -1.998  -6.354   0.037  1.00  0.98           C  
ATOM   1032  CB  VAL A 129      -2.170  -4.379   1.592  1.00  0.98           C  
ATOM   1033  O   VAL A 129      -1.381  -7.230   0.649  1.00  0.98           O  
ATOM   1034  CG1 VAL A 129      -1.173  -3.638   0.703  1.00  0.98           C  
ATOM   1035  CG2 VAL A 129      -3.126  -3.396   2.264  1.00  0.98           C  
ATOM   1036  N   THR A 130      -1.902  -6.194  -1.253  1.00  0.98           N  
ATOM   1037  CA  THR A 130      -0.927  -6.883  -2.092  1.00  0.98           C  
ATOM   1038  C   THR A 130      -0.094  -5.882  -2.887  1.00  0.98           C  
ATOM   1039  CB  THR A 130      -1.616  -7.863  -3.059  1.00  0.98           C  
ATOM   1040  O   THR A 130      -0.420  -4.694  -2.935  1.00  0.98           O  
ATOM   1041  CG2 THR A 130      -2.400  -8.927  -2.298  1.00  0.98           C  
ATOM   1042  OG1 THR A 130      -2.515  -7.137  -3.906  1.00  0.98           O  
ATOM   1043  N   THR A 131       1.018  -6.357  -3.441  1.00  0.98           N  
ATOM   1044  CA  THR A 131       1.875  -5.497  -4.249  1.00  0.98           C  
ATOM   1045  C   THR A 131       2.078  -6.089  -5.640  1.00  0.98           C  
ATOM   1046  CB  THR A 131       3.242  -5.280  -3.575  1.00  0.98           C  
ATOM   1047  O   THR A 131       2.102  -7.310  -5.804  1.00  0.98           O  
ATOM   1048  CG2 THR A 131       3.084  -4.632  -2.204  1.00  0.98           C  
ATOM   1049  OG1 THR A 131       3.898  -6.544  -3.421  1.00  0.98           O  
ATOM   1050  N   GLU A 132       2.174  -5.190  -6.567  1.00  0.97           N  
ATOM   1051  CA  GLU A 132       2.470  -5.561  -7.948  1.00  0.97           C  
ATOM   1052  C   GLU A 132       3.439  -4.572  -8.590  1.00  0.97           C  
ATOM   1053  CB  GLU A 132       1.182  -5.645  -8.770  1.00  0.97           C  
ATOM   1054  O   GLU A 132       3.633  -3.466  -8.081  1.00  0.97           O  
ATOM   1055  CG  GLU A 132       0.167  -6.638  -8.224  1.00  0.97           C  
ATOM   1056  CD  GLU A 132       0.622  -8.084  -8.335  1.00  0.97           C  
ATOM   1057  OE1 GLU A 132      -0.031  -8.973  -7.743  1.00  0.97           O  
ATOM   1058  OE2 GLU A 132       1.641  -8.330  -9.018  1.00  0.97           O  
ATOM   1059  N   VAL A 133       4.089  -5.042  -9.706  1.00  0.96           N  
ATOM   1060  CA  VAL A 133       5.040  -4.224 -10.453  1.00  0.96           C  
ATOM   1061  C   VAL A 133       4.483  -3.921 -11.841  1.00  0.96           C  
ATOM   1062  CB  VAL A 133       6.415  -4.919 -10.570  1.00  0.96           C  
ATOM   1063  O   VAL A 133       3.995  -4.819 -12.531  1.00  0.96           O  
ATOM   1064  CG1 VAL A 133       7.390  -4.055 -11.369  1.00  0.96           C  
ATOM   1065  CG2 VAL A 133       6.979  -5.224  -9.184  1.00  0.96           C  
ATOM   1066  N   TYR A 134       4.536  -2.667 -12.260  1.00  0.94           N  
ATOM   1067  CA  TYR A 134       4.131  -2.209 -13.584  1.00  0.94           C  
ATOM   1068  C   TYR A 134       2.691  -2.607 -13.882  1.00  0.94           C  
ATOM   1069  CB  TYR A 134       5.064  -2.778 -14.658  1.00  0.94           C  
ATOM   1070  O   TYR A 134       1.769  -2.207 -13.168  1.00  0.94           O  
ATOM   1071  CG  TYR A 134       6.377  -2.043 -14.773  1.00  0.94           C  
ATOM   1072  CD1 TYR A 134       6.440  -0.776 -15.350  1.00  0.94           C  
ATOM   1073  CD2 TYR A 134       7.557  -2.613 -14.307  1.00  0.94           C  
ATOM   1074  CE1 TYR A 134       7.649  -0.096 -15.460  1.00  0.94           C  
ATOM   1075  CE2 TYR A 134       8.770  -1.942 -14.412  1.00  0.94           C  
ATOM   1076  OH  TYR A 134      10.005  -0.017 -15.096  1.00  0.94           O  
ATOM   1077  CZ  TYR A 134       8.806  -0.686 -14.989  1.00  0.94           C  
ATOM   1078  N   ASN A 135       2.569  -3.458 -15.023  1.00  0.94           N  
ATOM   1079  CA  ASN A 135       1.227  -3.796 -15.483  1.00  0.94           C  
ATOM   1080  C   ASN A 135       0.570  -4.836 -14.580  1.00  0.94           C  
ATOM   1081  CB  ASN A 135       1.266  -4.297 -16.929  1.00  0.94           C  
ATOM   1082  O   ASN A 135      -0.605  -5.164 -14.757  1.00  0.94           O  
ATOM   1083  CG  ASN A 135       1.410  -3.171 -17.934  1.00  0.94           C  
ATOM   1084  ND2 ASN A 135       1.827  -3.509 -19.148  1.00  0.94           N  
ATOM   1085  OD1 ASN A 135       1.148  -2.006 -17.621  1.00  0.94           O  
ATOM   1086  N   GLY A 136       1.346  -5.318 -13.655  1.00  0.95           N  
ATOM   1087  CA  GLY A 136       0.747  -6.187 -12.654  1.00  0.95           C  
ATOM   1088  C   GLY A 136      -0.347  -5.508 -11.852  1.00  0.95           C  
ATOM   1089  O   GLY A 136      -1.294  -6.160 -11.408  1.00  0.95           O  
ATOM   1090  N   VAL A 137      -0.213  -4.213 -11.688  1.00  0.96           N  
ATOM   1091  CA  VAL A 137      -1.214  -3.428 -10.973  1.00  0.96           C  
ATOM   1092  C   VAL A 137      -2.522  -3.415 -11.762  1.00  0.96           C  
ATOM   1093  CB  VAL A 137      -0.728  -1.982 -10.723  1.00  0.96           C  
ATOM   1094  O   VAL A 137      -3.591  -3.677 -11.206  1.00  0.96           O  
ATOM   1095  CG1 VAL A 137      -1.759  -1.199  -9.911  1.00  0.96           C  
ATOM   1096  CG2 VAL A 137       0.624  -1.990 -10.013  1.00  0.96           C  
ATOM   1097  N   TRP A 138      -2.415  -3.151 -13.045  1.00  0.94           N  
ATOM   1098  CA  TRP A 138      -3.596  -3.192 -13.901  1.00  0.94           C  
ATOM   1099  C   TRP A 138      -4.176  -4.601 -13.961  1.00  0.94           C  
ATOM   1100  CB  TRP A 138      -3.255  -2.706 -15.312  1.00  0.94           C  
ATOM   1101  O   TRP A 138      -5.395  -4.780 -13.891  1.00  0.94           O  
ATOM   1102  CG  TRP A 138      -3.096  -1.219 -15.422  1.00  0.94           C  
ATOM   1103  CD1 TRP A 138      -1.994  -0.538 -15.860  1.00  0.94           C  
ATOM   1104  CD2 TRP A 138      -4.072  -0.228 -15.084  1.00  0.94           C  
ATOM   1105  CE2 TRP A 138      -3.493   1.034 -15.343  1.00  0.94           C  
ATOM   1106  CE3 TRP A 138      -5.381  -0.286 -14.588  1.00  0.94           C  
ATOM   1107  NE1 TRP A 138      -2.227   0.817 -15.814  1.00  0.94           N  
ATOM   1108  CH2 TRP A 138      -5.459   2.145 -14.636  1.00  0.94           C  
ATOM   1109  CZ2 TRP A 138      -4.180   2.230 -15.121  1.00  0.94           C  
ATOM   1110  CZ3 TRP A 138      -6.063   0.906 -14.368  1.00  0.94           C  
ATOM   1111  N   ASP A 139      -3.287  -5.526 -14.127  1.00  0.92           N  
ATOM   1112  CA  ASP A 139      -3.709  -6.922 -14.193  1.00  0.92           C  
ATOM   1113  C   ASP A 139      -4.536  -7.304 -12.968  1.00  0.92           C  
ATOM   1114  CB  ASP A 139      -2.495  -7.845 -14.317  1.00  0.92           C  
ATOM   1115  O   ASP A 139      -5.573  -7.958 -13.092  1.00  0.92           O  
ATOM   1116  CG  ASP A 139      -2.849  -9.222 -14.849  1.00  0.92           C  
ATOM   1117  OD1 ASP A 139      -4.033  -9.469 -15.163  1.00  0.92           O  
ATOM   1118  OD2 ASP A 139      -1.936 -10.069 -14.953  1.00  0.92           O  
ATOM   1119  N   ALA A 140      -4.137  -6.862 -11.795  1.00  0.93           N  
ATOM   1120  CA  ALA A 140      -4.817  -7.166 -10.538  1.00  0.93           C  
ATOM   1121  C   ALA A 140      -6.227  -6.584 -10.522  1.00  0.93           C  
ATOM   1122  CB  ALA A 140      -4.011  -6.633  -9.355  1.00  0.93           C  
ATOM   1123  O   ALA A 140      -7.179  -7.257 -10.120  1.00  0.93           O  
ATOM   1124  N   ILE A 141      -6.342  -5.403 -11.000  1.00  0.90           N  
ATOM   1125  CA  ILE A 141      -7.647  -4.755 -10.932  1.00  0.90           C  
ATOM   1126  C   ILE A 141      -8.544  -5.281 -12.049  1.00  0.90           C  
ATOM   1127  CB  ILE A 141      -7.519  -3.218 -11.026  1.00  0.90           C  
ATOM   1128  O   ILE A 141      -9.727  -5.553 -11.828  1.00  0.90           O  
ATOM   1129  CG1 ILE A 141      -8.830  -2.546 -10.600  1.00  0.90           C  
ATOM   1130  CG2 ILE A 141      -7.123  -2.794 -12.444  1.00  0.90           C  
ATOM   1131  CD1 ILE A 141      -8.690  -1.064 -10.280  1.00  0.90           C  
ATOM   1132  N   ILE A 142      -8.074  -5.525 -13.233  1.00  0.88           N  
ATOM   1133  CA  ILE A 142      -8.832  -6.010 -14.381  1.00  0.88           C  
ATOM   1134  C   ILE A 142      -9.375  -7.407 -14.088  1.00  0.88           C  
ATOM   1135  CB  ILE A 142      -7.968  -6.029 -15.662  1.00  0.88           C  
ATOM   1136  O   ILE A 142     -10.514  -7.724 -14.440  1.00  0.88           O  
ATOM   1137  CG1 ILE A 142      -7.707  -4.600 -16.151  1.00  0.88           C  
ATOM   1138  CG2 ILE A 142      -8.639  -6.867 -16.754  1.00  0.88           C  
ATOM   1139  CD1 ILE A 142      -6.610  -4.496 -17.202  1.00  0.88           C  
ATOM   1140  N   ASN A 143      -8.587  -8.122 -13.299  1.00  0.84           N  
ATOM   1141  CA  ASN A 143      -8.980  -9.505 -13.052  1.00  0.84           C  
ATOM   1142  C   ASN A 143      -9.683  -9.656 -11.706  1.00  0.84           C  
ATOM   1143  CB  ASN A 143      -7.763 -10.429 -13.122  1.00  0.84           C  
ATOM   1144  O   ASN A 143      -9.805 -10.767 -11.186  1.00  0.84           O  
ATOM   1145  CG  ASN A 143      -7.207 -10.557 -14.526  1.00  0.84           C  
ATOM   1146  ND2 ASN A 143      -5.945 -10.181 -14.701  1.00  0.84           N  
ATOM   1147  OD1 ASN A 143      -7.905 -10.990 -15.447  1.00  0.84           O  
ATOM   1148  N   ASN A 144     -10.082  -8.554 -11.062  1.00  0.83           N  
ATOM   1149  CA  ASN A 144     -10.863  -8.503  -9.831  1.00  0.83           C  
ATOM   1150  C   ASN A 144     -10.085  -9.074  -8.649  1.00  0.83           C  
ATOM   1151  CB  ASN A 144     -12.188  -9.248 -10.004  1.00  0.83           C  
ATOM   1152  O   ASN A 144     -10.669  -9.686  -7.754  1.00  0.83           O  
ATOM   1153  CG  ASN A 144     -13.118  -8.565 -10.988  1.00  0.83           C  
ATOM   1154  ND2 ASN A 144     -13.736  -9.350 -11.863  1.00  0.83           N  
ATOM   1155  OD1 ASN A 144     -13.278  -7.342 -10.963  1.00  0.83           O  
ATOM   1156  N   GLN A 145      -8.816  -9.057  -8.759  1.00  0.88           N  
ATOM   1157  CA  GLN A 145      -7.998  -9.482  -7.628  1.00  0.88           C  
ATOM   1158  C   GLN A 145      -7.812  -8.346  -6.626  1.00  0.88           C  
ATOM   1159  CB  GLN A 145      -6.636  -9.985  -8.110  1.00  0.88           C  
ATOM   1160  O   GLN A 145      -7.311  -8.563  -5.520  1.00  0.88           O  
ATOM   1161  CG  GLN A 145      -6.719 -11.185  -9.044  1.00  0.88           C  
ATOM   1162  CD  GLN A 145      -7.423 -12.372  -8.414  1.00  0.88           C  
ATOM   1163  NE2 GLN A 145      -8.200 -13.094  -9.214  1.00  0.88           N  
ATOM   1164  OE1 GLN A 145      -7.270 -12.638  -7.217  1.00  0.88           O  
ATOM   1165  N   ALA A 146      -8.105  -7.156  -7.069  1.00  0.93           N  
ATOM   1166  CA  ALA A 146      -8.091  -5.962  -6.229  1.00  0.93           C  
ATOM   1167  C   ALA A 146      -9.293  -5.069  -6.524  1.00  0.93           C  
ATOM   1168  CB  ALA A 146      -6.793  -5.184  -6.431  1.00  0.93           C  
ATOM   1169  O   ALA A 146      -9.779  -5.027  -7.657  1.00  0.93           O  
ATOM   1170  N   ASN A 147      -9.765  -4.435  -5.436  1.00  0.92           N  
ATOM   1171  CA  ASN A 147     -10.818  -3.435  -5.584  1.00  0.92           C  
ATOM   1172  C   ASN A 147     -10.242  -2.057  -5.895  1.00  0.92           C  
ATOM   1173  CB  ASN A 147     -11.684  -3.377  -4.324  1.00  0.92           C  
ATOM   1174  O   ASN A 147     -10.852  -1.276  -6.628  1.00  0.92           O  
ATOM   1175  CG  ASN A 147     -12.230  -4.735  -3.928  1.00  0.92           C  
ATOM   1176  ND2 ASN A 147     -13.083  -5.301  -4.773  1.00  0.92           N  
ATOM   1177  OD1 ASN A 147     -11.889  -5.270  -2.870  1.00  0.92           O  
ATOM   1178  N   ILE A 148      -9.174  -1.800  -5.302  1.00  0.97           N  
ATOM   1179  CA  ILE A 148      -8.486  -0.516  -5.388  1.00  0.97           C  
ATOM   1180  C   ILE A 148      -7.014  -0.741  -5.726  1.00  0.97           C  
ATOM   1181  CB  ILE A 148      -8.618   0.285  -4.074  1.00  0.97           C  
ATOM   1182  O   ILE A 148      -6.367  -1.622  -5.154  1.00  0.97           O  
ATOM   1183  CG1 ILE A 148     -10.095   0.490  -3.720  1.00  0.97           C  
ATOM   1184  CG2 ILE A 148      -7.890   1.628  -4.185  1.00  0.97           C  
ATOM   1185  CD1 ILE A 148     -10.335   0.884  -2.269  1.00  0.97           C  
ATOM   1186  N   ALA A 149      -6.561   0.020  -6.682  1.00  0.97           N  
ATOM   1187  CA  ALA A 149      -5.132   0.027  -6.982  1.00  0.97           C  
ATOM   1188  C   ALA A 149      -4.521   1.400  -6.711  1.00  0.97           C  
ATOM   1189  CB  ALA A 149      -4.890  -0.382  -8.433  1.00  0.97           C  
ATOM   1190  O   ALA A 149      -5.023   2.416  -7.197  1.00  0.97           O  
ATOM   1191  N   ILE A 150      -3.447   1.401  -5.942  1.00  0.98           N  
ATOM   1192  CA  ILE A 150      -2.708   2.624  -5.646  1.00  0.98           C  
ATOM   1193  C   ILE A 150      -1.394   2.634  -6.424  1.00  0.98           C  
ATOM   1194  CB  ILE A 150      -2.436   2.768  -4.132  1.00  0.98           C  
ATOM   1195  O   ILE A 150      -0.517   1.802  -6.182  1.00  0.98           O  
ATOM   1196  CG1 ILE A 150      -3.753   2.732  -3.347  1.00  0.98           C  
ATOM   1197  CG2 ILE A 150      -1.662   4.058  -3.843  1.00  0.98           C  
ATOM   1198  CD1 ILE A 150      -3.572   2.704  -1.836  1.00  0.98           C  
ATOM   1199  N   GLY A 151      -1.357   3.504  -7.425  1.00  0.97           N  
ATOM   1200  CA  GLY A 151      -0.119   3.675  -8.170  1.00  0.97           C  
ATOM   1201  C   GLY A 151      -0.106   2.921  -9.486  1.00  0.97           C  
ATOM   1202  O   GLY A 151       0.941   2.433  -9.918  1.00  0.97           O  
ATOM   1203  N   ALA A 152      -1.293   2.717 -10.148  1.00  0.96           N  
ATOM   1204  CA  ALA A 152      -1.298   2.125 -11.483  1.00  0.96           C  
ATOM   1205  C   ALA A 152      -0.533   2.998 -12.473  1.00  0.96           C  
ATOM   1206  CB  ALA A 152      -2.731   1.911 -11.964  1.00  0.96           C  
ATOM   1207  O   ALA A 152      -0.667   4.224 -12.463  1.00  0.96           O  
ATOM   1208  N   PRO A 153       0.284   2.251 -13.309  1.00  0.93           N  
ATOM   1209  CA  PRO A 153       1.090   3.045 -14.240  1.00  0.93           C  
ATOM   1210  C   PRO A 153       0.280   3.567 -15.424  1.00  0.93           C  
ATOM   1211  CB  PRO A 153       2.165   2.060 -14.705  1.00  0.93           C  
ATOM   1212  O   PRO A 153      -0.601   2.868 -15.931  1.00  0.93           O  
ATOM   1213  CG  PRO A 153       1.518   0.716 -14.612  1.00  0.93           C  
ATOM   1214  CD  PRO A 153       0.569   0.723 -13.449  1.00  0.93           C  
ATOM   1215  N   ASP A 154       0.502   4.775 -15.911  1.00  0.84           N  
ATOM   1216  CA  ASP A 154      -0.054   5.354 -17.129  1.00  0.84           C  
ATOM   1217  C   ASP A 154      -1.546   5.052 -17.249  1.00  0.84           C  
ATOM   1218  CB  ASP A 154       0.690   4.833 -18.360  1.00  0.84           C  
ATOM   1219  O   ASP A 154      -2.119   4.378 -16.391  1.00  0.84           O  
ATOM   1220  CG  ASP A 154       2.154   5.233 -18.382  1.00  0.84           C  
ATOM   1221  OD1 ASP A 154       2.477   6.386 -18.022  1.00  0.84           O  
ATOM   1222  OD2 ASP A 154       2.993   4.389 -18.765  1.00  0.84           O  
ATOM   1223  N   THR A 155      -2.218   5.593 -18.388  1.00  0.76           N  
ATOM   1224  CA  THR A 155      -3.644   5.373 -18.607  1.00  0.76           C  
ATOM   1225  C   THR A 155      -3.881   4.058 -19.345  1.00  0.76           C  
ATOM   1226  CB  THR A 155      -4.272   6.532 -19.403  1.00  0.76           C  
ATOM   1227  O   THR A 155      -3.069   3.654 -20.180  1.00  0.76           O  
ATOM   1228  CG2 THR A 155      -4.404   7.783 -18.540  1.00  0.76           C  
ATOM   1229  OG1 THR A 155      -3.445   6.831 -20.534  1.00  0.76           O  
ATOM   1230  N   LEU A 156      -4.837   3.291 -18.830  1.00  0.68           N  
ATOM   1231  CA  LEU A 156      -5.259   2.091 -19.546  1.00  0.68           C  
ATOM   1232  C   LEU A 156      -5.880   2.451 -20.891  1.00  0.68           C  
ATOM   1233  CB  LEU A 156      -6.257   1.290 -18.707  1.00  0.68           C  
ATOM   1234  O   LEU A 156      -6.741   3.331 -20.966  1.00  0.68           O  
ATOM   1235  CG  LEU A 156      -6.509  -0.153 -19.147  1.00  0.68           C  
ATOM   1236  CD1 LEU A 156      -5.313  -1.031 -18.794  1.00  0.68           C  
ATOM   1237  CD2 LEU A 156      -7.783  -0.694 -18.507  1.00  0.68           C  
ATOM   1238  N   LEU A 157      -5.244   2.063 -22.035  1.00  0.58           N  
ATOM   1239  CA  LEU A 157      -5.624   2.404 -23.402  1.00  0.58           C  
ATOM   1240  C   LEU A 157      -6.945   1.743 -23.780  1.00  0.58           C  
ATOM   1241  CB  LEU A 157      -4.529   1.980 -24.384  1.00  0.58           C  
ATOM   1242  O   LEU A 157      -7.781   2.355 -24.450  1.00  0.58           O  
ATOM   1243  CG  LEU A 157      -3.245   2.812 -24.368  1.00  0.58           C  
ATOM   1244  CD1 LEU A 157      -2.121   2.065 -25.077  1.00  0.58           C  
ATOM   1245  CD2 LEU A 157      -3.481   4.172 -25.015  1.00  0.58           C  
ATOM   1246  N   ASP A 158      -7.530   0.677 -22.868  1.00  0.58           N  
ATOM   1247  CA  ASP A 158      -8.693  -0.110 -23.268  1.00  0.58           C  
ATOM   1248  C   ASP A 158      -9.301  -0.839 -22.073  1.00  0.58           C  
ATOM   1249  CB  ASP A 158      -8.313  -1.113 -24.359  1.00  0.58           C  
ATOM   1250  O   ASP A 158      -8.593  -1.526 -21.333  1.00  0.58           O  
ATOM   1251  CG  ASP A 158      -7.968  -0.450 -25.681  1.00  0.58           C  
ATOM   1252  OD1 ASP A 158      -8.444   0.676 -25.941  1.00  0.58           O  
ATOM   1253  OD2 ASP A 158      -7.216  -1.061 -26.471  1.00  0.58           O  
ATOM   1254  N   GLY A 159     -10.271  -0.275 -21.308  1.00  0.56           N  
ATOM   1255  CA  GLY A 159     -10.831  -1.087 -20.239  1.00  0.56           C  
ATOM   1256  C   GLY A 159     -11.986  -0.414 -19.522  1.00  0.56           C  
ATOM   1257  O   GLY A 159     -11.852   0.712 -19.039  1.00  0.56           O  
ATOM   1258  N   GLY A 160     -13.208  -0.463 -20.092  1.00  0.69           N  
ATOM   1259  CA  GLY A 160     -14.411  -0.073 -19.374  1.00  0.69           C  
ATOM   1260  C   GLY A 160     -14.501  -0.678 -17.986  1.00  0.69           C  
ATOM   1261  O   GLY A 160     -13.656  -1.490 -17.601  1.00  0.69           O  
ATOM   1262  N   GLY A 161     -14.938   0.099 -17.070  1.00  0.80           N  
ATOM   1263  CA  GLY A 161     -15.325  -0.388 -15.756  1.00  0.80           C  
ATOM   1264  C   GLY A 161     -14.367   0.032 -14.658  1.00  0.80           C  
ATOM   1265  O   GLY A 161     -14.421  -0.494 -13.544  1.00  0.80           O  
ATOM   1266  N   ILE A 162     -13.311   0.748 -15.033  1.00  0.89           N  
ATOM   1267  CA  ILE A 162     -12.353   1.213 -14.035  1.00  0.89           C  
ATOM   1268  C   ILE A 162     -12.270   2.738 -14.072  1.00  0.89           C  
ATOM   1269  CB  ILE A 162     -10.956   0.595 -14.262  1.00  0.89           C  
ATOM   1270  O   ILE A 162     -12.160   3.334 -15.145  1.00  0.89           O  
ATOM   1271  CG1 ILE A 162     -11.024  -0.933 -14.150  1.00  0.89           C  
ATOM   1272  CG2 ILE A 162      -9.943   1.172 -13.269  1.00  0.89           C  
ATOM   1273  CD1 ILE A 162      -9.746  -1.642 -14.579  1.00  0.89           C  
ATOM   1274  N   ASP A 163     -12.421   3.342 -12.890  1.00  0.91           N  
ATOM   1275  CA  ASP A 163     -12.165   4.769 -12.719  1.00  0.91           C  
ATOM   1276  C   ASP A 163     -10.738   5.017 -12.236  1.00  0.91           C  
ATOM   1277  CB  ASP A 163     -13.166   5.380 -11.737  1.00  0.91           C  
ATOM   1278  O   ASP A 163     -10.194   4.229 -11.458  1.00  0.91           O  
ATOM   1279  CG  ASP A 163     -14.604   5.275 -12.213  1.00  0.91           C  
ATOM   1280  OD1 ASP A 163     -14.874   5.547 -13.403  1.00  0.91           O  
ATOM   1281  OD2 ASP A 163     -15.476   4.920 -11.390  1.00  0.91           O  
ATOM   1282  N   TYR A 164     -10.151   6.096 -12.792  1.00  0.93           N  
ATOM   1283  CA  TYR A 164      -8.826   6.399 -12.262  1.00  0.93           C  
ATOM   1284  C   TYR A 164      -8.592   7.904 -12.207  1.00  0.93           C  
ATOM   1285  CB  TYR A 164      -7.741   5.732 -13.112  1.00  0.93           C  
ATOM   1286  O   TYR A 164      -9.209   8.662 -12.959  1.00  0.93           O  
ATOM   1287  CG  TYR A 164      -7.863   6.023 -14.588  1.00  0.93           C  
ATOM   1288  CD1 TYR A 164      -8.506   5.131 -15.443  1.00  0.93           C  
ATOM   1289  CD2 TYR A 164      -7.333   7.189 -15.131  1.00  0.93           C  
ATOM   1290  CE1 TYR A 164      -8.619   5.394 -16.805  1.00  0.93           C  
ATOM   1291  CE2 TYR A 164      -7.440   7.462 -16.491  1.00  0.93           C  
ATOM   1292  OH  TYR A 164      -8.192   6.826 -18.665  1.00  0.93           O  
ATOM   1293  CZ  TYR A 164      -8.084   6.560 -17.318  1.00  0.93           C  
ATOM   1294  N   THR A 165      -7.803   8.252 -11.264  1.00  0.93           N  
ATOM   1295  CA  THR A 165      -7.366   9.631 -11.072  1.00  0.93           C  
ATOM   1296  C   THR A 165      -5.870   9.687 -10.772  1.00  0.93           C  
ATOM   1297  CB  THR A 165      -8.147  10.311  -9.933  1.00  0.93           C  
ATOM   1298  O   THR A 165      -5.333   8.804 -10.101  1.00  0.93           O  
ATOM   1299  CG2 THR A 165      -7.811   9.682  -8.584  1.00  0.93           C  
ATOM   1300  OG1 THR A 165      -7.810  11.703  -9.895  1.00  0.93           O  
ATOM   1301  N   GLU A 166      -5.240  10.743 -11.271  1.00  0.94           N  
ATOM   1302  CA  GLU A 166      -3.811  10.908 -11.026  1.00  0.94           C  
ATOM   1303  C   GLU A 166      -3.540  11.293  -9.575  1.00  0.94           C  
ATOM   1304  CB  GLU A 166      -3.221  11.960 -11.969  1.00  0.94           C  
ATOM   1305  O   GLU A 166      -4.214  12.165  -9.022  1.00  0.94           O  
ATOM   1306  CG  GLU A 166      -1.714  12.125 -11.840  1.00  0.94           C  
ATOM   1307  CD  GLU A 166      -1.133  13.122 -12.830  1.00  0.94           C  
ATOM   1308  OE1 GLU A 166       0.043  13.522 -12.670  1.00  0.94           O  
ATOM   1309  OE2 GLU A 166      -1.859  13.507 -13.774  1.00  0.94           O  
ATOM   1310  N   ILE A 167      -2.436  10.559  -8.969  1.00  0.96           N  
ATOM   1311  CA  ILE A 167      -2.150  10.859  -7.570  1.00  0.96           C  
ATOM   1312  C   ILE A 167      -0.724  11.389  -7.438  1.00  0.96           C  
ATOM   1313  CB  ILE A 167      -2.345   9.615  -6.675  1.00  0.96           C  
ATOM   1314  O   ILE A 167      -0.314  11.823  -6.359  1.00  0.96           O  
ATOM   1315  CG1 ILE A 167      -1.457   8.463  -7.160  1.00  0.96           C  
ATOM   1316  CG2 ILE A 167      -3.818   9.197  -6.645  1.00  0.96           C  
ATOM   1317  CD1 ILE A 167      -1.446   7.256  -6.231  1.00  0.96           C  
ATOM   1318  N   GLY A 168       0.012  11.472  -8.541  1.00  0.96           N  
ATOM   1319  CA  GLY A 168       1.380  11.965  -8.538  1.00  0.96           C  
ATOM   1320  C   GLY A 168       2.285  11.219  -9.500  1.00  0.96           C  
ATOM   1321  O   GLY A 168       1.807  10.526 -10.400  1.00  0.96           O  
ATOM   1322  N   ALA A 169       3.598  11.551  -9.331  1.00  0.97           N  
ATOM   1323  CA  ALA A 169       4.561  10.913 -10.226  1.00  0.97           C  
ATOM   1324  C   ALA A 169       5.811  10.480  -9.466  1.00  0.97           C  
ATOM   1325  CB  ALA A 169       4.934  11.856 -11.366  1.00  0.97           C  
ATOM   1326  O   ALA A 169       6.191  11.108  -8.475  1.00  0.97           O  
ATOM   1327  N   ILE A 170       6.356   9.392  -9.922  1.00  0.97           N  
ATOM   1328  CA  ILE A 170       7.656   8.930  -9.447  1.00  0.97           C  
ATOM   1329  C   ILE A 170       8.765   9.547 -10.297  1.00  0.97           C  
ATOM   1330  CB  ILE A 170       7.753   7.388  -9.475  1.00  0.97           C  
ATOM   1331  O   ILE A 170       8.742   9.447 -11.526  1.00  0.97           O  
ATOM   1332  CG1 ILE A 170       6.752   6.772  -8.492  1.00  0.97           C  
ATOM   1333  CG2 ILE A 170       9.181   6.931  -9.163  1.00  0.97           C  
ATOM   1334  CD1 ILE A 170       7.070   7.051  -7.029  1.00  0.97           C  
ATOM   1335  N   ARG A 171       9.693  10.181  -9.600  1.00  0.97           N  
ATOM   1336  CA  ARG A 171      10.876  10.716 -10.266  1.00  0.97           C  
ATOM   1337  C   ARG A 171      12.026   9.716 -10.226  1.00  0.97           C  
ATOM   1338  CB  ARG A 171      11.305  12.036  -9.621  1.00  0.97           C  
ATOM   1339  O   ARG A 171      12.263   9.075  -9.199  1.00  0.97           O  
ATOM   1340  CG  ARG A 171      12.445  12.733 -10.346  1.00  0.97           C  
ATOM   1341  CD  ARG A 171      12.543  14.203  -9.960  1.00  0.97           C  
ATOM   1342  NE  ARG A 171      12.528  15.071 -11.135  1.00  0.97           N  
ATOM   1343  NH1 ARG A 171      12.234  17.027  -9.941  1.00  0.97           N  
ATOM   1344  NH2 ARG A 171      12.383  17.085 -12.228  1.00  0.97           N  
ATOM   1345  CZ  ARG A 171      12.382  16.392 -11.099  1.00  0.97           C  
ATOM   1346  N   TRP A 172      12.728   9.678 -11.325  1.00  0.98           N  
ATOM   1347  CA  TRP A 172      13.784   8.682 -11.474  1.00  0.98           C  
ATOM   1348  C   TRP A 172      15.159   9.341 -11.470  1.00  0.98           C  
ATOM   1349  CB  TRP A 172      13.590   7.883 -12.766  1.00  0.98           C  
ATOM   1350  O   TRP A 172      15.320  10.458 -11.966  1.00  0.98           O  
ATOM   1351  CG  TRP A 172      12.300   7.122 -12.824  1.00  0.98           C  
ATOM   1352  CD1 TRP A 172      11.138   7.515 -13.427  1.00  0.98           C  
ATOM   1353  CD2 TRP A 172      12.040   5.837 -12.251  1.00  0.98           C  
ATOM   1354  CE2 TRP A 172      10.697   5.511 -12.547  1.00  0.98           C  
ATOM   1355  CE3 TRP A 172      12.812   4.928 -11.515  1.00  0.98           C  
ATOM   1356  NE1 TRP A 172      10.170   6.550 -13.265  1.00  0.98           N  
ATOM   1357  CH2 TRP A 172      10.889   3.441 -11.414  1.00  0.98           C  
ATOM   1358  CZ2 TRP A 172      10.111   4.313 -12.132  1.00  0.98           C  
ATOM   1359  CZ3 TRP A 172      12.227   3.736 -11.104  1.00  0.98           C  
ATOM   1360  N   ALA A 173      16.142   8.620 -10.894  1.00  0.98           N  
ATOM   1361  CA  ALA A 173      17.542   9.036 -10.930  1.00  0.98           C  
ATOM   1362  C   ALA A 173      18.445   7.885 -11.365  1.00  0.98           C  
ATOM   1363  CB  ALA A 173      17.976   9.562  -9.564  1.00  0.98           C  
ATOM   1364  O   ALA A 173      18.249   6.742 -10.945  1.00  0.98           O  
ATOM   1365  N   PHE A 174      19.326   8.237 -12.243  1.00  0.98           N  
ATOM   1366  CA  PHE A 174      20.363   7.266 -12.569  1.00  0.98           C  
ATOM   1367  C   PHE A 174      21.426   7.221 -11.478  1.00  0.98           C  
ATOM   1368  CB  PHE A 174      21.009   7.601 -13.918  1.00  0.98           C  
ATOM   1369  O   PHE A 174      22.145   8.199 -11.264  1.00  0.98           O  
ATOM   1370  CG  PHE A 174      21.923   6.523 -14.437  1.00  0.98           C  
ATOM   1371  CD1 PHE A 174      23.300   6.630 -14.290  1.00  0.98           C  
ATOM   1372  CD2 PHE A 174      21.404   5.403 -15.072  1.00  0.98           C  
ATOM   1373  CE1 PHE A 174      24.148   5.635 -14.769  1.00  0.98           C  
ATOM   1374  CE2 PHE A 174      22.245   4.404 -15.554  1.00  0.98           C  
ATOM   1375  CZ  PHE A 174      23.617   4.522 -15.402  1.00  0.98           C  
ATOM   1376  N   ALA A 175      21.433   6.131 -10.724  1.00  0.98           N  
ATOM   1377  CA  ALA A 175      22.306   6.028  -9.557  1.00  0.98           C  
ATOM   1378  C   ALA A 175      23.174   4.776  -9.629  1.00  0.98           C  
ATOM   1379  CB  ALA A 175      21.479   6.026  -8.273  1.00  0.98           C  
ATOM   1380  O   ALA A 175      22.690   3.696  -9.978  1.00  0.98           O  
ATOM   1381  N   ILE A 176      24.424   4.941  -9.311  1.00  0.99           N  
ATOM   1382  CA  ILE A 176      25.402   3.859  -9.353  1.00  0.99           C  
ATOM   1383  C   ILE A 176      26.279   3.908  -8.104  1.00  0.99           C  
ATOM   1384  CB  ILE A 176      26.275   3.935 -10.625  1.00  0.99           C  
ATOM   1385  O   ILE A 176      26.280   4.904  -7.377  1.00  0.99           O  
ATOM   1386  CG1 ILE A 176      26.928   5.317 -10.743  1.00  0.99           C  
ATOM   1387  CG2 ILE A 176      25.444   3.615 -11.871  1.00  0.99           C  
ATOM   1388  CD1 ILE A 176      27.887   5.451 -11.918  1.00  0.99           C  
ATOM   1389  N   ALA A 177      26.986   2.771  -7.859  1.00  0.98           N  
ATOM   1390  CA  ALA A 177      27.961   2.739  -6.772  1.00  0.98           C  
ATOM   1391  C   ALA A 177      29.055   3.781  -6.986  1.00  0.98           C  
ATOM   1392  CB  ALA A 177      28.575   1.346  -6.648  1.00  0.98           C  
ATOM   1393  O   ALA A 177      29.487   4.014  -8.117  1.00  0.98           O  
ATOM   1394  N   PRO A 178      29.512   4.453  -5.929  1.00  0.98           N  
ATOM   1395  CA  PRO A 178      30.521   5.508  -6.054  1.00  0.98           C  
ATOM   1396  C   PRO A 178      31.828   5.006  -6.663  1.00  0.98           C  
ATOM   1397  CB  PRO A 178      30.733   5.966  -4.608  1.00  0.98           C  
ATOM   1398  O   PRO A 178      32.569   5.783  -7.271  1.00  0.98           O  
ATOM   1399  CG  PRO A 178      29.454   5.632  -3.910  1.00  0.98           C  
ATOM   1400  CD  PRO A 178      28.882   4.391  -4.531  1.00  0.98           C  
ATOM   1401  N   ASP A 179      32.088   3.714  -6.500  1.00  0.97           N  
ATOM   1402  CA  ASP A 179      33.342   3.170  -7.012  1.00  0.97           C  
ATOM   1403  C   ASP A 179      33.143   2.526  -8.382  1.00  0.97           C  
ATOM   1404  CB  ASP A 179      33.926   2.152  -6.032  1.00  0.97           C  
ATOM   1405  O   ASP A 179      34.050   1.877  -8.907  1.00  0.97           O  
ATOM   1406  CG  ASP A 179      32.989   0.989  -5.757  1.00  0.97           C  
ATOM   1407  OD1 ASP A 179      31.780   1.096  -6.054  1.00  0.97           O  
ATOM   1408  OD2 ASP A 179      33.464  -0.044  -5.236  1.00  0.97           O  
ATOM   1409  N   HIS A 180      31.908   2.626  -8.932  1.00  0.98           N  
ATOM   1410  CA  HIS A 180      31.634   2.126 -10.274  1.00  0.98           C  
ATOM   1411  C   HIS A 180      32.395   2.926 -11.326  1.00  0.98           C  
ATOM   1412  CB  HIS A 180      30.133   2.170 -10.566  1.00  0.98           C  
ATOM   1413  O   HIS A 180      32.499   4.151 -11.226  1.00  0.98           O  
ATOM   1414  CG  HIS A 180      29.733   1.387 -11.776  1.00  0.98           C  
ATOM   1415  CD2 HIS A 180      29.131   0.180 -11.895  1.00  0.98           C  
ATOM   1416  ND1 HIS A 180      29.953   1.837 -13.060  1.00  0.98           N  
ATOM   1417  CE1 HIS A 180      29.500   0.939 -13.918  1.00  0.98           C  
ATOM   1418  NE2 HIS A 180      28.996  -0.076 -13.237  1.00  0.98           N  
ATOM   1419  N   PRO A 181      32.983   2.230 -12.416  1.00  0.98           N  
ATOM   1420  CA  PRO A 181      33.747   2.915 -13.461  1.00  0.98           C  
ATOM   1421  C   PRO A 181      32.982   4.083 -14.080  1.00  0.98           C  
ATOM   1422  CB  PRO A 181      33.993   1.814 -14.496  1.00  0.98           C  
ATOM   1423  O   PRO A 181      33.576   5.119 -14.391  1.00  0.98           O  
ATOM   1424  CG  PRO A 181      34.079   0.553 -13.699  1.00  0.98           C  
ATOM   1425  CD  PRO A 181      33.064   0.616 -12.595  1.00  0.98           C  
ATOM   1426  N   LEU A 182      31.676   3.970 -14.189  1.00  0.98           N  
ATOM   1427  CA  LEU A 182      30.877   5.013 -14.823  1.00  0.98           C  
ATOM   1428  C   LEU A 182      30.799   6.252 -13.938  1.00  0.98           C  
ATOM   1429  CB  LEU A 182      29.467   4.499 -15.126  1.00  0.98           C  
ATOM   1430  O   LEU A 182      30.416   7.329 -14.401  1.00  0.98           O  
ATOM   1431  CG  LEU A 182      29.344   3.494 -16.272  1.00  0.98           C  
ATOM   1432  CD1 LEU A 182      27.897   3.033 -16.420  1.00  0.98           C  
ATOM   1433  CD2 LEU A 182      29.852   4.102 -17.575  1.00  0.98           C  
ATOM   1434  N   ALA A 183      31.154   6.101 -12.661  1.00  0.98           N  
ATOM   1435  CA  ALA A 183      31.141   7.230 -11.735  1.00  0.98           C  
ATOM   1436  C   ALA A 183      32.209   8.256 -12.106  1.00  0.98           C  
ATOM   1437  CB  ALA A 183      31.349   6.745 -10.302  1.00  0.98           C  
ATOM   1438  O   ALA A 183      32.136   9.415 -11.691  1.00  0.98           O  
ATOM   1439  N   PHE A 184      33.145   7.897 -12.964  1.00  0.98           N  
ATOM   1440  CA  PHE A 184      34.301   8.733 -13.267  1.00  0.98           C  
ATOM   1441  C   PHE A 184      34.283   9.173 -14.726  1.00  0.98           C  
ATOM   1442  CB  PHE A 184      35.602   7.986 -12.959  1.00  0.98           C  
ATOM   1443  O   PHE A 184      35.195   9.867 -15.181  1.00  0.98           O  
ATOM   1444  CG  PHE A 184      35.678   7.453 -11.554  1.00  0.98           C  
ATOM   1445  CD1 PHE A 184      35.971   8.296 -10.490  1.00  0.98           C  
ATOM   1446  CD2 PHE A 184      35.455   6.106 -11.297  1.00  0.98           C  
ATOM   1447  CE1 PHE A 184      36.042   7.805  -9.188  1.00  0.98           C  
ATOM   1448  CE2 PHE A 184      35.524   5.607  -9.999  1.00  0.98           C  
ATOM   1449  CZ  PHE A 184      35.818   6.458  -8.946  1.00  0.98           C  
ATOM   1450  N   VAL A 185      33.305   8.830 -15.401  1.00  0.97           N  
ATOM   1451  CA  VAL A 185      33.141   9.188 -16.806  1.00  0.97           C  
ATOM   1452  C   VAL A 185      32.490  10.565 -16.916  1.00  0.97           C  
ATOM   1453  CB  VAL A 185      32.298   8.138 -17.564  1.00  0.97           C  
ATOM   1454  O   VAL A 185      31.619  10.913 -16.116  1.00  0.97           O  
ATOM   1455  CG1 VAL A 185      32.029   8.594 -18.997  1.00  0.97           C  
ATOM   1456  CG2 VAL A 185      33.001   6.782 -17.554  1.00  0.97           C  
ATOM   1457  N   PRO A 186      32.891  11.425 -17.951  1.00  0.97           N  
ATOM   1458  CA  PRO A 186      32.236  12.720 -18.149  1.00  0.97           C  
ATOM   1459  C   PRO A 186      30.749  12.586 -18.467  1.00  0.97           C  
ATOM   1460  CB  PRO A 186      32.996  13.322 -19.334  1.00  0.97           C  
ATOM   1461  O   PRO A 186      30.345  11.656 -19.170  1.00  0.97           O  
ATOM   1462  CG  PRO A 186      34.320  12.630 -19.330  1.00  0.97           C  
ATOM   1463  CD  PRO A 186      34.125  11.228 -18.828  1.00  0.97           C  
ATOM   1464  N   GLU A 187      29.973  13.572 -17.910  1.00  0.97           N  
ATOM   1465  CA  GLU A 187      28.537  13.614 -18.167  1.00  0.97           C  
ATOM   1466  C   GLU A 187      28.210  14.554 -19.324  1.00  0.97           C  
ATOM   1467  CB  GLU A 187      27.778  14.044 -16.909  1.00  0.97           C  
ATOM   1468  O   GLU A 187      28.874  15.576 -19.506  1.00  0.97           O  
ATOM   1469  CG  GLU A 187      27.957  13.099 -15.729  1.00  0.97           C  
ATOM   1470  CD  GLU A 187      27.254  13.575 -14.468  1.00  0.97           C  
ATOM   1471  OE1 GLU A 187      27.141  12.786 -13.502  1.00  0.97           O  
ATOM   1472  OE2 GLU A 187      26.812  14.745 -14.445  1.00  0.97           O  
ATOM   1473  N   PRO A 188      27.092  14.231 -19.988  1.00  0.98           N  
ATOM   1474  CA  PRO A 188      26.223  13.065 -19.818  1.00  0.98           C  
ATOM   1475  C   PRO A 188      26.843  11.782 -20.367  1.00  0.98           C  
ATOM   1476  CB  PRO A 188      24.966  13.444 -20.604  1.00  0.98           C  
ATOM   1477  O   PRO A 188      27.549  11.817 -21.379  1.00  0.98           O  
ATOM   1478  CG  PRO A 188      25.435  14.433 -21.622  1.00  0.98           C  
ATOM   1479  CD  PRO A 188      26.630  15.155 -21.069  1.00  0.98           C  
ATOM   1480  N   ILE A 189      26.735  10.655 -19.668  1.00  0.98           N  
ATOM   1481  CA  ILE A 189      27.299   9.364 -20.046  1.00  0.98           C  
ATOM   1482  C   ILE A 189      26.629   8.863 -21.323  1.00  0.98           C  
ATOM   1483  CB  ILE A 189      27.141   8.325 -18.914  1.00  0.98           C  
ATOM   1484  O   ILE A 189      25.399   8.835 -21.416  1.00  0.98           O  
ATOM   1485  CG1 ILE A 189      27.767   8.849 -17.617  1.00  0.98           C  
ATOM   1486  CG2 ILE A 189      27.764   6.986 -19.320  1.00  0.98           C  
ATOM   1487  CD1 ILE A 189      27.493   7.976 -16.400  1.00  0.98           C  
ATOM   1488  N   ALA A 190      27.436   8.515 -22.299  1.00  0.97           N  
ATOM   1489  CA  ALA A 190      26.945   8.037 -23.589  1.00  0.97           C  
ATOM   1490  C   ALA A 190      26.349   6.637 -23.464  1.00  0.97           C  
ATOM   1491  CB  ALA A 190      28.069   8.044 -24.622  1.00  0.97           C  
ATOM   1492  O   ALA A 190      26.792   5.839 -22.635  1.00  0.97           O  
ATOM   1493  N   GLU A 191      25.381   6.282 -24.281  1.00  0.97           N  
ATOM   1494  CA  GLU A 191      24.728   4.976 -24.279  1.00  0.97           C  
ATOM   1495  C   GLU A 191      25.730   3.858 -24.551  1.00  0.97           C  
ATOM   1496  CB  GLU A 191      23.601   4.937 -25.314  1.00  0.97           C  
ATOM   1497  O   GLU A 191      25.585   2.748 -24.034  1.00  0.97           O  
ATOM   1498  CG  GLU A 191      22.388   5.775 -24.936  1.00  0.97           C  
ATOM   1499  CD  GLU A 191      21.225   5.619 -25.902  1.00  0.97           C  
ATOM   1500  OE1 GLU A 191      20.144   6.197 -25.650  1.00  0.97           O  
ATOM   1501  OE2 GLU A 191      21.397   4.911 -26.920  1.00  0.97           O  
ATOM   1502  N   SER A 192      26.773   4.177 -25.410  1.00  0.96           N  
ATOM   1503  CA  SER A 192      27.789   3.175 -25.712  1.00  0.96           C  
ATOM   1504  C   SER A 192      28.532   2.743 -24.452  1.00  0.96           C  
ATOM   1505  CB  SER A 192      28.785   3.714 -26.740  1.00  0.96           C  
ATOM   1506  O   SER A 192      28.874   1.569 -24.299  1.00  0.96           O  
ATOM   1507  OG  SER A 192      29.396   4.904 -26.272  1.00  0.96           O  
ATOM   1508  N   GLN A 193      28.710   3.618 -23.537  1.00  0.97           N  
ATOM   1509  CA  GLN A 193      29.378   3.320 -22.274  1.00  0.97           C  
ATOM   1510  C   GLN A 193      28.450   2.567 -21.325  1.00  0.97           C  
ATOM   1511  CB  GLN A 193      29.874   4.607 -21.612  1.00  0.97           C  
ATOM   1512  O   GLN A 193      28.884   1.658 -20.616  1.00  0.97           O  
ATOM   1513  CG  GLN A 193      30.968   5.319 -22.396  1.00  0.97           C  
ATOM   1514  CD  GLN A 193      31.414   6.612 -21.740  1.00  0.97           C  
ATOM   1515  NE2 GLN A 193      32.655   6.640 -21.266  1.00  0.97           N  
ATOM   1516  OE1 GLN A 193      30.649   7.579 -21.661  1.00  0.97           O  
ATOM   1517  N   LEU A 194      27.222   2.973 -21.282  1.00  0.98           N  
ATOM   1518  CA  LEU A 194      26.227   2.330 -20.430  1.00  0.98           C  
ATOM   1519  C   LEU A 194      26.051   0.864 -20.811  1.00  0.98           C  
ATOM   1520  CB  LEU A 194      24.885   3.060 -20.529  1.00  0.98           C  
ATOM   1521  O   LEU A 194      25.950  -0.000 -19.937  1.00  0.98           O  
ATOM   1522  CG  LEU A 194      24.862   4.507 -20.034  1.00  0.98           C  
ATOM   1523  CD1 LEU A 194      23.507   5.145 -20.322  1.00  0.98           C  
ATOM   1524  CD2 LEU A 194      25.181   4.568 -18.544  1.00  0.98           C  
ATOM   1525  N   ARG A 195      26.094   0.468 -22.111  1.00  0.97           N  
ATOM   1526  CA  ARG A 195      25.822  -0.864 -22.641  1.00  0.97           C  
ATOM   1527  C   ARG A 195      26.868  -1.867 -22.166  1.00  0.97           C  
ATOM   1528  CB  ARG A 195      25.780  -0.836 -24.171  1.00  0.97           C  
ATOM   1529  O   ARG A 195      26.674  -3.078 -22.286  1.00  0.97           O  
ATOM   1530  CG  ARG A 195      24.455  -0.358 -24.742  1.00  0.97           C  
ATOM   1531  CD  ARG A 195      24.386  -0.557 -26.250  1.00  0.97           C  
ATOM   1532  NE  ARG A 195      25.142   0.468 -26.964  1.00  0.97           N  
ATOM   1533  NH1 ARG A 195      23.400   1.984 -27.052  1.00  0.97           N  
ATOM   1534  NH2 ARG A 195      25.431   2.510 -27.975  1.00  0.97           N  
ATOM   1535  CZ  ARG A 195      24.656   1.651 -27.328  1.00  0.97           C  
ATOM   1536  N   LEU A 196      27.962  -1.293 -21.637  1.00  0.98           N  
ATOM   1537  CA  LEU A 196      29.049  -2.169 -21.214  1.00  0.98           C  
ATOM   1538  C   LEU A 196      28.710  -2.857 -19.896  1.00  0.98           C  
ATOM   1539  CB  LEU A 196      30.351  -1.377 -21.069  1.00  0.98           C  
ATOM   1540  O   LEU A 196      29.425  -3.763 -19.461  1.00  0.98           O  
ATOM   1541  CG  LEU A 196      30.911  -0.754 -22.349  1.00  0.98           C  
ATOM   1542  CD1 LEU A 196      32.126   0.110 -22.029  1.00  0.98           C  
ATOM   1543  CD2 LEU A 196      31.271  -1.839 -23.358  1.00  0.98           C  
ATOM   1544  N   TYR A 197      27.650  -2.430 -19.281  1.00  0.98           N  
ATOM   1545  CA  TYR A 197      27.293  -2.969 -17.973  1.00  0.98           C  
ATOM   1546  C   TYR A 197      25.854  -3.473 -17.966  1.00  0.98           C  
ATOM   1547  CB  TYR A 197      27.479  -1.908 -16.885  1.00  0.98           C  
ATOM   1548  O   TYR A 197      24.999  -2.939 -18.675  1.00  0.98           O  
ATOM   1549  CG  TYR A 197      28.877  -1.339 -16.825  1.00  0.98           C  
ATOM   1550  CD1 TYR A 197      29.866  -1.951 -16.059  1.00  0.98           C  
ATOM   1551  CD2 TYR A 197      29.209  -0.189 -17.533  1.00  0.98           C  
ATOM   1552  CE1 TYR A 197      31.155  -1.430 -15.999  1.00  0.98           C  
ATOM   1553  CE2 TYR A 197      30.494   0.341 -17.480  1.00  0.98           C  
ATOM   1554  OH  TYR A 197      32.732   0.235 -16.657  1.00  0.98           O  
ATOM   1555  CZ  TYR A 197      31.459  -0.286 -16.712  1.00  0.98           C  
ATOM   1556  N   PRO A 198      25.610  -4.529 -17.191  1.00  0.98           N  
ATOM   1557  CA  PRO A 198      24.237  -5.032 -17.099  1.00  0.98           C  
ATOM   1558  C   PRO A 198      23.281  -4.023 -16.466  1.00  0.98           C  
ATOM   1559  CB  PRO A 198      24.376  -6.278 -16.221  1.00  0.98           C  
ATOM   1560  O   PRO A 198      23.657  -3.315 -15.528  1.00  0.98           O  
ATOM   1561  CG  PRO A 198      25.614  -6.043 -15.417  1.00  0.98           C  
ATOM   1562  CD  PRO A 198      26.571  -5.232 -16.242  1.00  0.98           C  
ATOM   1563  N   ASN A 199      22.079  -3.954 -17.078  1.00  0.98           N  
ATOM   1564  CA  ASN A 199      20.987  -3.190 -16.484  1.00  0.98           C  
ATOM   1565  C   ASN A 199      20.185  -4.033 -15.497  1.00  0.98           C  
ATOM   1566  CB  ASN A 199      20.070  -2.630 -17.573  1.00  0.98           C  
ATOM   1567  O   ASN A 199      19.706  -5.114 -15.844  1.00  0.98           O  
ATOM   1568  CG  ASN A 199      19.108  -1.584 -17.045  1.00  0.98           C  
ATOM   1569  ND2 ASN A 199      18.570  -0.767 -17.943  1.00  0.98           N  
ATOM   1570  OD1 ASN A 199      18.851  -1.511 -15.841  1.00  0.98           O  
ATOM   1571  N   ILE A 200      20.140  -3.561 -14.202  1.00  0.98           N  
ATOM   1572  CA  ILE A 200      19.319  -4.240 -13.205  1.00  0.98           C  
ATOM   1573  C   ILE A 200      17.856  -3.839 -13.382  1.00  0.98           C  
ATOM   1574  CB  ILE A 200      19.793  -3.920 -11.770  1.00  0.98           C  
ATOM   1575  O   ILE A 200      17.507  -2.664 -13.246  1.00  0.98           O  
ATOM   1576  CG1 ILE A 200      21.304  -4.143 -11.644  1.00  0.98           C  
ATOM   1577  CG2 ILE A 200      19.027  -4.765 -10.748  1.00  0.98           C  
ATOM   1578  CD1 ILE A 200      21.750  -5.561 -11.970  1.00  0.98           C  
ATOM   1579  N   MET A 201      17.013  -4.807 -13.630  1.00  0.96           N  
ATOM   1580  CA  MET A 201      15.608  -4.532 -13.919  1.00  0.96           C  
ATOM   1581  C   MET A 201      14.696  -5.292 -12.962  1.00  0.96           C  
ATOM   1582  CB  MET A 201      15.274  -4.902 -15.365  1.00  0.96           C  
ATOM   1583  O   MET A 201      15.067  -6.352 -12.455  1.00  0.96           O  
ATOM   1584  CG  MET A 201      16.083  -4.133 -16.397  1.00  0.96           C  
ATOM   1585  SD  MET A 201      15.654  -4.602 -18.119  1.00  0.96           S  
ATOM   1586  CE  MET A 201      13.954  -3.973 -18.207  1.00  0.96           C  
ATOM   1587  N   VAL A 202      13.503  -4.623 -12.736  1.00  0.96           N  
ATOM   1588  CA  VAL A 202      12.473  -5.292 -11.948  1.00  0.96           C  
ATOM   1589  C   VAL A 202      11.419  -5.890 -12.877  1.00  0.96           C  
ATOM   1590  CB  VAL A 202      11.810  -4.326 -10.941  1.00  0.96           C  
ATOM   1591  O   VAL A 202      10.877  -5.195 -13.740  1.00  0.96           O  
ATOM   1592  CG1 VAL A 202      10.749  -5.051 -10.115  1.00  0.96           C  
ATOM   1593  CG2 VAL A 202      12.864  -3.699 -10.031  1.00  0.96           C  
ATOM   1594  N   GLU A 203      11.151  -7.127 -12.645  1.00  0.93           N  
ATOM   1595  CA  GLU A 203      10.247  -7.881 -13.508  1.00  0.93           C  
ATOM   1596  C   GLU A 203       8.800  -7.435 -13.315  1.00  0.93           C  
ATOM   1597  CB  GLU A 203      10.375  -9.382 -13.241  1.00  0.93           C  
ATOM   1598  O   GLU A 203       8.330  -7.310 -12.182  1.00  0.93           O  
ATOM   1599  CG  GLU A 203       9.583 -10.249 -14.209  1.00  0.93           C  
ATOM   1600  CD  GLU A 203       9.857 -11.736 -14.045  1.00  0.93           C  
ATOM   1601  OE1 GLU A 203       9.684 -12.497 -15.024  1.00  0.93           O  
ATOM   1602  OE2 GLU A 203      10.248 -12.143 -12.929  1.00  0.93           O  
ATOM   1603  N   ASP A 204       8.160  -7.147 -14.456  1.00  0.95           N  
ATOM   1604  CA  ASP A 204       6.724  -6.885 -14.461  1.00  0.95           C  
ATOM   1605  C   ASP A 204       5.939  -8.118 -14.018  1.00  0.95           C  
ATOM   1606  CB  ASP A 204       6.265  -6.440 -15.851  1.00  0.95           C  
ATOM   1607  O   ASP A 204       6.205  -9.229 -14.483  1.00  0.95           O  
ATOM   1608  CG  ASP A 204       4.828  -5.950 -15.872  1.00  0.95           C  
ATOM   1609  OD1 ASP A 204       3.998  -6.458 -15.087  1.00  0.95           O  
ATOM   1610  OD2 ASP A 204       4.521  -5.049 -16.682  1.00  0.95           O  
ATOM   1611  N   THR A 205       4.942  -7.907 -13.141  1.00  0.96           N  
ATOM   1612  CA  THR A 205       4.252  -9.042 -12.537  1.00  0.96           C  
ATOM   1613  C   THR A 205       2.942  -9.328 -13.265  1.00  0.96           C  
ATOM   1614  CB  THR A 205       3.969  -8.792 -11.044  1.00  0.96           C  
ATOM   1615  O   THR A 205       2.090 -10.059 -12.756  1.00  0.96           O  
ATOM   1616  CG2 THR A 205       5.262  -8.761 -10.236  1.00  0.96           C  
ATOM   1617  OG1 THR A 205       3.294  -7.537 -10.895  1.00  0.96           O  
ATOM   1618  N   ALA A 206       2.685  -8.737 -14.420  1.00  0.93           N  
ATOM   1619  CA  ALA A 206       1.463  -8.973 -15.184  1.00  0.93           C  
ATOM   1620  C   ALA A 206       1.389 -10.418 -15.668  1.00  0.93           C  
ATOM   1621  CB  ALA A 206       1.382  -8.014 -16.369  1.00  0.93           C  
ATOM   1622  O   ALA A 206       2.390 -10.982 -16.115  1.00  0.93           O  
ATOM   1623  N   HIS A 207       0.185 -10.992 -15.595  1.00  0.91           N  
ATOM   1624  CA  HIS A 207      -0.035 -12.368 -16.025  1.00  0.91           C  
ATOM   1625  C   HIS A 207      -0.896 -12.421 -17.283  1.00  0.91           C  
ATOM   1626  CB  HIS A 207      -0.690 -13.180 -14.906  1.00  0.91           C  
ATOM   1627  O   HIS A 207      -0.678 -13.267 -18.154  1.00  0.91           O  
ATOM   1628  CG  HIS A 207       0.193 -13.383 -13.716  1.00  0.91           C  
ATOM   1629  CD2 HIS A 207       0.165 -12.823 -12.483  1.00  0.91           C  
ATOM   1630  ND1 HIS A 207       1.261 -14.253 -13.721  1.00  0.91           N  
ATOM   1631  CE1 HIS A 207       1.853 -14.221 -12.539  1.00  0.91           C  
ATOM   1632  NE2 HIS A 207       1.208 -13.361 -11.770  1.00  0.91           N  
ATOM   1633  N   THR A 208      -1.894 -11.542 -17.325  1.00  0.86           N  
ATOM   1634  CA  THR A 208      -2.897 -11.671 -18.376  1.00  0.86           C  
ATOM   1635  C   THR A 208      -2.735 -10.567 -19.417  1.00  0.86           C  
ATOM   1636  CB  THR A 208      -4.323 -11.627 -17.795  1.00  0.86           C  
ATOM   1637  O   THR A 208      -3.374 -10.601 -20.470  1.00  0.86           O  
ATOM   1638  CG2 THR A 208      -4.528 -12.724 -16.756  1.00  0.86           C  
ATOM   1639  OG1 THR A 208      -4.542 -10.352 -17.178  1.00  0.86           O  
ATOM   1640  N   ILE A 209      -1.940  -9.552 -19.093  1.00  0.88           N  
ATOM   1641  CA  ILE A 209      -1.666  -8.494 -20.060  1.00  0.88           C  
ATOM   1642  C   ILE A 209      -0.168  -8.436 -20.349  1.00  0.88           C  
ATOM   1643  CB  ILE A 209      -2.168  -7.123 -19.556  1.00  0.88           C  
ATOM   1644  O   ILE A 209       0.628  -9.087 -19.669  1.00  0.88           O  
ATOM   1645  CG1 ILE A 209      -1.445  -6.732 -18.262  1.00  0.88           C  
ATOM   1646  CG2 ILE A 209      -3.686  -7.146 -19.349  1.00  0.88           C  
ATOM   1647  CD1 ILE A 209      -1.798  -5.342 -17.752  1.00  0.88           C  
ATOM   1648  N   ASN A 210       0.184  -7.665 -21.442  1.00  0.91           N  
ATOM   1649  CA  ASN A 210       1.589  -7.622 -21.836  1.00  0.91           C  
ATOM   1650  C   ASN A 210       2.458  -6.999 -20.748  1.00  0.91           C  
ATOM   1651  CB  ASN A 210       1.754  -6.856 -23.151  1.00  0.91           C  
ATOM   1652  O   ASN A 210       2.097  -5.971 -20.172  1.00  0.91           O  
ATOM   1653  CG  ASN A 210       1.168  -7.597 -24.336  1.00  0.91           C  
ATOM   1654  ND2 ASN A 210       0.662  -6.852 -25.311  1.00  0.91           N  
ATOM   1655  OD1 ASN A 210       1.169  -8.831 -24.375  1.00  0.91           O  
ATOM   1656  N   LYS A 211       3.532  -7.656 -20.597  1.00  0.93           N  
ATOM   1657  CA  LYS A 211       4.519  -7.123 -19.663  1.00  0.93           C  
ATOM   1658  C   LYS A 211       5.244  -5.919 -20.257  1.00  0.93           C  
ATOM   1659  CB  LYS A 211       5.529  -8.204 -19.275  1.00  0.93           C  
ATOM   1660  O   LYS A 211       5.413  -5.827 -21.474  1.00  0.93           O  
ATOM   1661  CG  LYS A 211       4.922  -9.374 -18.515  1.00  0.93           C  
ATOM   1662  CD  LYS A 211       5.989 -10.370 -18.077  1.00  0.93           C  
ATOM   1663  CE  LYS A 211       5.392 -11.507 -17.260  1.00  0.93           C  
ATOM   1664  NZ  LYS A 211       6.439 -12.466 -16.797  1.00  0.93           N  
ATOM   1665  N   LYS A 212       5.600  -5.044 -19.400  1.00  0.89           N  
ATOM   1666  CA  LYS A 212       6.330  -3.843 -19.795  1.00  0.89           C  
ATOM   1667  C   LYS A 212       7.797  -3.932 -19.383  1.00  0.89           C  
ATOM   1668  CB  LYS A 212       5.688  -2.598 -19.181  1.00  0.89           C  
ATOM   1669  O   LYS A 212       8.128  -4.563 -18.377  1.00  0.89           O  
ATOM   1670  CG  LYS A 212       4.453  -2.109 -19.922  1.00  0.89           C  
ATOM   1671  CD  LYS A 212       4.099  -0.679 -19.536  1.00  0.89           C  
ATOM   1672  CE  LYS A 212       2.968  -0.130 -20.396  1.00  0.89           C  
ATOM   1673  NZ  LYS A 212       2.662   1.294 -20.065  1.00  0.89           N  
ATOM   1674  N   VAL A 213       8.524  -3.365 -20.294  1.00  0.87           N  
ATOM   1675  CA  VAL A 213       9.943  -3.206 -19.995  1.00  0.87           C  
ATOM   1676  C   VAL A 213      10.258  -1.731 -19.751  1.00  0.87           C  
ATOM   1677  CB  VAL A 213      10.829  -3.759 -21.133  1.00  0.87           C  
ATOM   1678  O   VAL A 213       9.922  -0.875 -20.572  1.00  0.87           O  
ATOM   1679  CG1 VAL A 213      12.309  -3.553 -20.815  1.00  0.87           C  
ATOM   1680  CG2 VAL A 213      10.531  -5.238 -21.370  1.00  0.87           C  
ATOM   1681  N   GLY A 214      10.730  -1.446 -18.551  1.00  0.82           N  
ATOM   1682  CA  GLY A 214      10.978  -0.069 -18.154  1.00  0.82           C  
ATOM   1683  C   GLY A 214      12.035   0.614 -19.001  1.00  0.82           C  
ATOM   1684  O   GLY A 214      11.714   1.447 -19.851  1.00  0.82           O  
ATOM   1685  N   TRP A 215      13.323   0.409 -18.721  1.00  0.92           N  
ATOM   1686  CA  TRP A 215      14.456   1.046 -19.383  1.00  0.92           C  
ATOM   1687  C   TRP A 215      15.543   0.026 -19.705  1.00  0.92           C  
ATOM   1688  CB  TRP A 215      15.031   2.164 -18.508  1.00  0.92           C  
ATOM   1689  O   TRP A 215      16.176  -0.523 -18.800  1.00  0.92           O  
ATOM   1690  CG  TRP A 215      16.129   2.947 -19.163  1.00  0.92           C  
ATOM   1691  CD1 TRP A 215      15.991   4.029 -19.986  1.00  0.92           C  
ATOM   1692  CD2 TRP A 215      17.534   2.703 -19.053  1.00  0.92           C  
ATOM   1693  CE2 TRP A 215      18.190   3.679 -19.836  1.00  0.92           C  
ATOM   1694  CE3 TRP A 215      18.304   1.754 -18.366  1.00  0.92           C  
ATOM   1695  NE1 TRP A 215      17.227   4.474 -20.394  1.00  0.92           N  
ATOM   1696  CH2 TRP A 215      20.310   2.792 -19.270  1.00  0.92           C  
ATOM   1697  CZ2 TRP A 215      19.581   3.732 -19.951  1.00  0.92           C  
ATOM   1698  CZ3 TRP A 215      19.688   1.809 -18.482  1.00  0.92           C  
ATOM   1699  N   LEU A 216      15.757  -0.299 -20.978  1.00  0.95           N  
ATOM   1700  CA  LEU A 216      16.781  -1.220 -21.458  1.00  0.95           C  
ATOM   1701  C   LEU A 216      17.281  -0.805 -22.838  1.00  0.95           C  
ATOM   1702  CB  LEU A 216      16.236  -2.649 -21.508  1.00  0.95           C  
ATOM   1703  O   LEU A 216      16.494  -0.693 -23.781  1.00  0.95           O  
ATOM   1704  CG  LEU A 216      17.216  -3.733 -21.961  1.00  0.95           C  
ATOM   1705  CD1 LEU A 216      18.360  -3.865 -20.960  1.00  0.95           C  
ATOM   1706  CD2 LEU A 216      16.497  -5.066 -22.136  1.00  0.95           C  
ATOM   1707  N   LEU A 217      18.558  -0.537 -22.893  1.00  0.95           N  
ATOM   1708  CA  LEU A 217      19.155  -0.184 -24.176  1.00  0.95           C  
ATOM   1709  C   LEU A 217      19.261  -1.406 -25.082  1.00  0.95           C  
ATOM   1710  CB  LEU A 217      20.541   0.435 -23.970  1.00  0.95           C  
ATOM   1711  O   LEU A 217      19.468  -2.523 -24.602  1.00  0.95           O  
ATOM   1712  CG  LEU A 217      20.598   1.699 -23.112  1.00  0.95           C  
ATOM   1713  CD1 LEU A 217      22.047   2.092 -22.843  1.00  0.95           C  
ATOM   1714  CD2 LEU A 217      19.847   2.840 -23.789  1.00  0.95           C  
ATOM   1715  N   HIS A 218      19.040  -1.209 -26.363  1.00  0.94           N  
ATOM   1716  CA  HIS A 218      19.205  -2.294 -27.324  1.00  0.94           C  
ATOM   1717  C   HIS A 218      20.584  -2.932 -27.204  1.00  0.94           C  
ATOM   1718  CB  HIS A 218      18.985  -1.784 -28.750  1.00  0.94           C  
ATOM   1719  O   HIS A 218      21.601  -2.236 -27.241  1.00  0.94           O  
ATOM   1720  CG  HIS A 218      19.044  -2.859 -29.787  1.00  0.94           C  
ATOM   1721  CD2 HIS A 218      20.010  -3.183 -30.679  1.00  0.94           C  
ATOM   1722  ND1 HIS A 218      18.013  -3.751 -29.994  1.00  0.94           N  
ATOM   1723  CE1 HIS A 218      18.345  -4.580 -30.970  1.00  0.94           C  
ATOM   1724  NE2 HIS A 218      19.552  -4.256 -31.403  1.00  0.94           N  
ATOM   1725  N   GLY A 219      20.644  -4.241 -26.987  1.00  0.95           N  
ATOM   1726  CA  GLY A 219      21.895  -4.981 -26.922  1.00  0.95           C  
ATOM   1727  C   GLY A 219      22.504  -5.004 -25.533  1.00  0.95           C  
ATOM   1728  O   GLY A 219      23.593  -5.546 -25.336  1.00  0.95           O  
ATOM   1729  N   GLN A 220      21.929  -4.319 -24.582  1.00  0.97           N  
ATOM   1730  CA  GLN A 220      22.433  -4.263 -23.213  1.00  0.97           C  
ATOM   1731  C   GLN A 220      22.010  -5.496 -22.420  1.00  0.97           C  
ATOM   1732  CB  GLN A 220      21.944  -2.994 -22.512  1.00  0.97           C  
ATOM   1733  O   GLN A 220      20.869  -5.950 -22.530  1.00  0.97           O  
ATOM   1734  CG  GLN A 220      22.594  -2.751 -21.157  1.00  0.97           C  
ATOM   1735  CD  GLN A 220      22.230  -1.403 -20.565  1.00  0.97           C  
ATOM   1736  NE2 GLN A 220      23.156  -0.815 -19.814  1.00  0.97           N  
ATOM   1737  OE1 GLN A 220      21.127  -0.892 -20.782  1.00  0.97           O  
ATOM   1738  N   GLU A 221      22.928  -6.119 -21.771  1.00  0.97           N  
ATOM   1739  CA  GLU A 221      22.606  -7.234 -20.885  1.00  0.97           C  
ATOM   1740  C   GLU A 221      21.676  -6.792 -19.758  1.00  0.97           C  
ATOM   1741  CB  GLU A 221      23.883  -7.845 -20.303  1.00  0.97           C  
ATOM   1742  O   GLU A 221      21.806  -5.682 -19.238  1.00  0.97           O  
ATOM   1743  CG  GLU A 221      23.638  -9.065 -19.427  1.00  0.97           C  
ATOM   1744  CD  GLU A 221      24.884  -9.538 -18.695  1.00  0.97           C  
ATOM   1745  OE1 GLU A 221      24.777 -10.446 -17.840  1.00  0.97           O  
ATOM   1746  OE2 GLU A 221      25.975  -8.996 -18.979  1.00  0.97           O  
ATOM   1747  N   SER A 222      20.727  -7.683 -19.432  1.00  0.97           N  
ATOM   1748  CA  SER A 222      19.811  -7.371 -18.340  1.00  0.97           C  
ATOM   1749  C   SER A 222      19.891  -8.418 -17.234  1.00  0.97           C  
ATOM   1750  CB  SER A 222      18.375  -7.273 -18.857  1.00  0.97           C  
ATOM   1751  O   SER A 222      20.171  -9.589 -17.500  1.00  0.97           O  
ATOM   1752  OG  SER A 222      17.902  -8.543 -19.273  1.00  0.97           O  
ATOM   1753  N   ILE A 223      19.809  -7.960 -16.045  1.00  0.97           N  
ATOM   1754  CA  ILE A 223      19.568  -8.783 -14.865  1.00  0.97           C  
ATOM   1755  C   ILE A 223      18.201  -8.449 -14.272  1.00  0.97           C  
ATOM   1756  CB  ILE A 223      20.674  -8.587 -13.804  1.00  0.97           C  
ATOM   1757  O   ILE A 223      17.968  -7.321 -13.831  1.00  0.97           O  
ATOM   1758  CG1 ILE A 223      22.043  -8.965 -14.383  1.00  0.97           C  
ATOM   1759  CG2 ILE A 223      20.367  -9.406 -12.546  1.00  0.97           C  
ATOM   1760  CD1 ILE A 223      23.213  -8.647 -13.463  1.00  0.97           C  
ATOM   1761  N   LEU A 224      17.317  -9.435 -14.205  1.00  0.96           N  
ATOM   1762  CA  LEU A 224      15.968  -9.242 -13.687  1.00  0.96           C  
ATOM   1763  C   LEU A 224      15.893  -9.620 -12.211  1.00  0.96           C  
ATOM   1764  CB  LEU A 224      14.961 -10.071 -14.489  1.00  0.96           C  
ATOM   1765  O   LEU A 224      16.303 -10.717 -11.825  1.00  0.96           O  
ATOM   1766  CG  LEU A 224      14.667  -9.589 -15.911  1.00  0.96           C  
ATOM   1767  CD1 LEU A 224      13.855 -10.635 -16.668  1.00  0.96           C  
ATOM   1768  CD2 LEU A 224      13.931  -8.253 -15.881  1.00  0.96           C  
ATOM   1769  N   VAL A 225      15.399  -8.733 -11.362  1.00  0.97           N  
ATOM   1770  CA  VAL A 225      15.254  -8.967  -9.929  1.00  0.97           C  
ATOM   1771  C   VAL A 225      13.800  -8.753  -9.515  1.00  0.97           C  
ATOM   1772  CB  VAL A 225      16.184  -8.046  -9.107  1.00  0.97           C  
ATOM   1773  O   VAL A 225      13.012  -8.178 -10.269  1.00  0.97           O  
ATOM   1774  CG1 VAL A 225      17.648  -8.309  -9.453  1.00  0.97           C  
ATOM   1775  CG2 VAL A 225      15.830  -6.579  -9.347  1.00  0.97           C  
ATOM   1776  N   PRO A 226      13.419  -9.229  -8.357  1.00  0.93           N  
ATOM   1777  CA  PRO A 226      11.996  -9.299  -8.015  1.00  0.93           C  
ATOM   1778  C   PRO A 226      11.443  -7.967  -7.514  1.00  0.93           C  
ATOM   1779  CB  PRO A 226      11.950 -10.359  -6.912  1.00  0.93           C  
ATOM   1780  O   PRO A 226      10.230  -7.746  -7.548  1.00  0.93           O  
ATOM   1781  CG  PRO A 226      13.320 -10.347  -6.314  1.00  0.93           C  
ATOM   1782  CD  PRO A 226      14.316 -10.088  -7.407  1.00  0.93           C  
ATOM   1783  N   ASP A 227      12.332  -7.033  -7.032  1.00  0.95           N  
ATOM   1784  CA  ASP A 227      11.807  -5.809  -6.435  1.00  0.95           C  
ATOM   1785  C   ASP A 227      12.857  -4.700  -6.442  1.00  0.95           C  
ATOM   1786  CB  ASP A 227      11.329  -6.071  -5.005  1.00  0.95           C  
ATOM   1787  O   ASP A 227      14.026  -4.947  -6.746  1.00  0.95           O  
ATOM   1788  CG  ASP A 227      12.392  -6.717  -4.134  1.00  0.95           C  
ATOM   1789  OD1 ASP A 227      13.532  -6.207  -4.083  1.00  0.95           O  
ATOM   1790  OD2 ASP A 227      12.087  -7.747  -3.493  1.00  0.95           O  
ATOM   1791  N   PHE A 228      12.516  -3.482  -6.065  1.00  0.96           N  
ATOM   1792  CA  PHE A 228      13.378  -2.311  -6.172  1.00  0.96           C  
ATOM   1793  C   PHE A 228      14.403  -2.288  -5.044  1.00  0.96           C  
ATOM   1794  CB  PHE A 228      12.546  -1.025  -6.152  1.00  0.96           C  
ATOM   1795  O   PHE A 228      15.481  -1.708  -5.189  1.00  0.96           O  
ATOM   1796  CG  PHE A 228      12.031  -0.615  -7.505  1.00  0.96           C  
ATOM   1797  CD1 PHE A 228      12.831   0.111  -8.378  1.00  0.96           C  
ATOM   1798  CD2 PHE A 228      10.744  -0.955  -7.904  1.00  0.96           C  
ATOM   1799  CE1 PHE A 228      12.357   0.493  -9.631  1.00  0.96           C  
ATOM   1800  CE2 PHE A 228      10.263  -0.577  -9.154  1.00  0.96           C  
ATOM   1801  CZ  PHE A 228      11.071   0.148 -10.016  1.00  0.96           C  
ATOM   1802  N   ASN A 229      14.033  -2.992  -3.970  1.00  0.96           N  
ATOM   1803  CA  ASN A 229      15.028  -3.092  -2.907  1.00  0.96           C  
ATOM   1804  C   ASN A 229      16.239  -3.910  -3.348  1.00  0.96           C  
ATOM   1805  CB  ASN A 229      14.408  -3.700  -1.647  1.00  0.96           C  
ATOM   1806  O   ASN A 229      17.381  -3.514  -3.109  1.00  0.96           O  
ATOM   1807  CG  ASN A 229      13.544  -2.712  -0.888  1.00  0.96           C  
ATOM   1808  ND2 ASN A 229      12.478  -3.209  -0.270  1.00  0.96           N  
ATOM   1809  OD1 ASN A 229      13.830  -1.513  -0.857  1.00  0.96           O  
ATOM   1810  N   THR A 230      15.948  -5.046  -3.951  1.00  0.98           N  
ATOM   1811  CA  THR A 230      17.025  -5.883  -4.468  1.00  0.98           C  
ATOM   1812  C   THR A 230      17.784  -5.162  -5.580  1.00  0.98           C  
ATOM   1813  CB  THR A 230      16.486  -7.225  -4.997  1.00  0.98           C  
ATOM   1814  O   THR A 230      19.015  -5.200  -5.623  1.00  0.98           O  
ATOM   1815  CG2 THR A 230      17.621  -8.117  -5.492  1.00  0.98           C  
ATOM   1816  OG1 THR A 230      15.786  -7.900  -3.945  1.00  0.98           O  
ATOM   1817  N   LYS A 231      16.996  -4.489  -6.430  1.00  0.98           N  
ATOM   1818  CA  LYS A 231      17.623  -3.691  -7.479  1.00  0.98           C  
ATOM   1819  C   LYS A 231      18.582  -2.662  -6.888  1.00  0.98           C  
ATOM   1820  CB  LYS A 231      16.560  -2.990  -8.328  1.00  0.98           C  
ATOM   1821  O   LYS A 231      19.726  -2.544  -7.333  1.00  0.98           O  
ATOM   1822  CG  LYS A 231      17.130  -2.062  -9.390  1.00  0.98           C  
ATOM   1823  CD  LYS A 231      16.029  -1.449 -10.246  1.00  0.98           C  
ATOM   1824  CE  LYS A 231      16.594  -0.488 -11.283  1.00  0.98           C  
ATOM   1825  NZ  LYS A 231      15.566  -0.094 -12.292  1.00  0.98           N  
ATOM   1826  N   CYS A 232      18.171  -1.953  -5.887  1.00  0.98           N  
ATOM   1827  CA  CYS A 232      18.996  -0.940  -5.237  1.00  0.98           C  
ATOM   1828  C   CYS A 232      20.267  -1.557  -4.665  1.00  0.98           C  
ATOM   1829  CB  CYS A 232      18.212  -0.242  -4.126  1.00  0.98           C  
ATOM   1830  O   CYS A 232      21.361  -1.022  -4.854  1.00  0.98           O  
ATOM   1831  SG  CYS A 232      19.139   1.065  -3.293  1.00  0.98           S  
ATOM   1832  N   GLN A 233      20.180  -2.679  -4.040  1.00  0.98           N  
ATOM   1833  CA  GLN A 233      21.339  -3.340  -3.450  1.00  0.98           C  
ATOM   1834  C   GLN A 233      22.313  -3.807  -4.528  1.00  0.98           C  
ATOM   1835  CB  GLN A 233      20.901  -4.525  -2.588  1.00  0.98           C  
ATOM   1836  O   GLN A 233      23.530  -3.724  -4.350  1.00  0.98           O  
ATOM   1837  CG  GLN A 233      20.211  -4.121  -1.293  1.00  0.98           C  
ATOM   1838  CD  GLN A 233      21.058  -3.195  -0.440  1.00  0.98           C  
ATOM   1839  NE2 GLN A 233      20.443  -2.136   0.076  1.00  0.98           N  
ATOM   1840  OE1 GLN A 233      22.255  -3.429  -0.246  1.00  0.98           O  
ATOM   1841  N   CYS A 234      21.827  -4.313  -5.599  1.00  0.98           N  
ATOM   1842  CA  CYS A 234      22.688  -4.690  -6.714  1.00  0.98           C  
ATOM   1843  C   CYS A 234      23.496  -3.496  -7.207  1.00  0.98           C  
ATOM   1844  CB  CYS A 234      21.858  -5.265  -7.862  1.00  0.98           C  
ATOM   1845  O   CYS A 234      24.692  -3.618  -7.476  1.00  0.98           O  
ATOM   1846  SG  CYS A 234      21.178  -6.903  -7.519  1.00  0.98           S  
ATOM   1847  N   GLN A 235      22.837  -2.324  -7.318  1.00  0.99           N  
ATOM   1848  CA  GLN A 235      23.519  -1.120  -7.779  1.00  0.99           C  
ATOM   1849  C   GLN A 235      24.539  -0.637  -6.751  1.00  0.99           C  
ATOM   1850  CB  GLN A 235      22.509  -0.010  -8.076  1.00  0.99           C  
ATOM   1851  O   GLN A 235      25.633  -0.200  -7.113  1.00  0.99           O  
ATOM   1852  CG  GLN A 235      21.665  -0.264  -9.318  1.00  0.99           C  
ATOM   1853  CD  GLN A 235      20.672   0.851  -9.590  1.00  0.99           C  
ATOM   1854  NE2 GLN A 235      19.942   0.738 -10.694  1.00  0.99           N  
ATOM   1855  OE1 GLN A 235      20.561   1.805  -8.813  1.00  0.99           O  
ATOM   1856  N   ILE A 236      24.211  -0.825  -5.479  1.00  0.98           N  
ATOM   1857  CA  ILE A 236      25.124  -0.480  -4.396  1.00  0.98           C  
ATOM   1858  C   ILE A 236      26.379  -1.346  -4.483  1.00  0.98           C  
ATOM   1859  CB  ILE A 236      24.452  -0.649  -3.015  1.00  0.98           C  
ATOM   1860  O   ILE A 236      27.494  -0.855  -4.295  1.00  0.98           O  
ATOM   1861  CG1 ILE A 236      23.444   0.480  -2.770  1.00  0.98           C  
ATOM   1862  CG2 ILE A 236      25.504  -0.694  -1.903  1.00  0.98           C  
ATOM   1863  CD1 ILE A 236      22.555   0.263  -1.553  1.00  0.98           C  
ATOM   1864  N   LEU A 237      26.223  -2.578  -4.912  1.00  0.98           N  
ATOM   1865  CA  LEU A 237      27.339  -3.517  -4.977  1.00  0.98           C  
ATOM   1866  C   LEU A 237      28.080  -3.389  -6.303  1.00  0.98           C  
ATOM   1867  CB  LEU A 237      26.842  -4.953  -4.792  1.00  0.98           C  
ATOM   1868  O   LEU A 237      29.087  -4.065  -6.524  1.00  0.98           O  
ATOM   1869  CG  LEU A 237      26.338  -5.322  -3.396  1.00  0.98           C  
ATOM   1870  CD1 LEU A 237      25.695  -6.705  -3.414  1.00  0.98           C  
ATOM   1871  CD2 LEU A 237      27.477  -5.269  -2.384  1.00  0.98           C  
ATOM   1872  N   GLY A 238      27.549  -2.531  -7.162  1.00  0.98           N  
ATOM   1873  CA  GLY A 238      28.202  -2.275  -8.436  1.00  0.98           C  
ATOM   1874  C   GLY A 238      27.975  -3.375  -9.455  1.00  0.98           C  
ATOM   1875  O   GLY A 238      28.776  -3.551 -10.376  1.00  0.98           O  
ATOM   1876  N   GLU A 239      26.989  -4.293  -9.283  1.00  0.96           N  
ATOM   1877  CA  GLU A 239      26.728  -5.453 -10.130  1.00  0.96           C  
ATOM   1878  C   GLU A 239      25.800  -5.094 -11.287  1.00  0.96           C  
ATOM   1879  CB  GLU A 239      26.125  -6.595  -9.307  1.00  0.96           C  
ATOM   1880  O   GLU A 239      25.255  -5.979 -11.950  1.00  0.96           O  
ATOM   1881  CG  GLU A 239      27.070  -7.163  -8.259  1.00  0.96           C  
ATOM   1882  CD  GLU A 239      28.351  -7.731  -8.851  1.00  0.96           C  
ATOM   1883  OE1 GLU A 239      29.398  -7.708  -8.165  1.00  0.96           O  
ATOM   1884  OE2 GLU A 239      28.306  -8.202 -10.009  1.00  0.96           O  
ATOM   1885  N   GLY A 240      25.674  -3.830 -11.570  1.00  0.97           N  
ATOM   1886  CA  GLY A 240      24.843  -3.352 -12.663  1.00  0.97           C  
ATOM   1887  C   GLY A 240      24.424  -1.902 -12.505  1.00  0.97           C  
ATOM   1888  O   GLY A 240      24.812  -1.241 -11.540  1.00  0.97           O  
ATOM   1889  N   ILE A 241      23.681  -1.407 -13.529  1.00  0.98           N  
ATOM   1890  CA  ILE A 241      23.298   0.001 -13.547  1.00  0.98           C  
ATOM   1891  C   ILE A 241      21.803   0.124 -13.834  1.00  0.98           C  
ATOM   1892  CB  ILE A 241      24.111   0.795 -14.594  1.00  0.98           C  
ATOM   1893  O   ILE A 241      21.151  -0.858 -14.196  1.00  0.98           O  
ATOM   1894  CG1 ILE A 241      23.812   0.279 -16.006  1.00  0.98           C  
ATOM   1895  CG2 ILE A 241      25.610   0.714 -14.287  1.00  0.98           C  
ATOM   1896  CD1 ILE A 241      24.406   1.136 -17.116  1.00  0.98           C  
ATOM   1897  N   GLY A 242      21.294   1.327 -13.668  1.00  0.98           N  
ATOM   1898  CA  GLY A 242      19.902   1.599 -13.988  1.00  0.98           C  
ATOM   1899  C   GLY A 242      19.320   2.751 -13.190  1.00  0.98           C  
ATOM   1900  O   GLY A 242      20.053   3.482 -12.521  1.00  0.98           O  
ATOM   1901  N   PHE A 243      17.999   2.872 -13.288  1.00  0.98           N  
ATOM   1902  CA  PHE A 243      17.282   3.953 -12.622  1.00  0.98           C  
ATOM   1903  C   PHE A 243      16.609   3.453 -11.350  1.00  0.98           C  
ATOM   1904  CB  PHE A 243      16.239   4.567 -13.561  1.00  0.98           C  
ATOM   1905  O   PHE A 243      16.153   2.309 -11.291  1.00  0.98           O  
ATOM   1906  CG  PHE A 243      16.833   5.394 -14.670  1.00  0.98           C  
ATOM   1907  CD1 PHE A 243      17.038   6.758 -14.505  1.00  0.98           C  
ATOM   1908  CD2 PHE A 243      17.186   4.806 -15.877  1.00  0.98           C  
ATOM   1909  CE1 PHE A 243      17.587   7.526 -15.530  1.00  0.98           C  
ATOM   1910  CE2 PHE A 243      17.735   5.567 -16.906  1.00  0.98           C  
ATOM   1911  CZ  PHE A 243      17.934   6.927 -16.730  1.00  0.98           C  
ATOM   1912  N   LEU A 244      16.681   4.285 -10.305  1.00  0.98           N  
ATOM   1913  CA  LEU A 244      15.942   4.088  -9.063  1.00  0.98           C  
ATOM   1914  C   LEU A 244      15.028   5.276  -8.779  1.00  0.98           C  
ATOM   1915  CB  LEU A 244      16.907   3.882  -7.892  1.00  0.98           C  
ATOM   1916  O   LEU A 244      15.310   6.397  -9.208  1.00  0.98           O  
ATOM   1917  CG  LEU A 244      17.743   2.601  -7.921  1.00  0.98           C  
ATOM   1918  CD1 LEU A 244      18.901   2.702  -6.934  1.00  0.98           C  
ATOM   1919  CD2 LEU A 244      16.873   1.388  -7.609  1.00  0.98           C  
ATOM   1920  N   PRO A 245      13.898   4.955  -8.028  1.00  0.98           N  
ATOM   1921  CA  PRO A 245      13.149   6.123  -7.560  1.00  0.98           C  
ATOM   1922  C   PRO A 245      14.007   7.087  -6.743  1.00  0.98           C  
ATOM   1923  CB  PRO A 245      12.044   5.510  -6.696  1.00  0.98           C  
ATOM   1924  O   PRO A 245      14.829   6.651  -5.933  1.00  0.98           O  
ATOM   1925  CG  PRO A 245      11.918   4.102  -7.180  1.00  0.98           C  
ATOM   1926  CD  PRO A 245      13.272   3.625  -7.620  1.00  0.98           C  
ATOM   1927  N   ASP A 246      13.817   8.353  -6.944  1.00  0.97           N  
ATOM   1928  CA  ASP A 246      14.677   9.370  -6.346  1.00  0.97           C  
ATOM   1929  C   ASP A 246      14.683   9.257  -4.823  1.00  0.97           C  
ATOM   1930  CB  ASP A 246      14.226  10.770  -6.768  1.00  0.97           C  
ATOM   1931  O   ASP A 246      15.710   9.491  -4.182  1.00  0.97           O  
ATOM   1932  CG  ASP A 246      12.843  11.128  -6.252  1.00  0.97           C  
ATOM   1933  OD1 ASP A 246      12.031  10.212  -5.997  1.00  0.97           O  
ATOM   1934  OD2 ASP A 246      12.562  12.336  -6.102  1.00  0.97           O  
ATOM   1935  N   TYR A 247      13.548   8.941  -4.204  1.00  0.97           N  
ATOM   1936  CA  TYR A 247      13.519   8.854  -2.748  1.00  0.97           C  
ATOM   1937  C   TYR A 247      14.426   7.736  -2.250  1.00  0.97           C  
ATOM   1938  CB  TYR A 247      12.088   8.625  -2.252  1.00  0.97           C  
ATOM   1939  O   TYR A 247      14.959   7.808  -1.140  1.00  0.97           O  
ATOM   1940  CG  TYR A 247      11.482   7.325  -2.725  1.00  0.97           C  
ATOM   1941  CD1 TYR A 247      10.597   7.297  -3.800  1.00  0.97           C  
ATOM   1942  CD2 TYR A 247      11.793   6.124  -2.097  1.00  0.97           C  
ATOM   1943  CE1 TYR A 247      10.035   6.102  -4.238  1.00  0.97           C  
ATOM   1944  CE2 TYR A 247      11.237   4.923  -2.526  1.00  0.97           C  
ATOM   1945  OH  TYR A 247       9.808   3.736  -4.025  1.00  0.97           O  
ATOM   1946  CZ  TYR A 247      10.361   4.922  -3.596  1.00  0.97           C  
ATOM   1947  N   MET A 248      14.585   6.658  -2.993  1.00  0.98           N  
ATOM   1948  CA  MET A 248      15.501   5.585  -2.617  1.00  0.98           C  
ATOM   1949  C   MET A 248      16.952   6.031  -2.764  1.00  0.98           C  
ATOM   1950  CB  MET A 248      15.248   4.339  -3.468  1.00  0.98           C  
ATOM   1951  O   MET A 248      17.802   5.669  -1.949  1.00  0.98           O  
ATOM   1952  CG  MET A 248      13.960   3.611  -3.122  1.00  0.98           C  
ATOM   1953  SD  MET A 248      13.767   2.041  -4.052  1.00  0.98           S  
ATOM   1954  CE  MET A 248      14.963   0.998  -3.171  1.00  0.98           C  
ATOM   1955  N   VAL A 249      17.205   6.808  -3.780  1.00  0.98           N  
ATOM   1956  CA  VAL A 249      18.546   7.317  -4.050  1.00  0.98           C  
ATOM   1957  C   VAL A 249      18.947   8.317  -2.967  1.00  0.98           C  
ATOM   1958  CB  VAL A 249      18.632   7.978  -5.444  1.00  0.98           C  
ATOM   1959  O   VAL A 249      20.075   8.285  -2.471  1.00  0.98           O  
ATOM   1960  CG1 VAL A 249      20.003   8.619  -5.654  1.00  0.98           C  
ATOM   1961  CG2 VAL A 249      18.345   6.952  -6.539  1.00  0.98           C  
ATOM   1962  N   ARG A 250      18.032   9.201  -2.544  1.00  0.97           N  
ATOM   1963  CA  ARG A 250      18.311  10.190  -1.507  1.00  0.97           C  
ATOM   1964  C   ARG A 250      18.783   9.517  -0.222  1.00  0.97           C  
ATOM   1965  CB  ARG A 250      17.071  11.041  -1.228  1.00  0.97           C  
ATOM   1966  O   ARG A 250      19.755   9.958   0.395  1.00  0.97           O  
ATOM   1967  CG  ARG A 250      16.777  12.074  -2.304  1.00  0.97           C  
ATOM   1968  CD  ARG A 250      15.760  13.104  -1.835  1.00  0.97           C  
ATOM   1969  NE  ARG A 250      14.469  12.490  -1.536  1.00  0.97           N  
ATOM   1970  NH1 ARG A 250      13.397  13.354  -3.391  1.00  0.97           N  
ATOM   1971  NH2 ARG A 250      12.254  12.020  -1.918  1.00  0.97           N  
ATOM   1972  CZ  ARG A 250      13.376  12.623  -2.282  1.00  0.97           C  
ATOM   1973  N   GLU A 251      18.052   8.474   0.119  1.00  0.95           N  
ATOM   1974  CA  GLU A 251      18.416   7.732   1.323  1.00  0.95           C  
ATOM   1975  C   GLU A 251      19.798   7.100   1.186  1.00  0.95           C  
ATOM   1976  CB  GLU A 251      17.372   6.654   1.626  1.00  0.95           C  
ATOM   1977  O   GLU A 251      20.624   7.196   2.096  1.00  0.95           O  
ATOM   1978  CG  GLU A 251      17.627   5.897   2.922  1.00  0.95           C  
ATOM   1979  CD  GLU A 251      16.541   4.885   3.249  1.00  0.95           C  
ATOM   1980  OE1 GLU A 251      16.645   4.200   4.292  1.00  0.95           O  
ATOM   1981  OE2 GLU A 251      15.580   4.775   2.456  1.00  0.95           O  
ATOM   1982  N   ALA A 252      20.066   6.494   0.105  1.00  0.97           N  
ATOM   1983  CA  ALA A 252      21.338   5.816  -0.134  1.00  0.97           C  
ATOM   1984  C   ALA A 252      22.481   6.821  -0.248  1.00  0.97           C  
ATOM   1985  CB  ALA A 252      21.256   4.961  -1.396  1.00  0.97           C  
ATOM   1986  O   ALA A 252      23.602   6.546   0.186  1.00  0.97           O  
ATOM   1987  N   MET A 253      22.283   7.927  -0.767  1.00  0.97           N  
ATOM   1988  CA  MET A 253      23.303   8.965  -0.885  1.00  0.97           C  
ATOM   1989  C   MET A 253      23.672   9.524   0.486  1.00  0.97           C  
ATOM   1990  CB  MET A 253      22.821  10.093  -1.797  1.00  0.97           C  
ATOM   1991  O   MET A 253      24.835   9.840   0.739  1.00  0.97           O  
ATOM   1992  CG  MET A 253      22.843   9.738  -3.275  1.00  0.97           C  
ATOM   1993  SD  MET A 253      22.298  11.130  -4.341  1.00  0.97           S  
ATOM   1994  CE  MET A 253      23.677  12.282  -4.091  1.00  0.97           C  
ATOM   1995  N   THR A 254      22.686   9.675   1.313  1.00  0.96           N  
ATOM   1996  CA  THR A 254      22.962  10.118   2.675  1.00  0.96           C  
ATOM   1997  C   THR A 254      23.939   9.169   3.364  1.00  0.96           C  
ATOM   1998  CB  THR A 254      21.668  10.216   3.503  1.00  0.96           C  
ATOM   1999  O   THR A 254      24.787   9.604   4.147  1.00  0.96           O  
ATOM   2000  CG2 THR A 254      21.959  10.680   4.927  1.00  0.96           C  
ATOM   2001  OG1 THR A 254      20.779  11.152   2.881  1.00  0.96           O  
ATOM   2002  N   GLN A 255      23.975   7.943   2.894  1.00  0.97           N  
ATOM   2003  CA  GLN A 255      24.854   6.923   3.457  1.00  0.97           C  
ATOM   2004  C   GLN A 255      26.084   6.710   2.580  1.00  0.97           C  
ATOM   2005  CB  GLN A 255      24.101   5.603   3.634  1.00  0.97           C  
ATOM   2006  O   GLN A 255      26.847   5.765   2.789  1.00  0.97           O  
ATOM   2007  CG  GLN A 255      22.925   5.689   4.598  1.00  0.97           C  
ATOM   2008  CD  GLN A 255      22.125   4.402   4.665  1.00  0.97           C  
ATOM   2009  NE2 GLN A 255      21.211   4.322   5.626  1.00  0.97           N  
ATOM   2010  OE1 GLN A 255      22.326   3.488   3.859  1.00  0.97           O  
ATOM   2011  N   SER A 256      26.193   7.551   1.534  1.00  0.97           N  
ATOM   2012  CA  SER A 256      27.305   7.523   0.589  1.00  0.97           C  
ATOM   2013  C   SER A 256      27.399   6.172  -0.113  1.00  0.97           C  
ATOM   2014  CB  SER A 256      28.622   7.830   1.301  1.00  0.97           C  
ATOM   2015  O   SER A 256      28.498   5.678  -0.373  1.00  0.97           O  
ATOM   2016  OG  SER A 256      28.606   9.138   1.847  1.00  0.97           O  
ATOM   2017  N   LEU A 257      26.275   5.503  -0.307  1.00  0.98           N  
ATOM   2018  CA  LEU A 257      26.249   4.191  -0.944  1.00  0.98           C  
ATOM   2019  C   LEU A 257      26.053   4.323  -2.451  1.00  0.98           C  
ATOM   2020  CB  LEU A 257      25.136   3.327  -0.346  1.00  0.98           C  
ATOM   2021  O   LEU A 257      26.460   3.444  -3.213  1.00  0.98           O  
ATOM   2022  CG  LEU A 257      25.290   2.948   1.128  1.00  0.98           C  
ATOM   2023  CD1 LEU A 257      24.022   2.270   1.635  1.00  0.98           C  
ATOM   2024  CD2 LEU A 257      26.502   2.043   1.324  1.00  0.98           C  
ATOM   2025  N   LEU A 258      25.396   5.385  -2.872  1.00  0.99           N  
ATOM   2026  CA  LEU A 258      25.164   5.621  -4.293  1.00  0.99           C  
ATOM   2027  C   LEU A 258      25.493   7.063  -4.665  1.00  0.99           C  
ATOM   2028  CB  LEU A 258      23.711   5.306  -4.659  1.00  0.99           C  
ATOM   2029  O   LEU A 258      25.460   7.952  -3.810  1.00  0.99           O  
ATOM   2030  CG  LEU A 258      23.296   3.836  -4.581  1.00  0.99           C  
ATOM   2031  CD1 LEU A 258      21.787   3.701  -4.759  1.00  0.99           C  
ATOM   2032  CD2 LEU A 258      24.039   3.014  -5.629  1.00  0.99           C  
ATOM   2033  N   VAL A 259      25.828   7.283  -5.957  1.00  0.98           N  
ATOM   2034  CA  VAL A 259      25.971   8.608  -6.550  1.00  0.98           C  
ATOM   2035  C   VAL A 259      25.105   8.709  -7.804  1.00  0.98           C  
ATOM   2036  CB  VAL A 259      27.445   8.919  -6.895  1.00  0.98           C  
ATOM   2037  O   VAL A 259      24.857   7.706  -8.477  1.00  0.98           O  
ATOM   2038  CG1 VAL A 259      28.301   8.946  -5.630  1.00  0.98           C  
ATOM   2039  CG2 VAL A 259      27.988   7.895  -7.890  1.00  0.98           C  
ATOM   2040  N   THR A 260      24.597   9.884  -8.111  1.00  0.98           N  
ATOM   2041  CA  THR A 260      23.802  10.089  -9.317  1.00  0.98           C  
ATOM   2042  C   THR A 260      24.671  10.615 -10.455  1.00  0.98           C  
ATOM   2043  CB  THR A 260      22.641  11.068  -9.060  1.00  0.98           C  
ATOM   2044  O   THR A 260      25.645  11.333 -10.219  1.00  0.98           O  
ATOM   2045  CG2 THR A 260      21.713  10.546  -7.967  1.00  0.98           C  
ATOM   2046  OG1 THR A 260      23.173  12.335  -8.655  1.00  0.98           O  
ATOM   2047  N   ARG A 261      24.357  10.189 -11.668  1.00  0.98           N  
ATOM   2048  CA  ARG A 261      25.013  10.656 -12.885  1.00  0.98           C  
ATOM   2049  C   ARG A 261      23.987  11.055 -13.941  1.00  0.98           C  
ATOM   2050  CB  ARG A 261      25.946   9.579 -13.441  1.00  0.98           C  
ATOM   2051  O   ARG A 261      22.898  10.481 -14.003  1.00  0.98           O  
ATOM   2052  CG  ARG A 261      27.090   9.213 -12.508  1.00  0.98           C  
ATOM   2053  CD  ARG A 261      28.008  10.399 -12.250  1.00  0.98           C  
ATOM   2054  NE  ARG A 261      28.598  10.903 -13.487  1.00  0.98           N  
ATOM   2055  NH1 ARG A 261      30.734  10.158 -13.015  1.00  0.98           N  
ATOM   2056  NH2 ARG A 261      30.310  11.273 -14.972  1.00  0.98           N  
ATOM   2057  CZ  ARG A 261      29.879  10.777 -13.822  1.00  0.98           C  
ATOM   2058  N   GLN A 262      24.385  12.083 -14.810  1.00  0.98           N  
ATOM   2059  CA  GLN A 262      23.522  12.491 -15.913  1.00  0.98           C  
ATOM   2060  C   GLN A 262      23.806  11.669 -17.167  1.00  0.98           C  
ATOM   2061  CB  GLN A 262      23.700  13.981 -16.211  1.00  0.98           C  
ATOM   2062  O   GLN A 262      24.965  11.413 -17.498  1.00  0.98           O  
ATOM   2063  CG  GLN A 262      23.342  14.889 -15.042  1.00  0.98           C  
ATOM   2064  CD  GLN A 262      21.878  14.794 -14.652  1.00  0.98           C  
ATOM   2065  NE2 GLN A 262      21.610  14.802 -13.351  1.00  0.98           N  
ATOM   2066  OE1 GLN A 262      20.996  14.716 -15.513  1.00  0.98           O  
ATOM   2067  N   ILE A 263      22.695  11.249 -17.824  1.00  0.97           N  
ATOM   2068  CA  ILE A 263      22.856  10.475 -19.050  1.00  0.97           C  
ATOM   2069  C   ILE A 263      22.132  11.172 -20.199  1.00  0.97           C  
ATOM   2070  CB  ILE A 263      22.327   9.032 -18.881  1.00  0.97           C  
ATOM   2071  O   ILE A 263      21.313  12.067 -19.974  1.00  0.97           O  
ATOM   2072  CG1 ILE A 263      20.806   9.040 -18.691  1.00  0.97           C  
ATOM   2073  CG2 ILE A 263      23.023   8.337 -17.707  1.00  0.97           C  
ATOM   2074  CD1 ILE A 263      20.174   7.655 -18.706  1.00  0.97           C  
ATOM   2075  N   HIS A 264      22.476  10.947 -21.473  1.00  0.93           N  
ATOM   2076  CA  HIS A 264      21.953  11.629 -22.651  1.00  0.93           C  
ATOM   2077  C   HIS A 264      20.438  11.482 -22.746  1.00  0.93           C  
ATOM   2078  CB  HIS A 264      22.613  11.088 -23.921  1.00  0.93           C  
ATOM   2079  O   HIS A 264      19.731  12.457 -23.011  1.00  0.93           O  
ATOM   2080  CG  HIS A 264      23.957  11.681 -24.198  1.00  0.93           C  
ATOM   2081  CD2 HIS A 264      25.191  11.124 -24.205  1.00  0.93           C  
ATOM   2082  ND1 HIS A 264      24.132  13.012 -24.512  1.00  0.93           N  
ATOM   2083  CE1 HIS A 264      25.420  13.247 -24.702  1.00  0.93           C  
ATOM   2084  NE2 HIS A 264      26.084  12.118 -24.521  1.00  0.93           N  
ATOM   2085  N   ASN A 265      19.916  10.295 -22.413  1.00  0.92           N  
ATOM   2086  CA  ASN A 265      18.477  10.067 -22.496  1.00  0.92           C  
ATOM   2087  C   ASN A 265      17.903   9.617 -21.156  1.00  0.92           C  
ATOM   2088  CB  ASN A 265      18.158   9.038 -23.583  1.00  0.92           C  
ATOM   2089  O   ASN A 265      17.701   8.422 -20.932  1.00  0.92           O  
ATOM   2090  CG  ASN A 265      18.644   9.466 -24.953  1.00  0.92           C  
ATOM   2091  ND2 ASN A 265      19.564   8.697 -25.523  1.00  0.92           N  
ATOM   2092  OD1 ASN A 265      18.197  10.481 -25.495  1.00  0.92           O  
ATOM   2093  N   PRO A 266      17.627  10.595 -20.268  1.00  0.93           N  
ATOM   2094  CA  PRO A 266      17.128  10.173 -18.957  1.00  0.93           C  
ATOM   2095  C   PRO A 266      15.704   9.626 -19.016  1.00  0.93           C  
ATOM   2096  CB  PRO A 266      17.186  11.458 -18.127  1.00  0.93           C  
ATOM   2097  O   PRO A 266      14.949   9.958 -19.933  1.00  0.93           O  
ATOM   2098  CG  PRO A 266      17.035  12.563 -19.123  1.00  0.93           C  
ATOM   2099  CD  PRO A 266      17.702  12.147 -20.402  1.00  0.93           C  
ATOM   2100  N   ARG A 267      15.387   8.763 -18.097  1.00  0.94           N  
ATOM   2101  CA  ARG A 267      14.039   8.220 -17.965  1.00  0.94           C  
ATOM   2102  C   ARG A 267      13.047   9.307 -17.565  1.00  0.94           C  
ATOM   2103  CB  ARG A 267      14.014   7.085 -16.938  1.00  0.94           C  
ATOM   2104  O   ARG A 267      13.343  10.139 -16.705  1.00  0.94           O  
ATOM   2105  CG  ARG A 267      12.671   6.380 -16.832  1.00  0.94           C  
ATOM   2106  CD  ARG A 267      12.732   5.191 -15.884  1.00  0.94           C  
ATOM   2107  NE  ARG A 267      11.414   4.596 -15.679  1.00  0.94           N  
ATOM   2108  NH1 ARG A 267      12.174   2.860 -14.358  1.00  0.94           N  
ATOM   2109  NH2 ARG A 267       9.941   3.047 -14.839  1.00  0.94           N  
ATOM   2110  CZ  ARG A 267      11.179   3.502 -14.960  1.00  0.94           C  
ATOM   2111  N   GLN A 268      11.884   9.350 -18.198  1.00  0.93           N  
ATOM   2112  CA  GLN A 268      10.828  10.286 -17.827  1.00  0.93           C  
ATOM   2113  C   GLN A 268      10.156   9.868 -16.522  1.00  0.93           C  
ATOM   2114  CB  GLN A 268       9.788  10.393 -18.943  1.00  0.93           C  
ATOM   2115  O   GLN A 268      10.151   8.687 -16.171  1.00  0.93           O  
ATOM   2116  CG  GLN A 268      10.342  10.949 -20.248  1.00  0.93           C  
ATOM   2117  CD  GLN A 268       9.264  11.189 -21.288  1.00  0.93           C  
ATOM   2118  NE2 GLN A 268       9.578  12.003 -22.290  1.00  0.93           N  
ATOM   2119  OE1 GLN A 268       8.158  10.648 -21.192  1.00  0.93           O  
ATOM   2120  N   ASP A 269       9.535  10.867 -15.883  1.00  0.95           N  
ATOM   2121  CA  ASP A 269       8.767  10.569 -14.679  1.00  0.95           C  
ATOM   2122  C   ASP A 269       7.608   9.623 -14.986  1.00  0.95           C  
ATOM   2123  CB  ASP A 269       8.238  11.859 -14.047  1.00  0.95           C  
ATOM   2124  O   ASP A 269       7.035   9.669 -16.077  1.00  0.95           O  
ATOM   2125  CG  ASP A 269       9.340  12.732 -13.472  1.00  0.95           C  
ATOM   2126  OD1 ASP A 269      10.516  12.310 -13.474  1.00  0.95           O  
ATOM   2127  OD2 ASP A 269       9.028  13.851 -13.010  1.00  0.95           O  
ATOM   2128  N   SER A 270       7.341   8.787 -13.978  1.00  0.94           N  
ATOM   2129  CA  SER A 270       6.230   7.852 -14.121  1.00  0.94           C  
ATOM   2130  C   SER A 270       4.999   8.335 -13.362  1.00  0.94           C  
ATOM   2131  CB  SER A 270       6.632   6.462 -13.626  1.00  0.94           C  
ATOM   2132  O   SER A 270       5.028   8.456 -12.136  1.00  0.94           O  
ATOM   2133  OG  SER A 270       7.690   5.936 -14.409  1.00  0.94           O  
ATOM   2134  N   ARG A 271       3.990   8.594 -14.143  1.00  0.95           N  
ATOM   2135  CA  ARG A 271       2.720   8.982 -13.537  1.00  0.95           C  
ATOM   2136  C   ARG A 271       2.098   7.816 -12.775  1.00  0.95           C  
ATOM   2137  CB  ARG A 271       1.748   9.489 -14.604  1.00  0.95           C  
ATOM   2138  O   ARG A 271       2.133   6.675 -13.240  1.00  0.95           O  
ATOM   2139  CG  ARG A 271       2.197  10.771 -15.287  1.00  0.95           C  
ATOM   2140  CD  ARG A 271       1.267  11.157 -16.429  1.00  0.95           C  
ATOM   2141  NE  ARG A 271      -0.080  11.454 -15.951  1.00  0.95           N  
ATOM   2142  NH1 ARG A 271      -0.906  12.055 -18.024  1.00  0.95           N  
ATOM   2143  NH2 ARG A 271      -2.267  12.115 -16.181  1.00  0.95           N  
ATOM   2144  CZ  ARG A 271      -1.081  11.874 -16.720  1.00  0.95           C  
ATOM   2145  N   MET A 272       1.470   8.197 -11.652  1.00  0.96           N  
ATOM   2146  CA  MET A 272       0.825   7.183 -10.822  1.00  0.96           C  
ATOM   2147  C   MET A 272      -0.656   7.495 -10.635  1.00  0.96           C  
ATOM   2148  CB  MET A 272       1.516   7.084  -9.461  1.00  0.96           C  
ATOM   2149  O   MET A 272      -1.022   8.635 -10.344  1.00  0.96           O  
ATOM   2150  CG  MET A 272       2.981   6.689  -9.544  1.00  0.96           C  
ATOM   2151  SD  MET A 272       3.216   4.989 -10.194  1.00  0.96           S  
ATOM   2152  CE  MET A 272       4.958   5.074 -10.693  1.00  0.96           C  
ATOM   2153  N   LEU A 273      -1.437   6.443 -10.836  1.00  0.96           N  
ATOM   2154  CA  LEU A 273      -2.883   6.632 -10.788  1.00  0.96           C  
ATOM   2155  C   LEU A 273      -3.495   5.852  -9.630  1.00  0.96           C  
ATOM   2156  CB  LEU A 273      -3.525   6.198 -12.108  1.00  0.96           C  
ATOM   2157  O   LEU A 273      -2.984   4.796  -9.248  1.00  0.96           O  
ATOM   2158  CG  LEU A 273      -2.941   6.813 -13.381  1.00  0.96           C  
ATOM   2159  CD1 LEU A 273      -3.505   6.115 -14.614  1.00  0.96           C  
ATOM   2160  CD2 LEU A 273      -3.226   8.310 -13.431  1.00  0.96           C  
ATOM   2161  N   LEU A 274      -4.537   6.441  -9.088  1.00  0.97           N  
ATOM   2162  CA  LEU A 274      -5.492   5.690  -8.280  1.00  0.97           C  
ATOM   2163  C   LEU A 274      -6.589   5.090  -9.153  1.00  0.97           C  
ATOM   2164  CB  LEU A 274      -6.111   6.589  -7.207  1.00  0.97           C  
ATOM   2165  O   LEU A 274      -7.270   5.812  -9.885  1.00  0.97           O  
ATOM   2166  CG  LEU A 274      -7.159   5.940  -6.302  1.00  0.97           C  
ATOM   2167  CD1 LEU A 274      -6.493   4.971  -5.331  1.00  0.97           C  
ATOM   2168  CD2 LEU A 274      -7.946   7.005  -5.546  1.00  0.97           C  
ATOM   2169  N   ALA A 275      -6.712   3.769  -9.031  1.00  0.95           N  
ATOM   2170  CA  ALA A 275      -7.700   3.097  -9.870  1.00  0.95           C  
ATOM   2171  C   ALA A 275      -8.687   2.298  -9.024  1.00  0.95           C  
ATOM   2172  CB  ALA A 275      -7.007   2.183 -10.878  1.00  0.95           C  
ATOM   2173  O   ALA A 275      -8.289   1.601  -8.087  1.00  0.95           O  
ATOM   2174  N   THR A 276      -9.975   2.425  -9.381  1.00  0.95           N  
ATOM   2175  CA  THR A 276     -11.033   1.677  -8.710  1.00  0.95           C  
ATOM   2176  C   THR A 276     -11.986   1.058  -9.728  1.00  0.95           C  
ATOM   2177  CB  THR A 276     -11.824   2.575  -7.741  1.00  0.95           C  
ATOM   2178  O   THR A 276     -12.203   1.618 -10.804  1.00  0.95           O  
ATOM   2179  CG2 THR A 276     -10.904   3.209  -6.703  1.00  0.95           C  
ATOM   2180  OG1 THR A 276     -12.475   3.613  -8.484  1.00  0.95           O  
ATOM   2181  N   GLN A 277     -12.523  -0.113  -9.293  1.00  0.86           N  
ATOM   2182  CA  GLN A 277     -13.562  -0.671 -10.153  1.00  0.86           C  
ATOM   2183  C   GLN A 277     -14.801   0.221 -10.168  1.00  0.86           C  
ATOM   2184  CB  GLN A 277     -13.937  -2.082  -9.697  1.00  0.86           C  
ATOM   2185  O   GLN A 277     -15.196   0.761  -9.133  1.00  0.86           O  
ATOM   2186  CG  GLN A 277     -12.808  -3.094  -9.840  1.00  0.86           C  
ATOM   2187  CD  GLN A 277     -12.580  -3.518 -11.279  1.00  0.86           C  
ATOM   2188  NE2 GLN A 277     -11.361  -3.950 -11.584  1.00  0.86           N  
ATOM   2189  OE1 GLN A 277     -13.492  -3.459 -12.110  1.00  0.86           O  
ATOM   2190  N   HIS A 278     -15.395   0.458 -11.250  1.00  0.82           N  
ATOM   2191  CA  HIS A 278     -16.645   1.206 -11.331  1.00  0.82           C  
ATOM   2192  C   HIS A 278     -17.702   0.614 -10.405  1.00  0.82           C  
ATOM   2193  CB  HIS A 278     -17.162   1.232 -12.770  1.00  0.82           C  
ATOM   2194  O   HIS A 278     -18.481   1.349  -9.794  1.00  0.82           O  
ATOM   2195  CG  HIS A 278     -18.325   2.151 -12.973  1.00  0.82           C  
ATOM   2196  CD2 HIS A 278     -19.630   1.891 -13.219  1.00  0.82           C  
ATOM   2197  ND1 HIS A 278     -18.204   3.523 -12.936  1.00  0.82           N  
ATOM   2198  CE1 HIS A 278     -19.390   4.069 -13.150  1.00  0.82           C  
ATOM   2199  NE2 HIS A 278     -20.272   3.101 -13.324  1.00  0.82           N  
ATOM   2200  N   SER A 279     -17.664  -0.651 -10.281  1.00  0.77           N  
ATOM   2201  CA  SER A 279     -18.649  -1.382  -9.492  1.00  0.77           C  
ATOM   2202  C   SER A 279     -18.389  -1.221  -7.997  1.00  0.77           C  
ATOM   2203  CB  SER A 279     -18.640  -2.865  -9.862  1.00  0.77           C  
ATOM   2204  O   SER A 279     -19.260  -1.513  -7.176  1.00  0.77           O  
ATOM   2205  OG  SER A 279     -17.365  -3.436  -9.623  1.00  0.77           O  
ATOM   2206  N   ALA A 280     -17.210  -0.773  -7.694  1.00  0.81           N  
ATOM   2207  CA  ALA A 280     -16.854  -0.600  -6.288  1.00  0.81           C  
ATOM   2208  C   ALA A 280     -17.446   0.690  -5.727  1.00  0.81           C  
ATOM   2209  CB  ALA A 280     -15.337  -0.602  -6.119  1.00  0.81           C  
ATOM   2210  O   ALA A 280     -16.829   1.754  -5.815  1.00  0.81           O  
ATOM   2211  N   THR A 281     -18.659   0.607  -5.163  1.00  0.83           N  
ATOM   2212  CA  THR A 281     -19.389   1.792  -4.727  1.00  0.83           C  
ATOM   2213  C   THR A 281     -19.462   1.851  -3.203  1.00  0.83           C  
ATOM   2214  CB  THR A 281     -20.812   1.819  -5.314  1.00  0.83           C  
ATOM   2215  O   THR A 281     -20.193   2.672  -2.644  1.00  0.83           O  
ATOM   2216  CG2 THR A 281     -20.777   1.911  -6.836  1.00  0.83           C  
ATOM   2217  OG1 THR A 281     -21.502   0.623  -4.934  1.00  0.83           O  
ATOM   2218  N   GLY A 282     -18.764   1.005  -2.557  1.00  0.90           N  
ATOM   2219  CA  GLY A 282     -18.790   0.958  -1.104  1.00  0.90           C  
ATOM   2220  C   GLY A 282     -18.197   2.195  -0.456  1.00  0.90           C  
ATOM   2221  O   GLY A 282     -17.464   2.949  -1.100  1.00  0.90           O  
ATOM   2222  N   GLN A 283     -18.495   2.503   0.754  1.00  0.94           N  
ATOM   2223  CA  GLN A 283     -18.075   3.691   1.490  1.00  0.94           C  
ATOM   2224  C   GLN A 283     -16.555   3.749   1.619  1.00  0.94           C  
ATOM   2225  CB  GLN A 283     -18.721   3.722   2.876  1.00  0.94           C  
ATOM   2226  O   GLN A 283     -15.961   4.826   1.537  1.00  0.94           O  
ATOM   2227  CG  GLN A 283     -20.199   4.085   2.857  1.00  0.94           C  
ATOM   2228  CD  GLN A 283     -20.730   4.453   4.230  1.00  0.94           C  
ATOM   2229  NE2 GLN A 283     -21.937   3.993   4.542  1.00  0.94           N  
ATOM   2230  OE1 GLN A 283     -20.061   5.144   5.005  1.00  0.94           O  
ATOM   2231  N   VAL A 284     -15.979   2.535   1.838  1.00  0.96           N  
ATOM   2232  CA  VAL A 284     -14.528   2.517   1.993  1.00  0.96           C  
ATOM   2233  C   VAL A 284     -13.865   3.023   0.715  1.00  0.96           C  
ATOM   2234  CB  VAL A 284     -14.012   1.101   2.337  1.00  0.96           C  
ATOM   2235  O   VAL A 284     -13.010   3.911   0.761  1.00  0.96           O  
ATOM   2236  CG1 VAL A 284     -12.490   1.100   2.475  1.00  0.96           C  
ATOM   2237  CG2 VAL A 284     -14.668   0.591   3.619  1.00  0.96           C  
ATOM   2238  N   THR A 285     -14.236   2.465  -0.440  1.00  0.96           N  
ATOM   2239  CA  THR A 285     -13.690   2.836  -1.741  1.00  0.96           C  
ATOM   2240  C   THR A 285     -13.920   4.319  -2.021  1.00  0.96           C  
ATOM   2241  CB  THR A 285     -14.314   1.995  -2.869  1.00  0.96           C  
ATOM   2242  O   THR A 285     -12.998   5.029  -2.427  1.00  0.96           O  
ATOM   2243  CG2 THR A 285     -13.744   2.387  -4.228  1.00  0.96           C  
ATOM   2244  OG1 THR A 285     -14.040   0.608  -2.631  1.00  0.96           O  
ATOM   2245  N   GLN A 286     -15.108   4.817  -1.748  1.00  0.95           N  
ATOM   2246  CA  GLN A 286     -15.434   6.219  -1.986  1.00  0.95           C  
ATOM   2247  C   GLN A 286     -14.613   7.136  -1.084  1.00  0.95           C  
ATOM   2248  CB  GLN A 286     -16.927   6.468  -1.767  1.00  0.95           C  
ATOM   2249  O   GLN A 286     -14.134   8.183  -1.525  1.00  0.95           O  
ATOM   2250  CG  GLN A 286     -17.820   5.806  -2.808  1.00  0.95           C  
ATOM   2251  CD  GLN A 286     -17.505   6.255  -4.223  1.00  0.95           C  
ATOM   2252  NE2 GLN A 286     -17.442   5.302  -5.147  1.00  0.95           N  
ATOM   2253  OE1 GLN A 286     -17.321   7.448  -4.483  1.00  0.95           O  
ATOM   2254  N   TRP A 287     -14.540   6.686   0.095  1.00  0.97           N  
ATOM   2255  CA  TRP A 287     -13.763   7.472   1.048  1.00  0.97           C  
ATOM   2256  C   TRP A 287     -12.302   7.557   0.621  1.00  0.97           C  
ATOM   2257  CB  TRP A 287     -13.863   6.868   2.452  1.00  0.97           C  
ATOM   2258  O   TRP A 287     -11.700   8.633   0.657  1.00  0.97           O  
ATOM   2259  CG  TRP A 287     -13.222   7.701   3.521  1.00  0.97           C  
ATOM   2260  CD1 TRP A 287     -13.805   8.703   4.245  1.00  0.97           C  
ATOM   2261  CD2 TRP A 287     -11.871   7.605   3.983  1.00  0.97           C  
ATOM   2262  CE2 TRP A 287     -11.704   8.582   4.990  1.00  0.97           C  
ATOM   2263  CE3 TRP A 287     -10.785   6.788   3.643  1.00  0.97           C  
ATOM   2264  NE1 TRP A 287     -12.898   9.237   5.130  1.00  0.97           N  
ATOM   2265  CH2 TRP A 287      -9.446   7.949   5.309  1.00  0.97           C  
ATOM   2266  CZ2 TRP A 287     -10.492   8.762   5.661  1.00  0.97           C  
ATOM   2267  CZ3 TRP A 287      -9.580   6.969   4.312  1.00  0.97           C  
ATOM   2268  N   ILE A 288     -11.673   6.451   0.219  1.00  0.98           N  
ATOM   2269  CA  ILE A 288     -10.287   6.418  -0.236  1.00  0.98           C  
ATOM   2270  C   ILE A 288     -10.115   7.349  -1.434  1.00  0.98           C  
ATOM   2271  CB  ILE A 288      -9.847   4.984  -0.604  1.00  0.98           C  
ATOM   2272  O   ILE A 288      -9.163   8.132  -1.488  1.00  0.98           O  
ATOM   2273  CG1 ILE A 288      -9.655   4.142   0.663  1.00  0.98           C  
ATOM   2274  CG2 ILE A 288      -8.566   5.011  -1.443  1.00  0.98           C  
ATOM   2275  CD1 ILE A 288      -9.402   2.665   0.392  1.00  0.98           C  
ATOM   2276  N   LYS A 289     -11.035   7.307  -2.415  1.00  0.96           N  
ATOM   2277  CA  LYS A 289     -10.979   8.200  -3.569  1.00  0.96           C  
ATOM   2278  C   LYS A 289     -10.918   9.661  -3.132  1.00  0.96           C  
ATOM   2279  CB  LYS A 289     -12.186   7.975  -4.481  1.00  0.96           C  
ATOM   2280  O   LYS A 289     -10.091  10.429  -3.629  1.00  0.96           O  
ATOM   2281  CG  LYS A 289     -12.146   6.663  -5.250  1.00  0.96           C  
ATOM   2282  CD  LYS A 289     -13.433   6.433  -6.032  1.00  0.96           C  
ATOM   2283  CE  LYS A 289     -13.557   7.400  -7.202  1.00  0.96           C  
ATOM   2284  NZ  LYS A 289     -14.821   7.183  -7.968  1.00  0.96           N  
ATOM   2285  N   LYS A 290     -11.737   9.988  -2.207  1.00  0.96           N  
ATOM   2286  CA  LYS A 290     -11.826  11.365  -1.728  1.00  0.96           C  
ATOM   2287  C   LYS A 290     -10.545  11.781  -1.011  1.00  0.96           C  
ATOM   2288  CB  LYS A 290     -13.027  11.533  -0.796  1.00  0.96           C  
ATOM   2289  O   LYS A 290     -10.078  12.911  -1.169  1.00  0.96           O  
ATOM   2290  CG  LYS A 290     -13.264  12.966  -0.344  1.00  0.96           C  
ATOM   2291  CD  LYS A 290     -14.469  13.068   0.583  1.00  0.96           C  
ATOM   2292  CE  LYS A 290     -14.642  14.481   1.123  1.00  0.96           C  
ATOM   2293  NZ  LYS A 290     -15.818  14.584   2.039  1.00  0.96           N  
ATOM   2294  N   GLN A 291      -9.947  10.849  -0.273  1.00  0.97           N  
ATOM   2295  CA  GLN A 291      -8.818  11.182   0.589  1.00  0.97           C  
ATOM   2296  C   GLN A 291      -7.517  11.237  -0.206  1.00  0.97           C  
ATOM   2297  CB  GLN A 291      -8.695  10.169   1.728  1.00  0.97           C  
ATOM   2298  O   GLN A 291      -6.500  11.727   0.290  1.00  0.97           O  
ATOM   2299  CG  GLN A 291      -9.835  10.233   2.735  1.00  0.97           C  
ATOM   2300  CD  GLN A 291     -10.024  11.620   3.320  1.00  0.97           C  
ATOM   2301  NE2 GLN A 291     -11.256  12.115   3.287  1.00  0.97           N  
ATOM   2302  OE1 GLN A 291      -9.070  12.241   3.800  1.00  0.97           O  
ATOM   2303  N   PHE A 292      -7.587  10.821  -1.510  1.00  0.96           N  
ATOM   2304  CA  PHE A 292      -6.446  11.020  -2.395  1.00  0.96           C  
ATOM   2305  C   PHE A 292      -6.578  12.331  -3.161  1.00  0.96           C  
ATOM   2306  CB  PHE A 292      -6.314   9.850  -3.376  1.00  0.96           C  
ATOM   2307  O   PHE A 292      -5.686  12.700  -3.929  1.00  0.96           O  
ATOM   2308  CG  PHE A 292      -5.460   8.722  -2.863  1.00  0.96           C  
ATOM   2309  CD1 PHE A 292      -4.078   8.850  -2.802  1.00  0.96           C  
ATOM   2310  CD2 PHE A 292      -6.040   7.532  -2.442  1.00  0.96           C  
ATOM   2311  CE1 PHE A 292      -3.285   7.807  -2.328  1.00  0.96           C  
ATOM   2312  CE2 PHE A 292      -5.255   6.486  -1.967  1.00  0.96           C  
ATOM   2313  CZ  PHE A 292      -3.877   6.625  -1.912  1.00  0.96           C  
ATOM   2314  N   ALA A 293      -7.741  13.046  -2.981  1.00  0.91           N  
ATOM   2315  CA  ALA A 293      -7.841  14.398  -3.524  1.00  0.91           C  
ATOM   2316  C   ALA A 293      -6.786  15.314  -2.912  1.00  0.91           C  
ATOM   2317  CB  ALA A 293      -9.238  14.965  -3.285  1.00  0.91           C  
ATOM   2318  O   ALA A 293      -6.186  14.983  -1.886  1.00  0.91           O  
ATOM   2319  N   PRO A 294      -6.648  16.537  -3.619  1.00  0.87           N  
ATOM   2320  CA  PRO A 294      -5.674  17.481  -3.066  1.00  0.87           C  
ATOM   2321  C   PRO A 294      -5.942  17.814  -1.600  1.00  0.87           C  
ATOM   2322  CB  PRO A 294      -5.845  18.721  -3.947  1.00  0.87           C  
ATOM   2323  O   PRO A 294      -7.094  18.020  -1.210  1.00  0.87           O  
ATOM   2324  CG  PRO A 294      -6.378  18.198  -5.242  1.00  0.87           C  
ATOM   2325  CD  PRO A 294      -7.269  17.025  -4.953  1.00  0.87           C  
ATOM   2326  N   ASN A 295      -5.068  17.540  -0.661  1.00  0.87           N  
ATOM   2327  CA  ASN A 295      -5.100  17.852   0.764  1.00  0.87           C  
ATOM   2328  C   ASN A 295      -5.726  16.719   1.572  1.00  0.87           C  
ATOM   2329  CB  ASN A 295      -5.854  19.160   1.010  1.00  0.87           C  
ATOM   2330  O   ASN A 295      -6.081  16.905   2.737  1.00  0.87           O  
ATOM   2331  CG  ASN A 295      -5.175  20.355   0.372  1.00  0.87           C  
ATOM   2332  ND2 ASN A 295      -5.971  21.290  -0.133  1.00  0.87           N  
ATOM   2333  OD1 ASN A 295      -3.944  20.438   0.333  1.00  0.87           O  
ATOM   2334  N   GLY A 296      -6.061  15.659   0.856  1.00  0.94           N  
ATOM   2335  CA  GLY A 296      -6.568  14.496   1.567  1.00  0.94           C  
ATOM   2336  C   GLY A 296      -5.517  13.816   2.423  1.00  0.94           C  
ATOM   2337  O   GLY A 296      -4.319  13.939   2.160  1.00  0.94           O  
ATOM   2338  N   ILE A 297      -5.970  13.170   3.468  1.00  0.96           N  
ATOM   2339  CA  ILE A 297      -5.084  12.541   4.442  1.00  0.96           C  
ATOM   2340  C   ILE A 297      -4.224  11.486   3.751  1.00  0.96           C  
ATOM   2341  CB  ILE A 297      -5.881  11.907   5.604  1.00  0.96           C  
ATOM   2342  O   ILE A 297      -3.032  11.361   4.040  1.00  0.96           O  
ATOM   2343  CG1 ILE A 297      -6.604  12.992   6.410  1.00  0.96           C  
ATOM   2344  CG2 ILE A 297      -4.957  11.081   6.504  1.00  0.96           C  
ATOM   2345  CD1 ILE A 297      -7.628  12.450   7.398  1.00  0.96           C  
ATOM   2346  N   LEU A 298      -4.826  10.726   2.754  1.00  0.97           N  
ATOM   2347  CA  LEU A 298      -4.074   9.652   2.113  1.00  0.97           C  
ATOM   2348  C   LEU A 298      -3.037  10.215   1.148  1.00  0.97           C  
ATOM   2349  CB  LEU A 298      -5.020   8.705   1.369  1.00  0.97           C  
ATOM   2350  O   LEU A 298      -1.974   9.621   0.956  1.00  0.97           O  
ATOM   2351  CG  LEU A 298      -5.979   7.887   2.235  1.00  0.97           C  
ATOM   2352  CD1 LEU A 298      -6.771   6.911   1.372  1.00  0.97           C  
ATOM   2353  CD2 LEU A 298      -5.215   7.145   3.327  1.00  0.97           C  
ATOM   2354  N   THR A 299      -3.270  11.377   0.623  1.00  0.96           N  
ATOM   2355  CA  THR A 299      -2.281  12.076  -0.190  1.00  0.96           C  
ATOM   2356  C   THR A 299      -1.046  12.420   0.637  1.00  0.96           C  
ATOM   2357  CB  THR A 299      -2.867  13.361  -0.802  1.00  0.96           C  
ATOM   2358  O   THR A 299       0.084  12.270   0.167  1.00  0.96           O  
ATOM   2359  CG2 THR A 299      -1.820  14.108  -1.622  1.00  0.96           C  
ATOM   2360  OG1 THR A 299      -3.969  13.020  -1.652  1.00  0.96           O  
ATOM   2361  N   GLY A 300      -1.244  12.822   1.852  1.00  0.95           N  
ATOM   2362  CA  GLY A 300      -0.164  13.180   2.758  1.00  0.95           C  
ATOM   2363  C   GLY A 300       0.741  12.012   3.099  1.00  0.95           C  
ATOM   2364  O   GLY A 300       1.939  12.194   3.329  1.00  0.95           O  
ATOM   2365  N   ILE A 301       0.248  10.804   3.032  1.00  0.97           N  
ATOM   2366  CA  ILE A 301       1.005   9.606   3.378  1.00  0.97           C  
ATOM   2367  C   ILE A 301       2.102   9.372   2.343  1.00  0.97           C  
ATOM   2368  CB  ILE A 301       0.087   8.366   3.476  1.00  0.97           C  
ATOM   2369  O   ILE A 301       3.198   8.920   2.682  1.00  0.97           O  
ATOM   2370  CG1 ILE A 301      -0.812   8.464   4.713  1.00  0.97           C  
ATOM   2371  CG2 ILE A 301       0.918   7.080   3.503  1.00  0.97           C  
ATOM   2372  CD1 ILE A 301      -1.832   7.339   4.827  1.00  0.97           C  
ATOM   2373  N   TYR A 302       1.845   9.794   1.081  1.00  0.97           N  
ATOM   2374  CA  TYR A 302       2.750   9.432  -0.004  1.00  0.97           C  
ATOM   2375  C   TYR A 302       3.520  10.650  -0.500  1.00  0.97           C  
ATOM   2376  CB  TYR A 302       1.974   8.798  -1.162  1.00  0.97           C  
ATOM   2377  O   TYR A 302       4.186  10.591  -1.537  1.00  0.97           O  
ATOM   2378  CG  TYR A 302       1.344   7.471  -0.816  1.00  0.97           C  
ATOM   2379  CD1 TYR A 302       2.083   6.292  -0.869  1.00  0.97           C  
ATOM   2380  CD2 TYR A 302       0.008   7.393  -0.437  1.00  0.97           C  
ATOM   2381  CE1 TYR A 302       1.507   5.066  -0.553  1.00  0.97           C  
ATOM   2382  CE2 TYR A 302      -0.579   6.173  -0.119  1.00  0.97           C  
ATOM   2383  OH  TYR A 302      -0.399   3.806   0.135  1.00  0.97           O  
ATOM   2384  CZ  TYR A 302       0.177   5.017  -0.179  1.00  0.97           C  
ATOM   2385  N   GLN A 303       3.497  11.738   0.165  1.00  0.95           N  
ATOM   2386  CA  GLN A 303       4.031  13.014  -0.300  1.00  0.95           C  
ATOM   2387  C   GLN A 303       5.547  12.949  -0.464  1.00  0.95           C  
ATOM   2388  CB  GLN A 303       3.656  14.138   0.667  1.00  0.95           C  
ATOM   2389  O   GLN A 303       6.118  13.663  -1.290  1.00  0.95           O  
ATOM   2390  CG  GLN A 303       4.234  13.966   2.065  1.00  0.95           C  
ATOM   2391  CD  GLN A 303       3.761  15.035   3.031  1.00  0.95           C  
ATOM   2392  NE2 GLN A 303       4.160  14.913   4.293  1.00  0.95           N  
ATOM   2393  OE1 GLN A 303       3.043  15.964   2.648  1.00  0.95           O  
ATOM   2394  N   ASP A 304       6.139  12.091   0.364  1.00  0.95           N  
ATOM   2395  CA  ASP A 304       7.593  11.997   0.282  1.00  0.95           C  
ATOM   2396  C   ASP A 304       8.020  11.037  -0.826  1.00  0.95           C  
ATOM   2397  CB  ASP A 304       8.178  11.548   1.622  1.00  0.95           C  
ATOM   2398  O   ASP A 304       9.204  10.948  -1.155  1.00  0.95           O  
ATOM   2399  CG  ASP A 304       7.592  10.237   2.116  1.00  0.95           C  
ATOM   2400  OD1 ASP A 304       6.356  10.060   2.054  1.00  0.95           O  
ATOM   2401  OD2 ASP A 304       8.372   9.375   2.574  1.00  0.95           O  
ATOM   2402  N   LEU A 305       7.101  10.258  -1.420  1.00  0.97           N  
ATOM   2403  CA  LEU A 305       7.400   9.334  -2.509  1.00  0.97           C  
ATOM   2404  C   LEU A 305       6.973   9.920  -3.851  1.00  0.97           C  
ATOM   2405  CB  LEU A 305       6.702   7.991  -2.280  1.00  0.97           C  
ATOM   2406  O   LEU A 305       7.659   9.738  -4.859  1.00  0.97           O  
ATOM   2407  CG  LEU A 305       6.989   7.296  -0.948  1.00  0.97           C  
ATOM   2408  CD1 LEU A 305       6.335   5.919  -0.917  1.00  0.97           C  
ATOM   2409  CD2 LEU A 305       8.492   7.186  -0.715  1.00  0.97           C  
ATOM   2410  N   LEU A 306       5.832  10.665  -3.882  1.00  0.96           N  
ATOM   2411  CA  LEU A 306       5.215  11.150  -5.113  1.00  0.96           C  
ATOM   2412  C   LEU A 306       5.489  12.637  -5.308  1.00  0.96           C  
ATOM   2413  CB  LEU A 306       3.706  10.895  -5.092  1.00  0.96           C  
ATOM   2414  O   LEU A 306       5.492  13.405  -4.343  1.00  0.96           O  
ATOM   2415  CG  LEU A 306       3.264   9.432  -5.152  1.00  0.96           C  
ATOM   2416  CD1 LEU A 306       1.765   9.320  -4.898  1.00  0.96           C  
ATOM   2417  CD2 LEU A 306       3.631   8.818  -6.499  1.00  0.96           C  
ATOM   2418  N   HIS A 307       5.748  12.992  -6.559  1.00  0.96           N  
ATOM   2419  CA  HIS A 307       5.905  14.385  -6.963  1.00  0.96           C  
ATOM   2420  C   HIS A 307       4.675  14.883  -7.715  1.00  0.96           C  
ATOM   2421  CB  HIS A 307       7.155  14.554  -7.830  1.00  0.96           C  
ATOM   2422  O   HIS A 307       4.134  14.174  -8.566  1.00  0.96           O  
ATOM   2423  CG  HIS A 307       8.420  14.148  -7.144  1.00  0.96           C  
ATOM   2424  CD2 HIS A 307       9.029  12.943  -7.042  1.00  0.96           C  
ATOM   2425  ND1 HIS A 307       9.211  15.040  -6.452  1.00  0.96           N  
ATOM   2426  CE1 HIS A 307      10.255  14.399  -5.954  1.00  0.96           C  
ATOM   2427  NE2 HIS A 307      10.168  13.125  -6.298  1.00  0.96           N  
ATOM   2428  N   ARG A 308       4.139  16.023  -7.422  1.00  0.87           N  
ATOM   2429  CA  ARG A 308       2.993  16.609  -8.110  1.00  0.87           C  
ATOM   2430  C   ARG A 308       3.415  17.804  -8.958  1.00  0.87           C  
ATOM   2431  CB  ARG A 308       1.921  17.033  -7.104  1.00  0.87           C  
ATOM   2432  O   ARG A 308       4.350  18.524  -8.602  1.00  0.87           O  
ATOM   2433  CG  ARG A 308       1.250  15.870  -6.391  1.00  0.87           C  
ATOM   2434  CD  ARG A 308       0.083  16.333  -5.531  1.00  0.87           C  
ATOM   2435  NE  ARG A 308      -0.727  15.208  -5.069  1.00  0.87           N  
ATOM   2436  NH1 ARG A 308      -2.312  16.515  -4.014  1.00  0.87           N  
ATOM   2437  NH2 ARG A 308      -2.504  14.231  -3.992  1.00  0.87           N  
ATOM   2438  CZ  ARG A 308      -1.846  15.321  -4.359  1.00  0.87           C  
ATOM   2439  N   GLU A 309       2.910  17.795 -10.236  1.00  0.73           N  
ATOM   2440  CA  GLU A 309       3.230  18.934 -11.091  1.00  0.73           C  
ATOM   2441  C   GLU A 309       2.695  20.235 -10.502  1.00  0.73           C  
ATOM   2442  CB  GLU A 309       2.668  18.723 -12.500  1.00  0.73           C  
ATOM   2443  O   GLU A 309       1.585  20.270  -9.966  1.00  0.73           O  
ATOM   2444  CG  GLU A 309       3.455  17.721 -13.332  1.00  0.73           C  
ATOM   2445  CD  GLU A 309       2.925  17.572 -14.749  1.00  0.73           C  
ATOM   2446  OE1 GLU A 309       3.532  16.823 -15.549  1.00  0.73           O  
ATOM   2447  OE2 GLU A 309       1.895  18.209 -15.064  1.00  0.73           O  
ATOM   2448  N   ASN A 310       3.510  21.185  -9.902  1.00  0.52           N  
ATOM   2449  CA  ASN A 310       3.009  22.504  -9.532  1.00  0.52           C  
ATOM   2450  C   ASN A 310       2.074  23.068 -10.599  1.00  0.52           C  
ATOM   2451  CB  ASN A 310       4.170  23.468  -9.281  1.00  0.52           C  
ATOM   2452  O   ASN A 310       2.331  22.923 -11.795  1.00  0.52           O  
ATOM   2453  CG  ASN A 310       4.855  23.223  -7.951  1.00  0.52           C  
ATOM   2454  ND2 ASN A 310       6.051  23.778  -7.789  1.00  0.52           N  
ATOM   2455  OD1 ASN A 310       4.316  22.539  -7.077  1.00  0.52           O  
