# Supplementary material for: Escherichia coli transcription factors of unknown function: sequence features and possible evolutionary relationships
Source: PeerJ. 2022 Jul 20;10:e13772. doi: 10.7717/peerj.13772 (PMC9308461; doi:10.7717/peerj.13772)
Supplement: Supplemental Information 18 [file peerj-10-13772-s018.zip › Raw Data/PDB files/YaiV_b0375_unrelaxed_model_1.pdb]

ATOM      1  N   MET A   1      -8.636   1.078 -19.053  1.00  0.58           N  
ATOM      2  CA  MET A   1      -8.450   0.805 -17.630  1.00  0.58           C  
ATOM      3  C   MET A   1      -9.754   1.001 -16.864  1.00  0.58           C  
ATOM      4  CB  MET A   1      -7.361   1.706 -17.047  1.00  0.58           C  
ATOM      5  O   MET A   1     -10.435   2.013 -17.037  1.00  0.58           O  
ATOM      6  CG  MET A   1      -6.740   1.168 -15.768  1.00  0.58           C  
ATOM      7  SD  MET A   1      -5.406   2.251 -15.124  1.00  0.58           S  
ATOM      8  CE  MET A   1      -3.985   1.585 -16.034  1.00  0.58           C  
ATOM      9  N   LEU A   2     -10.517  -0.090 -16.559  1.00  0.62           N  
ATOM     10  CA  LEU A   2     -11.737  -0.115 -15.758  1.00  0.62           C  
ATOM     11  C   LEU A   2     -11.592   0.763 -14.520  1.00  0.62           C  
ATOM     12  CB  LEU A   2     -12.076  -1.550 -15.344  1.00  0.62           C  
ATOM     13  O   LEU A   2     -10.617   0.638 -13.775  1.00  0.62           O  
ATOM     14  CG  LEU A   2     -12.541  -2.486 -16.461  1.00  0.62           C  
ATOM     15  CD1 LEU A   2     -12.513  -3.934 -15.984  1.00  0.62           C  
ATOM     16  CD2 LEU A   2     -13.938  -2.101 -16.935  1.00  0.62           C  
ATOM     17  N   SER A   3     -12.014   2.049 -14.660  1.00  0.82           N  
ATOM     18  CA  SER A   3     -12.000   2.950 -13.512  1.00  0.82           C  
ATOM     19  C   SER A   3     -12.988   2.497 -12.442  1.00  0.82           C  
ATOM     20  CB  SER A   3     -12.327   4.379 -13.947  1.00  0.82           C  
ATOM     21  O   SER A   3     -14.103   2.077 -12.757  1.00  0.82           O  
ATOM     22  OG  SER A   3     -13.701   4.504 -14.269  1.00  0.82           O  
ATOM     23  N   VAL A   4     -12.462   2.065 -11.279  1.00  0.89           N  
ATOM     24  CA  VAL A   4     -13.299   1.719 -10.135  1.00  0.89           C  
ATOM     25  C   VAL A   4     -13.727   2.990  -9.404  1.00  0.89           C  
ATOM     26  CB  VAL A   4     -12.567   0.766  -9.164  1.00  0.89           C  
ATOM     27  O   VAL A   4     -12.882   3.771  -8.959  1.00  0.89           O  
ATOM     28  CG1 VAL A   4     -13.494   0.337  -8.028  1.00  0.89           C  
ATOM     29  CG2 VAL A   4     -12.035  -0.453  -9.913  1.00  0.89           C  
ATOM     30  N   VAL A   5     -15.027   3.295  -9.481  1.00  0.93           N  
ATOM     31  CA  VAL A   5     -15.563   4.534  -8.927  1.00  0.93           C  
ATOM     32  C   VAL A   5     -15.748   4.388  -7.419  1.00  0.93           C  
ATOM     33  CB  VAL A   5     -16.903   4.921  -9.593  1.00  0.93           C  
ATOM     34  O   VAL A   5     -16.357   3.423  -6.951  1.00  0.93           O  
ATOM     35  CG1 VAL A   5     -17.471   6.192  -8.965  1.00  0.93           C  
ATOM     36  CG2 VAL A   5     -16.717   5.102 -11.099  1.00  0.93           C  
ATOM     37  N   LYS A   6     -15.164   5.324  -6.684  1.00  0.95           N  
ATOM     38  CA  LYS A   6     -15.267   5.362  -5.228  1.00  0.95           C  
ATOM     39  C   LYS A   6     -16.693   5.681  -4.786  1.00  0.95           C  
ATOM     40  CB  LYS A   6     -14.296   6.391  -4.647  1.00  0.95           C  
ATOM     41  O   LYS A   6     -17.279   6.669  -5.230  1.00  0.95           O  
ATOM     42  CG  LYS A   6     -14.102   6.279  -3.142  1.00  0.95           C  
ATOM     43  CD  LYS A   6     -13.023   7.231  -2.645  1.00  0.95           C  
ATOM     44  CE  LYS A   6     -12.427   6.763  -1.325  1.00  0.95           C  
ATOM     45  NZ  LYS A   6     -11.322   7.658  -0.867  1.00  0.95           N  
ATOM     46  N   PRO A   7     -17.333   4.735  -3.902  1.00  0.97           N  
ATOM     47  CA  PRO A   7     -18.720   4.935  -3.478  1.00  0.97           C  
ATOM     48  C   PRO A   7     -18.866   6.043  -2.439  1.00  0.97           C  
ATOM     49  CB  PRO A   7     -19.108   3.577  -2.887  1.00  0.97           C  
ATOM     50  O   PRO A   7     -19.158   5.767  -1.272  1.00  0.97           O  
ATOM     51  CG  PRO A   7     -17.834   3.024  -2.334  1.00  0.97           C  
ATOM     52  CD  PRO A   7     -16.698   3.481  -3.204  1.00  0.97           C  
ATOM     53  N   LEU A   8     -18.860   7.322  -2.828  1.00  0.98           N  
ATOM     54  CA  LEU A   8     -18.803   8.487  -1.951  1.00  0.98           C  
ATOM     55  C   LEU A   8     -20.128   8.683  -1.221  1.00  0.98           C  
ATOM     56  CB  LEU A   8     -18.459   9.745  -2.753  1.00  0.98           C  
ATOM     57  O   LEU A   8     -20.150   9.163  -0.085  1.00  0.98           O  
ATOM     58  CG  LEU A   8     -17.053   9.802  -3.354  1.00  0.98           C  
ATOM     59  CD1 LEU A   8     -16.880  11.073  -4.178  1.00  0.98           C  
ATOM     60  CD2 LEU A   8     -15.998   9.722  -2.256  1.00  0.98           C  
ATOM     61  N   GLN A   9     -21.206   8.295  -1.869  1.00  0.98           N  
ATOM     62  CA  GLN A   9     -22.508   8.399  -1.219  1.00  0.98           C  
ATOM     63  C   GLN A   9     -22.592   7.479  -0.005  1.00  0.98           C  
ATOM     64  CB  GLN A   9     -23.629   8.069  -2.207  1.00  0.98           C  
ATOM     65  O   GLN A   9     -23.024   7.899   1.070  1.00  0.98           O  
ATOM     66  CG  GLN A   9     -25.027   8.264  -1.637  1.00  0.98           C  
ATOM     67  CD  GLN A   9     -26.120   7.930  -2.635  1.00  0.98           C  
ATOM     68  NE2 GLN A   9     -27.353   8.304  -2.312  1.00  0.98           N  
ATOM     69  OE1 GLN A   9     -25.857   7.340  -3.688  1.00  0.98           O  
ATOM     70  N   GLU A  10     -22.144   6.245  -0.186  1.00  0.98           N  
ATOM     71  CA  GLU A  10     -22.154   5.257   0.889  1.00  0.98           C  
ATOM     72  C   GLU A  10     -21.198   5.652   2.011  1.00  0.98           C  
ATOM     73  CB  GLU A  10     -21.789   3.872   0.350  1.00  0.98           C  
ATOM     74  O   GLU A  10     -21.513   5.481   3.190  1.00  0.98           O  
ATOM     75  CG  GLU A  10     -22.869   3.246  -0.520  1.00  0.98           C  
ATOM     76  CD  GLU A  10     -22.928   3.836  -1.920  1.00  0.98           C  
ATOM     77  OE1 GLU A  10     -23.958   3.660  -2.610  1.00  0.98           O  
ATOM     78  OE2 GLU A  10     -21.935   4.478  -2.331  1.00  0.98           O  
ATOM     79  N   PHE A  11     -20.115   6.187   1.583  1.00  0.98           N  
ATOM     80  CA  PHE A  11     -19.175   6.686   2.579  1.00  0.98           C  
ATOM     81  C   PHE A  11     -19.828   7.749   3.455  1.00  0.98           C  
ATOM     82  CB  PHE A  11     -17.926   7.259   1.901  1.00  0.98           C  
ATOM     83  O   PHE A  11     -19.699   7.715   4.681  1.00  0.98           O  
ATOM     84  CG  PHE A  11     -16.967   7.920   2.854  1.00  0.98           C  
ATOM     85  CD1 PHE A  11     -17.049   9.283   3.111  1.00  0.98           C  
ATOM     86  CD2 PHE A  11     -15.983   7.177   3.492  1.00  0.98           C  
ATOM     87  CE1 PHE A  11     -16.163   9.897   3.993  1.00  0.98           C  
ATOM     88  CE2 PHE A  11     -15.093   7.784   4.375  1.00  0.98           C  
ATOM     89  CZ  PHE A  11     -15.184   9.144   4.623  1.00  0.98           C  
ATOM     90  N   GLY A  12     -20.500   8.707   2.824  1.00  0.98           N  
ATOM     91  CA  GLY A  12     -21.155   9.783   3.551  1.00  0.98           C  
ATOM     92  C   GLY A  12     -22.112   9.286   4.618  1.00  0.98           C  
ATOM     93  O   GLY A  12     -22.119   9.797   5.740  1.00  0.98           O  
ATOM     94  N   LYS A  13     -22.900   8.246   4.304  1.00  0.98           N  
ATOM     95  CA  LYS A  13     -23.850   7.664   5.248  1.00  0.98           C  
ATOM     96  C   LYS A  13     -23.127   6.992   6.412  1.00  0.98           C  
ATOM     97  CB  LYS A  13     -24.759   6.657   4.543  1.00  0.98           C  
ATOM     98  O   LYS A  13     -23.508   7.166   7.571  1.00  0.98           O  
ATOM     99  CG  LYS A  13     -25.717   7.284   3.541  1.00  0.98           C  
ATOM    100  CD  LYS A  13     -26.623   6.238   2.904  1.00  0.98           C  
ATOM    101  CE  LYS A  13     -27.556   6.858   1.873  1.00  0.98           C  
ATOM    102  NZ  LYS A  13     -28.414   5.829   1.213  1.00  0.98           N  
ATOM    103  N   LEU A  14     -22.077   6.261   6.039  1.00  0.99           N  
ATOM    104  CA  LEU A  14     -21.287   5.601   7.072  1.00  0.99           C  
ATOM    105  C   LEU A  14     -20.613   6.625   7.979  1.00  0.99           C  
ATOM    106  CB  LEU A  14     -20.231   4.690   6.439  1.00  0.99           C  
ATOM    107  O   LEU A  14     -20.646   6.491   9.205  1.00  0.99           O  
ATOM    108  CG  LEU A  14     -20.749   3.418   5.765  1.00  0.99           C  
ATOM    109  CD1 LEU A  14     -19.665   2.806   4.885  1.00  0.99           C  
ATOM    110  CD2 LEU A  14     -21.226   2.416   6.810  1.00  0.99           C  
ATOM    111  N   ASP A  15     -20.042   7.597   7.377  1.00  0.98           N  
ATOM    112  CA  ASP A  15     -19.353   8.641   8.131  1.00  0.98           C  
ATOM    113  C   ASP A  15     -20.312   9.361   9.075  1.00  0.98           C  
ATOM    114  CB  ASP A  15     -18.697   9.645   7.180  1.00  0.98           C  
ATOM    115  O   ASP A  15     -19.995   9.573  10.247  1.00  0.98           O  
ATOM    116  CG  ASP A  15     -18.017  10.792   7.907  1.00  0.98           C  
ATOM    117  OD1 ASP A  15     -17.335  10.550   8.925  1.00  0.98           O  
ATOM    118  OD2 ASP A  15     -18.168  11.949   7.458  1.00  0.98           O  
ATOM    119  N   LYS A  16     -21.465   9.786   8.572  1.00  0.98           N  
ATOM    120  CA  LYS A  16     -22.470  10.483   9.369  1.00  0.98           C  
ATOM    121  C   LYS A  16     -22.832   9.685  10.618  1.00  0.98           C  
ATOM    122  CB  LYS A  16     -23.724  10.752   8.537  1.00  0.98           C  
ATOM    123  O   LYS A  16     -22.930  10.244  11.712  1.00  0.98           O  
ATOM    124  CG  LYS A  16     -24.780  11.578   9.256  1.00  0.98           C  
ATOM    125  CD  LYS A  16     -25.982  11.850   8.362  1.00  0.98           C  
ATOM    126  CE  LYS A  16     -27.058  12.640   9.095  1.00  0.98           C  
ATOM    127  NZ  LYS A  16     -28.236  12.918   8.219  1.00  0.98           N  
ATOM    128  N   CYS A  17     -22.893   8.407  10.453  1.00  0.98           N  
ATOM    129  CA  CYS A  17     -23.277   7.514  11.540  1.00  0.98           C  
ATOM    130  C   CYS A  17     -22.107   7.271  12.485  1.00  0.98           C  
ATOM    131  CB  CYS A  17     -23.783   6.182  10.987  1.00  0.98           C  
ATOM    132  O   CYS A  17     -22.241   7.431  13.700  1.00  0.98           O  
ATOM    133  SG  CYS A  17     -24.207   4.977  12.264  1.00  0.98           S  
ATOM    134  N   LEU A  18     -20.968   7.034  12.025  1.00  0.98           N  
ATOM    135  CA  LEU A  18     -19.829   6.569  12.809  1.00  0.98           C  
ATOM    136  C   LEU A  18     -19.130   7.736  13.498  1.00  0.98           C  
ATOM    137  CB  LEU A  18     -18.837   5.818  11.918  1.00  0.98           C  
ATOM    138  O   LEU A  18     -18.585   7.580  14.593  1.00  0.98           O  
ATOM    139  CG  LEU A  18     -19.357   4.547  11.244  1.00  0.98           C  
ATOM    140  CD1 LEU A  18     -18.285   3.950  10.339  1.00  0.98           C  
ATOM    141  CD2 LEU A  18     -19.806   3.533  12.290  1.00  0.98           C  
ATOM    142  N   SER A  19     -19.096   8.864  12.876  1.00  0.98           N  
ATOM    143  CA  SER A  19     -18.316   9.997  13.361  1.00  0.98           C  
ATOM    144  C   SER A  19     -18.803  10.458  14.731  1.00  0.98           C  
ATOM    145  CB  SER A  19     -18.384  11.159  12.369  1.00  0.98           C  
ATOM    146  O   SER A  19     -18.049  11.071  15.490  1.00  0.98           O  
ATOM    147  OG  SER A  19     -19.710  11.645  12.254  1.00  0.98           O  
ATOM    148  N   ARG A  20     -19.999  10.163  15.145  1.00  0.98           N  
ATOM    149  CA  ARG A  20     -20.569  10.583  16.421  1.00  0.98           C  
ATOM    150  C   ARG A  20     -19.936   9.820  17.580  1.00  0.98           C  
ATOM    151  CB  ARG A  20     -22.085  10.380  16.426  1.00  0.98           C  
ATOM    152  O   ARG A  20     -19.963  10.283  18.723  1.00  0.98           O  
ATOM    153  CG  ARG A  20     -22.823  11.224  15.399  1.00  0.98           C  
ATOM    154  CD  ARG A  20     -24.324  10.970  15.433  1.00  0.98           C  
ATOM    155  NE  ARG A  20     -25.015  11.673  14.356  1.00  0.98           N  
ATOM    156  NH1 ARG A  20     -27.110  10.857  14.888  1.00  0.98           N  
ATOM    157  NH2 ARG A  20     -26.847  12.285  13.114  1.00  0.98           N  
ATOM    158  CZ  ARG A  20     -26.322  11.603  14.122  1.00  0.98           C  
ATOM    159  N   TYR A  21     -19.317   8.732  17.198  1.00  0.98           N  
ATOM    160  CA  TYR A  21     -18.857   7.845  18.260  1.00  0.98           C  
ATOM    161  C   TYR A  21     -17.345   7.661  18.200  1.00  0.98           C  
ATOM    162  CB  TYR A  21     -19.552   6.483  18.162  1.00  0.98           C  
ATOM    163  O   TYR A  21     -16.766   6.948  19.022  1.00  0.98           O  
ATOM    164  CG  TYR A  21     -21.053   6.558  18.292  1.00  0.98           C  
ATOM    165  CD1 TYR A  21     -21.669   6.487  19.540  1.00  0.98           C  
ATOM    166  CD2 TYR A  21     -21.860   6.697  17.168  1.00  0.98           C  
ATOM    167  CE1 TYR A  21     -23.052   6.554  19.665  1.00  0.98           C  
ATOM    168  CE2 TYR A  21     -23.245   6.765  17.281  1.00  0.98           C  
ATOM    169  OH  TYR A  21     -25.201   6.759  18.649  1.00  0.98           O  
ATOM    170  CZ  TYR A  21     -23.831   6.693  18.531  1.00  0.98           C  
ATOM    171  N   GLY A  22     -16.720   8.290  17.274  1.00  0.97           N  
ATOM    172  CA  GLY A  22     -15.302   8.078  17.029  1.00  0.97           C  
ATOM    173  C   GLY A  22     -14.414   9.052  17.780  1.00  0.97           C  
ATOM    174  O   GLY A  22     -14.883  10.089  18.253  1.00  0.97           O  
ATOM    175  N   THR A  23     -13.144   8.603  18.098  1.00  0.97           N  
ATOM    176  CA  THR A  23     -12.095   9.462  18.635  1.00  0.97           C  
ATOM    177  C   THR A  23     -11.295  10.109  17.508  1.00  0.97           C  
ATOM    178  CB  THR A  23     -11.145   8.673  19.555  1.00  0.97           C  
ATOM    179  O   THR A  23     -10.660   9.414  16.712  1.00  0.97           O  
ATOM    180  CG2 THR A  23     -10.119   9.595  20.207  1.00  0.97           C  
ATOM    181  OG1 THR A  23     -11.909   8.026  20.580  1.00  0.97           O  
ATOM    182  N   ARG A  24     -11.270  11.404  17.484  1.00  0.97           N  
ATOM    183  CA  ARG A  24     -10.632  12.162  16.412  1.00  0.97           C  
ATOM    184  C   ARG A  24      -9.113  12.111  16.536  1.00  0.97           C  
ATOM    185  CB  ARG A  24     -11.110  13.616  16.423  1.00  0.97           C  
ATOM    186  O   ARG A  24      -8.577  12.010  17.642  1.00  0.97           O  
ATOM    187  CG  ARG A  24     -12.572  13.786  16.043  1.00  0.97           C  
ATOM    188  CD  ARG A  24     -12.729  14.281  14.612  1.00  0.97           C  
ATOM    189  NE  ARG A  24     -14.130  14.516  14.274  1.00  0.97           N  
ATOM    190  NH1 ARG A  24     -13.696  15.337  12.159  1.00  0.97           N  
ATOM    191  NH2 ARG A  24     -15.855  15.186  12.914  1.00  0.97           N  
ATOM    192  CZ  ARG A  24     -14.557  15.012  13.116  1.00  0.97           C  
ATOM    193  N   PHE A  25      -8.487  12.092  15.387  1.00  0.95           N  
ATOM    194  CA  PHE A  25      -7.035  12.224  15.350  1.00  0.95           C  
ATOM    195  C   PHE A  25      -6.605  13.164  14.230  1.00  0.95           C  
ATOM    196  CB  PHE A  25      -6.374  10.854  15.168  1.00  0.95           C  
ATOM    197  O   PHE A  25      -7.365  13.406  13.290  1.00  0.95           O  
ATOM    198  CG  PHE A  25      -6.723  10.179  13.870  1.00  0.95           C  
ATOM    199  CD1 PHE A  25      -7.618   9.116  13.841  1.00  0.95           C  
ATOM    200  CD2 PHE A  25      -6.156  10.608  12.676  1.00  0.95           C  
ATOM    201  CE1 PHE A  25      -7.942   8.490  12.640  1.00  0.95           C  
ATOM    202  CE2 PHE A  25      -6.475   9.986  11.473  1.00  0.95           C  
ATOM    203  CZ  PHE A  25      -7.368   8.927  11.457  1.00  0.95           C  
ATOM    204  N   GLU A  26      -5.418  13.783  14.459  1.00  0.95           N  
ATOM    205  CA  GLU A  26      -4.766  14.638  13.471  1.00  0.95           C  
ATOM    206  C   GLU A  26      -3.263  14.378  13.424  1.00  0.95           C  
ATOM    207  CB  GLU A  26      -5.035  16.114  13.775  1.00  0.95           C  
ATOM    208  O   GLU A  26      -2.592  14.392  14.458  1.00  0.95           O  
ATOM    209  CG  GLU A  26      -4.540  17.064  12.695  1.00  0.95           C  
ATOM    210  CD  GLU A  26      -4.896  18.517  12.965  1.00  0.95           C  
ATOM    211  OE1 GLU A  26      -4.494  19.399  12.172  1.00  0.95           O  
ATOM    212  OE2 GLU A  26      -5.582  18.777  13.979  1.00  0.95           O  
ATOM    213  N   PHE A  27      -2.833  14.137  12.246  1.00  0.92           N  
ATOM    214  CA  PHE A  27      -1.405  13.925  12.039  1.00  0.92           C  
ATOM    215  C   PHE A  27      -0.810  15.040  11.188  1.00  0.92           C  
ATOM    216  CB  PHE A  27      -1.154  12.567  11.376  1.00  0.92           C  
ATOM    217  O   PHE A  27      -1.299  15.319  10.091  1.00  0.92           O  
ATOM    218  CG  PHE A  27      -1.598  11.394  12.208  1.00  0.92           C  
ATOM    219  CD1 PHE A  27      -0.857  10.985  13.310  1.00  0.92           C  
ATOM    220  CD2 PHE A  27      -2.757  10.700  11.887  1.00  0.92           C  
ATOM    221  CE1 PHE A  27      -1.266   9.899  14.081  1.00  0.92           C  
ATOM    222  CE2 PHE A  27      -3.172   9.614  12.653  1.00  0.92           C  
ATOM    223  CZ  PHE A  27      -2.425   9.215  13.749  1.00  0.92           C  
ATOM    224  N   ASN A  28       0.233  15.683  11.673  1.00  0.88           N  
ATOM    225  CA  ASN A  28       0.796  16.846  10.996  1.00  0.88           C  
ATOM    226  C   ASN A  28       2.148  16.528  10.364  1.00  0.88           C  
ATOM    227  CB  ASN A  28       0.927  18.022  11.967  1.00  0.88           C  
ATOM    228  O   ASN A  28       2.734  17.370   9.682  1.00  0.88           O  
ATOM    229  CG  ASN A  28      -0.413  18.506  12.483  1.00  0.88           C  
ATOM    230  ND2 ASN A  28      -0.455  18.897  13.751  1.00  0.88           N  
ATOM    231  OD1 ASN A  28      -1.404  18.527  11.748  1.00  0.88           O  
ATOM    232  N   ASN A  29       2.507  15.282  10.535  1.00  0.80           N  
ATOM    233  CA  ASN A  29       3.819  14.942   9.996  1.00  0.80           C  
ATOM    234  C   ASN A  29       3.730  13.815   8.971  1.00  0.80           C  
ATOM    235  CB  ASN A  29       4.780  14.560  11.124  1.00  0.80           C  
ATOM    236  O   ASN A  29       2.779  13.030   8.987  1.00  0.80           O  
ATOM    237  CG  ASN A  29       5.101  15.726  12.038  1.00  0.80           C  
ATOM    238  ND2 ASN A  29       5.447  15.425  13.284  1.00  0.80           N  
ATOM    239  OD1 ASN A  29       5.038  16.888  11.627  1.00  0.80           O  
ATOM    240  N   GLU A  30       4.738  13.761   8.049  1.00  0.80           N  
ATOM    241  CA  GLU A  30       4.831  12.723   7.027  1.00  0.80           C  
ATOM    242  C   GLU A  30       5.318  11.405   7.622  1.00  0.80           C  
ATOM    243  CB  GLU A  30       5.762  13.164   5.895  1.00  0.80           C  
ATOM    244  O   GLU A  30       6.057  11.398   8.609  1.00  0.80           O  
ATOM    245  CG  GLU A  30       5.227  14.331   5.077  1.00  0.80           C  
ATOM    246  CD  GLU A  30       6.152  14.744   3.944  1.00  0.80           C  
ATOM    247  OE1 GLU A  30       5.794  15.663   3.173  1.00  0.80           O  
ATOM    248  OE2 GLU A  30       7.243  14.143   3.825  1.00  0.80           O  
ATOM    249  N   LYS A  31       4.628  10.348   7.341  1.00  0.85           N  
ATOM    250  CA  LYS A  31       5.046   8.966   7.554  1.00  0.85           C  
ATOM    251  C   LYS A  31       4.766   8.521   8.986  1.00  0.85           C  
ATOM    252  CB  LYS A  31       6.532   8.799   7.234  1.00  0.85           C  
ATOM    253  O   LYS A  31       5.559   7.787   9.580  1.00  0.85           O  
ATOM    254  CG  LYS A  31       6.882   9.045   5.773  1.00  0.85           C  
ATOM    255  CD  LYS A  31       8.319   8.641   5.468  1.00  0.85           C  
ATOM    256  CE  LYS A  31       8.654   8.836   3.995  1.00  0.85           C  
ATOM    257  NZ  LYS A  31      10.058   8.429   3.688  1.00  0.85           N  
ATOM    258  N   GLN A  32       3.645   9.029   9.570  1.00  0.85           N  
ATOM    259  CA  GLN A  32       3.203   8.568  10.882  1.00  0.85           C  
ATOM    260  C   GLN A  32       2.307   7.338  10.760  1.00  0.85           C  
ATOM    261  CB  GLN A  32       2.465   9.684  11.623  1.00  0.85           C  
ATOM    262  O   GLN A  32       1.478   7.256   9.851  1.00  0.85           O  
ATOM    263  CG  GLN A  32       3.354  10.858  12.010  1.00  0.85           C  
ATOM    264  CD  GLN A  32       2.634  11.882  12.868  1.00  0.85           C  
ATOM    265  NE2 GLN A  32       3.348  12.457  13.829  1.00  0.85           N  
ATOM    266  OE1 GLN A  32       1.446  12.154  12.667  1.00  0.85           O  
ATOM    267  N   VAL A  33       2.661   6.353  11.600  1.00  0.86           N  
ATOM    268  CA  VAL A  33       1.850   5.140  11.602  1.00  0.86           C  
ATOM    269  C   VAL A  33       0.494   5.426  12.242  1.00  0.86           C  
ATOM    270  CB  VAL A  33       2.558   3.985  12.346  1.00  0.86           C  
ATOM    271  O   VAL A  33       0.421   5.813  13.410  1.00  0.86           O  
ATOM    272  CG1 VAL A  33       1.686   2.731  12.349  1.00  0.86           C  
ATOM    273  CG2 VAL A  33       3.916   3.694  11.710  1.00  0.86           C  
ATOM    274  N   ILE A  34      -0.608   5.356  11.405  1.00  0.84           N  
ATOM    275  CA  ILE A  34      -1.969   5.586  11.878  1.00  0.84           C  
ATOM    276  C   ILE A  34      -2.504   4.322  12.547  1.00  0.84           C  
ATOM    277  CB  ILE A  34      -2.903   6.017  10.724  1.00  0.84           C  
ATOM    278  O   ILE A  34      -3.117   4.389  13.614  1.00  0.84           O  
ATOM    279  CG1 ILE A  34      -2.404   7.322  10.093  1.00  0.84           C  
ATOM    280  CG2 ILE A  34      -4.343   6.165  11.222  1.00  0.84           C  
ATOM    281  CD1 ILE A  34      -3.132   7.708   8.813  1.00  0.84           C  
ATOM    282  N   PHE A  35      -2.172   3.211  11.988  1.00  0.81           N  
ATOM    283  CA  PHE A  35      -2.686   1.901  12.372  1.00  0.81           C  
ATOM    284  C   PHE A  35      -1.642   0.818  12.129  1.00  0.81           C  
ATOM    285  CB  PHE A  35      -3.968   1.578  11.598  1.00  0.81           C  
ATOM    286  O   PHE A  35      -0.997   0.794  11.079  1.00  0.81           O  
ATOM    287  CG  PHE A  35      -4.430   0.154  11.756  1.00  0.81           C  
ATOM    288  CD1 PHE A  35      -4.097  -0.808  10.810  1.00  0.81           C  
ATOM    289  CD2 PHE A  35      -5.196  -0.222  12.851  1.00  0.81           C  
ATOM    290  CE1 PHE A  35      -4.523  -2.126  10.953  1.00  0.81           C  
ATOM    291  CE2 PHE A  35      -5.625  -1.538  13.001  1.00  0.81           C  
ATOM    292  CZ  PHE A  35      -5.289  -2.488  12.051  1.00  0.81           C  
ATOM    293  N   SER A  36      -1.471   0.036  13.226  1.00  0.74           N  
ATOM    294  CA  SER A  36      -0.657  -1.171  13.120  1.00  0.74           C  
ATOM    295  C   SER A  36      -1.348  -2.363  13.773  1.00  0.74           C  
ATOM    296  CB  SER A  36       0.714  -0.951  13.760  1.00  0.74           C  
ATOM    297  O   SER A  36      -1.857  -2.256  14.891  1.00  0.74           O  
ATOM    298  OG  SER A  36       1.470  -2.149  13.753  1.00  0.74           O  
ATOM    299  N   SER A  37      -1.604  -3.363  12.972  1.00  0.68           N  
ATOM    300  CA  SER A  37      -2.283  -4.554  13.474  1.00  0.68           C  
ATOM    301  C   SER A  37      -1.615  -5.077  14.741  1.00  0.68           C  
ATOM    302  CB  SER A  37      -2.302  -5.650  12.408  1.00  0.68           C  
ATOM    303  O   SER A  37      -2.250  -5.762  15.546  1.00  0.68           O  
ATOM    304  OG  SER A  37      -0.989  -5.933  11.954  1.00  0.68           O  
ATOM    305  N   ASP A  38      -0.460  -4.623  15.101  1.00  0.63           N  
ATOM    306  CA  ASP A  38       0.234  -5.068  16.305  1.00  0.63           C  
ATOM    307  C   ASP A  38      -0.260  -4.310  17.535  1.00  0.63           C  
ATOM    308  CB  ASP A  38       1.746  -4.891  16.150  1.00  0.63           C  
ATOM    309  O   ASP A  38      -0.301  -4.863  18.636  1.00  0.63           O  
ATOM    310  CG  ASP A  38       2.349  -5.828  15.118  1.00  0.63           C  
ATOM    311  OD1 ASP A  38       1.753  -6.889  14.835  1.00  0.63           O  
ATOM    312  OD2 ASP A  38       3.432  -5.503  14.585  1.00  0.63           O  
ATOM    313  N   VAL A  39      -0.848  -3.184  17.330  1.00  0.63           N  
ATOM    314  CA  VAL A  39      -1.163  -2.317  18.461  1.00  0.63           C  
ATOM    315  C   VAL A  39      -2.673  -2.101  18.541  1.00  0.63           C  
ATOM    316  CB  VAL A  39      -0.435  -0.958  18.355  1.00  0.63           C  
ATOM    317  O   VAL A  39      -3.250  -2.110  19.631  1.00  0.63           O  
ATOM    318  CG1 VAL A  39      -0.775  -0.069  19.550  1.00  0.63           C  
ATOM    319  CG2 VAL A  39       1.075  -1.170  18.255  1.00  0.63           C  
ATOM    320  N   ASN A  40      -3.367  -2.193  17.410  1.00  0.66           N  
ATOM    321  CA  ASN A  40      -4.742  -1.710  17.354  1.00  0.66           C  
ATOM    322  C   ASN A  40      -5.614  -2.600  16.474  1.00  0.66           C  
ATOM    323  CB  ASN A  40      -4.783  -0.264  16.855  1.00  0.66           C  
ATOM    324  O   ASN A  40      -6.443  -2.103  15.709  1.00  0.66           O  
ATOM    325  CG  ASN A  40      -4.223   0.719  17.864  1.00  0.66           C  
ATOM    326  ND2 ASN A  40      -3.677   1.825  17.373  1.00  0.66           N  
ATOM    327  OD1 ASN A  40      -4.280   0.486  19.074  1.00  0.66           O  
ATOM    328  N   ASN A  41      -5.399  -3.968  16.626  1.00  0.67           N  
ATOM    329  CA  ASN A  41      -5.997  -4.911  15.687  1.00  0.67           C  
ATOM    330  C   ASN A  41      -7.522  -4.864  15.740  1.00  0.67           C  
ATOM    331  CB  ASN A  41      -5.500  -6.332  15.962  1.00  0.67           C  
ATOM    332  O   ASN A  41      -8.194  -5.386  14.849  1.00  0.67           O  
ATOM    333  CG  ASN A  41      -5.554  -7.217  14.732  1.00  0.67           C  
ATOM    334  ND2 ASN A  41      -5.200  -8.486  14.900  1.00  0.67           N  
ATOM    335  OD1 ASN A  41      -5.909  -6.765  13.641  1.00  0.67           O  
ATOM    336  N   GLU A  42      -8.011  -3.813  16.374  1.00  0.83           N  
ATOM    337  CA  GLU A  42      -9.453  -4.030  16.432  1.00  0.83           C  
ATOM    338  C   GLU A  42     -10.217  -2.728  16.208  1.00  0.83           C  
ATOM    339  CB  GLU A  42      -9.850  -4.648  17.775  1.00  0.83           C  
ATOM    340  O   GLU A  42     -11.367  -2.596  16.631  1.00  0.83           O  
ATOM    341  CG  GLU A  42      -9.304  -6.052  17.991  1.00  0.83           C  
ATOM    342  CD  GLU A  42      -9.707  -6.653  19.328  1.00  0.83           C  
ATOM    343  OE1 GLU A  42      -9.339  -7.817  19.606  1.00  0.83           O  
ATOM    344  OE2 GLU A  42     -10.398  -5.955  20.103  1.00  0.83           O  
ATOM    345  N   ASP A  43      -9.464  -1.773  15.585  1.00  0.92           N  
ATOM    346  CA  ASP A  43     -10.173  -0.514  15.377  1.00  0.92           C  
ATOM    347  C   ASP A  43     -10.555  -0.335  13.910  1.00  0.92           C  
ATOM    348  CB  ASP A  43      -9.319   0.666  15.846  1.00  0.92           C  
ATOM    349  O   ASP A  43      -9.914  -0.902  13.022  1.00  0.92           O  
ATOM    350  CG  ASP A  43      -9.274   0.801  17.358  1.00  0.92           C  
ATOM    351  OD1 ASP A  43      -9.912  -0.010  18.062  1.00  0.92           O  
ATOM    352  OD2 ASP A  43      -8.595   1.729  17.849  1.00  0.92           O  
ATOM    353  N   THR A  44     -11.663   0.316  13.732  1.00  0.94           N  
ATOM    354  CA  THR A  44     -12.039   0.883  12.441  1.00  0.94           C  
ATOM    355  C   THR A  44     -11.521   2.312  12.306  1.00  0.94           C  
ATOM    356  CB  THR A  44     -13.566   0.867  12.247  1.00  0.94           C  
ATOM    357  O   THR A  44     -11.743   3.144  13.188  1.00  0.94           O  
ATOM    358  CG2 THR A  44     -13.956   1.477  10.904  1.00  0.94           C  
ATOM    359  OG1 THR A  44     -14.035  -0.487  12.298  1.00  0.94           O  
ATOM    360  N   PHE A  45     -10.791   2.572  11.221  1.00  0.96           N  
ATOM    361  CA  PHE A  45     -10.246   3.902  10.978  1.00  0.96           C  
ATOM    362  C   PHE A  45     -10.960   4.574   9.811  1.00  0.96           C  
ATOM    363  CB  PHE A  45      -8.742   3.826  10.699  1.00  0.96           C  
ATOM    364  O   PHE A  45     -11.139   3.967   8.753  1.00  0.96           O  
ATOM    365  CG  PHE A  45      -7.915   3.499  11.913  1.00  0.96           C  
ATOM    366  CD1 PHE A  45      -7.303   4.507  12.647  1.00  0.96           C  
ATOM    367  CD2 PHE A  45      -7.751   2.181  12.321  1.00  0.96           C  
ATOM    368  CE1 PHE A  45      -6.537   4.207  13.772  1.00  0.96           C  
ATOM    369  CE2 PHE A  45      -6.988   1.874  13.444  1.00  0.96           C  
ATOM    370  CZ  PHE A  45      -6.381   2.888  14.167  1.00  0.96           C  
ATOM    371  N   VAL A  46     -11.343   5.794  10.074  1.00  0.97           N  
ATOM    372  CA  VAL A  46     -11.953   6.615   9.033  1.00  0.97           C  
ATOM    373  C   VAL A  46     -11.065   7.822   8.740  1.00  0.97           C  
ATOM    374  CB  VAL A  46     -13.370   7.081   9.435  1.00  0.97           C  
ATOM    375  O   VAL A  46     -10.832   8.657   9.618  1.00  0.97           O  
ATOM    376  CG1 VAL A  46     -14.015   7.885   8.308  1.00  0.97           C  
ATOM    377  CG2 VAL A  46     -14.241   5.881   9.805  1.00  0.97           C  
ATOM    378  N   ILE A  47     -10.642   7.847   7.433  1.00  0.97           N  
ATOM    379  CA  ILE A  47      -9.802   8.957   6.997  1.00  0.97           C  
ATOM    380  C   ILE A  47     -10.659  10.003   6.287  1.00  0.97           C  
ATOM    381  CB  ILE A  47      -8.665   8.476   6.069  1.00  0.97           C  
ATOM    382  O   ILE A  47     -11.263   9.720   5.250  1.00  0.97           O  
ATOM    383  CG1 ILE A  47      -7.922   7.294   6.704  1.00  0.97           C  
ATOM    384  CG2 ILE A  47      -7.701   9.624   5.755  1.00  0.97           C  
ATOM    385  CD1 ILE A  47      -7.323   7.601   8.069  1.00  0.97           C  
ATOM    386  N   LEU A  48     -10.637  11.247   6.782  1.00  0.98           N  
ATOM    387  CA  LEU A  48     -11.492  12.296   6.237  1.00  0.98           C  
ATOM    388  C   LEU A  48     -10.713  13.184   5.272  1.00  0.98           C  
ATOM    389  CB  LEU A  48     -12.084  13.145   7.364  1.00  0.98           C  
ATOM    390  O   LEU A  48     -11.266  13.663   4.279  1.00  0.98           O  
ATOM    391  CG  LEU A  48     -12.974  12.411   8.370  1.00  0.98           C  
ATOM    392  CD1 LEU A  48     -13.404  13.357   9.486  1.00  0.98           C  
ATOM    393  CD2 LEU A  48     -14.189  11.811   7.671  1.00  0.98           C  
ATOM    394  N   GLU A  49      -9.444  13.422   5.632  1.00  0.97           N  
ATOM    395  CA  GLU A  49      -8.555  14.244   4.818  1.00  0.97           C  
ATOM    396  C   GLU A  49      -7.132  13.692   4.825  1.00  0.97           C  
ATOM    397  CB  GLU A  49      -8.559  15.693   5.313  1.00  0.97           C  
ATOM    398  O   GLU A  49      -6.683  13.130   5.826  1.00  0.97           O  
ATOM    399  CG  GLU A  49      -9.900  16.395   5.151  1.00  0.97           C  
ATOM    400  CD  GLU A  49      -9.881  17.840   5.621  1.00  0.97           C  
ATOM    401  OE1 GLU A  49     -10.941  18.505   5.582  1.00  0.97           O  
ATOM    402  OE2 GLU A  49      -8.797  18.313   6.030  1.00  0.97           O  
ATOM    403  N   GLY A  50      -6.482  13.800   3.691  1.00  0.94           N  
ATOM    404  CA  GLY A  50      -5.080  13.424   3.606  1.00  0.94           C  
ATOM    405  C   GLY A  50      -4.833  12.246   2.683  1.00  0.94           C  
ATOM    406  O   GLY A  50      -5.709  11.867   1.903  1.00  0.94           O  
ATOM    407  N   VAL A  51      -3.590  11.817   2.698  1.00  0.93           N  
ATOM    408  CA  VAL A  51      -3.120  10.700   1.884  1.00  0.93           C  
ATOM    409  C   VAL A  51      -2.490   9.637   2.781  1.00  0.93           C  
ATOM    410  CB  VAL A  51      -2.107  11.165   0.815  1.00  0.93           C  
ATOM    411  O   VAL A  51      -1.697   9.956   3.670  1.00  0.93           O  
ATOM    412  CG1 VAL A  51      -1.641   9.985  -0.036  1.00  0.93           C  
ATOM    413  CG2 VAL A  51      -2.721  12.252  -0.065  1.00  0.93           C  
ATOM    414  N   ILE A  52      -2.941   8.436   2.508  1.00  0.94           N  
ATOM    415  CA  ILE A  52      -2.412   7.363   3.343  1.00  0.94           C  
ATOM    416  C   ILE A  52      -1.824   6.265   2.460  1.00  0.94           C  
ATOM    417  CB  ILE A  52      -3.501   6.780   4.271  1.00  0.94           C  
ATOM    418  O   ILE A  52      -2.206   6.125   1.296  1.00  0.94           O  
ATOM    419  CG1 ILE A  52      -4.670   6.231   3.444  1.00  0.94           C  
ATOM    420  CG2 ILE A  52      -3.984   7.837   5.268  1.00  0.94           C  
ATOM    421  CD1 ILE A  52      -5.677   5.427   4.253  1.00  0.94           C  
ATOM    422  N   SER A  53      -0.871   5.557   3.015  1.00  0.94           N  
ATOM    423  CA  SER A  53      -0.342   4.353   2.382  1.00  0.94           C  
ATOM    424  C   SER A  53      -0.680   3.107   3.194  1.00  0.94           C  
ATOM    425  CB  SER A  53       1.173   4.460   2.205  1.00  0.94           C  
ATOM    426  O   SER A  53      -0.686   3.146   4.426  1.00  0.94           O  
ATOM    427  OG  SER A  53       1.820   4.561   3.462  1.00  0.94           O  
ATOM    428  N   LEU A  54      -1.098   2.091   2.450  1.00  0.94           N  
ATOM    429  CA  LEU A  54      -1.393   0.789   3.038  1.00  0.94           C  
ATOM    430  C   LEU A  54      -0.250  -0.189   2.795  1.00  0.94           C  
ATOM    431  CB  LEU A  54      -2.695   0.224   2.464  1.00  0.94           C  
ATOM    432  O   LEU A  54       0.132  -0.432   1.647  1.00  0.94           O  
ATOM    433  CG  LEU A  54      -3.147  -1.130   3.013  1.00  0.94           C  
ATOM    434  CD1 LEU A  54      -3.441  -1.025   4.506  1.00  0.94           C  
ATOM    435  CD2 LEU A  54      -4.372  -1.632   2.256  1.00  0.94           C  
ATOM    436  N   ARG A  55       0.241  -0.719   3.910  1.00  0.92           N  
ATOM    437  CA  ARG A  55       1.379  -1.627   3.813  1.00  0.92           C  
ATOM    438  C   ARG A  55       1.080  -2.956   4.499  1.00  0.92           C  
ATOM    439  CB  ARG A  55       2.629  -0.990   4.426  1.00  0.92           C  
ATOM    440  O   ARG A  55       0.396  -2.992   5.523  1.00  0.92           O  
ATOM    441  CG  ARG A  55       3.115   0.246   3.688  1.00  0.92           C  
ATOM    442  CD  ARG A  55       4.368   0.828   4.327  1.00  0.92           C  
ATOM    443  NE  ARG A  55       4.899   1.947   3.552  1.00  0.92           N  
ATOM    444  NH1 ARG A  55       6.737   0.794   2.759  1.00  0.92           N  
ATOM    445  NH2 ARG A  55       6.403   2.982   2.159  1.00  0.92           N  
ATOM    446  CZ  ARG A  55       6.012   1.905   2.825  1.00  0.92           C  
ATOM    447  N   ARG A  56       1.537  -3.982   3.741  1.00  0.88           N  
ATOM    448  CA  ARG A  56       1.506  -5.308   4.352  1.00  0.88           C  
ATOM    449  C   ARG A  56       2.885  -5.707   4.864  1.00  0.88           C  
ATOM    450  CB  ARG A  56       0.996  -6.348   3.353  1.00  0.88           C  
ATOM    451  O   ARG A  56       3.871  -5.638   4.128  1.00  0.88           O  
ATOM    452  CG  ARG A  56       0.793  -7.731   3.953  1.00  0.88           C  
ATOM    453  CD  ARG A  56       0.259  -8.719   2.925  1.00  0.88           C  
ATOM    454  NE  ARG A  56       1.297  -9.131   1.984  1.00  0.88           N  
ATOM    455  NH1 ARG A  56      -0.121 -10.365   0.641  1.00  0.88           N  
ATOM    456  NH2 ARG A  56       2.109 -10.217   0.130  1.00  0.88           N  
ATOM    457  CZ  ARG A  56       1.093  -9.903   0.920  1.00  0.88           C  
ATOM    458  N   GLU A  57       3.013  -5.990   6.103  1.00  0.80           N  
ATOM    459  CA  GLU A  57       4.298  -6.263   6.741  1.00  0.80           C  
ATOM    460  C   GLU A  57       5.268  -5.100   6.549  1.00  0.80           C  
ATOM    461  CB  GLU A  57       4.909  -7.553   6.189  1.00  0.80           C  
ATOM    462  O   GLU A  57       4.848  -3.945   6.453  1.00  0.80           O  
ATOM    463  CG  GLU A  57       4.082  -8.798   6.478  1.00  0.80           C  
ATOM    464  CD  GLU A  57       4.746 -10.082   6.008  1.00  0.80           C  
ATOM    465  OE1 GLU A  57       4.177 -11.175   6.227  1.00  0.80           O  
ATOM    466  OE2 GLU A  57       5.846  -9.994   5.416  1.00  0.80           O  
ATOM    467  N   GLU A  58       6.601  -5.150   6.713  1.00  0.74           N  
ATOM    468  CA  GLU A  58       7.553  -4.044   6.674  1.00  0.74           C  
ATOM    469  C   GLU A  58       7.923  -3.685   5.238  1.00  0.74           C  
ATOM    470  CB  GLU A  58       8.814  -4.391   7.471  1.00  0.74           C  
ATOM    471  O   GLU A  58       8.243  -2.532   4.943  1.00  0.74           O  
ATOM    472  CG  GLU A  58       8.602  -4.414   8.978  1.00  0.74           C  
ATOM    473  CD  GLU A  58       9.897  -4.535   9.764  1.00  0.74           C  
ATOM    474  OE1 GLU A  58       9.871  -4.378  11.006  1.00  0.74           O  
ATOM    475  OE2 GLU A  58      10.948  -4.787   9.133  1.00  0.74           O  
ATOM    476  N   ASN A  59       7.365  -4.386   4.187  1.00  0.76           N  
ATOM    477  CA  ASN A  59       8.081  -4.010   2.973  1.00  0.76           C  
ATOM    478  C   ASN A  59       7.178  -4.079   1.745  1.00  0.76           C  
ATOM    479  CB  ASN A  59       9.311  -4.899   2.779  1.00  0.76           C  
ATOM    480  O   ASN A  59       7.620  -3.802   0.628  1.00  0.76           O  
ATOM    481  CG  ASN A  59      10.381  -4.653   3.824  1.00  0.76           C  
ATOM    482  ND2 ASN A  59      11.159  -5.685   4.131  1.00  0.76           N  
ATOM    483  OD1 ASN A  59      10.507  -3.545   4.352  1.00  0.76           O  
ATOM    484  N   VAL A  60       5.866  -4.388   2.036  1.00  0.88           N  
ATOM    485  CA  VAL A  60       5.093  -4.478   0.802  1.00  0.88           C  
ATOM    486  C   VAL A  60       4.024  -3.387   0.780  1.00  0.88           C  
ATOM    487  CB  VAL A  60       4.439  -5.869   0.642  1.00  0.88           C  
ATOM    488  O   VAL A  60       3.125  -3.374   1.624  1.00  0.88           O  
ATOM    489  CG1 VAL A  60       3.638  -5.943  -0.656  1.00  0.88           C  
ATOM    490  CG2 VAL A  60       5.501  -6.965   0.682  1.00  0.88           C  
ATOM    491  N   LEU A  61       4.200  -2.470  -0.195  1.00  0.92           N  
ATOM    492  CA  LEU A  61       3.218  -1.411  -0.403  1.00  0.92           C  
ATOM    493  C   LEU A  61       2.026  -1.925  -1.203  1.00  0.92           C  
ATOM    494  CB  LEU A  61       3.857  -0.221  -1.124  1.00  0.92           C  
ATOM    495  O   LEU A  61       2.174  -2.313  -2.364  1.00  0.92           O  
ATOM    496  CG  LEU A  61       2.933   0.956  -1.440  1.00  0.92           C  
ATOM    497  CD1 LEU A  61       2.467   1.625  -0.152  1.00  0.92           C  
ATOM    498  CD2 LEU A  61       3.636   1.960  -2.346  1.00  0.92           C  
ATOM    499  N   ILE A  62       0.910  -1.895  -0.498  1.00  0.93           N  
ATOM    500  CA  ILE A  62      -0.300  -2.353  -1.173  1.00  0.93           C  
ATOM    501  C   ILE A  62      -0.824  -1.253  -2.094  1.00  0.93           C  
ATOM    502  CB  ILE A  62      -1.390  -2.768  -0.160  1.00  0.93           C  
ATOM    503  O   ILE A  62      -1.199  -1.520  -3.238  1.00  0.93           O  
ATOM    504  CG1 ILE A  62      -0.931  -3.987   0.648  1.00  0.93           C  
ATOM    505  CG2 ILE A  62      -2.713  -3.053  -0.877  1.00  0.93           C  
ATOM    506  CD1 ILE A  62      -1.936  -4.451   1.693  1.00  0.93           C  
ATOM    507  N   GLY A  63      -0.776  -0.043  -1.594  1.00  0.92           N  
ATOM    508  CA  GLY A  63      -1.242   1.088  -2.381  1.00  0.92           C  
ATOM    509  C   GLY A  63      -1.270   2.388  -1.599  1.00  0.92           C  
ATOM    510  O   GLY A  63      -1.065   2.392  -0.384  1.00  0.92           O  
ATOM    511  N   ILE A  64      -1.394   3.464  -2.323  1.00  0.93           N  
ATOM    512  CA  ILE A  64      -1.592   4.804  -1.783  1.00  0.93           C  
ATOM    513  C   ILE A  64      -2.980   5.314  -2.163  1.00  0.93           C  
ATOM    514  CB  ILE A  64      -0.505   5.782  -2.286  1.00  0.93           C  
ATOM    515  O   ILE A  64      -3.395   5.201  -3.319  1.00  0.93           O  
ATOM    516  CG1 ILE A  64       0.885   5.305  -1.850  1.00  0.93           C  
ATOM    517  CG2 ILE A  64      -0.781   7.201  -1.782  1.00  0.93           C  
ATOM    518  CD1 ILE A  64       2.027   6.158  -2.384  1.00  0.93           C  
ATOM    519  N   THR A  65      -3.713   5.792  -1.185  1.00  0.92           N  
ATOM    520  CA  THR A  65      -5.062   6.269  -1.466  1.00  0.92           C  
ATOM    521  C   THR A  65      -5.306   7.623  -0.804  1.00  0.92           C  
ATOM    522  CB  THR A  65      -6.122   5.262  -0.985  1.00  0.92           C  
ATOM    523  O   THR A  65      -4.671   7.952   0.200  1.00  0.92           O  
ATOM    524  CG2 THR A  65      -6.083   5.103   0.532  1.00  0.92           C  
ATOM    525  OG1 THR A  65      -7.423   5.723  -1.372  1.00  0.92           O  
ATOM    526  N   GLN A  66      -6.187   8.391  -1.401  1.00  0.93           N  
ATOM    527  CA  GLN A  66      -6.597   9.690  -0.877  1.00  0.93           C  
ATOM    528  C   GLN A  66      -7.948   9.599  -0.175  1.00  0.93           C  
ATOM    529  CB  GLN A  66      -6.658  10.727  -2.000  1.00  0.93           C  
ATOM    530  O   GLN A  66      -8.781   8.761  -0.528  1.00  0.93           O  
ATOM    531  CG  GLN A  66      -5.306  11.030  -2.632  1.00  0.93           C  
ATOM    532  CD  GLN A  66      -5.396  12.048  -3.753  1.00  0.93           C  
ATOM    533  NE2 GLN A  66      -4.430  12.959  -3.806  1.00  0.93           N  
ATOM    534  OE1 GLN A  66      -6.326  12.016  -4.565  1.00  0.93           O  
ATOM    535  N   ALA A  67      -8.078  10.369   0.894  1.00  0.95           N  
ATOM    536  CA  ALA A  67      -9.364  10.492   1.575  1.00  0.95           C  
ATOM    537  C   ALA A  67     -10.471  10.865   0.593  1.00  0.95           C  
ATOM    538  CB  ALA A  67      -9.278  11.527   2.694  1.00  0.95           C  
ATOM    539  O   ALA A  67     -10.210  11.486  -0.440  1.00  0.95           O  
ATOM    540  N   PRO A  68     -11.683  10.348   0.932  1.00  0.97           N  
ATOM    541  CA  PRO A  68     -12.120   9.619   2.126  1.00  0.97           C  
ATOM    542  C   PRO A  68     -11.822   8.124   2.046  1.00  0.97           C  
ATOM    543  CB  PRO A  68     -13.629   9.874   2.161  1.00  0.97           C  
ATOM    544  O   PRO A  68     -11.812   7.550   0.954  1.00  0.97           O  
ATOM    545  CG  PRO A  68     -14.035   9.965   0.725  1.00  0.97           C  
ATOM    546  CD  PRO A  68     -12.934  10.642  -0.040  1.00  0.97           C  
ATOM    547  N   TYR A  69     -11.478   7.519   3.268  1.00  0.97           N  
ATOM    548  CA  TYR A  69     -11.110   6.108   3.281  1.00  0.97           C  
ATOM    549  C   TYR A  69     -11.469   5.463   4.615  1.00  0.97           C  
ATOM    550  CB  TYR A  69      -9.612   5.940   3.007  1.00  0.97           C  
ATOM    551  O   TYR A  69     -11.331   6.087   5.670  1.00  0.97           O  
ATOM    552  CG  TYR A  69      -9.211   4.523   2.677  1.00  0.97           C  
ATOM    553  CD1 TYR A  69      -8.715   3.671   3.662  1.00  0.97           C  
ATOM    554  CD2 TYR A  69      -9.325   4.033   1.381  1.00  0.97           C  
ATOM    555  CE1 TYR A  69      -8.342   2.365   3.362  1.00  0.97           C  
ATOM    556  CE2 TYR A  69      -8.955   2.729   1.070  1.00  0.97           C  
ATOM    557  OH  TYR A  69      -8.098   0.612   1.763  1.00  0.97           O  
ATOM    558  CZ  TYR A  69      -8.466   1.904   2.066  1.00  0.97           C  
ATOM    559  N   ILE A  70     -12.036   4.212   4.525  1.00  0.96           N  
ATOM    560  CA  ILE A  70     -12.337   3.452   5.733  1.00  0.96           C  
ATOM    561  C   ILE A  70     -11.535   2.152   5.737  1.00  0.96           C  
ATOM    562  CB  ILE A  70     -13.848   3.150   5.849  1.00  0.96           C  
ATOM    563  O   ILE A  70     -11.569   1.391   4.767  1.00  0.96           O  
ATOM    564  CG1 ILE A  70     -14.658   4.451   5.801  1.00  0.96           C  
ATOM    565  CG2 ILE A  70     -14.145   2.366   7.131  1.00  0.96           C  
ATOM    566  CD1 ILE A  70     -16.165   4.240   5.755  1.00  0.96           C  
ATOM    567  N   MET A  71     -10.836   1.939   6.831  1.00  0.94           N  
ATOM    568  CA  MET A  71     -10.122   0.683   7.040  1.00  0.94           C  
ATOM    569  C   MET A  71     -10.616  -0.021   8.299  1.00  0.94           C  
ATOM    570  CB  MET A  71      -8.615   0.929   7.135  1.00  0.94           C  
ATOM    571  O   MET A  71     -10.915   0.629   9.303  1.00  0.94           O  
ATOM    572  CG  MET A  71      -7.799  -0.338   7.333  1.00  0.94           C  
ATOM    573  SD  MET A  71      -7.597  -1.294   5.780  1.00  0.94           S  
ATOM    574  CE  MET A  71      -6.507  -2.623   6.362  1.00  0.94           C  
ATOM    575  N   GLY A  72     -10.760  -1.336   8.178  1.00  0.92           N  
ATOM    576  CA  GLY A  72     -11.036  -2.127   9.366  1.00  0.92           C  
ATOM    577  C   GLY A  72     -12.516  -2.376   9.587  1.00  0.92           C  
ATOM    578  O   GLY A  72     -12.938  -2.693  10.701  1.00  0.92           O  
ATOM    579  N   LEU A  73     -13.304  -2.115   8.536  1.00  0.92           N  
ATOM    580  CA  LEU A  73     -14.748  -2.289   8.649  1.00  0.92           C  
ATOM    581  C   LEU A  73     -15.099  -3.745   8.938  1.00  0.92           C  
ATOM    582  CB  LEU A  73     -15.446  -1.829   7.366  1.00  0.92           C  
ATOM    583  O   LEU A  73     -16.054  -4.024   9.667  1.00  0.92           O  
ATOM    584  CG  LEU A  73     -16.957  -1.610   7.457  1.00  0.92           C  
ATOM    585  CD1 LEU A  73     -17.276  -0.542   8.497  1.00  0.92           C  
ATOM    586  CD2 LEU A  73     -17.524  -1.224   6.095  1.00  0.92           C  
ATOM    587  N   ALA A  74     -14.256  -4.690   8.480  1.00  0.91           N  
ATOM    588  CA  ALA A  74     -14.551  -6.116   8.598  1.00  0.91           C  
ATOM    589  C   ALA A  74     -13.878  -6.716   9.829  1.00  0.91           C  
ATOM    590  CB  ALA A  74     -14.109  -6.857   7.339  1.00  0.91           C  
ATOM    591  O   ALA A  74     -14.089  -7.887  10.151  1.00  0.91           O  
ATOM    592  N   ASP A  75     -13.109  -5.892  10.495  1.00  0.89           N  
ATOM    593  CA  ASP A  75     -12.279  -6.396  11.585  1.00  0.89           C  
ATOM    594  C   ASP A  75     -13.136  -6.831  12.772  1.00  0.89           C  
ATOM    595  CB  ASP A  75     -11.269  -5.335  12.026  1.00  0.89           C  
ATOM    596  O   ASP A  75     -12.701  -7.638  13.596  1.00  0.89           O  
ATOM    597  CG  ASP A  75     -10.146  -5.133  11.025  1.00  0.89           C  
ATOM    598  OD1 ASP A  75     -10.008  -5.950  10.089  1.00  0.89           O  
ATOM    599  OD2 ASP A  75      -9.389  -4.149  11.175  1.00  0.89           O  
ATOM    600  N   GLY A  76     -14.340  -6.348  12.861  1.00  0.85           N  
ATOM    601  CA  GLY A  76     -15.247  -6.734  13.930  1.00  0.85           C  
ATOM    602  C   GLY A  76     -15.943  -8.057  13.674  1.00  0.85           C  
ATOM    603  O   GLY A  76     -16.559  -8.626  14.578  1.00  0.85           O  
ATOM    604  N   LEU A  77     -15.752  -8.608  12.483  1.00  0.88           N  
ATOM    605  CA  LEU A  77     -16.452  -9.822  12.076  1.00  0.88           C  
ATOM    606  C   LEU A  77     -15.489 -11.001  11.986  1.00  0.88           C  
ATOM    607  CB  LEU A  77     -17.149  -9.613  10.729  1.00  0.88           C  
ATOM    608  O   LEU A  77     -15.865 -12.138  12.278  1.00  0.88           O  
ATOM    609  CG  LEU A  77     -18.249  -8.551  10.692  1.00  0.88           C  
ATOM    610  CD1 LEU A  77     -18.700  -8.305   9.256  1.00  0.88           C  
ATOM    611  CD2 LEU A  77     -19.427  -8.971  11.564  1.00  0.88           C  
ATOM    612  N   MET A  78     -14.263 -10.745  11.566  1.00  0.85           N  
ATOM    613  CA  MET A  78     -13.258 -11.781  11.343  1.00  0.85           C  
ATOM    614  C   MET A  78     -11.887 -11.322  11.824  1.00  0.85           C  
ATOM    615  CB  MET A  78     -13.193 -12.158   9.861  1.00  0.85           C  
ATOM    616  O   MET A  78     -11.573 -10.131  11.775  1.00  0.85           O  
ATOM    617  CG  MET A  78     -14.510 -12.672   9.301  1.00  0.85           C  
ATOM    618  SD  MET A  78     -14.402 -13.081   7.515  1.00  0.85           S  
ATOM    619  CE  MET A  78     -13.191 -14.431   7.569  1.00  0.85           C  
ATOM    620  N   LYS A  79     -11.229 -12.274  12.455  1.00  0.79           N  
ATOM    621  CA  LYS A  79      -9.857 -11.979  12.857  1.00  0.79           C  
ATOM    622  C   LYS A  79      -8.933 -11.907  11.645  1.00  0.79           C  
ATOM    623  CB  LYS A  79      -9.347 -13.031  13.842  1.00  0.79           C  
ATOM    624  O   LYS A  79      -9.023 -12.738  10.739  1.00  0.79           O  
ATOM    625  CG  LYS A  79      -8.071 -12.632  14.569  1.00  0.79           C  
ATOM    626  CD  LYS A  79      -7.674 -13.669  15.612  1.00  0.79           C  
ATOM    627  CE  LYS A  79      -6.358 -13.308  16.288  1.00  0.79           C  
ATOM    628  NZ  LYS A  79      -5.961 -14.325  17.307  1.00  0.79           N  
ATOM    629  N   ASN A  80      -8.284 -10.712  11.537  1.00  0.74           N  
ATOM    630  CA  ASN A  80      -7.272 -10.549  10.499  1.00  0.74           C  
ATOM    631  C   ASN A  80      -5.895 -10.990  10.986  1.00  0.74           C  
ATOM    632  CB  ASN A  80      -7.226  -9.098  10.017  1.00  0.74           C  
ATOM    633  O   ASN A  80      -5.394 -10.480  11.990  1.00  0.74           O  
ATOM    634  CG  ASN A  80      -8.433  -8.721   9.182  1.00  0.74           C  
ATOM    635  ND2 ASN A  80      -8.835  -7.457   9.255  1.00  0.74           N  
ATOM    636  OD1 ASN A  80      -9.001  -9.559   8.476  1.00  0.74           O  
ATOM    637  N   ASP A  81      -5.327 -12.087  10.368  1.00  0.78           N  
ATOM    638  CA  ASP A  81      -4.036 -12.601  10.813  1.00  0.78           C  
ATOM    639  C   ASP A  81      -2.889 -11.923  10.068  1.00  0.78           C  
ATOM    640  CB  ASP A  81      -3.966 -14.118  10.619  1.00  0.78           C  
ATOM    641  O   ASP A  81      -1.724 -12.069  10.445  1.00  0.78           O  
ATOM    642  CG  ASP A  81      -4.876 -14.879  11.566  1.00  0.78           C  
ATOM    643  OD1 ASP A  81      -5.100 -14.413  12.704  1.00  0.78           O  
ATOM    644  OD2 ASP A  81      -5.372 -15.957  11.171  1.00  0.78           O  
ATOM    645  N   ILE A  82      -3.278 -11.073   9.178  1.00  0.82           N  
ATOM    646  CA  ILE A  82      -2.215 -10.452   8.397  1.00  0.82           C  
ATOM    647  C   ILE A  82      -2.012  -9.010   8.857  1.00  0.82           C  
ATOM    648  CB  ILE A  82      -2.528 -10.492   6.884  1.00  0.82           C  
ATOM    649  O   ILE A  82      -2.950  -8.209   8.841  1.00  0.82           O  
ATOM    650  CG1 ILE A  82      -2.734 -11.939   6.420  1.00  0.82           C  
ATOM    651  CG2 ILE A  82      -1.413  -9.814   6.083  1.00  0.82           C  
ATOM    652  CD1 ILE A  82      -3.274 -12.063   5.002  1.00  0.82           C  
ATOM    653  N   PRO A  83      -0.748  -8.697   9.276  1.00  0.83           N  
ATOM    654  CA  PRO A  83      -0.485  -7.354   9.797  1.00  0.83           C  
ATOM    655  C   PRO A  83      -0.446  -6.292   8.700  1.00  0.83           C  
ATOM    656  CB  PRO A  83       0.884  -7.497  10.466  1.00  0.83           C  
ATOM    657  O   PRO A  83       0.204  -6.487   7.670  1.00  0.83           O  
ATOM    658  CG  PRO A  83       1.547  -8.624   9.742  1.00  0.83           C  
ATOM    659  CD  PRO A  83       0.485  -9.565   9.249  1.00  0.83           C  
ATOM    660  N   TYR A  84      -1.360  -5.334   8.815  1.00  0.88           N  
ATOM    661  CA  TYR A  84      -1.335  -4.175   7.931  1.00  0.88           C  
ATOM    662  C   TYR A  84      -0.956  -2.913   8.696  1.00  0.88           C  
ATOM    663  CB  TYR A  84      -2.696  -3.985   7.254  1.00  0.88           C  
ATOM    664  O   TYR A  84      -1.169  -2.827   9.908  1.00  0.88           O  
ATOM    665  CG  TYR A  84      -3.085  -5.125   6.343  1.00  0.88           C  
ATOM    666  CD1 TYR A  84      -2.652  -5.164   5.020  1.00  0.88           C  
ATOM    667  CD2 TYR A  84      -3.887  -6.163   6.804  1.00  0.88           C  
ATOM    668  CE1 TYR A  84      -3.010  -6.211   4.177  1.00  0.88           C  
ATOM    669  CE2 TYR A  84      -4.251  -7.215   5.970  1.00  0.88           C  
ATOM    670  OH  TYR A  84      -4.165  -8.269   3.830  1.00  0.88           O  
ATOM    671  CZ  TYR A  84      -3.808  -7.230   4.660  1.00  0.88           C  
ATOM    672  N   LYS A  85      -0.285  -2.004   7.927  1.00  0.91           N  
ATOM    673  CA  LYS A  85       0.006  -0.681   8.473  1.00  0.91           C  
ATOM    674  C   LYS A  85      -0.603   0.417   7.607  1.00  0.91           C  
ATOM    675  CB  LYS A  85       1.516  -0.473   8.599  1.00  0.91           C  
ATOM    676  O   LYS A  85      -0.531   0.357   6.377  1.00  0.91           O  
ATOM    677  CG  LYS A  85       2.184  -1.384   9.619  1.00  0.91           C  
ATOM    678  CD  LYS A  85       3.677  -1.102   9.727  1.00  0.91           C  
ATOM    679  CE  LYS A  85       4.349  -2.021  10.738  1.00  0.91           C  
ATOM    680  NZ  LYS A  85       5.815  -1.757  10.838  1.00  0.91           N  
ATOM    681  N   LEU A  86      -1.227   1.285   8.320  1.00  0.92           N  
ATOM    682  CA  LEU A  86      -1.671   2.517   7.678  1.00  0.92           C  
ATOM    683  C   LEU A  86      -0.743   3.676   8.027  1.00  0.92           C  
ATOM    684  CB  LEU A  86      -3.105   2.852   8.095  1.00  0.92           C  
ATOM    685  O   LEU A  86      -0.543   3.984   9.204  1.00  0.92           O  
ATOM    686  CG  LEU A  86      -3.807   3.947   7.290  1.00  0.92           C  
ATOM    687  CD1 LEU A  86      -4.039   3.484   5.856  1.00  0.92           C  
ATOM    688  CD2 LEU A  86      -5.125   4.336   7.951  1.00  0.92           C  
ATOM    689  N   ILE A  87      -0.187   4.270   6.956  1.00  0.93           N  
ATOM    690  CA  ILE A  87       0.806   5.314   7.182  1.00  0.93           C  
ATOM    691  C   ILE A  87       0.357   6.609   6.510  1.00  0.93           C  
ATOM    692  CB  ILE A  87       2.198   4.893   6.657  1.00  0.93           C  
ATOM    693  O   ILE A  87      -0.079   6.598   5.356  1.00  0.93           O  
ATOM    694  CG1 ILE A  87       2.652   3.594   7.333  1.00  0.93           C  
ATOM    695  CG2 ILE A  87       3.219   6.012   6.879  1.00  0.93           C  
ATOM    696  CD1 ILE A  87       3.922   2.999   6.739  1.00  0.93           C  
ATOM    697  N   SER A  88       0.482   7.682   7.249  1.00  0.93           N  
ATOM    698  CA  SER A  88       0.168   8.978   6.659  1.00  0.93           C  
ATOM    699  C   SER A  88       1.288   9.454   5.739  1.00  0.93           C  
ATOM    700  CB  SER A  88      -0.082  10.019   7.751  1.00  0.93           C  
ATOM    701  O   SER A  88       2.468   9.276   6.047  1.00  0.93           O  
ATOM    702  OG  SER A  88       1.127  10.363   8.404  1.00  0.93           O  
ATOM    703  N   GLU A  89       0.912   9.954   4.502  1.00  0.91           N  
ATOM    704  CA  GLU A  89       1.878  10.478   3.541  1.00  0.91           C  
ATOM    705  C   GLU A  89       1.924  12.003   3.581  1.00  0.91           C  
ATOM    706  CB  GLU A  89       1.544   9.999   2.126  1.00  0.91           C  
ATOM    707  O   GLU A  89       2.637  12.628   2.793  1.00  0.91           O  
ATOM    708  CG  GLU A  89       1.617   8.489   1.955  1.00  0.91           C  
ATOM    709  CD  GLU A  89       3.032   7.941   2.054  1.00  0.91           C  
ATOM    710  OE1 GLU A  89       3.196   6.716   2.254  1.00  0.91           O  
ATOM    711  OE2 GLU A  89       3.984   8.743   1.930  1.00  0.91           O  
ATOM    712  N   GLY A  90       1.302  12.599   4.531  1.00  0.89           N  
ATOM    713  CA  GLY A  90       1.141  14.019   4.800  1.00  0.89           C  
ATOM    714  C   GLY A  90       0.138  14.308   5.901  1.00  0.89           C  
ATOM    715  O   GLY A  90      -0.048  13.493   6.807  1.00  0.89           O  
ATOM    716  N   ASN A  91      -0.303  15.586   5.870  1.00  0.92           N  
ATOM    717  CA  ASN A  91      -1.333  15.938   6.842  1.00  0.92           C  
ATOM    718  C   ASN A  91      -2.589  15.092   6.658  1.00  0.92           C  
ATOM    719  CB  ASN A  91      -1.677  17.426   6.745  1.00  0.92           C  
ATOM    720  O   ASN A  91      -3.071  14.922   5.537  1.00  0.92           O  
ATOM    721  CG  ASN A  91      -0.517  18.320   7.136  1.00  0.92           C  
ATOM    722  ND2 ASN A  91      -0.577  19.582   6.728  1.00  0.92           N  
ATOM    723  OD1 ASN A  91       0.426  17.880   7.800  1.00  0.92           O  
ATOM    724  N   CYS A  92      -2.971  14.495   7.746  1.00  0.94           N  
ATOM    725  CA  CYS A  92      -4.102  13.576   7.682  1.00  0.94           C  
ATOM    726  C   CYS A  92      -5.007  13.740   8.897  1.00  0.94           C  
ATOM    727  CB  CYS A  92      -3.614  12.131   7.590  1.00  0.94           C  
ATOM    728  O   CYS A  92      -4.525  13.946  10.012  1.00  0.94           O  
ATOM    729  SG  CYS A  92      -4.946  10.922   7.425  1.00  0.94           S  
ATOM    730  N   THR A  93      -6.339  13.768   8.609  1.00  0.97           N  
ATOM    731  CA  THR A  93      -7.312  13.848   9.693  1.00  0.97           C  
ATOM    732  C   THR A  93      -8.347  12.732   9.575  1.00  0.97           C  
ATOM    733  CB  THR A  93      -8.025  15.213   9.704  1.00  0.97           C  
ATOM    734  O   THR A  93      -8.620  12.246   8.476  1.00  0.97           O  
ATOM    735  CG2 THR A  93      -7.025  16.354   9.869  1.00  0.97           C  
ATOM    736  OG1 THR A  93      -8.731  15.387   8.469  1.00  0.97           O  
ATOM    737  N   GLY A  94      -8.822  12.274  10.715  1.00  0.97           N  
ATOM    738  CA  GLY A  94      -9.847  11.244  10.762  1.00  0.97           C  
ATOM    739  C   GLY A  94     -10.247  10.865  12.175  1.00  0.97           C  
ATOM    740  O   GLY A  94     -10.125  11.672  13.098  1.00  0.97           O  
ATOM    741  N   TYR A  95     -10.910   9.754  12.265  1.00  0.97           N  
ATOM    742  CA  TYR A  95     -11.285   9.230  13.573  1.00  0.97           C  
ATOM    743  C   TYR A  95     -11.253   7.707  13.580  1.00  0.97           C  
ATOM    744  CB  TYR A  95     -12.679   9.725  13.971  1.00  0.97           C  
ATOM    745  O   TYR A  95     -11.118   7.078  12.528  1.00  0.97           O  
ATOM    746  CG  TYR A  95     -13.758   9.359  12.981  1.00  0.97           C  
ATOM    747  CD1 TYR A  95     -14.088  10.215  11.933  1.00  0.97           C  
ATOM    748  CD2 TYR A  95     -14.451   8.159  13.093  1.00  0.97           C  
ATOM    749  CE1 TYR A  95     -15.083   9.883  11.019  1.00  0.97           C  
ATOM    750  CE2 TYR A  95     -15.448   7.816  12.186  1.00  0.97           C  
ATOM    751  OH  TYR A  95     -16.742   8.350  10.252  1.00  0.97           O  
ATOM    752  CZ  TYR A  95     -15.756   8.683  11.154  1.00  0.97           C  
ATOM    753  N   HIS A  96     -11.187   7.210  14.784  1.00  0.96           N  
ATOM    754  CA  HIS A  96     -11.211   5.757  14.915  1.00  0.96           C  
ATOM    755  C   HIS A  96     -12.185   5.318  16.003  1.00  0.96           C  
ATOM    756  CB  HIS A  96      -9.809   5.224  15.219  1.00  0.96           C  
ATOM    757  O   HIS A  96     -12.529   6.104  16.889  1.00  0.96           O  
ATOM    758  CG  HIS A  96      -9.293   5.626  16.564  1.00  0.96           C  
ATOM    759  CD2 HIS A  96      -8.575   6.705  16.954  1.00  0.96           C  
ATOM    760  ND1 HIS A  96      -9.500   4.870  17.697  1.00  0.96           N  
ATOM    761  CE1 HIS A  96      -8.931   5.469  18.729  1.00  0.96           C  
ATOM    762  NE2 HIS A  96      -8.362   6.585  18.305  1.00  0.96           N  
ATOM    763  N   LEU A  97     -12.669   4.118  15.894  1.00  0.96           N  
ATOM    764  CA  LEU A  97     -13.515   3.486  16.901  1.00  0.96           C  
ATOM    765  C   LEU A  97     -13.342   1.971  16.882  1.00  0.96           C  
ATOM    766  CB  LEU A  97     -14.984   3.847  16.669  1.00  0.96           C  
ATOM    767  O   LEU A  97     -12.865   1.408  15.895  1.00  0.96           O  
ATOM    768  CG  LEU A  97     -15.615   3.327  15.377  1.00  0.96           C  
ATOM    769  CD1 LEU A  97     -17.095   3.690  15.326  1.00  0.96           C  
ATOM    770  CD2 LEU A  97     -14.881   3.882  14.161  1.00  0.96           C  
ATOM    771  N   PRO A  98     -13.611   1.356  18.095  1.00  0.94           N  
ATOM    772  CA  PRO A  98     -13.482  -0.102  18.146  1.00  0.94           C  
ATOM    773  C   PRO A  98     -14.293  -0.804  17.059  1.00  0.94           C  
ATOM    774  CB  PRO A  98     -14.013  -0.455  19.537  1.00  0.94           C  
ATOM    775  O   PRO A  98     -15.427  -0.408  16.776  1.00  0.94           O  
ATOM    776  CG  PRO A  98     -13.790   0.776  20.355  1.00  0.94           C  
ATOM    777  CD  PRO A  98     -14.026   1.977  19.484  1.00  0.94           C  
ATOM    778  N   ALA A  99     -13.706  -1.797  16.442  1.00  0.94           N  
ATOM    779  CA  ALA A  99     -14.308  -2.529  15.330  1.00  0.94           C  
ATOM    780  C   ALA A  99     -15.653  -3.127  15.731  1.00  0.94           C  
ATOM    781  CB  ALA A  99     -13.365  -3.626  14.843  1.00  0.94           C  
ATOM    782  O   ALA A  99     -16.619  -3.064  14.967  1.00  0.94           O  
ATOM    783  N   LYS A 100     -15.729  -3.670  16.933  1.00  0.94           N  
ATOM    784  CA  LYS A 100     -16.967  -4.267  17.423  1.00  0.94           C  
ATOM    785  C   LYS A 100     -18.083  -3.229  17.508  1.00  0.94           C  
ATOM    786  CB  LYS A 100     -16.748  -4.913  18.792  1.00  0.94           C  
ATOM    787  O   LYS A 100     -19.227  -3.509  17.145  1.00  0.94           O  
ATOM    788  CG  LYS A 100     -15.948  -6.206  18.746  1.00  0.94           C  
ATOM    789  CD  LYS A 100     -15.864  -6.862  20.118  1.00  0.94           C  
ATOM    790  CE  LYS A 100     -15.060  -8.154  20.074  1.00  0.94           C  
ATOM    791  NZ  LYS A 100     -14.947  -8.783  21.424  1.00  0.94           N  
ATOM    792  N   GLN A 101     -17.670  -2.090  17.997  1.00  0.96           N  
ATOM    793  CA  GLN A 101     -18.628  -0.993  18.078  1.00  0.96           C  
ATOM    794  C   GLN A 101     -19.075  -0.548  16.689  1.00  0.96           C  
ATOM    795  CB  GLN A 101     -18.028   0.190  18.840  1.00  0.96           C  
ATOM    796  O   GLN A 101     -20.252  -0.248  16.476  1.00  0.96           O  
ATOM    797  CG  GLN A 101     -19.012   1.325  19.089  1.00  0.96           C  
ATOM    798  CD  GLN A 101     -18.417   2.445  19.921  1.00  0.96           C  
ATOM    799  NE2 GLN A 101     -19.277   3.219  20.575  1.00  0.96           N  
ATOM    800  OE1 GLN A 101     -17.195   2.614  19.977  1.00  0.96           O  
ATOM    801  N   THR A 102     -18.188  -0.499  15.785  1.00  0.97           N  
ATOM    802  CA  THR A 102     -18.496  -0.137  14.406  1.00  0.97           C  
ATOM    803  C   THR A 102     -19.564  -1.061  13.830  1.00  0.97           C  
ATOM    804  CB  THR A 102     -17.237  -0.188  13.521  1.00  0.97           C  
ATOM    805  O   THR A 102     -20.565  -0.596  13.281  1.00  0.97           O  
ATOM    806  CG2 THR A 102     -17.564   0.179  12.077  1.00  0.97           C  
ATOM    807  OG1 THR A 102     -16.265   0.734  14.028  1.00  0.97           O  
ATOM    808  N   ILE A 103     -19.415  -2.330  14.013  1.00  0.97           N  
ATOM    809  CA  ILE A 103     -20.338  -3.330  13.487  1.00  0.97           C  
ATOM    810  C   ILE A 103     -21.715  -3.145  14.120  1.00  0.97           C  
ATOM    811  CB  ILE A 103     -19.821  -4.764  13.739  1.00  0.97           C  
ATOM    812  O   ILE A 103     -22.735  -3.201  13.429  1.00  0.97           O  
ATOM    813  CG1 ILE A 103     -18.557  -5.029  12.913  1.00  0.97           C  
ATOM    814  CG2 ILE A 103     -20.909  -5.794  13.420  1.00  0.97           C  
ATOM    815  CD1 ILE A 103     -18.743  -4.830  11.415  1.00  0.97           C  
ATOM    816  N   THR A 104     -21.764  -2.923  15.406  1.00  0.97           N  
ATOM    817  CA  THR A 104     -23.019  -2.708  16.119  1.00  0.97           C  
ATOM    818  C   THR A 104     -23.760  -1.499  15.556  1.00  0.97           C  
ATOM    819  CB  THR A 104     -22.778  -2.510  17.627  1.00  0.97           C  
ATOM    820  O   THR A 104     -24.964  -1.566  15.299  1.00  0.97           O  
ATOM    821  CG2 THR A 104     -24.086  -2.238  18.362  1.00  0.97           C  
ATOM    822  OG1 THR A 104     -22.176  -3.693  18.167  1.00  0.97           O  
ATOM    823  N   LEU A 105     -23.004  -0.437  15.287  1.00  0.98           N  
ATOM    824  CA  LEU A 105     -23.586   0.794  14.762  1.00  0.98           C  
ATOM    825  C   LEU A 105     -24.113   0.586  13.347  1.00  0.98           C  
ATOM    826  CB  LEU A 105     -22.552   1.923  14.773  1.00  0.98           C  
ATOM    827  O   LEU A 105     -25.185   1.086  12.999  1.00  0.98           O  
ATOM    828  CG  LEU A 105     -22.137   2.449  16.148  1.00  0.98           C  
ATOM    829  CD1 LEU A 105     -20.936   3.380  16.019  1.00  0.98           C  
ATOM    830  CD2 LEU A 105     -23.304   3.162  16.823  1.00  0.98           C  
ATOM    831  N   ILE A 106     -23.389  -0.156  12.571  1.00  0.98           N  
ATOM    832  CA  ILE A 106     -23.818  -0.454  11.209  1.00  0.98           C  
ATOM    833  C   ILE A 106     -25.129  -1.237  11.240  1.00  0.98           C  
ATOM    834  CB  ILE A 106     -22.739  -1.245  10.436  1.00  0.98           C  
ATOM    835  O   ILE A 106     -26.066  -0.920  10.505  1.00  0.98           O  
ATOM    836  CG1 ILE A 106     -21.564  -0.331  10.072  1.00  0.98           C  
ATOM    837  CG2 ILE A 106     -23.338  -1.893   9.184  1.00  0.98           C  
ATOM    838  CD1 ILE A 106     -20.375  -1.063   9.464  1.00  0.98           C  
ATOM    839  N   GLU A 107     -25.235  -2.165  12.090  1.00  0.98           N  
ATOM    840  CA  GLU A 107     -26.421  -3.004  12.230  1.00  0.98           C  
ATOM    841  C   GLU A 107     -27.612  -2.197  12.739  1.00  0.98           C  
ATOM    842  CB  GLU A 107     -26.141  -4.178  13.171  1.00  0.98           C  
ATOM    843  O   GLU A 107     -28.695  -2.243  12.153  1.00  0.98           O  
ATOM    844  CG  GLU A 107     -27.329  -5.110  13.363  1.00  0.98           C  
ATOM    845  CD  GLU A 107     -27.591  -6.003  12.160  1.00  0.98           C  
ATOM    846  OE1 GLU A 107     -28.715  -6.539  12.036  1.00  0.98           O  
ATOM    847  OE2 GLU A 107     -26.663  -6.170  11.337  1.00  0.98           O  
ATOM    848  N   GLN A 108     -27.456  -1.435  13.736  1.00  0.98           N  
ATOM    849  CA  GLN A 108     -28.522  -0.680  14.385  1.00  0.98           C  
ATOM    850  C   GLN A 108     -29.092   0.383  13.450  1.00  0.98           C  
ATOM    851  CB  GLN A 108     -28.012  -0.029  15.672  1.00  0.98           C  
ATOM    852  O   GLN A 108     -30.285   0.686  13.501  1.00  0.98           O  
ATOM    853  CG  GLN A 108     -27.768  -1.016  16.806  1.00  0.98           C  
ATOM    854  CD  GLN A 108     -27.141  -0.366  18.025  1.00  0.98           C  
ATOM    855  NE2 GLN A 108     -27.222  -1.043  19.165  1.00  0.98           N  
ATOM    856  OE1 GLN A 108     -26.588   0.735  17.942  1.00  0.98           O  
ATOM    857  N   ASN A 109     -28.254   0.819  12.571  1.00  0.98           N  
ATOM    858  CA  ASN A 109     -28.675   1.907  11.695  1.00  0.98           C  
ATOM    859  C   ASN A 109     -28.998   1.405  10.291  1.00  0.98           C  
ATOM    860  CB  ASN A 109     -27.600   2.995  11.636  1.00  0.98           C  
ATOM    861  O   ASN A 109     -29.124   2.198   9.357  1.00  0.98           O  
ATOM    862  CG  ASN A 109     -27.511   3.799  12.918  1.00  0.98           C  
ATOM    863  ND2 ASN A 109     -26.570   3.437  13.781  1.00  0.98           N  
ATOM    864  OD1 ASN A 109     -28.283   4.738  13.130  1.00  0.98           O  
ATOM    865  N   GLN A 110     -29.021   0.075  10.061  1.00  0.98           N  
ATOM    866  CA  GLN A 110     -29.359  -0.579   8.801  1.00  0.98           C  
ATOM    867  C   GLN A 110     -28.466  -0.083   7.667  1.00  0.98           C  
ATOM    868  CB  GLN A 110     -30.829  -0.345   8.451  1.00  0.98           C  
ATOM    869  O   GLN A 110     -28.957   0.290   6.600  1.00  0.98           O  
ATOM    870  CG  GLN A 110     -31.802  -0.880   9.494  1.00  0.98           C  
ATOM    871  CD  GLN A 110     -31.795  -2.394   9.580  1.00  0.98           C  
ATOM    872  NE2 GLN A 110     -31.883  -2.919  10.798  1.00  0.98           N  
ATOM    873  OE1 GLN A 110     -31.712  -3.087   8.561  1.00  0.98           O  
ATOM    874  N   LEU A 111     -27.118  -0.060   7.958  1.00  0.99           N  
ATOM    875  CA  LEU A 111     -26.160   0.480   6.999  1.00  0.99           C  
ATOM    876  C   LEU A 111     -25.339  -0.637   6.364  1.00  0.99           C  
ATOM    877  CB  LEU A 111     -25.230   1.488   7.681  1.00  0.99           C  
ATOM    878  O   LEU A 111     -24.225  -0.401   5.890  1.00  0.99           O  
ATOM    879  CG  LEU A 111     -25.877   2.787   8.165  1.00  0.99           C  
ATOM    880  CD1 LEU A 111     -24.888   3.592   9.001  1.00  0.99           C  
ATOM    881  CD2 LEU A 111     -26.378   3.609   6.982  1.00  0.99           C  
ATOM    882  N   TRP A 112     -25.859  -1.869   6.403  1.00  0.98           N  
ATOM    883  CA  TRP A 112     -25.089  -2.988   5.871  1.00  0.98           C  
ATOM    884  C   TRP A 112     -24.927  -2.867   4.359  1.00  0.98           C  
ATOM    885  CB  TRP A 112     -25.761  -4.319   6.220  1.00  0.98           C  
ATOM    886  O   TRP A 112     -23.884  -3.228   3.809  1.00  0.98           O  
ATOM    887  CG  TRP A 112     -25.504  -4.781   7.623  1.00  0.98           C  
ATOM    888  CD1 TRP A 112     -26.395  -4.804   8.659  1.00  0.98           C  
ATOM    889  CD2 TRP A 112     -24.269  -5.283   8.144  1.00  0.98           C  
ATOM    890  CE2 TRP A 112     -24.485  -5.592   9.505  1.00  0.98           C  
ATOM    891  CE3 TRP A 112     -23.000  -5.502   7.591  1.00  0.98           C  
ATOM    892  NE1 TRP A 112     -25.788  -5.291   9.794  1.00  0.98           N  
ATOM    893  CH2 TRP A 112     -22.245  -6.314   9.756  1.00  0.98           C  
ATOM    894  CZ2 TRP A 112     -23.477  -6.110  10.322  1.00  0.98           C  
ATOM    895  CZ3 TRP A 112     -21.998  -6.017   8.405  1.00  0.98           C  
ATOM    896  N   ARG A 113     -25.943  -2.301   3.745  1.00  0.98           N  
ATOM    897  CA  ARG A 113     -25.840  -2.097   2.304  1.00  0.98           C  
ATOM    898  C   ARG A 113     -24.715  -1.124   1.967  1.00  0.98           C  
ATOM    899  CB  ARG A 113     -27.165  -1.583   1.737  1.00  0.98           C  
ATOM    900  O   ARG A 113     -23.904  -1.389   1.077  1.00  0.98           O  
ATOM    901  CG  ARG A 113     -27.170  -1.427   0.225  1.00  0.98           C  
ATOM    902  CD  ARG A 113     -28.524  -0.960  -0.290  1.00  0.98           C  
ATOM    903  NE  ARG A 113     -28.490  -0.685  -1.723  1.00  0.98           N  
ATOM    904  NH1 ARG A 113     -30.287   0.766  -1.697  1.00  0.98           N  
ATOM    905  NH2 ARG A 113     -29.207   0.308  -3.666  1.00  0.98           N  
ATOM    906  CZ  ARG A 113     -29.328   0.129  -2.359  1.00  0.98           C  
ATOM    907  N   ASP A 114     -24.603  -0.071   2.666  1.00  0.99           N  
ATOM    908  CA  ASP A 114     -23.561   0.930   2.460  1.00  0.99           C  
ATOM    909  C   ASP A 114     -22.178   0.352   2.753  1.00  0.99           C  
ATOM    910  CB  ASP A 114     -23.814   2.157   3.339  1.00  0.99           C  
ATOM    911  O   ASP A 114     -21.231   0.583   1.998  1.00  0.99           O  
ATOM    912  CG  ASP A 114     -25.176   2.785   3.102  1.00  0.99           C  
ATOM    913  OD1 ASP A 114     -25.351   3.499   2.091  1.00  0.99           O  
ATOM    914  OD2 ASP A 114     -26.082   2.567   3.935  1.00  0.99           O  
ATOM    915  N   ALA A 115     -22.115  -0.369   3.855  1.00  0.98           N  
ATOM    916  CA  ALA A 115     -20.863  -1.027   4.219  1.00  0.98           C  
ATOM    917  C   ALA A 115     -20.432  -2.019   3.143  1.00  0.98           C  
ATOM    918  CB  ALA A 115     -21.005  -1.734   5.565  1.00  0.98           C  
ATOM    919  O   ALA A 115     -19.251  -2.095   2.797  1.00  0.98           O  
ATOM    920  N   PHE A 116     -21.368  -2.732   2.647  1.00  0.98           N  
ATOM    921  CA  PHE A 116     -21.089  -3.716   1.608  1.00  0.98           C  
ATOM    922  C   PHE A 116     -20.532  -3.043   0.360  1.00  0.98           C  
ATOM    923  CB  PHE A 116     -22.354  -4.506   1.259  1.00  0.98           C  
ATOM    924  O   PHE A 116     -19.548  -3.512  -0.218  1.00  0.98           O  
ATOM    925  CG  PHE A 116     -22.167  -5.486   0.133  1.00  0.98           C  
ATOM    926  CD1 PHE A 116     -22.631  -5.196  -1.144  1.00  0.98           C  
ATOM    927  CD2 PHE A 116     -21.527  -6.699   0.353  1.00  0.98           C  
ATOM    928  CE1 PHE A 116     -22.459  -6.102  -2.188  1.00  0.98           C  
ATOM    929  CE2 PHE A 116     -21.351  -7.609  -0.686  1.00  0.98           C  
ATOM    930  CZ  PHE A 116     -21.819  -7.310  -1.955  1.00  0.98           C  
ATOM    931  N   TYR A 117     -21.163  -1.972  -0.082  1.00  0.98           N  
ATOM    932  CA  TYR A 117     -20.674  -1.232  -1.240  1.00  0.98           C  
ATOM    933  C   TYR A 117     -19.223  -0.809  -1.044  1.00  0.98           C  
ATOM    934  CB  TYR A 117     -21.547  -0.000  -1.499  1.00  0.98           C  
ATOM    935  O   TYR A 117     -18.409  -0.918  -1.964  1.00  0.98           O  
ATOM    936  CG  TYR A 117     -22.770  -0.288  -2.336  1.00  0.98           C  
ATOM    937  CD1 TYR A 117     -22.656  -0.578  -3.694  1.00  0.98           C  
ATOM    938  CD2 TYR A 117     -24.041  -0.268  -1.772  1.00  0.98           C  
ATOM    939  CE1 TYR A 117     -23.780  -0.841  -4.469  1.00  0.98           C  
ATOM    940  CE2 TYR A 117     -25.172  -0.530  -2.538  1.00  0.98           C  
ATOM    941  OH  TYR A 117     -26.148  -1.075  -4.646  1.00  0.98           O  
ATOM    942  CZ  TYR A 117     -25.032  -0.815  -3.883  1.00  0.98           C  
ATOM    943  N   TRP A 118     -18.937  -0.349   0.138  1.00  0.98           N  
ATOM    944  CA  TRP A 118     -17.583   0.098   0.446  1.00  0.98           C  
ATOM    945  C   TRP A 118     -16.595  -1.061   0.364  1.00  0.98           C  
ATOM    946  CB  TRP A 118     -17.529   0.734   1.838  1.00  0.98           C  
ATOM    947  O   TRP A 118     -15.555  -0.954  -0.290  1.00  0.98           O  
ATOM    948  CG  TRP A 118     -16.186   1.294   2.200  1.00  0.98           C  
ATOM    949  CD1 TRP A 118     -15.232   0.705   2.982  1.00  0.98           C  
ATOM    950  CD2 TRP A 118     -15.651   2.558   1.797  1.00  0.98           C  
ATOM    951  CE2 TRP A 118     -14.366   2.670   2.372  1.00  0.98           C  
ATOM    952  CE3 TRP A 118     -16.134   3.608   1.005  1.00  0.98           C  
ATOM    953  NE1 TRP A 118     -14.134   1.527   3.089  1.00  0.98           N  
ATOM    954  CH2 TRP A 118     -14.053   4.805   1.398  1.00  0.98           C  
ATOM    955  CZ2 TRP A 118     -13.556   3.792   2.178  1.00  0.98           C  
ATOM    956  CZ3 TRP A 118     -15.327   4.724   0.813  1.00  0.98           C  
ATOM    957  N   LEU A 119     -16.906  -2.149   1.008  1.00  0.97           N  
ATOM    958  CA  LEU A 119     -16.041  -3.324   1.001  1.00  0.97           C  
ATOM    959  C   LEU A 119     -15.879  -3.871  -0.413  1.00  0.97           C  
ATOM    960  CB  LEU A 119     -16.605  -4.410   1.921  1.00  0.97           C  
ATOM    961  O   LEU A 119     -14.792  -4.313  -0.791  1.00  0.97           O  
ATOM    962  CG  LEU A 119     -16.515  -4.140   3.423  1.00  0.97           C  
ATOM    963  CD1 LEU A 119     -17.308  -5.188   4.198  1.00  0.97           C  
ATOM    964  CD2 LEU A 119     -15.060  -4.120   3.877  1.00  0.97           C  
ATOM    965  N   ALA A 120     -16.954  -3.857  -1.179  1.00  0.97           N  
ATOM    966  CA  ALA A 120     -16.895  -4.298  -2.570  1.00  0.97           C  
ATOM    967  C   ALA A 120     -15.931  -3.435  -3.378  1.00  0.97           C  
ATOM    968  CB  ALA A 120     -18.286  -4.267  -3.198  1.00  0.97           C  
ATOM    969  O   ALA A 120     -15.158  -3.950  -4.190  1.00  0.97           O  
ATOM    970  N   TRP A 121     -16.022  -2.176  -3.146  1.00  0.97           N  
ATOM    971  CA  TRP A 121     -15.107  -1.254  -3.810  1.00  0.97           C  
ATOM    972  C   TRP A 121     -13.659  -1.573  -3.455  1.00  0.97           C  
ATOM    973  CB  TRP A 121     -15.432   0.194  -3.430  1.00  0.97           C  
ATOM    974  O   TRP A 121     -12.798  -1.643  -4.335  1.00  0.97           O  
ATOM    975  CG  TRP A 121     -14.382   1.182  -3.839  1.00  0.97           C  
ATOM    976  CD1 TRP A 121     -14.155   1.670  -5.096  1.00  0.97           C  
ATOM    977  CD2 TRP A 121     -13.411   1.798  -2.987  1.00  0.97           C  
ATOM    978  CE2 TRP A 121     -12.627   2.651  -3.796  1.00  0.97           C  
ATOM    979  CE3 TRP A 121     -13.128   1.713  -1.618  1.00  0.97           C  
ATOM    980  NE1 TRP A 121     -13.101   2.555  -5.076  1.00  0.97           N  
ATOM    981  CH2 TRP A 121     -11.323   3.312  -1.935  1.00  0.97           C  
ATOM    982  CZ2 TRP A 121     -11.578   3.414  -3.278  1.00  0.97           C  
ATOM    983  CZ3 TRP A 121     -12.084   2.473  -1.104  1.00  0.97           C  
ATOM    984  N   GLN A 122     -13.330  -1.799  -2.234  1.00  0.95           N  
ATOM    985  CA  GLN A 122     -11.981  -2.146  -1.798  1.00  0.95           C  
ATOM    986  C   GLN A 122     -11.502  -3.433  -2.463  1.00  0.95           C  
ATOM    987  CB  GLN A 122     -11.930  -2.292  -0.276  1.00  0.95           C  
ATOM    988  O   GLN A 122     -10.356  -3.518  -2.910  1.00  0.95           O  
ATOM    989  CG  GLN A 122     -12.009  -0.967   0.471  1.00  0.95           C  
ATOM    990  CD  GLN A 122     -11.877  -1.133   1.974  1.00  0.95           C  
ATOM    991  NE2 GLN A 122     -11.545  -0.046   2.663  1.00  0.95           N  
ATOM    992  OE1 GLN A 122     -12.074  -2.227   2.511  1.00  0.95           O  
ATOM    993  N   ASN A 123     -12.394  -4.371  -2.486  1.00  0.95           N  
ATOM    994  CA  ASN A 123     -12.070  -5.645  -3.120  1.00  0.95           C  
ATOM    995  C   ASN A 123     -11.745  -5.468  -4.600  1.00  0.95           C  
ATOM    996  CB  ASN A 123     -13.219  -6.640  -2.944  1.00  0.95           C  
ATOM    997  O   ASN A 123     -10.819  -6.098  -5.116  1.00  0.95           O  
ATOM    998  CG  ASN A 123     -13.210  -7.307  -1.582  1.00  0.95           C  
ATOM    999  ND2 ASN A 123     -14.391  -7.662  -1.088  1.00  0.95           N  
ATOM   1000  OD1 ASN A 123     -12.152  -7.501  -0.979  1.00  0.95           O  
ATOM   1001  N   ARG A 124     -12.493  -4.656  -5.268  1.00  0.95           N  
ATOM   1002  CA  ARG A 124     -12.258  -4.398  -6.685  1.00  0.95           C  
ATOM   1003  C   ARG A 124     -10.895  -3.752  -6.906  1.00  0.95           C  
ATOM   1004  CB  ARG A 124     -13.361  -3.505  -7.259  1.00  0.95           C  
ATOM   1005  O   ARG A 124     -10.187  -4.093  -7.856  1.00  0.95           O  
ATOM   1006  CG  ARG A 124     -14.695  -4.211  -7.437  1.00  0.95           C  
ATOM   1007  CD  ARG A 124     -14.592  -5.373  -8.415  1.00  0.95           C  
ATOM   1008  NE  ARG A 124     -15.868  -6.067  -8.564  1.00  0.95           N  
ATOM   1009  NH1 ARG A 124     -15.204  -7.332 -10.379  1.00  0.95           N  
ATOM   1010  NH2 ARG A 124     -17.325  -7.551  -9.538  1.00  0.95           N  
ATOM   1011  CZ  ARG A 124     -16.130  -6.982  -9.493  1.00  0.95           C  
ATOM   1012  N   ILE A 125     -10.539  -2.865  -6.025  1.00  0.93           N  
ATOM   1013  CA  ILE A 125      -9.237  -2.211  -6.096  1.00  0.93           C  
ATOM   1014  C   ILE A 125      -8.129  -3.249  -5.932  1.00  0.93           C  
ATOM   1015  CB  ILE A 125      -9.099  -1.107  -5.024  1.00  0.93           C  
ATOM   1016  O   ILE A 125      -7.142  -3.235  -6.672  1.00  0.93           O  
ATOM   1017  CG1 ILE A 125     -10.068   0.045  -5.317  1.00  0.93           C  
ATOM   1018  CG2 ILE A 125      -7.655  -0.602  -4.950  1.00  0.93           C  
ATOM   1019  CD1 ILE A 125      -9.807   0.752  -6.640  1.00  0.93           C  
ATOM   1020  N   LEU A 126      -8.286  -4.150  -5.022  1.00  0.92           N  
ATOM   1021  CA  LEU A 126      -7.298  -5.196  -4.783  1.00  0.92           C  
ATOM   1022  C   LEU A 126      -7.202  -6.136  -5.980  1.00  0.92           C  
ATOM   1023  CB  LEU A 126      -7.652  -5.990  -3.522  1.00  0.92           C  
ATOM   1024  O   LEU A 126      -6.113  -6.603  -6.322  1.00  0.92           O  
ATOM   1025  CG  LEU A 126      -7.486  -5.257  -2.190  1.00  0.92           C  
ATOM   1026  CD1 LEU A 126      -7.973  -6.131  -1.040  1.00  0.92           C  
ATOM   1027  CD2 LEU A 126      -6.031  -4.851  -1.981  1.00  0.92           C  
ATOM   1028  N   GLU A 127      -8.310  -6.432  -6.574  1.00  0.94           N  
ATOM   1029  CA  GLU A 127      -8.341  -7.264  -7.773  1.00  0.94           C  
ATOM   1030  C   GLU A 127      -7.566  -6.614  -8.916  1.00  0.94           C  
ATOM   1031  CB  GLU A 127      -9.785  -7.534  -8.204  1.00  0.94           C  
ATOM   1032  O   GLU A 127      -6.815  -7.287  -9.626  1.00  0.94           O  
ATOM   1033  CG  GLU A 127      -9.908  -8.518  -9.358  1.00  0.94           C  
ATOM   1034  CD  GLU A 127     -11.348  -8.782  -9.769  1.00  0.94           C  
ATOM   1035  OE1 GLU A 127     -11.581  -9.654 -10.637  1.00  0.94           O  
ATOM   1036  OE2 GLU A 127     -12.250  -8.112  -9.220  1.00  0.94           O  
ATOM   1037  N   LEU A 128      -7.825  -5.339  -9.097  1.00  0.90           N  
ATOM   1038  CA  LEU A 128      -7.110  -4.593 -10.127  1.00  0.90           C  
ATOM   1039  C   LEU A 128      -5.603  -4.666  -9.904  1.00  0.90           C  
ATOM   1040  CB  LEU A 128      -7.565  -3.131 -10.144  1.00  0.90           C  
ATOM   1041  O   LEU A 128      -4.839  -4.849 -10.854  1.00  0.90           O  
ATOM   1042  CG  LEU A 128      -8.938  -2.856 -10.759  1.00  0.90           C  
ATOM   1043  CD1 LEU A 128      -9.355  -1.412 -10.499  1.00  0.90           C  
ATOM   1044  CD2 LEU A 128      -8.924  -3.153 -12.255  1.00  0.90           C  
ATOM   1045  N   ARG A 129      -5.311  -4.549  -8.728  1.00  0.91           N  
ATOM   1046  CA  ARG A 129      -3.902  -4.682  -8.375  1.00  0.91           C  
ATOM   1047  C   ARG A 129      -3.367  -6.057  -8.759  1.00  0.91           C  
ATOM   1048  CB  ARG A 129      -3.697  -4.440  -6.878  1.00  0.91           C  
ATOM   1049  O   ARG A 129      -2.281  -6.169  -9.332  1.00  0.91           O  
ATOM   1050  CG  ARG A 129      -2.254  -4.583  -6.422  1.00  0.91           C  
ATOM   1051  CD  ARG A 129      -2.125  -4.460  -4.910  1.00  0.91           C  
ATOM   1052  NE  ARG A 129      -0.801  -4.867  -4.447  1.00  0.91           N  
ATOM   1053  NH1 ARG A 129      -1.361  -7.089  -4.151  1.00  0.91           N  
ATOM   1054  NH2 ARG A 129       0.765  -6.366  -3.690  1.00  0.91           N  
ATOM   1055  CZ  ARG A 129      -0.469  -6.106  -4.097  1.00  0.91           C  
ATOM   1056  N   ASP A 130      -4.025  -7.001  -8.466  1.00  0.92           N  
ATOM   1057  CA  ASP A 130      -3.609  -8.372  -8.743  1.00  0.92           C  
ATOM   1058  C   ASP A 130      -3.410  -8.593 -10.241  1.00  0.92           C  
ATOM   1059  CB  ASP A 130      -4.635  -9.366  -8.197  1.00  0.92           C  
ATOM   1060  O   ASP A 130      -2.436  -9.222 -10.658  1.00  0.92           O  
ATOM   1061  CG  ASP A 130      -4.520  -9.572  -6.697  1.00  0.92           C  
ATOM   1062  OD1 ASP A 130      -3.554  -9.068  -6.084  1.00  0.92           O  
ATOM   1063  OD2 ASP A 130      -5.402 -10.248  -6.123  1.00  0.92           O  
ATOM   1064  N   VAL A 131      -4.319  -8.081 -10.990  1.00  0.90           N  
ATOM   1065  CA  VAL A 131      -4.259  -8.239 -12.439  1.00  0.90           C  
ATOM   1066  C   VAL A 131      -2.996  -7.574 -12.980  1.00  0.90           C  
ATOM   1067  CB  VAL A 131      -5.510  -7.647 -13.127  1.00  0.90           C  
ATOM   1068  O   VAL A 131      -2.393  -8.061 -13.940  1.00  0.90           O  
ATOM   1069  CG1 VAL A 131      -5.300  -7.547 -14.636  1.00  0.90           C  
ATOM   1070  CG2 VAL A 131      -6.743  -8.492 -12.810  1.00  0.90           C  
ATOM   1071  N   GLN A 132      -2.559  -6.567 -12.267  1.00  0.88           N  
ATOM   1072  CA  GLN A 132      -1.400  -5.799 -12.710  1.00  0.88           C  
ATOM   1073  C   GLN A 132      -0.098  -6.486 -12.309  1.00  0.88           C  
ATOM   1074  CB  GLN A 132      -1.444  -4.382 -12.137  1.00  0.88           C  
ATOM   1075  O   GLN A 132       0.924  -6.332 -12.981  1.00  0.88           O  
ATOM   1076  CG  GLN A 132      -2.563  -3.522 -12.709  1.00  0.88           C  
ATOM   1077  CD  GLN A 132      -2.688  -2.181 -12.010  1.00  0.88           C  
ATOM   1078  NE2 GLN A 132      -3.327  -1.223 -12.675  1.00  0.88           N  
ATOM   1079  OE1 GLN A 132      -2.216  -2.007 -10.883  1.00  0.88           O  
ATOM   1080  N   LEU A 133      -0.159  -7.294 -11.371  1.00  0.89           N  
ATOM   1081  CA  LEU A 133       1.075  -7.822 -10.800  1.00  0.89           C  
ATOM   1082  C   LEU A 133       1.288  -9.274 -11.216  1.00  0.89           C  
ATOM   1083  CB  LEU A 133       1.049  -7.715  -9.273  1.00  0.89           C  
ATOM   1084  O   LEU A 133       2.424  -9.700 -11.439  1.00  0.89           O  
ATOM   1085  CG  LEU A 133       1.105  -6.302  -8.692  1.00  0.89           C  
ATOM   1086  CD1 LEU A 133       1.030  -6.352  -7.169  1.00  0.89           C  
ATOM   1087  CD2 LEU A 133       2.372  -5.586  -9.147  1.00  0.89           C  
ATOM   1088  N   ILE A 134       0.261  -9.971 -11.372  1.00  0.90           N  
ATOM   1089  CA  ILE A 134       0.368 -11.410 -11.587  1.00  0.90           C  
ATOM   1090  C   ILE A 134       0.394 -11.708 -13.085  1.00  0.90           C  
ATOM   1091  CB  ILE A 134      -0.793 -12.171 -10.909  1.00  0.90           C  
ATOM   1092  O   ILE A 134      -0.470 -11.242 -13.832  1.00  0.90           O  
ATOM   1093  CG1 ILE A 134      -0.755 -11.961  -9.391  1.00  0.90           C  
ATOM   1094  CG2 ILE A 134      -0.738 -13.662 -11.258  1.00  0.90           C  
ATOM   1095  CD1 ILE A 134      -1.952 -12.547  -8.655  1.00  0.90           C  
ATOM   1096  N   GLY A 135       1.445 -12.460 -13.548  1.00  0.88           N  
ATOM   1097  CA  GLY A 135       1.495 -12.964 -14.911  1.00  0.88           C  
ATOM   1098  C   GLY A 135       2.078 -11.967 -15.895  1.00  0.88           C  
ATOM   1099  O   GLY A 135       2.091 -12.214 -17.103  1.00  0.88           O  
ATOM   1100  N   HIS A 136       2.512 -10.769 -15.371  1.00  0.91           N  
ATOM   1101  CA  HIS A 136       3.063  -9.747 -16.253  1.00  0.91           C  
ATOM   1102  C   HIS A 136       4.578  -9.649 -16.105  1.00  0.91           C  
ATOM   1103  CB  HIS A 136       2.419  -8.389 -15.968  1.00  0.91           C  
ATOM   1104  O   HIS A 136       5.126  -9.985 -15.053  1.00  0.91           O  
ATOM   1105  CG  HIS A 136       0.969  -8.325 -16.330  1.00  0.91           C  
ATOM   1106  CD2 HIS A 136      -0.143  -8.370 -15.560  1.00  0.91           C  
ATOM   1107  ND1 HIS A 136       0.533  -8.201 -17.632  1.00  0.91           N  
ATOM   1108  CE1 HIS A 136      -0.790  -8.172 -17.645  1.00  0.91           C  
ATOM   1109  NE2 HIS A 136      -1.224  -8.273 -16.401  1.00  0.91           N  
ATOM   1110  N   ASN A 137       5.284  -9.349 -17.214  1.00  0.94           N  
ATOM   1111  CA  ASN A 137       6.725  -9.139 -17.132  1.00  0.94           C  
ATOM   1112  C   ASN A 137       7.062  -7.817 -16.450  1.00  0.94           C  
ATOM   1113  CB  ASN A 137       7.355  -9.193 -18.526  1.00  0.94           C  
ATOM   1114  O   ASN A 137       6.164  -7.056 -16.083  1.00  0.94           O  
ATOM   1115  CG  ASN A 137       6.851  -8.092 -19.437  1.00  0.94           C  
ATOM   1116  ND2 ASN A 137       6.551  -8.443 -20.682  1.00  0.94           N  
ATOM   1117  OD1 ASN A 137       6.733  -6.934 -19.026  1.00  0.94           O  
ATOM   1118  N   SER A 138       8.331  -7.639 -16.091  1.00  0.95           N  
ATOM   1119  CA  SER A 138       8.797  -6.484 -15.331  1.00  0.95           C  
ATOM   1120  C   SER A 138       8.338  -5.179 -15.971  1.00  0.95           C  
ATOM   1121  CB  SER A 138      10.322  -6.497 -15.217  1.00  0.95           C  
ATOM   1122  O   SER A 138       7.864  -4.275 -15.280  1.00  0.95           O  
ATOM   1123  OG  SER A 138      10.762  -7.618 -14.470  1.00  0.95           O  
ATOM   1124  N   TYR A 139       8.462  -5.064 -17.242  1.00  0.96           N  
ATOM   1125  CA  TYR A 139       8.065  -3.838 -17.925  1.00  0.96           C  
ATOM   1126  C   TYR A 139       6.579  -3.563 -17.733  1.00  0.96           C  
ATOM   1127  CB  TYR A 139       8.391  -3.926 -19.419  1.00  0.96           C  
ATOM   1128  O   TYR A 139       6.186  -2.438 -17.413  1.00  0.96           O  
ATOM   1129  CG  TYR A 139       7.759  -2.831 -20.244  1.00  0.96           C  
ATOM   1130  CD1 TYR A 139       6.670  -3.096 -21.071  1.00  0.96           C  
ATOM   1131  CD2 TYR A 139       8.248  -1.530 -20.198  1.00  0.96           C  
ATOM   1132  CE1 TYR A 139       6.085  -2.091 -21.835  1.00  0.96           C  
ATOM   1133  CE2 TYR A 139       7.672  -0.517 -20.956  1.00  0.96           C  
ATOM   1134  OH  TYR A 139       6.017   0.192 -22.523  1.00  0.96           O  
ATOM   1135  CZ  TYR A 139       6.592  -0.807 -21.770  1.00  0.96           C  
ATOM   1136  N   GLU A 140       5.761  -4.597 -17.952  1.00  0.95           N  
ATOM   1137  CA  GLU A 140       4.314  -4.439 -17.839  1.00  0.95           C  
ATOM   1138  C   GLU A 140       3.916  -3.994 -16.435  1.00  0.95           C  
ATOM   1139  CB  GLU A 140       3.601  -5.745 -18.199  1.00  0.95           C  
ATOM   1140  O   GLU A 140       3.033  -3.148 -16.273  1.00  0.95           O  
ATOM   1141  CG  GLU A 140       3.658  -6.088 -19.680  1.00  0.95           C  
ATOM   1142  CD  GLU A 140       3.055  -7.446 -20.005  1.00  0.95           C  
ATOM   1143  OE1 GLU A 140       2.623  -7.658 -21.161  1.00  0.95           O  
ATOM   1144  OE2 GLU A 140       3.014  -8.305 -19.096  1.00  0.95           O  
ATOM   1145  N   GLN A 141       4.569  -4.538 -15.449  1.00  0.96           N  
ATOM   1146  CA  GLN A 141       4.295  -4.143 -14.071  1.00  0.96           C  
ATOM   1147  C   GLN A 141       4.716  -2.698 -13.819  1.00  0.96           C  
ATOM   1148  CB  GLN A 141       5.008  -5.076 -13.092  1.00  0.96           C  
ATOM   1149  O   GLN A 141       3.987  -1.935 -13.181  1.00  0.96           O  
ATOM   1150  CG  GLN A 141       4.468  -6.500 -13.095  1.00  0.96           C  
ATOM   1151  CD  GLN A 141       5.181  -7.400 -12.103  1.00  0.96           C  
ATOM   1152  NE2 GLN A 141       5.508  -8.614 -12.533  1.00  0.96           N  
ATOM   1153  OE1 GLN A 141       5.437  -7.007 -10.961  1.00  0.96           O  
ATOM   1154  N   ILE A 142       5.862  -2.320 -14.339  1.00  0.97           N  
ATOM   1155  CA  ILE A 142       6.361  -0.956 -14.209  1.00  0.97           C  
ATOM   1156  C   ILE A 142       5.433   0.006 -14.949  1.00  0.97           C  
ATOM   1157  CB  ILE A 142       7.804  -0.828 -14.746  1.00  0.97           C  
ATOM   1158  O   ILE A 142       5.070   1.059 -14.419  1.00  0.97           O  
ATOM   1159  CG1 ILE A 142       8.779  -1.591 -13.843  1.00  0.97           C  
ATOM   1160  CG2 ILE A 142       8.207   0.645 -14.866  1.00  0.97           C  
ATOM   1161  CD1 ILE A 142      10.182  -1.723 -14.419  1.00  0.97           C  
ATOM   1162  N   ARG A 143       5.058  -0.354 -16.090  1.00  0.96           N  
ATOM   1163  CA  ARG A 143       4.131   0.445 -16.886  1.00  0.96           C  
ATOM   1164  C   ARG A 143       2.819   0.666 -16.141  1.00  0.96           C  
ATOM   1165  CB  ARG A 143       3.861  -0.227 -18.234  1.00  0.96           C  
ATOM   1166  O   ARG A 143       2.345   1.798 -16.030  1.00  0.96           O  
ATOM   1167  CG  ARG A 143       2.881   0.530 -19.115  1.00  0.96           C  
ATOM   1168  CD  ARG A 143       2.693  -0.150 -20.464  1.00  0.96           C  
ATOM   1169  NE  ARG A 143       1.743   0.573 -21.305  1.00  0.96           N  
ATOM   1170  NH1 ARG A 143      -0.135  -0.408 -20.386  1.00  0.96           N  
ATOM   1171  NH2 ARG A 143      -0.349   1.143 -22.060  1.00  0.96           N  
ATOM   1172  CZ  ARG A 143       0.422   0.434 -21.248  1.00  0.96           C  
ATOM   1173  N   ALA A 144       2.233  -0.361 -15.710  1.00  0.94           N  
ATOM   1174  CA  ALA A 144       0.976  -0.281 -14.971  1.00  0.94           C  
ATOM   1175  C   ALA A 144       1.115   0.622 -13.749  1.00  0.94           C  
ATOM   1176  CB  ALA A 144       0.517  -1.675 -14.549  1.00  0.94           C  
ATOM   1177  O   ALA A 144       0.218   1.414 -13.449  1.00  0.94           O  
ATOM   1178  N   THR A 145       2.247   0.544 -13.062  1.00  0.95           N  
ATOM   1179  CA  THR A 145       2.504   1.352 -11.875  1.00  0.95           C  
ATOM   1180  C   THR A 145       2.629   2.828 -12.241  1.00  0.95           C  
ATOM   1181  CB  THR A 145       3.783   0.890 -11.152  1.00  0.95           C  
ATOM   1182  O   THR A 145       2.097   3.693 -11.542  1.00  0.95           O  
ATOM   1183  CG2 THR A 145       4.002   1.676  -9.864  1.00  0.95           C  
ATOM   1184  OG1 THR A 145       3.669  -0.503 -10.835  1.00  0.95           O  
ATOM   1185  N   LEU A 146       3.268   3.116 -13.280  1.00  0.97           N  
ATOM   1186  CA  LEU A 146       3.398   4.492 -13.748  1.00  0.97           C  
ATOM   1187  C   LEU A 146       2.033   5.085 -14.079  1.00  0.97           C  
ATOM   1188  CB  LEU A 146       4.307   4.556 -14.979  1.00  0.97           C  
ATOM   1189  O   LEU A 146       1.749   6.234 -13.730  1.00  0.97           O  
ATOM   1190  CG  LEU A 146       5.798   4.320 -14.733  1.00  0.97           C  
ATOM   1191  CD1 LEU A 146       6.531   4.141 -16.058  1.00  0.97           C  
ATOM   1192  CD2 LEU A 146       6.398   5.473 -13.935  1.00  0.97           C  
ATOM   1193  N   LEU A 147       1.259   4.281 -14.738  1.00  0.94           N  
ATOM   1194  CA  LEU A 147      -0.076   4.735 -15.112  1.00  0.94           C  
ATOM   1195  C   LEU A 147      -0.915   5.035 -13.874  1.00  0.94           C  
ATOM   1196  CB  LEU A 147      -0.778   3.685 -15.976  1.00  0.94           C  
ATOM   1197  O   LEU A 147      -1.691   5.993 -13.862  1.00  0.94           O  
ATOM   1198  CG  LEU A 147      -0.279   3.547 -17.415  1.00  0.94           C  
ATOM   1199  CD1 LEU A 147      -0.918   2.335 -18.084  1.00  0.94           C  
ATOM   1200  CD2 LEU A 147      -0.571   4.817 -18.207  1.00  0.94           C  
ATOM   1201  N   SER A 148      -0.714   4.253 -12.875  1.00  0.92           N  
ATOM   1202  CA  SER A 148      -1.427   4.491 -11.625  1.00  0.92           C  
ATOM   1203  C   SER A 148      -0.969   5.788 -10.965  1.00  0.92           C  
ATOM   1204  CB  SER A 148      -1.227   3.321 -10.661  1.00  0.92           C  
ATOM   1205  O   SER A 148      -1.787   6.552 -10.450  1.00  0.92           O  
ATOM   1206  OG  SER A 148       0.115   3.268 -10.206  1.00  0.92           O  
ATOM   1207  N   MET A 149       0.310   6.032 -11.038  1.00  0.95           N  
ATOM   1208  CA  MET A 149       0.899   7.204 -10.398  1.00  0.95           C  
ATOM   1209  C   MET A 149       0.402   8.489 -11.051  1.00  0.95           C  
ATOM   1210  CB  MET A 149       2.427   7.142 -10.462  1.00  0.95           C  
ATOM   1211  O   MET A 149       0.228   9.506 -10.377  1.00  0.95           O  
ATOM   1212  CG  MET A 149       3.037   6.100  -9.538  1.00  0.95           C  
ATOM   1213  SD  MET A 149       4.867   6.041  -9.658  1.00  0.95           S  
ATOM   1214  CE  MET A 149       5.295   7.568  -8.776  1.00  0.95           C  
ATOM   1215  N   ILE A 150       0.163   8.508 -12.345  1.00  0.95           N  
ATOM   1216  CA  ILE A 150      -0.209   9.718 -13.070  1.00  0.95           C  
ATOM   1217  C   ILE A 150      -1.611  10.158 -12.655  1.00  0.95           C  
ATOM   1218  CB  ILE A 150      -0.146   9.502 -14.599  1.00  0.95           C  
ATOM   1219  O   ILE A 150      -1.980  11.321 -12.829  1.00  0.95           O  
ATOM   1220  CG1 ILE A 150      -0.120  10.850 -15.328  1.00  0.95           C  
ATOM   1221  CG2 ILE A 150      -1.324   8.646 -15.073  1.00  0.95           C  
ATOM   1222  CD1 ILE A 150       1.099  11.704 -15.008  1.00  0.95           C  
ATOM   1223  N   ASP A 151      -2.316   9.265 -12.064  1.00  0.91           N  
ATOM   1224  CA  ASP A 151      -3.672   9.576 -11.621  1.00  0.91           C  
ATOM   1225  C   ASP A 151      -3.658  10.298 -10.276  1.00  0.91           C  
ATOM   1226  CB  ASP A 151      -4.511   8.300 -11.525  1.00  0.91           C  
ATOM   1227  O   ASP A 151      -4.674  10.854  -9.854  1.00  0.91           O  
ATOM   1228  CG  ASP A 151      -4.867   7.720 -12.882  1.00  0.91           C  
ATOM   1229  OD1 ASP A 151      -4.879   8.471 -13.882  1.00  0.91           O  
ATOM   1230  OD2 ASP A 151      -5.143   6.503 -12.953  1.00  0.91           O  
ATOM   1231  N   TRP A 152      -2.513  10.370  -9.664  1.00  0.92           N  
ATOM   1232  CA  TRP A 152      -2.361  11.115  -8.418  1.00  0.92           C  
ATOM   1233  C   TRP A 152      -2.341  12.617  -8.681  1.00  0.92           C  
ATOM   1234  CB  TRP A 152      -1.081  10.693  -7.692  1.00  0.92           C  
ATOM   1235  O   TRP A 152      -1.992  13.057  -9.779  1.00  0.92           O  
ATOM   1236  CG  TRP A 152      -1.046   9.244  -7.310  1.00  0.92           C  
ATOM   1237  CD1 TRP A 152      -2.098   8.371  -7.294  1.00  0.92           C  
ATOM   1238  CD2 TRP A 152       0.100   8.500  -6.885  1.00  0.92           C  
ATOM   1239  CE2 TRP A 152      -0.331   7.180  -6.627  1.00  0.92           C  
ATOM   1240  CE3 TRP A 152       1.451   8.822  -6.697  1.00  0.92           C  
ATOM   1241  NE1 TRP A 152      -1.674   7.128  -6.884  1.00  0.92           N  
ATOM   1242  CH2 TRP A 152       1.859   6.523  -6.015  1.00  0.92           C  
ATOM   1243  CZ2 TRP A 152       0.543   6.181  -6.190  1.00  0.92           C  
ATOM   1244  CZ3 TRP A 152       2.319   7.827  -6.263  1.00  0.92           C  
ATOM   1245  N   ASN A 153      -2.802  13.354  -7.676  1.00  0.91           N  
ATOM   1246  CA  ASN A 153      -2.638  14.798  -7.809  1.00  0.91           C  
ATOM   1247  C   ASN A 153      -1.167  15.201  -7.779  1.00  0.91           C  
ATOM   1248  CB  ASN A 153      -3.412  15.530  -6.711  1.00  0.91           C  
ATOM   1249  O   ASN A 153      -0.311  14.410  -7.377  1.00  0.91           O  
ATOM   1250  CG  ASN A 153      -2.901  15.205  -5.321  1.00  0.91           C  
ATOM   1251  ND2 ASN A 153      -3.814  15.095  -4.364  1.00  0.91           N  
ATOM   1252  OD1 ASN A 153      -1.694  15.054  -5.109  1.00  0.91           O  
ATOM   1253  N   GLU A 154      -0.779  16.310  -8.253  1.00  0.92           N  
ATOM   1254  CA  GLU A 154       0.593  16.779  -8.424  1.00  0.92           C  
ATOM   1255  C   GLU A 154       1.338  16.801  -7.093  1.00  0.92           C  
ATOM   1256  CB  GLU A 154       0.611  18.171  -9.060  1.00  0.92           C  
ATOM   1257  O   GLU A 154       2.519  16.450  -7.030  1.00  0.92           O  
ATOM   1258  CG  GLU A 154       2.000  18.647  -9.460  1.00  0.92           C  
ATOM   1259  CD  GLU A 154       1.993  19.993 -10.166  1.00  0.92           C  
ATOM   1260  OE1 GLU A 154       3.085  20.533 -10.455  1.00  0.92           O  
ATOM   1261  OE2 GLU A 154       0.886  20.513 -10.432  1.00  0.92           O  
ATOM   1262  N   GLU A 155       0.621  17.266  -6.097  1.00  0.91           N  
ATOM   1263  CA  GLU A 155       1.223  17.337  -4.769  1.00  0.91           C  
ATOM   1264  C   GLU A 155       1.727  15.969  -4.317  1.00  0.91           C  
ATOM   1265  CB  GLU A 155       0.221  17.890  -3.753  1.00  0.91           C  
ATOM   1266  O   GLU A 155       2.868  15.838  -3.871  1.00  0.91           O  
ATOM   1267  CG  GLU A 155       0.800  18.079  -2.358  1.00  0.91           C  
ATOM   1268  CD  GLU A 155      -0.208  18.623  -1.358  1.00  0.91           C  
ATOM   1269  OE1 GLU A 155       0.123  18.721  -0.155  1.00  0.91           O  
ATOM   1270  OE2 GLU A 155      -1.338  18.952  -1.782  1.00  0.91           O  
ATOM   1271  N   LEU A 156       0.959  14.966  -4.462  1.00  0.91           N  
ATOM   1272  CA  LEU A 156       1.310  13.602  -4.080  1.00  0.91           C  
ATOM   1273  C   LEU A 156       2.440  13.067  -4.953  1.00  0.91           C  
ATOM   1274  CB  LEU A 156       0.090  12.684  -4.184  1.00  0.91           C  
ATOM   1275  O   LEU A 156       3.405  12.492  -4.443  1.00  0.91           O  
ATOM   1276  CG  LEU A 156       0.306  11.222  -3.792  1.00  0.91           C  
ATOM   1277  CD1 LEU A 156       0.847  11.129  -2.369  1.00  0.91           C  
ATOM   1278  CD2 LEU A 156      -0.992  10.434  -3.928  1.00  0.91           C  
ATOM   1279  N   ARG A 157       2.400  13.342  -6.218  1.00  0.94           N  
ATOM   1280  CA  ARG A 157       3.399  12.835  -7.153  1.00  0.94           C  
ATOM   1281  C   ARG A 157       4.768  13.448  -6.878  1.00  0.94           C  
ATOM   1282  CB  ARG A 157       2.978  13.120  -8.597  1.00  0.94           C  
ATOM   1283  O   ARG A 157       5.797  12.802  -7.086  1.00  0.94           O  
ATOM   1284  CG  ARG A 157       1.907  12.178  -9.123  1.00  0.94           C  
ATOM   1285  CD  ARG A 157       1.729  12.312 -10.629  1.00  0.94           C  
ATOM   1286  NE  ARG A 157       1.394  13.681 -11.012  1.00  0.94           N  
ATOM   1287  NH1 ARG A 157       2.033  13.439 -13.219  1.00  0.94           N  
ATOM   1288  NH2 ARG A 157       1.209  15.444 -12.473  1.00  0.94           N  
ATOM   1289  CZ  ARG A 157       1.546  14.185 -12.234  1.00  0.94           C  
ATOM   1290  N   SER A 158       4.764  14.622  -6.388  1.00  0.93           N  
ATOM   1291  CA  SER A 158       6.009  15.337  -6.131  1.00  0.93           C  
ATOM   1292  C   SER A 158       6.679  14.839  -4.854  1.00  0.93           C  
ATOM   1293  CB  SER A 158       5.753  16.841  -6.029  1.00  0.93           C  
ATOM   1294  O   SER A 158       7.851  15.131  -4.607  1.00  0.93           O  
ATOM   1295  OG  SER A 158       5.023  17.149  -4.854  1.00  0.93           O  
ATOM   1296  N   ARG A 159       6.010  14.062  -4.069  1.00  0.91           N  
ATOM   1297  CA  ARG A 159       6.509  13.624  -2.769  1.00  0.91           C  
ATOM   1298  C   ARG A 159       7.055  12.202  -2.844  1.00  0.91           C  
ATOM   1299  CB  ARG A 159       5.405  13.707  -1.713  1.00  0.91           C  
ATOM   1300  O   ARG A 159       7.834  11.785  -1.984  1.00  0.91           O  
ATOM   1301  CG  ARG A 159       5.018  15.128  -1.337  1.00  0.91           C  
ATOM   1302  CD  ARG A 159       3.939  15.153  -0.263  1.00  0.91           C  
ATOM   1303  NE  ARG A 159       3.268  16.449  -0.203  1.00  0.91           N  
ATOM   1304  NH1 ARG A 159       1.673  15.784   1.330  1.00  0.91           N  
ATOM   1305  NH2 ARG A 159       1.675  17.932   0.530  1.00  0.91           N  
ATOM   1306  CZ  ARG A 159       2.207  16.719   0.552  1.00  0.91           C  
ATOM   1307  N   ILE A 160       6.594  11.494  -3.807  1.00  0.93           N  
ATOM   1308  CA  ILE A 160       6.916  10.072  -3.850  1.00  0.93           C  
ATOM   1309  C   ILE A 160       7.880   9.796  -5.001  1.00  0.93           C  
ATOM   1310  CB  ILE A 160       5.643   9.209  -3.997  1.00  0.93           C  
ATOM   1311  O   ILE A 160       7.621  10.183  -6.143  1.00  0.93           O  
ATOM   1312  CG1 ILE A 160       4.697   9.446  -2.815  1.00  0.93           C  
ATOM   1313  CG2 ILE A 160       6.008   7.726  -4.118  1.00  0.93           C  
ATOM   1314  CD1 ILE A 160       3.396   8.658  -2.896  1.00  0.93           C  
ATOM   1315  N   GLY A 161       9.024   9.172  -4.668  1.00  0.96           N  
ATOM   1316  CA  GLY A 161       9.978   8.753  -5.682  1.00  0.96           C  
ATOM   1317  C   GLY A 161       9.477   7.601  -6.533  1.00  0.96           C  
ATOM   1318  O   GLY A 161       8.970   6.608  -6.006  1.00  0.96           O  
ATOM   1319  N   VAL A 162       9.629   7.723  -7.893  1.00  0.97           N  
ATOM   1320  CA  VAL A 162       9.093   6.757  -8.846  1.00  0.97           C  
ATOM   1321  C   VAL A 162       9.757   5.398  -8.633  1.00  0.97           C  
ATOM   1322  CB  VAL A 162       9.295   7.226 -10.304  1.00  0.97           C  
ATOM   1323  O   VAL A 162       9.076   4.372  -8.559  1.00  0.97           O  
ATOM   1324  CG1 VAL A 162       8.884   6.130 -11.286  1.00  0.97           C  
ATOM   1325  CG2 VAL A 162       8.504   8.506 -10.566  1.00  0.97           C  
ATOM   1326  N   MET A 163      11.009   5.416  -8.453  1.00  0.97           N  
ATOM   1327  CA  MET A 163      11.768   4.177  -8.303  1.00  0.97           C  
ATOM   1328  C   MET A 163      11.349   3.432  -7.040  1.00  0.97           C  
ATOM   1329  CB  MET A 163      13.269   4.467  -8.266  1.00  0.97           C  
ATOM   1330  O   MET A 163      11.064   2.234  -7.087  1.00  0.97           O  
ATOM   1331  CG  MET A 163      14.135   3.217  -8.269  1.00  0.97           C  
ATOM   1332  SD  MET A 163      15.926   3.603  -8.380  1.00  0.97           S  
ATOM   1333  CE  MET A 163      16.173   4.437  -6.787  1.00  0.97           C  
ATOM   1334  N   ASN A 164      11.332   4.196  -5.945  1.00  0.94           N  
ATOM   1335  CA  ASN A 164      10.983   3.610  -4.655  1.00  0.94           C  
ATOM   1336  C   ASN A 164       9.560   3.059  -4.656  1.00  0.94           C  
ATOM   1337  CB  ASN A 164      11.154   4.638  -3.534  1.00  0.94           C  
ATOM   1338  O   ASN A 164       9.315   1.960  -4.155  1.00  0.94           O  
ATOM   1339  CG  ASN A 164      11.086   4.015  -2.154  1.00  0.94           C  
ATOM   1340  ND2 ASN A 164      10.368   4.663  -1.245  1.00  0.94           N  
ATOM   1341  OD1 ASN A 164      11.675   2.959  -1.907  1.00  0.94           O  
ATOM   1342  N   TYR A 165       8.755   3.787  -5.286  1.00  0.95           N  
ATOM   1343  CA  TYR A 165       7.360   3.363  -5.333  1.00  0.95           C  
ATOM   1344  C   TYR A 165       7.207   2.078  -6.138  1.00  0.95           C  
ATOM   1345  CB  TYR A 165       6.483   4.465  -5.937  1.00  0.95           C  
ATOM   1346  O   TYR A 165       6.548   1.135  -5.694  1.00  0.95           O  
ATOM   1347  CG  TYR A 165       5.022   4.096  -6.028  1.00  0.95           C  
ATOM   1348  CD1 TYR A 165       4.411   3.893  -7.264  1.00  0.95           C  
ATOM   1349  CD2 TYR A 165       4.250   3.951  -4.881  1.00  0.95           C  
ATOM   1350  CE1 TYR A 165       3.065   3.555  -7.353  1.00  0.95           C  
ATOM   1351  CE2 TYR A 165       2.903   3.613  -4.959  1.00  0.95           C  
ATOM   1352  OH  TYR A 165       0.987   3.082  -6.280  1.00  0.95           O  
ATOM   1353  CZ  TYR A 165       2.320   3.417  -6.197  1.00  0.95           C  
ATOM   1354  N   ILE A 166       7.824   2.033  -7.277  1.00  0.96           N  
ATOM   1355  CA  ILE A 166       7.727   0.865  -8.146  1.00  0.96           C  
ATOM   1356  C   ILE A 166       8.326  -0.351  -7.443  1.00  0.96           C  
ATOM   1357  CB  ILE A 166       8.437   1.106  -9.497  1.00  0.96           C  
ATOM   1358  O   ILE A 166       7.732  -1.432  -7.446  1.00  0.96           O  
ATOM   1359  CG1 ILE A 166       7.664   2.135 -10.330  1.00  0.96           C  
ATOM   1360  CG2 ILE A 166       8.599  -0.210 -10.264  1.00  0.96           C  
ATOM   1361  CD1 ILE A 166       8.396   2.592 -11.584  1.00  0.96           C  
ATOM   1362  N   HIS A 167       9.415  -0.137  -6.833  1.00  0.95           N  
ATOM   1363  CA  HIS A 167      10.103  -1.219  -6.137  1.00  0.95           C  
ATOM   1364  C   HIS A 167       9.256  -1.764  -4.992  1.00  0.95           C  
ATOM   1365  CB  HIS A 167      11.456  -0.740  -5.608  1.00  0.95           C  
ATOM   1366  O   HIS A 167       9.099  -2.980  -4.855  1.00  0.95           O  
ATOM   1367  CG  HIS A 167      12.161  -1.752  -4.762  1.00  0.95           C  
ATOM   1368  CD2 HIS A 167      12.444  -1.761  -3.438  1.00  0.95           C  
ATOM   1369  ND1 HIS A 167      12.671  -2.925  -5.274  1.00  0.95           N  
ATOM   1370  CE1 HIS A 167      13.237  -3.616  -4.298  1.00  0.95           C  
ATOM   1371  NE2 HIS A 167      13.113  -2.931  -3.174  1.00  0.95           N  
ATOM   1372  N   GLN A 168       8.693  -0.886  -4.219  1.00  0.93           N  
ATOM   1373  CA  GLN A 168       7.923  -1.275  -3.042  1.00  0.93           C  
ATOM   1374  C   GLN A 168       6.613  -1.949  -3.440  1.00  0.93           C  
ATOM   1375  CB  GLN A 168       7.640  -0.058  -2.159  1.00  0.93           C  
ATOM   1376  O   GLN A 168       6.143  -2.858  -2.753  1.00  0.93           O  
ATOM   1377  CG  GLN A 168       8.868   0.469  -1.428  1.00  0.93           C  
ATOM   1378  CD  GLN A 168       8.559   1.669  -0.552  1.00  0.93           C  
ATOM   1379  NE2 GLN A 168       9.552   2.121   0.206  1.00  0.93           N  
ATOM   1380  OE1 GLN A 168       7.437   2.187  -0.558  1.00  0.93           O  
ATOM   1381  N   ARG A 169       6.156  -1.590  -4.530  1.00  0.92           N  
ATOM   1382  CA  ARG A 169       4.857  -2.086  -4.971  1.00  0.92           C  
ATOM   1383  C   ARG A 169       4.997  -3.422  -5.692  1.00  0.92           C  
ATOM   1384  CB  ARG A 169       4.173  -1.066  -5.884  1.00  0.92           C  
ATOM   1385  O   ARG A 169       4.164  -4.315  -5.524  1.00  0.92           O  
ATOM   1386  CG  ARG A 169       2.774  -1.472  -6.321  1.00  0.92           C  
ATOM   1387  CD  ARG A 169       2.001  -0.295  -6.901  1.00  0.92           C  
ATOM   1388  NE  ARG A 169       0.620  -0.656  -7.209  1.00  0.92           N  
ATOM   1389  NH1 ARG A 169      -0.088   1.515  -7.556  1.00  0.92           N  
ATOM   1390  NH2 ARG A 169      -1.563  -0.226  -7.776  1.00  0.92           N  
ATOM   1391  CZ  ARG A 169      -0.340   0.212  -7.513  1.00  0.92           C  
ATOM   1392  N   THR A 170       6.054  -3.615  -6.537  1.00  0.93           N  
ATOM   1393  CA  THR A 170       6.147  -4.752  -7.446  1.00  0.93           C  
ATOM   1394  C   THR A 170       7.192  -5.751  -6.957  1.00  0.93           C  
ATOM   1395  CB  THR A 170       6.497  -4.297  -8.875  1.00  0.93           C  
ATOM   1396  O   THR A 170       7.206  -6.905  -7.392  1.00  0.93           O  
ATOM   1397  CG2 THR A 170       5.499  -3.262  -9.383  1.00  0.93           C  
ATOM   1398  OG1 THR A 170       7.809  -3.721  -8.879  1.00  0.93           O  
ATOM   1399  N   ARG A 171       8.154  -5.355  -6.198  1.00  0.93           N  
ATOM   1400  CA  ARG A 171       9.290  -6.121  -5.695  1.00  0.93           C  
ATOM   1401  C   ARG A 171      10.296  -6.403  -6.807  1.00  0.93           C  
ATOM   1402  CB  ARG A 171       8.818  -7.436  -5.071  1.00  0.93           C  
ATOM   1403  O   ARG A 171      11.085  -7.345  -6.713  1.00  0.93           O  
ATOM   1404  CG  ARG A 171       7.932  -7.254  -3.848  1.00  0.93           C  
ATOM   1405  CD  ARG A 171       8.715  -6.713  -2.660  1.00  0.93           C  
ATOM   1406  NE  ARG A 171       7.917  -6.725  -1.438  1.00  0.93           N  
ATOM   1407  NH1 ARG A 171       9.526  -5.705  -0.131  1.00  0.93           N  
ATOM   1408  NH2 ARG A 171       7.513  -6.307   0.784  1.00  0.93           N  
ATOM   1409  CZ  ARG A 171       8.321  -6.246  -0.264  1.00  0.93           C  
ATOM   1410  N   ILE A 172      10.174  -5.720  -7.913  1.00  0.95           N  
ATOM   1411  CA  ILE A 172      11.177  -5.774  -8.970  1.00  0.95           C  
ATOM   1412  C   ILE A 172      12.485  -5.161  -8.473  1.00  0.95           C  
ATOM   1413  CB  ILE A 172      10.695  -5.047 -10.245  1.00  0.95           C  
ATOM   1414  O   ILE A 172      12.473  -4.185  -7.720  1.00  0.95           O  
ATOM   1415  CG1 ILE A 172       9.458  -5.745 -10.822  1.00  0.95           C  
ATOM   1416  CG2 ILE A 172      11.818  -4.975 -11.284  1.00  0.95           C  
ATOM   1417  CD1 ILE A 172       8.769  -4.965 -11.934  1.00  0.95           C  
ATOM   1418  N   SER A 173      13.569  -5.758  -8.895  1.00  0.96           N  
ATOM   1419  CA  SER A 173      14.864  -5.276  -8.428  1.00  0.96           C  
ATOM   1420  C   SER A 173      15.087  -3.820  -8.821  1.00  0.96           C  
ATOM   1421  CB  SER A 173      15.993  -6.143  -8.988  1.00  0.96           C  
ATOM   1422  O   SER A 173      14.628  -3.380  -9.877  1.00  0.96           O  
ATOM   1423  OG  SER A 173      16.197  -5.875 -10.365  1.00  0.96           O  
ATOM   1424  N   ARG A 174      15.776  -3.111  -8.003  1.00  0.97           N  
ATOM   1425  CA  ARG A 174      16.057  -1.700  -8.248  1.00  0.97           C  
ATOM   1426  C   ARG A 174      16.811  -1.512  -9.561  1.00  0.97           C  
ATOM   1427  CB  ARG A 174      16.861  -1.102  -7.092  1.00  0.97           C  
ATOM   1428  O   ARG A 174      16.558  -0.555 -10.296  1.00  0.97           O  
ATOM   1429  CG  ARG A 174      16.057  -0.915  -5.815  1.00  0.97           C  
ATOM   1430  CD  ARG A 174      16.856  -0.178  -4.749  1.00  0.97           C  
ATOM   1431  NE  ARG A 174      16.057   0.068  -3.551  1.00  0.97           N  
ATOM   1432  NH1 ARG A 174      17.680   1.310  -2.473  1.00  0.97           N  
ATOM   1433  NH2 ARG A 174      15.659   0.930  -1.460  1.00  0.97           N  
ATOM   1434  CZ  ARG A 174      16.467   0.769  -2.498  1.00  0.97           C  
ATOM   1435  N   SER A 175      17.726  -2.392  -9.855  1.00  0.98           N  
ATOM   1436  CA  SER A 175      18.522  -2.287 -11.074  1.00  0.98           C  
ATOM   1437  C   SER A 175      17.647  -2.404 -12.317  1.00  0.98           C  
ATOM   1438  CB  SER A 175      19.606  -3.366 -11.100  1.00  0.98           C  
ATOM   1439  O   SER A 175      17.809  -1.640 -13.271  1.00  0.98           O  
ATOM   1440  OG  SER A 175      19.033  -4.658 -10.994  1.00  0.98           O  
ATOM   1441  N   VAL A 176      16.761  -3.346 -12.245  1.00  0.98           N  
ATOM   1442  CA  VAL A 176      15.859  -3.555 -13.373  1.00  0.98           C  
ATOM   1443  C   VAL A 176      14.957  -2.335 -13.547  1.00  0.98           C  
ATOM   1444  CB  VAL A 176      15.003  -4.828 -13.187  1.00  0.98           C  
ATOM   1445  O   VAL A 176      14.781  -1.839 -14.662  1.00  0.98           O  
ATOM   1446  CG1 VAL A 176      13.948  -4.935 -14.286  1.00  0.98           C  
ATOM   1447  CG2 VAL A 176      15.892  -6.070 -13.172  1.00  0.98           C  
ATOM   1448  N   VAL A 177      14.362  -1.827 -12.490  1.00  0.98           N  
ATOM   1449  CA  VAL A 177      13.505  -0.646 -12.518  1.00  0.98           C  
ATOM   1450  C   VAL A 177      14.272   0.535 -13.109  1.00  0.98           C  
ATOM   1451  CB  VAL A 177      12.983  -0.291 -11.108  1.00  0.98           C  
ATOM   1452  O   VAL A 177      13.765   1.233 -13.990  1.00  0.98           O  
ATOM   1453  CG1 VAL A 177      12.208   1.025 -11.135  1.00  0.98           C  
ATOM   1454  CG2 VAL A 177      12.108  -1.418 -10.563  1.00  0.98           C  
ATOM   1455  N   ALA A 178      15.527   0.700 -12.673  1.00  0.98           N  
ATOM   1456  CA  ALA A 178      16.363   1.804 -13.135  1.00  0.98           C  
ATOM   1457  C   ALA A 178      16.597   1.723 -14.641  1.00  0.98           C  
ATOM   1458  CB  ALA A 178      17.697   1.808 -12.393  1.00  0.98           C  
ATOM   1459  O   ALA A 178      16.509   2.731 -15.345  1.00  0.98           O  
ATOM   1460  N   GLU A 179      16.900   0.541 -15.029  1.00  0.98           N  
ATOM   1461  CA  GLU A 179      17.159   0.302 -16.446  1.00  0.98           C  
ATOM   1462  C   GLU A 179      15.942   0.656 -17.296  1.00  0.98           C  
ATOM   1463  CB  GLU A 179      17.560  -1.156 -16.682  1.00  0.98           C  
ATOM   1464  O   GLU A 179      16.064   1.354 -18.305  1.00  0.98           O  
ATOM   1465  CG  GLU A 179      17.889  -1.476 -18.133  1.00  0.98           C  
ATOM   1466  CD  GLU A 179      18.199  -2.946 -18.367  1.00  0.98           C  
ATOM   1467  OE1 GLU A 179      18.201  -3.387 -19.539  1.00  0.98           O  
ATOM   1468  OE2 GLU A 179      18.442  -3.663 -17.371  1.00  0.98           O  
ATOM   1469  N   VAL A 180      14.767   0.236 -16.937  1.00  0.98           N  
ATOM   1470  CA  VAL A 180      13.532   0.477 -17.675  1.00  0.98           C  
ATOM   1471  C   VAL A 180      13.205   1.969 -17.663  1.00  0.98           C  
ATOM   1472  CB  VAL A 180      12.353  -0.331 -17.088  1.00  0.98           C  
ATOM   1473  O   VAL A 180      12.867   2.545 -18.699  1.00  0.98           O  
ATOM   1474  CG1 VAL A 180      11.033   0.099 -17.725  1.00  0.98           C  
ATOM   1475  CG2 VAL A 180      12.582  -1.828 -17.286  1.00  0.98           C  
ATOM   1476  N   LEU A 181      13.269   2.587 -16.492  1.00  0.98           N  
ATOM   1477  CA  LEU A 181      12.964   4.009 -16.378  1.00  0.98           C  
ATOM   1478  C   LEU A 181      13.907   4.838 -17.242  1.00  0.98           C  
ATOM   1479  CB  LEU A 181      13.059   4.462 -14.918  1.00  0.98           C  
ATOM   1480  O   LEU A 181      13.480   5.792 -17.896  1.00  0.98           O  
ATOM   1481  CG  LEU A 181      11.967   3.951 -13.977  1.00  0.98           C  
ATOM   1482  CD1 LEU A 181      12.213   4.453 -12.558  1.00  0.98           C  
ATOM   1483  CD2 LEU A 181      10.590   4.383 -14.471  1.00  0.98           C  
ATOM   1484  N   ALA A 182      15.204   4.463 -17.264  1.00  0.98           N  
ATOM   1485  CA  ALA A 182      16.194   5.160 -18.080  1.00  0.98           C  
ATOM   1486  C   ALA A 182      15.842   5.074 -19.562  1.00  0.98           C  
ATOM   1487  CB  ALA A 182      17.587   4.584 -17.833  1.00  0.98           C  
ATOM   1488  O   ALA A 182      15.910   6.074 -20.281  1.00  0.98           O  
ATOM   1489  N   ALA A 183      15.456   3.900 -19.960  1.00  0.98           N  
ATOM   1490  CA  ALA A 183      15.071   3.674 -21.351  1.00  0.98           C  
ATOM   1491  C   ALA A 183      13.838   4.494 -21.719  1.00  0.98           C  
ATOM   1492  CB  ALA A 183      14.812   2.189 -21.596  1.00  0.98           C  
ATOM   1493  O   ALA A 183      13.777   5.082 -22.802  1.00  0.98           O  
ATOM   1494  N   LEU A 184      12.823   4.534 -20.844  1.00  0.98           N  
ATOM   1495  CA  LEU A 184      11.602   5.294 -21.087  1.00  0.98           C  
ATOM   1496  C   LEU A 184      11.899   6.787 -21.173  1.00  0.98           C  
ATOM   1497  CB  LEU A 184      10.577   5.028 -19.982  1.00  0.98           C  
ATOM   1498  O   LEU A 184      11.345   7.487 -22.023  1.00  0.98           O  
ATOM   1499  CG  LEU A 184       9.976   3.622 -19.939  1.00  0.98           C  
ATOM   1500  CD1 LEU A 184       9.053   3.477 -18.733  1.00  0.98           C  
ATOM   1501  CD2 LEU A 184       9.225   3.321 -21.231  1.00  0.98           C  
ATOM   1502  N   ARG A 185      12.801   7.298 -20.307  1.00  0.98           N  
ATOM   1503  CA  ARG A 185      13.187   8.705 -20.330  1.00  0.98           C  
ATOM   1504  C   ARG A 185      13.911   9.054 -21.626  1.00  0.98           C  
ATOM   1505  CB  ARG A 185      14.074   9.039 -19.128  1.00  0.98           C  
ATOM   1506  O   ARG A 185      13.599  10.060 -22.266  1.00  0.98           O  
ATOM   1507  CG  ARG A 185      13.321   9.120 -17.810  1.00  0.98           C  
ATOM   1508  CD  ARG A 185      14.262   9.360 -16.637  1.00  0.98           C  
ATOM   1509  NE  ARG A 185      14.942  10.647 -16.748  1.00  0.98           N  
ATOM   1510  NH1 ARG A 185      15.047  11.021 -14.470  1.00  0.98           N  
ATOM   1511  NH2 ARG A 185      15.915  12.561 -15.930  1.00  0.98           N  
ATOM   1512  CZ  ARG A 185      15.300  11.407 -15.716  1.00  0.98           C  
ATOM   1513  N   LYS A 186      14.867   8.197 -21.945  1.00  0.98           N  
ATOM   1514  CA  LYS A 186      15.653   8.405 -23.158  1.00  0.98           C  
ATOM   1515  C   LYS A 186      14.758   8.442 -24.393  1.00  0.98           C  
ATOM   1516  CB  LYS A 186      16.709   7.310 -23.308  1.00  0.98           C  
ATOM   1517  O   LYS A 186      14.988   9.235 -25.309  1.00  0.98           O  
ATOM   1518  CG  LYS A 186      17.675   7.535 -24.462  1.00  0.98           C  
ATOM   1519  CD  LYS A 186      18.721   6.431 -24.539  1.00  0.98           C  
ATOM   1520  CE  LYS A 186      19.646   6.618 -25.734  1.00  0.98           C  
ATOM   1521  NZ  LYS A 186      20.675   5.538 -25.813  1.00  0.98           N  
ATOM   1522  N   GLY A 187      13.697   7.727 -24.381  1.00  0.97           N  
ATOM   1523  CA  GLY A 187      12.763   7.641 -25.493  1.00  0.97           C  
ATOM   1524  C   GLY A 187      11.710   8.732 -25.473  1.00  0.97           C  
ATOM   1525  O   GLY A 187      10.902   8.839 -26.398  1.00  0.97           O  
ATOM   1526  N   GLY A 188      11.647   9.507 -24.417  1.00  0.97           N  
ATOM   1527  CA  GLY A 188      10.695  10.600 -24.301  1.00  0.97           C  
ATOM   1528  C   GLY A 188       9.304  10.141 -23.906  1.00  0.97           C  
ATOM   1529  O   GLY A 188       8.314  10.808 -24.213  1.00  0.97           O  
ATOM   1530  N   TYR A 189       9.226   8.927 -23.354  1.00  0.98           N  
ATOM   1531  CA  TYR A 189       7.932   8.358 -22.992  1.00  0.98           C  
ATOM   1532  C   TYR A 189       7.454   8.900 -21.651  1.00  0.98           C  
ATOM   1533  CB  TYR A 189       8.014   6.829 -22.938  1.00  0.98           C  
ATOM   1534  O   TYR A 189       6.248   8.998 -21.408  1.00  0.98           O  
ATOM   1535  CG  TYR A 189       8.364   6.192 -24.261  1.00  0.98           C  
ATOM   1536  CD1 TYR A 189       7.469   6.220 -25.329  1.00  0.98           C  
ATOM   1537  CD2 TYR A 189       9.589   5.562 -24.447  1.00  0.98           C  
ATOM   1538  CE1 TYR A 189       7.786   5.633 -26.549  1.00  0.98           C  
ATOM   1539  CE2 TYR A 189       9.917   4.972 -25.663  1.00  0.98           C  
ATOM   1540  OH  TYR A 189       9.331   4.430 -27.913  1.00  0.98           O  
ATOM   1541  CZ  TYR A 189       9.011   5.013 -26.707  1.00  0.98           C  
ATOM   1542  N   ILE A 190       8.450   9.203 -20.780  1.00  0.98           N  
ATOM   1543  CA  ILE A 190       8.087   9.782 -19.491  1.00  0.98           C  
ATOM   1544  C   ILE A 190       8.988  10.977 -19.190  1.00  0.98           C  
ATOM   1545  CB  ILE A 190       8.181   8.739 -18.356  1.00  0.98           C  
ATOM   1546  O   ILE A 190      10.063  11.116 -19.777  1.00  0.98           O  
ATOM   1547  CG1 ILE A 190       9.621   8.229 -18.218  1.00  0.98           C  
ATOM   1548  CG2 ILE A 190       7.211   7.580 -18.604  1.00  0.98           C  
ATOM   1549  CD1 ILE A 190       9.847   7.334 -17.007  1.00  0.98           C  
ATOM   1550  N   GLU A 191       8.482  11.858 -18.325  1.00  0.98           N  
ATOM   1551  CA  GLU A 191       9.248  12.976 -17.782  1.00  0.98           C  
ATOM   1552  C   GLU A 191       9.382  12.868 -16.266  1.00  0.98           C  
ATOM   1553  CB  GLU A 191       8.595  14.309 -18.159  1.00  0.98           C  
ATOM   1554  O   GLU A 191       8.387  12.696 -15.560  1.00  0.98           O  
ATOM   1555  CG  GLU A 191       8.514  14.552 -19.659  1.00  0.98           C  
ATOM   1556  CD  GLU A 191       7.877  15.885 -20.017  1.00  0.98           C  
ATOM   1557  OE1 GLU A 191       7.478  16.072 -21.189  1.00  0.98           O  
ATOM   1558  OE2 GLU A 191       7.777  16.750 -19.119  1.00  0.98           O  
ATOM   1559  N   MET A 192      10.698  12.888 -15.848  1.00  0.98           N  
ATOM   1560  CA  MET A 192      10.968  12.816 -14.415  1.00  0.98           C  
ATOM   1561  C   MET A 192      11.824  13.995 -13.963  1.00  0.98           C  
ATOM   1562  CB  MET A 192      11.663  11.500 -14.064  1.00  0.98           C  
ATOM   1563  O   MET A 192      12.642  14.504 -14.731  1.00  0.98           O  
ATOM   1564  CG  MET A 192      10.806  10.269 -14.311  1.00  0.98           C  
ATOM   1565  SD  MET A 192      11.745   8.706 -14.104  1.00  0.98           S  
ATOM   1566  CE  MET A 192      12.144   8.804 -12.337  1.00  0.98           C  
ATOM   1567  N   ASN A 193      11.471  14.472 -12.762  1.00  0.97           N  
ATOM   1568  CA  ASN A 193      12.270  15.512 -12.121  1.00  0.97           C  
ATOM   1569  C   ASN A 193      12.696  15.103 -10.714  1.00  0.97           C  
ATOM   1570  CB  ASN A 193      11.498  16.832 -12.079  1.00  0.97           C  
ATOM   1571  O   ASN A 193      11.856  14.943  -9.828  1.00  0.97           O  
ATOM   1572  CG  ASN A 193      12.337  17.983 -11.559  1.00  0.97           C  
ATOM   1573  ND2 ASN A 193      11.676  19.039 -11.100  1.00  0.97           N  
ATOM   1574  OD1 ASN A 193      13.569  17.924 -11.570  1.00  0.97           O  
ATOM   1575  N   LYS A 194      14.067  15.008 -10.510  1.00  0.96           N  
ATOM   1576  CA  LYS A 194      14.641  14.611  -9.228  1.00  0.96           C  
ATOM   1577  C   LYS A 194      13.982  13.340  -8.701  1.00  0.96           C  
ATOM   1578  CB  LYS A 194      14.500  15.738  -8.204  1.00  0.96           C  
ATOM   1579  O   LYS A 194      13.605  13.270  -7.529  1.00  0.96           O  
ATOM   1580  CG  LYS A 194      15.268  17.001  -8.564  1.00  0.96           C  
ATOM   1581  CD  LYS A 194      15.163  18.051  -7.465  1.00  0.96           C  
ATOM   1582  CE  LYS A 194      15.964  19.301  -7.806  1.00  0.96           C  
ATOM   1583  NZ  LYS A 194      15.870  20.330  -6.728  1.00  0.96           N  
ATOM   1584  N   GLY A 195      13.749  12.409  -9.660  1.00  0.97           N  
ATOM   1585  CA  GLY A 195      13.236  11.101  -9.287  1.00  0.97           C  
ATOM   1586  C   GLY A 195      11.722  11.058  -9.193  1.00  0.97           C  
ATOM   1587  O   GLY A 195      11.145  10.023  -8.855  1.00  0.97           O  
ATOM   1588  N   LYS A 196      11.060  12.166  -9.480  1.00  0.97           N  
ATOM   1589  CA  LYS A 196       9.606  12.263  -9.393  1.00  0.97           C  
ATOM   1590  C   LYS A 196       8.970  12.249 -10.780  1.00  0.97           C  
ATOM   1591  CB  LYS A 196       9.196  13.531  -8.642  1.00  0.97           C  
ATOM   1592  O   LYS A 196       9.524  12.807 -11.729  1.00  0.97           O  
ATOM   1593  CG  LYS A 196       9.903  13.715  -7.307  1.00  0.97           C  
ATOM   1594  CD  LYS A 196       9.558  12.597  -6.333  1.00  0.97           C  
ATOM   1595  CE  LYS A 196      10.189  12.830  -4.967  1.00  0.97           C  
ATOM   1596  NZ  LYS A 196       9.930  11.692  -4.035  1.00  0.97           N  
ATOM   1597  N   LEU A 197       7.774  11.655 -10.755  1.00  0.98           N  
ATOM   1598  CA  LEU A 197       7.076  11.559 -12.032  1.00  0.98           C  
ATOM   1599  C   LEU A 197       6.356  12.864 -12.358  1.00  0.98           C  
ATOM   1600  CB  LEU A 197       6.073  10.402 -12.009  1.00  0.98           C  
ATOM   1601  O   LEU A 197       5.517  13.326 -11.581  1.00  0.98           O  
ATOM   1602  CG  LEU A 197       5.322  10.130 -13.313  1.00  0.98           C  
ATOM   1603  CD1 LEU A 197       6.286   9.640 -14.388  1.00  0.98           C  
ATOM   1604  CD2 LEU A 197       4.206   9.116 -13.086  1.00  0.98           C  
ATOM   1605  N   VAL A 198       6.641  13.439 -13.572  1.00  0.98           N  
ATOM   1606  CA  VAL A 198       6.067  14.717 -13.979  1.00  0.98           C  
ATOM   1607  C   VAL A 198       4.999  14.488 -15.046  1.00  0.98           C  
ATOM   1608  CB  VAL A 198       7.151  15.682 -14.509  1.00  0.98           C  
ATOM   1609  O   VAL A 198       3.901  15.042 -14.963  1.00  0.98           O  
ATOM   1610  CG1 VAL A 198       6.515  16.950 -15.075  1.00  0.98           C  
ATOM   1611  CG2 VAL A 198       8.144  16.028 -13.402  1.00  0.98           C  
ATOM   1612  N   ALA A 199       5.277  13.638 -15.957  1.00  0.98           N  
ATOM   1613  CA  ALA A 199       4.338  13.420 -17.055  1.00  0.98           C  
ATOM   1614  C   ALA A 199       4.581  12.071 -17.725  1.00  0.98           C  
ATOM   1615  CB  ALA A 199       4.446  14.546 -18.079  1.00  0.98           C  
ATOM   1616  O   ALA A 199       5.691  11.535 -17.672  1.00  0.98           O  
ATOM   1617  N   ILE A 200       3.476  11.573 -18.237  1.00  0.98           N  
ATOM   1618  CA  ILE A 200       3.532  10.426 -19.137  1.00  0.98           C  
ATOM   1619  C   ILE A 200       3.093  10.848 -20.538  1.00  0.98           C  
ATOM   1620  CB  ILE A 200       2.652   9.263 -18.627  1.00  0.98           C  
ATOM   1621  O   ILE A 200       1.940  11.234 -20.743  1.00  0.98           O  
ATOM   1622  CG1 ILE A 200       3.182   8.742 -17.286  1.00  0.98           C  
ATOM   1623  CG2 ILE A 200       2.588   8.139 -19.665  1.00  0.98           C  
ATOM   1624  CD1 ILE A 200       2.365   7.597 -16.701  1.00  0.98           C  
ATOM   1625  N   ASN A 201       4.065  10.824 -21.547  1.00  0.97           N  
ATOM   1626  CA  ASN A 201       3.748  11.250 -22.906  1.00  0.97           C  
ATOM   1627  C   ASN A 201       3.012  10.160 -23.679  1.00  0.97           C  
ATOM   1628  CB  ASN A 201       5.020  11.661 -23.650  1.00  0.97           C  
ATOM   1629  O   ASN A 201       1.944  10.405 -24.242  1.00  0.97           O  
ATOM   1630  CG  ASN A 201       5.758  12.794 -22.963  1.00  0.97           C  
ATOM   1631  ND2 ASN A 201       7.078  12.677 -22.881  1.00  0.97           N  
ATOM   1632  OD1 ASN A 201       5.147  13.765 -22.510  1.00  0.97           O  
ATOM   1633  N   ARG A 202       3.635   8.986 -23.713  1.00  0.94           N  
ATOM   1634  CA  ARG A 202       3.128   7.763 -24.328  1.00  0.94           C  
ATOM   1635  C   ARG A 202       3.895   6.542 -23.832  1.00  0.94           C  
ATOM   1636  CB  ARG A 202       3.215   7.852 -25.853  1.00  0.94           C  
ATOM   1637  O   ARG A 202       5.124   6.571 -23.737  1.00  0.94           O  
ATOM   1638  CG  ARG A 202       2.702   6.615 -26.573  1.00  0.94           C  
ATOM   1639  CD  ARG A 202       2.903   6.713 -28.078  1.00  0.94           C  
ATOM   1640  NE  ARG A 202       2.503   5.484 -28.757  1.00  0.94           N  
ATOM   1641  NH1 ARG A 202       3.104   6.209 -30.867  1.00  0.94           N  
ATOM   1642  NH2 ARG A 202       2.212   4.117 -30.580  1.00  0.94           N  
ATOM   1643  CZ  ARG A 202       2.607   5.273 -30.066  1.00  0.94           C  
ATOM   1644  N   LEU A 203       3.181   5.522 -23.475  1.00  0.94           N  
ATOM   1645  CA  LEU A 203       3.874   4.307 -23.063  1.00  0.94           C  
ATOM   1646  C   LEU A 203       3.677   3.195 -24.087  1.00  0.94           C  
ATOM   1647  CB  LEU A 203       3.378   3.846 -21.690  1.00  0.94           C  
ATOM   1648  O   LEU A 203       2.543   2.861 -24.438  1.00  0.94           O  
ATOM   1649  CG  LEU A 203       3.772   4.719 -20.498  1.00  0.94           C  
ATOM   1650  CD1 LEU A 203       3.042   4.260 -19.240  1.00  0.94           C  
ATOM   1651  CD2 LEU A 203       5.282   4.689 -20.288  1.00  0.94           C  
ATOM   1652  N   PRO A 204       4.740   2.554 -24.579  1.00  0.92           N  
ATOM   1653  CA  PRO A 204       4.618   1.466 -25.552  1.00  0.92           C  
ATOM   1654  C   PRO A 204       3.915   0.238 -24.979  1.00  0.92           C  
ATOM   1655  CB  PRO A 204       6.073   1.147 -25.907  1.00  0.92           C  
ATOM   1656  O   PRO A 204       4.074  -0.074 -23.796  1.00  0.92           O  
ATOM   1657  CG  PRO A 204       6.854   2.322 -25.413  1.00  0.92           C  
ATOM   1658  CD  PRO A 204       6.083   2.973 -24.301  1.00  0.92           C  
ATOM   1659  N   SER A 205       3.042  -0.356 -25.875  1.00  0.87           N  
ATOM   1660  CA  SER A 205       2.303  -1.542 -25.452  1.00  0.87           C  
ATOM   1661  C   SER A 205       3.218  -2.758 -25.356  1.00  0.87           C  
ATOM   1662  CB  SER A 205       1.155  -1.832 -26.420  1.00  0.87           C  
ATOM   1663  O   SER A 205       2.978  -3.660 -24.551  1.00  0.87           O  
ATOM   1664  OG  SER A 205       1.634  -1.939 -27.750  1.00  0.87           O  
ATOM   1665  N   GLU A 206       4.428  -2.644 -26.055  1.00  0.79           N  
ATOM   1666  CA  GLU A 206       5.387  -3.744 -26.026  1.00  0.79           C  
ATOM   1667  C   GLU A 206       6.822  -3.227 -26.056  1.00  0.79           C  
ATOM   1668  CB  GLU A 206       5.147  -4.698 -27.200  1.00  0.79           C  
ATOM   1669  O   GLU A 206       7.136  -2.294 -26.798  1.00  0.79           O  
ATOM   1670  CG  GLU A 206       3.786  -5.378 -27.172  1.00  0.79           C  
ATOM   1671  CD  GLU A 206       3.564  -6.324 -28.341  1.00  0.79           C  
ATOM   1672  OE1 GLU A 206       2.498  -6.979 -28.397  1.00  0.79           O  
ATOM   1673  OE2 GLU A 206       4.463  -6.411 -29.207  1.00  0.79           O  
ATOM   1674  N   TYR A 207       7.623  -3.587 -24.846  1.00  0.72           N  
ATOM   1675  CA  TYR A 207       9.059  -3.328 -24.825  1.00  0.72           C  
ATOM   1676  C   TYR A 207       9.843  -4.578 -25.206  1.00  0.72           C  
ATOM   1677  CB  TYR A 207       9.497  -2.839 -23.441  1.00  0.72           C  
ATOM   1678  O   TYR A 207       9.444  -5.696 -24.870  1.00  0.72           O  
ATOM   1679  CG  TYR A 207      10.752  -2.001 -23.463  1.00  0.72           C  
ATOM   1680  CD1 TYR A 207      11.997  -2.569 -23.204  1.00  0.72           C  
ATOM   1681  CD2 TYR A 207      10.696  -0.640 -23.742  1.00  0.72           C  
ATOM   1682  CE1 TYR A 207      13.156  -1.801 -23.221  1.00  0.72           C  
ATOM   1683  CE2 TYR A 207      11.849   0.139 -23.762  1.00  0.72           C  
ATOM   1684  OH  TYR A 207      14.217   0.316 -23.520  1.00  0.72           O  
ATOM   1685  CZ  TYR A 207      13.072  -0.450 -23.501  1.00  0.72           C  
