# Supplementary material for: Escherichia coli transcription factors of unknown function: sequence features and possible evolutionary relationships
Source: PeerJ. 2022 Jul 20;10:e13772. doi: 10.7717/peerj.13772 (PMC9308461; doi:10.7717/peerj.13772)
Supplement: Supplemental Information 18 [file peerj-10-13772-s018.zip › Raw Data/PDB files/YbaO_b0447_unrelaxed_model_1.pdb]

ATOM      1  N   MET A   1     -23.667  -6.190   2.155  1.00  0.83           N  
ATOM      2  CA  MET A   1     -23.549  -4.755   2.397  1.00  0.83           C  
ATOM      3  C   MET A   1     -23.260  -4.473   3.867  1.00  0.83           C  
ATOM      4  CB  MET A   1     -24.826  -4.030   1.967  1.00  0.83           C  
ATOM      5  O   MET A   1     -23.822  -5.122   4.751  1.00  0.83           O  
ATOM      6  CG  MET A   1     -24.674  -2.520   1.882  1.00  0.83           C  
ATOM      7  SD  MET A   1     -26.230  -1.684   1.382  1.00  0.83           S  
ATOM      8  CE  MET A   1     -25.706  -0.950  -0.192  1.00  0.83           C  
ATOM      9  N   LEU A   2     -22.151  -3.673   4.148  1.00  0.94           N  
ATOM     10  CA  LEU A   2     -21.680  -3.293   5.475  1.00  0.94           C  
ATOM     11  C   LEU A   2     -22.732  -2.470   6.210  1.00  0.94           C  
ATOM     12  CB  LEU A   2     -20.374  -2.500   5.373  1.00  0.94           C  
ATOM     13  O   LEU A   2     -23.135  -1.405   5.737  1.00  0.94           O  
ATOM     14  CG  LEU A   2     -19.171  -3.247   4.794  1.00  0.94           C  
ATOM     15  CD1 LEU A   2     -18.011  -2.284   4.562  1.00  0.94           C  
ATOM     16  CD2 LEU A   2     -18.751  -4.385   5.718  1.00  0.94           C  
ATOM     17  N   ASP A   3     -23.174  -2.972   7.381  1.00  0.96           N  
ATOM     18  CA  ASP A   3     -24.103  -2.174   8.174  1.00  0.96           C  
ATOM     19  C   ASP A   3     -23.354  -1.237   9.119  1.00  0.96           C  
ATOM     20  CB  ASP A   3     -25.046  -3.079   8.969  1.00  0.96           C  
ATOM     21  O   ASP A   3     -22.124  -1.170   9.089  1.00  0.96           O  
ATOM     22  CG  ASP A   3     -24.327  -3.907  10.020  1.00  0.96           C  
ATOM     23  OD1 ASP A   3     -23.193  -3.550  10.407  1.00  0.96           O  
ATOM     24  OD2 ASP A   3     -24.898  -4.926  10.464  1.00  0.96           O  
ATOM     25  N   LYS A   4     -24.023  -0.439   9.892  1.00  0.96           N  
ATOM     26  CA  LYS A   4     -23.458   0.604  10.744  1.00  0.96           C  
ATOM     27  C   LYS A   4     -22.490   0.014  11.766  1.00  0.96           C  
ATOM     28  CB  LYS A   4     -24.570   1.374  11.459  1.00  0.96           C  
ATOM     29  O   LYS A   4     -21.441   0.598  12.045  1.00  0.96           O  
ATOM     30  CG  LYS A   4     -24.089   2.621  12.187  1.00  0.96           C  
ATOM     31  CD  LYS A   4     -25.249   3.381  12.818  1.00  0.96           C  
ATOM     32  CE  LYS A   4     -24.762   4.587  13.610  1.00  0.96           C  
ATOM     33  NZ  LYS A   4     -25.896   5.338  14.227  1.00  0.96           N  
ATOM     34  N   ILE A   5     -22.812  -1.116  12.289  1.00  0.97           N  
ATOM     35  CA  ILE A   5     -21.970  -1.757  13.293  1.00  0.97           C  
ATOM     36  C   ILE A   5     -20.666  -2.225  12.651  1.00  0.97           C  
ATOM     37  CB  ILE A   5     -22.695  -2.946  13.963  1.00  0.97           C  
ATOM     38  O   ILE A   5     -19.586  -2.034  13.214  1.00  0.97           O  
ATOM     39  CG1 ILE A   5     -23.879  -2.447  14.798  1.00  0.97           C  
ATOM     40  CG2 ILE A   5     -21.721  -3.757  14.823  1.00  0.97           C  
ATOM     41  CD1 ILE A   5     -24.696  -3.560  15.442  1.00  0.97           C  
ATOM     42  N   ASP A   6     -20.800  -2.816  11.429  1.00  0.98           N  
ATOM     43  CA  ASP A   6     -19.612  -3.247  10.699  1.00  0.98           C  
ATOM     44  C   ASP A   6     -18.669  -2.074  10.443  1.00  0.98           C  
ATOM     45  CB  ASP A   6     -20.005  -3.905   9.375  1.00  0.98           C  
ATOM     46  O   ASP A   6     -17.460  -2.184  10.656  1.00  0.98           O  
ATOM     47  CG  ASP A   6     -20.769  -5.204   9.562  1.00  0.98           C  
ATOM     48  OD1 ASP A   6     -20.544  -5.904  10.572  1.00  0.98           O  
ATOM     49  OD2 ASP A   6     -21.601  -5.532   8.689  1.00  0.98           O  
ATOM     50  N   ARG A   7     -19.186  -0.971  10.052  1.00  0.98           N  
ATOM     51  CA  ARG A   7     -18.393   0.220   9.763  1.00  0.98           C  
ATOM     52  C   ARG A   7     -17.707   0.739  11.023  1.00  0.98           C  
ATOM     53  CB  ARG A   7     -19.270   1.316   9.155  1.00  0.98           C  
ATOM     54  O   ARG A   7     -16.550   1.161  10.976  1.00  0.98           O  
ATOM     55  CG  ARG A   7     -19.751   1.008   7.745  1.00  0.98           C  
ATOM     56  CD  ARG A   7     -20.612   2.132   7.185  1.00  0.98           C  
ATOM     57  NE  ARG A   7     -21.183   1.778   5.889  1.00  0.98           N  
ATOM     58  NH1 ARG A   7     -19.297   2.329   4.675  1.00  0.98           N  
ATOM     59  NH2 ARG A   7     -21.161   1.530   3.606  1.00  0.98           N  
ATOM     60  CZ  ARG A   7     -20.546   1.879   4.726  1.00  0.98           C  
ATOM     61  N   LYS A   8     -18.373   0.721  12.116  1.00  0.97           N  
ATOM     62  CA  LYS A   8     -17.782   1.152  13.379  1.00  0.97           C  
ATOM     63  C   LYS A   8     -16.630   0.238  13.787  1.00  0.97           C  
ATOM     64  CB  LYS A   8     -18.840   1.186  14.483  1.00  0.97           C  
ATOM     65  O   LYS A   8     -15.588   0.710  14.247  1.00  0.97           O  
ATOM     66  CG  LYS A   8     -19.799   2.363  14.386  1.00  0.97           C  
ATOM     67  CD  LYS A   8     -20.759   2.402  15.568  1.00  0.97           C  
ATOM     68  CE  LYS A   8     -21.743   3.558  15.452  1.00  0.97           C  
ATOM     69  NZ  LYS A   8     -22.707   3.581  16.593  1.00  0.97           N  
ATOM     70  N   LEU A   9     -16.880  -1.057  13.657  1.00  0.98           N  
ATOM     71  CA  LEU A   9     -15.818  -2.011  13.954  1.00  0.98           C  
ATOM     72  C   LEU A   9     -14.592  -1.748  13.086  1.00  0.98           C  
ATOM     73  CB  LEU A   9     -16.310  -3.445  13.742  1.00  0.98           C  
ATOM     74  O   LEU A   9     -13.466  -1.721  13.586  1.00  0.98           O  
ATOM     75  CG  LEU A   9     -17.277  -3.993  14.794  1.00  0.98           C  
ATOM     76  CD1 LEU A   9     -17.877  -5.314  14.325  1.00  0.98           C  
ATOM     77  CD2 LEU A   9     -16.568  -4.166  16.133  1.00  0.98           C  
ATOM     78  N   LEU A  10     -14.804  -1.534  11.827  1.00  0.98           N  
ATOM     79  CA  LEU A  10     -13.712  -1.298  10.889  1.00  0.98           C  
ATOM     80  C   LEU A  10     -12.979  -0.003  11.224  1.00  0.98           C  
ATOM     81  CB  LEU A  10     -14.241  -1.241   9.454  1.00  0.98           C  
ATOM     82  O   LEU A  10     -11.748   0.051  11.166  1.00  0.98           O  
ATOM     83  CG  LEU A  10     -14.695  -2.569   8.846  1.00  0.98           C  
ATOM     84  CD1 LEU A  10     -15.437  -2.327   7.536  1.00  0.98           C  
ATOM     85  CD2 LEU A  10     -13.502  -3.494   8.628  1.00  0.98           C  
ATOM     86  N   ALA A  11     -13.775   0.995  11.608  1.00  0.97           N  
ATOM     87  CA  ALA A  11     -13.166   2.262  12.006  1.00  0.97           C  
ATOM     88  C   ALA A  11     -12.262   2.078  13.222  1.00  0.97           C  
ATOM     89  CB  ALA A  11     -14.245   3.302  12.301  1.00  0.97           C  
ATOM     90  O   ALA A  11     -11.151   2.610  13.263  1.00  0.97           O  
ATOM     91  N   LEU A  12     -12.713   1.326  14.188  1.00  0.97           N  
ATOM     92  CA  LEU A  12     -11.935   1.081  15.397  1.00  0.97           C  
ATOM     93  C   LEU A  12     -10.668   0.294  15.078  1.00  0.97           C  
ATOM     94  CB  LEU A  12     -12.773   0.323  16.430  1.00  0.97           C  
ATOM     95  O   LEU A  12      -9.581   0.644  15.544  1.00  0.97           O  
ATOM     96  CG  LEU A  12     -13.895   1.114  17.104  1.00  0.97           C  
ATOM     97  CD1 LEU A  12     -14.844   0.170  17.835  1.00  0.97           C  
ATOM     98  CD2 LEU A  12     -13.318   2.149  18.064  1.00  0.97           C  
ATOM     99  N   LEU A  13     -10.816  -0.666  14.227  1.00  0.97           N  
ATOM    100  CA  LEU A  13      -9.700  -1.553  13.919  1.00  0.97           C  
ATOM    101  C   LEU A  13      -8.662  -0.844  13.056  1.00  0.97           C  
ATOM    102  CB  LEU A  13     -10.197  -2.814  13.207  1.00  0.97           C  
ATOM    103  O   LEU A  13      -7.470  -1.148  13.135  1.00  0.97           O  
ATOM    104  CG  LEU A  13     -10.940  -3.833  14.073  1.00  0.97           C  
ATOM    105  CD1 LEU A  13     -11.613  -4.884  13.195  1.00  0.97           C  
ATOM    106  CD2 LEU A  13      -9.986  -4.489  15.065  1.00  0.97           C  
ATOM    107  N   GLN A  14      -9.104   0.112  12.155  1.00  0.97           N  
ATOM    108  CA  GLN A  14      -8.161   0.878  11.347  1.00  0.97           C  
ATOM    109  C   GLN A  14      -7.313   1.800  12.219  1.00  0.97           C  
ATOM    110  CB  GLN A  14      -8.901   1.694  10.286  1.00  0.97           C  
ATOM    111  O   GLN A  14      -6.173   2.115  11.872  1.00  0.97           O  
ATOM    112  CG  GLN A  14      -9.547   0.846   9.198  1.00  0.97           C  
ATOM    113  CD  GLN A  14     -10.084   1.676   8.048  1.00  0.97           C  
ATOM    114  NE2 GLN A  14     -11.365   2.026   8.116  1.00  0.97           N  
ATOM    115  OE1 GLN A  14      -9.355   2.002   7.106  1.00  0.97           O  
ATOM    116  N   GLN A  15      -7.865   2.113  13.384  1.00  0.96           N  
ATOM    117  CA  GLN A  15      -7.170   3.002  14.310  1.00  0.96           C  
ATOM    118  C   GLN A  15      -6.253   2.217  15.243  1.00  0.96           C  
ATOM    119  CB  GLN A  15      -8.173   3.819  15.125  1.00  0.96           C  
ATOM    120  O   GLN A  15      -5.116   2.624  15.491  1.00  0.96           O  
ATOM    121  CG  GLN A  15      -7.529   4.881  16.006  1.00  0.96           C  
ATOM    122  CD  GLN A  15      -8.548   5.723  16.752  1.00  0.96           C  
ATOM    123  NE2 GLN A  15      -8.068   6.708  17.502  1.00  0.96           N  
ATOM    124  OE1 GLN A  15      -9.757   5.489  16.653  1.00  0.96           O  
ATOM    125  N   ASP A  16      -6.806   1.147  15.812  1.00  0.96           N  
ATOM    126  CA  ASP A  16      -6.083   0.285  16.742  1.00  0.96           C  
ATOM    127  C   ASP A  16      -6.565  -1.160  16.640  1.00  0.96           C  
ATOM    128  CB  ASP A  16      -6.242   0.792  18.177  1.00  0.96           C  
ATOM    129  O   ASP A  16      -7.608  -1.513  17.194  1.00  0.96           O  
ATOM    130  CG  ASP A  16      -5.424  -0.002  19.180  1.00  0.96           C  
ATOM    131  OD1 ASP A  16      -4.694  -0.931  18.773  1.00  0.96           O  
ATOM    132  OD2 ASP A  16      -5.511   0.304  20.389  1.00  0.96           O  
ATOM    133  N   CYS A  17      -5.735  -1.917  15.938  1.00  0.96           N  
ATOM    134  CA  CYS A  17      -6.159  -3.291  15.693  1.00  0.96           C  
ATOM    135  C   CYS A  17      -5.755  -4.200  16.849  1.00  0.96           C  
ATOM    136  CB  CYS A  17      -5.558  -3.813  14.389  1.00  0.96           C  
ATOM    137  O   CYS A  17      -5.916  -5.419  16.770  1.00  0.96           O  
ATOM    138  SG  CYS A  17      -3.757  -3.948  14.419  1.00  0.96           S  
ATOM    139  N   THR A  18      -5.219  -3.660  17.968  1.00  0.97           N  
ATOM    140  CA  THR A  18      -4.818  -4.442  19.131  1.00  0.97           C  
ATOM    141  C   THR A  18      -5.957  -4.533  20.142  1.00  0.97           C  
ATOM    142  CB  THR A  18      -3.574  -3.838  19.809  1.00  0.97           C  
ATOM    143  O   THR A  18      -5.814  -5.161  21.193  1.00  0.97           O  
ATOM    144  CG2 THR A  18      -2.432  -3.670  18.812  1.00  0.97           C  
ATOM    145  OG1 THR A  18      -3.909  -2.557  20.355  1.00  0.97           O  
ATOM    146  N   LEU A  19      -7.061  -3.856  19.846  1.00  0.97           N  
ATOM    147  CA  LEU A  19      -8.212  -3.915  20.741  1.00  0.97           C  
ATOM    148  C   LEU A  19      -8.704  -5.350  20.900  1.00  0.97           C  
ATOM    149  CB  LEU A  19      -9.346  -3.030  20.215  1.00  0.97           C  
ATOM    150  O   LEU A  19      -8.755  -6.105  19.926  1.00  0.97           O  
ATOM    151  CG  LEU A  19      -9.085  -1.523  20.216  1.00  0.97           C  
ATOM    152  CD1 LEU A  19     -10.203  -0.792  19.479  1.00  0.97           C  
ATOM    153  CD2 LEU A  19      -8.950  -1.004  21.643  1.00  0.97           C  
ATOM    154  N   SER A  20      -8.986  -5.689  22.154  1.00  0.98           N  
ATOM    155  CA  SER A  20      -9.512  -7.020  22.436  1.00  0.98           C  
ATOM    156  C   SER A  20     -10.935  -7.176  21.912  1.00  0.98           C  
ATOM    157  CB  SER A  20      -9.480  -7.302  23.939  1.00  0.98           C  
ATOM    158  O   SER A  20     -11.622  -6.183  21.661  1.00  0.98           O  
ATOM    159  OG  SER A  20     -10.427  -6.498  24.622  1.00  0.98           O  
ATOM    160  N   LEU A  21     -11.313  -8.414  21.691  1.00  0.98           N  
ATOM    161  CA  LEU A  21     -12.684  -8.700  21.283  1.00  0.98           C  
ATOM    162  C   LEU A  21     -13.681  -8.098  22.267  1.00  0.98           C  
ATOM    163  CB  LEU A  21     -12.907 -10.211  21.173  1.00  0.98           C  
ATOM    164  O   LEU A  21     -14.700  -7.535  21.859  1.00  0.98           O  
ATOM    165  CG  LEU A  21     -14.299 -10.660  20.725  1.00  0.98           C  
ATOM    166  CD1 LEU A  21     -14.628 -10.077  19.355  1.00  0.98           C  
ATOM    167  CD2 LEU A  21     -14.387 -12.182  20.700  1.00  0.98           C  
ATOM    168  N   GLN A  22     -13.396  -8.142  23.468  1.00  0.98           N  
ATOM    169  CA  GLN A  22     -14.241  -7.579  24.516  1.00  0.98           C  
ATOM    170  C   GLN A  22     -14.381  -6.067  24.358  1.00  0.98           C  
ATOM    171  CB  GLN A  22     -13.677  -7.912  25.898  1.00  0.98           C  
ATOM    172  O   GLN A  22     -15.483  -5.526  24.465  1.00  0.98           O  
ATOM    173  CG  GLN A  22     -14.561  -7.455  27.050  1.00  0.98           C  
ATOM    174  CD  GLN A  22     -15.894  -8.179  27.090  1.00  0.98           C  
ATOM    175  NE2 GLN A  22     -16.831  -7.654  27.872  1.00  0.98           N  
ATOM    176  OE1 GLN A  22     -16.081  -9.201  26.422  1.00  0.98           O  
ATOM    177  N   ALA A  23     -13.277  -5.385  24.144  1.00  0.98           N  
ATOM    178  CA  ALA A  23     -13.286  -3.935  23.971  1.00  0.98           C  
ATOM    179  C   ALA A  23     -14.079  -3.536  22.729  1.00  0.98           C  
ATOM    180  CB  ALA A  23     -11.859  -3.401  23.881  1.00  0.98           C  
ATOM    181  O   ALA A  23     -14.839  -2.565  22.756  1.00  0.98           O  
ATOM    182  N   LEU A  24     -13.905  -4.274  21.713  1.00  0.98           N  
ATOM    183  CA  LEU A  24     -14.642  -4.014  20.481  1.00  0.98           C  
ATOM    184  C   LEU A  24     -16.140  -4.199  20.694  1.00  0.98           C  
ATOM    185  CB  LEU A  24     -14.155  -4.936  19.361  1.00  0.98           C  
ATOM    186  O   LEU A  24     -16.940  -3.363  20.269  1.00  0.98           O  
ATOM    187  CG  LEU A  24     -12.765  -4.642  18.796  1.00  0.98           C  
ATOM    188  CD1 LEU A  24     -12.279  -5.813  17.947  1.00  0.98           C  
ATOM    189  CD2 LEU A  24     -12.780  -3.354  17.980  1.00  0.98           C  
ATOM    190  N   ALA A  25     -16.462  -5.273  21.333  1.00  0.98           N  
ATOM    191  CA  ALA A  25     -17.865  -5.588  21.586  1.00  0.98           C  
ATOM    192  C   ALA A  25     -18.531  -4.496  22.419  1.00  0.98           C  
ATOM    193  CB  ALA A  25     -17.989  -6.938  22.287  1.00  0.98           C  
ATOM    194  O   ALA A  25     -19.654  -4.081  22.126  1.00  0.98           O  
ATOM    195  N   GLU A  26     -17.866  -4.079  23.395  1.00  0.98           N  
ATOM    196  CA  GLU A  26     -18.357  -3.006  24.255  1.00  0.98           C  
ATOM    197  C   GLU A  26     -18.571  -1.719  23.463  1.00  0.98           C  
ATOM    198  CB  GLU A  26     -17.386  -2.757  25.411  1.00  0.98           C  
ATOM    199  O   GLU A  26     -19.588  -1.043  23.631  1.00  0.98           O  
ATOM    200  CG  GLU A  26     -17.410  -3.840  26.479  1.00  0.98           C  
ATOM    201  CD  GLU A  26     -16.360  -3.641  27.561  1.00  0.98           C  
ATOM    202  OE1 GLU A  26     -16.185  -4.544  28.411  1.00  0.98           O  
ATOM    203  OE2 GLU A  26     -15.708  -2.573  27.559  1.00  0.98           O  
ATOM    204  N   ALA A  27     -17.653  -1.416  22.589  1.00  0.98           N  
ATOM    205  CA  ALA A  27     -17.668  -0.167  21.832  1.00  0.98           C  
ATOM    206  C   ALA A  27     -18.845  -0.127  20.863  1.00  0.98           C  
ATOM    207  CB  ALA A  27     -16.354   0.013  21.076  1.00  0.98           C  
ATOM    208  O   ALA A  27     -19.353   0.948  20.537  1.00  0.98           O  
ATOM    209  N   VAL A  28     -19.337  -1.291  20.537  1.00  0.97           N  
ATOM    210  CA  VAL A  28     -20.404  -1.293  19.542  1.00  0.97           C  
ATOM    211  C   VAL A  28     -21.681  -1.863  20.155  1.00  0.97           C  
ATOM    212  CB  VAL A  28     -20.008  -2.103  18.287  1.00  0.97           C  
ATOM    213  O   VAL A  28     -22.602  -2.255  19.434  1.00  0.97           O  
ATOM    214  CG1 VAL A  28     -18.850  -1.430  17.553  1.00  0.97           C  
ATOM    215  CG2 VAL A  28     -19.641  -3.536  18.671  1.00  0.97           C  
ATOM    216  N   ASN A  29     -21.757  -2.055  21.428  1.00  0.98           N  
ATOM    217  CA  ASN A  29     -22.918  -2.478  22.204  1.00  0.98           C  
ATOM    218  C   ASN A  29     -23.392  -3.869  21.792  1.00  0.98           C  
ATOM    219  CB  ASN A  29     -24.057  -1.466  22.062  1.00  0.98           C  
ATOM    220  O   ASN A  29     -24.589  -4.090  21.598  1.00  0.98           O  
ATOM    221  CG  ASN A  29     -23.706  -0.108  22.638  1.00  0.98           C  
ATOM    222  ND2 ASN A  29     -23.934   0.943  21.859  1.00  0.98           N  
ATOM    223  OD1 ASN A  29     -23.234  -0.004  23.773  1.00  0.98           O  
ATOM    224  N   LEU A  30     -22.413  -4.829  21.695  1.00  0.98           N  
ATOM    225  CA  LEU A  30     -22.657  -6.245  21.443  1.00  0.98           C  
ATOM    226  C   LEU A  30     -21.995  -7.109  22.510  1.00  0.98           C  
ATOM    227  CB  LEU A  30     -22.139  -6.640  20.057  1.00  0.98           C  
ATOM    228  O   LEU A  30     -21.108  -6.644  23.230  1.00  0.98           O  
ATOM    229  CG  LEU A  30     -22.848  -6.001  18.861  1.00  0.98           C  
ATOM    230  CD1 LEU A  30     -22.198  -6.452  17.557  1.00  0.98           C  
ATOM    231  CD2 LEU A  30     -24.333  -6.348  18.872  1.00  0.98           C  
ATOM    232  N   THR A  31     -22.626  -8.312  22.629  1.00  0.98           N  
ATOM    233  CA  THR A  31     -21.865  -9.326  23.350  1.00  0.98           C  
ATOM    234  C   THR A  31     -20.694  -9.824  22.507  1.00  0.98           C  
ATOM    235  CB  THR A  31     -22.758 -10.517  23.747  1.00  0.98           C  
ATOM    236  O   THR A  31     -20.606  -9.519  21.316  1.00  0.98           O  
ATOM    237  CG2 THR A  31     -23.903 -10.068  24.649  1.00  0.98           C  
ATOM    238  OG1 THR A  31     -23.302 -11.115  22.564  1.00  0.98           O  
ATOM    239  N   THR A  32     -19.767 -10.528  23.043  1.00  0.98           N  
ATOM    240  CA  THR A  32     -18.527 -10.955  22.405  1.00  0.98           C  
ATOM    241  C   THR A  32     -18.813 -11.918  21.257  1.00  0.98           C  
ATOM    242  CB  THR A  32     -17.581 -11.627  23.418  1.00  0.98           C  
ATOM    243  O   THR A  32     -18.152 -11.866  20.217  1.00  0.98           O  
ATOM    244  CG2 THR A  32     -17.042 -10.614  24.423  1.00  0.98           C  
ATOM    245  OG1 THR A  32     -18.294 -12.650  24.123  1.00  0.98           O  
ATOM    246  N   THR A  33     -19.863 -12.782  21.337  1.00  0.98           N  
ATOM    247  CA  THR A  33     -20.123 -13.815  20.341  1.00  0.98           C  
ATOM    248  C   THR A  33     -20.580 -13.193  19.024  1.00  0.98           C  
ATOM    249  CB  THR A  33     -21.186 -14.813  20.836  1.00  0.98           C  
ATOM    250  O   THR A  33     -20.002 -13.464  17.970  1.00  0.98           O  
ATOM    251  CG2 THR A  33     -21.470 -15.881  19.784  1.00  0.98           C  
ATOM    252  OG1 THR A  33     -20.716 -15.449  22.031  1.00  0.98           O  
ATOM    253  N   PRO A  34     -21.628 -12.285  19.061  1.00  0.98           N  
ATOM    254  CA  PRO A  34     -22.021 -11.659  17.796  1.00  0.98           C  
ATOM    255  C   PRO A  34     -20.918 -10.786  17.203  1.00  0.98           C  
ATOM    256  CB  PRO A  34     -23.237 -10.814  18.184  1.00  0.98           C  
ATOM    257  O   PRO A  34     -20.818 -10.658  15.980  1.00  0.98           O  
ATOM    258  CG  PRO A  34     -23.137 -10.659  19.667  1.00  0.98           C  
ATOM    259  CD  PRO A  34     -22.463 -11.877  20.230  1.00  0.98           C  
ATOM    260  N   CYS A  35     -20.132 -10.125  18.033  1.00  0.98           N  
ATOM    261  CA  CYS A  35     -19.014  -9.310  17.571  1.00  0.98           C  
ATOM    262  C   CYS A  35     -17.985 -10.162  16.838  1.00  0.98           C  
ATOM    263  CB  CYS A  35     -18.351  -8.592  18.746  1.00  0.98           C  
ATOM    264  O   CYS A  35     -17.548  -9.809  15.741  1.00  0.98           O  
ATOM    265  SG  CYS A  35     -16.999  -7.497  18.261  1.00  0.98           S  
ATOM    266  N   TRP A  36     -17.679 -11.262  17.444  1.00  0.98           N  
ATOM    267  CA  TRP A  36     -16.726 -12.182  16.832  1.00  0.98           C  
ATOM    268  C   TRP A  36     -17.225 -12.657  15.471  1.00  0.98           C  
ATOM    269  CB  TRP A  36     -16.475 -13.384  17.746  1.00  0.98           C  
ATOM    270  O   TRP A  36     -16.460 -12.704  14.505  1.00  0.98           O  
ATOM    271  CG  TRP A  36     -15.554 -14.413  17.162  1.00  0.98           C  
ATOM    272  CD1 TRP A  36     -14.187 -14.390  17.163  1.00  0.98           C  
ATOM    273  CD2 TRP A  36     -15.935 -15.614  16.485  1.00  0.98           C  
ATOM    274  CE2 TRP A  36     -14.745 -16.273  16.102  1.00  0.98           C  
ATOM    275  CE3 TRP A  36     -17.167 -16.199  16.164  1.00  0.98           C  
ATOM    276  NE1 TRP A  36     -13.694 -15.506  16.528  1.00  0.98           N  
ATOM    277  CH2 TRP A  36     -15.972 -18.040  15.115  1.00  0.98           C  
ATOM    278  CZ2 TRP A  36     -14.753 -17.490  15.415  1.00  0.98           C  
ATOM    279  CZ3 TRP A  36     -17.173 -17.409  15.481  1.00  0.98           C  
ATOM    280  N   LYS A  37     -18.476 -13.092  15.373  1.00  0.98           N  
ATOM    281  CA  LYS A  37     -19.057 -13.566  14.120  1.00  0.98           C  
ATOM    282  C   LYS A  37     -18.937 -12.509  13.025  1.00  0.98           C  
ATOM    283  CB  LYS A  37     -20.524 -13.950  14.319  1.00  0.98           C  
ATOM    284  O   LYS A  37     -18.619 -12.829  11.878  1.00  0.98           O  
ATOM    285  CG  LYS A  37     -20.724 -15.266  15.056  1.00  0.98           C  
ATOM    286  CD  LYS A  37     -22.200 -15.630  15.159  1.00  0.98           C  
ATOM    287  CE  LYS A  37     -22.406 -16.915  15.950  1.00  0.98           C  
ATOM    288  NZ  LYS A  37     -23.854 -17.248  16.099  1.00  0.98           N  
ATOM    289  N   ARG A  38     -19.137 -11.340  13.402  1.00  0.98           N  
ATOM    290  CA  ARG A  38     -19.045 -10.240  12.448  1.00  0.98           C  
ATOM    291  C   ARG A  38     -17.609 -10.046  11.972  1.00  0.98           C  
ATOM    292  CB  ARG A  38     -19.571  -8.943  13.069  1.00  0.98           C  
ATOM    293  O   ARG A  38     -17.364  -9.868  10.778  1.00  0.98           O  
ATOM    294  CG  ARG A  38     -21.081  -8.912  13.244  1.00  0.98           C  
ATOM    295  CD  ARG A  38     -21.556  -7.578  13.802  1.00  0.98           C  
ATOM    296  NE  ARG A  38     -23.013  -7.512  13.872  1.00  0.98           N  
ATOM    297  NH1 ARG A  38     -23.297  -6.885  11.667  1.00  0.98           N  
ATOM    298  NH2 ARG A  38     -25.120  -7.155  13.031  1.00  0.98           N  
ATOM    299  CZ  ARG A  38     -23.807  -7.184  12.856  1.00  0.98           C  
ATOM    300  N   LEU A  39     -16.698 -10.023  12.905  1.00  0.98           N  
ATOM    301  CA  LEU A  39     -15.293  -9.879  12.540  1.00  0.98           C  
ATOM    302  C   LEU A  39     -14.850 -11.013  11.622  1.00  0.98           C  
ATOM    303  CB  LEU A  39     -14.414  -9.847  13.793  1.00  0.98           C  
ATOM    304  O   LEU A  39     -14.133 -10.784  10.645  1.00  0.98           O  
ATOM    305  CG  LEU A  39     -14.473  -8.569  14.631  1.00  0.98           C  
ATOM    306  CD1 LEU A  39     -13.641  -8.728  15.899  1.00  0.98           C  
ATOM    307  CD2 LEU A  39     -13.992  -7.373  13.816  1.00  0.98           C  
ATOM    308  N   LYS A  40     -15.280 -12.206  12.043  1.00  0.98           N  
ATOM    309  CA  LYS A  40     -14.950 -13.358  11.208  1.00  0.98           C  
ATOM    310  C   LYS A  40     -15.507 -13.191   9.797  1.00  0.98           C  
ATOM    311  CB  LYS A  40     -15.485 -14.646  11.835  1.00  0.98           C  
ATOM    312  O   LYS A  40     -14.820 -13.480   8.815  1.00  0.98           O  
ATOM    313  CG  LYS A  40     -15.125 -15.906  11.062  1.00  0.98           C  
ATOM    314  CD  LYS A  40     -13.631 -16.197  11.131  1.00  0.98           C  
ATOM    315  CE  LYS A  40     -13.288 -17.528  10.475  1.00  0.98           C  
ATOM    316  NZ  LYS A  40     -11.813 -17.753  10.417  1.00  0.98           N  
ATOM    317  N   ARG A  41     -16.693 -12.775   9.728  1.00  0.98           N  
ATOM    318  CA  ARG A  41     -17.320 -12.555   8.429  1.00  0.98           C  
ATOM    319  C   ARG A  41     -16.553 -11.514   7.620  1.00  0.98           C  
ATOM    320  CB  ARG A  41     -18.776 -12.117   8.601  1.00  0.98           C  
ATOM    321  O   ARG A  41     -16.333 -11.691   6.420  1.00  0.98           O  
ATOM    322  CG  ARG A  41     -19.525 -11.939   7.290  1.00  0.98           C  
ATOM    323  CD  ARG A  41     -20.971 -11.521   7.519  1.00  0.98           C  
ATOM    324  NE  ARG A  41     -21.061 -10.175   8.078  1.00  0.98           N  
ATOM    325  NH1 ARG A  41     -23.368 -10.082   8.020  1.00  0.98           N  
ATOM    326  NH2 ARG A  41     -22.165  -8.300   8.814  1.00  0.98           N  
ATOM    327  CZ  ARG A  41     -22.198  -9.522   8.302  1.00  0.98           C  
ATOM    328  N   LEU A  42     -16.160 -10.372   8.238  1.00  0.98           N  
ATOM    329  CA  LEU A  42     -15.409  -9.309   7.580  1.00  0.98           C  
ATOM    330  C   LEU A  42     -14.075  -9.829   7.057  1.00  0.98           C  
ATOM    331  CB  LEU A  42     -15.174  -8.143   8.544  1.00  0.98           C  
ATOM    332  O   LEU A  42     -13.638  -9.447   5.969  1.00  0.98           O  
ATOM    333  CG  LEU A  42     -16.409  -7.335   8.946  1.00  0.98           C  
ATOM    334  CD1 LEU A  42     -16.070  -6.381  10.086  1.00  0.98           C  
ATOM    335  CD2 LEU A  42     -16.961  -6.570   7.748  1.00  0.98           C  
ATOM    336  N   GLU A  43     -13.502 -10.729   7.722  1.00  0.97           N  
ATOM    337  CA  GLU A  43     -12.271 -11.380   7.285  1.00  0.97           C  
ATOM    338  C   GLU A  43     -12.534 -12.338   6.127  1.00  0.97           C  
ATOM    339  CB  GLU A  43     -11.616 -12.129   8.449  1.00  0.97           C  
ATOM    340  O   GLU A  43     -11.823 -12.315   5.121  1.00  0.97           O  
ATOM    341  CG  GLU A  43     -10.984 -11.217   9.490  1.00  0.97           C  
ATOM    342  CD  GLU A  43     -10.415 -11.970  10.682  1.00  0.97           C  
ATOM    343  OE1 GLU A  43      -9.643 -11.372  11.465  1.00  0.97           O  
ATOM    344  OE2 GLU A  43     -10.744 -13.168  10.833  1.00  0.97           O  
ATOM    345  N   ASP A  44     -13.559 -13.153   6.343  1.00  0.98           N  
ATOM    346  CA  ASP A  44     -13.876 -14.158   5.333  1.00  0.98           C  
ATOM    347  C   ASP A  44     -14.276 -13.503   4.013  1.00  0.98           C  
ATOM    348  CB  ASP A  44     -14.996 -15.077   5.824  1.00  0.98           C  
ATOM    349  O   ASP A  44     -13.968 -14.021   2.938  1.00  0.98           O  
ATOM    350  CG  ASP A  44     -14.553 -16.009   6.938  1.00  0.98           C  
ATOM    351  OD1 ASP A  44     -13.332 -16.144   7.171  1.00  0.98           O  
ATOM    352  OD2 ASP A  44     -15.432 -16.616   7.588  1.00  0.98           O  
ATOM    353  N   ASP A  45     -14.835 -12.360   4.132  1.00  0.97           N  
ATOM    354  CA  ASP A  45     -15.303 -11.656   2.942  1.00  0.97           C  
ATOM    355  C   ASP A  45     -14.175 -10.849   2.302  1.00  0.97           C  
ATOM    356  CB  ASP A  45     -16.475 -10.736   3.289  1.00  0.97           C  
ATOM    357  O   ASP A  45     -14.370 -10.216   1.262  1.00  0.97           O  
ATOM    358  CG  ASP A  45     -17.755 -11.496   3.591  1.00  0.97           C  
ATOM    359  OD1 ASP A  45     -17.796 -12.728   3.386  1.00  0.97           O  
ATOM    360  OD2 ASP A  45     -18.732 -10.855   4.036  1.00  0.97           O  
ATOM    361  N   GLY A  46     -13.011 -10.823   2.875  1.00  0.97           N  
ATOM    362  CA  GLY A  46     -11.854 -10.155   2.299  1.00  0.97           C  
ATOM    363  C   GLY A  46     -11.857  -8.656   2.527  1.00  0.97           C  
ATOM    364  O   GLY A  46     -11.122  -7.921   1.864  1.00  0.97           O  
ATOM    365  N   ILE A  47     -12.826  -8.218   3.368  1.00  0.97           N  
ATOM    366  CA  ILE A  47     -12.842  -6.799   3.707  1.00  0.97           C  
ATOM    367  C   ILE A  47     -11.636  -6.464   4.581  1.00  0.97           C  
ATOM    368  CB  ILE A  47     -14.152  -6.405   4.427  1.00  0.97           C  
ATOM    369  O   ILE A  47     -10.950  -5.465   4.347  1.00  0.97           O  
ATOM    370  CG1 ILE A  47     -15.345  -6.530   3.472  1.00  0.97           C  
ATOM    371  CG2 ILE A  47     -14.050  -4.985   4.993  1.00  0.97           C  
ATOM    372  CD1 ILE A  47     -16.699  -6.384   4.151  1.00  0.97           C  
ATOM    373  N   LEU A  48     -11.433  -7.229   5.621  1.00  0.97           N  
ATOM    374  CA  LEU A  48     -10.178  -7.155   6.360  1.00  0.97           C  
ATOM    375  C   LEU A  48      -9.089  -7.966   5.665  1.00  0.97           C  
ATOM    376  CB  LEU A  48     -10.368  -7.659   7.793  1.00  0.97           C  
ATOM    377  O   LEU A  48      -9.181  -9.192   5.580  1.00  0.97           O  
ATOM    378  CG  LEU A  48     -11.209  -6.775   8.716  1.00  0.97           C  
ATOM    379  CD1 LEU A  48     -11.528  -7.514  10.011  1.00  0.97           C  
ATOM    380  CD2 LEU A  48     -10.485  -5.464   9.007  1.00  0.97           C  
ATOM    381  N   ILE A  49      -8.046  -7.354   5.226  1.00  0.96           N  
ATOM    382  CA  ILE A  49      -7.084  -8.021   4.356  1.00  0.96           C  
ATOM    383  C   ILE A  49      -5.808  -8.328   5.137  1.00  0.96           C  
ATOM    384  CB  ILE A  49      -6.758  -7.165   3.112  1.00  0.96           C  
ATOM    385  O   ILE A  49      -4.972  -9.116   4.688  1.00  0.96           O  
ATOM    386  CG1 ILE A  49      -6.182  -5.808   3.534  1.00  0.96           C  
ATOM    387  CG2 ILE A  49      -8.003  -6.984   2.239  1.00  0.96           C  
ATOM    388  CD1 ILE A  49      -5.656  -4.972   2.376  1.00  0.96           C  
ATOM    389  N   GLY A  50      -5.671  -7.667   6.366  1.00  0.96           N  
ATOM    390  CA  GLY A  50      -4.495  -7.927   7.180  1.00  0.96           C  
ATOM    391  C   GLY A  50      -4.357  -6.974   8.352  1.00  0.96           C  
ATOM    392  O   GLY A  50      -5.047  -5.954   8.413  1.00  0.96           O  
ATOM    393  N   LYS A  51      -3.600  -7.413   9.407  1.00  0.96           N  
ATOM    394  CA  LYS A  51      -3.191  -6.622  10.565  1.00  0.96           C  
ATOM    395  C   LYS A  51      -1.672  -6.499  10.638  1.00  0.96           C  
ATOM    396  CB  LYS A  51      -3.730  -7.241  11.855  1.00  0.96           C  
ATOM    397  O   LYS A  51      -0.961  -7.507  10.627  1.00  0.96           O  
ATOM    398  CG  LYS A  51      -5.246  -7.367  11.896  1.00  0.96           C  
ATOM    399  CD  LYS A  51      -5.711  -8.132  13.128  1.00  0.96           C  
ATOM    400  CE  LYS A  51      -7.218  -8.347  13.118  1.00  0.96           C  
ATOM    401  NZ  LYS A  51      -7.668  -9.170  14.281  1.00  0.96           N  
ATOM    402  N   VAL A  52      -1.247  -5.205  10.760  1.00  0.96           N  
ATOM    403  CA  VAL A  52       0.195  -5.011  10.655  1.00  0.96           C  
ATOM    404  C   VAL A  52       0.651  -3.964  11.669  1.00  0.96           C  
ATOM    405  CB  VAL A  52       0.608  -4.586   9.228  1.00  0.96           C  
ATOM    406  O   VAL A  52      -0.155  -3.161  12.147  1.00  0.96           O  
ATOM    407  CG1 VAL A  52       0.289  -5.690   8.222  1.00  0.96           C  
ATOM    408  CG2 VAL A  52      -0.090  -3.285   8.836  1.00  0.96           C  
ATOM    409  N   ALA A  53       1.937  -4.075  12.059  1.00  0.97           N  
ATOM    410  CA  ALA A  53       2.599  -3.002  12.797  1.00  0.97           C  
ATOM    411  C   ALA A  53       3.218  -1.982  11.845  1.00  0.97           C  
ATOM    412  CB  ALA A  53       3.666  -3.574  13.726  1.00  0.97           C  
ATOM    413  O   ALA A  53       3.874  -2.354  10.868  1.00  0.97           O  
ATOM    414  N   LEU A  54       2.963  -0.761  12.049  1.00  0.96           N  
ATOM    415  CA  LEU A  54       3.527   0.306  11.229  1.00  0.96           C  
ATOM    416  C   LEU A  54       4.828   0.824  11.832  1.00  0.96           C  
ATOM    417  CB  LEU A  54       2.526   1.454  11.080  1.00  0.96           C  
ATOM    418  O   LEU A  54       4.903   1.070  13.038  1.00  0.96           O  
ATOM    419  CG  LEU A  54       1.167   1.096  10.475  1.00  0.96           C  
ATOM    420  CD1 LEU A  54       0.256   2.318  10.457  1.00  0.96           C  
ATOM    421  CD2 LEU A  54       1.340   0.531   9.070  1.00  0.96           C  
ATOM    422  N   LEU A  55       5.850   0.903  11.007  1.00  0.97           N  
ATOM    423  CA  LEU A  55       7.172   1.349  11.432  1.00  0.97           C  
ATOM    424  C   LEU A  55       7.446   2.771  10.953  1.00  0.97           C  
ATOM    425  CB  LEU A  55       8.253   0.403  10.902  1.00  0.97           C  
ATOM    426  O   LEU A  55       6.908   3.200   9.930  1.00  0.97           O  
ATOM    427  CG  LEU A  55       8.099  -1.074  11.269  1.00  0.97           C  
ATOM    428  CD1 LEU A  55       9.245  -1.889  10.678  1.00  0.97           C  
ATOM    429  CD2 LEU A  55       8.040  -1.246  12.783  1.00  0.97           C  
ATOM    430  N   ASP A  56       8.191   3.449  11.822  1.00  0.97           N  
ATOM    431  CA  ASP A  56       8.765   4.727  11.412  1.00  0.97           C  
ATOM    432  C   ASP A  56       9.987   4.519  10.520  1.00  0.97           C  
ATOM    433  CB  ASP A  56       9.144   5.563  12.636  1.00  0.97           C  
ATOM    434  O   ASP A  56      11.047   4.108  10.996  1.00  0.97           O  
ATOM    435  CG  ASP A  56       9.611   6.962  12.277  1.00  0.97           C  
ATOM    436  OD1 ASP A  56      10.096   7.172  11.144  1.00  0.97           O  
ATOM    437  OD2 ASP A  56       9.496   7.863  13.136  1.00  0.97           O  
ATOM    438  N   PRO A  57       9.839   4.904   9.244  1.00  0.97           N  
ATOM    439  CA  PRO A  57      10.921   4.598   8.304  1.00  0.97           C  
ATOM    440  C   PRO A  57      12.230   5.295   8.665  1.00  0.97           C  
ATOM    441  CB  PRO A  57      10.380   5.108   6.966  1.00  0.97           C  
ATOM    442  O   PRO A  57      13.306   4.709   8.519  1.00  0.97           O  
ATOM    443  CG  PRO A  57       9.266   6.034   7.333  1.00  0.97           C  
ATOM    444  CD  PRO A  57       8.651   5.556   8.616  1.00  0.97           C  
ATOM    445  N   GLU A  58      12.201   6.493   9.173  1.00  0.96           N  
ATOM    446  CA  GLU A  58      13.404   7.233   9.542  1.00  0.96           C  
ATOM    447  C   GLU A  58      14.147   6.545  10.683  1.00  0.96           C  
ATOM    448  CB  GLU A  58      13.052   8.671   9.934  1.00  0.96           C  
ATOM    449  O   GLU A  58      15.375   6.437  10.656  1.00  0.96           O  
ATOM    450  CG  GLU A  58      14.264   9.574  10.111  1.00  0.96           C  
ATOM    451  CD  GLU A  58      13.897  11.029  10.354  1.00  0.96           C  
ATOM    452  OE1 GLU A  58      14.814  11.871  10.490  1.00  0.96           O  
ATOM    453  OE2 GLU A  58      12.684  11.330  10.409  1.00  0.96           O  
ATOM    454  N   LYS A  59      13.442   6.024  11.579  1.00  0.98           N  
ATOM    455  CA  LYS A  59      14.026   5.420  12.774  1.00  0.98           C  
ATOM    456  C   LYS A  59      14.661   4.069  12.453  1.00  0.98           C  
ATOM    457  CB  LYS A  59      12.967   5.255  13.865  1.00  0.98           C  
ATOM    458  O   LYS A  59      15.482   3.565  13.222  1.00  0.98           O  
ATOM    459  CG  LYS A  59      12.508   6.566  14.485  1.00  0.98           C  
ATOM    460  CD  LYS A  59      11.622   6.329  15.702  1.00  0.98           C  
ATOM    461  CE  LYS A  59      11.235   7.638  16.376  1.00  0.98           C  
ATOM    462  NZ  LYS A  59      10.332   7.414  17.544  1.00  0.98           N  
ATOM    463  N   ILE A  60      14.323   3.602  11.371  1.00  0.98           N  
ATOM    464  CA  ILE A  60      14.917   2.307  11.055  1.00  0.98           C  
ATOM    465  C   ILE A  60      15.831   2.442   9.839  1.00  0.98           C  
ATOM    466  CB  ILE A  60      13.833   1.237  10.794  1.00  0.98           C  
ATOM    467  O   ILE A  60      16.164   1.447   9.191  1.00  0.98           O  
ATOM    468  CG1 ILE A  60      12.907   1.681   9.656  1.00  0.98           C  
ATOM    469  CG2 ILE A  60      13.035   0.955  12.070  1.00  0.98           C  
ATOM    470  CD1 ILE A  60      12.032   0.566   9.099  1.00  0.98           C  
ATOM    471  N   GLY A  61      16.161   3.625   9.464  1.00  0.98           N  
ATOM    472  CA  GLY A  61      17.189   3.862   8.463  1.00  0.98           C  
ATOM    473  C   GLY A  61      16.649   3.879   7.046  1.00  0.98           C  
ATOM    474  O   GLY A  61      17.393   3.649   6.090  1.00  0.98           O  
ATOM    475  N   LEU A  62      15.324   4.001   6.834  1.00  0.98           N  
ATOM    476  CA  LEU A  62      14.698   4.107   5.521  1.00  0.98           C  
ATOM    477  C   LEU A  62      14.115   5.500   5.307  1.00  0.98           C  
ATOM    478  CB  LEU A  62      13.600   3.052   5.364  1.00  0.98           C  
ATOM    479  O   LEU A  62      12.944   5.638   4.947  1.00  0.98           O  
ATOM    480  CG  LEU A  62      14.050   1.591   5.429  1.00  0.98           C  
ATOM    481  CD1 LEU A  62      12.839   0.664   5.442  1.00  0.98           C  
ATOM    482  CD2 LEU A  62      14.969   1.261   4.258  1.00  0.98           C  
ATOM    483  N   GLY A  63      14.907   6.521   5.455  1.00  0.96           N  
ATOM    484  CA  GLY A  63      14.474   7.902   5.596  1.00  0.96           C  
ATOM    485  C   GLY A  63      14.228   8.589   4.266  1.00  0.96           C  
ATOM    486  O   GLY A  63      13.760   9.729   4.228  1.00  0.96           O  
ATOM    487  N   LEU A  64      14.490   7.923   3.121  1.00  0.98           N  
ATOM    488  CA  LEU A  64      14.320   8.563   1.821  1.00  0.98           C  
ATOM    489  C   LEU A  64      13.141   7.959   1.067  1.00  0.98           C  
ATOM    490  CB  LEU A  64      15.597   8.430   0.987  1.00  0.98           C  
ATOM    491  O   LEU A  64      13.091   6.745   0.854  1.00  0.98           O  
ATOM    492  CG  LEU A  64      15.573   9.080  -0.397  1.00  0.98           C  
ATOM    493  CD1 LEU A  64      15.488  10.597  -0.269  1.00  0.98           C  
ATOM    494  CD2 LEU A  64      16.805   8.674  -1.200  1.00  0.98           C  
ATOM    495  N   THR A  65      12.210   8.819   0.712  1.00  0.99           N  
ATOM    496  CA  THR A  65      11.070   8.428  -0.109  1.00  0.99           C  
ATOM    497  C   THR A  65      11.197   8.998  -1.518  1.00  0.99           C  
ATOM    498  CB  THR A  65       9.743   8.894   0.519  1.00  0.99           C  
ATOM    499  O   THR A  65      11.419  10.199  -1.690  1.00  0.99           O  
ATOM    500  CG2 THR A  65       8.554   8.489  -0.346  1.00  0.99           C  
ATOM    501  OG1 THR A  65       9.601   8.301   1.816  1.00  0.99           O  
ATOM    502  N   ALA A  66      11.045   8.093  -2.496  1.00  0.99           N  
ATOM    503  CA  ALA A  66      11.072   8.508  -3.896  1.00  0.99           C  
ATOM    504  C   ALA A  66       9.771   8.139  -4.603  1.00  0.99           C  
ATOM    505  CB  ALA A  66      12.263   7.877  -4.615  1.00  0.99           C  
ATOM    506  O   ALA A  66       9.201   7.075  -4.351  1.00  0.99           O  
ATOM    507  N   PHE A  67       9.285   9.069  -5.351  1.00  0.99           N  
ATOM    508  CA  PHE A  67       8.213   8.802  -6.303  1.00  0.99           C  
ATOM    509  C   PHE A  67       8.765   8.681  -7.719  1.00  0.99           C  
ATOM    510  CB  PHE A  67       7.153   9.905  -6.245  1.00  0.99           C  
ATOM    511  O   PHE A  67       9.365   9.623  -8.239  1.00  0.99           O  
ATOM    512  CG  PHE A  67       6.447  10.000  -4.920  1.00  0.99           C  
ATOM    513  CD1 PHE A  67       5.356   9.186  -4.637  1.00  0.99           C  
ATOM    514  CD2 PHE A  67       6.874  10.903  -3.955  1.00  0.99           C  
ATOM    515  CE1 PHE A  67       4.701   9.272  -3.411  1.00  0.99           C  
ATOM    516  CE2 PHE A  67       6.224  10.995  -2.727  1.00  0.99           C  
ATOM    517  CZ  PHE A  67       5.137  10.178  -2.458  1.00  0.99           C  
ATOM    518  N   VAL A  68       8.531   7.505  -8.314  1.00  0.98           N  
ATOM    519  CA  VAL A  68       9.130   7.197  -9.608  1.00  0.98           C  
ATOM    520  C   VAL A  68       8.043   7.130 -10.678  1.00  0.98           C  
ATOM    521  CB  VAL A  68       9.920   5.870  -9.567  1.00  0.98           C  
ATOM    522  O   VAL A  68       7.149   6.283 -10.612  1.00  0.98           O  
ATOM    523  CG1 VAL A  68      10.630   5.622 -10.897  1.00  0.98           C  
ATOM    524  CG2 VAL A  68      10.924   5.882  -8.416  1.00  0.98           C  
ATOM    525  N   LEU A  69       8.101   7.990 -11.628  1.00  0.98           N  
ATOM    526  CA  LEU A  69       7.208   8.013 -12.781  1.00  0.98           C  
ATOM    527  C   LEU A  69       7.838   7.298 -13.971  1.00  0.98           C  
ATOM    528  CB  LEU A  69       6.862   9.455 -13.162  1.00  0.98           C  
ATOM    529  O   LEU A  69       8.990   7.564 -14.322  1.00  0.98           O  
ATOM    530  CG  LEU A  69       6.059  10.254 -12.133  1.00  0.98           C  
ATOM    531  CD1 LEU A  69       6.347  11.745 -12.279  1.00  0.98           C  
ATOM    532  CD2 LEU A  69       4.568   9.975 -12.284  1.00  0.98           C  
ATOM    533  N   ILE A  70       7.026   6.409 -14.599  1.00  0.97           N  
ATOM    534  CA  ILE A  70       7.586   5.558 -15.644  1.00  0.97           C  
ATOM    535  C   ILE A  70       6.743   5.676 -16.912  1.00  0.97           C  
ATOM    536  CB  ILE A  70       7.667   4.084 -15.189  1.00  0.97           C  
ATOM    537  O   ILE A  70       5.512   5.642 -16.851  1.00  0.97           O  
ATOM    538  CG1 ILE A  70       8.630   3.942 -14.005  1.00  0.97           C  
ATOM    539  CG2 ILE A  70       8.093   3.183 -16.352  1.00  0.97           C  
ATOM    540  CD1 ILE A  70       8.572   2.585 -13.318  1.00  0.97           C  
ATOM    541  N   LYS A  71       7.469   5.840 -18.078  1.00  0.96           N  
ATOM    542  CA  LYS A  71       6.900   5.670 -19.411  1.00  0.96           C  
ATOM    543  C   LYS A  71       7.506   4.461 -20.118  1.00  0.96           C  
ATOM    544  CB  LYS A  71       7.114   6.930 -20.252  1.00  0.96           C  
ATOM    545  O   LYS A  71       8.699   4.185 -19.974  1.00  0.96           O  
ATOM    546  CG  LYS A  71       6.302   8.129 -19.787  1.00  0.96           C  
ATOM    547  CD  LYS A  71       6.463   9.313 -20.732  1.00  0.96           C  
ATOM    548  CE  LYS A  71       5.503  10.443 -20.383  1.00  0.96           C  
ATOM    549  NZ  LYS A  71       5.675  11.616 -21.291  1.00  0.96           N  
ATOM    550  N   THR A  72       6.635   3.814 -20.814  1.00  0.94           N  
ATOM    551  CA  THR A  72       7.144   2.691 -21.593  1.00  0.94           C  
ATOM    552  C   THR A  72       6.580   2.717 -23.011  1.00  0.94           C  
ATOM    553  CB  THR A  72       6.799   1.346 -20.926  1.00  0.94           C  
ATOM    554  O   THR A  72       5.463   3.190 -23.232  1.00  0.94           O  
ATOM    555  CG2 THR A  72       5.293   1.192 -20.744  1.00  0.94           C  
ATOM    556  OG1 THR A  72       7.283   0.275 -21.746  1.00  0.94           O  
ATOM    557  N   GLN A  73       7.358   2.274 -23.954  1.00  0.90           N  
ATOM    558  CA  GLN A  73       6.891   2.148 -25.331  1.00  0.90           C  
ATOM    559  C   GLN A  73       6.393   0.734 -25.616  1.00  0.90           C  
ATOM    560  CB  GLN A  73       8.004   2.521 -26.312  1.00  0.90           C  
ATOM    561  O   GLN A  73       5.870   0.461 -26.699  1.00  0.90           O  
ATOM    562  CG  GLN A  73       8.458   3.970 -26.205  1.00  0.90           C  
ATOM    563  CD  GLN A  73       9.566   4.312 -27.184  1.00  0.90           C  
ATOM    564  NE2 GLN A  73      10.331   5.353 -26.874  1.00  0.90           N  
ATOM    565  OE1 GLN A  73       9.733   3.645 -28.210  1.00  0.90           O  
ATOM    566  N   HIS A  74       6.459  -0.092 -24.653  1.00  0.86           N  
ATOM    567  CA  HIS A  74       6.117  -1.500 -24.816  1.00  0.86           C  
ATOM    568  C   HIS A  74       4.770  -1.818 -24.176  1.00  0.86           C  
ATOM    569  CB  HIS A  74       7.207  -2.390 -24.216  1.00  0.86           C  
ATOM    570  O   HIS A  74       4.531  -1.467 -23.018  1.00  0.86           O  
ATOM    571  CG  HIS A  74       8.526  -2.274 -24.911  1.00  0.86           C  
ATOM    572  CD2 HIS A  74       9.611  -1.511 -24.638  1.00  0.86           C  
ATOM    573  ND1 HIS A  74       8.840  -3.003 -26.037  1.00  0.86           N  
ATOM    574  CE1 HIS A  74      10.065  -2.692 -26.428  1.00  0.86           C  
ATOM    575  NE2 HIS A  74      10.555  -1.789 -25.596  1.00  0.86           N  
ATOM    576  N   HIS A  75       3.903  -2.548 -24.938  1.00  0.82           N  
ATOM    577  CA  HIS A  75       2.566  -2.801 -24.413  1.00  0.82           C  
ATOM    578  C   HIS A  75       2.174  -4.264 -24.586  1.00  0.82           C  
ATOM    579  CB  HIS A  75       1.541  -1.897 -25.101  1.00  0.82           C  
ATOM    580  O   HIS A  75       0.991  -4.606 -24.519  1.00  0.82           O  
ATOM    581  CG  HIS A  75       1.828  -0.438 -24.946  1.00  0.82           C  
ATOM    582  CD2 HIS A  75       2.216   0.493 -25.849  1.00  0.82           C  
ATOM    583  ND1 HIS A  75       1.727   0.216 -23.737  1.00  0.82           N  
ATOM    584  CE1 HIS A  75       2.041   1.490 -23.905  1.00  0.82           C  
ATOM    585  NE2 HIS A  75       2.342   1.684 -25.177  1.00  0.82           N  
ATOM    586  N   SER A  76       3.314  -5.047 -24.784  1.00  0.92           N  
ATOM    587  CA  SER A  76       2.971  -6.459 -24.911  1.00  0.92           C  
ATOM    588  C   SER A  76       2.622  -7.067 -23.556  1.00  0.92           C  
ATOM    589  CB  SER A  76       4.124  -7.237 -25.547  1.00  0.92           C  
ATOM    590  O   SER A  76       3.088  -6.592 -22.519  1.00  0.92           O  
ATOM    591  OG  SER A  76       5.214  -7.344 -24.648  1.00  0.92           O  
ATOM    592  N   SER A  77       1.688  -8.026 -23.578  1.00  0.92           N  
ATOM    593  CA  SER A  77       1.296  -8.742 -22.369  1.00  0.92           C  
ATOM    594  C   SER A  77       2.505  -9.364 -21.678  1.00  0.92           C  
ATOM    595  CB  SER A  77       0.271  -9.828 -22.697  1.00  0.92           C  
ATOM    596  O   SER A  77       2.596  -9.356 -20.449  1.00  0.92           O  
ATOM    597  OG  SER A  77      -0.930  -9.256 -23.186  1.00  0.92           O  
ATOM    598  N   GLU A  78       3.431  -9.868 -22.428  1.00  0.94           N  
ATOM    599  CA  GLU A  78       4.631 -10.500 -21.888  1.00  0.94           C  
ATOM    600  C   GLU A  78       5.499  -9.490 -21.143  1.00  0.94           C  
ATOM    601  CB  GLU A  78       5.439 -11.163 -23.007  1.00  0.94           C  
ATOM    602  O   GLU A  78       5.974  -9.767 -20.039  1.00  0.94           O  
ATOM    603  CG  GLU A  78       6.631 -11.968 -22.511  1.00  0.94           C  
ATOM    604  CD  GLU A  78       7.415 -12.631 -23.632  1.00  0.94           C  
ATOM    605  OE1 GLU A  78       8.418 -13.323 -23.344  1.00  0.94           O  
ATOM    606  OE2 GLU A  78       7.024 -12.457 -24.808  1.00  0.94           O  
ATOM    607  N   TRP A  79       5.710  -8.425 -21.786  1.00  0.94           N  
ATOM    608  CA  TRP A  79       6.491  -7.366 -21.156  1.00  0.94           C  
ATOM    609  C   TRP A  79       5.825  -6.891 -19.869  1.00  0.94           C  
ATOM    610  CB  TRP A  79       6.673  -6.187 -22.116  1.00  0.94           C  
ATOM    611  O   TRP A  79       6.490  -6.720 -18.844  1.00  0.94           O  
ATOM    612  CG  TRP A  79       7.501  -5.069 -21.557  1.00  0.94           C  
ATOM    613  CD1 TRP A  79       8.859  -4.931 -21.633  1.00  0.94           C  
ATOM    614  CD2 TRP A  79       7.022  -3.933 -20.831  1.00  0.94           C  
ATOM    615  CE2 TRP A  79       8.147  -3.146 -20.498  1.00  0.94           C  
ATOM    616  CE3 TRP A  79       5.750  -3.502 -20.430  1.00  0.94           C  
ATOM    617  NE1 TRP A  79       9.254  -3.776 -20.999  1.00  0.94           N  
ATOM    618  CH2 TRP A  79       6.781  -1.553 -19.402  1.00  0.94           C  
ATOM    619  CZ2 TRP A  79       8.037  -1.951 -19.782  1.00  0.94           C  
ATOM    620  CZ3 TRP A  79       5.643  -2.314 -19.718  1.00  0.94           C  
ATOM    621  N   TYR A  80       4.552  -6.628 -19.982  1.00  0.94           N  
ATOM    622  CA  TYR A  80       3.791  -6.184 -18.819  1.00  0.94           C  
ATOM    623  C   TYR A  80       3.956  -7.155 -17.656  1.00  0.94           C  
ATOM    624  CB  TYR A  80       2.308  -6.038 -19.172  1.00  0.94           C  
ATOM    625  O   TYR A  80       4.226  -6.740 -16.527  1.00  0.94           O  
ATOM    626  CG  TYR A  80       1.419  -5.811 -17.973  1.00  0.94           C  
ATOM    627  CD1 TYR A  80       0.644  -6.844 -17.451  1.00  0.94           C  
ATOM    628  CD2 TYR A  80       1.351  -4.563 -17.362  1.00  0.94           C  
ATOM    629  CE1 TYR A  80      -0.178  -6.639 -16.348  1.00  0.94           C  
ATOM    630  CE2 TYR A  80       0.532  -4.347 -16.259  1.00  0.94           C  
ATOM    631  OH  TYR A  80      -1.039  -5.180 -14.667  1.00  0.94           O  
ATOM    632  CZ  TYR A  80      -0.227  -5.389 -15.759  1.00  0.94           C  
ATOM    633  N   CYS A  81       3.752  -8.456 -17.885  1.00  0.94           N  
ATOM    634  CA  CYS A  81       3.857  -9.474 -16.845  1.00  0.94           C  
ATOM    635  C   CYS A  81       5.246  -9.475 -16.220  1.00  0.94           C  
ATOM    636  CB  CYS A  81       3.543 -10.857 -17.415  1.00  0.94           C  
ATOM    637  O   CYS A  81       5.383  -9.566 -14.999  1.00  0.94           O  
ATOM    638  SG  CYS A  81       1.789 -11.124 -17.754  1.00  0.94           S  
ATOM    639  N   ARG A  82       6.243  -9.345 -17.033  1.00  0.94           N  
ATOM    640  CA  ARG A  82       7.611  -9.266 -16.532  1.00  0.94           C  
ATOM    641  C   ARG A  82       7.802  -8.035 -15.653  1.00  0.94           C  
ATOM    642  CB  ARG A  82       8.608  -9.241 -17.693  1.00  0.94           C  
ATOM    643  O   ARG A  82       8.380  -8.124 -14.568  1.00  0.94           O  
ATOM    644  CG  ARG A  82      10.061  -9.138 -17.255  1.00  0.94           C  
ATOM    645  CD  ARG A  82      11.014  -9.228 -18.438  1.00  0.94           C  
ATOM    646  NE  ARG A  82      12.409  -9.154 -18.013  1.00  0.94           N  
ATOM    647  NH1 ARG A  82      13.286  -9.467 -20.127  1.00  0.94           N  
ATOM    648  NH2 ARG A  82      14.683  -9.186 -18.332  1.00  0.94           N  
ATOM    649  CZ  ARG A  82      13.456  -9.269 -18.825  1.00  0.94           C  
ATOM    650  N   PHE A  83       7.351  -6.944 -16.151  1.00  0.95           N  
ATOM    651  CA  PHE A  83       7.480  -5.681 -15.435  1.00  0.95           C  
ATOM    652  C   PHE A  83       6.815  -5.763 -14.067  1.00  0.95           C  
ATOM    653  CB  PHE A  83       6.868  -4.536 -16.249  1.00  0.95           C  
ATOM    654  O   PHE A  83       7.442  -5.471 -13.047  1.00  0.95           O  
ATOM    655  CG  PHE A  83       6.963  -3.194 -15.574  1.00  0.95           C  
ATOM    656  CD1 PHE A  83       5.968  -2.240 -15.751  1.00  0.95           C  
ATOM    657  CD2 PHE A  83       8.047  -2.886 -14.762  1.00  0.95           C  
ATOM    658  CE1 PHE A  83       6.052  -0.997 -15.128  1.00  0.95           C  
ATOM    659  CE2 PHE A  83       8.138  -1.647 -14.136  1.00  0.95           C  
ATOM    660  CZ  PHE A  83       7.141  -0.703 -14.321  1.00  0.95           C  
ATOM    661  N   VAL A  84       5.590  -6.215 -14.029  1.00  0.95           N  
ATOM    662  CA  VAL A  84       4.819  -6.298 -12.792  1.00  0.95           C  
ATOM    663  C   VAL A  84       5.477  -7.292 -11.839  1.00  0.95           C  
ATOM    664  CB  VAL A  84       3.354  -6.708 -13.063  1.00  0.95           C  
ATOM    665  O   VAL A  84       5.574  -7.037 -10.636  1.00  0.95           O  
ATOM    666  CG1 VAL A  84       2.644  -7.064 -11.758  1.00  0.95           C  
ATOM    667  CG2 VAL A  84       2.613  -5.589 -13.791  1.00  0.95           C  
ATOM    668  N   THR A  85       5.931  -8.381 -12.359  1.00  0.96           N  
ATOM    669  CA  THR A  85       6.584  -9.388 -11.529  1.00  0.96           C  
ATOM    670  C   THR A  85       7.844  -8.820 -10.881  1.00  0.96           C  
ATOM    671  CB  THR A  85       6.945 -10.640 -12.350  1.00  0.96           C  
ATOM    672  O   THR A  85       8.044  -8.961  -9.673  1.00  0.96           O  
ATOM    673  CG2 THR A  85       7.705 -11.654 -11.501  1.00  0.96           C  
ATOM    674  OG1 THR A  85       5.743 -11.247 -12.838  1.00  0.96           O  
ATOM    675  N   VAL A  86       8.656  -8.210 -11.645  1.00  0.96           N  
ATOM    676  CA  VAL A  86       9.914  -7.647 -11.164  1.00  0.96           C  
ATOM    677  C   VAL A  86       9.635  -6.599 -10.089  1.00  0.96           C  
ATOM    678  CB  VAL A  86      10.734  -7.024 -12.316  1.00  0.96           C  
ATOM    679  O   VAL A  86      10.216  -6.645  -9.003  1.00  0.96           O  
ATOM    680  CG1 VAL A  86      11.866  -6.158 -11.767  1.00  0.96           C  
ATOM    681  CG2 VAL A  86      11.288  -8.117 -13.229  1.00  0.96           C  
ATOM    682  N   VAL A  87       8.762  -5.720 -10.365  1.00  0.97           N  
ATOM    683  CA  VAL A  87       8.521  -4.588  -9.476  1.00  0.97           C  
ATOM    684  C   VAL A  87       7.898  -5.078  -8.172  1.00  0.97           C  
ATOM    685  CB  VAL A  87       7.609  -3.531 -10.139  1.00  0.97           C  
ATOM    686  O   VAL A  87       8.270  -4.622  -7.088  1.00  0.97           O  
ATOM    687  CG1 VAL A  87       7.123  -2.515  -9.107  1.00  0.97           C  
ATOM    688  CG2 VAL A  87       8.347  -2.830 -11.278  1.00  0.97           C  
ATOM    689  N   THR A  88       6.954  -6.029  -8.188  1.00  0.96           N  
ATOM    690  CA  THR A  88       6.271  -6.497  -6.987  1.00  0.96           C  
ATOM    691  C   THR A  88       7.225  -7.288  -6.096  1.00  0.96           C  
ATOM    692  CB  THR A  88       5.053  -7.370  -7.341  1.00  0.96           C  
ATOM    693  O   THR A  88       6.977  -7.447  -4.899  1.00  0.96           O  
ATOM    694  CG2 THR A  88       3.981  -6.555  -8.055  1.00  0.96           C  
ATOM    695  OG1 THR A  88       5.473  -8.440  -8.197  1.00  0.96           O  
ATOM    696  N   GLU A  89       8.357  -7.740  -6.592  1.00  0.97           N  
ATOM    697  CA  GLU A  89       9.340  -8.489  -5.816  1.00  0.97           C  
ATOM    698  C   GLU A  89      10.399  -7.562  -5.225  1.00  0.97           C  
ATOM    699  CB  GLU A  89      10.005  -9.562  -6.683  1.00  0.97           C  
ATOM    700  O   GLU A  89      11.248  -7.999  -4.446  1.00  0.97           O  
ATOM    701  CG  GLU A  89       9.093 -10.734  -7.018  1.00  0.97           C  
ATOM    702  CD  GLU A  89       9.752 -11.769  -7.916  1.00  0.97           C  
ATOM    703  OE1 GLU A  89       9.163 -12.853  -8.126  1.00  0.97           O  
ATOM    704  OE2 GLU A  89      10.867 -11.493  -8.412  1.00  0.97           O  
ATOM    705  N   MET A  90      10.366  -6.330  -5.548  1.00  0.98           N  
ATOM    706  CA  MET A  90      11.285  -5.351  -4.974  1.00  0.98           C  
ATOM    707  C   MET A  90      10.731  -4.783  -3.671  1.00  0.98           C  
ATOM    708  CB  MET A  90      11.553  -4.218  -5.966  1.00  0.98           C  
ATOM    709  O   MET A  90       9.789  -3.989  -3.686  1.00  0.98           O  
ATOM    710  CG  MET A  90      12.234  -4.673  -7.247  1.00  0.98           C  
ATOM    711  SD  MET A  90      12.639  -3.274  -8.363  1.00  0.98           S  
ATOM    712  CE  MET A  90      13.718  -4.117  -9.554  1.00  0.98           C  
ATOM    713  N   PRO A  91      11.383  -5.102  -2.580  1.00  0.97           N  
ATOM    714  CA  PRO A  91      10.854  -4.732  -1.266  1.00  0.97           C  
ATOM    715  C   PRO A  91      10.824  -3.221  -1.045  1.00  0.97           C  
ATOM    716  CB  PRO A  91      11.823  -5.407  -0.292  1.00  0.97           C  
ATOM    717  O   PRO A  91      10.044  -2.728  -0.227  1.00  0.97           O  
ATOM    718  CG  PRO A  91      13.039  -5.704  -1.109  1.00  0.97           C  
ATOM    719  CD  PRO A  91      12.611  -5.965  -2.524  1.00  0.97           C  
ATOM    720  N   GLU A  92      11.653  -2.523  -1.798  1.00  0.98           N  
ATOM    721  CA  GLU A  92      11.725  -1.072  -1.655  1.00  0.98           C  
ATOM    722  C   GLU A  92      10.462  -0.402  -2.190  1.00  0.98           C  
ATOM    723  CB  GLU A  92      12.958  -0.520  -2.374  1.00  0.98           C  
ATOM    724  O   GLU A  92      10.177   0.750  -1.857  1.00  0.98           O  
ATOM    725  CG  GLU A  92      14.276  -1.052  -1.830  1.00  0.98           C  
ATOM    726  CD  GLU A  92      14.747  -2.317  -2.530  1.00  0.98           C  
ATOM    727  OE1 GLU A  92      15.973  -2.572  -2.564  1.00  0.98           O  
ATOM    728  OE2 GLU A  92      13.884  -3.060  -3.048  1.00  0.98           O  
ATOM    729  N   VAL A  93       9.744  -1.127  -3.054  1.00  0.98           N  
ATOM    730  CA  VAL A  93       8.537  -0.579  -3.665  1.00  0.98           C  
ATOM    731  C   VAL A  93       7.347  -0.781  -2.729  1.00  0.98           C  
ATOM    732  CB  VAL A  93       8.251  -1.228  -5.038  1.00  0.98           C  
ATOM    733  O   VAL A  93       6.891  -1.909  -2.529  1.00  0.98           O  
ATOM    734  CG1 VAL A  93       6.959  -0.675  -5.637  1.00  0.98           C  
ATOM    735  CG2 VAL A  93       9.425  -1.002  -5.989  1.00  0.98           C  
ATOM    736  N   LEU A  94       6.781   0.338  -2.201  1.00  0.97           N  
ATOM    737  CA  LEU A  94       5.705   0.282  -1.218  1.00  0.97           C  
ATOM    738  C   LEU A  94       4.349   0.491  -1.884  1.00  0.97           C  
ATOM    739  CB  LEU A  94       5.919   1.336  -0.128  1.00  0.97           C  
ATOM    740  O   LEU A  94       3.314   0.121  -1.324  1.00  0.97           O  
ATOM    741  CG  LEU A  94       7.178   1.181   0.727  1.00  0.97           C  
ATOM    742  CD1 LEU A  94       7.127   2.127   1.922  1.00  0.97           C  
ATOM    743  CD2 LEU A  94       7.337  -0.263   1.188  1.00  0.97           C  
ATOM    744  N   GLY A  95       4.325   1.000  -3.005  1.00  0.98           N  
ATOM    745  CA  GLY A  95       3.152   1.208  -3.839  1.00  0.98           C  
ATOM    746  C   GLY A  95       3.484   1.350  -5.312  1.00  0.98           C  
ATOM    747  O   GLY A  95       4.506   1.940  -5.669  1.00  0.98           O  
ATOM    748  N   PHE A  96       2.525   0.878  -6.126  1.00  0.98           N  
ATOM    749  CA  PHE A  96       2.704   0.860  -7.573  1.00  0.98           C  
ATOM    750  C   PHE A  96       1.359   0.952  -8.286  1.00  0.98           C  
ATOM    751  CB  PHE A  96       3.444  -0.408  -8.010  1.00  0.98           C  
ATOM    752  O   PHE A  96       0.471   0.130  -8.053  1.00  0.98           O  
ATOM    753  CG  PHE A  96       3.733  -0.465  -9.486  1.00  0.98           C  
ATOM    754  CD1 PHE A  96       3.458  -1.613 -10.218  1.00  0.98           C  
ATOM    755  CD2 PHE A  96       4.279   0.631 -10.141  1.00  0.98           C  
ATOM    756  CE1 PHE A  96       3.724  -1.668 -11.584  1.00  0.98           C  
ATOM    757  CE2 PHE A  96       4.548   0.583 -11.506  1.00  0.98           C  
ATOM    758  CZ  PHE A  96       4.271  -0.568 -12.225  1.00  0.98           C  
ATOM    759  N   TRP A  97       1.224   1.918  -9.092  1.00  0.98           N  
ATOM    760  CA  TRP A  97      -0.060   2.175  -9.736  1.00  0.98           C  
ATOM    761  C   TRP A  97       0.111   2.352 -11.241  1.00  0.98           C  
ATOM    762  CB  TRP A  97      -0.724   3.417  -9.135  1.00  0.98           C  
ATOM    763  O   TRP A  97       1.102   2.928 -11.695  1.00  0.98           O  
ATOM    764  CG  TRP A  97      -1.053   3.288  -7.678  1.00  0.98           C  
ATOM    765  CD1 TRP A  97      -2.240   2.883  -7.135  1.00  0.98           C  
ATOM    766  CD2 TRP A  97      -0.184   3.571  -6.578  1.00  0.98           C  
ATOM    767  CE2 TRP A  97      -0.910   3.314  -5.394  1.00  0.98           C  
ATOM    768  CE3 TRP A  97       1.141   4.017  -6.478  1.00  0.98           C  
ATOM    769  NE1 TRP A  97      -2.161   2.896  -5.761  1.00  0.98           N  
ATOM    770  CH2 TRP A  97       0.943   3.926  -4.055  1.00  0.98           C  
ATOM    771  CZ2 TRP A  97      -0.354   3.489  -4.125  1.00  0.98           C  
ATOM    772  CZ3 TRP A  97       1.692   4.190  -5.214  1.00  0.98           C  
ATOM    773  N   ARG A  98      -0.800   1.869 -11.966  1.00  0.96           N  
ATOM    774  CA  ARG A  98      -0.987   2.272 -13.356  1.00  0.96           C  
ATOM    775  C   ARG A  98      -1.749   3.590 -13.446  1.00  0.96           C  
ATOM    776  CB  ARG A  98      -1.727   1.184 -14.136  1.00  0.96           C  
ATOM    777  O   ARG A  98      -2.786   3.759 -12.801  1.00  0.96           O  
ATOM    778  CG  ARG A  98      -1.813   1.449 -15.631  1.00  0.96           C  
ATOM    779  CD  ARG A  98      -2.439   0.278 -16.376  1.00  0.96           C  
ATOM    780  NE  ARG A  98      -2.604   0.570 -17.797  1.00  0.96           N  
ATOM    781  NH1 ARG A  98      -3.516  -1.486 -18.325  1.00  0.96           N  
ATOM    782  NH2 ARG A  98      -3.215   0.093 -19.959  1.00  0.96           N  
ATOM    783  CZ  ARG A  98      -3.111  -0.275 -18.691  1.00  0.96           C  
ATOM    784  N   MET A  99      -1.211   4.433 -14.309  1.00  0.96           N  
ATOM    785  CA  MET A  99      -1.760   5.786 -14.319  1.00  0.96           C  
ATOM    786  C   MET A  99      -2.408   6.100 -15.663  1.00  0.96           C  
ATOM    787  CB  MET A  99      -0.669   6.812 -14.012  1.00  0.96           C  
ATOM    788  O   MET A  99      -1.978   5.590 -16.699  1.00  0.96           O  
ATOM    789  CG  MET A  99       0.090   6.534 -12.724  1.00  0.96           C  
ATOM    790  SD  MET A  99      -0.990   6.605 -11.242  1.00  0.96           S  
ATOM    791  CE  MET A  99      -1.456   8.358 -11.270  1.00  0.96           C  
ATOM    792  N   ALA A 100      -3.552   6.743 -15.564  1.00  0.94           N  
ATOM    793  CA  ALA A 100      -4.024   7.482 -16.733  1.00  0.94           C  
ATOM    794  C   ALA A 100      -3.248   8.785 -16.907  1.00  0.94           C  
ATOM    795  CB  ALA A 100      -5.519   7.768 -16.614  1.00  0.94           C  
ATOM    796  O   ALA A 100      -2.763   9.361 -15.930  1.00  0.94           O  
ATOM    797  N   GLY A 101      -2.854   9.205 -18.130  1.00  0.93           N  
ATOM    798  CA  GLY A 101      -2.149  10.459 -18.341  1.00  0.93           C  
ATOM    799  C   GLY A 101      -0.808  10.281 -19.029  1.00  0.93           C  
ATOM    800  O   GLY A 101      -0.625   9.345 -19.809  1.00  0.93           O  
ATOM    801  N   GLU A 102       0.051  11.260 -18.698  1.00  0.93           N  
ATOM    802  CA  GLU A 102       1.336  11.390 -19.378  1.00  0.93           C  
ATOM    803  C   GLU A 102       2.265  10.230 -19.031  1.00  0.93           C  
ATOM    804  CB  GLU A 102       2.002  12.721 -19.021  1.00  0.93           C  
ATOM    805  O   GLU A 102       3.029   9.764 -19.878  1.00  0.93           O  
ATOM    806  CG  GLU A 102       1.289  13.938 -19.592  1.00  0.93           C  
ATOM    807  CD  GLU A 102       2.066  15.231 -19.407  1.00  0.93           C  
ATOM    808  OE1 GLU A 102       1.741  16.237 -20.078  1.00  0.93           O  
ATOM    809  OE2 GLU A 102       3.009  15.239 -18.585  1.00  0.93           O  
ATOM    810  N   TYR A 103       2.209   9.840 -17.829  1.00  0.96           N  
ATOM    811  CA  TYR A 103       3.025   8.709 -17.400  1.00  0.96           C  
ATOM    812  C   TYR A 103       2.181   7.448 -17.266  1.00  0.96           C  
ATOM    813  CB  TYR A 103       3.716   9.019 -16.069  1.00  0.96           C  
ATOM    814  O   TYR A 103       1.002   7.517 -16.910  1.00  0.96           O  
ATOM    815  CG  TYR A 103       4.753  10.112 -16.164  1.00  0.96           C  
ATOM    816  CD1 TYR A 103       6.066   9.824 -16.528  1.00  0.96           C  
ATOM    817  CD2 TYR A 103       4.422  11.434 -15.888  1.00  0.96           C  
ATOM    818  CE1 TYR A 103       7.026  10.827 -16.614  1.00  0.96           C  
ATOM    819  CE2 TYR A 103       5.373  12.446 -15.971  1.00  0.96           C  
ATOM    820  OH  TYR A 103       7.616  13.131 -16.419  1.00  0.96           O  
ATOM    821  CZ  TYR A 103       6.670  12.133 -16.335  1.00  0.96           C  
ATOM    822  N   ASP A 104       2.829   6.251 -17.579  1.00  0.95           N  
ATOM    823  CA  ASP A 104       2.122   4.974 -17.571  1.00  0.95           C  
ATOM    824  C   ASP A 104       2.002   4.422 -16.152  1.00  0.95           C  
ATOM    825  CB  ASP A 104       2.832   3.961 -18.471  1.00  0.95           C  
ATOM    826  O   ASP A 104       0.991   3.810 -15.802  1.00  0.95           O  
ATOM    827  CG  ASP A 104       2.876   4.391 -19.927  1.00  0.95           C  
ATOM    828  OD1 ASP A 104       1.873   4.939 -20.432  1.00  0.95           O  
ATOM    829  OD2 ASP A 104       3.923   4.177 -20.576  1.00  0.95           O  
ATOM    830  N   TYR A 105       3.061   4.616 -15.293  1.00  0.97           N  
ATOM    831  CA  TYR A 105       3.088   4.037 -13.954  1.00  0.97           C  
ATOM    832  C   TYR A 105       3.695   5.011 -12.951  1.00  0.97           C  
ATOM    833  CB  TYR A 105       3.878   2.725 -13.952  1.00  0.97           C  
ATOM    834  O   TYR A 105       4.522   5.851 -13.314  1.00  0.97           O  
ATOM    835  CG  TYR A 105       3.327   1.683 -14.894  1.00  0.97           C  
ATOM    836  CD1 TYR A 105       2.377   0.759 -14.465  1.00  0.97           C  
ATOM    837  CD2 TYR A 105       3.755   1.620 -16.216  1.00  0.97           C  
ATOM    838  CE1 TYR A 105       1.868  -0.204 -15.329  1.00  0.97           C  
ATOM    839  CE2 TYR A 105       3.253   0.661 -17.090  1.00  0.97           C  
ATOM    840  OH  TYR A 105       1.810  -1.196 -17.498  1.00  0.97           O  
ATOM    841  CZ  TYR A 105       2.311  -0.245 -16.638  1.00  0.97           C  
ATOM    842  N   LEU A 106       3.244   4.930 -11.690  1.00  0.98           N  
ATOM    843  CA  LEU A 106       3.793   5.623 -10.530  1.00  0.98           C  
ATOM    844  C   LEU A 106       4.140   4.635  -9.421  1.00  0.98           C  
ATOM    845  CB  LEU A 106       2.801   6.666 -10.009  1.00  0.98           C  
ATOM    846  O   LEU A 106       3.319   3.790  -9.057  1.00  0.98           O  
ATOM    847  CG  LEU A 106       3.166   7.349  -8.690  1.00  0.98           C  
ATOM    848  CD1 LEU A 106       4.375   8.258  -8.881  1.00  0.98           C  
ATOM    849  CD2 LEU A 106       1.978   8.138  -8.150  1.00  0.98           C  
ATOM    850  N   MET A 107       5.382   4.829  -8.955  1.00  0.98           N  
ATOM    851  CA  MET A 107       5.877   3.966  -7.885  1.00  0.98           C  
ATOM    852  C   MET A 107       6.328   4.791  -6.685  1.00  0.98           C  
ATOM    853  CB  MET A 107       7.031   3.096  -8.386  1.00  0.98           C  
ATOM    854  O   MET A 107       6.981   5.824  -6.846  1.00  0.98           O  
ATOM    855  CG  MET A 107       7.524   2.085  -7.364  1.00  0.98           C  
ATOM    856  SD  MET A 107       8.768   0.930  -8.061  1.00  0.98           S  
ATOM    857  CE  MET A 107       9.940   2.116  -8.776  1.00  0.98           C  
ATOM    858  N   ARG A 108       5.883   4.331  -5.542  1.00  0.98           N  
ATOM    859  CA  ARG A 108       6.455   4.860  -4.308  1.00  0.98           C  
ATOM    860  C   ARG A 108       7.550   3.943  -3.775  1.00  0.98           C  
ATOM    861  CB  ARG A 108       5.366   5.048  -3.249  1.00  0.98           C  
ATOM    862  O   ARG A 108       7.293   2.779  -3.460  1.00  0.98           O  
ATOM    863  CG  ARG A 108       5.870   5.654  -1.949  1.00  0.98           C  
ATOM    864  CD  ARG A 108       4.765   5.753  -0.907  1.00  0.98           C  
ATOM    865  NE  ARG A 108       4.990   4.836   0.207  1.00  0.98           N  
ATOM    866  NH1 ARG A 108       3.036   5.375   1.316  1.00  0.98           N  
ATOM    867  NH2 ARG A 108       4.466   3.815   2.196  1.00  0.98           N  
ATOM    868  CZ  ARG A 108       4.164   4.678   1.237  1.00  0.98           C  
ATOM    869  N   VAL A 109       8.730   4.474  -3.573  1.00  0.99           N  
ATOM    870  CA  VAL A 109       9.913   3.715  -3.184  1.00  0.99           C  
ATOM    871  C   VAL A 109      10.483   4.276  -1.883  1.00  0.99           C  
ATOM    872  CB  VAL A 109      10.991   3.736  -4.291  1.00  0.99           C  
ATOM    873  O   VAL A 109      10.596   5.494  -1.722  1.00  0.99           O  
ATOM    874  CG1 VAL A 109      12.241   2.982  -3.842  1.00  0.99           C  
ATOM    875  CG2 VAL A 109      10.439   3.140  -5.584  1.00  0.99           C  
ATOM    876  N   GLN A 110      10.773   3.372  -0.977  1.00  0.98           N  
ATOM    877  CA  GLN A 110      11.391   3.748   0.290  1.00  0.98           C  
ATOM    878  C   GLN A 110      12.783   3.138   0.426  1.00  0.98           C  
ATOM    879  CB  GLN A 110      10.512   3.317   1.465  1.00  0.98           C  
ATOM    880  O   GLN A 110      12.935   1.915   0.401  1.00  0.98           O  
ATOM    881  CG  GLN A 110      11.001   3.821   2.816  1.00  0.98           C  
ATOM    882  CD  GLN A 110      10.756   5.305   3.013  1.00  0.98           C  
ATOM    883  NE2 GLN A 110      11.809   6.041   3.352  1.00  0.98           N  
ATOM    884  OE1 GLN A 110       9.629   5.787   2.862  1.00  0.98           O  
ATOM    885  N   VAL A 111      13.829   3.964   0.565  1.00  0.99           N  
ATOM    886  CA  VAL A 111      15.211   3.507   0.670  1.00  0.99           C  
ATOM    887  C   VAL A 111      15.941   4.311   1.743  1.00  0.99           C  
ATOM    888  CB  VAL A 111      15.952   3.623  -0.681  1.00  0.99           C  
ATOM    889  O   VAL A 111      15.409   5.296   2.259  1.00  0.99           O  
ATOM    890  CG1 VAL A 111      15.330   2.692  -1.720  1.00  0.99           C  
ATOM    891  CG2 VAL A 111      15.934   5.068  -1.176  1.00  0.99           C  
ATOM    892  N   ALA A 112      17.100   3.896   2.106  1.00  0.98           N  
ATOM    893  CA  ALA A 112      17.878   4.489   3.191  1.00  0.98           C  
ATOM    894  C   ALA A 112      18.388   5.875   2.805  1.00  0.98           C  
ATOM    895  CB  ALA A 112      19.047   3.581   3.566  1.00  0.98           C  
ATOM    896  O   ALA A 112      18.348   6.805   3.615  1.00  0.98           O  
ATOM    897  N   ASP A 113      18.908   6.007   1.543  1.00  0.98           N  
ATOM    898  CA  ASP A 113      19.552   7.230   1.074  1.00  0.98           C  
ATOM    899  C   ASP A 113      19.703   7.223  -0.446  1.00  0.98           C  
ATOM    900  CB  ASP A 113      20.920   7.404   1.737  1.00  0.98           C  
ATOM    901  O   ASP A 113      19.199   6.322  -1.120  1.00  0.98           O  
ATOM    902  CG  ASP A 113      21.826   6.200   1.554  1.00  0.98           C  
ATOM    903  OD1 ASP A 113      21.752   5.536   0.497  1.00  0.98           O  
ATOM    904  OD2 ASP A 113      22.621   5.911   2.475  1.00  0.98           O  
ATOM    905  N   MET A 114      20.395   8.225  -0.995  1.00  0.98           N  
ATOM    906  CA  MET A 114      20.513   8.390  -2.440  1.00  0.98           C  
ATOM    907  C   MET A 114      21.315   7.249  -3.055  1.00  0.98           C  
ATOM    908  CB  MET A 114      21.168   9.731  -2.777  1.00  0.98           C  
ATOM    909  O   MET A 114      21.032   6.817  -4.174  1.00  0.98           O  
ATOM    910  CG  MET A 114      21.058  10.116  -4.243  1.00  0.98           C  
ATOM    911  SD  MET A 114      19.317  10.263  -4.803  1.00  0.98           S  
ATOM    912  CE  MET A 114      19.564  10.351  -6.598  1.00  0.98           C  
ATOM    913  N   LYS A 115      22.295   6.801  -2.334  1.00  0.98           N  
ATOM    914  CA  LYS A 115      23.099   5.684  -2.820  1.00  0.98           C  
ATOM    915  C   LYS A 115      22.247   4.430  -2.997  1.00  0.98           C  
ATOM    916  CB  LYS A 115      24.257   5.399  -1.862  1.00  0.98           C  
ATOM    917  O   LYS A 115      22.337   3.752  -4.023  1.00  0.98           O  
ATOM    918  CG  LYS A 115      25.227   4.339  -2.362  1.00  0.98           C  
ATOM    919  CD  LYS A 115      26.386   4.141  -1.394  1.00  0.98           C  
ATOM    920  CE  LYS A 115      27.329   3.041  -1.866  1.00  0.98           C  
ATOM    921  NZ  LYS A 115      28.457   2.831  -0.910  1.00  0.98           N  
ATOM    922  N   ARG A 116      21.472   4.124  -2.069  1.00  0.98           N  
ATOM    923  CA  ARG A 116      20.598   2.957  -2.132  1.00  0.98           C  
ATOM    924  C   ARG A 116      19.534   3.126  -3.211  1.00  0.98           C  
ATOM    925  CB  ARG A 116      19.934   2.708  -0.776  1.00  0.98           C  
ATOM    926  O   ARG A 116      19.122   2.151  -3.843  1.00  0.98           O  
ATOM    927  CG  ARG A 116      20.899   2.257   0.309  1.00  0.98           C  
ATOM    928  CD  ARG A 116      21.538   0.916  -0.027  1.00  0.98           C  
ATOM    929  NE  ARG A 116      22.446   0.473   1.027  1.00  0.98           N  
ATOM    930  NH1 ARG A 116      23.098  -1.458  -0.061  1.00  0.98           N  
ATOM    931  NH2 ARG A 116      23.961  -0.952   2.002  1.00  0.98           N  
ATOM    932  CZ  ARG A 116      23.166  -0.645   0.987  1.00  0.98           C  
ATOM    933  N   TYR A 117      19.134   4.309  -3.390  1.00  0.99           N  
ATOM    934  CA  TYR A 117      18.203   4.546  -4.488  1.00  0.99           C  
ATOM    935  C   TYR A 117      18.863   4.263  -5.832  1.00  0.99           C  
ATOM    936  CB  TYR A 117      17.686   5.987  -4.453  1.00  0.99           C  
ATOM    937  O   TYR A 117      18.247   3.668  -6.720  1.00  0.99           O  
ATOM    938  CG  TYR A 117      16.839   6.357  -5.646  1.00  0.99           C  
ATOM    939  CD1 TYR A 117      17.351   7.151  -6.669  1.00  0.99           C  
ATOM    940  CD2 TYR A 117      15.525   5.914  -5.753  1.00  0.99           C  
ATOM    941  CE1 TYR A 117      16.574   7.496  -7.770  1.00  0.99           C  
ATOM    942  CE2 TYR A 117      14.738   6.253  -6.849  1.00  0.99           C  
ATOM    943  OH  TYR A 117      14.497   7.381  -8.939  1.00  0.99           O  
ATOM    944  CZ  TYR A 117      15.271   7.042  -7.851  1.00  0.99           C  
ATOM    945  N   ASP A 118      20.005   4.802  -5.983  1.00  0.98           N  
ATOM    946  CA  ASP A 118      20.721   4.551  -7.230  1.00  0.98           C  
ATOM    947  C   ASP A 118      20.822   3.053  -7.513  1.00  0.98           C  
ATOM    948  CB  ASP A 118      22.118   5.173  -7.183  1.00  0.98           C  
ATOM    949  O   ASP A 118      20.632   2.616  -8.649  1.00  0.98           O  
ATOM    950  CG  ASP A 118      22.856   5.074  -8.506  1.00  0.98           C  
ATOM    951  OD1 ASP A 118      22.365   5.615  -9.520  1.00  0.98           O  
ATOM    952  OD2 ASP A 118      23.938   4.448  -8.535  1.00  0.98           O  
ATOM    953  N   GLU A 119      21.097   2.225  -6.507  1.00  0.98           N  
ATOM    954  CA  GLU A 119      21.134   0.773  -6.650  1.00  0.98           C  
ATOM    955  C   GLU A 119      19.779   0.227  -7.090  1.00  0.98           C  
ATOM    956  CB  GLU A 119      21.566   0.114  -5.338  1.00  0.98           C  
ATOM    957  O   GLU A 119      19.708  -0.641  -7.963  1.00  0.98           O  
ATOM    958  CG  GLU A 119      23.012   0.397  -4.954  1.00  0.98           C  
ATOM    959  CD  GLU A 119      23.366  -0.082  -3.555  1.00  0.98           C  
ATOM    960  OE1 GLU A 119      24.519   0.128  -3.116  1.00  0.98           O  
ATOM    961  OE2 GLU A 119      22.484  -0.673  -2.894  1.00  0.98           O  
ATOM    962  N   PHE A 120      18.797   0.683  -6.405  1.00  0.98           N  
ATOM    963  CA  PHE A 120      17.437   0.308  -6.772  1.00  0.98           C  
ATOM    964  C   PHE A 120      17.160   0.641  -8.234  1.00  0.98           C  
ATOM    965  CB  PHE A 120      16.421   1.017  -5.871  1.00  0.98           C  
ATOM    966  O   PHE A 120      16.658  -0.200  -8.983  1.00  0.98           O  
ATOM    967  CG  PHE A 120      15.019   1.013  -6.416  1.00  0.98           C  
ATOM    968  CD1 PHE A 120      14.518   2.119  -7.092  1.00  0.98           C  
ATOM    969  CD2 PHE A 120      14.201  -0.098  -6.254  1.00  0.98           C  
ATOM    970  CE1 PHE A 120      13.220   2.118  -7.598  1.00  0.98           C  
ATOM    971  CE2 PHE A 120      12.903  -0.106  -6.757  1.00  0.98           C  
ATOM    972  CZ  PHE A 120      12.414   1.003  -7.428  1.00  0.98           C  
ATOM    973  N   TYR A 121      17.453   1.891  -8.612  1.00  0.98           N  
ATOM    974  CA  TYR A 121      17.231   2.378  -9.969  1.00  0.98           C  
ATOM    975  C   TYR A 121      17.929   1.486 -10.989  1.00  0.98           C  
ATOM    976  CB  TYR A 121      17.726   3.820 -10.110  1.00  0.98           C  
ATOM    977  O   TYR A 121      17.326   1.083 -11.985  1.00  0.98           O  
ATOM    978  CG  TYR A 121      17.682   4.341 -11.526  1.00  0.98           C  
ATOM    979  CD1 TYR A 121      18.801   4.267 -12.352  1.00  0.98           C  
ATOM    980  CD2 TYR A 121      16.521   4.909 -12.041  1.00  0.98           C  
ATOM    981  CE1 TYR A 121      18.766   4.747 -13.657  1.00  0.98           C  
ATOM    982  CE2 TYR A 121      16.474   5.393 -13.344  1.00  0.98           C  
ATOM    983  OH  TYR A 121      17.558   5.784 -15.434  1.00  0.98           O  
ATOM    984  CZ  TYR A 121      17.599   5.307 -14.143  1.00  0.98           C  
ATOM    985  N   LYS A 122      19.174   1.197 -10.845  1.00  0.97           N  
ATOM    986  CA  LYS A 122      19.950   0.365 -11.759  1.00  0.97           C  
ATOM    987  C   LYS A 122      19.349  -1.033 -11.874  1.00  0.97           C  
ATOM    988  CB  LYS A 122      21.405   0.274 -11.299  1.00  0.97           C  
ATOM    989  O   LYS A 122      19.274  -1.594 -12.969  1.00  0.97           O  
ATOM    990  CG  LYS A 122      22.203   1.552 -11.512  1.00  0.97           C  
ATOM    991  CD  LYS A 122      23.618   1.426 -10.963  1.00  0.97           C  
ATOM    992  CE  LYS A 122      24.443   2.674 -11.247  1.00  0.97           C  
ATOM    993  NZ  LYS A 122      25.769   2.630 -10.563  1.00  0.97           N  
ATOM    994  N   ARG A 123      18.931  -1.594 -10.725  1.00  0.97           N  
ATOM    995  CA  ARG A 123      18.281  -2.901 -10.740  1.00  0.97           C  
ATOM    996  C   ARG A 123      16.983  -2.858 -11.539  1.00  0.97           C  
ATOM    997  CB  ARG A 123      18.003  -3.380  -9.314  1.00  0.97           C  
ATOM    998  O   ARG A 123      16.694  -3.773 -12.314  1.00  0.97           O  
ATOM    999  CG  ARG A 123      19.238  -3.876  -8.579  1.00  0.97           C  
ATOM   1000  CD  ARG A 123      18.896  -4.394  -7.188  1.00  0.97           C  
ATOM   1001  NE  ARG A 123      17.498  -4.146  -6.849  1.00  0.97           N  
ATOM   1002  NH1 ARG A 123      17.957  -3.058  -4.864  1.00  0.97           N  
ATOM   1003  NH2 ARG A 123      15.786  -3.346  -5.543  1.00  0.97           N  
ATOM   1004  CZ  ARG A 123      17.083  -3.517  -5.753  1.00  0.97           C  
ATOM   1005  N   LEU A 124      16.226  -1.795 -11.349  1.00  0.97           N  
ATOM   1006  CA  LEU A 124      14.957  -1.636 -12.051  1.00  0.97           C  
ATOM   1007  C   LEU A 124      15.175  -1.565 -13.559  1.00  0.97           C  
ATOM   1008  CB  LEU A 124      14.232  -0.377 -11.569  1.00  0.97           C  
ATOM   1009  O   LEU A 124      14.550  -2.311 -14.317  1.00  0.97           O  
ATOM   1010  CG  LEU A 124      12.949  -0.006 -12.316  1.00  0.97           C  
ATOM   1011  CD1 LEU A 124      11.888  -1.082 -12.113  1.00  0.97           C  
ATOM   1012  CD2 LEU A 124      12.435   1.353 -11.853  1.00  0.97           C  
ATOM   1013  N   VAL A 125      16.042  -0.740 -14.033  1.00  0.95           N  
ATOM   1014  CA  VAL A 125      16.222  -0.481 -15.457  1.00  0.95           C  
ATOM   1015  C   VAL A 125      16.861  -1.696 -16.127  1.00  0.95           C  
ATOM   1016  CB  VAL A 125      17.085   0.777 -15.701  1.00  0.95           C  
ATOM   1017  O   VAL A 125      16.571  -1.996 -17.287  1.00  0.95           O  
ATOM   1018  CG1 VAL A 125      17.375   0.953 -17.190  1.00  0.95           C  
ATOM   1019  CG2 VAL A 125      16.392   2.016 -15.138  1.00  0.95           C  
ATOM   1020  N   ASN A 126      17.703  -2.394 -15.399  1.00  0.95           N  
ATOM   1021  CA  ASN A 126      18.368  -3.569 -15.954  1.00  0.95           C  
ATOM   1022  C   ASN A 126      17.412  -4.753 -16.065  1.00  0.95           C  
ATOM   1023  CB  ASN A 126      19.585  -3.947 -15.108  1.00  0.95           C  
ATOM   1024  O   ASN A 126      17.567  -5.601 -16.946  1.00  0.95           O  
ATOM   1025  CG  ASN A 126      20.745  -2.989 -15.293  1.00  0.95           C  
ATOM   1026  ND2 ASN A 126      21.621  -2.918 -14.297  1.00  0.95           N  
ATOM   1027  OD1 ASN A 126      20.853  -2.316 -16.321  1.00  0.95           O  
ATOM   1028  N   SER A 127      16.442  -4.818 -15.191  1.00  0.95           N  
ATOM   1029  CA  SER A 127      15.550  -5.971 -15.115  1.00  0.95           C  
ATOM   1030  C   SER A 127      14.354  -5.807 -16.047  1.00  0.95           C  
ATOM   1031  CB  SER A 127      15.063  -6.178 -13.680  1.00  0.95           C  
ATOM   1032  O   SER A 127      13.706  -6.790 -16.413  1.00  0.95           O  
ATOM   1033  OG  SER A 127      16.147  -6.493 -12.822  1.00  0.95           O  
ATOM   1034  N   VAL A 128      14.045  -4.583 -16.406  1.00  0.93           N  
ATOM   1035  CA  VAL A 128      12.872  -4.320 -17.232  1.00  0.93           C  
ATOM   1036  C   VAL A 128      13.274  -3.499 -18.455  1.00  0.93           C  
ATOM   1037  CB  VAL A 128      11.771  -3.584 -16.436  1.00  0.93           C  
ATOM   1038  O   VAL A 128      13.107  -2.277 -18.473  1.00  0.93           O  
ATOM   1039  CG1 VAL A 128      10.488  -3.478 -17.259  1.00  0.93           C  
ATOM   1040  CG2 VAL A 128      11.502  -4.299 -15.113  1.00  0.93           C  
ATOM   1041  N   PRO A 129      13.857  -4.209 -19.441  1.00  0.88           N  
ATOM   1042  CA  PRO A 129      14.202  -3.462 -20.653  1.00  0.88           C  
ATOM   1043  C   PRO A 129      12.984  -2.828 -21.321  1.00  0.88           C  
ATOM   1044  CB  PRO A 129      14.829  -4.525 -21.557  1.00  0.88           C  
ATOM   1045  O   PRO A 129      11.865  -3.326 -21.173  1.00  0.88           O  
ATOM   1046  CG  PRO A 129      15.183  -5.649 -20.637  1.00  0.88           C  
ATOM   1047  CD  PRO A 129      14.286  -5.581 -19.435  1.00  0.88           C  
ATOM   1048  N   GLY A 130      13.112  -1.581 -21.854  1.00  0.91           N  
ATOM   1049  CA  GLY A 130      12.024  -0.982 -22.611  1.00  0.91           C  
ATOM   1050  C   GLY A 130      11.389   0.203 -21.907  1.00  0.91           C  
ATOM   1051  O   GLY A 130      10.389   0.748 -22.378  1.00  0.91           O  
ATOM   1052  N   LEU A 131      11.892   0.496 -20.737  1.00  0.94           N  
ATOM   1053  CA  LEU A 131      11.428   1.721 -20.095  1.00  0.94           C  
ATOM   1054  C   LEU A 131      11.960   2.951 -20.823  1.00  0.94           C  
ATOM   1055  CB  LEU A 131      11.862   1.754 -18.627  1.00  0.94           C  
ATOM   1056  O   LEU A 131      13.175   3.127 -20.946  1.00  0.94           O  
ATOM   1057  CG  LEU A 131      11.404   0.582 -17.758  1.00  0.94           C  
ATOM   1058  CD1 LEU A 131      11.992   0.700 -16.356  1.00  0.94           C  
ATOM   1059  CD2 LEU A 131       9.881   0.522 -17.701  1.00  0.94           C  
ATOM   1060  N   SER A 132      11.098   3.741 -21.439  1.00  0.94           N  
ATOM   1061  CA  SER A 132      11.535   4.869 -22.255  1.00  0.94           C  
ATOM   1062  C   SER A 132      11.880   6.077 -21.390  1.00  0.94           C  
ATOM   1063  CB  SER A 132      10.453   5.249 -23.267  1.00  0.94           C  
ATOM   1064  O   SER A 132      12.740   6.882 -21.754  1.00  0.94           O  
ATOM   1065  OG  SER A 132       9.228   5.531 -22.612  1.00  0.94           O  
ATOM   1066  N   ASP A 133      11.186   6.225 -20.300  1.00  0.96           N  
ATOM   1067  CA  ASP A 133      11.400   7.352 -19.398  1.00  0.96           C  
ATOM   1068  C   ASP A 133      11.163   6.946 -17.945  1.00  0.96           C  
ATOM   1069  CB  ASP A 133      10.485   8.521 -19.772  1.00  0.96           C  
ATOM   1070  O   ASP A 133      10.108   6.404 -17.610  1.00  0.96           O  
ATOM   1071  CG  ASP A 133      10.854   9.813 -19.066  1.00  0.96           C  
ATOM   1072  OD1 ASP A 133      11.740   9.794 -18.184  1.00  0.96           O  
ATOM   1073  OD2 ASP A 133      10.252  10.859 -19.392  1.00  0.96           O  
ATOM   1074  N   VAL A 134      12.156   7.170 -17.105  1.00  0.97           N  
ATOM   1075  CA  VAL A 134      12.066   6.972 -15.662  1.00  0.97           C  
ATOM   1076  C   VAL A 134      12.417   8.271 -14.939  1.00  0.97           C  
ATOM   1077  CB  VAL A 134      12.993   5.831 -15.186  1.00  0.97           C  
ATOM   1078  O   VAL A 134      13.570   8.708 -14.959  1.00  0.97           O  
ATOM   1079  CG1 VAL A 134      12.810   5.574 -13.691  1.00  0.97           C  
ATOM   1080  CG2 VAL A 134      12.723   4.558 -15.987  1.00  0.97           C  
ATOM   1081  N   THR A 135      11.464   8.898 -14.392  1.00  0.97           N  
ATOM   1082  CA  THR A 135      11.627  10.173 -13.702  1.00  0.97           C  
ATOM   1083  C   THR A 135      11.355  10.019 -12.208  1.00  0.97           C  
ATOM   1084  CB  THR A 135      10.693  11.248 -14.288  1.00  0.97           C  
ATOM   1085  O   THR A 135      10.295   9.531 -11.812  1.00  0.97           O  
ATOM   1086  CG2 THR A 135      10.895  12.590 -13.593  1.00  0.97           C  
ATOM   1087  OG1 THR A 135      10.967  11.400 -15.686  1.00  0.97           O  
ATOM   1088  N   SER A 136      12.308  10.479 -11.415  1.00  0.98           N  
ATOM   1089  CA  SER A 136      12.173  10.334  -9.969  1.00  0.98           C  
ATOM   1090  C   SER A 136      12.019  11.691  -9.290  1.00  0.98           C  
ATOM   1091  CB  SER A 136      13.382   9.599  -9.389  1.00  0.98           C  
ATOM   1092  O   SER A 136      12.653  12.668  -9.693  1.00  0.98           O  
ATOM   1093  OG  SER A 136      13.526   8.320  -9.983  1.00  0.98           O  
ATOM   1094  N   SER A 137      11.101  11.790  -8.348  1.00  0.98           N  
ATOM   1095  CA  SER A 137      10.936  12.898  -7.412  1.00  0.98           C  
ATOM   1096  C   SER A 137      11.137  12.440  -5.972  1.00  0.98           C  
ATOM   1097  CB  SER A 137       9.552  13.529  -7.567  1.00  0.98           C  
ATOM   1098  O   SER A 137      10.637  11.386  -5.575  1.00  0.98           O  
ATOM   1099  OG  SER A 137       9.363  14.010  -8.887  1.00  0.98           O  
ATOM   1100  N   PHE A 138      11.853  13.205  -5.263  1.00  0.98           N  
ATOM   1101  CA  PHE A 138      12.150  12.861  -3.877  1.00  0.98           C  
ATOM   1102  C   PHE A 138      11.361  13.744  -2.918  1.00  0.98           C  
ATOM   1103  CB  PHE A 138      13.651  12.995  -3.599  1.00  0.98           C  
ATOM   1104  O   PHE A 138      11.370  14.970  -3.045  1.00  0.98           O  
ATOM   1105  CG  PHE A 138      14.512  12.141  -4.491  1.00  0.98           C  
ATOM   1106  CD1 PHE A 138      14.858  10.849  -4.117  1.00  0.98           C  
ATOM   1107  CD2 PHE A 138      14.975  12.632  -5.705  1.00  0.98           C  
ATOM   1108  CE1 PHE A 138      15.655  10.057  -4.940  1.00  0.98           C  
ATOM   1109  CE2 PHE A 138      15.772  11.847  -6.533  1.00  0.98           C  
ATOM   1110  CZ  PHE A 138      16.111  10.560  -6.148  1.00  0.98           C  
ATOM   1111  N   ALA A 139      10.689  12.992  -1.996  1.00  0.98           N  
ATOM   1112  CA  ALA A 139       9.916  13.722  -0.994  1.00  0.98           C  
ATOM   1113  C   ALA A 139      10.831  14.520  -0.070  1.00  0.98           C  
ATOM   1114  CB  ALA A 139       9.053  12.760  -0.182  1.00  0.98           C  
ATOM   1115  O   ALA A 139      11.795  13.980   0.477  1.00  0.98           O  
ATOM   1116  N   MET A 140      10.555  15.747   0.073  1.00  0.97           N  
ATOM   1117  CA  MET A 140      11.298  16.595   1.001  1.00  0.97           C  
ATOM   1118  C   MET A 140      10.775  16.433   2.425  1.00  0.97           C  
ATOM   1119  CB  MET A 140      11.212  18.062   0.576  1.00  0.97           C  
ATOM   1120  O   MET A 140      11.542  16.512   3.385  1.00  0.97           O  
ATOM   1121  CG  MET A 140      11.937  18.366  -0.724  1.00  0.97           C  
ATOM   1122  SD  MET A 140      11.768  20.123  -1.229  1.00  0.97           S  
ATOM   1123  CE  MET A 140      12.722  20.927   0.088  1.00  0.97           C  
ATOM   1124  N   GLU A 141       9.516  16.277   2.432  1.00  0.95           N  
ATOM   1125  CA  GLU A 141       8.835  16.087   3.710  1.00  0.95           C  
ATOM   1126  C   GLU A 141       7.564  15.260   3.539  1.00  0.95           C  
ATOM   1127  CB  GLU A 141       8.502  17.437   4.348  1.00  0.95           C  
ATOM   1128  O   GLU A 141       6.828  15.436   2.566  1.00  0.95           O  
ATOM   1129  CG  GLU A 141       7.823  17.326   5.705  1.00  0.95           C  
ATOM   1130  CD  GLU A 141       7.379  18.667   6.266  1.00  0.95           C  
ATOM   1131  OE1 GLU A 141       7.009  18.733   7.460  1.00  0.95           O  
ATOM   1132  OE2 GLU A 141       7.399  19.660   5.504  1.00  0.95           O  
ATOM   1133  N   GLN A 142       7.372  14.267   4.530  1.00  0.95           N  
ATOM   1134  CA  GLN A 142       6.065  13.627   4.636  1.00  0.95           C  
ATOM   1135  C   GLN A 142       5.145  14.407   5.572  1.00  0.95           C  
ATOM   1136  CB  GLN A 142       6.211  12.185   5.125  1.00  0.95           C  
ATOM   1137  O   GLN A 142       5.337  14.397   6.789  1.00  0.95           O  
ATOM   1138  CG  GLN A 142       4.901  11.408   5.148  1.00  0.95           C  
ATOM   1139  CD  GLN A 142       5.080   9.970   5.596  1.00  0.95           C  
ATOM   1140  NE2 GLN A 142       4.504   9.631   6.744  1.00  0.95           N  
ATOM   1141  OE1 GLN A 142       5.729   9.170   4.915  1.00  0.95           O  
ATOM   1142  N   ILE A 143       4.204  15.084   4.934  1.00  0.97           N  
ATOM   1143  CA  ILE A 143       3.312  15.953   5.693  1.00  0.97           C  
ATOM   1144  C   ILE A 143       2.208  15.120   6.341  1.00  0.97           C  
ATOM   1145  CB  ILE A 143       2.698  17.053   4.798  1.00  0.97           C  
ATOM   1146  O   ILE A 143       1.884  15.313   7.515  1.00  0.97           O  
ATOM   1147  CG1 ILE A 143       3.791  18.004   4.295  1.00  0.97           C  
ATOM   1148  CG2 ILE A 143       1.610  17.820   5.555  1.00  0.97           C  
ATOM   1149  CD1 ILE A 143       3.312  18.996   3.245  1.00  0.97           C  
ATOM   1150  N   LYS A 144       1.692  14.068   5.684  1.00  0.96           N  
ATOM   1151  CA  LYS A 144       0.627  13.197   6.172  1.00  0.96           C  
ATOM   1152  C   LYS A 144       0.682  11.830   5.496  1.00  0.96           C  
ATOM   1153  CB  LYS A 144      -0.741  13.841   5.942  1.00  0.96           C  
ATOM   1154  O   LYS A 144       0.816  11.741   4.274  1.00  0.96           O  
ATOM   1155  CG  LYS A 144      -1.911  12.997   6.425  1.00  0.96           C  
ATOM   1156  CD  LYS A 144      -3.239  13.716   6.224  1.00  0.96           C  
ATOM   1157  CE  LYS A 144      -4.410  12.878   6.719  1.00  0.96           C  
ATOM   1158  NZ  LYS A 144      -5.710  13.599   6.570  1.00  0.96           N  
ATOM   1159  N   TYR A 145       0.547  10.827   6.322  1.00  0.95           N  
ATOM   1160  CA  TYR A 145       0.368   9.458   5.851  1.00  0.95           C  
ATOM   1161  C   TYR A 145      -0.470   8.648   6.832  1.00  0.95           C  
ATOM   1162  CB  TYR A 145       1.726   8.780   5.640  1.00  0.95           C  
ATOM   1163  O   TYR A 145      -0.165   8.600   8.027  1.00  0.95           O  
ATOM   1164  CG  TYR A 145       1.623   7.339   5.204  1.00  0.95           C  
ATOM   1165  CD1 TYR A 145       1.823   6.300   6.111  1.00  0.95           C  
ATOM   1166  CD2 TYR A 145       1.327   7.012   3.885  1.00  0.95           C  
ATOM   1167  CE1 TYR A 145       1.732   4.971   5.713  1.00  0.95           C  
ATOM   1168  CE2 TYR A 145       1.233   5.686   3.476  1.00  0.95           C  
ATOM   1169  OH  TYR A 145       1.344   3.359   3.996  1.00  0.95           O  
ATOM   1170  CZ  TYR A 145       1.436   4.674   4.396  1.00  0.95           C  
ATOM   1171  N   THR A 146      -1.563   7.974   6.321  1.00  0.96           N  
ATOM   1172  CA  THR A 146      -2.389   7.069   7.113  1.00  0.96           C  
ATOM   1173  C   THR A 146      -2.835   5.873   6.277  1.00  0.96           C  
ATOM   1174  CB  THR A 146      -3.625   7.793   7.678  1.00  0.96           C  
ATOM   1175  O   THR A 146      -2.940   5.969   5.053  1.00  0.96           O  
ATOM   1176  CG2 THR A 146      -4.527   8.298   6.557  1.00  0.96           C  
ATOM   1177  OG1 THR A 146      -4.368   6.885   8.501  1.00  0.96           O  
ATOM   1178  N   THR A 147      -2.983   4.766   6.957  1.00  0.96           N  
ATOM   1179  CA  THR A 147      -3.454   3.566   6.274  1.00  0.96           C  
ATOM   1180  C   THR A 147      -4.969   3.430   6.400  1.00  0.96           C  
ATOM   1181  CB  THR A 147      -2.774   2.302   6.832  1.00  0.96           C  
ATOM   1182  O   THR A 147      -5.571   2.544   5.791  1.00  0.96           O  
ATOM   1183  CG2 THR A 147      -1.268   2.337   6.597  1.00  0.96           C  
ATOM   1184  OG1 THR A 147      -3.024   2.215   8.241  1.00  0.96           O  
ATOM   1185  N   SER A 148      -5.580   4.300   7.161  1.00  0.96           N  
ATOM   1186  CA  SER A 148      -7.013   4.235   7.425  1.00  0.96           C  
ATOM   1187  C   SER A 148      -7.819   4.732   6.230  1.00  0.96           C  
ATOM   1188  CB  SER A 148      -7.368   5.057   8.666  1.00  0.96           C  
ATOM   1189  O   SER A 148      -7.518   5.787   5.667  1.00  0.96           O  
ATOM   1190  OG  SER A 148      -6.789   4.488   9.828  1.00  0.96           O  
ATOM   1191  N   LEU A 149      -8.769   3.943   5.791  1.00  0.97           N  
ATOM   1192  CA  LEU A 149      -9.695   4.361   4.744  1.00  0.97           C  
ATOM   1193  C   LEU A 149     -10.864   5.144   5.333  1.00  0.97           C  
ATOM   1194  CB  LEU A 149     -10.217   3.145   3.973  1.00  0.97           C  
ATOM   1195  O   LEU A 149     -11.254   4.916   6.480  1.00  0.97           O  
ATOM   1196  CG  LEU A 149      -9.172   2.317   3.224  1.00  0.97           C  
ATOM   1197  CD1 LEU A 149      -9.814   1.072   2.623  1.00  0.97           C  
ATOM   1198  CD2 LEU A 149      -8.501   3.155   2.142  1.00  0.97           C  
ATOM   1199  N   PRO A 150     -11.360   6.151   4.576  1.00  0.95           N  
ATOM   1200  CA  PRO A 150     -12.461   6.976   5.077  1.00  0.95           C  
ATOM   1201  C   PRO A 150     -13.794   6.232   5.098  1.00  0.95           C  
ATOM   1202  CB  PRO A 150     -12.504   8.145   4.089  1.00  0.95           C  
ATOM   1203  O   PRO A 150     -14.521   6.231   4.101  1.00  0.95           O  
ATOM   1204  CG  PRO A 150     -12.048   7.563   2.789  1.00  0.95           C  
ATOM   1205  CD  PRO A 150     -11.012   6.514   3.074  1.00  0.95           C  
ATOM   1206  N   ILE A 151     -14.037   5.452   6.131  1.00  0.91           N  
ATOM   1207  CA  ILE A 151     -15.290   4.713   6.246  1.00  0.91           C  
ATOM   1208  C   ILE A 151     -16.256   5.473   7.152  1.00  0.91           C  
ATOM   1209  CB  ILE A 151     -15.057   3.285   6.789  1.00  0.91           C  
ATOM   1210  O   ILE A 151     -15.833   6.141   8.099  1.00  0.91           O  
ATOM   1211  CG1 ILE A 151     -14.333   3.339   8.139  1.00  0.91           C  
ATOM   1212  CG2 ILE A 151     -14.270   2.445   5.779  1.00  0.91           C  
ATOM   1213  CD1 ILE A 151     -14.290   2.005   8.872  1.00  0.91           C  
ATOM   1214  N   GLU A 152     -17.481   5.801   6.578  1.00  0.77           N  
ATOM   1215  CA  GLU A 152     -18.508   6.511   7.335  1.00  0.77           C  
ATOM   1216  C   GLU A 152     -19.081   5.634   8.445  1.00  0.77           C  
ATOM   1217  CB  GLU A 152     -19.630   6.984   6.407  1.00  0.77           C  
ATOM   1218  O   GLU A 152     -19.270   4.430   8.257  1.00  0.77           O  
ATOM   1219  CG  GLU A 152     -19.183   8.013   5.378  1.00  0.77           C  
ATOM   1220  CD  GLU A 152     -20.295   8.435   4.430  1.00  0.77           C  
ATOM   1221  OE1 GLU A 152     -20.033   9.239   3.507  1.00  0.77           O  
ATOM   1222  OE2 GLU A 152     -21.438   7.959   4.614  1.00  0.77           O  
