# Supplementary material for: Escherichia coli transcription factors of unknown function: sequence features and possible evolutionary relationships
Source: PeerJ. 2022 Jul 20;10:e13772. doi: 10.7717/peerj.13772 (PMC9308461; doi:10.7717/peerj.13772)
Supplement: Supplemental Information 18 [file peerj-10-13772-s018.zip › Raw Data/PDB files/YbaQ_b0483_unrelaxed_model_1.pdb]

ATOM      1  N   MET A   1       6.972  -5.061 -20.464  1.00  0.49           N  
ATOM      2  CA  MET A   1       6.411  -5.147 -19.118  1.00  0.49           C  
ATOM      3  C   MET A   1       4.900  -5.349 -19.170  1.00  0.49           C  
ATOM      4  CB  MET A   1       6.744  -3.888 -18.315  1.00  0.49           C  
ATOM      5  O   MET A   1       4.198  -4.630 -19.883  1.00  0.49           O  
ATOM      6  CG  MET A   1       8.199  -3.802 -17.885  1.00  0.49           C  
ATOM      7  SD  MET A   1       8.462  -2.588 -16.534  1.00  0.49           S  
ATOM      8  CE  MET A   1       9.622  -3.516 -15.492  1.00  0.49           C  
ATOM      9  N   LYS A   2       4.409  -6.605 -19.208  1.00  0.56           N  
ATOM     10  CA  LYS A   2       3.033  -7.090 -19.245  1.00  0.56           C  
ATOM     11  C   LYS A   2       2.096  -6.142 -18.502  1.00  0.56           C  
ATOM     12  CB  LYS A   2       2.941  -8.494 -18.645  1.00  0.56           C  
ATOM     13  O   LYS A   2       2.351  -5.785 -17.350  1.00  0.56           O  
ATOM     14  CG  LYS A   2       3.414  -9.598 -19.579  1.00  0.56           C  
ATOM     15  CD  LYS A   2       3.050 -10.977 -19.043  1.00  0.56           C  
ATOM     16  CE  LYS A   2       3.531 -12.083 -19.973  1.00  0.56           C  
ATOM     17  NZ  LYS A   2       3.256 -13.439 -19.409  1.00  0.56           N  
ATOM     18  N   GLN A   3       1.580  -5.103 -19.084  1.00  0.57           N  
ATOM     19  CA  GLN A   3       0.500  -4.291 -18.535  1.00  0.57           C  
ATOM     20  C   GLN A   3      -0.400  -5.117 -17.620  1.00  0.57           C  
ATOM     21  CB  GLN A   3      -0.327  -3.666 -19.660  1.00  0.57           C  
ATOM     22  O   GLN A   3      -0.876  -6.185 -18.009  1.00  0.57           O  
ATOM     23  CG  GLN A   3       0.361  -2.499 -20.355  1.00  0.57           C  
ATOM     24  CD  GLN A   3      -0.393  -2.017 -21.580  1.00  0.57           C  
ATOM     25  NE2 GLN A   3       0.324  -1.406 -22.516  1.00  0.57           N  
ATOM     26  OE1 GLN A   3      -1.612  -2.193 -21.684  1.00  0.57           O  
ATOM     27  N   ALA A   4      -0.098  -5.202 -16.294  1.00  0.64           N  
ATOM     28  CA  ALA A   4      -1.114  -5.760 -15.404  1.00  0.64           C  
ATOM     29  C   ALA A   4      -2.448  -5.039 -15.574  1.00  0.64           C  
ATOM     30  CB  ALA A   4      -0.650  -5.681 -13.952  1.00  0.64           C  
ATOM     31  O   ALA A   4      -2.516  -3.812 -15.467  1.00  0.64           O  
ATOM     32  N   THR A   5      -3.332  -5.526 -16.358  1.00  0.82           N  
ATOM     33  CA  THR A   5      -4.599  -4.909 -16.736  1.00  0.82           C  
ATOM     34  C   THR A   5      -5.490  -4.712 -15.513  1.00  0.82           C  
ATOM     35  CB  THR A   5      -5.342  -5.757 -17.784  1.00  0.82           C  
ATOM     36  O   THR A   5      -6.200  -3.709 -15.411  1.00  0.82           O  
ATOM     37  CG2 THR A   5      -4.572  -5.804 -19.100  1.00  0.82           C  
ATOM     38  OG1 THR A   5      -5.499  -7.092 -17.288  1.00  0.82           O  
ATOM     39  N   ARG A   6      -5.234  -5.532 -14.436  1.00  0.91           N  
ATOM     40  CA  ARG A   6      -6.162  -5.394 -13.318  1.00  0.91           C  
ATOM     41  C   ARG A   6      -5.483  -4.739 -12.120  1.00  0.91           C  
ATOM     42  CB  ARG A   6      -6.729  -6.757 -12.918  1.00  0.91           C  
ATOM     43  O   ARG A   6      -4.391  -5.147 -11.719  1.00  0.91           O  
ATOM     44  CG  ARG A   6      -7.790  -6.688 -11.830  1.00  0.91           C  
ATOM     45  CD  ARG A   6      -8.318  -8.070 -11.469  1.00  0.91           C  
ATOM     46  NE  ARG A   6      -9.132  -8.035 -10.257  1.00  0.91           N  
ATOM     47  NH1 ARG A   6      -9.759 -10.256 -10.367  1.00  0.91           N  
ATOM     48  NH2 ARG A   6     -10.508  -8.932  -8.652  1.00  0.91           N  
ATOM     49  CZ  ARG A   6      -9.797  -9.075  -9.761  1.00  0.91           C  
ATOM     50  N   LYS A   7      -6.173  -3.699 -11.490  1.00  0.93           N  
ATOM     51  CA  LYS A   7      -5.678  -3.053 -10.278  1.00  0.93           C  
ATOM     52  C   LYS A   7      -5.613  -4.040  -9.116  1.00  0.93           C  
ATOM     53  CB  LYS A   7      -6.561  -1.862  -9.905  1.00  0.93           C  
ATOM     54  O   LYS A   7      -6.571  -4.774  -8.864  1.00  0.93           O  
ATOM     55  CG  LYS A   7      -6.016  -1.021  -8.760  1.00  0.93           C  
ATOM     56  CD  LYS A   7      -6.900   0.188  -8.484  1.00  0.93           C  
ATOM     57  CE  LYS A   7      -6.324   1.062  -7.378  1.00  0.93           C  
ATOM     58  NZ  LYS A   7      -7.166   2.272  -7.133  1.00  0.93           N  
ATOM     59  N   PRO A   8      -4.386  -4.128  -8.504  1.00  0.97           N  
ATOM     60  CA  PRO A   8      -4.240  -5.019  -7.351  1.00  0.97           C  
ATOM     61  C   PRO A   8      -5.149  -4.631  -6.187  1.00  0.97           C  
ATOM     62  CB  PRO A   8      -2.766  -4.864  -6.969  1.00  0.97           C  
ATOM     63  O   PRO A   8      -5.607  -3.488  -6.111  1.00  0.97           O  
ATOM     64  CG  PRO A   8      -2.119  -4.266  -8.176  1.00  0.97           C  
ATOM     65  CD  PRO A   8      -3.155  -3.489  -8.937  1.00  0.97           C  
ATOM     66  N   THR A   9      -5.434  -5.622  -5.354  1.00  0.97           N  
ATOM     67  CA  THR A   9      -6.181  -5.371  -4.126  1.00  0.97           C  
ATOM     68  C   THR A   9      -5.389  -4.464  -3.188  1.00  0.97           C  
ATOM     69  CB  THR A   9      -6.526  -6.685  -3.403  1.00  0.97           C  
ATOM     70  O   THR A   9      -4.193  -4.674  -2.975  1.00  0.97           O  
ATOM     71  CG2 THR A   9      -7.391  -6.426  -2.174  1.00  0.97           C  
ATOM     72  OG1 THR A   9      -7.238  -7.546  -4.301  1.00  0.97           O  
ATOM     73  N   THR A  10      -6.107  -3.460  -2.627  1.00  0.98           N  
ATOM     74  CA  THR A  10      -5.456  -2.478  -1.768  1.00  0.98           C  
ATOM     75  C   THR A  10      -5.451  -2.947  -0.316  1.00  0.98           C  
ATOM     76  CB  THR A  10      -6.147  -1.105  -1.864  1.00  0.98           C  
ATOM     77  O   THR A  10      -6.245  -3.810   0.065  1.00  0.98           O  
ATOM     78  CG2 THR A  10      -6.287  -0.660  -3.316  1.00  0.98           C  
ATOM     79  OG1 THR A  10      -7.451  -1.191  -1.275  1.00  0.98           O  
ATOM     80  N   PRO A  11      -4.504  -2.378   0.462  1.00  0.99           N  
ATOM     81  CA  PRO A  11      -4.553  -2.649   1.900  1.00  0.99           C  
ATOM     82  C   PRO A  11      -5.920  -2.350   2.511  1.00  0.99           C  
ATOM     83  CB  PRO A  11      -3.484  -1.714   2.472  1.00  0.99           C  
ATOM     84  O   PRO A  11      -6.408  -3.115   3.347  1.00  0.99           O  
ATOM     85  CG  PRO A  11      -2.499  -1.537   1.362  1.00  0.99           C  
ATOM     86  CD  PRO A  11      -3.246  -1.520   0.059  1.00  0.99           C  
ATOM     87  N   GLY A  12      -6.461  -1.237   2.130  1.00  0.99           N  
ATOM     88  CA  GLY A  12      -7.787  -0.880   2.610  1.00  0.99           C  
ATOM     89  C   GLY A  12      -8.835  -1.934   2.308  1.00  0.99           C  
ATOM     90  O   GLY A  12      -9.654  -2.267   3.167  1.00  0.99           O  
ATOM     91  N   ASP A  13      -8.802  -2.506   1.045  1.00  0.98           N  
ATOM     92  CA  ASP A  13      -9.734  -3.563   0.662  1.00  0.98           C  
ATOM     93  C   ASP A  13      -9.572  -4.789   1.557  1.00  0.98           C  
ATOM     94  CB  ASP A  13      -9.533  -3.951  -0.804  1.00  0.98           C  
ATOM     95  O   ASP A  13     -10.558  -5.342   2.048  1.00  0.98           O  
ATOM     96  CG  ASP A  13      -9.974  -2.867  -1.771  1.00  0.98           C  
ATOM     97  OD1 ASP A  13     -10.892  -2.087  -1.435  1.00  0.98           O  
ATOM     98  OD2 ASP A  13      -9.401  -2.793  -2.879  1.00  0.98           O  
ATOM     99  N   ILE A  14      -8.312  -5.165   1.745  1.00  0.99           N  
ATOM    100  CA  ILE A  14      -8.029  -6.326   2.582  1.00  0.99           C  
ATOM    101  C   ILE A  14      -8.516  -6.065   4.006  1.00  0.99           C  
ATOM    102  CB  ILE A  14      -6.522  -6.667   2.585  1.00  0.99           C  
ATOM    103  O   ILE A  14      -9.177  -6.915   4.608  1.00  0.99           O  
ATOM    104  CG1 ILE A  14      -6.091  -7.187   1.209  1.00  0.99           C  
ATOM    105  CG2 ILE A  14      -6.202  -7.687   3.681  1.00  0.99           C  
ATOM    106  CD1 ILE A  14      -6.732  -8.511   0.818  1.00  0.99           C  
ATOM    107  N   LEU A  15      -8.190  -4.884   4.536  1.00  0.99           N  
ATOM    108  CA  LEU A  15      -8.573  -4.509   5.892  1.00  0.99           C  
ATOM    109  C   LEU A  15     -10.088  -4.549   6.061  1.00  0.99           C  
ATOM    110  CB  LEU A  15      -8.047  -3.111   6.231  1.00  0.99           C  
ATOM    111  O   LEU A  15     -10.594  -5.100   7.041  1.00  0.99           O  
ATOM    112  CG  LEU A  15      -8.299  -2.619   7.657  1.00  0.99           C  
ATOM    113  CD1 LEU A  15      -7.734  -3.611   8.668  1.00  0.99           C  
ATOM    114  CD2 LEU A  15      -7.691  -1.235   7.861  1.00  0.99           C  
ATOM    115  N   LEU A  16     -10.825  -4.079   5.131  1.00  0.99           N  
ATOM    116  CA  LEU A  16     -12.278  -3.973   5.209  1.00  0.99           C  
ATOM    117  C   LEU A  16     -12.933  -5.339   5.031  1.00  0.99           C  
ATOM    118  CB  LEU A  16     -12.802  -3.000   4.150  1.00  0.99           C  
ATOM    119  O   LEU A  16     -13.698  -5.782   5.890  1.00  0.99           O  
ATOM    120  CG  LEU A  16     -14.318  -2.805   4.100  1.00  0.99           C  
ATOM    121  CD1 LEU A  16     -14.833  -2.303   5.446  1.00  0.99           C  
ATOM    122  CD2 LEU A  16     -14.697  -1.838   2.984  1.00  0.99           C  
ATOM    123  N   TYR A  17     -12.567  -6.051   4.002  1.00  0.99           N  
ATOM    124  CA  TYR A  17     -13.330  -7.221   3.581  1.00  0.99           C  
ATOM    125  C   TYR A  17     -12.823  -8.481   4.273  1.00  0.99           C  
ATOM    126  CB  TYR A  17     -13.256  -7.394   2.061  1.00  0.99           C  
ATOM    127  O   TYR A  17     -13.571  -9.446   4.444  1.00  0.99           O  
ATOM    128  CG  TYR A  17     -13.931  -6.285   1.291  1.00  0.99           C  
ATOM    129  CD1 TYR A  17     -15.280  -5.996   1.486  1.00  0.99           C  
ATOM    130  CD2 TYR A  17     -13.223  -5.526   0.365  1.00  0.99           C  
ATOM    131  CE1 TYR A  17     -15.907  -4.977   0.777  1.00  0.99           C  
ATOM    132  CE2 TYR A  17     -13.840  -4.505  -0.350  1.00  0.99           C  
ATOM    133  OH  TYR A  17     -15.796  -3.228  -0.842  1.00  0.99           O  
ATOM    134  CZ  TYR A  17     -15.180  -4.238  -0.137  1.00  0.99           C  
ATOM    135  N   GLU A  18     -11.638  -8.451   4.760  1.00  0.98           N  
ATOM    136  CA  GLU A  18     -11.077  -9.672   5.330  1.00  0.98           C  
ATOM    137  C   GLU A  18     -10.992  -9.583   6.851  1.00  0.98           C  
ATOM    138  CB  GLU A  18      -9.693  -9.954   4.741  1.00  0.98           C  
ATOM    139  O   GLU A  18     -10.849 -10.602   7.530  1.00  0.98           O  
ATOM    140  CG  GLU A  18      -9.691 -10.129   3.229  1.00  0.98           C  
ATOM    141  CD  GLU A  18     -10.440 -11.369   2.768  1.00  0.98           C  
ATOM    142  OE1 GLU A  18     -10.756 -11.474   1.561  1.00  0.98           O  
ATOM    143  OE2 GLU A  18     -10.715 -12.243   3.621  1.00  0.98           O  
ATOM    144  N   TYR A  19     -11.093  -8.424   7.364  1.00  0.99           N  
ATOM    145  CA  TYR A  19     -10.913  -8.300   8.807  1.00  0.99           C  
ATOM    146  C   TYR A  19     -12.104  -7.597   9.446  1.00  0.99           C  
ATOM    147  CB  TYR A  19      -9.624  -7.536   9.124  1.00  0.99           C  
ATOM    148  O   TYR A  19     -12.841  -8.199  10.231  1.00  0.99           O  
ATOM    149  CG  TYR A  19      -8.367  -8.318   8.830  1.00  0.99           C  
ATOM    150  CD1 TYR A  19      -7.783  -9.126   9.802  1.00  0.99           C  
ATOM    151  CD2 TYR A  19      -7.760  -8.249   7.580  1.00  0.99           C  
ATOM    152  CE1 TYR A  19      -6.623  -9.847   9.537  1.00  0.99           C  
ATOM    153  CE2 TYR A  19      -6.601  -8.966   7.304  1.00  0.99           C  
ATOM    154  OH  TYR A  19      -4.893 -10.472   8.018  1.00  0.99           O  
ATOM    155  CZ  TYR A  19      -6.041  -9.761   8.286  1.00  0.99           C  
ATOM    156  N   LEU A  20     -12.496  -6.389   9.069  1.00  0.99           N  
ATOM    157  CA  LEU A  20     -13.522  -5.604   9.748  1.00  0.99           C  
ATOM    158  C   LEU A  20     -14.898  -6.236   9.566  1.00  0.99           C  
ATOM    159  CB  LEU A  20     -13.534  -4.167   9.220  1.00  0.99           C  
ATOM    160  O   LEU A  20     -15.572  -6.558  10.548  1.00  0.99           O  
ATOM    161  CG  LEU A  20     -12.284  -3.331   9.501  1.00  0.99           C  
ATOM    162  CD1 LEU A  20     -12.510  -1.882   9.082  1.00  0.99           C  
ATOM    163  CD2 LEU A  20     -11.905  -3.414  10.976  1.00  0.99           C  
ATOM    164  N   GLU A  21     -15.255  -6.594   8.386  1.00  0.99           N  
ATOM    165  CA  GLU A  21     -16.598  -7.097   8.114  1.00  0.99           C  
ATOM    166  C   GLU A  21     -16.807  -8.477   8.733  1.00  0.99           C  
ATOM    167  CB  GLU A  21     -16.857  -7.152   6.606  1.00  0.99           C  
ATOM    168  O   GLU A  21     -17.778  -8.697   9.459  1.00  0.99           O  
ATOM    169  CG  GLU A  21     -17.066  -5.787   5.968  1.00  0.99           C  
ATOM    170  CD  GLU A  21     -17.508  -5.865   4.515  1.00  0.99           C  
ATOM    171  OE1 GLU A  21     -17.891  -4.821   3.940  1.00  0.99           O  
ATOM    172  OE2 GLU A  21     -17.473  -6.980   3.948  1.00  0.99           O  
ATOM    173  N   PRO A  22     -15.879  -9.378   8.510  1.00  0.98           N  
ATOM    174  CA  PRO A  22     -16.077 -10.717   9.070  1.00  0.98           C  
ATOM    175  C   PRO A  22     -16.045 -10.728  10.597  1.00  0.98           C  
ATOM    176  CB  PRO A  22     -14.906 -11.517   8.494  1.00  0.98           C  
ATOM    177  O   PRO A  22     -16.692 -11.569  11.225  1.00  0.98           O  
ATOM    178  CG  PRO A  22     -14.560 -10.821   7.217  1.00  0.98           C  
ATOM    179  CD  PRO A  22     -14.760  -9.345   7.409  1.00  0.98           C  
ATOM    180  N   LEU A  23     -15.336  -9.815  11.120  1.00  0.98           N  
ATOM    181  CA  LEU A  23     -15.213  -9.757  12.572  1.00  0.98           C  
ATOM    182  C   LEU A  23     -16.247  -8.808  13.168  1.00  0.98           C  
ATOM    183  CB  LEU A  23     -13.804  -9.313  12.974  1.00  0.98           C  
ATOM    184  O   LEU A  23     -16.292  -8.617  14.386  1.00  0.98           O  
ATOM    185  CG  LEU A  23     -12.662 -10.258  12.597  1.00  0.98           C  
ATOM    186  CD1 LEU A  23     -11.316  -9.621  12.928  1.00  0.98           C  
ATOM    187  CD2 LEU A  23     -12.816 -11.596  13.312  1.00  0.98           C  
ATOM    188  N   ASP A  24     -17.082  -8.264  12.327  1.00  0.98           N  
ATOM    189  CA  ASP A  24     -18.027  -7.244  12.770  1.00  0.98           C  
ATOM    190  C   ASP A  24     -17.335  -6.191  13.632  1.00  0.98           C  
ATOM    191  CB  ASP A  24     -19.182  -7.883  13.545  1.00  0.98           C  
ATOM    192  O   ASP A  24     -17.855  -5.799  14.679  1.00  0.98           O  
ATOM    193  CG  ASP A  24     -20.373  -6.955  13.705  1.00  0.98           C  
ATOM    194  OD1 ASP A  24     -20.628  -6.128  12.803  1.00  0.98           O  
ATOM    195  OD2 ASP A  24     -21.062  -7.050  14.744  1.00  0.98           O  
ATOM    196  N   LEU A  25     -16.092  -5.895  13.302  1.00  0.98           N  
ATOM    197  CA  LEU A  25     -15.276  -4.870  13.944  1.00  0.98           C  
ATOM    198  C   LEU A  25     -15.500  -3.510  13.291  1.00  0.98           C  
ATOM    199  CB  LEU A  25     -13.794  -5.244  13.875  1.00  0.98           C  
ATOM    200  O   LEU A  25     -15.370  -3.372  12.073  1.00  0.98           O  
ATOM    201  CG  LEU A  25     -12.848  -4.433  14.762  1.00  0.98           C  
ATOM    202  CD1 LEU A  25     -13.121  -4.724  16.234  1.00  0.98           C  
ATOM    203  CD2 LEU A  25     -11.395  -4.735  14.412  1.00  0.98           C  
ATOM    204  N   LYS A  26     -15.877  -2.447  14.131  1.00  0.98           N  
ATOM    205  CA  LYS A  26     -16.142  -1.110  13.608  1.00  0.98           C  
ATOM    206  C   LYS A  26     -14.848  -0.318  13.443  1.00  0.98           C  
ATOM    207  CB  LYS A  26     -17.104  -0.355  14.525  1.00  0.98           C  
ATOM    208  O   LYS A  26     -13.852  -0.598  14.114  1.00  0.98           O  
ATOM    209  CG  LYS A  26     -18.411  -1.089  14.789  1.00  0.98           C  
ATOM    210  CD  LYS A  26     -19.216  -1.275  13.509  1.00  0.98           C  
ATOM    211  CE  LYS A  26     -20.546  -1.964  13.780  1.00  0.98           C  
ATOM    212  NZ  LYS A  26     -21.282  -2.264  12.515  1.00  0.98           N  
ATOM    213  N   ILE A  27     -14.867   0.655  12.596  1.00  0.98           N  
ATOM    214  CA  ILE A  27     -13.720   1.508  12.303  1.00  0.98           C  
ATOM    215  C   ILE A  27     -13.216   2.155  13.591  1.00  0.98           C  
ATOM    216  CB  ILE A  27     -14.075   2.593  11.262  1.00  0.98           C  
ATOM    217  O   ILE A  27     -12.010   2.179  13.850  1.00  0.98           O  
ATOM    218  CG1 ILE A  27     -14.257   1.964   9.876  1.00  0.98           C  
ATOM    219  CG2 ILE A  27     -13.000   3.684  11.231  1.00  0.98           C  
ATOM    220  CD1 ILE A  27     -14.702   2.948   8.803  1.00  0.98           C  
ATOM    221  N   ASN A  28     -14.115   2.656  14.430  1.00  0.99           N  
ATOM    222  CA  ASN A  28     -13.733   3.301  15.683  1.00  0.99           C  
ATOM    223  C   ASN A  28     -13.036   2.324  16.626  1.00  0.99           C  
ATOM    224  CB  ASN A  28     -14.956   3.916  16.365  1.00  0.99           C  
ATOM    225  O   ASN A  28     -12.088   2.695  17.320  1.00  0.99           O  
ATOM    226  CG  ASN A  28     -15.435   5.179  15.677  1.00  0.99           C  
ATOM    227  ND2 ASN A  28     -16.706   5.513  15.869  1.00  0.99           N  
ATOM    228  OD1 ASN A  28     -14.669   5.848  14.979  1.00  0.99           O  
ATOM    229  N   GLU A  29     -13.558   1.094  16.609  1.00  0.99           N  
ATOM    230  CA  GLU A  29     -12.949   0.072  17.454  1.00  0.99           C  
ATOM    231  C   GLU A  29     -11.527  -0.244  17.000  1.00  0.99           C  
ATOM    232  CB  GLU A  29     -13.796  -1.203  17.453  1.00  0.99           C  
ATOM    233  O   GLU A  29     -10.613  -0.338  17.822  1.00  0.99           O  
ATOM    234  CG  GLU A  29     -15.170  -1.028  18.084  1.00  0.99           C  
ATOM    235  CD  GLU A  29     -16.060  -2.251  17.932  1.00  0.99           C  
ATOM    236  OE1 GLU A  29     -16.545  -2.781  18.957  1.00  0.99           O  
ATOM    237  OE2 GLU A  29     -16.274  -2.684  16.777  1.00  0.99           O  
ATOM    238  N   LEU A  30     -11.362  -0.394  15.730  1.00  0.99           N  
ATOM    239  CA  LEU A  30     -10.027  -0.655  15.204  1.00  0.99           C  
ATOM    240  C   LEU A  30      -9.093   0.517  15.484  1.00  0.99           C  
ATOM    241  CB  LEU A  30     -10.088  -0.926  13.698  1.00  0.99           C  
ATOM    242  O   LEU A  30      -7.939   0.319  15.868  1.00  0.99           O  
ATOM    243  CG  LEU A  30      -8.749  -1.162  12.997  1.00  0.99           C  
ATOM    244  CD1 LEU A  30      -8.014  -2.334  13.639  1.00  0.99           C  
ATOM    245  CD2 LEU A  30      -8.961  -1.409  11.507  1.00  0.99           C  
ATOM    246  N   ALA A  31      -9.565   1.704  15.266  1.00  0.99           N  
ATOM    247  CA  ALA A  31      -8.755   2.889  15.536  1.00  0.99           C  
ATOM    248  C   ALA A  31      -8.262   2.899  16.980  1.00  0.99           C  
ATOM    249  CB  ALA A  31      -9.552   4.157  15.241  1.00  0.99           C  
ATOM    250  O   ALA A  31      -7.099   3.214  17.244  1.00  0.99           O  
ATOM    251  N   GLU A  32      -9.068   2.550  17.882  1.00  0.99           N  
ATOM    252  CA  GLU A  32      -8.699   2.470  19.292  1.00  0.99           C  
ATOM    253  C   GLU A  32      -7.637   1.399  19.524  1.00  0.99           C  
ATOM    254  CB  GLU A  32      -9.930   2.185  20.155  1.00  0.99           C  
ATOM    255  O   GLU A  32      -6.663   1.628  20.244  1.00  0.99           O  
ATOM    256  CG  GLU A  32     -10.881   3.367  20.279  1.00  0.99           C  
ATOM    257  CD  GLU A  32     -12.128   3.052  21.090  1.00  0.99           C  
ATOM    258  OE1 GLU A  32     -13.041   3.906  21.155  1.00  0.99           O  
ATOM    259  OE2 GLU A  32     -12.191   1.943  21.665  1.00  0.99           O  
ATOM    260  N   LEU A  33      -7.781   0.231  18.887  1.00  0.99           N  
ATOM    261  CA  LEU A  33      -6.815  -0.856  19.008  1.00  0.99           C  
ATOM    262  C   LEU A  33      -5.459  -0.442  18.447  1.00  0.99           C  
ATOM    263  CB  LEU A  33      -7.320  -2.106  18.284  1.00  0.99           C  
ATOM    264  O   LEU A  33      -4.417  -0.787  19.011  1.00  0.99           O  
ATOM    265  CG  LEU A  33      -8.485  -2.847  18.943  1.00  0.99           C  
ATOM    266  CD1 LEU A  33      -9.033  -3.915  18.003  1.00  0.99           C  
ATOM    267  CD2 LEU A  33      -8.046  -3.466  20.266  1.00  0.99           C  
ATOM    268  N   LEU A  34      -5.502   0.376  17.448  1.00  0.99           N  
ATOM    269  CA  LEU A  34      -4.288   0.777  16.745  1.00  0.99           C  
ATOM    270  C   LEU A  34      -3.675   2.019  17.383  1.00  0.99           C  
ATOM    271  CB  LEU A  34      -4.586   1.042  15.267  1.00  0.99           C  
ATOM    272  O   LEU A  34      -2.568   2.426  17.022  1.00  0.99           O  
ATOM    273  CG  LEU A  34      -4.953  -0.177  14.420  1.00  0.99           C  
ATOM    274  CD1 LEU A  34      -5.489   0.263  13.061  1.00  0.99           C  
ATOM    275  CD2 LEU A  34      -3.747  -1.095  14.253  1.00  0.99           C  
ATOM    276  N   HIS A  35      -4.407   2.629  18.301  1.00  0.98           N  
ATOM    277  CA  HIS A  35      -3.983   3.877  18.927  1.00  0.98           C  
ATOM    278  C   HIS A  35      -3.748   4.964  17.883  1.00  0.98           C  
ATOM    279  CB  HIS A  35      -2.714   3.658  19.752  1.00  0.98           C  
ATOM    280  O   HIS A  35      -2.722   5.647  17.913  1.00  0.98           O  
ATOM    281  CG  HIS A  35      -2.895   2.703  20.889  1.00  0.98           C  
ATOM    282  CD2 HIS A  35      -2.400   1.460  21.093  1.00  0.98           C  
ATOM    283  ND1 HIS A  35      -3.673   2.994  21.989  1.00  0.98           N  
ATOM    284  CE1 HIS A  35      -3.647   1.968  22.823  1.00  0.98           C  
ATOM    285  NE2 HIS A  35      -2.882   1.024  22.303  1.00  0.98           N  
ATOM    286  N   VAL A  36      -4.645   5.183  17.001  1.00  0.99           N  
ATOM    287  CA  VAL A  36      -4.635   6.232  15.988  1.00  0.99           C  
ATOM    288  C   VAL A  36      -6.008   6.897  15.918  1.00  0.99           C  
ATOM    289  CB  VAL A  36      -4.240   5.678  14.601  1.00  0.99           C  
ATOM    290  O   VAL A  36      -6.973   6.407  16.510  1.00  0.99           O  
ATOM    291  CG1 VAL A  36      -2.858   5.031  14.651  1.00  0.99           C  
ATOM    292  CG2 VAL A  36      -5.285   4.677  14.109  1.00  0.99           C  
ATOM    293  N   HIS A  37      -5.992   7.994  15.189  1.00  0.98           N  
ATOM    294  CA  HIS A  37      -7.259   8.681  14.967  1.00  0.98           C  
ATOM    295  C   HIS A  37      -8.163   7.882  14.034  1.00  0.98           C  
ATOM    296  CB  HIS A  37      -7.018  10.079  14.394  1.00  0.98           C  
ATOM    297  O   HIS A  37      -7.681   7.228  13.107  1.00  0.98           O  
ATOM    298  CG  HIS A  37      -8.221  10.966  14.449  1.00  0.98           C  
ATOM    299  CD2 HIS A  37      -8.619  11.867  15.378  1.00  0.98           C  
ATOM    300  ND1 HIS A  37      -9.180  10.981  13.461  1.00  0.98           N  
ATOM    301  CE1 HIS A  37     -10.119  11.856  13.780  1.00  0.98           C  
ATOM    302  NE2 HIS A  37      -9.802  12.407  14.939  1.00  0.98           N  
ATOM    303  N   ARG A  38      -9.471   7.931  14.273  1.00  0.98           N  
ATOM    304  CA  ARG A  38     -10.458   7.242  13.448  1.00  0.98           C  
ATOM    305  C   ARG A  38     -10.265   7.572  11.972  1.00  0.98           C  
ATOM    306  CB  ARG A  38     -11.877   7.612  13.886  1.00  0.98           C  
ATOM    307  O   ARG A  38     -10.386   6.696  11.113  1.00  0.98           O  
ATOM    308  CG  ARG A  38     -12.968   6.974  13.041  1.00  0.98           C  
ATOM    309  CD  ARG A  38     -14.351   7.472  13.437  1.00  0.98           C  
ATOM    310  NE  ARG A  38     -15.396   6.871  12.614  1.00  0.98           N  
ATOM    311  NH1 ARG A  38     -15.165   8.363  10.865  1.00  0.98           N  
ATOM    312  NH2 ARG A  38     -16.723   6.685  10.748  1.00  0.98           N  
ATOM    313  CZ  ARG A  38     -15.759   7.308  11.411  1.00  0.98           C  
ATOM    314  N   ASN A  39      -9.865   8.814  11.660  1.00  0.98           N  
ATOM    315  CA  ASN A  39      -9.711   9.263  10.280  1.00  0.98           C  
ATOM    316  C   ASN A  39      -8.577   8.526   9.574  1.00  0.98           C  
ATOM    317  CB  ASN A  39      -9.475  10.774  10.231  1.00  0.98           C  
ATOM    318  O   ASN A  39      -8.604   8.359   8.353  1.00  0.98           O  
ATOM    319  CG  ASN A  39     -10.725  11.571  10.549  1.00  0.98           C  
ATOM    320  ND2 ASN A  39     -10.555  12.863  10.805  1.00  0.98           N  
ATOM    321  OD1 ASN A  39     -11.834  11.030  10.565  1.00  0.98           O  
ATOM    322  N   SER A  40      -7.626   8.135  10.442  1.00  0.98           N  
ATOM    323  CA  SER A  40      -6.515   7.389   9.858  1.00  0.98           C  
ATOM    324  C   SER A  40      -6.985   6.055   9.287  1.00  0.98           C  
ATOM    325  CB  SER A  40      -5.423   7.149  10.902  1.00  0.98           C  
ATOM    326  O   SER A  40      -6.611   5.685   8.172  1.00  0.98           O  
ATOM    327  OG  SER A  40      -4.881   8.378  11.353  1.00  0.98           O  
ATOM    328  N   VAL A  41      -7.782   5.348   9.991  1.00  0.99           N  
ATOM    329  CA  VAL A  41      -8.306   4.055   9.561  1.00  0.99           C  
ATOM    330  C   VAL A  41      -9.259   4.250   8.384  1.00  0.99           C  
ATOM    331  CB  VAL A  41      -9.026   3.322  10.715  1.00  0.99           C  
ATOM    332  O   VAL A  41      -9.167   3.541   7.379  1.00  0.99           O  
ATOM    333  CG1 VAL A  41      -9.631   2.008  10.225  1.00  0.99           C  
ATOM    334  CG2 VAL A  41      -8.060   3.071  11.872  1.00  0.99           C  
ATOM    335  N   SER A  42     -10.099   5.251   8.542  1.00  0.99           N  
ATOM    336  CA  SER A  42     -11.053   5.542   7.477  1.00  0.99           C  
ATOM    337  C   SER A  42     -10.339   5.886   6.174  1.00  0.99           C  
ATOM    338  CB  SER A  42     -11.974   6.694   7.882  1.00  0.99           C  
ATOM    339  O   SER A  42     -10.720   5.404   5.105  1.00  0.99           O  
ATOM    340  OG  SER A  42     -12.922   6.962   6.864  1.00  0.99           O  
ATOM    341  N   ALA A  43      -9.356   6.736   6.233  1.00  0.99           N  
ATOM    342  CA  ALA A  43      -8.597   7.145   5.054  1.00  0.99           C  
ATOM    343  C   ALA A  43      -7.917   5.946   4.398  1.00  0.99           C  
ATOM    344  CB  ALA A  43      -7.560   8.201   5.428  1.00  0.99           C  
ATOM    345  O   ALA A  43      -7.844   5.862   3.169  1.00  0.99           O  
ATOM    346  N   LEU A  44      -7.437   5.050   5.216  1.00  0.99           N  
ATOM    347  CA  LEU A  44      -6.795   3.851   4.688  1.00  0.99           C  
ATOM    348  C   LEU A  44      -7.804   2.972   3.957  1.00  0.99           C  
ATOM    349  CB  LEU A  44      -6.131   3.057   5.816  1.00  0.99           C  
ATOM    350  O   LEU A  44      -7.549   2.530   2.834  1.00  0.99           O  
ATOM    351  CG  LEU A  44      -5.413   1.770   5.407  1.00  0.99           C  
ATOM    352  CD1 LEU A  44      -4.335   2.070   4.371  1.00  0.99           C  
ATOM    353  CD2 LEU A  44      -4.812   1.081   6.628  1.00  0.99           C  
ATOM    354  N   ILE A  45      -8.962   2.752   4.515  1.00  0.98           N  
ATOM    355  CA  ILE A  45      -9.994   1.880   3.966  1.00  0.98           C  
ATOM    356  C   ILE A  45     -10.530   2.471   2.664  1.00  0.98           C  
ATOM    357  CB  ILE A  45     -11.147   1.665   4.971  1.00  0.98           C  
ATOM    358  O   ILE A  45     -10.809   1.739   1.711  1.00  0.98           O  
ATOM    359  CG1 ILE A  45     -10.692   0.758   6.120  1.00  0.98           C  
ATOM    360  CG2 ILE A  45     -12.376   1.082   4.267  1.00  0.98           C  
ATOM    361  CD1 ILE A  45     -11.685   0.671   7.271  1.00  0.98           C  
ATOM    362  N   ASN A  46     -10.575   3.793   2.612  1.00  0.98           N  
ATOM    363  CA  ASN A  46     -11.143   4.461   1.445  1.00  0.98           C  
ATOM    364  C   ASN A  46     -10.068   4.804   0.418  1.00  0.98           C  
ATOM    365  CB  ASN A  46     -11.899   5.723   1.864  1.00  0.98           C  
ATOM    366  O   ASN A  46     -10.336   5.511  -0.555  1.00  0.98           O  
ATOM    367  CG  ASN A  46     -13.156   5.416   2.654  1.00  0.98           C  
ATOM    368  ND2 ASN A  46     -13.414   6.207   3.688  1.00  0.98           N  
ATOM    369  OD1 ASN A  46     -13.888   4.475   2.338  1.00  0.98           O  
ATOM    370  N   ASN A  47      -8.878   4.348   0.640  1.00  0.97           N  
ATOM    371  CA  ASN A  47      -7.735   4.549  -0.244  1.00  0.97           C  
ATOM    372  C   ASN A  47      -7.414   6.031  -0.416  1.00  0.97           C  
ATOM    373  CB  ASN A  47      -7.987   3.899  -1.605  1.00  0.97           C  
ATOM    374  O   ASN A  47      -7.026   6.465  -1.502  1.00  0.97           O  
ATOM    375  CG  ASN A  47      -8.104   2.390  -1.519  1.00  0.97           C  
ATOM    376  ND2 ASN A  47      -9.088   1.831  -2.214  1.00  0.97           N  
ATOM    377  OD1 ASN A  47      -7.318   1.732  -0.833  1.00  0.97           O  
ATOM    378  N   ASN A  48      -7.791   6.811   0.569  1.00  0.98           N  
ATOM    379  CA  ASN A  48      -7.469   8.233   0.581  1.00  0.98           C  
ATOM    380  C   ASN A  48      -6.062   8.485   1.118  1.00  0.98           C  
ATOM    381  CB  ASN A  48      -8.498   9.011   1.405  1.00  0.98           C  
ATOM    382  O   ASN A  48      -5.555   9.605   1.040  1.00  0.98           O  
ATOM    383  CG  ASN A  48      -9.856   9.074   0.733  1.00  0.98           C  
ATOM    384  ND2 ASN A  48     -10.887   9.387   1.509  1.00  0.98           N  
ATOM    385  OD1 ASN A  48      -9.977   8.842  -0.472  1.00  0.98           O  
ATOM    386  N   ARG A  49      -5.533   7.475   1.695  1.00  0.97           N  
ATOM    387  CA  ARG A  49      -4.174   7.507   2.224  1.00  0.97           C  
ATOM    388  C   ARG A  49      -3.459   6.183   1.978  1.00  0.97           C  
ATOM    389  CB  ARG A  49      -4.186   7.825   3.721  1.00  0.97           C  
ATOM    390  O   ARG A  49      -4.059   5.114   2.106  1.00  0.97           O  
ATOM    391  CG  ARG A  49      -2.803   7.881   4.351  1.00  0.97           C  
ATOM    392  CD  ARG A  49      -2.876   8.126   5.851  1.00  0.97           C  
ATOM    393  NE  ARG A  49      -3.215   9.513   6.155  1.00  0.97           N  
ATOM    394  NH1 ARG A  49      -2.768   9.344   8.415  1.00  0.97           N  
ATOM    395  NH2 ARG A  49      -3.486  11.333   7.530  1.00  0.97           N  
ATOM    396  CZ  ARG A  49      -3.156  10.060   7.366  1.00  0.97           C  
ATOM    397  N   LYS A  50      -2.157   6.328   1.628  1.00  0.98           N  
ATOM    398  CA  LYS A  50      -1.339   5.127   1.482  1.00  0.98           C  
ATOM    399  C   LYS A  50      -0.981   4.536   2.843  1.00  0.98           C  
ATOM    400  CB  LYS A  50      -0.066   5.437   0.693  1.00  0.98           C  
ATOM    401  O   LYS A  50      -0.858   5.266   3.829  1.00  0.98           O  
ATOM    402  CG  LYS A  50      -0.314   5.820  -0.758  1.00  0.98           C  
ATOM    403  CD  LYS A  50       0.991   5.952  -1.532  1.00  0.98           C  
ATOM    404  CE  LYS A  50       0.740   6.226  -3.009  1.00  0.98           C  
ATOM    405  NZ  LYS A  50       2.017   6.329  -3.778  1.00  0.98           N  
ATOM    406  N   LEU A  51      -0.862   3.169   2.810  1.00  0.99           N  
ATOM    407  CA  LEU A  51      -0.393   2.507   4.023  1.00  0.99           C  
ATOM    408  C   LEU A  51       1.064   2.856   4.304  1.00  0.99           C  
ATOM    409  CB  LEU A  51      -0.552   0.989   3.901  1.00  0.99           C  
ATOM    410  O   LEU A  51       1.939   2.607   3.471  1.00  0.99           O  
ATOM    411  CG  LEU A  51      -0.123   0.163   5.114  1.00  0.99           C  
ATOM    412  CD1 LEU A  51      -1.309  -0.072   6.043  1.00  0.99           C  
ATOM    413  CD2 LEU A  51       0.485  -1.163   4.670  1.00  0.99           C  
ATOM    414  N   THR A  52       1.331   3.447   5.461  1.00  0.98           N  
ATOM    415  CA  THR A  52       2.690   3.755   5.891  1.00  0.98           C  
ATOM    416  C   THR A  52       3.329   2.547   6.571  1.00  0.98           C  
ATOM    417  CB  THR A  52       2.713   4.959   6.850  1.00  0.98           C  
ATOM    418  O   THR A  52       2.634   1.601   6.949  1.00  0.98           O  
ATOM    419  CG2 THR A  52       1.991   6.158   6.245  1.00  0.98           C  
ATOM    420  OG1 THR A  52       2.069   4.597   8.078  1.00  0.98           O  
ATOM    421  N   THR A  53       4.654   2.630   6.729  1.00  0.99           N  
ATOM    422  CA  THR A  53       5.382   1.573   7.423  1.00  0.99           C  
ATOM    423  C   THR A  53       4.919   1.460   8.873  1.00  0.99           C  
ATOM    424  CB  THR A  53       6.901   1.823   7.384  1.00  0.99           C  
ATOM    425  O   THR A  53       4.718   0.355   9.381  1.00  0.99           O  
ATOM    426  CG2 THR A  53       7.662   0.686   8.057  1.00  0.99           C  
ATOM    427  OG1 THR A  53       7.327   1.927   6.020  1.00  0.99           O  
ATOM    428  N   GLU A  54       4.753   2.617   9.519  1.00  0.99           N  
ATOM    429  CA  GLU A  54       4.281   2.635  10.901  1.00  0.99           C  
ATOM    430  C   GLU A  54       2.924   1.948  11.029  1.00  0.99           C  
ATOM    431  CB  GLU A  54       4.194   4.072  11.421  1.00  0.99           C  
ATOM    432  O   GLU A  54       2.709   1.152  11.946  1.00  0.99           O  
ATOM    433  CG  GLU A  54       3.771   4.173  12.879  1.00  0.99           C  
ATOM    434  CD  GLU A  54       3.905   5.577  13.446  1.00  0.99           C  
ATOM    435  OE1 GLU A  54       3.646   5.771  14.656  1.00  0.99           O  
ATOM    436  OE2 GLU A  54       4.272   6.492  12.675  1.00  0.99           O  
ATOM    437  N   MET A  55       2.003   2.290  10.209  1.00  0.99           N  
ATOM    438  CA  MET A  55       0.680   1.674  10.231  1.00  0.99           C  
ATOM    439  C   MET A  55       0.773   0.175   9.968  1.00  0.99           C  
ATOM    440  CB  MET A  55      -0.237   2.331   9.198  1.00  0.99           C  
ATOM    441  O   MET A  55       0.021  -0.610  10.549  1.00  0.99           O  
ATOM    442  CG  MET A  55      -1.671   1.828   9.243  1.00  0.99           C  
ATOM    443  SD  MET A  55      -2.478   2.150  10.858  1.00  0.99           S  
ATOM    444  CE  MET A  55      -2.842   3.919  10.687  1.00  0.99           C  
ATOM    445  N   ALA A  56       1.635  -0.263   9.081  1.00  0.99           N  
ATOM    446  CA  ALA A  56       1.847  -1.684   8.822  1.00  0.99           C  
ATOM    447  C   ALA A  56       2.245  -2.421  10.098  1.00  0.99           C  
ATOM    448  CB  ALA A  56       2.913  -1.876   7.746  1.00  0.99           C  
ATOM    449  O   ALA A  56       1.752  -3.519  10.368  1.00  0.99           O  
ATOM    450  N   PHE A  57       3.139  -1.890  10.903  1.00  0.99           N  
ATOM    451  CA  PHE A  57       3.536  -2.497  12.168  1.00  0.99           C  
ATOM    452  C   PHE A  57       2.345  -2.606  13.113  1.00  0.99           C  
ATOM    453  CB  PHE A  57       4.657  -1.687  12.827  1.00  0.99           C  
ATOM    454  O   PHE A  57       2.176  -3.620  13.793  1.00  0.99           O  
ATOM    455  CG  PHE A  57       6.037  -2.083  12.376  1.00  0.99           C  
ATOM    456  CD1 PHE A  57       6.744  -3.074  13.045  1.00  0.99           C  
ATOM    457  CD2 PHE A  57       6.627  -1.463  11.282  1.00  0.99           C  
ATOM    458  CE1 PHE A  57       8.022  -3.443  12.630  1.00  0.99           C  
ATOM    459  CE2 PHE A  57       7.903  -1.826  10.861  1.00  0.99           C  
ATOM    460  CZ  PHE A  57       8.599  -2.815  11.537  1.00  0.99           C  
ATOM    461  N   ARG A  58       1.556  -1.555  13.158  1.00  0.99           N  
ATOM    462  CA  ARG A  58       0.389  -1.566  14.035  1.00  0.99           C  
ATOM    463  C   ARG A  58      -0.607  -2.639  13.608  1.00  0.99           C  
ATOM    464  CB  ARG A  58      -0.290  -0.194  14.044  1.00  0.99           C  
ATOM    465  O   ARG A  58      -1.113  -3.391  14.443  1.00  0.99           O  
ATOM    466  CG  ARG A  58       0.550   0.904  14.677  1.00  0.99           C  
ATOM    467  CD  ARG A  58      -0.115   2.268  14.547  1.00  0.99           C  
ATOM    468  NE  ARG A  58       0.737   3.334  15.064  1.00  0.99           N  
ATOM    469  NH1 ARG A  58       0.143   3.018  17.274  1.00  0.99           N  
ATOM    470  NH2 ARG A  58       1.646   4.654  16.709  1.00  0.99           N  
ATOM    471  CZ  ARG A  58       0.840   3.666  16.348  1.00  0.99           C  
ATOM    472  N   LEU A  59      -0.825  -2.746  12.364  1.00  0.99           N  
ATOM    473  CA  LEU A  59      -1.758  -3.742  11.849  1.00  0.99           C  
ATOM    474  C   LEU A  59      -1.232  -5.153  12.085  1.00  0.99           C  
ATOM    475  CB  LEU A  59      -2.007  -3.520  10.355  1.00  0.99           C  
ATOM    476  O   LEU A  59      -1.993  -6.051  12.453  1.00  0.99           O  
ATOM    477  CG  LEU A  59      -2.838  -2.292   9.980  1.00  0.99           C  
ATOM    478  CD1 LEU A  59      -2.823  -2.082   8.470  1.00  0.99           C  
ATOM    479  CD2 LEU A  59      -4.267  -2.437  10.491  1.00  0.99           C  
ATOM    480  N   ALA A  60      -0.008  -5.304  11.814  1.00  0.99           N  
ATOM    481  CA  ALA A  60       0.614  -6.608  12.032  1.00  0.99           C  
ATOM    482  C   ALA A  60       0.449  -7.059  13.481  1.00  0.99           C  
ATOM    483  CB  ALA A  60       2.093  -6.562  11.657  1.00  0.99           C  
ATOM    484  O   ALA A  60       0.157  -8.228  13.744  1.00  0.99           O  
ATOM    485  N   LYS A  61       0.639  -6.183  14.384  1.00  0.99           N  
ATOM    486  CA  LYS A  61       0.495  -6.487  15.805  1.00  0.99           C  
ATOM    487  C   LYS A  61      -0.952  -6.826  16.150  1.00  0.99           C  
ATOM    488  CB  LYS A  61       0.975  -5.311  16.657  1.00  0.99           C  
ATOM    489  O   LYS A  61      -1.220  -7.836  16.805  1.00  0.99           O  
ATOM    490  CG  LYS A  61       0.746  -5.494  18.150  1.00  0.99           C  
ATOM    491  CD  LYS A  61       1.652  -6.576  18.726  1.00  0.99           C  
ATOM    492  CE  LYS A  61       1.522  -6.667  20.240  1.00  0.99           C  
ATOM    493  NZ  LYS A  61       2.421  -7.714  20.811  1.00  0.99           N  
ATOM    494  N   VAL A  62      -1.895  -6.046  15.697  1.00  0.98           N  
ATOM    495  CA  VAL A  62      -3.300  -6.178  16.068  1.00  0.98           C  
ATOM    496  C   VAL A  62      -3.885  -7.439  15.437  1.00  0.98           C  
ATOM    497  CB  VAL A  62      -4.118  -4.939  15.642  1.00  0.98           C  
ATOM    498  O   VAL A  62      -4.649  -8.164  16.077  1.00  0.98           O  
ATOM    499  CG1 VAL A  62      -5.615  -5.242  15.677  1.00  0.98           C  
ATOM    500  CG2 VAL A  62      -3.790  -3.748  16.540  1.00  0.98           C  
ATOM    501  N   PHE A  63      -3.424  -7.838  14.299  1.00  0.98           N  
ATOM    502  CA  PHE A  63      -4.058  -8.932  13.572  1.00  0.98           C  
ATOM    503  C   PHE A  63      -3.151 -10.155  13.536  1.00  0.98           C  
ATOM    504  CB  PHE A  63      -4.413  -8.498  12.146  1.00  0.98           C  
ATOM    505  O   PHE A  63      -3.445 -11.133  12.845  1.00  0.98           O  
ATOM    506  CG  PHE A  63      -5.548  -7.513  12.076  1.00  0.98           C  
ATOM    507  CD1 PHE A  63      -6.818  -7.862  12.518  1.00  0.98           C  
ATOM    508  CD2 PHE A  63      -5.345  -6.236  11.568  1.00  0.98           C  
ATOM    509  CE1 PHE A  63      -7.871  -6.953  12.454  1.00  0.98           C  
ATOM    510  CE2 PHE A  63      -6.392  -5.322  11.501  1.00  0.98           C  
ATOM    511  CZ  PHE A  63      -7.655  -5.682  11.943  1.00  0.98           C  
ATOM    512  N   ASP A  64      -2.098 -10.042  14.239  1.00  0.98           N  
ATOM    513  CA  ASP A  64      -1.161 -11.160  14.300  1.00  0.98           C  
ATOM    514  C   ASP A  64      -0.764 -11.620  12.899  1.00  0.98           C  
ATOM    515  CB  ASP A  64      -1.766 -12.326  15.085  1.00  0.98           C  
ATOM    516  O   ASP A  64      -0.828 -12.812  12.590  1.00  0.98           O  
ATOM    517  CG  ASP A  64      -0.733 -13.353  15.512  1.00  0.98           C  
ATOM    518  OD1 ASP A  64       0.441 -12.983  15.730  1.00  0.98           O  
ATOM    519  OD2 ASP A  64      -1.095 -14.544  15.628  1.00  0.98           O  
ATOM    520  N   THR A  65      -0.381 -10.681  12.053  1.00  0.99           N  
ATOM    521  CA  THR A  65       0.174 -10.904  10.722  1.00  0.99           C  
ATOM    522  C   THR A  65       1.591 -10.346  10.626  1.00  0.99           C  
ATOM    523  CB  THR A  65      -0.708 -10.262   9.635  1.00  0.99           C  
ATOM    524  O   THR A  65       2.174  -9.942  11.635  1.00  0.99           O  
ATOM    525  CG2 THR A  65      -2.142 -10.774   9.716  1.00  0.99           C  
ATOM    526  OG1 THR A  65      -0.711  -8.839   9.808  1.00  0.99           O  
ATOM    527  N   THR A  66       2.099 -10.271   9.332  1.00  0.99           N  
ATOM    528  CA  THR A  66       3.454  -9.754   9.179  1.00  0.99           C  
ATOM    529  C   THR A  66       3.434  -8.360   8.558  1.00  0.99           C  
ATOM    530  CB  THR A  66       4.316 -10.692   8.313  1.00  0.99           C  
ATOM    531  O   THR A  66       2.521  -8.025   7.801  1.00  0.99           O  
ATOM    532  CG2 THR A  66       4.288 -12.118   8.852  1.00  0.99           C  
ATOM    533  OG1 THR A  66       3.812 -10.690   6.971  1.00  0.99           O  
ATOM    534  N   VAL A  67       4.416  -7.583   8.989  1.00  0.99           N  
ATOM    535  CA  VAL A  67       4.596  -6.248   8.427  1.00  0.99           C  
ATOM    536  C   VAL A  67       4.714  -6.339   6.907  1.00  0.99           C  
ATOM    537  CB  VAL A  67       5.839  -5.546   9.017  1.00  0.99           C  
ATOM    538  O   VAL A  67       4.075  -5.573   6.181  1.00  0.99           O  
ATOM    539  CG1 VAL A  67       6.065  -4.193   8.344  1.00  0.99           C  
ATOM    540  CG2 VAL A  67       5.689  -5.377  10.527  1.00  0.99           C  
ATOM    541  N   ASP A  68       5.415  -7.286   6.414  1.00  0.99           N  
ATOM    542  CA  ASP A  68       5.650  -7.467   4.985  1.00  0.99           C  
ATOM    543  C   ASP A  68       4.340  -7.717   4.241  1.00  0.99           C  
ATOM    544  CB  ASP A  68       6.621  -8.625   4.743  1.00  0.99           C  
ATOM    545  O   ASP A  68       4.172  -7.272   3.103  1.00  0.99           O  
ATOM    546  CG  ASP A  68       8.054  -8.282   5.111  1.00  0.99           C  
ATOM    547  OD1 ASP A  68       8.402  -7.083   5.158  1.00  0.99           O  
ATOM    548  OD2 ASP A  68       8.844  -9.221   5.352  1.00  0.99           O  
ATOM    549  N   PHE A  69       3.528  -8.441   4.895  1.00  0.99           N  
ATOM    550  CA  PHE A  69       2.231  -8.707   4.284  1.00  0.99           C  
ATOM    551  C   PHE A  69       1.540  -7.406   3.892  1.00  0.99           C  
ATOM    552  CB  PHE A  69       1.340  -9.508   5.238  1.00  0.99           C  
ATOM    553  O   PHE A  69       1.120  -7.241   2.745  1.00  0.99           O  
ATOM    554  CG  PHE A  69      -0.099  -9.585   4.803  1.00  0.99           C  
ATOM    555  CD1 PHE A  69      -1.071  -8.814   5.429  1.00  0.99           C  
ATOM    556  CD2 PHE A  69      -0.480 -10.429   3.768  1.00  0.99           C  
ATOM    557  CE1 PHE A  69      -2.403  -8.883   5.029  1.00  0.99           C  
ATOM    558  CE2 PHE A  69      -1.810 -10.503   3.363  1.00  0.99           C  
ATOM    559  CZ  PHE A  69      -2.770  -9.730   3.996  1.00  0.99           C  
ATOM    560  N   TRP A  70       1.458  -6.479   4.719  1.00  0.99           N  
ATOM    561  CA  TRP A  70       0.760  -5.217   4.494  1.00  0.99           C  
ATOM    562  C   TRP A  70       1.542  -4.326   3.534  1.00  0.99           C  
ATOM    563  CB  TRP A  70       0.532  -4.484   5.819  1.00  0.99           C  
ATOM    564  O   TRP A  70       0.963  -3.719   2.630  1.00  0.99           O  
ATOM    565  CG  TRP A  70      -0.407  -5.188   6.751  1.00  0.99           C  
ATOM    566  CD1 TRP A  70      -0.076  -5.924   7.855  1.00  0.99           C  
ATOM    567  CD2 TRP A  70      -1.834  -5.228   6.656  1.00  0.99           C  
ATOM    568  CE2 TRP A  70      -2.304  -6.005   7.738  1.00  0.99           C  
ATOM    569  CE3 TRP A  70      -2.763  -4.679   5.761  1.00  0.99           C  
ATOM    570  NE1 TRP A  70      -1.212  -6.417   8.453  1.00  0.99           N  
ATOM    571  CH2 TRP A  70      -4.550  -5.700   7.058  1.00  0.99           C  
ATOM    572  CZ2 TRP A  70      -3.663  -6.248   7.948  1.00  0.99           C  
ATOM    573  CZ3 TRP A  70      -4.115  -4.922   5.972  1.00  0.99           C  
ATOM    574  N   LEU A  71       2.788  -4.294   3.674  1.00  0.99           N  
ATOM    575  CA  LEU A  71       3.614  -3.439   2.828  1.00  0.99           C  
ATOM    576  C   LEU A  71       3.599  -3.929   1.383  1.00  0.99           C  
ATOM    577  CB  LEU A  71       5.052  -3.396   3.350  1.00  0.99           C  
ATOM    578  O   LEU A  71       3.641  -3.124   0.450  1.00  0.99           O  
ATOM    579  CG  LEU A  71       5.277  -2.631   4.655  1.00  0.99           C  
ATOM    580  CD1 LEU A  71       6.749  -2.676   5.049  1.00  0.99           C  
ATOM    581  CD2 LEU A  71       4.799  -1.189   4.518  1.00  0.99           C  
ATOM    582  N   ASN A  72       3.565  -5.210   1.265  1.00  0.99           N  
ATOM    583  CA  ASN A  72       3.545  -5.762  -0.086  1.00  0.99           C  
ATOM    584  C   ASN A  72       2.256  -5.404  -0.819  1.00  0.99           C  
ATOM    585  CB  ASN A  72       3.732  -7.280  -0.048  1.00  0.99           C  
ATOM    586  O   ASN A  72       2.264  -5.197  -2.034  1.00  0.99           O  
ATOM    587  CG  ASN A  72       5.158  -7.685   0.267  1.00  0.99           C  
ATOM    588  ND2 ASN A  72       5.335  -8.917   0.732  1.00  0.99           N  
ATOM    589  OD1 ASN A  72       6.093  -6.898   0.096  1.00  0.99           O  
ATOM    590  N   LEU A  73       1.152  -5.319  -0.105  1.00  0.98           N  
ATOM    591  CA  LEU A  73      -0.098  -4.871  -0.708  1.00  0.98           C  
ATOM    592  C   LEU A  73       0.035  -3.450  -1.244  1.00  0.98           C  
ATOM    593  CB  LEU A  73      -1.239  -4.940   0.311  1.00  0.98           C  
ATOM    594  O   LEU A  73      -0.381  -3.165  -2.370  1.00  0.98           O  
ATOM    595  CG  LEU A  73      -1.653  -6.338   0.772  1.00  0.98           C  
ATOM    596  CD1 LEU A  73      -2.534  -6.248   2.014  1.00  0.98           C  
ATOM    597  CD2 LEU A  73      -2.374  -7.080  -0.348  1.00  0.98           C  
ATOM    598  N   GLN A  74       0.618  -2.593  -0.451  1.00  0.99           N  
ATOM    599  CA  GLN A  74       0.794  -1.207  -0.873  1.00  0.99           C  
ATOM    600  C   GLN A  74       1.764  -1.108  -2.047  1.00  0.99           C  
ATOM    601  CB  GLN A  74       1.290  -0.349   0.292  1.00  0.99           C  
ATOM    602  O   GLN A  74       1.528  -0.352  -2.992  1.00  0.99           O  
ATOM    603  CG  GLN A  74       1.389   1.135  -0.035  1.00  0.99           C  
ATOM    604  CD  GLN A  74       0.062   1.732  -0.462  1.00  0.99           C  
ATOM    605  NE2 GLN A  74       0.026   2.298  -1.663  1.00  0.99           N  
ATOM    606  OE1 GLN A  74      -0.924   1.683   0.281  1.00  0.99           O  
ATOM    607  N   ALA A  75       2.773  -1.871  -2.016  1.00  0.98           N  
ATOM    608  CA  ALA A  75       3.761  -1.867  -3.092  1.00  0.98           C  
ATOM    609  C   ALA A  75       3.132  -2.296  -4.415  1.00  0.98           C  
ATOM    610  CB  ALA A  75       4.933  -2.781  -2.742  1.00  0.98           C  
ATOM    611  O   ALA A  75       3.408  -1.703  -5.461  1.00  0.98           O  
ATOM    612  N   ALA A  76       2.345  -3.287  -4.322  1.00  0.98           N  
ATOM    613  CA  ALA A  76       1.669  -3.773  -5.522  1.00  0.98           C  
ATOM    614  C   ALA A  76       0.816  -2.677  -6.153  1.00  0.98           C  
ATOM    615  CB  ALA A  76       0.808  -4.990  -5.192  1.00  0.98           C  
ATOM    616  O   ALA A  76       0.825  -2.500  -7.374  1.00  0.98           O  
ATOM    617  N   VAL A  77       0.139  -1.956  -5.390  1.00  0.97           N  
ATOM    618  CA  VAL A  77      -0.694  -0.856  -5.866  1.00  0.97           C  
ATOM    619  C   VAL A  77       0.188   0.247  -6.447  1.00  0.97           C  
ATOM    620  CB  VAL A  77      -1.584  -0.288  -4.739  1.00  0.97           C  
ATOM    621  O   VAL A  77      -0.092   0.769  -7.528  1.00  0.97           O  
ATOM    622  CG1 VAL A  77      -2.291   0.985  -5.198  1.00  0.97           C  
ATOM    623  CG2 VAL A  77      -2.601  -1.334  -4.285  1.00  0.97           C  
ATOM    624  N   ASP A  78       1.241   0.585  -5.738  1.00  0.97           N  
ATOM    625  CA  ASP A  78       2.158   1.629  -6.188  1.00  0.97           C  
ATOM    626  C   ASP A  78       2.746   1.291  -7.556  1.00  0.97           C  
ATOM    627  CB  ASP A  78       3.280   1.833  -5.169  1.00  0.97           C  
ATOM    628  O   ASP A  78       2.824   2.152  -8.434  1.00  0.97           O  
ATOM    629  CG  ASP A  78       2.795   2.448  -3.867  1.00  0.97           C  
ATOM    630  OD1 ASP A  78       1.662   2.973  -3.826  1.00  0.97           O  
ATOM    631  OD2 ASP A  78       3.555   2.410  -2.875  1.00  0.97           O  
ATOM    632  N   LEU A  79       3.125   0.078  -7.663  1.00  0.96           N  
ATOM    633  CA  LEU A  79       3.693  -0.376  -8.927  1.00  0.96           C  
ATOM    634  C   LEU A  79       2.667  -0.277 -10.051  1.00  0.96           C  
ATOM    635  CB  LEU A  79       4.195  -1.817  -8.804  1.00  0.96           C  
ATOM    636  O   LEU A  79       2.975   0.216 -11.138  1.00  0.96           O  
ATOM    637  CG  LEU A  79       5.481  -2.020  -8.002  1.00  0.96           C  
ATOM    638  CD1 LEU A  79       5.718  -3.505  -7.747  1.00  0.96           C  
ATOM    639  CD2 LEU A  79       6.669  -1.401  -8.730  1.00  0.96           C  
ATOM    640  N   TRP A  80       1.538  -0.757  -9.745  1.00  0.96           N  
ATOM    641  CA  TRP A  80       0.462  -0.732 -10.730  1.00  0.96           C  
ATOM    642  C   TRP A  80       0.169   0.696 -11.181  1.00  0.96           C  
ATOM    643  CB  TRP A  80      -0.807  -1.370 -10.158  1.00  0.96           C  
ATOM    644  O   TRP A  80      -0.009   0.952 -12.374  1.00  0.96           O  
ATOM    645  CG  TRP A  80      -1.952  -1.422 -11.125  1.00  0.96           C  
ATOM    646  CD1 TRP A  80      -2.233  -2.420 -12.015  1.00  0.96           C  
ATOM    647  CD2 TRP A  80      -2.967  -0.429 -11.301  1.00  0.96           C  
ATOM    648  CE2 TRP A  80      -3.833  -0.892 -12.316  1.00  0.96           C  
ATOM    649  CE3 TRP A  80      -3.229   0.808 -10.697  1.00  0.96           C  
ATOM    650  NE1 TRP A  80      -3.364  -2.108 -12.735  1.00  0.96           N  
ATOM    651  CH2 TRP A  80      -5.178   1.047 -12.134  1.00  0.96           C  
ATOM    652  CZ2 TRP A  80      -4.944  -0.160 -12.741  1.00  0.96           C  
ATOM    653  CZ3 TRP A  80      -4.335   1.536 -11.121  1.00  0.96           C  
ATOM    654  N   GLU A  81       0.103   1.644 -10.336  1.00  0.95           N  
ATOM    655  CA  GLU A  81      -0.204   3.039 -10.636  1.00  0.95           C  
ATOM    656  C   GLU A  81       0.833   3.643 -11.579  1.00  0.95           C  
ATOM    657  CB  GLU A  81      -0.284   3.861  -9.347  1.00  0.95           C  
ATOM    658  O   GLU A  81       0.481   4.326 -12.542  1.00  0.95           O  
ATOM    659  CG  GLU A  81      -1.548   3.613  -8.537  1.00  0.95           C  
ATOM    660  CD  GLU A  81      -1.582   4.382  -7.226  1.00  0.95           C  
ATOM    661  OE1 GLU A  81      -2.669   4.497  -6.617  1.00  0.95           O  
ATOM    662  OE2 GLU A  81      -0.511   4.876  -6.805  1.00  0.95           O  
ATOM    663  N   VAL A  82       2.054   3.324 -11.249  1.00  0.95           N  
ATOM    664  CA  VAL A  82       3.131   3.876 -12.064  1.00  0.95           C  
ATOM    665  C   VAL A  82       3.125   3.220 -13.443  1.00  0.95           C  
ATOM    666  CB  VAL A  82       4.508   3.685 -11.389  1.00  0.95           C  
ATOM    667  O   VAL A  82       3.287   3.898 -14.461  1.00  0.95           O  
ATOM    668  CG1 VAL A  82       5.636   4.078 -12.342  1.00  0.95           C  
ATOM    669  CG2 VAL A  82       4.587   4.499 -10.099  1.00  0.95           C  
ATOM    670  N   GLU A  83       2.870   2.011 -13.476  1.00  0.93           N  
ATOM    671  CA  GLU A  83       2.860   1.271 -14.735  1.00  0.93           C  
ATOM    672  C   GLU A  83       1.722   1.735 -15.638  1.00  0.93           C  
ATOM    673  CB  GLU A  83       2.745  -0.233 -14.473  1.00  0.93           C  
ATOM    674  O   GLU A  83       1.849   1.717 -16.865  1.00  0.93           O  
ATOM    675  CG  GLU A  83       4.032  -0.869 -13.968  1.00  0.93           C  
ATOM    676  CD  GLU A  83       3.865  -2.328 -13.574  1.00  0.93           C  
ATOM    677  OE1 GLU A  83       4.885  -3.009 -13.322  1.00  0.93           O  
ATOM    678  OE2 GLU A  83       2.705  -2.794 -13.518  1.00  0.93           O  
ATOM    679  N   ASN A  84       0.740   2.160 -15.025  1.00  0.93           N  
ATOM    680  CA  ASN A  84      -0.446   2.520 -15.795  1.00  0.93           C  
ATOM    681  C   ASN A  84      -0.558   4.031 -15.978  1.00  0.93           C  
ATOM    682  CB  ASN A  84      -1.707   1.972 -15.125  1.00  0.93           C  
ATOM    683  O   ASN A  84      -1.581   4.529 -16.452  1.00  0.93           O  
ATOM    684  CG  ASN A  84      -1.889   0.484 -15.351  1.00  0.93           C  
ATOM    685  ND2 ASN A  84      -1.458  -0.320 -14.386  1.00  0.93           N  
ATOM    686  OD1 ASN A  84      -2.411   0.060 -16.386  1.00  0.93           O  
ATOM    687  N   ASN A  85       0.404   4.726 -15.487  1.00  0.94           N  
ATOM    688  CA  ASN A  85       0.494   6.168 -15.690  1.00  0.94           C  
ATOM    689  C   ASN A  85       1.200   6.507 -16.999  1.00  0.94           C  
ATOM    690  CB  ASN A  85       1.211   6.832 -14.512  1.00  0.94           C  
ATOM    691  O   ASN A  85       2.420   6.373 -17.104  1.00  0.94           O  
ATOM    692  CG  ASN A  85       1.150   8.346 -14.570  1.00  0.94           C  
ATOM    693  ND2 ASN A  85       1.001   8.978 -13.412  1.00  0.94           N  
ATOM    694  OD1 ASN A  85       1.235   8.942 -15.647  1.00  0.94           O  
ATOM    695  N   MET A  86       0.392   6.991 -17.994  1.00  0.93           N  
ATOM    696  CA  MET A  86       0.902   7.202 -19.346  1.00  0.93           C  
ATOM    697  C   MET A  86       2.010   8.250 -19.352  1.00  0.93           C  
ATOM    698  CB  MET A  86      -0.227   7.630 -20.286  1.00  0.93           C  
ATOM    699  O   MET A  86       3.038   8.068 -20.006  1.00  0.93           O  
ATOM    700  CG  MET A  86      -1.191   6.507 -20.636  1.00  0.93           C  
ATOM    701  SD  MET A  86      -2.448   7.020 -21.870  1.00  0.93           S  
ATOM    702  CE  MET A  86      -3.432   5.499 -21.976  1.00  0.93           C  
ATOM    703  N   ARG A  87       1.728   9.303 -18.691  1.00  0.95           N  
ATOM    704  CA  ARG A  87       2.716  10.376 -18.625  1.00  0.95           C  
ATOM    705  C   ARG A  87       4.038   9.868 -18.058  1.00  0.95           C  
ATOM    706  CB  ARG A  87       2.194  11.536 -17.775  1.00  0.95           C  
ATOM    707  O   ARG A  87       5.105  10.158 -18.603  1.00  0.95           O  
ATOM    708  CG  ARG A  87       3.138  12.726 -17.710  1.00  0.95           C  
ATOM    709  CD  ARG A  87       2.508  13.907 -16.986  1.00  0.95           C  
ATOM    710  NE  ARG A  87       2.326  13.633 -15.564  1.00  0.95           N  
ATOM    711  NH1 ARG A  87       1.642  15.773 -15.027  1.00  0.95           N  
ATOM    712  NH2 ARG A  87       1.787  14.169 -13.396  1.00  0.95           N  
ATOM    713  CZ  ARG A  87       1.919  14.526 -14.666  1.00  0.95           C  
ATOM    714  N   THR A  88       3.973   9.213 -16.947  1.00  0.94           N  
ATOM    715  CA  THR A  88       5.171   8.657 -16.327  1.00  0.94           C  
ATOM    716  C   THR A  88       5.882   7.703 -17.282  1.00  0.94           C  
ATOM    717  CB  THR A  88       4.830   7.919 -15.019  1.00  0.94           C  
ATOM    718  O   THR A  88       7.107   7.749 -17.415  1.00  0.94           O  
ATOM    719  CG2 THR A  88       6.075   7.289 -14.403  1.00  0.94           C  
ATOM    720  OG1 THR A  88       4.267   8.848 -14.085  1.00  0.94           O  
ATOM    721  N   GLN A  89       5.099   6.993 -17.995  1.00  0.94           N  
ATOM    722  CA  GLN A  89       5.685   6.019 -18.910  1.00  0.94           C  
ATOM    723  C   GLN A  89       6.385   6.712 -20.076  1.00  0.94           C  
ATOM    724  CB  GLN A  89       4.614   5.062 -19.435  1.00  0.94           C  
ATOM    725  O   GLN A  89       7.457   6.283 -20.507  1.00  0.94           O  
ATOM    726  CG  GLN A  89       4.030   4.148 -18.367  1.00  0.94           C  
ATOM    727  CD  GLN A  89       5.091   3.350 -17.633  1.00  0.94           C  
ATOM    728  NE2 GLN A  89       5.091   3.442 -16.307  1.00  0.94           N  
ATOM    729  OE1 GLN A  89       5.903   2.656 -18.252  1.00  0.94           O  
ATOM    730  N   GLU A  90       5.835   7.707 -20.538  1.00  0.95           N  
ATOM    731  CA  GLU A  90       6.459   8.495 -21.597  1.00  0.95           C  
ATOM    732  C   GLU A  90       7.777   9.105 -21.128  1.00  0.95           C  
ATOM    733  CB  GLU A  90       5.511   9.597 -22.077  1.00  0.95           C  
ATOM    734  O   GLU A  90       8.782   9.045 -21.839  1.00  0.95           O  
ATOM    735  CG  GLU A  90       4.343   9.085 -22.908  1.00  0.95           C  
ATOM    736  CD  GLU A  90       3.334  10.167 -23.255  1.00  0.95           C  
ATOM    737  OE1 GLU A  90       2.331   9.865 -23.942  1.00  0.95           O  
ATOM    738  OE2 GLU A  90       3.547  11.327 -22.838  1.00  0.95           O  
ATOM    739  N   GLU A  91       7.751   9.651 -20.009  1.00  0.97           N  
ATOM    740  CA  GLU A  91       8.954  10.245 -19.433  1.00  0.97           C  
ATOM    741  C   GLU A  91      10.047   9.198 -19.239  1.00  0.97           C  
ATOM    742  CB  GLU A  91       8.632  10.923 -18.098  1.00  0.97           C  
ATOM    743  O   GLU A  91      11.219   9.457 -19.521  1.00  0.97           O  
ATOM    744  CG  GLU A  91       7.772  12.171 -18.235  1.00  0.97           C  
ATOM    745  CD  GLU A  91       7.326  12.741 -16.897  1.00  0.97           C  
ATOM    746  OE1 GLU A  91       6.877  13.909 -16.855  1.00  0.97           O  
ATOM    747  OE2 GLU A  91       7.428  12.015 -15.884  1.00  0.97           O  
ATOM    748  N   LEU A  92       9.614   8.022 -18.696  1.00  0.96           N  
ATOM    749  CA  LEU A  92      10.570   6.939 -18.492  1.00  0.96           C  
ATOM    750  C   LEU A  92      11.195   6.509 -19.815  1.00  0.96           C  
ATOM    751  CB  LEU A  92       9.888   5.742 -17.824  1.00  0.96           C  
ATOM    752  O   LEU A  92      12.372   6.144 -19.861  1.00  0.96           O  
ATOM    753  CG  LEU A  92       9.541   5.900 -16.343  1.00  0.96           C  
ATOM    754  CD1 LEU A  92       8.720   4.709 -15.861  1.00  0.96           C  
ATOM    755  CD2 LEU A  92      10.809   6.053 -15.509  1.00  0.96           C  
ATOM    756  N   GLY A  93      10.473   6.538 -20.872  1.00  0.95           N  
ATOM    757  CA  GLY A  93      10.967   6.183 -22.193  1.00  0.95           C  
ATOM    758  C   GLY A  93      11.996   7.161 -22.728  1.00  0.95           C  
ATOM    759  O   GLY A  93      12.816   6.804 -23.577  1.00  0.95           O  
ATOM    760  N   ARG A  94      12.054   8.325 -22.252  1.00  0.96           N  
ATOM    761  CA  ARG A  94      12.959   9.368 -22.722  1.00  0.96           C  
ATOM    762  C   ARG A  94      14.258   9.369 -21.923  1.00  0.96           C  
ATOM    763  CB  ARG A  94      12.289  10.741 -22.634  1.00  0.96           C  
ATOM    764  O   ARG A  94      15.233  10.014 -22.313  1.00  0.96           O  
ATOM    765  CG  ARG A  94      11.094  10.904 -23.560  1.00  0.96           C  
ATOM    766  CD  ARG A  94      10.435  12.267 -23.396  1.00  0.96           C  
ATOM    767  NE  ARG A  94       9.315  12.438 -24.317  1.00  0.96           N  
ATOM    768  NH1 ARG A  94       8.449  14.292 -23.245  1.00  0.96           N  
ATOM    769  NH2 ARG A  94       7.420  13.459 -25.116  1.00  0.96           N  
ATOM    770  CZ  ARG A  94       8.397  13.396 -24.224  1.00  0.96           C  
ATOM    771  N   ILE A  95      14.231   8.656 -20.828  1.00  0.97           N  
ATOM    772  CA  ILE A  95      15.412   8.630 -19.972  1.00  0.97           C  
ATOM    773  C   ILE A  95      16.477   7.726 -20.589  1.00  0.97           C  
ATOM    774  CB  ILE A  95      15.065   8.152 -18.544  1.00  0.97           C  
ATOM    775  O   ILE A  95      16.194   6.583 -20.955  1.00  0.97           O  
ATOM    776  CG1 ILE A  95      14.101   9.136 -17.871  1.00  0.97           C  
ATOM    777  CG2 ILE A  95      16.337   7.974 -17.710  1.00  0.97           C  
ATOM    778  CD1 ILE A  95      13.556   8.652 -16.534  1.00  0.97           C  
ATOM    779  N   GLU A  96      17.625   8.316 -20.775  1.00  0.96           N  
ATOM    780  CA  GLU A  96      18.769   7.549 -21.258  1.00  0.96           C  
ATOM    781  C   GLU A  96      19.296   6.606 -20.179  1.00  0.96           C  
ATOM    782  CB  GLU A  96      19.884   8.485 -21.729  1.00  0.96           C  
ATOM    783  O   GLU A  96      19.426   6.996 -19.017  1.00  0.96           O  
ATOM    784  CG  GLU A  96      21.085   7.762 -22.322  1.00  0.96           C  
ATOM    785  CD  GLU A  96      22.208   8.701 -22.734  1.00  0.96           C  
ATOM    786  OE1 GLU A  96      23.171   8.244 -23.389  1.00  0.96           O  
ATOM    787  OE2 GLU A  96      22.124   9.903 -22.396  1.00  0.96           O  
ATOM    788  N   THR A  97      19.556   5.465 -20.621  1.00  0.97           N  
ATOM    789  CA  THR A  97      20.205   4.556 -19.682  1.00  0.97           C  
ATOM    790  C   THR A  97      21.669   4.938 -19.485  1.00  0.97           C  
ATOM    791  CB  THR A  97      20.113   3.096 -20.163  1.00  0.97           C  
ATOM    792  O   THR A  97      22.249   5.646 -20.311  1.00  0.97           O  
ATOM    793  CG2 THR A  97      18.675   2.718 -20.501  1.00  0.97           C  
ATOM    794  OG1 THR A  97      20.925   2.932 -21.332  1.00  0.97           O  
ATOM    795  N   VAL A  98      22.141   4.537 -18.332  1.00  0.98           N  
ATOM    796  CA  VAL A  98      23.538   4.814 -18.015  1.00  0.98           C  
ATOM    797  C   VAL A  98      24.438   4.252 -19.113  1.00  0.98           C  
ATOM    798  CB  VAL A  98      23.936   4.223 -16.644  1.00  0.98           C  
ATOM    799  O   VAL A  98      25.401   4.902 -19.528  1.00  0.98           O  
ATOM    800  CG1 VAL A  98      25.446   4.321 -16.433  1.00  0.98           C  
ATOM    801  CG2 VAL A  98      23.189   4.936 -15.519  1.00  0.98           C  
ATOM    802  N   ALA A  99      24.106   3.212 -19.634  1.00  0.98           N  
ATOM    803  CA  ALA A  99      24.849   2.575 -20.718  1.00  0.98           C  
ATOM    804  C   ALA A  99      24.871   3.459 -21.961  1.00  0.98           C  
ATOM    805  CB  ALA A  99      24.245   1.212 -21.048  1.00  0.98           C  
ATOM    806  O   ALA A  99      25.919   3.637 -22.586  1.00  0.98           O  
ATOM    807  N   GLU A 100      23.692   3.919 -22.320  1.00  0.97           N  
ATOM    808  CA  GLU A 100      23.567   4.823 -23.460  1.00  0.97           C  
ATOM    809  C   GLU A 100      24.382   6.095 -23.247  1.00  0.97           C  
ATOM    810  CB  GLU A 100      22.098   5.175 -23.708  1.00  0.97           C  
ATOM    811  O   GLU A 100      25.040   6.579 -24.170  1.00  0.97           O  
ATOM    812  CG  GLU A 100      21.271   4.018 -24.250  1.00  0.97           C  
ATOM    813  CD  GLU A 100      19.776   4.289 -24.232  1.00  0.97           C  
ATOM    814  OE1 GLU A 100      19.008   3.498 -24.826  1.00  0.97           O  
ATOM    815  OE2 GLU A 100      19.368   5.301 -23.619  1.00  0.97           O  
ATOM    816  N   TYR A 101      24.344   6.634 -22.106  1.00  0.98           N  
ATOM    817  CA  TYR A 101      25.079   7.841 -21.744  1.00  0.98           C  
ATOM    818  C   TYR A 101      26.581   7.630 -21.895  1.00  0.98           C  
ATOM    819  CB  TYR A 101      24.752   8.258 -20.307  1.00  0.98           C  
ATOM    820  O   TYR A 101      27.276   8.464 -22.480  1.00  0.98           O  
ATOM    821  CG  TYR A 101      25.643   9.355 -19.776  1.00  0.98           C  
ATOM    822  CD1 TYR A 101      26.734   9.060 -18.961  1.00  0.98           C  
ATOM    823  CD2 TYR A 101      25.395  10.688 -20.086  1.00  0.98           C  
ATOM    824  CE1 TYR A 101      27.557  10.068 -18.468  1.00  0.98           C  
ATOM    825  CE2 TYR A 101      26.211  11.704 -19.599  1.00  0.98           C  
ATOM    826  OH  TYR A 101      28.098  12.386 -18.307  1.00  0.98           O  
ATOM    827  CZ  TYR A 101      27.288  11.384 -18.792  1.00  0.98           C  
ATOM    828  N   LEU A 102      27.088   6.569 -21.319  1.00  0.98           N  
ATOM    829  CA  LEU A 102      28.516   6.276 -21.354  1.00  0.98           C  
ATOM    830  C   LEU A 102      28.984   6.021 -22.783  1.00  0.98           C  
ATOM    831  CB  LEU A 102      28.836   5.063 -20.476  1.00  0.98           C  
ATOM    832  O   LEU A 102      30.090   6.415 -23.158  1.00  0.98           O  
ATOM    833  CG  LEU A 102      28.674   5.256 -18.968  1.00  0.98           C  
ATOM    834  CD1 LEU A 102      29.055   3.979 -18.226  1.00  0.98           C  
ATOM    835  CD2 LEU A 102      29.516   6.432 -18.485  1.00  0.98           C  
ATOM    836  N   ALA A 103      28.225   5.358 -23.608  1.00  0.97           N  
ATOM    837  CA  ALA A 103      28.543   5.147 -25.018  1.00  0.97           C  
ATOM    838  C   ALA A 103      28.665   6.476 -25.758  1.00  0.97           C  
ATOM    839  CB  ALA A 103      27.481   4.269 -25.677  1.00  0.97           C  
ATOM    840  O   ALA A 103      29.585   6.667 -26.557  1.00  0.97           O  
ATOM    841  N   ARG A 104      27.764   7.358 -25.591  1.00  0.96           N  
ATOM    842  CA  ARG A 104      27.786   8.681 -26.207  1.00  0.96           C  
ATOM    843  C   ARG A 104      29.014   9.470 -25.766  1.00  0.96           C  
ATOM    844  CB  ARG A 104      26.513   9.456 -25.861  1.00  0.96           C  
ATOM    845  O   ARG A 104      29.646  10.149 -26.578  1.00  0.96           O  
ATOM    846  CG  ARG A 104      26.450  10.844 -26.480  1.00  0.96           C  
ATOM    847  CD  ARG A 104      25.190  11.590 -26.063  1.00  0.96           C  
ATOM    848  NE  ARG A 104      25.140  11.798 -24.619  1.00  0.96           N  
ATOM    849  NH1 ARG A 104      22.838  11.659 -24.471  1.00  0.96           N  
ATOM    850  NH2 ARG A 104      24.093  12.022 -22.587  1.00  0.96           N  
ATOM    851  CZ  ARG A 104      24.024  11.826 -23.896  1.00  0.96           C  
ATOM    852  N   ARG A 105      29.328   9.423 -24.421  1.00  0.97           N  
ATOM    853  CA  ARG A 105      30.483  10.102 -23.844  1.00  0.97           C  
ATOM    854  C   ARG A 105      31.779   9.624 -24.491  1.00  0.97           C  
ATOM    855  CB  ARG A 105      30.539   9.878 -22.331  1.00  0.97           C  
ATOM    856  O   ARG A 105      32.663  10.428 -24.791  1.00  0.97           O  
ATOM    857  CG  ARG A 105      31.648  10.650 -21.635  1.00  0.97           C  
ATOM    858  CD  ARG A 105      31.655  10.397 -20.134  1.00  0.97           C  
ATOM    859  NE  ARG A 105      32.626   9.370 -19.765  1.00  0.97           N  
ATOM    860  NH1 ARG A 105      31.970   9.251 -17.553  1.00  0.97           N  
ATOM    861  NH2 ARG A 105      33.671   7.920 -18.323  1.00  0.97           N  
ATOM    862  CZ  ARG A 105      32.753   8.849 -18.548  1.00  0.97           C  
ATOM    863  N   GLU A 106      31.977   8.332 -24.633  1.00  0.96           N  
ATOM    864  CA  GLU A 106      33.163   7.746 -25.251  1.00  0.96           C  
ATOM    865  C   GLU A 106      33.295   8.176 -26.709  1.00  0.96           C  
ATOM    866  CB  GLU A 106      33.119   6.218 -25.156  1.00  0.96           C  
ATOM    867  O   GLU A 106      34.396   8.474 -27.177  1.00  0.96           O  
ATOM    868  CG  GLU A 106      33.375   5.682 -23.754  1.00  0.96           C  
ATOM    869  CD  GLU A 106      33.270   4.168 -23.663  1.00  0.96           C  
ATOM    870  OE1 GLU A 106      33.537   3.606 -22.577  1.00  0.96           O  
ATOM    871  OE2 GLU A 106      32.920   3.539 -24.686  1.00  0.96           O  
ATOM    872  N   GLU A 107      32.210   8.159 -27.408  1.00  0.95           N  
ATOM    873  CA  GLU A 107      32.196   8.591 -28.802  1.00  0.95           C  
ATOM    874  C   GLU A 107      32.620  10.051 -28.932  1.00  0.95           C  
ATOM    875  CB  GLU A 107      30.807   8.390 -29.414  1.00  0.95           C  
ATOM    876  O   GLU A 107      33.354  10.410 -29.855  1.00  0.95           O  
ATOM    877  CG  GLU A 107      30.740   8.699 -30.903  1.00  0.95           C  
ATOM    878  CD  GLU A 107      31.675   7.838 -31.736  1.00  0.95           C  
ATOM    879  OE1 GLU A 107      32.147   8.306 -32.798  1.00  0.95           O  
ATOM    880  OE2 GLU A 107      31.939   6.686 -31.326  1.00  0.95           O  
ATOM    881  N   ARG A 108      32.162  10.870 -28.068  1.00  0.95           N  
ATOM    882  CA  ARG A 108      32.531  12.282 -28.058  1.00  0.95           C  
ATOM    883  C   ARG A 108      34.018  12.457 -27.769  1.00  0.95           C  
ATOM    884  CB  ARG A 108      31.702  13.047 -27.024  1.00  0.95           C  
ATOM    885  O   ARG A 108      34.663  13.349 -28.324  1.00  0.95           O  
ATOM    886  CG  ARG A 108      30.277  13.338 -27.470  1.00  0.95           C  
ATOM    887  CD  ARG A 108      29.509  14.130 -26.421  1.00  0.95           C  
ATOM    888  NE  ARG A 108      28.134  14.386 -26.839  1.00  0.95           N  
ATOM    889  NH1 ARG A 108      27.575  15.620 -24.968  1.00  0.95           N  
ATOM    890  NH2 ARG A 108      26.022  15.259 -26.614  1.00  0.95           N  
ATOM    891  CZ  ARG A 108      27.247  15.088 -26.140  1.00  0.95           C  
ATOM    892  N   ALA A 109      34.566  11.610 -26.832  1.00  0.94           N  
ATOM    893  CA  ALA A 109      35.991  11.657 -26.515  1.00  0.94           C  
ATOM    894  C   ALA A 109      36.835  11.296 -27.734  1.00  0.94           C  
ATOM    895  CB  ALA A 109      36.309  10.718 -25.354  1.00  0.94           C  
ATOM    896  O   ALA A 109      37.914  11.857 -27.938  1.00  0.94           O  
ATOM    897  N   LYS A 110      36.390  10.379 -28.547  1.00  0.93           N  
ATOM    898  CA  LYS A 110      37.097   9.966 -29.756  1.00  0.93           C  
ATOM    899  C   LYS A 110      37.042  11.055 -30.823  1.00  0.93           C  
ATOM    900  CB  LYS A 110      36.510   8.665 -30.304  1.00  0.93           C  
ATOM    901  O   LYS A 110      37.986  11.221 -31.598  1.00  0.93           O  
ATOM    902  CG  LYS A 110      36.774   7.449 -29.428  1.00  0.93           C  
ATOM    903  CD  LYS A 110      36.163   6.187 -30.023  1.00  0.93           C  
ATOM    904  CE  LYS A 110      36.365   4.984 -29.112  1.00  0.93           C  
ATOM    905  NZ  LYS A 110      35.719   3.756 -29.666  1.00  0.93           N  
ATOM    906  N   LYS A 111      36.009  11.783 -30.903  1.00  0.90           N  
ATOM    907  CA  LYS A 111      35.832  12.810 -31.925  1.00  0.90           C  
ATOM    908  C   LYS A 111      36.683  14.040 -31.621  1.00  0.90           C  
ATOM    909  CB  LYS A 111      34.359  13.208 -32.037  1.00  0.90           C  
ATOM    910  O   LYS A 111      37.109  14.748 -32.536  1.00  0.90           O  
ATOM    911  CG  LYS A 111      33.483  12.155 -32.700  1.00  0.90           C  
ATOM    912  CD  LYS A 111      32.057  12.655 -32.893  1.00  0.90           C  
ATOM    913  CE  LYS A 111      31.179  11.600 -33.552  1.00  0.90           C  
ATOM    914  NZ  LYS A 111      29.799  12.111 -33.810  1.00  0.90           N  
ATOM    915  N   VAL A 112      36.990  14.277 -30.431  1.00  0.89           N  
ATOM    916  CA  VAL A 112      37.792  15.430 -30.033  1.00  0.89           C  
ATOM    917  C   VAL A 112      39.276  15.104 -30.182  1.00  0.89           C  
ATOM    918  CB  VAL A 112      37.484  15.861 -28.581  1.00  0.89           C  
ATOM    919  O   VAL A 112      40.088  15.990 -30.456  1.00  0.89           O  
ATOM    920  CG1 VAL A 112      38.405  17.000 -28.149  1.00  0.89           C  
ATOM    921  CG2 VAL A 112      36.019  16.274 -28.447  1.00  0.89           C  
ATOM    922  N   ALA A 113      39.708  13.902 -30.204  1.00  0.81           N  
ATOM    923  CA  ALA A 113      41.106  13.503 -30.349  1.00  0.81           C  
ATOM    924  C   ALA A 113      41.528  13.506 -31.815  1.00  0.81           C  
ATOM    925  CB  ALA A 113      41.331  12.123 -29.736  1.00  0.81           C  
ATOM    926  O   ALA A 113      42.649  13.900 -32.144  1.00  0.81           O  
