# Supplementary material for: Escherichia coli transcription factors of unknown function: sequence features and possible evolutionary relationships
Source: PeerJ. 2022 Jul 20;10:e13772. doi: 10.7717/peerj.13772 (PMC9308461; doi:10.7717/peerj.13772)
Supplement: Supplemental Information 18 [file peerj-10-13772-s018.zip › Raw Data/PDB files/YbcM_b0546_unrelaxed_model_1.pdb]

ATOM      1  N   MET A   1     -17.661 -17.221   2.284  1.00  0.31           N  
ATOM      2  CA  MET A   1     -16.435 -17.993   2.103  1.00  0.31           C  
ATOM      3  C   MET A   1     -15.365 -17.160   1.404  1.00  0.31           C  
ATOM      4  CB  MET A   1     -16.713 -19.265   1.300  1.00  0.31           C  
ATOM      5  O   MET A   1     -15.557 -16.722   0.268  1.00  0.31           O  
ATOM      6  CG  MET A   1     -15.991 -20.494   1.827  1.00  0.31           C  
ATOM      7  SD  MET A   1     -16.343 -21.997   0.836  1.00  0.31           S  
ATOM      8  CE  MET A   1     -15.286 -23.199   1.689  1.00  0.31           C  
ATOM      9  N   LEU A   2     -14.715 -16.011   1.946  1.00  0.38           N  
ATOM     10  CA  LEU A   2     -13.635 -15.241   1.340  1.00  0.38           C  
ATOM     11  C   LEU A   2     -12.578 -16.164   0.743  1.00  0.38           C  
ATOM     12  CB  LEU A   2     -12.993 -14.312   2.373  1.00  0.38           C  
ATOM     13  O   LEU A   2     -12.226 -17.182   1.344  1.00  0.38           O  
ATOM     14  CG  LEU A   2     -13.748 -13.019   2.685  1.00  0.38           C  
ATOM     15  CD1 LEU A   2     -13.381 -12.512   4.076  1.00  0.38           C  
ATOM     16  CD2 LEU A   2     -13.453 -11.959   1.629  1.00  0.38           C  
ATOM     17  N   ALA A   3     -12.631 -16.511  -0.553  1.00  0.35           N  
ATOM     18  CA  ALA A   3     -11.672 -17.169  -1.437  1.00  0.35           C  
ATOM     19  C   ALA A   3     -10.295 -17.256  -0.786  1.00  0.35           C  
ATOM     20  CB  ALA A   3     -11.583 -16.429  -2.769  1.00  0.35           C  
ATOM     21  O   ALA A   3      -9.729 -16.239  -0.378  1.00  0.35           O  
ATOM     22  N   ARG A   4     -10.067 -18.043   0.254  1.00  0.38           N  
ATOM     23  CA  ARG A   4      -8.784 -18.591   0.683  1.00  0.38           C  
ATOM     24  C   ARG A   4      -7.840 -18.769  -0.501  1.00  0.38           C  
ATOM     25  CB  ARG A   4      -8.984 -19.929   1.400  1.00  0.38           C  
ATOM     26  O   ARG A   4      -6.653 -19.047  -0.319  1.00  0.38           O  
ATOM     27  CG  ARG A   4      -9.197 -19.798   2.900  1.00  0.38           C  
ATOM     28  CD  ARG A   4      -9.172 -21.153   3.593  1.00  0.38           C  
ATOM     29  NE  ARG A   4      -9.590 -21.052   4.988  1.00  0.38           N  
ATOM     30  NH1 ARG A   4      -9.026 -23.226   5.530  1.00  0.38           N  
ATOM     31  NH2 ARG A   4      -9.920 -21.839   7.120  1.00  0.38           N  
ATOM     32  CZ  ARG A   4      -9.511 -22.040   5.876  1.00  0.38           C  
ATOM     33  N   GLY A   5      -7.711 -17.754  -1.533  1.00  0.42           N  
ATOM     34  CA  GLY A   5      -6.630 -18.006  -2.472  1.00  0.42           C  
ATOM     35  C   GLY A   5      -6.083 -16.741  -3.106  1.00  0.42           C  
ATOM     36  O   GLY A   5      -5.187 -16.801  -3.951  1.00  0.42           O  
ATOM     37  N   LYS A   6      -6.400 -15.517  -2.584  1.00  0.54           N  
ATOM     38  CA  LYS A   6      -5.736 -14.443  -3.316  1.00  0.54           C  
ATOM     39  C   LYS A   6      -4.571 -13.870  -2.514  1.00  0.54           C  
ATOM     40  CB  LYS A   6      -6.731 -13.333  -3.661  1.00  0.54           C  
ATOM     41  O   LYS A   6      -4.711 -13.582  -1.324  1.00  0.54           O  
ATOM     42  CG  LYS A   6      -7.551 -13.605  -4.913  1.00  0.54           C  
ATOM     43  CD  LYS A   6      -8.388 -12.395  -5.307  1.00  0.54           C  
ATOM     44  CE  LYS A   6      -9.284 -12.697  -6.500  1.00  0.54           C  
ATOM     45  NZ  LYS A   6     -10.127 -11.522  -6.872  1.00  0.54           N  
ATOM     46  N   THR A   7      -3.382 -14.370  -2.735  1.00  0.68           N  
ATOM     47  CA  THR A   7      -2.162 -13.841  -2.136  1.00  0.68           C  
ATOM     48  C   THR A   7      -2.050 -12.338  -2.373  1.00  0.68           C  
ATOM     49  CB  THR A   7      -0.913 -14.546  -2.697  1.00  0.68           C  
ATOM     50  O   THR A   7      -2.409 -11.845  -3.444  1.00  0.68           O  
ATOM     51  CG2 THR A   7      -0.823 -14.383  -4.211  1.00  0.68           C  
ATOM     52  OG1 THR A   7       0.258 -13.981  -2.096  1.00  0.68           O  
ATOM     53  N   ASN A   8      -1.865 -11.567  -1.354  1.00  0.82           N  
ATOM     54  CA  ASN A   8      -1.623 -10.135  -1.491  1.00  0.82           C  
ATOM     55  C   ASN A   8      -0.221  -9.852  -2.024  1.00  0.82           C  
ATOM     56  CB  ASN A   8      -1.835  -9.424  -0.152  1.00  0.82           C  
ATOM     57  O   ASN A   8       0.237  -8.708  -2.002  1.00  0.82           O  
ATOM     58  CG  ASN A   8      -3.297  -9.337   0.238  1.00  0.82           C  
ATOM     59  ND2 ASN A   8      -3.570  -9.407   1.535  1.00  0.82           N  
ATOM     60  OD1 ASN A   8      -4.175  -9.210  -0.620  1.00  0.82           O  
ATOM     61  N   LEU A   9       0.445 -10.967  -2.378  1.00  0.91           N  
ATOM     62  CA  LEU A   9       1.734 -10.733  -3.019  1.00  0.91           C  
ATOM     63  C   LEU A   9       1.560  -9.974  -4.330  1.00  0.91           C  
ATOM     64  CB  LEU A   9       2.454 -12.060  -3.276  1.00  0.91           C  
ATOM     65  O   LEU A   9       0.821 -10.414  -5.214  1.00  0.91           O  
ATOM     66  CG  LEU A   9       3.821 -11.969  -3.956  1.00  0.91           C  
ATOM     67  CD1 LEU A   9       4.845 -11.355  -3.007  1.00  0.91           C  
ATOM     68  CD2 LEU A   9       4.278 -13.346  -4.425  1.00  0.91           C  
ATOM     69  N   LYS A  10       2.226  -8.855  -4.411  1.00  0.92           N  
ATOM     70  CA  LYS A  10       2.084  -8.061  -5.628  1.00  0.92           C  
ATOM     71  C   LYS A  10       3.316  -7.190  -5.862  1.00  0.92           C  
ATOM     72  CB  LYS A  10       0.831  -7.187  -5.556  1.00  0.92           C  
ATOM     73  O   LYS A  10       4.019  -6.832  -4.915  1.00  0.92           O  
ATOM     74  CG  LYS A  10       0.867  -6.142  -4.450  1.00  0.92           C  
ATOM     75  CD  LYS A  10      -0.414  -5.318  -4.418  1.00  0.92           C  
ATOM     76  CE  LYS A  10      -0.390  -4.291  -3.294  1.00  0.92           C  
ATOM     77  NZ  LYS A  10      -1.664  -3.515  -3.226  1.00  0.92           N  
ATOM     78  N   ILE A  11       3.529  -6.974  -7.185  1.00  0.96           N  
ATOM     79  CA  ILE A  11       4.547  -6.019  -7.610  1.00  0.96           C  
ATOM     80  C   ILE A  11       3.895  -4.887  -8.400  1.00  0.96           C  
ATOM     81  CB  ILE A  11       5.644  -6.702  -8.457  1.00  0.96           C  
ATOM     82  O   ILE A  11       3.170  -5.133  -9.366  1.00  0.96           O  
ATOM     83  CG1 ILE A  11       6.351  -7.789  -7.640  1.00  0.96           C  
ATOM     84  CG2 ILE A  11       6.647  -5.667  -8.976  1.00  0.96           C  
ATOM     85  CD1 ILE A  11       7.431  -8.537  -8.409  1.00  0.96           C  
ATOM     86  N   GLU A  12       4.192  -3.705  -7.895  1.00  0.95           N  
ATOM     87  CA  GLU A  12       3.646  -2.529  -8.566  1.00  0.95           C  
ATOM     88  C   GLU A  12       4.759  -1.621  -9.080  1.00  0.95           C  
ATOM     89  CB  GLU A  12       2.724  -1.751  -7.624  1.00  0.95           C  
ATOM     90  O   GLU A  12       5.762  -1.410  -8.395  1.00  0.95           O  
ATOM     91  CG  GLU A  12       1.475  -2.517  -7.213  1.00  0.95           C  
ATOM     92  CD  GLU A  12       0.613  -1.767  -6.210  1.00  0.95           C  
ATOM     93  OE1 GLU A  12      -0.538  -2.192  -5.962  1.00  0.95           O  
ATOM     94  OE2 GLU A  12       1.093  -0.746  -5.670  1.00  0.95           O  
ATOM     95  N   GLU A  13       4.453  -1.132 -10.221  1.00  0.96           N  
ATOM     96  CA  GLU A  13       5.379  -0.164 -10.803  1.00  0.96           C  
ATOM     97  C   GLU A  13       4.864   1.263 -10.635  1.00  0.96           C  
ATOM     98  CB  GLU A  13       5.614  -0.467 -12.285  1.00  0.96           C  
ATOM     99  O   GLU A  13       3.714   1.556 -10.969  1.00  0.96           O  
ATOM    100  CG  GLU A  13       6.685   0.401 -12.928  1.00  0.96           C  
ATOM    101  CD  GLU A  13       6.971   0.028 -14.374  1.00  0.96           C  
ATOM    102  OE1 GLU A  13       6.459   0.711 -15.290  1.00  0.96           O  
ATOM    103  OE2 GLU A  13       7.713  -0.956 -14.592  1.00  0.96           O  
ATOM    104  N   ILE A  14       5.734   2.058 -10.142  1.00  0.95           N  
ATOM    105  CA  ILE A  14       5.409   3.465  -9.936  1.00  0.95           C  
ATOM    106  C   ILE A  14       6.207   4.327 -10.912  1.00  0.95           C  
ATOM    107  CB  ILE A  14       5.689   3.903  -8.481  1.00  0.95           C  
ATOM    108  O   ILE A  14       7.437   4.251 -10.955  1.00  0.95           O  
ATOM    109  CG1 ILE A  14       4.840   3.082  -7.504  1.00  0.95           C  
ATOM    110  CG2 ILE A  14       5.428   5.402  -8.309  1.00  0.95           C  
ATOM    111  CD1 ILE A  14       5.190   3.308  -6.039  1.00  0.95           C  
ATOM    112  N   ARG A  15       5.434   5.140 -11.602  1.00  0.96           N  
ATOM    113  CA  ARG A  15       6.026   6.053 -12.574  1.00  0.96           C  
ATOM    114  C   ARG A  15       5.600   7.492 -12.303  1.00  0.96           C  
ATOM    115  CB  ARG A  15       5.637   5.650 -13.998  1.00  0.96           C  
ATOM    116  O   ARG A  15       4.407   7.779 -12.181  1.00  0.96           O  
ATOM    117  CG  ARG A  15       6.145   4.278 -14.410  1.00  0.96           C  
ATOM    118  CD  ARG A  15       5.651   3.886 -15.795  1.00  0.96           C  
ATOM    119  NE  ARG A  15       6.232   2.622 -16.238  1.00  0.96           N  
ATOM    120  NH1 ARG A  15       4.408   1.990 -17.507  1.00  0.96           N  
ATOM    121  NH2 ARG A  15       6.248   0.630 -17.380  1.00  0.96           N  
ATOM    122  CZ  ARG A  15       5.628   1.750 -17.041  1.00  0.96           C  
ATOM    123  N   MET A  16       6.650   8.320 -12.260  1.00  0.96           N  
ATOM    124  CA  MET A  16       6.359   9.735 -12.050  1.00  0.96           C  
ATOM    125  C   MET A  16       7.218  10.608 -12.958  1.00  0.96           C  
ATOM    126  CB  MET A  16       6.585  10.120 -10.587  1.00  0.96           C  
ATOM    127  O   MET A  16       8.376  10.282 -13.225  1.00  0.96           O  
ATOM    128  CG  MET A  16       5.724   9.339  -9.608  1.00  0.96           C  
ATOM    129  SD  MET A  16       3.942   9.752  -9.752  1.00  0.96           S  
ATOM    130  CE  MET A  16       3.250   8.618  -8.517  1.00  0.96           C  
ATOM    131  N   HIS A  17       6.682  11.715 -13.399  1.00  0.96           N  
ATOM    132  CA  HIS A  17       7.385  12.594 -14.327  1.00  0.96           C  
ATOM    133  C   HIS A  17       7.707  13.936 -13.678  1.00  0.96           C  
ATOM    134  CB  HIS A  17       6.556  12.809 -15.595  1.00  0.96           C  
ATOM    135  O   HIS A  17       8.429  14.752 -14.256  1.00  0.96           O  
ATOM    136  CG  HIS A  17       6.361  11.565 -16.402  1.00  0.96           C  
ATOM    137  CD2 HIS A  17       5.333  10.685 -16.445  1.00  0.96           C  
ATOM    138  ND1 HIS A  17       7.302  11.104 -17.298  1.00  0.96           N  
ATOM    139  CE1 HIS A  17       6.859   9.992 -17.859  1.00  0.96           C  
ATOM    140  NE2 HIS A  17       5.666   9.716 -17.359  1.00  0.96           N  
ATOM    141  N   LYS A  18       7.160  14.127 -12.559  1.00  0.95           N  
ATOM    142  CA  LYS A  18       7.427  15.342 -11.793  1.00  0.95           C  
ATOM    143  C   LYS A  18       7.728  15.016 -10.333  1.00  0.95           C  
ATOM    144  CB  LYS A  18       6.241  16.304 -11.882  1.00  0.95           C  
ATOM    145  O   LYS A  18       7.256  14.005  -9.807  1.00  0.95           O  
ATOM    146  CG  LYS A  18       6.005  16.868 -13.275  1.00  0.95           C  
ATOM    147  CD  LYS A  18       4.871  17.885 -13.281  1.00  0.95           C  
ATOM    148  CE  LYS A  18       4.635  18.453 -14.674  1.00  0.95           C  
ATOM    149  NZ  LYS A  18       3.511  19.436 -14.689  1.00  0.95           N  
ATOM    150  N   HIS A  19       8.413  15.891  -9.869  1.00  0.95           N  
ATOM    151  CA  HIS A  19       8.656  15.772  -8.436  1.00  0.95           C  
ATOM    152  C   HIS A  19       7.353  15.851  -7.647  1.00  0.95           C  
ATOM    153  CB  HIS A  19       9.622  16.860  -7.964  1.00  0.95           C  
ATOM    154  O   HIS A  19       6.482  16.666  -7.959  1.00  0.95           O  
ATOM    155  CG  HIS A  19       9.661  17.024  -6.478  1.00  0.95           C  
ATOM    156  CD2 HIS A  19      10.210  16.250  -5.512  1.00  0.95           C  
ATOM    157  ND1 HIS A  19       9.081  18.094  -5.831  1.00  0.95           N  
ATOM    158  CE1 HIS A  19       9.273  17.970  -4.529  1.00  0.95           C  
ATOM    159  NE2 HIS A  19       9.955  16.860  -4.308  1.00  0.95           N  
ATOM    160  N   HIS A  20       7.298  15.041  -6.572  1.00  0.94           N  
ATOM    161  CA  HIS A  20       6.147  15.138  -5.682  1.00  0.94           C  
ATOM    162  C   HIS A  20       6.463  14.561  -4.306  1.00  0.94           C  
ATOM    163  CB  HIS A  20       4.940  14.419  -6.288  1.00  0.94           C  
ATOM    164  O   HIS A  20       7.411  13.787  -4.156  1.00  0.94           O  
ATOM    165  CG  HIS A  20       5.081  12.930  -6.317  1.00  0.94           C  
ATOM    166  CD2 HIS A  20       4.622  11.978  -5.471  1.00  0.94           C  
ATOM    167  ND1 HIS A  20       5.770  12.267  -7.308  1.00  0.94           N  
ATOM    168  CE1 HIS A  20       5.727  10.966  -7.071  1.00  0.94           C  
ATOM    169  NE2 HIS A  20       5.037  10.764  -5.962  1.00  0.94           N  
ATOM    170  N   GLU A  21       5.622  14.976  -3.403  1.00  0.97           N  
ATOM    171  CA  GLU A  21       5.755  14.537  -2.017  1.00  0.97           C  
ATOM    172  C   GLU A  21       4.472  13.875  -1.522  1.00  0.97           C  
ATOM    173  CB  GLU A  21       6.120  15.717  -1.112  1.00  0.97           C  
ATOM    174  O   GLU A  21       3.371  14.349  -1.810  1.00  0.97           O  
ATOM    175  CG  GLU A  21       7.405  16.426  -1.514  1.00  0.97           C  
ATOM    176  CD  GLU A  21       7.699  17.658  -0.674  1.00  0.97           C  
ATOM    177  OE1 GLU A  21       8.663  18.392  -0.990  1.00  0.97           O  
ATOM    178  OE2 GLU A  21       6.959  17.892   0.308  1.00  0.97           O  
ATOM    179  N   ILE A  22       4.729  12.793  -0.834  1.00  0.97           N  
ATOM    180  CA  ILE A  22       3.608  12.115  -0.193  1.00  0.97           C  
ATOM    181  C   ILE A  22       3.873  11.982   1.305  1.00  0.97           C  
ATOM    182  CB  ILE A  22       3.356  10.725  -0.818  1.00  0.97           C  
ATOM    183  O   ILE A  22       4.918  11.470   1.714  1.00  0.97           O  
ATOM    184  CG1 ILE A  22       3.271  10.833  -2.345  1.00  0.97           C  
ATOM    185  CG2 ILE A  22       2.083  10.096  -0.242  1.00  0.97           C  
ATOM    186  CD1 ILE A  22       3.262   9.490  -3.061  1.00  0.97           C  
ATOM    187  N   HIS A  23       2.878  12.452   2.019  1.00  0.97           N  
ATOM    188  CA  HIS A  23       3.040  12.470   3.468  1.00  0.97           C  
ATOM    189  C   HIS A  23       2.274  11.326   4.123  1.00  0.97           C  
ATOM    190  CB  HIS A  23       2.576  13.810   4.043  1.00  0.97           C  
ATOM    191  O   HIS A  23       1.306  10.817   3.555  1.00  0.97           O  
ATOM    192  CG  HIS A  23       3.417  14.970   3.616  1.00  0.97           C  
ATOM    193  CD2 HIS A  23       4.266  15.116   2.571  1.00  0.97           C  
ATOM    194  ND1 HIS A  23       3.443  16.164   4.304  1.00  0.97           N  
ATOM    195  CE1 HIS A  23       4.273  16.997   3.699  1.00  0.97           C  
ATOM    196  NE2 HIS A  23       4.786  16.385   2.645  1.00  0.97           N  
ATOM    197  N   ARG A  24       2.807  10.860   5.262  1.00  0.95           N  
ATOM    198  CA  ARG A  24       2.139   9.959   6.196  1.00  0.95           C  
ATOM    199  C   ARG A  24       1.755   8.650   5.514  1.00  0.95           C  
ATOM    200  CB  ARG A  24       0.896  10.625   6.788  1.00  0.95           C  
ATOM    201  O   ARG A  24       0.626   8.177   5.658  1.00  0.95           O  
ATOM    202  CG  ARG A  24       1.201  11.822   7.675  1.00  0.95           C  
ATOM    203  CD  ARG A  24      -0.059  12.384   8.319  1.00  0.95           C  
ATOM    204  NE  ARG A  24      -0.909  13.058   7.341  1.00  0.95           N  
ATOM    205  NH1 ARG A  24      -2.558  13.622   8.858  1.00  0.95           N  
ATOM    206  NH2 ARG A  24      -2.769  14.216   6.654  1.00  0.95           N  
ATOM    207  CZ  ARG A  24      -2.077  13.630   7.620  1.00  0.95           C  
ATOM    208  N   VAL A  25       2.690   8.155   4.676  1.00  0.95           N  
ATOM    209  CA  VAL A  25       2.498   6.844   4.066  1.00  0.95           C  
ATOM    210  C   VAL A  25       2.762   5.750   5.099  1.00  0.95           C  
ATOM    211  CB  VAL A  25       3.415   6.649   2.838  1.00  0.95           C  
ATOM    212  O   VAL A  25       3.848   5.687   5.681  1.00  0.95           O  
ATOM    213  CG1 VAL A  25       3.219   5.261   2.232  1.00  0.95           C  
ATOM    214  CG2 VAL A  25       3.146   7.733   1.795  1.00  0.95           C  
ATOM    215  N   LYS A  26       1.748   4.870   5.259  1.00  0.92           N  
ATOM    216  CA  LYS A  26       1.835   3.775   6.220  1.00  0.92           C  
ATOM    217  C   LYS A  26       1.747   2.421   5.521  1.00  0.92           C  
ATOM    218  CB  LYS A  26       0.729   3.894   7.271  1.00  0.92           C  
ATOM    219  O   LYS A  26       0.660   1.980   5.145  1.00  0.92           O  
ATOM    220  CG  LYS A  26       0.879   2.930   8.439  1.00  0.92           C  
ATOM    221  CD  LYS A  26      -0.192   3.163   9.497  1.00  0.92           C  
ATOM    222  CE  LYS A  26      -0.026   2.218  10.679  1.00  0.92           C  
ATOM    223  NZ  LYS A  26      -1.032   2.487  11.749  1.00  0.92           N  
ATOM    224  N   PRO A  27       2.902   1.783   5.366  1.00  0.90           N  
ATOM    225  CA  PRO A  27       2.808   0.448   4.772  1.00  0.90           C  
ATOM    226  C   PRO A  27       1.952  -0.507   5.601  1.00  0.90           C  
ATOM    227  CB  PRO A  27       4.264  -0.022   4.727  1.00  0.90           C  
ATOM    228  O   PRO A  27       2.133  -0.606   6.818  1.00  0.90           O  
ATOM    229  CG  PRO A  27       5.073   1.231   4.822  1.00  0.90           C  
ATOM    230  CD  PRO A  27       4.329   2.215   5.678  1.00  0.90           C  
ATOM    231  N   LEU A  28       0.978  -1.161   4.931  1.00  0.89           N  
ATOM    232  CA  LEU A  28       0.062  -2.061   5.625  1.00  0.89           C  
ATOM    233  C   LEU A  28       0.642  -3.469   5.708  1.00  0.89           C  
ATOM    234  CB  LEU A  28      -1.295  -2.095   4.917  1.00  0.89           C  
ATOM    235  O   LEU A  28       0.147  -4.305   6.467  1.00  0.89           O  
ATOM    236  CG  LEU A  28      -2.007  -0.752   4.751  1.00  0.89           C  
ATOM    237  CD1 LEU A  28      -3.364  -0.950   4.083  1.00  0.89           C  
ATOM    238  CD2 LEU A  28      -2.166  -0.060   6.100  1.00  0.89           C  
ATOM    239  N   MET A  29       1.660  -3.662   4.874  1.00  0.87           N  
ATOM    240  CA  MET A  29       2.487  -4.865   4.892  1.00  0.87           C  
ATOM    241  C   MET A  29       3.940  -4.532   4.570  1.00  0.87           C  
ATOM    242  CB  MET A  29       1.955  -5.899   3.897  1.00  0.87           C  
ATOM    243  O   MET A  29       4.230  -3.467   4.021  1.00  0.87           O  
ATOM    244  CG  MET A  29       1.911  -5.402   2.461  1.00  0.87           C  
ATOM    245  SD  MET A  29       1.037  -6.564   1.342  1.00  0.87           S  
ATOM    246  CE  MET A  29      -0.685  -6.108   1.688  1.00  0.87           C  
ATOM    247  N   PRO A  30       4.735  -5.500   4.974  1.00  0.90           N  
ATOM    248  CA  PRO A  30       6.126  -5.264   4.582  1.00  0.90           C  
ATOM    249  C   PRO A  30       6.304  -5.161   3.069  1.00  0.90           C  
ATOM    250  CB  PRO A  30       6.861  -6.488   5.136  1.00  0.90           C  
ATOM    251  O   PRO A  30       5.690  -5.923   2.318  1.00  0.90           O  
ATOM    252  CG  PRO A  30       6.002  -6.974   6.258  1.00  0.90           C  
ATOM    253  CD  PRO A  30       4.564  -6.741   5.894  1.00  0.90           C  
ATOM    254  N   ALA A  31       7.221  -4.206   2.742  1.00  0.93           N  
ATOM    255  CA  ALA A  31       7.424  -3.992   1.312  1.00  0.93           C  
ATOM    256  C   ALA A  31       8.882  -3.660   1.009  1.00  0.93           C  
ATOM    257  CB  ALA A  31       6.512  -2.877   0.805  1.00  0.93           C  
ATOM    258  O   ALA A  31       9.606  -3.165   1.876  1.00  0.93           O  
ATOM    259  N   LEU A  32       9.263  -4.047  -0.203  1.00  0.95           N  
ATOM    260  CA  LEU A  32      10.539  -3.643  -0.782  1.00  0.95           C  
ATOM    261  C   LEU A  32      10.327  -2.699  -1.961  1.00  0.95           C  
ATOM    262  CB  LEU A  32      11.337  -4.869  -1.233  1.00  0.95           C  
ATOM    263  O   LEU A  32       9.370  -2.856  -2.723  1.00  0.95           O  
ATOM    264  CG  LEU A  32      11.625  -5.922  -0.161  1.00  0.95           C  
ATOM    265  CD1 LEU A  32      12.244  -7.165  -0.792  1.00  0.95           C  
ATOM    266  CD2 LEU A  32      12.540  -5.351   0.917  1.00  0.95           C  
ATOM    267  N   CYS A  33      11.290  -1.742  -2.016  1.00  0.96           N  
ATOM    268  CA  CYS A  33      11.222  -0.796  -3.124  1.00  0.96           C  
ATOM    269  C   CYS A  33      12.546  -0.744  -3.878  1.00  0.96           C  
ATOM    270  CB  CYS A  33      10.859   0.599  -2.617  1.00  0.96           C  
ATOM    271  O   CYS A  33      13.577  -0.388  -3.306  1.00  0.96           O  
ATOM    272  SG  CYS A  33      10.801   1.854  -3.915  1.00  0.96           S  
ATOM    273  N   ARG A  34      12.430  -1.064  -5.122  1.00  0.96           N  
ATOM    274  CA  ARG A  34      13.579  -0.971  -6.018  1.00  0.96           C  
ATOM    275  C   ARG A  34      13.436   0.210  -6.972  1.00  0.96           C  
ATOM    276  CB  ARG A  34      13.749  -2.268  -6.811  1.00  0.96           C  
ATOM    277  O   ARG A  34      12.526   0.236  -7.803  1.00  0.96           O  
ATOM    278  CG  ARG A  34      14.975  -2.284  -7.710  1.00  0.96           C  
ATOM    279  CD  ARG A  34      15.055  -3.563  -8.532  1.00  0.96           C  
ATOM    280  NE  ARG A  34      16.131  -3.505  -9.517  1.00  0.96           N  
ATOM    281  NH1 ARG A  34      15.447  -5.380 -10.681  1.00  0.96           N  
ATOM    282  NH2 ARG A  34      17.307  -4.222 -11.355  1.00  0.96           N  
ATOM    283  CZ  ARG A  34      16.293  -4.369 -10.515  1.00  0.96           C  
ATOM    284  N   ILE A  35      14.409   1.106  -6.857  1.00  0.96           N  
ATOM    285  CA  ILE A  35      14.412   2.254  -7.757  1.00  0.96           C  
ATOM    286  C   ILE A  35      15.157   1.899  -9.042  1.00  0.96           C  
ATOM    287  CB  ILE A  35      15.051   3.493  -7.092  1.00  0.96           C  
ATOM    288  O   ILE A  35      16.322   1.498  -9.001  1.00  0.96           O  
ATOM    289  CG1 ILE A  35      14.292   3.863  -5.812  1.00  0.96           C  
ATOM    290  CG2 ILE A  35      15.087   4.672  -8.068  1.00  0.96           C  
ATOM    291  CD1 ILE A  35      14.983   4.926  -4.969  1.00  0.96           C  
ATOM    292  N   ARG A  36      14.493   2.078 -10.182  1.00  0.96           N  
ATOM    293  CA  ARG A  36      15.095   1.779 -11.477  1.00  0.96           C  
ATOM    294  C   ARG A  36      15.648   3.043 -12.129  1.00  0.96           C  
ATOM    295  CB  ARG A  36      14.076   1.114 -12.405  1.00  0.96           C  
ATOM    296  O   ARG A  36      16.643   2.989 -12.855  1.00  0.96           O  
ATOM    297  CG  ARG A  36      13.575  -0.231 -11.905  1.00  0.96           C  
ATOM    298  CD  ARG A  36      14.590  -1.338 -12.151  1.00  0.96           C  
ATOM    299  NE  ARG A  36      14.926  -1.456 -13.568  1.00  0.96           N  
ATOM    300  NH1 ARG A  36      15.866  -3.558 -13.382  1.00  0.96           N  
ATOM    301  NH2 ARG A  36      15.784  -2.510 -15.419  1.00  0.96           N  
ATOM    302  CZ  ARG A  36      15.525  -2.508 -14.120  1.00  0.96           C  
ATOM    303  N   GLN A  37      15.045   4.138 -11.821  1.00  0.97           N  
ATOM    304  CA  GLN A  37      15.451   5.445 -12.329  1.00  0.97           C  
ATOM    305  C   GLN A  37      15.006   6.562 -11.390  1.00  0.97           C  
ATOM    306  CB  GLN A  37      14.881   5.678 -13.729  1.00  0.97           C  
ATOM    307  O   GLN A  37      13.861   6.579 -10.934  1.00  0.97           O  
ATOM    308  CG  GLN A  37      15.361   6.966 -14.382  1.00  0.97           C  
ATOM    309  CD  GLN A  37      14.912   7.096 -15.826  1.00  0.97           C  
ATOM    310  NE2 GLN A  37      15.047   8.295 -16.383  1.00  0.97           N  
ATOM    311  OE1 GLN A  37      14.449   6.127 -16.435  1.00  0.97           O  
ATOM    312  N   GLY A  38      15.842   7.493 -11.110  1.00  0.97           N  
ATOM    313  CA  GLY A  38      15.545   8.602 -10.218  1.00  0.97           C  
ATOM    314  C   GLY A  38      16.043   8.379  -8.802  1.00  0.97           C  
ATOM    315  O   GLY A  38      16.918   7.541  -8.571  1.00  0.97           O  
ATOM    316  N   LYS A  39      15.513   9.243  -7.930  1.00  0.97           N  
ATOM    317  CA  LYS A  39      15.897   9.187  -6.523  1.00  0.97           C  
ATOM    318  C   LYS A  39      14.673   9.273  -5.615  1.00  0.97           C  
ATOM    319  CB  LYS A  39      16.877  10.312  -6.188  1.00  0.97           C  
ATOM    320  O   LYS A  39      13.671   9.897  -5.973  1.00  0.97           O  
ATOM    321  CG  LYS A  39      18.211  10.207  -6.913  1.00  0.97           C  
ATOM    322  CD  LYS A  39      19.145  11.348  -6.533  1.00  0.97           C  
ATOM    323  CE  LYS A  39      20.444  11.296  -7.327  1.00  0.97           C  
ATOM    324  NZ  LYS A  39      21.322  12.468  -7.030  1.00  0.97           N  
ATOM    325  N   LYS A  40      14.769   8.587  -4.500  1.00  0.97           N  
ATOM    326  CA  LYS A  40      13.719   8.615  -3.486  1.00  0.97           C  
ATOM    327  C   LYS A  40      14.273   9.050  -2.133  1.00  0.97           C  
ATOM    328  CB  LYS A  40      13.056   7.242  -3.363  1.00  0.97           C  
ATOM    329  O   LYS A  40      15.303   8.541  -1.684  1.00  0.97           O  
ATOM    330  CG  LYS A  40      11.838   7.223  -2.451  1.00  0.97           C  
ATOM    331  CD  LYS A  40      11.269   5.817  -2.308  1.00  0.97           C  
ATOM    332  CE  LYS A  40      10.771   5.276  -3.642  1.00  0.97           C  
ATOM    333  NZ  LYS A  40       9.426   5.821  -3.994  1.00  0.97           N  
ATOM    334  N   VAL A  41      13.583  10.070  -1.596  1.00  0.97           N  
ATOM    335  CA  VAL A  41      13.914  10.502  -0.242  1.00  0.97           C  
ATOM    336  C   VAL A  41      12.819  10.059   0.725  1.00  0.97           C  
ATOM    337  CB  VAL A  41      14.106  12.033  -0.165  1.00  0.97           C  
ATOM    338  O   VAL A  41      11.637  10.332   0.501  1.00  0.97           O  
ATOM    339  CG1 VAL A  41      14.449  12.463   1.260  1.00  0.97           C  
ATOM    340  CG2 VAL A  41      15.192  12.484  -1.140  1.00  0.97           C  
ATOM    341  N   ILE A  42      13.258   9.342   1.781  1.00  0.95           N  
ATOM    342  CA  ILE A  42      12.300   8.879   2.779  1.00  0.95           C  
ATOM    343  C   ILE A  42      12.655   9.463   4.145  1.00  0.95           C  
ATOM    344  CB  ILE A  42      12.257   7.337   2.850  1.00  0.95           C  
ATOM    345  O   ILE A  42      13.814   9.417   4.564  1.00  0.95           O  
ATOM    346  CG1 ILE A  42      13.657   6.776   3.124  1.00  0.95           C  
ATOM    347  CG2 ILE A  42      11.677   6.753   1.558  1.00  0.95           C  
ATOM    348  CD1 ILE A  42      13.688   5.270   3.345  1.00  0.95           C  
ATOM    349  N   ASN A  43      11.616  10.056   4.726  1.00  0.95           N  
ATOM    350  CA  ASN A  43      11.725  10.575   6.086  1.00  0.95           C  
ATOM    351  C   ASN A  43      10.848   9.791   7.058  1.00  0.95           C  
ATOM    352  CB  ASN A  43      11.362  12.062   6.123  1.00  0.95           C  
ATOM    353  O   ASN A  43       9.680   9.524   6.770  1.00  0.95           O  
ATOM    354  CG  ASN A  43      12.206  12.893   5.177  1.00  0.95           C  
ATOM    355  ND2 ASN A  43      11.612  13.314   4.067  1.00  0.95           N  
ATOM    356  OD1 ASN A  43      13.383  13.153   5.441  1.00  0.95           O  
ATOM    357  N   TRP A  44      11.464   9.458   8.199  1.00  0.92           N  
ATOM    358  CA  TRP A  44      10.709   8.833   9.280  1.00  0.92           C  
ATOM    359  C   TRP A  44      11.291   9.207  10.638  1.00  0.92           C  
ATOM    360  CB  TRP A  44      10.697   7.310   9.117  1.00  0.92           C  
ATOM    361  O   TRP A  44      12.511   9.314  10.790  1.00  0.92           O  
ATOM    362  CG  TRP A  44      12.005   6.653   9.439  1.00  0.92           C  
ATOM    363  CD1 TRP A  44      12.355   6.045  10.613  1.00  0.92           C  
ATOM    364  CD2 TRP A  44      13.141   6.542   8.576  1.00  0.92           C  
ATOM    365  CE2 TRP A  44      14.145   5.854   9.292  1.00  0.92           C  
ATOM    366  CE3 TRP A  44      13.406   6.957   7.264  1.00  0.92           C  
ATOM    367  NE1 TRP A  44      13.641   5.562  10.531  1.00  0.92           N  
ATOM    368  CH2 TRP A  44      15.630   5.989   7.454  1.00  0.92           C  
ATOM    369  CZ2 TRP A  44      15.396   5.572   8.739  1.00  0.92           C  
ATOM    370  CZ3 TRP A  44      14.652   6.676   6.715  1.00  0.92           C  
ATOM    371  N   GLU A  45      10.370   9.506  11.542  1.00  0.88           N  
ATOM    372  CA  GLU A  45      10.824  10.000  12.838  1.00  0.88           C  
ATOM    373  C   GLU A  45      11.893  11.077  12.675  1.00  0.88           C  
ATOM    374  CB  GLU A  45      11.363   8.850  13.693  1.00  0.88           C  
ATOM    375  O   GLU A  45      11.642  12.122  12.070  1.00  0.88           O  
ATOM    376  CG  GLU A  45      10.315   7.805  14.049  1.00  0.88           C  
ATOM    377  CD  GLU A  45      10.865   6.668  14.896  1.00  0.88           C  
ATOM    378  OE1 GLU A  45      10.072   5.816  15.355  1.00  0.88           O  
ATOM    379  OE2 GLU A  45      12.099   6.631  15.102  1.00  0.88           O  
ATOM    380  N   THR A  46      13.236  10.880  13.149  1.00  0.88           N  
ATOM    381  CA  THR A  46      14.263  11.907  13.017  1.00  0.88           C  
ATOM    382  C   THR A  46      15.250  11.545  11.911  1.00  0.88           C  
ATOM    383  CB  THR A  46      15.022  12.111  14.341  1.00  0.88           C  
ATOM    384  O   THR A  46      16.300  12.178  11.777  1.00  0.88           O  
ATOM    385  CG2 THR A  46      14.084  12.585  15.446  1.00  0.88           C  
ATOM    386  OG1 THR A  46      15.622  10.871  14.737  1.00  0.88           O  
ATOM    387  N   HIS A  47      14.824  10.565  11.061  1.00  0.91           N  
ATOM    388  CA  HIS A  47      15.786  10.064  10.086  1.00  0.91           C  
ATOM    389  C   HIS A  47      15.382  10.450   8.666  1.00  0.91           C  
ATOM    390  CB  HIS A  47      15.922   8.545  10.198  1.00  0.91           C  
ATOM    391  O   HIS A  47      14.199  10.658   8.388  1.00  0.91           O  
ATOM    392  CG  HIS A  47      16.452   8.086  11.519  1.00  0.91           C  
ATOM    393  CD2 HIS A  47      17.706   7.757  11.908  1.00  0.91           C  
ATOM    394  ND1 HIS A  47      15.648   7.919  12.626  1.00  0.91           N  
ATOM    395  CE1 HIS A  47      16.388   7.506  13.641  1.00  0.91           C  
ATOM    396  NE2 HIS A  47      17.640   7.399  13.232  1.00  0.91           N  
ATOM    397  N   THR A  48      16.409  10.680   7.836  1.00  0.93           N  
ATOM    398  CA  THR A  48      16.234  10.916   6.407  1.00  0.93           C  
ATOM    399  C   THR A  48      17.168  10.026   5.593  1.00  0.93           C  
ATOM    400  CB  THR A  48      16.488  12.393   6.050  1.00  0.93           C  
ATOM    401  O   THR A  48      18.353   9.903   5.912  1.00  0.93           O  
ATOM    402  CG2 THR A  48      16.310  12.635   4.555  1.00  0.93           C  
ATOM    403  OG1 THR A  48      15.564  13.218   6.770  1.00  0.93           O  
ATOM    404  N   LEU A  49      16.549   9.476   4.613  1.00  0.92           N  
ATOM    405  CA  LEU A  49      17.320   8.602   3.737  1.00  0.92           C  
ATOM    406  C   LEU A  49      17.070   8.942   2.271  1.00  0.92           C  
ATOM    407  CB  LEU A  49      16.969   7.135   3.999  1.00  0.92           C  
ATOM    408  O   LEU A  49      15.919   9.078   1.849  1.00  0.92           O  
ATOM    409  CG  LEU A  49      17.693   6.099   3.136  1.00  0.92           C  
ATOM    410  CD1 LEU A  49      19.179   6.073   3.475  1.00  0.92           C  
ATOM    411  CD2 LEU A  49      17.072   4.719   3.324  1.00  0.92           C  
ATOM    412  N   THR A  50      18.174   9.092   1.511  1.00  0.95           N  
ATOM    413  CA  THR A  50      18.088   9.262   0.065  1.00  0.95           C  
ATOM    414  C   THR A  50      18.591   8.016  -0.658  1.00  0.95           C  
ATOM    415  CB  THR A  50      18.894  10.489  -0.402  1.00  0.95           C  
ATOM    416  O   THR A  50      19.720   7.575  -0.433  1.00  0.95           O  
ATOM    417  CG2 THR A  50      18.772  10.686  -1.909  1.00  0.95           C  
ATOM    418  OG1 THR A  50      18.400  11.658   0.263  1.00  0.95           O  
ATOM    419  N   VAL A  51      17.760   7.486  -1.462  1.00  0.95           N  
ATOM    420  CA  VAL A  51      18.078   6.224  -2.122  1.00  0.95           C  
ATOM    421  C   VAL A  51      17.992   6.397  -3.637  1.00  0.95           C  
ATOM    422  CB  VAL A  51      17.136   5.089  -1.661  1.00  0.95           C  
ATOM    423  O   VAL A  51      17.083   7.060  -4.141  1.00  0.95           O  
ATOM    424  CG1 VAL A  51      17.521   3.766  -2.322  1.00  0.95           C  
ATOM    425  CG2 VAL A  51      17.165   4.958  -0.139  1.00  0.95           C  
ATOM    426  N   ASP A  52      18.948   5.787  -4.364  1.00  0.95           N  
ATOM    427  CA  ASP A  52      18.923   5.747  -5.823  1.00  0.95           C  
ATOM    428  C   ASP A  52      18.876   4.309  -6.333  1.00  0.95           C  
ATOM    429  CB  ASP A  52      20.141   6.470  -6.401  1.00  0.95           C  
ATOM    430  O   ASP A  52      18.503   3.394  -5.594  1.00  0.95           O  
ATOM    431  CG  ASP A  52      21.458   5.843  -5.978  1.00  0.95           C  
ATOM    432  OD1 ASP A  52      21.482   4.638  -5.649  1.00  0.95           O  
ATOM    433  OD2 ASP A  52      22.481   6.562  -5.971  1.00  0.95           O  
ATOM    434  N   ASN A  53      19.287   4.053  -7.590  1.00  0.92           N  
ATOM    435  CA  ASN A  53      19.062   2.757  -8.221  1.00  0.92           C  
ATOM    436  C   ASN A  53      20.114   1.737  -7.797  1.00  0.92           C  
ATOM    437  CB  ASN A  53      19.042   2.898  -9.744  1.00  0.92           C  
ATOM    438  O   ASN A  53      20.094   0.592  -8.253  1.00  0.92           O  
ATOM    439  CG  ASN A  53      20.339   3.457 -10.296  1.00  0.92           C  
ATOM    440  ND2 ASN A  53      20.494   3.405 -11.613  1.00  0.92           N  
ATOM    441  OD1 ASN A  53      21.195   3.930  -9.543  1.00  0.92           O  
ATOM    442  N   ASN A  54      20.949   2.099  -6.848  1.00  0.91           N  
ATOM    443  CA  ASN A  54      21.969   1.176  -6.363  1.00  0.91           C  
ATOM    444  C   ASN A  54      21.526   0.472  -5.084  1.00  0.91           C  
ATOM    445  CB  ASN A  54      23.292   1.911  -6.133  1.00  0.91           C  
ATOM    446  O   ASN A  54      22.188  -0.458  -4.620  1.00  0.91           O  
ATOM    447  CG  ASN A  54      23.947   2.353  -7.426  1.00  0.91           C  
ATOM    448  ND2 ASN A  54      24.722   3.429  -7.361  1.00  0.91           N  
ATOM    449  OD1 ASN A  54      23.757   1.733  -8.476  1.00  0.91           O  
ATOM    450  N   GLN A  55      20.402   0.956  -4.575  1.00  0.91           N  
ATOM    451  CA  GLN A  55      19.957   0.437  -3.286  1.00  0.91           C  
ATOM    452  C   GLN A  55      18.495   0.002  -3.342  1.00  0.91           C  
ATOM    453  CB  GLN A  55      20.151   1.485  -2.189  1.00  0.91           C  
ATOM    454  O   GLN A  55      17.745   0.443  -4.215  1.00  0.91           O  
ATOM    455  CG  GLN A  55      21.598   1.923  -2.005  1.00  0.91           C  
ATOM    456  CD  GLN A  55      21.727   3.204  -1.203  1.00  0.91           C  
ATOM    457  NE2 GLN A  55      22.569   3.178  -0.175  1.00  0.91           N  
ATOM    458  OE1 GLN A  55      21.075   4.209  -1.504  1.00  0.91           O  
ATOM    459  N   ILE A  56      18.129  -0.845  -2.388  1.00  0.92           N  
ATOM    460  CA  ILE A  56      16.752  -1.270  -2.158  1.00  0.92           C  
ATOM    461  C   ILE A  56      16.260  -0.726  -0.819  1.00  0.92           C  
ATOM    462  CB  ILE A  56      16.624  -2.810  -2.191  1.00  0.92           C  
ATOM    463  O   ILE A  56      16.978  -0.782   0.182  1.00  0.92           O  
ATOM    464  CG1 ILE A  56      17.076  -3.355  -3.550  1.00  0.92           C  
ATOM    465  CG2 ILE A  56      15.187  -3.239  -1.879  1.00  0.92           C  
ATOM    466  CD1 ILE A  56      16.135  -3.016  -4.697  1.00  0.92           C  
ATOM    467  N   ILE A  57      15.072  -0.209  -0.864  1.00  0.93           N  
ATOM    468  CA  ILE A  57      14.481   0.334   0.355  1.00  0.93           C  
ATOM    469  C   ILE A  57      13.606  -0.726   1.020  1.00  0.93           C  
ATOM    470  CB  ILE A  57      13.653   1.606   0.063  1.00  0.93           C  
ATOM    471  O   ILE A  57      12.875  -1.453   0.341  1.00  0.93           O  
ATOM    472  CG1 ILE A  57      14.511   2.645  -0.668  1.00  0.93           C  
ATOM    473  CG2 ILE A  57      13.078   2.184   1.359  1.00  0.93           C  
ATOM    474  CD1 ILE A  57      13.715   3.801  -1.257  1.00  0.93           C  
ATOM    475  N   LEU A  58      13.672  -0.757   2.320  1.00  0.91           N  
ATOM    476  CA  LEU A  58      12.795  -1.606   3.119  1.00  0.91           C  
ATOM    477  C   LEU A  58      11.720  -0.775   3.812  1.00  0.91           C  
ATOM    478  CB  LEU A  58      13.604  -2.385   4.158  1.00  0.91           C  
ATOM    479  O   LEU A  58      12.027   0.223   4.467  1.00  0.91           O  
ATOM    480  CG  LEU A  58      14.646  -3.363   3.613  1.00  0.91           C  
ATOM    481  CD1 LEU A  58      15.965  -2.642   3.352  1.00  0.91           C  
ATOM    482  CD2 LEU A  58      14.848  -4.525   4.580  1.00  0.91           C  
ATOM    483  N   PHE A  59      10.450  -1.203   3.578  1.00  0.92           N  
ATOM    484  CA  PHE A  59       9.334  -0.560   4.262  1.00  0.92           C  
ATOM    485  C   PHE A  59       8.690  -1.513   5.262  1.00  0.92           C  
ATOM    486  CB  PHE A  59       8.289  -0.076   3.251  1.00  0.92           C  
ATOM    487  O   PHE A  59       7.817  -2.304   4.900  1.00  0.92           O  
ATOM    488  CG  PHE A  59       8.759   1.067   2.393  1.00  0.92           C  
ATOM    489  CD1 PHE A  59       8.727   2.372   2.870  1.00  0.92           C  
ATOM    490  CD2 PHE A  59       9.234   0.837   1.108  1.00  0.92           C  
ATOM    491  CE1 PHE A  59       9.161   3.432   2.078  1.00  0.92           C  
ATOM    492  CE2 PHE A  59       9.670   1.892   0.311  1.00  0.92           C  
ATOM    493  CZ  PHE A  59       9.631   3.189   0.797  1.00  0.92           C  
ATOM    494  N   PRO A  60       9.129  -1.359   6.502  1.00  0.87           N  
ATOM    495  CA  PRO A  60       8.472  -2.179   7.522  1.00  0.87           C  
ATOM    496  C   PRO A  60       7.084  -1.661   7.893  1.00  0.87           C  
ATOM    497  CB  PRO A  60       9.426  -2.088   8.716  1.00  0.87           C  
ATOM    498  O   PRO A  60       6.792  -0.477   7.702  1.00  0.87           O  
ATOM    499  CG  PRO A  60      10.093  -0.759   8.571  1.00  0.87           C  
ATOM    500  CD  PRO A  60      10.241  -0.456   7.108  1.00  0.87           C  
ATOM    501  N   CYS A  61       6.375  -2.583   8.516  1.00  0.86           N  
ATOM    502  CA  CYS A  61       5.103  -2.132   9.070  1.00  0.86           C  
ATOM    503  C   CYS A  61       5.316  -1.372  10.374  1.00  0.86           C  
ATOM    504  CB  CYS A  61       4.171  -3.320   9.308  1.00  0.86           C  
ATOM    505  O   CYS A  61       6.308  -1.591  11.071  1.00  0.86           O  
ATOM    506  SG  CYS A  61       3.661  -4.160   7.792  1.00  0.86           S  
ATOM    507  N   GLY A  62       4.386  -0.444  10.678  1.00  0.84           N  
ATOM    508  CA  GLY A  62       4.420   0.235  11.964  1.00  0.84           C  
ATOM    509  C   GLY A  62       5.076   1.601  11.901  1.00  0.84           C  
ATOM    510  O   GLY A  62       5.172   2.297  12.914  1.00  0.84           O  
ATOM    511  N   TYR A  63       5.528   1.929  10.693  1.00  0.87           N  
ATOM    512  CA  TYR A  63       6.167   3.227  10.508  1.00  0.87           C  
ATOM    513  C   TYR A  63       5.356   4.105   9.562  1.00  0.87           C  
ATOM    514  CB  TYR A  63       7.590   3.054   9.969  1.00  0.87           C  
ATOM    515  O   TYR A  63       4.663   3.598   8.676  1.00  0.87           O  
ATOM    516  CG  TYR A  63       8.540   2.420  10.956  1.00  0.87           C  
ATOM    517  CD1 TYR A  63       9.401   3.200  11.725  1.00  0.87           C  
ATOM    518  CD2 TYR A  63       8.580   1.039  11.121  1.00  0.87           C  
ATOM    519  CE1 TYR A  63      10.279   2.620  12.634  1.00  0.87           C  
ATOM    520  CE2 TYR A  63       9.454   0.448  12.027  1.00  0.87           C  
ATOM    521  OH  TYR A  63      11.166   0.666  13.676  1.00  0.87           O  
ATOM    522  CZ  TYR A  63      10.298   1.245  12.778  1.00  0.87           C  
ATOM    523  N   GLU A  64       5.484   5.323   9.832  1.00  0.92           N  
ATOM    524  CA  GLU A  64       4.957   6.330   8.915  1.00  0.92           C  
ATOM    525  C   GLU A  64       6.084   7.063   8.194  1.00  0.92           C  
ATOM    526  CB  GLU A  64       4.074   7.330   9.665  1.00  0.92           C  
ATOM    527  O   GLU A  64       7.060   7.481   8.821  1.00  0.92           O  
ATOM    528  CG  GLU A  64       2.735   6.758  10.107  1.00  0.92           C  
ATOM    529  CD  GLU A  64       1.809   7.798  10.717  1.00  0.92           C  
ATOM    530  OE1 GLU A  64       0.601   7.514  10.882  1.00  0.92           O  
ATOM    531  OE2 GLU A  64       2.296   8.907  11.032  1.00  0.92           O  
ATOM    532  N   PHE A  65       5.841   7.185   6.854  1.00  0.95           N  
ATOM    533  CA  PHE A  65       6.926   7.746   6.057  1.00  0.95           C  
ATOM    534  C   PHE A  65       6.467   9.002   5.326  1.00  0.95           C  
ATOM    535  CB  PHE A  65       7.445   6.713   5.051  1.00  0.95           C  
ATOM    536  O   PHE A  65       5.306   9.104   4.926  1.00  0.95           O  
ATOM    537  CG  PHE A  65       8.053   5.495   5.692  1.00  0.95           C  
ATOM    538  CD1 PHE A  65       9.393   5.480   6.059  1.00  0.95           C  
ATOM    539  CD2 PHE A  65       7.283   4.363   5.927  1.00  0.95           C  
ATOM    540  CE1 PHE A  65       9.958   4.353   6.652  1.00  0.95           C  
ATOM    541  CE2 PHE A  65       7.841   3.233   6.519  1.00  0.95           C  
ATOM    542  CZ  PHE A  65       9.178   3.230   6.880  1.00  0.95           C  
ATOM    543  N   TYR A  66       7.422   9.903   5.225  1.00  0.97           N  
ATOM    544  CA  TYR A  66       7.355  10.998   4.262  1.00  0.97           C  
ATOM    545  C   TYR A  66       8.233  10.712   3.050  1.00  0.97           C  
ATOM    546  CB  TYR A  66       7.781  12.315   4.917  1.00  0.97           C  
ATOM    547  O   TYR A  66       9.444  10.521   3.184  1.00  0.97           O  
ATOM    548  CG  TYR A  66       6.947  12.696   6.115  1.00  0.97           C  
ATOM    549  CD1 TYR A  66       5.994  13.708   6.032  1.00  0.97           C  
ATOM    550  CD2 TYR A  66       7.110  12.045   7.333  1.00  0.97           C  
ATOM    551  CE1 TYR A  66       5.223  14.064   7.134  1.00  0.97           C  
ATOM    552  CE2 TYR A  66       6.345  12.392   8.442  1.00  0.97           C  
ATOM    553  OH  TYR A  66       4.646  13.748   9.428  1.00  0.97           O  
ATOM    554  CZ  TYR A  66       5.406  13.401   8.333  1.00  0.97           C  
ATOM    555  N   ILE A  67       7.562  10.766   1.911  1.00  0.97           N  
ATOM    556  CA  ILE A  67       8.255  10.273   0.727  1.00  0.97           C  
ATOM    557  C   ILE A  67       8.353  11.385  -0.315  1.00  0.97           C  
ATOM    558  CB  ILE A  67       7.544   9.038   0.128  1.00  0.97           C  
ATOM    559  O   ILE A  67       7.373  12.088  -0.575  1.00  0.97           O  
ATOM    560  CG1 ILE A  67       7.570   7.873   1.124  1.00  0.97           C  
ATOM    561  CG2 ILE A  67       8.188   8.637  -1.202  1.00  0.97           C  
ATOM    562  CD1 ILE A  67       6.696   6.693   0.718  1.00  0.97           C  
ATOM    563  N   GLU A  68       9.560  11.506  -0.897  1.00  0.97           N  
ATOM    564  CA  GLU A  68       9.807  12.377  -2.042  1.00  0.97           C  
ATOM    565  C   GLU A  68      10.418  11.600  -3.205  1.00  0.97           C  
ATOM    566  CB  GLU A  68      10.724  13.538  -1.647  1.00  0.97           C  
ATOM    567  O   GLU A  68      11.432  10.920  -3.040  1.00  0.97           O  
ATOM    568  CG  GLU A  68      10.163  14.414  -0.536  1.00  0.97           C  
ATOM    569  CD  GLU A  68      11.066  15.585  -0.181  1.00  0.97           C  
ATOM    570  OE1 GLU A  68      11.315  15.816   1.024  1.00  0.97           O  
ATOM    571  OE2 GLU A  68      11.526  16.278  -1.116  1.00  0.97           O  
ATOM    572  N   ASN A  69       9.784  11.785  -4.317  1.00  0.97           N  
ATOM    573  CA  ASN A  69      10.282  11.140  -5.527  1.00  0.97           C  
ATOM    574  C   ASN A  69      10.856  12.157  -6.509  1.00  0.97           C  
ATOM    575  CB  ASN A  69       9.173  10.324  -6.196  1.00  0.97           C  
ATOM    576  O   ASN A  69      10.193  13.137  -6.853  1.00  0.97           O  
ATOM    577  CG  ASN A  69       8.669   9.195  -5.319  1.00  0.97           C  
ATOM    578  ND2 ASN A  69       7.357   8.994  -5.306  1.00  0.97           N  
ATOM    579  OD1 ASN A  69       9.453   8.509  -4.657  1.00  0.97           O  
ATOM    580  N   TYR A  70      12.109  11.886  -6.951  1.00  0.97           N  
ATOM    581  CA  TYR A  70      12.820  12.793  -7.845  1.00  0.97           C  
ATOM    582  C   TYR A  70      13.090  12.132  -9.191  1.00  0.97           C  
ATOM    583  CB  TYR A  70      14.140  13.246  -7.212  1.00  0.97           C  
ATOM    584  O   TYR A  70      13.872  11.183  -9.278  1.00  0.97           O  
ATOM    585  CG  TYR A  70      13.961  14.138  -6.008  1.00  0.97           C  
ATOM    586  CD1 TYR A  70      13.966  15.525  -6.137  1.00  0.97           C  
ATOM    587  CD2 TYR A  70      13.789  13.596  -4.739  1.00  0.97           C  
ATOM    588  CE1 TYR A  70      13.803  16.351  -5.030  1.00  0.97           C  
ATOM    589  CE2 TYR A  70      13.625  14.412  -3.624  1.00  0.97           C  
ATOM    590  OH  TYR A  70      13.473  16.599  -2.680  1.00  0.97           O  
ATOM    591  CZ  TYR A  70      13.634  15.786  -3.779  1.00  0.97           C  
ATOM    592  N   PRO A  71      12.423  12.688 -10.272  1.00  0.97           N  
ATOM    593  CA  PRO A  71      12.702  12.148 -11.605  1.00  0.97           C  
ATOM    594  C   PRO A  71      14.104  12.495 -12.100  1.00  0.97           C  
ATOM    595  CB  PRO A  71      11.634  12.808 -12.482  1.00  0.97           C  
ATOM    596  O   PRO A  71      14.630  13.563 -11.779  1.00  0.97           O  
ATOM    597  CG  PRO A  71      10.537  13.177 -11.537  1.00  0.97           C  
ATOM    598  CD  PRO A  71      11.150  13.549 -10.217  1.00  0.97           C  
ATOM    599  N   GLU A  72      14.750  11.613 -12.700  1.00  0.96           N  
ATOM    600  CA  GLU A  72      16.001  11.774 -13.435  1.00  0.96           C  
ATOM    601  C   GLU A  72      15.775  11.661 -14.940  1.00  0.96           C  
ATOM    602  CB  GLU A  72      17.030  10.737 -12.979  1.00  0.96           C  
ATOM    603  O   GLU A  72      15.274  10.644 -15.424  1.00  0.96           O  
ATOM    604  CG  GLU A  72      18.415  10.941 -13.575  1.00  0.96           C  
ATOM    605  CD  GLU A  72      19.428   9.909 -13.107  1.00  0.96           C  
ATOM    606  OE1 GLU A  72      20.557   9.877 -13.649  1.00  0.96           O  
ATOM    607  OE2 GLU A  72      19.091   9.125 -12.192  1.00  0.96           O  
ATOM    608  N   ALA A  73      16.138  12.690 -15.666  1.00  0.95           N  
ATOM    609  CA  ALA A  73      15.876  12.763 -17.102  1.00  0.95           C  
ATOM    610  C   ALA A  73      14.382  12.653 -17.393  1.00  0.95           C  
ATOM    611  CB  ALA A  73      16.641  11.666 -17.839  1.00  0.95           C  
ATOM    612  O   ALA A  73      13.975  11.962 -18.330  1.00  0.95           O  
ATOM    613  N   GLY A  74      13.612  13.254 -16.505  1.00  0.94           N  
ATOM    614  CA  GLY A  74      12.186  13.406 -16.750  1.00  0.94           C  
ATOM    615  C   GLY A  74      11.367  12.232 -16.248  1.00  0.94           C  
ATOM    616  O   GLY A  74      10.152  12.184 -16.452  1.00  0.94           O  
ATOM    617  N   LEU A  75      12.073  11.201 -15.590  1.00  0.96           N  
ATOM    618  CA  LEU A  75      11.305  10.028 -15.186  1.00  0.96           C  
ATOM    619  C   LEU A  75      11.810   9.479 -13.856  1.00  0.96           C  
ATOM    620  CB  LEU A  75      11.381   8.941 -16.262  1.00  0.96           C  
ATOM    621  O   LEU A  75      13.020   9.370 -13.643  1.00  0.96           O  
ATOM    622  CG  LEU A  75      10.696   7.613 -15.934  1.00  0.96           C  
ATOM    623  CD1 LEU A  75       9.184   7.797 -15.878  1.00  0.96           C  
ATOM    624  CD2 LEU A  75      11.074   6.549 -16.959  1.00  0.96           C  
ATOM    625  N   TYR A  76      10.902   9.256 -13.012  1.00  0.97           N  
ATOM    626  CA  TYR A  76      11.099   8.396 -11.850  1.00  0.97           C  
ATOM    627  C   TYR A  76      10.389   7.060 -12.034  1.00  0.97           C  
ATOM    628  CB  TYR A  76      10.593   9.085 -10.579  1.00  0.97           C  
ATOM    629  O   TYR A  76       9.190   7.021 -12.321  1.00  0.97           O  
ATOM    630  CG  TYR A  76      10.590   8.189  -9.364  1.00  0.97           C  
ATOM    631  CD1 TYR A  76       9.442   7.494  -8.990  1.00  0.97           C  
ATOM    632  CD2 TYR A  76      11.733   8.038  -8.587  1.00  0.97           C  
ATOM    633  CE1 TYR A  76       9.434   6.669  -7.869  1.00  0.97           C  
ATOM    634  CE2 TYR A  76      11.736   7.216  -7.464  1.00  0.97           C  
ATOM    635  OH  TYR A  76      10.582   5.722  -6.005  1.00  0.97           O  
ATOM    636  CZ  TYR A  76      10.584   6.537  -7.115  1.00  0.97           C  
ATOM    637  N   LEU A  77      11.164   5.950 -11.779  1.00  0.97           N  
ATOM    638  CA  LEU A  77      10.625   4.601 -11.920  1.00  0.97           C  
ATOM    639  C   LEU A  77      11.050   3.720 -10.750  1.00  0.97           C  
ATOM    640  CB  LEU A  77      11.086   3.975 -13.239  1.00  0.97           C  
ATOM    641  O   LEU A  77      12.241   3.615 -10.448  1.00  0.97           O  
ATOM    642  CG  LEU A  77      10.569   2.567 -13.538  1.00  0.97           C  
ATOM    643  CD1 LEU A  77       9.049   2.578 -13.671  1.00  0.97           C  
ATOM    644  CD2 LEU A  77      11.218   2.017 -14.803  1.00  0.97           C  
ATOM    645  N   ALA A  78      10.029   3.116 -10.119  1.00  0.97           N  
ATOM    646  CA  ALA A  78      10.304   2.218  -9.000  1.00  0.97           C  
ATOM    647  C   ALA A  78       9.358   1.020  -9.013  1.00  0.97           C  
ATOM    648  CB  ALA A  78      10.190   2.968  -7.675  1.00  0.97           C  
ATOM    649  O   ALA A  78       8.260   1.094  -9.569  1.00  0.97           O  
ATOM    650  N   GLU A  79       9.824   0.008  -8.448  1.00  0.97           N  
ATOM    651  CA  GLU A  79       9.019  -1.193  -8.250  1.00  0.97           C  
ATOM    652  C   GLU A  79       8.805  -1.475  -6.766  1.00  0.97           C  
ATOM    653  CB  GLU A  79       9.678  -2.400  -8.924  1.00  0.97           C  
ATOM    654  O   GLU A  79       9.764  -1.526  -5.993  1.00  0.97           O  
ATOM    655  CG  GLU A  79       9.845  -2.248 -10.429  1.00  0.97           C  
ATOM    656  CD  GLU A  79      10.777  -3.284 -11.037  1.00  0.97           C  
ATOM    657  OE1 GLU A  79      10.758  -3.465 -12.276  1.00  0.97           O  
ATOM    658  OE2 GLU A  79      11.532  -3.920 -10.268  1.00  0.97           O  
ATOM    659  N   MET A  80       7.499  -1.629  -6.454  1.00  0.96           N  
ATOM    660  CA  MET A  80       7.134  -1.977  -5.084  1.00  0.96           C  
ATOM    661  C   MET A  80       6.750  -3.449  -4.980  1.00  0.96           C  
ATOM    662  CB  MET A  80       5.981  -1.100  -4.595  1.00  0.96           C  
ATOM    663  O   MET A  80       5.854  -3.913  -5.687  1.00  0.96           O  
ATOM    664  CG  MET A  80       6.326   0.378  -4.513  1.00  0.96           C  
ATOM    665  SD  MET A  80       7.656   0.723  -3.297  1.00  0.96           S  
ATOM    666  CE  MET A  80       6.769   0.395  -1.750  1.00  0.96           C  
ATOM    667  N   LEU A  81       7.483  -4.118  -4.109  1.00  0.96           N  
ATOM    668  CA  LEU A  81       7.162  -5.506  -3.794  1.00  0.96           C  
ATOM    669  C   LEU A  81       6.528  -5.616  -2.411  1.00  0.96           C  
ATOM    670  CB  LEU A  81       8.420  -6.376  -3.862  1.00  0.96           C  
ATOM    671  O   LEU A  81       7.180  -5.345  -1.401  1.00  0.96           O  
ATOM    672  CG  LEU A  81       8.265  -7.828  -3.408  1.00  0.96           C  
ATOM    673  CD1 LEU A  81       7.245  -8.551  -4.282  1.00  0.96           C  
ATOM    674  CD2 LEU A  81       9.610  -8.546  -3.442  1.00  0.96           C  
ATOM    675  N   TYR A  82       5.298  -6.056  -2.358  1.00  0.93           N  
ATOM    676  CA  TYR A  82       4.563  -6.234  -1.111  1.00  0.93           C  
ATOM    677  C   TYR A  82       4.565  -7.696  -0.680  1.00  0.93           C  
ATOM    678  CB  TYR A  82       3.123  -5.735  -1.259  1.00  0.93           C  
ATOM    679  O   TYR A  82       4.184  -8.578  -1.454  1.00  0.93           O  
ATOM    680  CG  TYR A  82       3.021  -4.272  -1.618  1.00  0.93           C  
ATOM    681  CD1 TYR A  82       3.000  -3.292  -0.629  1.00  0.93           C  
ATOM    682  CD2 TYR A  82       2.944  -3.868  -2.947  1.00  0.93           C  
ATOM    683  CE1 TYR A  82       2.904  -1.943  -0.955  1.00  0.93           C  
ATOM    684  CE2 TYR A  82       2.848  -2.522  -3.284  1.00  0.93           C  
ATOM    685  OH  TYR A  82       2.734  -0.235  -2.611  1.00  0.93           O  
ATOM    686  CZ  TYR A  82       2.829  -1.568  -2.283  1.00  0.93           C  
ATOM    687  N   LEU A  83       4.964  -7.881   0.504  1.00  0.92           N  
ATOM    688  CA  LEU A  83       5.147  -9.229   1.031  1.00  0.92           C  
ATOM    689  C   LEU A  83       4.070  -9.563   2.057  1.00  0.92           C  
ATOM    690  CB  LEU A  83       6.534  -9.374   1.663  1.00  0.92           C  
ATOM    691  O   LEU A  83       4.011  -8.947   3.124  1.00  0.92           O  
ATOM    692  CG  LEU A  83       7.729  -9.131   0.740  1.00  0.92           C  
ATOM    693  CD1 LEU A  83       8.980  -8.836   1.560  1.00  0.92           C  
ATOM    694  CD2 LEU A  83       7.952 -10.331  -0.174  1.00  0.92           C  
ATOM    695  N   PRO A  84       3.321 -10.569   1.711  1.00  0.88           N  
ATOM    696  CA  PRO A  84       2.302 -10.973   2.683  1.00  0.88           C  
ATOM    697  C   PRO A  84       2.903 -11.546   3.964  1.00  0.88           C  
ATOM    698  CB  PRO A  84       1.501 -12.040   1.931  1.00  0.88           C  
ATOM    699  O   PRO A  84       3.927 -12.232   3.917  1.00  0.88           O  
ATOM    700  CG  PRO A  84       1.790 -11.786   0.486  1.00  0.88           C  
ATOM    701  CD  PRO A  84       3.176 -11.221   0.369  1.00  0.88           C  
ATOM    702  N   ILE A  85       2.176 -11.308   5.038  1.00  0.85           N  
ATOM    703  CA  ILE A  85       2.656 -11.709   6.356  1.00  0.85           C  
ATOM    704  C   ILE A  85       2.751 -13.231   6.430  1.00  0.85           C  
ATOM    705  CB  ILE A  85       1.739 -11.174   7.479  1.00  0.85           C  
ATOM    706  O   ILE A  85       3.680 -13.773   7.034  1.00  0.85           O  
ATOM    707  CG1 ILE A  85       1.853  -9.649   7.581  1.00  0.85           C  
ATOM    708  CG2 ILE A  85       2.078 -11.839   8.816  1.00  0.85           C  
ATOM    709  CD1 ILE A  85       0.808  -9.009   8.484  1.00  0.85           C  
ATOM    710  N   ASP A  86       1.850 -13.966   5.762  1.00  0.85           N  
ATOM    711  CA  ASP A  86       1.858 -15.426   5.770  1.00  0.85           C  
ATOM    712  C   ASP A  86       3.117 -15.972   5.101  1.00  0.85           C  
ATOM    713  CB  ASP A  86       0.612 -15.973   5.071  1.00  0.85           C  
ATOM    714  O   ASP A  86       3.671 -16.982   5.540  1.00  0.85           O  
ATOM    715  CG  ASP A  86      -0.665 -15.723   5.854  1.00  0.85           C  
ATOM    716  OD1 ASP A  86      -0.597 -15.532   7.087  1.00  0.85           O  
ATOM    717  OD2 ASP A  86      -1.750 -15.720   5.232  1.00  0.85           O  
ATOM    718  N   LEU A  87       3.446 -15.216   4.069  1.00  0.89           N  
ATOM    719  CA  LEU A  87       4.666 -15.604   3.369  1.00  0.89           C  
ATOM    720  C   LEU A  87       5.885 -15.442   4.271  1.00  0.89           C  
ATOM    721  CB  LEU A  87       4.843 -14.769   2.098  1.00  0.89           C  
ATOM    722  O   LEU A  87       6.747 -16.322   4.319  1.00  0.89           O  
ATOM    723  CG  LEU A  87       6.062 -15.099   1.235  1.00  0.89           C  
ATOM    724  CD1 LEU A  87       5.727 -14.925  -0.243  1.00  0.89           C  
ATOM    725  CD2 LEU A  87       7.247 -14.224   1.626  1.00  0.89           C  
ATOM    726  N   ILE A  88       5.963 -14.389   4.979  1.00  0.87           N  
ATOM    727  CA  ILE A  88       7.081 -14.100   5.870  1.00  0.87           C  
ATOM    728  C   ILE A  88       7.141 -15.148   6.979  1.00  0.87           C  
ATOM    729  CB  ILE A  88       6.968 -12.684   6.477  1.00  0.87           C  
ATOM    730  O   ILE A  88       8.219 -15.645   7.315  1.00  0.87           O  
ATOM    731  CG1 ILE A  88       7.187 -11.620   5.395  1.00  0.87           C  
ATOM    732  CG2 ILE A  88       7.964 -12.508   7.627  1.00  0.87           C  
ATOM    733  CD1 ILE A  88       6.954 -10.194   5.873  1.00  0.87           C  
ATOM    734  N   GLU A  89       6.072 -15.554   7.496  1.00  0.85           N  
ATOM    735  CA  GLU A  89       6.007 -16.573   8.540  1.00  0.85           C  
ATOM    736  C   GLU A  89       6.486 -17.926   8.021  1.00  0.85           C  
ATOM    737  CB  GLU A  89       4.582 -16.693   9.086  1.00  0.85           C  
ATOM    738  O   GLU A  89       7.224 -18.634   8.709  1.00  0.85           O  
ATOM    739  CG  GLU A  89       4.168 -15.537   9.985  1.00  0.85           C  
ATOM    740  CD  GLU A  89       2.773 -15.699  10.566  1.00  0.85           C  
ATOM    741  OE1 GLU A  89       2.405 -14.930  11.484  1.00  0.85           O  
ATOM    742  OE2 GLU A  89       2.042 -16.602  10.102  1.00  0.85           O  
ATOM    743  N   SER A  90       5.919 -18.248   6.857  1.00  0.88           N  
ATOM    744  CA  SER A  90       6.365 -19.492   6.240  1.00  0.88           C  
ATOM    745  C   SER A  90       7.878 -19.501   6.044  1.00  0.88           C  
ATOM    746  CB  SER A  90       5.668 -19.704   4.895  1.00  0.88           C  
ATOM    747  O   SER A  90       8.534 -20.517   6.282  1.00  0.88           O  
ATOM    748  OG  SER A  90       4.271 -19.860   5.072  1.00  0.88           O  
ATOM    749  N   PHE A  91       8.327 -18.385   5.615  1.00  0.89           N  
ATOM    750  CA  PHE A  91       9.762 -18.224   5.415  1.00  0.89           C  
ATOM    751  C   PHE A  91      10.519 -18.448   6.718  1.00  0.89           C  
ATOM    752  CB  PHE A  91      10.075 -16.832   4.858  1.00  0.89           C  
ATOM    753  O   PHE A  91      11.525 -19.160   6.744  1.00  0.89           O  
ATOM    754  CG  PHE A  91      11.546 -16.561   4.692  1.00  0.89           C  
ATOM    755  CD1 PHE A  91      12.254 -15.866   5.665  1.00  0.89           C  
ATOM    756  CD2 PHE A  91      12.222 -17.003   3.561  1.00  0.89           C  
ATOM    757  CE1 PHE A  91      13.616 -15.615   5.514  1.00  0.89           C  
ATOM    758  CE2 PHE A  91      13.582 -16.755   3.403  1.00  0.89           C  
ATOM    759  CZ  PHE A  91      14.277 -16.060   4.380  1.00  0.89           C  
ATOM    760  N   GLN A  92      10.085 -17.900   7.789  1.00  0.85           N  
ATOM    761  CA  GLN A  92      10.743 -17.984   9.089  1.00  0.85           C  
ATOM    762  C   GLN A  92      10.746 -19.417   9.613  1.00  0.85           C  
ATOM    763  CB  GLN A  92      10.062 -17.058  10.097  1.00  0.85           C  
ATOM    764  O   GLN A  92      11.661 -19.818  10.335  1.00  0.85           O  
ATOM    765  CG  GLN A  92      10.293 -15.577   9.826  1.00  0.85           C  
ATOM    766  CD  GLN A  92       9.553 -14.680  10.800  1.00  0.85           C  
ATOM    767  NE2 GLN A  92      10.227 -13.638  11.276  1.00  0.85           N  
ATOM    768  OE1 GLN A  92       8.385 -14.920  11.122  1.00  0.85           O  
ATOM    769  N   LYS A  93       9.720 -20.175   9.269  1.00  0.86           N  
ATOM    770  CA  LYS A  93       9.615 -21.570   9.687  1.00  0.86           C  
ATOM    771  C   LYS A  93      10.618 -22.445   8.939  1.00  0.86           C  
ATOM    772  CB  LYS A  93       8.195 -22.092   9.463  1.00  0.86           C  
ATOM    773  O   LYS A  93      11.189 -23.373   9.515  1.00  0.86           O  
ATOM    774  CG  LYS A  93       7.173 -21.547  10.449  1.00  0.86           C  
ATOM    775  CD  LYS A  93       5.781 -22.104  10.176  1.00  0.86           C  
ATOM    776  CE  LYS A  93       4.738 -21.479  11.093  1.00  0.86           C  
ATOM    777  NZ  LYS A  93       3.359 -21.946  10.763  1.00  0.86           N  
ATOM    778  N   LEU A  94      10.791 -22.059   7.697  1.00  0.89           N  
ATOM    779  CA  LEU A  94      11.607 -22.886   6.815  1.00  0.89           C  
ATOM    780  C   LEU A  94      13.086 -22.545   6.965  1.00  0.89           C  
ATOM    781  CB  LEU A  94      11.175 -22.704   5.358  1.00  0.89           C  
ATOM    782  O   LEU A  94      13.945 -23.420   6.833  1.00  0.89           O  
ATOM    783  CG  LEU A  94       9.837 -23.333   4.964  1.00  0.89           C  
ATOM    784  CD1 LEU A  94       9.410 -22.848   3.583  1.00  0.89           C  
ATOM    785  CD2 LEU A  94       9.930 -24.854   4.998  1.00  0.89           C  
ATOM    786  N   TYR A  95      13.361 -21.278   7.168  1.00  0.85           N  
ATOM    787  CA  TYR A  95      14.749 -20.831   7.188  1.00  0.85           C  
ATOM    788  C   TYR A  95      15.105 -20.216   8.536  1.00  0.85           C  
ATOM    789  CB  TYR A  95      15.004 -19.817   6.068  1.00  0.85           C  
ATOM    790  O   TYR A  95      14.296 -19.501   9.132  1.00  0.85           O  
ATOM    791  CG  TYR A  95      14.779 -20.374   4.683  1.00  0.85           C  
ATOM    792  CD1 TYR A  95      15.770 -21.110   4.038  1.00  0.85           C  
ATOM    793  CD2 TYR A  95      13.576 -20.163   4.017  1.00  0.85           C  
ATOM    794  CE1 TYR A  95      15.568 -21.623   2.761  1.00  0.85           C  
ATOM    795  CE2 TYR A  95      13.364 -20.671   2.740  1.00  0.85           C  
ATOM    796  OH  TYR A  95      14.158 -21.905   0.857  1.00  0.85           O  
ATOM    797  CZ  TYR A  95      14.363 -21.399   2.121  1.00  0.85           C  
ATOM    798  N   THR A  96      16.222 -20.684   9.174  1.00  0.73           N  
ATOM    799  CA  THR A  96      16.703 -20.056  10.400  1.00  0.73           C  
ATOM    800  C   THR A  96      17.198 -18.639  10.123  1.00  0.73           C  
ATOM    801  CB  THR A  96      17.833 -20.881  11.043  1.00  0.73           C  
ATOM    802  O   THR A  96      18.111 -18.441   9.320  1.00  0.73           O  
ATOM    803  CG2 THR A  96      18.216 -20.318  12.408  1.00  0.73           C  
ATOM    804  OG1 THR A  96      17.396 -22.236  11.203  1.00  0.73           O  
ATOM    805  N   VAL A  97      16.473 -17.676  10.530  1.00  0.66           N  
ATOM    806  CA  VAL A  97      16.911 -16.294  10.361  1.00  0.66           C  
ATOM    807  C   VAL A  97      17.704 -15.849  11.588  1.00  0.66           C  
ATOM    808  CB  VAL A  97      15.715 -15.344  10.125  1.00  0.66           C  
ATOM    809  O   VAL A  97      17.250 -16.017  12.722  1.00  0.66           O  
ATOM    810  CG1 VAL A  97      16.199 -13.913   9.900  1.00  0.66           C  
ATOM    811  CG2 VAL A  97      14.880 -15.822   8.939  1.00  0.66           C  
ATOM    812  N   THR A  98      19.032 -15.773  11.461  1.00  0.61           N  
ATOM    813  CA  THR A  98      19.803 -15.224  12.571  1.00  0.61           C  
ATOM    814  C   THR A  98      19.623 -13.711  12.659  1.00  0.61           C  
ATOM    815  CB  THR A  98      21.300 -15.558  12.430  1.00  0.61           C  
ATOM    816  O   THR A  98      19.674 -13.014  11.644  1.00  0.61           O  
ATOM    817  CG2 THR A  98      22.026 -15.401  13.762  1.00  0.61           C  
ATOM    818  OG1 THR A  98      21.441 -16.910  11.978  1.00  0.61           O  
ATOM    819  N   ASP A  99      18.975 -13.237  13.730  1.00  0.57           N  
ATOM    820  CA  ASP A  99      18.765 -11.828  14.045  1.00  0.57           C  
ATOM    821  C   ASP A  99      20.069 -11.162  14.479  1.00  0.57           C  
ATOM    822  CB  ASP A  99      17.707 -11.674  15.140  1.00  0.57           C  
ATOM    823  O   ASP A  99      20.677 -11.564  15.473  1.00  0.57           O  
ATOM    824  CG  ASP A  99      16.654 -10.633  14.805  1.00  0.57           C  
ATOM    825  OD1 ASP A  99      16.769  -9.965  13.754  1.00  0.57           O  
ATOM    826  OD2 ASP A  99      15.702 -10.476  15.600  1.00  0.57           O  
ATOM    827  N   GLN A 100      20.988 -11.036  13.642  1.00  0.55           N  
ATOM    828  CA  GLN A 100      22.028 -10.228  14.269  1.00  0.55           C  
ATOM    829  C   GLN A 100      21.604  -8.765  14.368  1.00  0.55           C  
ATOM    830  CB  GLN A 100      23.340 -10.342  13.491  1.00  0.55           C  
ATOM    831  O   GLN A 100      21.101  -8.193  13.399  1.00  0.55           O  
ATOM    832  CG  GLN A 100      23.967 -11.729  13.544  1.00  0.55           C  
ATOM    833  CD  GLN A 100      25.401 -11.744  13.047  1.00  0.55           C  
ATOM    834  NE2 GLN A 100      26.108 -12.837  13.311  1.00  0.55           N  
ATOM    835  OE1 GLN A 100      25.868 -10.781  12.431  1.00  0.55           O  
ATOM    836  N   ILE A 101      20.943  -8.325  15.380  1.00  0.53           N  
ATOM    837  CA  ILE A 101      20.492  -6.980  15.722  1.00  0.53           C  
ATOM    838  C   ILE A 101      21.525  -5.956  15.257  1.00  0.53           C  
ATOM    839  CB  ILE A 101      20.240  -6.837  17.239  1.00  0.53           C  
ATOM    840  O   ILE A 101      22.651  -5.929  15.760  1.00  0.53           O  
ATOM    841  CG1 ILE A 101      19.193  -7.855  17.706  1.00  0.53           C  
ATOM    842  CG2 ILE A 101      19.806  -5.409  17.582  1.00  0.53           C  
ATOM    843  CD1 ILE A 101      19.119  -8.018  19.217  1.00  0.53           C  
ATOM    844  N   ARG A 102      21.846  -5.867  14.045  1.00  0.51           N  
ATOM    845  CA  ARG A 102      22.862  -4.846  13.815  1.00  0.51           C  
ATOM    846  C   ARG A 102      22.263  -3.621  13.133  1.00  0.51           C  
ATOM    847  CB  ARG A 102      24.008  -5.408  12.971  1.00  0.51           C  
ATOM    848  O   ARG A 102      21.438  -3.750  12.226  1.00  0.51           O  
ATOM    849  CG  ARG A 102      25.208  -5.862  13.786  1.00  0.51           C  
ATOM    850  CD  ARG A 102      26.367  -6.287  12.895  1.00  0.51           C  
ATOM    851  NE  ARG A 102      27.253  -7.228  13.576  1.00  0.51           N  
ATOM    852  NH1 ARG A 102      28.930  -7.115  11.990  1.00  0.51           N  
ATOM    853  NH2 ARG A 102      29.173  -8.462  13.829  1.00  0.51           N  
ATOM    854  CZ  ARG A 102      28.450  -7.599  13.130  1.00  0.51           C  
ATOM    855  N   ASN A 103      21.308  -2.873  13.756  1.00  0.55           N  
ATOM    856  CA  ASN A 103      20.986  -1.465  13.548  1.00  0.55           C  
ATOM    857  C   ASN A 103      19.536  -1.280  13.109  1.00  0.55           C  
ATOM    858  CB  ASN A 103      21.935  -0.843  12.521  1.00  0.55           C  
ATOM    859  O   ASN A 103      19.141  -1.756  12.043  1.00  0.55           O  
ATOM    860  CG  ASN A 103      23.248  -0.398  13.134  1.00  0.55           C  
ATOM    861  ND2 ASN A 103      24.248  -0.167  12.292  1.00  0.55           N  
ATOM    862  OD1 ASN A 103      23.363  -0.263  14.355  1.00  0.55           O  
ATOM    863  N   LYS A 104      18.575  -1.227  13.945  1.00  0.57           N  
ATOM    864  CA  LYS A 104      17.148  -0.955  13.796  1.00  0.57           C  
ATOM    865  C   LYS A 104      16.908   0.224  12.859  1.00  0.57           C  
ATOM    866  CB  LYS A 104      16.509  -0.681  15.158  1.00  0.57           C  
ATOM    867  O   LYS A 104      15.816   0.373  12.307  1.00  0.57           O  
ATOM    868  CG  LYS A 104      16.155  -1.938  15.940  1.00  0.57           C  
ATOM    869  CD  LYS A 104      15.370  -1.608  17.203  1.00  0.57           C  
ATOM    870  CE  LYS A 104      15.065  -2.859  18.016  1.00  0.57           C  
ATOM    871  NZ  LYS A 104      14.287  -2.541  19.250  1.00  0.57           N  
ATOM    872  N   THR A 105      18.037   0.766  12.150  1.00  0.61           N  
ATOM    873  CA  THR A 105      17.589   2.010  11.535  1.00  0.61           C  
ATOM    874  C   THR A 105      17.912   2.023  10.043  1.00  0.61           C  
ATOM    875  CB  THR A 105      18.234   3.233  12.213  1.00  0.61           C  
ATOM    876  O   THR A 105      17.525   2.948   9.327  1.00  0.61           O  
ATOM    877  CG2 THR A 105      17.745   3.386  13.649  1.00  0.61           C  
ATOM    878  OG1 THR A 105      19.658   3.072  12.219  1.00  0.61           O  
ATOM    879  N   SER A 106      18.534   0.894   9.586  1.00  0.75           N  
ATOM    880  CA  SER A 106      18.839   1.034   8.166  1.00  0.75           C  
ATOM    881  C   SER A 106      17.751   0.405   7.302  1.00  0.75           C  
ATOM    882  CB  SER A 106      20.191   0.395   7.842  1.00  0.75           C  
ATOM    883  O   SER A 106      17.501  -0.799   7.389  1.00  0.75           O  
ATOM    884  OG  SER A 106      21.236   1.045   8.546  1.00  0.75           O  
ATOM    885  N   PHE A 107      16.918   1.211   6.707  1.00  0.85           N  
ATOM    886  CA  PHE A 107      15.799   0.763   5.886  1.00  0.85           C  
ATOM    887  C   PHE A 107      16.223   0.612   4.430  1.00  0.85           C  
ATOM    888  CB  PHE A 107      14.627   1.743   5.992  1.00  0.85           C  
ATOM    889  O   PHE A 107      15.394   0.713   3.523  1.00  0.85           O  
ATOM    890  CG  PHE A 107      13.940   1.725   7.332  1.00  0.85           C  
ATOM    891  CD1 PHE A 107      13.909   0.566   8.097  1.00  0.85           C  
ATOM    892  CD2 PHE A 107      13.327   2.869   7.826  1.00  0.85           C  
ATOM    893  CE1 PHE A 107      13.274   0.547   9.337  1.00  0.85           C  
ATOM    894  CE2 PHE A 107      12.691   2.858   9.064  1.00  0.85           C  
ATOM    895  CZ  PHE A 107      12.665   1.695   9.817  1.00  0.85           C  
ATOM    896  N   PHE A 108      17.574   0.381   4.192  1.00  0.88           N  
ATOM    897  CA  PHE A 108      18.021   0.185   2.818  1.00  0.88           C  
ATOM    898  C   PHE A 108      19.179  -0.805   2.762  1.00  0.88           C  
ATOM    899  CB  PHE A 108      18.439   1.518   2.191  1.00  0.88           C  
ATOM    900  O   PHE A 108      19.842  -1.051   3.771  1.00  0.88           O  
ATOM    901  CG  PHE A 108      19.721   2.076   2.748  1.00  0.88           C  
ATOM    902  CD1 PHE A 108      19.717   2.837   3.911  1.00  0.88           C  
ATOM    903  CD2 PHE A 108      20.931   1.839   2.109  1.00  0.88           C  
ATOM    904  CE1 PHE A 108      20.902   3.354   4.429  1.00  0.88           C  
ATOM    905  CE2 PHE A 108      22.119   2.352   2.620  1.00  0.88           C  
ATOM    906  CZ  PHE A 108      22.102   3.110   3.780  1.00  0.88           C  
ATOM    907  N   LEU A 109      19.334  -1.355   1.580  1.00  0.88           N  
ATOM    908  CA  LEU A 109      20.448  -2.259   1.312  1.00  0.88           C  
ATOM    909  C   LEU A 109      20.908  -2.140  -0.137  1.00  0.88           C  
ATOM    910  CB  LEU A 109      20.049  -3.706   1.615  1.00  0.88           C  
ATOM    911  O   LEU A 109      20.134  -1.735  -1.007  1.00  0.88           O  
ATOM    912  CG  LEU A 109      18.947  -4.303   0.738  1.00  0.88           C  
ATOM    913  CD1 LEU A 109      19.225  -5.779   0.470  1.00  0.88           C  
ATOM    914  CD2 LEU A 109      17.583  -4.122   1.394  1.00  0.88           C  
ATOM    915  N   PRO A 110      22.272  -2.463  -0.271  1.00  0.89           N  
ATOM    916  CA  PRO A 110      22.696  -2.483  -1.673  1.00  0.89           C  
ATOM    917  C   PRO A 110      22.005  -3.578  -2.482  1.00  0.89           C  
ATOM    918  CB  PRO A 110      24.203  -2.741  -1.581  1.00  0.89           C  
ATOM    919  O   PRO A 110      21.605  -4.604  -1.925  1.00  0.89           O  
ATOM    920  CG  PRO A 110      24.393  -3.435  -0.271  1.00  0.89           C  
ATOM    921  CD  PRO A 110      23.337  -2.952   0.682  1.00  0.89           C  
ATOM    922  N   GLN A 111      21.923  -3.266  -3.691  1.00  0.89           N  
ATOM    923  CA  GLN A 111      21.500  -4.339  -4.585  1.00  0.89           C  
ATOM    924  C   GLN A 111      22.595  -5.390  -4.739  1.00  0.89           C  
ATOM    925  CB  GLN A 111      21.115  -3.777  -5.954  1.00  0.89           C  
ATOM    926  O   GLN A 111      23.784  -5.069  -4.677  1.00  0.89           O  
ATOM    927  CG  GLN A 111      19.949  -2.797  -5.912  1.00  0.89           C  
ATOM    928  CD  GLN A 111      19.369  -2.516  -7.285  1.00  0.89           C  
ATOM    929  NE2 GLN A 111      18.861  -1.303  -7.476  1.00  0.89           N  
ATOM    930  OE1 GLN A 111      19.378  -3.381  -8.166  1.00  0.89           O  
ATOM    931  N   ASN A 112      22.260  -6.661  -4.874  1.00  0.86           N  
ATOM    932  CA  ASN A 112      23.205  -7.703  -5.261  1.00  0.86           C  
ATOM    933  C   ASN A 112      22.649  -8.574  -6.384  1.00  0.86           C  
ATOM    934  CB  ASN A 112      23.576  -8.566  -4.054  1.00  0.86           C  
ATOM    935  O   ASN A 112      21.440  -8.596  -6.618  1.00  0.86           O  
ATOM    936  CG  ASN A 112      22.439  -9.462  -3.605  1.00  0.86           C  
ATOM    937  ND2 ASN A 112      21.755  -9.063  -2.539  1.00  0.86           N  
ATOM    938  OD1 ASN A 112      22.178 -10.505  -4.210  1.00  0.86           O  
ATOM    939  N   PRO A 113      23.517  -9.144  -7.153  1.00  0.92           N  
ATOM    940  CA  PRO A 113      23.101  -9.882  -8.348  1.00  0.92           C  
ATOM    941  C   PRO A 113      22.074 -10.970  -8.042  1.00  0.92           C  
ATOM    942  CB  PRO A 113      24.409 -10.494  -8.857  1.00  0.92           C  
ATOM    943  O   PRO A 113      21.159 -11.201  -8.837  1.00  0.92           O  
ATOM    944  CG  PRO A 113      25.474  -9.546  -8.408  1.00  0.92           C  
ATOM    945  CD  PRO A 113      25.087  -8.996  -7.065  1.00  0.92           C  
ATOM    946  N   GLU A 114      22.169 -11.597  -6.859  1.00  0.93           N  
ATOM    947  CA  GLU A 114      21.209 -12.633  -6.492  1.00  0.93           C  
ATOM    948  C   GLU A 114      19.818 -12.044  -6.276  1.00  0.93           C  
ATOM    949  CB  GLU A 114      21.669 -13.371  -5.232  1.00  0.93           C  
ATOM    950  O   GLU A 114      18.821 -12.611  -6.728  1.00  0.93           O  
ATOM    951  CG  GLU A 114      22.903 -14.236  -5.442  1.00  0.93           C  
ATOM    952  CD  GLU A 114      23.360 -14.946  -4.178  1.00  0.93           C  
ATOM    953  OE1 GLU A 114      24.400 -15.642  -4.215  1.00  0.93           O  
ATOM    954  OE2 GLU A 114      22.673 -14.805  -3.142  1.00  0.93           O  
ATOM    955  N   LEU A 115      19.802 -10.935  -5.574  1.00  0.92           N  
ATOM    956  CA  LEU A 115      18.533 -10.260  -5.323  1.00  0.92           C  
ATOM    957  C   LEU A 115      17.872  -9.842  -6.632  1.00  0.92           C  
ATOM    958  CB  LEU A 115      18.744  -9.035  -4.430  1.00  0.92           C  
ATOM    959  O   LEU A 115      16.680 -10.084  -6.836  1.00  0.92           O  
ATOM    960  CG  LEU A 115      17.520  -8.150  -4.191  1.00  0.92           C  
ATOM    961  CD1 LEU A 115      16.427  -8.940  -3.479  1.00  0.92           C  
ATOM    962  CD2 LEU A 115      17.902  -6.912  -3.387  1.00  0.92           C  
ATOM    963  N   ILE A 116      18.602  -9.334  -7.507  1.00  0.94           N  
ATOM    964  CA  ILE A 116      18.073  -8.850  -8.778  1.00  0.94           C  
ATOM    965  C   ILE A 116      17.527 -10.023  -9.589  1.00  0.94           C  
ATOM    966  CB  ILE A 116      19.150  -8.094  -9.587  1.00  0.94           C  
ATOM    967  O   ILE A 116      16.438  -9.936 -10.163  1.00  0.94           O  
ATOM    968  CG1 ILE A 116      19.544  -6.797  -8.871  1.00  0.94           C  
ATOM    969  CG2 ILE A 116      18.655  -7.806 -11.008  1.00  0.94           C  
ATOM    970  CD1 ILE A 116      20.727  -6.076  -9.502  1.00  0.94           C  
ATOM    971  N   TYR A 117      18.279 -11.046  -9.631  1.00  0.97           N  
ATOM    972  CA  TYR A 117      17.854 -12.240 -10.352  1.00  0.97           C  
ATOM    973  C   TYR A 117      16.527 -12.759  -9.813  1.00  0.97           C  
ATOM    974  CB  TYR A 117      18.921 -13.335 -10.256  1.00  0.97           C  
ATOM    975  O   TYR A 117      15.587 -12.991 -10.577  1.00  0.97           O  
ATOM    976  CG  TYR A 117      18.503 -14.646 -10.877  1.00  0.97           C  
ATOM    977  CD1 TYR A 117      18.031 -15.694 -10.089  1.00  0.97           C  
ATOM    978  CD2 TYR A 117      18.579 -14.840 -12.252  1.00  0.97           C  
ATOM    979  CE1 TYR A 117      17.647 -16.904 -10.656  1.00  0.97           C  
ATOM    980  CE2 TYR A 117      18.198 -16.046 -12.830  1.00  0.97           C  
ATOM    981  OH  TYR A 117      17.354 -18.267 -12.593  1.00  0.97           O  
ATOM    982  CZ  TYR A 117      17.733 -17.071 -12.025  1.00  0.97           C  
ATOM    983  N   CYS A 118      16.423 -12.933  -8.489  1.00  0.96           N  
ATOM    984  CA  CYS A 118      15.213 -13.449  -7.859  1.00  0.96           C  
ATOM    985  C   CYS A 118      14.041 -12.498  -8.067  1.00  0.96           C  
ATOM    986  CB  CYS A 118      15.441 -13.673  -6.364  1.00  0.96           C  
ATOM    987  O   CYS A 118      12.916 -12.936  -8.313  1.00  0.96           O  
ATOM    988  SG  CYS A 118      16.574 -15.030  -5.995  1.00  0.96           S  
ATOM    989  N   TRP A 119      14.353 -11.246  -7.935  1.00  0.97           N  
ATOM    990  CA  TRP A 119      13.332 -10.222  -8.130  1.00  0.97           C  
ATOM    991  C   TRP A 119      12.746 -10.297  -9.536  1.00  0.97           C  
ATOM    992  CB  TRP A 119      13.914  -8.828  -7.880  1.00  0.97           C  
ATOM    993  O   TRP A 119      11.524 -10.307  -9.706  1.00  0.97           O  
ATOM    994  CG  TRP A 119      12.884  -7.740  -7.818  1.00  0.97           C  
ATOM    995  CD1 TRP A 119      12.182  -7.209  -8.864  1.00  0.97           C  
ATOM    996  CD2 TRP A 119      12.444  -7.046  -6.647  1.00  0.97           C  
ATOM    997  CE2 TRP A 119      11.472  -6.107  -7.057  1.00  0.97           C  
ATOM    998  CE3 TRP A 119      12.777  -7.128  -5.288  1.00  0.97           C  
ATOM    999  NE1 TRP A 119      11.331  -6.227  -8.414  1.00  0.97           N  
ATOM   1000  CH2 TRP A 119      11.173  -5.356  -4.833  1.00  0.97           C  
ATOM   1001  CZ2 TRP A 119      10.829  -5.256  -6.156  1.00  0.97           C  
ATOM   1002  CZ3 TRP A 119      12.136  -6.279  -4.393  1.00  0.97           C  
ATOM   1003  N   GLU A 120      13.527 -10.416 -10.569  1.00  0.98           N  
ATOM   1004  CA  GLU A 120      13.077 -10.469 -11.957  1.00  0.98           C  
ATOM   1005  C   GLU A 120      12.246 -11.721 -12.221  1.00  0.98           C  
ATOM   1006  CB  GLU A 120      14.272 -10.420 -12.912  1.00  0.98           C  
ATOM   1007  O   GLU A 120      11.242 -11.668 -12.935  1.00  0.98           O  
ATOM   1008  CG  GLU A 120      14.996  -9.081 -12.924  1.00  0.98           C  
ATOM   1009  CD  GLU A 120      14.096  -7.917 -13.306  1.00  0.98           C  
ATOM   1010  OE1 GLU A 120      14.290  -6.800 -12.774  1.00  0.98           O  
ATOM   1011  OE2 GLU A 120      13.190  -8.123 -14.144  1.00  0.98           O  
ATOM   1012  N   GLN A 121      12.639 -12.805 -11.666  1.00  0.98           N  
ATOM   1013  CA  GLN A 121      11.877 -14.040 -11.816  1.00  0.98           C  
ATOM   1014  C   GLN A 121      10.498 -13.918 -11.172  1.00  0.98           C  
ATOM   1015  CB  GLN A 121      12.638 -15.218 -11.206  1.00  0.98           C  
ATOM   1016  O   GLN A 121       9.498 -14.350 -11.749  1.00  0.98           O  
ATOM   1017  CG  GLN A 121      13.968 -15.510 -11.886  1.00  0.98           C  
ATOM   1018  CD  GLN A 121      13.824 -15.749 -13.378  1.00  0.98           C  
ATOM   1019  NE2 GLN A 121      14.620 -15.040 -14.171  1.00  0.98           N  
ATOM   1020  OE1 GLN A 121      13.006 -16.565 -13.813  1.00  0.98           O  
ATOM   1021  N   LEU A 122      10.534 -13.317  -9.987  1.00  0.98           N  
ATOM   1022  CA  LEU A 122       9.266 -13.116  -9.294  1.00  0.98           C  
ATOM   1023  C   LEU A 122       8.357 -12.181 -10.085  1.00  0.98           C  
ATOM   1024  CB  LEU A 122       9.505 -12.549  -7.893  1.00  0.98           C  
ATOM   1025  O   LEU A 122       7.171 -12.468 -10.266  1.00  0.98           O  
ATOM   1026  CG  LEU A 122       8.257 -12.177  -7.090  1.00  0.98           C  
ATOM   1027  CD1 LEU A 122       7.338 -13.386  -6.949  1.00  0.98           C  
ATOM   1028  CD2 LEU A 122       8.645 -11.632  -5.720  1.00  0.98           C  
ATOM   1029  N   LYS A 123       8.907 -11.153 -10.514  1.00  0.97           N  
ATOM   1030  CA  LYS A 123       8.143 -10.191 -11.302  1.00  0.97           C  
ATOM   1031  C   LYS A 123       7.522 -10.854 -12.528  1.00  0.97           C  
ATOM   1032  CB  LYS A 123       9.033  -9.023 -11.733  1.00  0.97           C  
ATOM   1033  O   LYS A 123       6.343 -10.644 -12.824  1.00  0.97           O  
ATOM   1034  CG  LYS A 123       8.290  -7.917 -12.467  1.00  0.97           C  
ATOM   1035  CD  LYS A 123       9.217  -6.762 -12.824  1.00  0.97           C  
ATOM   1036  CE  LYS A 123       8.494  -5.693 -13.631  1.00  0.97           C  
ATOM   1037  NZ  LYS A 123       9.402  -4.564 -13.994  1.00  0.97           N  
ATOM   1038  N   THR A 124       8.294 -11.570 -13.248  1.00  0.97           N  
ATOM   1039  CA  THR A 124       7.823 -12.264 -14.442  1.00  0.97           C  
ATOM   1040  C   THR A 124       6.687 -13.222 -14.099  1.00  0.97           C  
ATOM   1041  CB  THR A 124       8.965 -13.040 -15.123  1.00  0.97           C  
ATOM   1042  O   THR A 124       5.689 -13.293 -14.818  1.00  0.97           O  
ATOM   1043  CG2 THR A 124       8.461 -13.802 -16.345  1.00  0.97           C  
ATOM   1044  OG1 THR A 124       9.983 -12.119 -15.534  1.00  0.97           O  
ATOM   1045  N   SER A 125       6.853 -13.935 -13.032  1.00  0.97           N  
ATOM   1046  CA  SER A 125       5.835 -14.895 -12.617  1.00  0.97           C  
ATOM   1047  C   SER A 125       4.517 -14.198 -12.297  1.00  0.97           C  
ATOM   1048  CB  SER A 125       6.310 -15.689 -11.400  1.00  0.97           C  
ATOM   1049  O   SER A 125       3.443 -14.715 -12.611  1.00  0.97           O  
ATOM   1050  OG  SER A 125       6.205 -14.912 -10.219  1.00  0.97           O  
ATOM   1051  N   VAL A 126       4.584 -13.045 -11.638  1.00  0.95           N  
ATOM   1052  CA  VAL A 126       3.390 -12.285 -11.281  1.00  0.95           C  
ATOM   1053  C   VAL A 126       2.724 -11.745 -12.546  1.00  0.95           C  
ATOM   1054  CB  VAL A 126       3.723 -11.124 -10.318  1.00  0.95           C  
ATOM   1055  O   VAL A 126       1.509 -11.868 -12.715  1.00  0.95           O  
ATOM   1056  CG1 VAL A 126       2.515 -10.205 -10.142  1.00  0.95           C  
ATOM   1057  CG2 VAL A 126       4.185 -11.668  -8.967  1.00  0.95           C  
ATOM   1058  N   SER A 127       3.455 -11.233 -13.441  1.00  0.94           N  
ATOM   1059  CA  SER A 127       2.939 -10.654 -14.677  1.00  0.94           C  
ATOM   1060  C   SER A 127       2.309 -11.720 -15.566  1.00  0.94           C  
ATOM   1061  CB  SER A 127       4.053  -9.936 -15.440  1.00  0.94           C  
ATOM   1062  O   SER A 127       1.317 -11.459 -16.251  1.00  0.94           O  
ATOM   1063  OG  SER A 127       4.979 -10.868 -15.973  1.00  0.94           O  
ATOM   1064  N   ARG A 128       2.831 -12.897 -15.535  1.00  0.96           N  
ATOM   1065  CA  ARG A 128       2.365 -13.981 -16.393  1.00  0.96           C  
ATOM   1066  C   ARG A 128       1.227 -14.752 -15.732  1.00  0.96           C  
ATOM   1067  CB  ARG A 128       3.515 -14.933 -16.730  1.00  0.96           C  
ATOM   1068  O   ARG A 128       0.653 -15.661 -16.336  1.00  0.96           O  
ATOM   1069  CG  ARG A 128       4.627 -14.290 -17.544  1.00  0.96           C  
ATOM   1070  CD  ARG A 128       4.275 -14.220 -19.024  1.00  0.96           C  
ATOM   1071  NE  ARG A 128       5.433 -13.859 -19.837  1.00  0.96           N  
ATOM   1072  NH1 ARG A 128       4.303 -13.937 -21.850  1.00  0.96           N  
ATOM   1073  NH2 ARG A 128       6.531 -13.401 -21.801  1.00  0.96           N  
ATOM   1074  CZ  ARG A 128       5.419 -13.733 -21.161  1.00  0.96           C  
ATOM   1075  N   GLY A 129       0.976 -14.430 -14.506  1.00  0.93           N  
ATOM   1076  CA  GLY A 129      -0.130 -15.052 -13.794  1.00  0.93           C  
ATOM   1077  C   GLY A 129       0.145 -16.493 -13.407  1.00  0.93           C  
ATOM   1078  O   GLY A 129      -0.740 -17.346 -13.499  1.00  0.93           O  
ATOM   1079  N   PHE A 130       1.411 -16.821 -13.136  1.00  0.95           N  
ATOM   1080  CA  PHE A 130       1.731 -18.166 -12.673  1.00  0.95           C  
ATOM   1081  C   PHE A 130       1.047 -18.457 -11.342  1.00  0.95           C  
ATOM   1082  CB  PHE A 130       3.246 -18.343 -12.534  1.00  0.95           C  
ATOM   1083  O   PHE A 130       0.519 -17.549 -10.698  1.00  0.95           O  
ATOM   1084  CG  PHE A 130       3.977 -18.368 -13.850  1.00  0.95           C  
ATOM   1085  CD1 PHE A 130       3.278 -18.466 -15.047  1.00  0.95           C  
ATOM   1086  CD2 PHE A 130       5.363 -18.293 -13.889  1.00  0.95           C  
ATOM   1087  CE1 PHE A 130       3.952 -18.489 -16.266  1.00  0.95           C  
ATOM   1088  CE2 PHE A 130       6.043 -18.316 -15.103  1.00  0.95           C  
ATOM   1089  CZ  PHE A 130       5.336 -18.415 -16.290  1.00  0.95           C  
ATOM   1090  N   SER A 131       1.091 -19.703 -10.916  1.00  0.95           N  
ATOM   1091  CA  SER A 131       0.394 -20.124  -9.705  1.00  0.95           C  
ATOM   1092  C   SER A 131       0.914 -19.379  -8.480  1.00  0.95           C  
ATOM   1093  CB  SER A 131       0.544 -21.632  -9.496  1.00  0.95           C  
ATOM   1094  O   SER A 131       2.081 -18.985  -8.436  1.00  0.95           O  
ATOM   1095  OG  SER A 131       1.876 -21.960  -9.141  1.00  0.95           O  
ATOM   1096  N   THR A 132       0.043 -19.234  -7.451  1.00  0.94           N  
ATOM   1097  CA  THR A 132       0.394 -18.569  -6.201  1.00  0.94           C  
ATOM   1098  C   THR A 132       1.567 -19.272  -5.525  1.00  0.94           C  
ATOM   1099  CB  THR A 132      -0.806 -18.524  -5.237  1.00  0.94           C  
ATOM   1100  O   THR A 132       2.461 -18.619  -4.982  1.00  0.94           O  
ATOM   1101  CG2 THR A 132      -0.431 -17.847  -3.923  1.00  0.94           C  
ATOM   1102  OG1 THR A 132      -1.877 -17.795  -5.849  1.00  0.94           O  
ATOM   1103  N   LYS A 133       1.572 -20.537  -5.573  1.00  0.94           N  
ATOM   1104  CA  LYS A 133       2.634 -21.311  -4.937  1.00  0.94           C  
ATOM   1105  C   LYS A 133       3.989 -21.010  -5.573  1.00  0.94           C  
ATOM   1106  CB  LYS A 133       2.335 -22.808  -5.024  1.00  0.94           C  
ATOM   1107  O   LYS A 133       4.992 -20.872  -4.871  1.00  0.94           O  
ATOM   1108  CG  LYS A 133       1.233 -23.275  -4.085  1.00  0.94           C  
ATOM   1109  CD  LYS A 133       1.014 -24.779  -4.183  1.00  0.94           C  
ATOM   1110  CE  LYS A 133      -0.127 -25.239  -3.286  1.00  0.94           C  
ATOM   1111  NZ  LYS A 133      -0.375 -26.706  -3.413  1.00  0.94           N  
ATOM   1112  N   ILE A 134       3.992 -20.952  -6.901  1.00  0.96           N  
ATOM   1113  CA  ILE A 134       5.227 -20.627  -7.606  1.00  0.96           C  
ATOM   1114  C   ILE A 134       5.681 -19.218  -7.230  1.00  0.96           C  
ATOM   1115  CB  ILE A 134       5.052 -20.742  -9.137  1.00  0.96           C  
ATOM   1116  O   ILE A 134       6.862 -18.992  -6.955  1.00  0.96           O  
ATOM   1117  CG1 ILE A 134       4.892 -22.211  -9.547  1.00  0.96           C  
ATOM   1118  CG2 ILE A 134       6.233 -20.095  -9.866  1.00  0.96           C  
ATOM   1119  CD1 ILE A 134       6.134 -23.059  -9.307  1.00  0.96           C  
ATOM   1120  N   GLN A 135       4.816 -18.277  -7.224  1.00  0.97           N  
ATOM   1121  CA  GLN A 135       5.141 -16.901  -6.866  1.00  0.97           C  
ATOM   1122  C   GLN A 135       5.701 -16.819  -5.449  1.00  0.97           C  
ATOM   1123  CB  GLN A 135       3.907 -16.006  -6.995  1.00  0.97           C  
ATOM   1124  O   GLN A 135       6.684 -16.115  -5.204  1.00  0.97           O  
ATOM   1125  CG  GLN A 135       3.414 -15.841  -8.426  1.00  0.97           C  
ATOM   1126  CD  GLN A 135       2.099 -15.089  -8.511  1.00  0.97           C  
ATOM   1127  NE2 GLN A 135       1.544 -14.998  -9.715  1.00  0.97           N  
ATOM   1128  OE1 GLN A 135       1.584 -14.596  -7.502  1.00  0.97           O  
ATOM   1129  N   GLU A 136       5.067 -17.500  -4.535  1.00  0.95           N  
ATOM   1130  CA  GLU A 136       5.505 -17.508  -3.143  1.00  0.95           C  
ATOM   1131  C   GLU A 136       6.901 -18.109  -3.007  1.00  0.95           C  
ATOM   1132  CB  GLU A 136       4.512 -18.281  -2.271  1.00  0.95           C  
ATOM   1133  O   GLU A 136       7.725 -17.610  -2.238  1.00  0.95           O  
ATOM   1134  CG  GLU A 136       3.189 -17.560  -2.058  1.00  0.95           C  
ATOM   1135  CD  GLU A 136       2.206 -18.349  -1.209  1.00  0.95           C  
ATOM   1136  OE1 GLU A 136       1.172 -17.780  -0.791  1.00  0.95           O  
ATOM   1137  OE2 GLU A 136       2.472 -19.546  -0.958  1.00  0.95           O  
ATOM   1138  N   HIS A 137       7.068 -19.215  -3.720  1.00  0.95           N  
ATOM   1139  CA  HIS A 137       8.389 -19.835  -3.712  1.00  0.95           C  
ATOM   1140  C   HIS A 137       9.453 -18.869  -4.223  1.00  0.95           C  
ATOM   1141  CB  HIS A 137       8.388 -21.109  -4.558  1.00  0.95           C  
ATOM   1142  O   HIS A 137      10.530 -18.756  -3.632  1.00  0.95           O  
ATOM   1143  CG  HIS A 137       9.728 -21.765  -4.658  1.00  0.95           C  
ATOM   1144  CD2 HIS A 137      10.654 -21.750  -5.646  1.00  0.95           C  
ATOM   1145  ND1 HIS A 137      10.248 -22.552  -3.653  1.00  0.95           N  
ATOM   1146  CE1 HIS A 137      11.439 -22.994  -4.021  1.00  0.95           C  
ATOM   1147  NE2 HIS A 137      11.709 -22.522  -5.226  1.00  0.95           N  
ATOM   1148  N   LEU A 138       9.212 -18.217  -5.291  1.00  0.96           N  
ATOM   1149  CA  LEU A 138      10.156 -17.258  -5.854  1.00  0.96           C  
ATOM   1150  C   LEU A 138      10.371 -16.085  -4.903  1.00  0.96           C  
ATOM   1151  CB  LEU A 138       9.657 -16.746  -7.208  1.00  0.96           C  
ATOM   1152  O   LEU A 138      11.486 -15.570  -4.789  1.00  0.96           O  
ATOM   1153  CG  LEU A 138       9.652 -17.758  -8.355  1.00  0.96           C  
ATOM   1154  CD1 LEU A 138       8.978 -17.161  -9.586  1.00  0.96           C  
ATOM   1155  CD2 LEU A 138      11.074 -18.203  -8.682  1.00  0.96           C  
ATOM   1156  N   ALA A 139       9.316 -15.612  -4.252  1.00  0.96           N  
ATOM   1157  CA  ALA A 139       9.437 -14.562  -3.245  1.00  0.96           C  
ATOM   1158  C   ALA A 139      10.380 -14.984  -2.122  1.00  0.96           C  
ATOM   1159  CB  ALA A 139       8.064 -14.208  -2.677  1.00  0.96           C  
ATOM   1160  O   ALA A 139      11.100 -14.154  -1.562  1.00  0.96           O  
ATOM   1161  N   MET A 140      10.339 -16.256  -1.783  1.00  0.93           N  
ATOM   1162  CA  MET A 140      11.263 -16.772  -0.777  1.00  0.93           C  
ATOM   1163  C   MET A 140      12.710 -16.555  -1.207  1.00  0.93           C  
ATOM   1164  CB  MET A 140      11.009 -18.259  -0.524  1.00  0.93           C  
ATOM   1165  O   MET A 140      13.572 -16.265  -0.375  1.00  0.93           O  
ATOM   1166  CG  MET A 140       9.722 -18.541   0.232  1.00  0.93           C  
ATOM   1167  SD  MET A 140       9.385 -20.337   0.401  1.00  0.93           S  
ATOM   1168  CE  MET A 140       7.818 -20.284   1.315  1.00  0.93           C  
ATOM   1169  N   GLY A 141      12.977 -16.779  -2.480  1.00  0.94           N  
ATOM   1170  CA  GLY A 141      14.297 -16.480  -3.012  1.00  0.94           C  
ATOM   1171  C   GLY A 141      14.722 -15.042  -2.782  1.00  0.94           C  
ATOM   1172  O   GLY A 141      15.873 -14.778  -2.430  1.00  0.94           O  
ATOM   1173  N   VAL A 142      13.785 -14.125  -2.975  1.00  0.94           N  
ATOM   1174  CA  VAL A 142      14.055 -12.714  -2.720  1.00  0.94           C  
ATOM   1175  C   VAL A 142      14.427 -12.516  -1.252  1.00  0.94           C  
ATOM   1176  CB  VAL A 142      12.843 -11.828  -3.087  1.00  0.94           C  
ATOM   1177  O   VAL A 142      15.434 -11.876  -0.941  1.00  0.94           O  
ATOM   1178  CG1 VAL A 142      13.047 -10.399  -2.585  1.00  0.94           C  
ATOM   1179  CG2 VAL A 142      12.612 -11.840  -4.597  1.00  0.94           C  
ATOM   1180  N   LEU A 143      13.674 -13.076  -0.390  1.00  0.91           N  
ATOM   1181  CA  LEU A 143      13.903 -12.944   1.045  1.00  0.91           C  
ATOM   1182  C   LEU A 143      15.251 -13.542   1.437  1.00  0.91           C  
ATOM   1183  CB  LEU A 143      12.781 -13.626   1.832  1.00  0.91           C  
ATOM   1184  O   LEU A 143      15.965 -12.980   2.271  1.00  0.91           O  
ATOM   1185  CG  LEU A 143      11.413 -12.944   1.792  1.00  0.91           C  
ATOM   1186  CD1 LEU A 143      10.360 -13.827   2.454  1.00  0.91           C  
ATOM   1187  CD2 LEU A 143      11.476 -11.579   2.469  1.00  0.91           C  
ATOM   1188  N   LEU A 144      15.631 -14.671   0.902  1.00  0.90           N  
ATOM   1189  CA  LEU A 144      16.919 -15.298   1.176  1.00  0.90           C  
ATOM   1190  C   LEU A 144      18.067 -14.395   0.738  1.00  0.90           C  
ATOM   1191  CB  LEU A 144      17.019 -16.651   0.467  1.00  0.90           C  
ATOM   1192  O   LEU A 144      19.106 -14.338   1.401  1.00  0.90           O  
ATOM   1193  CG  LEU A 144      16.288 -17.820   1.130  1.00  0.90           C  
ATOM   1194  CD1 LEU A 144      16.209 -19.006   0.174  1.00  0.90           C  
ATOM   1195  CD2 LEU A 144      16.982 -18.218   2.428  1.00  0.90           C  
ATOM   1196  N   SER A 145      17.822 -13.759  -0.356  1.00  0.89           N  
ATOM   1197  CA  SER A 145      18.875 -12.899  -0.887  1.00  0.89           C  
ATOM   1198  C   SER A 145      19.100 -11.684   0.007  1.00  0.89           C  
ATOM   1199  CB  SER A 145      18.530 -12.441  -2.305  1.00  0.89           C  
ATOM   1200  O   SER A 145      20.157 -11.053  -0.049  1.00  0.89           O  
ATOM   1201  OG  SER A 145      17.482 -11.487  -2.284  1.00  0.89           O  
ATOM   1202  N   LEU A 146      18.079 -11.327   0.874  1.00  0.85           N  
ATOM   1203  CA  LEU A 146      18.209 -10.210   1.804  1.00  0.85           C  
ATOM   1204  C   LEU A 146      19.119 -10.577   2.971  1.00  0.85           C  
ATOM   1205  CB  LEU A 146      16.834  -9.785   2.327  1.00  0.85           C  
ATOM   1206  O   LEU A 146      19.701  -9.698   3.610  1.00  0.85           O  
ATOM   1207  CG  LEU A 146      15.852  -9.242   1.288  1.00  0.85           C  
ATOM   1208  CD1 LEU A 146      14.526  -8.881   1.951  1.00  0.85           C  
ATOM   1209  CD2 LEU A 146      16.444  -8.032   0.573  1.00  0.85           C  
ATOM   1210  N   GLY A 147      19.127 -11.867   3.377  1.00  0.74           N  
ATOM   1211  CA  GLY A 147      19.880 -12.382   4.510  1.00  0.74           C  
ATOM   1212  C   GLY A 147      21.371 -12.121   4.403  1.00  0.74           C  
ATOM   1213  O   GLY A 147      22.064 -12.027   5.418  1.00  0.74           O  
ATOM   1214  N   VAL A 148      21.810 -11.980   3.187  1.00  0.66           N  
ATOM   1215  CA  VAL A 148      23.229 -11.693   2.999  1.00  0.66           C  
ATOM   1216  C   VAL A 148      23.584 -10.375   3.683  1.00  0.66           C  
ATOM   1217  CB  VAL A 148      23.602 -11.633   1.501  1.00  0.66           C  
ATOM   1218  O   VAL A 148      24.693 -10.216   4.200  1.00  0.66           O  
ATOM   1219  CG1 VAL A 148      25.058 -11.208   1.323  1.00  0.66           C  
ATOM   1220  CG2 VAL A 148      23.351 -12.985   0.835  1.00  0.66           C  
ATOM   1221  N   ASN A 149      22.491  -9.568   3.971  1.00  0.66           N  
ATOM   1222  CA  ASN A 149      22.746  -8.242   4.524  1.00  0.66           C  
ATOM   1223  C   ASN A 149      22.293  -8.144   5.978  1.00  0.66           C  
ATOM   1224  CB  ASN A 149      22.057  -7.167   3.680  1.00  0.66           C  
ATOM   1225  O   ASN A 149      22.382  -7.079   6.590  1.00  0.66           O  
ATOM   1226  CG  ASN A 149      22.653  -7.044   2.291  1.00  0.66           C  
ATOM   1227  ND2 ASN A 149      21.846  -7.316   1.273  1.00  0.66           N  
ATOM   1228  OD1 ASN A 149      23.830  -6.709   2.135  1.00  0.66           O  
ATOM   1229  N   HIS A 150      21.753  -9.276   6.526  1.00  0.67           N  
ATOM   1230  CA  HIS A 150      21.325  -9.364   7.918  1.00  0.67           C  
ATOM   1231  C   HIS A 150      20.225  -8.352   8.221  1.00  0.67           C  
ATOM   1232  CB  HIS A 150      22.511  -9.147   8.858  1.00  0.67           C  
ATOM   1233  O   HIS A 150      20.243  -7.704   9.270  1.00  0.67           O  
ATOM   1234  CG  HIS A 150      23.645 -10.093   8.623  1.00  0.67           C  
ATOM   1235  CD2 HIS A 150      24.885  -9.888   8.121  1.00  0.67           C  
ATOM   1236  ND1 HIS A 150      23.564 -11.438   8.914  1.00  0.67           N  
ATOM   1237  CE1 HIS A 150      24.710 -12.020   8.601  1.00  0.67           C  
ATOM   1238  NE2 HIS A 150      25.528 -11.101   8.118  1.00  0.67           N  
ATOM   1239  N   VAL A 151      19.269  -8.048   7.262  1.00  0.68           N  
ATOM   1240  CA  VAL A 151      18.209  -7.063   7.449  1.00  0.68           C  
ATOM   1241  C   VAL A 151      16.862  -7.770   7.579  1.00  0.68           C  
ATOM   1242  CB  VAL A 151      18.167  -6.046   6.287  1.00  0.68           C  
ATOM   1243  O   VAL A 151      15.811  -7.125   7.569  1.00  0.68           O  
ATOM   1244  CG1 VAL A 151      19.397  -5.140   6.317  1.00  0.68           C  
ATOM   1245  CG2 VAL A 151      18.067  -6.772   4.947  1.00  0.68           C  
ATOM   1246  N   ASN A 152      16.817  -9.036   7.725  1.00  0.68           N  
ATOM   1247  CA  ASN A 152      15.581  -9.812   7.737  1.00  0.68           C  
ATOM   1248  C   ASN A 152      14.699  -9.442   8.926  1.00  0.68           C  
ATOM   1249  CB  ASN A 152      15.888 -11.311   7.749  1.00  0.68           C  
ATOM   1250  O   ASN A 152      13.471  -9.501   8.836  1.00  0.68           O  
ATOM   1251  CG  ASN A 152      16.465 -11.799   6.435  1.00  0.68           C  
ATOM   1252  ND2 ASN A 152      17.263 -12.859   6.495  1.00  0.68           N  
ATOM   1253  OD1 ASN A 152      16.197 -11.228   5.375  1.00  0.68           O  
ATOM   1254  N   HIS A 153      15.402  -8.953   9.946  1.00  0.71           N  
ATOM   1255  CA  HIS A 153      14.668  -8.713  11.184  1.00  0.71           C  
ATOM   1256  C   HIS A 153      13.669  -7.574  11.020  1.00  0.71           C  
ATOM   1257  CB  HIS A 153      15.635  -8.404  12.328  1.00  0.71           C  
ATOM   1258  O   HIS A 153      12.662  -7.519  11.730  1.00  0.71           O  
ATOM   1259  CG  HIS A 153      16.370  -7.112  12.159  1.00  0.71           C  
ATOM   1260  CD2 HIS A 153      16.194  -5.906  12.748  1.00  0.71           C  
ATOM   1261  ND1 HIS A 153      17.429  -6.966  11.290  1.00  0.71           N  
ATOM   1262  CE1 HIS A 153      17.875  -5.723  11.353  1.00  0.71           C  
ATOM   1263  NE2 HIS A 153      17.143  -5.059  12.230  1.00  0.71           N  
ATOM   1264  N   LEU A 154      13.993  -6.620  10.079  1.00  0.71           N  
ATOM   1265  CA  LEU A 154      13.128  -5.460   9.891  1.00  0.71           C  
ATOM   1266  C   LEU A 154      11.830  -5.858   9.196  1.00  0.71           C  
ATOM   1267  CB  LEU A 154      13.847  -4.382   9.076  1.00  0.71           C  
ATOM   1268  O   LEU A 154      10.776  -5.274   9.458  1.00  0.71           O  
ATOM   1269  CG  LEU A 154      15.044  -3.709   9.749  1.00  0.71           C  
ATOM   1270  CD1 LEU A 154      15.754  -2.784   8.766  1.00  0.71           C  
ATOM   1271  CD2 LEU A 154      14.598  -2.939  10.988  1.00  0.71           C  
ATOM   1272  N   LEU A 155      11.985  -6.857   8.373  1.00  0.73           N  
ATOM   1273  CA  LEU A 155      10.816  -7.303   7.624  1.00  0.73           C  
ATOM   1274  C   LEU A 155      10.073  -8.401   8.379  1.00  0.73           C  
ATOM   1275  CB  LEU A 155      11.228  -7.809   6.239  1.00  0.73           C  
ATOM   1276  O   LEU A 155       8.849  -8.509   8.279  1.00  0.73           O  
ATOM   1277  CG  LEU A 155      11.725  -6.753   5.251  1.00  0.73           C  
ATOM   1278  CD1 LEU A 155      12.243  -7.418   3.980  1.00  0.73           C  
ATOM   1279  CD2 LEU A 155      10.615  -5.759   4.927  1.00  0.73           C  
ATOM   1280  N   LEU A 156      10.848  -9.067   9.308  1.00  0.69           N  
ATOM   1281  CA  LEU A 156      10.312 -10.311   9.850  1.00  0.69           C  
ATOM   1282  C   LEU A 156       9.798 -10.109  11.271  1.00  0.69           C  
ATOM   1283  CB  LEU A 156      11.381 -11.407   9.832  1.00  0.69           C  
ATOM   1284  O   LEU A 156       9.331 -11.056  11.907  1.00  0.69           O  
ATOM   1285  CG  LEU A 156      11.945 -11.783   8.461  1.00  0.69           C  
ATOM   1286  CD1 LEU A 156      13.014 -12.861   8.604  1.00  0.69           C  
ATOM   1287  CD2 LEU A 156      10.828 -12.249   7.533  1.00  0.69           C  
ATOM   1288  N   SER A 157       9.986  -8.861  11.820  1.00  0.68           N  
ATOM   1289  CA  SER A 157       9.599  -8.603  13.203  1.00  0.68           C  
ATOM   1290  C   SER A 157       8.085  -8.472  13.339  1.00  0.68           C  
ATOM   1291  CB  SER A 157      10.277  -7.334  13.722  1.00  0.68           C  
ATOM   1292  O   SER A 157       7.553  -8.487  14.451  1.00  0.68           O  
ATOM   1293  OG  SER A 157      11.674  -7.380  13.491  1.00  0.68           O  
ATOM   1294  N   TYR A 158       7.406  -8.585  12.224  1.00  0.65           N  
ATOM   1295  CA  TYR A 158       5.957  -8.434  12.297  1.00  0.65           C  
ATOM   1296  C   TYR A 158       5.276  -9.788  12.462  1.00  0.65           C  
ATOM   1297  CB  TYR A 158       5.425  -7.732  11.044  1.00  0.65           C  
ATOM   1298  O   TYR A 158       5.696 -10.779  11.860  1.00  0.65           O  
ATOM   1299  CG  TYR A 158       4.080  -7.076  11.241  1.00  0.65           C  
ATOM   1300  CD1 TYR A 158       2.922  -7.643  10.713  1.00  0.65           C  
ATOM   1301  CD2 TYR A 158       3.964  -5.888  11.955  1.00  0.65           C  
ATOM   1302  CE1 TYR A 158       1.681  -7.041  10.890  1.00  0.65           C  
ATOM   1303  CE2 TYR A 158       2.728  -5.277  12.138  1.00  0.65           C  
ATOM   1304  OH  TYR A 158       0.368  -5.259  11.782  1.00  0.65           O  
ATOM   1305  CZ  TYR A 158       1.594  -5.860  11.603  1.00  0.65           C  
ATOM   1306  N   SER A 159       4.282  -9.845  13.475  1.00  0.62           N  
ATOM   1307  CA  SER A 159       3.648 -11.119  13.797  1.00  0.62           C  
ATOM   1308  C   SER A 159       2.209 -11.163  13.294  1.00  0.62           C  
ATOM   1309  CB  SER A 159       3.677 -11.367  15.306  1.00  0.62           C  
ATOM   1310  O   SER A 159       1.500 -10.156  13.335  1.00  0.62           O  
ATOM   1311  OG  SER A 159       2.632 -10.660  15.952  1.00  0.62           O  
ATOM   1312  N   LYS A 160       1.843 -12.273  12.546  1.00  0.62           N  
ATOM   1313  CA  LYS A 160       0.461 -12.619  12.227  1.00  0.62           C  
ATOM   1314  C   LYS A 160      -0.427 -12.536  13.466  1.00  0.62           C  
ATOM   1315  CB  LYS A 160       0.384 -14.020  11.620  1.00  0.62           C  
ATOM   1316  O   LYS A 160      -1.640 -12.348  13.355  1.00  0.62           O  
ATOM   1317  CG  LYS A 160      -0.970 -14.359  11.013  1.00  0.62           C  
ATOM   1318  CD  LYS A 160      -0.964 -15.739  10.369  1.00  0.62           C  
ATOM   1319  CE  LYS A 160      -2.336 -16.107   9.820  1.00  0.62           C  
ATOM   1320  NZ  LYS A 160      -2.337 -17.462   9.194  1.00  0.62           N  
ATOM   1321  N   GLN A 161       0.210 -12.468  14.585  1.00  0.66           N  
ATOM   1322  CA  GLN A 161      -0.611 -12.581  15.785  1.00  0.66           C  
ATOM   1323  C   GLN A 161      -1.133 -11.216  16.225  1.00  0.66           C  
ATOM   1324  CB  GLN A 161       0.182 -13.231  16.920  1.00  0.66           C  
ATOM   1325  O   GLN A 161      -2.038 -11.130  17.058  1.00  0.66           O  
ATOM   1326  CG  GLN A 161       0.515 -14.696  16.677  1.00  0.66           C  
ATOM   1327  CD  GLN A 161       1.240 -15.335  17.847  1.00  0.66           C  
ATOM   1328  NE2 GLN A 161       1.654 -16.586  17.676  1.00  0.66           N  
ATOM   1329  OE1 GLN A 161       1.427 -14.710  18.895  1.00  0.66           O  
ATOM   1330  N   SER A 162      -0.590 -10.186  15.505  1.00  0.83           N  
ATOM   1331  CA  SER A 162      -1.144  -8.895  15.899  1.00  0.83           C  
ATOM   1332  C   SER A 162      -2.565  -8.719  15.374  1.00  0.83           C  
ATOM   1333  CB  SER A 162      -0.260  -7.754  15.393  1.00  0.83           C  
ATOM   1334  O   SER A 162      -2.858  -9.074  14.230  1.00  0.83           O  
ATOM   1335  OG  SER A 162      -0.962  -6.524  15.419  1.00  0.83           O  
ATOM   1336  N   LEU A 163      -3.456  -8.352  16.234  1.00  0.90           N  
ATOM   1337  CA  LEU A 163      -4.840  -8.090  15.855  1.00  0.90           C  
ATOM   1338  C   LEU A 163      -4.910  -7.070  14.723  1.00  0.90           C  
ATOM   1339  CB  LEU A 163      -5.640  -7.588  17.060  1.00  0.90           C  
ATOM   1340  O   LEU A 163      -5.703  -7.224  13.792  1.00  0.90           O  
ATOM   1341  CG  LEU A 163      -7.127  -7.318  16.822  1.00  0.90           C  
ATOM   1342  CD1 LEU A 163      -7.834  -8.596  16.383  1.00  0.90           C  
ATOM   1343  CD2 LEU A 163      -7.775  -6.748  18.079  1.00  0.90           C  
ATOM   1344  N   ILE A 164      -4.114  -6.079  14.635  1.00  0.90           N  
ATOM   1345  CA  ILE A 164      -4.090  -5.042  13.609  1.00  0.90           C  
ATOM   1346  C   ILE A 164      -3.719  -5.659  12.262  1.00  0.90           C  
ATOM   1347  CB  ILE A 164      -3.101  -3.911  13.971  1.00  0.90           C  
ATOM   1348  O   ILE A 164      -4.383  -5.408  11.253  1.00  0.90           O  
ATOM   1349  CG1 ILE A 164      -3.604  -3.134  15.192  1.00  0.90           C  
ATOM   1350  CG2 ILE A 164      -2.889  -2.977  12.776  1.00  0.90           C  
ATOM   1351  CD1 ILE A 164      -2.606  -2.119  15.734  1.00  0.90           C  
ATOM   1352  N   SER A 165      -2.706  -6.459  12.240  1.00  0.87           N  
ATOM   1353  CA  SER A 165      -2.271  -7.117  11.012  1.00  0.87           C  
ATOM   1354  C   SER A 165      -3.372  -8.002  10.439  1.00  0.87           C  
ATOM   1355  CB  SER A 165      -1.015  -7.952  11.267  1.00  0.87           C  
ATOM   1356  O   SER A 165      -3.581  -8.034   9.224  1.00  0.87           O  
ATOM   1357  OG  SER A 165       0.078  -7.121  11.618  1.00  0.87           O  
ATOM   1358  N   ARG A 166      -4.031  -8.675  11.307  1.00  0.88           N  
ATOM   1359  CA  ARG A 166      -5.126  -9.539  10.878  1.00  0.88           C  
ATOM   1360  C   ARG A 166      -6.268  -8.721  10.284  1.00  0.88           C  
ATOM   1361  CB  ARG A 166      -5.638 -10.381  12.048  1.00  0.88           C  
ATOM   1362  O   ARG A 166      -6.889  -9.133   9.303  1.00  0.88           O  
ATOM   1363  CG  ARG A 166      -4.664 -11.455  12.507  1.00  0.88           C  
ATOM   1364  CD  ARG A 166      -5.166 -12.178  13.749  1.00  0.88           C  
ATOM   1365  NE  ARG A 166      -6.391 -12.925  13.479  1.00  0.88           N  
ATOM   1366  NH1 ARG A 166      -6.885 -13.321  15.701  1.00  0.88           N  
ATOM   1367  NH2 ARG A 166      -8.271 -14.112  14.055  1.00  0.88           N  
ATOM   1368  CZ  ARG A 166      -7.180 -13.451  14.412  1.00  0.88           C  
ATOM   1369  N   CYS A 167      -6.489  -7.610  10.869  1.00  0.93           N  
ATOM   1370  CA  CYS A 167      -7.493  -6.711  10.312  1.00  0.93           C  
ATOM   1371  C   CYS A 167      -7.077  -6.216   8.932  1.00  0.93           C  
ATOM   1372  CB  CYS A 167      -7.723  -5.521  11.243  1.00  0.93           C  
ATOM   1373  O   CYS A 167      -7.872  -6.244   7.992  1.00  0.93           O  
ATOM   1374  SG  CYS A 167      -8.602  -5.946  12.763  1.00  0.93           S  
ATOM   1375  N   TYR A 168      -5.892  -5.754   8.809  1.00  0.91           N  
ATOM   1376  CA  TYR A 168      -5.396  -5.295   7.516  1.00  0.91           C  
ATOM   1377  C   TYR A 168      -5.551  -6.378   6.456  1.00  0.91           C  
ATOM   1378  CB  TYR A 168      -3.927  -4.875   7.623  1.00  0.91           C  
ATOM   1379  O   TYR A 168      -6.061  -6.118   5.364  1.00  0.91           O  
ATOM   1380  CG  TYR A 168      -3.723  -3.547   8.312  1.00  0.91           C  
ATOM   1381  CD1 TYR A 168      -4.732  -2.586   8.328  1.00  0.91           C  
ATOM   1382  CD2 TYR A 168      -2.523  -3.251   8.949  1.00  0.91           C  
ATOM   1383  CE1 TYR A 168      -4.548  -1.361   8.960  1.00  0.91           C  
ATOM   1384  CE2 TYR A 168      -2.328  -2.029   9.584  1.00  0.91           C  
ATOM   1385  OH  TYR A 168      -3.158   0.119  10.213  1.00  0.91           O  
ATOM   1386  CZ  TYR A 168      -3.345  -1.092   9.585  1.00  0.91           C  
ATOM   1387  N   ASN A 169      -5.080  -7.556   6.793  1.00  0.87           N  
ATOM   1388  CA  ASN A 169      -5.135  -8.668   5.850  1.00  0.87           C  
ATOM   1389  C   ASN A 169      -6.561  -8.932   5.375  1.00  0.87           C  
ATOM   1390  CB  ASN A 169      -4.541  -9.932   6.475  1.00  0.87           C  
ATOM   1391  O   ASN A 169      -6.795  -9.137   4.183  1.00  0.87           O  
ATOM   1392  CG  ASN A 169      -3.026  -9.907   6.518  1.00  0.87           C  
ATOM   1393  ND2 ASN A 169      -2.446 -10.654   7.449  1.00  0.87           N  
ATOM   1394  OD1 ASN A 169      -2.382  -9.219   5.721  1.00  0.87           O  
ATOM   1395  N   LEU A 170      -7.404  -8.920   6.329  1.00  0.91           N  
ATOM   1396  CA  LEU A 170      -8.804  -9.179   6.011  1.00  0.91           C  
ATOM   1397  C   LEU A 170      -9.376  -8.070   5.135  1.00  0.91           C  
ATOM   1398  CB  LEU A 170      -9.630  -9.309   7.294  1.00  0.91           C  
ATOM   1399  O   LEU A 170      -9.979  -8.344   4.095  1.00  0.91           O  
ATOM   1400  CG  LEU A 170     -11.126  -9.571   7.113  1.00  0.91           C  
ATOM   1401  CD1 LEU A 170     -11.349 -10.900   6.400  1.00  0.91           C  
ATOM   1402  CD2 LEU A 170     -11.838  -9.556   8.462  1.00  0.91           C  
ATOM   1403  N   LEU A 171      -9.115  -6.882   5.432  1.00  0.93           N  
ATOM   1404  CA  LEU A 171      -9.733  -5.734   4.777  1.00  0.93           C  
ATOM   1405  C   LEU A 171      -9.114  -5.493   3.404  1.00  0.93           C  
ATOM   1406  CB  LEU A 171      -9.587  -4.480   5.643  1.00  0.93           C  
ATOM   1407  O   LEU A 171      -9.794  -5.034   2.484  1.00  0.93           O  
ATOM   1408  CG  LEU A 171     -10.298  -4.505   6.997  1.00  0.93           C  
ATOM   1409  CD1 LEU A 171      -9.921  -3.275   7.816  1.00  0.93           C  
ATOM   1410  CD2 LEU A 171     -11.809  -4.585   6.807  1.00  0.93           C  
ATOM   1411  N   LEU A 172      -7.849  -5.762   3.198  1.00  0.90           N  
ATOM   1412  CA  LEU A 172      -7.147  -5.542   1.938  1.00  0.90           C  
ATOM   1413  C   LEU A 172      -7.684  -6.464   0.848  1.00  0.90           C  
ATOM   1414  CB  LEU A 172      -5.643  -5.764   2.116  1.00  0.90           C  
ATOM   1415  O   LEU A 172      -7.595  -6.146  -0.340  1.00  0.90           O  
ATOM   1416  CG  LEU A 172      -4.842  -4.578   2.655  1.00  0.90           C  
ATOM   1417  CD1 LEU A 172      -3.445  -5.027   3.070  1.00  0.90           C  
ATOM   1418  CD2 LEU A 172      -4.764  -3.467   1.613  1.00  0.90           C  
ATOM   1419  N   SER A 173      -8.255  -7.528   1.219  1.00  0.87           N  
ATOM   1420  CA  SER A 173      -8.784  -8.468   0.237  1.00  0.87           C  
ATOM   1421  C   SER A 173      -9.999  -7.891  -0.483  1.00  0.87           C  
ATOM   1422  CB  SER A 173      -9.160  -9.790   0.907  1.00  0.87           C  
ATOM   1423  O   SER A 173     -10.223  -8.176  -1.661  1.00  0.87           O  
ATOM   1424  OG  SER A 173     -10.186  -9.595   1.865  1.00  0.87           O  
ATOM   1425  N   GLU A 174     -10.687  -7.001   0.237  1.00  0.91           N  
ATOM   1426  CA  GLU A 174     -11.876  -6.366  -0.322  1.00  0.91           C  
ATOM   1427  C   GLU A 174     -12.098  -4.982   0.282  1.00  0.91           C  
ATOM   1428  CB  GLU A 174     -13.111  -7.242  -0.097  1.00  0.91           C  
ATOM   1429  O   GLU A 174     -13.022  -4.786   1.074  1.00  0.91           O  
ATOM   1430  CG  GLU A 174     -13.041  -8.593  -0.794  1.00  0.91           C  
ATOM   1431  CD  GLU A 174     -14.252  -9.472  -0.522  1.00  0.91           C  
ATOM   1432  OE1 GLU A 174     -14.188 -10.693  -0.791  1.00  0.91           O  
ATOM   1433  OE2 GLU A 174     -15.272  -8.935  -0.036  1.00  0.91           O  
ATOM   1434  N   PRO A 175     -11.319  -3.998  -0.153  1.00  0.93           N  
ATOM   1435  CA  PRO A 175     -11.377  -2.681   0.485  1.00  0.93           C  
ATOM   1436  C   PRO A 175     -12.701  -1.962   0.235  1.00  0.93           C  
ATOM   1437  CB  PRO A 175     -10.215  -1.924  -0.163  1.00  0.93           C  
ATOM   1438  O   PRO A 175     -13.074  -1.064   0.994  1.00  0.93           O  
ATOM   1439  CG  PRO A 175      -9.321  -2.990  -0.708  1.00  0.93           C  
ATOM   1440  CD  PRO A 175     -10.153  -4.206  -1.002  1.00  0.93           C  
ATOM   1441  N   GLY A 176     -13.414  -2.355  -0.795  1.00  0.93           N  
ATOM   1442  CA  GLY A 176     -14.634  -1.673  -1.198  1.00  0.93           C  
ATOM   1443  C   GLY A 176     -15.872  -2.201  -0.497  1.00  0.93           C  
ATOM   1444  O   GLY A 176     -16.953  -1.620  -0.614  1.00  0.93           O  
ATOM   1445  N   THR A 177     -15.684  -3.287   0.219  1.00  0.93           N  
ATOM   1446  CA  THR A 177     -16.786  -3.901   0.950  1.00  0.93           C  
ATOM   1447  C   THR A 177     -17.251  -2.998   2.088  1.00  0.93           C  
ATOM   1448  CB  THR A 177     -16.385  -5.277   1.514  1.00  0.93           C  
ATOM   1449  O   THR A 177     -16.464  -2.218   2.630  1.00  0.93           O  
ATOM   1450  CG2 THR A 177     -17.524  -5.896   2.316  1.00  0.93           C  
ATOM   1451  OG1 THR A 177     -16.047  -6.151   0.430  1.00  0.93           O  
ATOM   1452  N   LYS A 178     -18.492  -3.033   2.440  1.00  0.94           N  
ATOM   1453  CA  LYS A 178     -19.027  -2.309   3.589  1.00  0.94           C  
ATOM   1454  C   LYS A 178     -18.628  -2.983   4.899  1.00  0.94           C  
ATOM   1455  CB  LYS A 178     -20.550  -2.206   3.497  1.00  0.94           C  
ATOM   1456  O   LYS A 178     -19.451  -3.637   5.543  1.00  0.94           O  
ATOM   1457  CG  LYS A 178     -21.042  -1.299   2.379  1.00  0.94           C  
ATOM   1458  CD  LYS A 178     -22.559  -1.157   2.400  1.00  0.94           C  
ATOM   1459  CE  LYS A 178     -23.054  -0.263   1.271  1.00  0.94           C  
ATOM   1460  NZ  LYS A 178     -24.539  -0.109   1.297  1.00  0.94           N  
ATOM   1461  N   TRP A 179     -17.465  -2.752   5.262  1.00  0.96           N  
ATOM   1462  CA  TRP A 179     -16.926  -3.354   6.477  1.00  0.96           C  
ATOM   1463  C   TRP A 179     -17.481  -2.663   7.718  1.00  0.96           C  
ATOM   1464  CB  TRP A 179     -15.397  -3.285   6.479  1.00  0.96           C  
ATOM   1465  O   TRP A 179     -17.563  -1.433   7.768  1.00  0.96           O  
ATOM   1466  CG  TRP A 179     -14.745  -4.193   5.479  1.00  0.96           C  
ATOM   1467  CD1 TRP A 179     -14.069  -3.824   4.350  1.00  0.96           C  
ATOM   1468  CD2 TRP A 179     -14.713  -5.623   5.518  1.00  0.96           C  
ATOM   1469  CE2 TRP A 179     -13.998  -6.055   4.378  1.00  0.96           C  
ATOM   1470  CE3 TRP A 179     -15.218  -6.581   6.406  1.00  0.96           C  
ATOM   1471  NE1 TRP A 179     -13.617  -4.939   3.683  1.00  0.96           N  
ATOM   1472  CH2 TRP A 179     -14.282  -8.324   4.990  1.00  0.96           C  
ATOM   1473  CZ2 TRP A 179     -13.777  -7.407   4.105  1.00  0.96           C  
ATOM   1474  CZ3 TRP A 179     -14.996  -7.926   6.132  1.00  0.96           C  
ATOM   1475  N   THR A 180     -17.959  -3.513   8.628  1.00  0.97           N  
ATOM   1476  CA  THR A 180     -18.296  -3.049   9.970  1.00  0.97           C  
ATOM   1477  C   THR A 180     -17.441  -3.756  11.017  1.00  0.97           C  
ATOM   1478  CB  THR A 180     -19.786  -3.276  10.281  1.00  0.97           C  
ATOM   1479  O   THR A 180     -16.880  -4.821  10.752  1.00  0.97           O  
ATOM   1480  CG2 THR A 180     -20.673  -2.660   9.204  1.00  0.97           C  
ATOM   1481  OG1 THR A 180     -20.045  -4.683  10.351  1.00  0.97           O  
ATOM   1482  N   ALA A 181     -17.322  -3.110  12.151  1.00  0.98           N  
ATOM   1483  CA  ALA A 181     -16.580  -3.740  13.241  1.00  0.98           C  
ATOM   1484  C   ALA A 181     -17.168  -5.104  13.588  1.00  0.98           C  
ATOM   1485  CB  ALA A 181     -16.576  -2.837  14.472  1.00  0.98           C  
ATOM   1486  O   ALA A 181     -16.430  -6.054  13.862  1.00  0.98           O  
ATOM   1487  N   ASN A 182     -18.480  -5.225  13.505  1.00  0.98           N  
ATOM   1488  CA  ASN A 182     -19.159  -6.487  13.781  1.00  0.98           C  
ATOM   1489  C   ASN A 182     -18.752  -7.572  12.788  1.00  0.98           C  
ATOM   1490  CB  ASN A 182     -20.677  -6.295  13.764  1.00  0.98           C  
ATOM   1491  O   ASN A 182     -18.477  -8.707  13.181  1.00  0.98           O  
ATOM   1492  CG  ASN A 182     -21.193  -5.607  15.013  1.00  0.98           C  
ATOM   1493  ND2 ASN A 182     -22.316  -4.911  14.885  1.00  0.98           N  
ATOM   1494  OD1 ASN A 182     -20.586  -5.699  16.083  1.00  0.98           O  
ATOM   1495  N   LYS A 183     -18.700  -7.165  11.584  1.00  0.98           N  
ATOM   1496  CA  LYS A 183     -18.349  -8.120  10.537  1.00  0.98           C  
ATOM   1497  C   LYS A 183     -16.905  -8.591  10.686  1.00  0.98           C  
ATOM   1498  CB  LYS A 183     -18.559  -7.502   9.154  1.00  0.98           C  
ATOM   1499  O   LYS A 183     -16.624  -9.788  10.589  1.00  0.98           O  
ATOM   1500  CG  LYS A 183     -18.469  -8.501   8.010  1.00  0.98           C  
ATOM   1501  CD  LYS A 183     -18.921  -7.884   6.693  1.00  0.98           C  
ATOM   1502  CE  LYS A 183     -18.888  -8.900   5.558  1.00  0.98           C  
ATOM   1503  NZ  LYS A 183     -19.381  -8.314   4.276  1.00  0.98           N  
ATOM   1504  N   VAL A 184     -16.063  -7.645  10.892  1.00  0.97           N  
ATOM   1505  CA  VAL A 184     -14.652  -7.979  11.056  1.00  0.97           C  
ATOM   1506  C   VAL A 184     -14.472  -8.875  12.280  1.00  0.97           C  
ATOM   1507  CB  VAL A 184     -13.781  -6.711  11.191  1.00  0.97           C  
ATOM   1508  O   VAL A 184     -13.741  -9.867  12.228  1.00  0.97           O  
ATOM   1509  CG1 VAL A 184     -12.349  -7.078  11.577  1.00  0.97           C  
ATOM   1510  CG2 VAL A 184     -13.798  -5.911   9.890  1.00  0.97           C  
ATOM   1511  N   ALA A 185     -15.090  -8.544  13.385  1.00  0.98           N  
ATOM   1512  CA  ALA A 185     -15.016  -9.330  14.614  1.00  0.98           C  
ATOM   1513  C   ALA A 185     -15.470 -10.768  14.374  1.00  0.98           C  
ATOM   1514  CB  ALA A 185     -15.861  -8.685  15.710  1.00  0.98           C  
ATOM   1515  O   ALA A 185     -14.853 -11.711  14.874  1.00  0.98           O  
ATOM   1516  N   ARG A 186     -16.474 -10.944  13.624  1.00  0.97           N  
ATOM   1517  CA  ARG A 186     -16.992 -12.267  13.290  1.00  0.97           C  
ATOM   1518  C   ARG A 186     -15.965 -13.073  12.501  1.00  0.97           C  
ATOM   1519  CB  ARG A 186     -18.292 -12.150  12.491  1.00  0.97           C  
ATOM   1520  O   ARG A 186     -15.754 -14.256  12.775  1.00  0.97           O  
ATOM   1521  CG  ARG A 186     -19.498 -11.764  13.332  1.00  0.97           C  
ATOM   1522  CD  ARG A 186     -20.780 -11.759  12.510  1.00  0.97           C  
ATOM   1523  NE  ARG A 186     -21.894 -11.178  13.253  1.00  0.97           N  
ATOM   1524  NH1 ARG A 186     -23.384 -11.261  11.490  1.00  0.97           N  
ATOM   1525  NH2 ARG A 186     -24.046 -10.420  13.517  1.00  0.97           N  
ATOM   1526  CZ  ARG A 186     -23.106 -10.954  12.752  1.00  0.97           C  
ATOM   1527  N   TYR A 187     -15.313 -12.398  11.582  1.00  0.95           N  
ATOM   1528  CA  TYR A 187     -14.317 -13.071  10.756  1.00  0.95           C  
ATOM   1529  C   TYR A 187     -13.098 -13.462  11.581  1.00  0.95           C  
ATOM   1530  CB  TYR A 187     -13.892 -12.174   9.589  1.00  0.95           C  
ATOM   1531  O   TYR A 187     -12.412 -14.436  11.264  1.00  0.95           O  
ATOM   1532  CG  TYR A 187     -14.770 -12.309   8.369  1.00  0.95           C  
ATOM   1533  CD1 TYR A 187     -14.540 -13.310   7.427  1.00  0.95           C  
ATOM   1534  CD2 TYR A 187     -15.831 -11.436   8.154  1.00  0.95           C  
ATOM   1535  CE1 TYR A 187     -15.345 -13.436   6.300  1.00  0.95           C  
ATOM   1536  CE2 TYR A 187     -16.643 -11.553   7.031  1.00  0.95           C  
ATOM   1537  OH  TYR A 187     -17.193 -12.675   4.997  1.00  0.95           O  
ATOM   1538  CZ  TYR A 187     -16.393 -12.555   6.111  1.00  0.95           C  
ATOM   1539  N   LEU A 188     -12.930 -12.652  12.611  1.00  0.94           N  
ATOM   1540  CA  LEU A 188     -11.749 -12.895  13.432  1.00  0.94           C  
ATOM   1541  C   LEU A 188     -12.089 -13.782  14.625  1.00  0.94           C  
ATOM   1542  CB  LEU A 188     -11.153 -11.571  13.919  1.00  0.94           C  
ATOM   1543  O   LEU A 188     -11.244 -14.013  15.493  1.00  0.94           O  
ATOM   1544  CG  LEU A 188     -10.581 -10.648  12.842  1.00  0.94           C  
ATOM   1545  CD1 LEU A 188     -10.081  -9.350  13.467  1.00  0.94           C  
ATOM   1546  CD2 LEU A 188      -9.461 -11.346  12.078  1.00  0.94           C  
ATOM   1547  N   TYR A 189     -13.342 -14.192  14.745  1.00  0.96           N  
ATOM   1548  CA  TYR A 189     -13.832 -15.093  15.782  1.00  0.96           C  
ATOM   1549  C   TYR A 189     -13.617 -14.497  17.168  1.00  0.96           C  
ATOM   1550  CB  TYR A 189     -13.136 -16.454  15.685  1.00  0.96           C  
ATOM   1551  O   TYR A 189     -13.158 -15.186  18.082  1.00  0.96           O  
ATOM   1552  CG  TYR A 189     -13.332 -17.142  14.357  1.00  0.96           C  
ATOM   1553  CD1 TYR A 189     -14.545 -17.749  14.037  1.00  0.96           C  
ATOM   1554  CD2 TYR A 189     -12.306 -17.190  13.419  1.00  0.96           C  
ATOM   1555  CE1 TYR A 189     -14.730 -18.386  12.814  1.00  0.96           C  
ATOM   1556  CE2 TYR A 189     -12.480 -17.825  12.194  1.00  0.96           C  
ATOM   1557  OH  TYR A 189     -13.871 -19.049  10.689  1.00  0.96           O  
ATOM   1558  CZ  TYR A 189     -13.694 -18.419  11.901  1.00  0.96           C  
ATOM   1559  N   ILE A 190     -13.905 -13.192  17.327  1.00  0.97           N  
ATOM   1560  CA  ILE A 190     -13.909 -12.499  18.611  1.00  0.97           C  
ATOM   1561  C   ILE A 190     -15.133 -11.590  18.704  1.00  0.97           C  
ATOM   1562  CB  ILE A 190     -12.615 -11.678  18.815  1.00  0.97           C  
ATOM   1563  O   ILE A 190     -15.809 -11.346  17.702  1.00  0.97           O  
ATOM   1564  CG1 ILE A 190     -12.507 -10.580  17.751  1.00  0.97           C  
ATOM   1565  CG2 ILE A 190     -11.386 -12.591  18.786  1.00  0.97           C  
ATOM   1566  CD1 ILE A 190     -11.308  -9.660  17.931  1.00  0.97           C  
ATOM   1567  N   SER A 191     -15.490 -11.190  19.952  1.00  0.98           N  
ATOM   1568  CA  SER A 191     -16.583 -10.236  20.114  1.00  0.98           C  
ATOM   1569  C   SER A 191     -16.172  -8.842  19.652  1.00  0.98           C  
ATOM   1570  CB  SER A 191     -17.039 -10.186  21.572  1.00  0.98           C  
ATOM   1571  O   SER A 191     -14.984  -8.515  19.629  1.00  0.98           O  
ATOM   1572  OG  SER A 191     -16.077  -9.527  22.378  1.00  0.98           O  
ATOM   1573  N   VAL A 192     -17.153  -8.053  19.220  1.00  0.98           N  
ATOM   1574  CA  VAL A 192     -16.888  -6.685  18.788  1.00  0.98           C  
ATOM   1575  C   VAL A 192     -16.296  -5.883  19.945  1.00  0.98           C  
ATOM   1576  CB  VAL A 192     -18.168  -5.997  18.263  1.00  0.98           C  
ATOM   1577  O   VAL A 192     -15.410  -5.050  19.742  1.00  0.98           O  
ATOM   1578  CG1 VAL A 192     -19.143  -5.724  19.407  1.00  0.98           C  
ATOM   1579  CG2 VAL A 192     -17.816  -4.700  17.536  1.00  0.98           C  
ATOM   1580  N   SER A 193     -16.719  -6.135  21.153  1.00  0.98           N  
ATOM   1581  CA  SER A 193     -16.180  -5.473  22.336  1.00  0.98           C  
ATOM   1582  C   SER A 193     -14.696  -5.776  22.511  1.00  0.98           C  
ATOM   1583  CB  SER A 193     -16.948  -5.902  23.588  1.00  0.98           C  
ATOM   1584  O   SER A 193     -13.906  -4.880  22.817  1.00  0.98           O  
ATOM   1585  OG  SER A 193     -16.822  -7.298  23.801  1.00  0.98           O  
ATOM   1586  N   THR A 194     -14.319  -7.084  22.331  1.00  0.98           N  
ATOM   1587  CA  THR A 194     -12.921  -7.492  22.411  1.00  0.98           C  
ATOM   1588  C   THR A 194     -12.098  -6.822  21.315  1.00  0.98           C  
ATOM   1589  CB  THR A 194     -12.778  -9.021  22.302  1.00  0.98           C  
ATOM   1590  O   THR A 194     -10.975  -6.375  21.559  1.00  0.98           O  
ATOM   1591  CG2 THR A 194     -11.315  -9.444  22.379  1.00  0.98           C  
ATOM   1592  OG1 THR A 194     -13.500  -9.641  23.373  1.00  0.98           O  
ATOM   1593  N   LEU A 195     -12.637  -6.724  20.149  1.00  0.98           N  
ATOM   1594  CA  LEU A 195     -11.961  -6.054  19.043  1.00  0.98           C  
ATOM   1595  C   LEU A 195     -11.648  -4.604  19.396  1.00  0.98           C  
ATOM   1596  CB  LEU A 195     -12.820  -6.109  17.777  1.00  0.98           C  
ATOM   1597  O   LEU A 195     -10.502  -4.165  19.278  1.00  0.98           O  
ATOM   1598  CG  LEU A 195     -12.266  -5.384  16.550  1.00  0.98           C  
ATOM   1599  CD1 LEU A 195     -11.012  -6.085  16.041  1.00  0.98           C  
ATOM   1600  CD2 LEU A 195     -13.323  -5.304  15.454  1.00  0.98           C  
ATOM   1601  N   HIS A 196     -12.597  -3.869  19.845  1.00  0.98           N  
ATOM   1602  CA  HIS A 196     -12.421  -2.463  20.191  1.00  0.98           C  
ATOM   1603  C   HIS A 196     -11.408  -2.295  21.318  1.00  0.98           C  
ATOM   1604  CB  HIS A 196     -13.759  -1.838  20.590  1.00  0.98           C  
ATOM   1605  O   HIS A 196     -10.539  -1.423  21.252  1.00  0.98           O  
ATOM   1606  CG  HIS A 196     -14.626  -1.480  19.426  1.00  0.98           C  
ATOM   1607  CD2 HIS A 196     -15.892  -1.845  19.113  1.00  0.98           C  
ATOM   1608  ND1 HIS A 196     -14.203  -0.647  18.412  1.00  0.98           N  
ATOM   1609  CE1 HIS A 196     -15.175  -0.514  17.525  1.00  0.98           C  
ATOM   1610  NE2 HIS A 196     -16.211  -1.231  17.927  1.00  0.98           N  
ATOM   1611  N   ARG A 197     -11.598  -3.092  22.332  1.00  0.97           N  
ATOM   1612  CA  ARG A 197     -10.711  -3.019  23.488  1.00  0.97           C  
ATOM   1613  C   ARG A 197      -9.260  -3.251  23.080  1.00  0.97           C  
ATOM   1614  CB  ARG A 197     -11.127  -4.040  24.550  1.00  0.97           C  
ATOM   1615  O   ARG A 197      -8.378  -2.463  23.430  1.00  0.97           O  
ATOM   1616  CG  ARG A 197     -10.306  -3.969  25.827  1.00  0.97           C  
ATOM   1617  CD  ARG A 197     -10.654  -5.099  26.785  1.00  0.97           C  
ATOM   1618  NE  ARG A 197     -10.458  -6.408  26.169  1.00  0.97           N  
ATOM   1619  NH1 ARG A 197     -11.333  -7.604  27.941  1.00  0.97           N  
ATOM   1620  NH2 ARG A 197     -10.562  -8.701  26.081  1.00  0.97           N  
ATOM   1621  CZ  ARG A 197     -10.784  -7.568  26.732  1.00  0.97           C  
ATOM   1622  N   ARG A 198      -8.970  -4.266  22.331  1.00  0.96           N  
ATOM   1623  CA  ARG A 198      -7.610  -4.626  21.944  1.00  0.96           C  
ATOM   1624  C   ARG A 198      -7.020  -3.592  20.991  1.00  0.96           C  
ATOM   1625  CB  ARG A 198      -7.584  -6.012  21.295  1.00  0.96           C  
ATOM   1626  O   ARG A 198      -5.843  -3.241  21.098  1.00  0.96           O  
ATOM   1627  CG  ARG A 198      -7.807  -7.154  22.273  1.00  0.96           C  
ATOM   1628  CD  ARG A 198      -7.538  -8.507  21.630  1.00  0.96           C  
ATOM   1629  NE  ARG A 198      -7.735  -9.602  22.575  1.00  0.96           N  
ATOM   1630  NH1 ARG A 198      -7.098 -11.264  21.102  1.00  0.96           N  
ATOM   1631  NH2 ARG A 198      -7.734 -11.801  23.239  1.00  0.96           N  
ATOM   1632  CZ  ARG A 198      -7.522 -10.887  22.303  1.00  0.96           C  
ATOM   1633  N   LEU A 199      -7.853  -3.120  20.047  1.00  0.96           N  
ATOM   1634  CA  LEU A 199      -7.369  -2.066  19.162  1.00  0.96           C  
ATOM   1635  C   LEU A 199      -7.037  -0.804  19.951  1.00  0.96           C  
ATOM   1636  CB  LEU A 199      -8.411  -1.750  18.085  1.00  0.96           C  
ATOM   1637  O   LEU A 199      -6.003  -0.174  19.716  1.00  0.96           O  
ATOM   1638  CG  LEU A 199      -8.649  -2.834  17.033  1.00  0.96           C  
ATOM   1639  CD1 LEU A 199      -9.681  -2.365  16.013  1.00  0.96           C  
ATOM   1640  CD2 LEU A 199      -7.341  -3.209  16.345  1.00  0.96           C  
ATOM   1641  N   ALA A 200      -7.885  -0.483  20.829  1.00  0.96           N  
ATOM   1642  CA  ALA A 200      -7.677   0.709  21.647  1.00  0.96           C  
ATOM   1643  C   ALA A 200      -6.402   0.589  22.477  1.00  0.96           C  
ATOM   1644  CB  ALA A 200      -8.880   0.948  22.556  1.00  0.96           C  
ATOM   1645  O   ALA A 200      -5.676   1.569  22.657  1.00  0.96           O  
ATOM   1646  N   SER A 201      -6.116  -0.565  23.026  1.00  0.95           N  
ATOM   1647  CA  SER A 201      -4.914  -0.794  23.821  1.00  0.95           C  
ATOM   1648  C   SER A 201      -3.653  -0.537  23.003  1.00  0.95           C  
ATOM   1649  CB  SER A 201      -4.895  -2.223  24.366  1.00  0.95           C  
ATOM   1650  O   SER A 201      -2.594  -0.242  23.561  1.00  0.95           O  
ATOM   1651  OG  SER A 201      -4.583  -3.149  23.339  1.00  0.95           O  
ATOM   1652  N   GLU A 202      -3.853  -0.587  21.665  1.00  0.90           N  
ATOM   1653  CA  GLU A 202      -2.720  -0.335  20.780  1.00  0.90           C  
ATOM   1654  C   GLU A 202      -2.781   1.072  20.192  1.00  0.90           C  
ATOM   1655  CB  GLU A 202      -2.674  -1.373  19.655  1.00  0.90           C  
ATOM   1656  O   GLU A 202      -1.996   1.415  19.305  1.00  0.90           O  
ATOM   1657  CG  GLU A 202      -2.407  -2.791  20.139  1.00  0.90           C  
ATOM   1658  CD  GLU A 202      -2.121  -3.766  19.008  1.00  0.90           C  
ATOM   1659  OE1 GLU A 202      -2.308  -4.989  19.199  1.00  0.90           O  
ATOM   1660  OE2 GLU A 202      -1.705  -3.304  17.922  1.00  0.90           O  
ATOM   1661  N   GLY A 203      -3.848   1.779  20.571  1.00  0.92           N  
ATOM   1662  CA  GLY A 203      -3.954   3.180  20.194  1.00  0.92           C  
ATOM   1663  C   GLY A 203      -4.586   3.385  18.830  1.00  0.92           C  
ATOM   1664  O   GLY A 203      -4.329   4.391  18.167  1.00  0.92           O  
ATOM   1665  N   VAL A 204      -5.288   2.343  18.351  1.00  0.94           N  
ATOM   1666  CA  VAL A 204      -5.930   2.466  17.046  1.00  0.94           C  
ATOM   1667  C   VAL A 204      -7.412   2.120  17.165  1.00  0.94           C  
ATOM   1668  CB  VAL A 204      -5.253   1.560  15.993  1.00  0.94           C  
ATOM   1669  O   VAL A 204      -7.824   1.443  18.110  1.00  0.94           O  
ATOM   1670  CG1 VAL A 204      -3.825   2.026  15.717  1.00  0.94           C  
ATOM   1671  CG2 VAL A 204      -5.264   0.105  16.457  1.00  0.94           C  
ATOM   1672  N   SER A 205      -8.223   2.697  16.288  1.00  0.97           N  
ATOM   1673  CA  SER A 205      -9.639   2.367  16.167  1.00  0.97           C  
ATOM   1674  C   SER A 205      -9.916   1.581  14.890  1.00  0.97           C  
ATOM   1675  CB  SER A 205     -10.489   3.638  16.189  1.00  0.97           C  
ATOM   1676  O   SER A 205      -9.095   1.571  13.970  1.00  0.97           O  
ATOM   1677  OG  SER A 205     -10.320   4.377  14.991  1.00  0.97           O  
ATOM   1678  N   PHE A 206     -10.983   0.900  14.882  1.00  0.97           N  
ATOM   1679  CA  PHE A 206     -11.377   0.182  13.675  1.00  0.97           C  
ATOM   1680  C   PHE A 206     -11.492   1.134  12.492  1.00  0.97           C  
ATOM   1681  CB  PHE A 206     -12.705  -0.549  13.893  1.00  0.97           C  
ATOM   1682  O   PHE A 206     -11.024   0.827  11.393  1.00  0.97           O  
ATOM   1683  CG  PHE A 206     -13.292  -1.128  12.634  1.00  0.97           C  
ATOM   1684  CD1 PHE A 206     -14.441  -0.584  12.071  1.00  0.97           C  
ATOM   1685  CD2 PHE A 206     -12.695  -2.217  12.012  1.00  0.97           C  
ATOM   1686  CE1 PHE A 206     -14.986  -1.118  10.906  1.00  0.97           C  
ATOM   1687  CE2 PHE A 206     -13.235  -2.756  10.848  1.00  0.97           C  
ATOM   1688  CZ  PHE A 206     -14.381  -2.205  10.297  1.00  0.97           C  
ATOM   1689  N   GLN A 207     -12.160   2.224  12.735  1.00  0.96           N  
ATOM   1690  CA  GLN A 207     -12.338   3.202  11.667  1.00  0.96           C  
ATOM   1691  C   GLN A 207     -10.993   3.658  11.109  1.00  0.96           C  
ATOM   1692  CB  GLN A 207     -13.134   4.408  12.170  1.00  0.96           C  
ATOM   1693  O   GLN A 207     -10.846   3.833   9.897  1.00  0.96           O  
ATOM   1694  CG  GLN A 207     -13.544   5.376  11.069  1.00  0.96           C  
ATOM   1695  CD  GLN A 207     -14.391   4.719   9.995  1.00  0.96           C  
ATOM   1696  NE2 GLN A 207     -13.988   4.882   8.740  1.00  0.96           N  
ATOM   1697  OE1 GLN A 207     -15.399   4.070  10.292  1.00  0.96           O  
ATOM   1698  N   SER A 208     -10.036   3.932  11.915  1.00  0.95           N  
ATOM   1699  CA  SER A 208      -8.711   4.344  11.465  1.00  0.95           C  
ATOM   1700  C   SER A 208      -8.049   3.257  10.625  1.00  0.95           C  
ATOM   1701  CB  SER A 208      -7.821   4.689  12.660  1.00  0.95           C  
ATOM   1702  O   SER A 208      -7.397   3.552   9.620  1.00  0.95           O  
ATOM   1703  OG  SER A 208      -7.444   3.516  13.361  1.00  0.95           O  
ATOM   1704  N   ILE A 209      -8.226   2.017  10.999  1.00  0.95           N  
ATOM   1705  CA  ILE A 209      -7.688   0.885  10.251  1.00  0.95           C  
ATOM   1706  C   ILE A 209      -8.347   0.815   8.876  1.00  0.95           C  
ATOM   1707  CB  ILE A 209      -7.892  -0.444  11.012  1.00  0.95           C  
ATOM   1708  O   ILE A 209      -7.665   0.654   7.861  1.00  0.95           O  
ATOM   1709  CG1 ILE A 209      -6.995  -0.491  12.255  1.00  0.95           C  
ATOM   1710  CG2 ILE A 209      -7.620  -1.639  10.094  1.00  0.95           C  
ATOM   1711  CD1 ILE A 209      -7.197  -1.729  13.117  1.00  0.95           C  
ATOM   1712  N   LEU A 210      -9.629   0.942   8.880  1.00  0.97           N  
ATOM   1713  CA  LEU A 210     -10.373   0.916   7.625  1.00  0.97           C  
ATOM   1714  C   LEU A 210      -9.926   2.048   6.705  1.00  0.97           C  
ATOM   1715  CB  LEU A 210     -11.877   1.022   7.891  1.00  0.97           C  
ATOM   1716  O   LEU A 210      -9.713   1.835   5.510  1.00  0.97           O  
ATOM   1717  CG  LEU A 210     -12.789   0.930   6.667  1.00  0.97           C  
ATOM   1718  CD1 LEU A 210     -12.503  -0.348   5.886  1.00  0.97           C  
ATOM   1719  CD2 LEU A 210     -14.254   0.990   7.086  1.00  0.97           C  
ATOM   1720  N   ASP A 211      -9.757   3.210   7.221  1.00  0.96           N  
ATOM   1721  CA  ASP A 211      -9.288   4.353   6.444  1.00  0.96           C  
ATOM   1722  C   ASP A 211      -7.897   4.094   5.871  1.00  0.96           C  
ATOM   1723  CB  ASP A 211      -9.276   5.618   7.305  1.00  0.96           C  
ATOM   1724  O   ASP A 211      -7.637   4.387   4.702  1.00  0.96           O  
ATOM   1725  CG  ASP A 211     -10.664   6.180   7.553  1.00  0.96           C  
ATOM   1726  OD1 ASP A 211     -11.621   5.771   6.861  1.00  0.96           O  
ATOM   1727  OD2 ASP A 211     -10.803   7.042   8.448  1.00  0.96           O  
ATOM   1728  N   ASP A 212      -7.040   3.512   6.678  1.00  0.95           N  
ATOM   1729  CA  ASP A 212      -5.692   3.190   6.222  1.00  0.95           C  
ATOM   1730  C   ASP A 212      -5.729   2.249   5.020  1.00  0.95           C  
ATOM   1731  CB  ASP A 212      -4.877   2.563   7.355  1.00  0.95           C  
ATOM   1732  O   ASP A 212      -5.025   2.467   4.032  1.00  0.95           O  
ATOM   1733  CG  ASP A 212      -4.390   3.583   8.370  1.00  0.95           C  
ATOM   1734  OD1 ASP A 212      -4.426   4.798   8.079  1.00  0.95           O  
ATOM   1735  OD2 ASP A 212      -3.964   3.167   9.469  1.00  0.95           O  
ATOM   1736  N   VAL A 213      -6.553   1.288   5.138  1.00  0.95           N  
ATOM   1737  CA  VAL A 213      -6.647   0.293   4.075  1.00  0.95           C  
ATOM   1738  C   VAL A 213      -7.164   0.950   2.797  1.00  0.95           C  
ATOM   1739  CB  VAL A 213      -7.564  -0.884   4.477  1.00  0.95           C  
ATOM   1740  O   VAL A 213      -6.558   0.812   1.732  1.00  0.95           O  
ATOM   1741  CG1 VAL A 213      -7.898  -1.748   3.263  1.00  0.95           C  
ATOM   1742  CG2 VAL A 213      -6.905  -1.724   5.570  1.00  0.95           C  
ATOM   1743  N   ARG A 214      -8.205   1.712   2.899  1.00  0.97           N  
ATOM   1744  CA  ARG A 214      -8.850   2.308   1.733  1.00  0.97           C  
ATOM   1745  C   ARG A 214      -7.943   3.341   1.073  1.00  0.97           C  
ATOM   1746  CB  ARG A 214     -10.180   2.955   2.126  1.00  0.97           C  
ATOM   1747  O   ARG A 214      -7.752   3.319  -0.145  1.00  0.97           O  
ATOM   1748  CG  ARG A 214     -11.286   1.955   2.427  1.00  0.97           C  
ATOM   1749  CD  ARG A 214     -12.578   2.649   2.835  1.00  0.97           C  
ATOM   1750  NE  ARG A 214     -13.695   1.711   2.904  1.00  0.97           N  
ATOM   1751  NH1 ARG A 214     -15.196   3.242   3.765  1.00  0.97           N  
ATOM   1752  NH2 ARG A 214     -15.856   1.083   3.364  1.00  0.97           N  
ATOM   1753  CZ  ARG A 214     -14.913   2.014   3.344  1.00  0.97           C  
ATOM   1754  N   LEU A 215      -7.378   4.166   1.815  1.00  0.98           N  
ATOM   1755  CA  LEU A 215      -6.589   5.263   1.264  1.00  0.98           C  
ATOM   1756  C   LEU A 215      -5.259   4.755   0.717  1.00  0.98           C  
ATOM   1757  CB  LEU A 215      -6.341   6.333   2.330  1.00  0.98           C  
ATOM   1758  O   LEU A 215      -4.804   5.205  -0.337  1.00  0.98           O  
ATOM   1759  CG  LEU A 215      -7.566   7.120   2.799  1.00  0.98           C  
ATOM   1760  CD1 LEU A 215      -7.184   8.070   3.929  1.00  0.98           C  
ATOM   1761  CD2 LEU A 215      -8.187   7.886   1.636  1.00  0.98           C  
ATOM   1762  N   ASN A 216      -4.609   3.801   1.426  1.00  0.95           N  
ATOM   1763  CA  ASN A 216      -3.363   3.238   0.915  1.00  0.95           C  
ATOM   1764  C   ASN A 216      -3.587   2.465  -0.381  1.00  0.95           C  
ATOM   1765  CB  ASN A 216      -2.711   2.336   1.966  1.00  0.95           C  
ATOM   1766  O   ASN A 216      -2.774   2.544  -1.304  1.00  0.95           O  
ATOM   1767  CG  ASN A 216      -1.884   3.114   2.971  1.00  0.95           C  
ATOM   1768  ND2 ASN A 216      -2.456   3.365   4.142  1.00  0.95           N  
ATOM   1769  OD1 ASN A 216      -0.740   3.487   2.696  1.00  0.95           O  
ATOM   1770  N   ASN A 217      -4.667   1.726  -0.366  1.00  0.95           N  
ATOM   1771  CA  ASN A 217      -5.001   1.021  -1.599  1.00  0.95           C  
ATOM   1772  C   ASN A 217      -5.287   1.992  -2.740  1.00  0.95           C  
ATOM   1773  CB  ASN A 217      -6.197   0.092  -1.379  1.00  0.95           C  
ATOM   1774  O   ASN A 217      -4.860   1.768  -3.874  1.00  0.95           O  
ATOM   1775  CG  ASN A 217      -6.434  -0.842  -2.549  1.00  0.95           C  
ATOM   1776  ND2 ASN A 217      -7.622  -0.766  -3.137  1.00  0.95           N  
ATOM   1777  OD1 ASN A 217      -5.558  -1.626  -2.920  1.00  0.95           O  
ATOM   1778  N   ALA A 218      -5.970   3.047  -2.450  1.00  0.97           N  
ATOM   1779  CA  ALA A 218      -6.275   4.076  -3.440  1.00  0.97           C  
ATOM   1780  C   ALA A 218      -5.001   4.749  -3.941  1.00  0.97           C  
ATOM   1781  CB  ALA A 218      -7.226   5.115  -2.851  1.00  0.97           C  
ATOM   1782  O   ALA A 218      -4.855   5.002  -5.140  1.00  0.97           O  
ATOM   1783  N   LEU A 219      -4.133   5.080  -3.024  1.00  0.97           N  
ATOM   1784  CA  LEU A 219      -2.855   5.671  -3.405  1.00  0.97           C  
ATOM   1785  C   LEU A 219      -2.136   4.798  -4.428  1.00  0.97           C  
ATOM   1786  CB  LEU A 219      -1.968   5.871  -2.173  1.00  0.97           C  
ATOM   1787  O   LEU A 219      -1.695   5.289  -5.469  1.00  0.97           O  
ATOM   1788  CG  LEU A 219      -0.556   6.397  -2.433  1.00  0.97           C  
ATOM   1789  CD1 LEU A 219      -0.615   7.754  -3.126  1.00  0.97           C  
ATOM   1790  CD2 LEU A 219       0.229   6.491  -1.129  1.00  0.97           C  
ATOM   1791  N   SER A 220      -2.077   3.573  -4.112  1.00  0.94           N  
ATOM   1792  CA  SER A 220      -1.426   2.638  -5.025  1.00  0.94           C  
ATOM   1793  C   SER A 220      -2.126   2.612  -6.380  1.00  0.94           C  
ATOM   1794  CB  SER A 220      -1.403   1.231  -4.426  1.00  0.94           C  
ATOM   1795  O   SER A 220      -1.471   2.655  -7.424  1.00  0.94           O  
ATOM   1796  OG  SER A 220      -0.783   0.317  -5.314  1.00  0.94           O  
ATOM   1797  N   ALA A 221      -3.414   2.559  -6.413  1.00  0.95           N  
ATOM   1798  CA  ALA A 221      -4.197   2.480  -7.643  1.00  0.95           C  
ATOM   1799  C   ALA A 221      -4.018   3.738  -8.489  1.00  0.95           C  
ATOM   1800  CB  ALA A 221      -5.674   2.266  -7.321  1.00  0.95           C  
ATOM   1801  O   ALA A 221      -3.894   3.657  -9.714  1.00  0.95           O  
ATOM   1802  N   ILE A 222      -3.964   4.840  -7.841  1.00  0.97           N  
ATOM   1803  CA  ILE A 222      -3.809   6.107  -8.548  1.00  0.97           C  
ATOM   1804  C   ILE A 222      -2.445   6.152  -9.233  1.00  0.97           C  
ATOM   1805  CB  ILE A 222      -3.970   7.311  -7.593  1.00  0.97           C  
ATOM   1806  O   ILE A 222      -2.325   6.639 -10.359  1.00  0.97           O  
ATOM   1807  CG1 ILE A 222      -5.427   7.435  -7.132  1.00  0.97           C  
ATOM   1808  CG2 ILE A 222      -3.497   8.602  -8.267  1.00  0.97           C  
ATOM   1809  CD1 ILE A 222      -5.624   8.376  -5.950  1.00  0.97           C  
ATOM   1810  N   GLN A 223      -1.473   5.561  -8.679  1.00  0.95           N  
ATOM   1811  CA  GLN A 223      -0.106   5.619  -9.187  1.00  0.95           C  
ATOM   1812  C   GLN A 223       0.142   4.531 -10.227  1.00  0.95           C  
ATOM   1813  CB  GLN A 223       0.899   5.489  -8.041  1.00  0.95           C  
ATOM   1814  O   GLN A 223       1.028   4.664 -11.073  1.00  0.95           O  
ATOM   1815  CG  GLN A 223       0.884   6.665  -7.073  1.00  0.95           C  
ATOM   1816  CD  GLN A 223       1.856   6.489  -5.921  1.00  0.95           C  
ATOM   1817  NE2 GLN A 223       2.792   7.422  -5.787  1.00  0.95           N  
ATOM   1818  OE1 GLN A 223       1.766   5.523  -5.157  1.00  0.95           O  
ATOM   1819  N   THR A 224      -0.663   3.526 -10.218  1.00  0.93           N  
ATOM   1820  CA  THR A 224      -0.224   2.369 -10.990  1.00  0.93           C  
ATOM   1821  C   THR A 224      -1.253   2.010 -12.059  1.00  0.93           C  
ATOM   1822  CB  THR A 224       0.023   1.151 -10.081  1.00  0.93           C  
ATOM   1823  O   THR A 224      -0.993   1.166 -12.919  1.00  0.93           O  
ATOM   1824  CG2 THR A 224       1.138   1.430  -9.079  1.00  0.93           C  
ATOM   1825  OG1 THR A 224      -1.181   0.844  -9.367  1.00  0.93           O  
ATOM   1826  N   THR A 225      -2.415   2.562 -12.010  1.00  0.94           N  
ATOM   1827  CA  THR A 225      -3.436   2.237 -12.999  1.00  0.94           C  
ATOM   1828  C   THR A 225      -3.869   3.486 -13.761  1.00  0.94           C  
ATOM   1829  CB  THR A 225      -4.665   1.583 -12.339  1.00  0.94           C  
ATOM   1830  O   THR A 225      -3.462   4.599 -13.421  1.00  0.94           O  
ATOM   1831  CG2 THR A 225      -4.245   0.545 -11.303  1.00  0.94           C  
ATOM   1832  OG1 THR A 225      -5.449   2.595 -11.695  1.00  0.94           O  
ATOM   1833  N   VAL A 226      -4.789   3.261 -14.799  1.00  0.94           N  
ATOM   1834  CA  VAL A 226      -5.320   4.373 -15.582  1.00  0.94           C  
ATOM   1835  C   VAL A 226      -6.799   4.573 -15.257  1.00  0.94           C  
ATOM   1836  CB  VAL A 226      -5.134   4.140 -17.098  1.00  0.94           C  
ATOM   1837  O   VAL A 226      -7.500   5.309 -15.955  1.00  0.94           O  
ATOM   1838  CG1 VAL A 226      -3.652   4.148 -17.467  1.00  0.94           C  
ATOM   1839  CG2 VAL A 226      -5.786   2.824 -17.519  1.00  0.94           C  
ATOM   1840  N   LYS A 227      -7.248   3.959 -14.216  1.00  0.96           N  
ATOM   1841  CA  LYS A 227      -8.643   4.078 -13.802  1.00  0.96           C  
ATOM   1842  C   LYS A 227      -8.966   5.502 -13.358  1.00  0.96           C  
ATOM   1843  CB  LYS A 227      -8.955   3.094 -12.674  1.00  0.96           C  
ATOM   1844  O   LYS A 227      -8.137   6.166 -12.733  1.00  0.96           O  
ATOM   1845  CG  LYS A 227      -8.871   1.632 -13.087  1.00  0.96           C  
ATOM   1846  CD  LYS A 227      -9.177   0.702 -11.919  1.00  0.96           C  
ATOM   1847  CE  LYS A 227      -9.043  -0.761 -12.318  1.00  0.96           C  
ATOM   1848  NZ  LYS A 227      -9.273  -1.674 -11.159  1.00  0.96           N  
ATOM   1849  N   PRO A 228     -10.191   5.879 -13.713  1.00  0.96           N  
ATOM   1850  CA  PRO A 228     -10.616   7.193 -13.223  1.00  0.96           C  
ATOM   1851  C   PRO A 228     -10.659   7.268 -11.698  1.00  0.96           C  
ATOM   1852  CB  PRO A 228     -12.018   7.354 -13.817  1.00  0.96           C  
ATOM   1853  O   PRO A 228     -10.987   6.280 -11.037  1.00  0.96           O  
ATOM   1854  CG  PRO A 228     -12.050   6.415 -14.979  1.00  0.96           C  
ATOM   1855  CD  PRO A 228     -11.180   5.233 -14.662  1.00  0.96           C  
ATOM   1856  N   ILE A 229     -10.362   8.485 -11.123  1.00  0.97           N  
ATOM   1857  CA  ILE A 229     -10.295   8.698  -9.681  1.00  0.97           C  
ATOM   1858  C   ILE A 229     -11.646   8.375  -9.048  1.00  0.97           C  
ATOM   1859  CB  ILE A 229      -9.877  10.147  -9.343  1.00  0.97           C  
ATOM   1860  O   ILE A 229     -11.707   7.782  -7.968  1.00  0.97           O  
ATOM   1861  CG1 ILE A 229      -8.412  10.384  -9.727  1.00  0.97           C  
ATOM   1862  CG2 ILE A 229     -10.108  10.443  -7.858  1.00  0.97           C  
ATOM   1863  CD1 ILE A 229      -7.970  11.836  -9.616  1.00  0.97           C  
ATOM   1864  N   SER A 230     -12.695   8.637  -9.751  1.00  0.96           N  
ATOM   1865  CA  SER A 230     -14.030   8.350  -9.237  1.00  0.96           C  
ATOM   1866  C   SER A 230     -14.248   6.850  -9.071  1.00  0.96           C  
ATOM   1867  CB  SER A 230     -15.098   8.929 -10.166  1.00  0.96           C  
ATOM   1868  O   SER A 230     -14.866   6.411  -8.099  1.00  0.96           O  
ATOM   1869  OG  SER A 230     -14.963   8.404 -11.476  1.00  0.96           O  
ATOM   1870  N   GLU A 231     -13.783   6.163 -10.091  1.00  0.97           N  
ATOM   1871  CA  GLU A 231     -13.879   4.708 -10.019  1.00  0.97           C  
ATOM   1872  C   GLU A 231     -13.021   4.153  -8.886  1.00  0.97           C  
ATOM   1873  CB  GLU A 231     -13.466   4.075 -11.351  1.00  0.97           C  
ATOM   1874  O   GLU A 231     -13.450   3.257  -8.157  1.00  0.97           O  
ATOM   1875  CG  GLU A 231     -13.597   2.559 -11.379  1.00  0.97           C  
ATOM   1876  CD  GLU A 231     -13.275   1.954 -12.735  1.00  0.97           C  
ATOM   1877  OE1 GLU A 231     -13.057   0.724 -12.815  1.00  0.97           O  
ATOM   1878  OE2 GLU A 231     -13.238   2.716 -13.727  1.00  0.97           O  
ATOM   1879  N   ILE A 232     -11.785   4.617  -8.713  1.00  0.97           N  
ATOM   1880  CA  ILE A 232     -10.898   4.218  -7.626  1.00  0.97           C  
ATOM   1881  C   ILE A 232     -11.568   4.500  -6.283  1.00  0.97           C  
ATOM   1882  CB  ILE A 232      -9.538   4.947  -7.710  1.00  0.97           C  
ATOM   1883  O   ILE A 232     -11.543   3.659  -5.381  1.00  0.97           O  
ATOM   1884  CG1 ILE A 232      -8.745   4.459  -8.927  1.00  0.97           C  
ATOM   1885  CG2 ILE A 232      -8.738   4.748  -6.419  1.00  0.97           C  
ATOM   1886  CD1 ILE A 232      -7.479   5.260  -9.203  1.00  0.97           C  
ATOM   1887  N   ALA A 233     -12.146   5.599  -6.156  1.00  0.98           N  
ATOM   1888  CA  ALA A 233     -12.863   5.955  -4.934  1.00  0.98           C  
ATOM   1889  C   ALA A 233     -13.973   4.952  -4.637  1.00  0.98           C  
ATOM   1890  CB  ALA A 233     -13.439   7.365  -5.046  1.00  0.98           C  
ATOM   1891  O   ALA A 233     -14.084   4.453  -3.515  1.00  0.98           O  
ATOM   1892  N   ARG A 234     -14.765   4.656  -5.597  1.00  0.96           N  
ATOM   1893  CA  ARG A 234     -15.870   3.714  -5.447  1.00  0.96           C  
ATOM   1894  C   ARG A 234     -15.361   2.330  -5.059  1.00  0.96           C  
ATOM   1895  CB  ARG A 234     -16.684   3.630  -6.740  1.00  0.96           C  
ATOM   1896  O   ARG A 234     -15.909   1.691  -4.158  1.00  0.96           O  
ATOM   1897  CG  ARG A 234     -17.937   2.776  -6.624  1.00  0.96           C  
ATOM   1898  CD  ARG A 234     -18.671   2.668  -7.954  1.00  0.96           C  
ATOM   1899  NE  ARG A 234     -17.832   2.062  -8.984  1.00  0.96           N  
ATOM   1900  NH1 ARG A 234     -19.597   1.253 -10.236  1.00  0.96           N  
ATOM   1901  NH2 ARG A 234     -17.440   0.892 -10.921  1.00  0.96           N  
ATOM   1902  CZ  ARG A 234     -18.292   1.404 -10.045  1.00  0.96           C  
ATOM   1903  N   GLU A 235     -14.303   1.895  -5.673  1.00  0.96           N  
ATOM   1904  CA  GLU A 235     -13.740   0.572  -5.423  1.00  0.96           C  
ATOM   1905  C   GLU A 235     -13.191   0.464  -4.004  1.00  0.96           C  
ATOM   1906  CB  GLU A 235     -12.638   0.255  -6.439  1.00  0.96           C  
ATOM   1907  O   GLU A 235     -12.985  -0.639  -3.494  1.00  0.96           O  
ATOM   1908  CG  GLU A 235     -13.159  -0.048  -7.836  1.00  0.96           C  
ATOM   1909  CD  GLU A 235     -12.052  -0.292  -8.849  1.00  0.96           C  
ATOM   1910  OE1 GLU A 235     -12.357  -0.672 -10.002  1.00  0.96           O  
ATOM   1911  OE2 GLU A 235     -10.869  -0.101  -8.486  1.00  0.96           O  
ATOM   1912  N   ASN A 236     -13.050   1.657  -3.462  1.00  0.97           N  
ATOM   1913  CA  ASN A 236     -12.480   1.643  -2.119  1.00  0.97           C  
ATOM   1914  C   ASN A 236     -13.518   2.021  -1.066  1.00  0.97           C  
ATOM   1915  CB  ASN A 236     -11.275   2.581  -2.038  1.00  0.97           C  
ATOM   1916  O   ASN A 236     -13.168   2.321   0.077  1.00  0.97           O  
ATOM   1917  CG  ASN A 236     -10.023   1.979  -2.646  1.00  0.97           C  
ATOM   1918  ND2 ASN A 236      -9.746   2.326  -3.897  1.00  0.97           N  
ATOM   1919  OD1 ASN A 236      -9.312   1.208  -1.996  1.00  0.97           O  
ATOM   1920  N   GLY A 237     -14.808   2.078  -1.543  1.00  0.96           N  
ATOM   1921  CA  GLY A 237     -15.902   2.169  -0.589  1.00  0.96           C  
ATOM   1922  C   GLY A 237     -16.381   3.591  -0.365  1.00  0.96           C  
ATOM   1923  O   GLY A 237     -17.103   3.864   0.597  1.00  0.96           O  
ATOM   1924  N   TYR A 238     -15.929   4.521  -1.154  1.00  0.96           N  
ATOM   1925  CA  TYR A 238     -16.373   5.905  -1.026  1.00  0.96           C  
ATOM   1926  C   TYR A 238     -17.523   6.199  -1.982  1.00  0.96           C  
ATOM   1927  CB  TYR A 238     -15.213   6.869  -1.291  1.00  0.96           C  
ATOM   1928  O   TYR A 238     -17.405   5.980  -3.190  1.00  0.96           O  
ATOM   1929  CG  TYR A 238     -14.130   6.819  -0.241  1.00  0.96           C  
ATOM   1930  CD1 TYR A 238     -14.195   7.626   0.893  1.00  0.96           C  
ATOM   1931  CD2 TYR A 238     -13.040   5.967  -0.381  1.00  0.96           C  
ATOM   1932  CE1 TYR A 238     -13.198   7.585   1.862  1.00  0.96           C  
ATOM   1933  CE2 TYR A 238     -12.037   5.918   0.582  1.00  0.96           C  
ATOM   1934  OH  TYR A 238     -11.135   6.684   2.655  1.00  0.96           O  
ATOM   1935  CZ  TYR A 238     -12.125   6.729   1.698  1.00  0.96           C  
ATOM   1936  N   LYS A 239     -18.597   6.671  -1.461  1.00  0.92           N  
ATOM   1937  CA  LYS A 239     -19.785   6.988  -2.249  1.00  0.92           C  
ATOM   1938  C   LYS A 239     -19.722   8.413  -2.789  1.00  0.92           C  
ATOM   1939  CB  LYS A 239     -21.050   6.799  -1.412  1.00  0.92           C  
ATOM   1940  O   LYS A 239     -20.320   8.718  -3.824  1.00  0.92           O  
ATOM   1941  CG  LYS A 239     -21.333   5.352  -1.034  1.00  0.92           C  
ATOM   1942  CD  LYS A 239     -22.625   5.225  -0.238  1.00  0.92           C  
ATOM   1943  CE  LYS A 239     -22.897   3.780   0.160  1.00  0.92           C  
ATOM   1944  NZ  LYS A 239     -24.154   3.653   0.957  1.00  0.92           N  
ATOM   1945  N   CYS A 240     -18.961   9.169  -2.039  1.00  0.94           N  
ATOM   1946  CA  CYS A 240     -18.828  10.575  -2.402  1.00  0.94           C  
ATOM   1947  C   CYS A 240     -17.393  10.904  -2.795  1.00  0.94           C  
ATOM   1948  CB  CYS A 240     -19.268  11.471  -1.244  1.00  0.94           C  
ATOM   1949  O   CYS A 240     -16.495  10.891  -1.951  1.00  0.94           O  
ATOM   1950  SG  CYS A 240     -19.144  13.237  -1.602  1.00  0.94           S  
ATOM   1951  N   PRO A 241     -17.192  11.326  -4.015  1.00  0.93           N  
ATOM   1952  CA  PRO A 241     -15.849  11.666  -4.491  1.00  0.93           C  
ATOM   1953  C   PRO A 241     -15.218  12.814  -3.707  1.00  0.93           C  
ATOM   1954  CB  PRO A 241     -16.084  12.065  -5.950  1.00  0.93           C  
ATOM   1955  O   PRO A 241     -14.014  12.794  -3.439  1.00  0.93           O  
ATOM   1956  CG  PRO A 241     -17.286  11.283  -6.372  1.00  0.93           C  
ATOM   1957  CD  PRO A 241     -18.222  11.178  -5.203  1.00  0.93           C  
ATOM   1958  N   SER A 242     -15.980  13.788  -3.346  1.00  0.95           N  
ATOM   1959  CA  SER A 242     -15.453  14.933  -2.610  1.00  0.95           C  
ATOM   1960  C   SER A 242     -14.927  14.515  -1.241  1.00  0.95           C  
ATOM   1961  CB  SER A 242     -16.530  16.006  -2.446  1.00  0.95           C  
ATOM   1962  O   SER A 242     -13.877  14.990  -0.802  1.00  0.95           O  
ATOM   1963  OG  SER A 242     -16.921  16.523  -3.706  1.00  0.95           O  
ATOM   1964  N   ARG A 243     -15.633  13.685  -0.573  1.00  0.96           N  
ATOM   1965  CA  ARG A 243     -15.197  13.167   0.720  1.00  0.96           C  
ATOM   1966  C   ARG A 243     -13.912  12.358   0.581  1.00  0.96           C  
ATOM   1967  CB  ARG A 243     -16.293  12.306   1.352  1.00  0.96           C  
ATOM   1968  O   ARG A 243     -13.014  12.461   1.420  1.00  0.96           O  
ATOM   1969  CG  ARG A 243     -16.202  12.207   2.866  1.00  0.96           C  
ATOM   1970  CD  ARG A 243     -17.182  11.184   3.424  1.00  0.96           C  
ATOM   1971  NE  ARG A 243     -18.161  11.803   4.312  1.00  0.96           N  
ATOM   1972  NH1 ARG A 243     -19.606  10.001   4.314  1.00  0.96           N  
ATOM   1973  NH2 ARG A 243     -20.111  11.881   5.523  1.00  0.96           N  
ATOM   1974  CZ  ARG A 243     -19.290  11.227   4.714  1.00  0.96           C  
ATOM   1975  N   PHE A 244     -13.879  11.541  -0.447  1.00  0.98           N  
ATOM   1976  CA  PHE A 244     -12.670  10.777  -0.736  1.00  0.98           C  
ATOM   1977  C   PHE A 244     -11.476  11.704  -0.924  1.00  0.98           C  
ATOM   1978  CB  PHE A 244     -12.865   9.913  -1.986  1.00  0.98           C  
ATOM   1979  O   PHE A 244     -10.429  11.511  -0.302  1.00  0.98           O  
ATOM   1980  CG  PHE A 244     -11.586   9.341  -2.534  1.00  0.98           C  
ATOM   1981  CD1 PHE A 244     -11.065   9.796  -3.739  1.00  0.98           C  
ATOM   1982  CD2 PHE A 244     -10.903   8.348  -1.844  1.00  0.98           C  
ATOM   1983  CE1 PHE A 244      -9.881   9.269  -4.249  1.00  0.98           C  
ATOM   1984  CE2 PHE A 244      -9.719   7.816  -2.347  1.00  0.98           C  
ATOM   1985  CZ  PHE A 244      -9.210   8.278  -3.550  1.00  0.98           C  
ATOM   1986  N   THR A 245     -11.627  12.645  -1.749  1.00  0.98           N  
ATOM   1987  CA  THR A 245     -10.542  13.574  -2.044  1.00  0.98           C  
ATOM   1988  C   THR A 245     -10.085  14.292  -0.778  1.00  0.98           C  
ATOM   1989  CB  THR A 245     -10.966  14.611  -3.101  1.00  0.98           C  
ATOM   1990  O   THR A 245      -8.884  14.453  -0.548  1.00  0.98           O  
ATOM   1991  CG2 THR A 245      -9.853  15.623  -3.356  1.00  0.98           C  
ATOM   1992  OG1 THR A 245     -11.275  13.937  -4.327  1.00  0.98           O  
ATOM   1993  N   GLU A 246     -11.025  14.730   0.012  1.00  0.98           N  
ATOM   1994  CA  GLU A 246     -10.712  15.417   1.261  1.00  0.98           C  
ATOM   1995  C   GLU A 246      -9.912  14.518   2.200  1.00  0.98           C  
ATOM   1996  CB  GLU A 246     -11.993  15.891   1.951  1.00  0.98           C  
ATOM   1997  O   GLU A 246      -8.881  14.931   2.735  1.00  0.98           O  
ATOM   1998  CG  GLU A 246     -11.747  16.726   3.199  1.00  0.98           C  
ATOM   1999  CD  GLU A 246     -13.029  17.187   3.875  1.00  0.98           C  
ATOM   2000  OE1 GLU A 246     -12.957  18.008   4.817  1.00  0.98           O  
ATOM   2001  OE2 GLU A 246     -14.114  16.723   3.458  1.00  0.98           O  
ATOM   2002  N   ARG A 247     -10.347  13.346   2.380  1.00  0.98           N  
ATOM   2003  CA  ARG A 247      -9.671  12.403   3.265  1.00  0.98           C  
ATOM   2004  C   ARG A 247      -8.291  12.040   2.727  1.00  0.98           C  
ATOM   2005  CB  ARG A 247     -10.512  11.138   3.445  1.00  0.98           C  
ATOM   2006  O   ARG A 247      -7.333  11.914   3.493  1.00  0.98           O  
ATOM   2007  CG  ARG A 247     -11.730  11.330   4.334  1.00  0.98           C  
ATOM   2008  CD  ARG A 247     -12.312   9.999   4.790  1.00  0.98           C  
ATOM   2009  NE  ARG A 247     -13.355  10.182   5.795  1.00  0.98           N  
ATOM   2010  NH1 ARG A 247     -13.025   8.134   6.812  1.00  0.98           N  
ATOM   2011  NH2 ARG A 247     -14.638   9.561   7.596  1.00  0.98           N  
ATOM   2012  CZ  ARG A 247     -13.670   9.292   6.732  1.00  0.98           C  
ATOM   2013  N   PHE A 248      -8.272  11.839   1.444  1.00  0.99           N  
ATOM   2014  CA  PHE A 248      -7.003  11.549   0.787  1.00  0.99           C  
ATOM   2015  C   PHE A 248      -6.011  12.686   0.998  1.00  0.99           C  
ATOM   2016  CB  PHE A 248      -7.215  11.308  -0.711  1.00  0.99           C  
ATOM   2017  O   PHE A 248      -4.868  12.454   1.395  1.00  0.99           O  
ATOM   2018  CG  PHE A 248      -6.019  10.713  -1.405  1.00  0.99           C  
ATOM   2019  CD1 PHE A 248      -4.968  11.519  -1.823  1.00  0.99           C  
ATOM   2020  CD2 PHE A 248      -5.947   9.346  -1.640  1.00  0.99           C  
ATOM   2021  CE1 PHE A 248      -3.861  10.971  -2.466  1.00  0.99           C  
ATOM   2022  CE2 PHE A 248      -4.844   8.791  -2.281  1.00  0.99           C  
ATOM   2023  CZ  PHE A 248      -3.802   9.606  -2.695  1.00  0.99           C  
ATOM   2024  N   HIS A 249      -6.469  13.859   0.752  1.00  0.98           N  
ATOM   2025  CA  HIS A 249      -5.618  15.031   0.920  1.00  0.98           C  
ATOM   2026  C   HIS A 249      -5.206  15.208   2.378  1.00  0.98           C  
ATOM   2027  CB  HIS A 249      -6.332  16.288   0.420  1.00  0.98           C  
ATOM   2028  O   HIS A 249      -4.046  15.509   2.667  1.00  0.98           O  
ATOM   2029  CG  HIS A 249      -5.512  17.533   0.541  1.00  0.98           C  
ATOM   2030  CD2 HIS A 249      -4.523  18.025  -0.241  1.00  0.98           C  
ATOM   2031  ND1 HIS A 249      -5.671  18.431   1.574  1.00  0.98           N  
ATOM   2032  CE1 HIS A 249      -4.813  19.426   1.420  1.00  0.98           C  
ATOM   2033  NE2 HIS A 249      -4.105  19.203   0.326  1.00  0.98           N  
ATOM   2034  N   ASN A 250      -6.131  15.047   3.259  1.00  0.98           N  
ATOM   2035  CA  ASN A 250      -5.821  15.159   4.680  1.00  0.98           C  
ATOM   2036  C   ASN A 250      -4.746  14.160   5.100  1.00  0.98           C  
ATOM   2037  CB  ASN A 250      -7.083  14.966   5.523  1.00  0.98           C  
ATOM   2038  O   ASN A 250      -3.869  14.486   5.902  1.00  0.98           O  
ATOM   2039  CG  ASN A 250      -8.017  16.159   5.457  1.00  0.98           C  
ATOM   2040  ND2 ASN A 250      -9.276  15.947   5.821  1.00  0.98           N  
ATOM   2041  OD1 ASN A 250      -7.610  17.261   5.082  1.00  0.98           O  
ATOM   2042  N   ARG A 251      -4.834  13.013   4.498  1.00  0.97           N  
ATOM   2043  CA  ARG A 251      -3.901  11.953   4.868  1.00  0.97           C  
ATOM   2044  C   ARG A 251      -2.545  12.159   4.201  1.00  0.97           C  
ATOM   2045  CB  ARG A 251      -4.467  10.582   4.492  1.00  0.97           C  
ATOM   2046  O   ARG A 251      -1.506  12.090   4.861  1.00  0.97           O  
ATOM   2047  CG  ARG A 251      -3.504   9.431   4.734  1.00  0.97           C  
ATOM   2048  CD  ARG A 251      -3.289   9.178   6.219  1.00  0.97           C  
ATOM   2049  NE  ARG A 251      -2.585   7.921   6.456  1.00  0.97           N  
ATOM   2050  NH1 ARG A 251      -1.191   8.770   8.091  1.00  0.97           N  
ATOM   2051  NH2 ARG A 251      -1.033   6.568   7.473  1.00  0.97           N  
ATOM   2052  CZ  ARG A 251      -1.605   7.756   7.340  1.00  0.97           C  
ATOM   2053  N   PHE A 252      -2.468  12.481   2.953  1.00  0.98           N  
ATOM   2054  CA  PHE A 252      -1.226  12.408   2.193  1.00  0.98           C  
ATOM   2055  C   PHE A 252      -0.743  13.802   1.811  1.00  0.98           C  
ATOM   2056  CB  PHE A 252      -1.414  11.554   0.935  1.00  0.98           C  
ATOM   2057  O   PHE A 252       0.333  13.954   1.229  1.00  0.98           O  
ATOM   2058  CG  PHE A 252      -1.761  10.118   1.222  1.00  0.98           C  
ATOM   2059  CD1 PHE A 252      -0.963   9.351   2.062  1.00  0.98           C  
ATOM   2060  CD2 PHE A 252      -2.885   9.536   0.651  1.00  0.98           C  
ATOM   2061  CE1 PHE A 252      -1.282   8.022   2.329  1.00  0.98           C  
ATOM   2062  CE2 PHE A 252      -3.209   8.208   0.913  1.00  0.98           C  
ATOM   2063  CZ  PHE A 252      -2.406   7.452   1.752  1.00  0.98           C  
ATOM   2064  N   ASN A 253      -1.469  14.767   2.094  1.00  0.98           N  
ATOM   2065  CA  ASN A 253      -1.142  16.156   1.793  1.00  0.98           C  
ATOM   2066  C   ASN A 253      -0.917  16.368   0.299  1.00  0.98           C  
ATOM   2067  CB  ASN A 253       0.089  16.602   2.585  1.00  0.98           C  
ATOM   2068  O   ASN A 253      -0.003  17.093  -0.099  1.00  0.98           O  
ATOM   2069  CG  ASN A 253       0.207  18.110   2.682  1.00  0.98           C  
ATOM   2070  ND2 ASN A 253       1.437  18.611   2.670  1.00  0.98           N  
ATOM   2071  OD1 ASN A 253      -0.799  18.819   2.767  1.00  0.98           O  
ATOM   2072  N   ILE A 254      -1.572  15.719  -0.497  1.00  0.97           N  
ATOM   2073  CA  ILE A 254      -1.623  15.803  -1.953  1.00  0.97           C  
ATOM   2074  C   ILE A 254      -2.964  15.269  -2.454  1.00  0.97           C  
ATOM   2075  CB  ILE A 254      -0.459  15.023  -2.605  1.00  0.97           C  
ATOM   2076  O   ILE A 254      -3.521  14.333  -1.876  1.00  0.97           O  
ATOM   2077  CG1 ILE A 254      -0.419  15.287  -4.114  1.00  0.97           C  
ATOM   2078  CG2 ILE A 254      -0.582  13.525  -2.314  1.00  0.97           C  
ATOM   2079  CD1 ILE A 254       0.852  14.796  -4.795  1.00  0.97           C  
ATOM   2080  N   THR A 255      -3.496  15.939  -3.502  1.00  0.98           N  
ATOM   2081  CA  THR A 255      -4.781  15.480  -4.017  1.00  0.98           C  
ATOM   2082  C   THR A 255      -4.592  14.308  -4.977  1.00  0.98           C  
ATOM   2083  CB  THR A 255      -5.535  16.616  -4.733  1.00  0.98           C  
ATOM   2084  O   THR A 255      -3.520  14.147  -5.564  1.00  0.98           O  
ATOM   2085  CG2 THR A 255      -5.651  17.846  -3.839  1.00  0.98           C  
ATOM   2086  OG1 THR A 255      -4.828  16.972  -5.927  1.00  0.98           O  
ATOM   2087  N   PRO A 256      -5.628  13.507  -5.105  1.00  0.98           N  
ATOM   2088  CA  PRO A 256      -5.564  12.430  -6.095  1.00  0.98           C  
ATOM   2089  C   PRO A 256      -5.222  12.935  -7.495  1.00  0.98           C  
ATOM   2090  CB  PRO A 256      -6.973  11.833  -6.059  1.00  0.98           C  
ATOM   2091  O   PRO A 256      -4.420  12.316  -8.200  1.00  0.98           O  
ATOM   2092  CG  PRO A 256      -7.464  12.096  -4.672  1.00  0.98           C  
ATOM   2093  CD  PRO A 256      -6.947  13.435  -4.230  1.00  0.98           C  
ATOM   2094  N   ARG A 257      -5.745  14.019  -7.882  1.00  0.97           N  
ATOM   2095  CA  ARG A 257      -5.510  14.596  -9.202  1.00  0.97           C  
ATOM   2096  C   ARG A 257      -4.046  14.984  -9.377  1.00  0.97           C  
ATOM   2097  CB  ARG A 257      -6.406  15.817  -9.422  1.00  0.97           C  
ATOM   2098  O   ARG A 257      -3.461  14.759 -10.438  1.00  0.97           O  
ATOM   2099  CG  ARG A 257      -6.362  16.366 -10.840  1.00  0.97           C  
ATOM   2100  CD  ARG A 257      -7.352  17.505 -11.034  1.00  0.97           C  
ATOM   2101  NE  ARG A 257      -7.279  18.058 -12.384  1.00  0.97           N  
ATOM   2102  NH1 ARG A 257      -8.865  19.698 -12.021  1.00  0.97           N  
ATOM   2103  NH2 ARG A 257      -7.854  19.508 -14.069  1.00  0.97           N  
ATOM   2104  CZ  ARG A 257      -7.999  19.087 -12.822  1.00  0.97           C  
ATOM   2105  N   GLU A 258      -3.497  15.619  -8.378  1.00  0.97           N  
ATOM   2106  CA  GLU A 258      -2.099  16.034  -8.429  1.00  0.97           C  
ATOM   2107  C   GLU A 258      -1.172  14.833  -8.593  1.00  0.97           C  
ATOM   2108  CB  GLU A 258      -1.724  16.820  -7.170  1.00  0.97           C  
ATOM   2109  O   GLU A 258      -0.229  14.873  -9.385  1.00  0.97           O  
ATOM   2110  CG  GLU A 258      -2.325  18.217  -7.115  1.00  0.97           C  
ATOM   2111  CD  GLU A 258      -2.099  18.916  -5.784  1.00  0.97           C  
ATOM   2112  OE1 GLU A 258      -1.892  20.150  -5.774  1.00  0.97           O  
ATOM   2113  OE2 GLU A 258      -2.129  18.222  -4.743  1.00  0.97           O  
ATOM   2114  N   ILE A 259      -1.445  13.832  -7.867  1.00  0.96           N  
ATOM   2115  CA  ILE A 259      -0.623  12.630  -7.957  1.00  0.96           C  
ATOM   2116  C   ILE A 259      -0.786  11.996  -9.337  1.00  0.96           C  
ATOM   2117  CB  ILE A 259      -0.988  11.612  -6.853  1.00  0.96           C  
ATOM   2118  O   ILE A 259       0.192  11.544  -9.938  1.00  0.96           O  
ATOM   2119  CG1 ILE A 259      -0.457  12.085  -5.495  1.00  0.96           C  
ATOM   2120  CG2 ILE A 259      -0.445  10.223  -7.199  1.00  0.96           C  
ATOM   2121  CD1 ILE A 259      -0.868  11.198  -4.327  1.00  0.96           C  
ATOM   2122  N   ARG A 260      -1.972  11.924  -9.857  1.00  0.96           N  
ATOM   2123  CA  ARG A 260      -2.231  11.380 -11.186  1.00  0.96           C  
ATOM   2124  C   ARG A 260      -1.499  12.181 -12.257  1.00  0.96           C  
ATOM   2125  CB  ARG A 260      -3.733  11.365 -11.478  1.00  0.96           C  
ATOM   2126  O   ARG A 260      -0.912  11.607 -13.177  1.00  0.96           O  
ATOM   2127  CG  ARG A 260      -4.088  10.822 -12.853  1.00  0.96           C  
ATOM   2128  CD  ARG A 260      -3.740   9.345 -12.983  1.00  0.96           C  
ATOM   2129  NE  ARG A 260      -4.567   8.517 -12.111  1.00  0.96           N  
ATOM   2130  NH1 ARG A 260      -4.457   6.636 -13.448  1.00  0.96           N  
ATOM   2131  NH2 ARG A 260      -5.649   6.589 -11.490  1.00  0.96           N  
ATOM   2132  CZ  ARG A 260      -4.889   7.249 -12.352  1.00  0.96           C  
ATOM   2133  N   LYS A 261      -1.580  13.409 -12.137  1.00  0.95           N  
ATOM   2134  CA  LYS A 261      -0.890  14.277 -13.086  1.00  0.95           C  
ATOM   2135  C   LYS A 261       0.610  13.995 -13.099  1.00  0.95           C  
ATOM   2136  CB  LYS A 261      -1.144  15.748 -12.752  1.00  0.95           C  
ATOM   2137  O   LYS A 261       1.224  13.923 -14.165  1.00  0.95           O  
ATOM   2138  CG  LYS A 261      -0.596  16.721 -13.785  1.00  0.95           C  
ATOM   2139  CD  LYS A 261      -0.894  18.166 -13.406  1.00  0.95           C  
ATOM   2140  CE  LYS A 261      -0.281  19.144 -14.399  1.00  0.95           C  
ATOM   2141  NZ  LYS A 261      -0.549  20.562 -14.017  1.00  0.95           N  
ATOM   2142  N   ALA A 262       1.147  13.803 -11.918  1.00  0.94           N  
ATOM   2143  CA  ALA A 262       2.573  13.511 -11.799  1.00  0.94           C  
ATOM   2144  C   ALA A 262       2.912  12.164 -12.432  1.00  0.94           C  
ATOM   2145  CB  ALA A 262       3.000  13.528 -10.333  1.00  0.94           C  
ATOM   2146  O   ALA A 262       4.014  11.976 -12.953  1.00  0.94           O  
ATOM   2147  N   SER A 263       1.965  11.253 -12.485  1.00  0.92           N  
ATOM   2148  CA  SER A 263       2.199   9.901 -12.982  1.00  0.92           C  
ATOM   2149  C   SER A 263       2.046   9.835 -14.498  1.00  0.92           C  
ATOM   2150  CB  SER A 263       1.239   8.912 -12.320  1.00  0.92           C  
ATOM   2151  O   SER A 263       2.598   8.942 -15.144  1.00  0.92           O  
ATOM   2152  OG  SER A 263      -0.092   9.139 -12.751  1.00  0.92           O  
ATOM   2153  N   ARG A 264       1.404  10.704 -15.237  1.00  0.87           N  
ATOM   2154  CA  ARG A 264       1.067  10.627 -16.655  1.00  0.87           C  
ATOM   2155  C   ARG A 264       1.955  11.551 -17.481  1.00  0.87           C  
ATOM   2156  CB  ARG A 264      -0.406  10.979 -16.878  1.00  0.87           C  
ATOM   2157  O   ARG A 264       2.140  11.335 -18.680  1.00  0.87           O  
ATOM   2158  CG  ARG A 264      -1.375   9.925 -16.367  1.00  0.87           C  
ATOM   2159  CD  ARG A 264      -2.800  10.198 -16.829  1.00  0.87           C  
ATOM   2160  NE  ARG A 264      -3.711   9.131 -16.427  1.00  0.87           N  
ATOM   2161  NH1 ARG A 264      -5.573  10.059 -17.431  1.00  0.87           N  
ATOM   2162  NH2 ARG A 264      -5.745   8.070 -16.305  1.00  0.87           N  
ATOM   2163  CZ  ARG A 264      -5.008   9.089 -16.722  1.00  0.87           C  
ATOM   2164  N   GLU A 265       2.635  12.511 -16.866  1.00  0.70           N  
ATOM   2165  CA  GLU A 265       3.389  13.464 -17.674  1.00  0.70           C  
ATOM   2166  C   GLU A 265       4.873  13.109 -17.705  1.00  0.70           C  
ATOM   2167  CB  GLU A 265       3.199  14.887 -17.144  1.00  0.70           C  
ATOM   2168  O   GLU A 265       5.526  13.240 -18.742  1.00  0.70           O  
ATOM   2169  CG  GLU A 265       1.813  15.460 -17.400  1.00  0.70           C  
ATOM   2170  CD  GLU A 265       1.628  16.860 -16.836  1.00  0.70           C  
ATOM   2171  OE1 GLU A 265       0.524  17.432 -16.984  1.00  0.70           O  
ATOM   2172  OE2 GLU A 265       2.595  17.388 -16.244  1.00  0.70           O  
