# Supplementary material for: Escherichia coli transcription factors of unknown function: sequence features and possible evolutionary relationships
Source: PeerJ. 2022 Jul 20;10:e13772. doi: 10.7717/peerj.13772 (PMC9308461; doi:10.7717/peerj.13772)
Supplement: Supplemental Information 18 [file peerj-10-13772-s018.zip › Raw Data/PDB files/YbdO_b0603_unrelaxed_model_1.pdb]

ATOM      1  N   MET A   1      -8.446   6.086  35.694  1.00  0.43           N  
ATOM      2  CA  MET A   1      -8.278   4.936  34.810  1.00  0.43           C  
ATOM      3  C   MET A   1      -9.205   3.796  35.218  1.00  0.43           C  
ATOM      4  CB  MET A   1      -6.825   4.457  34.820  1.00  0.43           C  
ATOM      5  O   MET A   1      -9.150   3.322  36.354  1.00  0.43           O  
ATOM      6  CG  MET A   1      -5.957   5.110  33.756  1.00  0.43           C  
ATOM      7  SD  MET A   1      -4.438   4.144  33.397  1.00  0.43           S  
ATOM      8  CE  MET A   1      -3.504   5.364  32.432  1.00  0.43           C  
ATOM      9  N   ALA A   2     -10.529   3.838  34.882  1.00  0.57           N  
ATOM     10  CA  ALA A   2     -11.496   2.763  35.090  1.00  0.57           C  
ATOM     11  C   ALA A   2     -10.815   1.398  35.050  1.00  0.57           C  
ATOM     12  CB  ALA A   2     -12.603   2.833  34.041  1.00  0.57           C  
ATOM     13  O   ALA A   2      -9.944   1.156  34.212  1.00  0.57           O  
ATOM     14  N   ASN A   3     -10.567   0.707  36.213  1.00  0.69           N  
ATOM     15  CA  ASN A   3     -10.063  -0.657  36.332  1.00  0.69           C  
ATOM     16  C   ASN A   3     -10.812  -1.615  35.410  1.00  0.69           C  
ATOM     17  CB  ASN A   3     -10.151  -1.138  37.782  1.00  0.69           C  
ATOM     18  O   ASN A   3     -11.976  -1.935  35.655  1.00  0.69           O  
ATOM     19  CG  ASN A   3      -9.259  -2.332  38.057  1.00  0.69           C  
ATOM     20  ND2 ASN A   3      -8.954  -2.564  39.328  1.00  0.69           N  
ATOM     21  OD1 ASN A   3      -8.845  -3.039  37.134  1.00  0.69           O  
ATOM     22  N   LEU A   4     -10.547  -1.588  34.084  1.00  0.73           N  
ATOM     23  CA  LEU A   4     -11.124  -2.422  33.036  1.00  0.73           C  
ATOM     24  C   LEU A   4     -11.360  -3.842  33.539  1.00  0.73           C  
ATOM     25  CB  LEU A   4     -10.210  -2.449  31.808  1.00  0.73           C  
ATOM     26  O   LEU A   4     -12.320  -4.499  33.129  1.00  0.73           O  
ATOM     27  CG  LEU A   4     -10.721  -1.718  30.566  1.00  0.73           C  
ATOM     28  CD1 LEU A   4     -10.208  -0.282  30.548  1.00  0.73           C  
ATOM     29  CD2 LEU A   4     -10.302  -2.457  29.300  1.00  0.73           C  
ATOM     30  N   TYR A   5     -10.591  -4.248  34.591  1.00  0.75           N  
ATOM     31  CA  TYR A   5     -10.707  -5.598  35.130  1.00  0.75           C  
ATOM     32  C   TYR A   5     -12.002  -5.763  35.916  1.00  0.75           C  
ATOM     33  CB  TYR A   5      -9.508  -5.924  36.026  1.00  0.75           C  
ATOM     34  O   TYR A   5     -12.691  -6.777  35.783  1.00  0.75           O  
ATOM     35  CG  TYR A   5      -8.312  -6.452  35.270  1.00  0.75           C  
ATOM     36  CD1 TYR A   5      -8.251  -7.783  34.865  1.00  0.75           C  
ATOM     37  CD2 TYR A   5      -7.240  -5.620  34.962  1.00  0.75           C  
ATOM     38  CE1 TYR A   5      -7.150  -8.274  34.171  1.00  0.75           C  
ATOM     39  CE2 TYR A   5      -6.134  -6.100  34.268  1.00  0.75           C  
ATOM     40  OH  TYR A   5      -5.006  -7.906  33.190  1.00  0.75           O  
ATOM     41  CZ  TYR A   5      -6.099  -7.426  33.877  1.00  0.75           C  
ATOM     42  N   ASP A   6     -12.360  -4.793  36.665  1.00  0.72           N  
ATOM     43  CA  ASP A   6     -13.582  -4.828  37.464  1.00  0.72           C  
ATOM     44  C   ASP A   6     -14.821  -4.734  36.577  1.00  0.72           C  
ATOM     45  CB  ASP A   6     -13.584  -3.694  38.492  1.00  0.72           C  
ATOM     46  O   ASP A   6     -15.840  -5.369  36.856  1.00  0.72           O  
ATOM     47  CG  ASP A   6     -12.624  -3.936  39.643  1.00  0.72           C  
ATOM     48  OD1 ASP A   6     -12.267  -5.105  39.904  1.00  0.72           O  
ATOM     49  OD2 ASP A   6     -12.223  -2.949  40.297  1.00  0.72           O  
ATOM     50  N   LEU A   7     -14.663  -4.038  35.420  1.00  0.75           N  
ATOM     51  CA  LEU A   7     -15.766  -3.904  34.475  1.00  0.75           C  
ATOM     52  C   LEU A   7     -16.012  -5.215  33.736  1.00  0.75           C  
ATOM     53  CB  LEU A   7     -15.478  -2.785  33.470  1.00  0.75           C  
ATOM     54  O   LEU A   7     -17.157  -5.554  33.428  1.00  0.75           O  
ATOM     55  CG  LEU A   7     -16.651  -1.868  33.122  1.00  0.75           C  
ATOM     56  CD1 LEU A   7     -16.686  -0.670  34.064  1.00  0.75           C  
ATOM     57  CD2 LEU A   7     -16.560  -1.410  31.670  1.00  0.75           C  
ATOM     58  N   LYS A   8     -14.947  -5.982  33.508  1.00  0.76           N  
ATOM     59  CA  LYS A   8     -15.074  -7.271  32.834  1.00  0.76           C  
ATOM     60  C   LYS A   8     -15.871  -8.258  33.681  1.00  0.76           C  
ATOM     61  CB  LYS A   8     -13.694  -7.848  32.515  1.00  0.76           C  
ATOM     62  O   LYS A   8     -16.604  -9.093  33.146  1.00  0.76           O  
ATOM     63  CG  LYS A   8     -13.724  -9.040  31.570  1.00  0.76           C  
ATOM     64  CD  LYS A   8     -12.323  -9.566  31.288  1.00  0.76           C  
ATOM     65  CE  LYS A   8     -12.359 -10.831  30.442  1.00  0.76           C  
ATOM     66  NZ  LYS A   8     -10.987 -11.352  30.165  1.00  0.76           N  
ATOM     67  N   LYS A   9     -15.780  -8.170  35.007  1.00  0.80           N  
ATOM     68  CA  LYS A   9     -16.481  -9.100  35.889  1.00  0.80           C  
ATOM     69  C   LYS A   9     -17.968  -8.768  35.968  1.00  0.80           C  
ATOM     70  CB  LYS A   9     -15.865  -9.081  37.288  1.00  0.80           C  
ATOM     71  O   LYS A   9     -18.780  -9.614  36.347  1.00  0.80           O  
ATOM     72  CG  LYS A   9     -14.496  -9.740  37.371  1.00  0.80           C  
ATOM     73  CD  LYS A   9     -13.986  -9.792  38.805  1.00  0.80           C  
ATOM     74  CE  LYS A   9     -12.600 -10.417  38.885  1.00  0.80           C  
ATOM     75  NZ  LYS A   9     -12.095 -10.469  40.290  1.00  0.80           N  
ATOM     76  N   PHE A  10     -18.197  -7.542  35.536  1.00  0.83           N  
ATOM     77  CA  PHE A  10     -19.570  -7.053  35.578  1.00  0.83           C  
ATOM     78  C   PHE A  10     -20.264  -7.271  34.239  1.00  0.83           C  
ATOM     79  CB  PHE A  10     -19.602  -5.567  35.950  1.00  0.83           C  
ATOM     80  O   PHE A  10     -19.747  -6.872  33.193  1.00  0.83           O  
ATOM     81  CG  PHE A  10     -20.981  -5.045  36.248  1.00  0.83           C  
ATOM     82  CD1 PHE A  10     -21.763  -4.492  35.241  1.00  0.83           C  
ATOM     83  CD2 PHE A  10     -21.496  -5.108  37.536  1.00  0.83           C  
ATOM     84  CE1 PHE A  10     -23.040  -4.008  35.515  1.00  0.83           C  
ATOM     85  CE2 PHE A  10     -22.772  -4.626  37.817  1.00  0.83           C  
ATOM     86  CZ  PHE A  10     -23.542  -4.076  36.805  1.00  0.83           C  
ATOM     87  N   ASP A  11     -21.372  -8.093  34.151  1.00  0.87           N  
ATOM     88  CA  ASP A  11     -22.138  -8.289  32.924  1.00  0.87           C  
ATOM     89  C   ASP A  11     -22.893  -7.019  32.539  1.00  0.87           C  
ATOM     90  CB  ASP A  11     -23.115  -9.456  33.083  1.00  0.87           C  
ATOM     91  O   ASP A  11     -23.928  -6.703  33.130  1.00  0.87           O  
ATOM     92  CG  ASP A  11     -23.793  -9.843  31.780  1.00  0.87           C  
ATOM     93  OD1 ASP A  11     -23.685  -9.089  30.789  1.00  0.87           O  
ATOM     94  OD2 ASP A  11     -24.443 -10.910  31.745  1.00  0.87           O  
ATOM     95  N   LEU A  12     -22.379  -6.289  31.568  1.00  0.88           N  
ATOM     96  CA  LEU A  12     -22.925  -4.994  31.179  1.00  0.88           C  
ATOM     97  C   LEU A  12     -24.328  -5.146  30.600  1.00  0.88           C  
ATOM     98  CB  LEU A  12     -22.011  -4.311  30.158  1.00  0.88           C  
ATOM     99  O   LEU A  12     -25.103  -4.188  30.580  1.00  0.88           O  
ATOM    100  CG  LEU A  12     -20.641  -3.862  30.668  1.00  0.88           C  
ATOM    101  CD1 LEU A  12     -19.812  -3.286  29.525  1.00  0.88           C  
ATOM    102  CD2 LEU A  12     -20.797  -2.840  31.789  1.00  0.88           C  
ATOM    103  N   ASN A  13     -24.665  -6.377  30.186  1.00  0.91           N  
ATOM    104  CA  ASN A  13     -26.001  -6.635  29.659  1.00  0.91           C  
ATOM    105  C   ASN A  13     -27.071  -6.455  30.732  1.00  0.91           C  
ATOM    106  CB  ASN A  13     -26.081  -8.042  29.061  1.00  0.91           C  
ATOM    107  O   ASN A  13     -28.208  -6.092  30.426  1.00  0.91           O  
ATOM    108  CG  ASN A  13     -25.485  -8.119  27.669  1.00  0.91           C  
ATOM    109  ND2 ASN A  13     -25.165  -9.329  27.228  1.00  0.91           N  
ATOM    110  OD1 ASN A  13     -25.314  -7.099  26.997  1.00  0.91           O  
ATOM    111  N   LEU A  14     -26.647  -6.593  31.993  1.00  0.93           N  
ATOM    112  CA  LEU A  14     -27.567  -6.459  33.117  1.00  0.93           C  
ATOM    113  C   LEU A  14     -28.050  -5.019  33.256  1.00  0.93           C  
ATOM    114  CB  LEU A  14     -26.895  -6.912  34.416  1.00  0.93           C  
ATOM    115  O   LEU A  14     -29.202  -4.779  33.624  1.00  0.93           O  
ATOM    116  CG  LEU A  14     -26.565  -8.401  34.525  1.00  0.93           C  
ATOM    117  CD1 LEU A  14     -25.905  -8.701  35.867  1.00  0.93           C  
ATOM    118  CD2 LEU A  14     -27.823  -9.243  34.342  1.00  0.93           C  
ATOM    119  N   LEU A  15     -27.226  -4.137  32.914  1.00  0.92           N  
ATOM    120  CA  LEU A  15     -27.559  -2.722  33.033  1.00  0.92           C  
ATOM    121  C   LEU A  15     -28.630  -2.328  32.021  1.00  0.92           C  
ATOM    122  CB  LEU A  15     -26.311  -1.858  32.835  1.00  0.92           C  
ATOM    123  O   LEU A  15     -29.509  -1.518  32.325  1.00  0.92           O  
ATOM    124  CG  LEU A  15     -25.211  -2.004  33.888  1.00  0.92           C  
ATOM    125  CD1 LEU A  15     -24.015  -1.128  33.531  1.00  0.92           C  
ATOM    126  CD2 LEU A  15     -25.745  -1.650  35.272  1.00  0.92           C  
ATOM    127  N   VAL A  16     -28.590  -2.922  30.806  1.00  0.92           N  
ATOM    128  CA  VAL A  16     -29.593  -2.670  29.777  1.00  0.92           C  
ATOM    129  C   VAL A  16     -30.953  -3.183  30.245  1.00  0.92           C  
ATOM    130  CB  VAL A  16     -29.208  -3.330  28.434  1.00  0.92           C  
ATOM    131  O   VAL A  16     -31.966  -2.494  30.101  1.00  0.92           O  
ATOM    132  CG1 VAL A  16     -30.330  -3.169  27.411  1.00  0.92           C  
ATOM    133  CG2 VAL A  16     -27.905  -2.735  27.902  1.00  0.92           C  
ATOM    134  N   ILE A  17     -30.924  -4.370  30.857  1.00  0.94           N  
ATOM    135  CA  ILE A  17     -32.157  -4.971  31.355  1.00  0.94           C  
ATOM    136  C   ILE A  17     -32.727  -4.117  32.486  1.00  0.94           C  
ATOM    137  CB  ILE A  17     -31.923  -6.418  31.843  1.00  0.94           C  
ATOM    138  O   ILE A  17     -33.929  -3.847  32.522  1.00  0.94           O  
ATOM    139  CG1 ILE A  17     -31.518  -7.318  30.670  1.00  0.94           C  
ATOM    140  CG2 ILE A  17     -33.172  -6.961  32.543  1.00  0.94           C  
ATOM    141  CD1 ILE A  17     -31.100  -8.723  31.083  1.00  0.94           C  
ATOM    142  N   PHE A  18     -31.884  -3.683  33.464  1.00  0.96           N  
ATOM    143  CA  PHE A  18     -32.297  -2.793  34.543  1.00  0.96           C  
ATOM    144  C   PHE A  18     -33.015  -1.568  33.989  1.00  0.96           C  
ATOM    145  CB  PHE A  18     -31.088  -2.361  35.377  1.00  0.96           C  
ATOM    146  O   PHE A  18     -34.092  -1.206  34.467  1.00  0.96           O  
ATOM    147  CG  PHE A  18     -31.374  -1.219  36.314  1.00  0.96           C  
ATOM    148  CD1 PHE A  18     -31.066   0.088  35.955  1.00  0.96           C  
ATOM    149  CD2 PHE A  18     -31.952  -1.451  37.556  1.00  0.96           C  
ATOM    150  CE1 PHE A  18     -31.331   1.147  36.820  1.00  0.96           C  
ATOM    151  CE2 PHE A  18     -32.219  -0.398  38.426  1.00  0.96           C  
ATOM    152  CZ  PHE A  18     -31.907   0.900  38.056  1.00  0.96           C  
ATOM    153  N   GLU A  19     -32.364  -0.882  32.970  1.00  0.94           N  
ATOM    154  CA  GLU A  19     -32.923   0.331  32.382  1.00  0.94           C  
ATOM    155  C   GLU A  19     -34.294   0.064  31.765  1.00  0.94           C  
ATOM    156  CB  GLU A  19     -31.974   0.905  31.327  1.00  0.94           C  
ATOM    157  O   GLU A  19     -35.200   0.893  31.872  1.00  0.94           O  
ATOM    158  CG  GLU A  19     -32.360   2.295  30.843  1.00  0.94           C  
ATOM    159  CD  GLU A  19     -32.291   3.351  31.935  1.00  0.94           C  
ATOM    160  OE1 GLU A  19     -32.863   4.450  31.753  1.00  0.94           O  
ATOM    161  OE2 GLU A  19     -31.660   3.077  32.980  1.00  0.94           O  
ATOM    162  N   CYS A  20     -34.433  -1.125  31.197  1.00  0.94           N  
ATOM    163  CA  CYS A  20     -35.708  -1.486  30.587  1.00  0.94           C  
ATOM    164  C   CYS A  20     -36.781  -1.691  31.649  1.00  0.94           C  
ATOM    165  CB  CYS A  20     -35.560  -2.753  29.746  1.00  0.94           C  
ATOM    166  O   CYS A  20     -37.916  -1.239  31.486  1.00  0.94           O  
ATOM    167  SG  CYS A  20     -36.983  -3.093  28.686  1.00  0.94           S  
ATOM    168  N   ILE A  21     -36.438  -2.313  32.746  1.00  0.96           N  
ATOM    169  CA  ILE A  21     -37.370  -2.517  33.849  1.00  0.96           C  
ATOM    170  C   ILE A  21     -37.783  -1.167  34.433  1.00  0.96           C  
ATOM    171  CB  ILE A  21     -36.757  -3.411  34.950  1.00  0.96           C  
ATOM    172  O   ILE A  21     -38.967  -0.925  34.676  1.00  0.96           O  
ATOM    173  CG1 ILE A  21     -36.514  -4.827  34.413  1.00  0.96           C  
ATOM    174  CG2 ILE A  21     -37.661  -3.443  36.186  1.00  0.96           C  
ATOM    175  CD1 ILE A  21     -35.732  -5.723  35.364  1.00  0.96           C  
ATOM    176  N   TYR A  22     -36.768  -0.329  34.642  1.00  0.96           N  
ATOM    177  CA  TYR A  22     -37.017   0.995  35.201  1.00  0.96           C  
ATOM    178  C   TYR A  22     -37.981   1.784  34.323  1.00  0.96           C  
ATOM    179  CB  TYR A  22     -35.704   1.767  35.360  1.00  0.96           C  
ATOM    180  O   TYR A  22     -38.887   2.451  34.829  1.00  0.96           O  
ATOM    181  CG  TYR A  22     -35.863   3.100  36.051  1.00  0.96           C  
ATOM    182  CD1 TYR A  22     -36.135   4.256  35.323  1.00  0.96           C  
ATOM    183  CD2 TYR A  22     -35.742   3.205  37.433  1.00  0.96           C  
ATOM    184  CE1 TYR A  22     -36.281   5.486  35.956  1.00  0.96           C  
ATOM    185  CE2 TYR A  22     -35.885   4.430  38.075  1.00  0.96           C  
ATOM    186  OH  TYR A  22     -36.298   6.779  37.961  1.00  0.96           O  
ATOM    187  CZ  TYR A  22     -36.155   5.563  37.330  1.00  0.96           C  
ATOM    188  N   GLN A  23     -37.922   1.651  33.036  1.00  0.94           N  
ATOM    189  CA  GLN A  23     -38.741   2.412  32.099  1.00  0.94           C  
ATOM    190  C   GLN A  23     -40.187   1.922  32.108  1.00  0.94           C  
ATOM    191  CB  GLN A  23     -38.165   2.321  30.685  1.00  0.94           C  
ATOM    192  O   GLN A  23     -41.120   2.722  32.013  1.00  0.94           O  
ATOM    193  CG  GLN A  23     -36.871   3.101  30.497  1.00  0.94           C  
ATOM    194  CD  GLN A  23     -36.328   3.007  29.083  1.00  0.94           C  
ATOM    195  NE2 GLN A  23     -35.411   3.904  28.739  1.00  0.94           N  
ATOM    196  OE1 GLN A  23     -36.730   2.134  28.307  1.00  0.94           O  
ATOM    197  N   HIS A  24     -40.400   0.585  32.308  1.00  0.95           N  
ATOM    198  CA  HIS A  24     -41.728  -0.002  32.172  1.00  0.95           C  
ATOM    199  C   HIS A  24     -42.340  -0.301  33.536  1.00  0.95           C  
ATOM    200  CB  HIS A  24     -41.666  -1.280  31.333  1.00  0.95           C  
ATOM    201  O   HIS A  24     -43.544  -0.549  33.640  1.00  0.95           O  
ATOM    202  CG  HIS A  24     -41.325  -1.039  29.897  1.00  0.95           C  
ATOM    203  CD2 HIS A  24     -40.234  -1.379  29.172  1.00  0.95           C  
ATOM    204  ND1 HIS A  24     -42.165  -0.366  29.036  1.00  0.95           N  
ATOM    205  CE1 HIS A  24     -41.603  -0.304  27.840  1.00  0.95           C  
ATOM    206  NE2 HIS A  24     -40.430  -0.911  27.897  1.00  0.95           N  
ATOM    207  N   LEU A  25     -41.453  -0.272  34.564  1.00  0.96           N  
ATOM    208  CA  LEU A  25     -41.838  -0.611  35.930  1.00  0.96           C  
ATOM    209  C   LEU A  25     -42.703  -1.867  35.955  1.00  0.96           C  
ATOM    210  CB  LEU A  25     -42.591   0.554  36.579  1.00  0.96           C  
ATOM    211  O   LEU A  25     -43.668  -1.946  36.718  1.00  0.96           O  
ATOM    212  CG  LEU A  25     -41.819   1.866  36.719  1.00  0.96           C  
ATOM    213  CD1 LEU A  25     -42.703   2.937  37.349  1.00  0.96           C  
ATOM    214  CD2 LEU A  25     -40.553   1.657  37.544  1.00  0.96           C  
ATOM    215  N   SER A  26     -42.404  -2.805  35.072  1.00  0.95           N  
ATOM    216  CA  SER A  26     -43.031  -4.113  34.910  1.00  0.95           C  
ATOM    217  C   SER A  26     -42.045  -5.133  34.351  1.00  0.95           C  
ATOM    218  CB  SER A  26     -44.250  -4.013  33.992  1.00  0.95           C  
ATOM    219  O   SER A  26     -41.442  -4.909  33.299  1.00  0.95           O  
ATOM    220  OG  SER A  26     -44.735  -5.303  33.658  1.00  0.95           O  
ATOM    221  N   ILE A  27     -42.042  -6.290  34.986  1.00  0.95           N  
ATOM    222  CA  ILE A  27     -41.160  -7.354  34.521  1.00  0.95           C  
ATOM    223  C   ILE A  27     -41.686  -7.922  33.205  1.00  0.95           C  
ATOM    224  CB  ILE A  27     -41.025  -8.477  35.574  1.00  0.95           C  
ATOM    225  O   ILE A  27     -40.918  -8.145  32.266  1.00  0.95           O  
ATOM    226  CG1 ILE A  27     -40.345  -7.943  36.840  1.00  0.95           C  
ATOM    227  CG2 ILE A  27     -40.253  -9.667  34.998  1.00  0.95           C  
ATOM    228  CD1 ILE A  27     -38.886  -7.555  36.642  1.00  0.95           C  
ATOM    229  N   SER A  28     -42.924  -8.116  33.126  1.00  0.96           N  
ATOM    230  CA  SER A  28     -43.558  -8.679  31.939  1.00  0.96           C  
ATOM    231  C   SER A  28     -43.378  -7.766  30.731  1.00  0.96           C  
ATOM    232  CB  SER A  28     -45.047  -8.921  32.189  1.00  0.96           C  
ATOM    233  O   SER A  28     -43.020  -8.226  29.645  1.00  0.96           O  
ATOM    234  OG  SER A  28     -45.235  -9.891  33.205  1.00  0.96           O  
ATOM    235  N   LYS A  29     -43.570  -6.465  30.897  1.00  0.96           N  
ATOM    236  CA  LYS A  29     -43.416  -5.499  29.813  1.00  0.96           C  
ATOM    237  C   LYS A  29     -41.958  -5.388  29.378  1.00  0.96           C  
ATOM    238  CB  LYS A  29     -43.942  -4.127  30.238  1.00  0.96           C  
ATOM    239  O   LYS A  29     -41.668  -5.258  28.187  1.00  0.96           O  
ATOM    240  CG  LYS A  29     -45.460  -4.036  30.293  1.00  0.96           C  
ATOM    241  CD  LYS A  29     -45.924  -2.614  30.583  1.00  0.96           C  
ATOM    242  CE  LYS A  29     -47.443  -2.517  30.618  1.00  0.96           C  
ATOM    243  NZ  LYS A  29     -47.903  -1.133  30.939  1.00  0.96           N  
ATOM    244  N   ALA A  30     -41.096  -5.449  30.304  1.00  0.96           N  
ATOM    245  CA  ALA A  30     -39.672  -5.423  29.982  1.00  0.96           C  
ATOM    246  C   ALA A  30     -39.273  -6.643  29.157  1.00  0.96           C  
ATOM    247  CB  ALA A  30     -38.838  -5.353  31.259  1.00  0.96           C  
ATOM    248  O   ALA A  30     -38.522  -6.525  28.186  1.00  0.96           O  
ATOM    249  N   ALA A  31     -39.742  -7.739  29.544  1.00  0.97           N  
ATOM    250  CA  ALA A  31     -39.473  -8.980  28.822  1.00  0.97           C  
ATOM    251  C   ALA A  31     -39.940  -8.883  27.373  1.00  0.97           C  
ATOM    252  CB  ALA A  31     -40.151 -10.158  29.519  1.00  0.97           C  
ATOM    253  O   ALA A  31     -39.222  -9.288  26.455  1.00  0.97           O  
ATOM    254  N   GLU A  32     -41.105  -8.343  27.233  1.00  0.96           N  
ATOM    255  CA  GLU A  32     -41.653  -8.155  25.893  1.00  0.96           C  
ATOM    256  C   GLU A  32     -40.777  -7.219  25.065  1.00  0.96           C  
ATOM    257  CB  GLU A  32     -43.081  -7.609  25.968  1.00  0.96           C  
ATOM    258  O   GLU A  32     -40.474  -7.507  23.906  1.00  0.96           O  
ATOM    259  CG  GLU A  32     -43.801  -7.584  24.627  1.00  0.96           C  
ATOM    260  CD  GLU A  32     -45.222  -7.052  24.719  1.00  0.96           C  
ATOM    261  OE1 GLU A  32     -45.906  -6.962  23.674  1.00  0.96           O  
ATOM    262  OE2 GLU A  32     -45.655  -6.720  25.846  1.00  0.96           O  
ATOM    263  N   SER A  33     -40.290  -6.175  25.657  1.00  0.94           N  
ATOM    264  CA  SER A  33     -39.490  -5.168  24.966  1.00  0.94           C  
ATOM    265  C   SER A  33     -38.127  -5.724  24.567  1.00  0.94           C  
ATOM    266  CB  SER A  33     -39.308  -3.932  25.847  1.00  0.94           C  
ATOM    267  O   SER A  33     -37.606  -5.396  23.498  1.00  0.94           O  
ATOM    268  OG  SER A  33     -40.538  -3.249  26.016  1.00  0.94           O  
ATOM    269  N   LEU A  34     -37.642  -6.608  25.348  1.00  0.94           N  
ATOM    270  CA  LEU A  34     -36.292  -7.123  25.143  1.00  0.94           C  
ATOM    271  C   LEU A  34     -36.324  -8.447  24.386  1.00  0.94           C  
ATOM    272  CB  LEU A  34     -35.579  -7.306  26.485  1.00  0.94           C  
ATOM    273  O   LEU A  34     -35.276  -9.033  24.109  1.00  0.94           O  
ATOM    274  CG  LEU A  34     -35.266  -6.029  27.267  1.00  0.94           C  
ATOM    275  CD1 LEU A  34     -34.775  -6.372  28.669  1.00  0.94           C  
ATOM    276  CD2 LEU A  34     -34.235  -5.186  26.525  1.00  0.94           C  
ATOM    277  N   TYR A  35     -37.578  -8.927  24.059  1.00  0.96           N  
ATOM    278  CA  TYR A  35     -37.789 -10.194  23.369  1.00  0.96           C  
ATOM    279  C   TYR A  35     -37.129 -11.343  24.122  1.00  0.96           C  
ATOM    280  CB  TYR A  35     -37.242 -10.125  21.940  1.00  0.96           C  
ATOM    281  O   TYR A  35     -36.432 -12.167  23.525  1.00  0.96           O  
ATOM    282  CG  TYR A  35     -37.909  -9.076  21.084  1.00  0.96           C  
ATOM    283  CD1 TYR A  35     -39.128  -9.329  20.461  1.00  0.96           C  
ATOM    284  CD2 TYR A  35     -37.321  -7.829  20.897  1.00  0.96           C  
ATOM    285  CE1 TYR A  35     -39.746  -8.366  19.670  1.00  0.96           C  
ATOM    286  CE2 TYR A  35     -37.929  -6.858  20.109  1.00  0.96           C  
ATOM    287  OH  TYR A  35     -39.747  -6.177  18.719  1.00  0.96           O  
ATOM    288  CZ  TYR A  35     -39.140  -7.135  19.501  1.00  0.96           C  
ATOM    289  N   ILE A  36     -37.281 -11.396  25.443  1.00  0.96           N  
ATOM    290  CA  ILE A  36     -36.845 -12.493  26.300  1.00  0.96           C  
ATOM    291  C   ILE A  36     -37.979 -12.895  27.241  1.00  0.96           C  
ATOM    292  CB  ILE A  36     -35.586 -12.111  27.111  1.00  0.96           C  
ATOM    293  O   ILE A  36     -39.049 -12.282  27.230  1.00  0.96           O  
ATOM    294  CG1 ILE A  36     -35.890 -10.937  28.048  1.00  0.96           C  
ATOM    295  CG2 ILE A  36     -34.422 -11.777  26.174  1.00  0.96           C  
ATOM    296  CD1 ILE A  36     -34.731 -10.556  28.958  1.00  0.96           C  
ATOM    297  N   THR A  37     -37.773 -14.006  28.076  1.00  0.97           N  
ATOM    298  CA  THR A  37     -38.821 -14.505  28.960  1.00  0.97           C  
ATOM    299  C   THR A  37     -38.839 -13.726  30.272  1.00  0.97           C  
ATOM    300  CB  THR A  37     -38.636 -16.006  29.253  1.00  0.97           C  
ATOM    301  O   THR A  37     -37.807 -13.217  30.712  1.00  0.97           O  
ATOM    302  CG2 THR A  37     -38.545 -16.811  27.962  1.00  0.97           C  
ATOM    303  OG1 THR A  37     -37.432 -16.194  30.007  1.00  0.97           O  
ATOM    304  N   PRO A  38     -39.998 -13.451  30.861  1.00  0.97           N  
ATOM    305  CA  PRO A  38     -40.071 -12.814  32.178  1.00  0.97           C  
ATOM    306  C   PRO A  38     -39.153 -13.473  33.204  1.00  0.97           C  
ATOM    307  CB  PRO A  38     -41.541 -12.985  32.571  1.00  0.97           C  
ATOM    308  O   PRO A  38     -38.577 -12.787  34.053  1.00  0.97           O  
ATOM    309  CG  PRO A  38     -42.282 -13.020  31.274  1.00  0.97           C  
ATOM    310  CD  PRO A  38     -41.436 -13.738  30.261  1.00  0.97           C  
ATOM    311  N   SER A  39     -38.980 -14.835  33.167  1.00  0.97           N  
ATOM    312  CA  SER A  39     -38.066 -15.563  34.041  1.00  0.97           C  
ATOM    313  C   SER A  39     -36.631 -15.080  33.867  1.00  0.97           C  
ATOM    314  CB  SER A  39     -38.144 -17.065  33.766  1.00  0.97           C  
ATOM    315  O   SER A  39     -35.909 -14.894  34.849  1.00  0.97           O  
ATOM    316  OG  SER A  39     -37.275 -17.781  34.627  1.00  0.97           O  
ATOM    317  N   ALA A  40     -36.258 -14.870  32.569  1.00  0.96           N  
ATOM    318  CA  ALA A  40     -34.917 -14.377  32.266  1.00  0.96           C  
ATOM    319  C   ALA A  40     -34.696 -12.988  32.858  1.00  0.96           C  
ATOM    320  CB  ALA A  40     -34.689 -14.350  30.756  1.00  0.96           C  
ATOM    321  O   ALA A  40     -33.628 -12.702  33.404  1.00  0.96           O  
ATOM    322  N   VAL A  41     -35.661 -12.119  32.773  1.00  0.97           N  
ATOM    323  CA  VAL A  41     -35.589 -10.770  33.323  1.00  0.97           C  
ATOM    324  C   VAL A  41     -35.467 -10.837  34.844  1.00  0.97           C  
ATOM    325  CB  VAL A  41     -36.822  -9.927  32.925  1.00  0.97           C  
ATOM    326  O   VAL A  41     -34.627 -10.156  35.436  1.00  0.97           O  
ATOM    327  CG1 VAL A  41     -36.820  -8.587  33.658  1.00  0.97           C  
ATOM    328  CG2 VAL A  41     -36.854  -9.713  31.413  1.00  0.97           C  
ATOM    329  N   SER A  42     -36.261 -11.667  35.510  1.00  0.95           N  
ATOM    330  CA  SER A  42     -36.224 -11.827  36.960  1.00  0.95           C  
ATOM    331  C   SER A  42     -34.857 -12.316  37.427  1.00  0.95           C  
ATOM    332  CB  SER A  42     -37.308 -12.803  37.419  1.00  0.95           C  
ATOM    333  O   SER A  42     -34.320 -11.819  38.420  1.00  0.95           O  
ATOM    334  OG  SER A  42     -38.598 -12.243  37.240  1.00  0.95           O  
ATOM    335  N   GLN A  43     -34.281 -13.274  36.681  1.00  0.96           N  
ATOM    336  CA  GLN A  43     -32.958 -13.796  37.007  1.00  0.96           C  
ATOM    337  C   GLN A  43     -31.891 -12.713  36.876  1.00  0.96           C  
ATOM    338  CB  GLN A  43     -32.612 -14.985  36.109  1.00  0.96           C  
ATOM    339  O   GLN A  43     -30.991 -12.615  37.712  1.00  0.96           O  
ATOM    340  CG  GLN A  43     -33.343 -16.268  36.479  1.00  0.96           C  
ATOM    341  CD  GLN A  43     -32.966 -17.436  35.587  1.00  0.96           C  
ATOM    342  NE2 GLN A  43     -33.925 -18.320  35.330  1.00  0.96           N  
ATOM    343  OE1 GLN A  43     -31.823 -17.544  35.132  1.00  0.96           O  
ATOM    344  N   SER A  44     -31.984 -11.947  35.767  1.00  0.96           N  
ATOM    345  CA  SER A  44     -31.060 -10.837  35.556  1.00  0.96           C  
ATOM    346  C   SER A  44     -31.145  -9.824  36.692  1.00  0.96           C  
ATOM    347  CB  SER A  44     -31.348 -10.146  34.222  1.00  0.96           C  
ATOM    348  O   SER A  44     -30.120  -9.328  37.166  1.00  0.96           O  
ATOM    349  OG  SER A  44     -31.051 -11.006  33.136  1.00  0.96           O  
ATOM    350  N   LEU A  45     -32.388  -9.503  37.149  1.00  0.96           N  
ATOM    351  CA  LEU A  45     -32.600  -8.572  38.252  1.00  0.96           C  
ATOM    352  C   LEU A  45     -32.004  -9.118  39.546  1.00  0.96           C  
ATOM    353  CB  LEU A  45     -34.094  -8.296  38.441  1.00  0.96           C  
ATOM    354  O   LEU A  45     -31.394  -8.373  40.316  1.00  0.96           O  
ATOM    355  CG  LEU A  45     -34.464  -7.275  39.518  1.00  0.96           C  
ATOM    356  CD1 LEU A  45     -33.775  -5.942  39.244  1.00  0.96           C  
ATOM    357  CD2 LEU A  45     -35.976  -7.096  39.589  1.00  0.96           C  
ATOM    358  N   GLN A  46     -32.119 -10.442  39.773  1.00  0.95           N  
ATOM    359  CA  GLN A  46     -31.536 -11.078  40.949  1.00  0.95           C  
ATOM    360  C   GLN A  46     -30.015 -10.965  40.939  1.00  0.95           C  
ATOM    361  CB  GLN A  46     -31.952 -12.548  41.027  1.00  0.95           C  
ATOM    362  O   GLN A  46     -29.401 -10.681  41.970  1.00  0.95           O  
ATOM    363  CG  GLN A  46     -31.542 -13.236  42.322  1.00  0.95           C  
ATOM    364  CD  GLN A  46     -32.034 -14.669  42.407  1.00  0.95           C  
ATOM    365  NE2 GLN A  46     -31.685 -15.352  43.491  1.00  0.95           N  
ATOM    366  OE1 GLN A  46     -32.723 -15.157  41.505  1.00  0.95           O  
ATOM    367  N   ARG A  47     -29.451 -11.153  39.821  1.00  0.95           N  
ATOM    368  CA  ARG A  47     -28.003 -11.030  39.679  1.00  0.95           C  
ATOM    369  C   ARG A  47     -27.545  -9.603  39.957  1.00  0.95           C  
ATOM    370  CB  ARG A  47     -27.562 -11.458  38.278  1.00  0.95           C  
ATOM    371  O   ARG A  47     -26.528  -9.390  40.620  1.00  0.95           O  
ATOM    372  CG  ARG A  47     -27.721 -12.946  38.009  1.00  0.95           C  
ATOM    373  CD  ARG A  47     -27.412 -13.294  36.560  1.00  0.95           C  
ATOM    374  NE  ARG A  47     -26.031 -12.973  36.211  1.00  0.95           N  
ATOM    375  NH1 ARG A  47     -26.366 -13.077  33.928  1.00  0.95           N  
ATOM    376  NH2 ARG A  47     -24.291 -12.579  34.765  1.00  0.95           N  
ATOM    377  CZ  ARG A  47     -25.566 -12.877  34.969  1.00  0.95           C  
ATOM    378  N   LEU A  48     -28.350  -8.668  39.474  1.00  0.94           N  
ATOM    379  CA  LEU A  48     -28.048  -7.263  39.725  1.00  0.94           C  
ATOM    380  C   LEU A  48     -28.112  -6.951  41.217  1.00  0.94           C  
ATOM    381  CB  LEU A  48     -29.020  -6.361  38.961  1.00  0.94           C  
ATOM    382  O   LEU A  48     -27.246  -6.252  41.747  1.00  0.94           O  
ATOM    383  CG  LEU A  48     -28.618  -5.989  37.532  1.00  0.94           C  
ATOM    384  CD1 LEU A  48     -29.812  -5.409  36.780  1.00  0.94           C  
ATOM    385  CD2 LEU A  48     -27.456  -5.001  37.543  1.00  0.94           C  
ATOM    386  N   ARG A  49     -29.041  -7.515  41.806  1.00  0.94           N  
ATOM    387  CA  ARG A  49     -29.200  -7.302  43.241  1.00  0.94           C  
ATOM    388  C   ARG A  49     -28.002  -7.847  44.011  1.00  0.94           C  
ATOM    389  CB  ARG A  49     -30.488  -7.958  43.743  1.00  0.94           C  
ATOM    390  O   ARG A  49     -27.527  -7.218  44.958  1.00  0.94           O  
ATOM    391  CG  ARG A  49     -31.753  -7.212  43.349  1.00  0.94           C  
ATOM    392  CD  ARG A  49     -33.005  -7.940  43.818  1.00  0.94           C  
ATOM    393  NE  ARG A  49     -34.206  -7.137  43.605  1.00  0.94           N  
ATOM    394  NH1 ARG A  49     -35.683  -8.877  43.960  1.00  0.94           N  
ATOM    395  NH2 ARG A  49     -36.471  -6.782  43.467  1.00  0.94           N  
ATOM    396  CZ  ARG A  49     -35.451  -7.600  43.678  1.00  0.94           C  
ATOM    397  N   ALA A  50     -27.567  -9.001  43.566  1.00  0.92           N  
ATOM    398  CA  ALA A  50     -26.427  -9.645  44.215  1.00  0.92           C  
ATOM    399  C   ALA A  50     -25.157  -8.817  44.039  1.00  0.92           C  
ATOM    400  CB  ALA A  50     -26.223 -11.052  43.659  1.00  0.92           C  
ATOM    401  O   ALA A  50     -24.370  -8.669  44.977  1.00  0.92           O  
ATOM    402  N   GLN A  51     -25.068  -8.213  42.935  1.00  0.88           N  
ATOM    403  CA  GLN A  51     -23.867  -7.447  42.618  1.00  0.88           C  
ATOM    404  C   GLN A  51     -23.838  -6.128  43.384  1.00  0.88           C  
ATOM    405  CB  GLN A  51     -23.778  -7.184  41.115  1.00  0.88           C  
ATOM    406  O   GLN A  51     -22.784  -5.704  43.862  1.00  0.88           O  
ATOM    407  CG  GLN A  51     -23.392  -8.409  40.297  1.00  0.88           C  
ATOM    408  CD  GLN A  51     -23.200  -8.096  38.825  1.00  0.88           C  
ATOM    409  NE2 GLN A  51     -22.638  -9.046  38.085  1.00  0.88           N  
ATOM    410  OE1 GLN A  51     -23.555  -7.009  38.356  1.00  0.88           O  
ATOM    411  N   PHE A  52     -24.988  -5.542  43.587  1.00  0.88           N  
ATOM    412  CA  PHE A  52     -25.059  -4.243  44.246  1.00  0.88           C  
ATOM    413  C   PHE A  52     -25.360  -4.406  45.731  1.00  0.88           C  
ATOM    414  CB  PHE A  52     -26.127  -3.363  43.588  1.00  0.88           C  
ATOM    415  O   PHE A  52     -25.249  -3.450  46.501  1.00  0.88           O  
ATOM    416  CG  PHE A  52     -25.721  -2.819  42.245  1.00  0.88           C  
ATOM    417  CD1 PHE A  52     -24.828  -1.760  42.149  1.00  0.88           C  
ATOM    418  CD2 PHE A  52     -26.234  -3.369  41.077  1.00  0.88           C  
ATOM    419  CE1 PHE A  52     -24.451  -1.255  40.907  1.00  0.88           C  
ATOM    420  CE2 PHE A  52     -25.862  -2.869  39.832  1.00  0.88           C  
ATOM    421  CZ  PHE A  52     -24.971  -1.812  39.749  1.00  0.88           C  
ATOM    422  N   ASN A  53     -25.619  -5.675  46.063  1.00  0.91           N  
ATOM    423  CA  ASN A  53     -25.995  -5.990  47.437  1.00  0.91           C  
ATOM    424  C   ASN A  53     -27.108  -5.074  47.938  1.00  0.91           C  
ATOM    425  CB  ASN A  53     -24.778  -5.900  48.360  1.00  0.91           C  
ATOM    426  O   ASN A  53     -27.037  -4.556  49.053  1.00  0.91           O  
ATOM    427  CG  ASN A  53     -24.980  -6.642  49.667  1.00  0.91           C  
ATOM    428  ND2 ASN A  53     -24.362  -6.146  50.732  1.00  0.91           N  
ATOM    429  OD1 ASN A  53     -25.685  -7.653  49.718  1.00  0.91           O  
ATOM    430  N   ASP A  54     -28.143  -4.729  47.125  1.00  0.91           N  
ATOM    431  CA  ASP A  54     -29.270  -3.858  47.442  1.00  0.91           C  
ATOM    432  C   ASP A  54     -30.471  -4.168  46.550  1.00  0.91           C  
ATOM    433  CB  ASP A  54     -28.872  -2.388  47.295  1.00  0.91           C  
ATOM    434  O   ASP A  54     -30.309  -4.496  45.373  1.00  0.91           O  
ATOM    435  CG  ASP A  54     -29.703  -1.459  48.162  1.00  0.91           C  
ATOM    436  OD1 ASP A  54     -30.950  -1.536  48.116  1.00  0.91           O  
ATOM    437  OD2 ASP A  54     -29.107  -0.641  48.895  1.00  0.91           O  
ATOM    438  N   PRO A  55     -31.673  -4.112  47.239  1.00  0.93           N  
ATOM    439  CA  PRO A  55     -32.821  -4.231  46.337  1.00  0.93           C  
ATOM    440  C   PRO A  55     -32.963  -3.033  45.401  1.00  0.93           C  
ATOM    441  CB  PRO A  55     -34.013  -4.319  47.294  1.00  0.93           C  
ATOM    442  O   PRO A  55     -32.721  -1.894  45.808  1.00  0.93           O  
ATOM    443  CG  PRO A  55     -33.532  -3.691  48.562  1.00  0.93           C  
ATOM    444  CD  PRO A  55     -32.044  -3.871  48.649  1.00  0.93           C  
ATOM    445  N   LEU A  56     -33.266  -3.263  44.168  1.00  0.96           N  
ATOM    446  CA  LEU A  56     -33.298  -2.182  43.189  1.00  0.96           C  
ATOM    447  C   LEU A  56     -34.733  -1.766  42.885  1.00  0.96           C  
ATOM    448  CB  LEU A  56     -32.593  -2.606  41.898  1.00  0.96           C  
ATOM    449  O   LEU A  56     -34.988  -0.614  42.527  1.00  0.96           O  
ATOM    450  CG  LEU A  56     -31.097  -2.907  42.010  1.00  0.96           C  
ATOM    451  CD1 LEU A  56     -30.550  -3.380  40.667  1.00  0.96           C  
ATOM    452  CD2 LEU A  56     -30.339  -1.679  42.500  1.00  0.96           C  
ATOM    453  N   PHE A  57     -35.692  -2.746  43.038  1.00  0.97           N  
ATOM    454  CA  PHE A  57     -37.124  -2.531  42.866  1.00  0.97           C  
ATOM    455  C   PHE A  57     -37.910  -3.192  43.992  1.00  0.97           C  
ATOM    456  CB  PHE A  57     -37.592  -3.073  41.511  1.00  0.97           C  
ATOM    457  O   PHE A  57     -37.468  -4.192  44.561  1.00  0.97           O  
ATOM    458  CG  PHE A  57     -36.937  -2.406  40.332  1.00  0.97           C  
ATOM    459  CD1 PHE A  57     -37.451  -1.226  39.809  1.00  0.97           C  
ATOM    460  CD2 PHE A  57     -35.805  -2.959  39.746  1.00  0.97           C  
ATOM    461  CE1 PHE A  57     -36.847  -0.606  38.717  1.00  0.97           C  
ATOM    462  CE2 PHE A  57     -35.196  -2.346  38.655  1.00  0.97           C  
ATOM    463  CZ  PHE A  57     -35.719  -1.170  38.142  1.00  0.97           C  
ATOM    464  N   ILE A  58     -39.070  -2.682  44.350  1.00  0.95           N  
ATOM    465  CA  ILE A  58     -39.952  -3.273  45.350  1.00  0.95           C  
ATOM    466  C   ILE A  58     -41.376  -3.349  44.803  1.00  0.95           C  
ATOM    467  CB  ILE A  58     -39.928  -2.470  46.671  1.00  0.95           C  
ATOM    468  O   ILE A  58     -41.749  -2.574  43.919  1.00  0.95           O  
ATOM    469  CG1 ILE A  58     -40.310  -1.008  46.414  1.00  0.95           C  
ATOM    470  CG2 ILE A  58     -38.552  -2.568  47.336  1.00  0.95           C  
ATOM    471  CD1 ILE A  58     -40.543  -0.198  47.681  1.00  0.95           C  
ATOM    472  N   ARG A  59     -42.099  -4.252  45.321  1.00  0.93           N  
ATOM    473  CA  ARG A  59     -43.485  -4.419  44.896  1.00  0.93           C  
ATOM    474  C   ARG A  59     -44.336  -3.227  45.321  1.00  0.93           C  
ATOM    475  CB  ARG A  59     -44.071  -5.712  45.469  1.00  0.93           C  
ATOM    476  O   ARG A  59     -44.209  -2.736  46.445  1.00  0.93           O  
ATOM    477  CG  ARG A  59     -43.609  -6.969  44.749  1.00  0.93           C  
ATOM    478  CD  ARG A  59     -44.453  -8.178  45.129  1.00  0.93           C  
ATOM    479  NE  ARG A  59     -44.052  -9.370  44.386  1.00  0.93           N  
ATOM    480  NH1 ARG A  59     -46.053 -10.484  44.688  1.00  0.93           N  
ATOM    481  NH2 ARG A  59     -44.356 -11.467  43.503  1.00  0.93           N  
ATOM    482  CZ  ARG A  59     -44.821 -10.437  44.194  1.00  0.93           C  
ATOM    483  N   SER A  60     -45.057  -2.712  44.390  1.00  0.90           N  
ATOM    484  CA  SER A  60     -45.999  -1.625  44.631  1.00  0.90           C  
ATOM    485  C   SER A  60     -47.288  -1.824  43.841  1.00  0.90           C  
ATOM    486  CB  SER A  60     -45.370  -0.279  44.267  1.00  0.90           C  
ATOM    487  O   SER A  60     -47.297  -1.692  42.615  1.00  0.90           O  
ATOM    488  OG  SER A  60     -46.253   0.787  44.569  1.00  0.90           O  
ATOM    489  N   GLY A  61     -48.375  -2.223  44.550  1.00  0.87           N  
ATOM    490  CA  GLY A  61     -49.637  -2.534  43.897  1.00  0.87           C  
ATOM    491  C   GLY A  61     -49.529  -3.675  42.904  1.00  0.87           C  
ATOM    492  O   GLY A  61     -49.094  -4.774  43.256  1.00  0.87           O  
ATOM    493  N   LYS A  62     -49.959  -3.418  41.632  1.00  0.83           N  
ATOM    494  CA  LYS A  62     -49.923  -4.414  40.565  1.00  0.83           C  
ATOM    495  C   LYS A  62     -48.589  -4.379  39.824  1.00  0.83           C  
ATOM    496  CB  LYS A  62     -51.074  -4.190  39.582  1.00  0.83           C  
ATOM    497  O   LYS A  62     -48.332  -5.219  38.959  1.00  0.83           O  
ATOM    498  CG  LYS A  62     -52.445  -4.536  40.144  1.00  0.83           C  
ATOM    499  CD  LYS A  62     -53.533  -4.403  39.087  1.00  0.83           C  
ATOM    500  CE  LYS A  62     -54.908  -4.728  39.654  1.00  0.83           C  
ATOM    501  NZ  LYS A  62     -55.976  -4.615  38.616  1.00  0.83           N  
ATOM    502  N   GLY A  63     -47.615  -3.582  40.280  1.00  0.90           N  
ATOM    503  CA  GLY A  63     -46.336  -3.446  39.601  1.00  0.90           C  
ATOM    504  C   GLY A  63     -45.160  -3.354  40.556  1.00  0.90           C  
ATOM    505  O   GLY A  63     -45.152  -4.004  41.603  1.00  0.90           O  
ATOM    506  N   ILE A  64     -44.071  -2.683  40.115  1.00  0.94           N  
ATOM    507  CA  ILE A  64     -42.874  -2.513  40.933  1.00  0.94           C  
ATOM    508  C   ILE A  64     -42.478  -1.039  40.967  1.00  0.94           C  
ATOM    509  CB  ILE A  64     -41.703  -3.372  40.406  1.00  0.94           C  
ATOM    510  O   ILE A  64     -42.896  -0.257  40.110  1.00  0.94           O  
ATOM    511  CG1 ILE A  64     -41.360  -2.980  38.964  1.00  0.94           C  
ATOM    512  CG2 ILE A  64     -42.040  -4.863  40.503  1.00  0.94           C  
ATOM    513  CD1 ILE A  64     -40.138  -3.694  38.403  1.00  0.94           C  
ATOM    514  N   ALA A  65     -41.887  -0.684  42.049  1.00  0.95           N  
ATOM    515  CA  ALA A  65     -41.367   0.671  42.213  1.00  0.95           C  
ATOM    516  C   ALA A  65     -39.878   0.651  42.546  1.00  0.95           C  
ATOM    517  CB  ALA A  65     -42.142   1.412  43.300  1.00  0.95           C  
ATOM    518  O   ALA A  65     -39.403  -0.253  43.238  1.00  0.95           O  
ATOM    519  N   PRO A  66     -39.060   1.618  41.962  1.00  0.97           N  
ATOM    520  CA  PRO A  66     -37.620   1.639  42.230  1.00  0.97           C  
ATOM    521  C   PRO A  66     -37.293   2.037  43.668  1.00  0.97           C  
ATOM    522  CB  PRO A  66     -37.093   2.683  41.242  1.00  0.97           C  
ATOM    523  O   PRO A  66     -38.006   2.846  44.266  1.00  0.97           O  
ATOM    524  CG  PRO A  66     -38.245   3.606  41.011  1.00  0.97           C  
ATOM    525  CD  PRO A  66     -39.517   2.812  41.097  1.00  0.97           C  
ATOM    526  N   THR A  67     -36.252   1.486  44.243  1.00  0.97           N  
ATOM    527  CA  THR A  67     -35.680   1.927  45.510  1.00  0.97           C  
ATOM    528  C   THR A  67     -34.799   3.156  45.307  1.00  0.97           C  
ATOM    529  CB  THR A  67     -34.857   0.806  46.172  1.00  0.97           C  
ATOM    530  O   THR A  67     -34.585   3.593  44.174  1.00  0.97           O  
ATOM    531  CG2 THR A  67     -35.692  -0.457  46.350  1.00  0.97           C  
ATOM    532  OG1 THR A  67     -33.723   0.505  45.350  1.00  0.97           O  
ATOM    533  N   THR A  68     -34.362   3.732  46.343  1.00  0.95           N  
ATOM    534  CA  THR A  68     -33.446   4.864  46.262  1.00  0.95           C  
ATOM    535  C   THR A  68     -32.208   4.502  45.446  1.00  0.95           C  
ATOM    536  CB  THR A  68     -33.020   5.339  47.663  1.00  0.95           C  
ATOM    537  O   THR A  68     -31.762   5.285  44.605  1.00  0.95           O  
ATOM    538  CG2 THR A  68     -32.176   6.607  47.581  1.00  0.95           C  
ATOM    539  OG1 THR A  68     -34.189   5.607  48.447  1.00  0.95           O  
ATOM    540  N   THR A  69     -31.750   3.295  45.729  1.00  0.94           N  
ATOM    541  CA  THR A  69     -30.596   2.798  44.987  1.00  0.94           C  
ATOM    542  C   THR A  69     -30.924   2.662  43.503  1.00  0.94           C  
ATOM    543  CB  THR A  69     -30.121   1.440  45.537  1.00  0.94           C  
ATOM    544  O   THR A  69     -30.116   3.028  42.647  1.00  0.94           O  
ATOM    545  CG2 THR A  69     -28.858   0.970  44.824  1.00  0.94           C  
ATOM    546  OG1 THR A  69     -29.846   1.568  46.938  1.00  0.94           O  
ATOM    547  N   GLY A  70     -32.076   2.103  43.221  1.00  0.96           N  
ATOM    548  CA  GLY A  70     -32.537   1.962  41.849  1.00  0.96           C  
ATOM    549  C   GLY A  70     -32.665   3.288  41.123  1.00  0.96           C  
ATOM    550  O   GLY A  70     -32.249   3.413  39.969  1.00  0.96           O  
ATOM    551  N   LEU A  71     -33.185   4.297  41.841  1.00  0.96           N  
ATOM    552  CA  LEU A  71     -33.335   5.627  41.261  1.00  0.96           C  
ATOM    553  C   LEU A  71     -31.974   6.235  40.938  1.00  0.96           C  
ATOM    554  CB  LEU A  71     -34.104   6.545  42.215  1.00  0.96           C  
ATOM    555  O   LEU A  71     -31.781   6.796  39.856  1.00  0.96           O  
ATOM    556  CG  LEU A  71     -35.622   6.367  42.250  1.00  0.96           C  
ATOM    557  CD1 LEU A  71     -36.218   7.133  43.427  1.00  0.96           C  
ATOM    558  CD2 LEU A  71     -36.245   6.826  40.937  1.00  0.96           C  
ATOM    559  N   ASN A  72     -31.072   6.123  41.862  1.00  0.94           N  
ATOM    560  CA  ASN A  72     -29.727   6.658  41.678  1.00  0.94           C  
ATOM    561  C   ASN A  72     -29.007   5.978  40.517  1.00  0.94           C  
ATOM    562  CB  ASN A  72     -28.912   6.515  42.965  1.00  0.94           C  
ATOM    563  O   ASN A  72     -28.345   6.642  39.718  1.00  0.94           O  
ATOM    564  CG  ASN A  72     -29.285   7.548  44.011  1.00  0.94           C  
ATOM    565  ND2 ASN A  72     -29.086   7.207  45.278  1.00  0.94           N  
ATOM    566  OD1 ASN A  72     -29.749   8.642  43.682  1.00  0.94           O  
ATOM    567  N   LEU A  73     -29.207   4.646  40.544  1.00  0.93           N  
ATOM    568  CA  LEU A  73     -28.594   3.886  39.460  1.00  0.93           C  
ATOM    569  C   LEU A  73     -29.119   4.349  38.106  1.00  0.93           C  
ATOM    570  CB  LEU A  73     -28.860   2.389  39.639  1.00  0.93           C  
ATOM    571  O   LEU A  73     -28.342   4.543  37.168  1.00  0.93           O  
ATOM    572  CG  LEU A  73     -28.219   1.459  38.607  1.00  0.93           C  
ATOM    573  CD1 LEU A  73     -26.713   1.693  38.546  1.00  0.93           C  
ATOM    574  CD2 LEU A  73     -28.525   0.002  38.937  1.00  0.93           C  
ATOM    575  N   HIS A  74     -30.371   4.508  37.975  1.00  0.94           N  
ATOM    576  CA  HIS A  74     -30.966   4.999  36.737  1.00  0.94           C  
ATOM    577  C   HIS A  74     -30.400   6.363  36.356  1.00  0.94           C  
ATOM    578  CB  HIS A  74     -32.488   5.080  36.870  1.00  0.94           C  
ATOM    579  O   HIS A  74     -30.056   6.594  35.194  1.00  0.94           O  
ATOM    580  CG  HIS A  74     -33.149   5.816  35.748  1.00  0.94           C  
ATOM    581  CD2 HIS A  74     -33.770   7.018  35.717  1.00  0.94           C  
ATOM    582  ND1 HIS A  74     -33.223   5.310  34.468  1.00  0.94           N  
ATOM    583  CE1 HIS A  74     -33.862   6.173  33.696  1.00  0.94           C  
ATOM    584  NE2 HIS A  74     -34.205   7.218  34.430  1.00  0.94           N  
ATOM    585  N   HIS A  75     -30.335   7.257  37.250  1.00  0.92           N  
ATOM    586  CA  HIS A  75     -29.852   8.610  37.002  1.00  0.92           C  
ATOM    587  C   HIS A  75     -28.461   8.593  36.376  1.00  0.92           C  
ATOM    588  CB  HIS A  75     -29.832   9.418  38.301  1.00  0.92           C  
ATOM    589  O   HIS A  75     -28.203   9.309  35.406  1.00  0.92           O  
ATOM    590  CG  HIS A  75     -29.334  10.818  38.130  1.00  0.92           C  
ATOM    591  CD2 HIS A  75     -28.153  11.389  38.466  1.00  0.92           C  
ATOM    592  ND1 HIS A  75     -30.093  11.812  37.551  1.00  0.92           N  
ATOM    593  CE1 HIS A  75     -29.397  12.937  37.537  1.00  0.92           C  
ATOM    594  NE2 HIS A  75     -28.217  12.707  38.086  1.00  0.92           N  
ATOM    595  N   HIS A  76     -27.600   7.727  36.836  1.00  0.89           N  
ATOM    596  CA  HIS A  76     -26.227   7.675  36.345  1.00  0.89           C  
ATOM    597  C   HIS A  76     -26.127   6.833  35.077  1.00  0.89           C  
ATOM    598  CB  HIS A  76     -25.295   7.116  37.421  1.00  0.89           C  
ATOM    599  O   HIS A  76     -25.378   7.174  34.159  1.00  0.89           O  
ATOM    600  CG  HIS A  76     -25.056   8.060  38.557  1.00  0.89           C  
ATOM    601  CD2 HIS A  76     -25.459   8.017  39.849  1.00  0.89           C  
ATOM    602  ND1 HIS A  76     -24.320   9.217  38.421  1.00  0.89           N  
ATOM    603  CE1 HIS A  76     -24.281   9.846  39.583  1.00  0.89           C  
ATOM    604  NE2 HIS A  76     -24.964   9.139  40.466  1.00  0.89           N  
ATOM    605  N   LEU A  77     -26.964   5.867  34.983  1.00  0.91           N  
ATOM    606  CA  LEU A  77     -26.906   4.935  33.862  1.00  0.91           C  
ATOM    607  C   LEU A  77     -27.499   5.561  32.604  1.00  0.91           C  
ATOM    608  CB  LEU A  77     -27.650   3.641  34.201  1.00  0.91           C  
ATOM    609  O   LEU A  77     -26.981   5.362  31.503  1.00  0.91           O  
ATOM    610  CG  LEU A  77     -27.376   2.443  33.290  1.00  0.91           C  
ATOM    611  CD1 LEU A  77     -25.956   1.929  33.503  1.00  0.91           C  
ATOM    612  CD2 LEU A  77     -28.394   1.336  33.542  1.00  0.91           C  
ATOM    613  N   GLU A  78     -28.542   6.290  32.766  1.00  0.87           N  
ATOM    614  CA  GLU A  78     -29.212   6.894  31.618  1.00  0.87           C  
ATOM    615  C   GLU A  78     -28.259   7.790  30.831  1.00  0.87           C  
ATOM    616  CB  GLU A  78     -30.436   7.695  32.068  1.00  0.87           C  
ATOM    617  O   GLU A  78     -28.179   7.694  29.605  1.00  0.87           O  
ATOM    618  CG  GLU A  78     -31.264   8.251  30.919  1.00  0.87           C  
ATOM    619  CD  GLU A  78     -32.420   9.125  31.381  1.00  0.87           C  
ATOM    620  OE1 GLU A  78     -33.269   9.501  30.541  1.00  0.87           O  
ATOM    621  OE2 GLU A  78     -32.476   9.437  32.591  1.00  0.87           O  
ATOM    622  N   LYS A  79     -27.488   8.612  31.541  1.00  0.83           N  
ATOM    623  CA  LYS A  79     -26.541   9.514  30.893  1.00  0.83           C  
ATOM    624  C   LYS A  79     -25.430   8.735  30.195  1.00  0.83           C  
ATOM    625  CB  LYS A  79     -25.941  10.485  31.911  1.00  0.83           C  
ATOM    626  O   LYS A  79     -25.060   9.051  29.062  1.00  0.83           O  
ATOM    627  CG  LYS A  79     -25.074  11.572  31.293  1.00  0.83           C  
ATOM    628  CD  LYS A  79     -24.528  12.521  32.352  1.00  0.83           C  
ATOM    629  CE  LYS A  79     -23.582  13.550  31.748  1.00  0.83           C  
ATOM    630  NZ  LYS A  79     -23.014  14.459  32.788  1.00  0.83           N  
ATOM    631  N   ASN A  80     -24.963   7.689  30.737  1.00  0.87           N  
ATOM    632  CA  ASN A  80     -23.850   6.908  30.208  1.00  0.87           C  
ATOM    633  C   ASN A  80     -24.282   6.045  29.026  1.00  0.87           C  
ATOM    634  CB  ASN A  80     -23.236   6.036  31.306  1.00  0.87           C  
ATOM    635  O   ASN A  80     -23.559   5.936  28.034  1.00  0.87           O  
ATOM    636  CG  ASN A  80     -22.482   6.846  32.342  1.00  0.87           C  
ATOM    637  ND2 ASN A  80     -22.559   6.422  33.598  1.00  0.87           N  
ATOM    638  OD1 ASN A  80     -21.835   7.845  32.016  1.00  0.87           O  
ATOM    639  N   LEU A  81     -25.463   5.466  29.128  1.00  0.87           N  
ATOM    640  CA  LEU A  81     -25.964   4.631  28.041  1.00  0.87           C  
ATOM    641  C   LEU A  81     -26.254   5.470  26.801  1.00  0.87           C  
ATOM    642  CB  LEU A  81     -27.229   3.887  28.475  1.00  0.87           C  
ATOM    643  O   LEU A  81     -26.009   5.029  25.676  1.00  0.87           O  
ATOM    644  CG  LEU A  81     -27.023   2.670  29.378  1.00  0.87           C  
ATOM    645  CD1 LEU A  81     -28.369   2.076  29.782  1.00  0.87           C  
ATOM    646  CD2 LEU A  81     -26.160   1.625  28.679  1.00  0.87           C  
ATOM    647  N   ARG A  82     -26.721   6.747  27.077  1.00  0.83           N  
ATOM    648  CA  ARG A  82     -26.938   7.665  25.963  1.00  0.83           C  
ATOM    649  C   ARG A  82     -25.620   8.022  25.283  1.00  0.83           C  
ATOM    650  CB  ARG A  82     -27.641   8.936  26.442  1.00  0.83           C  
ATOM    651  O   ARG A  82     -25.538   8.049  24.053  1.00  0.83           O  
ATOM    652  CG  ARG A  82     -29.146   8.787  26.595  1.00  0.83           C  
ATOM    653  CD  ARG A  82     -29.816  10.118  26.910  1.00  0.83           C  
ATOM    654  NE  ARG A  82     -31.055   9.934  27.660  1.00  0.83           N  
ATOM    655  NH1 ARG A  82     -31.561  12.185  27.777  1.00  0.83           N  
ATOM    656  NH2 ARG A  82     -32.959  10.639  28.732  1.00  0.83           N  
ATOM    657  CZ  ARG A  82     -31.856  10.919  28.055  1.00  0.83           C  
ATOM    658  N   GLY A  83     -24.624   8.229  26.003  1.00  0.85           N  
ATOM    659  CA  GLY A  83     -23.302   8.482  25.453  1.00  0.85           C  
ATOM    660  C   GLY A  83     -22.754   7.314  24.655  1.00  0.85           C  
ATOM    661  O   GLY A  83     -22.194   7.502  23.573  1.00  0.85           O  
ATOM    662  N   LEU A  84     -22.953   6.136  25.185  1.00  0.85           N  
ATOM    663  CA  LEU A  84     -22.501   4.937  24.487  1.00  0.85           C  
ATOM    664  C   LEU A  84     -23.260   4.751  23.178  1.00  0.85           C  
ATOM    665  CB  LEU A  84     -22.680   3.702  25.374  1.00  0.85           C  
ATOM    666  O   LEU A  84     -22.664   4.409  22.153  1.00  0.85           O  
ATOM    667  CG  LEU A  84     -21.654   3.515  26.493  1.00  0.85           C  
ATOM    668  CD1 LEU A  84     -22.039   2.331  27.373  1.00  0.85           C  
ATOM    669  CD2 LEU A  84     -20.258   3.324  25.911  1.00  0.85           C  
ATOM    670  N   GLU A  85     -24.538   5.020  23.297  1.00  0.81           N  
ATOM    671  CA  GLU A  85     -25.368   4.936  22.099  1.00  0.81           C  
ATOM    672  C   GLU A  85     -24.905   5.929  21.036  1.00  0.81           C  
ATOM    673  CB  GLU A  85     -26.838   5.183  22.445  1.00  0.81           C  
ATOM    674  O   GLU A  85     -24.794   5.579  19.859  1.00  0.81           O  
ATOM    675  CG  GLU A  85     -27.791   4.948  21.282  1.00  0.81           C  
ATOM    676  CD  GLU A  85     -29.244   5.234  21.629  1.00  0.81           C  
ATOM    677  OE1 GLU A  85     -30.123   5.059  20.755  1.00  0.81           O  
ATOM    678  OE2 GLU A  85     -29.505   5.636  22.785  1.00  0.81           O  
ATOM    679  N   GLN A  86     -24.631   7.147  21.465  1.00  0.77           N  
ATOM    680  CA  GLN A  86     -24.169   8.190  20.555  1.00  0.77           C  
ATOM    681  C   GLN A  86     -22.836   7.811  19.916  1.00  0.77           C  
ATOM    682  CB  GLN A  86     -24.039   9.525  21.289  1.00  0.77           C  
ATOM    683  O   GLN A  86     -22.640   8.005  18.714  1.00  0.77           O  
ATOM    684  CG  GLN A  86     -25.374  10.172  21.630  1.00  0.77           C  
ATOM    685  CD  GLN A  86     -25.220  11.436  22.455  1.00  0.77           C  
ATOM    686  NE2 GLN A  86     -26.296  12.208  22.564  1.00  0.77           N  
ATOM    687  OE1 GLN A  86     -24.143  11.716  22.991  1.00  0.77           O  
ATOM    688  N   THR A  87     -21.990   7.283  20.693  1.00  0.78           N  
ATOM    689  CA  THR A  87     -20.678   6.863  20.213  1.00  0.78           C  
ATOM    690  C   THR A  87     -20.810   5.738  19.191  1.00  0.78           C  
ATOM    691  CB  THR A  87     -19.780   6.401  21.376  1.00  0.78           C  
ATOM    692  O   THR A  87     -20.166   5.769  18.140  1.00  0.78           O  
ATOM    693  CG2 THR A  87     -18.408   5.967  20.872  1.00  0.78           C  
ATOM    694  OG1 THR A  87     -19.616   7.481  22.304  1.00  0.78           O  
ATOM    695  N   ILE A  88     -21.649   4.818  19.527  1.00  0.77           N  
ATOM    696  CA  ILE A  88     -21.870   3.687  18.633  1.00  0.77           C  
ATOM    697  C   ILE A  88     -22.503   4.174  17.331  1.00  0.77           C  
ATOM    698  CB  ILE A  88     -22.763   2.611  19.293  1.00  0.77           C  
ATOM    699  O   ILE A  88     -22.119   3.734  16.245  1.00  0.77           O  
ATOM    700  CG1 ILE A  88     -22.014   1.930  20.444  1.00  0.77           C  
ATOM    701  CG2 ILE A  88     -23.226   1.584  18.256  1.00  0.77           C  
ATOM    702  CD1 ILE A  88     -22.884   1.006  21.286  1.00  0.77           C  
ATOM    703  N   ASN A  89     -23.410   5.119  17.600  1.00  0.67           N  
ATOM    704  CA  ASN A  89     -24.067   5.679  16.423  1.00  0.67           C  
ATOM    705  C   ASN A  89     -23.095   6.489  15.571  1.00  0.67           C  
ATOM    706  CB  ASN A  89     -25.260   6.544  16.835  1.00  0.67           C  
ATOM    707  O   ASN A  89     -23.150   6.438  14.341  1.00  0.67           O  
ATOM    708  CG  ASN A  89     -26.470   5.720  17.229  1.00  0.67           C  
ATOM    709  ND2 ASN A  89     -27.386   6.330  17.972  1.00  0.67           N  
ATOM    710  OD1 ASN A  89     -26.580   4.545  16.870  1.00  0.67           O  
ATOM    711  N   ILE A  90     -22.268   7.259  16.265  1.00  0.67           N  
ATOM    712  CA  ILE A  90     -21.249   8.040  15.571  1.00  0.67           C  
ATOM    713  C   ILE A  90     -20.338   7.108  14.776  1.00  0.67           C  
ATOM    714  CB  ILE A  90     -20.418   8.888  16.559  1.00  0.67           C  
ATOM    715  O   ILE A  90     -20.012   7.387  13.619  1.00  0.67           O  
ATOM    716  CG1 ILE A  90     -21.278  10.008  17.157  1.00  0.67           C  
ATOM    717  CG2 ILE A  90     -19.177   9.461  15.867  1.00  0.67           C  
ATOM    718  CD1 ILE A  90     -20.627  10.729  18.329  1.00  0.67           C  
ATOM    719  N   VAL A  91     -19.999   6.086  15.355  1.00  0.68           N  
ATOM    720  CA  VAL A  91     -19.100   5.132  14.715  1.00  0.68           C  
ATOM    721  C   VAL A  91     -19.832   4.410  13.586  1.00  0.68           C  
ATOM    722  CB  VAL A  91     -18.543   4.108  15.729  1.00  0.68           C  
ATOM    723  O   VAL A  91     -19.256   4.160  12.524  1.00  0.68           O  
ATOM    724  CG1 VAL A  91     -17.769   3.003  15.012  1.00  0.68           C  
ATOM    725  CG2 VAL A  91     -17.654   4.806  16.757  1.00  0.68           C  
ATOM    726  N   ASN A  92     -21.111   4.230  13.829  1.00  0.64           N  
ATOM    727  CA  ASN A  92     -21.895   3.525  12.820  1.00  0.64           C  
ATOM    728  C   ASN A  92     -22.331   4.460  11.695  1.00  0.64           C  
ATOM    729  CB  ASN A  92     -23.115   2.857  13.457  1.00  0.64           C  
ATOM    730  O   ASN A  92     -22.423   4.045  10.538  1.00  0.64           O  
ATOM    731  CG  ASN A  92     -22.774   1.544  14.134  1.00  0.64           C  
ATOM    732  ND2 ASN A  92     -23.635   1.104  15.044  1.00  0.64           N  
ATOM    733  OD1 ASN A  92     -21.745   0.929  13.842  1.00  0.64           O  
ATOM    734  N   LYS A  93     -22.521   5.733  12.058  1.00  0.55           N  
ATOM    735  CA  LYS A  93     -23.071   6.684  11.097  1.00  0.55           C  
ATOM    736  C   LYS A  93     -21.993   7.636  10.587  1.00  0.55           C  
ATOM    737  CB  LYS A  93     -24.217   7.479  11.724  1.00  0.55           C  
ATOM    738  O   LYS A  93     -22.265   8.500   9.751  1.00  0.55           O  
ATOM    739  CG  LYS A  93     -25.499   6.678  11.904  1.00  0.55           C  
ATOM    740  CD  LYS A  93     -26.645   7.559  12.384  1.00  0.55           C  
ATOM    741  CE  LYS A  93     -27.929   6.760  12.564  1.00  0.55           C  
ATOM    742  NZ  LYS A  93     -29.052   7.616  13.049  1.00  0.55           N  
ATOM    743  N   SER A  94     -20.578   7.339  10.653  1.00  0.54           N  
ATOM    744  CA  SER A  94     -19.530   7.904   9.809  1.00  0.54           C  
ATOM    745  C   SER A  94     -19.309   9.381  10.118  1.00  0.54           C  
ATOM    746  CB  SER A  94     -19.880   7.731   8.331  1.00  0.54           C  
ATOM    747  O   SER A  94     -18.947  10.159   9.233  1.00  0.54           O  
ATOM    748  OG  SER A  94     -20.993   8.534   7.980  1.00  0.54           O  
ATOM    749  N   GLU A  95     -19.825  10.070  11.329  1.00  0.50           N  
ATOM    750  CA  GLU A  95     -19.565  11.472  11.642  1.00  0.50           C  
ATOM    751  C   GLU A  95     -18.135  11.672  12.134  1.00  0.50           C  
ATOM    752  CB  GLU A  95     -20.558  11.982  12.690  1.00  0.50           C  
ATOM    753  O   GLU A  95     -17.659  12.805  12.233  1.00  0.50           O  
ATOM    754  CG  GLU A  95     -21.911  12.376  12.115  1.00  0.50           C  
ATOM    755  CD  GLU A  95     -22.833  13.019  13.138  1.00  0.50           C  
ATOM    756  OE1 GLU A  95     -23.955  13.435  12.768  1.00  0.50           O  
ATOM    757  OE2 GLU A  95     -22.431  13.110  14.319  1.00  0.50           O  
ATOM    758  N   LEU A  96     -17.226  10.719  12.153  1.00  0.51           N  
ATOM    759  CA  LEU A  96     -15.816  10.902  12.478  1.00  0.51           C  
ATOM    760  C   LEU A  96     -14.984  11.070  11.210  1.00  0.51           C  
ATOM    761  CB  LEU A  96     -15.294   9.715  13.291  1.00  0.51           C  
ATOM    762  O   LEU A  96     -15.315  10.503  10.166  1.00  0.51           O  
ATOM    763  CG  LEU A  96     -15.807   9.600  14.728  1.00  0.51           C  
ATOM    764  CD1 LEU A  96     -15.583   8.188  15.259  1.00  0.51           C  
ATOM    765  CD2 LEU A  96     -15.123  10.628  15.623  1.00  0.51           C  
ATOM    766  N   LYS A  97     -14.516  12.379  10.865  1.00  0.55           N  
ATOM    767  CA  LYS A  97     -13.517  12.570   9.818  1.00  0.55           C  
ATOM    768  C   LYS A  97     -12.956  11.233   9.342  1.00  0.55           C  
ATOM    769  CB  LYS A  97     -12.383  13.467  10.315  1.00  0.55           C  
ATOM    770  O   LYS A  97     -12.368  10.486  10.126  1.00  0.55           O  
ATOM    771  CG  LYS A  97     -12.711  14.953  10.288  1.00  0.55           C  
ATOM    772  CD  LYS A  97     -11.496  15.800  10.643  1.00  0.55           C  
ATOM    773  CE  LYS A  97     -11.853  17.278  10.741  1.00  0.55           C  
ATOM    774  NZ  LYS A  97     -10.657  18.117  11.050  1.00  0.55           N  
ATOM    775  N   LYS A  98     -13.545  10.678   8.351  1.00  0.64           N  
ATOM    776  CA  LYS A  98     -13.166   9.385   7.790  1.00  0.64           C  
ATOM    777  C   LYS A  98     -11.894   9.501   6.954  1.00  0.64           C  
ATOM    778  CB  LYS A  98     -14.302   8.814   6.940  1.00  0.64           C  
ATOM    779  O   LYS A  98     -11.738  10.447   6.180  1.00  0.64           O  
ATOM    780  CG  LYS A  98     -15.363   8.074   7.742  1.00  0.64           C  
ATOM    781  CD  LYS A  98     -16.336   7.335   6.833  1.00  0.64           C  
ATOM    782  CE  LYS A  98     -17.412   6.613   7.633  1.00  0.64           C  
ATOM    783  NZ  LYS A  98     -18.380   5.903   6.745  1.00  0.64           N  
ATOM    784  N   ASN A  99     -10.857   8.964   7.457  1.00  0.80           N  
ATOM    785  CA  ASN A  99      -9.676   8.739   6.630  1.00  0.80           C  
ATOM    786  C   ASN A  99      -9.975   7.794   5.470  1.00  0.80           C  
ATOM    787  CB  ASN A  99      -8.524   8.192   7.477  1.00  0.80           C  
ATOM    788  O   ASN A  99     -10.457   6.679   5.681  1.00  0.80           O  
ATOM    789  CG  ASN A  99      -7.974   9.219   8.448  1.00  0.80           C  
ATOM    790  ND2 ASN A  99      -7.385   8.746   9.539  1.00  0.80           N  
ATOM    791  OD1 ASN A  99      -8.080  10.426   8.219  1.00  0.80           O  
ATOM    792  N   PHE A 100     -10.115   8.304   4.288  1.00  0.88           N  
ATOM    793  CA  PHE A 100     -10.230   7.478   3.091  1.00  0.88           C  
ATOM    794  C   PHE A 100      -8.861   6.986   2.639  1.00  0.88           C  
ATOM    795  CB  PHE A 100     -10.908   8.259   1.961  1.00  0.88           C  
ATOM    796  O   PHE A 100      -8.031   7.776   2.183  1.00  0.88           O  
ATOM    797  CG  PHE A 100     -11.550   7.385   0.919  1.00  0.88           C  
ATOM    798  CD1 PHE A 100     -10.785   6.793  -0.079  1.00  0.88           C  
ATOM    799  CD2 PHE A 100     -12.919   7.154   0.937  1.00  0.88           C  
ATOM    800  CE1 PHE A 100     -11.377   5.983  -1.046  1.00  0.88           C  
ATOM    801  CE2 PHE A 100     -13.518   6.345  -0.025  1.00  0.88           C  
ATOM    802  CZ  PHE A 100     -12.745   5.762  -1.016  1.00  0.88           C  
ATOM    803  N   ILE A 101      -8.665   5.713   2.781  1.00  0.90           N  
ATOM    804  CA  ILE A 101      -7.337   5.149   2.563  1.00  0.90           C  
ATOM    805  C   ILE A 101      -7.265   4.519   1.174  1.00  0.90           C  
ATOM    806  CB  ILE A 101      -6.983   4.103   3.644  1.00  0.90           C  
ATOM    807  O   ILE A 101      -8.048   3.624   0.849  1.00  0.90           O  
ATOM    808  CG1 ILE A 101      -7.044   4.736   5.039  1.00  0.90           C  
ATOM    809  CG2 ILE A 101      -5.602   3.497   3.378  1.00  0.90           C  
ATOM    810  CD1 ILE A 101      -6.816   3.750   6.177  1.00  0.90           C  
ATOM    811  N   ILE A 102      -6.305   4.992   0.391  1.00  0.91           N  
ATOM    812  CA  ILE A 102      -6.116   4.500  -0.969  1.00  0.91           C  
ATOM    813  C   ILE A 102      -4.723   3.888  -1.108  1.00  0.91           C  
ATOM    814  CB  ILE A 102      -6.312   5.626  -2.009  1.00  0.91           C  
ATOM    815  O   ILE A 102      -3.730   4.490  -0.693  1.00  0.91           O  
ATOM    816  CG1 ILE A 102      -7.698   6.263  -1.851  1.00  0.91           C  
ATOM    817  CG2 ILE A 102      -6.115   5.089  -3.430  1.00  0.91           C  
ATOM    818  CD1 ILE A 102      -7.883   7.546  -2.649  1.00  0.91           C  
ATOM    819  N   TYR A 103      -4.698   2.681  -1.690  1.00  0.92           N  
ATOM    820  CA  TYR A 103      -3.439   2.053  -2.073  1.00  0.92           C  
ATOM    821  C   TYR A 103      -3.317   1.956  -3.589  1.00  0.92           C  
ATOM    822  CB  TYR A 103      -3.321   0.659  -1.449  1.00  0.92           C  
ATOM    823  O   TYR A 103      -4.251   1.521  -4.266  1.00  0.92           O  
ATOM    824  CG  TYR A 103      -2.815   0.671  -0.027  1.00  0.92           C  
ATOM    825  CD1 TYR A 103      -1.514   0.272   0.273  1.00  0.92           C  
ATOM    826  CD2 TYR A 103      -3.636   1.079   1.019  1.00  0.92           C  
ATOM    827  CE1 TYR A 103      -1.044   0.280   1.582  1.00  0.92           C  
ATOM    828  CE2 TYR A 103      -3.176   1.090   2.331  1.00  0.92           C  
ATOM    829  OH  TYR A 103      -1.420   0.700   3.900  1.00  0.92           O  
ATOM    830  CZ  TYR A 103      -1.880   0.690   2.603  1.00  0.92           C  
ATOM    831  N   GLY A 104      -2.255   2.368  -4.126  1.00  0.89           N  
ATOM    832  CA  GLY A 104      -2.036   2.233  -5.558  1.00  0.89           C  
ATOM    833  C   GLY A 104      -0.603   2.510  -5.972  1.00  0.89           C  
ATOM    834  O   GLY A 104       0.206   2.963  -5.160  1.00  0.89           O  
ATOM    835  N   PRO A 105      -0.260   2.122  -7.276  1.00  0.82           N  
ATOM    836  CA  PRO A 105       1.088   2.388  -7.782  1.00  0.82           C  
ATOM    837  C   PRO A 105       1.391   3.880  -7.902  1.00  0.82           C  
ATOM    838  CB  PRO A 105       1.086   1.719  -9.159  1.00  0.82           C  
ATOM    839  O   PRO A 105       0.479   4.707  -7.817  1.00  0.82           O  
ATOM    840  CG  PRO A 105      -0.349   1.708  -9.576  1.00  0.82           C  
ATOM    841  CD  PRO A 105      -1.204   1.672  -8.342  1.00  0.82           C  
ATOM    842  N   GLN A 106       2.732   4.244  -7.948  1.00  0.76           N  
ATOM    843  CA  GLN A 106       3.201   5.623  -8.034  1.00  0.76           C  
ATOM    844  C   GLN A 106       2.536   6.359  -9.194  1.00  0.76           C  
ATOM    845  CB  GLN A 106       4.722   5.665  -8.189  1.00  0.76           C  
ATOM    846  O   GLN A 106       2.466   7.590  -9.197  1.00  0.76           O  
ATOM    847  CG  GLN A 106       5.479   5.239  -6.938  1.00  0.76           C  
ATOM    848  CD  GLN A 106       6.984   5.288  -7.118  1.00  0.76           C  
ATOM    849  NE2 GLN A 106       7.719   4.944  -6.065  1.00  0.76           N  
ATOM    850  OE1 GLN A 106       7.483   5.632  -8.194  1.00  0.76           O  
ATOM    851  N   LEU A 107       1.799   5.582  -9.919  1.00  0.69           N  
ATOM    852  CA  LEU A 107       1.233   6.135 -11.144  1.00  0.69           C  
ATOM    853  C   LEU A 107      -0.092   6.835 -10.862  1.00  0.69           C  
ATOM    854  CB  LEU A 107       1.029   5.032 -12.186  1.00  0.69           C  
ATOM    855  O   LEU A 107      -0.561   7.636 -11.675  1.00  0.69           O  
ATOM    856  CG  LEU A 107       2.293   4.489 -12.855  1.00  0.69           C  
ATOM    857  CD1 LEU A 107       2.027   3.110 -13.451  1.00  0.69           C  
ATOM    858  CD2 LEU A 107       2.788   5.454 -13.926  1.00  0.69           C  
ATOM    859  N   ILE A 108      -0.534   6.605  -9.626  1.00  0.63           N  
ATOM    860  CA  ILE A 108      -1.831   7.191  -9.304  1.00  0.63           C  
ATOM    861  C   ILE A 108      -1.709   8.711  -9.241  1.00  0.63           C  
ATOM    862  CB  ILE A 108      -2.383   6.641  -7.969  1.00  0.63           C  
ATOM    863  O   ILE A 108      -2.659   9.430  -9.562  1.00  0.63           O  
ATOM    864  CG1 ILE A 108      -2.605   5.128  -8.066  1.00  0.63           C  
ATOM    865  CG2 ILE A 108      -3.678   7.361  -7.584  1.00  0.63           C  
ATOM    866  CD1 ILE A 108      -2.902   4.459  -6.730  1.00  0.63           C  
ATOM    867  N   SER A 109      -0.294   9.118  -9.246  1.00  0.61           N  
ATOM    868  CA  SER A 109      -0.089  10.554  -9.088  1.00  0.61           C  
ATOM    869  C   SER A 109       0.158  11.228 -10.434  1.00  0.61           C  
ATOM    870  CB  SER A 109       1.086  10.828  -8.148  1.00  0.61           C  
ATOM    871  O   SER A 109      -0.034  12.437 -10.573  1.00  0.61           O  
ATOM    872  OG  SER A 109       0.847  10.267  -6.868  1.00  0.61           O  
ATOM    873  N   CYS A 110       0.353  10.437 -11.604  1.00  0.60           N  
ATOM    874  CA  CYS A 110       0.951  10.969 -12.823  1.00  0.60           C  
ATOM    875  C   CYS A 110      -0.092  11.111 -13.925  1.00  0.60           C  
ATOM    876  CB  CYS A 110       2.089  10.066 -13.299  1.00  0.60           C  
ATOM    877  O   CYS A 110       0.043  11.961 -14.807  1.00  0.60           O  
ATOM    878  SG  CYS A 110       3.522  10.061 -12.199  1.00  0.60           S  
ATOM    879  N   SER A 111      -1.492  11.006 -13.707  1.00  0.55           N  
ATOM    880  CA  SER A 111      -2.498  11.120 -14.757  1.00  0.55           C  
ATOM    881  C   SER A 111      -3.878  11.405 -14.173  1.00  0.55           C  
ATOM    882  CB  SER A 111      -2.546   9.841 -15.595  1.00  0.55           C  
ATOM    883  O   SER A 111      -4.051  11.412 -12.952  1.00  0.55           O  
ATOM    884  OG  SER A 111      -2.826   8.716 -14.781  1.00  0.55           O  
ATOM    885  N   ASN A 112      -4.683  12.417 -14.558  1.00  0.55           N  
ATOM    886  CA  ASN A 112      -6.084  12.702 -14.268  1.00  0.55           C  
ATOM    887  C   ASN A 112      -6.476  12.227 -12.872  1.00  0.55           C  
ATOM    888  CB  ASN A 112      -6.992  12.062 -15.321  1.00  0.55           C  
ATOM    889  O   ASN A 112      -7.660  12.043 -12.583  1.00  0.55           O  
ATOM    890  CG  ASN A 112      -7.206  12.954 -16.528  1.00  0.55           C  
ATOM    891  ND2 ASN A 112      -7.839  12.412 -17.561  1.00  0.55           N  
ATOM    892  OD1 ASN A 112      -6.804  14.120 -16.532  1.00  0.55           O  
ATOM    893  N   ASN A 113      -5.480  11.813 -11.909  1.00  0.55           N  
ATOM    894  CA  ASN A 113      -5.750  11.659 -10.484  1.00  0.55           C  
ATOM    895  C   ASN A 113      -6.544  12.841  -9.933  1.00  0.55           C  
ATOM    896  CB  ASN A 113      -4.444  11.488  -9.705  1.00  0.55           C  
ATOM    897  O   ASN A 113      -7.232  12.713  -8.919  1.00  0.55           O  
ATOM    898  CG  ASN A 113      -4.123  10.035  -9.417  1.00  0.55           C  
ATOM    899  ND2 ASN A 113      -2.855   9.750  -9.145  1.00  0.55           N  
ATOM    900  OD1 ASN A 113      -5.007   9.174  -9.439  1.00  0.55           O  
ATOM    901  N   SER A 114      -6.674  13.856 -10.779  1.00  0.62           N  
ATOM    902  CA  SER A 114      -7.516  14.950 -10.307  1.00  0.62           C  
ATOM    903  C   SER A 114      -8.983  14.536 -10.255  1.00  0.62           C  
ATOM    904  CB  SER A 114      -7.356  16.177 -11.206  1.00  0.62           C  
ATOM    905  O   SER A 114      -9.732  14.992  -9.388  1.00  0.62           O  
ATOM    906  OG  SER A 114      -7.839  15.910 -12.512  1.00  0.62           O  
ATOM    907  N   MET A 115      -9.086  13.184 -10.898  1.00  0.76           N  
ATOM    908  CA  MET A 115     -10.519  12.904 -10.932  1.00  0.76           C  
ATOM    909  C   MET A 115     -10.959  12.166  -9.673  1.00  0.76           C  
ATOM    910  CB  MET A 115     -10.877  12.082 -12.172  1.00  0.76           C  
ATOM    911  O   MET A 115     -11.994  12.491  -9.087  1.00  0.76           O  
ATOM    912  CG  MET A 115     -12.369  11.849 -12.343  1.00  0.76           C  
ATOM    913  SD  MET A 115     -12.922  10.262 -11.608  1.00  0.76           S  
ATOM    914  CE  MET A 115     -14.716  10.412 -11.834  1.00  0.76           C  
ATOM    915  N   LEU A 116     -10.029  11.059  -9.252  1.00  0.82           N  
ATOM    916  CA  LEU A 116     -10.364  10.307  -8.047  1.00  0.82           C  
ATOM    917  C   LEU A 116     -10.410  11.224  -6.830  1.00  0.82           C  
ATOM    918  CB  LEU A 116      -9.350   9.184  -7.816  1.00  0.82           C  
ATOM    919  O   LEU A 116     -11.392  11.225  -6.084  1.00  0.82           O  
ATOM    920  CG  LEU A 116      -9.373   8.033  -8.824  1.00  0.82           C  
ATOM    921  CD1 LEU A 116      -8.193   7.096  -8.585  1.00  0.82           C  
ATOM    922  CD2 LEU A 116     -10.692   7.272  -8.737  1.00  0.82           C  
ATOM    923  N   ILE A 117      -9.341  11.979  -6.748  1.00  0.83           N  
ATOM    924  CA  ILE A 117      -9.232  12.871  -5.599  1.00  0.83           C  
ATOM    925  C   ILE A 117     -10.292  13.966  -5.694  1.00  0.83           C  
ATOM    926  CB  ILE A 117      -7.822  13.497  -5.502  1.00  0.83           C  
ATOM    927  O   ILE A 117     -10.924  14.315  -4.694  1.00  0.83           O  
ATOM    928  CG1 ILE A 117      -6.763  12.402  -5.329  1.00  0.83           C  
ATOM    929  CG2 ILE A 117      -7.758  14.507  -4.352  1.00  0.83           C  
ATOM    930  CD1 ILE A 117      -6.977  11.521  -4.106  1.00  0.83           C  
ATOM    931  N   ARG A 118     -10.561  14.439  -6.891  1.00  0.83           N  
ATOM    932  CA  ARG A 118     -11.592  15.449  -7.106  1.00  0.83           C  
ATOM    933  C   ARG A 118     -12.965  14.925  -6.697  1.00  0.83           C  
ATOM    934  CB  ARG A 118     -11.615  15.891  -8.571  1.00  0.83           C  
ATOM    935  O   ARG A 118     -13.737  15.632  -6.046  1.00  0.83           O  
ATOM    936  CG  ARG A 118     -12.492  17.105  -8.834  1.00  0.83           C  
ATOM    937  CD  ARG A 118     -12.406  17.559 -10.285  1.00  0.83           C  
ATOM    938  NE  ARG A 118     -13.436  18.543 -10.603  1.00  0.83           N  
ATOM    939  NH1 ARG A 118     -12.805  18.794 -12.811  1.00  0.83           N  
ATOM    940  NH2 ARG A 118     -14.572  19.992 -11.976  1.00  0.83           N  
ATOM    941  CZ  ARG A 118     -13.602  19.108 -11.796  1.00  0.83           C  
ATOM    942  N   CYS A 119     -13.233  13.663  -7.104  1.00  0.85           N  
ATOM    943  CA  CYS A 119     -14.510  13.048  -6.759  1.00  0.85           C  
ATOM    944  C   CYS A 119     -14.642  12.875  -5.251  1.00  0.85           C  
ATOM    945  CB  CYS A 119     -14.657  11.694  -7.452  1.00  0.85           C  
ATOM    946  O   CYS A 119     -15.703  13.142  -4.682  1.00  0.85           O  
ATOM    947  SG  CYS A 119     -14.948  11.813  -9.230  1.00  0.85           S  
ATOM    948  N   LEU A 120     -13.530  12.551  -4.600  1.00  0.84           N  
ATOM    949  CA  LEU A 120     -13.538  12.309  -3.161  1.00  0.84           C  
ATOM    950  C   LEU A 120     -13.663  13.619  -2.391  1.00  0.84           C  
ATOM    951  CB  LEU A 120     -12.266  11.572  -2.735  1.00  0.84           C  
ATOM    952  O   LEU A 120     -14.315  13.670  -1.346  1.00  0.84           O  
ATOM    953  CG  LEU A 120     -12.232  10.067  -3.002  1.00  0.84           C  
ATOM    954  CD1 LEU A 120     -10.814   9.530  -2.836  1.00  0.84           C  
ATOM    955  CD2 LEU A 120     -13.197   9.337  -2.074  1.00  0.84           C  
ATOM    956  N   ARG A 121     -13.150  14.677  -2.929  1.00  0.84           N  
ATOM    957  CA  ARG A 121     -13.110  15.948  -2.214  1.00  0.84           C  
ATOM    958  C   ARG A 121     -14.441  16.684  -2.329  1.00  0.84           C  
ATOM    959  CB  ARG A 121     -11.977  16.829  -2.745  1.00  0.84           C  
ATOM    960  O   ARG A 121     -14.667  17.680  -1.639  1.00  0.84           O  
ATOM    961  CG  ARG A 121     -10.592  16.385  -2.302  1.00  0.84           C  
ATOM    962  CD  ARG A 121     -10.246  16.912  -0.917  1.00  0.84           C  
ATOM    963  NE  ARG A 121     -10.414  18.360  -0.834  1.00  0.84           N  
ATOM    964  NH1 ARG A 121     -10.137  18.469   1.457  1.00  0.84           N  
ATOM    965  NH2 ARG A 121     -10.525  20.381   0.252  1.00  0.84           N  
ATOM    966  CZ  ARG A 121     -10.358  19.067   0.291  1.00  0.84           C  
ATOM    967  N   GLN A 122     -15.307  16.231  -3.181  1.00  0.83           N  
ATOM    968  CA  GLN A 122     -16.621  16.859  -3.273  1.00  0.83           C  
ATOM    969  C   GLN A 122     -17.404  16.689  -1.974  1.00  0.83           C  
ATOM    970  CB  GLN A 122     -17.413  16.276  -4.444  1.00  0.83           C  
ATOM    971  O   GLN A 122     -18.312  17.471  -1.684  1.00  0.83           O  
ATOM    972  CG  GLN A 122     -16.885  16.689  -5.811  1.00  0.83           C  
ATOM    973  CD  GLN A 122     -17.740  16.171  -6.952  1.00  0.83           C  
ATOM    974  NE2 GLN A 122     -17.370  16.526  -8.178  1.00  0.83           N  
ATOM    975  OE1 GLN A 122     -18.724  15.458  -6.734  1.00  0.83           O  
ATOM    976  N   ASP A 123     -16.952  15.856  -1.145  1.00  0.75           N  
ATOM    977  CA  ASP A 123     -17.495  15.695   0.200  1.00  0.75           C  
ATOM    978  C   ASP A 123     -16.583  16.340   1.241  1.00  0.75           C  
ATOM    979  CB  ASP A 123     -17.697  14.213   0.523  1.00  0.75           C  
ATOM    980  O   ASP A 123     -15.395  16.019   1.317  1.00  0.75           O  
ATOM    981  CG  ASP A 123     -18.893  13.608  -0.192  1.00  0.75           C  
ATOM    982  OD1 ASP A 123     -19.993  14.199  -0.147  1.00  0.75           O  
ATOM    983  OD2 ASP A 123     -18.733  12.530  -0.803  1.00  0.75           O  
ATOM    984  N   SER A 124     -16.924  17.443   2.044  1.00  0.62           N  
ATOM    985  CA  SER A 124     -16.124  18.370   2.836  1.00  0.62           C  
ATOM    986  C   SER A 124     -15.566  17.693   4.084  1.00  0.62           C  
ATOM    987  CB  SER A 124     -16.955  19.590   3.236  1.00  0.62           C  
ATOM    988  O   SER A 124     -14.522  18.096   4.601  1.00  0.62           O  
ATOM    989  OG  SER A 124     -18.163  19.191   3.862  1.00  0.62           O  
ATOM    990  N   SER A 125     -15.826  16.386   4.263  1.00  0.73           N  
ATOM    991  CA  SER A 125     -15.424  15.836   5.553  1.00  0.73           C  
ATOM    992  C   SER A 125     -14.476  14.654   5.380  1.00  0.73           C  
ATOM    993  CB  SER A 125     -16.650  15.403   6.358  1.00  0.73           C  
ATOM    994  O   SER A 125     -14.133  13.979   6.352  1.00  0.73           O  
ATOM    995  OG  SER A 125     -17.363  14.384   5.678  1.00  0.73           O  
ATOM    996  N   VAL A 126     -13.820  14.479   4.148  1.00  0.79           N  
ATOM    997  CA  VAL A 126     -13.006  13.282   3.958  1.00  0.79           C  
ATOM    998  C   VAL A 126     -11.525  13.651   4.011  1.00  0.79           C  
ATOM    999  CB  VAL A 126     -13.333  12.580   2.621  1.00  0.79           C  
ATOM   1000  O   VAL A 126     -11.103  14.640   3.407  1.00  0.79           O  
ATOM   1001  CG1 VAL A 126     -12.419  11.374   2.408  1.00  0.79           C  
ATOM   1002  CG2 VAL A 126     -14.800  12.155   2.587  1.00  0.79           C  
ATOM   1003  N   GLU A 127     -10.762  12.971   4.886  1.00  0.83           N  
ATOM   1004  CA  GLU A 127      -9.303  12.984   4.843  1.00  0.83           C  
ATOM   1005  C   GLU A 127      -8.765  11.830   4.003  1.00  0.83           C  
ATOM   1006  CB  GLU A 127      -8.723  12.920   6.258  1.00  0.83           C  
ATOM   1007  O   GLU A 127      -9.127  10.672   4.224  1.00  0.83           O  
ATOM   1008  CG  GLU A 127      -8.963  14.180   7.079  1.00  0.83           C  
ATOM   1009  CD  GLU A 127      -8.269  14.155   8.431  1.00  0.83           C  
ATOM   1010  OE1 GLU A 127      -8.350  15.161   9.173  1.00  0.83           O  
ATOM   1011  OE2 GLU A 127      -7.639  13.123   8.752  1.00  0.83           O  
ATOM   1012  N   ILE A 128      -8.000  12.192   3.005  1.00  0.86           N  
ATOM   1013  CA  ILE A 128      -7.529  11.192   2.053  1.00  0.86           C  
ATOM   1014  C   ILE A 128      -6.078  10.827   2.363  1.00  0.86           C  
ATOM   1015  CB  ILE A 128      -7.656  11.694   0.597  1.00  0.86           C  
ATOM   1016  O   ILE A 128      -5.231  11.708   2.524  1.00  0.86           O  
ATOM   1017  CG1 ILE A 128      -9.107  12.084   0.292  1.00  0.86           C  
ATOM   1018  CG2 ILE A 128      -7.156  10.631  -0.386  1.00  0.86           C  
ATOM   1019  CD1 ILE A 128      -9.276  12.878  -0.996  1.00  0.86           C  
ATOM   1020  N   GLU A 129      -5.849   9.561   2.501  1.00  0.88           N  
ATOM   1021  CA  GLU A 129      -4.499   9.031   2.672  1.00  0.88           C  
ATOM   1022  C   GLU A 129      -4.141   8.060   1.551  1.00  0.88           C  
ATOM   1023  CB  GLU A 129      -4.363   8.339   4.031  1.00  0.88           C  
ATOM   1024  O   GLU A 129      -4.851   7.080   1.321  1.00  0.88           O  
ATOM   1025  CG  GLU A 129      -2.945   7.888   4.352  1.00  0.88           C  
ATOM   1026  CD  GLU A 129      -2.799   7.317   5.753  1.00  0.88           C  
ATOM   1027  OE1 GLU A 129      -1.787   6.634   6.028  1.00  0.88           O  
ATOM   1028  OE2 GLU A 129      -3.706   7.553   6.583  1.00  0.88           O  
ATOM   1029  N   CYS A 130      -3.059   8.317   0.855  1.00  0.88           N  
ATOM   1030  CA  CYS A 130      -2.634   7.471  -0.255  1.00  0.88           C  
ATOM   1031  C   CYS A 130      -1.307   6.790   0.056  1.00  0.88           C  
ATOM   1032  CB  CYS A 130      -2.509   8.294  -1.537  1.00  0.88           C  
ATOM   1033  O   CYS A 130      -0.361   7.440   0.507  1.00  0.88           O  
ATOM   1034  SG  CYS A 130      -4.075   8.981  -2.118  1.00  0.88           S  
ATOM   1035  N   HIS A 131      -1.296   5.525  -0.169  1.00  0.88           N  
ATOM   1036  CA  HIS A 131      -0.096   4.726   0.049  1.00  0.88           C  
ATOM   1037  C   HIS A 131       0.348   4.038  -1.237  1.00  0.88           C  
ATOM   1038  CB  HIS A 131      -0.337   3.686   1.145  1.00  0.88           C  
ATOM   1039  O   HIS A 131      -0.483   3.692  -2.081  1.00  0.88           O  
ATOM   1040  CG  HIS A 131      -0.691   4.282   2.470  1.00  0.88           C  
ATOM   1041  CD2 HIS A 131      -1.893   4.577   3.019  1.00  0.88           C  
ATOM   1042  ND1 HIS A 131       0.259   4.649   3.399  1.00  0.88           N  
ATOM   1043  CE1 HIS A 131      -0.346   5.144   4.466  1.00  0.88           C  
ATOM   1044  NE2 HIS A 131      -1.651   5.112   4.261  1.00  0.88           N  
ATOM   1045  N   ASP A 132       1.683   3.877  -1.286  1.00  0.86           N  
ATOM   1046  CA  ASP A 132       2.237   3.042  -2.347  1.00  0.86           C  
ATOM   1047  C   ASP A 132       2.016   1.560  -2.051  1.00  0.86           C  
ATOM   1048  CB  ASP A 132       3.730   3.325  -2.529  1.00  0.86           C  
ATOM   1049  O   ASP A 132       2.423   1.064  -0.998  1.00  0.86           O  
ATOM   1050  CG  ASP A 132       4.311   2.669  -3.769  1.00  0.86           C  
ATOM   1051  OD1 ASP A 132       3.725   1.685  -4.269  1.00  0.86           O  
ATOM   1052  OD2 ASP A 132       5.365   3.139  -4.248  1.00  0.86           O  
ATOM   1053  N   ILE A 133       1.432   0.887  -3.093  1.00  0.84           N  
ATOM   1054  CA  ILE A 133       1.078  -0.509  -2.861  1.00  0.84           C  
ATOM   1055  C   ILE A 133       2.346  -1.351  -2.743  1.00  0.84           C  
ATOM   1056  CB  ILE A 133       0.174  -1.057  -3.988  1.00  0.84           C  
ATOM   1057  O   ILE A 133       2.353  -2.384  -2.070  1.00  0.84           O  
ATOM   1058  CG1 ILE A 133      -0.442  -2.399  -3.574  1.00  0.84           C  
ATOM   1059  CG2 ILE A 133       0.963  -1.197  -5.293  1.00  0.84           C  
ATOM   1060  CD1 ILE A 133      -1.595  -2.851  -4.461  1.00  0.84           C  
ATOM   1061  N   LEU A 134       3.360  -0.892  -3.306  1.00  0.80           N  
ATOM   1062  CA  LEU A 134       4.615  -1.636  -3.273  1.00  0.80           C  
ATOM   1063  C   LEU A 134       5.213  -1.631  -1.871  1.00  0.80           C  
ATOM   1064  CB  LEU A 134       5.615  -1.044  -4.270  1.00  0.80           C  
ATOM   1065  O   LEU A 134       6.026  -2.495  -1.535  1.00  0.80           O  
ATOM   1066  CG  LEU A 134       5.297  -1.249  -5.752  1.00  0.80           C  
ATOM   1067  CD1 LEU A 134       6.292  -0.484  -6.618  1.00  0.80           C  
ATOM   1068  CD2 LEU A 134       5.308  -2.733  -6.101  1.00  0.80           C  
ATOM   1069  N   MET A 135       4.817  -0.719  -1.046  1.00  0.79           N  
ATOM   1070  CA  MET A 135       5.355  -0.600   0.306  1.00  0.79           C  
ATOM   1071  C   MET A 135       4.558  -1.454   1.286  1.00  0.79           C  
ATOM   1072  CB  MET A 135       5.349   0.860   0.761  1.00  0.79           C  
ATOM   1073  O   MET A 135       4.958  -1.620   2.440  1.00  0.79           O  
ATOM   1074  CG  MET A 135       6.216   1.772  -0.093  1.00  0.79           C  
ATOM   1075  SD  MET A 135       8.000   1.363   0.031  1.00  0.79           S  
ATOM   1076  CE  MET A 135       8.184   0.288  -1.419  1.00  0.79           C  
ATOM   1077  N   SER A 136       3.564  -2.075   0.774  1.00  0.80           N  
ATOM   1078  CA  SER A 136       2.727  -2.894   1.645  1.00  0.80           C  
ATOM   1079  C   SER A 136       3.123  -4.365   1.568  1.00  0.80           C  
ATOM   1080  CB  SER A 136       1.252  -2.734   1.276  1.00  0.80           C  
ATOM   1081  O   SER A 136       3.445  -4.871   0.491  1.00  0.80           O  
ATOM   1082  OG  SER A 136       0.447  -3.632   2.022  1.00  0.80           O  
ATOM   1083  N   ALA A 137       3.210  -5.037   2.739  1.00  0.80           N  
ATOM   1084  CA  ALA A 137       3.502  -6.467   2.770  1.00  0.80           C  
ATOM   1085  C   ALA A 137       2.313  -7.281   2.269  1.00  0.80           C  
ATOM   1086  CB  ALA A 137       3.883  -6.902   4.184  1.00  0.80           C  
ATOM   1087  O   ALA A 137       2.483  -8.391   1.758  1.00  0.80           O  
ATOM   1088  N   GLU A 138       1.155  -6.650   2.260  1.00  0.84           N  
ATOM   1089  CA  GLU A 138      -0.105  -7.312   1.936  1.00  0.84           C  
ATOM   1090  C   GLU A 138      -0.472  -7.113   0.468  1.00  0.84           C  
ATOM   1091  CB  GLU A 138      -1.232  -6.793   2.833  1.00  0.84           C  
ATOM   1092  O   GLU A 138      -0.154  -6.079  -0.122  1.00  0.84           O  
ATOM   1093  CG  GLU A 138      -1.014  -7.067   4.314  1.00  0.84           C  
ATOM   1094  CD  GLU A 138      -2.065  -6.424   5.205  1.00  0.84           C  
ATOM   1095  OE1 GLU A 138      -2.769  -7.155   5.938  1.00  0.84           O  
ATOM   1096  OE2 GLU A 138      -2.185  -5.179   5.168  1.00  0.84           O  
ATOM   1097  N   ASN A 139      -1.060  -8.155  -0.141  1.00  0.89           N  
ATOM   1098  CA  ASN A 139      -1.533  -7.965  -1.508  1.00  0.89           C  
ATOM   1099  C   ASN A 139      -2.869  -7.227  -1.542  1.00  0.89           C  
ATOM   1100  CB  ASN A 139      -1.652  -9.311  -2.227  1.00  0.89           C  
ATOM   1101  O   ASN A 139      -3.436  -6.914  -0.494  1.00  0.89           O  
ATOM   1102  CG  ASN A 139      -2.657 -10.237  -1.571  1.00  0.89           C  
ATOM   1103  ND2 ASN A 139      -2.330 -11.522  -1.514  1.00  0.89           N  
ATOM   1104  OD1 ASN A 139      -3.719  -9.800  -1.119  1.00  0.89           O  
ATOM   1105  N   ALA A 140      -3.291  -6.792  -2.691  1.00  0.91           N  
ATOM   1106  CA  ALA A 140      -4.464  -5.943  -2.887  1.00  0.91           C  
ATOM   1107  C   ALA A 140      -5.698  -6.552  -2.228  1.00  0.91           C  
ATOM   1108  CB  ALA A 140      -4.716  -5.718  -4.375  1.00  0.91           C  
ATOM   1109  O   ALA A 140      -6.447  -5.858  -1.536  1.00  0.91           O  
ATOM   1110  N   GLU A 141      -5.862  -7.853  -2.357  1.00  0.92           N  
ATOM   1111  CA  GLU A 141      -7.020  -8.534  -1.785  1.00  0.92           C  
ATOM   1112  C   GLU A 141      -7.013  -8.450  -0.261  1.00  0.92           C  
ATOM   1113  CB  GLU A 141      -7.056  -9.998  -2.231  1.00  0.92           C  
ATOM   1114  O   GLU A 141      -8.029  -8.116   0.352  1.00  0.92           O  
ATOM   1115  CG  GLU A 141      -8.195 -10.799  -1.617  1.00  0.92           C  
ATOM   1116  CD  GLU A 141      -8.159 -12.274  -1.986  1.00  0.92           C  
ATOM   1117  OE1 GLU A 141      -8.929 -13.066  -1.397  1.00  0.92           O  
ATOM   1118  OE2 GLU A 141      -7.353 -12.640  -2.870  1.00  0.92           O  
ATOM   1119  N   GLU A 142      -5.878  -8.691   0.362  1.00  0.92           N  
ATOM   1120  CA  GLU A 142      -5.728  -8.662   1.814  1.00  0.92           C  
ATOM   1121  C   GLU A 142      -5.975  -7.262   2.366  1.00  0.92           C  
ATOM   1122  CB  GLU A 142      -4.335  -9.150   2.220  1.00  0.92           C  
ATOM   1123  O   GLU A 142      -6.615  -7.103   3.407  1.00  0.92           O  
ATOM   1124  CG  GLU A 142      -4.125 -10.645   2.023  1.00  0.92           C  
ATOM   1125  CD  GLU A 142      -2.698 -11.092   2.299  1.00  0.92           C  
ATOM   1126  OE1 GLU A 142      -2.411 -12.306   2.192  1.00  0.92           O  
ATOM   1127  OE2 GLU A 142      -1.861 -10.221   2.625  1.00  0.92           O  
ATOM   1128  N   LEU A 143      -5.504  -6.280   1.584  1.00  0.92           N  
ATOM   1129  CA  LEU A 143      -5.714  -4.898   2.002  1.00  0.92           C  
ATOM   1130  C   LEU A 143      -7.202  -4.570   2.067  1.00  0.92           C  
ATOM   1131  CB  LEU A 143      -5.008  -3.935   1.044  1.00  0.92           C  
ATOM   1132  O   LEU A 143      -7.654  -3.902   2.999  1.00  0.92           O  
ATOM   1133  CG  LEU A 143      -3.483  -3.879   1.140  1.00  0.92           C  
ATOM   1134  CD1 LEU A 143      -2.903  -3.133  -0.057  1.00  0.92           C  
ATOM   1135  CD2 LEU A 143      -3.053  -3.221   2.447  1.00  0.92           C  
ATOM   1136  N   LEU A 144      -7.916  -5.096   1.168  1.00  0.93           N  
ATOM   1137  CA  LEU A 144      -9.339  -4.785   1.089  1.00  0.93           C  
ATOM   1138  C   LEU A 144     -10.137  -5.636   2.071  1.00  0.93           C  
ATOM   1139  CB  LEU A 144      -9.857  -5.007  -0.334  1.00  0.93           C  
ATOM   1140  O   LEU A 144     -11.024  -5.127   2.761  1.00  0.93           O  
ATOM   1141  CG  LEU A 144      -9.388  -4.005  -1.391  1.00  0.93           C  
ATOM   1142  CD1 LEU A 144      -9.710  -4.521  -2.790  1.00  0.93           C  
ATOM   1143  CD2 LEU A 144     -10.029  -2.642  -1.157  1.00  0.93           C  
ATOM   1144  N   VAL A 145      -9.822  -6.899   2.189  1.00  0.89           N  
ATOM   1145  CA  VAL A 145     -10.562  -7.828   3.037  1.00  0.89           C  
ATOM   1146  C   VAL A 145     -10.337  -7.479   4.506  1.00  0.89           C  
ATOM   1147  CB  VAL A 145     -10.150  -9.293   2.768  1.00  0.89           C  
ATOM   1148  O   VAL A 145     -11.273  -7.512   5.309  1.00  0.89           O  
ATOM   1149  CG1 VAL A 145     -10.705 -10.217   3.850  1.00  0.89           C  
ATOM   1150  CG2 VAL A 145     -10.628  -9.735   1.386  1.00  0.89           C  
ATOM   1151  N   HIS A 146      -9.167  -7.026   4.861  1.00  0.88           N  
ATOM   1152  CA  HIS A 146      -8.837  -6.717   6.248  1.00  0.88           C  
ATOM   1153  C   HIS A 146      -9.174  -5.268   6.585  1.00  0.88           C  
ATOM   1154  CB  HIS A 146      -7.356  -6.988   6.519  1.00  0.88           C  
ATOM   1155  O   HIS A 146      -8.798  -4.770   7.648  1.00  0.88           O  
ATOM   1156  CG  HIS A 146      -6.979  -8.431   6.401  1.00  0.88           C  
ATOM   1157  CD2 HIS A 146      -7.736  -9.553   6.428  1.00  0.88           C  
ATOM   1158  ND1 HIS A 146      -5.676  -8.848   6.235  1.00  0.88           N  
ATOM   1159  CE1 HIS A 146      -5.648 -10.168   6.164  1.00  0.88           C  
ATOM   1160  NE2 HIS A 146      -6.885 -10.620   6.279  1.00  0.88           N  
ATOM   1161  N   ARG A 147      -9.780  -4.565   5.661  1.00  0.83           N  
ATOM   1162  CA  ARG A 147     -10.296  -3.206   5.788  1.00  0.83           C  
ATOM   1163  C   ARG A 147      -9.176  -2.224   6.118  1.00  0.83           C  
ATOM   1164  CB  ARG A 147     -11.383  -3.141   6.863  1.00  0.83           C  
ATOM   1165  O   ARG A 147      -9.366  -1.303   6.914  1.00  0.83           O  
ATOM   1166  CG  ARG A 147     -12.653  -3.893   6.501  1.00  0.83           C  
ATOM   1167  CD  ARG A 147     -13.822  -3.486   7.387  1.00  0.83           C  
ATOM   1168  NE  ARG A 147     -15.060  -4.149   6.986  1.00  0.83           N  
ATOM   1169  NH1 ARG A 147     -16.443  -2.763   8.212  1.00  0.83           N  
ATOM   1170  NH2 ARG A 147     -17.334  -4.463   6.959  1.00  0.83           N  
ATOM   1171  CZ  ARG A 147     -16.276  -3.790   7.386  1.00  0.83           C  
ATOM   1172  N   LYS A 148      -7.998  -2.507   5.598  1.00  0.87           N  
ATOM   1173  CA  LYS A 148      -6.870  -1.590   5.739  1.00  0.87           C  
ATOM   1174  C   LYS A 148      -6.896  -0.516   4.655  1.00  0.87           C  
ATOM   1175  CB  LYS A 148      -5.547  -2.356   5.686  1.00  0.87           C  
ATOM   1176  O   LYS A 148      -6.180   0.483   4.747  1.00  0.87           O  
ATOM   1177  CG  LYS A 148      -5.298  -3.245   6.895  1.00  0.87           C  
ATOM   1178  CD  LYS A 148      -3.889  -3.826   6.881  1.00  0.87           C  
ATOM   1179  CE  LYS A 148      -3.623  -4.678   8.114  1.00  0.87           C  
ATOM   1180  NZ  LYS A 148      -2.246  -5.256   8.101  1.00  0.87           N  
ATOM   1181  N   ALA A 149      -7.639  -0.760   3.624  1.00  0.91           N  
ATOM   1182  CA  ALA A 149      -7.812   0.191   2.528  1.00  0.91           C  
ATOM   1183  C   ALA A 149      -9.277   0.287   2.111  1.00  0.91           C  
ATOM   1184  CB  ALA A 149      -6.947  -0.209   1.335  1.00  0.91           C  
ATOM   1185  O   ALA A 149     -10.020  -0.692   2.203  1.00  0.91           O  
ATOM   1186  N   ASP A 150      -9.633   1.497   1.778  1.00  0.91           N  
ATOM   1187  CA  ASP A 150     -10.964   1.699   1.213  1.00  0.91           C  
ATOM   1188  C   ASP A 150     -10.966   1.437  -0.291  1.00  0.91           C  
ATOM   1189  CB  ASP A 150     -11.461   3.117   1.501  1.00  0.91           C  
ATOM   1190  O   ASP A 150     -11.955   0.945  -0.840  1.00  0.91           O  
ATOM   1191  CG  ASP A 150     -11.580   3.413   2.986  1.00  0.91           C  
ATOM   1192  OD1 ASP A 150     -12.416   2.782   3.668  1.00  0.91           O  
ATOM   1193  OD2 ASP A 150     -10.834   4.287   3.477  1.00  0.91           O  
ATOM   1194  N   LEU A 151      -9.861   1.688  -0.903  1.00  0.92           N  
ATOM   1195  CA  LEU A 151      -9.714   1.560  -2.349  1.00  0.92           C  
ATOM   1196  C   LEU A 151      -8.307   1.101  -2.714  1.00  0.92           C  
ATOM   1197  CB  LEU A 151     -10.025   2.891  -3.040  1.00  0.92           C  
ATOM   1198  O   LEU A 151      -7.328   1.549  -2.114  1.00  0.92           O  
ATOM   1199  CG  LEU A 151     -10.108   2.859  -4.567  1.00  0.92           C  
ATOM   1200  CD1 LEU A 151     -11.453   2.294  -5.012  1.00  0.92           C  
ATOM   1201  CD2 LEU A 151      -9.891   4.253  -5.143  1.00  0.92           C  
ATOM   1202  N   VAL A 152      -8.230   0.172  -3.655  1.00  0.93           N  
ATOM   1203  CA  VAL A 152      -6.930  -0.281  -4.140  1.00  0.93           C  
ATOM   1204  C   VAL A 152      -6.881  -0.174  -5.663  1.00  0.93           C  
ATOM   1205  CB  VAL A 152      -6.632  -1.731  -3.697  1.00  0.93           C  
ATOM   1206  O   VAL A 152      -7.818  -0.588  -6.351  1.00  0.93           O  
ATOM   1207  CG1 VAL A 152      -5.279  -2.192  -4.236  1.00  0.93           C  
ATOM   1208  CG2 VAL A 152      -6.670  -1.841  -2.174  1.00  0.93           C  
ATOM   1209  N   ILE A 153      -5.829   0.410  -6.187  1.00  0.91           N  
ATOM   1210  CA  ILE A 153      -5.586   0.502  -7.622  1.00  0.91           C  
ATOM   1211  C   ILE A 153      -4.417  -0.402  -8.007  1.00  0.91           C  
ATOM   1212  CB  ILE A 153      -5.304   1.957  -8.056  1.00  0.91           C  
ATOM   1213  O   ILE A 153      -3.345  -0.332  -7.402  1.00  0.91           O  
ATOM   1214  CG1 ILE A 153      -6.492   2.860  -7.704  1.00  0.91           C  
ATOM   1215  CG2 ILE A 153      -4.991   2.024  -9.554  1.00  0.91           C  
ATOM   1216  CD1 ILE A 153      -6.223   4.345  -7.906  1.00  0.91           C  
ATOM   1217  N   THR A 154      -4.694  -1.219  -8.979  1.00  0.91           N  
ATOM   1218  CA  THR A 154      -3.676  -2.180  -9.387  1.00  0.91           C  
ATOM   1219  C   THR A 154      -3.583  -2.256 -10.908  1.00  0.91           C  
ATOM   1220  CB  THR A 154      -3.969  -3.580  -8.817  1.00  0.91           C  
ATOM   1221  O   THR A 154      -4.427  -1.702 -11.616  1.00  0.91           O  
ATOM   1222  CG2 THR A 154      -4.038  -3.551  -7.294  1.00  0.91           C  
ATOM   1223  OG1 THR A 154      -5.223  -4.046  -9.332  1.00  0.91           O  
ATOM   1224  N   GLN A 155      -2.484  -2.902 -11.417  1.00  0.88           N  
ATOM   1225  CA  GLN A 155      -2.271  -3.087 -12.848  1.00  0.88           C  
ATOM   1226  C   GLN A 155      -2.830  -4.427 -13.318  1.00  0.88           C  
ATOM   1227  CB  GLN A 155      -0.783  -2.992 -13.187  1.00  0.88           C  
ATOM   1228  O   GLN A 155      -2.898  -4.690 -14.521  1.00  0.88           O  
ATOM   1229  CG  GLN A 155      -0.174  -1.625 -12.905  1.00  0.88           C  
ATOM   1230  CD  GLN A 155       1.341  -1.628 -12.988  1.00  0.88           C  
ATOM   1231  NE2 GLN A 155       1.914  -0.507 -13.412  1.00  0.88           N  
ATOM   1232  OE1 GLN A 155       1.991  -2.629 -12.672  1.00  0.88           O  
ATOM   1233  N   MET A 156      -3.281  -5.287 -12.334  1.00  0.89           N  
ATOM   1234  CA  MET A 156      -3.968  -6.548 -12.596  1.00  0.89           C  
ATOM   1235  C   MET A 156      -5.271  -6.632 -11.807  1.00  0.89           C  
ATOM   1236  CB  MET A 156      -3.068  -7.734 -12.246  1.00  0.89           C  
ATOM   1237  O   MET A 156      -5.364  -6.105 -10.697  1.00  0.89           O  
ATOM   1238  CG  MET A 156      -1.783  -7.788 -13.057  1.00  0.89           C  
ATOM   1239  SD  MET A 156      -2.084  -8.160 -14.828  1.00  0.89           S  
ATOM   1240  CE  MET A 156      -0.452  -7.772 -15.519  1.00  0.89           C  
ATOM   1241  N   PRO A 157      -6.278  -7.248 -12.392  1.00  0.93           N  
ATOM   1242  CA  PRO A 157      -7.548  -7.348 -11.669  1.00  0.93           C  
ATOM   1243  C   PRO A 157      -7.438  -8.180 -10.393  1.00  0.93           C  
ATOM   1244  CB  PRO A 157      -8.478  -8.021 -12.681  1.00  0.93           C  
ATOM   1245  O   PRO A 157      -6.661  -9.137 -10.341  1.00  0.93           O  
ATOM   1246  CG  PRO A 157      -7.565  -8.766 -13.601  1.00  0.93           C  
ATOM   1247  CD  PRO A 157      -6.256  -8.034 -13.671  1.00  0.93           C  
ATOM   1248  N   VAL A 158      -8.131  -7.692  -9.378  1.00  0.93           N  
ATOM   1249  CA  VAL A 158      -8.246  -8.436  -8.128  1.00  0.93           C  
ATOM   1250  C   VAL A 158      -9.468  -9.349  -8.180  1.00  0.93           C  
ATOM   1251  CB  VAL A 158      -8.340  -7.488  -6.911  1.00  0.93           C  
ATOM   1252  O   VAL A 158     -10.590  -8.883  -8.392  1.00  0.93           O  
ATOM   1253  CG1 VAL A 158      -8.484  -8.286  -5.616  1.00  0.93           C  
ATOM   1254  CG2 VAL A 158      -7.114  -6.578  -6.848  1.00  0.93           C  
ATOM   1255  N   ILE A 159      -9.158 -10.705  -8.055  1.00  0.93           N  
ATOM   1256  CA  ILE A 159     -10.247 -11.673  -8.123  1.00  0.93           C  
ATOM   1257  C   ILE A 159     -10.575 -12.180  -6.720  1.00  0.93           C  
ATOM   1258  CB  ILE A 159      -9.895 -12.856  -9.052  1.00  0.93           C  
ATOM   1259  O   ILE A 159      -9.761 -12.862  -6.094  1.00  0.93           O  
ATOM   1260  CG1 ILE A 159      -9.534 -12.346 -10.452  1.00  0.93           C  
ATOM   1261  CG2 ILE A 159     -11.053 -13.856  -9.115  1.00  0.93           C  
ATOM   1262  CD1 ILE A 159      -8.979 -13.420 -11.377  1.00  0.93           C  
ATOM   1263  N   SER A 160     -11.716 -11.682  -6.217  1.00  0.93           N  
ATOM   1264  CA  SER A 160     -12.187 -12.079  -4.894  1.00  0.93           C  
ATOM   1265  C   SER A 160     -13.702 -11.942  -4.783  1.00  0.93           C  
ATOM   1266  CB  SER A 160     -11.510 -11.240  -3.810  1.00  0.93           C  
ATOM   1267  O   SER A 160     -14.291 -11.021  -5.352  1.00  0.93           O  
ATOM   1268  OG  SER A 160     -12.072 -11.515  -2.537  1.00  0.93           O  
ATOM   1269  N   ARG A 161     -14.377 -12.871  -4.008  1.00  0.92           N  
ATOM   1270  CA  ARG A 161     -15.830 -12.881  -3.869  1.00  0.92           C  
ATOM   1271  C   ARG A 161     -16.317 -11.645  -3.120  1.00  0.92           C  
ATOM   1272  CB  ARG A 161     -16.293 -14.148  -3.147  1.00  0.92           C  
ATOM   1273  O   ARG A 161     -17.435 -11.178  -3.343  1.00  0.92           O  
ATOM   1274  CG  ARG A 161     -16.235 -15.402  -4.004  1.00  0.92           C  
ATOM   1275  CD  ARG A 161     -16.807 -16.610  -3.276  1.00  0.92           C  
ATOM   1276  NE  ARG A 161     -16.652 -17.834  -4.057  1.00  0.92           N  
ATOM   1277  NH1 ARG A 161     -17.524 -19.227  -2.434  1.00  0.92           N  
ATOM   1278  NH2 ARG A 161     -16.811 -20.094  -4.432  1.00  0.92           N  
ATOM   1279  CZ  ARG A 161     -16.996 -19.049  -3.639  1.00  0.92           C  
ATOM   1280  N   SER A 162     -15.519 -11.066  -2.327  1.00  0.92           N  
ATOM   1281  CA  SER A 162     -15.941  -9.953  -1.483  1.00  0.92           C  
ATOM   1282  C   SER A 162     -15.527  -8.614  -2.085  1.00  0.92           C  
ATOM   1283  CB  SER A 162     -15.354 -10.092  -0.078  1.00  0.92           C  
ATOM   1284  O   SER A 162     -15.792  -7.559  -1.506  1.00  0.92           O  
ATOM   1285  OG  SER A 162     -13.939 -10.164  -0.129  1.00  0.92           O  
ATOM   1286  N   VAL A 163     -14.849  -8.628  -3.228  1.00  0.95           N  
ATOM   1287  CA  VAL A 163     -14.266  -7.420  -3.802  1.00  0.95           C  
ATOM   1288  C   VAL A 163     -14.900  -7.136  -5.162  1.00  0.95           C  
ATOM   1289  CB  VAL A 163     -12.732  -7.542  -3.944  1.00  0.95           C  
ATOM   1290  O   VAL A 163     -15.150  -8.058  -5.942  1.00  0.95           O  
ATOM   1291  CG1 VAL A 163     -12.172  -6.384  -4.768  1.00  0.95           C  
ATOM   1292  CG2 VAL A 163     -12.072  -7.592  -2.568  1.00  0.95           C  
ATOM   1293  N   ILE A 164     -15.244  -5.870  -5.317  1.00  0.95           N  
ATOM   1294  CA  ILE A 164     -15.643  -5.389  -6.635  1.00  0.95           C  
ATOM   1295  C   ILE A 164     -14.430  -4.815  -7.364  1.00  0.95           C  
ATOM   1296  CB  ILE A 164     -16.760  -4.326  -6.534  1.00  0.95           C  
ATOM   1297  O   ILE A 164     -13.700  -3.988  -6.812  1.00  0.95           O  
ATOM   1298  CG1 ILE A 164     -18.016  -4.930  -5.896  1.00  0.95           C  
ATOM   1299  CG2 ILE A 164     -17.073  -3.739  -7.913  1.00  0.95           C  
ATOM   1300  CD1 ILE A 164     -19.123  -3.919  -5.630  1.00  0.95           C  
ATOM   1301  N   CYS A 165     -14.147  -5.294  -8.553  1.00  0.96           N  
ATOM   1302  CA  CYS A 165     -13.022  -4.832  -9.358  1.00  0.96           C  
ATOM   1303  C   CYS A 165     -13.490  -4.363 -10.730  1.00  0.96           C  
ATOM   1304  CB  CYS A 165     -11.983  -5.942  -9.515  1.00  0.96           C  
ATOM   1305  O   CYS A 165     -14.158  -5.106 -11.451  1.00  0.96           O  
ATOM   1306  SG  CYS A 165     -10.509  -5.435 -10.427  1.00  0.96           S  
ATOM   1307  N   MET A 166     -13.103  -3.173 -11.071  1.00  0.93           N  
ATOM   1308  CA  MET A 166     -13.510  -2.606 -12.354  1.00  0.93           C  
ATOM   1309  C   MET A 166     -12.342  -1.893 -13.028  1.00  0.93           C  
ATOM   1310  CB  MET A 166     -14.677  -1.636 -12.167  1.00  0.93           C  
ATOM   1311  O   MET A 166     -11.403  -1.460 -12.358  1.00  0.93           O  
ATOM   1312  CG  MET A 166     -14.370  -0.479 -11.231  1.00  0.93           C  
ATOM   1313  SD  MET A 166     -15.839   0.572 -10.905  1.00  0.93           S  
ATOM   1314  CE  MET A 166     -15.044   1.995 -10.109  1.00  0.93           C  
ATOM   1315  N   PRO A 167     -12.390  -1.832 -14.396  1.00  0.91           N  
ATOM   1316  CA  PRO A 167     -11.351  -1.078 -15.100  1.00  0.91           C  
ATOM   1317  C   PRO A 167     -11.402   0.418 -14.800  1.00  0.91           C  
ATOM   1318  CB  PRO A 167     -11.655  -1.351 -16.575  1.00  0.91           C  
ATOM   1319  O   PRO A 167     -12.488   0.994 -14.699  1.00  0.91           O  
ATOM   1320  CG  PRO A 167     -12.529  -2.563 -16.567  1.00  0.91           C  
ATOM   1321  CD  PRO A 167     -13.277  -2.603 -15.266  1.00  0.91           C  
ATOM   1322  N   LEU A 168     -10.290   1.017 -14.539  1.00  0.87           N  
ATOM   1323  CA  LEU A 168     -10.220   2.443 -14.238  1.00  0.87           C  
ATOM   1324  C   LEU A 168      -9.791   3.237 -15.467  1.00  0.87           C  
ATOM   1325  CB  LEU A 168      -9.248   2.701 -13.084  1.00  0.87           C  
ATOM   1326  O   LEU A 168     -10.547   4.074 -15.966  1.00  0.87           O  
ATOM   1327  CG  LEU A 168      -9.060   4.161 -12.669  1.00  0.87           C  
ATOM   1328  CD1 LEU A 168     -10.388   4.757 -12.211  1.00  0.87           C  
ATOM   1329  CD2 LEU A 168      -8.010   4.274 -11.568  1.00  0.87           C  
ATOM   1330  N   HIS A 169      -8.628   3.060 -15.972  1.00  0.83           N  
ATOM   1331  CA  HIS A 169      -8.098   3.788 -17.119  1.00  0.83           C  
ATOM   1332  C   HIS A 169      -6.852   3.108 -17.676  1.00  0.83           C  
ATOM   1333  CB  HIS A 169      -7.778   5.234 -16.734  1.00  0.83           C  
ATOM   1334  O   HIS A 169      -6.194   2.337 -16.974  1.00  0.83           O  
ATOM   1335  CG  HIS A 169      -7.355   6.083 -17.890  1.00  0.83           C  
ATOM   1336  CD2 HIS A 169      -6.149   6.607 -18.214  1.00  0.83           C  
ATOM   1337  ND1 HIS A 169      -8.229   6.487 -18.876  1.00  0.83           N  
ATOM   1338  CE1 HIS A 169      -7.576   7.224 -19.760  1.00  0.83           C  
ATOM   1339  NE2 HIS A 169      -6.312   7.312 -19.381  1.00  0.83           N  
ATOM   1340  N   THR A 170      -6.553   3.325 -18.907  1.00  0.88           N  
ATOM   1341  CA  THR A 170      -5.365   2.803 -19.573  1.00  0.88           C  
ATOM   1342  C   THR A 170      -4.318   3.899 -19.749  1.00  0.88           C  
ATOM   1343  CB  THR A 170      -5.714   2.198 -20.945  1.00  0.88           C  
ATOM   1344  O   THR A 170      -4.629   4.990 -20.230  1.00  0.88           O  
ATOM   1345  CG2 THR A 170      -4.470   1.653 -21.639  1.00  0.88           C  
ATOM   1346  OG1 THR A 170      -6.653   1.130 -20.765  1.00  0.88           O  
ATOM   1347  N   ILE A 171      -3.135   3.556 -19.302  1.00  0.86           N  
ATOM   1348  CA  ILE A 171      -2.027   4.503 -19.370  1.00  0.86           C  
ATOM   1349  C   ILE A 171      -1.081   4.109 -20.502  1.00  0.86           C  
ATOM   1350  CB  ILE A 171      -1.261   4.574 -18.030  1.00  0.86           C  
ATOM   1351  O   ILE A 171      -0.585   2.981 -20.541  1.00  0.86           O  
ATOM   1352  CG1 ILE A 171      -2.203   5.001 -16.898  1.00  0.86           C  
ATOM   1353  CG2 ILE A 171      -0.068   5.528 -18.140  1.00  0.86           C  
ATOM   1354  CD1 ILE A 171      -1.592   4.885 -15.508  1.00  0.86           C  
ATOM   1355  N   ARG A 172      -0.817   5.124 -21.347  1.00  0.90           N  
ATOM   1356  CA  ARG A 172       0.118   4.870 -22.439  1.00  0.90           C  
ATOM   1357  C   ARG A 172       1.546   5.208 -22.026  1.00  0.90           C  
ATOM   1358  CB  ARG A 172      -0.274   5.674 -23.680  1.00  0.90           C  
ATOM   1359  O   ARG A 172       1.774   6.170 -21.290  1.00  0.90           O  
ATOM   1360  CG  ARG A 172      -0.162   7.180 -23.499  1.00  0.90           C  
ATOM   1361  CD  ARG A 172      -0.590   7.932 -24.752  1.00  0.90           C  
ATOM   1362  NE  ARG A 172      -0.204   9.339 -24.694  1.00  0.90           N  
ATOM   1363  NH1 ARG A 172       0.924   9.326 -26.710  1.00  0.90           N  
ATOM   1364  NH2 ARG A 172       0.801  11.251 -25.473  1.00  0.90           N  
ATOM   1365  CZ  ARG A 172       0.506   9.969 -25.626  1.00  0.90           C  
ATOM   1366  N   ASN A 173       2.496   4.405 -22.511  1.00  0.93           N  
ATOM   1367  CA  ASN A 173       3.917   4.665 -22.307  1.00  0.93           C  
ATOM   1368  C   ASN A 173       4.516   5.450 -23.471  1.00  0.93           C  
ATOM   1369  CB  ASN A 173       4.679   3.354 -22.103  1.00  0.93           C  
ATOM   1370  O   ASN A 173       4.053   5.334 -24.607  1.00  0.93           O  
ATOM   1371  CG  ASN A 173       4.378   2.706 -20.766  1.00  0.93           C  
ATOM   1372  ND2 ASN A 173       4.238   1.385 -20.766  1.00  0.93           N  
ATOM   1373  OD1 ASN A 173       4.270   3.386 -19.743  1.00  0.93           O  
ATOM   1374  N   THR A 174       5.490   6.298 -23.092  1.00  0.95           N  
ATOM   1375  CA  THR A 174       6.174   7.084 -24.113  1.00  0.95           C  
ATOM   1376  C   THR A 174       7.684   7.059 -23.894  1.00  0.95           C  
ATOM   1377  CB  THR A 174       5.678   8.542 -24.122  1.00  0.95           C  
ATOM   1378  O   THR A 174       8.149   6.918 -22.761  1.00  0.95           O  
ATOM   1379  CG2 THR A 174       6.142   9.288 -22.876  1.00  0.95           C  
ATOM   1380  OG1 THR A 174       6.190   9.207 -25.283  1.00  0.95           O  
ATOM   1381  N   LEU A 175       8.386   7.128 -25.006  1.00  0.97           N  
ATOM   1382  CA  LEU A 175       9.841   7.225 -24.955  1.00  0.97           C  
ATOM   1383  C   LEU A 175      10.288   8.683 -24.932  1.00  0.97           C  
ATOM   1384  CB  LEU A 175      10.469   6.505 -26.152  1.00  0.97           C  
ATOM   1385  O   LEU A 175       9.894   9.471 -25.794  1.00  0.97           O  
ATOM   1386  CG  LEU A 175      11.997   6.456 -26.188  1.00  0.97           C  
ATOM   1387  CD1 LEU A 175      12.529   5.651 -25.006  1.00  0.97           C  
ATOM   1388  CD2 LEU A 175      12.482   5.863 -27.507  1.00  0.97           C  
ATOM   1389  N   ILE A 176      11.189   8.967 -23.945  1.00  0.98           N  
ATOM   1390  CA  ILE A 176      11.510  10.381 -23.792  1.00  0.98           C  
ATOM   1391  C   ILE A 176      13.020  10.555 -23.646  1.00  0.98           C  
ATOM   1392  CB  ILE A 176      10.780  10.999 -22.578  1.00  0.98           C  
ATOM   1393  O   ILE A 176      13.742   9.585 -23.400  1.00  0.98           O  
ATOM   1394  CG1 ILE A 176      11.266  10.351 -21.277  1.00  0.98           C  
ATOM   1395  CG2 ILE A 176       9.263  10.853 -22.729  1.00  0.98           C  
ATOM   1396  CD1 ILE A 176      10.781  11.054 -20.016  1.00  0.98           C  
ATOM   1397  N   CYS A 177      13.499  11.788 -23.805  1.00  0.98           N  
ATOM   1398  CA  CYS A 177      14.864  12.241 -23.557  1.00  0.98           C  
ATOM   1399  C   CYS A 177      14.897  13.736 -23.261  1.00  0.98           C  
ATOM   1400  CB  CYS A 177      15.758  11.929 -24.756  1.00  0.98           C  
ATOM   1401  O   CYS A 177      13.866  14.408 -23.320  1.00  0.98           O  
ATOM   1402  SG  CYS A 177      15.338  12.866 -26.241  1.00  0.98           S  
ATOM   1403  N   SER A 178      16.040  14.152 -22.858  1.00  0.98           N  
ATOM   1404  CA  SER A 178      16.213  15.585 -22.644  1.00  0.98           C  
ATOM   1405  C   SER A 178      16.126  16.355 -23.958  1.00  0.98           C  
ATOM   1406  CB  SER A 178      17.555  15.868 -21.967  1.00  0.98           C  
ATOM   1407  O   SER A 178      16.556  15.862 -25.002  1.00  0.98           O  
ATOM   1408  OG  SER A 178      17.800  17.262 -21.898  1.00  0.98           O  
ATOM   1409  N   ASN A 179      15.520  17.562 -23.890  1.00  0.96           N  
ATOM   1410  CA  ASN A 179      15.476  18.409 -25.078  1.00  0.96           C  
ATOM   1411  C   ASN A 179      16.877  18.796 -25.542  1.00  0.96           C  
ATOM   1412  CB  ASN A 179      14.639  19.662 -24.813  1.00  0.96           C  
ATOM   1413  O   ASN A 179      17.071  19.173 -26.699  1.00  0.96           O  
ATOM   1414  CG  ASN A 179      14.085  20.273 -26.085  1.00  0.96           C  
ATOM   1415  ND2 ASN A 179      14.070  21.599 -26.148  1.00  0.96           N  
ATOM   1416  OD1 ASN A 179      13.674  19.559 -27.004  1.00  0.96           O  
ATOM   1417  N   ARG A 180      17.854  18.672 -24.623  1.00  0.95           N  
ATOM   1418  CA  ARG A 180      19.238  19.035 -24.907  1.00  0.95           C  
ATOM   1419  C   ARG A 180      20.051  17.813 -25.321  1.00  0.95           C  
ATOM   1420  CB  ARG A 180      19.880  19.705 -23.690  1.00  0.95           C  
ATOM   1421  O   ARG A 180      21.282  17.834 -25.269  1.00  0.95           O  
ATOM   1422  CG  ARG A 180      19.204  21.000 -23.271  1.00  0.95           C  
ATOM   1423  CD  ARG A 180      19.877  21.621 -22.055  1.00  0.95           C  
ATOM   1424  NE  ARG A 180      19.152  22.795 -21.578  1.00  0.95           N  
ATOM   1425  NH1 ARG A 180      20.714  23.363 -19.974  1.00  0.95           N  
ATOM   1426  NH2 ARG A 180      18.828  24.637 -20.245  1.00  0.95           N  
ATOM   1427  CZ  ARG A 180      19.566  23.595 -20.600  1.00  0.95           C  
ATOM   1428  N   HIS A 181      19.364  16.732 -25.597  1.00  0.97           N  
ATOM   1429  CA  HIS A 181      20.080  15.529 -26.008  1.00  0.97           C  
ATOM   1430  C   HIS A 181      20.918  15.786 -27.255  1.00  0.97           C  
ATOM   1431  CB  HIS A 181      19.100  14.382 -26.260  1.00  0.97           C  
ATOM   1432  O   HIS A 181      20.412  16.306 -28.252  1.00  0.97           O  
ATOM   1433  CG  HIS A 181      19.745  13.032 -26.266  1.00  0.97           C  
ATOM   1434  CD2 HIS A 181      19.673  12.009 -25.383  1.00  0.97           C  
ATOM   1435  ND1 HIS A 181      20.585  12.614 -27.275  1.00  0.97           N  
ATOM   1436  CE1 HIS A 181      21.003  11.387 -27.011  1.00  0.97           C  
ATOM   1437  NE2 HIS A 181      20.464  10.997 -25.869  1.00  0.97           N  
ATOM   1438  N   PRO A 182      22.273  15.432 -27.246  1.00  0.96           N  
ATOM   1439  CA  PRO A 182      23.224  15.828 -28.288  1.00  0.96           C  
ATOM   1440  C   PRO A 182      22.990  15.097 -29.608  1.00  0.96           C  
ATOM   1441  CB  PRO A 182      24.581  15.452 -27.688  1.00  0.96           C  
ATOM   1442  O   PRO A 182      23.284  15.637 -30.678  1.00  0.96           O  
ATOM   1443  CG  PRO A 182      24.268  14.423 -26.650  1.00  0.96           C  
ATOM   1444  CD  PRO A 182      22.923  14.735 -26.060  1.00  0.96           C  
ATOM   1445  N   ARG A 183      22.331  13.874 -29.530  1.00  0.96           N  
ATOM   1446  CA  ARG A 183      22.337  13.024 -30.715  1.00  0.96           C  
ATOM   1447  C   ARG A 183      20.916  12.698 -31.163  1.00  0.96           C  
ATOM   1448  CB  ARG A 183      23.111  11.731 -30.446  1.00  0.96           C  
ATOM   1449  O   ARG A 183      20.661  12.520 -32.356  1.00  0.96           O  
ATOM   1450  CG  ARG A 183      24.608  11.934 -30.271  1.00  0.96           C  
ATOM   1451  CD  ARG A 183      25.326  10.621 -29.993  1.00  0.96           C  
ATOM   1452  NE  ARG A 183      24.986  10.089 -28.677  1.00  0.96           N  
ATOM   1453  NH1 ARG A 183      26.400  11.497 -27.513  1.00  0.96           N  
ATOM   1454  NH2 ARG A 183      25.123   9.961 -26.388  1.00  0.96           N  
ATOM   1455  CZ  ARG A 183      25.504  10.517 -27.529  1.00  0.96           C  
ATOM   1456  N   ILE A 184      19.923  12.645 -30.290  1.00  0.96           N  
ATOM   1457  CA  ILE A 184      18.554  12.263 -30.620  1.00  0.96           C  
ATOM   1458  C   ILE A 184      17.780  13.487 -31.106  1.00  0.96           C  
ATOM   1459  CB  ILE A 184      17.839  11.622 -29.410  1.00  0.96           C  
ATOM   1460  O   ILE A 184      17.743  14.515 -30.426  1.00  0.96           O  
ATOM   1461  CG1 ILE A 184      18.524  10.307 -29.021  1.00  0.96           C  
ATOM   1462  CG2 ILE A 184      16.355  11.396 -29.717  1.00  0.96           C  
ATOM   1463  CD1 ILE A 184      18.501   9.249 -30.115  1.00  0.96           C  
ATOM   1464  N   THR A 185      17.188  13.395 -32.340  1.00  0.92           N  
ATOM   1465  CA  THR A 185      16.356  14.439 -32.928  1.00  0.92           C  
ATOM   1466  C   THR A 185      14.952  13.914 -33.216  1.00  0.92           C  
ATOM   1467  CB  THR A 185      16.979  14.984 -34.227  1.00  0.92           C  
ATOM   1468  O   THR A 185      14.646  12.755 -32.929  1.00  0.92           O  
ATOM   1469  CG2 THR A 185      18.425  15.416 -34.004  1.00  0.92           C  
ATOM   1470  OG1 THR A 185      16.946  13.963 -35.231  1.00  0.92           O  
ATOM   1471  N   ASP A 186      14.060  14.743 -33.728  1.00  0.87           N  
ATOM   1472  CA  ASP A 186      12.673  14.395 -34.023  1.00  0.87           C  
ATOM   1473  C   ASP A 186      12.596  13.312 -35.097  1.00  0.87           C  
ATOM   1474  CB  ASP A 186      11.891  15.632 -34.467  1.00  0.87           C  
ATOM   1475  O   ASP A 186      11.617  12.565 -35.164  1.00  0.87           O  
ATOM   1476  CG  ASP A 186      11.632  16.608 -33.332  1.00  0.87           C  
ATOM   1477  OD1 ASP A 186      11.672  16.197 -32.153  1.00  0.87           O  
ATOM   1478  OD2 ASP A 186      11.383  17.799 -33.621  1.00  0.87           O  
ATOM   1479  N   ASN A 187      13.694  13.045 -35.837  1.00  0.90           N  
ATOM   1480  CA  ASN A 187      13.681  12.116 -36.962  1.00  0.90           C  
ATOM   1481  C   ASN A 187      14.692  10.989 -36.770  1.00  0.90           C  
ATOM   1482  CB  ASN A 187      13.951  12.856 -38.273  1.00  0.90           C  
ATOM   1483  O   ASN A 187      15.178  10.413 -37.745  1.00  0.90           O  
ATOM   1484  CG  ASN A 187      12.880  13.878 -38.599  1.00  0.90           C  
ATOM   1485  ND2 ASN A 187      13.301  15.060 -39.032  1.00  0.90           N  
ATOM   1486  OD1 ASN A 187      11.684  13.607 -38.461  1.00  0.90           O  
ATOM   1487  N   SER A 188      15.084  10.800 -35.512  1.00  0.93           N  
ATOM   1488  CA  SER A 188      16.057   9.752 -35.219  1.00  0.93           C  
ATOM   1489  C   SER A 188      15.523   8.377 -35.606  1.00  0.93           C  
ATOM   1490  CB  SER A 188      16.430   9.765 -33.736  1.00  0.93           C  
ATOM   1491  O   SER A 188      14.340   8.089 -35.414  1.00  0.93           O  
ATOM   1492  OG  SER A 188      17.068  10.982 -33.389  1.00  0.93           O  
ATOM   1493  N   THR A 189      16.393   7.579 -36.321  1.00  0.93           N  
ATOM   1494  CA  THR A 189      16.057   6.224 -36.746  1.00  0.93           C  
ATOM   1495  C   THR A 189      16.110   5.258 -35.565  1.00  0.93           C  
ATOM   1496  CB  THR A 189      17.006   5.735 -37.855  1.00  0.93           C  
ATOM   1497  O   THR A 189      16.635   5.597 -34.502  1.00  0.93           O  
ATOM   1498  CG2 THR A 189      17.002   6.691 -39.043  1.00  0.93           C  
ATOM   1499  OG1 THR A 189      18.337   5.646 -37.332  1.00  0.93           O  
ATOM   1500  N   TYR A 190      15.484   4.146 -35.692  1.00  0.92           N  
ATOM   1501  CA  TYR A 190      15.507   3.094 -34.682  1.00  0.92           C  
ATOM   1502  C   TYR A 190      16.937   2.742 -34.292  1.00  0.92           C  
ATOM   1503  CB  TYR A 190      14.782   1.844 -35.191  1.00  0.92           C  
ATOM   1504  O   TYR A 190      17.244   2.587 -33.107  1.00  0.92           O  
ATOM   1505  CG  TYR A 190      14.723   0.723 -34.182  1.00  0.92           C  
ATOM   1506  CD1 TYR A 190      15.642  -0.323 -34.219  1.00  0.92           C  
ATOM   1507  CD2 TYR A 190      13.748   0.707 -33.190  1.00  0.92           C  
ATOM   1508  CE1 TYR A 190      15.590  -1.359 -33.292  1.00  0.92           C  
ATOM   1509  CE2 TYR A 190      13.686  -0.324 -32.259  1.00  0.92           C  
ATOM   1510  OH  TYR A 190      14.554  -2.374 -31.397  1.00  0.92           O  
ATOM   1511  CZ  TYR A 190      14.611  -1.351 -32.317  1.00  0.92           C  
ATOM   1512  N   GLU A 191      17.845   2.686 -35.219  1.00  0.92           N  
ATOM   1513  CA  GLU A 191      19.247   2.345 -34.992  1.00  0.92           C  
ATOM   1514  C   GLU A 191      19.937   3.396 -34.129  1.00  0.92           C  
ATOM   1515  CB  GLU A 191      19.985   2.191 -36.324  1.00  0.92           C  
ATOM   1516  O   GLU A 191      20.708   3.059 -33.228  1.00  0.92           O  
ATOM   1517  CG  GLU A 191      19.612   0.931 -37.092  1.00  0.92           C  
ATOM   1518  CD  GLU A 191      19.915   1.023 -38.579  1.00  0.92           C  
ATOM   1519  OE1 GLU A 191      19.509   0.114 -39.339  1.00  0.92           O  
ATOM   1520  OE2 GLU A 191      20.566   2.011 -38.988  1.00  0.92           O  
ATOM   1521  N   GLN A 192      19.589   4.679 -34.426  1.00  0.94           N  
ATOM   1522  CA  GLN A 192      20.153   5.780 -33.653  1.00  0.94           C  
ATOM   1523  C   GLN A 192      19.666   5.744 -32.207  1.00  0.94           C  
ATOM   1524  CB  GLN A 192      19.799   7.123 -34.293  1.00  0.94           C  
ATOM   1525  O   GLN A 192      20.438   5.995 -31.280  1.00  0.94           O  
ATOM   1526  CG  GLN A 192      20.534   7.395 -35.599  1.00  0.94           C  
ATOM   1527  CD  GLN A 192      20.042   8.647 -36.300  1.00  0.94           C  
ATOM   1528  NE2 GLN A 192      20.963   9.387 -36.908  1.00  0.94           N  
ATOM   1529  OE1 GLN A 192      18.844   8.947 -36.295  1.00  0.94           O  
ATOM   1530  N   ILE A 193      18.424   5.374 -32.029  1.00  0.96           N  
ATOM   1531  CA  ILE A 193      17.829   5.277 -30.701  1.00  0.96           C  
ATOM   1532  C   ILE A 193      18.477   4.130 -29.928  1.00  0.96           C  
ATOM   1533  CB  ILE A 193      16.300   5.073 -30.780  1.00  0.96           C  
ATOM   1534  O   ILE A 193      18.867   4.296 -28.769  1.00  0.96           O  
ATOM   1535  CG1 ILE A 193      15.622   6.331 -31.337  1.00  0.96           C  
ATOM   1536  CG2 ILE A 193      15.732   4.708 -29.405  1.00  0.96           C  
ATOM   1537  CD1 ILE A 193      14.149   6.142 -31.674  1.00  0.96           C  
ATOM   1538  N   MET A 194      18.726   3.025 -30.581  1.00  0.95           N  
ATOM   1539  CA  MET A 194      19.267   1.822 -29.956  1.00  0.95           C  
ATOM   1540  C   MET A 194      20.739   2.006 -29.604  1.00  0.95           C  
ATOM   1541  CB  MET A 194      19.096   0.613 -30.878  1.00  0.95           C  
ATOM   1542  O   MET A 194      21.268   1.305 -28.740  1.00  0.95           O  
ATOM   1543  CG  MET A 194      17.665   0.110 -30.972  1.00  0.95           C  
ATOM   1544  SD  MET A 194      16.971  -0.344 -29.335  1.00  0.95           S  
ATOM   1545  CE  MET A 194      17.983  -1.799 -28.950  1.00  0.95           C  
ATOM   1546  N   ALA A 195      21.395   2.971 -30.160  1.00  0.95           N  
ATOM   1547  CA  ALA A 195      22.800   3.248 -29.875  1.00  0.95           C  
ATOM   1548  C   ALA A 195      22.955   3.987 -28.549  1.00  0.95           C  
ATOM   1549  CB  ALA A 195      23.423   4.058 -31.009  1.00  0.95           C  
ATOM   1550  O   ALA A 195      24.055   4.061 -27.997  1.00  0.95           O  
ATOM   1551  N   GLU A 196      21.822   4.517 -28.053  1.00  0.97           N  
ATOM   1552  CA  GLU A 196      21.841   5.268 -26.801  1.00  0.97           C  
ATOM   1553  C   GLU A 196      21.655   4.344 -25.601  1.00  0.97           C  
ATOM   1554  CB  GLU A 196      20.757   6.349 -26.806  1.00  0.97           C  
ATOM   1555  O   GLU A 196      21.319   3.169 -25.761  1.00  0.97           O  
ATOM   1556  CG  GLU A 196      20.967   7.426 -27.860  1.00  0.97           C  
ATOM   1557  CD  GLU A 196      22.222   8.254 -27.629  1.00  0.97           C  
ATOM   1558  OE1 GLU A 196      22.854   8.686 -28.619  1.00  0.97           O  
ATOM   1559  OE2 GLU A 196      22.575   8.471 -26.448  1.00  0.97           O  
ATOM   1560  N   GLU A 197      21.924   4.871 -24.405  1.00  0.98           N  
ATOM   1561  CA  GLU A 197      21.727   4.153 -23.149  1.00  0.98           C  
ATOM   1562  C   GLU A 197      20.380   4.501 -22.521  1.00  0.98           C  
ATOM   1563  CB  GLU A 197      22.860   4.464 -22.168  1.00  0.98           C  
ATOM   1564  O   GLU A 197      19.896   5.626 -22.661  1.00  0.98           O  
ATOM   1565  CG  GLU A 197      24.239   4.069 -22.677  1.00  0.98           C  
ATOM   1566  CD  GLU A 197      25.351   4.352 -21.679  1.00  0.98           C  
ATOM   1567  OE1 GLU A 197      26.540   4.176 -22.029  1.00  0.98           O  
ATOM   1568  OE2 GLU A 197      25.030   4.753 -20.538  1.00  0.98           O  
ATOM   1569  N   PHE A 198      19.732   3.514 -21.861  1.00  0.98           N  
ATOM   1570  CA  PHE A 198      18.362   3.662 -21.385  1.00  0.98           C  
ATOM   1571  C   PHE A 198      18.303   3.566 -19.865  1.00  0.98           C  
ATOM   1572  CB  PHE A 198      17.455   2.599 -22.013  1.00  0.98           C  
ATOM   1573  O   PHE A 198      19.209   3.014 -19.237  1.00  0.98           O  
ATOM   1574  CG  PHE A 198      17.224   2.793 -23.488  1.00  0.98           C  
ATOM   1575  CD1 PHE A 198      16.000   3.253 -23.959  1.00  0.98           C  
ATOM   1576  CD2 PHE A 198      18.231   2.515 -24.403  1.00  0.98           C  
ATOM   1577  CE1 PHE A 198      15.783   3.434 -25.323  1.00  0.98           C  
ATOM   1578  CE2 PHE A 198      18.022   2.694 -25.767  1.00  0.98           C  
ATOM   1579  CZ  PHE A 198      16.797   3.152 -26.225  1.00  0.98           C  
ATOM   1580  N   THR A 199      17.288   4.156 -19.343  1.00  0.97           N  
ATOM   1581  CA  THR A 199      16.879   3.915 -17.964  1.00  0.97           C  
ATOM   1582  C   THR A 199      15.878   2.765 -17.890  1.00  0.97           C  
ATOM   1583  CB  THR A 199      16.262   5.178 -17.336  1.00  0.97           C  
ATOM   1584  O   THR A 199      15.228   2.436 -18.884  1.00  0.97           O  
ATOM   1585  CG2 THR A 199      17.213   6.365 -17.440  1.00  0.97           C  
ATOM   1586  OG1 THR A 199      15.042   5.496 -18.018  1.00  0.97           O  
ATOM   1587  N   GLN A 200      15.776   2.165 -16.644  1.00  0.94           N  
ATOM   1588  CA  GLN A 200      14.810   1.092 -16.436  1.00  0.94           C  
ATOM   1589  C   GLN A 200      14.167   1.190 -15.055  1.00  0.94           C  
ATOM   1590  CB  GLN A 200      15.477  -0.274 -16.608  1.00  0.94           C  
ATOM   1591  O   GLN A 200      14.856   1.418 -14.059  1.00  0.94           O  
ATOM   1592  CG  GLN A 200      14.510  -1.446 -16.517  1.00  0.94           C  
ATOM   1593  CD  GLN A 200      15.192  -2.786 -16.724  1.00  0.94           C  
ATOM   1594  NE2 GLN A 200      14.559  -3.659 -17.501  1.00  0.94           N  
ATOM   1595  OE1 GLN A 200      16.278  -3.034 -16.191  1.00  0.94           O  
ATOM   1596  N   LEU A 201      12.766   1.107 -15.090  1.00  0.90           N  
ATOM   1597  CA  LEU A 201      12.024   1.075 -13.834  1.00  0.90           C  
ATOM   1598  C   LEU A 201      12.093  -0.309 -13.197  1.00  0.90           C  
ATOM   1599  CB  LEU A 201      10.563   1.471 -14.064  1.00  0.90           C  
ATOM   1600  O   LEU A 201      11.800  -1.313 -13.850  1.00  0.90           O  
ATOM   1601  CG  LEU A 201       9.651   1.439 -12.837  1.00  0.90           C  
ATOM   1602  CD1 LEU A 201      10.026   2.554 -11.867  1.00  0.90           C  
ATOM   1603  CD2 LEU A 201       8.189   1.556 -13.254  1.00  0.90           C  
ATOM   1604  N   ILE A 202      12.559  -0.313 -11.838  1.00  0.87           N  
ATOM   1605  CA  ILE A 202      12.567  -1.545 -11.057  1.00  0.87           C  
ATOM   1606  C   ILE A 202      11.317  -1.611 -10.182  1.00  0.87           C  
ATOM   1607  CB  ILE A 202      13.838  -1.653 -10.184  1.00  0.87           C  
ATOM   1608  O   ILE A 202      11.082  -0.724  -9.358  1.00  0.87           O  
ATOM   1609  CG1 ILE A 202      15.095  -1.560 -11.057  1.00  0.87           C  
ATOM   1610  CG2 ILE A 202      13.829  -2.953  -9.374  1.00  0.87           C  
ATOM   1611  CD1 ILE A 202      16.382  -1.361 -10.270  1.00  0.87           C  
ATOM   1612  N   SER A 203      10.393  -2.557 -10.514  1.00  0.81           N  
ATOM   1613  CA  SER A 203       9.189  -2.666  -9.697  1.00  0.81           C  
ATOM   1614  C   SER A 203       8.817  -4.124  -9.452  1.00  0.81           C  
ATOM   1615  CB  SER A 203       8.021  -1.938 -10.363  1.00  0.81           C  
ATOM   1616  O   SER A 203       8.971  -4.967 -10.339  1.00  0.81           O  
ATOM   1617  OG  SER A 203       6.826  -2.124  -9.625  1.00  0.81           O  
ATOM   1618  N   LYS A 204       8.422  -4.347  -8.162  1.00  0.74           N  
ATOM   1619  CA  LYS A 204       7.946  -5.679  -7.802  1.00  0.74           C  
ATOM   1620  C   LYS A 204       6.436  -5.792  -7.987  1.00  0.74           C  
ATOM   1621  CB  LYS A 204       8.322  -6.012  -6.357  1.00  0.74           C  
ATOM   1622  O   LYS A 204       5.834  -6.804  -7.623  1.00  0.74           O  
ATOM   1623  CG  LYS A 204       9.816  -6.198  -6.134  1.00  0.74           C  
ATOM   1624  CD  LYS A 204      10.113  -6.693  -4.724  1.00  0.74           C  
ATOM   1625  CE  LYS A 204      11.604  -6.916  -4.512  1.00  0.74           C  
ATOM   1626  NZ  LYS A 204      11.902  -7.392  -3.127  1.00  0.74           N  
ATOM   1627  N   SER A 205       5.850  -4.830  -8.560  1.00  0.72           N  
ATOM   1628  CA  SER A 205       4.396  -4.840  -8.687  1.00  0.72           C  
ATOM   1629  C   SER A 205       3.944  -5.795  -9.787  1.00  0.72           C  
ATOM   1630  CB  SER A 205       3.873  -3.432  -8.976  1.00  0.72           C  
ATOM   1631  O   SER A 205       4.625  -5.946 -10.803  1.00  0.72           O  
ATOM   1632  OG  SER A 205       4.376  -2.953 -10.212  1.00  0.72           O  
ATOM   1633  N   ALA A 206       2.870  -6.543  -9.432  1.00  0.72           N  
ATOM   1634  CA  ALA A 206       2.269  -7.443 -10.413  1.00  0.72           C  
ATOM   1635  C   ALA A 206       1.853  -6.684 -11.670  1.00  0.72           C  
ATOM   1636  CB  ALA A 206       1.067  -8.164  -9.807  1.00  0.72           C  
ATOM   1637  O   ALA A 206       1.285  -5.593 -11.584  1.00  0.72           O  
ATOM   1638  N   GLY A 207       2.311  -7.020 -12.898  1.00  0.77           N  
ATOM   1639  CA  GLY A 207       1.935  -6.424 -14.170  1.00  0.77           C  
ATOM   1640  C   GLY A 207       3.072  -5.674 -14.837  1.00  0.77           C  
ATOM   1641  O   GLY A 207       3.122  -5.576 -16.065  1.00  0.77           O  
ATOM   1642  N   VAL A 208       4.040  -5.207 -13.993  1.00  0.78           N  
ATOM   1643  CA  VAL A 208       5.161  -4.431 -14.514  1.00  0.78           C  
ATOM   1644  C   VAL A 208       6.117  -5.349 -15.273  1.00  0.78           C  
ATOM   1645  CB  VAL A 208       5.915  -3.694 -13.384  1.00  0.78           C  
ATOM   1646  O   VAL A 208       6.641  -4.976 -16.325  1.00  0.78           O  
ATOM   1647  CG1 VAL A 208       7.192  -3.049 -13.918  1.00  0.78           C  
ATOM   1648  CG2 VAL A 208       5.012  -2.644 -12.738  1.00  0.78           C  
ATOM   1649  N   ASP A 209       6.228  -6.603 -14.835  1.00  0.80           N  
ATOM   1650  CA  ASP A 209       7.122  -7.562 -15.476  1.00  0.80           C  
ATOM   1651  C   ASP A 209       6.672  -7.866 -16.903  1.00  0.80           C  
ATOM   1652  CB  ASP A 209       7.195  -8.855 -14.661  1.00  0.80           C  
ATOM   1653  O   ASP A 209       7.499  -7.979 -17.810  1.00  0.80           O  
ATOM   1654  CG  ASP A 209       7.986  -8.702 -13.374  1.00  0.80           C  
ATOM   1655  OD1 ASP A 209       8.750  -7.721 -13.241  1.00  0.80           O  
ATOM   1656  OD2 ASP A 209       7.848  -9.571 -12.486  1.00  0.80           O  
ATOM   1657  N   ASP A 210       5.322  -7.907 -17.043  1.00  0.84           N  
ATOM   1658  CA  ASP A 210       4.767  -8.202 -18.360  1.00  0.84           C  
ATOM   1659  C   ASP A 210       5.047  -7.065 -19.341  1.00  0.84           C  
ATOM   1660  CB  ASP A 210       3.261  -8.455 -18.265  1.00  0.84           C  
ATOM   1661  O   ASP A 210       5.427  -7.308 -20.488  1.00  0.84           O  
ATOM   1662  CG  ASP A 210       2.922  -9.753 -17.553  1.00  0.84           C  
ATOM   1663  OD1 ASP A 210       3.793 -10.646 -17.465  1.00  0.84           O  
ATOM   1664  OD2 ASP A 210       1.773  -9.886 -17.080  1.00  0.84           O  
ATOM   1665  N   ILE A 211       4.959  -5.878 -18.841  1.00  0.86           N  
ATOM   1666  CA  ILE A 211       5.182  -4.707 -19.682  1.00  0.86           C  
ATOM   1667  C   ILE A 211       6.663  -4.602 -20.038  1.00  0.86           C  
ATOM   1668  CB  ILE A 211       4.705  -3.412 -18.986  1.00  0.86           C  
ATOM   1669  O   ILE A 211       7.013  -4.325 -21.188  1.00  0.86           O  
ATOM   1670  CG1 ILE A 211       3.180  -3.423 -18.825  1.00  0.86           C  
ATOM   1671  CG2 ILE A 211       5.164  -2.178 -19.768  1.00  0.86           C  
ATOM   1672  CD1 ILE A 211       2.636  -2.262 -18.004  1.00  0.86           C  
ATOM   1673  N   GLN A 212       7.483  -4.902 -19.057  1.00  0.87           N  
ATOM   1674  CA  GLN A 212       8.923  -4.859 -19.287  1.00  0.87           C  
ATOM   1675  C   GLN A 212       9.347  -5.903 -20.316  1.00  0.87           C  
ATOM   1676  CB  GLN A 212       9.683  -5.074 -17.978  1.00  0.87           C  
ATOM   1677  O   GLN A 212      10.204  -5.637 -21.162  1.00  0.87           O  
ATOM   1678  CG  GLN A 212      11.159  -4.707 -18.056  1.00  0.87           C  
ATOM   1679  CD  GLN A 212      11.384  -3.254 -18.430  1.00  0.87           C  
ATOM   1680  NE2 GLN A 212      12.409  -3.001 -19.236  1.00  0.87           N  
ATOM   1681  OE1 GLN A 212      10.641  -2.366 -17.999  1.00  0.87           O  
ATOM   1682  N   MET A 213       8.754  -7.022 -20.222  1.00  0.87           N  
ATOM   1683  CA  MET A 213       9.041  -8.079 -21.189  1.00  0.87           C  
ATOM   1684  C   MET A 213       8.676  -7.637 -22.602  1.00  0.87           C  
ATOM   1685  CB  MET A 213       8.283  -9.358 -20.829  1.00  0.87           C  
ATOM   1686  O   MET A 213       9.441  -7.857 -23.543  1.00  0.87           O  
ATOM   1687  CG  MET A 213       8.894 -10.126 -19.668  1.00  0.87           C  
ATOM   1688  SD  MET A 213       7.933 -11.628 -19.235  1.00  0.87           S  
ATOM   1689  CE  MET A 213       8.271 -12.655 -20.692  1.00  0.87           C  
ATOM   1690  N   GLU A 214       7.569  -7.010 -22.744  1.00  0.90           N  
ATOM   1691  CA  GLU A 214       7.124  -6.510 -24.042  1.00  0.90           C  
ATOM   1692  C   GLU A 214       8.053  -5.414 -24.558  1.00  0.90           C  
ATOM   1693  CB  GLU A 214       5.690  -5.984 -23.952  1.00  0.90           C  
ATOM   1694  O   GLU A 214       8.377  -5.377 -25.747  1.00  0.90           O  
ATOM   1695  CG  GLU A 214       4.645  -7.076 -23.772  1.00  0.90           C  
ATOM   1696  CD  GLU A 214       3.218  -6.549 -23.786  1.00  0.90           C  
ATOM   1697  OE1 GLU A 214       2.370  -7.075 -23.030  1.00  0.90           O  
ATOM   1698  OE2 GLU A 214       2.947  -5.604 -24.559  1.00  0.90           O  
ATOM   1699  N   ILE A 215       8.461  -4.564 -23.653  1.00  0.91           N  
ATOM   1700  CA  ILE A 215       9.397  -3.504 -24.013  1.00  0.91           C  
ATOM   1701  C   ILE A 215      10.721  -4.117 -24.464  1.00  0.91           C  
ATOM   1702  CB  ILE A 215       9.630  -2.531 -22.836  1.00  0.91           C  
ATOM   1703  O   ILE A 215      11.299  -3.693 -25.467  1.00  0.91           O  
ATOM   1704  CG1 ILE A 215       8.374  -1.689 -22.583  1.00  0.91           C  
ATOM   1705  CG2 ILE A 215      10.843  -1.637 -23.106  1.00  0.91           C  
ATOM   1706  CD1 ILE A 215       8.451  -0.823 -21.333  1.00  0.91           C  
ATOM   1707  N   ASP A 216      11.205  -5.139 -23.750  1.00  0.90           N  
ATOM   1708  CA  ASP A 216      12.459  -5.814 -24.069  1.00  0.90           C  
ATOM   1709  C   ASP A 216      12.393  -6.476 -25.443  1.00  0.90           C  
ATOM   1710  CB  ASP A 216      12.796  -6.855 -22.999  1.00  0.90           C  
ATOM   1711  O   ASP A 216      13.384  -6.500 -26.175  1.00  0.90           O  
ATOM   1712  CG  ASP A 216      13.284  -6.235 -21.701  1.00  0.90           C  
ATOM   1713  OD1 ASP A 216      13.662  -5.043 -21.699  1.00  0.90           O  
ATOM   1714  OD2 ASP A 216      13.295  -6.945 -20.673  1.00  0.90           O  
ATOM   1715  N   GLU A 217      11.217  -6.970 -25.769  1.00  0.90           N  
ATOM   1716  CA  GLU A 217      11.023  -7.592 -27.075  1.00  0.90           C  
ATOM   1717  C   GLU A 217      11.131  -6.564 -28.198  1.00  0.90           C  
ATOM   1718  CB  GLU A 217       9.667  -8.299 -27.138  1.00  0.90           C  
ATOM   1719  O   GLU A 217      11.666  -6.859 -29.268  1.00  0.90           O  
ATOM   1720  CG  GLU A 217       9.624  -9.615 -26.376  1.00  0.90           C  
ATOM   1721  CD  GLU A 217       8.266 -10.298 -26.434  1.00  0.90           C  
ATOM   1722  OE1 GLU A 217       8.120 -11.407 -25.872  1.00  0.90           O  
ATOM   1723  OE2 GLU A 217       7.342  -9.719 -27.047  1.00  0.90           O  
ATOM   1724  N   ARG A 218      10.748  -5.351 -27.915  1.00  0.88           N  
ATOM   1725  CA  ARG A 218      10.748  -4.298 -28.926  1.00  0.88           C  
ATOM   1726  C   ARG A 218      12.129  -3.666 -29.059  1.00  0.88           C  
ATOM   1727  CB  ARG A 218       9.712  -3.225 -28.585  1.00  0.88           C  
ATOM   1728  O   ARG A 218      12.547  -3.301 -30.160  1.00  0.88           O  
ATOM   1729  CG  ARG A 218       8.274  -3.660 -28.820  1.00  0.88           C  
ATOM   1730  CD  ARG A 218       7.301  -2.500 -28.660  1.00  0.88           C  
ATOM   1731  NE  ARG A 218       5.913  -2.953 -28.692  1.00  0.88           N  
ATOM   1732  NH1 ARG A 218       5.003  -0.852 -28.385  1.00  0.88           N  
ATOM   1733  NH2 ARG A 218       3.635  -2.678 -28.604  1.00  0.88           N  
ATOM   1734  CZ  ARG A 218       4.853  -2.160 -28.560  1.00  0.88           C  
ATOM   1735  N   PHE A 219      12.788  -3.497 -27.942  1.00  0.91           N  
ATOM   1736  CA  PHE A 219      14.127  -2.921 -27.901  1.00  0.91           C  
ATOM   1737  C   PHE A 219      15.159  -3.977 -27.524  1.00  0.91           C  
ATOM   1738  CB  PHE A 219      14.181  -1.756 -26.908  1.00  0.91           C  
ATOM   1739  O   PHE A 219      15.781  -3.894 -26.462  1.00  0.91           O  
ATOM   1740  CG  PHE A 219      13.295  -0.598 -27.281  1.00  0.91           C  
ATOM   1741  CD1 PHE A 219      13.754   0.401 -28.132  1.00  0.91           C  
ATOM   1742  CD2 PHE A 219      12.002  -0.509 -26.782  1.00  0.91           C  
ATOM   1743  CE1 PHE A 219      12.936   1.473 -28.479  1.00  0.91           C  
ATOM   1744  CE2 PHE A 219      11.178   0.560 -27.125  1.00  0.91           C  
ATOM   1745  CZ  PHE A 219      11.648   1.550 -27.973  1.00  0.91           C  
ATOM   1746  N   MET A 220      15.293  -4.971 -28.381  1.00  0.87           N  
ATOM   1747  CA  MET A 220      16.143  -6.122 -28.093  1.00  0.87           C  
ATOM   1748  C   MET A 220      17.595  -5.693 -27.906  1.00  0.87           C  
ATOM   1749  CB  MET A 220      16.045  -7.158 -29.214  1.00  0.87           C  
ATOM   1750  O   MET A 220      18.142  -4.961 -28.732  1.00  0.87           O  
ATOM   1751  CG  MET A 220      14.744  -7.945 -29.209  1.00  0.87           C  
ATOM   1752  SD  MET A 220      14.769  -9.350 -30.389  1.00  0.87           S  
ATOM   1753  CE  MET A 220      14.550  -8.458 -31.954  1.00  0.87           C  
ATOM   1754  N   ASN A 221      18.204  -5.936 -26.670  1.00  0.87           N  
ATOM   1755  CA  ASN A 221      19.620  -5.760 -26.367  1.00  0.87           C  
ATOM   1756  C   ASN A 221      19.964  -4.292 -26.132  1.00  0.87           C  
ATOM   1757  CB  ASN A 221      20.485  -6.336 -27.490  1.00  0.87           C  
ATOM   1758  O   ASN A 221      21.067  -3.849 -26.458  1.00  0.87           O  
ATOM   1759  CG  ASN A 221      20.360  -7.842 -27.610  1.00  0.87           C  
ATOM   1760  ND2 ASN A 221      20.452  -8.349 -28.834  1.00  0.87           N  
ATOM   1761  OD1 ASN A 221      20.181  -8.544 -26.611  1.00  0.87           O  
ATOM   1762  N   ARG A 222      18.938  -3.426 -25.760  1.00  0.93           N  
ATOM   1763  CA  ARG A 222      19.257  -2.042 -25.421  1.00  0.93           C  
ATOM   1764  C   ARG A 222      20.156  -1.972 -24.192  1.00  0.93           C  
ATOM   1765  CB  ARG A 222      17.977  -1.239 -25.180  1.00  0.93           C  
ATOM   1766  O   ARG A 222      20.102  -2.848 -23.326  1.00  0.93           O  
ATOM   1767  CG  ARG A 222      17.250  -1.608 -23.896  1.00  0.93           C  
ATOM   1768  CD  ARG A 222      15.997  -0.768 -23.696  1.00  0.93           C  
ATOM   1769  NE  ARG A 222      15.292  -1.135 -22.471  1.00  0.93           N  
ATOM   1770  NH1 ARG A 222      13.343  -1.769 -23.537  1.00  0.93           N  
ATOM   1771  NH2 ARG A 222      13.503  -1.906 -21.254  1.00  0.93           N  
ATOM   1772  CZ  ARG A 222      14.048  -1.603 -22.423  1.00  0.93           C  
ATOM   1773  N   LYS A 223      21.010  -1.049 -24.186  1.00  0.96           N  
ATOM   1774  CA  LYS A 223      21.936  -0.862 -23.072  1.00  0.96           C  
ATOM   1775  C   LYS A 223      21.288  -0.058 -21.948  1.00  0.96           C  
ATOM   1776  CB  LYS A 223      23.212  -0.165 -23.546  1.00  0.96           C  
ATOM   1777  O   LYS A 223      20.991   1.126 -22.116  1.00  0.96           O  
ATOM   1778  CG  LYS A 223      24.283  -0.037 -22.473  1.00  0.96           C  
ATOM   1779  CD  LYS A 223      25.542   0.627 -23.016  1.00  0.96           C  
ATOM   1780  CE  LYS A 223      26.608   0.771 -21.938  1.00  0.96           C  
ATOM   1781  NZ  LYS A 223      27.845   1.419 -22.466  1.00  0.96           N  
ATOM   1782  N   ILE A 224      21.082  -0.779 -20.814  1.00  0.96           N  
ATOM   1783  CA  ILE A 224      20.514  -0.122 -19.641  1.00  0.96           C  
ATOM   1784  C   ILE A 224      21.637   0.396 -18.745  1.00  0.96           C  
ATOM   1785  CB  ILE A 224      19.594  -1.077 -18.849  1.00  0.96           C  
ATOM   1786  O   ILE A 224      22.415  -0.389 -18.198  1.00  0.96           O  
ATOM   1787  CG1 ILE A 224      18.489  -1.629 -19.757  1.00  0.96           C  
ATOM   1788  CG2 ILE A 224      18.997  -0.365 -17.631  1.00  0.96           C  
ATOM   1789  CD1 ILE A 224      17.502  -0.576 -20.242  1.00  0.96           C  
ATOM   1790  N   SER A 225      21.747   1.687 -18.505  1.00  0.96           N  
ATOM   1791  CA  SER A 225      22.857   2.253 -17.744  1.00  0.96           C  
ATOM   1792  C   SER A 225      22.378   2.834 -16.418  1.00  0.96           C  
ATOM   1793  CB  SER A 225      23.567   3.336 -18.558  1.00  0.96           C  
ATOM   1794  O   SER A 225      23.190   3.183 -15.558  1.00  0.96           O  
ATOM   1795  OG  SER A 225      22.701   4.431 -18.803  1.00  0.96           O  
ATOM   1796  N   PHE A 226      21.030   2.904 -16.252  1.00  0.97           N  
ATOM   1797  CA  PHE A 226      20.462   3.428 -15.015  1.00  0.97           C  
ATOM   1798  C   PHE A 226      19.176   2.694 -14.657  1.00  0.97           C  
ATOM   1799  CB  PHE A 226      20.192   4.930 -15.140  1.00  0.97           C  
ATOM   1800  O   PHE A 226      18.270   2.577 -15.486  1.00  0.97           O  
ATOM   1801  CG  PHE A 226      19.608   5.547 -13.898  1.00  0.97           C  
ATOM   1802  CD1 PHE A 226      18.232   5.598 -13.712  1.00  0.97           C  
ATOM   1803  CD2 PHE A 226      20.436   6.077 -12.916  1.00  0.97           C  
ATOM   1804  CE1 PHE A 226      17.689   6.169 -12.563  1.00  0.97           C  
ATOM   1805  CE2 PHE A 226      19.900   6.648 -11.766  1.00  0.97           C  
ATOM   1806  CZ  PHE A 226      18.526   6.694 -11.592  1.00  0.97           C  
ATOM   1807  N   ARG A 227      19.078   2.215 -13.429  1.00  0.95           N  
ATOM   1808  CA  ARG A 227      17.890   1.548 -12.905  1.00  0.95           C  
ATOM   1809  C   ARG A 227      17.377   2.249 -11.652  1.00  0.95           C  
ATOM   1810  CB  ARG A 227      18.190   0.079 -12.598  1.00  0.95           C  
ATOM   1811  O   ARG A 227      18.160   2.609 -10.770  1.00  0.95           O  
ATOM   1812  CG  ARG A 227      18.522  -0.752 -13.827  1.00  0.95           C  
ATOM   1813  CD  ARG A 227      18.790  -2.207 -13.468  1.00  0.95           C  
ATOM   1814  NE  ARG A 227      18.976  -3.030 -14.660  1.00  0.95           N  
ATOM   1815  NH1 ARG A 227      21.179  -2.417 -14.993  1.00  0.95           N  
ATOM   1816  NH2 ARG A 227      20.166  -3.891 -16.426  1.00  0.95           N  
ATOM   1817  CZ  ARG A 227      20.107  -3.111 -15.357  1.00  0.95           C  
ATOM   1818  N   GLY A 228      16.040   2.515 -11.657  1.00  0.92           N  
ATOM   1819  CA  GLY A 228      15.443   3.144 -10.490  1.00  0.92           C  
ATOM   1820  C   GLY A 228      14.063   2.605 -10.162  1.00  0.92           C  
ATOM   1821  O   GLY A 228      13.354   2.119 -11.045  1.00  0.92           O  
ATOM   1822  N   SER A 229      13.664   2.676  -8.858  1.00  0.89           N  
ATOM   1823  CA  SER A 229      12.355   2.198  -8.424  1.00  0.89           C  
ATOM   1824  C   SER A 229      11.340   3.334  -8.375  1.00  0.89           C  
ATOM   1825  CB  SER A 229      12.455   1.532  -7.051  1.00  0.89           C  
ATOM   1826  O   SER A 229      10.174   3.118  -8.039  1.00  0.89           O  
ATOM   1827  OG  SER A 229      13.000   2.428  -6.097  1.00  0.89           O  
ATOM   1828  N   SER A 230      11.801   4.491  -8.667  1.00  0.89           N  
ATOM   1829  CA  SER A 230      10.950   5.677  -8.653  1.00  0.89           C  
ATOM   1830  C   SER A 230      10.882   6.326 -10.031  1.00  0.89           C  
ATOM   1831  CB  SER A 230      11.459   6.690  -7.627  1.00  0.89           C  
ATOM   1832  O   SER A 230      11.912   6.687 -10.604  1.00  0.89           O  
ATOM   1833  OG  SER A 230      10.812   7.940  -7.791  1.00  0.89           O  
ATOM   1834  N   LEU A 231       9.688   6.471 -10.492  1.00  0.90           N  
ATOM   1835  CA  LEU A 231       9.526   7.113 -11.792  1.00  0.90           C  
ATOM   1836  C   LEU A 231      10.036   8.549 -11.757  1.00  0.90           C  
ATOM   1837  CB  LEU A 231       8.056   7.091 -12.221  1.00  0.90           C  
ATOM   1838  O   LEU A 231      10.600   9.036 -12.740  1.00  0.90           O  
ATOM   1839  CG  LEU A 231       7.527   5.761 -12.760  1.00  0.90           C  
ATOM   1840  CD1 LEU A 231       6.005   5.799 -12.862  1.00  0.90           C  
ATOM   1841  CD2 LEU A 231       8.151   5.447 -14.115  1.00  0.90           C  
ATOM   1842  N   LEU A 232       9.890   9.164 -10.629  1.00  0.91           N  
ATOM   1843  CA  LEU A 232      10.366  10.535 -10.474  1.00  0.91           C  
ATOM   1844  C   LEU A 232      11.885  10.598 -10.585  1.00  0.91           C  
ATOM   1845  CB  LEU A 232       9.916  11.109  -9.128  1.00  0.91           C  
ATOM   1846  O   LEU A 232      12.428  11.501 -11.226  1.00  0.91           O  
ATOM   1847  CG  LEU A 232      10.135  12.609  -8.924  1.00  0.91           C  
ATOM   1848  CD1 LEU A 232       9.384  13.404  -9.988  1.00  0.91           C  
ATOM   1849  CD2 LEU A 232       9.695  13.029  -7.526  1.00  0.91           C  
ATOM   1850  N   THR A 233      12.590   9.679  -9.917  1.00  0.94           N  
ATOM   1851  CA  THR A 233      14.044   9.614 -10.006  1.00  0.94           C  
ATOM   1852  C   THR A 233      14.488   9.376 -11.447  1.00  0.94           C  
ATOM   1853  CB  THR A 233      14.610   8.504  -9.102  1.00  0.94           C  
ATOM   1854  O   THR A 233      15.416  10.026 -11.931  1.00  0.94           O  
ATOM   1855  CG2 THR A 233      16.126   8.405  -9.235  1.00  0.94           C  
ATOM   1856  OG1 THR A 233      14.280   8.792  -7.738  1.00  0.94           O  
ATOM   1857  N   ILE A 234      13.793   8.509 -12.123  1.00  0.95           N  
ATOM   1858  CA  ILE A 234      14.123   8.143 -13.496  1.00  0.95           C  
ATOM   1859  C   ILE A 234      13.961   9.357 -14.407  1.00  0.95           C  
ATOM   1860  CB  ILE A 234      13.243   6.975 -13.996  1.00  0.95           C  
ATOM   1861  O   ILE A 234      14.860   9.681 -15.186  1.00  0.95           O  
ATOM   1862  CG1 ILE A 234      13.660   5.664 -13.320  1.00  0.95           C  
ATOM   1863  CG2 ILE A 234      13.323   6.854 -15.521  1.00  0.95           C  
ATOM   1864  CD1 ILE A 234      12.747   4.487 -13.635  1.00  0.95           C  
ATOM   1865  N   ILE A 235      12.871  10.068 -14.281  1.00  0.95           N  
ATOM   1866  CA  ILE A 235      12.611  11.192 -15.174  1.00  0.95           C  
ATOM   1867  C   ILE A 235      13.606  12.316 -14.892  1.00  0.95           C  
ATOM   1868  CB  ILE A 235      11.162  11.708 -15.026  1.00  0.95           C  
ATOM   1869  O   ILE A 235      14.073  12.986 -15.816  1.00  0.95           O  
ATOM   1870  CG1 ILE A 235      10.785  12.591 -16.222  1.00  0.95           C  
ATOM   1871  CG2 ILE A 235      10.992  12.469 -13.708  1.00  0.95           C  
ATOM   1872  CD1 ILE A 235       9.301  12.920 -16.304  1.00  0.95           C  
ATOM   1873  N   ASN A 236      13.971  12.546 -13.692  1.00  0.96           N  
ATOM   1874  CA  ASN A 236      14.946  13.568 -13.329  1.00  0.96           C  
ATOM   1875  C   ASN A 236      16.340  13.221 -13.843  1.00  0.96           C  
ATOM   1876  CB  ASN A 236      14.974  13.768 -11.812  1.00  0.96           C  
ATOM   1877  O   ASN A 236      17.088  14.105 -14.265  1.00  0.96           O  
ATOM   1878  CG  ASN A 236      13.911  14.735 -11.330  1.00  0.96           C  
ATOM   1879  ND2 ASN A 236      12.824  14.199 -10.787  1.00  0.96           N  
ATOM   1880  OD1 ASN A 236      14.065  15.954 -11.446  1.00  0.96           O  
ATOM   1881  N   SER A 237      16.642  11.953 -13.807  1.00  0.97           N  
ATOM   1882  CA  SER A 237      17.928  11.511 -14.337  1.00  0.97           C  
ATOM   1883  C   SER A 237      18.009  11.728 -15.845  1.00  0.97           C  
ATOM   1884  CB  SER A 237      18.163  10.036 -14.013  1.00  0.97           C  
ATOM   1885  O   SER A 237      19.043  12.157 -16.361  1.00  0.97           O  
ATOM   1886  OG  SER A 237      18.235   9.834 -12.611  1.00  0.97           O  
ATOM   1887  N   ILE A 238      16.909  11.475 -16.516  1.00  0.98           N  
ATOM   1888  CA  ILE A 238      16.841  11.664 -17.961  1.00  0.98           C  
ATOM   1889  C   ILE A 238      17.027  13.142 -18.298  1.00  0.98           C  
ATOM   1890  CB  ILE A 238      15.503  11.148 -18.536  1.00  0.98           C  
ATOM   1891  O   ILE A 238      17.739  13.484 -19.245  1.00  0.98           O  
ATOM   1892  CG1 ILE A 238      15.417   9.623 -18.403  1.00  0.98           C  
ATOM   1893  CG2 ILE A 238      15.341  11.580 -19.997  1.00  0.98           C  
ATOM   1894  CD1 ILE A 238      14.033   9.054 -18.682  1.00  0.98           C  
ATOM   1895  N   ALA A 239      16.469  13.991 -17.473  1.00  0.98           N  
ATOM   1896  CA  ALA A 239      16.436  15.433 -17.706  1.00  0.98           C  
ATOM   1897  C   ALA A 239      17.845  16.019 -17.715  1.00  0.98           C  
ATOM   1898  CB  ALA A 239      15.582  16.123 -16.645  1.00  0.98           C  
ATOM   1899  O   ALA A 239      18.106  17.011 -18.399  1.00  0.98           O  
ATOM   1900  N   VAL A 240      18.805  15.398 -17.039  1.00  0.96           N  
ATOM   1901  CA  VAL A 240      20.109  16.031 -16.873  1.00  0.96           C  
ATOM   1902  C   VAL A 240      21.187  15.177 -17.537  1.00  0.96           C  
ATOM   1903  CB  VAL A 240      20.447  16.251 -15.381  1.00  0.96           C  
ATOM   1904  O   VAL A 240      22.380  15.458 -17.403  1.00  0.96           O  
ATOM   1905  CG1 VAL A 240      19.463  17.231 -14.744  1.00  0.96           C  
ATOM   1906  CG2 VAL A 240      20.443  14.921 -14.632  1.00  0.96           C  
ATOM   1907  N   THR A 241      20.830  14.082 -18.093  1.00  0.98           N  
ATOM   1908  CA  THR A 241      21.782  13.211 -18.774  1.00  0.98           C  
ATOM   1909  C   THR A 241      21.378  13.002 -20.230  1.00  0.98           C  
ATOM   1910  CB  THR A 241      21.893  11.846 -18.068  1.00  0.98           C  
ATOM   1911  O   THR A 241      20.408  13.597 -20.703  1.00  0.98           O  
ATOM   1912  CG2 THR A 241      22.165  12.018 -16.577  1.00  0.98           C  
ATOM   1913  OG1 THR A 241      20.667  11.125 -18.239  1.00  0.98           O  
ATOM   1914  N   ASP A 242      22.114  12.101 -20.950  1.00  0.98           N  
ATOM   1915  CA  ASP A 242      21.803  11.746 -22.331  1.00  0.98           C  
ATOM   1916  C   ASP A 242      21.076  10.405 -22.403  1.00  0.98           C  
ATOM   1917  CB  ASP A 242      23.079  11.698 -23.174  1.00  0.98           C  
ATOM   1918  O   ASP A 242      21.075   9.749 -23.447  1.00  0.98           O  
ATOM   1919  CG  ASP A 242      23.820  13.024 -23.203  1.00  0.98           C  
ATOM   1920  OD1 ASP A 242      23.181  14.084 -23.031  1.00  0.98           O  
ATOM   1921  OD2 ASP A 242      25.054  13.008 -23.404  1.00  0.98           O  
ATOM   1922  N   LEU A 243      20.509  10.037 -21.252  1.00  0.98           N  
ATOM   1923  CA  LEU A 243      19.808   8.760 -21.163  1.00  0.98           C  
ATOM   1924  C   LEU A 243      18.410   8.865 -21.761  1.00  0.98           C  
ATOM   1925  CB  LEU A 243      19.720   8.297 -19.707  1.00  0.98           C  
ATOM   1926  O   LEU A 243      17.807   9.941 -21.758  1.00  0.98           O  
ATOM   1927  CG  LEU A 243      21.048   8.010 -19.005  1.00  0.98           C  
ATOM   1928  CD1 LEU A 243      20.820   7.767 -17.517  1.00  0.98           C  
ATOM   1929  CD2 LEU A 243      21.745   6.814 -19.646  1.00  0.98           C  
ATOM   1930  N   LEU A 244      17.952   7.790 -22.339  1.00  0.98           N  
ATOM   1931  CA  LEU A 244      16.570   7.637 -22.780  1.00  0.98           C  
ATOM   1932  C   LEU A 244      15.758   6.848 -21.760  1.00  0.98           C  
ATOM   1933  CB  LEU A 244      16.516   6.940 -24.142  1.00  0.98           C  
ATOM   1934  O   LEU A 244      16.316   6.065 -20.987  1.00  0.98           O  
ATOM   1935  CG  LEU A 244      17.333   7.582 -25.265  1.00  0.98           C  
ATOM   1936  CD1 LEU A 244      17.208   6.763 -26.546  1.00  0.98           C  
ATOM   1937  CD2 LEU A 244      16.884   9.020 -25.499  1.00  0.98           C  
ATOM   1938  N   GLY A 245      14.446   7.184 -21.752  1.00  0.97           N  
ATOM   1939  CA  GLY A 245      13.633   6.442 -20.801  1.00  0.97           C  
ATOM   1940  C   GLY A 245      12.195   6.273 -21.251  1.00  0.97           C  
ATOM   1941  O   GLY A 245      11.652   7.131 -21.949  1.00  0.97           O  
ATOM   1942  N   ILE A 246      11.624   5.152 -20.907  1.00  0.95           N  
ATOM   1943  CA  ILE A 246      10.209   4.880 -21.137  1.00  0.95           C  
ATOM   1944  C   ILE A 246       9.416   5.155 -19.861  1.00  0.95           C  
ATOM   1945  CB  ILE A 246       9.982   3.425 -21.605  1.00  0.95           C  
ATOM   1946  O   ILE A 246       9.660   4.533 -18.824  1.00  0.95           O  
ATOM   1947  CG1 ILE A 246      10.744   3.159 -22.908  1.00  0.95           C  
ATOM   1948  CG2 ILE A 246       8.488   3.139 -21.776  1.00  0.95           C  
ATOM   1949  CD1 ILE A 246      10.772   1.694 -23.321  1.00  0.95           C  
ATOM   1950  N   VAL A 247       8.474   6.121 -19.977  1.00  0.93           N  
ATOM   1951  CA  VAL A 247       7.692   6.550 -18.822  1.00  0.93           C  
ATOM   1952  C   VAL A 247       6.226   6.707 -19.219  1.00  0.93           C  
ATOM   1953  CB  VAL A 247       8.230   7.873 -18.233  1.00  0.93           C  
ATOM   1954  O   VAL A 247       5.902   6.776 -20.407  1.00  0.93           O  
ATOM   1955  CG1 VAL A 247       9.685   7.717 -17.794  1.00  0.93           C  
ATOM   1956  CG2 VAL A 247       8.093   9.004 -19.250  1.00  0.93           C  
ATOM   1957  N   PRO A 248       5.311   6.715 -18.213  1.00  0.92           N  
ATOM   1958  CA  PRO A 248       3.920   7.020 -18.558  1.00  0.92           C  
ATOM   1959  C   PRO A 248       3.758   8.401 -19.189  1.00  0.92           C  
ATOM   1960  CB  PRO A 248       3.198   6.947 -17.210  1.00  0.92           C  
ATOM   1961  O   PRO A 248       4.380   9.366 -18.738  1.00  0.92           O  
ATOM   1962  CG  PRO A 248       4.032   6.027 -16.379  1.00  0.92           C  
ATOM   1963  CD  PRO A 248       5.478   6.258 -16.714  1.00  0.92           C  
ATOM   1964  N   TYR A 249       2.937   8.447 -20.220  1.00  0.92           N  
ATOM   1965  CA  TYR A 249       2.752   9.678 -20.982  1.00  0.92           C  
ATOM   1966  C   TYR A 249       2.324  10.823 -20.072  1.00  0.92           C  
ATOM   1967  CB  TYR A 249       1.714   9.475 -22.089  1.00  0.92           C  
ATOM   1968  O   TYR A 249       2.820  11.945 -20.201  1.00  0.92           O  
ATOM   1969  CG  TYR A 249       1.428  10.722 -22.890  1.00  0.92           C  
ATOM   1970  CD1 TYR A 249       0.296  11.492 -22.636  1.00  0.92           C  
ATOM   1971  CD2 TYR A 249       2.289  11.132 -23.902  1.00  0.92           C  
ATOM   1972  CE1 TYR A 249       0.028  12.641 -23.373  1.00  0.92           C  
ATOM   1973  CE2 TYR A 249       2.031  12.279 -24.645  1.00  0.92           C  
ATOM   1974  OH  TYR A 249       0.640  14.163 -25.106  1.00  0.92           O  
ATOM   1975  CZ  TYR A 249       0.900  13.026 -24.373  1.00  0.92           C  
ATOM   1976  N   GLU A 250       1.430  10.567 -19.185  1.00  0.88           N  
ATOM   1977  CA  GLU A 250       0.893  11.598 -18.301  1.00  0.88           C  
ATOM   1978  C   GLU A 250       1.989  12.202 -17.428  1.00  0.88           C  
ATOM   1979  CB  GLU A 250      -0.223  11.025 -17.423  1.00  0.88           C  
ATOM   1980  O   GLU A 250       1.955  13.395 -17.117  1.00  0.88           O  
ATOM   1981  CG  GLU A 250      -1.508  10.725 -18.181  1.00  0.88           C  
ATOM   1982  CD  GLU A 250      -1.484   9.383 -18.896  1.00  0.88           C  
ATOM   1983  OE1 GLU A 250      -2.493   9.023 -19.544  1.00  0.88           O  
ATOM   1984  OE2 GLU A 250      -0.448   8.687 -18.806  1.00  0.88           O  
ATOM   1985  N   LEU A 251       2.895  11.326 -16.986  1.00  0.91           N  
ATOM   1986  CA  LEU A 251       4.035  11.825 -16.226  1.00  0.91           C  
ATOM   1987  C   LEU A 251       4.883  12.768 -17.073  1.00  0.91           C  
ATOM   1988  CB  LEU A 251       4.894  10.662 -15.721  1.00  0.91           C  
ATOM   1989  O   LEU A 251       5.247  13.856 -16.623  1.00  0.91           O  
ATOM   1990  CG  LEU A 251       6.107  11.035 -14.868  1.00  0.91           C  
ATOM   1991  CD1 LEU A 251       5.657  11.664 -13.553  1.00  0.91           C  
ATOM   1992  CD2 LEU A 251       6.977   9.810 -14.610  1.00  0.91           C  
ATOM   1993  N   TYR A 252       5.205  12.386 -18.264  1.00  0.93           N  
ATOM   1994  CA  TYR A 252       5.949  13.212 -19.209  1.00  0.93           C  
ATOM   1995  C   TYR A 252       5.221  14.524 -19.477  1.00  0.93           C  
ATOM   1996  CB  TYR A 252       6.171  12.459 -20.524  1.00  0.93           C  
ATOM   1997  O   TYR A 252       5.817  15.600 -19.393  1.00  0.93           O  
ATOM   1998  CG  TYR A 252       6.470  13.361 -21.697  1.00  0.93           C  
ATOM   1999  CD1 TYR A 252       5.559  13.504 -22.741  1.00  0.93           C  
ATOM   2000  CD2 TYR A 252       7.665  14.070 -21.764  1.00  0.93           C  
ATOM   2001  CE1 TYR A 252       5.832  14.333 -23.824  1.00  0.93           C  
ATOM   2002  CE2 TYR A 252       7.948  14.901 -22.843  1.00  0.93           C  
ATOM   2003  OH  TYR A 252       7.302  15.848 -24.937  1.00  0.93           O  
ATOM   2004  CZ  TYR A 252       7.026  15.026 -23.866  1.00  0.93           C  
ATOM   2005  N   ASN A 253       3.949  14.369 -19.729  1.00  0.92           N  
ATOM   2006  CA  ASN A 253       3.141  15.530 -20.087  1.00  0.92           C  
ATOM   2007  C   ASN A 253       3.105  16.557 -18.959  1.00  0.92           C  
ATOM   2008  CB  ASN A 253       1.720  15.101 -20.460  1.00  0.92           C  
ATOM   2009  O   ASN A 253       3.182  17.762 -19.208  1.00  0.92           O  
ATOM   2010  CG  ASN A 253       0.904  16.234 -21.050  1.00  0.92           C  
ATOM   2011  ND2 ASN A 253      -0.222  16.545 -20.418  1.00  0.92           N  
ATOM   2012  OD1 ASN A 253       1.281  16.824 -22.065  1.00  0.92           O  
ATOM   2013  N   SER A 254       3.104  16.100 -17.749  1.00  0.89           N  
ATOM   2014  CA  SER A 254       2.994  16.967 -16.580  1.00  0.89           C  
ATOM   2015  C   SER A 254       4.301  17.707 -16.315  1.00  0.89           C  
ATOM   2016  CB  SER A 254       2.600  16.154 -15.346  1.00  0.89           C  
ATOM   2017  O   SER A 254       4.291  18.841 -15.832  1.00  0.89           O  
ATOM   2018  OG  SER A 254       1.277  15.663 -15.469  1.00  0.89           O  
ATOM   2019  N   TYR A 255       5.468  17.109 -16.749  1.00  0.92           N  
ATOM   2020  CA  TYR A 255       6.744  17.668 -16.314  1.00  0.92           C  
ATOM   2021  C   TYR A 255       7.576  18.121 -17.507  1.00  0.92           C  
ATOM   2022  CB  TYR A 255       7.528  16.641 -15.491  1.00  0.92           C  
ATOM   2023  O   TYR A 255       8.690  18.624 -17.340  1.00  0.92           O  
ATOM   2024  CG  TYR A 255       6.953  16.399 -14.116  1.00  0.92           C  
ATOM   2025  CD1 TYR A 255       7.318  17.200 -13.037  1.00  0.92           C  
ATOM   2026  CD2 TYR A 255       6.046  15.368 -13.894  1.00  0.92           C  
ATOM   2027  CE1 TYR A 255       6.793  16.980 -11.768  1.00  0.92           C  
ATOM   2028  CE2 TYR A 255       5.515  15.139 -12.629  1.00  0.92           C  
ATOM   2029  OH  TYR A 255       5.370  15.726 -10.320  1.00  0.92           O  
ATOM   2030  CZ  TYR A 255       5.893  15.949 -11.574  1.00  0.92           C  
ATOM   2031  N   ARG A 256       7.047  17.921 -18.765  1.00  0.94           N  
ATOM   2032  CA  ARG A 256       7.866  18.094 -19.961  1.00  0.94           C  
ATOM   2033  C   ARG A 256       8.414  19.515 -20.049  1.00  0.94           C  
ATOM   2034  CB  ARG A 256       7.059  17.764 -21.218  1.00  0.94           C  
ATOM   2035  O   ARG A 256       9.566  19.719 -20.436  1.00  0.94           O  
ATOM   2036  CG  ARG A 256       5.956  18.765 -21.522  1.00  0.94           C  
ATOM   2037  CD  ARG A 256       5.225  18.424 -22.813  1.00  0.94           C  
ATOM   2038  NE  ARG A 256       4.245  19.448 -23.164  1.00  0.94           N  
ATOM   2039  NH1 ARG A 256       3.476  18.358 -25.051  1.00  0.94           N  
ATOM   2040  NH2 ARG A 256       2.582  20.380 -24.445  1.00  0.94           N  
ATOM   2041  CZ  ARG A 256       3.437  19.393 -24.219  1.00  0.94           C  
ATOM   2042  N   ASP A 257       7.680  20.564 -19.658  1.00  0.94           N  
ATOM   2043  CA  ASP A 257       8.126  21.949 -19.775  1.00  0.94           C  
ATOM   2044  C   ASP A 257       9.128  22.298 -18.676  1.00  0.94           C  
ATOM   2045  CB  ASP A 257       6.932  22.904 -19.721  1.00  0.94           C  
ATOM   2046  O   ASP A 257      10.175  22.888 -18.948  1.00  0.94           O  
ATOM   2047  CG  ASP A 257       6.011  22.770 -20.921  1.00  0.94           C  
ATOM   2048  OD1 ASP A 257       6.491  22.427 -22.023  1.00  0.94           O  
ATOM   2049  OD2 ASP A 257       4.795  23.012 -20.764  1.00  0.94           O  
ATOM   2050  N   PHE A 258       8.790  21.761 -17.505  1.00  0.95           N  
ATOM   2051  CA  PHE A 258       9.610  22.067 -16.339  1.00  0.95           C  
ATOM   2052  C   PHE A 258      10.969  21.384 -16.440  1.00  0.95           C  
ATOM   2053  CB  PHE A 258       8.900  21.634 -15.052  1.00  0.95           C  
ATOM   2054  O   PHE A 258      11.999  21.993 -16.142  1.00  0.95           O  
ATOM   2055  CG  PHE A 258       9.678  21.935 -13.800  1.00  0.95           C  
ATOM   2056  CD1 PHE A 258      10.338  20.922 -13.115  1.00  0.95           C  
ATOM   2057  CD2 PHE A 258       9.749  23.231 -13.307  1.00  0.95           C  
ATOM   2058  CE1 PHE A 258      11.058  21.197 -11.955  1.00  0.95           C  
ATOM   2059  CE2 PHE A 258      10.468  23.514 -12.149  1.00  0.95           C  
ATOM   2060  CZ  PHE A 258      11.120  22.496 -11.474  1.00  0.95           C  
ATOM   2061  N   LEU A 259      11.051  20.147 -16.935  1.00  0.96           N  
ATOM   2062  CA  LEU A 259      12.282  19.364 -16.950  1.00  0.96           C  
ATOM   2063  C   LEU A 259      12.935  19.402 -18.327  1.00  0.96           C  
ATOM   2064  CB  LEU A 259      12.001  17.915 -16.545  1.00  0.96           C  
ATOM   2065  O   LEU A 259      13.971  18.771 -18.546  1.00  0.96           O  
ATOM   2066  CG  LEU A 259      11.588  17.685 -15.090  1.00  0.96           C  
ATOM   2067  CD1 LEU A 259      11.252  16.215 -14.861  1.00  0.96           C  
ATOM   2068  CD2 LEU A 259      12.693  18.140 -14.143  1.00  0.96           C  
ATOM   2069  N   ASN A 260      12.372  20.186 -19.269  1.00  0.96           N  
ATOM   2070  CA  ASN A 260      12.885  20.321 -20.629  1.00  0.96           C  
ATOM   2071  C   ASN A 260      13.070  18.962 -21.296  1.00  0.96           C  
ATOM   2072  CB  ASN A 260      14.204  21.098 -20.630  1.00  0.96           C  
ATOM   2073  O   ASN A 260      14.147  18.662 -21.815  1.00  0.96           O  
ATOM   2074  CG  ASN A 260      14.528  21.695 -21.986  1.00  0.96           C  
ATOM   2075  ND2 ASN A 260      15.814  21.881 -22.259  1.00  0.96           N  
ATOM   2076  OD1 ASN A 260      13.630  21.987 -22.780  1.00  0.96           O  
ATOM   2077  N   LEU A 261      12.007  18.232 -21.294  1.00  0.97           N  
ATOM   2078  CA  LEU A 261      12.009  16.896 -21.880  1.00  0.97           C  
ATOM   2079  C   LEU A 261      11.299  16.894 -23.230  1.00  0.97           C  
ATOM   2080  CB  LEU A 261      11.338  15.896 -20.936  1.00  0.97           C  
ATOM   2081  O   LEU A 261      10.459  17.757 -23.496  1.00  0.97           O  
ATOM   2082  CG  LEU A 261      12.007  15.693 -19.575  1.00  0.97           C  
ATOM   2083  CD1 LEU A 261      11.061  14.972 -18.621  1.00  0.97           C  
ATOM   2084  CD2 LEU A 261      13.312  14.919 -19.731  1.00  0.97           C  
ATOM   2085  N   LYS A 262      11.649  16.046 -24.071  1.00  0.97           N  
ATOM   2086  CA  LYS A 262      10.943  15.851 -25.334  1.00  0.97           C  
ATOM   2087  C   LYS A 262      10.643  14.374 -25.575  1.00  0.97           C  
ATOM   2088  CB  LYS A 262      11.758  16.417 -26.498  1.00  0.97           C  
ATOM   2089  O   LYS A 262      11.348  13.501 -25.065  1.00  0.97           O  
ATOM   2090  CG  LYS A 262      13.053  15.665 -26.770  1.00  0.97           C  
ATOM   2091  CD  LYS A 262      13.805  16.258 -27.954  1.00  0.97           C  
ATOM   2092  CE  LYS A 262      15.098  15.502 -28.232  1.00  0.97           C  
ATOM   2093  NZ  LYS A 262      15.862  16.108 -29.362  1.00  0.97           N  
ATOM   2094  N   GLU A 263       9.502  14.202 -26.246  1.00  0.97           N  
ATOM   2095  CA  GLU A 263       9.078  12.854 -26.613  1.00  0.97           C  
ATOM   2096  C   GLU A 263       9.784  12.378 -27.878  1.00  0.97           C  
ATOM   2097  CB  GLU A 263       7.560  12.802 -26.806  1.00  0.97           C  
ATOM   2098  O   GLU A 263       9.994  13.158 -28.809  1.00  0.97           O  
ATOM   2099  CG  GLU A 263       7.030  11.415 -27.141  1.00  0.97           C  
ATOM   2100  CD  GLU A 263       5.526  11.386 -27.365  1.00  0.97           C  
ATOM   2101  OE1 GLU A 263       4.959  10.282 -27.531  1.00  0.97           O  
ATOM   2102  OE2 GLU A 263       4.911  12.475 -27.377  1.00  0.97           O  
ATOM   2103  N   ILE A 264      10.258  11.081 -27.938  1.00  0.96           N  
ATOM   2104  CA  ILE A 264      10.838  10.461 -29.123  1.00  0.96           C  
ATOM   2105  C   ILE A 264       9.767   9.669 -29.869  1.00  0.96           C  
ATOM   2106  CB  ILE A 264      12.026   9.543 -28.757  1.00  0.96           C  
ATOM   2107  O   ILE A 264       9.178   8.737 -29.316  1.00  0.96           O  
ATOM   2108  CG1 ILE A 264      13.078  10.324 -27.960  1.00  0.96           C  
ATOM   2109  CG2 ILE A 264      12.640   8.925 -30.016  1.00  0.96           C  
ATOM   2110  CD1 ILE A 264      14.163   9.450 -27.345  1.00  0.96           C  
ATOM   2111  N   LYS A 265       9.534  10.067 -31.136  1.00  0.92           N  
ATOM   2112  CA  LYS A 265       8.488   9.427 -31.928  1.00  0.92           C  
ATOM   2113  C   LYS A 265       8.924   8.043 -32.399  1.00  0.92           C  
ATOM   2114  CB  LYS A 265       8.115  10.296 -33.129  1.00  0.92           C  
ATOM   2115  O   LYS A 265      10.018   7.884 -32.946  1.00  0.92           O  
ATOM   2116  CG  LYS A 265       7.391  11.583 -32.761  1.00  0.92           C  
ATOM   2117  CD  LYS A 265       6.907  12.327 -34.000  1.00  0.92           C  
ATOM   2118  CE  LYS A 265       6.197  13.623 -33.633  1.00  0.92           C  
ATOM   2119  NZ  LYS A 265       5.730  14.360 -34.845  1.00  0.92           N  
ATOM   2120  N   LEU A 266       8.108   7.087 -32.065  1.00  0.91           N  
ATOM   2121  CA  LEU A 266       8.367   5.718 -32.496  1.00  0.91           C  
ATOM   2122  C   LEU A 266       7.395   5.302 -33.595  1.00  0.91           C  
ATOM   2123  CB  LEU A 266       8.260   4.753 -31.312  1.00  0.91           C  
ATOM   2124  O   LEU A 266       6.300   5.860 -33.706  1.00  0.91           O  
ATOM   2125  CG  LEU A 266       9.242   4.981 -30.162  1.00  0.91           C  
ATOM   2126  CD1 LEU A 266       8.874   4.103 -28.970  1.00  0.91           C  
ATOM   2127  CD2 LEU A 266      10.671   4.704 -30.616  1.00  0.91           C  
ATOM   2128  N   GLU A 267       7.801   4.387 -34.493  1.00  0.87           N  
ATOM   2129  CA  GLU A 267       6.962   3.886 -35.577  1.00  0.87           C  
ATOM   2130  C   GLU A 267       5.752   3.131 -35.035  1.00  0.87           C  
ATOM   2131  CB  GLU A 267       7.771   2.982 -36.510  1.00  0.87           C  
ATOM   2132  O   GLU A 267       4.641   3.275 -35.549  1.00  0.87           O  
ATOM   2133  CG  GLU A 267       8.783   3.731 -37.366  1.00  0.87           C  
ATOM   2134  CD  GLU A 267       9.544   2.827 -38.323  1.00  0.87           C  
ATOM   2135  OE1 GLU A 267      10.390   3.335 -39.094  1.00  0.87           O  
ATOM   2136  OE2 GLU A 267       9.293   1.601 -38.301  1.00  0.87           O  
ATOM   2137  N   HIS A 268       6.011   2.368 -33.901  1.00  0.88           N  
ATOM   2138  CA  HIS A 268       4.951   1.604 -33.253  1.00  0.88           C  
ATOM   2139  C   HIS A 268       4.765   2.038 -31.803  1.00  0.88           C  
ATOM   2140  CB  HIS A 268       5.255   0.106 -33.318  1.00  0.88           C  
ATOM   2141  O   HIS A 268       5.743   2.295 -31.098  1.00  0.88           O  
ATOM   2142  CG  HIS A 268       5.439  -0.410 -34.709  1.00  0.88           C  
ATOM   2143  CD2 HIS A 268       6.527  -0.923 -35.331  1.00  0.88           C  
ATOM   2144  ND1 HIS A 268       4.420  -0.429 -35.637  1.00  0.88           N  
ATOM   2145  CE1 HIS A 268       4.875  -0.934 -36.771  1.00  0.88           C  
ATOM   2146  NE2 HIS A 268       6.151  -1.241 -36.612  1.00  0.88           N  
ATOM   2147  N   PRO A 269       3.489   2.140 -31.364  1.00  0.91           N  
ATOM   2148  CA  PRO A 269       3.253   2.581 -29.987  1.00  0.91           C  
ATOM   2149  C   PRO A 269       3.797   1.600 -28.952  1.00  0.91           C  
ATOM   2150  CB  PRO A 269       1.727   2.674 -29.903  1.00  0.91           C  
ATOM   2151  O   PRO A 269       3.864   0.396 -29.212  1.00  0.91           O  
ATOM   2152  CG  PRO A 269       1.229   1.732 -30.951  1.00  0.91           C  
ATOM   2153  CD  PRO A 269       2.244   1.668 -32.057  1.00  0.91           C  
ATOM   2154  N   LEU A 270       4.253   2.101 -27.846  1.00  0.94           N  
ATOM   2155  CA  LEU A 270       4.697   1.276 -26.727  1.00  0.94           C  
ATOM   2156  C   LEU A 270       3.507   0.658 -26.001  1.00  0.94           C  
ATOM   2157  CB  LEU A 270       5.533   2.105 -25.748  1.00  0.94           C  
ATOM   2158  O   LEU A 270       2.383   1.154 -26.110  1.00  0.94           O  
ATOM   2159  CG  LEU A 270       6.880   2.611 -26.267  1.00  0.94           C  
ATOM   2160  CD1 LEU A 270       7.447   3.667 -25.324  1.00  0.94           C  
ATOM   2161  CD2 LEU A 270       7.859   1.454 -26.432  1.00  0.94           C  
ATOM   2162  N   PRO A 271       3.708  -0.565 -25.350  1.00  0.92           N  
ATOM   2163  CA  PRO A 271       2.613  -1.215 -24.626  1.00  0.92           C  
ATOM   2164  C   PRO A 271       1.988  -0.311 -23.566  1.00  0.92           C  
ATOM   2165  CB  PRO A 271       3.287  -2.428 -23.981  1.00  0.92           C  
ATOM   2166  O   PRO A 271       2.696   0.458 -22.910  1.00  0.92           O  
ATOM   2167  CG  PRO A 271       4.737  -2.072 -23.920  1.00  0.92           C  
ATOM   2168  CD  PRO A 271       5.038  -1.107 -25.031  1.00  0.92           C  
ATOM   2169  N   SER A 272       0.633  -0.343 -23.482  1.00  0.90           N  
ATOM   2170  CA  SER A 272      -0.110   0.448 -22.507  1.00  0.90           C  
ATOM   2171  C   SER A 272      -0.380  -0.351 -21.236  1.00  0.90           C  
ATOM   2172  CB  SER A 272      -1.432   0.933 -23.104  1.00  0.90           C  
ATOM   2173  O   SER A 272      -0.304  -1.582 -21.243  1.00  0.90           O  
ATOM   2174  OG  SER A 272      -1.202   1.726 -24.257  1.00  0.90           O  
ATOM   2175  N   ILE A 273      -0.604   0.369 -20.115  1.00  0.87           N  
ATOM   2176  CA  ILE A 273      -0.887  -0.234 -18.818  1.00  0.87           C  
ATOM   2177  C   ILE A 273      -2.349   0.004 -18.445  1.00  0.87           C  
ATOM   2178  CB  ILE A 273       0.044   0.326 -17.719  1.00  0.87           C  
ATOM   2179  O   ILE A 273      -2.811   1.147 -18.423  1.00  0.87           O  
ATOM   2180  CG1 ILE A 273       1.513   0.114 -18.105  1.00  0.87           C  
ATOM   2181  CG2 ILE A 273      -0.265  -0.322 -16.367  1.00  0.87           C  
ATOM   2182  CD1 ILE A 273       2.494   0.938 -17.283  1.00  0.87           C  
ATOM   2183  N   LYS A 274      -2.979  -1.076 -18.203  1.00  0.89           N  
ATOM   2184  CA  LYS A 274      -4.359  -0.971 -17.740  1.00  0.89           C  
ATOM   2185  C   LYS A 274      -4.427  -0.945 -16.215  1.00  0.89           C  
ATOM   2186  CB  LYS A 274      -5.197  -2.130 -18.282  1.00  0.89           C  
ATOM   2187  O   LYS A 274      -3.806  -1.774 -15.547  1.00  0.89           O  
ATOM   2188  CG  LYS A 274      -6.699  -1.921 -18.154  1.00  0.89           C  
ATOM   2189  CD  LYS A 274      -7.478  -2.994 -18.903  1.00  0.89           C  
ATOM   2190  CE  LYS A 274      -8.942  -2.611 -19.069  1.00  0.89           C  
ATOM   2191  NZ  LYS A 274      -9.697  -3.631 -19.856  1.00  0.89           N  
ATOM   2192  N   LEU A 275      -5.197   0.045 -15.696  1.00  0.89           N  
ATOM   2193  CA  LEU A 275      -5.365   0.145 -14.251  1.00  0.89           C  
ATOM   2194  C   LEU A 275      -6.755  -0.321 -13.831  1.00  0.89           C  
ATOM   2195  CB  LEU A 275      -5.135   1.585 -13.782  1.00  0.89           C  
ATOM   2196  O   LEU A 275      -7.727  -0.131 -14.567  1.00  0.89           O  
ATOM   2197  CG  LEU A 275      -3.730   2.151 -13.998  1.00  0.89           C  
ATOM   2198  CD1 LEU A 275      -3.657   3.590 -13.500  1.00  0.89           C  
ATOM   2199  CD2 LEU A 275      -2.690   1.284 -13.297  1.00  0.89           C  
ATOM   2200  N   TYR A 276      -6.771  -0.953 -12.685  1.00  0.91           N  
ATOM   2201  CA  TYR A 276      -8.023  -1.425 -12.106  1.00  0.91           C  
ATOM   2202  C   TYR A 276      -8.249  -0.821 -10.726  1.00  0.91           C  
ATOM   2203  CB  TYR A 276      -8.030  -2.954 -12.015  1.00  0.91           C  
ATOM   2204  O   TYR A 276      -7.298  -0.613  -9.969  1.00  0.91           O  
ATOM   2205  CG  TYR A 276      -7.920  -3.643 -13.353  1.00  0.91           C  
ATOM   2206  CD1 TYR A 276      -9.054  -4.107 -14.016  1.00  0.91           C  
ATOM   2207  CD2 TYR A 276      -6.682  -3.833 -13.957  1.00  0.91           C  
ATOM   2208  CE1 TYR A 276      -8.958  -4.744 -15.248  1.00  0.91           C  
ATOM   2209  CE2 TYR A 276      -6.573  -4.469 -15.190  1.00  0.91           C  
ATOM   2210  OH  TYR A 276      -7.613  -5.550 -17.047  1.00  0.91           O  
ATOM   2211  CZ  TYR A 276      -7.715  -4.920 -15.827  1.00  0.91           C  
ATOM   2212  N   ILE A 277      -9.487  -0.466 -10.516  1.00  0.92           N  
ATOM   2213  CA  ILE A 277      -9.880   0.008  -9.193  1.00  0.92           C  
ATOM   2214  C   ILE A 277     -10.702  -1.066  -8.484  1.00  0.92           C  
ATOM   2215  CB  ILE A 277     -10.680   1.326  -9.279  1.00  0.92           C  
ATOM   2216  O   ILE A 277     -11.575  -1.691  -9.092  1.00  0.92           O  
ATOM   2217  CG1 ILE A 277     -10.906   1.907  -7.878  1.00  0.92           C  
ATOM   2218  CG2 ILE A 277     -12.013   1.103 -10.001  1.00  0.92           C  
ATOM   2219  CD1 ILE A 277     -11.414   3.342  -7.877  1.00  0.92           C  
ATOM   2220  N   SER A 278     -10.295  -1.345  -7.202  1.00  0.95           N  
ATOM   2221  CA  SER A 278     -10.983  -2.378  -6.435  1.00  0.95           C  
ATOM   2222  C   SER A 278     -11.369  -1.872  -5.049  1.00  0.95           C  
ATOM   2223  CB  SER A 278     -10.107  -3.624  -6.307  1.00  0.95           C  
ATOM   2224  O   SER A 278     -10.655  -1.059  -4.458  1.00  0.95           O  
ATOM   2225  OG  SER A 278      -9.716  -4.098  -7.584  1.00  0.95           O  
ATOM   2226  N   TYR A 279     -12.537  -2.316  -4.609  1.00  0.95           N  
ATOM   2227  CA  TYR A 279     -13.013  -2.015  -3.263  1.00  0.95           C  
ATOM   2228  C   TYR A 279     -13.865  -3.155  -2.718  1.00  0.95           C  
ATOM   2229  CB  TYR A 279     -13.817  -0.712  -3.255  1.00  0.95           C  
ATOM   2230  O   TYR A 279     -14.328  -4.009  -3.477  1.00  0.95           O  
ATOM   2231  CG  TYR A 279     -14.967  -0.703  -4.234  1.00  0.95           C  
ATOM   2232  CD1 TYR A 279     -14.802  -0.212  -5.527  1.00  0.95           C  
ATOM   2233  CD2 TYR A 279     -16.219  -1.183  -3.867  1.00  0.95           C  
ATOM   2234  CE1 TYR A 279     -15.859  -0.200  -6.432  1.00  0.95           C  
ATOM   2235  CE2 TYR A 279     -17.283  -1.175  -4.763  1.00  0.95           C  
ATOM   2236  OH  TYR A 279     -18.143  -0.673  -6.932  1.00  0.95           O  
ATOM   2237  CZ  TYR A 279     -17.093  -0.683  -6.041  1.00  0.95           C  
ATOM   2238  N   ASN A 280     -13.985  -3.200  -1.328  1.00  0.94           N  
ATOM   2239  CA  ASN A 280     -14.818  -4.217  -0.696  1.00  0.94           C  
ATOM   2240  C   ASN A 280     -16.303  -3.945  -0.921  1.00  0.94           C  
ATOM   2241  CB  ASN A 280     -14.515  -4.304   0.802  1.00  0.94           C  
ATOM   2242  O   ASN A 280     -16.750  -2.801  -0.822  1.00  0.94           O  
ATOM   2243  CG  ASN A 280     -15.137  -5.523   1.453  1.00  0.94           C  
ATOM   2244  ND2 ASN A 280     -14.304  -6.489   1.821  1.00  0.94           N  
ATOM   2245  OD1 ASN A 280     -16.357  -5.597   1.623  1.00  0.94           O  
ATOM   2246  N   LYS A 281     -17.132  -4.998  -1.209  1.00  0.92           N  
ATOM   2247  CA  LYS A 281     -18.565  -4.853  -1.452  1.00  0.92           C  
ATOM   2248  C   LYS A 281     -19.251  -4.142  -0.289  1.00  0.92           C  
ATOM   2249  CB  LYS A 281     -19.211  -6.220  -1.684  1.00  0.92           C  
ATOM   2250  O   LYS A 281     -20.147  -3.321  -0.498  1.00  0.92           O  
ATOM   2251  CG  LYS A 281     -18.825  -6.870  -3.005  1.00  0.92           C  
ATOM   2252  CD  LYS A 281     -19.512  -8.217  -3.186  1.00  0.92           C  
ATOM   2253  CE  LYS A 281     -19.069  -8.904  -4.471  1.00  0.92           C  
ATOM   2254  NZ  LYS A 281     -19.667 -10.266  -4.606  1.00  0.92           N  
ATOM   2255  N   SER A 282     -18.783  -4.389   0.927  1.00  0.87           N  
ATOM   2256  CA  SER A 282     -19.392  -3.847   2.138  1.00  0.87           C  
ATOM   2257  C   SER A 282     -19.207  -2.336   2.220  1.00  0.87           C  
ATOM   2258  CB  SER A 282     -18.797  -4.511   3.381  1.00  0.87           C  
ATOM   2259  O   SER A 282     -19.932  -1.656   2.949  1.00  0.87           O  
ATOM   2260  OG  SER A 282     -17.418  -4.205   3.503  1.00  0.87           O  
ATOM   2261  N   SER A 283     -18.175  -1.833   1.388  1.00  0.87           N  
ATOM   2262  CA  SER A 283     -17.914  -0.397   1.400  1.00  0.87           C  
ATOM   2263  C   SER A 283     -19.109   0.387   0.866  1.00  0.87           C  
ATOM   2264  CB  SER A 283     -16.669  -0.071   0.574  1.00  0.87           C  
ATOM   2265  O   SER A 283     -19.264   1.572   1.165  1.00  0.87           O  
ATOM   2266  OG  SER A 283     -15.514  -0.653   1.153  1.00  0.87           O  
ATOM   2267  N   LEU A 284     -19.947  -0.262   0.127  1.00  0.85           N  
ATOM   2268  CA  LEU A 284     -21.103   0.381  -0.489  1.00  0.85           C  
ATOM   2269  C   LEU A 284     -22.194   0.644   0.544  1.00  0.85           C  
ATOM   2270  CB  LEU A 284     -21.657  -0.486  -1.623  1.00  0.85           C  
ATOM   2271  O   LEU A 284     -23.145   1.380   0.274  1.00  0.85           O  
ATOM   2272  CG  LEU A 284     -20.810  -0.561  -2.895  1.00  0.85           C  
ATOM   2273  CD1 LEU A 284     -21.414  -1.562  -3.875  1.00  0.85           C  
ATOM   2274  CD2 LEU A 284     -20.687   0.816  -3.537  1.00  0.85           C  
ATOM   2275  N   ASN A 285     -22.070   0.090   1.750  1.00  0.81           N  
ATOM   2276  CA  ASN A 285     -23.019   0.370   2.823  1.00  0.81           C  
ATOM   2277  C   ASN A 285     -22.802   1.760   3.414  1.00  0.81           C  
ATOM   2278  CB  ASN A 285     -22.919  -0.695   3.918  1.00  0.81           C  
ATOM   2279  O   ASN A 285     -23.682   2.295   4.091  1.00  0.81           O  
ATOM   2280  CG  ASN A 285     -23.394  -2.057   3.453  1.00  0.81           C  
ATOM   2281  ND2 ASN A 285     -22.881  -3.109   4.078  1.00  0.81           N  
ATOM   2282  OD1 ASN A 285     -24.216  -2.163   2.538  1.00  0.81           O  
ATOM   2283  N   ASN A 286     -21.669   2.335   3.045  1.00  0.80           N  
ATOM   2284  CA  ASN A 286     -21.327   3.704   3.415  1.00  0.80           C  
ATOM   2285  C   ASN A 286     -21.784   4.702   2.355  1.00  0.80           C  
ATOM   2286  CB  ASN A 286     -19.821   3.835   3.654  1.00  0.80           C  
ATOM   2287  O   ASN A 286     -21.383   4.608   1.194  1.00  0.80           O  
ATOM   2288  CG  ASN A 286     -19.421   5.224   4.112  1.00  0.80           C  
ATOM   2289  ND2 ASN A 286     -18.660   5.294   5.198  1.00  0.80           N  
ATOM   2290  OD1 ASN A 286     -19.794   6.225   3.496  1.00  0.80           O  
ATOM   2291  N   LEU A 287     -22.688   5.597   2.769  1.00  0.81           N  
ATOM   2292  CA  LEU A 287     -23.322   6.516   1.831  1.00  0.81           C  
ATOM   2293  C   LEU A 287     -22.281   7.379   1.126  1.00  0.81           C  
ATOM   2294  CB  LEU A 287     -24.335   7.407   2.555  1.00  0.81           C  
ATOM   2295  O   LEU A 287     -22.361   7.590  -0.086  1.00  0.81           O  
ATOM   2296  CG  LEU A 287     -25.157   8.352   1.677  1.00  0.81           C  
ATOM   2297  CD1 LEU A 287     -25.994   7.555   0.681  1.00  0.81           C  
ATOM   2298  CD2 LEU A 287     -26.046   9.244   2.537  1.00  0.81           C  
ATOM   2299  N   VAL A 288     -21.250   7.830   1.840  1.00  0.82           N  
ATOM   2300  CA  VAL A 288     -20.202   8.679   1.282  1.00  0.82           C  
ATOM   2301  C   VAL A 288     -19.437   7.915   0.204  1.00  0.82           C  
ATOM   2302  CB  VAL A 288     -19.229   9.173   2.377  1.00  0.82           C  
ATOM   2303  O   VAL A 288     -19.188   8.444  -0.882  1.00  0.82           O  
ATOM   2304  CG1 VAL A 288     -18.055   9.927   1.755  1.00  0.82           C  
ATOM   2305  CG2 VAL A 288     -19.963  10.057   3.383  1.00  0.82           C  
ATOM   2306  N   PHE A 289     -19.090   6.664   0.507  1.00  0.87           N  
ATOM   2307  CA  PHE A 289     -18.360   5.834  -0.443  1.00  0.87           C  
ATOM   2308  C   PHE A 289     -19.209   5.548  -1.676  1.00  0.87           C  
ATOM   2309  CB  PHE A 289     -17.927   4.519   0.212  1.00  0.87           C  
ATOM   2310  O   PHE A 289     -18.728   5.655  -2.806  1.00  0.87           O  
ATOM   2311  CG  PHE A 289     -16.939   3.730  -0.604  1.00  0.87           C  
ATOM   2312  CD1 PHE A 289     -17.376   2.790  -1.531  1.00  0.87           C  
ATOM   2313  CD2 PHE A 289     -15.574   3.928  -0.446  1.00  0.87           C  
ATOM   2314  CE1 PHE A 289     -16.464   2.058  -2.288  1.00  0.87           C  
ATOM   2315  CE2 PHE A 289     -14.657   3.200  -1.199  1.00  0.87           C  
ATOM   2316  CZ  PHE A 289     -15.104   2.266  -2.119  1.00  0.87           C  
ATOM   2317  N   SER A 290     -20.470   5.227  -1.438  1.00  0.86           N  
ATOM   2318  CA  SER A 290     -21.394   4.926  -2.527  1.00  0.86           C  
ATOM   2319  C   SER A 290     -21.543   6.115  -3.470  1.00  0.86           C  
ATOM   2320  CB  SER A 290     -22.763   4.528  -1.974  1.00  0.86           C  
ATOM   2321  O   SER A 290     -21.538   5.950  -4.691  1.00  0.86           O  
ATOM   2322  OG  SER A 290     -23.664   4.232  -3.027  1.00  0.86           O  
ATOM   2323  N   ARG A 291     -21.680   7.305  -2.935  1.00  0.86           N  
ATOM   2324  CA  ARG A 291     -21.764   8.528  -3.728  1.00  0.86           C  
ATOM   2325  C   ARG A 291     -20.492   8.740  -4.542  1.00  0.86           C  
ATOM   2326  CB  ARG A 291     -22.018   9.738  -2.827  1.00  0.86           C  
ATOM   2327  O   ARG A 291     -20.553   9.144  -5.705  1.00  0.86           O  
ATOM   2328  CG  ARG A 291     -23.443   9.831  -2.307  1.00  0.86           C  
ATOM   2329  CD  ARG A 291     -23.642  11.051  -1.420  1.00  0.86           C  
ATOM   2330  NE  ARG A 291     -25.017  11.150  -0.938  1.00  0.86           N  
ATOM   2331  NH1 ARG A 291     -24.570  12.788   0.628  1.00  0.86           N  
ATOM   2332  NH2 ARG A 291     -26.701  11.980   0.384  1.00  0.86           N  
ATOM   2333  CZ  ARG A 291     -25.426  11.973   0.024  1.00  0.86           C  
ATOM   2334  N   PHE A 292     -19.389   8.455  -3.882  1.00  0.89           N  
ATOM   2335  CA  PHE A 292     -18.095   8.553  -4.547  1.00  0.89           C  
ATOM   2336  C   PHE A 292     -18.041   7.636  -5.763  1.00  0.89           C  
ATOM   2337  CB  PHE A 292     -16.962   8.205  -3.577  1.00  0.89           C  
ATOM   2338  O   PHE A 292     -17.668   8.068  -6.856  1.00  0.89           O  
ATOM   2339  CG  PHE A 292     -15.686   7.790  -4.257  1.00  0.89           C  
ATOM   2340  CD1 PHE A 292     -15.265   6.466  -4.229  1.00  0.89           C  
ATOM   2341  CD2 PHE A 292     -14.906   8.725  -4.926  1.00  0.89           C  
ATOM   2342  CE1 PHE A 292     -14.084   6.079  -4.859  1.00  0.89           C  
ATOM   2343  CE2 PHE A 292     -13.725   8.346  -5.557  1.00  0.89           C  
ATOM   2344  CZ  PHE A 292     -13.315   7.023  -5.521  1.00  0.89           C  
ATOM   2345  N   ILE A 293     -18.407   6.402  -5.610  1.00  0.90           N  
ATOM   2346  CA  ILE A 293     -18.386   5.429  -6.697  1.00  0.90           C  
ATOM   2347  C   ILE A 293     -19.326   5.881  -7.812  1.00  0.90           C  
ATOM   2348  CB  ILE A 293     -18.781   4.020  -6.201  1.00  0.90           C  
ATOM   2349  O   ILE A 293     -18.994   5.769  -8.995  1.00  0.90           O  
ATOM   2350  CG1 ILE A 293     -17.695   3.455  -5.278  1.00  0.90           C  
ATOM   2351  CG2 ILE A 293     -19.035   3.082  -7.385  1.00  0.90           C  
ATOM   2352  CD1 ILE A 293     -16.326   3.334  -5.933  1.00  0.90           C  
ATOM   2353  N   ASP A 294     -20.520   6.429  -7.475  1.00  0.89           N  
ATOM   2354  CA  ASP A 294     -21.458   6.941  -8.469  1.00  0.89           C  
ATOM   2355  C   ASP A 294     -20.831   8.067  -9.288  1.00  0.89           C  
ATOM   2356  CB  ASP A 294     -22.740   7.432  -7.794  1.00  0.89           C  
ATOM   2357  O   ASP A 294     -20.961   8.098 -10.513  1.00  0.89           O  
ATOM   2358  CG  ASP A 294     -23.612   6.300  -7.282  1.00  0.89           C  
ATOM   2359  OD1 ASP A 294     -23.437   5.145  -7.728  1.00  0.89           O  
ATOM   2360  OD2 ASP A 294     -24.484   6.565  -6.426  1.00  0.89           O  
ATOM   2361  N   ARG A 295     -20.108   8.925  -8.646  1.00  0.88           N  
ATOM   2362  CA  ARG A 295     -19.433  10.036  -9.309  1.00  0.88           C  
ATOM   2363  C   ARG A 295     -18.326   9.533 -10.229  1.00  0.88           C  
ATOM   2364  CB  ARG A 295     -18.855  11.008  -8.277  1.00  0.88           C  
ATOM   2365  O   ARG A 295     -18.147  10.049 -11.334  1.00  0.88           O  
ATOM   2366  CG  ARG A 295     -19.908  11.821  -7.541  1.00  0.88           C  
ATOM   2367  CD  ARG A 295     -19.280  12.910  -6.682  1.00  0.88           C  
ATOM   2368  NE  ARG A 295     -18.735  12.369  -5.440  1.00  0.88           N  
ATOM   2369  NH1 ARG A 295     -19.304  14.200  -4.151  1.00  0.88           N  
ATOM   2370  NH2 ARG A 295     -18.234  12.410  -3.199  1.00  0.88           N  
ATOM   2371  CZ  ARG A 295     -18.759  12.994  -4.266  1.00  0.88           C  
ATOM   2372  N   LEU A 296     -17.608   8.592  -9.646  1.00  0.86           N  
ATOM   2373  CA  LEU A 296     -16.515   8.014 -10.421  1.00  0.86           C  
ATOM   2374  C   LEU A 296     -17.038   7.367 -11.699  1.00  0.86           C  
ATOM   2375  CB  LEU A 296     -15.753   6.981  -9.587  1.00  0.86           C  
ATOM   2376  O   LEU A 296     -16.449   7.532 -12.769  1.00  0.86           O  
ATOM   2377  CG  LEU A 296     -14.461   6.436 -10.197  1.00  0.86           C  
ATOM   2378  CD1 LEU A 296     -13.405   7.534 -10.268  1.00  0.86           C  
ATOM   2379  CD2 LEU A 296     -13.950   5.246  -9.393  1.00  0.86           C  
ATOM   2380  N   ASN A 297     -18.138   6.679 -11.671  1.00  0.85           N  
ATOM   2381  CA  ASN A 297     -18.740   6.005 -12.816  1.00  0.85           C  
ATOM   2382  C   ASN A 297     -19.283   7.004 -13.833  1.00  0.85           C  
ATOM   2383  CB  ASN A 297     -19.851   5.057 -12.358  1.00  0.85           C  
ATOM   2384  O   ASN A 297     -19.289   6.732 -15.035  1.00  0.85           O  
ATOM   2385  CG  ASN A 297     -19.312   3.774 -11.755  1.00  0.85           C  
ATOM   2386  ND2 ASN A 297     -20.101   3.149 -10.890  1.00  0.85           N  
ATOM   2387  OD1 ASN A 297     -18.196   3.349 -12.065  1.00  0.85           O  
ATOM   2388  N   GLU A 298     -19.735   8.163 -13.384  1.00  0.83           N  
ATOM   2389  CA  GLU A 298     -20.254   9.203 -14.266  1.00  0.83           C  
ATOM   2390  C   GLU A 298     -19.131   9.873 -15.052  1.00  0.83           C  
ATOM   2391  CB  GLU A 298     -21.032  10.250 -13.464  1.00  0.83           C  
ATOM   2392  O   GLU A 298     -19.342  10.338 -16.174  1.00  0.83           O  
ATOM   2393  CG  GLU A 298     -22.368   9.751 -12.934  1.00  0.83           C  
ATOM   2394  CD  GLU A 298     -23.077  10.763 -12.048  1.00  0.83           C  
ATOM   2395  OE1 GLU A 298     -24.156  10.440 -11.501  1.00  0.83           O  
ATOM   2396  OE2 GLU A 298     -22.551  11.889 -11.901  1.00  0.83           O  
ATOM   2397  N   SER A 299     -17.958   9.869 -14.473  1.00  0.71           N  
ATOM   2398  CA  SER A 299     -16.803  10.547 -15.052  1.00  0.71           C  
ATOM   2399  C   SER A 299     -16.116   9.675 -16.097  1.00  0.71           C  
ATOM   2400  CB  SER A 299     -15.803  10.931 -13.960  1.00  0.71           C  
ATOM   2401  O   SER A 299     -15.459  10.187 -17.006  1.00  0.71           O  
ATOM   2402  OG  SER A 299     -16.382  11.850 -13.049  1.00  0.71           O  
ATOM   2403  N   PHE A 300     -16.506   8.333 -16.152  1.00  0.64           N  
ATOM   2404  CA  PHE A 300     -15.977   7.416 -17.155  1.00  0.64           C  
ATOM   2405  C   PHE A 300     -17.053   7.040 -18.166  1.00  0.64           C  
ATOM   2406  CB  PHE A 300     -15.417   6.155 -16.490  1.00  0.64           C  
ATOM   2407  O   PHE A 300     -16.752   6.782 -19.333  1.00  0.64           O  
ATOM   2408  CG  PHE A 300     -14.137   6.385 -15.733  1.00  0.64           C  
ATOM   2409  CD1 PHE A 300     -12.924   6.484 -16.404  1.00  0.64           C  
ATOM   2410  CD2 PHE A 300     -14.146   6.503 -14.349  1.00  0.64           C  
ATOM   2411  CE1 PHE A 300     -11.738   6.697 -15.705  1.00  0.64           C  
ATOM   2412  CE2 PHE A 300     -12.965   6.716 -13.644  1.00  0.64           C  
ATOM   2413  CZ  PHE A 300     -11.762   6.812 -14.324  1.00  0.64           C  
