# Supplementary material for: Escherichia coli transcription factors of unknown function: sequence features and possible evolutionary relationships
Source: PeerJ. 2022 Jul 20;10:e13772. doi: 10.7717/peerj.13772 (PMC9308461; doi:10.7717/peerj.13772)
Supplement: Supplemental Information 18 [file peerj-10-13772-s018.zip › Raw Data/PDB files/YbeF_b0629_unrelaxed_model_1.pdb]

ATOM      1  N   MET A   1      20.250   9.861  58.495  1.00  0.31           N  
ATOM      2  CA  MET A   1      21.158   9.045  57.696  1.00  0.31           C  
ATOM      3  C   MET A   1      20.522   7.702  57.350  1.00  0.31           C  
ATOM      4  CB  MET A   1      22.477   8.823  58.438  1.00  0.31           C  
ATOM      5  O   MET A   1      20.102   6.962  58.241  1.00  0.31           O  
ATOM      6  CG  MET A   1      23.535   9.871  58.135  1.00  0.31           C  
ATOM      7  SD  MET A   1      25.144   9.499  58.935  1.00  0.31           S  
ATOM      8  CE  MET A   1      26.158  10.840  58.254  1.00  0.31           C  
ATOM      9  N   ASP A   2      19.987   7.590  56.142  1.00  0.36           N  
ATOM     10  CA  ASP A   2      20.247   6.444  55.276  1.00  0.36           C  
ATOM     11  C   ASP A   2      19.347   6.472  54.043  1.00  0.36           C  
ATOM     12  CB  ASP A   2      20.048   5.136  56.043  1.00  0.36           C  
ATOM     13  O   ASP A   2      18.121   6.436  54.162  1.00  0.36           O  
ATOM     14  CG  ASP A   2      21.277   4.718  56.833  1.00  0.36           C  
ATOM     15  OD1 ASP A   2      22.386   5.217  56.543  1.00  0.36           O  
ATOM     16  OD2 ASP A   2      21.135   3.881  57.750  1.00  0.36           O  
ATOM     17  N   SER A   3      19.819   7.054  52.880  1.00  0.30           N  
ATOM     18  CA  SER A   3      20.166   6.736  51.498  1.00  0.30           C  
ATOM     19  C   SER A   3      20.227   5.228  51.276  1.00  0.30           C  
ATOM     20  CB  SER A   3      21.505   7.370  51.121  1.00  0.30           C  
ATOM     21  O   SER A   3      20.897   4.513  52.025  1.00  0.30           O  
ATOM     22  OG  SER A   3      21.464   8.776  51.299  1.00  0.30           O  
ATOM     23  N   ASN A   4      19.244   4.608  50.534  1.00  0.36           N  
ATOM     24  CA  ASN A   4      19.546   3.725  49.412  1.00  0.36           C  
ATOM     25  C   ASN A   4      18.322   2.918  48.989  1.00  0.36           C  
ATOM     26  CB  ASN A   4      20.705   2.790  49.761  1.00  0.36           C  
ATOM     27  O   ASN A   4      17.922   1.980  49.682  1.00  0.36           O  
ATOM     28  CG  ASN A   4      21.917   3.007  48.876  1.00  0.36           C  
ATOM     29  ND2 ASN A   4      22.980   2.253  49.132  1.00  0.36           N  
ATOM     30  OD1 ASN A   4      21.898   3.845  47.971  1.00  0.36           O  
ATOM     31  N   ASN A   5      17.427   3.403  48.193  1.00  0.36           N  
ATOM     32  CA  ASN A   5      16.660   2.399  47.464  1.00  0.36           C  
ATOM     33  C   ASN A   5      16.847   2.536  45.956  1.00  0.36           C  
ATOM     34  CB  ASN A   5      15.176   2.489  47.826  1.00  0.36           C  
ATOM     35  O   ASN A   5      16.485   3.559  45.372  1.00  0.36           O  
ATOM     36  CG  ASN A   5      14.698   1.299  48.633  1.00  0.36           C  
ATOM     37  ND2 ASN A   5      13.453   1.354  49.091  1.00  0.36           N  
ATOM     38  OD1 ASN A   5      15.442   0.337  48.845  1.00  0.36           O  
ATOM     39  N   GLN A   6      17.986   2.184  45.378  1.00  0.33           N  
ATOM     40  CA  GLN A   6      18.401   1.616  44.100  1.00  0.33           C  
ATOM     41  C   GLN A   6      17.333   0.682  43.539  1.00  0.33           C  
ATOM     42  CB  GLN A   6      19.726   0.867  44.250  1.00  0.33           C  
ATOM     43  O   GLN A   6      16.945  -0.289  44.192  1.00  0.33           O  
ATOM     44  CG  GLN A   6      20.955   1.757  44.115  1.00  0.33           C  
ATOM     45  CD  GLN A   6      22.255   0.981  44.206  1.00  0.33           C  
ATOM     46  NE2 GLN A   6      23.373   1.698  44.241  1.00  0.33           N  
ATOM     47  OE1 GLN A   6      22.255  -0.254  44.245  1.00  0.33           O  
ATOM     48  N   ILE A   7      16.443   1.177  42.726  1.00  0.29           N  
ATOM     49  CA  ILE A   7      15.573   0.792  41.621  1.00  0.29           C  
ATOM     50  C   ILE A   7      16.412   0.229  40.476  1.00  0.29           C  
ATOM     51  CB  ILE A   7      14.724   1.984  41.127  1.00  0.29           C  
ATOM     52  O   ILE A   7      17.309   0.904  39.965  1.00  0.29           O  
ATOM     53  CG1 ILE A   7      13.901   2.569  42.282  1.00  0.29           C  
ATOM     54  CG2 ILE A   7      13.816   1.559  39.969  1.00  0.29           C  
ATOM     55  CD1 ILE A   7      13.188   3.869  41.938  1.00  0.29           C  
ATOM     56  N   GLU A   8      16.636  -1.032  40.497  1.00  0.30           N  
ATOM     57  CA  GLU A   8      17.053  -1.738  39.289  1.00  0.30           C  
ATOM     58  C   GLU A   8      15.901  -2.544  38.695  1.00  0.30           C  
ATOM     59  CB  GLU A   8      18.239  -2.659  39.588  1.00  0.30           C  
ATOM     60  O   GLU A   8      15.240  -3.306  39.403  1.00  0.30           O  
ATOM     61  CG  GLU A   8      19.593  -2.037  39.278  1.00  0.30           C  
ATOM     62  CD  GLU A   8      20.754  -3.001  39.468  1.00  0.30           C  
ATOM     63  OE1 GLU A   8      21.915  -2.611  39.210  1.00  0.30           O  
ATOM     64  OE2 GLU A   8      20.500  -4.155  39.878  1.00  0.30           O  
ATOM     65  N   PRO A   9      15.763  -2.543  37.306  1.00  0.35           N  
ATOM     66  CA  PRO A   9      14.756  -2.970  36.331  1.00  0.35           C  
ATOM     67  C   PRO A   9      15.091  -4.313  35.686  1.00  0.35           C  
ATOM     68  CB  PRO A   9      14.773  -1.846  35.292  1.00  0.35           C  
ATOM     69  O   PRO A   9      16.266  -4.630  35.486  1.00  0.35           O  
ATOM     70  CG  PRO A   9      16.163  -1.299  35.343  1.00  0.35           C  
ATOM     71  CD  PRO A   9      16.920  -2.019  36.422  1.00  0.35           C  
ATOM     72  N   CYS A  10      14.210  -5.274  35.872  1.00  0.29           N  
ATOM     73  CA  CYS A  10      14.393  -6.530  35.153  1.00  0.29           C  
ATOM     74  C   CYS A  10      13.152  -6.881  34.342  1.00  0.29           C  
ATOM     75  CB  CYS A  10      14.714  -7.664  36.127  1.00  0.29           C  
ATOM     76  O   CYS A  10      12.101  -7.186  34.909  1.00  0.29           O  
ATOM     77  SG  CYS A  10      15.838  -8.906  35.453  1.00  0.29           S  
ATOM     78  N   LEU A  11      12.934  -6.235  33.188  1.00  0.31           N  
ATOM     79  CA  LEU A  11      12.164  -7.100  32.300  1.00  0.31           C  
ATOM     80  C   LEU A  11      12.900  -7.319  30.982  1.00  0.31           C  
ATOM     81  CB  LEU A  11      10.782  -6.498  32.032  1.00  0.31           C  
ATOM     82  O   LEU A  11      13.058  -6.385  30.192  1.00  0.31           O  
ATOM     83  CG  LEU A  11       9.778  -6.566  33.184  1.00  0.31           C  
ATOM     84  CD1 LEU A  11       8.657  -5.554  32.970  1.00  0.31           C  
ATOM     85  CD2 LEU A  11       9.214  -7.976  33.320  1.00  0.31           C  
ATOM     86  N   SER A  12      14.022  -8.073  31.009  1.00  0.27           N  
ATOM     87  CA  SER A  12      14.524  -8.668  29.775  1.00  0.27           C  
ATOM     88  C   SER A  12      14.688 -10.178  29.916  1.00  0.27           C  
ATOM     89  CB  SER A  12      15.859  -8.037  29.378  1.00  0.27           C  
ATOM     90  O   SER A  12      15.466 -10.648  30.749  1.00  0.27           O  
ATOM     91  OG  SER A  12      16.852  -8.306  30.353  1.00  0.27           O  
ATOM     92  N   ARG A  13      13.641 -10.971  29.650  1.00  0.30           N  
ATOM     93  CA  ARG A  13      13.873 -12.319  29.141  1.00  0.30           C  
ATOM     94  C   ARG A  13      12.747 -12.754  28.210  1.00  0.30           C  
ATOM     95  CB  ARG A  13      14.012 -13.314  30.296  1.00  0.30           C  
ATOM     96  O   ARG A  13      11.578 -12.761  28.602  1.00  0.30           O  
ATOM     97  CG  ARG A  13      15.415 -13.393  30.875  1.00  0.30           C  
ATOM     98  CD  ARG A  13      15.523 -14.468  31.948  1.00  0.30           C  
ATOM     99  NE  ARG A  13      16.853 -14.498  32.550  1.00  0.30           N  
ATOM    100  NH1 ARG A  13      16.341 -16.133  34.099  1.00  0.30           N  
ATOM    101  NH2 ARG A  13      18.448 -15.233  34.029  1.00  0.30           N  
ATOM    102  CZ  ARG A  13      17.211 -15.288  33.558  1.00  0.30           C  
ATOM    103  N   LYS A  14      12.887 -12.561  26.889  1.00  0.29           N  
ATOM    104  CA  LYS A  14      12.616 -13.127  25.570  1.00  0.29           C  
ATOM    105  C   LYS A  14      13.029 -14.594  25.506  1.00  0.29           C  
ATOM    106  CB  LYS A  14      13.341 -12.330  24.485  1.00  0.29           C  
ATOM    107  O   LYS A  14      14.163 -14.941  25.843  1.00  0.29           O  
ATOM    108  CG  LYS A  14      12.545 -11.151  23.945  1.00  0.29           C  
ATOM    109  CD  LYS A  14      13.270 -10.467  22.793  1.00  0.29           C  
ATOM    110  CE  LYS A  14      12.499  -9.255  22.288  1.00  0.29           C  
ATOM    111  NZ  LYS A  14      13.193  -8.596  21.141  1.00  0.29           N  
ATOM    112  N   SER A  15      12.082 -15.640  25.766  1.00  0.32           N  
ATOM    113  CA  SER A  15      12.208 -16.940  25.114  1.00  0.32           C  
ATOM    114  C   SER A  15      10.979 -17.806  25.365  1.00  0.32           C  
ATOM    115  CB  SER A  15      13.462 -17.666  25.605  1.00  0.32           C  
ATOM    116  O   SER A  15      10.366 -17.729  26.432  1.00  0.32           O  
ATOM    117  OG  SER A  15      13.411 -17.867  27.007  1.00  0.32           O  
ATOM    118  N   SER A  16      10.072 -18.031  24.404  1.00  0.42           N  
ATOM    119  CA  SER A  16       9.176 -19.042  23.854  1.00  0.42           C  
ATOM    120  C   SER A  16       8.306 -19.663  24.942  1.00  0.42           C  
ATOM    121  CB  SER A  16       9.974 -20.136  23.142  1.00  0.42           C  
ATOM    122  O   SER A  16       7.987 -20.852  24.887  1.00  0.42           O  
ATOM    123  OG  SER A  16      11.179 -20.410  23.835  1.00  0.42           O  
ATOM    124  N   GLU A  17       7.839 -18.896  26.067  1.00  0.37           N  
ATOM    125  CA  GLU A  17       6.895 -19.189  27.141  1.00  0.37           C  
ATOM    126  C   GLU A  17       5.673 -18.278  27.066  1.00  0.37           C  
ATOM    127  CB  GLU A  17       7.573 -19.049  28.506  1.00  0.37           C  
ATOM    128  O   GLU A  17       4.845 -18.265  27.979  1.00  0.37           O  
ATOM    129  CG  GLU A  17       8.253 -20.321  28.989  1.00  0.37           C  
ATOM    130  CD  GLU A  17       8.831 -20.199  30.390  1.00  0.37           C  
ATOM    131  OE1 GLU A  17       9.368 -21.200  30.915  1.00  0.37           O  
ATOM    132  OE2 GLU A  17       8.744 -19.092  30.968  1.00  0.37           O  
ATOM    133  N   GLY A  18       5.284 -17.736  25.918  1.00  0.40           N  
ATOM    134  CA  GLY A  18       4.224 -16.762  25.714  1.00  0.40           C  
ATOM    135  C   GLY A  18       2.842 -17.385  25.668  1.00  0.40           C  
ATOM    136  O   GLY A  18       1.852 -16.741  26.023  1.00  0.40           O  
ATOM    137  N   LYS A  19       2.705 -18.725  25.584  1.00  0.41           N  
ATOM    138  CA  LYS A  19       1.383 -19.314  25.386  1.00  0.41           C  
ATOM    139  C   LYS A  19       0.689 -19.567  26.721  1.00  0.41           C  
ATOM    140  CB  LYS A  19       1.490 -20.618  24.595  1.00  0.41           C  
ATOM    141  O   LYS A  19      -0.507 -19.305  26.865  1.00  0.41           O  
ATOM    142  CG  LYS A  19       1.326 -20.445  23.092  1.00  0.41           C  
ATOM    143  CD  LYS A  19       1.399 -21.781  22.364  1.00  0.41           C  
ATOM    144  CE  LYS A  19       1.432 -21.595  20.853  1.00  0.41           C  
ATOM    145  NZ  LYS A  19       1.577 -22.898  20.137  1.00  0.41           N  
ATOM    146  N   PRO A  20       1.454 -19.949  27.875  1.00  0.47           N  
ATOM    147  CA  PRO A  20       0.788 -20.156  29.163  1.00  0.47           C  
ATOM    148  C   PRO A  20       0.394 -18.845  29.841  1.00  0.47           C  
ATOM    149  CB  PRO A  20       1.839 -20.902  29.989  1.00  0.47           C  
ATOM    150  O   PRO A  20      -0.643 -18.777  30.506  1.00  0.47           O  
ATOM    151  CG  PRO A  20       2.972 -21.136  29.042  1.00  0.47           C  
ATOM    152  CD  PRO A  20       2.677 -20.417  27.757  1.00  0.47           C  
ATOM    153  N   GLN A  21       1.035 -17.731  29.494  1.00  0.58           N  
ATOM    154  CA  GLN A  21       0.747 -16.434  30.098  1.00  0.58           C  
ATOM    155  C   GLN A  21      -0.503 -15.807  29.487  1.00  0.58           C  
ATOM    156  CB  GLN A  21       1.940 -15.490  29.937  1.00  0.58           C  
ATOM    157  O   GLN A  21      -1.277 -15.148  30.183  1.00  0.58           O  
ATOM    158  CG  GLN A  21       3.044 -15.714  30.962  1.00  0.58           C  
ATOM    159  CD  GLN A  21       4.212 -14.763  30.784  1.00  0.58           C  
ATOM    160  NE2 GLN A  21       5.317 -15.046  31.465  1.00  0.58           N  
ATOM    161  OE1 GLN A  21       4.122 -13.781  30.040  1.00  0.58           O  
ATOM    162  N   ILE A  22      -0.713 -16.129  28.180  1.00  0.64           N  
ATOM    163  CA  ILE A  22      -1.853 -15.555  27.474  1.00  0.64           C  
ATOM    164  C   ILE A  22      -3.152 -16.107  28.055  1.00  0.64           C  
ATOM    165  CB  ILE A  22      -1.780 -15.841  25.957  1.00  0.64           C  
ATOM    166  O   ILE A  22      -4.105 -15.358  28.283  1.00  0.64           O  
ATOM    167  CG1 ILE A  22      -0.598 -15.094  25.329  1.00  0.64           C  
ATOM    168  CG2 ILE A  22      -3.095 -15.459  25.272  1.00  0.64           C  
ATOM    169  CD1 ILE A  22      -0.218 -15.592  23.941  1.00  0.64           C  
ATOM    170  N   PHE A  23      -3.228 -17.484  28.315  1.00  0.69           N  
ATOM    171  CA  PHE A  23      -4.449 -18.123  28.793  1.00  0.69           C  
ATOM    172  C   PHE A  23      -4.748 -17.712  30.230  1.00  0.69           C  
ATOM    173  CB  PHE A  23      -4.333 -19.647  28.695  1.00  0.69           C  
ATOM    174  O   PHE A  23      -5.911 -17.550  30.605  1.00  0.69           O  
ATOM    175  CG  PHE A  23      -4.362 -20.169  27.284  1.00  0.69           C  
ATOM    176  CD1 PHE A  23      -5.520 -20.086  26.521  1.00  0.69           C  
ATOM    177  CD2 PHE A  23      -3.231 -20.744  26.721  1.00  0.69           C  
ATOM    178  CE1 PHE A  23      -5.550 -20.568  25.215  1.00  0.69           C  
ATOM    179  CE2 PHE A  23      -3.253 -21.229  25.416  1.00  0.69           C  
ATOM    180  CZ  PHE A  23      -4.414 -21.141  24.665  1.00  0.69           C  
ATOM    181  N   THR A  24      -3.683 -17.508  31.067  1.00  0.69           N  
ATOM    182  CA  THR A  24      -3.857 -17.047  32.440  1.00  0.69           C  
ATOM    183  C   THR A  24      -4.367 -15.609  32.467  1.00  0.69           C  
ATOM    184  CB  THR A  24      -2.540 -17.143  33.232  1.00  0.69           C  
ATOM    185  O   THR A  24      -5.246 -15.271  33.262  1.00  0.69           O  
ATOM    186  CG2 THR A  24      -2.767 -16.855  34.713  1.00  0.69           C  
ATOM    187  OG1 THR A  24      -1.999 -18.462  33.090  1.00  0.69           O  
ATOM    188  N   THR A  25      -3.796 -14.823  31.580  1.00  0.69           N  
ATOM    189  CA  THR A  25      -4.202 -13.424  31.505  1.00  0.69           C  
ATOM    190  C   THR A  25      -5.644 -13.305  31.018  1.00  0.69           C  
ATOM    191  CB  THR A  25      -3.275 -12.622  30.573  1.00  0.69           C  
ATOM    192  O   THR A  25      -6.423 -12.517  31.558  1.00  0.69           O  
ATOM    193  CG2 THR A  25      -3.621 -11.137  30.597  1.00  0.69           C  
ATOM    194  OG1 THR A  25      -1.917 -12.792  30.999  1.00  0.69           O  
ATOM    195  N   LEU A  26      -6.031 -14.153  29.979  1.00  0.67           N  
ATOM    196  CA  LEU A  26      -7.373 -14.091  29.410  1.00  0.67           C  
ATOM    197  C   LEU A  26      -8.403 -14.653  30.385  1.00  0.67           C  
ATOM    198  CB  LEU A  26      -7.431 -14.861  28.088  1.00  0.67           C  
ATOM    199  O   LEU A  26      -9.562 -14.232  30.381  1.00  0.67           O  
ATOM    200  CG  LEU A  26      -6.807 -14.171  26.874  1.00  0.67           C  
ATOM    201  CD1 LEU A  26      -6.773 -15.123  25.683  1.00  0.67           C  
ATOM    202  CD2 LEU A  26      -7.576 -12.901  26.527  1.00  0.67           C  
ATOM    203  N   ARG A  27      -8.051 -15.697  31.171  1.00  0.69           N  
ATOM    204  CA  ARG A  27      -8.942 -16.232  32.196  1.00  0.69           C  
ATOM    205  C   ARG A  27      -9.306 -15.160  33.218  1.00  0.69           C  
ATOM    206  CB  ARG A  27      -8.297 -17.429  32.898  1.00  0.69           C  
ATOM    207  O   ARG A  27     -10.397 -15.187  33.791  1.00  0.69           O  
ATOM    208  CG  ARG A  27      -9.284 -18.303  33.656  1.00  0.69           C  
ATOM    209  CD  ARG A  27      -8.598 -19.501  34.299  1.00  0.69           C  
ATOM    210  NE  ARG A  27      -9.525 -20.275  35.120  1.00  0.69           N  
ATOM    211  NH1 ARG A  27      -8.969 -22.315  34.189  1.00  0.69           N  
ATOM    212  NH2 ARG A  27     -10.551 -22.198  35.844  1.00  0.69           N  
ATOM    213  CZ  ARG A  27      -9.679 -21.594  35.049  1.00  0.69           C  
ATOM    214  N   ASN A  28      -8.416 -14.246  33.436  1.00  0.70           N  
ATOM    215  CA  ASN A  28      -8.636 -13.233  34.462  1.00  0.70           C  
ATOM    216  C   ASN A  28      -9.454 -12.061  33.927  1.00  0.70           C  
ATOM    217  CB  ASN A  28      -7.301 -12.737  35.022  1.00  0.70           C  
ATOM    218  O   ASN A  28      -9.934 -11.229  34.700  1.00  0.70           O  
ATOM    219  CG  ASN A  28      -6.611 -13.771  35.889  1.00  0.70           C  
ATOM    220  ND2 ASN A  28      -5.297 -13.644  36.033  1.00  0.70           N  
ATOM    221  OD1 ASN A  28      -7.253 -14.678  36.425  1.00  0.70           O  
ATOM    222  N   ILE A  29      -9.570 -12.184  32.552  1.00  0.73           N  
ATOM    223  CA  ILE A  29     -10.316 -11.066  31.984  1.00  0.73           C  
ATOM    224  C   ILE A  29     -11.658 -11.561  31.449  1.00  0.73           C  
ATOM    225  CB  ILE A  29      -9.517 -10.365  30.863  1.00  0.73           C  
ATOM    226  O   ILE A  29     -11.705 -12.477  30.625  1.00  0.73           O  
ATOM    227  CG1 ILE A  29      -8.253  -9.713  31.435  1.00  0.73           C  
ATOM    228  CG2 ILE A  29     -10.389  -9.331  30.144  1.00  0.73           C  
ATOM    229  CD1 ILE A  29      -7.341  -9.102  30.381  1.00  0.73           C  
ATOM    230  N   ASP A  30     -12.742 -11.041  32.084  1.00  0.81           N  
ATOM    231  CA  ASP A  30     -14.082 -11.320  31.576  1.00  0.81           C  
ATOM    232  C   ASP A  30     -14.307 -10.650  30.223  1.00  0.81           C  
ATOM    233  CB  ASP A  30     -15.143 -10.855  32.576  1.00  0.81           C  
ATOM    234  O   ASP A  30     -14.306  -9.421  30.125  1.00  0.81           O  
ATOM    235  CG  ASP A  30     -16.538 -11.348  32.233  1.00  0.81           C  
ATOM    236  OD1 ASP A  30     -16.756 -11.816  31.095  1.00  0.81           O  
ATOM    237  OD2 ASP A  30     -17.427 -11.264  33.108  1.00  0.81           O  
ATOM    238  N   LEU A  31     -14.470 -11.426  29.106  1.00  0.83           N  
ATOM    239  CA  LEU A  31     -14.685 -10.868  27.775  1.00  0.83           C  
ATOM    240  C   LEU A  31     -15.899  -9.944  27.763  1.00  0.83           C  
ATOM    241  CB  LEU A  31     -14.870 -11.987  26.747  1.00  0.83           C  
ATOM    242  O   LEU A  31     -15.968  -9.014  26.956  1.00  0.83           O  
ATOM    243  CG  LEU A  31     -13.618 -12.783  26.378  1.00  0.83           C  
ATOM    244  CD1 LEU A  31     -13.959 -13.867  25.362  1.00  0.83           C  
ATOM    245  CD2 LEU A  31     -12.535 -11.856  25.835  1.00  0.83           C  
ATOM    246  N   ASN A  32     -16.775 -10.251  28.651  1.00  0.87           N  
ATOM    247  CA  ASN A  32     -17.942  -9.385  28.775  1.00  0.87           C  
ATOM    248  C   ASN A  32     -17.546  -7.963  29.164  1.00  0.87           C  
ATOM    249  CB  ASN A  32     -18.930  -9.957  29.793  1.00  0.87           C  
ATOM    250  O   ASN A  32     -18.176  -6.998  28.729  1.00  0.87           O  
ATOM    251  CG  ASN A  32     -19.710 -11.139  29.250  1.00  0.87           C  
ATOM    252  ND2 ASN A  32     -20.315 -11.911  30.143  1.00  0.87           N  
ATOM    253  OD1 ASN A  32     -19.766 -11.355  28.036  1.00  0.87           O  
ATOM    254  N   LEU A  33     -16.489  -7.837  30.003  1.00  0.91           N  
ATOM    255  CA  LEU A  33     -15.998  -6.533  30.436  1.00  0.91           C  
ATOM    256  C   LEU A  33     -15.487  -5.723  29.248  1.00  0.91           C  
ATOM    257  CB  LEU A  33     -14.885  -6.696  31.474  1.00  0.91           C  
ATOM    258  O   LEU A  33     -15.706  -4.512  29.178  1.00  0.91           O  
ATOM    259  CG  LEU A  33     -15.308  -7.226  32.845  1.00  0.91           C  
ATOM    260  CD1 LEU A  33     -14.091  -7.387  33.749  1.00  0.91           C  
ATOM    261  CD2 LEU A  33     -16.336  -6.297  33.483  1.00  0.91           C  
ATOM    262  N   LEU A  34     -14.841  -6.454  28.354  1.00  0.90           N  
ATOM    263  CA  LEU A  34     -14.314  -5.778  27.174  1.00  0.90           C  
ATOM    264  C   LEU A  34     -15.445  -5.295  26.273  1.00  0.90           C  
ATOM    265  CB  LEU A  34     -13.385  -6.710  26.392  1.00  0.90           C  
ATOM    266  O   LEU A  34     -15.339  -4.237  25.648  1.00  0.90           O  
ATOM    267  CG  LEU A  34     -12.138  -7.200  27.130  1.00  0.90           C  
ATOM    268  CD1 LEU A  34     -11.295  -8.085  26.218  1.00  0.90           C  
ATOM    269  CD2 LEU A  34     -11.320  -6.019  27.641  1.00  0.90           C  
ATOM    270  N   THR A  35     -16.588  -6.051  26.166  1.00  0.90           N  
ATOM    271  CA  THR A  35     -17.766  -5.652  25.403  1.00  0.90           C  
ATOM    272  C   THR A  35     -18.388  -4.389  25.991  1.00  0.90           C  
ATOM    273  CB  THR A  35     -18.816  -6.778  25.369  1.00  0.90           C  
ATOM    274  O   THR A  35     -18.796  -3.490  25.252  1.00  0.90           O  
ATOM    275  CG2 THR A  35     -19.958  -6.435  24.418  1.00  0.90           C  
ATOM    276  OG1 THR A  35     -18.193  -7.992  24.932  1.00  0.90           O  
ATOM    277  N   ILE A  36     -18.426  -4.329  27.306  1.00  0.93           N  
ATOM    278  CA  ILE A  36     -18.973  -3.167  27.997  1.00  0.93           C  
ATOM    279  C   ILE A  36     -18.074  -1.955  27.761  1.00  0.93           C  
ATOM    280  CB  ILE A  36     -19.130  -3.431  29.511  1.00  0.93           C  
ATOM    281  O   ILE A  36     -18.562  -0.858  27.479  1.00  0.93           O  
ATOM    282  CG1 ILE A  36     -20.246  -4.452  29.763  1.00  0.93           C  
ATOM    283  CG2 ILE A  36     -19.404  -2.125  30.262  1.00  0.93           C  
ATOM    284  CD1 ILE A  36     -20.344  -4.918  31.209  1.00  0.93           C  
ATOM    285  N   PHE A  37     -16.751  -2.178  27.913  1.00  0.94           N  
ATOM    286  CA  PHE A  37     -15.807  -1.107  27.617  1.00  0.94           C  
ATOM    287  C   PHE A  37     -16.063  -0.528  26.231  1.00  0.94           C  
ATOM    288  CB  PHE A  37     -14.366  -1.616  27.715  1.00  0.94           C  
ATOM    289  O   PHE A  37     -16.169   0.690  26.071  1.00  0.94           O  
ATOM    290  CG  PHE A  37     -13.358  -0.715  27.054  1.00  0.94           C  
ATOM    291  CD1 PHE A  37     -12.868  -1.009  25.787  1.00  0.94           C  
ATOM    292  CD2 PHE A  37     -12.899   0.426  27.699  1.00  0.94           C  
ATOM    293  CE1 PHE A  37     -11.935  -0.177  25.172  1.00  0.94           C  
ATOM    294  CE2 PHE A  37     -11.967   1.262  27.091  1.00  0.94           C  
ATOM    295  CZ  PHE A  37     -11.486   0.958  25.828  1.00  0.94           C  
ATOM    296  N   GLU A  38     -16.129  -1.422  25.179  1.00  0.91           N  
ATOM    297  CA  GLU A  38     -16.338  -1.002  23.797  1.00  0.91           C  
ATOM    298  C   GLU A  38     -17.657  -0.250  23.642  1.00  0.91           C  
ATOM    299  CB  GLU A  38     -16.307  -2.210  22.857  1.00  0.91           C  
ATOM    300  O   GLU A  38     -17.721   0.765  22.946  1.00  0.91           O  
ATOM    301  CG  GLU A  38     -14.906  -2.617  22.425  1.00  0.91           C  
ATOM    302  CD  GLU A  38     -14.219  -1.574  21.557  1.00  0.91           C  
ATOM    303  OE1 GLU A  38     -12.998  -1.353  21.726  1.00  0.91           O  
ATOM    304  OE2 GLU A  38     -14.907  -0.973  20.702  1.00  0.91           O  
ATOM    305  N   ALA A  39     -18.705  -0.692  24.292  1.00  0.92           N  
ATOM    306  CA  ALA A  39     -20.023  -0.068  24.216  1.00  0.92           C  
ATOM    307  C   ALA A  39     -19.997   1.342  24.799  1.00  0.92           C  
ATOM    308  CB  ALA A  39     -21.059  -0.922  24.942  1.00  0.92           C  
ATOM    309  O   ALA A  39     -20.567   2.270  24.222  1.00  0.92           O  
ATOM    310  N   VAL A  40     -19.349   1.495  25.952  1.00  0.93           N  
ATOM    311  CA  VAL A  40     -19.249   2.806  26.585  1.00  0.93           C  
ATOM    312  C   VAL A  40     -18.422   3.743  25.707  1.00  0.93           C  
ATOM    313  CB  VAL A  40     -18.626   2.709  27.996  1.00  0.93           C  
ATOM    314  O   VAL A  40     -18.765   4.917  25.547  1.00  0.93           O  
ATOM    315  CG1 VAL A  40     -18.381   4.101  28.575  1.00  0.93           C  
ATOM    316  CG2 VAL A  40     -19.526   1.892  28.921  1.00  0.93           C  
ATOM    317  N   TYR A  41     -17.370   3.220  25.148  1.00  0.93           N  
ATOM    318  CA  TYR A  41     -16.500   3.999  24.273  1.00  0.93           C  
ATOM    319  C   TYR A  41     -17.252   4.468  23.033  1.00  0.93           C  
ATOM    320  CB  TYR A  41     -15.276   3.177  23.862  1.00  0.93           C  
ATOM    321  O   TYR A  41     -17.220   5.652  22.690  1.00  0.93           O  
ATOM    322  CG  TYR A  41     -14.334   3.911  22.938  1.00  0.93           C  
ATOM    323  CD1 TYR A  41     -14.480   3.831  21.555  1.00  0.93           C  
ATOM    324  CD2 TYR A  41     -13.296   4.684  23.446  1.00  0.93           C  
ATOM    325  CE1 TYR A  41     -13.614   4.504  20.700  1.00  0.93           C  
ATOM    326  CE2 TYR A  41     -12.423   5.361  22.601  1.00  0.93           C  
ATOM    327  OH  TYR A  41     -11.730   5.934  20.390  1.00  0.93           O  
ATOM    328  CZ  TYR A  41     -12.590   5.266  21.231  1.00  0.93           C  
ATOM    329  N   VAL A  42     -17.989   3.578  22.294  1.00  0.89           N  
ATOM    330  CA  VAL A  42     -18.640   3.829  21.012  1.00  0.89           C  
ATOM    331  C   VAL A  42     -19.853   4.734  21.217  1.00  0.89           C  
ATOM    332  CB  VAL A  42     -19.067   2.513  20.325  1.00  0.89           C  
ATOM    333  O   VAL A  42     -20.087   5.655  20.431  1.00  0.89           O  
ATOM    334  CG1 VAL A  42     -19.976   2.798  19.131  1.00  0.89           C  
ATOM    335  CG2 VAL A  42     -17.838   1.717  19.887  1.00  0.89           C  
ATOM    336  N   HIS A  43     -20.580   4.524  22.344  1.00  0.91           N  
ATOM    337  CA  HIS A  43     -21.839   5.234  22.542  1.00  0.91           C  
ATOM    338  C   HIS A  43     -21.664   6.412  23.494  1.00  0.91           C  
ATOM    339  CB  HIS A  43     -22.912   4.283  23.076  1.00  0.91           C  
ATOM    340  O   HIS A  43     -22.642   7.057  23.878  1.00  0.91           O  
ATOM    341  CG  HIS A  43     -23.303   3.214  22.105  1.00  0.91           C  
ATOM    342  CD2 HIS A  43     -23.039   1.886  22.092  1.00  0.91           C  
ATOM    343  ND1 HIS A  43     -24.058   3.470  20.981  1.00  0.91           N  
ATOM    344  CE1 HIS A  43     -24.243   2.341  20.316  1.00  0.91           C  
ATOM    345  NE2 HIS A  43     -23.635   1.366  20.969  1.00  0.91           N  
ATOM    346  N   LYS A  44     -20.454   6.710  23.821  1.00  0.88           N  
ATOM    347  CA  LYS A  44     -20.008   7.904  24.533  1.00  0.88           C  
ATOM    348  C   LYS A  44     -20.839   8.135  25.792  1.00  0.88           C  
ATOM    349  CB  LYS A  44     -20.083   9.131  23.623  1.00  0.88           C  
ATOM    350  O   LYS A  44     -21.330   9.242  26.023  1.00  0.88           O  
ATOM    351  CG  LYS A  44     -19.155   9.067  22.419  1.00  0.88           C  
ATOM    352  CD  LYS A  44     -19.210  10.350  21.601  1.00  0.88           C  
ATOM    353  CE  LYS A  44     -18.286  10.285  20.392  1.00  0.88           C  
ATOM    354  NZ  LYS A  44     -18.311  11.555  19.607  1.00  0.88           N  
ATOM    355  N   GLY A  45     -21.096   7.088  26.582  1.00  0.89           N  
ATOM    356  CA  GLY A  45     -21.820   7.260  27.832  1.00  0.89           C  
ATOM    357  C   GLY A  45     -22.323   5.953  28.415  1.00  0.89           C  
ATOM    358  O   GLY A  45     -22.606   5.007  27.677  1.00  0.89           O  
ATOM    359  N   ILE A  46     -22.547   5.922  29.689  1.00  0.92           N  
ATOM    360  CA  ILE A  46     -22.971   4.753  30.451  1.00  0.92           C  
ATOM    361  C   ILE A  46     -24.443   4.460  30.171  1.00  0.92           C  
ATOM    362  CB  ILE A  46     -22.742   4.952  31.966  1.00  0.92           C  
ATOM    363  O   ILE A  46     -24.821   3.310  29.938  1.00  0.92           O  
ATOM    364  CG1 ILE A  46     -21.242   5.012  32.276  1.00  0.92           C  
ATOM    365  CG2 ILE A  46     -23.423   3.837  32.766  1.00  0.92           C  
ATOM    366  CD1 ILE A  46     -20.923   5.334  33.729  1.00  0.92           C  
ATOM    367  N   VAL A  47     -25.244   5.411  30.141  1.00  0.92           N  
ATOM    368  CA  VAL A  47     -26.680   5.238  29.948  1.00  0.92           C  
ATOM    369  C   VAL A  47     -26.952   4.710  28.541  1.00  0.92           C  
ATOM    370  CB  VAL A  47     -27.447   6.559  30.179  1.00  0.92           C  
ATOM    371  O   VAL A  47     -27.744   3.782  28.362  1.00  0.92           O  
ATOM    372  CG1 VAL A  47     -28.926   6.392  29.836  1.00  0.92           C  
ATOM    373  CG2 VAL A  47     -27.280   7.028  31.623  1.00  0.92           C  
ATOM    374  N   ASN A  48     -26.281   5.256  27.576  1.00  0.89           N  
ATOM    375  CA  ASN A  48     -26.446   4.814  26.195  1.00  0.89           C  
ATOM    376  C   ASN A  48     -25.969   3.377  26.005  1.00  0.89           C  
ATOM    377  CB  ASN A  48     -25.703   5.751  25.240  1.00  0.89           C  
ATOM    378  O   ASN A  48     -26.603   2.597  25.292  1.00  0.89           O  
ATOM    379  CG  ASN A  48     -26.329   7.131  25.171  1.00  0.89           C  
ATOM    380  ND2 ASN A  48     -25.516   8.136  24.867  1.00  0.89           N  
ATOM    381  OD1 ASN A  48     -27.532   7.291  25.390  1.00  0.89           O  
ATOM    382  N   ALA A  49     -24.930   3.103  26.667  1.00  0.91           N  
ATOM    383  CA  ALA A  49     -24.396   1.745  26.595  1.00  0.91           C  
ATOM    384  C   ALA A  49     -25.358   0.744  27.230  1.00  0.91           C  
ATOM    385  CB  ALA A  49     -23.032   1.673  27.276  1.00  0.91           C  
ATOM    386  O   ALA A  49     -25.528  -0.368  26.726  1.00  0.91           O  
ATOM    387  N   ALA A  50     -25.882   1.112  28.299  1.00  0.93           N  
ATOM    388  CA  ALA A  50     -26.856   0.269  28.988  1.00  0.93           C  
ATOM    389  C   ALA A  50     -28.032  -0.068  28.077  1.00  0.93           C  
ATOM    390  CB  ALA A  50     -27.350   0.956  30.258  1.00  0.93           C  
ATOM    391  O   ALA A  50     -28.503  -1.207  28.056  1.00  0.93           O  
ATOM    392  N   LYS A  51     -28.458   0.869  27.351  1.00  0.91           N  
ATOM    393  CA  LYS A  51     -29.577   0.681  26.432  1.00  0.91           C  
ATOM    394  C   LYS A  51     -29.215  -0.298  25.319  1.00  0.91           C  
ATOM    395  CB  LYS A  51     -30.010   2.020  25.832  1.00  0.91           C  
ATOM    396  O   LYS A  51     -29.993  -1.200  25.002  1.00  0.91           O  
ATOM    397  CG  LYS A  51     -30.733   2.932  26.811  1.00  0.91           C  
ATOM    398  CD  LYS A  51     -31.189   4.222  26.141  1.00  0.91           C  
ATOM    399  CE  LYS A  51     -31.839   5.171  27.139  1.00  0.91           C  
ATOM    400  NZ  LYS A  51     -32.216   6.469  26.503  1.00  0.91           N  
ATOM    401  N   VAL A  52     -28.016  -0.202  24.814  1.00  0.87           N  
ATOM    402  CA  VAL A  52     -27.561  -1.001  23.681  1.00  0.87           C  
ATOM    403  C   VAL A  52     -27.339  -2.446  24.123  1.00  0.87           C  
ATOM    404  CB  VAL A  52     -26.265  -0.427  23.066  1.00  0.87           C  
ATOM    405  O   VAL A  52     -27.664  -3.383  23.390  1.00  0.87           O  
ATOM    406  CG1 VAL A  52     -25.692  -1.385  22.023  1.00  0.87           C  
ATOM    407  CG2 VAL A  52     -26.531   0.944  22.447  1.00  0.87           C  
ATOM    408  N   LEU A  53     -26.949  -2.603  25.321  1.00  0.90           N  
ATOM    409  CA  LEU A  53     -26.588  -3.933  25.800  1.00  0.90           C  
ATOM    410  C   LEU A  53     -27.717  -4.539  26.627  1.00  0.90           C  
ATOM    411  CB  LEU A  53     -25.305  -3.872  26.633  1.00  0.90           C  
ATOM    412  O   LEU A  53     -27.573  -5.636  27.172  1.00  0.90           O  
ATOM    413  CG  LEU A  53     -24.024  -3.507  25.881  1.00  0.90           C  
ATOM    414  CD1 LEU A  53     -22.849  -3.413  26.848  1.00  0.90           C  
ATOM    415  CD2 LEU A  53     -23.739  -4.526  24.782  1.00  0.90           C  
ATOM    416  N   ASN A  54     -28.872  -3.805  26.699  1.00  0.93           N  
ATOM    417  CA  ASN A  54     -29.999  -4.234  27.520  1.00  0.93           C  
ATOM    418  C   ASN A  54     -29.563  -4.551  28.948  1.00  0.93           C  
ATOM    419  CB  ASN A  54     -30.689  -5.448  26.894  1.00  0.93           C  
ATOM    420  O   ASN A  54     -29.949  -5.581  29.505  1.00  0.93           O  
ATOM    421  CG  ASN A  54     -31.442  -5.101  25.625  1.00  0.93           C  
ATOM    422  ND2 ASN A  54     -31.477  -6.035  24.682  1.00  0.93           N  
ATOM    423  OD1 ASN A  54     -31.987  -4.002  25.492  1.00  0.93           O  
ATOM    424  N   LEU A  55     -28.770  -3.725  29.531  1.00  0.94           N  
ATOM    425  CA  LEU A  55     -28.316  -3.787  30.916  1.00  0.94           C  
ATOM    426  C   LEU A  55     -28.671  -2.504  31.662  1.00  0.94           C  
ATOM    427  CB  LEU A  55     -26.805  -4.023  30.975  1.00  0.94           C  
ATOM    428  O   LEU A  55     -29.024  -1.499  31.042  1.00  0.94           O  
ATOM    429  CG  LEU A  55     -26.302  -5.343  30.386  1.00  0.94           C  
ATOM    430  CD1 LEU A  55     -24.777  -5.371  30.374  1.00  0.94           C  
ATOM    431  CD2 LEU A  55     -26.857  -6.525  31.172  1.00  0.94           C  
ATOM    432  N   THR A  56     -28.634  -2.575  33.022  1.00  0.95           N  
ATOM    433  CA  THR A  56     -28.884  -1.391  33.837  1.00  0.95           C  
ATOM    434  C   THR A  56     -27.635  -0.519  33.923  1.00  0.95           C  
ATOM    435  CB  THR A  56     -29.343  -1.776  35.256  1.00  0.95           C  
ATOM    436  O   THR A  56     -26.513  -1.028  33.884  1.00  0.95           O  
ATOM    437  CG2 THR A  56     -30.565  -2.688  35.210  1.00  0.95           C  
ATOM    438  OG1 THR A  56     -28.277  -2.457  35.928  1.00  0.95           O  
ATOM    439  N   PRO A  57     -27.793   0.865  33.883  1.00  0.93           N  
ATOM    440  CA  PRO A  57     -26.647   1.760  34.065  1.00  0.93           C  
ATOM    441  C   PRO A  57     -25.780   1.372  35.261  1.00  0.93           C  
ATOM    442  CB  PRO A  57     -27.298   3.127  34.284  1.00  0.93           C  
ATOM    443  O   PRO A  57     -24.555   1.508  35.210  1.00  0.93           O  
ATOM    444  CG  PRO A  57     -28.604   3.048  33.560  1.00  0.93           C  
ATOM    445  CD  PRO A  57     -29.140   1.652  33.695  1.00  0.93           C  
ATOM    446  N   SER A  58     -26.324   0.845  36.364  1.00  0.95           N  
ATOM    447  CA  SER A  58     -25.584   0.399  37.540  1.00  0.95           C  
ATOM    448  C   SER A  58     -24.683  -0.787  37.210  1.00  0.95           C  
ATOM    449  CB  SER A  58     -26.546   0.021  38.667  1.00  0.95           C  
ATOM    450  O   SER A  58     -23.534  -0.843  37.653  1.00  0.95           O  
ATOM    451  OG  SER A  58     -25.832  -0.381  39.824  1.00  0.95           O  
ATOM    452  N   ALA A  59     -25.230  -1.698  36.400  1.00  0.94           N  
ATOM    453  CA  ALA A  59     -24.452  -2.858  35.971  1.00  0.94           C  
ATOM    454  C   ALA A  59     -23.255  -2.434  35.126  1.00  0.94           C  
ATOM    455  CB  ALA A  59     -25.333  -3.830  35.191  1.00  0.94           C  
ATOM    456  O   ALA A  59     -22.160  -2.983  35.268  1.00  0.94           O  
ATOM    457  N   ILE A  60     -23.499  -1.447  34.263  1.00  0.93           N  
ATOM    458  CA  ILE A  60     -22.431  -0.940  33.408  1.00  0.93           C  
ATOM    459  C   ILE A  60     -21.358  -0.271  34.264  1.00  0.93           C  
ATOM    460  CB  ILE A  60     -22.973   0.052  32.355  1.00  0.93           C  
ATOM    461  O   ILE A  60     -20.164  -0.517  34.079  1.00  0.93           O  
ATOM    462  CG1 ILE A  60     -23.985  -0.644  31.438  1.00  0.93           C  
ATOM    463  CG2 ILE A  60     -21.825   0.658  31.543  1.00  0.93           C  
ATOM    464  CD1 ILE A  60     -23.394  -1.776  30.609  1.00  0.93           C  
ATOM    465  N   SER A  61     -21.746   0.529  35.248  1.00  0.92           N  
ATOM    466  CA  SER A  61     -20.820   1.211  36.146  1.00  0.92           C  
ATOM    467  C   SER A  61     -19.981   0.213  36.936  1.00  0.92           C  
ATOM    468  CB  SER A  61     -21.581   2.124  37.109  1.00  0.92           C  
ATOM    469  O   SER A  61     -18.774   0.404  37.103  1.00  0.92           O  
ATOM    470  OG  SER A  61     -22.133   3.233  36.420  1.00  0.92           O  
ATOM    471  N   GLN A  62     -20.589  -0.854  37.358  1.00  0.93           N  
ATOM    472  CA  GLN A  62     -19.888  -1.892  38.107  1.00  0.93           C  
ATOM    473  C   GLN A  62     -18.846  -2.589  37.237  1.00  0.93           C  
ATOM    474  CB  GLN A  62     -20.879  -2.916  38.662  1.00  0.93           C  
ATOM    475  O   GLN A  62     -17.746  -2.895  37.702  1.00  0.93           O  
ATOM    476  CG  GLN A  62     -21.709  -2.398  39.830  1.00  0.93           C  
ATOM    477  CD  GLN A  62     -22.718  -3.415  40.329  1.00  0.93           C  
ATOM    478  NE2 GLN A  62     -23.475  -3.045  41.356  1.00  0.93           N  
ATOM    479  OE1 GLN A  62     -22.817  -4.525  39.795  1.00  0.93           O  
ATOM    480  N   SER A  63     -19.217  -2.807  36.049  1.00  0.92           N  
ATOM    481  CA  SER A  63     -18.309  -3.434  35.095  1.00  0.92           C  
ATOM    482  C   SER A  63     -17.096  -2.552  34.824  1.00  0.92           C  
ATOM    483  CB  SER A  63     -19.035  -3.734  33.782  1.00  0.92           C  
ATOM    484  O   SER A  63     -15.970  -3.046  34.734  1.00  0.92           O  
ATOM    485  OG  SER A  63     -20.035  -4.720  33.974  1.00  0.92           O  
ATOM    486  N   ILE A  64     -17.341  -1.269  34.723  1.00  0.90           N  
ATOM    487  CA  ILE A  64     -16.252  -0.330  34.480  1.00  0.90           C  
ATOM    488  C   ILE A  64     -15.314  -0.304  35.685  1.00  0.90           C  
ATOM    489  CB  ILE A  64     -16.785   1.090  34.186  1.00  0.90           C  
ATOM    490  O   ILE A  64     -14.093  -0.232  35.527  1.00  0.90           O  
ATOM    491  CG1 ILE A  64     -17.493   1.124  32.826  1.00  0.90           C  
ATOM    492  CG2 ILE A  64     -15.648   2.115  34.236  1.00  0.90           C  
ATOM    493  CD1 ILE A  64     -16.570   0.873  31.641  1.00  0.90           C  
ATOM    494  N   GLN A  65     -15.873  -0.416  36.825  1.00  0.89           N  
ATOM    495  CA  GLN A  65     -15.073  -0.480  38.044  1.00  0.89           C  
ATOM    496  C   GLN A  65     -14.197  -1.729  38.062  1.00  0.89           C  
ATOM    497  CB  GLN A  65     -15.974  -0.452  39.280  1.00  0.89           C  
ATOM    498  O   GLN A  65     -13.040  -1.677  38.485  1.00  0.89           O  
ATOM    499  CG  GLN A  65     -15.218  -0.263  40.588  1.00  0.89           C  
ATOM    500  CD  GLN A  65     -14.426   1.031  40.626  1.00  0.89           C  
ATOM    501  NE2 GLN A  65     -13.294   1.012  41.322  1.00  0.89           N  
ATOM    502  OE1 GLN A  65     -14.827   2.038  40.034  1.00  0.89           O  
ATOM    503  N   LYS A  66     -14.753  -2.772  37.634  1.00  0.90           N  
ATOM    504  CA  LYS A  66     -13.988  -4.012  37.547  1.00  0.90           C  
ATOM    505  C   LYS A  66     -12.819  -3.870  36.577  1.00  0.90           C  
ATOM    506  CB  LYS A  66     -14.890  -5.170  37.116  1.00  0.90           C  
ATOM    507  O   LYS A  66     -11.740  -4.417  36.813  1.00  0.90           O  
ATOM    508  CG  LYS A  66     -15.856  -5.638  38.194  1.00  0.90           C  
ATOM    509  CD  LYS A  66     -16.678  -6.833  37.729  1.00  0.90           C  
ATOM    510  CE  LYS A  66     -17.700  -7.251  38.777  1.00  0.90           C  
ATOM    511  NZ  LYS A  66     -18.553  -8.381  38.299  1.00  0.90           N  
ATOM    512  N   LEU A  67     -13.073  -3.103  35.469  1.00  0.88           N  
ATOM    513  CA  LEU A  67     -12.033  -2.853  34.477  1.00  0.88           C  
ATOM    514  C   LEU A  67     -10.901  -2.023  35.073  1.00  0.88           C  
ATOM    515  CB  LEU A  67     -12.618  -2.137  33.256  1.00  0.88           C  
ATOM    516  O   LEU A  67      -9.740  -2.183  34.689  1.00  0.88           O  
ATOM    517  CG  LEU A  67     -13.309  -3.023  32.218  1.00  0.88           C  
ATOM    518  CD1 LEU A  67     -14.084  -2.166  31.222  1.00  0.88           C  
ATOM    519  CD2 LEU A  67     -12.290  -3.899  31.498  1.00  0.88           C  
ATOM    520  N   ARG A  68     -11.232  -1.222  36.052  1.00  0.84           N  
ATOM    521  CA  ARG A  68     -10.231  -0.382  36.703  1.00  0.84           C  
ATOM    522  C   ARG A  68      -9.253  -1.226  37.513  1.00  0.84           C  
ATOM    523  CB  ARG A  68     -10.903   0.654  37.606  1.00  0.84           C  
ATOM    524  O   ARG A  68      -8.092  -0.848  37.683  1.00  0.84           O  
ATOM    525  CG  ARG A  68     -11.488   1.839  36.855  1.00  0.84           C  
ATOM    526  CD  ARG A  68     -12.041   2.892  37.806  1.00  0.84           C  
ATOM    527  NE  ARG A  68     -12.562   4.049  37.084  1.00  0.84           N  
ATOM    528  NH1 ARG A  68     -13.023   5.285  38.981  1.00  0.84           N  
ATOM    529  NH2 ARG A  68     -13.469   6.152  36.906  1.00  0.84           N  
ATOM    530  CZ  ARG A  68     -13.017   5.159  37.659  1.00  0.84           C  
ATOM    531  N   VAL A  69      -9.760  -2.325  37.964  1.00  0.84           N  
ATOM    532  CA  VAL A  69      -8.907  -3.211  38.749  1.00  0.84           C  
ATOM    533  C   VAL A  69      -7.895  -3.899  37.836  1.00  0.84           C  
ATOM    534  CB  VAL A  69      -9.737  -4.266  39.515  1.00  0.84           C  
ATOM    535  O   VAL A  69      -6.756  -4.147  38.236  1.00  0.84           O  
ATOM    536  CG1 VAL A  69      -8.822  -5.231  40.267  1.00  0.84           C  
ATOM    537  CG2 VAL A  69     -10.707  -3.583  40.479  1.00  0.84           C  
ATOM    538  N   ILE A  70      -8.316  -4.045  36.628  1.00  0.83           N  
ATOM    539  CA  ILE A  70      -7.524  -4.770  35.641  1.00  0.83           C  
ATOM    540  C   ILE A  70      -6.563  -3.809  34.944  1.00  0.83           C  
ATOM    541  CB  ILE A  70      -8.424  -5.476  34.602  1.00  0.83           C  
ATOM    542  O   ILE A  70      -5.403  -4.150  34.700  1.00  0.83           O  
ATOM    543  CG1 ILE A  70      -9.364  -6.467  35.296  1.00  0.83           C  
ATOM    544  CG2 ILE A  70      -7.573  -6.179  33.540  1.00  0.83           C  
ATOM    545  CD1 ILE A  70     -10.459  -7.018  34.393  1.00  0.83           C  
ATOM    546  N   PHE A  71      -7.030  -2.586  34.621  1.00  0.84           N  
ATOM    547  CA  PHE A  71      -6.220  -1.585  33.936  1.00  0.84           C  
ATOM    548  C   PHE A  71      -5.839  -0.455  34.886  1.00  0.84           C  
ATOM    549  CB  PHE A  71      -6.970  -1.022  32.725  1.00  0.84           C  
ATOM    550  O   PHE A  71      -6.705   0.140  35.530  1.00  0.84           O  
ATOM    551  CG  PHE A  71      -7.359  -2.066  31.713  1.00  0.84           C  
ATOM    552  CD1 PHE A  71      -6.395  -2.682  30.925  1.00  0.84           C  
ATOM    553  CD2 PHE A  71      -8.689  -2.430  31.550  1.00  0.84           C  
ATOM    554  CE1 PHE A  71      -6.752  -3.649  29.987  1.00  0.84           C  
ATOM    555  CE2 PHE A  71      -9.053  -3.395  30.615  1.00  0.84           C  
ATOM    556  CZ  PHE A  71      -8.083  -4.002  29.834  1.00  0.84           C  
ATOM    557  N   PRO A  72      -4.629  -0.193  35.157  1.00  0.77           N  
ATOM    558  CA  PRO A  72      -4.154   0.765  36.158  1.00  0.77           C  
ATOM    559  C   PRO A  72      -4.544   2.204  35.830  1.00  0.77           C  
ATOM    560  CB  PRO A  72      -2.634   0.589  36.121  1.00  0.77           C  
ATOM    561  O   PRO A  72      -4.767   3.010  36.737  1.00  0.77           O  
ATOM    562  CG  PRO A  72      -2.355  -0.041  34.795  1.00  0.77           C  
ATOM    563  CD  PRO A  72      -3.570  -0.812  34.368  1.00  0.77           C  
ATOM    564  N   ASP A  73      -4.835   2.514  34.529  1.00  0.85           N  
ATOM    565  CA  ASP A  73      -5.091   3.894  34.128  1.00  0.85           C  
ATOM    566  C   ASP A  73      -6.587   4.151  33.969  1.00  0.85           C  
ATOM    567  CB  ASP A  73      -4.359   4.219  32.824  1.00  0.85           C  
ATOM    568  O   ASP A  73      -7.336   3.258  33.567  1.00  0.85           O  
ATOM    569  CG  ASP A  73      -2.848   4.213  32.975  1.00  0.85           C  
ATOM    570  OD1 ASP A  73      -2.340   4.623  34.040  1.00  0.85           O  
ATOM    571  OD2 ASP A  73      -2.159   3.799  32.017  1.00  0.85           O  
ATOM    572  N   PRO A  74      -6.978   5.410  34.396  1.00  0.87           N  
ATOM    573  CA  PRO A  74      -8.390   5.734  34.179  1.00  0.87           C  
ATOM    574  C   PRO A  74      -8.804   5.617  32.713  1.00  0.87           C  
ATOM    575  CB  PRO A  74      -8.497   7.183  34.662  1.00  0.87           C  
ATOM    576  O   PRO A  74      -8.062   6.041  31.823  1.00  0.87           O  
ATOM    577  CG  PRO A  74      -7.099   7.709  34.605  1.00  0.87           C  
ATOM    578  CD  PRO A  74      -6.149   6.555  34.743  1.00  0.87           C  
ATOM    579  N   LEU A  75      -9.949   5.012  32.435  1.00  0.91           N  
ATOM    580  CA  LEU A  75     -10.384   4.739  31.070  1.00  0.91           C  
ATOM    581  C   LEU A  75     -11.292   5.852  30.557  1.00  0.91           C  
ATOM    582  CB  LEU A  75     -11.113   3.395  30.998  1.00  0.91           C  
ATOM    583  O   LEU A  75     -11.194   6.253  29.395  1.00  0.91           O  
ATOM    584  CG  LEU A  75     -10.291   2.158  31.361  1.00  0.91           C  
ATOM    585  CD1 LEU A  75     -11.174   0.914  31.354  1.00  0.91           C  
ATOM    586  CD2 LEU A  75      -9.120   1.993  30.399  1.00  0.91           C  
ATOM    587  N   PHE A  76     -12.123   6.405  31.468  1.00  0.92           N  
ATOM    588  CA  PHE A  76     -13.086   7.426  31.072  1.00  0.92           C  
ATOM    589  C   PHE A  76     -13.114   8.564  32.085  1.00  0.92           C  
ATOM    590  CB  PHE A  76     -14.484   6.820  30.924  1.00  0.92           C  
ATOM    591  O   PHE A  76     -12.928   8.341  33.283  1.00  0.92           O  
ATOM    592  CG  PHE A  76     -14.560   5.708  29.913  1.00  0.92           C  
ATOM    593  CD1 PHE A  76     -14.634   5.989  28.554  1.00  0.92           C  
ATOM    594  CD2 PHE A  76     -14.557   4.381  30.321  1.00  0.92           C  
ATOM    595  CE1 PHE A  76     -14.704   4.962  27.616  1.00  0.92           C  
ATOM    596  CE2 PHE A  76     -14.626   3.349  29.389  1.00  0.92           C  
ATOM    597  CZ  PHE A  76     -14.701   3.642  28.037  1.00  0.92           C  
ATOM    598  N   ILE A  77     -13.247   9.788  31.615  1.00  0.91           N  
ATOM    599  CA  ILE A  77     -13.381  10.959  32.474  1.00  0.91           C  
ATOM    600  C   ILE A  77     -14.716  11.648  32.202  1.00  0.91           C  
ATOM    601  CB  ILE A  77     -12.214  11.950  32.266  1.00  0.91           C  
ATOM    602  O   ILE A  77     -15.222  11.614  31.078  1.00  0.91           O  
ATOM    603  CG1 ILE A  77     -12.078  12.310  30.782  1.00  0.91           C  
ATOM    604  CG2 ILE A  77     -10.907  11.367  32.810  1.00  0.91           C  
ATOM    605  CD1 ILE A  77     -11.078  13.424  30.505  1.00  0.91           C  
ATOM    606  N   ARG A  78     -15.250  12.196  33.260  1.00  0.87           N  
ATOM    607  CA  ARG A  78     -16.524  12.901  33.156  1.00  0.87           C  
ATOM    608  C   ARG A  78     -16.345  14.256  32.478  1.00  0.87           C  
ATOM    609  CB  ARG A  78     -17.151  13.086  34.539  1.00  0.87           C  
ATOM    610  O   ARG A  78     -15.454  15.025  32.843  1.00  0.87           O  
ATOM    611  CG  ARG A  78     -17.712  11.805  35.137  1.00  0.87           C  
ATOM    612  CD  ARG A  78     -18.544  12.081  36.381  1.00  0.87           C  
ATOM    613  NE  ARG A  78     -19.152  10.860  36.904  1.00  0.87           N  
ATOM    614  NH1 ARG A  78     -20.724  11.951  38.198  1.00  0.87           N  
ATOM    615  NH2 ARG A  78     -20.648   9.660  38.168  1.00  0.87           N  
ATOM    616  CZ  ARG A  78     -20.173  10.827  37.756  1.00  0.87           C  
ATOM    617  N   LYS A  79     -16.939  14.426  31.374  1.00  0.82           N  
ATOM    618  CA  LYS A  79     -17.035  15.721  30.706  1.00  0.82           C  
ATOM    619  C   LYS A  79     -18.489  16.086  30.422  1.00  0.82           C  
ATOM    620  CB  LYS A  79     -16.232  15.714  29.405  1.00  0.82           C  
ATOM    621  O   LYS A  79     -19.157  15.423  29.625  1.00  0.82           O  
ATOM    622  CG  LYS A  79     -15.966  17.100  28.835  1.00  0.82           C  
ATOM    623  CD  LYS A  79     -15.052  17.038  27.618  1.00  0.82           C  
ATOM    624  CE  LYS A  79     -14.781  18.424  27.049  1.00  0.82           C  
ATOM    625  NZ  LYS A  79     -13.843  18.374  25.889  1.00  0.82           N  
ATOM    626  N   GLY A  80     -19.051  17.140  31.137  1.00  0.81           N  
ATOM    627  CA  GLY A  80     -20.447  17.517  30.981  1.00  0.81           C  
ATOM    628  C   GLY A  80     -21.411  16.445  31.451  1.00  0.81           C  
ATOM    629  O   GLY A  80     -21.301  15.953  32.576  1.00  0.81           O  
ATOM    630  N   GLN A  81     -22.452  16.080  30.514  1.00  0.75           N  
ATOM    631  CA  GLN A  81     -23.469  15.093  30.859  1.00  0.75           C  
ATOM    632  C   GLN A  81     -23.052  13.694  30.414  1.00  0.75           C  
ATOM    633  CB  GLN A  81     -24.814  15.464  30.231  1.00  0.75           C  
ATOM    634  O   GLN A  81     -23.798  12.730  30.597  1.00  0.75           O  
ATOM    635  CG  GLN A  81     -25.423  16.742  30.793  1.00  0.75           C  
ATOM    636  CD  GLN A  81     -25.885  16.589  32.230  1.00  0.75           C  
ATOM    637  NE2 GLN A  81     -25.951  17.702  32.953  1.00  0.75           N  
ATOM    638  OE1 GLN A  81     -26.180  15.480  32.687  1.00  0.75           O  
ATOM    639  N   GLY A  82     -21.706  13.470  30.099  1.00  0.83           N  
ATOM    640  CA  GLY A  82     -21.281  12.176  29.590  1.00  0.83           C  
ATOM    641  C   GLY A  82     -19.875  11.799  30.016  1.00  0.83           C  
ATOM    642  O   GLY A  82     -19.364  12.313  31.013  1.00  0.83           O  
ATOM    643  N   VAL A  83     -19.348  10.733  29.328  1.00  0.88           N  
ATOM    644  CA  VAL A  83     -17.991  10.275  29.609  1.00  0.88           C  
ATOM    645  C   VAL A  83     -17.135  10.390  28.350  1.00  0.88           C  
ATOM    646  CB  VAL A  83     -17.980   8.821  30.131  1.00  0.88           C  
ATOM    647  O   VAL A  83     -17.643  10.264  27.233  1.00  0.88           O  
ATOM    648  CG1 VAL A  83     -18.696   8.725  31.477  1.00  0.88           C  
ATOM    649  CG2 VAL A  83     -18.623   7.884  29.111  1.00  0.88           C  
ATOM    650  N   THR A  84     -15.920  10.854  28.545  1.00  0.89           N  
ATOM    651  CA  THR A  84     -14.951  10.928  27.457  1.00  0.89           C  
ATOM    652  C   THR A  84     -13.779   9.984  27.711  1.00  0.89           C  
ATOM    653  CB  THR A  84     -14.425  12.364  27.275  1.00  0.89           C  
ATOM    654  O   THR A  84     -13.289   9.882  28.837  1.00  0.89           O  
ATOM    655  CG2 THR A  84     -13.509  12.465  26.060  1.00  0.89           C  
ATOM    656  OG1 THR A  84     -15.535  13.254  27.097  1.00  0.89           O  
ATOM    657  N   PRO A  85     -13.373   9.346  26.597  1.00  0.92           N  
ATOM    658  CA  PRO A  85     -12.274   8.395  26.778  1.00  0.92           C  
ATOM    659  C   PRO A  85     -10.939   9.082  27.056  1.00  0.92           C  
ATOM    660  CB  PRO A  85     -12.234   7.645  25.444  1.00  0.92           C  
ATOM    661  O   PRO A  85     -10.691  10.183  26.557  1.00  0.92           O  
ATOM    662  CG  PRO A  85     -12.808   8.602  24.450  1.00  0.92           C  
ATOM    663  CD  PRO A  85     -13.809   9.475  25.151  1.00  0.92           C  
ATOM    664  N   THR A  86     -10.122   8.486  27.900  1.00  0.92           N  
ATOM    665  CA  THR A  86      -8.743   8.921  28.092  1.00  0.92           C  
ATOM    666  C   THR A  86      -7.862   8.451  26.938  1.00  0.92           C  
ATOM    667  CB  THR A  86      -8.173   8.399  29.423  1.00  0.92           C  
ATOM    668  O   THR A  86      -8.299   7.660  26.099  1.00  0.92           O  
ATOM    669  CG2 THR A  86      -9.028   8.849  30.603  1.00  0.92           C  
ATOM    670  OG1 THR A  86      -8.138   6.966  29.392  1.00  0.92           O  
ATOM    671  N   ALA A  87      -6.611   8.968  26.909  1.00  0.89           N  
ATOM    672  CA  ALA A  87      -5.651   8.521  25.903  1.00  0.89           C  
ATOM    673  C   ALA A  87      -5.436   7.012  25.982  1.00  0.89           C  
ATOM    674  CB  ALA A  87      -4.323   9.255  26.071  1.00  0.89           C  
ATOM    675  O   ALA A  87      -5.349   6.337  24.954  1.00  0.89           O  
ATOM    676  N   PHE A  88      -5.385   6.549  27.165  1.00  0.90           N  
ATOM    677  CA  PHE A  88      -5.208   5.121  27.402  1.00  0.90           C  
ATOM    678  C   PHE A  88      -6.397   4.332  26.869  1.00  0.90           C  
ATOM    679  CB  PHE A  88      -5.022   4.843  28.897  1.00  0.90           C  
ATOM    680  O   PHE A  88      -6.223   3.297  26.222  1.00  0.90           O  
ATOM    681  CG  PHE A  88      -4.753   3.397  29.216  1.00  0.90           C  
ATOM    682  CD1 PHE A  88      -5.627   2.673  30.018  1.00  0.90           C  
ATOM    683  CD2 PHE A  88      -3.624   2.761  28.715  1.00  0.90           C  
ATOM    684  CE1 PHE A  88      -5.381   1.335  30.315  1.00  0.90           C  
ATOM    685  CE2 PHE A  88      -3.371   1.424  29.008  1.00  0.90           C  
ATOM    686  CZ  PHE A  88      -4.250   0.713  29.808  1.00  0.90           C  
ATOM    687  N   ALA A  89      -7.582   4.775  27.109  1.00  0.90           N  
ATOM    688  CA  ALA A  89      -8.802   4.136  26.621  1.00  0.90           C  
ATOM    689  C   ALA A  89      -8.837   4.113  25.096  1.00  0.90           C  
ATOM    690  CB  ALA A  89     -10.033   4.854  27.168  1.00  0.90           C  
ATOM    691  O   ALA A  89      -9.258   3.123  24.493  1.00  0.90           O  
ATOM    692  N   MET A  90      -8.430   5.217  24.503  1.00  0.88           N  
ATOM    693  CA  MET A  90      -8.387   5.298  23.046  1.00  0.88           C  
ATOM    694  C   MET A  90      -7.443   4.248  22.470  1.00  0.88           C  
ATOM    695  CB  MET A  90      -7.951   6.694  22.597  1.00  0.88           C  
ATOM    696  O   MET A  90      -7.762   3.602  21.471  1.00  0.88           O  
ATOM    697  CG  MET A  90      -9.019   7.760  22.786  1.00  0.88           C  
ATOM    698  SD  MET A  90      -8.524   9.382  22.087  1.00  0.88           S  
ATOM    699  CE  MET A  90      -7.191   9.832  23.233  1.00  0.88           C  
ATOM    700  N   HIS A  91      -6.302   4.164  23.113  1.00  0.86           N  
ATOM    701  CA  HIS A  91      -5.319   3.165  22.710  1.00  0.86           C  
ATOM    702  C   HIS A  91      -5.876   1.753  22.856  1.00  0.86           C  
ATOM    703  CB  HIS A  91      -4.038   3.312  23.534  1.00  0.86           C  
ATOM    704  O   HIS A  91      -5.716   0.922  21.959  1.00  0.86           O  
ATOM    705  CG  HIS A  91      -2.953   2.365  23.129  1.00  0.86           C  
ATOM    706  CD2 HIS A  91      -2.133   2.361  22.052  1.00  0.86           C  
ATOM    707  ND1 HIS A  91      -2.614   1.258  23.877  1.00  0.86           N  
ATOM    708  CE1 HIS A  91      -1.629   0.613  23.276  1.00  0.86           C  
ATOM    709  NE2 HIS A  91      -1.319   1.261  22.166  1.00  0.86           N  
ATOM    710  N   LEU A  92      -6.527   1.460  23.971  1.00  0.88           N  
ATOM    711  CA  LEU A  92      -7.138   0.156  24.207  1.00  0.88           C  
ATOM    712  C   LEU A  92      -8.208  -0.140  23.162  1.00  0.88           C  
ATOM    713  CB  LEU A  92      -7.748   0.097  25.610  1.00  0.88           C  
ATOM    714  O   LEU A  92      -8.304  -1.266  22.668  1.00  0.88           O  
ATOM    715  CG  LEU A  92      -6.765  -0.067  26.771  1.00  0.88           C  
ATOM    716  CD1 LEU A  92      -7.505  -0.016  28.103  1.00  0.88           C  
ATOM    717  CD2 LEU A  92      -5.989  -1.373  26.634  1.00  0.88           C  
ATOM    718  N   HIS A  93      -8.974   0.799  22.870  1.00  0.87           N  
ATOM    719  CA  HIS A  93     -10.048   0.663  21.892  1.00  0.87           C  
ATOM    720  C   HIS A  93      -9.516   0.155  20.557  1.00  0.87           C  
ATOM    721  CB  HIS A  93     -10.767   1.999  21.697  1.00  0.87           C  
ATOM    722  O   HIS A  93     -10.128  -0.713  19.930  1.00  0.87           O  
ATOM    723  CG  HIS A  93     -11.638   2.040  20.481  1.00  0.87           C  
ATOM    724  CD2 HIS A  93     -11.533   2.754  19.336  1.00  0.87           C  
ATOM    725  ND1 HIS A  93     -12.780   1.278  20.359  1.00  0.87           N  
ATOM    726  CE1 HIS A  93     -13.341   1.523  19.186  1.00  0.87           C  
ATOM    727  NE2 HIS A  93     -12.604   2.415  18.547  1.00  0.87           N  
ATOM    728  N   GLU A  94      -8.399   0.670  20.089  1.00  0.79           N  
ATOM    729  CA  GLU A  94      -7.824   0.287  18.803  1.00  0.79           C  
ATOM    730  C   GLU A  94      -7.562  -1.215  18.740  1.00  0.79           C  
ATOM    731  CB  GLU A  94      -6.527   1.059  18.542  1.00  0.79           C  
ATOM    732  O   GLU A  94      -7.852  -1.860  17.730  1.00  0.79           O  
ATOM    733  CG  GLU A  94      -6.742   2.528  18.211  1.00  0.79           C  
ATOM    734  CD  GLU A  94      -5.445   3.288  17.984  1.00  0.79           C  
ATOM    735  OE1 GLU A  94      -5.497   4.501  17.680  1.00  0.79           O  
ATOM    736  OE2 GLU A  94      -4.367   2.664  18.110  1.00  0.79           O  
ATOM    737  N   TYR A  95      -7.210  -1.757  19.817  1.00  0.82           N  
ATOM    738  CA  TYR A  95      -6.809  -3.160  19.834  1.00  0.82           C  
ATOM    739  C   TYR A  95      -7.988  -4.060  20.183  1.00  0.82           C  
ATOM    740  CB  TYR A  95      -5.669  -3.381  20.833  1.00  0.82           C  
ATOM    741  O   TYR A  95      -8.174  -5.115  19.572  1.00  0.82           O  
ATOM    742  CG  TYR A  95      -4.366  -2.741  20.419  1.00  0.82           C  
ATOM    743  CD1 TYR A  95      -3.537  -3.349  19.479  1.00  0.82           C  
ATOM    744  CD2 TYR A  95      -3.962  -1.529  20.967  1.00  0.82           C  
ATOM    745  CE1 TYR A  95      -2.334  -2.764  19.096  1.00  0.82           C  
ATOM    746  CE2 TYR A  95      -2.761  -0.935  20.591  1.00  0.82           C  
ATOM    747  OH  TYR A  95      -0.767  -0.975  19.281  1.00  0.82           O  
ATOM    748  CZ  TYR A  95      -1.956  -1.559  19.656  1.00  0.82           C  
ATOM    749  N   ILE A  96      -8.766  -3.653  21.099  1.00  0.85           N  
ATOM    750  CA  ILE A  96      -9.900  -4.457  21.542  1.00  0.85           C  
ATOM    751  C   ILE A  96     -10.933  -4.552  20.422  1.00  0.85           C  
ATOM    752  CB  ILE A  96     -10.545  -3.870  22.817  1.00  0.85           C  
ATOM    753  O   ILE A  96     -11.483  -5.626  20.166  1.00  0.85           O  
ATOM    754  CG1 ILE A  96      -9.592  -4.011  24.010  1.00  0.85           C  
ATOM    755  CG2 ILE A  96     -11.887  -4.548  23.105  1.00  0.85           C  
ATOM    756  CD1 ILE A  96     -10.098  -3.352  25.287  1.00  0.85           C  
ATOM    757  N   SER A  97     -11.186  -3.442  19.758  1.00  0.80           N  
ATOM    758  CA  SER A  97     -12.152  -3.447  18.663  1.00  0.80           C  
ATOM    759  C   SER A  97     -11.722  -4.397  17.551  1.00  0.80           C  
ATOM    760  CB  SER A  97     -12.330  -2.037  18.099  1.00  0.80           C  
ATOM    761  O   SER A  97     -12.547  -5.124  16.994  1.00  0.80           O  
ATOM    762  OG  SER A  97     -11.124  -1.570  17.520  1.00  0.80           O  
ATOM    763  N   GLN A  98     -10.485  -4.444  17.269  1.00  0.73           N  
ATOM    764  CA  GLN A  98      -9.950  -5.361  16.267  1.00  0.73           C  
ATOM    765  C   GLN A  98     -10.122  -6.813  16.702  1.00  0.73           C  
ATOM    766  CB  GLN A  98      -8.473  -5.064  16.002  1.00  0.73           C  
ATOM    767  O   GLN A  98     -10.494  -7.668  15.896  1.00  0.73           O  
ATOM    768  CG  GLN A  98      -8.234  -3.771  15.234  1.00  0.73           C  
ATOM    769  CD  GLN A  98      -6.762  -3.433  15.096  1.00  0.73           C  
ATOM    770  NE2 GLN A  98      -6.452  -2.143  15.030  1.00  0.73           N  
ATOM    771  OE1 GLN A  98      -5.909  -4.325  15.050  1.00  0.73           O  
ATOM    772  N   GLY A  99      -9.789  -7.071  17.932  1.00  0.80           N  
ATOM    773  CA  GLY A  99      -9.945  -8.411  18.475  1.00  0.80           C  
ATOM    774  C   GLY A  99     -11.380  -8.902  18.450  1.00  0.80           C  
ATOM    775  O   GLY A  99     -11.645 -10.040  18.058  1.00  0.80           O  
ATOM    776  N   LEU A 100     -12.288  -8.071  18.918  1.00  0.80           N  
ATOM    777  CA  LEU A 100     -13.701  -8.433  18.924  1.00  0.80           C  
ATOM    778  C   LEU A 100     -14.197  -8.713  17.510  1.00  0.80           C  
ATOM    779  CB  LEU A 100     -14.537  -7.320  19.560  1.00  0.80           C  
ATOM    780  O   LEU A 100     -14.969  -9.650  17.292  1.00  0.80           O  
ATOM    781  CG  LEU A 100     -14.413  -7.159  21.076  1.00  0.80           C  
ATOM    782  CD1 LEU A 100     -15.246  -5.974  21.553  1.00  0.80           C  
ATOM    783  CD2 LEU A 100     -14.840  -8.440  21.786  1.00  0.80           C  
ATOM    784  N   GLU A 101     -13.710  -7.909  16.559  1.00  0.70           N  
ATOM    785  CA  GLU A 101     -14.063  -8.121  15.158  1.00  0.70           C  
ATOM    786  C   GLU A 101     -13.570  -9.478  14.664  1.00  0.70           C  
ATOM    787  CB  GLU A 101     -13.490  -7.003  14.284  1.00  0.70           C  
ATOM    788  O   GLU A 101     -14.275 -10.170  13.926  1.00  0.70           O  
ATOM    789  CG  GLU A 101     -14.085  -6.951  12.884  1.00  0.70           C  
ATOM    790  CD  GLU A 101     -13.706  -5.694  12.117  1.00  0.70           C  
ATOM    791  OE1 GLU A 101     -14.197  -5.505  10.981  1.00  0.70           O  
ATOM    792  OE2 GLU A 101     -12.912  -4.892  12.656  1.00  0.70           O  
ATOM    793  N   SER A 102     -12.424  -9.773  15.027  1.00  0.70           N  
ATOM    794  CA  SER A 102     -11.847 -11.060  14.653  1.00  0.70           C  
ATOM    795  C   SER A 102     -12.651 -12.217  15.238  1.00  0.70           C  
ATOM    796  CB  SER A 102     -10.394 -11.152  15.119  1.00  0.70           C  
ATOM    797  O   SER A 102     -12.907 -13.210  14.554  1.00  0.70           O  
ATOM    798  OG  SER A 102      -9.589 -10.198  14.447  1.00  0.70           O  
ATOM    799  N   ILE A 103     -13.011 -12.101  16.561  1.00  0.77           N  
ATOM    800  CA  ILE A 103     -13.804 -13.124  17.235  1.00  0.77           C  
ATOM    801  C   ILE A 103     -15.154 -13.273  16.537  1.00  0.77           C  
ATOM    802  CB  ILE A 103     -14.008 -12.787  18.729  1.00  0.77           C  
ATOM    803  O   ILE A 103     -15.603 -14.391  16.272  1.00  0.77           O  
ATOM    804  CG1 ILE A 103     -12.676 -12.879  19.483  1.00  0.77           C  
ATOM    805  CG2 ILE A 103     -15.056 -13.713  19.354  1.00  0.77           C  
ATOM    806  CD1 ILE A 103     -12.735 -12.348  20.909  1.00  0.77           C  
ATOM    807  N   LEU A 104     -15.761 -12.090  16.265  1.00  0.70           N  
ATOM    808  CA  LEU A 104     -17.039 -12.118  15.562  1.00  0.70           C  
ATOM    809  C   LEU A 104     -16.896 -12.788  14.200  1.00  0.70           C  
ATOM    810  CB  LEU A 104     -17.589 -10.700  15.391  1.00  0.70           C  
ATOM    811  O   LEU A 104     -17.770 -13.552  13.784  1.00  0.70           O  
ATOM    812  CG  LEU A 104     -18.194 -10.052  16.638  1.00  0.70           C  
ATOM    813  CD1 LEU A 104     -18.504  -8.582  16.374  1.00  0.70           C  
ATOM    814  CD2 LEU A 104     -19.450 -10.799  17.073  1.00  0.70           C  
ATOM    815  N   GLY A 105     -15.933 -12.378  13.485  1.00  0.64           N  
ATOM    816  CA  GLY A 105     -15.653 -13.008  12.204  1.00  0.64           C  
ATOM    817  C   GLY A 105     -15.511 -14.516  12.300  1.00  0.64           C  
ATOM    818  O   GLY A 105     -16.020 -15.248  11.449  1.00  0.64           O  
ATOM    819  N   ALA A 106     -14.786 -14.991  13.296  1.00  0.67           N  
ATOM    820  CA  ALA A 106     -14.581 -16.421  13.511  1.00  0.67           C  
ATOM    821  C   ALA A 106     -15.896 -17.120  13.844  1.00  0.67           C  
ATOM    822  CB  ALA A 106     -13.563 -16.651  14.626  1.00  0.67           C  
ATOM    823  O   ALA A 106     -16.103 -18.277  13.471  1.00  0.67           O  
ATOM    824  N   LEU A 107     -16.718 -16.507  14.689  1.00  0.69           N  
ATOM    825  CA  LEU A 107     -17.964 -17.121  15.134  1.00  0.69           C  
ATOM    826  C   LEU A 107     -19.004 -17.112  14.018  1.00  0.69           C  
ATOM    827  CB  LEU A 107     -18.512 -16.393  16.364  1.00  0.69           C  
ATOM    828  O   LEU A 107     -20.005 -17.828  14.090  1.00  0.69           O  
ATOM    829  CG  LEU A 107     -17.691 -16.518  17.648  1.00  0.69           C  
ATOM    830  CD1 LEU A 107     -18.278 -15.631  18.741  1.00  0.69           C  
ATOM    831  CD2 LEU A 107     -17.632 -17.971  18.106  1.00  0.69           C  
ATOM    832  N   ASP A 108     -18.810 -16.221  13.023  1.00  0.65           N  
ATOM    833  CA  ASP A 108     -19.749 -16.080  11.914  1.00  0.65           C  
ATOM    834  C   ASP A 108     -19.642 -17.260  10.951  1.00  0.65           C  
ATOM    835  CB  ASP A 108     -19.504 -14.768  11.167  1.00  0.65           C  
ATOM    836  O   ASP A 108     -19.062 -17.136   9.871  1.00  0.65           O  
ATOM    837  CG  ASP A 108     -20.656 -14.380  10.256  1.00  0.65           C  
ATOM    838  OD1 ASP A 108     -21.759 -14.952  10.392  1.00  0.65           O  
ATOM    839  OD2 ASP A 108     -20.457 -13.497   9.394  1.00  0.65           O  
ATOM    840  N   ILE A 109     -19.984 -18.559  11.303  1.00  0.54           N  
ATOM    841  CA  ILE A 109     -19.915 -19.789  10.520  1.00  0.54           C  
ATOM    842  C   ILE A 109     -21.032 -19.801   9.480  1.00  0.54           C  
ATOM    843  CB  ILE A 109     -20.008 -21.039  11.422  1.00  0.54           C  
ATOM    844  O   ILE A 109     -20.826 -20.233   8.343  1.00  0.54           O  
ATOM    845  CG1 ILE A 109     -18.871 -21.043  12.450  1.00  0.54           C  
ATOM    846  CG2 ILE A 109     -19.988 -22.317  10.578  1.00  0.54           C  
ATOM    847  CD1 ILE A 109     -19.031 -22.087  13.547  1.00  0.54           C  
ATOM    848  N   GLU A 110     -22.111 -18.923   9.658  1.00  0.52           N  
ATOM    849  CA  GLU A 110     -23.267 -19.008   8.771  1.00  0.52           C  
ATOM    850  C   GLU A 110     -23.572 -17.657   8.130  1.00  0.52           C  
ATOM    851  CB  GLU A 110     -24.494 -19.516   9.533  1.00  0.52           C  
ATOM    852  O   GLU A 110     -24.530 -17.528   7.366  1.00  0.52           O  
ATOM    853  CG  GLU A 110     -24.420 -20.991   9.903  1.00  0.52           C  
ATOM    854  CD  GLU A 110     -25.634 -21.476  10.679  1.00  0.52           C  
ATOM    855  OE1 GLU A 110     -25.669 -22.665  11.070  1.00  0.52           O  
ATOM    856  OE2 GLU A 110     -26.558 -20.661  10.897  1.00  0.52           O  
ATOM    857  N   GLY A 111     -22.639 -16.608   8.224  1.00  0.52           N  
ATOM    858  CA  GLY A 111     -22.836 -15.353   7.515  1.00  0.52           C  
ATOM    859  C   GLY A 111     -23.996 -14.538   8.054  1.00  0.52           C  
ATOM    860  O   GLY A 111     -24.557 -13.701   7.344  1.00  0.52           O  
ATOM    861  N   SER A 112     -24.474 -14.766   9.303  1.00  0.51           N  
ATOM    862  CA  SER A 112     -25.665 -14.156   9.885  1.00  0.51           C  
ATOM    863  C   SER A 112     -25.336 -12.824  10.549  1.00  0.51           C  
ATOM    864  CB  SER A 112     -26.307 -15.099  10.904  1.00  0.51           C  
ATOM    865  O   SER A 112     -26.238 -12.090  10.961  1.00  0.51           O  
ATOM    866  OG  SER A 112     -25.364 -15.494  11.886  1.00  0.51           O  
ATOM    867  N   TYR A 113     -24.021 -12.409  10.550  1.00  0.51           N  
ATOM    868  CA  TYR A 113     -23.793 -11.083  11.113  1.00  0.51           C  
ATOM    869  C   TYR A 113     -23.854 -10.013  10.029  1.00  0.51           C  
ATOM    870  CB  TYR A 113     -22.438 -11.027  11.826  1.00  0.51           C  
ATOM    871  O   TYR A 113     -23.334 -10.206   8.928  1.00  0.51           O  
ATOM    872  CG  TYR A 113     -22.499 -11.435  13.278  1.00  0.51           C  
ATOM    873  CD1 TYR A 113     -22.959 -10.551  14.251  1.00  0.51           C  
ATOM    874  CD2 TYR A 113     -22.095 -12.704  13.679  1.00  0.51           C  
ATOM    875  CE1 TYR A 113     -23.014 -10.922  15.591  1.00  0.51           C  
ATOM    876  CE2 TYR A 113     -22.147 -13.086  15.015  1.00  0.51           C  
ATOM    877  OH  TYR A 113     -22.661 -12.563  17.287  1.00  0.51           O  
ATOM    878  CZ  TYR A 113     -22.608 -12.190  15.962  1.00  0.51           C  
ATOM    879  N   ASP A 114     -24.904  -9.208   9.988  1.00  0.50           N  
ATOM    880  CA  ASP A 114     -25.267  -7.998   9.256  1.00  0.50           C  
ATOM    881  C   ASP A 114     -24.170  -6.941   9.363  1.00  0.50           C  
ATOM    882  CB  ASP A 114     -26.592  -7.435   9.775  1.00  0.50           C  
ATOM    883  O   ASP A 114     -24.308  -5.839   8.827  1.00  0.50           O  
ATOM    884  CG  ASP A 114     -27.467  -6.866   8.672  1.00  0.50           C  
ATOM    885  OD1 ASP A 114     -27.072  -6.927   7.487  1.00  0.50           O  
ATOM    886  OD2 ASP A 114     -28.560  -6.349   8.990  1.00  0.50           O  
ATOM    887  N   LYS A 115     -22.868  -7.246   9.825  1.00  0.56           N  
ATOM    888  CA  LYS A 115     -21.900  -6.158   9.715  1.00  0.56           C  
ATOM    889  C   LYS A 115     -21.023  -6.326   8.477  1.00  0.56           C  
ATOM    890  CB  LYS A 115     -21.027  -6.087  10.969  1.00  0.56           C  
ATOM    891  O   LYS A 115     -20.802  -7.447   8.014  1.00  0.56           O  
ATOM    892  CG  LYS A 115     -21.653  -5.306  12.115  1.00  0.56           C  
ATOM    893  CD  LYS A 115     -20.641  -5.024  13.218  1.00  0.56           C  
ATOM    894  CE  LYS A 115     -21.273  -4.269  14.379  1.00  0.56           C  
ATOM    895  NZ  LYS A 115     -20.281  -3.977  15.456  1.00  0.56           N  
ATOM    896  N   GLN A 116     -21.039  -5.293   7.583  1.00  0.70           N  
ATOM    897  CA  GLN A 116     -20.149  -4.974   6.473  1.00  0.70           C  
ATOM    898  C   GLN A 116     -18.767  -5.587   6.682  1.00  0.70           C  
ATOM    899  CB  GLN A 116     -20.030  -3.459   6.298  1.00  0.70           C  
ATOM    900  O   GLN A 116     -18.117  -5.334   7.698  1.00  0.70           O  
ATOM    901  CG  GLN A 116     -21.226  -2.825   5.601  1.00  0.70           C  
ATOM    902  CD  GLN A 116     -21.101  -1.318   5.477  1.00  0.70           C  
ATOM    903  NE2 GLN A 116     -22.053  -0.699   4.785  1.00  0.70           N  
ATOM    904  OE1 GLN A 116     -20.159  -0.714   5.999  1.00  0.70           O  
ATOM    905  N   ARG A 117     -18.477  -6.829   6.328  1.00  0.81           N  
ATOM    906  CA  ARG A 117     -17.187  -7.511   6.336  1.00  0.81           C  
ATOM    907  C   ARG A 117     -16.078  -6.590   5.837  1.00  0.81           C  
ATOM    908  CB  ARG A 117     -17.242  -8.777   5.479  1.00  0.81           C  
ATOM    909  O   ARG A 117     -16.237  -5.915   4.818  1.00  0.81           O  
ATOM    910  CG  ARG A 117     -15.952  -9.582   5.485  1.00  0.81           C  
ATOM    911  CD  ARG A 117     -16.142 -10.956   4.858  1.00  0.81           C  
ATOM    912  NE  ARG A 117     -14.927 -11.761   4.947  1.00  0.81           N  
ATOM    913  NH1 ARG A 117     -15.733 -13.495   3.650  1.00  0.81           N  
ATOM    914  NH2 ARG A 117     -13.613 -13.595   4.517  1.00  0.81           N  
ATOM    915  CZ  ARG A 117     -14.760 -12.948   4.371  1.00  0.81           C  
ATOM    916  N   THR A 118     -15.006  -6.475   6.557  1.00  0.85           N  
ATOM    917  CA  THR A 118     -13.837  -5.678   6.201  1.00  0.85           C  
ATOM    918  C   THR A 118     -12.697  -6.573   5.723  1.00  0.85           C  
ATOM    919  CB  THR A 118     -13.360  -4.825   7.391  1.00  0.85           C  
ATOM    920  O   THR A 118     -12.327  -7.532   6.404  1.00  0.85           O  
ATOM    921  CG2 THR A 118     -12.144  -3.986   7.013  1.00  0.85           C  
ATOM    922  OG1 THR A 118     -14.420  -3.953   7.802  1.00  0.85           O  
ATOM    923  N   ILE A 119     -12.248  -6.353   4.552  1.00  0.92           N  
ATOM    924  CA  ILE A 119     -11.077  -7.026   4.000  1.00  0.92           C  
ATOM    925  C   ILE A 119      -9.837  -6.160   4.210  1.00  0.92           C  
ATOM    926  CB  ILE A 119     -11.262  -7.341   2.498  1.00  0.92           C  
ATOM    927  O   ILE A 119      -9.801  -5.003   3.785  1.00  0.92           O  
ATOM    928  CG1 ILE A 119     -12.508  -8.208   2.284  1.00  0.92           C  
ATOM    929  CG2 ILE A 119     -10.014  -8.026   1.933  1.00  0.92           C  
ATOM    930  CD1 ILE A 119     -12.446  -9.563   2.977  1.00  0.92           C  
ATOM    931  N   THR A 120      -8.818  -6.724   4.904  1.00  0.94           N  
ATOM    932  CA  THR A 120      -7.587  -5.982   5.154  1.00  0.94           C  
ATOM    933  C   THR A 120      -6.516  -6.352   4.132  1.00  0.94           C  
ATOM    934  CB  THR A 120      -7.057  -6.244   6.576  1.00  0.94           C  
ATOM    935  O   THR A 120      -6.143  -7.521   4.011  1.00  0.94           O  
ATOM    936  CG2 THR A 120      -8.034  -5.735   7.630  1.00  0.94           C  
ATOM    937  OG1 THR A 120      -6.867  -7.653   6.757  1.00  0.94           O  
ATOM    938  N   ILE A 121      -6.012  -5.349   3.433  1.00  0.98           N  
ATOM    939  CA  ILE A 121      -4.959  -5.505   2.436  1.00  0.98           C  
ATOM    940  C   ILE A 121      -3.756  -4.644   2.816  1.00  0.98           C  
ATOM    941  CB  ILE A 121      -5.459  -5.132   1.022  1.00  0.98           C  
ATOM    942  O   ILE A 121      -3.797  -3.418   2.689  1.00  0.98           O  
ATOM    943  CG1 ILE A 121      -6.763  -5.872   0.704  1.00  0.98           C  
ATOM    944  CG2 ILE A 121      -4.386  -5.437  -0.028  1.00  0.98           C  
ATOM    945  CD1 ILE A 121      -7.479  -5.359  -0.537  1.00  0.98           C  
ATOM    946  N   ALA A 122      -2.700  -5.324   3.249  1.00  0.96           N  
ATOM    947  CA  ALA A 122      -1.502  -4.605   3.674  1.00  0.96           C  
ATOM    948  C   ALA A 122      -0.557  -4.372   2.499  1.00  0.96           C  
ATOM    949  CB  ALA A 122      -0.788  -5.370   4.784  1.00  0.96           C  
ATOM    950  O   ALA A 122      -0.273  -5.294   1.730  1.00  0.96           O  
ATOM    951  N   THR A 123      -0.065  -3.062   2.307  1.00  0.96           N  
ATOM    952  CA  THR A 123       0.909  -2.652   1.302  1.00  0.96           C  
ATOM    953  C   THR A 123       1.857  -1.598   1.865  1.00  0.96           C  
ATOM    954  CB  THR A 123       0.214  -2.101   0.043  1.00  0.96           C  
ATOM    955  O   THR A 123       1.569  -0.983   2.894  1.00  0.96           O  
ATOM    956  CG2 THR A 123      -0.865  -3.058  -0.453  1.00  0.96           C  
ATOM    957  OG1 THR A 123      -0.389  -0.838   0.352  1.00  0.96           O  
ATOM    958  N   THR A 124       3.015  -1.519   1.149  1.00  0.93           N  
ATOM    959  CA  THR A 124       3.768  -0.287   1.355  1.00  0.93           C  
ATOM    960  C   THR A 124       3.073   0.891   0.677  1.00  0.93           C  
ATOM    961  CB  THR A 124       5.206  -0.415   0.820  1.00  0.93           C  
ATOM    962  O   THR A 124       2.265   0.701  -0.234  1.00  0.93           O  
ATOM    963  CG2 THR A 124       5.921  -1.608   1.446  1.00  0.93           C  
ATOM    964  OG1 THR A 124       5.167  -0.587  -0.602  1.00  0.93           O  
ATOM    965  N   PRO A 125       3.382   2.049   1.139  1.00  0.94           N  
ATOM    966  CA  PRO A 125       2.668   3.210   0.605  1.00  0.94           C  
ATOM    967  C   PRO A 125       2.754   3.308  -0.917  1.00  0.94           C  
ATOM    968  CB  PRO A 125       3.374   4.395   1.269  1.00  0.94           C  
ATOM    969  O   PRO A 125       1.746   3.564  -1.581  1.00  0.94           O  
ATOM    970  CG  PRO A 125       3.843   3.870   2.587  1.00  0.94           C  
ATOM    971  CD  PRO A 125       4.292   2.449   2.402  1.00  0.94           C  
ATOM    972  N   SER A 126       3.898   3.095  -1.533  1.00  0.95           N  
ATOM    973  CA  SER A 126       4.069   3.214  -2.977  1.00  0.95           C  
ATOM    974  C   SER A 126       3.324   2.107  -3.715  1.00  0.95           C  
ATOM    975  CB  SER A 126       5.553   3.175  -3.347  1.00  0.95           C  
ATOM    976  O   SER A 126       2.658   2.363  -4.721  1.00  0.95           O  
ATOM    977  OG  SER A 126       6.252   4.245  -2.734  1.00  0.95           O  
ATOM    978  N   VAL A 127       3.353   0.936  -3.150  1.00  0.96           N  
ATOM    979  CA  VAL A 127       2.630  -0.170  -3.769  1.00  0.96           C  
ATOM    980  C   VAL A 127       1.126   0.073  -3.664  1.00  0.96           C  
ATOM    981  CB  VAL A 127       2.998  -1.523  -3.120  1.00  0.96           C  
ATOM    982  O   VAL A 127       0.390  -0.125  -4.634  1.00  0.96           O  
ATOM    983  CG1 VAL A 127       2.088  -2.635  -3.638  1.00  0.96           C  
ATOM    984  CG2 VAL A 127       4.464  -1.860  -3.387  1.00  0.96           C  
ATOM    985  N   GLY A 128       0.733   0.484  -2.496  1.00  0.97           N  
ATOM    986  CA  GLY A 128      -0.673   0.794  -2.293  1.00  0.97           C  
ATOM    987  C   GLY A 128      -1.195   1.850  -3.249  1.00  0.97           C  
ATOM    988  O   GLY A 128      -2.293   1.715  -3.793  1.00  0.97           O  
ATOM    989  N   ALA A 129      -0.426   2.909  -3.408  1.00  0.97           N  
ATOM    990  CA  ALA A 129      -0.823   3.989  -4.307  1.00  0.97           C  
ATOM    991  C   ALA A 129      -1.038   3.471  -5.726  1.00  0.97           C  
ATOM    992  CB  ALA A 129       0.227   5.098  -4.302  1.00  0.97           C  
ATOM    993  O   ALA A 129      -1.885   3.985  -6.460  1.00  0.97           O  
ATOM    994  N   LEU A 130      -0.310   2.471  -6.081  1.00  0.97           N  
ATOM    995  CA  LEU A 130      -0.344   1.914  -7.429  1.00  0.97           C  
ATOM    996  C   LEU A 130      -1.486   0.914  -7.575  1.00  0.97           C  
ATOM    997  CB  LEU A 130       0.988   1.238  -7.764  1.00  0.97           C  
ATOM    998  O   LEU A 130      -2.235   0.959  -8.553  1.00  0.97           O  
ATOM    999  CG  LEU A 130       1.118   0.656  -9.172  1.00  0.97           C  
ATOM   1000  CD1 LEU A 130       1.075   1.771 -10.212  1.00  0.97           C  
ATOM   1001  CD2 LEU A 130       2.404  -0.153  -9.301  1.00  0.97           C  
ATOM   1002  N   VAL A 131      -1.763   0.031  -6.616  1.00  0.98           N  
ATOM   1003  CA  VAL A 131      -2.591  -1.143  -6.870  1.00  0.98           C  
ATOM   1004  C   VAL A 131      -3.962  -0.958  -6.225  1.00  0.98           C  
ATOM   1005  CB  VAL A 131      -1.923  -2.433  -6.342  1.00  0.98           C  
ATOM   1006  O   VAL A 131      -4.954  -1.529  -6.685  1.00  0.98           O  
ATOM   1007  CG1 VAL A 131      -0.602  -2.691  -7.063  1.00  0.98           C  
ATOM   1008  CG2 VAL A 131      -1.704  -2.341  -4.834  1.00  0.98           C  
ATOM   1009  N   LEU A 132      -4.161  -0.181  -5.114  1.00  0.98           N  
ATOM   1010  CA  LEU A 132      -5.386  -0.169  -4.322  1.00  0.98           C  
ATOM   1011  C   LEU A 132      -6.519   0.513  -5.082  1.00  0.98           C  
ATOM   1012  CB  LEU A 132      -5.153   0.542  -2.986  1.00  0.98           C  
ATOM   1013  O   LEU A 132      -7.673   0.086  -4.999  1.00  0.98           O  
ATOM   1014  CG  LEU A 132      -4.370  -0.240  -1.929  1.00  0.98           C  
ATOM   1015  CD1 LEU A 132      -4.236   0.583  -0.653  1.00  0.98           C  
ATOM   1016  CD2 LEU A 132      -5.046  -1.576  -1.642  1.00  0.98           C  
ATOM   1017  N   PRO A 133      -6.234   1.550  -5.883  1.00  0.98           N  
ATOM   1018  CA  PRO A 133      -7.331   2.096  -6.685  1.00  0.98           C  
ATOM   1019  C   PRO A 133      -7.924   1.071  -7.649  1.00  0.98           C  
ATOM   1020  CB  PRO A 133      -6.672   3.246  -7.449  1.00  0.98           C  
ATOM   1021  O   PRO A 133      -9.145   1.002  -7.809  1.00  0.98           O  
ATOM   1022  CG  PRO A 133      -5.572   3.719  -6.553  1.00  0.98           C  
ATOM   1023  CD  PRO A 133      -4.953   2.524  -5.888  1.00  0.98           C  
ATOM   1024  N   VAL A 134      -7.057   0.270  -8.281  1.00  0.98           N  
ATOM   1025  CA  VAL A 134      -7.499  -0.785  -9.186  1.00  0.98           C  
ATOM   1026  C   VAL A 134      -8.262  -1.852  -8.403  1.00  0.98           C  
ATOM   1027  CB  VAL A 134      -6.309  -1.425  -9.937  1.00  0.98           C  
ATOM   1028  O   VAL A 134      -9.344  -2.278  -8.816  1.00  0.98           O  
ATOM   1029  CG1 VAL A 134      -6.785  -2.574 -10.823  1.00  0.98           C  
ATOM   1030  CG2 VAL A 134      -5.576  -0.373 -10.767  1.00  0.98           C  
ATOM   1031  N   ILE A 135      -7.750  -2.211  -7.302  1.00  0.98           N  
ATOM   1032  CA  ILE A 135      -8.342  -3.244  -6.459  1.00  0.98           C  
ATOM   1033  C   ILE A 135      -9.683  -2.757  -5.914  1.00  0.98           C  
ATOM   1034  CB  ILE A 135      -7.401  -3.634  -5.297  1.00  0.98           C  
ATOM   1035  O   ILE A 135     -10.669  -3.499  -5.920  1.00  0.98           O  
ATOM   1036  CG1 ILE A 135      -6.193  -4.414  -5.828  1.00  0.98           C  
ATOM   1037  CG2 ILE A 135      -8.156  -4.445  -4.240  1.00  0.98           C  
ATOM   1038  CD1 ILE A 135      -5.121  -4.683  -4.781  1.00  0.98           C  
ATOM   1039  N   TYR A 136      -9.694  -1.550  -5.452  1.00  0.99           N  
ATOM   1040  CA  TYR A 136     -10.922  -0.986  -4.904  1.00  0.99           C  
ATOM   1041  C   TYR A 136     -12.051  -1.039  -5.925  1.00  0.99           C  
ATOM   1042  CB  TYR A 136     -10.695   0.460  -4.452  1.00  0.99           C  
ATOM   1043  O   TYR A 136     -13.158  -1.486  -5.614  1.00  0.99           O  
ATOM   1044  CG  TYR A 136     -11.934   1.128  -3.907  1.00  0.99           C  
ATOM   1045  CD1 TYR A 136     -12.707   1.965  -4.708  1.00  0.99           C  
ATOM   1046  CD2 TYR A 136     -12.333   0.924  -2.591  1.00  0.99           C  
ATOM   1047  CE1 TYR A 136     -13.849   2.584  -4.209  1.00  0.99           C  
ATOM   1048  CE2 TYR A 136     -13.473   1.538  -2.081  1.00  0.99           C  
ATOM   1049  OH  TYR A 136     -15.352   2.975  -2.398  1.00  0.99           O  
ATOM   1050  CZ  TYR A 136     -14.223   2.364  -2.897  1.00  0.99           C  
ATOM   1051  N   ARG A 137     -11.791  -0.584  -7.112  1.00  0.98           N  
ATOM   1052  CA  ARG A 137     -12.785  -0.583  -8.181  1.00  0.98           C  
ATOM   1053  C   ARG A 137     -13.261  -2.000  -8.486  1.00  0.98           C  
ATOM   1054  CB  ARG A 137     -12.214   0.061  -9.446  1.00  0.98           C  
ATOM   1055  O   ARG A 137     -14.462  -2.238  -8.632  1.00  0.98           O  
ATOM   1056  CG  ARG A 137     -13.222   0.197 -10.576  1.00  0.98           C  
ATOM   1057  CD  ARG A 137     -12.610   0.866 -11.800  1.00  0.98           C  
ATOM   1058  NE  ARG A 137     -13.470   0.735 -12.972  1.00  0.98           N  
ATOM   1059  NH1 ARG A 137     -11.986   1.739 -14.430  1.00  0.98           N  
ATOM   1060  NH2 ARG A 137     -14.012   0.983 -15.190  1.00  0.98           N  
ATOM   1061  CZ  ARG A 137     -13.154   1.153 -14.195  1.00  0.98           C  
ATOM   1062  N   ALA A 138     -12.346  -2.913  -8.558  1.00  0.98           N  
ATOM   1063  CA  ALA A 138     -12.666  -4.301  -8.882  1.00  0.98           C  
ATOM   1064  C   ALA A 138     -13.525  -4.935  -7.792  1.00  0.98           C  
ATOM   1065  CB  ALA A 138     -11.385  -5.108  -9.082  1.00  0.98           C  
ATOM   1066  O   ALA A 138     -14.521  -5.599  -8.086  1.00  0.98           O  
ATOM   1067  N   ILE A 139     -13.166  -4.712  -6.564  1.00  0.97           N  
ATOM   1068  CA  ILE A 139     -13.877  -5.305  -5.436  1.00  0.97           C  
ATOM   1069  C   ILE A 139     -15.268  -4.687  -5.321  1.00  0.97           C  
ATOM   1070  CB  ILE A 139     -13.096  -5.119  -4.116  1.00  0.97           C  
ATOM   1071  O   ILE A 139     -16.255  -5.398  -5.115  1.00  0.97           O  
ATOM   1072  CG1 ILE A 139     -11.859  -6.024  -4.094  1.00  0.97           C  
ATOM   1073  CG2 ILE A 139     -14.000  -5.397  -2.911  1.00  0.97           C  
ATOM   1074  CD1 ILE A 139     -11.000  -5.869  -2.847  1.00  0.97           C  
ATOM   1075  N   LYS A 140     -15.345  -3.387  -5.495  1.00  0.96           N  
ATOM   1076  CA  LYS A 140     -16.627  -2.709  -5.322  1.00  0.96           C  
ATOM   1077  C   LYS A 140     -17.611  -3.108  -6.418  1.00  0.96           C  
ATOM   1078  CB  LYS A 140     -16.436  -1.192  -5.316  1.00  0.96           C  
ATOM   1079  O   LYS A 140     -18.825  -3.099  -6.202  1.00  0.96           O  
ATOM   1080  CG  LYS A 140     -15.847  -0.647  -4.023  1.00  0.96           C  
ATOM   1081  CD  LYS A 140     -16.732  -0.972  -2.826  1.00  0.96           C  
ATOM   1082  CE  LYS A 140     -16.165  -0.392  -1.537  1.00  0.96           C  
ATOM   1083  NZ  LYS A 140     -17.012  -0.735  -0.356  1.00  0.96           N  
ATOM   1084  N   THR A 141     -17.137  -3.481  -7.527  1.00  0.98           N  
ATOM   1085  CA  THR A 141     -17.971  -3.973  -8.618  1.00  0.98           C  
ATOM   1086  C   THR A 141     -18.609  -5.310  -8.251  1.00  0.98           C  
ATOM   1087  CB  THR A 141     -17.158  -4.129  -9.917  1.00  0.98           C  
ATOM   1088  O   THR A 141     -19.789  -5.536  -8.525  1.00  0.98           O  
ATOM   1089  CG2 THR A 141     -18.030  -4.654 -11.053  1.00  0.98           C  
ATOM   1090  OG1 THR A 141     -16.620  -2.855 -10.292  1.00  0.98           O  
ATOM   1091  N   HIS A 142     -17.926  -6.198  -7.549  1.00  0.96           N  
ATOM   1092  CA  HIS A 142     -18.386  -7.556  -7.284  1.00  0.96           C  
ATOM   1093  C   HIS A 142     -18.923  -7.689  -5.863  1.00  0.96           C  
ATOM   1094  CB  HIS A 142     -17.254  -8.560  -7.513  1.00  0.96           C  
ATOM   1095  O   HIS A 142     -19.811  -8.505  -5.604  1.00  0.96           O  
ATOM   1096  CG  HIS A 142     -16.853  -8.695  -8.948  1.00  0.96           C  
ATOM   1097  CD2 HIS A 142     -15.903  -8.056  -9.669  1.00  0.96           C  
ATOM   1098  ND1 HIS A 142     -17.466  -9.577  -9.812  1.00  0.96           N  
ATOM   1099  CE1 HIS A 142     -16.906  -9.474 -11.006  1.00  0.96           C  
ATOM   1100  NE2 HIS A 142     -15.955  -8.558 -10.946  1.00  0.96           N  
ATOM   1101  N   TYR A 143     -18.297  -6.906  -4.937  1.00  0.95           N  
ATOM   1102  CA  TYR A 143     -18.660  -6.950  -3.525  1.00  0.95           C  
ATOM   1103  C   TYR A 143     -18.859  -5.544  -2.970  1.00  0.95           C  
ATOM   1104  CB  TYR A 143     -17.586  -7.684  -2.716  1.00  0.95           C  
ATOM   1105  O   TYR A 143     -18.065  -5.076  -2.150  1.00  0.95           O  
ATOM   1106  CG  TYR A 143     -17.298  -9.078  -3.216  1.00  0.95           C  
ATOM   1107  CD1 TYR A 143     -18.086 -10.157  -2.821  1.00  0.95           C  
ATOM   1108  CD2 TYR A 143     -16.236  -9.321  -4.081  1.00  0.95           C  
ATOM   1109  CE1 TYR A 143     -17.823 -11.445  -3.277  1.00  0.95           C  
ATOM   1110  CE2 TYR A 143     -15.964 -10.604  -4.543  1.00  0.95           C  
ATOM   1111  OH  TYR A 143     -16.496 -12.930  -4.592  1.00  0.95           O  
ATOM   1112  CZ  TYR A 143     -16.761 -11.658  -4.137  1.00  0.95           C  
ATOM   1113  N   PRO A 144     -19.966  -4.847  -3.309  1.00  0.93           N  
ATOM   1114  CA  PRO A 144     -20.166  -3.446  -2.931  1.00  0.93           C  
ATOM   1115  C   PRO A 144     -20.306  -3.257  -1.422  1.00  0.93           C  
ATOM   1116  CB  PRO A 144     -21.463  -3.069  -3.652  1.00  0.93           C  
ATOM   1117  O   PRO A 144     -20.078  -2.157  -0.911  1.00  0.93           O  
ATOM   1118  CG  PRO A 144     -22.127  -4.374  -3.952  1.00  0.93           C  
ATOM   1119  CD  PRO A 144     -21.063  -5.414  -4.156  1.00  0.93           C  
ATOM   1120  N   GLN A 145     -20.547  -4.315  -0.746  1.00  0.89           N  
ATOM   1121  CA  GLN A 145     -20.844  -4.218   0.679  1.00  0.89           C  
ATOM   1122  C   GLN A 145     -19.572  -4.326   1.515  1.00  0.89           C  
ATOM   1123  CB  GLN A 145     -21.839  -5.302   1.096  1.00  0.89           C  
ATOM   1124  O   GLN A 145     -19.570  -3.986   2.700  1.00  0.89           O  
ATOM   1125  CG  GLN A 145     -21.250  -6.706   1.108  1.00  0.89           C  
ATOM   1126  CD  GLN A 145     -21.192  -7.330  -0.273  1.00  0.89           C  
ATOM   1127  NE2 GLN A 145     -21.215  -8.657  -0.326  1.00  0.89           N  
ATOM   1128  OE1 GLN A 145     -21.128  -6.625  -1.285  1.00  0.89           O  
ATOM   1129  N   LEU A 146     -18.476  -4.756   0.901  1.00  0.91           N  
ATOM   1130  CA  LEU A 146     -17.234  -4.989   1.629  1.00  0.91           C  
ATOM   1131  C   LEU A 146     -16.545  -3.671   1.966  1.00  0.91           C  
ATOM   1132  CB  LEU A 146     -16.292  -5.877   0.811  1.00  0.91           C  
ATOM   1133  O   LEU A 146     -16.556  -2.737   1.161  1.00  0.91           O  
ATOM   1134  CG  LEU A 146     -16.726  -7.331   0.619  1.00  0.91           C  
ATOM   1135  CD1 LEU A 146     -15.680  -8.094  -0.186  1.00  0.91           C  
ATOM   1136  CD2 LEU A 146     -16.964  -8.000   1.968  1.00  0.91           C  
ATOM   1137  N   LEU A 147     -15.999  -3.589   3.133  1.00  0.90           N  
ATOM   1138  CA  LEU A 147     -15.103  -2.506   3.525  1.00  0.90           C  
ATOM   1139  C   LEU A 147     -13.645  -2.919   3.354  1.00  0.90           C  
ATOM   1140  CB  LEU A 147     -15.362  -2.094   4.976  1.00  0.90           C  
ATOM   1141  O   LEU A 147     -13.307  -4.096   3.499  1.00  0.90           O  
ATOM   1142  CG  LEU A 147     -16.775  -1.606   5.300  1.00  0.90           C  
ATOM   1143  CD1 LEU A 147     -16.923  -1.367   6.799  1.00  0.90           C  
ATOM   1144  CD2 LEU A 147     -17.095  -0.337   4.517  1.00  0.90           C  
ATOM   1145  N   LEU A 148     -12.877  -1.948   2.986  1.00  0.94           N  
ATOM   1146  CA  LEU A 148     -11.458  -2.226   2.794  1.00  0.94           C  
ATOM   1147  C   LEU A 148     -10.609  -1.419   3.770  1.00  0.94           C  
ATOM   1148  CB  LEU A 148     -11.039  -1.913   1.356  1.00  0.94           C  
ATOM   1149  O   LEU A 148     -10.860  -0.230   3.982  1.00  0.94           O  
ATOM   1150  CG  LEU A 148     -11.814  -2.635   0.252  1.00  0.94           C  
ATOM   1151  CD1 LEU A 148     -11.285  -2.228  -1.120  1.00  0.94           C  
ATOM   1152  CD2 LEU A 148     -11.726  -4.146   0.437  1.00  0.94           C  
ATOM   1153  N   ARG A 149      -9.683  -2.126   4.343  1.00  0.94           N  
ATOM   1154  CA  ARG A 149      -8.719  -1.499   5.241  1.00  0.94           C  
ATOM   1155  C   ARG A 149      -7.290  -1.764   4.782  1.00  0.94           C  
ATOM   1156  CB  ARG A 149      -8.912  -2.003   6.673  1.00  0.94           C  
ATOM   1157  O   ARG A 149      -6.959  -2.881   4.377  1.00  0.94           O  
ATOM   1158  CG  ARG A 149      -8.018  -1.317   7.693  1.00  0.94           C  
ATOM   1159  CD  ARG A 149      -8.280  -1.824   9.105  1.00  0.94           C  
ATOM   1160  NE  ARG A 149      -7.344  -1.249  10.067  1.00  0.94           N  
ATOM   1161  NH1 ARG A 149      -7.799  -2.779  11.737  1.00  0.94           N  
ATOM   1162  NH2 ARG A 149      -6.261  -1.116  12.088  1.00  0.94           N  
ATOM   1163  CZ  ARG A 149      -7.137  -1.716  11.295  1.00  0.94           C  
ATOM   1164  N   ASN A 150      -6.394  -0.676   4.900  1.00  0.96           N  
ATOM   1165  CA  ASN A 150      -5.000  -0.788   4.483  1.00  0.96           C  
ATOM   1166  C   ASN A 150      -4.046  -0.544   5.649  1.00  0.96           C  
ATOM   1167  CB  ASN A 150      -4.702   0.185   3.340  1.00  0.96           C  
ATOM   1168  O   ASN A 150      -3.710   0.602   5.953  1.00  0.96           O  
ATOM   1169  CG  ASN A 150      -3.290   0.046   2.808  1.00  0.96           C  
ATOM   1170  ND2 ASN A 150      -2.919  -1.169   2.421  1.00  0.96           N  
ATOM   1171  OD1 ASN A 150      -2.537   1.021   2.747  1.00  0.96           O  
ATOM   1172  N   PRO A 151      -3.695  -1.635   6.278  1.00  0.93           N  
ATOM   1173  CA  PRO A 151      -2.718  -1.497   7.361  1.00  0.93           C  
ATOM   1174  C   PRO A 151      -1.275  -1.590   6.870  1.00  0.93           C  
ATOM   1175  CB  PRO A 151      -3.055  -2.666   8.291  1.00  0.93           C  
ATOM   1176  O   PRO A 151      -1.028  -2.050   5.753  1.00  0.93           O  
ATOM   1177  CG  PRO A 151      -3.563  -3.740   7.384  1.00  0.93           C  
ATOM   1178  CD  PRO A 151      -4.335  -3.097   6.268  1.00  0.93           C  
ATOM   1179  N   PRO A 152      -0.283  -1.131   7.630  1.00  0.92           N  
ATOM   1180  CA  PRO A 152       1.117  -1.303   7.233  1.00  0.92           C  
ATOM   1181  C   PRO A 152       1.576  -2.757   7.303  1.00  0.92           C  
ATOM   1182  CB  PRO A 152       1.878  -0.441   8.243  1.00  0.92           C  
ATOM   1183  O   PRO A 152       0.935  -3.579   7.964  1.00  0.92           O  
ATOM   1184  CG  PRO A 152       1.039  -0.470   9.479  1.00  0.92           C  
ATOM   1185  CD  PRO A 152      -0.407  -0.506   9.074  1.00  0.92           C  
ATOM   1186  N   ILE A 153       2.731  -2.947   6.632  1.00  0.92           N  
ATOM   1187  CA  ILE A 153       3.384  -4.248   6.736  1.00  0.92           C  
ATOM   1188  C   ILE A 153       4.484  -4.191   7.794  1.00  0.92           C  
ATOM   1189  CB  ILE A 153       3.970  -4.696   5.378  1.00  0.92           C  
ATOM   1190  O   ILE A 153       5.514  -3.543   7.593  1.00  0.92           O  
ATOM   1191  CG1 ILE A 153       2.872  -4.734   4.309  1.00  0.92           C  
ATOM   1192  CG2 ILE A 153       4.654  -6.060   5.509  1.00  0.92           C  
ATOM   1193  CD1 ILE A 153       3.392  -4.950   2.895  1.00  0.92           C  
ATOM   1194  N   SER A 154       4.312  -4.751   8.949  1.00  0.88           N  
ATOM   1195  CA  SER A 154       5.334  -4.755   9.991  1.00  0.88           C  
ATOM   1196  C   SER A 154       6.094  -6.077  10.014  1.00  0.88           C  
ATOM   1197  CB  SER A 154       4.705  -4.495  11.360  1.00  0.88           C  
ATOM   1198  O   SER A 154       7.323  -6.091  10.112  1.00  0.88           O  
ATOM   1199  OG  SER A 154       3.651  -5.409  11.611  1.00  0.88           O  
ATOM   1200  N   ASP A 155       5.382  -7.179   9.976  1.00  0.87           N  
ATOM   1201  CA  ASP A 155       5.849  -8.560   9.903  1.00  0.87           C  
ATOM   1202  C   ASP A 155       4.915  -9.412   9.047  1.00  0.87           C  
ATOM   1203  CB  ASP A 155       5.971  -9.160  11.306  1.00  0.87           C  
ATOM   1204  O   ASP A 155       3.927  -9.953   9.547  1.00  0.87           O  
ATOM   1205  CG  ASP A 155       6.647 -10.520  11.312  1.00  0.87           C  
ATOM   1206  OD1 ASP A 155       6.754 -11.153  10.240  1.00  0.87           O  
ATOM   1207  OD2 ASP A 155       7.074 -10.964  12.400  1.00  0.87           O  
ATOM   1208  N   ALA A 156       5.264  -9.441   7.786  1.00  0.90           N  
ATOM   1209  CA  ALA A 156       4.363 -10.017   6.791  1.00  0.90           C  
ATOM   1210  C   ALA A 156       3.976 -11.445   7.164  1.00  0.90           C  
ATOM   1211  CB  ALA A 156       5.009  -9.988   5.408  1.00  0.90           C  
ATOM   1212  O   ALA A 156       2.793 -11.793   7.169  1.00  0.90           O  
ATOM   1213  N   GLU A 157       4.955 -12.242   7.522  1.00  0.87           N  
ATOM   1214  CA  GLU A 157       4.706 -13.651   7.808  1.00  0.87           C  
ATOM   1215  C   GLU A 157       3.796 -13.816   9.022  1.00  0.87           C  
ATOM   1216  CB  GLU A 157       6.025 -14.395   8.035  1.00  0.87           C  
ATOM   1217  O   GLU A 157       2.838 -14.591   8.986  1.00  0.87           O  
ATOM   1218  CG  GLU A 157       6.829 -14.624   6.763  1.00  0.87           C  
ATOM   1219  CD  GLU A 157       8.084 -15.451   6.988  1.00  0.87           C  
ATOM   1220  OE1 GLU A 157       8.850 -15.668   6.021  1.00  0.87           O  
ATOM   1221  OE2 GLU A 157       8.304 -15.888   8.140  1.00  0.87           O  
ATOM   1222  N   ASN A 158       4.093 -13.110  10.042  1.00  0.84           N  
ATOM   1223  CA  ASN A 158       3.287 -13.172  11.256  1.00  0.84           C  
ATOM   1224  C   ASN A 158       1.886 -12.611  11.029  1.00  0.84           C  
ATOM   1225  CB  ASN A 158       3.979 -12.426  12.399  1.00  0.84           C  
ATOM   1226  O   ASN A 158       0.900 -13.184  11.495  1.00  0.84           O  
ATOM   1227  CG  ASN A 158       5.036 -13.265  13.089  1.00  0.84           C  
ATOM   1228  ND2 ASN A 158       6.000 -12.604  13.718  1.00  0.84           N  
ATOM   1229  OD1 ASN A 158       4.987 -14.498  13.056  1.00  0.84           O  
ATOM   1230  N   GLN A 159       1.841 -11.506  10.282  1.00  0.87           N  
ATOM   1231  CA  GLN A 159       0.545 -10.891  10.016  1.00  0.87           C  
ATOM   1232  C   GLN A 159      -0.376 -11.852   9.270  1.00  0.87           C  
ATOM   1233  CB  GLN A 159       0.716  -9.600   9.215  1.00  0.87           C  
ATOM   1234  O   GLN A 159      -1.568 -11.939   9.572  1.00  0.87           O  
ATOM   1235  CG  GLN A 159       1.245  -8.432  10.037  1.00  0.87           C  
ATOM   1236  CD  GLN A 159       1.442  -7.175   9.212  1.00  0.87           C  
ATOM   1237  NE2 GLN A 159       0.484  -6.257   9.290  1.00  0.87           N  
ATOM   1238  OE1 GLN A 159       2.447  -7.028   8.509  1.00  0.87           O  
ATOM   1239  N   LEU A 160       0.140 -12.581   8.328  1.00  0.91           N  
ATOM   1240  CA  LEU A 160      -0.662 -13.512   7.541  1.00  0.91           C  
ATOM   1241  C   LEU A 160      -0.962 -14.778   8.337  1.00  0.91           C  
ATOM   1242  CB  LEU A 160       0.058 -13.873   6.239  1.00  0.91           C  
ATOM   1243  O   LEU A 160      -2.095 -15.265   8.332  1.00  0.91           O  
ATOM   1244  CG  LEU A 160       0.124 -12.777   5.174  1.00  0.91           C  
ATOM   1245  CD1 LEU A 160       1.063 -13.190   4.046  1.00  0.91           C  
ATOM   1246  CD2 LEU A 160      -1.269 -12.474   4.633  1.00  0.91           C  
ATOM   1247  N   SER A 161       0.028 -15.342   9.039  1.00  0.85           N  
ATOM   1248  CA  SER A 161      -0.132 -16.603   9.756  1.00  0.85           C  
ATOM   1249  C   SER A 161      -1.105 -16.457  10.921  1.00  0.85           C  
ATOM   1250  CB  SER A 161       1.219 -17.104  10.268  1.00  0.85           C  
ATOM   1251  O   SER A 161      -1.822 -17.401  11.260  1.00  0.85           O  
ATOM   1252  OG  SER A 161       1.755 -16.211  11.229  1.00  0.85           O  
ATOM   1253  N   GLN A 162      -1.179 -15.216  11.524  1.00  0.80           N  
ATOM   1254  CA  GLN A 162      -2.062 -14.980  12.661  1.00  0.80           C  
ATOM   1255  C   GLN A 162      -3.361 -14.311  12.219  1.00  0.80           C  
ATOM   1256  CB  GLN A 162      -1.362 -14.122  13.716  1.00  0.80           C  
ATOM   1257  O   GLN A 162      -4.136 -13.837  13.053  1.00  0.80           O  
ATOM   1258  CG  GLN A 162      -0.131 -14.780  14.325  1.00  0.80           C  
ATOM   1259  CD  GLN A 162       0.461 -13.974  15.466  1.00  0.80           C  
ATOM   1260  NE2 GLN A 162       1.020 -14.666  16.453  1.00  0.80           N  
ATOM   1261  OE1 GLN A 162       0.417 -12.740  15.460  1.00  0.80           O  
ATOM   1262  N   PHE A 163      -3.588 -14.118  10.989  1.00  0.82           N  
ATOM   1263  CA  PHE A 163      -4.799 -13.575  10.385  1.00  0.82           C  
ATOM   1264  C   PHE A 163      -5.034 -12.140  10.841  1.00  0.82           C  
ATOM   1265  CB  PHE A 163      -6.012 -14.443  10.736  1.00  0.82           C  
ATOM   1266  O   PHE A 163      -6.179 -11.723  11.032  1.00  0.82           O  
ATOM   1267  CG  PHE A 163      -5.928 -15.847  10.202  1.00  0.82           C  
ATOM   1268  CD1 PHE A 163      -6.199 -16.115   8.866  1.00  0.82           C  
ATOM   1269  CD2 PHE A 163      -5.578 -16.900  11.038  1.00  0.82           C  
ATOM   1270  CE1 PHE A 163      -6.122 -17.415   8.369  1.00  0.82           C  
ATOM   1271  CE2 PHE A 163      -5.499 -18.201  10.548  1.00  0.82           C  
ATOM   1272  CZ  PHE A 163      -5.773 -18.456   9.214  1.00  0.82           C  
ATOM   1273  N   GLN A 164      -3.941 -11.440  11.148  1.00  0.81           N  
ATOM   1274  CA  GLN A 164      -4.029 -10.016  11.456  1.00  0.81           C  
ATOM   1275  C   GLN A 164      -4.334  -9.200  10.203  1.00  0.81           C  
ATOM   1276  CB  GLN A 164      -2.731  -9.525  12.099  1.00  0.81           C  
ATOM   1277  O   GLN A 164      -4.859  -8.088  10.293  1.00  0.81           O  
ATOM   1278  CG  GLN A 164      -2.461 -10.122  13.473  1.00  0.81           C  
ATOM   1279  CD  GLN A 164      -1.121  -9.698  14.044  1.00  0.81           C  
ATOM   1280  NE2 GLN A 164      -0.981  -9.795  15.362  1.00  0.81           N  
ATOM   1281  OE1 GLN A 164      -0.218  -9.288  13.307  1.00  0.81           O  
ATOM   1282  N   THR A 165      -3.892  -9.715   9.092  1.00  0.90           N  
ATOM   1283  CA  THR A 165      -4.236  -9.177   7.781  1.00  0.90           C  
ATOM   1284  C   THR A 165      -4.654 -10.295   6.830  1.00  0.90           C  
ATOM   1285  CB  THR A 165      -3.057  -8.395   7.171  1.00  0.90           C  
ATOM   1286  O   THR A 165      -4.144 -11.414   6.916  1.00  0.90           O  
ATOM   1287  CG2 THR A 165      -2.300  -9.245   6.156  1.00  0.90           C  
ATOM   1288  OG1 THR A 165      -3.557  -7.222   6.517  1.00  0.90           O  
ATOM   1289  N   ASP A 166      -5.589  -9.899   5.938  1.00  0.93           N  
ATOM   1290  CA  ASP A 166      -6.093 -10.915   5.018  1.00  0.93           C  
ATOM   1291  C   ASP A 166      -5.137 -11.116   3.845  1.00  0.93           C  
ATOM   1292  CB  ASP A 166      -7.483 -10.533   4.505  1.00  0.93           C  
ATOM   1293  O   ASP A 166      -4.849 -12.251   3.459  1.00  0.93           O  
ATOM   1294  CG  ASP A 166      -8.532 -10.499   5.603  1.00  0.93           C  
ATOM   1295  OD1 ASP A 166      -8.590 -11.443   6.420  1.00  0.93           O  
ATOM   1296  OD2 ASP A 166      -9.308  -9.521   5.650  1.00  0.93           O  
ATOM   1297  N   LEU A 167      -4.693 -10.012   3.310  1.00  0.97           N  
ATOM   1298  CA  LEU A 167      -3.852 -10.034   2.119  1.00  0.97           C  
ATOM   1299  C   LEU A 167      -2.672  -9.079   2.269  1.00  0.97           C  
ATOM   1300  CB  LEU A 167      -4.669  -9.663   0.878  1.00  0.97           C  
ATOM   1301  O   LEU A 167      -2.785  -8.046   2.933  1.00  0.97           O  
ATOM   1302  CG  LEU A 167      -5.985 -10.418   0.683  1.00  0.97           C  
ATOM   1303  CD1 LEU A 167      -6.790  -9.794  -0.451  1.00  0.97           C  
ATOM   1304  CD2 LEU A 167      -5.719 -11.894   0.408  1.00  0.97           C  
ATOM   1305  N   ILE A 168      -1.586  -9.492   1.721  1.00  0.97           N  
ATOM   1306  CA  ILE A 168      -0.437  -8.604   1.588  1.00  0.97           C  
ATOM   1307  C   ILE A 168       0.001  -8.543   0.126  1.00  0.97           C  
ATOM   1308  CB  ILE A 168       0.738  -9.062   2.481  1.00  0.97           C  
ATOM   1309  O   ILE A 168       0.138  -9.577  -0.531  1.00  0.97           O  
ATOM   1310  CG1 ILE A 168       0.381  -8.893   3.962  1.00  0.97           C  
ATOM   1311  CG2 ILE A 168       2.014  -8.288   2.134  1.00  0.97           C  
ATOM   1312  CD1 ILE A 168       1.458  -9.385   4.919  1.00  0.97           C  
ATOM   1313  N   ILE A 169       0.152  -7.338  -0.388  1.00  0.97           N  
ATOM   1314  CA  ILE A 169       0.662  -7.148  -1.742  1.00  0.97           C  
ATOM   1315  C   ILE A 169       2.004  -6.422  -1.690  1.00  0.97           C  
ATOM   1316  CB  ILE A 169      -0.339  -6.363  -2.618  1.00  0.97           C  
ATOM   1317  O   ILE A 169       2.073  -5.259  -1.287  1.00  0.97           O  
ATOM   1318  CG1 ILE A 169      -1.690  -7.085  -2.664  1.00  0.97           C  
ATOM   1319  CG2 ILE A 169       0.222  -6.160  -4.029  1.00  0.97           C  
ATOM   1320  CD1 ILE A 169      -2.777  -6.319  -3.407  1.00  0.97           C  
ATOM   1321  N   ASP A 170       2.987  -7.112  -2.084  1.00  0.93           N  
ATOM   1322  CA  ASP A 170       4.347  -6.583  -2.068  1.00  0.93           C  
ATOM   1323  C   ASP A 170       5.284  -7.450  -2.906  1.00  0.93           C  
ATOM   1324  CB  ASP A 170       4.866  -6.483  -0.632  1.00  0.93           C  
ATOM   1325  O   ASP A 170       4.843  -8.399  -3.557  1.00  0.93           O  
ATOM   1326  CG  ASP A 170       5.975  -5.457  -0.472  1.00  0.93           C  
ATOM   1327  OD1 ASP A 170       6.480  -4.941  -1.493  1.00  0.93           O  
ATOM   1328  OD2 ASP A 170       6.348  -5.165   0.684  1.00  0.93           O  
ATOM   1329  N   ASN A 171       6.460  -7.045  -3.038  1.00  0.90           N  
ATOM   1330  CA  ASN A 171       7.445  -7.810  -3.796  1.00  0.90           C  
ATOM   1331  C   ASN A 171       8.312  -8.670  -2.882  1.00  0.90           C  
ATOM   1332  CB  ASN A 171       8.321  -6.876  -4.634  1.00  0.90           C  
ATOM   1333  O   ASN A 171       9.442  -9.013  -3.232  1.00  0.90           O  
ATOM   1334  CG  ASN A 171       9.134  -5.919  -3.783  1.00  0.90           C  
ATOM   1335  ND2 ASN A 171       9.781  -4.956  -4.428  1.00  0.90           N  
ATOM   1336  OD1 ASN A 171       9.180  -6.045  -2.557  1.00  0.90           O  
ATOM   1337  N   MET A 172       7.839  -9.063  -1.739  1.00  0.84           N  
ATOM   1338  CA  MET A 172       8.572  -9.859  -0.759  1.00  0.84           C  
ATOM   1339  C   MET A 172       8.495 -11.344  -1.097  1.00  0.84           C  
ATOM   1340  CB  MET A 172       8.026  -9.614   0.649  1.00  0.84           C  
ATOM   1341  O   MET A 172       7.609 -11.771  -1.839  1.00  0.84           O  
ATOM   1342  CG  MET A 172       6.596 -10.091   0.844  1.00  0.84           C  
ATOM   1343  SD  MET A 172       5.946  -9.700   2.514  1.00  0.84           S  
ATOM   1344  CE  MET A 172       4.845  -8.314   2.113  1.00  0.84           C  
ATOM   1345  N   PHE A 173       9.559 -12.095  -0.447  1.00  0.80           N  
ATOM   1346  CA  PHE A 173       9.554 -13.552  -0.488  1.00  0.80           C  
ATOM   1347  C   PHE A 173       9.176 -14.131   0.870  1.00  0.80           C  
ATOM   1348  CB  PHE A 173      10.923 -14.084  -0.922  1.00  0.80           C  
ATOM   1349  O   PHE A 173       9.724 -13.726   1.897  1.00  0.80           O  
ATOM   1350  CG  PHE A 173      11.274 -13.764  -2.350  1.00  0.80           C  
ATOM   1351  CD1 PHE A 173      10.683 -14.460  -3.398  1.00  0.80           C  
ATOM   1352  CD2 PHE A 173      12.194 -12.766  -2.645  1.00  0.80           C  
ATOM   1353  CE1 PHE A 173      11.006 -14.165  -4.721  1.00  0.80           C  
ATOM   1354  CE2 PHE A 173      12.522 -12.467  -3.964  1.00  0.80           C  
ATOM   1355  CZ  PHE A 173      11.927 -13.168  -5.001  1.00  0.80           C  
ATOM   1356  N   CYS A 174       8.096 -14.876   0.841  1.00  0.77           N  
ATOM   1357  CA  CYS A 174       7.734 -15.514   2.102  1.00  0.77           C  
ATOM   1358  C   CYS A 174       8.226 -16.956   2.145  1.00  0.77           C  
ATOM   1359  CB  CYS A 174       6.221 -15.476   2.308  1.00  0.77           C  
ATOM   1360  O   CYS A 174       8.073 -17.697   1.172  1.00  0.77           O  
ATOM   1361  SG  CYS A 174       5.562 -13.812   2.558  1.00  0.77           S  
ATOM   1362  N   THR A 175       8.937 -17.392   3.221  1.00  0.78           N  
ATOM   1363  CA  THR A 175       9.483 -18.739   3.347  1.00  0.78           C  
ATOM   1364  C   THR A 175       8.487 -19.664   4.040  1.00  0.78           C  
ATOM   1365  CB  THR A 175      10.811 -18.732   4.128  1.00  0.78           C  
ATOM   1366  O   THR A 175       8.632 -20.887   3.994  1.00  0.78           O  
ATOM   1367  CG2 THR A 175      11.903 -18.007   3.349  1.00  0.78           C  
ATOM   1368  OG1 THR A 175      10.616 -18.070   5.384  1.00  0.78           O  
ATOM   1369  N   ASN A 176       7.455 -19.069   4.594  1.00  0.80           N  
ATOM   1370  CA  ASN A 176       6.464 -19.847   5.329  1.00  0.80           C  
ATOM   1371  C   ASN A 176       5.602 -20.686   4.390  1.00  0.80           C  
ATOM   1372  CB  ASN A 176       5.583 -18.928   6.179  1.00  0.80           C  
ATOM   1373  O   ASN A 176       5.002 -20.158   3.452  1.00  0.80           O  
ATOM   1374  CG  ASN A 176       4.725 -19.693   7.168  1.00  0.80           C  
ATOM   1375  ND2 ASN A 176       4.490 -19.099   8.332  1.00  0.80           N  
ATOM   1376  OD1 ASN A 176       4.278 -20.808   6.888  1.00  0.80           O  
ATOM   1377  N   ARG A 177       5.380 -21.978   4.708  1.00  0.84           N  
ATOM   1378  CA  ARG A 177       4.715 -22.942   3.837  1.00  0.84           C  
ATOM   1379  C   ARG A 177       3.207 -22.714   3.818  1.00  0.84           C  
ATOM   1380  CB  ARG A 177       5.023 -24.372   4.284  1.00  0.84           C  
ATOM   1381  O   ARG A 177       2.524 -23.126   2.878  1.00  0.84           O  
ATOM   1382  CG  ARG A 177       6.455 -24.807   4.016  1.00  0.84           C  
ATOM   1383  CD  ARG A 177       6.681 -26.266   4.386  1.00  0.84           C  
ATOM   1384  NE  ARG A 177       8.072 -26.664   4.186  1.00  0.84           N  
ATOM   1385  NH1 ARG A 177       7.729 -28.885   4.720  1.00  0.84           N  
ATOM   1386  NH2 ARG A 177       9.822 -28.150   4.141  1.00  0.84           N  
ATOM   1387  CZ  ARG A 177       8.538 -27.899   4.350  1.00  0.84           C  
ATOM   1388  N   THR A 178       2.716 -21.997   4.793  1.00  0.87           N  
ATOM   1389  CA  THR A 178       1.274 -21.784   4.854  1.00  0.87           C  
ATOM   1390  C   THR A 178       0.867 -20.588   3.997  1.00  0.87           C  
ATOM   1391  CB  THR A 178       0.803 -21.564   6.304  1.00  0.87           C  
ATOM   1392  O   THR A 178      -0.322 -20.359   3.767  1.00  0.87           O  
ATOM   1393  CG2 THR A 178       1.075 -22.795   7.163  1.00  0.87           C  
ATOM   1394  OG1 THR A 178       1.499 -20.442   6.861  1.00  0.87           O  
ATOM   1395  N   VAL A 179       1.858 -19.818   3.603  1.00  0.91           N  
ATOM   1396  CA  VAL A 179       1.588 -18.620   2.815  1.00  0.91           C  
ATOM   1397  C   VAL A 179       1.672 -18.950   1.326  1.00  0.91           C  
ATOM   1398  CB  VAL A 179       2.568 -17.478   3.164  1.00  0.91           C  
ATOM   1399  O   VAL A 179       2.644 -19.558   0.873  1.00  0.91           O  
ATOM   1400  CG1 VAL A 179       2.363 -16.287   2.230  1.00  0.91           C  
ATOM   1401  CG2 VAL A 179       2.395 -17.054   4.622  1.00  0.91           C  
ATOM   1402  N   GLN A 180       0.601 -18.628   0.629  1.00  0.93           N  
ATOM   1403  CA  GLN A 180       0.555 -18.746  -0.825  1.00  0.93           C  
ATOM   1404  C   GLN A 180       0.680 -17.380  -1.492  1.00  0.93           C  
ATOM   1405  CB  GLN A 180      -0.738 -19.432  -1.268  1.00  0.93           C  
ATOM   1406  O   GLN A 180       0.373 -16.354  -0.880  1.00  0.93           O  
ATOM   1407  CG  GLN A 180      -0.799 -20.914  -0.924  1.00  0.93           C  
ATOM   1408  CD  GLN A 180      -2.016 -21.603  -1.509  1.00  0.93           C  
ATOM   1409  NE2 GLN A 180      -1.879 -22.888  -1.817  1.00  0.93           N  
ATOM   1410  OE1 GLN A 180      -3.072 -20.986  -1.683  1.00  0.93           O  
ATOM   1411  N   HIS A 181       1.216 -17.450  -2.665  1.00  0.94           N  
ATOM   1412  CA  HIS A 181       1.304 -16.179  -3.375  1.00  0.94           C  
ATOM   1413  C   HIS A 181       1.043 -16.361  -4.866  1.00  0.94           C  
ATOM   1414  CB  HIS A 181       2.675 -15.537  -3.157  1.00  0.94           C  
ATOM   1415  O   HIS A 181       1.216 -17.459  -5.401  1.00  0.94           O  
ATOM   1416  CG  HIS A 181       3.780 -16.211  -3.907  1.00  0.94           C  
ATOM   1417  CD2 HIS A 181       4.373 -15.902  -5.083  1.00  0.94           C  
ATOM   1418  ND1 HIS A 181       4.398 -17.355  -3.451  1.00  0.94           N  
ATOM   1419  CE1 HIS A 181       5.328 -17.721  -4.318  1.00  0.94           C  
ATOM   1420  NE2 HIS A 181       5.333 -16.855  -5.317  1.00  0.94           N  
ATOM   1421  N   HIS A 182       0.619 -15.251  -5.449  1.00  0.95           N  
ATOM   1422  CA  HIS A 182       0.394 -15.141  -6.885  1.00  0.95           C  
ATOM   1423  C   HIS A 182       0.893 -13.802  -7.420  1.00  0.95           C  
ATOM   1424  CB  HIS A 182      -1.090 -15.316  -7.211  1.00  0.95           C  
ATOM   1425  O   HIS A 182       0.571 -12.749  -6.865  1.00  0.95           O  
ATOM   1426  CG  HIS A 182      -1.394 -15.260  -8.674  1.00  0.95           C  
ATOM   1427  CD2 HIS A 182      -1.880 -14.258  -9.444  1.00  0.95           C  
ATOM   1428  ND1 HIS A 182      -1.203 -16.335  -9.515  1.00  0.95           N  
ATOM   1429  CE1 HIS A 182      -1.558 -15.995 -10.742  1.00  0.95           C  
ATOM   1430  NE2 HIS A 182      -1.972 -14.740 -10.726  1.00  0.95           N  
ATOM   1431  N   VAL A 183       1.634 -13.899  -8.532  1.00  0.96           N  
ATOM   1432  CA  VAL A 183       2.173 -12.679  -9.125  1.00  0.96           C  
ATOM   1433  C   VAL A 183       1.049 -11.887  -9.790  1.00  0.96           C  
ATOM   1434  CB  VAL A 183       3.285 -12.991 -10.152  1.00  0.96           C  
ATOM   1435  O   VAL A 183       0.328 -12.415 -10.640  1.00  0.96           O  
ATOM   1436  CG1 VAL A 183       3.727 -11.719 -10.872  1.00  0.96           C  
ATOM   1437  CG2 VAL A 183       4.473 -13.660  -9.463  1.00  0.96           C  
ATOM   1438  N   LEU A 184       0.857 -10.614  -9.412  1.00  0.98           N  
ATOM   1439  CA  LEU A 184      -0.151  -9.743 -10.007  1.00  0.98           C  
ATOM   1440  C   LEU A 184       0.394  -9.053 -11.253  1.00  0.98           C  
ATOM   1441  CB  LEU A 184      -0.620  -8.696  -8.993  1.00  0.98           C  
ATOM   1442  O   LEU A 184      -0.301  -8.954 -12.267  1.00  0.98           O  
ATOM   1443  CG  LEU A 184      -1.385  -9.223  -7.778  1.00  0.98           C  
ATOM   1444  CD1 LEU A 184      -1.783  -8.072  -6.861  1.00  0.98           C  
ATOM   1445  CD2 LEU A 184      -2.614 -10.011  -8.221  1.00  0.98           C  
ATOM   1446  N   PHE A 185       1.653  -8.674 -11.186  1.00  0.97           N  
ATOM   1447  CA  PHE A 185       2.308  -8.074 -12.343  1.00  0.97           C  
ATOM   1448  C   PHE A 185       3.821  -8.065 -12.163  1.00  0.97           C  
ATOM   1449  CB  PHE A 185       1.798  -6.647 -12.571  1.00  0.97           C  
ATOM   1450  O   PHE A 185       4.320  -8.197 -11.043  1.00  0.97           O  
ATOM   1451  CG  PHE A 185       2.019  -5.729 -11.399  1.00  0.97           C  
ATOM   1452  CD1 PHE A 185       1.059  -5.608 -10.402  1.00  0.97           C  
ATOM   1453  CD2 PHE A 185       3.188  -4.986 -11.295  1.00  0.97           C  
ATOM   1454  CE1 PHE A 185       1.261  -4.759  -9.316  1.00  0.97           C  
ATOM   1455  CE2 PHE A 185       3.397  -4.135 -10.213  1.00  0.97           C  
ATOM   1456  CZ  PHE A 185       2.432  -4.023  -9.225  1.00  0.97           C  
ATOM   1457  N   THR A 186       4.508  -7.944 -13.217  1.00  0.96           N  
ATOM   1458  CA  THR A 186       5.960  -7.816 -13.284  1.00  0.96           C  
ATOM   1459  C   THR A 186       6.358  -6.446 -13.827  1.00  0.96           C  
ATOM   1460  CB  THR A 186       6.578  -8.919 -14.164  1.00  0.96           C  
ATOM   1461  O   THR A 186       5.728  -5.934 -14.755  1.00  0.96           O  
ATOM   1462  CG2 THR A 186       8.095  -8.781 -14.234  1.00  0.96           C  
ATOM   1463  OG1 THR A 186       6.251 -10.201 -13.612  1.00  0.96           O  
ATOM   1464  N   ASP A 187       7.395  -5.915 -13.154  1.00  0.96           N  
ATOM   1465  CA  ASP A 187       7.813  -4.576 -13.558  1.00  0.96           C  
ATOM   1466  C   ASP A 187       9.306  -4.539 -13.876  1.00  0.96           C  
ATOM   1467  CB  ASP A 187       7.484  -3.558 -12.463  1.00  0.96           C  
ATOM   1468  O   ASP A 187      10.079  -5.343 -13.350  1.00  0.96           O  
ATOM   1469  CG  ASP A 187       7.258  -2.157 -13.005  1.00  0.96           C  
ATOM   1470  OD1 ASP A 187       7.361  -1.954 -14.234  1.00  0.96           O  
ATOM   1471  OD2 ASP A 187       6.977  -1.248 -12.194  1.00  0.96           O  
ATOM   1472  N   ASN A 188       9.629  -3.615 -14.782  1.00  0.95           N  
ATOM   1473  CA  ASN A 188      11.037  -3.431 -15.119  1.00  0.95           C  
ATOM   1474  C   ASN A 188      11.645  -2.256 -14.359  1.00  0.95           C  
ATOM   1475  CB  ASN A 188      11.207  -3.234 -16.626  1.00  0.95           C  
ATOM   1476  O   ASN A 188      10.945  -1.299 -14.022  1.00  0.95           O  
ATOM   1477  CG  ASN A 188      10.701  -4.415 -17.431  1.00  0.95           C  
ATOM   1478  ND2 ASN A 188      10.192  -4.144 -18.627  1.00  0.95           N  
ATOM   1479  OD1 ASN A 188      10.767  -5.562 -16.981  1.00  0.95           O  
ATOM   1480  N   MET A 189      12.971  -2.408 -14.178  1.00  0.95           N  
ATOM   1481  CA  MET A 189      13.682  -1.366 -13.442  1.00  0.95           C  
ATOM   1482  C   MET A 189      14.119  -0.242 -14.376  1.00  0.95           C  
ATOM   1483  CB  MET A 189      14.899  -1.950 -12.722  1.00  0.95           C  
ATOM   1484  O   MET A 189      14.509  -0.495 -15.518  1.00  0.95           O  
ATOM   1485  CG  MET A 189      14.582  -3.175 -11.880  1.00  0.95           C  
ATOM   1486  SD  MET A 189      13.374  -2.819 -10.545  1.00  0.95           S  
ATOM   1487  CE  MET A 189      14.367  -1.717  -9.500  1.00  0.95           C  
ATOM   1488  N   VAL A 190      14.008   1.024 -13.823  1.00  0.96           N  
ATOM   1489  CA  VAL A 190      14.437   2.174 -14.613  1.00  0.96           C  
ATOM   1490  C   VAL A 190      15.313   3.089 -13.761  1.00  0.96           C  
ATOM   1491  CB  VAL A 190      13.230   2.960 -15.172  1.00  0.96           C  
ATOM   1492  O   VAL A 190      15.188   3.113 -12.535  1.00  0.96           O  
ATOM   1493  CG1 VAL A 190      12.445   2.108 -16.168  1.00  0.96           C  
ATOM   1494  CG2 VAL A 190      12.324   3.427 -14.034  1.00  0.96           C  
ATOM   1495  N   LEU A 191      16.201   3.742 -14.460  1.00  0.95           N  
ATOM   1496  CA  LEU A 191      17.014   4.792 -13.856  1.00  0.95           C  
ATOM   1497  C   LEU A 191      16.350   6.155 -14.019  1.00  0.95           C  
ATOM   1498  CB  LEU A 191      18.412   4.814 -14.481  1.00  0.95           C  
ATOM   1499  O   LEU A 191      16.020   6.560 -15.136  1.00  0.95           O  
ATOM   1500  CG  LEU A 191      19.447   5.706 -13.793  1.00  0.95           C  
ATOM   1501  CD1 LEU A 191      19.695   5.227 -12.367  1.00  0.95           C  
ATOM   1502  CD2 LEU A 191      20.748   5.726 -14.590  1.00  0.95           C  
ATOM   1503  N   ILE A 192      16.195   6.817 -12.875  1.00  0.96           N  
ATOM   1504  CA  ILE A 192      15.452   8.068 -12.974  1.00  0.96           C  
ATOM   1505  C   ILE A 192      16.292   9.213 -12.412  1.00  0.96           C  
ATOM   1506  CB  ILE A 192      14.098   7.983 -12.234  1.00  0.96           C  
ATOM   1507  O   ILE A 192      17.189   8.990 -11.596  1.00  0.96           O  
ATOM   1508  CG1 ILE A 192      14.324   7.761 -10.733  1.00  0.96           C  
ATOM   1509  CG2 ILE A 192      13.228   6.871 -12.827  1.00  0.96           C  
ATOM   1510  CD1 ILE A 192      13.077   7.962  -9.884  1.00  0.96           C  
ATOM   1511  N   CYS A 193      15.939  10.469 -12.829  1.00  0.97           N  
ATOM   1512  CA  CYS A 193      16.544  11.723 -12.395  1.00  0.97           C  
ATOM   1513  C   CYS A 193      15.557  12.877 -12.521  1.00  0.97           C  
ATOM   1514  CB  CYS A 193      17.801  12.023 -13.212  1.00  0.97           C  
ATOM   1515  O   CYS A 193      14.439  12.693 -13.006  1.00  0.97           O  
ATOM   1516  SG  CYS A 193      17.480  12.288 -14.970  1.00  0.97           S  
ATOM   1517  N   ARG A 194      15.934  13.988 -12.010  1.00  0.97           N  
ATOM   1518  CA  ARG A 194      15.068  15.154 -12.152  1.00  0.97           C  
ATOM   1519  C   ARG A 194      15.110  15.698 -13.576  1.00  0.97           C  
ATOM   1520  CB  ARG A 194      15.473  16.248 -11.161  1.00  0.97           C  
ATOM   1521  O   ARG A 194      16.099  15.513 -14.288  1.00  0.97           O  
ATOM   1522  CG  ARG A 194      16.792  16.925 -11.497  1.00  0.97           C  
ATOM   1523  CD  ARG A 194      17.089  18.082 -10.552  1.00  0.97           C  
ATOM   1524  NE  ARG A 194      18.400  18.667 -10.813  1.00  0.97           N  
ATOM   1525  NH1 ARG A 194      17.707  19.929 -12.619  1.00  0.97           N  
ATOM   1526  NH2 ARG A 194      19.894  20.003 -11.936  1.00  0.97           N  
ATOM   1527  CZ  ARG A 194      18.664  19.532 -11.789  1.00  0.97           C  
ATOM   1528  N   GLU A 195      14.101  16.359 -13.949  1.00  0.96           N  
ATOM   1529  CA  GLU A 195      14.094  17.094 -15.210  1.00  0.96           C  
ATOM   1530  C   GLU A 195      15.225  18.117 -15.259  1.00  0.96           C  
ATOM   1531  CB  GLU A 195      12.746  17.789 -15.421  1.00  0.96           C  
ATOM   1532  O   GLU A 195      15.454  18.844 -14.290  1.00  0.96           O  
ATOM   1533  CG  GLU A 195      12.605  18.457 -16.780  1.00  0.96           C  
ATOM   1534  CD  GLU A 195      11.268  19.157 -16.969  1.00  0.96           C  
ATOM   1535  OE1 GLU A 195      11.055  19.783 -18.032  1.00  0.96           O  
ATOM   1536  OE2 GLU A 195      10.427  19.079 -16.045  1.00  0.96           O  
ATOM   1537  N   GLY A 196      15.940  18.158 -16.351  1.00  0.93           N  
ATOM   1538  CA  GLY A 196      17.036  19.099 -16.517  1.00  0.93           C  
ATOM   1539  C   GLY A 196      18.331  18.624 -15.885  1.00  0.93           C  
ATOM   1540  O   GLY A 196      19.269  19.406 -15.718  1.00  0.93           O  
ATOM   1541  N   ASN A 197      18.296  17.408 -15.482  1.00  0.93           N  
ATOM   1542  CA  ASN A 197      19.526  16.841 -14.939  1.00  0.93           C  
ATOM   1543  C   ASN A 197      20.655  16.863 -15.966  1.00  0.93           C  
ATOM   1544  CB  ASN A 197      19.287  15.413 -14.445  1.00  0.93           C  
ATOM   1545  O   ASN A 197      20.459  16.473 -17.119  1.00  0.93           O  
ATOM   1546  CG  ASN A 197      20.451  14.871 -13.639  1.00  0.93           C  
ATOM   1547  ND2 ASN A 197      20.247  14.710 -12.337  1.00  0.93           N  
ATOM   1548  OD1 ASN A 197      21.525  14.599 -14.182  1.00  0.93           O  
ATOM   1549  N   PRO A 198      21.907  17.404 -15.544  1.00  0.90           N  
ATOM   1550  CA  PRO A 198      23.037  17.534 -16.466  1.00  0.90           C  
ATOM   1551  C   PRO A 198      23.403  16.214 -17.141  1.00  0.90           C  
ATOM   1552  CB  PRO A 198      24.175  18.019 -15.564  1.00  0.90           C  
ATOM   1553  O   PRO A 198      23.958  16.212 -18.243  1.00  0.90           O  
ATOM   1554  CG  PRO A 198      23.492  18.687 -14.414  1.00  0.90           C  
ATOM   1555  CD  PRO A 198      22.187  17.987 -14.162  1.00  0.90           C  
ATOM   1556  N   LEU A 199      22.984  15.150 -16.532  1.00  0.88           N  
ATOM   1557  CA  LEU A 199      23.362  13.843 -17.057  1.00  0.88           C  
ATOM   1558  C   LEU A 199      22.497  13.467 -18.256  1.00  0.88           C  
ATOM   1559  CB  LEU A 199      23.241  12.773 -15.970  1.00  0.88           C  
ATOM   1560  O   LEU A 199      22.827  12.539 -18.998  1.00  0.88           O  
ATOM   1561  CG  LEU A 199      24.280  12.825 -14.848  1.00  0.88           C  
ATOM   1562  CD1 LEU A 199      23.941  11.809 -13.763  1.00  0.88           C  
ATOM   1563  CD2 LEU A 199      25.679  12.575 -15.403  1.00  0.88           C  
ATOM   1564  N   LEU A 200      21.435  14.161 -18.440  1.00  0.86           N  
ATOM   1565  CA  LEU A 200      20.540  13.889 -19.560  1.00  0.86           C  
ATOM   1566  C   LEU A 200      21.194  14.274 -20.883  1.00  0.86           C  
ATOM   1567  CB  LEU A 200      19.222  14.649 -19.389  1.00  0.86           C  
ATOM   1568  O   LEU A 200      20.871  13.704 -21.928  1.00  0.86           O  
ATOM   1569  CG  LEU A 200      18.241  14.082 -18.362  1.00  0.86           C  
ATOM   1570  CD1 LEU A 200      17.134  15.090 -18.074  1.00  0.86           C  
ATOM   1571  CD2 LEU A 200      17.656  12.762 -18.852  1.00  0.86           C  
ATOM   1572  N   SER A 201      22.093  15.255 -20.825  1.00  0.83           N  
ATOM   1573  CA  SER A 201      22.762  15.784 -22.010  1.00  0.83           C  
ATOM   1574  C   SER A 201      23.975  14.939 -22.383  1.00  0.83           C  
ATOM   1575  CB  SER A 201      23.191  17.234 -21.781  1.00  0.83           C  
ATOM   1576  O   SER A 201      24.502  15.054 -23.491  1.00  0.83           O  
ATOM   1577  OG  SER A 201      24.014  17.340 -20.632  1.00  0.83           O  
ATOM   1578  N   LEU A 202      24.395  14.070 -21.516  1.00  0.75           N  
ATOM   1579  CA  LEU A 202      25.613  13.293 -21.715  1.00  0.75           C  
ATOM   1580  C   LEU A 202      25.292  11.914 -22.280  1.00  0.75           C  
ATOM   1581  CB  LEU A 202      26.380  13.152 -20.398  1.00  0.75           C  
ATOM   1582  O   LEU A 202      24.742  11.063 -21.578  1.00  0.75           O  
ATOM   1583  CG  LEU A 202      26.919  14.446 -19.785  1.00  0.75           C  
ATOM   1584  CD1 LEU A 202      27.336  14.213 -18.337  1.00  0.75           C  
ATOM   1585  CD2 LEU A 202      28.090  14.978 -20.604  1.00  0.75           C  
ATOM   1586  N   GLU A 203      24.683  11.799 -23.486  1.00  0.65           N  
ATOM   1587  CA  GLU A 203      24.271  10.548 -24.115  1.00  0.65           C  
ATOM   1588  C   GLU A 203      25.432   9.561 -24.192  1.00  0.65           C  
ATOM   1589  CB  GLU A 203      23.707  10.808 -25.514  1.00  0.65           C  
ATOM   1590  O   GLU A 203      26.517   9.906 -24.665  1.00  0.65           O  
ATOM   1591  CG  GLU A 203      22.299  11.383 -25.513  1.00  0.65           C  
ATOM   1592  CD  GLU A 203      21.714  11.542 -26.907  1.00  0.65           C  
ATOM   1593  OE1 GLU A 203      20.535  11.945 -27.029  1.00  0.65           O  
ATOM   1594  OE2 GLU A 203      22.440  11.259 -27.886  1.00  0.65           O  
ATOM   1595  N   ASP A 204      25.747   8.763 -23.124  1.00  0.65           N  
ATOM   1596  CA  ASP A 204      26.587   7.573 -23.221  1.00  0.65           C  
ATOM   1597  C   ASP A 204      27.869   7.737 -22.408  1.00  0.65           C  
ATOM   1598  CB  ASP A 204      26.925   7.273 -24.683  1.00  0.65           C  
ATOM   1599  O   ASP A 204      28.848   7.023 -22.633  1.00  0.65           O  
ATOM   1600  CG  ASP A 204      25.969   6.281 -25.322  1.00  0.65           C  
ATOM   1601  OD1 ASP A 204      25.216   5.602 -24.592  1.00  0.65           O  
ATOM   1602  OD2 ASP A 204      25.971   6.176 -26.568  1.00  0.65           O  
ATOM   1603  N   ASP A 205      27.941   8.810 -21.550  1.00  0.76           N  
ATOM   1604  CA  ASP A 205      29.112   8.889 -20.683  1.00  0.76           C  
ATOM   1605  C   ASP A 205      28.951   7.990 -19.459  1.00  0.76           C  
ATOM   1606  CB  ASP A 205      29.359  10.335 -20.245  1.00  0.76           C  
ATOM   1607  O   ASP A 205      28.460   8.432 -18.418  1.00  0.76           O  
ATOM   1608  CG  ASP A 205      30.704  10.527 -19.567  1.00  0.76           C  
ATOM   1609  OD1 ASP A 205      31.467   9.545 -19.434  1.00  0.76           O  
ATOM   1610  OD2 ASP A 205      31.003  11.670 -19.159  1.00  0.76           O  
ATOM   1611  N   ARG A 206      29.140   6.704 -19.647  1.00  0.75           N  
ATOM   1612  CA  ARG A 206      29.011   5.679 -18.617  1.00  0.75           C  
ATOM   1613  C   ARG A 206      29.836   6.034 -17.384  1.00  0.75           C  
ATOM   1614  CB  ARG A 206      29.440   4.314 -19.159  1.00  0.75           C  
ATOM   1615  O   ARG A 206      29.408   5.791 -16.254  1.00  0.75           O  
ATOM   1616  CG  ARG A 206      29.011   3.143 -18.290  1.00  0.75           C  
ATOM   1617  CD  ARG A 206      29.036   1.830 -19.060  1.00  0.75           C  
ATOM   1618  NE  ARG A 206      28.503   0.728 -18.264  1.00  0.75           N  
ATOM   1619  NH1 ARG A 206      29.077  -0.918 -19.781  1.00  0.75           N  
ATOM   1620  NH2 ARG A 206      28.020  -1.474 -17.824  1.00  0.75           N  
ATOM   1621  CZ  ARG A 206      28.535  -0.552 -18.625  1.00  0.75           C  
ATOM   1622  N   GLU A 207      30.944   6.613 -17.661  1.00  0.80           N  
ATOM   1623  CA  GLU A 207      31.842   6.939 -16.556  1.00  0.80           C  
ATOM   1624  C   GLU A 207      31.209   7.958 -15.614  1.00  0.80           C  
ATOM   1625  CB  GLU A 207      33.176   7.469 -17.086  1.00  0.80           C  
ATOM   1626  O   GLU A 207      31.294   7.818 -14.392  1.00  0.80           O  
ATOM   1627  CG  GLU A 207      34.258   7.586 -16.021  1.00  0.80           C  
ATOM   1628  CD  GLU A 207      35.579   8.108 -16.563  1.00  0.80           C  
ATOM   1629  OE1 GLU A 207      36.522   8.315 -15.766  1.00  0.80           O  
ATOM   1630  OE2 GLU A 207      35.672   8.311 -17.794  1.00  0.80           O  
ATOM   1631  N   THR A 208      30.545   8.906 -16.167  1.00  0.82           N  
ATOM   1632  CA  THR A 208      29.912   9.945 -15.362  1.00  0.82           C  
ATOM   1633  C   THR A 208      28.715   9.383 -14.599  1.00  0.82           C  
ATOM   1634  CB  THR A 208      29.458  11.130 -16.234  1.00  0.82           C  
ATOM   1635  O   THR A 208      28.519   9.696 -13.423  1.00  0.82           O  
ATOM   1636  CG2 THR A 208      28.939  12.278 -15.375  1.00  0.82           C  
ATOM   1637  OG1 THR A 208      30.567  11.594 -17.013  1.00  0.82           O  
ATOM   1638  N   ILE A 209      27.963   8.551 -15.239  1.00  0.84           N  
ATOM   1639  CA  ILE A 209      26.798   7.939 -14.609  1.00  0.84           C  
ATOM   1640  C   ILE A 209      27.245   7.040 -13.459  1.00  0.84           C  
ATOM   1641  CB  ILE A 209      25.964   7.131 -15.628  1.00  0.84           C  
ATOM   1642  O   ILE A 209      26.645   7.055 -12.382  1.00  0.84           O  
ATOM   1643  CG1 ILE A 209      25.308   8.070 -16.647  1.00  0.84           C  
ATOM   1644  CG2 ILE A 209      24.912   6.280 -14.911  1.00  0.84           C  
ATOM   1645  CD1 ILE A 209      24.600   7.351 -17.786  1.00  0.84           C  
ATOM   1646  N   ASP A 210      28.387   6.353 -13.646  1.00  0.82           N  
ATOM   1647  CA  ASP A 210      28.901   5.412 -12.655  1.00  0.82           C  
ATOM   1648  C   ASP A 210      29.356   6.139 -11.392  1.00  0.82           C  
ATOM   1649  CB  ASP A 210      30.058   4.597 -13.238  1.00  0.82           C  
ATOM   1650  O   ASP A 210      29.276   5.591 -10.291  1.00  0.82           O  
ATOM   1651  CG  ASP A 210      29.594   3.496 -14.175  1.00  0.82           C  
ATOM   1652  OD1 ASP A 210      28.385   3.179 -14.192  1.00  0.82           O  
ATOM   1653  OD2 ASP A 210      30.446   2.937 -14.899  1.00  0.82           O  
ATOM   1654  N   ASN A 211      29.723   7.416 -11.532  1.00  0.85           N  
ATOM   1655  CA  ASN A 211      30.249   8.163 -10.394  1.00  0.85           C  
ATOM   1656  C   ASN A 211      29.197   9.099  -9.805  1.00  0.85           C  
ATOM   1657  CB  ASN A 211      31.495   8.952 -10.800  1.00  0.85           C  
ATOM   1658  O   ASN A 211      29.485   9.856  -8.877  1.00  0.85           O  
ATOM   1659  CG  ASN A 211      32.686   8.058 -11.082  1.00  0.85           C  
ATOM   1660  ND2 ASN A 211      33.409   8.355 -12.156  1.00  0.85           N  
ATOM   1661  OD1 ASN A 211      32.954   7.108 -10.343  1.00  0.85           O  
ATOM   1662  N   ALA A 212      27.998   9.035 -10.406  1.00  0.88           N  
ATOM   1663  CA  ALA A 212      26.947   9.935  -9.939  1.00  0.88           C  
ATOM   1664  C   ALA A 212      26.448   9.525  -8.556  1.00  0.88           C  
ATOM   1665  CB  ALA A 212      25.788   9.962 -10.933  1.00  0.88           C  
ATOM   1666  O   ALA A 212      26.563   8.360  -8.168  1.00  0.88           O  
ATOM   1667  N   ALA A 213      25.986  10.585  -7.844  1.00  0.92           N  
ATOM   1668  CA  ALA A 213      25.361  10.324  -6.550  1.00  0.92           C  
ATOM   1669  C   ALA A 213      24.029   9.599  -6.720  1.00  0.92           C  
ATOM   1670  CB  ALA A 213      25.159  11.629  -5.784  1.00  0.92           C  
ATOM   1671  O   ALA A 213      23.202   9.992  -7.545  1.00  0.92           O  
ATOM   1672  N   HIS A 214      23.841   8.464  -5.903  1.00  0.93           N  
ATOM   1673  CA  HIS A 214      22.622   7.669  -5.986  1.00  0.93           C  
ATOM   1674  C   HIS A 214      21.851   7.702  -4.671  1.00  0.93           C  
ATOM   1675  CB  HIS A 214      22.949   6.224  -6.367  1.00  0.93           C  
ATOM   1676  O   HIS A 214      22.436   7.931  -3.610  1.00  0.93           O  
ATOM   1677  CG  HIS A 214      23.296   6.048  -7.811  1.00  0.93           C  
ATOM   1678  CD2 HIS A 214      24.352   6.493  -8.532  1.00  0.93           C  
ATOM   1679  ND1 HIS A 214      22.502   5.339  -8.686  1.00  0.93           N  
ATOM   1680  CE1 HIS A 214      23.057   5.355  -9.887  1.00  0.93           C  
ATOM   1681  NE2 HIS A 214      24.181   6.048  -9.820  1.00  0.93           N  
ATOM   1682  N   VAL A 215      20.583   7.549  -4.869  1.00  0.94           N  
ATOM   1683  CA  VAL A 215      19.709   7.220  -3.748  1.00  0.94           C  
ATOM   1684  C   VAL A 215      19.402   5.725  -3.753  1.00  0.94           C  
ATOM   1685  CB  VAL A 215      18.396   8.034  -3.796  1.00  0.94           C  
ATOM   1686  O   VAL A 215      19.149   5.140  -4.809  1.00  0.94           O  
ATOM   1687  CG1 VAL A 215      17.507   7.695  -2.600  1.00  0.94           C  
ATOM   1688  CG2 VAL A 215      18.697   9.531  -3.834  1.00  0.94           C  
ATOM   1689  N   LEU A 216      19.481   5.126  -2.547  1.00  0.91           N  
ATOM   1690  CA  LEU A 216      19.275   3.685  -2.451  1.00  0.91           C  
ATOM   1691  C   LEU A 216      18.013   3.367  -1.657  1.00  0.91           C  
ATOM   1692  CB  LEU A 216      20.486   3.013  -1.798  1.00  0.91           C  
ATOM   1693  O   LEU A 216      17.799   3.921  -0.576  1.00  0.91           O  
ATOM   1694  CG  LEU A 216      20.380   1.506  -1.563  1.00  0.91           C  
ATOM   1695  CD1 LEU A 216      20.358   0.762  -2.894  1.00  0.91           C  
ATOM   1696  CD2 LEU A 216      21.532   1.018  -0.691  1.00  0.91           C  
ATOM   1697  N   LEU A 217      17.134   2.490  -2.209  1.00  0.90           N  
ATOM   1698  CA  LEU A 217      15.963   1.962  -1.517  1.00  0.90           C  
ATOM   1699  C   LEU A 217      16.347   0.797  -0.612  1.00  0.90           C  
ATOM   1700  CB  LEU A 217      14.901   1.514  -2.524  1.00  0.90           C  
ATOM   1701  O   LEU A 217      16.875  -0.213  -1.083  1.00  0.90           O  
ATOM   1702  CG  LEU A 217      13.632   0.892  -1.940  1.00  0.90           C  
ATOM   1703  CD1 LEU A 217      12.843   1.936  -1.157  1.00  0.90           C  
ATOM   1704  CD2 LEU A 217      12.775   0.286  -3.046  1.00  0.90           C  
ATOM   1705  N   LEU A 218      16.203   0.977   0.742  1.00  0.83           N  
ATOM   1706  CA  LEU A 218      16.455  -0.106   1.687  1.00  0.83           C  
ATOM   1707  C   LEU A 218      15.146  -0.728   2.161  1.00  0.83           C  
ATOM   1708  CB  LEU A 218      17.254   0.406   2.888  1.00  0.83           C  
ATOM   1709  O   LEU A 218      14.521  -0.231   3.100  1.00  0.83           O  
ATOM   1710  CG  LEU A 218      18.768   0.511   2.699  1.00  0.83           C  
ATOM   1711  CD1 LEU A 218      19.179   1.968   2.517  1.00  0.83           C  
ATOM   1712  CD2 LEU A 218      19.500  -0.112   3.883  1.00  0.83           C  
ATOM   1713  N   PRO A 219      14.733  -1.742   1.549  1.00  0.71           N  
ATOM   1714  CA  PRO A 219      13.498  -2.318   2.086  1.00  0.71           C  
ATOM   1715  C   PRO A 219      13.686  -2.926   3.474  1.00  0.71           C  
ATOM   1716  CB  PRO A 219      13.137  -3.396   1.061  1.00  0.71           C  
ATOM   1717  O   PRO A 219      14.811  -3.245   3.865  1.00  0.71           O  
ATOM   1718  CG  PRO A 219      14.393  -3.618   0.281  1.00  0.71           C  
ATOM   1719  CD  PRO A 219      15.324  -2.468   0.540  1.00  0.71           C  
ATOM   1720  N   GLU A 220      12.676  -2.908   4.411  1.00  0.67           N  
ATOM   1721  CA  GLU A 220      12.646  -3.400   5.785  1.00  0.67           C  
ATOM   1722  C   GLU A 220      12.936  -4.897   5.842  1.00  0.67           C  
ATOM   1723  CB  GLU A 220      11.292  -3.101   6.434  1.00  0.67           C  
ATOM   1724  O   GLU A 220      13.638  -5.366   6.740  1.00  0.67           O  
ATOM   1725  CG  GLU A 220      11.186  -1.701   7.020  1.00  0.67           C  
ATOM   1726  CD  GLU A 220       9.944  -1.500   7.874  1.00  0.67           C  
ATOM   1727  OE1 GLU A 220       9.784  -0.408   8.464  1.00  0.67           O  
ATOM   1728  OE2 GLU A 220       9.126  -2.443   7.954  1.00  0.67           O  
ATOM   1729  N   GLU A 221      12.691  -5.703   4.712  1.00  0.62           N  
ATOM   1730  CA  GLU A 221      12.871  -7.152   4.724  1.00  0.62           C  
ATOM   1731  C   GLU A 221      13.877  -7.592   3.664  1.00  0.62           C  
ATOM   1732  CB  GLU A 221      11.532  -7.862   4.506  1.00  0.62           C  
ATOM   1733  O   GLU A 221      13.978  -6.974   2.602  1.00  0.62           O  
ATOM   1734  CG  GLU A 221      10.529  -7.642   5.629  1.00  0.62           C  
ATOM   1735  CD  GLU A 221       9.419  -8.681   5.654  1.00  0.62           C  
ATOM   1736  OE1 GLU A 221       8.587  -8.658   6.589  1.00  0.62           O  
ATOM   1737  OE2 GLU A 221       9.381  -9.525   4.731  1.00  0.62           O  
ATOM   1738  N   GLN A 222      15.006  -8.338   4.050  1.00  0.54           N  
ATOM   1739  CA  GLN A 222      16.165  -8.852   3.329  1.00  0.54           C  
ATOM   1740  C   GLN A 222      15.742  -9.584   2.058  1.00  0.54           C  
ATOM   1741  CB  GLN A 222      16.985  -9.783   4.223  1.00  0.54           C  
ATOM   1742  O   GLN A 222      16.126 -10.735   1.841  1.00  0.54           O  
ATOM   1743  CG  GLN A 222      17.758  -9.062   5.318  1.00  0.54           C  
ATOM   1744  CD  GLN A 222      18.687  -9.983   6.086  1.00  0.54           C  
ATOM   1745  NE2 GLN A 222      18.517 -10.034   7.402  1.00  0.54           N  
ATOM   1746  OE1 GLN A 222      19.550 -10.645   5.500  1.00  0.54           O  
ATOM   1747  N   ASN A 223      14.843  -8.965   1.136  1.00  0.59           N  
ATOM   1748  CA  ASN A 223      14.365  -9.704  -0.028  1.00  0.59           C  
ATOM   1749  C   ASN A 223      15.065  -9.252  -1.306  1.00  0.59           C  
ATOM   1750  CB  ASN A 223      12.849  -9.555  -0.172  1.00  0.59           C  
ATOM   1751  O   ASN A 223      14.853  -9.830  -2.373  1.00  0.59           O  
ATOM   1752  CG  ASN A 223      12.084 -10.304   0.901  1.00  0.59           C  
ATOM   1753  ND2 ASN A 223      10.864  -9.859   1.180  1.00  0.59           N  
ATOM   1754  OD1 ASN A 223      12.585 -11.274   1.476  1.00  0.59           O  
ATOM   1755  N   PHE A 224      16.161  -8.474  -1.239  1.00  0.59           N  
ATOM   1756  CA  PHE A 224      16.673  -8.035  -2.532  1.00  0.59           C  
ATOM   1757  C   PHE A 224      18.140  -8.416  -2.692  1.00  0.59           C  
ATOM   1758  CB  PHE A 224      16.504  -6.520  -2.692  1.00  0.59           C  
ATOM   1759  O   PHE A 224      18.893  -7.730  -3.386  1.00  0.59           O  
ATOM   1760  CG  PHE A 224      15.069  -6.077  -2.793  1.00  0.59           C  
ATOM   1761  CD1 PHE A 224      14.365  -6.221  -3.982  1.00  0.59           C  
ATOM   1762  CD2 PHE A 224      14.424  -5.517  -1.698  1.00  0.59           C  
ATOM   1763  CE1 PHE A 224      13.037  -5.812  -4.079  1.00  0.59           C  
ATOM   1764  CE2 PHE A 224      13.097  -5.106  -1.787  1.00  0.59           C  
ATOM   1765  CZ  PHE A 224      12.406  -5.253  -2.979  1.00  0.59           C  
ATOM   1766  N   SER A 225      18.478  -9.600  -2.170  1.00  0.65           N  
ATOM   1767  CA  SER A 225      19.925  -9.782  -2.227  1.00  0.65           C  
ATOM   1768  C   SER A 225      20.402  -9.974  -3.663  1.00  0.65           C  
ATOM   1769  CB  SER A 225      20.349 -10.980  -1.377  1.00  0.65           C  
ATOM   1770  O   SER A 225      21.444  -9.443  -4.053  1.00  0.65           O  
ATOM   1771  OG  SER A 225      19.843 -12.187  -1.921  1.00  0.65           O  
ATOM   1772  N   GLY A 226      19.433 -10.464  -4.595  1.00  0.80           N  
ATOM   1773  CA  GLY A 226      19.877 -10.707  -5.959  1.00  0.80           C  
ATOM   1774  C   GLY A 226      19.885  -9.454  -6.815  1.00  0.80           C  
ATOM   1775  O   GLY A 226      20.856  -9.189  -7.527  1.00  0.80           O  
ATOM   1776  N   LEU A 227      18.731  -8.737  -6.869  1.00  0.85           N  
ATOM   1777  CA  LEU A 227      18.636  -7.494  -7.627  1.00  0.85           C  
ATOM   1778  C   LEU A 227      19.664  -6.479  -7.137  1.00  0.85           C  
ATOM   1779  CB  LEU A 227      17.228  -6.905  -7.517  1.00  0.85           C  
ATOM   1780  O   LEU A 227      20.321  -5.816  -7.942  1.00  0.85           O  
ATOM   1781  CG  LEU A 227      16.972  -5.610  -8.291  1.00  0.85           C  
ATOM   1782  CD1 LEU A 227      17.118  -5.851  -9.790  1.00  0.85           C  
ATOM   1783  CD2 LEU A 227      15.589  -5.057  -7.966  1.00  0.85           C  
ATOM   1784  N   ARG A 228      19.825  -6.439  -5.852  1.00  0.85           N  
ATOM   1785  CA  ARG A 228      20.808  -5.530  -5.273  1.00  0.85           C  
ATOM   1786  C   ARG A 228      22.213  -5.855  -5.767  1.00  0.85           C  
ATOM   1787  CB  ARG A 228      20.763  -5.592  -3.744  1.00  0.85           C  
ATOM   1788  O   ARG A 228      22.976  -4.954  -6.122  1.00  0.85           O  
ATOM   1789  CG  ARG A 228      21.654  -4.568  -3.060  1.00  0.85           C  
ATOM   1790  CD  ARG A 228      21.518  -4.626  -1.544  1.00  0.85           C  
ATOM   1791  NE  ARG A 228      20.876  -3.426  -1.015  1.00  0.85           N  
ATOM   1792  NH1 ARG A 228      22.823  -2.498  -0.189  1.00  0.85           N  
ATOM   1793  NH2 ARG A 228      20.828  -1.396   0.058  1.00  0.85           N  
ATOM   1794  CZ  ARG A 228      21.511  -2.442  -0.383  1.00  0.85           C  
ATOM   1795  N   GLN A 229      22.541  -7.113  -5.710  1.00  0.87           N  
ATOM   1796  CA  GLN A 229      23.850  -7.562  -6.172  1.00  0.87           C  
ATOM   1797  C   GLN A 229      24.057  -7.231  -7.647  1.00  0.87           C  
ATOM   1798  CB  GLN A 229      24.014  -9.065  -5.943  1.00  0.87           C  
ATOM   1799  O   GLN A 229      25.123  -6.751  -8.038  1.00  0.87           O  
ATOM   1800  CG  GLN A 229      25.407  -9.589  -6.266  1.00  0.87           C  
ATOM   1801  CD  GLN A 229      25.555 -11.073  -5.989  1.00  0.87           C  
ATOM   1802  NE2 GLN A 229      26.668 -11.650  -6.429  1.00  0.87           N  
ATOM   1803  OE1 GLN A 229      24.677 -11.696  -5.383  1.00  0.87           O  
ATOM   1804  N   ARG A 230      23.102  -7.440  -8.482  1.00  0.89           N  
ATOM   1805  CA  ARG A 230      23.199  -7.179  -9.914  1.00  0.89           C  
ATOM   1806  C   ARG A 230      23.329  -5.685 -10.191  1.00  0.89           C  
ATOM   1807  CB  ARG A 230      21.981  -7.744 -10.647  1.00  0.89           C  
ATOM   1808  O   ARG A 230      24.094  -5.275 -11.067  1.00  0.89           O  
ATOM   1809  CG  ARG A 230      21.984  -9.259 -10.771  1.00  0.89           C  
ATOM   1810  CD  ARG A 230      20.875  -9.753 -11.689  1.00  0.89           C  
ATOM   1811  NE  ARG A 230      19.555  -9.555 -11.095  1.00  0.89           N  
ATOM   1812  NH1 ARG A 230      19.308 -11.747 -10.409  1.00  0.89           N  
ATOM   1813  NH2 ARG A 230      17.652 -10.217  -9.994  1.00  0.89           N  
ATOM   1814  CZ  ARG A 230      18.841 -10.507 -10.501  1.00  0.89           C  
ATOM   1815  N   VAL A 231      22.521  -4.890  -9.414  1.00  0.89           N  
ATOM   1816  CA  VAL A 231      22.628  -3.440  -9.540  1.00  0.89           C  
ATOM   1817  C   VAL A 231      24.028  -2.987  -9.134  1.00  0.89           C  
ATOM   1818  CB  VAL A 231      21.564  -2.717  -8.685  1.00  0.89           C  
ATOM   1819  O   VAL A 231      24.623  -2.127  -9.786  1.00  0.89           O  
ATOM   1820  CG1 VAL A 231      21.866  -1.222  -8.599  1.00  0.89           C  
ATOM   1821  CG2 VAL A 231      20.168  -2.951  -9.259  1.00  0.89           C  
ATOM   1822  N   GLN A 232      24.531  -3.544  -8.029  1.00  0.88           N  
ATOM   1823  CA  GLN A 232      25.880  -3.229  -7.572  1.00  0.88           C  
ATOM   1824  C   GLN A 232      26.916  -3.563  -8.642  1.00  0.88           C  
ATOM   1825  CB  GLN A 232      26.199  -3.982  -6.279  1.00  0.88           C  
ATOM   1826  O   GLN A 232      27.889  -2.828  -8.822  1.00  0.88           O  
ATOM   1827  CG  GLN A 232      27.590  -3.697  -5.729  1.00  0.88           C  
ATOM   1828  CD  GLN A 232      27.772  -2.250  -5.312  1.00  0.88           C  
ATOM   1829  NE2 GLN A 232      28.956  -1.704  -5.565  1.00  0.88           N  
ATOM   1830  OE1 GLN A 232      26.854  -1.627  -4.768  1.00  0.88           O  
ATOM   1831  N   GLU A 233      26.707  -4.645  -9.400  1.00  0.90           N  
ATOM   1832  CA  GLU A 233      27.599  -5.025 -10.491  1.00  0.90           C  
ATOM   1833  C   GLU A 233      27.512  -4.031 -11.646  1.00  0.90           C  
ATOM   1834  CB  GLU A 233      27.273  -6.436 -10.986  1.00  0.90           C  
ATOM   1835  O   GLU A 233      28.511  -3.761 -12.316  1.00  0.90           O  
ATOM   1836  CG  GLU A 233      27.653  -7.535 -10.004  1.00  0.90           C  
ATOM   1837  CD  GLU A 233      27.198  -8.917 -10.445  1.00  0.90           C  
ATOM   1838  OE1 GLU A 233      27.442  -9.900  -9.709  1.00  0.90           O  
ATOM   1839  OE2 GLU A 233      26.594  -9.018 -11.536  1.00  0.90           O  
ATOM   1840  N   MET A 234      26.311  -3.458 -11.860  1.00  0.89           N  
ATOM   1841  CA  MET A 234      26.097  -2.500 -12.941  1.00  0.89           C  
ATOM   1842  C   MET A 234      26.693  -1.140 -12.590  1.00  0.89           C  
ATOM   1843  CB  MET A 234      24.604  -2.354 -13.243  1.00  0.89           C  
ATOM   1844  O   MET A 234      27.187  -0.429 -13.466  1.00  0.89           O  
ATOM   1845  CG  MET A 234      23.982  -3.592 -13.869  1.00  0.89           C  
ATOM   1846  SD  MET A 234      22.172  -3.420 -14.117  1.00  0.89           S  
ATOM   1847  CE  MET A 234      21.768  -5.093 -14.692  1.00  0.89           C  
ATOM   1848  N   PHE A 235      26.645  -0.807 -11.313  1.00  0.89           N  
ATOM   1849  CA  PHE A 235      27.165   0.456 -10.802  1.00  0.89           C  
ATOM   1850  C   PHE A 235      28.165   0.215  -9.678  1.00  0.89           C  
ATOM   1851  CB  PHE A 235      26.022   1.348 -10.306  1.00  0.89           C  
ATOM   1852  O   PHE A 235      27.877   0.495  -8.513  1.00  0.89           O  
ATOM   1853  CG  PHE A 235      24.975   1.629 -11.349  1.00  0.89           C  
ATOM   1854  CD1 PHE A 235      25.158   2.642 -12.283  1.00  0.89           C  
ATOM   1855  CD2 PHE A 235      23.806   0.880 -11.396  1.00  0.89           C  
ATOM   1856  CE1 PHE A 235      24.190   2.905 -13.250  1.00  0.89           C  
ATOM   1857  CE2 PHE A 235      22.834   1.137 -12.360  1.00  0.89           C  
ATOM   1858  CZ  PHE A 235      23.028   2.150 -13.284  1.00  0.89           C  
ATOM   1859  N   PRO A 236      29.368  -0.276  -9.983  1.00  0.87           N  
ATOM   1860  CA  PRO A 236      30.308  -0.674  -8.932  1.00  0.87           C  
ATOM   1861  C   PRO A 236      30.841   0.515  -8.136  1.00  0.87           C  
ATOM   1862  CB  PRO A 236      31.434  -1.360  -9.709  1.00  0.87           C  
ATOM   1863  O   PRO A 236      31.151   0.379  -6.950  1.00  0.87           O  
ATOM   1864  CG  PRO A 236      31.283  -0.871 -11.113  1.00  0.87           C  
ATOM   1865  CD  PRO A 236      29.835  -0.557 -11.356  1.00  0.87           C  
ATOM   1866  N   ASP A 237      30.864   1.695  -8.777  1.00  0.88           N  
ATOM   1867  CA  ASP A 237      31.515   2.840  -8.147  1.00  0.88           C  
ATOM   1868  C   ASP A 237      30.488   3.880  -7.706  1.00  0.88           C  
ATOM   1869  CB  ASP A 237      32.529   3.473  -9.103  1.00  0.88           C  
ATOM   1870  O   ASP A 237      30.839   5.033  -7.443  1.00  0.88           O  
ATOM   1871  CG  ASP A 237      33.663   2.533  -9.471  1.00  0.88           C  
ATOM   1872  OD1 ASP A 237      34.186   1.829  -8.580  1.00  0.88           O  
ATOM   1873  OD2 ASP A 237      34.040   2.499 -10.662  1.00  0.88           O  
ATOM   1874  N   ARG A 238      29.230   3.518  -7.687  1.00  0.88           N  
ATOM   1875  CA  ARG A 238      28.198   4.495  -7.357  1.00  0.88           C  
ATOM   1876  C   ARG A 238      28.331   4.965  -5.912  1.00  0.88           C  
ATOM   1877  CB  ARG A 238      26.805   3.906  -7.590  1.00  0.88           C  
ATOM   1878  O   ARG A 238      28.704   4.186  -5.032  1.00  0.88           O  
ATOM   1879  CG  ARG A 238      26.410   2.840  -6.580  1.00  0.88           C  
ATOM   1880  CD  ARG A 238      24.996   2.331  -6.821  1.00  0.88           C  
ATOM   1881  NE  ARG A 238      24.606   1.333  -5.829  1.00  0.88           N  
ATOM   1882  NH1 ARG A 238      23.553  -0.060  -7.341  1.00  0.88           N  
ATOM   1883  NH2 ARG A 238      23.627  -0.620  -5.120  1.00  0.88           N  
ATOM   1884  CZ  ARG A 238      23.929   0.220  -6.099  1.00  0.88           C  
ATOM   1885  N   GLN A 239      28.115   6.214  -5.687  1.00  0.89           N  
ATOM   1886  CA  GLN A 239      28.103   6.801  -4.351  1.00  0.89           C  
ATOM   1887  C   GLN A 239      26.678   6.923  -3.818  1.00  0.89           C  
ATOM   1888  CB  GLN A 239      28.780   8.172  -4.360  1.00  0.89           C  
ATOM   1889  O   GLN A 239      25.848   7.620  -4.404  1.00  0.89           O  
ATOM   1890  CG  GLN A 239      30.236   8.136  -4.802  1.00  0.89           C  
ATOM   1891  CD  GLN A 239      31.169   7.645  -3.710  1.00  0.89           C  
ATOM   1892  NE2 GLN A 239      32.390   7.285  -4.091  1.00  0.89           N  
ATOM   1893  OE1 GLN A 239      30.795   7.590  -2.534  1.00  0.89           O  
ATOM   1894  N   ILE A 240      26.431   6.209  -2.694  1.00  0.92           N  
ATOM   1895  CA  ILE A 240      25.109   6.304  -2.084  1.00  0.92           C  
ATOM   1896  C   ILE A 240      25.071   7.486  -1.117  1.00  0.92           C  
ATOM   1897  CB  ILE A 240      24.729   4.999  -1.350  1.00  0.92           C  
ATOM   1898  O   ILE A 240      25.676   7.437  -0.043  1.00  0.92           O  
ATOM   1899  CG1 ILE A 240      24.815   3.804  -2.307  1.00  0.92           C  
ATOM   1900  CG2 ILE A 240      23.329   5.111  -0.738  1.00  0.92           C  
ATOM   1901  CD1 ILE A 240      23.798   3.844  -3.440  1.00  0.92           C  
ATOM   1902  N   ASN A 241      24.401   8.547  -1.379  1.00  0.94           N  
ATOM   1903  CA  ASN A 241      24.377   9.777  -0.595  1.00  0.94           C  
ATOM   1904  C   ASN A 241      23.117   9.872   0.261  1.00  0.94           C  
ATOM   1905  CB  ASN A 241      24.491  10.999  -1.509  1.00  0.94           C  
ATOM   1906  O   ASN A 241      23.037  10.705   1.166  1.00  0.94           O  
ATOM   1907  CG  ASN A 241      25.897  11.202  -2.038  1.00  0.94           C  
ATOM   1908  ND2 ASN A 241      26.492  12.344  -1.715  1.00  0.94           N  
ATOM   1909  OD1 ASN A 241      26.443  10.341  -2.733  1.00  0.94           O  
ATOM   1910  N   PHE A 242      22.194   8.962  -0.130  1.00  0.95           N  
ATOM   1911  CA  PHE A 242      20.941   8.962   0.615  1.00  0.95           C  
ATOM   1912  C   PHE A 242      20.271   7.594   0.548  1.00  0.95           C  
ATOM   1913  CB  PHE A 242      19.994  10.038   0.076  1.00  0.95           C  
ATOM   1914  O   PHE A 242      20.271   6.949  -0.502  1.00  0.95           O  
ATOM   1915  CG  PHE A 242      18.715  10.168   0.859  1.00  0.95           C  
ATOM   1916  CD1 PHE A 242      17.558   9.523   0.440  1.00  0.95           C  
ATOM   1917  CD2 PHE A 242      18.670  10.937   2.015  1.00  0.95           C  
ATOM   1918  CE1 PHE A 242      16.373   9.641   1.162  1.00  0.95           C  
ATOM   1919  CE2 PHE A 242      17.489  11.060   2.742  1.00  0.95           C  
ATOM   1920  CZ  PHE A 242      16.342  10.412   2.314  1.00  0.95           C  
ATOM   1921  N   THR A 243      19.673   7.164   1.657  1.00  0.94           N  
ATOM   1922  CA  THR A 243      18.920   5.916   1.720  1.00  0.94           C  
ATOM   1923  C   THR A 243      17.530   6.151   2.302  1.00  0.94           C  
ATOM   1924  CB  THR A 243      19.660   4.860   2.561  1.00  0.94           C  
ATOM   1925  O   THR A 243      17.357   6.986   3.193  1.00  0.94           O  
ATOM   1926  CG2 THR A 243      21.032   4.548   1.971  1.00  0.94           C  
ATOM   1927  OG1 THR A 243      19.827   5.352   3.897  1.00  0.94           O  
ATOM   1928  N   SER A 244      16.539   5.390   1.699  1.00  0.94           N  
ATOM   1929  CA  SER A 244      15.178   5.452   2.223  1.00  0.94           C  
ATOM   1930  C   SER A 244      14.486   4.097   2.128  1.00  0.94           C  
ATOM   1931  CB  SER A 244      14.362   6.505   1.472  1.00  0.94           C  
ATOM   1932  O   SER A 244      14.828   3.278   1.272  1.00  0.94           O  
ATOM   1933  OG  SER A 244      13.047   6.588   1.994  1.00  0.94           O  
ATOM   1934  N   TYR A 245      13.552   3.881   3.025  1.00  0.90           N  
ATOM   1935  CA  TYR A 245      12.780   2.644   3.014  1.00  0.90           C  
ATOM   1936  C   TYR A 245      11.549   2.777   2.126  1.00  0.90           C  
ATOM   1937  CB  TYR A 245      12.360   2.259   4.435  1.00  0.90           C  
ATOM   1938  O   TYR A 245      10.757   1.839   2.008  1.00  0.90           O  
ATOM   1939  CG  TYR A 245      11.393   3.231   5.066  1.00  0.90           C  
ATOM   1940  CD1 TYR A 245      11.852   4.331   5.789  1.00  0.90           C  
ATOM   1941  CD2 TYR A 245      10.019   3.053   4.943  1.00  0.90           C  
ATOM   1942  CE1 TYR A 245      10.965   5.228   6.373  1.00  0.90           C  
ATOM   1943  CE2 TYR A 245       9.123   3.944   5.524  1.00  0.90           C  
ATOM   1944  OH  TYR A 245       8.722   5.912   6.812  1.00  0.90           O  
ATOM   1945  CZ  TYR A 245       9.604   5.027   6.235  1.00  0.90           C  
ATOM   1946  N   ASN A 246      11.248   3.928   1.555  1.00  0.91           N  
ATOM   1947  CA  ASN A 246      10.048   4.080   0.739  1.00  0.91           C  
ATOM   1948  C   ASN A 246      10.332   4.867  -0.537  1.00  0.91           C  
ATOM   1949  CB  ASN A 246       8.934   4.755   1.543  1.00  0.91           C  
ATOM   1950  O   ASN A 246      10.975   5.918  -0.492  1.00  0.91           O  
ATOM   1951  CG  ASN A 246       9.246   6.202   1.871  1.00  0.91           C  
ATOM   1952  ND2 ASN A 246       9.189   6.545   3.153  1.00  0.91           N  
ATOM   1953  OD1 ASN A 246       9.535   7.005   0.980  1.00  0.91           O  
ATOM   1954  N   ILE A 247       9.769   4.439  -1.644  1.00  0.94           N  
ATOM   1955  CA  ILE A 247      10.034   4.920  -2.996  1.00  0.94           C  
ATOM   1956  C   ILE A 247       9.446   6.318  -3.171  1.00  0.94           C  
ATOM   1957  CB  ILE A 247       9.458   3.959  -4.060  1.00  0.94           C  
ATOM   1958  O   ILE A 247       9.962   7.122  -3.951  1.00  0.94           O  
ATOM   1959  CG1 ILE A 247      10.174   2.605  -4.001  1.00  0.94           C  
ATOM   1960  CG2 ILE A 247       9.567   4.574  -5.458  1.00  0.94           C  
ATOM   1961  CD1 ILE A 247       9.543   1.531  -4.877  1.00  0.94           C  
ATOM   1962  N   LEU A 248       8.425   6.549  -2.456  1.00  0.95           N  
ATOM   1963  CA  LEU A 248       7.811   7.870  -2.526  1.00  0.95           C  
ATOM   1964  C   LEU A 248       8.807   8.954  -2.128  1.00  0.95           C  
ATOM   1965  CB  LEU A 248       6.578   7.937  -1.621  1.00  0.95           C  
ATOM   1966  O   LEU A 248       8.942   9.965  -2.821  1.00  0.95           O  
ATOM   1967  CG  LEU A 248       5.757   9.226  -1.687  1.00  0.95           C  
ATOM   1968  CD1 LEU A 248       5.036   9.327  -3.027  1.00  0.95           C  
ATOM   1969  CD2 LEU A 248       4.763   9.287  -0.533  1.00  0.95           C  
ATOM   1970  N   THR A 249       9.512   8.808  -1.026  1.00  0.96           N  
ATOM   1971  CA  THR A 249      10.522   9.751  -0.559  1.00  0.96           C  
ATOM   1972  C   THR A 249      11.673   9.848  -1.556  1.00  0.96           C  
ATOM   1973  CB  THR A 249      11.069   9.346   0.822  1.00  0.96           C  
ATOM   1974  O   THR A 249      12.169  10.942  -1.835  1.00  0.96           O  
ATOM   1975  CG2 THR A 249      12.106  10.348   1.318  1.00  0.96           C  
ATOM   1976  OG1 THR A 249       9.987   9.292   1.760  1.00  0.96           O  
ATOM   1977  N   ILE A 250      12.002   8.730  -2.119  1.00  0.97           N  
ATOM   1978  CA  ILE A 250      13.085   8.678  -3.095  1.00  0.97           C  
ATOM   1979  C   ILE A 250      12.714   9.510  -4.321  1.00  0.97           C  
ATOM   1980  CB  ILE A 250      13.403   7.224  -3.510  1.00  0.97           C  
ATOM   1981  O   ILE A 250      13.513  10.321  -4.794  1.00  0.97           O  
ATOM   1982  CG1 ILE A 250      14.131   6.492  -2.377  1.00  0.97           C  
ATOM   1983  CG2 ILE A 250      14.230   7.199  -4.799  1.00  0.97           C  
ATOM   1984  CD1 ILE A 250      14.356   5.010  -2.641  1.00  0.97           C  
ATOM   1985  N   ALA A 251      11.511   9.287  -4.783  1.00  0.97           N  
ATOM   1986  CA  ALA A 251      11.057  10.034  -5.954  1.00  0.97           C  
ATOM   1987  C   ALA A 251      11.061  11.535  -5.682  1.00  0.97           C  
ATOM   1988  CB  ALA A 251       9.661   9.576  -6.369  1.00  0.97           C  
ATOM   1989  O   ALA A 251      11.516  12.322  -6.515  1.00  0.97           O  
ATOM   1990  N   ALA A 252      10.579  11.941  -4.583  1.00  0.97           N  
ATOM   1991  CA  ALA A 252      10.521  13.352  -4.209  1.00  0.97           C  
ATOM   1992  C   ALA A 252      11.922  13.946  -4.091  1.00  0.97           C  
ATOM   1993  CB  ALA A 252       9.761  13.524  -2.897  1.00  0.97           C  
ATOM   1994  O   ALA A 252      12.174  15.057  -4.563  1.00  0.97           O  
ATOM   1995  N   LEU A 253      12.834  13.249  -3.476  1.00  0.97           N  
ATOM   1996  CA  LEU A 253      14.202  13.722  -3.293  1.00  0.97           C  
ATOM   1997  C   LEU A 253      14.912  13.864  -4.635  1.00  0.97           C  
ATOM   1998  CB  LEU A 253      14.982  12.765  -2.388  1.00  0.97           C  
ATOM   1999  O   LEU A 253      15.562  14.879  -4.894  1.00  0.97           O  
ATOM   2000  CG  LEU A 253      16.426  13.159  -2.070  1.00  0.97           C  
ATOM   2001  CD1 LEU A 253      16.457  14.447  -1.254  1.00  0.97           C  
ATOM   2002  CD2 LEU A 253      17.137  12.032  -1.329  1.00  0.97           C  
ATOM   2003  N   VAL A 254      14.760  12.858  -5.481  1.00  0.98           N  
ATOM   2004  CA  VAL A 254      15.427  12.860  -6.778  1.00  0.98           C  
ATOM   2005  C   VAL A 254      14.903  14.016  -7.628  1.00  0.98           C  
ATOM   2006  CB  VAL A 254      15.229  11.520  -7.521  1.00  0.98           C  
ATOM   2007  O   VAL A 254      15.667  14.659  -8.352  1.00  0.98           O  
ATOM   2008  CG1 VAL A 254      15.622  11.653  -8.991  1.00  0.98           C  
ATOM   2009  CG2 VAL A 254      16.037  10.412  -6.847  1.00  0.98           C  
ATOM   2010  N   ALA A 255      13.698  14.269  -7.514  1.00  0.97           N  
ATOM   2011  CA  ALA A 255      13.081  15.345  -8.286  1.00  0.97           C  
ATOM   2012  C   ALA A 255      13.666  16.701  -7.900  1.00  0.97           C  
ATOM   2013  CB  ALA A 255      11.568  15.345  -8.083  1.00  0.97           C  
ATOM   2014  O   ALA A 255      13.601  17.655  -8.679  1.00  0.97           O  
ATOM   2015  N   ASN A 256      14.353  16.821  -6.724  1.00  0.96           N  
ATOM   2016  CA  ASN A 256      14.848  18.099  -6.225  1.00  0.96           C  
ATOM   2017  C   ASN A 256      16.360  18.075  -6.023  1.00  0.96           C  
ATOM   2018  CB  ASN A 256      14.144  18.474  -4.919  1.00  0.96           C  
ATOM   2019  O   ASN A 256      16.903  18.879  -5.263  1.00  0.96           O  
ATOM   2020  CG  ASN A 256      12.704  18.897  -5.132  1.00  0.96           C  
ATOM   2021  ND2 ASN A 256      11.773  17.988  -4.865  1.00  0.96           N  
ATOM   2022  OD1 ASN A 256      12.430  20.030  -5.535  1.00  0.96           O  
ATOM   2023  N   SER A 257      17.012  17.144  -6.609  1.00  0.96           N  
ATOM   2024  CA  SER A 257      18.463  17.022  -6.523  1.00  0.96           C  
ATOM   2025  C   SER A 257      19.050  16.474  -7.819  1.00  0.96           C  
ATOM   2026  CB  SER A 257      18.857  16.118  -5.354  1.00  0.96           C  
ATOM   2027  O   SER A 257      18.311  16.125  -8.742  1.00  0.96           O  
ATOM   2028  OG  SER A 257      18.543  14.765  -5.636  1.00  0.96           O  
ATOM   2029  N   ASP A 258      20.414  16.421  -7.921  1.00  0.94           N  
ATOM   2030  CA  ASP A 258      21.083  15.865  -9.093  1.00  0.94           C  
ATOM   2031  C   ASP A 258      21.422  14.391  -8.883  1.00  0.94           C  
ATOM   2032  CB  ASP A 258      22.353  16.657  -9.412  1.00  0.94           C  
ATOM   2033  O   ASP A 258      22.250  13.830  -9.604  1.00  0.94           O  
ATOM   2034  CG  ASP A 258      22.065  18.023 -10.008  1.00  0.94           C  
ATOM   2035  OD1 ASP A 258      20.985  18.212 -10.609  1.00  0.94           O  
ATOM   2036  OD2 ASP A 258      22.927  18.919  -9.878  1.00  0.94           O  
ATOM   2037  N   MET A 259      20.678  13.714  -7.996  1.00  0.96           N  
ATOM   2038  CA  MET A 259      20.932  12.306  -7.705  1.00  0.96           C  
ATOM   2039  C   MET A 259      20.137  11.404  -8.643  1.00  0.96           C  
ATOM   2040  CB  MET A 259      20.582  11.985  -6.251  1.00  0.96           C  
ATOM   2041  O   MET A 259      19.199  11.858  -9.301  1.00  0.96           O  
ATOM   2042  CG  MET A 259      21.488  12.666  -5.238  1.00  0.96           C  
ATOM   2043  SD  MET A 259      21.103  12.178  -3.511  1.00  0.96           S  
ATOM   2044  CE  MET A 259      19.660  13.231  -3.195  1.00  0.96           C  
ATOM   2045  N   LEU A 260      20.541  10.156  -8.695  1.00  0.95           N  
ATOM   2046  CA  LEU A 260      19.886   9.131  -9.500  1.00  0.95           C  
ATOM   2047  C   LEU A 260      19.235   8.075  -8.613  1.00  0.95           C  
ATOM   2048  CB  LEU A 260      20.891   8.469 -10.447  1.00  0.95           C  
ATOM   2049  O   LEU A 260      19.686   7.839  -7.489  1.00  0.95           O  
ATOM   2050  CG  LEU A 260      21.712   9.411 -11.330  1.00  0.95           C  
ATOM   2051  CD1 LEU A 260      22.682   8.614 -12.195  1.00  0.95           C  
ATOM   2052  CD2 LEU A 260      20.795  10.268 -12.196  1.00  0.95           C  
ATOM   2053  N   ALA A 261      18.146   7.566  -9.137  1.00  0.96           N  
ATOM   2054  CA  ALA A 261      17.490   6.477  -8.419  1.00  0.96           C  
ATOM   2055  C   ALA A 261      17.037   5.381  -9.380  1.00  0.96           C  
ATOM   2056  CB  ALA A 261      16.301   7.005  -7.621  1.00  0.96           C  
ATOM   2057  O   ALA A 261      16.726   5.656 -10.542  1.00  0.96           O  
ATOM   2058  N   ILE A 262      17.100   4.176  -8.864  1.00  0.95           N  
ATOM   2059  CA  ILE A 262      16.581   3.017  -9.582  1.00  0.95           C  
ATOM   2060  C   ILE A 262      15.250   2.585  -8.971  1.00  0.95           C  
ATOM   2061  CB  ILE A 262      17.586   1.843  -9.563  1.00  0.95           C  
ATOM   2062  O   ILE A 262      15.192   2.206  -7.799  1.00  0.95           O  
ATOM   2063  CG1 ILE A 262      18.921   2.274 -10.180  1.00  0.95           C  
ATOM   2064  CG2 ILE A 262      17.010   0.628 -10.295  1.00  0.95           C  
ATOM   2065  CD1 ILE A 262      20.046   1.266  -9.986  1.00  0.95           C  
ATOM   2066  N   ILE A 263      14.183   2.658  -9.789  1.00  0.96           N  
ATOM   2067  CA  ILE A 263      12.860   2.273  -9.309  1.00  0.96           C  
ATOM   2068  C   ILE A 263      12.114   1.515 -10.404  1.00  0.96           C  
ATOM   2069  CB  ILE A 263      12.042   3.503  -8.856  1.00  0.96           C  
ATOM   2070  O   ILE A 263      12.489   1.578 -11.578  1.00  0.96           O  
ATOM   2071  CG1 ILE A 263      11.803   4.449 -10.038  1.00  0.96           C  
ATOM   2072  CG2 ILE A 263      12.750   4.229  -7.708  1.00  0.96           C  
ATOM   2073  CD1 ILE A 263      10.854   5.599  -9.728  1.00  0.96           C  
ATOM   2074  N   PRO A 264      11.030   0.816 -10.062  1.00  0.96           N  
ATOM   2075  CA  PRO A 264      10.209   0.177 -11.093  1.00  0.96           C  
ATOM   2076  C   PRO A 264       9.495   1.187 -11.989  1.00  0.96           C  
ATOM   2077  CB  PRO A 264       9.202  -0.643 -10.284  1.00  0.96           C  
ATOM   2078  O   PRO A 264       9.099   2.259 -11.524  1.00  0.96           O  
ATOM   2079  CG  PRO A 264       9.878  -0.895  -8.975  1.00  0.96           C  
ATOM   2080  CD  PRO A 264      10.698   0.313  -8.621  1.00  0.96           C  
ATOM   2081  N   SER A 265       9.319   0.796 -13.179  1.00  0.97           N  
ATOM   2082  CA  SER A 265       8.817   1.684 -14.222  1.00  0.97           C  
ATOM   2083  C   SER A 265       7.415   2.187 -13.894  1.00  0.97           C  
ATOM   2084  CB  SER A 265       8.808   0.971 -15.575  1.00  0.97           C  
ATOM   2085  O   SER A 265       7.109   3.364 -14.094  1.00  0.97           O  
ATOM   2086  OG  SER A 265       8.331   1.832 -16.594  1.00  0.97           O  
ATOM   2087  N   ARG A 266       6.520   1.393 -13.447  1.00  0.97           N  
ATOM   2088  CA  ARG A 266       5.156   1.806 -13.134  1.00  0.97           C  
ATOM   2089  C   ARG A 266       5.142   2.868 -12.040  1.00  0.97           C  
ATOM   2090  CB  ARG A 266       4.315   0.601 -12.704  1.00  0.97           C  
ATOM   2091  O   ARG A 266       4.296   3.764 -12.048  1.00  0.97           O  
ATOM   2092  CG  ARG A 266       3.951  -0.334 -13.846  1.00  0.97           C  
ATOM   2093  CD  ARG A 266       3.028  -1.454 -13.385  1.00  0.97           C  
ATOM   2094  NE  ARG A 266       2.627  -2.314 -14.495  1.00  0.97           N  
ATOM   2095  NH1 ARG A 266       0.703  -3.083 -13.476  1.00  0.97           N  
ATOM   2096  NH2 ARG A 266       1.263  -3.813 -15.576  1.00  0.97           N  
ATOM   2097  CZ  ARG A 266       1.532  -3.068 -14.513  1.00  0.97           C  
ATOM   2098  N   PHE A 267       6.056   2.729 -11.169  1.00  0.97           N  
ATOM   2099  CA  PHE A 267       6.172   3.726 -10.112  1.00  0.97           C  
ATOM   2100  C   PHE A 267       6.692   5.046 -10.668  1.00  0.97           C  
ATOM   2101  CB  PHE A 267       7.096   3.225  -8.998  1.00  0.97           C  
ATOM   2102  O   PHE A 267       6.241   6.119 -10.260  1.00  0.97           O  
ATOM   2103  CG  PHE A 267       6.576   2.010  -8.278  1.00  0.97           C  
ATOM   2104  CD1 PHE A 267       5.861   2.139  -7.094  1.00  0.97           C  
ATOM   2105  CD2 PHE A 267       6.803   0.738  -8.787  1.00  0.97           C  
ATOM   2106  CE1 PHE A 267       5.379   1.016  -6.426  1.00  0.97           C  
ATOM   2107  CE2 PHE A 267       6.324  -0.389  -8.125  1.00  0.97           C  
ATOM   2108  CZ  PHE A 267       5.613  -0.248  -6.944  1.00  0.97           C  
ATOM   2109  N   TYR A 268       7.661   4.952 -11.529  1.00  0.97           N  
ATOM   2110  CA  TYR A 268       8.086   6.153 -12.239  1.00  0.97           C  
ATOM   2111  C   TYR A 268       6.902   6.838 -12.909  1.00  0.97           C  
ATOM   2112  CB  TYR A 268       9.152   5.812 -13.284  1.00  0.97           C  
ATOM   2113  O   TYR A 268       6.722   8.051 -12.778  1.00  0.97           O  
ATOM   2114  CG  TYR A 268       9.299   6.856 -14.365  1.00  0.97           C  
ATOM   2115  CD1 TYR A 268       8.796   6.636 -15.645  1.00  0.97           C  
ATOM   2116  CD2 TYR A 268       9.941   8.062 -14.108  1.00  0.97           C  
ATOM   2117  CE1 TYR A 268       8.931   7.594 -16.645  1.00  0.97           C  
ATOM   2118  CE2 TYR A 268      10.081   9.027 -15.100  1.00  0.97           C  
ATOM   2119  OH  TYR A 268       9.709   9.737 -17.348  1.00  0.97           O  
ATOM   2120  CZ  TYR A 268       9.573   8.785 -16.363  1.00  0.97           C  
ATOM   2121  N   ASN A 269       6.107   6.055 -13.647  1.00  0.97           N  
ATOM   2122  CA  ASN A 269       4.962   6.616 -14.356  1.00  0.97           C  
ATOM   2123  C   ASN A 269       3.984   7.288 -13.397  1.00  0.97           C  
ATOM   2124  CB  ASN A 269       4.250   5.532 -15.168  1.00  0.97           C  
ATOM   2125  O   ASN A 269       3.446   8.355 -13.699  1.00  0.97           O  
ATOM   2126  CG  ASN A 269       5.065   5.062 -16.357  1.00  0.97           C  
ATOM   2127  ND2 ASN A 269       4.842   3.822 -16.776  1.00  0.97           N  
ATOM   2128  OD1 ASN A 269       5.890   5.807 -16.893  1.00  0.97           O  
ATOM   2129  N   LEU A 270       3.841   6.627 -12.312  1.00  0.97           N  
ATOM   2130  CA  LEU A 270       2.928   7.180 -11.317  1.00  0.97           C  
ATOM   2131  C   LEU A 270       3.473   8.484 -10.745  1.00  0.97           C  
ATOM   2132  CB  LEU A 270       2.691   6.173 -10.189  1.00  0.97           C  
ATOM   2133  O   LEU A 270       2.756   9.485 -10.676  1.00  0.97           O  
ATOM   2134  CG  LEU A 270       1.782   6.635  -9.049  1.00  0.97           C  
ATOM   2135  CD1 LEU A 270       0.375   6.911  -9.570  1.00  0.97           C  
ATOM   2136  CD2 LEU A 270       1.749   5.593  -7.935  1.00  0.97           C  
ATOM   2137  N   PHE A 271       4.713   8.539 -10.429  1.00  0.97           N  
ATOM   2138  CA  PHE A 271       5.291   9.657  -9.693  1.00  0.97           C  
ATOM   2139  C   PHE A 271       5.640  10.803 -10.635  1.00  0.97           C  
ATOM   2140  CB  PHE A 271       6.539   9.209  -8.926  1.00  0.97           C  
ATOM   2141  O   PHE A 271       5.737  11.956 -10.209  1.00  0.97           O  
ATOM   2142  CG  PHE A 271       6.257   8.203  -7.842  1.00  0.97           C  
ATOM   2143  CD1 PHE A 271       5.102   8.293  -7.075  1.00  0.97           C  
ATOM   2144  CD2 PHE A 271       7.148   7.168  -7.591  1.00  0.97           C  
ATOM   2145  CE1 PHE A 271       4.839   7.364  -6.071  1.00  0.97           C  
ATOM   2146  CE2 PHE A 271       6.892   6.236  -6.589  1.00  0.97           C  
ATOM   2147  CZ  PHE A 271       5.737   6.336  -5.830  1.00  0.97           C  
ATOM   2148  N   SER A 272       5.886  10.517 -11.877  1.00  0.97           N  
ATOM   2149  CA  SER A 272       6.204  11.568 -12.838  1.00  0.97           C  
ATOM   2150  C   SER A 272       5.015  12.499 -13.054  1.00  0.97           C  
ATOM   2151  CB  SER A 272       6.636  10.961 -14.173  1.00  0.97           C  
ATOM   2152  O   SER A 272       5.172  13.602 -13.580  1.00  0.97           O  
ATOM   2153  OG  SER A 272       5.588  10.191 -14.738  1.00  0.97           O  
ATOM   2154  N   ARG A 273       3.868  12.095 -12.566  1.00  0.96           N  
ATOM   2155  CA  ARG A 273       2.692  12.957 -12.630  1.00  0.96           C  
ATOM   2156  C   ARG A 273       2.728  14.015 -11.532  1.00  0.96           C  
ATOM   2157  CB  ARG A 273       1.410  12.129 -12.518  1.00  0.96           C  
ATOM   2158  O   ARG A 273       2.083  15.059 -11.647  1.00  0.96           O  
ATOM   2159  CG  ARG A 273       1.201  11.160 -13.670  1.00  0.96           C  
ATOM   2160  CD  ARG A 273      -0.055  10.321 -13.480  1.00  0.96           C  
ATOM   2161  NE  ARG A 273      -0.202   9.323 -14.536  1.00  0.96           N  
ATOM   2162  NH1 ARG A 273      -2.148   8.410 -13.688  1.00  0.96           N  
ATOM   2163  NH2 ARG A 273      -1.229   7.575 -15.615  1.00  0.96           N  
ATOM   2164  CZ  ARG A 273      -1.192   8.438 -14.611  1.00  0.96           C  
ATOM   2165  N   CYS A 274       3.452  13.756 -10.547  1.00  0.95           N  
ATOM   2166  CA  CYS A 274       3.515  14.650  -9.397  1.00  0.95           C  
ATOM   2167  C   CYS A 274       4.800  15.470  -9.412  1.00  0.95           C  
ATOM   2168  CB  CYS A 274       3.422  13.856  -8.094  1.00  0.95           C  
ATOM   2169  O   CYS A 274       4.826  16.601  -8.925  1.00  0.95           O  
ATOM   2170  SG  CYS A 274       1.902  12.893  -7.936  1.00  0.95           S  
ATOM   2171  N   TRP A 275       5.911  14.898  -9.914  1.00  0.97           N  
ATOM   2172  CA  TRP A 275       7.227  15.528  -9.901  1.00  0.97           C  
ATOM   2173  C   TRP A 275       7.874  15.467 -11.281  1.00  0.97           C  
ATOM   2174  CB  TRP A 275       8.136  14.855  -8.868  1.00  0.97           C  
ATOM   2175  O   TRP A 275       7.620  14.539 -12.052  1.00  0.97           O  
ATOM   2176  CG  TRP A 275       7.683  15.035  -7.450  1.00  0.97           C  
ATOM   2177  CD1 TRP A 275       7.753  16.177  -6.701  1.00  0.97           C  
ATOM   2178  CD2 TRP A 275       7.095  14.039  -6.608  1.00  0.97           C  
ATOM   2179  CE2 TRP A 275       6.832  14.648  -5.361  1.00  0.97           C  
ATOM   2180  CE3 TRP A 275       6.764  12.689  -6.787  1.00  0.97           C  
ATOM   2181  NE1 TRP A 275       7.242  15.951  -5.444  1.00  0.97           N  
ATOM   2182  CH2 TRP A 275       5.938  12.632  -4.500  1.00  0.97           C  
ATOM   2183  CZ2 TRP A 275       6.252  13.951  -4.297  1.00  0.97           C  
ATOM   2184  CZ3 TRP A 275       6.187  11.998  -5.728  1.00  0.97           C  
ATOM   2185  N   PRO A 276       8.659  16.480 -11.574  1.00  0.96           N  
ATOM   2186  CA  PRO A 276       9.364  16.470 -12.858  1.00  0.96           C  
ATOM   2187  C   PRO A 276      10.510  15.461 -12.894  1.00  0.96           C  
ATOM   2188  CB  PRO A 276       9.893  17.901 -12.981  1.00  0.96           C  
ATOM   2189  O   PRO A 276      11.660  15.817 -12.626  1.00  0.96           O  
ATOM   2190  CG  PRO A 276      10.119  18.348 -11.572  1.00  0.96           C  
ATOM   2191  CD  PRO A 276       9.081  17.706 -10.696  1.00  0.96           C  
ATOM   2192  N   LEU A 277      10.181  14.303 -13.200  1.00  0.98           N  
ATOM   2193  CA  LEU A 277      11.149  13.216 -13.293  1.00  0.98           C  
ATOM   2194  C   LEU A 277      11.355  12.795 -14.744  1.00  0.98           C  
ATOM   2195  CB  LEU A 277      10.689  12.016 -12.461  1.00  0.98           C  
ATOM   2196  O   LEU A 277      10.438  12.901 -15.562  1.00  0.98           O  
ATOM   2197  CG  LEU A 277      10.651  12.216 -10.946  1.00  0.98           C  
ATOM   2198  CD1 LEU A 277       9.835  11.111 -10.285  1.00  0.98           C  
ATOM   2199  CD2 LEU A 277      12.065  12.257 -10.376  1.00  0.98           C  
ATOM   2200  N   GLU A 278      12.548  12.345 -15.014  1.00  0.97           N  
ATOM   2201  CA  GLU A 278      12.887  11.811 -16.329  1.00  0.97           C  
ATOM   2202  C   GLU A 278      13.646  10.492 -16.211  1.00  0.97           C  
ATOM   2203  CB  GLU A 278      13.715  12.824 -17.124  1.00  0.97           C  
ATOM   2204  O   GLU A 278      14.339  10.256 -15.219  1.00  0.97           O  
ATOM   2205  CG  GLU A 278      12.924  14.042 -17.579  1.00  0.97           C  
ATOM   2206  CD  GLU A 278      13.640  14.858 -18.644  1.00  0.97           C  
ATOM   2207  OE1 GLU A 278      13.122  15.928 -19.039  1.00  0.97           O  
ATOM   2208  OE2 GLU A 278      14.726  14.424 -19.088  1.00  0.97           O  
ATOM   2209  N   LYS A 279      13.385   9.668 -17.279  1.00  0.95           N  
ATOM   2210  CA  LYS A 279      14.154   8.430 -17.363  1.00  0.95           C  
ATOM   2211  C   LYS A 279      15.505   8.667 -18.034  1.00  0.95           C  
ATOM   2212  CB  LYS A 279      13.370   7.362 -18.127  1.00  0.95           C  
ATOM   2213  O   LYS A 279      15.586   9.362 -19.049  1.00  0.95           O  
ATOM   2214  CG  LYS A 279      12.116   6.884 -17.410  1.00  0.95           C  
ATOM   2215  CD  LYS A 279      11.440   5.747 -18.165  1.00  0.95           C  
ATOM   2216  CE  LYS A 279      10.417   6.269 -19.166  1.00  0.95           C  
ATOM   2217  NZ  LYS A 279       9.749   5.157 -19.905  1.00  0.95           N  
ATOM   2218  N   LEU A 280      16.498   8.140 -17.412  1.00  0.91           N  
ATOM   2219  CA  LEU A 280      17.801   8.087 -18.065  1.00  0.91           C  
ATOM   2220  C   LEU A 280      17.999   6.752 -18.776  1.00  0.91           C  
ATOM   2221  CB  LEU A 280      18.922   8.306 -17.046  1.00  0.91           C  
ATOM   2222  O   LEU A 280      17.841   5.691 -18.168  1.00  0.91           O  
ATOM   2223  CG  LEU A 280      20.279   8.729 -17.610  1.00  0.91           C  
ATOM   2224  CD1 LEU A 280      20.978   9.685 -16.650  1.00  0.91           C  
ATOM   2225  CD2 LEU A 280      21.149   7.506 -17.884  1.00  0.91           C  
ATOM   2226  N   PRO A 281      18.332   6.819 -20.088  1.00  0.87           N  
ATOM   2227  CA  PRO A 281      18.494   5.545 -20.793  1.00  0.87           C  
ATOM   2228  C   PRO A 281      19.602   4.679 -20.199  1.00  0.87           C  
ATOM   2229  CB  PRO A 281      18.842   5.974 -22.221  1.00  0.87           C  
ATOM   2230  O   PRO A 281      20.725   5.151 -20.010  1.00  0.87           O  
ATOM   2231  CG  PRO A 281      18.390   7.396 -22.313  1.00  0.87           C  
ATOM   2232  CD  PRO A 281      18.475   8.013 -20.947  1.00  0.87           C  
ATOM   2233  N   PHE A 282      19.242   3.493 -19.822  1.00  0.89           N  
ATOM   2234  CA  PHE A 282      20.170   2.464 -19.368  1.00  0.89           C  
ATOM   2235  C   PHE A 282      19.629   1.073 -19.678  1.00  0.89           C  
ATOM   2236  CB  PHE A 282      20.434   2.601 -17.866  1.00  0.89           C  
ATOM   2237  O   PHE A 282      18.970   0.456 -18.838  1.00  0.89           O  
ATOM   2238  CG  PHE A 282      21.731   1.983 -17.418  1.00  0.89           C  
ATOM   2239  CD1 PHE A 282      21.772   0.669 -16.969  1.00  0.89           C  
ATOM   2240  CD2 PHE A 282      22.910   2.716 -17.448  1.00  0.89           C  
ATOM   2241  CE1 PHE A 282      22.971   0.094 -16.554  1.00  0.89           C  
ATOM   2242  CE2 PHE A 282      24.112   2.148 -17.035  1.00  0.89           C  
ATOM   2243  CZ  PHE A 282      24.140   0.837 -16.588  1.00  0.89           C  
ATOM   2244  N   PRO A 283      19.915   0.530 -20.869  1.00  0.87           N  
ATOM   2245  CA  PRO A 283      19.289  -0.684 -21.396  1.00  0.87           C  
ATOM   2246  C   PRO A 283      19.531  -1.905 -20.510  1.00  0.87           C  
ATOM   2247  CB  PRO A 283      19.957  -0.861 -22.762  1.00  0.87           C  
ATOM   2248  O   PRO A 283      18.618  -2.707 -20.297  1.00  0.87           O  
ATOM   2249  CG  PRO A 283      20.306   0.525 -23.199  1.00  0.87           C  
ATOM   2250  CD  PRO A 283      20.685   1.326 -21.986  1.00  0.87           C  
ATOM   2251  N   SER A 284      20.745  -2.102 -19.965  1.00  0.88           N  
ATOM   2252  CA  SER A 284      21.037  -3.273 -19.146  1.00  0.88           C  
ATOM   2253  C   SER A 284      20.151  -3.315 -17.905  1.00  0.88           C  
ATOM   2254  CB  SER A 284      22.509  -3.284 -18.731  1.00  0.88           C  
ATOM   2255  O   SER A 284      19.749  -4.391 -17.459  1.00  0.88           O  
ATOM   2256  OG  SER A 284      23.352  -3.229 -19.869  1.00  0.88           O  
ATOM   2257  N   LEU A 285      19.839  -2.165 -17.364  1.00  0.90           N  
ATOM   2258  CA  LEU A 285      18.986  -2.066 -16.185  1.00  0.90           C  
ATOM   2259  C   LEU A 285      17.540  -2.405 -16.532  1.00  0.90           C  
ATOM   2260  CB  LEU A 285      19.063  -0.661 -15.584  1.00  0.90           C  
ATOM   2261  O   LEU A 285      16.841  -3.045 -15.743  1.00  0.90           O  
ATOM   2262  CG  LEU A 285      18.241  -0.419 -14.317  1.00  0.90           C  
ATOM   2263  CD1 LEU A 285      18.771  -1.274 -13.170  1.00  0.90           C  
ATOM   2264  CD2 LEU A 285      18.259   1.059 -13.941  1.00  0.90           C  
ATOM   2265  N   ASN A 286      17.095  -2.098 -17.727  1.00  0.88           N  
ATOM   2266  CA  ASN A 286      15.713  -2.288 -18.155  1.00  0.88           C  
ATOM   2267  C   ASN A 286      15.371  -3.768 -18.301  1.00  0.88           C  
ATOM   2268  CB  ASN A 286      15.451  -1.550 -19.469  1.00  0.88           C  
ATOM   2269  O   ASN A 286      14.196  -4.138 -18.332  1.00  0.88           O  
ATOM   2270  CG  ASN A 286      15.448  -0.043 -19.302  1.00  0.88           C  
ATOM   2271  ND2 ASN A 286      15.367   0.676 -20.415  1.00  0.88           N  
ATOM   2272  OD1 ASN A 286      15.517   0.469 -18.182  1.00  0.88           O  
ATOM   2273  N   GLU A 287      16.441  -4.623 -18.341  1.00  0.91           N  
ATOM   2274  CA  GLU A 287      16.239  -6.066 -18.437  1.00  0.91           C  
ATOM   2275  C   GLU A 287      15.950  -6.675 -17.068  1.00  0.91           C  
ATOM   2276  CB  GLU A 287      17.462  -6.739 -19.066  1.00  0.91           C  
ATOM   2277  O   GLU A 287      15.461  -7.803 -16.975  1.00  0.91           O  
ATOM   2278  CG  GLU A 287      17.699  -6.351 -20.518  1.00  0.91           C  
ATOM   2279  CD  GLU A 287      18.965  -6.958 -21.102  1.00  0.91           C  
ATOM   2280  OE1 GLU A 287      19.274  -6.695 -22.286  1.00  0.91           O  
ATOM   2281  OE2 GLU A 287      19.653  -7.703 -20.369  1.00  0.91           O  
ATOM   2282  N   GLU A 288      16.209  -5.913 -16.030  1.00  0.93           N  
ATOM   2283  CA  GLU A 288      15.920  -6.380 -14.678  1.00  0.93           C  
ATOM   2284  C   GLU A 288      14.434  -6.249 -14.355  1.00  0.93           C  
ATOM   2285  CB  GLU A 288      16.751  -5.607 -13.651  1.00  0.93           C  
ATOM   2286  O   GLU A 288      13.815  -5.227 -14.658  1.00  0.93           O  
ATOM   2287  CG  GLU A 288      18.253  -5.789 -13.813  1.00  0.93           C  
ATOM   2288  CD  GLU A 288      18.706  -7.229 -13.630  1.00  0.93           C  
ATOM   2289  OE1 GLU A 288      19.605  -7.682 -14.373  1.00  0.93           O  
ATOM   2290  OE2 GLU A 288      18.156  -7.910 -12.735  1.00  0.93           O  
ATOM   2291  N   GLN A 289      13.910  -7.343 -13.684  1.00  0.92           N  
ATOM   2292  CA  GLN A 289      12.479  -7.354 -13.401  1.00  0.92           C  
ATOM   2293  C   GLN A 289      12.210  -7.680 -11.935  1.00  0.92           C  
ATOM   2294  CB  GLN A 289      11.761  -8.360 -14.303  1.00  0.92           C  
ATOM   2295  O   GLN A 289      13.000  -8.375 -11.293  1.00  0.92           O  
ATOM   2296  CG  GLN A 289      11.839  -8.022 -15.785  1.00  0.92           C  
ATOM   2297  CD  GLN A 289      11.102  -9.023 -16.655  1.00  0.92           C  
ATOM   2298  NE2 GLN A 289      10.614  -8.565 -17.803  1.00  0.92           N  
ATOM   2299  OE1 GLN A 289      10.972 -10.198 -16.299  1.00  0.92           O  
ATOM   2300  N   ILE A 290      11.066  -7.164 -11.553  1.00  0.92           N  
ATOM   2301  CA  ILE A 290      10.609  -7.460 -10.200  1.00  0.92           C  
ATOM   2302  C   ILE A 290       9.125  -7.821 -10.225  1.00  0.92           C  
ATOM   2303  CB  ILE A 290      10.855  -6.269  -9.247  1.00  0.92           C  
ATOM   2304  O   ILE A 290       8.347  -7.225 -10.973  1.00  0.92           O  
ATOM   2305  CG1 ILE A 290      10.612  -6.689  -7.793  1.00  0.92           C  
ATOM   2306  CG2 ILE A 290       9.968  -5.080  -9.629  1.00  0.92           C  
ATOM   2307  CD1 ILE A 290      11.146  -5.701  -6.766  1.00  0.92           C  
ATOM   2308  N   ASP A 291       8.811  -8.836  -9.377  1.00  0.94           N  
ATOM   2309  CA  ASP A 291       7.428  -9.299  -9.305  1.00  0.94           C  
ATOM   2310  C   ASP A 291       6.720  -8.724  -8.080  1.00  0.94           C  
ATOM   2311  CB  ASP A 291       7.375 -10.828  -9.274  1.00  0.94           C  
ATOM   2312  O   ASP A 291       7.283  -8.705  -6.983  1.00  0.94           O  
ATOM   2313  CG  ASP A 291       7.806 -11.463 -10.585  1.00  0.94           C  
ATOM   2314  OD1 ASP A 291       7.888 -10.751 -11.609  1.00  0.94           O  
ATOM   2315  OD2 ASP A 291       8.063 -12.686 -10.593  1.00  0.94           O  
ATOM   2316  N   PHE A 292       5.564  -8.268  -8.318  1.00  0.96           N  
ATOM   2317  CA  PHE A 292       4.672  -7.891  -7.228  1.00  0.96           C  
ATOM   2318  C   PHE A 292       3.516  -8.877  -7.109  1.00  0.96           C  
ATOM   2319  CB  PHE A 292       4.132  -6.473  -7.440  1.00  0.96           C  
ATOM   2320  O   PHE A 292       2.777  -9.096  -8.071  1.00  0.96           O  
ATOM   2321  CG  PHE A 292       5.159  -5.394  -7.229  1.00  0.96           C  
ATOM   2322  CD1 PHE A 292       5.228  -4.706  -6.024  1.00  0.96           C  
ATOM   2323  CD2 PHE A 292       6.058  -5.068  -8.237  1.00  0.96           C  
ATOM   2324  CE1 PHE A 292       6.178  -3.707  -5.826  1.00  0.96           C  
ATOM   2325  CE2 PHE A 292       7.010  -4.071  -8.047  1.00  0.96           C  
ATOM   2326  CZ  PHE A 292       7.068  -3.391  -6.841  1.00  0.96           C  
ATOM   2327  N   SER A 293       3.417  -9.425  -5.927  1.00  0.96           N  
ATOM   2328  CA  SER A 293       2.503 -10.548  -5.749  1.00  0.96           C  
ATOM   2329  C   SER A 293       1.494 -10.270  -4.640  1.00  0.96           C  
ATOM   2330  CB  SER A 293       3.281 -11.827  -5.433  1.00  0.96           C  
ATOM   2331  O   SER A 293       1.743  -9.445  -3.759  1.00  0.96           O  
ATOM   2332  OG  SER A 293       4.226 -12.106  -6.451  1.00  0.96           O  
ATOM   2333  N   ILE A 294       0.439 -10.921  -4.765  1.00  0.97           N  
ATOM   2334  CA  ILE A 294      -0.520 -11.005  -3.669  1.00  0.97           C  
ATOM   2335  C   ILE A 294      -0.218 -12.233  -2.812  1.00  0.97           C  
ATOM   2336  CB  ILE A 294      -1.973 -11.061  -4.192  1.00  0.97           C  
ATOM   2337  O   ILE A 294       0.002 -13.326  -3.338  1.00  0.97           O  
ATOM   2338  CG1 ILE A 294      -2.963 -11.041  -3.021  1.00  0.97           C  
ATOM   2339  CG2 ILE A 294      -2.185 -12.300  -5.067  1.00  0.97           C  
ATOM   2340  CD1 ILE A 294      -4.407 -10.794  -3.436  1.00  0.97           C  
ATOM   2341  N   HIS A 295      -0.132 -12.001  -1.456  1.00  0.96           N  
ATOM   2342  CA  HIS A 295       0.144 -13.060  -0.491  1.00  0.96           C  
ATOM   2343  C   HIS A 295      -1.032 -13.259   0.459  1.00  0.96           C  
ATOM   2344  CB  HIS A 295       1.413 -12.745   0.303  1.00  0.96           C  
ATOM   2345  O   HIS A 295      -1.656 -12.288   0.894  1.00  0.96           O  
ATOM   2346  CG  HIS A 295       2.617 -12.520  -0.555  1.00  0.96           C  
ATOM   2347  CD2 HIS A 295       3.037 -11.422  -1.227  1.00  0.96           C  
ATOM   2348  ND1 HIS A 295       3.549 -13.504  -0.802  1.00  0.96           N  
ATOM   2349  CE1 HIS A 295       4.495 -13.019  -1.589  1.00  0.96           C  
ATOM   2350  NE2 HIS A 295       4.208 -11.757  -1.862  1.00  0.96           N  
ATOM   2351  N   TYR A 296      -1.287 -14.514   0.775  1.00  0.95           N  
ATOM   2352  CA  TYR A 296      -2.352 -14.843   1.716  1.00  0.95           C  
ATOM   2353  C   TYR A 296      -2.097 -16.190   2.381  1.00  0.95           C  
ATOM   2354  CB  TYR A 296      -3.710 -14.860   1.007  1.00  0.95           C  
ATOM   2355  O   TYR A 296      -1.322 -17.003   1.872  1.00  0.95           O  
ATOM   2356  CG  TYR A 296      -3.757 -15.775  -0.192  1.00  0.95           C  
ATOM   2357  CD1 TYR A 296      -3.421 -15.310  -1.462  1.00  0.95           C  
ATOM   2358  CD2 TYR A 296      -4.138 -17.106  -0.059  1.00  0.95           C  
ATOM   2359  CE1 TYR A 296      -3.464 -16.149  -2.570  1.00  0.95           C  
ATOM   2360  CE2 TYR A 296      -4.185 -17.954  -1.161  1.00  0.95           C  
ATOM   2361  OH  TYR A 296      -3.892 -18.303  -3.504  1.00  0.95           O  
ATOM   2362  CZ  TYR A 296      -3.847 -17.468  -2.410  1.00  0.95           C  
ATOM   2363  N   ASN A 297      -2.672 -16.366   3.515  1.00  0.92           N  
ATOM   2364  CA  ASN A 297      -2.615 -17.657   4.193  1.00  0.92           C  
ATOM   2365  C   ASN A 297      -3.520 -18.684   3.518  1.00  0.92           C  
ATOM   2366  CB  ASN A 297      -2.991 -17.506   5.668  1.00  0.92           C  
ATOM   2367  O   ASN A 297      -4.673 -18.388   3.199  1.00  0.92           O  
ATOM   2368  CG  ASN A 297      -2.710 -18.760   6.474  1.00  0.92           C  
ATOM   2369  ND2 ASN A 297      -1.924 -18.619   7.534  1.00  0.92           N  
ATOM   2370  OD1 ASN A 297      -3.194 -19.846   6.145  1.00  0.92           O  
ATOM   2371  N   LYS A 298      -3.090 -19.997   3.379  1.00  0.91           N  
ATOM   2372  CA  LYS A 298      -3.836 -21.049   2.695  1.00  0.91           C  
ATOM   2373  C   LYS A 298      -5.202 -21.264   3.342  1.00  0.91           C  
ATOM   2374  CB  LYS A 298      -3.044 -22.358   2.698  1.00  0.91           C  
ATOM   2375  O   LYS A 298      -6.177 -21.577   2.655  1.00  0.91           O  
ATOM   2376  CG  LYS A 298      -1.786 -22.321   1.843  1.00  0.91           C  
ATOM   2377  CD  LYS A 298      -1.042 -23.649   1.885  1.00  0.91           C  
ATOM   2378  CE  LYS A 298       0.251 -23.593   1.083  1.00  0.91           C  
ATOM   2379  NZ  LYS A 298       0.994 -24.888   1.138  1.00  0.91           N  
ATOM   2380  N   PHE A 299      -5.241 -21.039   4.655  1.00  0.85           N  
ATOM   2381  CA  PHE A 299      -6.472 -21.293   5.394  1.00  0.85           C  
ATOM   2382  C   PHE A 299      -7.511 -20.217   5.099  1.00  0.85           C  
ATOM   2383  CB  PHE A 299      -6.195 -21.357   6.899  1.00  0.85           C  
ATOM   2384  O   PHE A 299      -8.696 -20.395   5.388  1.00  0.85           O  
ATOM   2385  CG  PHE A 299      -5.417 -22.573   7.321  1.00  0.85           C  
ATOM   2386  CD1 PHE A 299      -5.948 -23.847   7.159  1.00  0.85           C  
ATOM   2387  CD2 PHE A 299      -4.152 -22.443   7.881  1.00  0.85           C  
ATOM   2388  CE1 PHE A 299      -5.230 -24.975   7.550  1.00  0.85           C  
ATOM   2389  CE2 PHE A 299      -3.428 -23.565   8.274  1.00  0.85           C  
ATOM   2390  CZ  PHE A 299      -3.970 -24.830   8.108  1.00  0.85           C  
ATOM   2391  N   SER A 300      -6.973 -19.089   4.529  1.00  0.85           N  
ATOM   2392  CA  SER A 300      -7.890 -18.009   4.180  1.00  0.85           C  
ATOM   2393  C   SER A 300      -8.848 -18.433   3.072  1.00  0.85           C  
ATOM   2394  CB  SER A 300      -7.113 -16.766   3.744  1.00  0.85           C  
ATOM   2395  O   SER A 300      -9.911 -17.833   2.900  1.00  0.85           O  
ATOM   2396  OG  SER A 300      -6.349 -16.247   4.819  1.00  0.85           O  
ATOM   2397  N   LEU A 301      -8.514 -19.507   2.373  1.00  0.85           N  
ATOM   2398  CA  LEU A 301      -9.341 -19.952   1.257  1.00  0.85           C  
ATOM   2399  C   LEU A 301     -10.592 -20.666   1.759  1.00  0.85           C  
ATOM   2400  CB  LEU A 301      -8.545 -20.880   0.336  1.00  0.85           C  
ATOM   2401  O   LEU A 301     -11.510 -20.938   0.982  1.00  0.85           O  
ATOM   2402  CG  LEU A 301      -7.375 -20.246  -0.418  1.00  0.85           C  
ATOM   2403  CD1 LEU A 301      -6.633 -21.301  -1.231  1.00  0.85           C  
ATOM   2404  CD2 LEU A 301      -7.867 -19.118  -1.319  1.00  0.85           C  
ATOM   2405  N   ARG A 302     -10.719 -20.999   2.987  1.00  0.82           N  
ATOM   2406  CA  ARG A 302     -11.907 -21.610   3.573  1.00  0.82           C  
ATOM   2407  C   ARG A 302     -13.055 -20.609   3.654  1.00  0.82           C  
ATOM   2408  CB  ARG A 302     -11.596 -22.164   4.965  1.00  0.82           C  
ATOM   2409  O   ARG A 302     -14.223 -21.000   3.713  1.00  0.82           O  
ATOM   2410  CG  ARG A 302     -10.669 -23.369   4.956  1.00  0.82           C  
ATOM   2411  CD  ARG A 302     -10.395 -23.881   6.363  1.00  0.82           C  
ATOM   2412  NE  ARG A 302      -9.464 -25.005   6.356  1.00  0.82           N  
ATOM   2413  NH1 ARG A 302      -9.440 -25.267   8.651  1.00  0.82           N  
ATOM   2414  NH2 ARG A 302      -8.184 -26.650   7.322  1.00  0.82           N  
ATOM   2415  CZ  ARG A 302      -9.031 -25.638   7.443  1.00  0.82           C  
ATOM   2416  N   ASP A 303     -12.652 -19.348   3.616  1.00  0.83           N  
ATOM   2417  CA  ASP A 303     -13.614 -18.251   3.552  1.00  0.83           C  
ATOM   2418  C   ASP A 303     -14.001 -17.945   2.107  1.00  0.83           C  
ATOM   2419  CB  ASP A 303     -13.045 -16.998   4.221  1.00  0.83           C  
ATOM   2420  O   ASP A 303     -13.208 -17.376   1.353  1.00  0.83           O  
ATOM   2421  CG  ASP A 303     -14.006 -15.823   4.193  1.00  0.83           C  
ATOM   2422  OD1 ASP A 303     -15.065 -15.917   3.536  1.00  0.83           O  
ATOM   2423  OD2 ASP A 303     -13.699 -14.792   4.830  1.00  0.83           O  
ATOM   2424  N   PRO A 304     -15.270 -18.295   1.683  1.00  0.85           N  
ATOM   2425  CA  PRO A 304     -15.672 -18.144   0.283  1.00  0.85           C  
ATOM   2426  C   PRO A 304     -15.607 -16.695  -0.197  1.00  0.85           C  
ATOM   2427  CB  PRO A 304     -17.114 -18.658   0.273  1.00  0.85           C  
ATOM   2428  O   PRO A 304     -15.314 -16.442  -1.368  1.00  0.85           O  
ATOM   2429  CG  PRO A 304     -17.539 -18.633   1.705  1.00  0.85           C  
ATOM   2430  CD  PRO A 304     -16.323 -18.819   2.567  1.00  0.85           C  
ATOM   2431  N   ILE A 305     -15.920 -15.760   0.709  1.00  0.90           N  
ATOM   2432  CA  ILE A 305     -15.868 -14.350   0.336  1.00  0.90           C  
ATOM   2433  C   ILE A 305     -14.426 -13.951   0.030  1.00  0.90           C  
ATOM   2434  CB  ILE A 305     -16.449 -13.450   1.449  1.00  0.90           C  
ATOM   2435  O   ILE A 305     -14.152 -13.338  -1.005  1.00  0.90           O  
ATOM   2436  CG1 ILE A 305     -17.948 -13.718   1.626  1.00  0.90           C  
ATOM   2437  CG2 ILE A 305     -16.190 -11.972   1.138  1.00  0.90           C  
ATOM   2438  CD1 ILE A 305     -18.580 -12.960   2.785  1.00  0.90           C  
ATOM   2439  N   LEU A 306     -13.519 -14.285   0.982  1.00  0.91           N  
ATOM   2440  CA  LEU A 306     -12.115 -13.951   0.772  1.00  0.91           C  
ATOM   2441  C   LEU A 306     -11.567 -14.654  -0.465  1.00  0.91           C  
ATOM   2442  CB  LEU A 306     -11.284 -14.333   2.000  1.00  0.91           C  
ATOM   2443  O   LEU A 306     -10.809 -14.061  -1.236  1.00  0.91           O  
ATOM   2444  CG  LEU A 306      -9.811 -13.921   1.977  1.00  0.91           C  
ATOM   2445  CD1 LEU A 306      -9.685 -12.419   1.740  1.00  0.91           C  
ATOM   2446  CD2 LEU A 306      -9.123 -14.322   3.277  1.00  0.91           C  
ATOM   2447  N   HIS A 307     -11.942 -15.907  -0.683  1.00  0.93           N  
ATOM   2448  CA  HIS A 307     -11.545 -16.629  -1.887  1.00  0.93           C  
ATOM   2449  C   HIS A 307     -11.991 -15.890  -3.144  1.00  0.93           C  
ATOM   2450  CB  HIS A 307     -12.122 -18.045  -1.877  1.00  0.93           C  
ATOM   2451  O   HIS A 307     -11.209 -15.727  -4.084  1.00  0.93           O  
ATOM   2452  CG  HIS A 307     -11.616 -18.907  -2.990  1.00  0.93           C  
ATOM   2453  CD2 HIS A 307     -10.857 -18.609  -4.071  1.00  0.93           C  
ATOM   2454  ND1 HIS A 307     -11.888 -20.256  -3.070  1.00  0.93           N  
ATOM   2455  CE1 HIS A 307     -11.315 -20.751  -4.154  1.00  0.93           C  
ATOM   2456  NE2 HIS A 307     -10.683 -19.772  -4.779  1.00  0.93           N  
ATOM   2457  N   GLY A 308     -13.246 -15.497  -3.188  1.00  0.95           N  
ATOM   2458  CA  GLY A 308     -13.775 -14.711  -4.290  1.00  0.95           C  
ATOM   2459  C   GLY A 308     -13.034 -13.404  -4.500  1.00  0.95           C  
ATOM   2460  O   GLY A 308     -12.739 -13.027  -5.637  1.00  0.95           O  
ATOM   2461  N   VAL A 309     -12.703 -12.710  -3.409  1.00  0.97           N  
ATOM   2462  CA  VAL A 309     -11.983 -11.442  -3.458  1.00  0.97           C  
ATOM   2463  C   VAL A 309     -10.612 -11.650  -4.095  1.00  0.97           C  
ATOM   2464  CB  VAL A 309     -11.829 -10.822  -2.051  1.00  0.97           C  
ATOM   2465  O   VAL A 309     -10.189 -10.863  -4.945  1.00  0.97           O  
ATOM   2466  CG1 VAL A 309     -10.792  -9.701  -2.066  1.00  0.97           C  
ATOM   2467  CG2 VAL A 309     -13.174 -10.304  -1.546  1.00  0.97           C  
ATOM   2468  N   ILE A 310      -9.933 -12.685  -3.741  1.00  0.97           N  
ATOM   2469  CA  ILE A 310      -8.612 -12.989  -4.283  1.00  0.97           C  
ATOM   2470  C   ILE A 310      -8.710 -13.202  -5.792  1.00  0.97           C  
ATOM   2471  CB  ILE A 310      -7.996 -14.232  -3.604  1.00  0.97           C  
ATOM   2472  O   ILE A 310      -7.889 -12.684  -6.552  1.00  0.97           O  
ATOM   2473  CG1 ILE A 310      -7.635 -13.922  -2.147  1.00  0.97           C  
ATOM   2474  CG2 ILE A 310      -6.769 -14.719  -4.381  1.00  0.97           C  
ATOM   2475  CD1 ILE A 310      -7.257 -15.149  -1.328  1.00  0.97           C  
ATOM   2476  N   ASP A 311      -9.764 -13.867  -6.250  1.00  0.98           N  
ATOM   2477  CA  ASP A 311      -9.972 -14.104  -7.676  1.00  0.98           C  
ATOM   2478  C   ASP A 311     -10.225 -12.794  -8.419  1.00  0.98           C  
ATOM   2479  CB  ASP A 311     -11.140 -15.068  -7.895  1.00  0.98           C  
ATOM   2480  O   ASP A 311      -9.686 -12.577  -9.506  1.00  0.98           O  
ATOM   2481  CG  ASP A 311     -10.804 -16.501  -7.523  1.00  0.98           C  
ATOM   2482  OD1 ASP A 311      -9.606 -16.856  -7.482  1.00  0.98           O  
ATOM   2483  OD2 ASP A 311     -11.746 -17.284  -7.271  1.00  0.98           O  
ATOM   2484  N   VAL A 312     -11.013 -11.995  -7.835  1.00  0.98           N  
ATOM   2485  CA  VAL A 312     -11.337 -10.703  -8.431  1.00  0.98           C  
ATOM   2486  C   VAL A 312     -10.065  -9.871  -8.585  1.00  0.98           C  
ATOM   2487  CB  VAL A 312     -12.378  -9.934  -7.587  1.00  0.98           C  
ATOM   2488  O   VAL A 312      -9.837  -9.263  -9.633  1.00  0.98           O  
ATOM   2489  CG1 VAL A 312     -12.465  -8.476  -8.035  1.00  0.98           C  
ATOM   2490  CG2 VAL A 312     -13.745 -10.608  -7.683  1.00  0.98           C  
ATOM   2491  N   ILE A 313      -9.250  -9.861  -7.546  1.00  0.98           N  
ATOM   2492  CA  ILE A 313      -8.017  -9.081  -7.567  1.00  0.98           C  
ATOM   2493  C   ILE A 313      -7.071  -9.640  -8.627  1.00  0.98           C  
ATOM   2494  CB  ILE A 313      -7.328  -9.075  -6.184  1.00  0.98           C  
ATOM   2495  O   ILE A 313      -6.496  -8.886  -9.415  1.00  0.98           O  
ATOM   2496  CG1 ILE A 313      -8.169  -8.288  -5.172  1.00  0.98           C  
ATOM   2497  CG2 ILE A 313      -5.914  -8.498  -6.288  1.00  0.98           C  
ATOM   2498  CD1 ILE A 313      -7.648  -8.362  -3.743  1.00  0.98           C  
ATOM   2499  N   ARG A 314      -6.931 -10.904  -8.720  1.00  0.97           N  
ATOM   2500  CA  ARG A 314      -6.066 -11.542  -9.708  1.00  0.97           C  
ATOM   2501  C   ARG A 314      -6.499 -11.186 -11.126  1.00  0.97           C  
ATOM   2502  CB  ARG A 314      -6.070 -13.061  -9.525  1.00  0.97           C  
ATOM   2503  O   ARG A 314      -5.662 -10.881 -11.978  1.00  0.97           O  
ATOM   2504  CG  ARG A 314      -5.343 -13.533  -8.275  1.00  0.97           C  
ATOM   2505  CD  ARG A 314      -5.527 -15.026  -8.046  1.00  0.97           C  
ATOM   2506  NE  ARG A 314      -4.956 -15.813  -9.136  1.00  0.97           N  
ATOM   2507  NH1 ARG A 314      -6.107 -17.748  -8.617  1.00  0.97           N  
ATOM   2508  NH2 ARG A 314      -4.668 -17.708 -10.401  1.00  0.97           N  
ATOM   2509  CZ  ARG A 314      -5.245 -17.088  -9.382  1.00  0.97           C  
ATOM   2510  N   ASN A 315      -7.753 -11.157 -11.367  1.00  0.97           N  
ATOM   2511  CA  ASN A 315      -8.290 -10.879 -12.695  1.00  0.97           C  
ATOM   2512  C   ASN A 315      -8.111  -9.413 -13.076  1.00  0.97           C  
ATOM   2513  CB  ASN A 315      -9.768 -11.270 -12.768  1.00  0.97           C  
ATOM   2514  O   ASN A 315      -8.070  -9.076 -14.261  1.00  0.97           O  
ATOM   2515  CG  ASN A 315      -9.977 -12.772 -12.753  1.00  0.97           C  
ATOM   2516  ND2 ASN A 315     -11.153 -13.202 -12.313  1.00  0.97           N  
ATOM   2517  OD1 ASN A 315      -9.087 -13.538 -13.132  1.00  0.97           O  
ATOM   2518  N   ALA A 316      -7.941  -8.569 -12.114  1.00  0.97           N  
ATOM   2519  CA  ALA A 316      -7.809  -7.135 -12.363  1.00  0.97           C  
ATOM   2520  C   ALA A 316      -6.397  -6.786 -12.824  1.00  0.97           C  
ATOM   2521  CB  ALA A 316      -8.167  -6.343 -11.108  1.00  0.97           C  
ATOM   2522  O   ALA A 316      -6.178  -5.733 -13.428  1.00  0.97           O  
ATOM   2523  N   PHE A 317      -5.468  -7.687 -12.598  1.00  0.96           N  
ATOM   2524  CA  PHE A 317      -4.085  -7.450 -12.994  1.00  0.96           C  
ATOM   2525  C   PHE A 317      -3.645  -8.454 -14.053  1.00  0.96           C  
ATOM   2526  CB  PHE A 317      -3.156  -7.528 -11.778  1.00  0.96           C  
ATOM   2527  O   PHE A 317      -2.861  -8.121 -14.944  1.00  0.96           O  
ATOM   2528  CG  PHE A 317      -3.274  -6.352 -10.847  1.00  0.96           C  
ATOM   2529  CD1 PHE A 317      -2.447  -5.245 -10.994  1.00  0.96           C  
ATOM   2530  CD2 PHE A 317      -4.214  -6.354  -9.824  1.00  0.96           C  
ATOM   2531  CE1 PHE A 317      -2.555  -4.155 -10.133  1.00  0.96           C  
ATOM   2532  CE2 PHE A 317      -4.327  -5.268  -8.960  1.00  0.96           C  
ATOM   2533  CZ  PHE A 317      -3.496  -4.170  -9.116  1.00  0.96           C  
