# Supplementary material for: Escherichia coli transcription factors of unknown function: sequence features and possible evolutionary relationships
Source: PeerJ. 2022 Jul 20;10:e13772. doi: 10.7717/peerj.13772 (PMC9308461; doi:10.7717/peerj.13772)
Supplement: Supplemental Information 18 [file peerj-10-13772-s018.zip › Raw Data/PDB files/YbhD_b0768_unrelaxed_model_1.pdb]

ATOM      1  N   MET A   1     -23.122  -2.504  28.590  1.00  0.59           N  
ATOM      2  CA  MET A   1     -22.539  -1.982  27.358  1.00  0.59           C  
ATOM      3  C   MET A   1     -23.570  -1.192  26.560  1.00  0.59           C  
ATOM      4  CB  MET A   1     -21.976  -3.120  26.505  1.00  0.59           C  
ATOM      5  O   MET A   1     -23.231  -0.207  25.903  1.00  0.59           O  
ATOM      6  CG  MET A   1     -20.458  -3.195  26.508  1.00  0.59           C  
ATOM      7  SD  MET A   1     -19.809  -4.368  25.254  1.00  0.59           S  
ATOM      8  CE  MET A   1     -20.631  -5.895  25.790  1.00  0.59           C  
ATOM      9  N   LYS A   2     -24.869  -1.505  26.809  1.00  0.70           N  
ATOM     10  CA  LYS A   2     -25.955  -0.855  26.081  1.00  0.70           C  
ATOM     11  C   LYS A   2     -26.155   0.580  26.558  1.00  0.70           C  
ATOM     12  CB  LYS A   2     -27.255  -1.645  26.237  1.00  0.70           C  
ATOM     13  O   LYS A   2     -26.370   1.485  25.749  1.00  0.70           O  
ATOM     14  CG  LYS A   2     -28.341  -1.252  25.247  1.00  0.70           C  
ATOM     15  CD  LYS A   2     -29.578  -2.129  25.396  1.00  0.70           C  
ATOM     16  CE  LYS A   2     -30.712  -1.656  24.497  1.00  0.70           C  
ATOM     17  NZ  LYS A   2     -31.919  -2.526  24.623  1.00  0.70           N  
ATOM     18  N   HIS A   3     -25.853   0.730  27.791  1.00  0.75           N  
ATOM     19  CA  HIS A   3     -26.103   2.034  28.397  1.00  0.75           C  
ATOM     20  C   HIS A   3     -25.027   3.040  28.001  1.00  0.75           C  
ATOM     21  CB  HIS A   3     -26.174   1.912  29.920  1.00  0.75           C  
ATOM     22  O   HIS A   3     -25.333   4.195  27.699  1.00  0.75           O  
ATOM     23  CG  HIS A   3     -27.421   1.250  30.411  1.00  0.75           C  
ATOM     24  CD2 HIS A   3     -27.615   0.047  31.001  1.00  0.75           C  
ATOM     25  ND1 HIS A   3     -28.664   1.838  30.315  1.00  0.75           N  
ATOM     26  CE1 HIS A   3     -29.571   1.022  30.827  1.00  0.75           C  
ATOM     27  NE2 HIS A   3     -28.961  -0.071  31.250  1.00  0.75           N  
ATOM     28  N   GLU A   4     -23.783   2.562  27.834  1.00  0.84           N  
ATOM     29  CA  GLU A   4     -22.675   3.446  27.482  1.00  0.84           C  
ATOM     30  C   GLU A   4     -22.765   3.890  26.025  1.00  0.84           C  
ATOM     31  CB  GLU A   4     -21.334   2.756  27.741  1.00  0.84           C  
ATOM     32  O   GLU A   4     -22.487   5.048  25.705  1.00  0.84           O  
ATOM     33  CG  GLU A   4     -20.998   2.597  29.217  1.00  0.84           C  
ATOM     34  CD  GLU A   4     -21.590   1.339  29.834  1.00  0.84           C  
ATOM     35  OE1 GLU A   4     -21.315   1.059  31.023  1.00  0.84           O  
ATOM     36  OE2 GLU A   4     -22.335   0.628  29.123  1.00  0.84           O  
ATOM     37  N   LEU A   5     -23.259   3.041  25.170  1.00  0.88           N  
ATOM     38  CA  LEU A   5     -23.394   3.371  23.756  1.00  0.88           C  
ATOM     39  C   LEU A   5     -24.534   4.359  23.535  1.00  0.88           C  
ATOM     40  CB  LEU A   5     -23.635   2.104  22.930  1.00  0.88           C  
ATOM     41  O   LEU A   5     -24.405   5.296  22.744  1.00  0.88           O  
ATOM     42  CG  LEU A   5     -23.611   2.271  21.410  1.00  0.88           C  
ATOM     43  CD1 LEU A   5     -22.237   2.747  20.950  1.00  0.88           C  
ATOM     44  CD2 LEU A   5     -23.988   0.963  20.722  1.00  0.88           C  
ATOM     45  N   SER A   6     -25.585   4.145  24.261  1.00  0.91           N  
ATOM     46  CA  SER A   6     -26.716   5.064  24.178  1.00  0.91           C  
ATOM     47  C   SER A   6     -26.316   6.472  24.606  1.00  0.91           C  
ATOM     48  CB  SER A   6     -27.874   4.569  25.045  1.00  0.91           C  
ATOM     49  O   SER A   6     -26.731   7.455  23.988  1.00  0.91           O  
ATOM     50  OG  SER A   6     -27.485   4.486  26.405  1.00  0.91           O  
ATOM     51  N   SER A   7     -25.538   6.555  25.608  1.00  0.94           N  
ATOM     52  CA  SER A   7     -25.049   7.843  26.090  1.00  0.94           C  
ATOM     53  C   SER A   7     -24.169   8.525  25.049  1.00  0.94           C  
ATOM     54  CB  SER A   7     -24.268   7.667  27.393  1.00  0.94           C  
ATOM     55  O   SER A   7     -24.267   9.737  24.843  1.00  0.94           O  
ATOM     56  OG  SER A   7     -25.120   7.217  28.433  1.00  0.94           O  
ATOM     57  N   MET A   8     -23.354   7.736  24.470  1.00  0.95           N  
ATOM     58  CA  MET A   8     -22.474   8.263  23.430  1.00  0.95           C  
ATOM     59  C   MET A   8     -23.282   8.796  22.252  1.00  0.95           C  
ATOM     60  CB  MET A   8     -21.500   7.185  22.952  1.00  0.95           C  
ATOM     61  O   MET A   8     -22.975   9.862  21.715  1.00  0.95           O  
ATOM     62  CG  MET A   8     -20.358   7.723  22.105  1.00  0.95           C  
ATOM     63  SD  MET A   8     -19.232   8.816  23.056  1.00  0.95           S  
ATOM     64  CE  MET A   8     -18.465   7.600  24.164  1.00  0.95           C  
ATOM     65  N   LYS A   9     -24.282   8.036  21.828  1.00  0.95           N  
ATOM     66  CA  LYS A   9     -25.176   8.467  20.757  1.00  0.95           C  
ATOM     67  C   LYS A   9     -25.881   9.771  21.120  1.00  0.95           C  
ATOM     68  CB  LYS A   9     -26.209   7.381  20.452  1.00  0.95           C  
ATOM     69  O   LYS A   9     -26.005  10.669  20.285  1.00  0.95           O  
ATOM     70  CG  LYS A   9     -25.664   6.223  19.628  1.00  0.95           C  
ATOM     71  CD  LYS A   9     -26.755   5.214  19.291  1.00  0.95           C  
ATOM     72  CE  LYS A   9     -26.206   4.042  18.489  1.00  0.95           C  
ATOM     73  NZ  LYS A   9     -27.255   3.012  18.226  1.00  0.95           N  
ATOM     74  N   ALA A  10     -26.331   9.814  22.387  1.00  0.97           N  
ATOM     75  CA  ALA A  10     -26.978  11.026  22.880  1.00  0.97           C  
ATOM     76  C   ALA A  10     -26.044  12.229  22.777  1.00  0.97           C  
ATOM     77  CB  ALA A  10     -27.436  10.835  24.324  1.00  0.97           C  
ATOM     78  O   ALA A  10     -26.452  13.303  22.330  1.00  0.97           O  
ATOM     79  N   PHE A  11     -24.839  12.043  23.179  1.00  0.98           N  
ATOM     80  CA  PHE A  11     -23.821  13.084  23.099  1.00  0.98           C  
ATOM     81  C   PHE A  11     -23.669  13.583  21.667  1.00  0.98           C  
ATOM     82  CB  PHE A  11     -22.478  12.565  23.620  1.00  0.98           C  
ATOM     83  O   PHE A  11     -23.714  14.789  21.416  1.00  0.98           O  
ATOM     84  CG  PHE A  11     -21.307  13.437  23.254  1.00  0.98           C  
ATOM     85  CD1 PHE A  11     -20.401  13.035  22.281  1.00  0.98           C  
ATOM     86  CD2 PHE A  11     -21.113  14.660  23.884  1.00  0.98           C  
ATOM     87  CE1 PHE A  11     -19.316  13.841  21.940  1.00  0.98           C  
ATOM     88  CE2 PHE A  11     -20.032  15.470  23.549  1.00  0.98           C  
ATOM     89  CZ  PHE A  11     -19.134  15.058  22.578  1.00  0.98           C  
ATOM     90  N   VAL A  12     -23.473  12.668  20.717  1.00  0.97           N  
ATOM     91  CA  VAL A  12     -23.229  13.010  19.320  1.00  0.97           C  
ATOM     92  C   VAL A  12     -24.432  13.761  18.753  1.00  0.97           C  
ATOM     93  CB  VAL A  12     -22.938  11.752  18.471  1.00  0.97           C  
ATOM     94  O   VAL A  12     -24.275  14.802  18.111  1.00  0.97           O  
ATOM     95  CG1 VAL A  12     -22.965  12.088  16.981  1.00  0.97           C  
ATOM     96  CG2 VAL A  12     -21.592  11.145  18.861  1.00  0.97           C  
ATOM     97  N   ILE A  13     -25.599  13.241  19.003  1.00  0.97           N  
ATOM     98  CA  ILE A  13     -26.818  13.836  18.466  1.00  0.97           C  
ATOM     99  C   ILE A  13     -27.007  15.237  19.043  1.00  0.97           C  
ATOM    100  CB  ILE A  13     -28.055  12.960  18.769  1.00  0.97           C  
ATOM    101  O   ILE A  13     -27.351  16.173  18.317  1.00  0.97           O  
ATOM    102  CG1 ILE A  13     -27.994  11.655  17.967  1.00  0.97           C  
ATOM    103  CG2 ILE A  13     -29.346  13.727  18.470  1.00  0.97           C  
ATOM    104  CD1 ILE A  13     -29.125  10.684  18.279  1.00  0.97           C  
ATOM    105  N   LEU A  14     -26.808  15.386  20.355  1.00  0.97           N  
ATOM    106  CA  LEU A  14     -26.924  16.701  20.976  1.00  0.97           C  
ATOM    107  C   LEU A  14     -25.881  17.661  20.415  1.00  0.97           C  
ATOM    108  CB  LEU A  14     -26.770  16.592  22.496  1.00  0.97           C  
ATOM    109  O   LEU A  14     -26.187  18.823  20.137  1.00  0.97           O  
ATOM    110  CG  LEU A  14     -26.848  17.902  23.281  1.00  0.97           C  
ATOM    111  CD1 LEU A  14     -28.148  18.634  22.962  1.00  0.97           C  
ATOM    112  CD2 LEU A  14     -26.732  17.636  24.778  1.00  0.97           C  
ATOM    113  N   ALA A  15     -24.658  17.221  20.190  1.00  0.97           N  
ATOM    114  CA  ALA A  15     -23.595  18.041  19.613  1.00  0.97           C  
ATOM    115  C   ALA A  15     -23.980  18.539  18.223  1.00  0.97           C  
ATOM    116  CB  ALA A  15     -22.290  17.252  19.550  1.00  0.97           C  
ATOM    117  O   ALA A  15     -23.733  19.698  17.881  1.00  0.97           O  
ATOM    118  N   GLU A  16     -24.676  17.747  17.474  1.00  0.95           N  
ATOM    119  CA  GLU A  16     -25.030  18.049  16.091  1.00  0.95           C  
ATOM    120  C   GLU A  16     -26.267  18.941  16.020  1.00  0.95           C  
ATOM    121  CB  GLU A  16     -25.266  16.759  15.301  1.00  0.95           C  
ATOM    122  O   GLU A  16     -26.374  19.794  15.137  1.00  0.95           O  
ATOM    123  CG  GLU A  16     -24.002  15.947  15.059  1.00  0.95           C  
ATOM    124  CD  GLU A  16     -24.263  14.629  14.346  1.00  0.95           C  
ATOM    125  OE1 GLU A  16     -23.291  13.975  13.905  1.00  0.95           O  
ATOM    126  OE2 GLU A  16     -25.449  14.249  14.228  1.00  0.95           O  
ATOM    127  N   SER A  17     -27.166  18.740  16.953  1.00  0.94           N  
ATOM    128  CA  SER A  17     -28.430  19.468  16.918  1.00  0.94           C  
ATOM    129  C   SER A  17     -28.315  20.810  17.632  1.00  0.94           C  
ATOM    130  CB  SER A  17     -29.545  18.637  17.553  1.00  0.94           C  
ATOM    131  O   SER A  17     -29.112  21.719  17.389  1.00  0.94           O  
ATOM    132  OG  SER A  17     -29.300  18.439  18.935  1.00  0.94           O  
ATOM    133  N   SER A  18     -27.378  20.944  18.531  1.00  0.93           N  
ATOM    134  CA  SER A  18     -27.126  22.122  19.353  1.00  0.93           C  
ATOM    135  C   SER A  18     -28.376  22.536  20.123  1.00  0.93           C  
ATOM    136  CB  SER A  18     -26.641  23.287  18.488  1.00  0.93           C  
ATOM    137  O   SER A  18     -28.608  23.726  20.346  1.00  0.93           O  
ATOM    138  OG  SER A  18     -25.416  22.965  17.852  1.00  0.93           O  
ATOM    139  N   SER A  19     -29.391  21.577  20.249  1.00  0.94           N  
ATOM    140  CA  SER A  19     -30.639  21.788  20.975  1.00  0.94           C  
ATOM    141  C   SER A  19     -31.069  20.525  21.714  1.00  0.94           C  
ATOM    142  CB  SER A  19     -31.747  22.232  20.019  1.00  0.94           C  
ATOM    143  O   SER A  19     -31.249  19.471  21.100  1.00  0.94           O  
ATOM    144  OG  SER A  19     -33.005  22.226  20.671  1.00  0.94           O  
ATOM    145  N   PHE A  20     -31.325  20.667  23.021  1.00  0.95           N  
ATOM    146  CA  PHE A  20     -31.762  19.517  23.804  1.00  0.95           C  
ATOM    147  C   PHE A  20     -33.130  19.033  23.337  1.00  0.95           C  
ATOM    148  CB  PHE A  20     -31.810  19.866  25.294  1.00  0.95           C  
ATOM    149  O   PHE A  20     -33.376  17.827  23.264  1.00  0.95           O  
ATOM    150  CG  PHE A  20     -30.493  19.689  26.001  1.00  0.95           C  
ATOM    151  CD1 PHE A  20     -30.148  18.466  26.563  1.00  0.95           C  
ATOM    152  CD2 PHE A  20     -29.600  20.748  26.104  1.00  0.95           C  
ATOM    153  CE1 PHE A  20     -28.930  18.300  27.218  1.00  0.95           C  
ATOM    154  CE2 PHE A  20     -28.381  20.589  26.757  1.00  0.95           C  
ATOM    155  CZ  PHE A  20     -28.048  19.365  27.314  1.00  0.95           C  
ATOM    156  N   ASN A  21     -33.925  19.991  23.011  1.00  0.94           N  
ATOM    157  CA  ASN A  21     -35.260  19.629  22.546  1.00  0.94           C  
ATOM    158  C   ASN A  21     -35.205  18.842  21.240  1.00  0.94           C  
ATOM    159  CB  ASN A  21     -36.127  20.878  22.378  1.00  0.94           C  
ATOM    160  O   ASN A  21     -35.822  17.782  21.122  1.00  0.94           O  
ATOM    161  CG  ASN A  21     -36.623  21.428  23.701  1.00  0.94           C  
ATOM    162  ND2 ASN A  21     -36.810  22.741  23.765  1.00  0.94           N  
ATOM    163  OD1 ASN A  21     -36.836  20.678  24.658  1.00  0.94           O  
ATOM    164  N   ASN A  22     -34.407  19.354  20.292  1.00  0.95           N  
ATOM    165  CA  ASN A  22     -34.270  18.682  19.004  1.00  0.95           C  
ATOM    166  C   ASN A  22     -33.598  17.320  19.151  1.00  0.95           C  
ATOM    167  CB  ASN A  22     -33.487  19.557  18.023  1.00  0.95           C  
ATOM    168  O   ASN A  22     -34.028  16.341  18.538  1.00  0.95           O  
ATOM    169  CG  ASN A  22     -34.297  20.733  17.515  1.00  0.95           C  
ATOM    170  ND2 ASN A  22     -33.612  21.741  16.986  1.00  0.95           N  
ATOM    171  OD1 ASN A  22     -35.528  20.737  17.597  1.00  0.95           O  
ATOM    172  N   ALA A  23     -32.640  17.270  19.957  1.00  0.96           N  
ATOM    173  CA  ALA A  23     -31.920  16.018  20.178  1.00  0.96           C  
ATOM    174  C   ALA A  23     -32.821  14.975  20.832  1.00  0.96           C  
ATOM    175  CB  ALA A  23     -30.682  16.261  21.037  1.00  0.96           C  
ATOM    176  O   ALA A  23     -32.802  13.802  20.450  1.00  0.96           O  
ATOM    177  N   ALA A  24     -33.559  15.370  21.815  1.00  0.97           N  
ATOM    178  CA  ALA A  24     -34.476  14.460  22.496  1.00  0.97           C  
ATOM    179  C   ALA A  24     -35.498  13.880  21.522  1.00  0.97           C  
ATOM    180  CB  ALA A  24     -35.186  15.180  23.641  1.00  0.97           C  
ATOM    181  O   ALA A  24     -35.811  12.688  21.578  1.00  0.97           O  
ATOM    182  N   LYS A  25     -36.004  14.767  20.656  1.00  0.96           N  
ATOM    183  CA  LYS A  25     -36.938  14.324  19.625  1.00  0.96           C  
ATOM    184  C   LYS A  25     -36.295  13.282  18.713  1.00  0.96           C  
ATOM    185  CB  LYS A  25     -37.429  15.513  18.798  1.00  0.96           C  
ATOM    186  O   LYS A  25     -36.896  12.245  18.426  1.00  0.96           O  
ATOM    187  CG  LYS A  25     -38.473  16.367  19.501  1.00  0.96           C  
ATOM    188  CD  LYS A  25     -38.986  17.480  18.597  1.00  0.96           C  
ATOM    189  CE  LYS A  25     -39.955  18.397  19.332  1.00  0.96           C  
ATOM    190  NZ  LYS A  25     -40.402  19.534  18.473  1.00  0.96           N  
ATOM    191  N   LEU A  26     -35.011  13.450  18.325  1.00  0.96           N  
ATOM    192  CA  LEU A  26     -34.293  12.546  17.434  1.00  0.96           C  
ATOM    193  C   LEU A  26     -34.043  11.202  18.110  1.00  0.96           C  
ATOM    194  CB  LEU A  26     -32.962  13.166  16.999  1.00  0.96           C  
ATOM    195  O   LEU A  26     -34.071  10.158  17.454  1.00  0.96           O  
ATOM    196  CG  LEU A  26     -33.046  14.301  15.976  1.00  0.96           C  
ATOM    197  CD1 LEU A  26     -31.676  14.941  15.783  1.00  0.96           C  
ATOM    198  CD2 LEU A  26     -33.593  13.785  14.649  1.00  0.96           C  
ATOM    199  N   LEU A  27     -33.962  11.244  19.431  1.00  0.95           N  
ATOM    200  CA  LEU A  27     -33.622  10.043  20.186  1.00  0.95           C  
ATOM    201  C   LEU A  27     -34.878   9.356  20.709  1.00  0.95           C  
ATOM    202  CB  LEU A  27     -32.692  10.389  21.353  1.00  0.95           C  
ATOM    203  O   LEU A  27     -34.798   8.285  21.316  1.00  0.95           O  
ATOM    204  CG  LEU A  27     -31.255  10.764  20.987  1.00  0.95           C  
ATOM    205  CD1 LEU A  27     -30.553  11.401  22.181  1.00  0.95           C  
ATOM    206  CD2 LEU A  27     -30.489   9.537  20.502  1.00  0.95           C  
ATOM    207  N   ASN A  28     -36.011  10.025  20.532  1.00  0.97           N  
ATOM    208  CA  ASN A  28     -37.292   9.535  21.029  1.00  0.97           C  
ATOM    209  C   ASN A  28     -37.274   9.355  22.545  1.00  0.97           C  
ATOM    210  CB  ASN A  28     -37.667   8.220  20.343  1.00  0.97           C  
ATOM    211  O   ASN A  28     -37.684   8.310  23.055  1.00  0.97           O  
ATOM    212  CG  ASN A  28     -37.988   8.400  18.872  1.00  0.97           C  
ATOM    213  ND2 ASN A  28     -37.579   7.438  18.053  1.00  0.97           N  
ATOM    214  OD1 ASN A  28     -38.598   9.396  18.475  1.00  0.97           O  
ATOM    215  N   ILE A  29     -36.749  10.356  23.323  1.00  0.96           N  
ATOM    216  CA  ILE A  29     -36.779  10.402  24.781  1.00  0.96           C  
ATOM    217  C   ILE A  29     -37.199  11.795  25.245  1.00  0.96           C  
ATOM    218  CB  ILE A  29     -35.407  10.027  25.386  1.00  0.96           C  
ATOM    219  O   ILE A  29     -37.328  12.714  24.432  1.00  0.96           O  
ATOM    220  CG1 ILE A  29     -34.339  11.039  24.955  1.00  0.96           C  
ATOM    221  CG2 ILE A  29     -35.010   8.605  24.982  1.00  0.96           C  
ATOM    222  CD1 ILE A  29     -32.970  10.796  25.577  1.00  0.96           C  
ATOM    223  N   THR A  30     -37.558  11.913  26.542  1.00  0.97           N  
ATOM    224  CA  THR A  30     -37.941  13.217  27.073  1.00  0.97           C  
ATOM    225  C   THR A  30     -36.712  14.099  27.279  1.00  0.97           C  
ATOM    226  CB  THR A  30     -38.704  13.077  28.402  1.00  0.97           C  
ATOM    227  O   THR A  30     -35.602  13.593  27.458  1.00  0.97           O  
ATOM    228  CG2 THR A  30     -39.917  12.166  28.246  1.00  0.97           C  
ATOM    229  OG1 THR A  30     -37.829  12.523  29.393  1.00  0.97           O  
ATOM    230  N   GLN A  31     -36.826  15.296  27.118  1.00  0.96           N  
ATOM    231  CA  GLN A  31     -35.731  16.241  27.313  1.00  0.96           C  
ATOM    232  C   GLN A  31     -35.088  16.061  28.684  1.00  0.96           C  
ATOM    233  CB  GLN A  31     -36.227  17.679  27.149  1.00  0.96           C  
ATOM    234  O   GLN A  31     -33.861  16.033  28.801  1.00  0.96           O  
ATOM    235  CG  GLN A  31     -35.119  18.722  27.212  1.00  0.96           C  
ATOM    236  CD  GLN A  31     -35.102  19.482  28.524  1.00  0.96           C  
ATOM    237  NE2 GLN A  31     -33.927  19.962  28.916  1.00  0.96           N  
ATOM    238  OE1 GLN A  31     -36.137  19.638  29.181  1.00  0.96           O  
ATOM    239  N   PRO A  32     -35.880  15.974  29.858  1.00  0.97           N  
ATOM    240  CA  PRO A  32     -35.251  15.733  31.159  1.00  0.97           C  
ATOM    241  C   PRO A  32     -34.425  14.449  31.186  1.00  0.97           C  
ATOM    242  CB  PRO A  32     -36.443  15.637  32.115  1.00  0.97           C  
ATOM    243  O   PRO A  32     -33.368  14.404  31.820  1.00  0.97           O  
ATOM    244  CG  PRO A  32     -37.515  16.456  31.472  1.00  0.97           C  
ATOM    245  CD  PRO A  32     -37.394  16.316  29.982  1.00  0.97           C  
ATOM    246  N   ALA A  33     -34.901  13.425  30.434  1.00  0.96           N  
ATOM    247  CA  ALA A  33     -34.164  12.168  30.335  1.00  0.96           C  
ATOM    248  C   ALA A  33     -32.817  12.375  29.648  1.00  0.96           C  
ATOM    249  CB  ALA A  33     -34.987  11.125  29.583  1.00  0.96           C  
ATOM    250  O   ALA A  33     -31.798  11.838  30.091  1.00  0.96           O  
ATOM    251  N   LEU A  34     -32.804  13.129  28.518  1.00  0.96           N  
ATOM    252  CA  LEU A  34     -31.574  13.433  27.793  1.00  0.96           C  
ATOM    253  C   LEU A  34     -30.610  14.226  28.668  1.00  0.96           C  
ATOM    254  CB  LEU A  34     -31.885  14.217  26.516  1.00  0.96           C  
ATOM    255  O   LEU A  34     -29.418  13.916  28.725  1.00  0.96           O  
ATOM    256  CG  LEU A  34     -30.681  14.673  25.690  1.00  0.96           C  
ATOM    257  CD1 LEU A  34     -29.827  13.473  25.292  1.00  0.96           C  
ATOM    258  CD2 LEU A  34     -31.139  15.442  24.455  1.00  0.96           C  
ATOM    259  N   THR A  35     -31.124  15.212  29.382  1.00  0.95           N  
ATOM    260  CA  THR A  35     -30.311  16.029  30.276  1.00  0.95           C  
ATOM    261  C   THR A  35     -29.621  15.160  31.324  1.00  0.95           C  
ATOM    262  CB  THR A  35     -31.160  17.105  30.977  1.00  0.95           C  
ATOM    263  O   THR A  35     -28.417  15.294  31.554  1.00  0.95           O  
ATOM    264  CG2 THR A  35     -30.323  17.907  31.968  1.00  0.95           C  
ATOM    265  OG1 THR A  35     -31.697  17.997  29.992  1.00  0.95           O  
ATOM    266  N   ARG A  36     -30.319  14.293  31.951  1.00  0.96           N  
ATOM    267  CA  ARG A  36     -29.785  13.405  32.978  1.00  0.96           C  
ATOM    268  C   ARG A  36     -28.700  12.497  32.407  1.00  0.96           C  
ATOM    269  CB  ARG A  36     -30.903  12.561  33.594  1.00  0.96           C  
ATOM    270  O   ARG A  36     -27.677  12.262  33.053  1.00  0.96           O  
ATOM    271  CG  ARG A  36     -31.780  13.323  34.574  1.00  0.96           C  
ATOM    272  CD  ARG A  36     -32.653  12.385  35.396  1.00  0.96           C  
ATOM    273  NE  ARG A  36     -33.597  11.652  34.556  1.00  0.96           N  
ATOM    274  NH1 ARG A  36     -35.280  13.226  34.715  1.00  0.96           N  
ATOM    275  NH2 ARG A  36     -35.598  11.322  33.479  1.00  0.96           N  
ATOM    276  CZ  ARG A  36     -34.823  12.068  34.252  1.00  0.96           C  
ATOM    277  N   ARG A  37     -28.967  12.070  31.232  1.00  0.96           N  
ATOM    278  CA  ARG A  37     -28.023  11.182  30.561  1.00  0.96           C  
ATOM    279  C   ARG A  37     -26.701  11.893  30.290  1.00  0.96           C  
ATOM    280  CB  ARG A  37     -28.614  10.659  29.250  1.00  0.96           C  
ATOM    281  O   ARG A  37     -25.629  11.339  30.542  1.00  0.96           O  
ATOM    282  CG  ARG A  37     -27.782   9.571  28.590  1.00  0.96           C  
ATOM    283  CD  ARG A  37     -28.477   8.995  27.364  1.00  0.96           C  
ATOM    284  NE  ARG A  37     -29.592   8.127  27.735  1.00  0.96           N  
ATOM    285  NH1 ARG A  37     -29.327   6.680  25.954  1.00  0.96           N  
ATOM    286  NH2 ARG A  37     -30.999   6.330  27.482  1.00  0.96           N  
ATOM    287  CZ  ARG A  37     -29.970   7.048  27.056  1.00  0.96           C  
ATOM    288  N   ILE A  38     -26.747  13.115  29.753  1.00  0.97           N  
ATOM    289  CA  ILE A  38     -25.558  13.902  29.444  1.00  0.97           C  
ATOM    290  C   ILE A  38     -24.818  14.247  30.734  1.00  0.97           C  
ATOM    291  CB  ILE A  38     -25.918  15.190  28.671  1.00  0.97           C  
ATOM    292  O   ILE A  38     -23.593  14.128  30.806  1.00  0.97           O  
ATOM    293  CG1 ILE A  38     -26.427  14.846  27.267  1.00  0.97           C  
ATOM    294  CG2 ILE A  38     -24.713  16.133  28.602  1.00  0.97           C  
ATOM    295  CD1 ILE A  38     -25.413  14.105  26.406  1.00  0.97           C  
ATOM    296  N   LYS A  39     -25.568  14.594  31.744  1.00  0.96           N  
ATOM    297  CA  LYS A  39     -24.971  14.936  33.032  1.00  0.96           C  
ATOM    298  C   LYS A  39     -24.242  13.738  33.635  1.00  0.96           C  
ATOM    299  CB  LYS A  39     -26.039  15.442  34.002  1.00  0.96           C  
ATOM    300  O   LYS A  39     -23.136  13.879  34.161  1.00  0.96           O  
ATOM    301  CG  LYS A  39     -26.462  16.883  33.760  1.00  0.96           C  
ATOM    302  CD  LYS A  39     -27.434  17.368  34.829  1.00  0.96           C  
ATOM    303  CE  LYS A  39     -27.830  18.821  34.608  1.00  0.96           C  
ATOM    304  NZ  LYS A  39     -28.796  19.296  35.644  1.00  0.96           N  
ATOM    305  N   LYS A  40     -24.888  12.652  33.558  1.00  0.96           N  
ATOM    306  CA  LYS A  40     -24.269  11.433  34.071  1.00  0.96           C  
ATOM    307  C   LYS A  40     -22.960  11.135  33.346  1.00  0.96           C  
ATOM    308  CB  LYS A  40     -25.225  10.247  33.936  1.00  0.96           C  
ATOM    309  O   LYS A  40     -21.964  10.773  33.976  1.00  0.96           O  
ATOM    310  CG  LYS A  40     -24.658   8.933  34.453  1.00  0.96           C  
ATOM    311  CD  LYS A  40     -25.264   8.555  35.799  1.00  0.96           C  
ATOM    312  CE  LYS A  40     -24.817   7.169  36.244  1.00  0.96           C  
ATOM    313  NZ  LYS A  40     -23.609   7.232  37.121  1.00  0.96           N  
ATOM    314  N   MET A  41     -22.984  11.268  32.019  1.00  0.95           N  
ATOM    315  CA  MET A  41     -21.781  11.065  31.217  1.00  0.95           C  
ATOM    316  C   MET A  41     -20.671  12.016  31.651  1.00  0.95           C  
ATOM    317  CB  MET A  41     -22.086  11.260  29.731  1.00  0.95           C  
ATOM    318  O   MET A  41     -19.524  11.600  31.825  1.00  0.95           O  
ATOM    319  CG  MET A  41     -20.920  10.919  28.816  1.00  0.95           C  
ATOM    320  SD  MET A  41     -21.382  10.968  27.041  1.00  0.95           S  
ATOM    321  CE  MET A  41     -19.779  10.583  26.283  1.00  0.95           C  
ATOM    322  N   GLU A  42     -20.962  13.241  31.782  1.00  0.97           N  
ATOM    323  CA  GLU A  42     -19.999  14.247  32.222  1.00  0.97           C  
ATOM    324  C   GLU A  42     -19.457  13.921  33.610  1.00  0.97           C  
ATOM    325  CB  GLU A  42     -20.636  15.639  32.219  1.00  0.97           C  
ATOM    326  O   GLU A  42     -18.258  14.057  33.862  1.00  0.97           O  
ATOM    327  CG  GLU A  42     -20.897  16.193  30.825  1.00  0.97           C  
ATOM    328  CD  GLU A  42     -21.610  17.536  30.838  1.00  0.97           C  
ATOM    329  OE1 GLU A  42     -21.408  18.339  29.898  1.00  0.97           O  
ATOM    330  OE2 GLU A  42     -22.376  17.787  31.795  1.00  0.97           O  
ATOM    331  N   GLU A  43     -20.358  13.406  34.473  1.00  0.96           N  
ATOM    332  CA  GLU A  43     -19.946  12.996  35.812  1.00  0.96           C  
ATOM    333  C   GLU A  43     -18.980  11.816  35.755  1.00  0.96           C  
ATOM    334  CB  GLU A  43     -21.165  12.636  36.664  1.00  0.96           C  
ATOM    335  O   GLU A  43     -17.954  11.813  36.439  1.00  0.96           O  
ATOM    336  CG  GLU A  43     -21.984  13.840  37.107  1.00  0.96           C  
ATOM    337  CD  GLU A  43     -23.282  13.461  37.802  1.00  0.96           C  
ATOM    338  OE1 GLU A  43     -24.060  14.370  38.171  1.00  0.96           O  
ATOM    339  OE2 GLU A  43     -23.522  12.246  37.979  1.00  0.96           O  
ATOM    340  N   ASP A  44     -19.275  10.918  34.920  1.00  0.95           N  
ATOM    341  CA  ASP A  44     -18.430   9.737  34.773  1.00  0.95           C  
ATOM    342  C   ASP A  44     -17.058  10.108  34.214  1.00  0.95           C  
ATOM    343  CB  ASP A  44     -19.104   8.703  33.868  1.00  0.95           C  
ATOM    344  O   ASP A  44     -16.042   9.541  34.621  1.00  0.95           O  
ATOM    345  CG  ASP A  44     -20.282   8.012  34.532  1.00  0.95           C  
ATOM    346  OD1 ASP A  44     -20.455   8.148  35.763  1.00  0.95           O  
ATOM    347  OD2 ASP A  44     -21.042   7.321  33.819  1.00  0.95           O  
ATOM    348  N   LEU A  45     -16.967  11.149  33.407  1.00  0.94           N  
ATOM    349  CA  LEU A  45     -15.734  11.567  32.748  1.00  0.94           C  
ATOM    350  C   LEU A  45     -15.001  12.615  33.579  1.00  0.94           C  
ATOM    351  CB  LEU A  45     -16.033  12.122  31.353  1.00  0.94           C  
ATOM    352  O   LEU A  45     -13.842  12.931  33.304  1.00  0.94           O  
ATOM    353  CG  LEU A  45     -16.511  11.111  30.309  1.00  0.94           C  
ATOM    354  CD1 LEU A  45     -16.954  11.830  29.039  1.00  0.94           C  
ATOM    355  CD2 LEU A  45     -15.413  10.099  30.001  1.00  0.94           C  
ATOM    356  N   HIS A  46     -15.666  13.085  34.598  1.00  0.96           N  
ATOM    357  CA  HIS A  46     -15.161  14.161  35.444  1.00  0.96           C  
ATOM    358  C   HIS A  46     -14.763  15.375  34.612  1.00  0.96           C  
ATOM    359  CB  HIS A  46     -13.968  13.677  36.270  1.00  0.96           C  
ATOM    360  O   HIS A  46     -13.718  15.984  34.854  1.00  0.96           O  
ATOM    361  CG  HIS A  46     -14.299  12.555  37.202  1.00  0.96           C  
ATOM    362  CD2 HIS A  46     -13.946  11.248  37.180  1.00  0.96           C  
ATOM    363  ND1 HIS A  46     -15.091  12.722  38.317  1.00  0.96           N  
ATOM    364  CE1 HIS A  46     -15.210  11.564  38.943  1.00  0.96           C  
ATOM    365  NE2 HIS A  46     -14.525  10.652  38.274  1.00  0.96           N  
ATOM    366  N   VAL A  47     -15.528  15.647  33.491  1.00  0.97           N  
ATOM    367  CA  VAL A  47     -15.312  16.812  32.639  1.00  0.97           C  
ATOM    368  C   VAL A  47     -16.634  17.244  32.010  1.00  0.97           C  
ATOM    369  CB  VAL A  47     -14.266  16.524  31.539  1.00  0.97           C  
ATOM    370  O   VAL A  47     -17.507  16.412  31.751  1.00  0.97           O  
ATOM    371  CG1 VAL A  47     -14.788  15.474  30.559  1.00  0.97           C  
ATOM    372  CG2 VAL A  47     -13.900  17.811  30.802  1.00  0.97           C  
ATOM    373  N   GLN A  48     -16.821  18.558  31.830  1.00  0.97           N  
ATOM    374  CA  GLN A  48     -17.992  19.071  31.126  1.00  0.97           C  
ATOM    375  C   GLN A  48     -17.816  18.965  29.614  1.00  0.97           C  
ATOM    376  CB  GLN A  48     -18.264  20.523  31.522  1.00  0.97           C  
ATOM    377  O   GLN A  48     -16.772  19.343  29.077  1.00  0.97           O  
ATOM    378  CG  GLN A  48     -18.765  20.688  32.951  1.00  0.97           C  
ATOM    379  CD  GLN A  48     -19.337  22.068  33.217  1.00  0.97           C  
ATOM    380  NE2 GLN A  48     -20.390  22.127  34.025  1.00  0.97           N  
ATOM    381  OE1 GLN A  48     -18.836  23.072  32.701  1.00  0.97           O  
ATOM    382  N   LEU A  49     -18.793  18.515  28.955  1.00  0.97           N  
ATOM    383  CA  LEU A  49     -18.685  18.319  27.514  1.00  0.97           C  
ATOM    384  C   LEU A  49     -19.413  19.427  26.759  1.00  0.97           C  
ATOM    385  CB  LEU A  49     -19.252  16.955  27.114  1.00  0.97           C  
ATOM    386  O   LEU A  49     -19.095  19.706  25.601  1.00  0.97           O  
ATOM    387  CG  LEU A  49     -18.523  15.729  27.667  1.00  0.97           C  
ATOM    388  CD1 LEU A  49     -19.258  14.453  27.273  1.00  0.97           C  
ATOM    389  CD2 LEU A  49     -17.080  15.696  27.173  1.00  0.97           C  
ATOM    390  N   PHE A  50     -20.387  20.028  27.407  1.00  0.98           N  
ATOM    391  CA  PHE A  50     -21.178  21.099  26.814  1.00  0.98           C  
ATOM    392  C   PHE A  50     -21.146  22.345  27.690  1.00  0.98           C  
ATOM    393  CB  PHE A  50     -22.625  20.645  26.600  1.00  0.98           C  
ATOM    394  O   PHE A  50     -21.079  22.246  28.917  1.00  0.98           O  
ATOM    395  CG  PHE A  50     -22.773  19.546  25.583  1.00  0.98           C  
ATOM    396  CD1 PHE A  50     -22.885  19.842  24.230  1.00  0.98           C  
ATOM    397  CD2 PHE A  50     -22.800  18.215  25.980  1.00  0.98           C  
ATOM    398  CE1 PHE A  50     -23.021  18.827  23.286  1.00  0.98           C  
ATOM    399  CE2 PHE A  50     -22.936  17.195  25.043  1.00  0.98           C  
ATOM    400  CZ  PHE A  50     -23.048  17.503  23.697  1.00  0.98           C  
ATOM    401  N   GLU A  51     -21.061  23.528  27.046  1.00  0.94           N  
ATOM    402  CA  GLU A  51     -21.386  24.804  27.676  1.00  0.94           C  
ATOM    403  C   GLU A  51     -22.848  25.176  27.447  1.00  0.94           C  
ATOM    404  CB  GLU A  51     -20.472  25.913  27.148  1.00  0.94           C  
ATOM    405  O   GLU A  51     -23.304  25.249  26.303  1.00  0.94           O  
ATOM    406  CG  GLU A  51     -19.009  25.736  27.527  1.00  0.94           C  
ATOM    407  CD  GLU A  51     -18.119  26.864  27.027  1.00  0.94           C  
ATOM    408  OE1 GLU A  51     -16.900  26.844  27.308  1.00  0.94           O  
ATOM    409  OE2 GLU A  51     -18.647  27.774  26.350  1.00  0.94           O  
ATOM    410  N   ARG A  52     -23.560  25.165  28.642  1.00  0.86           N  
ATOM    411  CA  ARG A  52     -24.986  25.399  28.436  1.00  0.86           C  
ATOM    412  C   ARG A  52     -25.394  26.777  28.945  1.00  0.86           C  
ATOM    413  CB  ARG A  52     -25.815  24.317  29.132  1.00  0.86           C  
ATOM    414  O   ARG A  52     -25.052  27.157  30.067  1.00  0.86           O  
ATOM    415  CG  ARG A  52     -25.438  22.899  28.731  1.00  0.86           C  
ATOM    416  CD  ARG A  52     -26.083  21.865  29.643  1.00  0.86           C  
ATOM    417  NE  ARG A  52     -25.597  20.518  29.359  1.00  0.86           N  
ATOM    418  NH1 ARG A  52     -27.015  19.468  30.850  1.00  0.86           N  
ATOM    419  NH2 ARG A  52     -25.537  18.235  29.605  1.00  0.86           N  
ATOM    420  CZ  ARG A  52     -26.051  19.410  29.939  1.00  0.86           C  
ATOM    421  N   THR A  53     -25.752  27.724  28.017  1.00  0.79           N  
ATOM    422  CA  THR A  53     -26.469  28.937  28.395  1.00  0.79           C  
ATOM    423  C   THR A  53     -27.946  28.829  28.028  1.00  0.79           C  
ATOM    424  CB  THR A  53     -25.859  30.180  27.719  1.00  0.79           C  
ATOM    425  O   THR A  53     -28.378  27.822  27.463  1.00  0.79           O  
ATOM    426  CG2 THR A  53     -24.376  30.313  28.050  1.00  0.79           C  
ATOM    427  OG1 THR A  53     -26.013  30.068  26.299  1.00  0.79           O  
ATOM    428  N   THR A  54     -28.758  29.639  28.611  1.00  0.74           N  
ATOM    429  CA  THR A  54     -30.198  29.643  28.378  1.00  0.74           C  
ATOM    430  C   THR A  54     -30.504  29.688  26.884  1.00  0.74           C  
ATOM    431  CB  THR A  54     -30.874  30.836  29.080  1.00  0.74           C  
ATOM    432  O   THR A  54     -31.509  29.135  26.434  1.00  0.74           O  
ATOM    433  CG2 THR A  54     -30.931  30.626  30.589  1.00  0.74           C  
ATOM    434  OG1 THR A  54     -30.131  32.029  28.802  1.00  0.74           O  
ATOM    435  N   ARG A  55     -29.502  29.970  26.023  1.00  0.75           N  
ATOM    436  CA  ARG A  55     -29.834  30.245  24.629  1.00  0.75           C  
ATOM    437  C   ARG A  55     -29.025  29.359  23.688  1.00  0.75           C  
ATOM    438  CB  ARG A  55     -29.592  31.719  24.298  1.00  0.75           C  
ATOM    439  O   ARG A  55     -29.469  29.052  22.580  1.00  0.75           O  
ATOM    440  CG  ARG A  55     -30.572  32.670  24.966  1.00  0.75           C  
ATOM    441  CD  ARG A  55     -30.349  34.111  24.528  1.00  0.75           C  
ATOM    442  NE  ARG A  55     -31.233  35.033  25.235  1.00  0.75           N  
ATOM    443  NH1 ARG A  55     -30.428  36.930  24.192  1.00  0.75           N  
ATOM    444  NH2 ARG A  55     -32.096  37.096  25.755  1.00  0.75           N  
ATOM    445  CZ  ARG A  55     -31.250  36.351  25.059  1.00  0.75           C  
ATOM    446  N   LYS A  56     -27.890  28.771  24.227  1.00  0.85           N  
ATOM    447  CA  LYS A  56     -27.016  28.083  23.281  1.00  0.85           C  
ATOM    448  C   LYS A  56     -26.337  26.882  23.933  1.00  0.85           C  
ATOM    449  CB  LYS A  56     -25.963  29.044  22.727  1.00  0.85           C  
ATOM    450  O   LYS A  56     -25.979  26.929  25.112  1.00  0.85           O  
ATOM    451  CG  LYS A  56     -26.501  30.020  21.691  1.00  0.85           C  
ATOM    452  CD  LYS A  56     -25.379  30.822  21.044  1.00  0.85           C  
ATOM    453  CE  LYS A  56     -25.920  31.848  20.058  1.00  0.85           C  
ATOM    454  NZ  LYS A  56     -24.822  32.607  19.389  1.00  0.85           N  
ATOM    455  N   VAL A  57     -26.388  25.793  23.220  1.00  0.93           N  
ATOM    456  CA  VAL A  57     -25.625  24.603  23.582  1.00  0.93           C  
ATOM    457  C   VAL A  57     -24.402  24.478  22.676  1.00  0.93           C  
ATOM    458  CB  VAL A  57     -26.489  23.326  23.490  1.00  0.93           C  
ATOM    459  O   VAL A  57     -24.535  24.351  21.456  1.00  0.93           O  
ATOM    460  CG1 VAL A  57     -25.679  22.096  23.899  1.00  0.93           C  
ATOM    461  CG2 VAL A  57     -27.736  23.462  24.362  1.00  0.93           C  
ATOM    462  N   THR A  58     -23.190  24.640  23.301  1.00  0.95           N  
ATOM    463  CA  THR A  58     -21.949  24.528  22.543  1.00  0.95           C  
ATOM    464  C   THR A  58     -20.993  23.545  23.212  1.00  0.95           C  
ATOM    465  CB  THR A  58     -21.261  25.897  22.393  1.00  0.95           C  
ATOM    466  O   THR A  58     -21.085  23.304  24.417  1.00  0.95           O  
ATOM    467  CG2 THR A  58     -22.130  26.866  21.598  1.00  0.95           C  
ATOM    468  OG1 THR A  58     -21.018  26.448  23.693  1.00  0.95           O  
ATOM    469  N   LEU A  59     -20.179  22.955  22.412  1.00  0.97           N  
ATOM    470  CA  LEU A  59     -19.218  21.987  22.928  1.00  0.97           C  
ATOM    471  C   LEU A  59     -18.105  22.685  23.702  1.00  0.97           C  
ATOM    472  CB  LEU A  59     -18.620  21.163  21.784  1.00  0.97           C  
ATOM    473  O   LEU A  59     -17.666  23.773  23.321  1.00  0.97           O  
ATOM    474  CG  LEU A  59     -19.531  20.101  21.166  1.00  0.97           C  
ATOM    475  CD1 LEU A  59     -18.902  19.537  19.896  1.00  0.97           C  
ATOM    476  CD2 LEU A  59     -19.812  18.987  22.169  1.00  0.97           C  
ATOM    477  N   THR A  60     -17.659  22.161  24.771  1.00  0.98           N  
ATOM    478  CA  THR A  60     -16.410  22.546  25.417  1.00  0.98           C  
ATOM    479  C   THR A  60     -15.211  22.010  24.639  1.00  0.98           C  
ATOM    480  CB  THR A  60     -16.351  22.036  26.869  1.00  0.98           C  
ATOM    481  O   THR A  60     -15.377  21.310  23.638  1.00  0.98           O  
ATOM    482  CG2 THR A  60     -17.568  22.498  27.664  1.00  0.98           C  
ATOM    483  OG1 THR A  60     -16.313  20.603  26.865  1.00  0.98           O  
ATOM    484  N   LYS A  61     -14.003  22.355  25.053  1.00  0.97           N  
ATOM    485  CA  LYS A  61     -12.789  21.812  24.449  1.00  0.97           C  
ATOM    486  C   LYS A  61     -12.775  20.288  24.517  1.00  0.97           C  
ATOM    487  CB  LYS A  61     -11.547  22.379  25.139  1.00  0.97           C  
ATOM    488  O   LYS A  61     -12.443  19.620  23.536  1.00  0.97           O  
ATOM    489  CG  LYS A  61     -10.240  22.038  24.437  1.00  0.97           C  
ATOM    490  CD  LYS A  61      -9.046  22.671  25.141  1.00  0.97           C  
ATOM    491  CE  LYS A  61      -7.732  22.272  24.483  1.00  0.97           C  
ATOM    492  NZ  LYS A  61      -6.559  22.885  25.174  1.00  0.97           N  
ATOM    493  N   ALA A  62     -13.164  19.829  25.685  1.00  0.97           N  
ATOM    494  CA  ALA A  62     -13.234  18.383  25.883  1.00  0.97           C  
ATOM    495  C   ALA A  62     -14.259  17.751  24.946  1.00  0.97           C  
ATOM    496  CB  ALA A  62     -13.575  18.060  27.336  1.00  0.97           C  
ATOM    497  O   ALA A  62     -14.010  16.691  24.367  1.00  0.97           O  
ATOM    498  N   GLY A  63     -15.425  18.371  24.782  1.00  0.97           N  
ATOM    499  CA  GLY A  63     -16.463  17.905  23.876  1.00  0.97           C  
ATOM    500  C   GLY A  63     -16.015  17.862  22.427  1.00  0.97           C  
ATOM    501  O   GLY A  63     -16.302  16.900  21.712  1.00  0.97           O  
ATOM    502  N   LYS A  64     -15.293  18.878  22.035  1.00  0.97           N  
ATOM    503  CA  LYS A  64     -14.790  18.951  20.666  1.00  0.97           C  
ATOM    504  C   LYS A  64     -13.782  17.838  20.391  1.00  0.97           C  
ATOM    505  CB  LYS A  64     -14.150  20.314  20.401  1.00  0.97           C  
ATOM    506  O   LYS A  64     -13.751  17.278  19.294  1.00  0.97           O  
ATOM    507  CG  LYS A  64     -15.153  21.448  20.245  1.00  0.97           C  
ATOM    508  CD  LYS A  64     -14.458  22.775  19.965  1.00  0.97           C  
ATOM    509  CE  LYS A  64     -15.456  23.920  19.867  1.00  0.97           C  
ATOM    510  NZ  LYS A  64     -14.774  25.233  19.661  1.00  0.97           N  
ATOM    511  N   ARG A  65     -13.023  17.502  21.425  1.00  0.97           N  
ATOM    512  CA  ARG A  65     -12.037  16.432  21.305  1.00  0.97           C  
ATOM    513  C   ARG A  65     -12.716  15.069  21.231  1.00  0.97           C  
ATOM    514  CB  ARG A  65     -11.060  16.468  22.482  1.00  0.97           C  
ATOM    515  O   ARG A  65     -12.279  14.193  20.481  1.00  0.97           O  
ATOM    516  CG  ARG A  65      -9.948  15.435  22.391  1.00  0.97           C  
ATOM    517  CD  ARG A  65      -8.901  15.636  23.477  1.00  0.97           C  
ATOM    518  NE  ARG A  65      -7.848  14.627  23.404  1.00  0.97           N  
ATOM    519  NH1 ARG A  65      -6.505  15.614  25.004  1.00  0.97           N  
ATOM    520  NH2 ARG A  65      -5.842  13.671  23.985  1.00  0.97           N  
ATOM    521  CZ  ARG A  65      -6.734  14.639  24.131  1.00  0.97           C  
ATOM    522  N   LEU A  66     -13.783  14.919  21.993  1.00  0.96           N  
ATOM    523  CA  LEU A  66     -14.479  13.642  22.115  1.00  0.96           C  
ATOM    524  C   LEU A  66     -15.320  13.361  20.874  1.00  0.96           C  
ATOM    525  CB  LEU A  66     -15.369  13.634  23.361  1.00  0.96           C  
ATOM    526  O   LEU A  66     -15.457  12.207  20.461  1.00  0.96           O  
ATOM    527  CG  LEU A  66     -16.201  12.372  23.591  1.00  0.96           C  
ATOM    528  CD1 LEU A  66     -15.293  11.153  23.715  1.00  0.96           C  
ATOM    529  CD2 LEU A  66     -17.072  12.524  24.834  1.00  0.96           C  
ATOM    530  N   LEU A  67     -15.814  14.360  20.217  1.00  0.97           N  
ATOM    531  CA  LEU A  67     -16.841  14.223  19.190  1.00  0.97           C  
ATOM    532  C   LEU A  67     -16.356  13.330  18.053  1.00  0.97           C  
ATOM    533  CB  LEU A  67     -17.237  15.597  18.642  1.00  0.97           C  
ATOM    534  O   LEU A  67     -17.021  12.354  17.698  1.00  0.97           O  
ATOM    535  CG  LEU A  67     -18.307  15.607  17.549  1.00  0.97           C  
ATOM    536  CD1 LEU A  67     -19.564  14.890  18.029  1.00  0.97           C  
ATOM    537  CD2 LEU A  67     -18.629  17.038  17.129  1.00  0.97           C  
ATOM    538  N   PRO A  68     -15.172  13.598  17.457  1.00  0.93           N  
ATOM    539  CA  PRO A  68     -14.766  12.732  16.348  1.00  0.93           C  
ATOM    540  C   PRO A  68     -14.548  11.284  16.780  1.00  0.93           C  
ATOM    541  CB  PRO A  68     -13.455  13.362  15.870  1.00  0.93           C  
ATOM    542  O   PRO A  68     -14.865  10.357  16.030  1.00  0.93           O  
ATOM    543  CG  PRO A  68     -13.003  14.216  17.011  1.00  0.93           C  
ATOM    544  CD  PRO A  68     -14.216  14.704  17.751  1.00  0.93           C  
ATOM    545  N   GLU A  69     -14.127  11.035  18.003  1.00  0.94           N  
ATOM    546  CA  GLU A  69     -13.896   9.689  18.518  1.00  0.94           C  
ATOM    547  C   GLU A  69     -15.213   8.959  18.765  1.00  0.94           C  
ATOM    548  CB  GLU A  69     -13.073   9.741  19.808  1.00  0.94           C  
ATOM    549  O   GLU A  69     -15.339   7.773  18.453  1.00  0.94           O  
ATOM    550  CG  GLU A  69     -11.715  10.408  19.645  1.00  0.94           C  
ATOM    551  CD  GLU A  69     -10.785   9.655  18.707  1.00  0.94           C  
ATOM    552  OE1 GLU A  69      -9.774  10.239  18.256  1.00  0.94           O  
ATOM    553  OE2 GLU A  69     -11.070   8.470  18.421  1.00  0.94           O  
ATOM    554  N   ALA A  70     -16.114   9.701  19.320  1.00  0.94           N  
ATOM    555  CA  ALA A  70     -17.433   9.134  19.588  1.00  0.94           C  
ATOM    556  C   ALA A  70     -18.132   8.735  18.292  1.00  0.94           C  
ATOM    557  CB  ALA A  70     -18.291  10.126  20.368  1.00  0.94           C  
ATOM    558  O   ALA A  70     -18.728   7.658  18.206  1.00  0.94           O  
ATOM    559  N   ARG A  71     -18.040   9.558  17.239  1.00  0.92           N  
ATOM    560  CA  ARG A  71     -18.607   9.255  15.929  1.00  0.92           C  
ATOM    561  C   ARG A  71     -18.025   7.963  15.366  1.00  0.92           C  
ATOM    562  CB  ARG A  71     -18.358  10.409  14.955  1.00  0.92           C  
ATOM    563  O   ARG A  71     -18.762   7.110  14.866  1.00  0.92           O  
ATOM    564  CG  ARG A  71     -19.319  11.576  15.124  1.00  0.92           C  
ATOM    565  CD  ARG A  71     -19.049  12.680  14.111  1.00  0.92           C  
ATOM    566  NE  ARG A  71     -20.055  13.735  14.184  1.00  0.92           N  
ATOM    567  NH1 ARG A  71     -18.812  15.286  13.007  1.00  0.92           N  
ATOM    568  NH2 ARG A  71     -20.898  15.834  13.783  1.00  0.92           N  
ATOM    569  CZ  ARG A  71     -19.920  14.949  13.657  1.00  0.92           C  
ATOM    570  N   GLU A  72     -16.793   7.916  15.479  1.00  0.87           N  
ATOM    571  CA  GLU A  72     -16.099   6.753  14.935  1.00  0.87           C  
ATOM    572  C   GLU A  72     -16.496   5.478  15.673  1.00  0.87           C  
ATOM    573  CB  GLU A  72     -14.582   6.950  15.004  1.00  0.87           C  
ATOM    574  O   GLU A  72     -16.727   4.439  15.050  1.00  0.87           O  
ATOM    575  CG  GLU A  72     -13.789   5.883  14.264  1.00  0.87           C  
ATOM    576  CD  GLU A  72     -12.291   6.143  14.262  1.00  0.87           C  
ATOM    577  OE1 GLU A  72     -11.534   5.325  13.691  1.00  0.87           O  
ATOM    578  OE2 GLU A  72     -11.870   7.171  14.839  1.00  0.87           O  
ATOM    579  N   LEU A  73     -16.636   5.589  16.978  1.00  0.91           N  
ATOM    580  CA  LEU A  73     -16.990   4.432  17.794  1.00  0.91           C  
ATOM    581  C   LEU A  73     -18.397   3.945  17.465  1.00  0.91           C  
ATOM    582  CB  LEU A  73     -16.892   4.776  19.283  1.00  0.91           C  
ATOM    583  O   LEU A  73     -18.618   2.744  17.293  1.00  0.91           O  
ATOM    584  CG  LEU A  73     -17.140   3.628  20.262  1.00  0.91           C  
ATOM    585  CD1 LEU A  73     -16.062   2.560  20.112  1.00  0.91           C  
ATOM    586  CD2 LEU A  73     -17.190   4.147  21.695  1.00  0.91           C  
ATOM    587  N   ILE A  74     -19.355   4.881  17.394  1.00  0.91           N  
ATOM    588  CA  ILE A  74     -20.742   4.556  17.082  1.00  0.91           C  
ATOM    589  C   ILE A  74     -20.823   3.915  15.698  1.00  0.91           C  
ATOM    590  CB  ILE A  74     -21.645   5.808  17.146  1.00  0.91           C  
ATOM    591  O   ILE A  74     -21.513   2.909  15.512  1.00  0.91           O  
ATOM    592  CG1 ILE A  74     -21.791   6.287  18.595  1.00  0.91           C  
ATOM    593  CG2 ILE A  74     -23.014   5.519  16.524  1.00  0.91           C  
ATOM    594  CD1 ILE A  74     -22.418   7.668  18.730  1.00  0.91           C  
ATOM    595  N   LYS A  75     -20.183   4.509  14.777  1.00  0.85           N  
ATOM    596  CA  LYS A  75     -20.141   3.973  13.420  1.00  0.85           C  
ATOM    597  C   LYS A  75     -19.607   2.543  13.409  1.00  0.85           C  
ATOM    598  CB  LYS A  75     -19.280   4.860  12.518  1.00  0.85           C  
ATOM    599  O   LYS A  75     -20.202   1.657  12.793  1.00  0.85           O  
ATOM    600  CG  LYS A  75     -19.241   4.412  11.065  1.00  0.85           C  
ATOM    601  CD  LYS A  75     -18.353   5.320  10.224  1.00  0.85           C  
ATOM    602  CE  LYS A  75     -18.232   4.815   8.792  1.00  0.85           C  
ATOM    603  NZ  LYS A  75     -17.257   5.624   8.001  1.00  0.85           N  
ATOM    604  N   LYS A  76     -18.507   2.289  14.102  1.00  0.84           N  
ATOM    605  CA  LYS A  76     -17.890   0.967  14.167  1.00  0.84           C  
ATOM    606  C   LYS A  76     -18.831  -0.047  14.811  1.00  0.84           C  
ATOM    607  CB  LYS A  76     -16.573   1.027  14.942  1.00  0.84           C  
ATOM    608  O   LYS A  76     -18.937  -1.185  14.347  1.00  0.84           O  
ATOM    609  CG  LYS A  76     -15.766  -0.262  14.891  1.00  0.84           C  
ATOM    610  CD  LYS A  76     -14.366  -0.067  15.459  1.00  0.84           C  
ATOM    611  CE  LYS A  76     -13.553  -1.354  15.398  1.00  0.84           C  
ATOM    612  NZ  LYS A  76     -12.166  -1.158  15.916  1.00  0.84           N  
ATOM    613  N   PHE A  77     -19.460   0.393  15.869  1.00  0.88           N  
ATOM    614  CA  PHE A  77     -20.410  -0.473  16.557  1.00  0.88           C  
ATOM    615  C   PHE A  77     -21.562  -0.854  15.635  1.00  0.88           C  
ATOM    616  CB  PHE A  77     -20.950   0.213  17.816  1.00  0.88           C  
ATOM    617  O   PHE A  77     -21.914  -2.031  15.527  1.00  0.88           O  
ATOM    618  CG  PHE A  77     -21.870  -0.654  18.633  1.00  0.88           C  
ATOM    619  CD1 PHE A  77     -23.243  -0.441  18.620  1.00  0.88           C  
ATOM    620  CD2 PHE A  77     -21.360  -1.682  19.415  1.00  0.88           C  
ATOM    621  CE1 PHE A  77     -24.096  -1.242  19.375  1.00  0.88           C  
ATOM    622  CE2 PHE A  77     -22.207  -2.487  20.173  1.00  0.88           C  
ATOM    623  CZ  PHE A  77     -23.574  -2.264  20.152  1.00  0.88           C  
ATOM    624  N   ASP A  78     -22.206   0.140  14.962  1.00  0.83           N  
ATOM    625  CA  ASP A  78     -23.302  -0.097  14.027  1.00  0.83           C  
ATOM    626  C   ASP A  78     -22.871  -1.037  12.903  1.00  0.83           C  
ATOM    627  CB  ASP A  78     -23.805   1.225  13.443  1.00  0.83           C  
ATOM    628  O   ASP A  78     -23.625  -1.930  12.511  1.00  0.83           O  
ATOM    629  CG  ASP A  78     -24.625   2.036  14.430  1.00  0.83           C  
ATOM    630  OD1 ASP A  78     -25.112   1.466  15.431  1.00  0.83           O  
ATOM    631  OD2 ASP A  78     -24.788   3.254  14.204  1.00  0.83           O  
ATOM    632  N   GLU A  79     -21.724  -0.865  12.428  1.00  0.76           N  
ATOM    633  CA  GLU A  79     -21.191  -1.717  11.369  1.00  0.76           C  
ATOM    634  C   GLU A  79     -21.030  -3.157  11.848  1.00  0.76           C  
ATOM    635  CB  GLU A  79     -19.850  -1.176  10.866  1.00  0.76           C  
ATOM    636  O   GLU A  79     -21.348  -4.099  11.119  1.00  0.76           O  
ATOM    637  CG  GLU A  79     -19.974   0.073  10.007  1.00  0.76           C  
ATOM    638  CD  GLU A  79     -18.631   0.678   9.630  1.00  0.76           C  
ATOM    639  OE1 GLU A  79     -18.603   1.652   8.844  1.00  0.76           O  
ATOM    640  OE2 GLU A  79     -17.598   0.173  10.124  1.00  0.76           O  
ATOM    641  N   THR A  80     -20.574  -3.252  13.081  1.00  0.80           N  
ATOM    642  CA  THR A  80     -20.380  -4.570  13.675  1.00  0.80           C  
ATOM    643  C   THR A  80     -21.712  -5.304  13.809  1.00  0.80           C  
ATOM    644  CB  THR A  80     -19.706  -4.467  15.055  1.00  0.80           C  
ATOM    645  O   THR A  80     -21.817  -6.480  13.455  1.00  0.80           O  
ATOM    646  CG2 THR A  80     -19.515  -5.846  15.678  1.00  0.80           C  
ATOM    647  OG1 THR A  80     -18.427  -3.838  14.910  1.00  0.80           O  
ATOM    648  N   LEU A  81     -22.738  -4.579  14.355  1.00  0.81           N  
ATOM    649  CA  LEU A  81     -24.065  -5.166  14.502  1.00  0.81           C  
ATOM    650  C   LEU A  81     -24.632  -5.574  13.146  1.00  0.81           C  
ATOM    651  CB  LEU A  81     -25.014  -4.181  15.190  1.00  0.81           C  
ATOM    652  O   LEU A  81     -25.233  -6.643  13.016  1.00  0.81           O  
ATOM    653  CG  LEU A  81     -24.806  -3.976  16.691  1.00  0.81           C  
ATOM    654  CD1 LEU A  81     -25.797  -2.948  17.228  1.00  0.81           C  
ATOM    655  CD2 LEU A  81     -24.945  -5.299  17.436  1.00  0.81           C  
ATOM    656  N   PHE A  82     -24.424  -4.606  12.184  1.00  0.72           N  
ATOM    657  CA  PHE A  82     -24.861  -4.892  10.823  1.00  0.72           C  
ATOM    658  C   PHE A  82     -24.198  -6.159  10.297  1.00  0.72           C  
ATOM    659  CB  PHE A  82     -24.548  -3.712   9.897  1.00  0.72           C  
ATOM    660  O   PHE A  82     -24.860  -7.011   9.701  1.00  0.72           O  
ATOM    661  CG  PHE A  82     -24.985  -3.926   8.473  1.00  0.72           C  
ATOM    662  CD1 PHE A  82     -24.078  -4.348   7.509  1.00  0.72           C  
ATOM    663  CD2 PHE A  82     -26.304  -3.704   8.098  1.00  0.72           C  
ATOM    664  CE1 PHE A  82     -24.479  -4.546   6.190  1.00  0.72           C  
ATOM    665  CE2 PHE A  82     -26.712  -3.900   6.782  1.00  0.72           C  
ATOM    666  CZ  PHE A  82     -25.798  -4.320   5.829  1.00  0.72           C  
ATOM    667  N   ASN A  83     -22.929  -6.331  10.533  1.00  0.68           N  
ATOM    668  CA  ASN A  83     -22.172  -7.477  10.040  1.00  0.68           C  
ATOM    669  C   ASN A  83     -22.621  -8.774  10.706  1.00  0.68           C  
ATOM    670  CB  ASN A  83     -20.672  -7.261  10.254  1.00  0.68           C  
ATOM    671  O   ASN A  83     -22.720  -9.812  10.049  1.00  0.68           O  
ATOM    672  CG  ASN A  83     -20.089  -6.232   9.306  1.00  0.68           C  
ATOM    673  ND2 ASN A  83     -18.936  -5.680   9.666  1.00  0.68           N  
ATOM    674  OD1 ASN A  83     -20.670  -5.935   8.259  1.00  0.68           O  
ATOM    675  N   ILE A  84     -22.961  -8.689  12.034  1.00  0.75           N  
ATOM    676  CA  ILE A  84     -23.389  -9.865  12.783  1.00  0.75           C  
ATOM    677  C   ILE A  84     -24.789 -10.280  12.336  1.00  0.75           C  
ATOM    678  CB  ILE A  84     -23.368  -9.604  14.306  1.00  0.75           C  
ATOM    679  O   ILE A  84     -25.062 -11.468  12.152  1.00  0.75           O  
ATOM    680  CG1 ILE A  84     -21.925  -9.442  14.800  1.00  0.75           C  
ATOM    681  CG2 ILE A  84     -24.081 -10.732  15.057  1.00  0.75           C  
ATOM    682  CD1 ILE A  84     -21.814  -9.014  16.257  1.00  0.75           C  
ATOM    683  N   ARG A  85     -25.681  -9.326  12.147  1.00  0.71           N  
ATOM    684  CA  ARG A  85     -27.059  -9.601  11.755  1.00  0.71           C  
ATOM    685  C   ARG A  85     -27.124 -10.167  10.341  1.00  0.71           C  
ATOM    686  CB  ARG A  85     -27.910  -8.333  11.851  1.00  0.71           C  
ATOM    687  O   ARG A  85     -27.977 -11.006  10.040  1.00  0.71           O  
ATOM    688  CG  ARG A  85     -28.263  -7.934  13.276  1.00  0.71           C  
ATOM    689  CD  ARG A  85     -29.120  -6.677  13.313  1.00  0.71           C  
ATOM    690  NE  ARG A  85     -29.454  -6.293  14.682  1.00  0.71           N  
ATOM    691  NH1 ARG A  85     -30.269  -4.207  14.118  1.00  0.71           N  
ATOM    692  NH2 ARG A  85     -30.256  -4.883  16.308  1.00  0.71           N  
ATOM    693  CZ  ARG A  85     -29.992  -5.128  15.033  1.00  0.71           C  
ATOM    694  N   ASP A  86     -26.159  -9.777   9.606  1.00  0.67           N  
ATOM    695  CA  ASP A  86     -26.193 -10.131   8.190  1.00  0.67           C  
ATOM    696  C   ASP A  86     -25.484 -11.460   7.938  1.00  0.67           C  
ATOM    697  CB  ASP A  86     -25.555  -9.026   7.345  1.00  0.67           C  
ATOM    698  O   ASP A  86     -25.604 -12.038   6.856  1.00  0.67           O  
ATOM    699  CG  ASP A  86     -26.504  -7.877   7.057  1.00  0.67           C  
ATOM    700  OD1 ASP A  86     -27.721  -8.013   7.307  1.00  0.67           O  
ATOM    701  OD2 ASP A  86     -26.032  -6.826   6.572  1.00  0.67           O  
ATOM    702  N   MET A  87     -24.794 -11.875   8.991  1.00  0.65           N  
ATOM    703  CA  MET A  87     -24.102 -13.153   8.850  1.00  0.65           C  
ATOM    704  C   MET A  87     -25.085 -14.270   8.516  1.00  0.65           C  
ATOM    705  CB  MET A  87     -23.338 -13.495  10.130  1.00  0.65           C  
ATOM    706  O   MET A  87     -24.738 -15.217   7.808  1.00  0.65           O  
ATOM    707  CG  MET A  87     -22.021 -12.749  10.276  1.00  0.65           C  
ATOM    708  SD  MET A  87     -21.066 -13.290  11.746  1.00  0.65           S  
ATOM    709  CE  MET A  87     -20.518 -14.927  11.188  1.00  0.65           C  
ATOM    710  N   ASN A  88     -26.417 -14.067   8.709  1.00  0.64           N  
ATOM    711  CA  ASN A  88     -27.385 -15.118   8.412  1.00  0.64           C  
ATOM    712  C   ASN A  88     -28.096 -14.866   7.085  1.00  0.64           C  
ATOM    713  CB  ASN A  88     -28.405 -15.245   9.545  1.00  0.64           C  
ATOM    714  O   ASN A  88     -28.562 -15.805   6.437  1.00  0.64           O  
ATOM    715  CG  ASN A  88     -27.846 -15.965  10.756  1.00  0.64           C  
ATOM    716  ND2 ASN A  88     -28.460 -15.745  11.912  1.00  0.64           N  
ATOM    717  OD1 ASN A  88     -26.870 -16.713  10.653  1.00  0.64           O  
ATOM    718  N   ALA A  89     -27.844 -13.705   6.503  1.00  0.63           N  
ATOM    719  CA  ALA A  89     -28.531 -13.377   5.257  1.00  0.63           C  
ATOM    720  C   ALA A  89     -27.548 -13.293   4.093  1.00  0.63           C  
ATOM    721  CB  ALA A  89     -29.294 -12.062   5.400  1.00  0.63           C  
ATOM    722  O   ALA A  89     -26.525 -12.608   4.185  1.00  0.63           O  
ATOM    723  N   TYR A  90     -27.208 -14.371   3.468  1.00  0.68           N  
ATOM    724  CA  TYR A  90     -26.274 -14.606   2.373  1.00  0.68           C  
ATOM    725  C   TYR A  90     -26.342 -13.481   1.347  1.00  0.68           C  
ATOM    726  CB  TYR A  90     -26.567 -15.949   1.695  1.00  0.68           C  
ATOM    727  O   TYR A  90     -25.368 -13.221   0.637  1.00  0.68           O  
ATOM    728  CG  TYR A  90     -26.148 -17.146   2.514  1.00  0.68           C  
ATOM    729  CD1 TYR A  90     -24.821 -17.569   2.536  1.00  0.68           C  
ATOM    730  CD2 TYR A  90     -27.078 -17.856   3.265  1.00  0.68           C  
ATOM    731  CE1 TYR A  90     -24.431 -18.673   3.287  1.00  0.68           C  
ATOM    732  CE2 TYR A  90     -26.699 -18.962   4.020  1.00  0.68           C  
ATOM    733  OH  TYR A  90     -24.994 -20.455   4.770  1.00  0.68           O  
ATOM    734  CZ  TYR A  90     -25.375 -19.361   4.025  1.00  0.68           C  
ATOM    735  N   HIS A  91     -27.295 -12.534   1.455  1.00  0.73           N  
ATOM    736  CA  HIS A  91     -27.459 -11.600   0.347  1.00  0.73           C  
ATOM    737  C   HIS A  91     -27.311 -10.156   0.816  1.00  0.73           C  
ATOM    738  CB  HIS A  91     -28.820 -11.797  -0.323  1.00  0.73           C  
ATOM    739  O   HIS A  91     -27.455  -9.223   0.023  1.00  0.73           O  
ATOM    740  CG  HIS A  91     -29.001 -13.152  -0.928  1.00  0.73           C  
ATOM    741  CD2 HIS A  91     -29.856 -14.156  -0.620  1.00  0.73           C  
ATOM    742  ND1 HIS A  91     -28.240 -13.604  -1.984  1.00  0.73           N  
ATOM    743  CE1 HIS A  91     -28.621 -14.830  -2.302  1.00  0.73           C  
ATOM    744  NE2 HIS A  91     -29.600 -15.188  -1.489  1.00  0.73           N  
ATOM    745  N   ARG A  92     -26.961  -9.979   2.078  1.00  0.79           N  
ATOM    746  CA  ARG A  92     -26.712  -8.656   2.642  1.00  0.79           C  
ATOM    747  C   ARG A  92     -25.426  -8.643   3.462  1.00  0.79           C  
ATOM    748  CB  ARG A  92     -27.891  -8.211   3.510  1.00  0.79           C  
ATOM    749  O   ARG A  92     -24.950  -9.694   3.897  1.00  0.79           O  
ATOM    750  CG  ARG A  92     -29.175  -7.974   2.731  1.00  0.79           C  
ATOM    751  CD  ARG A  92     -30.295  -7.470   3.630  1.00  0.79           C  
ATOM    752  NE  ARG A  92     -31.547  -7.314   2.895  1.00  0.79           N  
ATOM    753  NH1 ARG A  92     -32.790  -6.681   4.737  1.00  0.79           N  
ATOM    754  NH2 ARG A  92     -33.782  -6.833   2.676  1.00  0.79           N  
ATOM    755  CZ  ARG A  92     -32.703  -6.943   3.438  1.00  0.79           C  
ATOM    756  N   GLY A  93     -24.694  -7.531   3.383  1.00  0.84           N  
ATOM    757  CA  GLY A  93     -23.454  -7.405   4.133  1.00  0.84           C  
ATOM    758  C   GLY A  93     -22.552  -6.303   3.612  1.00  0.84           C  
ATOM    759  O   GLY A  93     -23.011  -5.392   2.919  1.00  0.84           O  
ATOM    760  N   MET A  94     -21.418  -6.211   4.195  1.00  0.90           N  
ATOM    761  CA  MET A  94     -20.432  -5.193   3.841  1.00  0.90           C  
ATOM    762  C   MET A  94     -19.048  -5.811   3.675  1.00  0.90           C  
ATOM    763  CB  MET A  94     -20.391  -4.092   4.901  1.00  0.90           C  
ATOM    764  O   MET A  94     -18.662  -6.695   4.442  1.00  0.90           O  
ATOM    765  CG  MET A  94     -19.397  -2.983   4.595  1.00  0.90           C  
ATOM    766  SD  MET A  94     -19.545  -1.567   5.752  1.00  0.90           S  
ATOM    767  CE  MET A  94     -18.841  -2.304   7.253  1.00  0.90           C  
ATOM    768  N   VAL A  95     -18.440  -5.484   2.594  1.00  0.94           N  
ATOM    769  CA  VAL A  95     -17.041  -5.836   2.373  1.00  0.94           C  
ATOM    770  C   VAL A  95     -16.172  -4.583   2.464  1.00  0.94           C  
ATOM    771  CB  VAL A  95     -16.839  -6.526   1.005  1.00  0.94           C  
ATOM    772  O   VAL A  95     -16.433  -3.588   1.784  1.00  0.94           O  
ATOM    773  CG1 VAL A  95     -15.378  -6.931   0.815  1.00  0.94           C  
ATOM    774  CG2 VAL A  95     -17.754  -7.743   0.882  1.00  0.94           C  
ATOM    775  N   THR A  96     -15.205  -4.630   3.392  1.00  0.96           N  
ATOM    776  CA  THR A  96     -14.246  -3.535   3.479  1.00  0.96           C  
ATOM    777  C   THR A  96     -12.905  -3.941   2.874  1.00  0.96           C  
ATOM    778  CB  THR A  96     -14.039  -3.088   4.939  1.00  0.96           C  
ATOM    779  O   THR A  96     -12.302  -4.930   3.296  1.00  0.96           O  
ATOM    780  CG2 THR A  96     -13.087  -1.900   5.020  1.00  0.96           C  
ATOM    781  OG1 THR A  96     -15.303  -2.714   5.501  1.00  0.96           O  
ATOM    782  N   LEU A  97     -12.417  -3.241   1.890  1.00  0.96           N  
ATOM    783  CA  LEU A  97     -11.188  -3.528   1.157  1.00  0.96           C  
ATOM    784  C   LEU A  97     -10.217  -2.356   1.244  1.00  0.96           C  
ATOM    785  CB  LEU A  97     -11.499  -3.841  -0.309  1.00  0.96           C  
ATOM    786  O   LEU A  97     -10.591  -1.213   0.970  1.00  0.96           O  
ATOM    787  CG  LEU A  97     -10.294  -4.031  -1.232  1.00  0.96           C  
ATOM    788  CD1 LEU A  97      -9.724  -5.437  -1.076  1.00  0.96           C  
ATOM    789  CD2 LEU A  97     -10.684  -3.765  -2.682  1.00  0.96           C  
ATOM    790  N   ALA A  98      -9.032  -2.579   1.712  1.00  0.97           N  
ATOM    791  CA  ALA A  98      -7.952  -1.599   1.645  1.00  0.97           C  
ATOM    792  C   ALA A  98      -7.148  -1.755   0.357  1.00  0.97           C  
ATOM    793  CB  ALA A  98      -7.036  -1.732   2.859  1.00  0.97           C  
ATOM    794  O   ALA A  98      -6.839  -2.875  -0.057  1.00  0.97           O  
ATOM    795  N   CYS A  99      -6.796  -0.598  -0.296  1.00  0.95           N  
ATOM    796  CA  CYS A  99      -6.060  -0.742  -1.547  1.00  0.95           C  
ATOM    797  C   CYS A  99      -5.197   0.485  -1.816  1.00  0.95           C  
ATOM    798  CB  CYS A  99      -7.024  -0.965  -2.712  1.00  0.95           C  
ATOM    799  O   CYS A  99      -5.471   1.568  -1.297  1.00  0.95           O  
ATOM    800  SG  CYS A  99      -8.111   0.441  -3.037  1.00  0.95           S  
ATOM    801  N   ILE A 100      -4.100   0.258  -2.585  1.00  0.93           N  
ATOM    802  CA  ILE A 100      -3.269   1.361  -3.056  1.00  0.93           C  
ATOM    803  C   ILE A 100      -3.974   2.086  -4.199  1.00  0.93           C  
ATOM    804  CB  ILE A 100      -1.878   0.866  -3.511  1.00  0.93           C  
ATOM    805  O   ILE A 100      -4.802   1.498  -4.899  1.00  0.93           O  
ATOM    806  CG1 ILE A 100      -2.021  -0.178  -4.625  1.00  0.93           C  
ATOM    807  CG2 ILE A 100      -1.092   0.298  -2.326  1.00  0.93           C  
ATOM    808  CD1 ILE A 100      -0.697  -0.623  -5.229  1.00  0.93           C  
ATOM    809  N   PRO A 101      -3.744   3.332  -4.396  1.00  0.91           N  
ATOM    810  CA  PRO A 101      -4.499   4.179  -5.323  1.00  0.91           C  
ATOM    811  C   PRO A 101      -4.557   3.602  -6.736  1.00  0.91           C  
ATOM    812  CB  PRO A 101      -3.726   5.499  -5.303  1.00  0.91           C  
ATOM    813  O   PRO A 101      -5.607   3.646  -7.382  1.00  0.91           O  
ATOM    814  CG  PRO A 101      -3.167   5.594  -3.920  1.00  0.91           C  
ATOM    815  CD  PRO A 101      -2.740   4.222  -3.483  1.00  0.91           C  
ATOM    816  N   THR A 102      -3.430   3.001  -7.256  1.00  0.88           N  
ATOM    817  CA  THR A 102      -3.419   2.506  -8.629  1.00  0.88           C  
ATOM    818  C   THR A 102      -4.395   1.345  -8.793  1.00  0.88           C  
ATOM    819  CB  THR A 102      -2.007   2.057  -9.049  1.00  0.88           C  
ATOM    820  O   THR A 102      -4.914   1.114  -9.886  1.00  0.88           O  
ATOM    821  CG2 THR A 102      -1.069   3.251  -9.189  1.00  0.88           C  
ATOM    822  OG1 THR A 102      -1.482   1.164  -8.059  1.00  0.88           O  
ATOM    823  N   ALA A 103      -4.684   0.604  -7.661  1.00  0.86           N  
ATOM    824  CA  ALA A 103      -5.615  -0.521  -7.703  1.00  0.86           C  
ATOM    825  C   ALA A 103      -7.045  -0.042  -7.931  1.00  0.86           C  
ATOM    826  CB  ALA A 103      -5.528  -1.332  -6.413  1.00  0.86           C  
ATOM    827  O   ALA A 103      -7.801  -0.658  -8.687  1.00  0.86           O  
ATOM    828  N   VAL A 104      -7.463   1.093  -7.315  1.00  0.84           N  
ATOM    829  CA  VAL A 104      -8.827   1.608  -7.373  1.00  0.84           C  
ATOM    830  C   VAL A 104      -9.109   2.168  -8.765  1.00  0.84           C  
ATOM    831  CB  VAL A 104      -9.070   2.695  -6.302  1.00  0.84           C  
ATOM    832  O   VAL A 104     -10.224   2.041  -9.278  1.00  0.84           O  
ATOM    833  CG1 VAL A 104     -10.436   3.350  -6.497  1.00  0.84           C  
ATOM    834  CG2 VAL A 104      -8.955   2.097  -4.900  1.00  0.84           C  
ATOM    835  N   PHE A 105      -8.108   2.666  -9.377  1.00  0.80           N  
ATOM    836  CA  PHE A 105      -8.300   3.321 -10.666  1.00  0.80           C  
ATOM    837  C   PHE A 105      -8.473   2.292 -11.776  1.00  0.80           C  
ATOM    838  CB  PHE A 105      -7.118   4.242 -10.983  1.00  0.80           C  
ATOM    839  O   PHE A 105      -9.319   2.458 -12.658  1.00  0.80           O  
ATOM    840  CG  PHE A 105      -7.366   5.171 -12.142  1.00  0.80           C  
ATOM    841  CD1 PHE A 105      -6.868   4.877 -13.405  1.00  0.80           C  
ATOM    842  CD2 PHE A 105      -8.099   6.338 -11.967  1.00  0.80           C  
ATOM    843  CE1 PHE A 105      -7.096   5.735 -14.479  1.00  0.80           C  
ATOM    844  CE2 PHE A 105      -8.331   7.199 -13.035  1.00  0.80           C  
ATOM    845  CZ  PHE A 105      -7.828   6.896 -14.290  1.00  0.80           C  
ATOM    846  N   TYR A 106      -7.963   1.108 -11.655  1.00  0.75           N  
ATOM    847  CA  TYR A 106      -7.967   0.242 -12.828  1.00  0.75           C  
ATOM    848  C   TYR A 106      -8.633  -1.093 -12.518  1.00  0.75           C  
ATOM    849  CB  TYR A 106      -6.538   0.009 -13.329  1.00  0.75           C  
ATOM    850  O   TYR A 106      -9.430  -1.596 -13.313  1.00  0.75           O  
ATOM    851  CG  TYR A 106      -5.977   1.164 -14.122  1.00  0.75           C  
ATOM    852  CD1 TYR A 106      -6.342   1.365 -15.451  1.00  0.75           C  
ATOM    853  CD2 TYR A 106      -5.080   2.056 -13.544  1.00  0.75           C  
ATOM    854  CE1 TYR A 106      -5.826   2.427 -16.186  1.00  0.75           C  
ATOM    855  CE2 TYR A 106      -4.557   3.122 -14.270  1.00  0.75           C  
ATOM    856  OH  TYR A 106      -4.422   4.352 -16.311  1.00  0.75           O  
ATOM    857  CZ  TYR A 106      -4.936   3.299 -15.588  1.00  0.75           C  
ATOM    858  N   PHE A 107      -8.392  -1.578 -11.309  1.00  0.79           N  
ATOM    859  CA  PHE A 107      -8.756  -2.956 -10.998  1.00  0.79           C  
ATOM    860  C   PHE A 107     -10.130  -3.018 -10.343  1.00  0.79           C  
ATOM    861  CB  PHE A 107      -7.708  -3.596 -10.081  1.00  0.79           C  
ATOM    862  O   PHE A 107     -10.975  -3.825 -10.736  1.00  0.79           O  
ATOM    863  CG  PHE A 107      -6.390  -3.859 -10.757  1.00  0.79           C  
ATOM    864  CD1 PHE A 107      -6.280  -4.831 -11.744  1.00  0.79           C  
ATOM    865  CD2 PHE A 107      -5.259  -3.134 -10.405  1.00  0.79           C  
ATOM    866  CE1 PHE A 107      -5.061  -5.076 -12.372  1.00  0.79           C  
ATOM    867  CE2 PHE A 107      -4.037  -3.373 -11.028  1.00  0.79           C  
ATOM    868  CZ  PHE A 107      -3.940  -4.345 -12.010  1.00  0.79           C  
ATOM    869  N   LEU A 108     -10.401  -2.107  -9.612  1.00  0.89           N  
ATOM    870  CA  LEU A 108     -11.482  -2.321  -8.657  1.00  0.89           C  
ATOM    871  C   LEU A 108     -12.828  -1.942  -9.266  1.00  0.89           C  
ATOM    872  CB  LEU A 108     -11.239  -1.509  -7.381  1.00  0.89           C  
ATOM    873  O   LEU A 108     -13.835  -2.611  -9.023  1.00  0.89           O  
ATOM    874  CG  LEU A 108     -10.282  -2.124  -6.359  1.00  0.89           C  
ATOM    875  CD1 LEU A 108     -10.140  -1.207  -5.148  1.00  0.89           C  
ATOM    876  CD2 LEU A 108     -10.766  -3.506  -5.936  1.00  0.89           C  
ATOM    877  N   PRO A 109     -12.845  -0.928 -10.143  1.00  0.90           N  
ATOM    878  CA  PRO A 109     -14.163  -0.564 -10.669  1.00  0.90           C  
ATOM    879  C   PRO A 109     -14.822  -1.702 -11.446  1.00  0.90           C  
ATOM    880  CB  PRO A 109     -13.861   0.622 -11.588  1.00  0.90           C  
ATOM    881  O   PRO A 109     -16.021  -1.947 -11.290  1.00  0.90           O  
ATOM    882  CG  PRO A 109     -12.685   1.300 -10.962  1.00  0.90           C  
ATOM    883  CD  PRO A 109     -11.762   0.249 -10.417  1.00  0.90           C  
ATOM    884  N   LEU A 110     -13.979  -2.416 -12.332  1.00  0.87           N  
ATOM    885  CA  LEU A 110     -14.516  -3.548 -13.080  1.00  0.87           C  
ATOM    886  C   LEU A 110     -14.979  -4.653 -12.137  1.00  0.87           C  
ATOM    887  CB  LEU A 110     -13.465  -4.096 -14.049  1.00  0.87           C  
ATOM    888  O   LEU A 110     -16.091  -5.169 -12.278  1.00  0.87           O  
ATOM    889  CG  LEU A 110     -13.889  -5.291 -14.905  1.00  0.87           C  
ATOM    890  CD1 LEU A 110     -14.993  -4.883 -15.874  1.00  0.87           C  
ATOM    891  CD2 LEU A 110     -12.692  -5.861 -15.659  1.00  0.87           C  
ATOM    892  N   ALA A 111     -14.204  -4.973 -11.153  1.00  0.92           N  
ATOM    893  CA  ALA A 111     -14.525  -6.034 -10.202  1.00  0.92           C  
ATOM    894  C   ALA A 111     -15.744  -5.666  -9.361  1.00  0.92           C  
ATOM    895  CB  ALA A 111     -13.327  -6.321  -9.301  1.00  0.92           C  
ATOM    896  O   ALA A 111     -16.647  -6.485  -9.174  1.00  0.92           O  
ATOM    897  N   ILE A 112     -15.783  -4.422  -8.976  1.00  0.95           N  
ATOM    898  CA  ILE A 112     -16.887  -3.959  -8.143  1.00  0.95           C  
ATOM    899  C   ILE A 112     -18.177  -3.937  -8.960  1.00  0.95           C  
ATOM    900  CB  ILE A 112     -16.602  -2.560  -7.553  1.00  0.95           C  
ATOM    901  O   ILE A 112     -19.243  -4.303  -8.460  1.00  0.95           O  
ATOM    902  CG1 ILE A 112     -15.491  -2.640  -6.499  1.00  0.95           C  
ATOM    903  CG2 ILE A 112     -17.878  -1.955  -6.958  1.00  0.95           C  
ATOM    904  CD1 ILE A 112     -15.008  -1.284  -6.005  1.00  0.95           C  
ATOM    905  N   GLY A 113     -18.053  -3.464 -10.251  1.00  0.94           N  
ATOM    906  CA  GLY A 113     -19.204  -3.502 -11.139  1.00  0.94           C  
ATOM    907  C   GLY A 113     -19.800  -4.889 -11.284  1.00  0.94           C  
ATOM    908  O   GLY A 113     -21.013  -5.065 -11.155  1.00  0.94           O  
ATOM    909  N   LYS A 114     -18.944  -5.924 -11.537  1.00  0.94           N  
ATOM    910  CA  LYS A 114     -19.392  -7.307 -11.670  1.00  0.94           C  
ATOM    911  C   LYS A 114     -19.965  -7.827 -10.354  1.00  0.94           C  
ATOM    912  CB  LYS A 114     -18.241  -8.202 -12.130  1.00  0.94           C  
ATOM    913  O   LYS A 114     -20.994  -8.506 -10.345  1.00  0.94           O  
ATOM    914  CG  LYS A 114     -17.869  -8.028 -13.595  1.00  0.94           C  
ATOM    915  CD  LYS A 114     -16.848  -9.067 -14.041  1.00  0.94           C  
ATOM    916  CE  LYS A 114     -16.531  -8.940 -15.525  1.00  0.94           C  
ATOM    917  NZ  LYS A 114     -15.561  -9.983 -15.975  1.00  0.94           N  
ATOM    918  N   PHE A 115     -19.310  -7.451  -9.307  1.00  0.95           N  
ATOM    919  CA  PHE A 115     -19.740  -7.887  -7.984  1.00  0.95           C  
ATOM    920  C   PHE A 115     -21.110  -7.312  -7.644  1.00  0.95           C  
ATOM    921  CB  PHE A 115     -18.719  -7.473  -6.920  1.00  0.95           C  
ATOM    922  O   PHE A 115     -21.976  -8.022  -7.128  1.00  0.95           O  
ATOM    923  CG  PHE A 115     -18.980  -8.068  -5.563  1.00  0.95           C  
ATOM    924  CD1 PHE A 115     -19.465  -7.282  -4.525  1.00  0.95           C  
ATOM    925  CD2 PHE A 115     -18.740  -9.415  -5.325  1.00  0.95           C  
ATOM    926  CE1 PHE A 115     -19.707  -7.830  -3.268  1.00  0.95           C  
ATOM    927  CE2 PHE A 115     -18.980  -9.970  -4.071  1.00  0.95           C  
ATOM    928  CZ  PHE A 115     -19.463  -9.176  -3.044  1.00  0.95           C  
ATOM    929  N   ASN A 116     -21.327  -6.070  -7.958  1.00  0.95           N  
ATOM    930  CA  ASN A 116     -22.591  -5.391  -7.694  1.00  0.95           C  
ATOM    931  C   ASN A 116     -23.735  -6.004  -8.495  1.00  0.95           C  
ATOM    932  CB  ASN A 116     -22.470  -3.896  -7.999  1.00  0.95           C  
ATOM    933  O   ASN A 116     -24.862  -6.096  -8.005  1.00  0.95           O  
ATOM    934  CG  ASN A 116     -23.717  -3.120  -7.620  1.00  0.95           C  
ATOM    935  ND2 ASN A 116     -24.348  -2.494  -8.606  1.00  0.95           N  
ATOM    936  OD1 ASN A 116     -24.108  -3.084  -6.451  1.00  0.95           O  
ATOM    937  N   GLU A 117     -23.452  -6.489  -9.664  1.00  0.95           N  
ATOM    938  CA  GLU A 117     -24.452  -7.168 -10.483  1.00  0.95           C  
ATOM    939  C   GLU A 117     -24.872  -8.494  -9.856  1.00  0.95           C  
ATOM    940  CB  GLU A 117     -23.919  -7.401 -11.899  1.00  0.95           C  
ATOM    941  O   GLU A 117     -26.059  -8.826  -9.829  1.00  0.95           O  
ATOM    942  CG  GLU A 117     -23.824  -6.135 -12.737  1.00  0.95           C  
ATOM    943  CD  GLU A 117     -23.241  -6.373 -14.121  1.00  0.95           C  
ATOM    944  OE1 GLU A 117     -23.051  -5.394 -14.877  1.00  0.95           O  
ATOM    945  OE2 GLU A 117     -22.973  -7.550 -14.453  1.00  0.95           O  
ATOM    946  N   LEU A 118     -23.926  -9.210  -9.282  1.00  0.94           N  
ATOM    947  CA  LEU A 118     -24.169 -10.541  -8.736  1.00  0.94           C  
ATOM    948  C   LEU A 118     -24.746 -10.453  -7.327  1.00  0.94           C  
ATOM    949  CB  LEU A 118     -22.874 -11.358  -8.719  1.00  0.94           C  
ATOM    950  O   LEU A 118     -25.603 -11.256  -6.952  1.00  0.94           O  
ATOM    951  CG  LEU A 118     -22.302 -11.748 -10.083  1.00  0.94           C  
ATOM    952  CD1 LEU A 118     -20.897 -12.321  -9.924  1.00  0.94           C  
ATOM    953  CD2 LEU A 118     -23.217 -12.749 -10.781  1.00  0.94           C  
ATOM    954  N   TYR A 119     -24.354  -9.380  -6.595  1.00  0.94           N  
ATOM    955  CA  TYR A 119     -24.720  -9.208  -5.194  1.00  0.94           C  
ATOM    956  C   TYR A 119     -25.096  -7.760  -4.902  1.00  0.94           C  
ATOM    957  CB  TYR A 119     -23.571  -9.643  -4.280  1.00  0.94           C  
ATOM    958  O   TYR A 119     -24.349  -7.040  -4.236  1.00  0.94           O  
ATOM    959  CG  TYR A 119     -23.038 -11.021  -4.588  1.00  0.94           C  
ATOM    960  CD1 TYR A 119     -23.719 -12.162  -4.171  1.00  0.94           C  
ATOM    961  CD2 TYR A 119     -21.853 -11.185  -5.297  1.00  0.94           C  
ATOM    962  CE1 TYR A 119     -23.231 -13.434  -4.451  1.00  0.94           C  
ATOM    963  CE2 TYR A 119     -21.355 -12.452  -5.583  1.00  0.94           C  
ATOM    964  OH  TYR A 119     -21.563 -14.825  -5.437  1.00  0.94           O  
ATOM    965  CZ  TYR A 119     -22.050 -13.568  -5.157  1.00  0.94           C  
ATOM    966  N   PRO A 120     -26.294  -7.295  -5.318  1.00  0.93           N  
ATOM    967  CA  PRO A 120     -26.669  -5.879  -5.278  1.00  0.93           C  
ATOM    968  C   PRO A 120     -26.904  -5.372  -3.857  1.00  0.93           C  
ATOM    969  CB  PRO A 120     -27.963  -5.834  -6.094  1.00  0.93           C  
ATOM    970  O   PRO A 120     -26.878  -4.162  -3.617  1.00  0.93           O  
ATOM    971  CG  PRO A 120     -28.487  -7.233  -6.058  1.00  0.93           C  
ATOM    972  CD  PRO A 120     -27.320  -8.179  -6.038  1.00  0.93           C  
ATOM    973  N   ASN A 121     -27.034  -6.288  -2.929  1.00  0.91           N  
ATOM    974  CA  ASN A 121     -27.383  -5.849  -1.582  1.00  0.91           C  
ATOM    975  C   ASN A 121     -26.173  -5.873  -0.653  1.00  0.91           C  
ATOM    976  CB  ASN A 121     -28.509  -6.715  -1.011  1.00  0.91           C  
ATOM    977  O   ASN A 121     -26.312  -5.703   0.559  1.00  0.91           O  
ATOM    978  CG  ASN A 121     -29.806  -6.569  -1.781  1.00  0.91           C  
ATOM    979  ND2 ASN A 121     -30.474  -7.688  -2.033  1.00  0.91           N  
ATOM    980  OD1 ASN A 121     -30.204  -5.460  -2.147  1.00  0.91           O  
ATOM    981  N   ILE A 122     -24.999  -6.137  -1.206  1.00  0.91           N  
ATOM    982  CA  ILE A 122     -23.769  -6.105  -0.422  1.00  0.91           C  
ATOM    983  C   ILE A 122     -23.061  -4.768  -0.628  1.00  0.91           C  
ATOM    984  CB  ILE A 122     -22.829  -7.273  -0.798  1.00  0.91           C  
ATOM    985  O   ILE A 122     -22.798  -4.365  -1.763  1.00  0.91           O  
ATOM    986  CG1 ILE A 122     -23.472  -8.615  -0.432  1.00  0.91           C  
ATOM    987  CG2 ILE A 122     -21.468  -7.112  -0.114  1.00  0.91           C  
ATOM    988  CD1 ILE A 122     -22.624  -9.827  -0.794  1.00  0.91           C  
ATOM    989  N   LYS A 123     -22.737  -4.070   0.489  1.00  0.93           N  
ATOM    990  CA  LYS A 123     -22.026  -2.795   0.462  1.00  0.93           C  
ATOM    991  C   LYS A 123     -20.518  -3.009   0.382  1.00  0.93           C  
ATOM    992  CB  LYS A 123     -22.373  -1.962   1.697  1.00  0.93           C  
ATOM    993  O   LYS A 123     -19.978  -3.913   1.024  1.00  0.93           O  
ATOM    994  CG  LYS A 123     -23.814  -1.475   1.731  1.00  0.93           C  
ATOM    995  CD  LYS A 123     -24.056  -0.525   2.897  1.00  0.93           C  
ATOM    996  CE  LYS A 123     -25.499  -0.042   2.935  1.00  0.93           C  
ATOM    997  NZ  LYS A 123     -25.749   0.866   4.095  1.00  0.93           N  
ATOM    998  N   VAL A 124     -19.862  -2.293  -0.517  1.00  0.94           N  
ATOM    999  CA  VAL A 124     -18.409  -2.364  -0.629  1.00  0.94           C  
ATOM   1000  C   VAL A 124     -17.788  -1.057  -0.142  1.00  0.94           C  
ATOM   1001  CB  VAL A 124     -17.966  -2.657  -2.080  1.00  0.94           C  
ATOM   1002  O   VAL A 124     -18.059   0.011  -0.696  1.00  0.94           O  
ATOM   1003  CG1 VAL A 124     -16.442  -2.704  -2.180  1.00  0.94           C  
ATOM   1004  CG2 VAL A 124     -18.578  -3.968  -2.571  1.00  0.94           C  
ATOM   1005  N   ARG A 125     -17.044  -1.165   0.927  1.00  0.95           N  
ATOM   1006  CA  ARG A 125     -16.284  -0.033   1.448  1.00  0.95           C  
ATOM   1007  C   ARG A 125     -14.820  -0.117   1.029  1.00  0.95           C  
ATOM   1008  CB  ARG A 125     -16.389   0.029   2.974  1.00  0.95           C  
ATOM   1009  O   ARG A 125     -14.157  -1.128   1.270  1.00  0.95           O  
ATOM   1010  CG  ARG A 125     -15.685   1.227   3.591  1.00  0.95           C  
ATOM   1011  CD  ARG A 125     -15.829   1.246   5.107  1.00  0.95           C  
ATOM   1012  NE  ARG A 125     -15.088   2.353   5.704  1.00  0.95           N  
ATOM   1013  NH1 ARG A 125     -15.539   1.747   7.888  1.00  0.95           N  
ATOM   1014  NH2 ARG A 125     -14.269   3.604   7.447  1.00  0.95           N  
ATOM   1015  CZ  ARG A 125     -14.967   2.566   7.012  1.00  0.95           C  
ATOM   1016  N   ILE A 126     -14.280   1.014   0.459  1.00  0.96           N  
ATOM   1017  CA  ILE A 126     -12.906   1.030  -0.029  1.00  0.96           C  
ATOM   1018  C   ILE A 126     -12.076   2.010   0.799  1.00  0.96           C  
ATOM   1019  CB  ILE A 126     -12.842   1.406  -1.527  1.00  0.96           C  
ATOM   1020  O   ILE A 126     -12.417   3.190   0.900  1.00  0.96           O  
ATOM   1021  CG1 ILE A 126     -13.663   0.417  -2.361  1.00  0.96           C  
ATOM   1022  CG2 ILE A 126     -11.389   1.456  -2.009  1.00  0.96           C  
ATOM   1023  CD1 ILE A 126     -13.806   0.811  -3.825  1.00  0.96           C  
ATOM   1024  N   LEU A 127     -11.044   1.457   1.424  1.00  0.95           N  
ATOM   1025  CA  LEU A 127     -10.058   2.289   2.106  1.00  0.95           C  
ATOM   1026  C   LEU A 127      -8.843   2.531   1.217  1.00  0.95           C  
ATOM   1027  CB  LEU A 127      -9.622   1.635   3.420  1.00  0.95           C  
ATOM   1028  O   LEU A 127      -7.955   1.680   1.127  1.00  0.95           O  
ATOM   1029  CG  LEU A 127     -10.742   1.130   4.331  1.00  0.95           C  
ATOM   1030  CD1 LEU A 127     -10.157   0.464   5.571  1.00  0.95           C  
ATOM   1031  CD2 LEU A 127     -11.671   2.275   4.721  1.00  0.95           C  
ATOM   1032  N   GLU A 128      -8.868   3.671   0.520  1.00  0.94           N  
ATOM   1033  CA  GLU A 128      -7.748   4.023  -0.348  1.00  0.94           C  
ATOM   1034  C   GLU A 128      -6.593   4.615   0.454  1.00  0.94           C  
ATOM   1035  CB  GLU A 128      -8.196   5.007  -1.432  1.00  0.94           C  
ATOM   1036  O   GLU A 128      -6.719   5.701   1.023  1.00  0.94           O  
ATOM   1037  CG  GLU A 128      -7.131   5.293  -2.481  1.00  0.94           C  
ATOM   1038  CD  GLU A 128      -7.522   6.400  -3.447  1.00  0.94           C  
ATOM   1039  OE1 GLU A 128      -6.724   6.724  -4.355  1.00  0.94           O  
ATOM   1040  OE2 GLU A 128      -8.636   6.949  -3.293  1.00  0.94           O  
ATOM   1041  N   GLN A 129      -5.438   3.915   0.397  1.00  0.91           N  
ATOM   1042  CA  GLN A 129      -4.314   4.319   1.235  1.00  0.91           C  
ATOM   1043  C   GLN A 129      -2.985   3.896   0.614  1.00  0.91           C  
ATOM   1044  CB  GLN A 129      -4.449   3.726   2.639  1.00  0.91           C  
ATOM   1045  O   GLN A 129      -2.963   3.214  -0.412  1.00  0.91           O  
ATOM   1046  CG  GLN A 129      -4.654   2.217   2.652  1.00  0.91           C  
ATOM   1047  CD  GLN A 129      -5.067   1.693   4.014  1.00  0.91           C  
ATOM   1048  NE2 GLN A 129      -4.678   0.459   4.317  1.00  0.91           N  
ATOM   1049  OE1 GLN A 129      -5.729   2.392   4.789  1.00  0.91           O  
ATOM   1050  N   GLY A 130      -1.801   4.382   1.112  1.00  0.89           N  
ATOM   1051  CA  GLY A 130      -0.471   3.970   0.692  1.00  0.89           C  
ATOM   1052  C   GLY A 130      -0.135   2.544   1.087  1.00  0.89           C  
ATOM   1053  O   GLY A 130      -0.909   1.891   1.790  1.00  0.89           O  
ATOM   1054  N   THR A 131       0.990   2.015   0.639  1.00  0.89           N  
ATOM   1055  CA  THR A 131       1.399   0.624   0.796  1.00  0.89           C  
ATOM   1056  C   THR A 131       1.412   0.226   2.269  1.00  0.89           C  
ATOM   1057  CB  THR A 131       2.789   0.377   0.182  1.00  0.89           C  
ATOM   1058  O   THR A 131       0.814  -0.782   2.651  1.00  0.89           O  
ATOM   1059  CG2 THR A 131       3.219  -1.075   0.360  1.00  0.89           C  
ATOM   1060  OG1 THR A 131       2.749   0.684  -1.217  1.00  0.89           O  
ATOM   1061  N   ASN A 132       1.939   1.073   3.182  1.00  0.89           N  
ATOM   1062  CA  ASN A 132       2.079   0.751   4.598  1.00  0.89           C  
ATOM   1063  C   ASN A 132       0.735   0.795   5.319  1.00  0.89           C  
ATOM   1064  CB  ASN A 132       3.073   1.701   5.269  1.00  0.89           C  
ATOM   1065  O   ASN A 132       0.414  -0.104   6.100  1.00  0.89           O  
ATOM   1066  CG  ASN A 132       4.500   1.471   4.813  1.00  0.89           C  
ATOM   1067  ND2 ASN A 132       5.320   2.514   4.881  1.00  0.89           N  
ATOM   1068  OD1 ASN A 132       4.863   0.366   4.401  1.00  0.89           O  
ATOM   1069  N   ASN A 133      -0.047   1.775   5.032  1.00  0.91           N  
ATOM   1070  CA  ASN A 133      -1.349   1.926   5.672  1.00  0.91           C  
ATOM   1071  C   ASN A 133      -2.321   0.836   5.230  1.00  0.91           C  
ATOM   1072  CB  ASN A 133      -1.934   3.310   5.378  1.00  0.91           C  
ATOM   1073  O   ASN A 133      -3.169   0.400   6.011  1.00  0.91           O  
ATOM   1074  CG  ASN A 133      -1.173   4.424   6.068  1.00  0.91           C  
ATOM   1075  ND2 ASN A 133      -1.604   5.661   5.849  1.00  0.91           N  
ATOM   1076  OD1 ASN A 133      -0.206   4.176   6.793  1.00  0.91           O  
ATOM   1077  N   CYS A 134      -2.204   0.444   3.925  1.00  0.94           N  
ATOM   1078  CA  CYS A 134      -3.022  -0.663   3.443  1.00  0.94           C  
ATOM   1079  C   CYS A 134      -2.741  -1.935   4.235  1.00  0.94           C  
ATOM   1080  CB  CYS A 134      -2.768  -0.911   1.957  1.00  0.94           C  
ATOM   1081  O   CYS A 134      -3.668  -2.592   4.713  1.00  0.94           O  
ATOM   1082  SG  CYS A 134      -3.748  -2.261   1.265  1.00  0.94           S  
ATOM   1083  N   MET A 135      -1.479  -2.238   4.444  1.00  0.93           N  
ATOM   1084  CA  MET A 135      -1.075  -3.408   5.217  1.00  0.93           C  
ATOM   1085  C   MET A 135      -1.580  -3.313   6.653  1.00  0.93           C  
ATOM   1086  CB  MET A 135       0.447  -3.561   5.207  1.00  0.93           C  
ATOM   1087  O   MET A 135      -2.153  -4.269   7.179  1.00  0.93           O  
ATOM   1088  CG  MET A 135       0.940  -4.842   5.859  1.00  0.93           C  
ATOM   1089  SD  MET A 135       2.763  -5.026   5.760  1.00  0.93           S  
ATOM   1090  CE  MET A 135       2.994  -4.955   3.962  1.00  0.93           C  
ATOM   1091  N   GLU A 136      -1.401  -2.169   7.245  1.00  0.93           N  
ATOM   1092  CA  GLU A 136      -1.834  -1.936   8.619  1.00  0.93           C  
ATOM   1093  C   GLU A 136      -3.343  -2.113   8.760  1.00  0.93           C  
ATOM   1094  CB  GLU A 136      -1.423  -0.536   9.083  1.00  0.93           C  
ATOM   1095  O   GLU A 136      -3.817  -2.696   9.737  1.00  0.93           O  
ATOM   1096  CG  GLU A 136      -1.615  -0.301  10.574  1.00  0.93           C  
ATOM   1097  CD  GLU A 136      -1.006   1.006  11.058  1.00  0.93           C  
ATOM   1098  OE1 GLU A 136      -0.976   1.242  12.287  1.00  0.93           O  
ATOM   1099  OE2 GLU A 136      -0.557   1.799  10.202  1.00  0.93           O  
ATOM   1100  N   SER A 137      -4.072  -1.640   7.791  1.00  0.94           N  
ATOM   1101  CA  SER A 137      -5.526  -1.764   7.822  1.00  0.94           C  
ATOM   1102  C   SER A 137      -5.955  -3.227   7.845  1.00  0.94           C  
ATOM   1103  CB  SER A 137      -6.150  -1.060   6.616  1.00  0.94           C  
ATOM   1104  O   SER A 137      -6.919  -3.585   8.525  1.00  0.94           O  
ATOM   1105  OG  SER A 137      -5.984   0.345   6.712  1.00  0.94           O  
ATOM   1106  N   VAL A 138      -5.211  -4.081   7.120  1.00  0.95           N  
ATOM   1107  CA  VAL A 138      -5.514  -5.508   7.080  1.00  0.95           C  
ATOM   1108  C   VAL A 138      -5.094  -6.163   8.394  1.00  0.95           C  
ATOM   1109  CB  VAL A 138      -4.815  -6.203   5.890  1.00  0.95           C  
ATOM   1110  O   VAL A 138      -5.866  -6.916   8.993  1.00  0.95           O  
ATOM   1111  CG1 VAL A 138      -5.026  -7.715   5.948  1.00  0.95           C  
ATOM   1112  CG2 VAL A 138      -5.328  -5.639   4.567  1.00  0.95           C  
ATOM   1113  N   LEU A 139      -3.968  -5.812   8.923  1.00  0.93           N  
ATOM   1114  CA  LEU A 139      -3.421  -6.397  10.142  1.00  0.93           C  
ATOM   1115  C   LEU A 139      -4.288  -6.051  11.348  1.00  0.93           C  
ATOM   1116  CB  LEU A 139      -1.987  -5.911  10.373  1.00  0.93           C  
ATOM   1117  O   LEU A 139      -4.468  -6.876  12.247  1.00  0.93           O  
ATOM   1118  CG  LEU A 139      -0.903  -6.564   9.515  1.00  0.93           C  
ATOM   1119  CD1 LEU A 139       0.403  -5.785   9.627  1.00  0.93           C  
ATOM   1120  CD2 LEU A 139      -0.701  -8.019   9.924  1.00  0.93           C  
ATOM   1121  N   CYS A 140      -4.906  -4.847  11.352  1.00  0.91           N  
ATOM   1122  CA  CYS A 140      -5.672  -4.369  12.497  1.00  0.91           C  
ATOM   1123  C   CYS A 140      -7.159  -4.646  12.313  1.00  0.91           C  
ATOM   1124  CB  CYS A 140      -5.444  -2.872  12.707  1.00  0.91           C  
ATOM   1125  O   CYS A 140      -7.989  -4.122  13.059  1.00  0.91           O  
ATOM   1126  SG  CYS A 140      -3.751  -2.451  13.174  1.00  0.91           S  
ATOM   1127  N   ASN A 141      -7.509  -5.408  11.250  1.00  0.91           N  
ATOM   1128  CA  ASN A 141      -8.875  -5.832  10.963  1.00  0.91           C  
ATOM   1129  C   ASN A 141      -9.768  -4.646  10.613  1.00  0.91           C  
ATOM   1130  CB  ASN A 141      -9.458  -6.604  12.149  1.00  0.91           C  
ATOM   1131  O   ASN A 141     -10.970  -4.665  10.886  1.00  0.91           O  
ATOM   1132  CG  ASN A 141      -8.828  -7.972  12.322  1.00  0.91           C  
ATOM   1133  ND2 ASN A 141      -8.479  -8.312  13.557  1.00  0.91           N  
ATOM   1134  OD1 ASN A 141      -8.656  -8.717  11.353  1.00  0.91           O  
ATOM   1135  N   GLU A 142      -9.145  -3.560  10.178  1.00  0.92           N  
ATOM   1136  CA  GLU A 142      -9.916  -2.434   9.658  1.00  0.92           C  
ATOM   1137  C   GLU A 142     -10.497  -2.752   8.283  1.00  0.92           C  
ATOM   1138  CB  GLU A 142      -9.048  -1.176   9.585  1.00  0.92           C  
ATOM   1139  O   GLU A 142     -11.505  -2.168   7.880  1.00  0.92           O  
ATOM   1140  CG  GLU A 142      -9.816   0.079   9.193  1.00  0.92           C  
ATOM   1141  CD  GLU A 142      -8.937   1.316   9.104  1.00  0.92           C  
ATOM   1142  OE1 GLU A 142      -9.465   2.416   8.823  1.00  0.92           O  
ATOM   1143  OE2 GLU A 142      -7.711   1.185   9.317  1.00  0.92           O  
ATOM   1144  N   SER A 143      -9.868  -3.614   7.591  1.00  0.95           N  
ATOM   1145  CA  SER A 143     -10.353  -4.131   6.315  1.00  0.95           C  
ATOM   1146  C   SER A 143     -10.365  -5.656   6.304  1.00  0.95           C  
ATOM   1147  CB  SER A 143      -9.492  -3.611   5.163  1.00  0.95           C  
ATOM   1148  O   SER A 143      -9.657  -6.292   7.088  1.00  0.95           O  
ATOM   1149  OG  SER A 143      -8.159  -4.079   5.282  1.00  0.95           O  
ATOM   1150  N   ASP A 144     -11.307  -6.235   5.454  1.00  0.95           N  
ATOM   1151  CA  ASP A 144     -11.396  -7.686   5.321  1.00  0.95           C  
ATOM   1152  C   ASP A 144     -10.161  -8.250   4.624  1.00  0.95           C  
ATOM   1153  CB  ASP A 144     -12.660  -8.078   4.553  1.00  0.95           C  
ATOM   1154  O   ASP A 144      -9.636  -9.291   5.025  1.00  0.95           O  
ATOM   1155  CG  ASP A 144     -13.938  -7.686   5.273  1.00  0.95           C  
ATOM   1156  OD1 ASP A 144     -14.122  -8.077   6.445  1.00  0.95           O  
ATOM   1157  OD2 ASP A 144     -14.770  -6.981   4.661  1.00  0.95           O  
ATOM   1158  N   PHE A 145      -9.668  -7.673   3.610  1.00  0.96           N  
ATOM   1159  CA  PHE A 145      -8.444  -7.922   2.857  1.00  0.96           C  
ATOM   1160  C   PHE A 145      -8.009  -6.671   2.103  1.00  0.96           C  
ATOM   1161  CB  PHE A 145      -8.642  -9.084   1.878  1.00  0.96           C  
ATOM   1162  O   PHE A 145      -8.642  -5.620   2.216  1.00  0.96           O  
ATOM   1163  CG  PHE A 145      -9.762  -8.867   0.897  1.00  0.96           C  
ATOM   1164  CD1 PHE A 145     -11.058  -9.265   1.202  1.00  0.96           C  
ATOM   1165  CD2 PHE A 145      -9.519  -8.266  -0.331  1.00  0.96           C  
ATOM   1166  CE1 PHE A 145     -12.097  -9.066   0.297  1.00  0.96           C  
ATOM   1167  CE2 PHE A 145     -10.553  -8.064  -1.241  1.00  0.96           C  
ATOM   1168  CZ  PHE A 145     -11.841  -8.465  -0.926  1.00  0.96           C  
ATOM   1169  N   GLY A 146      -6.821  -6.697   1.406  1.00  0.96           N  
ATOM   1170  CA  GLY A 146      -6.311  -5.526   0.711  1.00  0.96           C  
ATOM   1171  C   GLY A 146      -5.649  -5.859  -0.613  1.00  0.96           C  
ATOM   1172  O   GLY A 146      -5.387  -7.028  -0.905  1.00  0.96           O  
ATOM   1173  N   ILE A 147      -5.498  -4.877  -1.477  1.00  0.95           N  
ATOM   1174  CA  ILE A 147      -4.706  -4.959  -2.700  1.00  0.95           C  
ATOM   1175  C   ILE A 147      -3.457  -4.091  -2.564  1.00  0.95           C  
ATOM   1176  CB  ILE A 147      -5.527  -4.528  -3.936  1.00  0.95           C  
ATOM   1177  O   ILE A 147      -3.554  -2.868  -2.442  1.00  0.95           O  
ATOM   1178  CG1 ILE A 147      -6.761  -5.424  -4.096  1.00  0.95           C  
ATOM   1179  CG2 ILE A 147      -4.660  -4.560  -5.198  1.00  0.95           C  
ATOM   1180  CD1 ILE A 147      -7.669  -5.025  -5.251  1.00  0.95           C  
ATOM   1181  N   ASN A 148      -2.392  -4.775  -2.594  1.00  0.94           N  
ATOM   1182  CA  ASN A 148      -1.125  -4.111  -2.307  1.00  0.94           C  
ATOM   1183  C   ASN A 148       0.009  -4.677  -3.157  1.00  0.94           C  
ATOM   1184  CB  ASN A 148      -0.783  -4.225  -0.820  1.00  0.94           C  
ATOM   1185  O   ASN A 148      -0.193  -5.623  -3.920  1.00  0.94           O  
ATOM   1186  CG  ASN A 148       0.013  -3.039  -0.312  1.00  0.94           C  
ATOM   1187  ND2 ASN A 148       0.097  -2.903   1.006  1.00  0.94           N  
ATOM   1188  OD1 ASN A 148       0.548  -2.252  -1.097  1.00  0.94           O  
ATOM   1189  N   MET A 149       1.203  -3.937  -3.091  1.00  0.92           N  
ATOM   1190  CA  MET A 149       2.415  -4.434  -3.736  1.00  0.92           C  
ATOM   1191  C   MET A 149       3.103  -5.482  -2.868  1.00  0.92           C  
ATOM   1192  CB  MET A 149       3.380  -3.283  -4.029  1.00  0.92           C  
ATOM   1193  O   MET A 149       2.915  -5.506  -1.650  1.00  0.92           O  
ATOM   1194  CG  MET A 149       2.793  -2.204  -4.924  1.00  0.92           C  
ATOM   1195  SD  MET A 149       3.930  -0.782  -5.150  1.00  0.92           S  
ATOM   1196  CE  MET A 149       5.301  -1.602  -6.011  1.00  0.92           C  
ATOM   1197  N   ASN A 150       3.765  -6.488  -3.632  1.00  0.83           N  
ATOM   1198  CA  ASN A 150       4.480  -7.561  -2.948  1.00  0.83           C  
ATOM   1199  C   ASN A 150       5.703  -7.033  -2.204  1.00  0.83           C  
ATOM   1200  CB  ASN A 150       4.891  -8.650  -3.941  1.00  0.83           C  
ATOM   1201  O   ASN A 150       6.824  -7.112  -2.709  1.00  0.83           O  
ATOM   1202  CG  ASN A 150       5.491  -9.864  -3.261  1.00  0.83           C  
ATOM   1203  ND2 ASN A 150       6.108 -10.739  -4.045  1.00  0.83           N  
ATOM   1204  OD1 ASN A 150       5.399 -10.016  -2.040  1.00  0.83           O  
ATOM   1205  N   ASN A 151       5.554  -6.233  -1.232  1.00  0.72           N  
ATOM   1206  CA  ASN A 151       6.669  -5.833  -0.381  1.00  0.72           C  
ATOM   1207  C   ASN A 151       6.487  -6.328   1.051  1.00  0.72           C  
ATOM   1208  CB  ASN A 151       6.839  -4.312  -0.399  1.00  0.72           C  
ATOM   1209  O   ASN A 151       7.221  -5.919   1.952  1.00  0.72           O  
ATOM   1210  CG  ASN A 151       6.430  -3.694  -1.722  1.00  0.72           C  
ATOM   1211  ND2 ASN A 151       6.337  -2.370  -1.754  1.00  0.72           N  
ATOM   1212  OD1 ASN A 151       6.199  -4.402  -2.706  1.00  0.72           O  
ATOM   1213  N   VAL A 152       5.624  -7.322   1.073  1.00  0.61           N  
ATOM   1214  CA  VAL A 152       5.167  -7.734   2.396  1.00  0.61           C  
ATOM   1215  C   VAL A 152       6.169  -8.710   3.008  1.00  0.61           C  
ATOM   1216  CB  VAL A 152       3.764  -8.378   2.336  1.00  0.61           C  
ATOM   1217  O   VAL A 152       6.510  -9.725   2.396  1.00  0.61           O  
ATOM   1218  CG1 VAL A 152       3.292  -8.774   3.734  1.00  0.61           C  
ATOM   1219  CG2 VAL A 152       2.767  -7.423   1.682  1.00  0.61           C  
ATOM   1220  N   THR A 153       6.999  -8.303   3.928  1.00  0.74           N  
ATOM   1221  CA  THR A 153       7.847  -9.151   4.758  1.00  0.74           C  
ATOM   1222  C   THR A 153       7.131  -9.533   6.051  1.00  0.74           C  
ATOM   1223  CB  THR A 153       9.178  -8.452   5.093  1.00  0.74           C  
ATOM   1224  O   THR A 153       7.699 -10.222   6.901  1.00  0.74           O  
ATOM   1225  CG2 THR A 153      10.031  -8.266   3.843  1.00  0.74           C  
ATOM   1226  OG1 THR A 153       8.906  -7.168   5.668  1.00  0.74           O  
ATOM   1227  N   ASN A 154       5.796  -9.391   6.028  1.00  0.83           N  
ATOM   1228  CA  ASN A 154       5.134  -9.698   7.292  1.00  0.83           C  
ATOM   1229  C   ASN A 154       4.606 -11.129   7.315  1.00  0.83           C  
ATOM   1230  CB  ASN A 154       3.998  -8.708   7.557  1.00  0.83           C  
ATOM   1231  O   ASN A 154       3.804 -11.513   6.462  1.00  0.83           O  
ATOM   1232  CG  ASN A 154       3.465  -8.796   8.973  1.00  0.83           C  
ATOM   1233  ND2 ASN A 154       3.355  -7.652   9.638  1.00  0.83           N  
ATOM   1234  OD1 ASN A 154       3.156  -9.884   9.466  1.00  0.83           O  
ATOM   1235  N   SER A 155       5.020 -11.986   8.285  1.00  0.89           N  
ATOM   1236  CA  SER A 155       4.727 -13.412   8.392  1.00  0.89           C  
ATOM   1237  C   SER A 155       3.249 -13.652   8.682  1.00  0.89           C  
ATOM   1238  CB  SER A 155       5.581 -14.055   9.485  1.00  0.89           C  
ATOM   1239  O   SER A 155       2.744 -14.759   8.482  1.00  0.89           O  
ATOM   1240  OG  SER A 155       5.351 -13.430  10.736  1.00  0.89           O  
ATOM   1241  N   SER A 156       2.527 -12.554   8.998  1.00  0.92           N  
ATOM   1242  CA  SER A 156       1.120 -12.700   9.353  1.00  0.92           C  
ATOM   1243  C   SER A 156       0.218 -12.466   8.145  1.00  0.92           C  
ATOM   1244  CB  SER A 156       0.745 -11.729  10.474  1.00  0.92           C  
ATOM   1245  O   SER A 156      -1.002 -12.613   8.237  1.00  0.92           O  
ATOM   1246  OG  SER A 156       1.499 -11.998  11.644  1.00  0.92           O  
ATOM   1247  N   ILE A 157       0.743 -12.152   7.036  1.00  0.93           N  
ATOM   1248  CA  ILE A 157      -0.025 -11.765   5.858  1.00  0.93           C  
ATOM   1249  C   ILE A 157       0.251 -12.745   4.718  1.00  0.93           C  
ATOM   1250  CB  ILE A 157       0.307 -10.322   5.416  1.00  0.93           C  
ATOM   1251  O   ILE A 157       1.398 -13.133   4.489  1.00  0.93           O  
ATOM   1252  CG1 ILE A 157      -0.138  -9.320   6.487  1.00  0.93           C  
ATOM   1253  CG2 ILE A 157      -0.346 -10.007   4.067  1.00  0.93           C  
ATOM   1254  CD1 ILE A 157      -1.648  -9.159   6.595  1.00  0.93           C  
ATOM   1255  N   ASP A 158      -0.885 -13.244   4.148  1.00  0.94           N  
ATOM   1256  CA  ASP A 158      -0.771 -13.974   2.889  1.00  0.94           C  
ATOM   1257  C   ASP A 158      -0.869 -13.027   1.695  1.00  0.94           C  
ATOM   1258  CB  ASP A 158      -1.852 -15.053   2.794  1.00  0.94           C  
ATOM   1259  O   ASP A 158      -1.654 -12.076   1.712  1.00  0.94           O  
ATOM   1260  CG  ASP A 158      -1.555 -16.266   3.658  1.00  0.94           C  
ATOM   1261  OD1 ASP A 158      -0.382 -16.474   4.037  1.00  0.94           O  
ATOM   1262  OD2 ASP A 158      -2.503 -17.023   3.961  1.00  0.94           O  
ATOM   1263  N   PHE A 159      -0.018 -13.255   0.714  1.00  0.94           N  
ATOM   1264  CA  PHE A 159      -0.027 -12.458  -0.507  1.00  0.94           C  
ATOM   1265  C   PHE A 159      -0.338 -13.328  -1.719  1.00  0.94           C  
ATOM   1266  CB  PHE A 159       1.319 -11.752  -0.699  1.00  0.94           C  
ATOM   1267  O   PHE A 159       0.336 -14.332  -1.959  1.00  0.94           O  
ATOM   1268  CG  PHE A 159       1.382 -10.888  -1.929  1.00  0.94           C  
ATOM   1269  CD1 PHE A 159       1.912 -11.379  -3.115  1.00  0.94           C  
ATOM   1270  CD2 PHE A 159       0.909  -9.582  -1.898  1.00  0.94           C  
ATOM   1271  CE1 PHE A 159       1.971 -10.581  -4.255  1.00  0.94           C  
ATOM   1272  CE2 PHE A 159       0.965  -8.778  -3.034  1.00  0.94           C  
ATOM   1273  CZ  PHE A 159       1.497  -9.279  -4.211  1.00  0.94           C  
ATOM   1274  N   THR A 160      -1.383 -13.017  -2.383  1.00  0.93           N  
ATOM   1275  CA  THR A 160      -1.744 -13.689  -3.626  1.00  0.93           C  
ATOM   1276  C   THR A 160      -1.537 -12.763  -4.821  1.00  0.93           C  
ATOM   1277  CB  THR A 160      -3.205 -14.174  -3.596  1.00  0.93           C  
ATOM   1278  O   THR A 160      -2.283 -11.798  -5.002  1.00  0.93           O  
ATOM   1279  CG2 THR A 160      -3.547 -14.966  -4.854  1.00  0.93           C  
ATOM   1280  OG1 THR A 160      -3.400 -15.012  -2.450  1.00  0.93           O  
ATOM   1281  N   PRO A 161      -0.556 -13.066  -5.695  1.00  0.91           N  
ATOM   1282  CA  PRO A 161      -0.256 -12.182  -6.824  1.00  0.91           C  
ATOM   1283  C   PRO A 161      -1.411 -12.084  -7.819  1.00  0.91           C  
ATOM   1284  CB  PRO A 161       0.967 -12.838  -7.470  1.00  0.91           C  
ATOM   1285  O   PRO A 161      -2.041 -13.095  -8.141  1.00  0.91           O  
ATOM   1286  CG  PRO A 161       1.488 -13.780  -6.434  1.00  0.91           C  
ATOM   1287  CD  PRO A 161       0.349 -14.184  -5.541  1.00  0.91           C  
ATOM   1288  N   LEU A 162      -1.687 -10.820  -8.275  1.00  0.88           N  
ATOM   1289  CA  LEU A 162      -2.749 -10.601  -9.251  1.00  0.88           C  
ATOM   1290  C   LEU A 162      -2.175 -10.140 -10.586  1.00  0.88           C  
ATOM   1291  CB  LEU A 162      -3.752  -9.569  -8.729  1.00  0.88           C  
ATOM   1292  O   LEU A 162      -2.546 -10.662 -11.640  1.00  0.88           O  
ATOM   1293  CG  LEU A 162      -4.576  -9.980  -7.508  1.00  0.88           C  
ATOM   1294  CD1 LEU A 162      -5.521  -8.854  -7.103  1.00  0.88           C  
ATOM   1295  CD2 LEU A 162      -5.352 -11.261  -7.793  1.00  0.88           C  
ATOM   1296  N   VAL A 163      -1.181  -9.219 -10.493  1.00  0.87           N  
ATOM   1297  CA  VAL A 163      -0.679  -8.615 -11.723  1.00  0.87           C  
ATOM   1298  C   VAL A 163       0.784  -8.218 -11.543  1.00  0.87           C  
ATOM   1299  CB  VAL A 163      -1.519  -7.386 -12.136  1.00  0.87           C  
ATOM   1300  O   VAL A 163       1.189  -7.790 -10.460  1.00  0.87           O  
ATOM   1301  CG1 VAL A 163      -1.429  -6.290 -11.075  1.00  0.87           C  
ATOM   1302  CG2 VAL A 163      -1.059  -6.858 -13.494  1.00  0.87           C  
ATOM   1303  N   ASN A 164       1.483  -8.493 -12.577  1.00  0.89           N  
ATOM   1304  CA  ASN A 164       2.860  -8.028 -12.706  1.00  0.89           C  
ATOM   1305  C   ASN A 164       2.997  -6.979 -13.806  1.00  0.89           C  
ATOM   1306  CB  ASN A 164       3.801  -9.204 -12.973  1.00  0.89           C  
ATOM   1307  O   ASN A 164       2.666  -7.241 -14.964  1.00  0.89           O  
ATOM   1308  CG  ASN A 164       5.260  -8.842 -12.773  1.00  0.89           C  
ATOM   1309  ND2 ASN A 164       6.148  -9.571 -13.439  1.00  0.89           N  
ATOM   1310  OD1 ASN A 164       5.585  -7.916 -12.026  1.00  0.89           O  
ATOM   1311  N   GLU A 165       3.392  -5.752 -13.453  1.00  0.90           N  
ATOM   1312  CA  GLU A 165       3.383  -4.669 -14.432  1.00  0.90           C  
ATOM   1313  C   GLU A 165       4.720  -3.934 -14.454  1.00  0.90           C  
ATOM   1314  CB  GLU A 165       2.247  -3.686 -14.138  1.00  0.90           C  
ATOM   1315  O   GLU A 165       5.398  -3.837 -13.430  1.00  0.90           O  
ATOM   1316  CG  GLU A 165       2.420  -2.919 -12.835  1.00  0.90           C  
ATOM   1317  CD  GLU A 165       1.300  -1.925 -12.570  1.00  0.90           C  
ATOM   1318  OE1 GLU A 165       1.004  -1.645 -11.387  1.00  0.90           O  
ATOM   1319  OE2 GLU A 165       0.713  -1.424 -13.555  1.00  0.90           O  
ATOM   1320  N   PRO A 166       5.031  -3.482 -15.716  1.00  0.94           N  
ATOM   1321  CA  PRO A 166       6.281  -2.727 -15.825  1.00  0.94           C  
ATOM   1322  C   PRO A 166       6.100  -1.240 -15.528  1.00  0.94           C  
ATOM   1323  CB  PRO A 166       6.700  -2.946 -17.281  1.00  0.94           C  
ATOM   1324  O   PRO A 166       4.976  -0.733 -15.561  1.00  0.94           O  
ATOM   1325  CG  PRO A 166       5.415  -3.034 -18.039  1.00  0.94           C  
ATOM   1326  CD  PRO A 166       4.414  -3.772 -17.197  1.00  0.94           C  
ATOM   1327  N   PHE A 167       7.190  -0.603 -15.148  1.00  0.96           N  
ATOM   1328  CA  PHE A 167       7.200   0.854 -15.095  1.00  0.96           C  
ATOM   1329  C   PHE A 167       7.363   1.446 -16.490  1.00  0.96           C  
ATOM   1330  CB  PHE A 167       8.323   1.352 -14.179  1.00  0.96           C  
ATOM   1331  O   PHE A 167       8.014   0.850 -17.351  1.00  0.96           O  
ATOM   1332  CG  PHE A 167       7.987   1.281 -12.714  1.00  0.96           C  
ATOM   1333  CD1 PHE A 167       7.568   2.413 -12.027  1.00  0.96           C  
ATOM   1334  CD2 PHE A 167       8.092   0.080 -12.024  1.00  0.96           C  
ATOM   1335  CE1 PHE A 167       7.257   2.350 -10.670  1.00  0.96           C  
ATOM   1336  CE2 PHE A 167       7.783   0.009 -10.668  1.00  0.96           C  
ATOM   1337  CZ  PHE A 167       7.367   1.145  -9.993  1.00  0.96           C  
ATOM   1338  N   VAL A 168       6.720   2.577 -16.726  1.00  0.96           N  
ATOM   1339  CA  VAL A 168       6.812   3.291 -17.995  1.00  0.96           C  
ATOM   1340  C   VAL A 168       7.257   4.731 -17.746  1.00  0.96           C  
ATOM   1341  CB  VAL A 168       5.468   3.273 -18.756  1.00  0.96           C  
ATOM   1342  O   VAL A 168       7.202   5.217 -16.614  1.00  0.96           O  
ATOM   1343  CG1 VAL A 168       5.043   1.838 -19.067  1.00  0.96           C  
ATOM   1344  CG2 VAL A 168       4.388   3.989 -17.948  1.00  0.96           C  
ATOM   1345  N   LEU A 169       7.733   5.324 -18.791  1.00  0.98           N  
ATOM   1346  CA  LEU A 169       8.007   6.757 -18.761  1.00  0.98           C  
ATOM   1347  C   LEU A 169       6.772   7.555 -19.167  1.00  0.98           C  
ATOM   1348  CB  LEU A 169       9.177   7.098 -19.687  1.00  0.98           C  
ATOM   1349  O   LEU A 169       6.210   7.331 -20.242  1.00  0.98           O  
ATOM   1350  CG  LEU A 169       9.459   8.586 -19.903  1.00  0.98           C  
ATOM   1351  CD1 LEU A 169      10.023   9.209 -18.630  1.00  0.98           C  
ATOM   1352  CD2 LEU A 169      10.418   8.785 -21.072  1.00  0.98           C  
ATOM   1353  N   ALA A 170       6.366   8.409 -18.265  1.00  0.96           N  
ATOM   1354  CA  ALA A 170       5.325   9.366 -18.627  1.00  0.96           C  
ATOM   1355  C   ALA A 170       5.929  10.707 -19.033  1.00  0.96           C  
ATOM   1356  CB  ALA A 170       4.349   9.555 -17.469  1.00  0.96           C  
ATOM   1357  O   ALA A 170       6.696  11.305 -18.274  1.00  0.96           O  
ATOM   1358  N   CYS A 171       5.591  11.152 -20.225  1.00  0.97           N  
ATOM   1359  CA  CYS A 171       6.059  12.444 -20.717  1.00  0.97           C  
ATOM   1360  C   CYS A 171       5.066  13.041 -21.707  1.00  0.97           C  
ATOM   1361  CB  CYS A 171       7.429  12.301 -21.379  1.00  0.97           C  
ATOM   1362  O   CYS A 171       4.138  12.362 -22.149  1.00  0.97           O  
ATOM   1363  SG  CYS A 171       7.419  11.268 -22.860  1.00  0.97           S  
ATOM   1364  N   ARG A 172       5.217  14.320 -21.962  1.00  0.96           N  
ATOM   1365  CA  ARG A 172       4.380  14.943 -22.981  1.00  0.96           C  
ATOM   1366  C   ARG A 172       4.686  14.375 -24.363  1.00  0.96           C  
ATOM   1367  CB  ARG A 172       4.574  16.460 -22.984  1.00  0.96           C  
ATOM   1368  O   ARG A 172       5.813  13.953 -24.631  1.00  0.96           O  
ATOM   1369  CG  ARG A 172       3.958  17.162 -21.784  1.00  0.96           C  
ATOM   1370  CD  ARG A 172       4.247  18.657 -21.795  1.00  0.96           C  
ATOM   1371  NE  ARG A 172       3.746  19.293 -23.009  1.00  0.96           N  
ATOM   1372  NH1 ARG A 172       3.339  21.339 -22.016  1.00  0.96           N  
ATOM   1373  NH2 ARG A 172       2.890  21.031 -24.243  1.00  0.96           N  
ATOM   1374  CZ  ARG A 172       3.326  20.553 -23.087  1.00  0.96           C  
ATOM   1375  N   ARG A 173       3.712  14.387 -25.196  1.00  0.94           N  
ATOM   1376  CA  ARG A 173       3.853  13.854 -26.547  1.00  0.94           C  
ATOM   1377  C   ARG A 173       4.913  14.620 -27.330  1.00  0.94           C  
ATOM   1378  CB  ARG A 173       2.515  13.905 -27.288  1.00  0.94           C  
ATOM   1379  O   ARG A 173       5.503  14.087 -28.273  1.00  0.94           O  
ATOM   1380  CG  ARG A 173       1.501  12.883 -26.799  1.00  0.94           C  
ATOM   1381  CD  ARG A 173       0.235  12.897 -27.644  1.00  0.94           C  
ATOM   1382  NE  ARG A 173      -0.730  11.901 -27.186  1.00  0.94           N  
ATOM   1383  NH1 ARG A 173       0.205  10.150 -28.368  1.00  0.94           N  
ATOM   1384  NH2 ARG A 173      -1.647   9.799 -27.064  1.00  0.94           N  
ATOM   1385  CZ  ARG A 173      -0.722  10.619 -27.541  1.00  0.94           C  
ATOM   1386  N   ASP A 174       5.142  15.915 -26.977  1.00  0.94           N  
ATOM   1387  CA  ASP A 174       6.104  16.738 -27.704  1.00  0.94           C  
ATOM   1388  C   ASP A 174       7.491  16.653 -27.069  1.00  0.94           C  
ATOM   1389  CB  ASP A 174       5.637  18.194 -27.752  1.00  0.94           C  
ATOM   1390  O   ASP A 174       8.396  17.402 -27.441  1.00  0.94           O  
ATOM   1391  CG  ASP A 174       5.451  18.804 -26.374  1.00  0.94           C  
ATOM   1392  OD1 ASP A 174       5.555  18.073 -25.365  1.00  0.94           O  
ATOM   1393  OD2 ASP A 174       5.195  20.025 -26.296  1.00  0.94           O  
ATOM   1394  N   HIS A 175       7.617  15.752 -26.042  1.00  0.97           N  
ATOM   1395  CA  HIS A 175       8.920  15.533 -25.426  1.00  0.97           C  
ATOM   1396  C   HIS A 175       9.850  14.766 -26.360  1.00  0.97           C  
ATOM   1397  CB  HIS A 175       8.768  14.780 -24.103  1.00  0.97           C  
ATOM   1398  O   HIS A 175       9.408  13.876 -27.090  1.00  0.97           O  
ATOM   1399  CG  HIS A 175      10.000  14.800 -23.255  1.00  0.97           C  
ATOM   1400  CD2 HIS A 175      10.341  15.577 -22.200  1.00  0.97           C  
ATOM   1401  ND1 HIS A 175      11.059  13.943 -23.462  1.00  0.97           N  
ATOM   1402  CE1 HIS A 175      12.000  14.193 -22.567  1.00  0.97           C  
ATOM   1403  NE2 HIS A 175      11.589  15.180 -21.790  1.00  0.97           N  
ATOM   1404  N   PRO A 176      11.202  15.133 -26.452  1.00  0.97           N  
ATOM   1405  CA  PRO A 176      12.165  14.461 -27.328  1.00  0.97           C  
ATOM   1406  C   PRO A 176      12.132  12.941 -27.185  1.00  0.97           C  
ATOM   1407  CB  PRO A 176      13.513  15.024 -26.868  1.00  0.97           C  
ATOM   1408  O   PRO A 176      12.239  12.222 -28.182  1.00  0.97           O  
ATOM   1409  CG  PRO A 176      13.204  16.401 -26.377  1.00  0.97           C  
ATOM   1410  CD  PRO A 176      11.869  16.374 -25.689  1.00  0.97           C  
ATOM   1411  N   LEU A 177      11.889  12.426 -25.946  1.00  0.97           N  
ATOM   1412  CA  LEU A 177      11.926  10.986 -25.714  1.00  0.97           C  
ATOM   1413  C   LEU A 177      10.648  10.322 -26.214  1.00  0.97           C  
ATOM   1414  CB  LEU A 177      12.123  10.688 -24.226  1.00  0.97           C  
ATOM   1415  O   LEU A 177      10.584   9.095 -26.327  1.00  0.97           O  
ATOM   1416  CG  LEU A 177      13.494  11.031 -23.641  1.00  0.97           C  
ATOM   1417  CD1 LEU A 177      13.512  10.762 -22.140  1.00  0.97           C  
ATOM   1418  CD2 LEU A 177      14.589  10.237 -24.344  1.00  0.97           C  
ATOM   1419  N   ALA A 178       9.646  11.095 -26.543  1.00  0.95           N  
ATOM   1420  CA  ALA A 178       8.350  10.589 -26.988  1.00  0.95           C  
ATOM   1421  C   ALA A 178       8.453   9.962 -28.375  1.00  0.95           C  
ATOM   1422  CB  ALA A 178       7.313  11.709 -26.989  1.00  0.95           C  
ATOM   1423  O   ALA A 178       7.583   9.185 -28.778  1.00  0.95           O  
ATOM   1424  N   LYS A 179       9.537  10.201 -29.108  1.00  0.94           N  
ATOM   1425  CA  LYS A 179       9.731   9.685 -30.460  1.00  0.94           C  
ATOM   1426  C   LYS A 179      10.249   8.250 -30.431  1.00  0.94           C  
ATOM   1427  CB  LYS A 179      10.698  10.576 -31.241  1.00  0.94           C  
ATOM   1428  O   LYS A 179      10.225   7.556 -31.450  1.00  0.94           O  
ATOM   1429  CG  LYS A 179      10.185  11.989 -31.477  1.00  0.94           C  
ATOM   1430  CD  LYS A 179      11.204  12.835 -32.229  1.00  0.94           C  
ATOM   1431  CE  LYS A 179      10.722  14.269 -32.403  1.00  0.94           C  
ATOM   1432  NZ  LYS A 179      11.749  15.121 -33.074  1.00  0.94           N  
ATOM   1433  N   LYS A 180      10.577   7.883 -29.255  1.00  0.96           N  
ATOM   1434  CA  LYS A 180      11.163   6.550 -29.138  1.00  0.96           C  
ATOM   1435  C   LYS A 180      10.102   5.513 -28.780  1.00  0.96           C  
ATOM   1436  CB  LYS A 180      12.276   6.543 -28.089  1.00  0.96           C  
ATOM   1437  O   LYS A 180       9.102   5.837 -28.135  1.00  0.96           O  
ATOM   1438  CG  LYS A 180      13.464   7.427 -28.442  1.00  0.96           C  
ATOM   1439  CD  LYS A 180      14.604   7.255 -27.447  1.00  0.96           C  
ATOM   1440  CE  LYS A 180      15.858   7.990 -27.900  1.00  0.96           C  
ATOM   1441  NZ  LYS A 180      17.014   7.727 -26.991  1.00  0.96           N  
ATOM   1442  N   GLN A 181      10.324   4.235 -29.211  1.00  0.94           N  
ATOM   1443  CA  GLN A 181       9.427   3.132 -28.880  1.00  0.94           C  
ATOM   1444  C   GLN A 181       9.732   2.572 -27.494  1.00  0.94           C  
ATOM   1445  CB  GLN A 181       9.529   2.024 -29.929  1.00  0.94           C  
ATOM   1446  O   GLN A 181       8.833   2.092 -26.801  1.00  0.94           O  
ATOM   1447  CG  GLN A 181       8.907   2.387 -31.270  1.00  0.94           C  
ATOM   1448  CD  GLN A 181       8.883   1.222 -32.241  1.00  0.94           C  
ATOM   1449  NE2 GLN A 181       8.153   1.380 -33.340  1.00  0.94           N  
ATOM   1450  OE1 GLN A 181       9.516   0.187 -32.006  1.00  0.94           O  
ATOM   1451  N   LEU A 182      10.986   2.645 -27.131  1.00  0.96           N  
ATOM   1452  CA  LEU A 182      11.503   2.234 -25.830  1.00  0.96           C  
ATOM   1453  C   LEU A 182      12.539   3.228 -25.317  1.00  0.96           C  
ATOM   1454  CB  LEU A 182      12.119   0.835 -25.916  1.00  0.96           C  
ATOM   1455  O   LEU A 182      13.265   3.838 -26.107  1.00  0.96           O  
ATOM   1456  CG  LEU A 182      11.213  -0.273 -26.453  1.00  0.96           C  
ATOM   1457  CD1 LEU A 182      12.038  -1.504 -26.815  1.00  0.96           C  
ATOM   1458  CD2 LEU A 182      10.137  -0.626 -25.431  1.00  0.96           C  
ATOM   1459  N   VAL A 183      12.553   3.406 -23.984  1.00  0.98           N  
ATOM   1460  CA  VAL A 183      13.513   4.307 -23.356  1.00  0.98           C  
ATOM   1461  C   VAL A 183      14.279   3.566 -22.262  1.00  0.98           C  
ATOM   1462  CB  VAL A 183      12.819   5.556 -22.768  1.00  0.98           C  
ATOM   1463  O   VAL A 183      13.678   2.887 -21.426  1.00  0.98           O  
ATOM   1464  CG1 VAL A 183      13.804   6.385 -21.947  1.00  0.98           C  
ATOM   1465  CG2 VAL A 183      12.206   6.400 -23.884  1.00  0.98           C  
ATOM   1466  N   GLU A 184      15.638   3.645 -22.406  1.00  0.98           N  
ATOM   1467  CA  GLU A 184      16.475   3.115 -21.334  1.00  0.98           C  
ATOM   1468  C   GLU A 184      16.504   4.062 -20.137  1.00  0.98           C  
ATOM   1469  CB  GLU A 184      17.898   2.862 -21.839  1.00  0.98           C  
ATOM   1470  O   GLU A 184      16.415   5.280 -20.300  1.00  0.98           O  
ATOM   1471  CG  GLU A 184      17.977   1.849 -22.971  1.00  0.98           C  
ATOM   1472  CD  GLU A 184      19.397   1.604 -23.459  1.00  0.98           C  
ATOM   1473  OE1 GLU A 184      19.576   0.882 -24.466  1.00  0.98           O  
ATOM   1474  OE2 GLU A 184      20.336   2.136 -22.827  1.00  0.98           O  
ATOM   1475  N   TRP A 185      16.620   3.523 -18.914  1.00  0.98           N  
ATOM   1476  CA  TRP A 185      16.660   4.320 -17.693  1.00  0.98           C  
ATOM   1477  C   TRP A 185      17.788   5.345 -17.749  1.00  0.98           C  
ATOM   1478  CB  TRP A 185      16.832   3.420 -16.467  1.00  0.98           C  
ATOM   1479  O   TRP A 185      17.619   6.488 -17.318  1.00  0.98           O  
ATOM   1480  CG  TRP A 185      15.594   2.664 -16.088  1.00  0.98           C  
ATOM   1481  CD1 TRP A 185      15.247   1.401 -16.481  1.00  0.98           C  
ATOM   1482  CD2 TRP A 185      14.536   3.127 -15.243  1.00  0.98           C  
ATOM   1483  CE2 TRP A 185      13.579   2.091 -15.167  1.00  0.98           C  
ATOM   1484  CE3 TRP A 185      14.305   4.317 -14.542  1.00  0.98           C  
ATOM   1485  NE1 TRP A 185      14.036   1.051 -15.931  1.00  0.98           N  
ATOM   1486  CH2 TRP A 185      12.205   3.386 -13.740  1.00  0.98           C  
ATOM   1487  CZ2 TRP A 185      12.407   2.211 -14.416  1.00  0.98           C  
ATOM   1488  CZ3 TRP A 185      13.138   4.435 -13.795  1.00  0.98           C  
ATOM   1489  N   GLN A 186      18.963   4.976 -18.304  1.00  0.98           N  
ATOM   1490  CA  GLN A 186      20.140   5.836 -18.375  1.00  0.98           C  
ATOM   1491  C   GLN A 186      19.850   7.099 -19.182  1.00  0.98           C  
ATOM   1492  CB  GLN A 186      21.321   5.082 -18.988  1.00  0.98           C  
ATOM   1493  O   GLN A 186      20.440   8.152 -18.930  1.00  0.98           O  
ATOM   1494  CG  GLN A 186      22.610   5.891 -19.035  1.00  0.98           C  
ATOM   1495  CD  GLN A 186      23.767   5.117 -19.640  1.00  0.98           C  
ATOM   1496  NE2 GLN A 186      24.971   5.666 -19.525  1.00  0.98           N  
ATOM   1497  OE1 GLN A 186      23.579   4.035 -20.204  1.00  0.98           O  
ATOM   1498  N   GLU A 187      18.927   6.999 -20.109  1.00  0.98           N  
ATOM   1499  CA  GLU A 187      18.595   8.120 -20.983  1.00  0.98           C  
ATOM   1500  C   GLU A 187      17.823   9.199 -20.228  1.00  0.98           C  
ATOM   1501  CB  GLU A 187      17.784   7.640 -22.189  1.00  0.98           C  
ATOM   1502  O   GLU A 187      17.620  10.300 -20.743  1.00  0.98           O  
ATOM   1503  CG  GLU A 187      18.558   6.723 -23.125  1.00  0.98           C  
ATOM   1504  CD  GLU A 187      17.725   6.214 -24.290  1.00  0.98           C  
ATOM   1505  OE1 GLU A 187      17.577   6.944 -25.296  1.00  0.98           O  
ATOM   1506  OE2 GLU A 187      17.215   5.075 -24.196  1.00  0.98           O  
ATOM   1507  N   LEU A 188      17.358   8.815 -19.082  1.00  0.98           N  
ATOM   1508  CA  LEU A 188      16.608   9.787 -18.294  1.00  0.98           C  
ATOM   1509  C   LEU A 188      17.550  10.743 -17.570  1.00  0.98           C  
ATOM   1510  CB  LEU A 188      15.707   9.076 -17.281  1.00  0.98           C  
ATOM   1511  O   LEU A 188      17.118  11.777 -17.056  1.00  0.98           O  
ATOM   1512  CG  LEU A 188      14.714   8.061 -17.852  1.00  0.98           C  
ATOM   1513  CD1 LEU A 188      13.737   7.611 -16.771  1.00  0.98           C  
ATOM   1514  CD2 LEU A 188      13.968   8.655 -19.042  1.00  0.98           C  
ATOM   1515  N   VAL A 189      18.861  10.390 -17.606  1.00  0.98           N  
ATOM   1516  CA  VAL A 189      19.876  11.213 -16.957  1.00  0.98           C  
ATOM   1517  C   VAL A 189      19.967  12.568 -17.654  1.00  0.98           C  
ATOM   1518  CB  VAL A 189      21.257  10.518 -16.961  1.00  0.98           C  
ATOM   1519  O   VAL A 189      20.018  12.638 -18.885  1.00  0.98           O  
ATOM   1520  CG1 VAL A 189      22.333  11.453 -16.412  1.00  0.98           C  
ATOM   1521  CG2 VAL A 189      21.205   9.224 -16.150  1.00  0.98           C  
ATOM   1522  N   GLY A 190      19.829  13.641 -16.854  1.00  0.96           N  
ATOM   1523  CA  GLY A 190      19.904  14.983 -17.409  1.00  0.96           C  
ATOM   1524  C   GLY A 190      18.552  15.665 -17.507  1.00  0.96           C  
ATOM   1525  O   GLY A 190      18.476  16.872 -17.743  1.00  0.96           O  
ATOM   1526  N   TYR A 191      17.475  14.846 -17.388  1.00  0.98           N  
ATOM   1527  CA  TYR A 191      16.130  15.411 -17.394  1.00  0.98           C  
ATOM   1528  C   TYR A 191      15.617  15.613 -15.974  1.00  0.98           C  
ATOM   1529  CB  TYR A 191      15.170  14.508 -18.173  1.00  0.98           C  
ATOM   1530  O   TYR A 191      16.015  14.893 -15.055  1.00  0.98           O  
ATOM   1531  CG  TYR A 191      15.464  14.441 -19.652  1.00  0.98           C  
ATOM   1532  CD1 TYR A 191      15.232  15.539 -20.478  1.00  0.98           C  
ATOM   1533  CD2 TYR A 191      15.972  13.282 -20.227  1.00  0.98           C  
ATOM   1534  CE1 TYR A 191      15.500  15.482 -21.842  1.00  0.98           C  
ATOM   1535  CE2 TYR A 191      16.243  13.213 -21.590  1.00  0.98           C  
ATOM   1536  OH  TYR A 191      16.271  14.255 -23.737  1.00  0.98           O  
ATOM   1537  CZ  TYR A 191      16.005  14.317 -22.388  1.00  0.98           C  
ATOM   1538  N   LYS A 192      14.735  16.640 -15.717  1.00  0.98           N  
ATOM   1539  CA  LYS A 192      14.035  16.809 -14.447  1.00  0.98           C  
ATOM   1540  C   LYS A 192      12.957  15.745 -14.267  1.00  0.98           C  
ATOM   1541  CB  LYS A 192      13.414  18.204 -14.358  1.00  0.98           C  
ATOM   1542  O   LYS A 192      12.027  15.654 -15.072  1.00  0.98           O  
ATOM   1543  CG  LYS A 192      14.434  19.332 -14.289  1.00  0.98           C  
ATOM   1544  CD  LYS A 192      13.756  20.695 -14.221  1.00  0.98           C  
ATOM   1545  CE  LYS A 192      14.775  21.824 -14.145  1.00  0.98           C  
ATOM   1546  NZ  LYS A 192      14.119  23.165 -14.175  1.00  0.98           N  
ATOM   1547  N   MET A 193      13.148  14.936 -13.205  1.00  0.98           N  
ATOM   1548  CA  MET A 193      12.187  13.877 -12.911  1.00  0.98           C  
ATOM   1549  C   MET A 193      11.197  14.323 -11.841  1.00  0.98           C  
ATOM   1550  CB  MET A 193      12.908  12.606 -12.460  1.00  0.98           C  
ATOM   1551  O   MET A 193      11.558  15.062 -10.924  1.00  0.98           O  
ATOM   1552  CG  MET A 193      13.844  12.027 -13.509  1.00  0.98           C  
ATOM   1553  SD  MET A 193      12.941  11.225 -14.891  1.00  0.98           S  
ATOM   1554  CE  MET A 193      12.196   9.822 -14.015  1.00  0.98           C  
ATOM   1555  N   ILE A 194       9.955  13.946 -12.087  1.00  0.98           N  
ATOM   1556  CA  ILE A 194       8.909  14.092 -11.081  1.00  0.98           C  
ATOM   1557  C   ILE A 194       8.676  12.754 -10.381  1.00  0.98           C  
ATOM   1558  CB  ILE A 194       7.592  14.606 -11.705  1.00  0.98           C  
ATOM   1559  O   ILE A 194       8.218  11.793 -11.003  1.00  0.98           O  
ATOM   1560  CG1 ILE A 194       7.834  15.924 -12.450  1.00  0.98           C  
ATOM   1561  CG2 ILE A 194       6.515  14.775 -10.629  1.00  0.98           C  
ATOM   1562  CD1 ILE A 194       6.744  16.276 -13.453  1.00  0.98           C  
ATOM   1563  N   GLY A 195       8.975  12.659  -9.183  1.00  0.96           N  
ATOM   1564  CA  GLY A 195       8.844  11.408  -8.453  1.00  0.96           C  
ATOM   1565  C   GLY A 195       7.918  11.509  -7.256  1.00  0.96           C  
ATOM   1566  O   GLY A 195       7.675  12.603  -6.743  1.00  0.96           O  
ATOM   1567  N   VAL A 196       7.268  10.368  -6.898  1.00  0.94           N  
ATOM   1568  CA  VAL A 196       6.559  10.304  -5.625  1.00  0.94           C  
ATOM   1569  C   VAL A 196       7.563  10.210  -4.478  1.00  0.94           C  
ATOM   1570  CB  VAL A 196       5.583   9.107  -5.578  1.00  0.94           C  
ATOM   1571  O   VAL A 196       8.759  10.019  -4.706  1.00  0.94           O  
ATOM   1572  CG1 VAL A 196       4.429   9.313  -6.558  1.00  0.94           C  
ATOM   1573  CG2 VAL A 196       6.321   7.805  -5.884  1.00  0.94           C  
ATOM   1574  N   ARG A 197       7.159  10.504  -3.267  1.00  0.93           N  
ATOM   1575  CA  ARG A 197       8.034  10.561  -2.101  1.00  0.93           C  
ATOM   1576  C   ARG A 197       8.916   9.320  -2.016  1.00  0.93           C  
ATOM   1577  CB  ARG A 197       7.212  10.709  -0.819  1.00  0.93           C  
ATOM   1578  O   ARG A 197       8.531   8.246  -2.485  1.00  0.93           O  
ATOM   1579  CG  ARG A 197       6.541  12.065  -0.670  1.00  0.93           C  
ATOM   1580  CD  ARG A 197       5.908  12.234   0.704  1.00  0.93           C  
ATOM   1581  NE  ARG A 197       4.637  12.947   0.629  1.00  0.93           N  
ATOM   1582  NH1 ARG A 197       4.433  13.248   2.911  1.00  0.93           N  
ATOM   1583  NH2 ARG A 197       2.817  14.048   1.496  1.00  0.93           N  
ATOM   1584  CZ  ARG A 197       3.965  13.413   1.679  1.00  0.93           C  
ATOM   1585  N   SER A 198      10.043   9.507  -1.499  1.00  0.90           N  
ATOM   1586  CA  SER A 198      11.048   8.455  -1.391  1.00  0.90           C  
ATOM   1587  C   SER A 198      10.555   7.307  -0.516  1.00  0.90           C  
ATOM   1588  CB  SER A 198      12.352   9.015  -0.823  1.00  0.90           C  
ATOM   1589  O   SER A 198      11.100   6.203  -0.566  1.00  0.90           O  
ATOM   1590  OG  SER A 198      12.138   9.596   0.452  1.00  0.90           O  
ATOM   1591  N   SER A 199       9.464   7.564   0.210  1.00  0.88           N  
ATOM   1592  CA  SER A 199       8.894   6.550   1.091  1.00  0.88           C  
ATOM   1593  C   SER A 199       7.838   5.720   0.368  1.00  0.88           C  
ATOM   1594  CB  SER A 199       8.281   7.200   2.332  1.00  0.88           C  
ATOM   1595  O   SER A 199       7.333   4.737   0.914  1.00  0.88           O  
ATOM   1596  OG  SER A 199       7.291   8.146   1.968  1.00  0.88           O  
ATOM   1597  N   SER A 200       7.512   6.119  -0.895  1.00  0.90           N  
ATOM   1598  CA  SER A 200       6.521   5.357  -1.648  1.00  0.90           C  
ATOM   1599  C   SER A 200       7.081   4.011  -2.096  1.00  0.90           C  
ATOM   1600  CB  SER A 200       6.045   6.151  -2.865  1.00  0.90           C  
ATOM   1601  O   SER A 200       8.288   3.876  -2.310  1.00  0.90           O  
ATOM   1602  OG  SER A 200       7.013   6.115  -3.899  1.00  0.90           O  
ATOM   1603  N   GLY A 201       6.204   2.967  -2.101  1.00  0.90           N  
ATOM   1604  CA  GLY A 201       6.602   1.654  -2.581  1.00  0.90           C  
ATOM   1605  C   GLY A 201       7.200   1.684  -3.975  1.00  0.90           C  
ATOM   1606  O   GLY A 201       8.210   1.028  -4.237  1.00  0.90           O  
ATOM   1607  N   ASN A 202       6.656   2.516  -4.866  1.00  0.93           N  
ATOM   1608  CA  ASN A 202       7.133   2.617  -6.241  1.00  0.93           C  
ATOM   1609  C   ASN A 202       8.554   3.171  -6.302  1.00  0.93           C  
ATOM   1610  CB  ASN A 202       6.188   3.484  -7.076  1.00  0.93           C  
ATOM   1611  O   ASN A 202       9.421   2.597  -6.962  1.00  0.93           O  
ATOM   1612  CG  ASN A 202       4.836   2.833  -7.292  1.00  0.93           C  
ATOM   1613  ND2 ASN A 202       3.776   3.628  -7.213  1.00  0.93           N  
ATOM   1614  OD1 ASN A 202       4.746   1.626  -7.528  1.00  0.93           O  
ATOM   1615  N   ARG A 203       8.800   4.344  -5.581  1.00  0.94           N  
ATOM   1616  CA  ARG A 203      10.122   4.963  -5.600  1.00  0.94           C  
ATOM   1617  C   ARG A 203      11.165   4.048  -4.969  1.00  0.94           C  
ATOM   1618  CB  ARG A 203      10.096   6.309  -4.871  1.00  0.94           C  
ATOM   1619  O   ARG A 203      12.284   3.932  -5.473  1.00  0.94           O  
ATOM   1620  CG  ARG A 203      11.391   7.096  -4.985  1.00  0.94           C  
ATOM   1621  CD  ARG A 203      11.752   7.381  -6.437  1.00  0.94           C  
ATOM   1622  NE  ARG A 203      13.008   8.118  -6.545  1.00  0.94           N  
ATOM   1623  NH1 ARG A 203      12.390   9.301  -8.430  1.00  0.94           N  
ATOM   1624  NH2 ARG A 203      14.457   9.625  -7.494  1.00  0.94           N  
ATOM   1625  CZ  ARG A 203      13.282   9.013  -7.490  1.00  0.94           C  
ATOM   1626  N   LEU A 204      10.845   3.373  -3.883  1.00  0.93           N  
ATOM   1627  CA  LEU A 204      11.774   2.459  -3.227  1.00  0.93           C  
ATOM   1628  C   LEU A 204      12.174   1.324  -4.164  1.00  0.93           C  
ATOM   1629  CB  LEU A 204      11.152   1.887  -1.950  1.00  0.93           C  
ATOM   1630  O   LEU A 204      13.351   0.970  -4.251  1.00  0.93           O  
ATOM   1631  CG  LEU A 204      11.070   2.834  -0.753  1.00  0.93           C  
ATOM   1632  CD1 LEU A 204      10.272   2.192   0.377  1.00  0.93           C  
ATOM   1633  CD2 LEU A 204      12.468   3.217  -0.277  1.00  0.93           C  
ATOM   1634  N   LEU A 205      11.153   0.766  -4.883  1.00  0.94           N  
ATOM   1635  CA  LEU A 205      11.410  -0.323  -5.819  1.00  0.94           C  
ATOM   1636  C   LEU A 205      12.335   0.132  -6.942  1.00  0.94           C  
ATOM   1637  CB  LEU A 205      10.096  -0.848  -6.405  1.00  0.94           C  
ATOM   1638  O   LEU A 205      13.310  -0.551  -7.265  1.00  0.94           O  
ATOM   1639  CG  LEU A 205      10.214  -1.978  -7.429  1.00  0.94           C  
ATOM   1640  CD1 LEU A 205      10.913  -3.184  -6.809  1.00  0.94           C  
ATOM   1641  CD2 LEU A 205       8.838  -2.365  -7.959  1.00  0.94           C  
ATOM   1642  N   ILE A 206      12.054   1.308  -7.508  1.00  0.96           N  
ATOM   1643  CA  ILE A 206      12.863   1.844  -8.597  1.00  0.96           C  
ATOM   1644  C   ILE A 206      14.290   2.083  -8.111  1.00  0.96           C  
ATOM   1645  CB  ILE A 206      12.261   3.151  -9.158  1.00  0.96           C  
ATOM   1646  O   ILE A 206      15.251   1.627  -8.736  1.00  0.96           O  
ATOM   1647  CG1 ILE A 206      10.955   2.861  -9.906  1.00  0.96           C  
ATOM   1648  CG2 ILE A 206      13.267   3.862 -10.069  1.00  0.96           C  
ATOM   1649  CD1 ILE A 206      10.134   4.103 -10.224  1.00  0.96           C  
ATOM   1650  N   GLU A 207      14.473   2.732  -7.036  1.00  0.95           N  
ATOM   1651  CA  GLU A 207      15.791   3.088  -6.519  1.00  0.95           C  
ATOM   1652  C   GLU A 207      16.599   1.844  -6.162  1.00  0.95           C  
ATOM   1653  CB  GLU A 207      15.661   3.999  -5.295  1.00  0.95           C  
ATOM   1654  O   GLU A 207      17.803   1.784  -6.419  1.00  0.95           O  
ATOM   1655  CG  GLU A 207      15.223   5.418  -5.629  1.00  0.95           C  
ATOM   1656  CD  GLU A 207      15.209   6.341  -4.421  1.00  0.95           C  
ATOM   1657  OE1 GLU A 207      15.118   7.577  -4.602  1.00  0.95           O  
ATOM   1658  OE2 GLU A 207      15.290   5.825  -3.284  1.00  0.95           O  
ATOM   1659  N   GLN A 208      15.899   0.835  -5.546  1.00  0.95           N  
ATOM   1660  CA  GLN A 208      16.552  -0.425  -5.208  1.00  0.95           C  
ATOM   1661  C   GLN A 208      17.079  -1.124  -6.458  1.00  0.95           C  
ATOM   1662  CB  GLN A 208      15.588  -1.346  -4.458  1.00  0.95           C  
ATOM   1663  O   GLN A 208      18.207  -1.623  -6.468  1.00  0.95           O  
ATOM   1664  CG  GLN A 208      16.208  -2.670  -4.033  1.00  0.95           C  
ATOM   1665  CD  GLN A 208      15.226  -3.573  -3.311  1.00  0.95           C  
ATOM   1666  NE2 GLN A 208      15.623  -4.820  -3.082  1.00  0.95           N  
ATOM   1667  OE1 GLN A 208      14.118  -3.153  -2.960  1.00  0.95           O  
ATOM   1668  N   GLN A 209      16.279  -1.121  -7.538  1.00  0.97           N  
ATOM   1669  CA  GLN A 209      16.634  -1.840  -8.757  1.00  0.97           C  
ATOM   1670  C   GLN A 209      17.690  -1.081  -9.555  1.00  0.97           C  
ATOM   1671  CB  GLN A 209      15.394  -2.079  -9.620  1.00  0.97           C  
ATOM   1672  O   GLN A 209      18.406  -1.672 -10.366  1.00  0.97           O  
ATOM   1673  CG  GLN A 209      14.396  -3.052  -9.007  1.00  0.97           C  
ATOM   1674  CD  GLN A 209      14.915  -4.477  -8.969  1.00  0.97           C  
ATOM   1675  NE2 GLN A 209      14.754  -5.136  -7.827  1.00  0.97           N  
ATOM   1676  OE1 GLN A 209      15.454  -4.983  -9.959  1.00  0.97           O  
ATOM   1677  N   LEU A 210      17.862   0.184  -9.296  1.00  0.97           N  
ATOM   1678  CA  LEU A 210      18.819   0.995 -10.039  1.00  0.97           C  
ATOM   1679  C   LEU A 210      20.034   1.327  -9.179  1.00  0.97           C  
ATOM   1680  CB  LEU A 210      18.160   2.286 -10.532  1.00  0.97           C  
ATOM   1681  O   LEU A 210      20.899   2.102  -9.592  1.00  0.97           O  
ATOM   1682  CG  LEU A 210      17.012   2.123 -11.529  1.00  0.97           C  
ATOM   1683  CD1 LEU A 210      16.442   3.486 -11.909  1.00  0.97           C  
ATOM   1684  CD2 LEU A 210      17.482   1.370 -12.769  1.00  0.97           C  
ATOM   1685  N   ALA A 211      20.191   0.802  -7.942  1.00  0.97           N  
ATOM   1686  CA  ALA A 211      21.178   1.176  -6.932  1.00  0.97           C  
ATOM   1687  C   ALA A 211      22.597   0.918  -7.430  1.00  0.97           C  
ATOM   1688  CB  ALA A 211      20.926   0.414  -5.633  1.00  0.97           C  
ATOM   1689  O   ALA A 211      23.516   1.683  -7.130  1.00  0.97           O  
ATOM   1690  N   ASP A 212      22.831  -0.103  -8.333  1.00  0.96           N  
ATOM   1691  CA  ASP A 212      24.170  -0.525  -8.734  1.00  0.96           C  
ATOM   1692  C   ASP A 212      24.595   0.157 -10.032  1.00  0.96           C  
ATOM   1693  CB  ASP A 212      24.228  -2.046  -8.895  1.00  0.96           C  
ATOM   1694  O   ASP A 212      25.705  -0.063 -10.521  1.00  0.96           O  
ATOM   1695  CG  ASP A 212      23.240  -2.571  -9.922  1.00  0.96           C  
ATOM   1696  OD1 ASP A 212      22.207  -1.912 -10.168  1.00  0.96           O  
ATOM   1697  OD2 ASP A 212      23.496  -3.656 -10.488  1.00  0.96           O  
ATOM   1698  N   LYS A 213      23.670   1.074 -10.553  1.00  0.97           N  
ATOM   1699  CA  LYS A 213      24.011   1.754 -11.799  1.00  0.97           C  
ATOM   1700  C   LYS A 213      24.947   2.932 -11.543  1.00  0.97           C  
ATOM   1701  CB  LYS A 213      22.746   2.236 -12.511  1.00  0.97           C  
ATOM   1702  O   LYS A 213      24.898   3.552 -10.479  1.00  0.97           O  
ATOM   1703  CG  LYS A 213      21.756   1.126 -12.832  1.00  0.97           C  
ATOM   1704  CD  LYS A 213      22.353   0.103 -13.790  1.00  0.97           C  
ATOM   1705  CE  LYS A 213      21.351  -0.989 -14.140  1.00  0.97           C  
ATOM   1706  NZ  LYS A 213      21.954  -2.031 -15.023  1.00  0.97           N  
ATOM   1707  N   PRO A 214      25.982   3.285 -12.415  1.00  0.97           N  
ATOM   1708  CA  PRO A 214      26.961   4.356 -12.216  1.00  0.97           C  
ATOM   1709  C   PRO A 214      26.356   5.748 -12.386  1.00  0.97           C  
ATOM   1710  CB  PRO A 214      28.010   4.081 -13.296  1.00  0.97           C  
ATOM   1711  O   PRO A 214      27.049   6.753 -12.205  1.00  0.97           O  
ATOM   1712  CG  PRO A 214      27.253   3.421 -14.404  1.00  0.97           C  
ATOM   1713  CD  PRO A 214      26.157   2.589 -13.803  1.00  0.97           C  
ATOM   1714  N   TRP A 215      25.077   5.788 -12.704  1.00  0.97           N  
ATOM   1715  CA  TRP A 215      24.363   7.051 -12.859  1.00  0.97           C  
ATOM   1716  C   TRP A 215      23.172   7.124 -11.909  1.00  0.97           C  
ATOM   1717  CB  TRP A 215      23.890   7.227 -14.305  1.00  0.97           C  
ATOM   1718  O   TRP A 215      22.733   6.103 -11.375  1.00  0.97           O  
ATOM   1719  CG  TRP A 215      23.353   5.974 -14.927  1.00  0.97           C  
ATOM   1720  CD1 TRP A 215      24.019   5.114 -15.756  1.00  0.97           C  
ATOM   1721  CD2 TRP A 215      22.033   5.442 -14.774  1.00  0.97           C  
ATOM   1722  CE2 TRP A 215      21.969   4.256 -15.538  1.00  0.97           C  
ATOM   1723  CE3 TRP A 215      20.898   5.854 -14.064  1.00  0.97           C  
ATOM   1724  NE1 TRP A 215      23.192   4.078 -16.127  1.00  0.97           N  
ATOM   1725  CH2 TRP A 215      19.716   3.902 -14.907  1.00  0.97           C  
ATOM   1726  CZ2 TRP A 215      20.812   3.476 -15.611  1.00  0.97           C  
ATOM   1727  CZ3 TRP A 215      19.748   5.076 -14.138  1.00  0.97           C  
ATOM   1728  N   LYS A 216      22.699   8.425 -11.659  1.00  0.96           N  
ATOM   1729  CA  LYS A 216      21.567   8.650 -10.765  1.00  0.96           C  
ATOM   1730  C   LYS A 216      20.494   9.501 -11.439  1.00  0.96           C  
ATOM   1731  CB  LYS A 216      22.029   9.319  -9.470  1.00  0.96           C  
ATOM   1732  O   LYS A 216      20.807  10.372 -12.254  1.00  0.96           O  
ATOM   1733  CG  LYS A 216      22.945   8.452  -8.618  1.00  0.96           C  
ATOM   1734  CD  LYS A 216      23.209   9.086  -7.258  1.00  0.96           C  
ATOM   1735  CE  LYS A 216      24.048   8.177  -6.370  1.00  0.96           C  
ATOM   1736  NZ  LYS A 216      24.286   8.783  -5.026  1.00  0.96           N  
ATOM   1737  N   LEU A 217      19.322   9.193 -11.154  1.00  0.97           N  
ATOM   1738  CA  LEU A 217      18.213  10.017 -11.621  1.00  0.97           C  
ATOM   1739  C   LEU A 217      18.079  11.279 -10.775  1.00  0.97           C  
ATOM   1740  CB  LEU A 217      16.904   9.224 -11.586  1.00  0.97           C  
ATOM   1741  O   LEU A 217      18.371  11.263  -9.577  1.00  0.97           O  
ATOM   1742  CG  LEU A 217      16.863   7.947 -12.427  1.00  0.97           C  
ATOM   1743  CD1 LEU A 217      15.531   7.229 -12.235  1.00  0.97           C  
ATOM   1744  CD2 LEU A 217      17.096   8.268 -13.899  1.00  0.97           C  
ATOM   1745  N   ASP A 218      17.673  12.387 -11.376  1.00  0.97           N  
ATOM   1746  CA  ASP A 218      17.453  13.653 -10.684  1.00  0.97           C  
ATOM   1747  C   ASP A 218      15.979  13.837 -10.330  1.00  0.97           C  
ATOM   1748  CB  ASP A 218      17.938  14.825 -11.540  1.00  0.97           C  
ATOM   1749  O   ASP A 218      15.208  14.384 -11.122  1.00  0.97           O  
ATOM   1750  CG  ASP A 218      17.797  16.167 -10.843  1.00  0.97           C  
ATOM   1751  OD1 ASP A 218      17.619  16.197  -9.606  1.00  0.97           O  
ATOM   1752  OD2 ASP A 218      17.860  17.204 -11.538  1.00  0.97           O  
ATOM   1753  N   TRP A 219      15.518  13.309  -9.129  1.00  0.97           N  
ATOM   1754  CA  TRP A 219      14.159  13.529  -8.646  1.00  0.97           C  
ATOM   1755  C   TRP A 219      13.949  14.989  -8.258  1.00  0.97           C  
ATOM   1756  CB  TRP A 219      13.859  12.622  -7.450  1.00  0.97           C  
ATOM   1757  O   TRP A 219      13.941  15.327  -7.072  1.00  0.97           O  
ATOM   1758  CG  TRP A 219      14.031  11.160  -7.736  1.00  0.97           C  
ATOM   1759  CD1 TRP A 219      15.036  10.346  -7.291  1.00  0.97           C  
ATOM   1760  CD2 TRP A 219      13.175  10.340  -8.536  1.00  0.97           C  
ATOM   1761  CE2 TRP A 219      13.721   9.037  -8.533  1.00  0.97           C  
ATOM   1762  CE3 TRP A 219      11.996  10.580  -9.256  1.00  0.97           C  
ATOM   1763  NE1 TRP A 219      14.855   9.068  -7.767  1.00  0.97           N  
ATOM   1764  CH2 TRP A 219      11.976   8.239  -9.919  1.00  0.97           C  
ATOM   1765  CZ2 TRP A 219      13.127   7.977  -9.223  1.00  0.97           C  
ATOM   1766  CZ3 TRP A 219      11.408   9.524  -9.942  1.00  0.97           C  
ATOM   1767  N   PHE A 220      13.741  15.860  -9.216  1.00  0.98           N  
ATOM   1768  CA  PHE A 220      13.728  17.308  -9.047  1.00  0.98           C  
ATOM   1769  C   PHE A 220      12.450  17.760  -8.349  1.00  0.98           C  
ATOM   1770  CB  PHE A 220      13.863  18.011 -10.401  1.00  0.98           C  
ATOM   1771  O   PHE A 220      12.497  18.558  -7.411  1.00  0.98           O  
ATOM   1772  CG  PHE A 220      14.046  19.501 -10.297  1.00  0.98           C  
ATOM   1773  CD1 PHE A 220      12.950  20.354 -10.347  1.00  0.98           C  
ATOM   1774  CD2 PHE A 220      15.314  20.048 -10.150  1.00  0.98           C  
ATOM   1775  CE1 PHE A 220      13.117  21.734 -10.250  1.00  0.98           C  
ATOM   1776  CE2 PHE A 220      15.488  21.425 -10.053  1.00  0.98           C  
ATOM   1777  CZ  PHE A 220      14.388  22.267 -10.105  1.00  0.98           C  
ATOM   1778  N   TYR A 221      11.273  17.197  -8.782  1.00  0.98           N  
ATOM   1779  CA  TYR A 221       9.991  17.444  -8.132  1.00  0.98           C  
ATOM   1780  C   TYR A 221       9.546  16.231  -7.324  1.00  0.98           C  
ATOM   1781  CB  TYR A 221       8.922  17.802  -9.169  1.00  0.98           C  
ATOM   1782  O   TYR A 221       9.653  15.094  -7.790  1.00  0.98           O  
ATOM   1783  CG  TYR A 221       9.247  19.036  -9.974  1.00  0.98           C  
ATOM   1784  CD1 TYR A 221       9.129  20.307  -9.416  1.00  0.98           C  
ATOM   1785  CD2 TYR A 221       9.671  18.935 -11.295  1.00  0.98           C  
ATOM   1786  CE1 TYR A 221       9.426  21.448 -10.155  1.00  0.98           C  
ATOM   1787  CE2 TYR A 221       9.970  20.068 -12.044  1.00  0.98           C  
ATOM   1788  OH  TYR A 221      10.139  22.444 -12.202  1.00  0.98           O  
ATOM   1789  CZ  TYR A 221       9.845  21.318 -11.466  1.00  0.98           C  
ATOM   1790  N   GLU A 222       9.151  16.483  -6.123  1.00  0.98           N  
ATOM   1791  CA  GLU A 222       8.641  15.421  -5.261  1.00  0.98           C  
ATOM   1792  C   GLU A 222       7.186  15.673  -4.878  1.00  0.98           C  
ATOM   1793  CB  GLU A 222       9.501  15.290  -4.002  1.00  0.98           C  
ATOM   1794  O   GLU A 222       6.856  16.727  -4.329  1.00  0.98           O  
ATOM   1795  CG  GLU A 222       9.151  14.086  -3.140  1.00  0.98           C  
ATOM   1796  CD  GLU A 222      10.077  13.913  -1.946  1.00  0.98           C  
ATOM   1797  OE1 GLU A 222       9.685  14.280  -0.815  1.00  0.98           O  
ATOM   1798  OE2 GLU A 222      11.204  13.407  -2.144  1.00  0.98           O  
ATOM   1799  N   VAL A 223       6.315  14.623  -5.194  1.00  0.97           N  
ATOM   1800  CA  VAL A 223       4.887  14.739  -4.915  1.00  0.97           C  
ATOM   1801  C   VAL A 223       4.415  13.520  -4.125  1.00  0.97           C  
ATOM   1802  CB  VAL A 223       4.064  14.883  -6.215  1.00  0.97           C  
ATOM   1803  O   VAL A 223       5.138  12.528  -4.011  1.00  0.97           O  
ATOM   1804  CG1 VAL A 223       4.454  16.157  -6.962  1.00  0.97           C  
ATOM   1805  CG2 VAL A 223       4.257  13.657  -7.106  1.00  0.97           C  
ATOM   1806  N   ARG A 224       3.218  13.587  -3.574  1.00  0.93           N  
ATOM   1807  CA  ARG A 224       2.675  12.503  -2.762  1.00  0.93           C  
ATOM   1808  C   ARG A 224       1.882  11.521  -3.618  1.00  0.93           C  
ATOM   1809  CB  ARG A 224       1.789  13.059  -1.645  1.00  0.93           C  
ATOM   1810  O   ARG A 224       1.874  10.319  -3.346  1.00  0.93           O  
ATOM   1811  CG  ARG A 224       1.252  11.998  -0.698  1.00  0.93           C  
ATOM   1812  CD  ARG A 224       0.492  12.614   0.468  1.00  0.93           C  
ATOM   1813  NE  ARG A 224       1.318  12.692   1.669  1.00  0.93           N  
ATOM   1814  NH1 ARG A 224      -0.253  13.825   2.927  1.00  0.93           N  
ATOM   1815  NH2 ARG A 224       1.777  13.280   3.841  1.00  0.93           N  
ATOM   1816  CZ  ARG A 224       0.946  13.265   2.810  1.00  0.93           C  
ATOM   1817  N   HIS A 225       1.191  11.985  -4.606  1.00  0.92           N  
ATOM   1818  CA  HIS A 225       0.283  11.167  -5.401  1.00  0.92           C  
ATOM   1819  C   HIS A 225       0.744  11.082  -6.852  1.00  0.92           C  
ATOM   1820  CB  HIS A 225      -1.140  11.726  -5.334  1.00  0.92           C  
ATOM   1821  O   HIS A 225       1.254  12.060  -7.404  1.00  0.92           O  
ATOM   1822  CG  HIS A 225      -1.677  11.833  -3.943  1.00  0.92           C  
ATOM   1823  CD2 HIS A 225      -2.013  12.915  -3.201  1.00  0.92           C  
ATOM   1824  ND1 HIS A 225      -1.923  10.731  -3.152  1.00  0.92           N  
ATOM   1825  CE1 HIS A 225      -2.389  11.132  -1.981  1.00  0.92           C  
ATOM   1826  NE2 HIS A 225      -2.453  12.453  -1.985  1.00  0.92           N  
ATOM   1827  N   LEU A 226       0.548   9.928  -7.487  1.00  0.93           N  
ATOM   1828  CA  LEU A 226       0.887   9.743  -8.894  1.00  0.93           C  
ATOM   1829  C   LEU A 226       0.060  10.669  -9.778  1.00  0.93           C  
ATOM   1830  CB  LEU A 226       0.664   8.287  -9.311  1.00  0.93           C  
ATOM   1831  O   LEU A 226       0.552  11.168 -10.793  1.00  0.93           O  
ATOM   1832  CG  LEU A 226       1.696   7.273  -8.814  1.00  0.93           C  
ATOM   1833  CD1 LEU A 226       1.228   5.852  -9.108  1.00  0.93           C  
ATOM   1834  CD2 LEU A 226       3.056   7.537  -9.452  1.00  0.93           C  
ATOM   1835  N   SER A 227      -1.186  10.947  -9.395  1.00  0.92           N  
ATOM   1836  CA  SER A 227      -2.039  11.837 -10.176  1.00  0.92           C  
ATOM   1837  C   SER A 227      -1.451  13.242 -10.249  1.00  0.92           C  
ATOM   1838  CB  SER A 227      -3.445  11.894  -9.577  1.00  0.92           C  
ATOM   1839  O   SER A 227      -1.520  13.896 -11.292  1.00  0.92           O  
ATOM   1840  OG  SER A 227      -3.397  12.294  -8.218  1.00  0.92           O  
ATOM   1841  N   THR A 228      -0.885  13.663  -9.126  1.00  0.95           N  
ATOM   1842  CA  THR A 228      -0.231  14.967  -9.107  1.00  0.95           C  
ATOM   1843  C   THR A 228       0.992  14.972 -10.020  1.00  0.95           C  
ATOM   1844  CB  THR A 228       0.190  15.359  -7.679  1.00  0.95           C  
ATOM   1845  O   THR A 228       1.218  15.933 -10.758  1.00  0.95           O  
ATOM   1846  CG2 THR A 228       0.793  16.760  -7.648  1.00  0.95           C  
ATOM   1847  OG1 THR A 228      -0.959  15.327  -6.823  1.00  0.95           O  
ATOM   1848  N   SER A 229       1.755  13.893  -9.949  1.00  0.96           N  
ATOM   1849  CA  SER A 229       2.900  13.732 -10.840  1.00  0.96           C  
ATOM   1850  C   SER A 229       2.486  13.867 -12.302  1.00  0.96           C  
ATOM   1851  CB  SER A 229       3.569  12.376 -10.614  1.00  0.96           C  
ATOM   1852  O   SER A 229       3.123  14.592 -13.068  1.00  0.96           O  
ATOM   1853  OG  SER A 229       4.640  12.186 -11.523  1.00  0.96           O  
ATOM   1854  N   LEU A 230       1.415  13.236 -12.659  1.00  0.95           N  
ATOM   1855  CA  LEU A 230       0.920  13.295 -14.030  1.00  0.95           C  
ATOM   1856  C   LEU A 230       0.476  14.709 -14.388  1.00  0.95           C  
ATOM   1857  CB  LEU A 230      -0.243  12.318 -14.223  1.00  0.95           C  
ATOM   1858  O   LEU A 230       0.661  15.154 -15.522  1.00  0.95           O  
ATOM   1859  CG  LEU A 230       0.127  10.839 -14.345  1.00  0.95           C  
ATOM   1860  CD1 LEU A 230      -1.118   9.968 -14.211  1.00  0.95           C  
ATOM   1861  CD2 LEU A 230       0.833  10.571 -15.669  1.00  0.95           C  
ATOM   1862  N   GLY A 231      -0.145  15.478 -13.450  1.00  0.95           N  
ATOM   1863  CA  GLY A 231      -0.486  16.875 -13.666  1.00  0.95           C  
ATOM   1864  C   GLY A 231       0.718  17.740 -13.989  1.00  0.95           C  
ATOM   1865  O   GLY A 231       0.663  18.577 -14.893  1.00  0.95           O  
ATOM   1866  N   LEU A 232       1.824  17.487 -13.328  1.00  0.97           N  
ATOM   1867  CA  LEU A 232       3.055  18.238 -13.551  1.00  0.97           C  
ATOM   1868  C   LEU A 232       3.683  17.865 -14.890  1.00  0.97           C  
ATOM   1869  CB  LEU A 232       4.051  17.982 -12.417  1.00  0.97           C  
ATOM   1870  O   LEU A 232       4.224  18.726 -15.587  1.00  0.97           O  
ATOM   1871  CG  LEU A 232       3.661  18.519 -11.039  1.00  0.97           C  
ATOM   1872  CD1 LEU A 232       4.744  18.189 -10.016  1.00  0.97           C  
ATOM   1873  CD2 LEU A 232       3.417  20.023 -11.099  1.00  0.97           C  
ATOM   1874  N   VAL A 233       3.565  16.537 -15.193  1.00  0.97           N  
ATOM   1875  CA  VAL A 233       4.028  16.094 -16.504  1.00  0.97           C  
ATOM   1876  C   VAL A 233       3.237  16.804 -17.600  1.00  0.97           C  
ATOM   1877  CB  VAL A 233       3.901  14.562 -16.663  1.00  0.97           C  
ATOM   1878  O   VAL A 233       3.818  17.340 -18.546  1.00  0.97           O  
ATOM   1879  CG1 VAL A 233       4.119  14.150 -18.118  1.00  0.97           C  
ATOM   1880  CG2 VAL A 233       4.894  13.847 -15.748  1.00  0.97           C  
ATOM   1881  N   GLU A 234       1.978  16.812 -17.377  1.00  0.95           N  
ATOM   1882  CA  GLU A 234       1.087  17.442 -18.347  1.00  0.95           C  
ATOM   1883  C   GLU A 234       1.415  18.923 -18.516  1.00  0.95           C  
ATOM   1884  CB  GLU A 234      -0.374  17.272 -17.924  1.00  0.95           C  
ATOM   1885  O   GLU A 234       1.286  19.471 -19.613  1.00  0.95           O  
ATOM   1886  CG  GLU A 234      -1.376  17.749 -18.966  1.00  0.95           C  
ATOM   1887  CD  GLU A 234      -2.814  17.394 -18.623  1.00  0.95           C  
ATOM   1888  OE1 GLU A 234      -3.670  17.381 -19.536  1.00  0.95           O  
ATOM   1889  OE2 GLU A 234      -3.086  17.129 -17.431  1.00  0.95           O  
ATOM   1890  N   ALA A 235       1.922  19.629 -17.533  1.00  0.96           N  
ATOM   1891  CA  ALA A 235       2.267  21.048 -17.538  1.00  0.96           C  
ATOM   1892  C   ALA A 235       3.651  21.274 -18.141  1.00  0.96           C  
ATOM   1893  CB  ALA A 235       2.209  21.615 -16.122  1.00  0.96           C  
ATOM   1894  O   ALA A 235       4.115  22.413 -18.238  1.00  0.96           O  
ATOM   1895  N   GLY A 236       4.388  20.217 -18.455  1.00  0.96           N  
ATOM   1896  CA  GLY A 236       5.682  20.301 -19.115  1.00  0.96           C  
ATOM   1897  C   GLY A 236       6.825  20.569 -18.154  1.00  0.96           C  
ATOM   1898  O   GLY A 236       7.853  21.126 -18.544  1.00  0.96           O  
ATOM   1899  N   LEU A 237       6.625  20.274 -16.889  1.00  0.97           N  
ATOM   1900  CA  LEU A 237       7.608  20.636 -15.874  1.00  0.97           C  
ATOM   1901  C   LEU A 237       8.669  19.549 -15.733  1.00  0.97           C  
ATOM   1902  CB  LEU A 237       6.923  20.875 -14.526  1.00  0.97           C  
ATOM   1903  O   LEU A 237       9.733  19.786 -15.156  1.00  0.97           O  
ATOM   1904  CG  LEU A 237       5.985  22.080 -14.446  1.00  0.97           C  
ATOM   1905  CD1 LEU A 237       5.319  22.144 -13.075  1.00  0.97           C  
ATOM   1906  CD2 LEU A 237       6.745  23.370 -14.737  1.00  0.97           C  
ATOM   1907  N   GLY A 238       8.407  18.385 -16.269  1.00  0.98           N  
ATOM   1908  CA  GLY A 238       9.346  17.278 -16.187  1.00  0.98           C  
ATOM   1909  C   GLY A 238       8.771  15.969 -16.693  1.00  0.98           C  
ATOM   1910  O   GLY A 238       7.765  15.961 -17.406  1.00  0.98           O  
ATOM   1911  N   ILE A 239       9.448  14.829 -16.492  1.00  0.98           N  
ATOM   1912  CA  ILE A 239       9.025  13.487 -16.878  1.00  0.98           C  
ATOM   1913  C   ILE A 239       8.939  12.597 -15.640  1.00  0.98           C  
ATOM   1914  CB  ILE A 239       9.986  12.869 -17.918  1.00  0.98           C  
ATOM   1915  O   ILE A 239       9.503  12.923 -14.593  1.00  0.98           O  
ATOM   1916  CG1 ILE A 239      11.415  12.826 -17.365  1.00  0.98           C  
ATOM   1917  CG2 ILE A 239       9.931  13.648 -19.235  1.00  0.98           C  
ATOM   1918  CD1 ILE A 239      12.420  12.167 -18.300  1.00  0.98           C  
ATOM   1919  N   SER A 240       8.153  11.557 -15.746  1.00  0.98           N  
ATOM   1920  CA  SER A 240       7.958  10.711 -14.573  1.00  0.98           C  
ATOM   1921  C   SER A 240       8.037   9.233 -14.938  1.00  0.98           C  
ATOM   1922  CB  SER A 240       6.611  11.011 -13.914  1.00  0.98           C  
ATOM   1923  O   SER A 240       7.595   8.829 -16.015  1.00  0.98           O  
ATOM   1924  OG  SER A 240       6.466  10.278 -12.709  1.00  0.98           O  
ATOM   1925  N   ALA A 241       8.690   8.455 -14.025  1.00  0.98           N  
ATOM   1926  CA  ALA A 241       8.608   6.997 -14.067  1.00  0.98           C  
ATOM   1927  C   ALA A 241       7.496   6.484 -13.158  1.00  0.98           C  
ATOM   1928  CB  ALA A 241       9.946   6.377 -13.668  1.00  0.98           C  
ATOM   1929  O   ALA A 241       7.499   6.746 -11.953  1.00  0.98           O  
ATOM   1930  N   LEU A 242       6.501   5.798 -13.668  1.00  0.95           N  
ATOM   1931  CA  LEU A 242       5.359   5.325 -12.892  1.00  0.95           C  
ATOM   1932  C   LEU A 242       4.904   3.952 -13.375  1.00  0.95           C  
ATOM   1933  CB  LEU A 242       4.200   6.321 -12.982  1.00  0.95           C  
ATOM   1934  O   LEU A 242       5.314   3.499 -14.446  1.00  0.95           O  
ATOM   1935  CG  LEU A 242       3.756   6.718 -14.391  1.00  0.95           C  
ATOM   1936  CD1 LEU A 242       2.612   5.824 -14.858  1.00  0.95           C  
ATOM   1937  CD2 LEU A 242       3.344   8.186 -14.428  1.00  0.95           C  
ATOM   1938  N   PRO A 243       4.145   3.216 -12.511  1.00  0.94           N  
ATOM   1939  CA  PRO A 243       3.588   1.949 -12.992  1.00  0.94           C  
ATOM   1940  C   PRO A 243       2.663   2.130 -14.194  1.00  0.94           C  
ATOM   1941  CB  PRO A 243       2.812   1.424 -11.781  1.00  0.94           C  
ATOM   1942  O   PRO A 243       1.943   3.128 -14.279  1.00  0.94           O  
ATOM   1943  CG  PRO A 243       3.384   2.160 -10.612  1.00  0.94           C  
ATOM   1944  CD  PRO A 243       3.845   3.511 -11.079  1.00  0.94           C  
ATOM   1945  N   GLY A 244       2.751   1.218 -15.092  1.00  0.91           N  
ATOM   1946  CA  GLY A 244       1.943   1.297 -16.298  1.00  0.91           C  
ATOM   1947  C   GLY A 244       0.469   1.521 -16.016  1.00  0.91           C  
ATOM   1948  O   GLY A 244      -0.195   2.281 -16.723  1.00  0.91           O  
ATOM   1949  N   LEU A 245      -0.021   0.918 -14.961  1.00  0.89           N  
ATOM   1950  CA  LEU A 245      -1.432   0.974 -14.596  1.00  0.89           C  
ATOM   1951  C   LEU A 245      -1.837   2.392 -14.207  1.00  0.89           C  
ATOM   1952  CB  LEU A 245      -1.727   0.012 -13.443  1.00  0.89           C  
ATOM   1953  O   LEU A 245      -3.025   2.719 -14.187  1.00  0.89           O  
ATOM   1954  CG  LEU A 245      -1.790  -1.474 -13.799  1.00  0.89           C  
ATOM   1955  CD1 LEU A 245      -1.927  -2.317 -12.535  1.00  0.89           C  
ATOM   1956  CD2 LEU A 245      -2.944  -1.747 -14.757  1.00  0.89           C  
ATOM   1957  N   ALA A 246      -0.907   3.244 -13.890  1.00  0.91           N  
ATOM   1958  CA  ALA A 246      -1.194   4.608 -13.453  1.00  0.91           C  
ATOM   1959  C   ALA A 246      -1.398   5.535 -14.648  1.00  0.91           C  
ATOM   1960  CB  ALA A 246      -0.068   5.130 -12.564  1.00  0.91           C  
ATOM   1961  O   ALA A 246      -1.837   6.677 -14.488  1.00  0.91           O  
ATOM   1962  N   MET A 247      -1.054   5.053 -15.807  1.00  0.90           N  
ATOM   1963  CA  MET A 247      -1.209   5.870 -17.007  1.00  0.90           C  
ATOM   1964  C   MET A 247      -2.682   6.141 -17.294  1.00  0.90           C  
ATOM   1965  CB  MET A 247      -0.559   5.187 -18.212  1.00  0.90           C  
ATOM   1966  O   MET A 247      -3.514   5.236 -17.203  1.00  0.90           O  
ATOM   1967  CG  MET A 247       0.959   5.256 -18.210  1.00  0.90           C  
ATOM   1968  SD  MET A 247       1.584   6.982 -18.218  1.00  0.90           S  
ATOM   1969  CE  MET A 247       0.980   7.533 -19.837  1.00  0.90           C  
ATOM   1970  N   PRO A 248      -3.020   7.382 -17.437  1.00  0.81           N  
ATOM   1971  CA  PRO A 248      -4.414   7.682 -17.768  1.00  0.81           C  
ATOM   1972  C   PRO A 248      -4.883   6.980 -19.041  1.00  0.81           C  
ATOM   1973  CB  PRO A 248      -4.414   9.202 -17.952  1.00  0.81           C  
ATOM   1974  O   PRO A 248      -4.073   6.695 -19.927  1.00  0.81           O  
ATOM   1975  CG  PRO A 248      -2.994   9.549 -18.261  1.00  0.81           C  
ATOM   1976  CD  PRO A 248      -2.106   8.486 -17.681  1.00  0.81           C  
ATOM   1977  N   HIS A 249      -6.183   6.484 -19.035  1.00  0.72           N  
ATOM   1978  CA  HIS A 249      -6.814   5.997 -20.256  1.00  0.72           C  
ATOM   1979  C   HIS A 249      -7.367   7.149 -21.088  1.00  0.72           C  
ATOM   1980  CB  HIS A 249      -7.931   5.006 -19.924  1.00  0.72           C  
ATOM   1981  O   HIS A 249      -7.678   8.215 -20.551  1.00  0.72           O  
ATOM   1982  CG  HIS A 249      -7.455   3.786 -19.201  1.00  0.72           C  
ATOM   1983  CD2 HIS A 249      -7.590   3.410 -17.908  1.00  0.72           C  
ATOM   1984  ND1 HIS A 249      -6.741   2.784 -19.822  1.00  0.72           N  
ATOM   1985  CE1 HIS A 249      -6.458   1.842 -18.939  1.00  0.72           C  
ATOM   1986  NE2 HIS A 249      -6.962   2.197 -17.770  1.00  0.72           N  
ATOM   1987  N   ALA A 250      -6.868   7.288 -22.406  1.00  0.64           N  
ATOM   1988  CA  ALA A 250      -7.436   8.204 -23.392  1.00  0.64           C  
ATOM   1989  C   ALA A 250      -8.687   8.888 -22.849  1.00  0.64           C  
ATOM   1990  CB  ALA A 250      -7.759   7.460 -24.686  1.00  0.64           C  
ATOM   1991  O   ALA A 250      -9.467   8.277 -22.115  1.00  0.64           O  
ATOM   1992  N   PRO A 251      -8.635  10.239 -22.987  1.00  0.53           N  
ATOM   1993  CA  PRO A 251      -7.661  10.831 -23.908  1.00  0.53           C  
ATOM   1994  C   PRO A 251      -6.724  11.821 -23.219  1.00  0.53           C  
ATOM   1995  CB  PRO A 251      -8.539  11.539 -24.942  1.00  0.53           C  
ATOM   1996  O   PRO A 251      -7.138  12.931 -22.876  1.00  0.53           O  
ATOM   1997  CG  PRO A 251      -9.749  11.976 -24.181  1.00  0.53           C  
ATOM   1998  CD  PRO A 251      -9.692  11.372 -22.807  1.00  0.53           C  
ATOM   1999  N   TYR A 252      -6.059  11.483 -22.038  1.00  0.62           N  
ATOM   2000  CA  TYR A 252      -5.078  12.543 -21.833  1.00  0.62           C  
ATOM   2001  C   TYR A 252      -4.260  12.780 -23.097  1.00  0.62           C  
ATOM   2002  CB  TYR A 252      -4.149  12.198 -20.666  1.00  0.62           C  
ATOM   2003  O   TYR A 252      -3.684  11.844 -23.655  1.00  0.62           O  
ATOM   2004  CG  TYR A 252      -4.844  12.160 -19.327  1.00  0.62           C  
ATOM   2005  CD1 TYR A 252      -5.138  13.335 -18.639  1.00  0.62           C  
ATOM   2006  CD2 TYR A 252      -5.208  10.949 -18.747  1.00  0.62           C  
ATOM   2007  CE1 TYR A 252      -5.777  13.305 -17.404  1.00  0.62           C  
ATOM   2008  CE2 TYR A 252      -5.847  10.907 -17.512  1.00  0.62           C  
ATOM   2009  OH  TYR A 252      -6.760  12.052 -15.627  1.00  0.62           O  
ATOM   2010  CZ  TYR A 252      -6.127  12.088 -16.850  1.00  0.62           C  
ATOM   2011  N   SER A 253      -4.750  13.827 -23.788  1.00  0.70           N  
ATOM   2012  CA  SER A 253      -4.269  14.087 -25.141  1.00  0.70           C  
ATOM   2013  C   SER A 253      -2.797  14.487 -25.137  1.00  0.70           C  
ATOM   2014  CB  SER A 253      -5.101  15.185 -25.805  1.00  0.70           C  
ATOM   2015  O   SER A 253      -2.081  14.249 -26.111  1.00  0.70           O  
ATOM   2016  OG  SER A 253      -4.859  16.440 -25.193  1.00  0.70           O  
ATOM   2017  N   SER A 254      -2.202  14.709 -23.873  1.00  0.91           N  
ATOM   2018  CA  SER A 254      -0.892  15.324 -24.062  1.00  0.91           C  
ATOM   2019  C   SER A 254       0.220  14.432 -23.520  1.00  0.91           C  
ATOM   2020  CB  SER A 254      -0.838  16.692 -23.381  1.00  0.91           C  
ATOM   2021  O   SER A 254       1.397  14.653 -23.811  1.00  0.91           O  
ATOM   2022  OG  SER A 254      -1.172  16.583 -22.008  1.00  0.91           O  
ATOM   2023  N   ILE A 255      -0.189  13.358 -22.737  1.00  0.93           N  
ATOM   2024  CA  ILE A 255       0.827  12.538 -22.087  1.00  0.93           C  
ATOM   2025  C   ILE A 255       0.878  11.161 -22.745  1.00  0.93           C  
ATOM   2026  CB  ILE A 255       0.557  12.398 -20.572  1.00  0.93           C  
ATOM   2027  O   ILE A 255      -0.161  10.582 -23.068  1.00  0.93           O  
ATOM   2028  CG1 ILE A 255       0.588  13.773 -19.894  1.00  0.93           C  
ATOM   2029  CG2 ILE A 255       1.570  11.447 -19.928  1.00  0.93           C  
ATOM   2030  CD1 ILE A 255       0.161  13.753 -18.433  1.00  0.93           C  
ATOM   2031  N   ILE A 256       2.043  10.628 -22.958  1.00  0.93           N  
ATOM   2032  CA  ILE A 256       2.237   9.290 -23.506  1.00  0.93           C  
ATOM   2033  C   ILE A 256       3.098   8.463 -22.553  1.00  0.93           C  
ATOM   2034  CB  ILE A 256       2.886   9.342 -24.907  1.00  0.93           C  
ATOM   2035  O   ILE A 256       3.931   9.010 -21.826  1.00  0.93           O  
ATOM   2036  CG1 ILE A 256       2.948   7.937 -25.519  1.00  0.93           C  
ATOM   2037  CG2 ILE A 256       4.282   9.969 -24.833  1.00  0.93           C  
ATOM   2038  CD1 ILE A 256       3.315   7.921 -26.997  1.00  0.93           C  
ATOM   2039  N   GLY A 257       2.791   7.165 -22.434  1.00  0.94           N  
ATOM   2040  CA  GLY A 257       3.613   6.217 -21.699  1.00  0.94           C  
ATOM   2041  C   GLY A 257       4.554   5.428 -22.589  1.00  0.94           C  
ATOM   2042  O   GLY A 257       4.138   4.884 -23.614  1.00  0.94           O  
ATOM   2043  N   ILE A 258       5.862   5.441 -22.300  1.00  0.95           N  
ATOM   2044  CA  ILE A 258       6.870   4.703 -23.053  1.00  0.95           C  
ATOM   2045  C   ILE A 258       7.520   3.654 -22.153  1.00  0.95           C  
ATOM   2046  CB  ILE A 258       7.944   5.648 -23.637  1.00  0.95           C  
ATOM   2047  O   ILE A 258       7.986   3.971 -21.056  1.00  0.95           O  
ATOM   2048  CG1 ILE A 258       7.282   6.808 -24.389  1.00  0.95           C  
ATOM   2049  CG2 ILE A 258       8.902   4.878 -24.551  1.00  0.95           C  
ATOM   2050  CD1 ILE A 258       8.242   7.925 -24.775  1.00  0.95           C  
ATOM   2051  N   PRO A 259       7.592   2.438 -22.630  1.00  0.96           N  
ATOM   2052  CA  PRO A 259       8.239   1.404 -21.819  1.00  0.96           C  
ATOM   2053  C   PRO A 259       9.678   1.759 -21.449  1.00  0.96           C  
ATOM   2054  CB  PRO A 259       8.196   0.169 -22.722  1.00  0.96           C  
ATOM   2055  O   PRO A 259      10.435   2.242 -22.295  1.00  0.96           O  
ATOM   2056  CG  PRO A 259       7.037   0.405 -23.636  1.00  0.96           C  
ATOM   2057  CD  PRO A 259       6.963   1.873 -23.944  1.00  0.96           C  
ATOM   2058  N   LEU A 260       9.986   1.555 -20.125  1.00  0.98           N  
ATOM   2059  CA  LEU A 260      11.346   1.706 -19.622  1.00  0.98           C  
ATOM   2060  C   LEU A 260      12.069   0.364 -19.597  1.00  0.98           C  
ATOM   2061  CB  LEU A 260      11.334   2.318 -18.218  1.00  0.98           C  
ATOM   2062  O   LEU A 260      11.553  -0.615 -19.052  1.00  0.98           O  
ATOM   2063  CG  LEU A 260      10.990   3.805 -18.130  1.00  0.98           C  
ATOM   2064  CD1 LEU A 260      10.677   4.192 -16.688  1.00  0.98           C  
ATOM   2065  CD2 LEU A 260      12.133   4.652 -18.680  1.00  0.98           C  
ATOM   2066  N   VAL A 261      13.297   0.345 -20.165  1.00  0.98           N  
ATOM   2067  CA  VAL A 261      14.034  -0.903 -20.334  1.00  0.98           C  
ATOM   2068  C   VAL A 261      15.466  -0.729 -19.835  1.00  0.98           C  
ATOM   2069  CB  VAL A 261      14.034  -1.366 -21.808  1.00  0.98           C  
ATOM   2070  O   VAL A 261      15.849   0.357 -19.392  1.00  0.98           O  
ATOM   2071  CG1 VAL A 261      12.614  -1.672 -22.279  1.00  0.98           C  
ATOM   2072  CG2 VAL A 261      14.679  -0.306 -22.699  1.00  0.98           C  
ATOM   2073  N   GLU A 262      16.218  -1.861 -19.705  1.00  0.96           N  
ATOM   2074  CA  GLU A 262      17.630  -1.930 -19.342  1.00  0.96           C  
ATOM   2075  C   GLU A 262      17.917  -1.113 -18.086  1.00  0.96           C  
ATOM   2076  CB  GLU A 262      18.507  -1.442 -20.499  1.00  0.96           C  
ATOM   2077  O   GLU A 262      18.685  -0.149 -18.128  1.00  0.96           O  
ATOM   2078  CG  GLU A 262      18.355  -2.260 -21.773  1.00  0.96           C  
ATOM   2079  CD  GLU A 262      18.846  -3.692 -21.629  1.00  0.96           C  
ATOM   2080  OE1 GLU A 262      18.445  -4.556 -22.441  1.00  0.96           O  
ATOM   2081  OE2 GLU A 262      19.637  -3.952 -20.695  1.00  0.96           O  
ATOM   2082  N   PRO A 263      17.179  -1.816 -16.925  1.00  0.97           N  
ATOM   2083  CA  PRO A 263      16.420  -3.065 -16.835  1.00  0.97           C  
ATOM   2084  C   PRO A 263      14.910  -2.842 -16.865  1.00  0.97           C  
ATOM   2085  CB  PRO A 263      16.859  -3.649 -15.490  1.00  0.97           C  
ATOM   2086  O   PRO A 263      14.448  -1.703 -16.758  1.00  0.97           O  
ATOM   2087  CG  PRO A 263      17.047  -2.463 -14.601  1.00  0.97           C  
ATOM   2088  CD  PRO A 263      17.629  -1.344 -15.416  1.00  0.97           C  
ATOM   2089  N   VAL A 264      14.228  -3.853 -17.196  1.00  0.96           N  
ATOM   2090  CA  VAL A 264      12.782  -3.786 -17.012  1.00  0.96           C  
ATOM   2091  C   VAL A 264      12.442  -3.940 -15.531  1.00  0.96           C  
ATOM   2092  CB  VAL A 264      12.053  -4.867 -17.841  1.00  0.96           C  
ATOM   2093  O   VAL A 264      12.659  -5.003 -14.945  1.00  0.96           O  
ATOM   2094  CG1 VAL A 264      10.542  -4.778 -17.635  1.00  0.96           C  
ATOM   2095  CG2 VAL A 264      12.403  -4.729 -19.321  1.00  0.96           C  
ATOM   2096  N   ILE A 265      12.003  -2.828 -14.936  1.00  0.97           N  
ATOM   2097  CA  ILE A 265      11.591  -2.851 -13.536  1.00  0.97           C  
ATOM   2098  C   ILE A 265      10.086  -3.095 -13.446  1.00  0.97           C  
ATOM   2099  CB  ILE A 265      11.964  -1.536 -12.816  1.00  0.97           C  
ATOM   2100  O   ILE A 265       9.294  -2.352 -14.030  1.00  0.97           O  
ATOM   2101  CG1 ILE A 265      13.475  -1.290 -12.902  1.00  0.97           C  
ATOM   2102  CG2 ILE A 265      11.497  -1.567 -11.358  1.00  0.97           C  
ATOM   2103  CD1 ILE A 265      13.921   0.041 -12.313  1.00  0.97           C  
ATOM   2104  N   ARG A 266       9.729  -4.166 -12.648  1.00  0.95           N  
ATOM   2105  CA  ARG A 266       8.325  -4.547 -12.531  1.00  0.95           C  
ATOM   2106  C   ARG A 266       7.869  -4.515 -11.076  1.00  0.95           C  
ATOM   2107  CB  ARG A 266       8.095  -5.939 -13.123  1.00  0.95           C  
ATOM   2108  O   ARG A 266       8.677  -4.693 -10.163  1.00  0.95           O  
ATOM   2109  CG  ARG A 266       8.408  -6.037 -14.607  1.00  0.95           C  
ATOM   2110  CD  ARG A 266       8.132  -7.432 -15.151  1.00  0.95           C  
ATOM   2111  NE  ARG A 266       8.203  -7.467 -16.609  1.00  0.95           N  
ATOM   2112  NH1 ARG A 266       6.061  -8.280 -16.901  1.00  0.95           N  
ATOM   2113  NH2 ARG A 266       7.391  -7.859 -18.721  1.00  0.95           N  
ATOM   2114  CZ  ARG A 266       7.218  -7.869 -17.407  1.00  0.95           C  
ATOM   2115  N   ARG A 267       6.618  -4.176 -10.975  1.00  0.92           N  
ATOM   2116  CA  ARG A 267       5.996  -4.324  -9.663  1.00  0.92           C  
ATOM   2117  C   ARG A 267       4.859  -5.339  -9.708  1.00  0.92           C  
ATOM   2118  CB  ARG A 267       5.476  -2.976  -9.159  1.00  0.92           C  
ATOM   2119  O   ARG A 267       4.169  -5.461 -10.722  1.00  0.92           O  
ATOM   2120  CG  ARG A 267       4.221  -2.495  -9.870  1.00  0.92           C  
ATOM   2121  CD  ARG A 267       3.688  -1.205  -9.263  1.00  0.92           C  
ATOM   2122  NE  ARG A 267       2.440  -0.787  -9.895  1.00  0.92           N  
ATOM   2123  NH1 ARG A 267       2.120   1.047  -8.527  1.00  0.92           N  
ATOM   2124  NH2 ARG A 267       0.603   0.562 -10.176  1.00  0.92           N  
ATOM   2125  CZ  ARG A 267       1.724   0.273  -9.531  1.00  0.92           C  
ATOM   2126  N   THR A 268       4.727  -6.164  -8.616  1.00  0.92           N  
ATOM   2127  CA  THR A 268       3.661  -7.154  -8.510  1.00  0.92           C  
ATOM   2128  C   THR A 268       2.575  -6.678  -7.549  1.00  0.92           C  
ATOM   2129  CB  THR A 268       4.207  -8.514  -8.038  1.00  0.92           C  
ATOM   2130  O   THR A 268       2.854  -6.381  -6.386  1.00  0.92           O  
ATOM   2131  CG2 THR A 268       3.097  -9.558  -7.967  1.00  0.92           C  
ATOM   2132  OG1 THR A 268       5.212  -8.963  -8.956  1.00  0.92           O  
ATOM   2133  N   LEU A 269       1.345  -6.502  -8.094  1.00  0.92           N  
ATOM   2134  CA  LEU A 269       0.173  -6.210  -7.276  1.00  0.92           C  
ATOM   2135  C   LEU A 269      -0.576  -7.491  -6.922  1.00  0.92           C  
ATOM   2136  CB  LEU A 269      -0.763  -5.243  -8.005  1.00  0.92           C  
ATOM   2137  O   LEU A 269      -0.705  -8.390  -7.756  1.00  0.92           O  
ATOM   2138  CG  LEU A 269      -0.207  -3.847  -8.291  1.00  0.92           C  
ATOM   2139  CD1 LEU A 269      -1.228  -3.017  -9.062  1.00  0.92           C  
ATOM   2140  CD2 LEU A 269       0.186  -3.151  -6.993  1.00  0.92           C  
ATOM   2141  N   GLY A 270      -0.980  -7.579  -5.723  1.00  0.93           N  
ATOM   2142  CA  GLY A 270      -1.731  -8.754  -5.310  1.00  0.93           C  
ATOM   2143  C   GLY A 270      -2.662  -8.487  -4.143  1.00  0.93           C  
ATOM   2144  O   GLY A 270      -2.763  -7.353  -3.669  1.00  0.93           O  
ATOM   2145  N   ILE A 271      -3.408  -9.521  -3.799  1.00  0.94           N  
ATOM   2146  CA  ILE A 271      -4.330  -9.444  -2.671  1.00  0.94           C  
ATOM   2147  C   ILE A 271      -3.613  -9.860  -1.388  1.00  0.94           C  
ATOM   2148  CB  ILE A 271      -5.576 -10.329  -2.899  1.00  0.94           C  
ATOM   2149  O   ILE A 271      -2.883 -10.854  -1.373  1.00  0.94           O  
ATOM   2150  CG1 ILE A 271      -6.298  -9.913  -4.186  1.00  0.94           C  
ATOM   2151  CG2 ILE A 271      -6.519 -10.255  -1.694  1.00  0.94           C  
ATOM   2152  CD1 ILE A 271      -7.457 -10.823  -4.567  1.00  0.94           C  
ATOM   2153  N   ILE A 272      -3.711  -9.005  -0.343  1.00  0.95           N  
ATOM   2154  CA  ILE A 272      -3.155  -9.340   0.964  1.00  0.95           C  
ATOM   2155  C   ILE A 272      -4.286  -9.657   1.939  1.00  0.95           C  
ATOM   2156  CB  ILE A 272      -2.277  -8.194   1.515  1.00  0.95           C  
ATOM   2157  O   ILE A 272      -5.359  -9.053   1.874  1.00  0.95           O  
ATOM   2158  CG1 ILE A 272      -3.102  -6.910   1.657  1.00  0.95           C  
ATOM   2159  CG2 ILE A 272      -1.059  -7.966   0.615  1.00  0.95           C  
ATOM   2160  CD1 ILE A 272      -2.364  -5.773   2.350  1.00  0.95           C  
ATOM   2161  N   ARG A 273      -4.066 -10.646   2.733  1.00  0.95           N  
ATOM   2162  CA  ARG A 273      -5.005 -11.101   3.753  1.00  0.95           C  
ATOM   2163  C   ARG A 273      -4.269 -11.672   4.960  1.00  0.95           C  
ATOM   2164  CB  ARG A 273      -5.959 -12.149   3.177  1.00  0.95           C  
ATOM   2165  O   ARG A 273      -3.192 -12.255   4.819  1.00  0.95           O  
ATOM   2166  CG  ARG A 273      -6.918 -12.738   4.199  1.00  0.95           C  
ATOM   2167  CD  ARG A 273      -7.823 -13.795   3.581  1.00  0.95           C  
ATOM   2168  NE  ARG A 273      -7.157 -15.091   3.496  1.00  0.95           N  
ATOM   2169  NH1 ARG A 273      -8.871 -16.128   2.345  1.00  0.95           N  
ATOM   2170  NH2 ARG A 273      -6.978 -17.299   2.891  1.00  0.95           N  
ATOM   2171  CZ  ARG A 273      -7.670 -16.170   2.911  1.00  0.95           C  
ATOM   2172  N   ARG A 274      -4.882 -11.453   6.173  1.00  0.94           N  
ATOM   2173  CA  ARG A 274      -4.305 -12.076   7.361  1.00  0.94           C  
ATOM   2174  C   ARG A 274      -4.413 -13.595   7.290  1.00  0.94           C  
ATOM   2175  CB  ARG A 274      -4.994 -11.560   8.626  1.00  0.94           C  
ATOM   2176  O   ARG A 274      -5.439 -14.131   6.865  1.00  0.94           O  
ATOM   2177  CG  ARG A 274      -4.656 -10.117   8.967  1.00  0.94           C  
ATOM   2178  CD  ARG A 274      -5.394  -9.644  10.212  1.00  0.94           C  
ATOM   2179  NE  ARG A 274      -5.715 -10.755  11.103  1.00  0.94           N  
ATOM   2180  NH1 ARG A 274      -6.586  -9.428  12.781  1.00  0.94           N  
ATOM   2181  NH2 ARG A 274      -6.524 -11.706  13.031  1.00  0.94           N  
ATOM   2182  CZ  ARG A 274      -6.274 -10.627  12.303  1.00  0.94           C  
ATOM   2183  N   LYS A 275      -3.389 -14.296   7.586  1.00  0.93           N  
ATOM   2184  CA  LYS A 275      -3.355 -15.754   7.512  1.00  0.93           C  
ATOM   2185  C   LYS A 275      -4.428 -16.376   8.401  1.00  0.93           C  
ATOM   2186  CB  LYS A 275      -1.975 -16.279   7.911  1.00  0.93           C  
ATOM   2187  O   LYS A 275      -5.023 -17.394   8.044  1.00  0.93           O  
ATOM   2188  CG  LYS A 275      -0.898 -16.051   6.860  1.00  0.93           C  
ATOM   2189  CD  LYS A 275       0.416 -16.714   7.253  1.00  0.93           C  
ATOM   2190  CE  LYS A 275       1.494 -16.486   6.203  1.00  0.93           C  
ATOM   2191  NZ  LYS A 275       2.791 -17.117   6.593  1.00  0.93           N  
ATOM   2192  N   ASP A 276      -4.765 -15.723   9.489  1.00  0.90           N  
ATOM   2193  CA  ASP A 276      -5.682 -16.298  10.469  1.00  0.90           C  
ATOM   2194  C   ASP A 276      -7.090 -15.733  10.299  1.00  0.90           C  
ATOM   2195  CB  ASP A 276      -5.179 -16.040  11.891  1.00  0.90           C  
ATOM   2196  O   ASP A 276      -7.978 -16.012  11.107  1.00  0.90           O  
ATOM   2197  CG  ASP A 276      -5.025 -14.563  12.206  1.00  0.90           C  
ATOM   2198  OD1 ASP A 276      -5.030 -13.735  11.270  1.00  0.90           O  
ATOM   2199  OD2 ASP A 276      -4.894 -14.224  13.402  1.00  0.90           O  
ATOM   2200  N   ALA A 277      -7.238 -14.941   9.254  1.00  0.86           N  
ATOM   2201  CA  ALA A 277      -8.502 -14.221   9.123  1.00  0.86           C  
ATOM   2202  C   ALA A 277      -9.603 -15.137   8.597  1.00  0.86           C  
ATOM   2203  CB  ALA A 277      -8.334 -13.013   8.205  1.00  0.86           C  
ATOM   2204  O   ALA A 277      -9.348 -16.009   7.763  1.00  0.86           O  
ATOM   2205  N   VAL A 278     -10.843 -15.067   9.212  1.00  0.87           N  
ATOM   2206  CA  VAL A 278     -12.067 -15.646   8.668  1.00  0.87           C  
ATOM   2207  C   VAL A 278     -12.895 -14.559   7.986  1.00  0.87           C  
ATOM   2208  CB  VAL A 278     -12.902 -16.341   9.767  1.00  0.87           C  
ATOM   2209  O   VAL A 278     -13.344 -13.613   8.636  1.00  0.87           O  
ATOM   2210  CG1 VAL A 278     -14.158 -16.975   9.171  1.00  0.87           C  
ATOM   2211  CG2 VAL A 278     -12.062 -17.392  10.491  1.00  0.87           C  
ATOM   2212  N   LEU A 279     -12.947 -14.657   6.655  1.00  0.90           N  
ATOM   2213  CA  LEU A 279     -13.710 -13.662   5.910  1.00  0.90           C  
ATOM   2214  C   LEU A 279     -15.208 -13.908   6.052  1.00  0.90           C  
ATOM   2215  CB  LEU A 279     -13.316 -13.681   4.431  1.00  0.90           C  
ATOM   2216  O   LEU A 279     -15.644 -15.054   6.180  1.00  0.90           O  
ATOM   2217  CG  LEU A 279     -11.868 -13.307   4.110  1.00  0.90           C  
ATOM   2218  CD1 LEU A 279     -11.619 -13.390   2.608  1.00  0.90           C  
ATOM   2219  CD2 LEU A 279     -11.547 -11.912   4.635  1.00  0.90           C  
ATOM   2220  N   SER A 280     -15.963 -12.919   6.161  1.00  0.87           N  
ATOM   2221  CA  SER A 280     -17.412 -13.048   6.047  1.00  0.87           C  
ATOM   2222  C   SER A 280     -17.810 -13.644   4.701  1.00  0.87           C  
ATOM   2223  CB  SER A 280     -18.088 -11.689   6.231  1.00  0.87           C  
ATOM   2224  O   SER A 280     -17.010 -13.660   3.762  1.00  0.87           O  
ATOM   2225  OG  SER A 280     -17.869 -10.861   5.102  1.00  0.87           O  
ATOM   2226  N   PRO A 281     -18.954 -14.243   4.605  1.00  0.89           N  
ATOM   2227  CA  PRO A 281     -19.401 -14.782   3.319  1.00  0.89           C  
ATOM   2228  C   PRO A 281     -19.307 -13.763   2.186  1.00  0.89           C  
ATOM   2229  CB  PRO A 281     -20.858 -15.169   3.586  1.00  0.89           C  
ATOM   2230  O   PRO A 281     -18.862 -14.097   1.085  1.00  0.89           O  
ATOM   2231  CG  PRO A 281     -20.897 -15.533   5.035  1.00  0.89           C  
ATOM   2232  CD  PRO A 281     -19.989 -14.602   5.786  1.00  0.89           C  
ATOM   2233  N   ALA A 282     -19.730 -12.450   2.470  1.00  0.92           N  
ATOM   2234  CA  ALA A 282     -19.661 -11.393   1.465  1.00  0.92           C  
ATOM   2235  C   ALA A 282     -18.220 -11.147   1.026  1.00  0.92           C  
ATOM   2236  CB  ALA A 282     -20.276 -10.104   2.005  1.00  0.92           C  
ATOM   2237  O   ALA A 282     -17.935 -11.061  -0.171  1.00  0.92           O  
ATOM   2238  N   ALA A 283     -17.320 -11.065   2.030  1.00  0.94           N  
ATOM   2239  CA  ALA A 283     -15.907 -10.823   1.747  1.00  0.94           C  
ATOM   2240  C   ALA A 283     -15.297 -11.984   0.967  1.00  0.94           C  
ATOM   2241  CB  ALA A 283     -15.137 -10.595   3.045  1.00  0.94           C  
ATOM   2242  O   ALA A 283     -14.507 -11.773   0.045  1.00  0.94           O  
ATOM   2243  N   GLU A 284     -15.660 -13.183   1.295  1.00  0.93           N  
ATOM   2244  CA  GLU A 284     -15.164 -14.369   0.603  1.00  0.93           C  
ATOM   2245  C   GLU A 284     -15.575 -14.362  -0.866  1.00  0.93           C  
ATOM   2246  CB  GLU A 284     -15.672 -15.642   1.285  1.00  0.93           C  
ATOM   2247  O   GLU A 284     -14.771 -14.686  -1.743  1.00  0.93           O  
ATOM   2248  CG  GLU A 284     -14.870 -16.041   2.516  1.00  0.93           C  
ATOM   2249  CD  GLU A 284     -15.393 -17.300   3.190  1.00  0.93           C  
ATOM   2250  OE1 GLU A 284     -14.895 -17.655   4.282  1.00  0.93           O  
ATOM   2251  OE2 GLU A 284     -16.309 -17.935   2.622  1.00  0.93           O  
ATOM   2252  N   ARG A 285     -16.782 -13.984  -1.146  1.00  0.93           N  
ATOM   2253  CA  ARG A 285     -17.289 -13.950  -2.514  1.00  0.93           C  
ATOM   2254  C   ARG A 285     -16.552 -12.905  -3.345  1.00  0.93           C  
ATOM   2255  CB  ARG A 285     -18.792 -13.664  -2.525  1.00  0.93           C  
ATOM   2256  O   ARG A 285     -16.188 -13.161  -4.494  1.00  0.93           O  
ATOM   2257  CG  ARG A 285     -19.645 -14.831  -2.053  1.00  0.93           C  
ATOM   2258  CD  ARG A 285     -21.126 -14.585  -2.306  1.00  0.93           C  
ATOM   2259  NE  ARG A 285     -21.961 -15.285  -1.335  1.00  0.93           N  
ATOM   2260  NH1 ARG A 285     -22.044 -17.265  -2.523  1.00  0.93           N  
ATOM   2261  NH2 ARG A 285     -23.136 -17.081  -0.516  1.00  0.93           N  
ATOM   2262  CZ  ARG A 285     -22.378 -16.542  -1.460  1.00  0.93           C  
ATOM   2263  N   PHE A 286     -16.420 -11.699  -2.665  1.00  0.95           N  
ATOM   2264  CA  PHE A 286     -15.706 -10.649  -3.380  1.00  0.95           C  
ATOM   2265  C   PHE A 286     -14.255 -11.047  -3.619  1.00  0.95           C  
ATOM   2266  CB  PHE A 286     -15.768  -9.330  -2.603  1.00  0.95           C  
ATOM   2267  O   PHE A 286     -13.725 -10.852  -4.716  1.00  0.95           O  
ATOM   2268  CG  PHE A 286     -15.324  -8.134  -3.401  1.00  0.95           C  
ATOM   2269  CD1 PHE A 286     -14.728  -7.045  -2.776  1.00  0.95           C  
ATOM   2270  CD2 PHE A 286     -15.504  -8.098  -4.778  1.00  0.95           C  
ATOM   2271  CE1 PHE A 286     -14.317  -5.937  -3.512  1.00  0.95           C  
ATOM   2272  CE2 PHE A 286     -15.096  -6.993  -5.520  1.00  0.95           C  
ATOM   2273  CZ  PHE A 286     -14.503  -5.913  -4.886  1.00  0.95           C  
ATOM   2274  N   PHE A 287     -13.608 -11.622  -2.584  1.00  0.95           N  
ATOM   2275  CA  PHE A 287     -12.242 -12.120  -2.693  1.00  0.95           C  
ATOM   2276  C   PHE A 287     -12.116 -13.107  -3.847  1.00  0.95           C  
ATOM   2277  CB  PHE A 287     -11.804 -12.783  -1.384  1.00  0.95           C  
ATOM   2278  O   PHE A 287     -11.234 -12.968  -4.697  1.00  0.95           O  
ATOM   2279  CG  PHE A 287     -10.387 -13.289  -1.404  1.00  0.95           C  
ATOM   2280  CD1 PHE A 287     -10.090 -14.547  -1.915  1.00  0.95           C  
ATOM   2281  CD2 PHE A 287      -9.350 -12.507  -0.912  1.00  0.95           C  
ATOM   2282  CE1 PHE A 287      -8.780 -15.018  -1.935  1.00  0.95           C  
ATOM   2283  CE2 PHE A 287      -8.038 -12.971  -0.928  1.00  0.95           C  
ATOM   2284  CZ  PHE A 287      -7.755 -14.227  -1.440  1.00  0.95           C  
ATOM   2285  N   ALA A 288     -12.985 -14.094  -3.941  1.00  0.94           N  
ATOM   2286  CA  ALA A 288     -12.976 -15.120  -4.981  1.00  0.94           C  
ATOM   2287  C   ALA A 288     -13.175 -14.503  -6.362  1.00  0.94           C  
ATOM   2288  CB  ALA A 288     -14.055 -16.165  -4.707  1.00  0.94           C  
ATOM   2289  O   ALA A 288     -12.514 -14.896  -7.326  1.00  0.94           O  
ATOM   2290  N   LEU A 289     -14.100 -13.501  -6.407  1.00  0.93           N  
ATOM   2291  CA  LEU A 289     -14.359 -12.824  -7.673  1.00  0.93           C  
ATOM   2292  C   LEU A 289     -13.107 -12.113  -8.176  1.00  0.93           C  
ATOM   2293  CB  LEU A 289     -15.503 -11.819  -7.519  1.00  0.93           C  
ATOM   2294  O   LEU A 289     -12.776 -12.193  -9.361  1.00  0.93           O  
ATOM   2295  CG  LEU A 289     -15.969 -11.121  -8.798  1.00  0.93           C  
ATOM   2296  CD1 LEU A 289     -17.491 -11.030  -8.828  1.00  0.93           C  
ATOM   2297  CD2 LEU A 289     -15.343  -9.734  -8.909  1.00  0.93           C  
ATOM   2298  N   LEU A 290     -12.422 -11.443  -7.258  1.00  0.93           N  
ATOM   2299  CA  LEU A 290     -11.203 -10.731  -7.625  1.00  0.93           C  
ATOM   2300  C   LEU A 290     -10.154 -11.694  -8.172  1.00  0.93           C  
ATOM   2301  CB  LEU A 290     -10.639  -9.976  -6.418  1.00  0.93           C  
ATOM   2302  O   LEU A 290      -9.517 -11.412  -9.189  1.00  0.93           O  
ATOM   2303  CG  LEU A 290     -11.354  -8.678  -6.036  1.00  0.93           C  
ATOM   2304  CD1 LEU A 290     -10.864  -8.184  -4.679  1.00  0.93           C  
ATOM   2305  CD2 LEU A 290     -11.140  -7.615  -7.108  1.00  0.93           C  
ATOM   2306  N   ILE A 291      -9.973 -12.851  -7.547  1.00  0.91           N  
ATOM   2307  CA  ILE A 291      -8.988 -13.846  -7.957  1.00  0.91           C  
ATOM   2308  C   ILE A 291      -9.355 -14.399  -9.332  1.00  0.91           C  
ATOM   2309  CB  ILE A 291      -8.882 -14.994  -6.928  1.00  0.91           C  
ATOM   2310  O   ILE A 291      -8.494 -14.530 -10.205  1.00  0.91           O  
ATOM   2311  CG1 ILE A 291      -8.259 -14.486  -5.623  1.00  0.91           C  
ATOM   2312  CG2 ILE A 291      -8.075 -16.161  -7.503  1.00  0.91           C  
ATOM   2313  CD1 ILE A 291      -6.810 -14.038  -5.762  1.00  0.91           C  
ATOM   2314  N   ASN A 292     -10.667 -14.652  -9.561  1.00  0.89           N  
ATOM   2315  CA  ASN A 292     -11.135 -15.247 -10.808  1.00  0.89           C  
ATOM   2316  C   ASN A 292     -10.997 -14.278 -11.979  1.00  0.89           C  
ATOM   2317  CB  ASN A 292     -12.586 -15.711 -10.671  1.00  0.89           C  
ATOM   2318  O   ASN A 292     -10.650 -14.684 -13.089  1.00  0.89           O  
ATOM   2319  CG  ASN A 292     -12.725 -16.947  -9.805  1.00  0.89           C  
ATOM   2320  ND2 ASN A 292     -13.901 -17.130  -9.215  1.00  0.89           N  
ATOM   2321  OD1 ASN A 292     -11.783 -17.732  -9.666  1.00  0.89           O  
ATOM   2322  N   LEU A 293     -11.252 -13.042 -11.702  1.00  0.85           N  
ATOM   2323  CA  LEU A 293     -11.198 -12.034 -12.755  1.00  0.85           C  
ATOM   2324  C   LEU A 293      -9.767 -11.832 -13.241  1.00  0.85           C  
ATOM   2325  CB  LEU A 293     -11.772 -10.705 -12.256  1.00  0.85           C  
ATOM   2326  O   LEU A 293      -9.533 -11.648 -14.438  1.00  0.85           O  
ATOM   2327  CG  LEU A 293     -13.297 -10.597 -12.218  1.00  0.85           C  
ATOM   2328  CD1 LEU A 293     -13.720  -9.291 -11.554  1.00  0.85           C  
ATOM   2329  CD2 LEU A 293     -13.876 -10.699 -13.625  1.00  0.85           C  
ATOM   2330  N   TRP A 294      -8.820 -12.207 -12.385  1.00  0.78           N  
ATOM   2331  CA  TRP A 294      -7.489 -11.766 -12.791  1.00  0.78           C  
ATOM   2332  C   TRP A 294      -6.539 -12.952 -12.922  1.00  0.78           C  
ATOM   2333  CB  TRP A 294      -6.927 -10.756 -11.787  1.00  0.78           C  
ATOM   2334  O   TRP A 294      -5.460 -12.829 -13.505  1.00  0.78           O  
ATOM   2335  CG  TRP A 294      -7.730  -9.494 -11.680  1.00  0.78           C  
ATOM   2336  CD1 TRP A 294      -8.628  -9.169 -10.702  1.00  0.78           C  
ATOM   2337  CD2 TRP A 294      -7.709  -8.388 -12.588  1.00  0.78           C  
ATOM   2338  CE2 TRP A 294      -8.620  -7.427 -12.098  1.00  0.78           C  
ATOM   2339  CE3 TRP A 294      -7.006  -8.117 -13.770  1.00  0.78           C  
ATOM   2340  NE1 TRP A 294      -9.167  -7.927 -10.948  1.00  0.78           N  
ATOM   2341  CH2 TRP A 294      -8.147  -5.973 -13.904  1.00  0.78           C  
ATOM   2342  CZ2 TRP A 294      -8.847  -6.213 -12.751  1.00  0.78           C  
ATOM   2343  CZ3 TRP A 294      -7.234  -6.908 -14.418  1.00  0.78           C  
ATOM   2344  N   THR A 295      -6.806 -14.033 -12.414  1.00  0.72           N  
ATOM   2345  CA  THR A 295      -6.020 -15.229 -12.695  1.00  0.72           C  
ATOM   2346  C   THR A 295      -6.274 -15.722 -14.117  1.00  0.72           C  
ATOM   2347  CB  THR A 295      -6.340 -16.355 -11.694  1.00  0.72           C  
ATOM   2348  O   THR A 295      -5.369 -16.247 -14.769  1.00  0.72           O  
ATOM   2349  CG2 THR A 295      -5.681 -16.094 -10.344  1.00  0.72           C  
ATOM   2350  OG1 THR A 295      -7.759 -16.436 -11.513  1.00  0.72           O  
ATOM   2351  N   ASP A 296      -7.414 -15.433 -14.686  1.00  0.61           N  
ATOM   2352  CA  ASP A 296      -7.747 -15.930 -16.017  1.00  0.61           C  
ATOM   2353  C   ASP A 296      -7.225 -14.990 -17.101  1.00  0.61           C  
ATOM   2354  CB  ASP A 296      -9.260 -16.110 -16.161  1.00  0.61           C  
ATOM   2355  O   ASP A 296      -6.940 -15.422 -18.220  1.00  0.61           O  
ATOM   2356  CG  ASP A 296      -9.780 -17.347 -15.451  1.00  0.61           C  
ATOM   2357  OD1 ASP A 296      -8.971 -18.230 -15.092  1.00  0.61           O  
ATOM   2358  OD2 ASP A 296     -11.011 -17.442 -15.252  1.00  0.61           O  
ATOM   2359  N   ASP A 297      -6.697 -13.795 -16.667  1.00  0.60           N  
ATOM   2360  CA  ASP A 297      -6.299 -12.772 -17.630  1.00  0.60           C  
ATOM   2361  C   ASP A 297      -4.818 -12.429 -17.485  1.00  0.60           C  
ATOM   2362  CB  ASP A 297      -7.150 -11.512 -17.458  1.00  0.60           C  
ATOM   2363  O   ASP A 297      -4.365 -11.391 -17.971  1.00  0.60           O  
ATOM   2364  CG  ASP A 297      -7.192 -10.650 -18.707  1.00  0.60           C  
ATOM   2365  OD1 ASP A 297      -6.500 -10.975 -19.696  1.00  0.60           O  
ATOM   2366  OD2 ASP A 297      -7.922  -9.635 -18.702  1.00  0.60           O  
ATOM   2367  N   LYS A 298      -3.941 -13.275 -16.913  1.00  0.55           N  
ATOM   2368  CA  LYS A 298      -2.581 -12.934 -16.504  1.00  0.55           C  
ATOM   2369  C   LYS A 298      -1.725 -12.552 -17.708  1.00  0.55           C  
ATOM   2370  CB  LYS A 298      -1.939 -14.100 -15.752  1.00  0.55           C  
ATOM   2371  O   LYS A 298      -0.899 -11.641 -17.625  1.00  0.55           O  
ATOM   2372  CG  LYS A 298      -2.467 -14.292 -14.338  1.00  0.55           C  
ATOM   2373  CD  LYS A 298      -1.618 -15.283 -13.553  1.00  0.55           C  
ATOM   2374  CE  LYS A 298      -2.161 -15.495 -12.146  1.00  0.55           C  
ATOM   2375  NZ  LYS A 298      -1.313 -16.442 -11.362  1.00  0.55           N  
ATOM   2376  N   ASP A 299      -2.189 -12.829 -18.874  1.00  0.54           N  
ATOM   2377  CA  ASP A 299      -1.361 -12.517 -20.035  1.00  0.54           C  
ATOM   2378  C   ASP A 299      -2.033 -11.474 -20.925  1.00  0.54           C  
ATOM   2379  CB  ASP A 299      -1.065 -13.784 -20.840  1.00  0.54           C  
ATOM   2380  O   ASP A 299      -1.356 -10.698 -21.602  1.00  0.54           O  
ATOM   2381  CG  ASP A 299      -0.036 -14.682 -20.176  1.00  0.54           C  
ATOM   2382  OD1 ASP A 299       0.807 -14.176 -19.405  1.00  0.54           O  
ATOM   2383  OD2 ASP A 299      -0.067 -15.906 -20.430  1.00  0.54           O  
ATOM   2384  N   ASN A 300      -3.254 -11.034 -20.662  1.00  0.58           N  
ATOM   2385  CA  ASN A 300      -4.038 -10.204 -21.571  1.00  0.58           C  
ATOM   2386  C   ASN A 300      -4.204  -8.786 -21.032  1.00  0.58           C  
ATOM   2387  CB  ASN A 300      -5.407 -10.837 -21.831  1.00  0.58           C  
ATOM   2388  O   ASN A 300      -4.402  -7.844 -21.801  1.00  0.58           O  
ATOM   2389  CG  ASN A 300      -5.395 -11.791 -23.009  1.00  0.58           C  
ATOM   2390  ND2 ASN A 300      -6.437 -12.606 -23.123  1.00  0.58           N  
ATOM   2391  OD1 ASN A 300      -4.457 -11.795 -23.811  1.00  0.58           O  
ATOM   2392  N   LEU A 301      -3.833  -8.578 -19.846  1.00  0.60           N  
ATOM   2393  CA  LEU A 301      -4.195  -7.266 -19.321  1.00  0.60           C  
ATOM   2394  C   LEU A 301      -3.194  -6.207 -19.768  1.00  0.60           C  
ATOM   2395  CB  LEU A 301      -4.270  -7.302 -17.793  1.00  0.60           C  
ATOM   2396  O   LEU A 301      -3.585  -5.122 -20.205  1.00  0.60           O  
ATOM   2397  CG  LEU A 301      -5.396  -6.492 -17.149  1.00  0.60           C  
ATOM   2398  CD1 LEU A 301      -6.454  -7.423 -16.567  1.00  0.60           C  
ATOM   2399  CD2 LEU A 301      -4.841  -5.565 -16.073  1.00  0.60           C  
ATOM   2400  N   TRP A 302      -1.900  -6.616 -19.728  1.00  0.57           N  
ATOM   2401  CA  TRP A 302      -0.929  -5.642 -20.215  1.00  0.57           C  
ATOM   2402  C   TRP A 302      -1.037  -5.474 -21.727  1.00  0.57           C  
ATOM   2403  CB  TRP A 302       0.493  -6.064 -19.835  1.00  0.57           C  
ATOM   2404  O   TRP A 302      -0.918  -4.361 -22.244  1.00  0.57           O  
ATOM   2405  CG  TRP A 302       0.878  -5.713 -18.429  1.00  0.57           C  
ATOM   2406  CD1 TRP A 302       1.134  -6.581 -17.405  1.00  0.57           C  
ATOM   2407  CD2 TRP A 302       1.044  -4.397 -17.893  1.00  0.57           C  
ATOM   2408  CE2 TRP A 302       1.403  -4.542 -16.534  1.00  0.57           C  
ATOM   2409  CE3 TRP A 302       0.925  -3.108 -18.429  1.00  0.57           C  
ATOM   2410  NE1 TRP A 302       1.451  -5.883 -16.262  1.00  0.57           N  
ATOM   2411  CH2 TRP A 302       1.522  -2.195 -16.254  1.00  0.57           C  
ATOM   2412  CZ2 TRP A 302       1.645  -3.445 -15.704  1.00  0.57           C  
ATOM   2413  CZ3 TRP A 302       1.166  -2.017 -17.601  1.00  0.57           C  
ATOM   2414  N   THR A 303      -1.327  -6.673 -22.354  1.00  0.60           N  
ATOM   2415  CA  THR A 303      -1.485  -6.579 -23.801  1.00  0.60           C  
ATOM   2416  C   THR A 303      -2.681  -5.700 -24.158  1.00  0.60           C  
ATOM   2417  CB  THR A 303      -1.661  -7.971 -24.435  1.00  0.60           C  
ATOM   2418  O   THR A 303      -2.600  -4.874 -25.070  1.00  0.60           O  
ATOM   2419  CG2 THR A 303      -1.676  -7.884 -25.958  1.00  0.60           C  
ATOM   2420  OG1 THR A 303      -0.578  -8.816 -24.027  1.00  0.60           O  
ATOM   2421  N   ASN A 304      -3.687  -5.762 -23.306  1.00  0.61           N  
ATOM   2422  CA  ASN A 304      -4.880  -4.962 -23.558  1.00  0.61           C  
ATOM   2423  C   ASN A 304      -4.648  -3.489 -23.231  1.00  0.61           C  
ATOM   2424  CB  ASN A 304      -6.068  -5.502 -22.759  1.00  0.61           C  
ATOM   2425  O   ASN A 304      -5.104  -2.607 -23.960  1.00  0.61           O  
ATOM   2426  CG  ASN A 304      -6.645  -6.771 -23.356  1.00  0.61           C  
ATOM   2427  ND2 ASN A 304      -7.351  -7.543 -22.538  1.00  0.61           N  
ATOM   2428  OD1 ASN A 304      -6.456  -7.055 -24.541  1.00  0.61           O  
ATOM   2429  N   ILE A 305      -3.831  -3.281 -22.218  1.00  0.58           N  
ATOM   2430  CA  ILE A 305      -3.524  -1.912 -21.818  1.00  0.58           C  
ATOM   2431  C   ILE A 305      -2.583  -1.275 -22.838  1.00  0.58           C  
ATOM   2432  CB  ILE A 305      -2.897  -1.863 -20.407  1.00  0.58           C  
ATOM   2433  O   ILE A 305      -2.806  -0.144 -23.277  1.00  0.58           O  
ATOM   2434  CG1 ILE A 305      -3.938  -2.243 -19.347  1.00  0.58           C  
ATOM   2435  CG2 ILE A 305      -2.309  -0.477 -20.125  1.00  0.58           C  
ATOM   2436  CD1 ILE A 305      -3.363  -2.408 -17.947  1.00  0.58           C  
ATOM   2437  N   VAL A 306      -1.581  -2.069 -23.222  1.00  0.57           N  
ATOM   2438  CA  VAL A 306      -0.618  -1.590 -24.209  1.00  0.57           C  
ATOM   2439  C   VAL A 306      -1.307  -1.414 -25.560  1.00  0.57           C  
ATOM   2440  CB  VAL A 306       0.583  -2.553 -24.344  1.00  0.57           C  
ATOM   2441  O   VAL A 306      -1.086  -0.417 -26.252  1.00  0.57           O  
ATOM   2442  CG1 VAL A 306       1.487  -2.129 -25.500  1.00  0.57           C  
ATOM   2443  CG2 VAL A 306       1.371  -2.608 -23.037  1.00  0.57           C  
ATOM   2444  N   GLU A 307      -2.170  -2.434 -25.902  1.00  0.60           N  
ATOM   2445  CA  GLU A 307      -2.876  -2.377 -27.178  1.00  0.60           C  
ATOM   2446  C   GLU A 307      -3.862  -1.213 -27.212  1.00  0.60           C  
ATOM   2447  CB  GLU A 307      -3.609  -3.695 -27.446  1.00  0.60           C  
ATOM   2448  O   GLU A 307      -3.994  -0.534 -28.232  1.00  0.60           O  
ATOM   2449  CG  GLU A 307      -2.920  -4.583 -28.472  1.00  0.60           C  
ATOM   2450  CD  GLU A 307      -3.456  -6.006 -28.490  1.00  0.60           C  
ATOM   2451  OE1 GLU A 307      -2.879  -6.863 -29.196  1.00  0.60           O  
ATOM   2452  OE2 GLU A 307      -4.463  -6.265 -27.793  1.00  0.60           O  
ATOM   2453  N   ARG A 308      -4.509  -0.935 -26.085  1.00  0.57           N  
ATOM   2454  CA  ARG A 308      -5.444   0.182 -26.003  1.00  0.57           C  
ATOM   2455  C   ARG A 308      -4.713   1.517 -26.096  1.00  0.57           C  
ATOM   2456  CB  ARG A 308      -6.249   0.115 -24.703  1.00  0.57           C  
ATOM   2457  O   ARG A 308      -5.201   2.455 -26.729  1.00  0.57           O  
ATOM   2458  CG  ARG A 308      -7.392  -0.886 -24.737  1.00  0.57           C  
ATOM   2459  CD  ARG A 308      -8.247  -0.809 -23.480  1.00  0.57           C  
ATOM   2460  NE  ARG A 308      -9.234  -1.884 -23.432  1.00  0.57           N  
ATOM   2461  NH1 ARG A 308     -10.317  -1.087 -21.554  1.00  0.57           N  
ATOM   2462  NH2 ARG A 308     -11.040  -3.011 -22.569  1.00  0.57           N  
ATOM   2463  CZ  ARG A 308     -10.195  -1.992 -22.519  1.00  0.57           C  
ATOM   2464  N   GLN A 309      -3.499   1.515 -25.573  1.00  0.54           N  
ATOM   2465  CA  GLN A 309      -2.680   2.720 -25.653  1.00  0.54           C  
ATOM   2466  C   GLN A 309      -2.127   2.917 -27.061  1.00  0.54           C  
ATOM   2467  CB  GLN A 309      -1.534   2.659 -24.642  1.00  0.54           C  
ATOM   2468  O   GLN A 309      -2.074   4.042 -27.562  1.00  0.54           O  
ATOM   2469  CG  GLN A 309      -1.979   2.830 -23.196  1.00  0.54           C  
ATOM   2470  CD  GLN A 309      -0.818   3.069 -22.249  1.00  0.54           C  
ATOM   2471  NE2 GLN A 309      -1.125   3.516 -21.036  1.00  0.54           N  
ATOM   2472  OE1 GLN A 309       0.344   2.852 -22.604  1.00  0.54           O  
ATOM   2473  N   ARG A 310      -1.840   1.762 -27.767  1.00  0.57           N  
ATOM   2474  CA  ARG A 310      -1.323   1.805 -29.131  1.00  0.57           C  
ATOM   2475  C   ARG A 310      -2.421   2.181 -30.121  1.00  0.57           C  
ATOM   2476  CB  ARG A 310      -0.709   0.458 -29.516  1.00  0.57           C  
ATOM   2477  O   ARG A 310      -2.186   2.954 -31.052  1.00  0.57           O  
ATOM   2478  CG  ARG A 310       0.740   0.296 -29.087  1.00  0.57           C  
ATOM   2479  CD  ARG A 310       1.356  -0.978 -29.649  1.00  0.57           C  
ATOM   2480  NE  ARG A 310       2.697  -1.208 -29.118  1.00  0.57           N  
ATOM   2481  NH1 ARG A 310       2.975  -3.260 -30.144  1.00  0.57           N  
ATOM   2482  NH2 ARG A 310       4.642  -2.395 -28.829  1.00  0.57           N  
ATOM   2483  CZ  ARG A 310       3.435  -2.287 -29.365  1.00  0.57           C  
ATOM   2484  N   HIS A 311      -3.692   1.600 -29.958  1.00  0.55           N  
ATOM   2485  CA  HIS A 311      -4.810   1.905 -30.843  1.00  0.55           C  
ATOM   2486  C   HIS A 311      -5.221   3.369 -30.727  1.00  0.55           C  
ATOM   2487  CB  HIS A 311      -6.003   0.999 -30.530  1.00  0.55           C  
ATOM   2488  O   HIS A 311      -5.587   3.996 -31.724  1.00  0.55           O  
ATOM   2489  CG  HIS A 311      -6.062  -0.229 -31.381  1.00  0.55           C  
ATOM   2490  CD2 HIS A 311      -5.771  -1.521 -31.098  1.00  0.55           C  
ATOM   2491  ND1 HIS A 311      -6.460  -0.203 -32.700  1.00  0.55           N  
ATOM   2492  CE1 HIS A 311      -6.412  -1.429 -33.193  1.00  0.55           C  
ATOM   2493  NE2 HIS A 311      -5.996  -2.247 -32.242  1.00  0.55           N  
ATOM   2494  N   ALA A 312      -5.081   3.936 -29.589  1.00  0.44           N  
ATOM   2495  CA  ALA A 312      -5.364   5.356 -29.393  1.00  0.44           C  
ATOM   2496  C   ALA A 312      -4.337   6.224 -30.114  1.00  0.44           C  
ATOM   2497  CB  ALA A 312      -5.389   5.692 -27.904  1.00  0.44           C  
ATOM   2498  O   ALA A 312      -4.672   7.290 -30.635  1.00  0.44           O  
ATOM   2499  N   LEU A 313      -3.098   5.662 -30.438  1.00  0.42           N  
ATOM   2500  CA  LEU A 313      -2.010   6.303 -31.169  1.00  0.42           C  
ATOM   2501  C   LEU A 313      -2.267   6.262 -32.672  1.00  0.42           C  
ATOM   2502  CB  LEU A 313      -0.676   5.623 -30.849  1.00  0.42           C  
ATOM   2503  O   LEU A 313      -1.919   7.201 -33.391  1.00  0.42           O  
ATOM   2504  CG  LEU A 313      -0.084   5.908 -29.467  1.00  0.42           C  
ATOM   2505  CD1 LEU A 313       1.045   4.930 -29.162  1.00  0.42           C  
ATOM   2506  CD2 LEU A 313       0.411   7.348 -29.384  1.00  0.42           C  
ATOM   2507  N   GLN A 314      -3.068   5.302 -33.169  1.00  0.45           N  
ATOM   2508  CA  GLN A 314      -3.335   5.166 -34.597  1.00  0.45           C  
ATOM   2509  C   GLN A 314      -4.598   5.923 -34.996  1.00  0.45           C  
ATOM   2510  CB  GLN A 314      -3.463   3.691 -34.981  1.00  0.45           C  
ATOM   2511  O   GLN A 314      -4.699   6.426 -36.117  1.00  0.45           O  
ATOM   2512  CG  GLN A 314      -2.139   2.939 -34.986  1.00  0.45           C  
ATOM   2513  CD  GLN A 314      -2.295   1.480 -35.371  1.00  0.45           C  
ATOM   2514  NE2 GLN A 314      -1.189   0.842 -35.739  1.00  0.45           N  
ATOM   2515  OE1 GLN A 314      -3.400   0.929 -35.337  1.00  0.45           O  
ATOM   2516  N   GLU A 315      -5.481   6.377 -34.077  1.00  0.46           N  
ATOM   2517  CA  GLU A 315      -6.736   7.068 -34.357  1.00  0.46           C  
ATOM   2518  C   GLU A 315      -6.579   8.579 -34.206  1.00  0.46           C  
ATOM   2519  CB  GLU A 315      -7.848   6.560 -33.436  1.00  0.46           C  
ATOM   2520  O   GLU A 315      -7.254   9.350 -34.891  1.00  0.46           O  
ATOM   2521  CG  GLU A 315      -8.424   5.215 -33.852  1.00  0.46           C  
ATOM   2522  CD  GLU A 315      -9.634   4.800 -33.029  1.00  0.46           C  
ATOM   2523  OE1 GLU A 315     -10.269   3.773 -33.359  1.00  0.46           O  
ATOM   2524  OE2 GLU A 315      -9.950   5.509 -32.048  1.00  0.46           O  
ATOM   2525  N   ILE A 316      -5.389   9.105 -33.878  1.00  0.49           N  
ATOM   2526  CA  ILE A 316      -5.122  10.533 -33.740  1.00  0.49           C  
ATOM   2527  C   ILE A 316      -3.988  10.938 -34.679  1.00  0.49           C  
ATOM   2528  CB  ILE A 316      -4.770  10.904 -32.282  1.00  0.49           C  
ATOM   2529  O   ILE A 316      -3.744  12.129 -34.890  1.00  0.49           O  
ATOM   2530  CG1 ILE A 316      -5.919  10.523 -31.342  1.00  0.49           C  
ATOM   2531  CG2 ILE A 316      -4.442  12.396 -32.169  1.00  0.49           C  
ATOM   2532  CD1 ILE A 316      -5.589  10.684 -29.864  1.00  0.49           C  
ATOM   2533  N   GLY A 317      -3.516  10.080 -35.677  1.00  0.44           N  
ATOM   2534  CA  GLY A 317      -2.705  10.463 -36.821  1.00  0.44           C  
ATOM   2535  C   GLY A 317      -3.487  10.504 -38.120  1.00  0.44           C  
ATOM   2536  O   GLY A 317      -3.239  11.359 -38.974  1.00  0.44           O  
