# Supplementary material for: Escherichia coli transcription factors of unknown function: sequence features and possible evolutionary relationships
Source: PeerJ. 2022 Jul 20;10:e13772. doi: 10.7717/peerj.13772 (PMC9308461; doi:10.7717/peerj.13772)
Supplement: Supplemental Information 18 [file peerj-10-13772-s018.zip › Raw Data/PDB files/YbiH_b0796_unrelaxed_model_1.pdb]

ATOM      1  N   MET A   1      29.176 -20.053  -6.921  1.00  0.45           N  
ATOM      2  CA  MET A   1      29.630 -18.936  -6.098  1.00  0.45           C  
ATOM      3  C   MET A   1      28.723 -17.723  -6.278  1.00  0.45           C  
ATOM      4  CB  MET A   1      31.073 -18.565  -6.443  1.00  0.45           C  
ATOM      5  O   MET A   1      28.588 -17.203  -7.387  1.00  0.45           O  
ATOM      6  CG  MET A   1      32.112 -19.394  -5.705  1.00  0.45           C  
ATOM      7  SD  MET A   1      33.830 -18.890  -6.108  1.00  0.45           S  
ATOM      8  CE  MET A   1      34.757 -20.108  -5.133  1.00  0.45           C  
ATOM      9  N   ASN A   2      27.450 -17.674  -5.747  1.00  0.56           N  
ATOM     10  CA  ASN A   2      26.444 -16.624  -5.620  1.00  0.56           C  
ATOM     11  C   ASN A   2      27.039 -15.345  -5.038  1.00  0.56           C  
ATOM     12  CB  ASN A   2      25.273 -17.105  -4.760  1.00  0.56           C  
ATOM     13  O   ASN A   2      27.615 -15.363  -3.949  1.00  0.56           O  
ATOM     14  CG  ASN A   2      23.971 -17.177  -5.534  1.00  0.56           C  
ATOM     15  ND2 ASN A   2      22.893 -17.536  -4.848  1.00  0.56           N  
ATOM     16  OD1 ASN A   2      23.935 -16.913  -6.739  1.00  0.56           O  
ATOM     17  N   ASN A   3      27.788 -14.475  -5.884  1.00  0.59           N  
ATOM     18  CA  ASN A   3      28.344 -13.155  -5.602  1.00  0.59           C  
ATOM     19  C   ASN A   3      27.275 -12.196  -5.086  1.00  0.59           C  
ATOM     20  CB  ASN A   3      29.017 -12.579  -6.849  1.00  0.59           C  
ATOM     21  O   ASN A   3      26.389 -11.784  -5.837  1.00  0.59           O  
ATOM     22  CG  ASN A   3      30.089 -11.560  -6.516  1.00  0.59           C  
ATOM     23  ND2 ASN A   3      30.780 -11.070  -7.538  1.00  0.59           N  
ATOM     24  OD1 ASN A   3      30.295 -11.216  -5.349  1.00  0.59           O  
ATOM     25  N   PRO A   4      27.031 -12.121  -3.830  1.00  0.72           N  
ATOM     26  CA  PRO A   4      26.073 -11.210  -3.198  1.00  0.72           C  
ATOM     27  C   PRO A   4      26.046  -9.833  -3.857  1.00  0.72           C  
ATOM     28  CB  PRO A   4      26.576 -11.116  -1.755  1.00  0.72           C  
ATOM     29  O   PRO A   4      24.986  -9.207  -3.944  1.00  0.72           O  
ATOM     30  CG  PRO A   4      27.952 -11.697  -1.792  1.00  0.72           C  
ATOM     31  CD  PRO A   4      28.105 -12.484  -3.061  1.00  0.72           C  
ATOM     32  N   ALA A   5      27.155  -9.401  -4.409  1.00  0.69           N  
ATOM     33  CA  ALA A   5      27.226  -8.075  -5.018  1.00  0.69           C  
ATOM     34  C   ALA A   5      26.433  -8.027  -6.321  1.00  0.69           C  
ATOM     35  CB  ALA A   5      28.679  -7.681  -5.268  1.00  0.69           C  
ATOM     36  O   ALA A   5      25.749  -7.040  -6.602  1.00  0.69           O  
ATOM     37  N   MET A   6      26.464  -9.141  -7.094  1.00  0.69           N  
ATOM     38  CA  MET A   6      25.749  -9.216  -8.364  1.00  0.69           C  
ATOM     39  C   MET A   6      24.245  -9.319  -8.137  1.00  0.69           C  
ATOM     40  CB  MET A   6      26.236 -10.411  -9.187  1.00  0.69           C  
ATOM     41  O   MET A   6      23.459  -8.724  -8.877  1.00  0.69           O  
ATOM     42  CG  MET A   6      27.332 -10.064 -10.181  1.00  0.69           C  
ATOM     43  SD  MET A   6      27.632 -11.408 -11.394  1.00  0.69           S  
ATOM     44  CE  MET A   6      29.425 -11.242 -11.619  1.00  0.69           C  
ATOM     45  N   THR A   7      23.845  -9.891  -7.024  1.00  0.79           N  
ATOM     46  CA  THR A   7      22.441 -10.042  -6.659  1.00  0.79           C  
ATOM     47  C   THR A   7      21.853  -8.709  -6.208  1.00  0.79           C  
ATOM     48  CB  THR A   7      22.263 -11.089  -5.543  1.00  0.79           C  
ATOM     49  O   THR A   7      20.735  -8.357  -6.589  1.00  0.79           O  
ATOM     50  CG2 THR A   7      20.787 -11.379  -5.292  1.00  0.79           C  
ATOM     51  OG1 THR A   7      22.919 -12.304  -5.927  1.00  0.79           O  
ATOM     52  N   ILE A   8      22.743  -7.919  -5.622  1.00  0.87           N  
ATOM     53  CA  ILE A   8      22.285  -6.628  -5.121  1.00  0.87           C  
ATOM     54  C   ILE A   8      22.085  -5.663  -6.287  1.00  0.87           C  
ATOM     55  CB  ILE A   8      23.278  -6.035  -4.097  1.00  0.87           C  
ATOM     56  O   ILE A   8      21.075  -4.959  -6.352  1.00  0.87           O  
ATOM     57  CG1 ILE A   8      23.353  -6.922  -2.849  1.00  0.87           C  
ATOM     58  CG2 ILE A   8      22.882  -4.602  -3.728  1.00  0.87           C  
ATOM     59  CD1 ILE A   8      24.416  -6.493  -1.847  1.00  0.87           C  
ATOM     60  N   LYS A   9      22.975  -5.750  -7.286  1.00  0.88           N  
ATOM     61  CA  LYS A   9      22.881  -4.873  -8.450  1.00  0.88           C  
ATOM     62  C   LYS A   9      21.673  -5.230  -9.311  1.00  0.88           C  
ATOM     63  CB  LYS A   9      24.160  -4.950  -9.285  1.00  0.88           C  
ATOM     64  O   LYS A   9      20.962  -4.344  -9.791  1.00  0.88           O  
ATOM     65  CG  LYS A   9      25.335  -4.189  -8.688  1.00  0.88           C  
ATOM     66  CD  LYS A   9      26.526  -4.166  -9.637  1.00  0.88           C  
ATOM     67  CE  LYS A   9      27.711  -3.425  -9.032  1.00  0.88           C  
ATOM     68  NZ  LYS A   9      28.885  -3.410  -9.954  1.00  0.88           N  
ATOM     69  N   GLY A  10      21.433  -6.496  -9.492  1.00  0.92           N  
ATOM     70  CA  GLY A  10      20.279  -6.970 -10.239  1.00  0.92           C  
ATOM     71  C   GLY A  10      18.957  -6.581  -9.605  1.00  0.92           C  
ATOM     72  O   GLY A  10      18.033  -6.150 -10.297  1.00  0.92           O  
ATOM     73  N   GLU A  11      18.892  -6.618  -8.289  1.00  0.93           N  
ATOM     74  CA  GLU A  11      17.679  -6.248  -7.566  1.00  0.93           C  
ATOM     75  C   GLU A  11      17.411  -4.749  -7.669  1.00  0.93           C  
ATOM     76  CB  GLU A  11      17.780  -6.664  -6.096  1.00  0.93           C  
ATOM     77  O   GLU A  11      16.263  -4.327  -7.820  1.00  0.93           O  
ATOM     78  CG  GLU A  11      17.583  -8.156  -5.865  1.00  0.93           C  
ATOM     79  CD  GLU A  11      17.665  -8.552  -4.400  1.00  0.93           C  
ATOM     80  OE1 GLU A  11      17.410  -9.733  -4.075  1.00  0.93           O  
ATOM     81  OE2 GLU A  11      17.987  -7.673  -3.569  1.00  0.93           O  
ATOM     82  N   GLN A  12      18.487  -3.995  -7.586  1.00  0.95           N  
ATOM     83  CA  GLN A  12      18.361  -2.548  -7.732  1.00  0.95           C  
ATOM     84  C   GLN A  12      17.864  -2.178  -9.127  1.00  0.95           C  
ATOM     85  CB  GLN A  12      19.699  -1.861  -7.452  1.00  0.95           C  
ATOM     86  O   GLN A  12      16.995  -1.316  -9.273  1.00  0.95           O  
ATOM     87  CG  GLN A  12      19.634  -0.341  -7.513  1.00  0.95           C  
ATOM     88  CD  GLN A  12      18.741   0.252  -6.440  1.00  0.95           C  
ATOM     89  NE2 GLN A  12      18.310   1.492  -6.646  1.00  0.95           N  
ATOM     90  OE1 GLN A  12      18.439  -0.399  -5.435  1.00  0.95           O  
ATOM     91  N   ALA A  13      18.439  -2.810 -10.140  1.00  0.96           N  
ATOM     92  CA  ALA A  13      18.012  -2.573 -11.516  1.00  0.96           C  
ATOM     93  C   ALA A  13      16.535  -2.912 -11.699  1.00  0.96           C  
ATOM     94  CB  ALA A  13      18.865  -3.386 -12.487  1.00  0.96           C  
ATOM     95  O   ALA A  13      15.790  -2.153 -12.322  1.00  0.96           O  
ATOM     96  N   LYS A  14      16.133  -4.079 -11.222  1.00  0.97           N  
ATOM     97  CA  LYS A  14      14.737  -4.502 -11.286  1.00  0.97           C  
ATOM     98  C   LYS A  14      13.820  -3.473 -10.633  1.00  0.97           C  
ATOM     99  CB  LYS A  14      14.558  -5.865 -10.615  1.00  0.97           C  
ATOM    100  O   LYS A  14      12.788  -3.105 -11.199  1.00  0.97           O  
ATOM    101  CG  LYS A  14      13.167  -6.459 -10.781  1.00  0.97           C  
ATOM    102  CD  LYS A  14      13.070  -7.840 -10.147  1.00  0.97           C  
ATOM    103  CE  LYS A  14      11.659  -8.403 -10.245  1.00  0.97           C  
ATOM    104  NZ  LYS A  14      11.557  -9.756  -9.620  1.00  0.97           N  
ATOM    105  N   LYS A  15      14.151  -2.917  -9.448  1.00  0.97           N  
ATOM    106  CA  LYS A  15      13.367  -1.919  -8.726  1.00  0.97           C  
ATOM    107  C   LYS A  15      13.254  -0.625  -9.527  1.00  0.97           C  
ATOM    108  CB  LYS A  15      13.989  -1.635  -7.358  1.00  0.97           C  
ATOM    109  O   LYS A  15      12.185  -0.013  -9.581  1.00  0.97           O  
ATOM    110  CG  LYS A  15      13.747  -2.729  -6.329  1.00  0.97           C  
ATOM    111  CD  LYS A  15      14.297  -2.343  -4.962  1.00  0.97           C  
ATOM    112  CE  LYS A  15      14.084  -3.451  -3.939  1.00  0.97           C  
ATOM    113  NZ  LYS A  15      14.679  -3.104  -2.614  1.00  0.97           N  
ATOM    114  N   GLN A  16      14.336  -0.212 -10.161  1.00  0.98           N  
ATOM    115  CA  GLN A  16      14.338   0.998 -10.975  1.00  0.98           C  
ATOM    116  C   GLN A  16      13.399   0.859 -12.170  1.00  0.98           C  
ATOM    117  CB  GLN A  16      15.754   1.320 -11.455  1.00  0.98           C  
ATOM    118  O   GLN A  16      12.696   1.807 -12.528  1.00  0.98           O  
ATOM    119  CG  GLN A  16      16.680   1.814 -10.352  1.00  0.98           C  
ATOM    120  CD  GLN A  16      18.126   1.916 -10.801  1.00  0.98           C  
ATOM    121  NE2 GLN A  16      18.934   2.643 -10.036  1.00  0.98           N  
ATOM    122  OE1 GLN A  16      18.513   1.347 -11.826  1.00  0.98           O  
ATOM    123  N   LEU A  17      13.422  -0.293 -12.752  1.00  0.99           N  
ATOM    124  CA  LEU A  17      12.539  -0.548 -13.884  1.00  0.99           C  
ATOM    125  C   LEU A  17      11.077  -0.522 -13.451  1.00  0.99           C  
ATOM    126  CB  LEU A  17      12.868  -1.898 -14.528  1.00  0.99           C  
ATOM    127  O   LEU A  17      10.229   0.043 -14.146  1.00  0.99           O  
ATOM    128  CG  LEU A  17      14.110  -1.938 -15.420  1.00  0.99           C  
ATOM    129  CD1 LEU A  17      14.540  -3.381 -15.664  1.00  0.99           C  
ATOM    130  CD2 LEU A  17      13.844  -1.224 -16.740  1.00  0.99           C  
ATOM    131  N   ILE A  18      10.730  -1.133 -12.307  1.00  0.98           N  
ATOM    132  CA  ILE A  18       9.362  -1.142 -11.799  1.00  0.98           C  
ATOM    133  C   ILE A  18       8.911   0.288 -11.510  1.00  0.98           C  
ATOM    134  CB  ILE A  18       9.236  -2.011 -10.528  1.00  0.98           C  
ATOM    135  O   ILE A  18       7.804   0.684 -11.883  1.00  0.98           O  
ATOM    136  CG1 ILE A  18       9.338  -3.498 -10.887  1.00  0.98           C  
ATOM    137  CG2 ILE A  18       7.923  -1.713  -9.798  1.00  0.98           C  
ATOM    138  CD1 ILE A  18       9.348  -4.427  -9.680  1.00  0.98           C  
ATOM    139  N   ALA A  19       9.801   1.087 -10.872  1.00  0.98           N  
ATOM    140  CA  ALA A  19       9.478   2.480 -10.574  1.00  0.98           C  
ATOM    141  C   ALA A  19       9.204   3.265 -11.854  1.00  0.98           C  
ATOM    142  CB  ALA A  19      10.612   3.132  -9.786  1.00  0.98           C  
ATOM    143  O   ALA A  19       8.208   3.987 -11.946  1.00  0.98           O  
ATOM    144  N   ALA A  20      10.043   3.109 -12.871  1.00  0.98           N  
ATOM    145  CA  ALA A  20       9.873   3.797 -14.148  1.00  0.98           C  
ATOM    146  C   ALA A  20       8.615   3.316 -14.867  1.00  0.98           C  
ATOM    147  CB  ALA A  20      11.100   3.589 -15.033  1.00  0.98           C  
ATOM    148  O   ALA A  20       7.873   4.120 -15.436  1.00  0.98           O  
ATOM    149  N   ALA A  21       8.429   2.033 -14.820  1.00  0.99           N  
ATOM    150  CA  ALA A  21       7.255   1.449 -15.464  1.00  0.99           C  
ATOM    151  C   ALA A  21       5.967   1.956 -14.820  1.00  0.99           C  
ATOM    152  CB  ALA A  21       7.315  -0.075 -15.399  1.00  0.99           C  
ATOM    153  O   ALA A  21       4.998   2.267 -15.516  1.00  0.99           O  
ATOM    154  N   LEU A  22       5.865   2.016 -13.463  1.00  0.98           N  
ATOM    155  CA  LEU A  22       4.696   2.547 -12.771  1.00  0.98           C  
ATOM    156  C   LEU A  22       4.386   3.966 -13.236  1.00  0.98           C  
ATOM    157  CB  LEU A  22       4.917   2.531 -11.256  1.00  0.98           C  
ATOM    158  O   LEU A  22       3.225   4.304 -13.478  1.00  0.98           O  
ATOM    159  CG  LEU A  22       4.698   1.191 -10.552  1.00  0.98           C  
ATOM    160  CD1 LEU A  22       5.210   1.256  -9.117  1.00  0.98           C  
ATOM    161  CD2 LEU A  22       3.223   0.805 -10.583  1.00  0.98           C  
ATOM    162  N   ALA A  23       5.457   4.767 -13.361  1.00  0.97           N  
ATOM    163  CA  ALA A  23       5.272   6.140 -13.823  1.00  0.97           C  
ATOM    164  C   ALA A  23       4.741   6.171 -15.254  1.00  0.97           C  
ATOM    165  CB  ALA A  23       6.584   6.914 -13.730  1.00  0.97           C  
ATOM    166  O   ALA A  23       3.765   6.866 -15.545  1.00  0.97           O  
ATOM    167  N   GLN A  24       5.303   5.387 -16.148  1.00  0.98           N  
ATOM    168  CA  GLN A  24       4.934   5.380 -17.560  1.00  0.98           C  
ATOM    169  C   GLN A  24       3.540   4.791 -17.761  1.00  0.98           C  
ATOM    170  CB  GLN A  24       5.959   4.595 -18.380  1.00  0.98           C  
ATOM    171  O   GLN A  24       2.709   5.374 -18.460  1.00  0.98           O  
ATOM    172  CG  GLN A  24       7.297   5.304 -18.533  1.00  0.98           C  
ATOM    173  CD  GLN A  24       7.189   6.600 -19.315  1.00  0.98           C  
ATOM    174  NE2 GLN A  24       7.907   7.624 -18.867  1.00  0.98           N  
ATOM    175  OE1 GLN A  24       6.467   6.679 -20.314  1.00  0.98           O  
ATOM    176  N   PHE A  25       3.331   3.642 -17.089  1.00  0.98           N  
ATOM    177  CA  PHE A  25       2.034   2.992 -17.236  1.00  0.98           C  
ATOM    178  C   PHE A  25       0.928   3.847 -16.630  1.00  0.98           C  
ATOM    179  CB  PHE A  25       2.048   1.608 -16.579  1.00  0.98           C  
ATOM    180  O   PHE A  25      -0.194   3.872 -17.139  1.00  0.98           O  
ATOM    181  CG  PHE A  25       2.778   0.564 -17.379  1.00  0.98           C  
ATOM    182  CD1 PHE A  25       2.577   0.450 -18.749  1.00  0.98           C  
ATOM    183  CD2 PHE A  25       3.668  -0.305 -16.760  1.00  0.98           C  
ATOM    184  CE1 PHE A  25       3.252  -0.516 -19.492  1.00  0.98           C  
ATOM    185  CE2 PHE A  25       4.346  -1.273 -17.496  1.00  0.98           C  
ATOM    186  CZ  PHE A  25       4.136  -1.377 -18.861  1.00  0.98           C  
ATOM    187  N   GLY A  26       1.236   4.477 -15.507  1.00  0.96           N  
ATOM    188  CA  GLY A  26       0.260   5.363 -14.893  1.00  0.96           C  
ATOM    189  C   GLY A  26      -0.180   6.492 -15.805  1.00  0.96           C  
ATOM    190  O   GLY A  26      -1.363   6.835 -15.851  1.00  0.96           O  
ATOM    191  N   GLU A  27       0.712   6.983 -16.634  1.00  0.95           N  
ATOM    192  CA  GLU A  27       0.435   8.128 -17.496  1.00  0.95           C  
ATOM    193  C   GLU A  27      -0.141   7.684 -18.837  1.00  0.95           C  
ATOM    194  CB  GLU A  27       1.705   8.955 -17.716  1.00  0.95           C  
ATOM    195  O   GLU A  27      -1.096   8.281 -19.337  1.00  0.95           O  
ATOM    196  CG  GLU A  27       1.467  10.262 -18.457  1.00  0.95           C  
ATOM    197  CD  GLU A  27       0.582  11.233 -17.691  1.00  0.95           C  
ATOM    198  OE1 GLU A  27      -0.079  12.085 -18.328  1.00  0.95           O  
ATOM    199  OE2 GLU A  27       0.551  11.143 -16.443  1.00  0.95           O  
ATOM    200  N   TYR A  28       0.372   6.624 -19.335  1.00  0.96           N  
ATOM    201  CA  TYR A  28       0.069   6.327 -20.731  1.00  0.96           C  
ATOM    202  C   TYR A  28      -0.631   4.979 -20.862  1.00  0.96           C  
ATOM    203  CB  TYR A  28       1.348   6.335 -21.572  1.00  0.96           C  
ATOM    204  O   TYR A  28      -0.959   4.548 -21.970  1.00  0.96           O  
ATOM    205  CG  TYR A  28       2.118   7.631 -21.495  1.00  0.96           C  
ATOM    206  CD1 TYR A  28       1.621   8.794 -22.080  1.00  0.96           C  
ATOM    207  CD2 TYR A  28       3.342   7.696 -20.839  1.00  0.96           C  
ATOM    208  CE1 TYR A  28       2.327   9.991 -22.014  1.00  0.96           C  
ATOM    209  CE2 TYR A  28       4.057   8.887 -20.766  1.00  0.96           C  
ATOM    210  OH  TYR A  28       4.245  11.209 -21.286  1.00  0.96           O  
ATOM    211  CZ  TYR A  28       3.542  10.027 -21.355  1.00  0.96           C  
ATOM    212  N   GLY A  29      -0.904   4.304 -19.730  1.00  0.95           N  
ATOM    213  CA  GLY A  29      -1.462   2.965 -19.829  1.00  0.95           C  
ATOM    214  C   GLY A  29      -0.584   2.009 -20.615  1.00  0.95           C  
ATOM    215  O   GLY A  29       0.644   2.084 -20.543  1.00  0.95           O  
ATOM    216  N   MET A  30      -1.194   1.053 -21.356  1.00  0.95           N  
ATOM    217  CA  MET A  30      -0.455   0.050 -22.118  1.00  0.95           C  
ATOM    218  C   MET A  30       0.200   0.673 -23.346  1.00  0.95           C  
ATOM    219  CB  MET A  30      -1.379  -1.093 -22.541  1.00  0.95           C  
ATOM    220  O   MET A  30       1.020   0.035 -24.008  1.00  0.95           O  
ATOM    221  CG  MET A  30      -1.763  -2.024 -21.403  1.00  0.95           C  
ATOM    222  SD  MET A  30      -0.301  -2.755 -20.569  1.00  0.95           S  
ATOM    223  CE  MET A  30       0.260  -3.904 -21.856  1.00  0.95           C  
ATOM    224  N   ASN A  31      -0.063   1.933 -23.595  1.00  0.96           N  
ATOM    225  CA  ASN A  31       0.580   2.651 -24.690  1.00  0.96           C  
ATOM    226  C   ASN A  31       2.011   3.046 -24.337  1.00  0.96           C  
ATOM    227  CB  ASN A  31      -0.234   3.888 -25.072  1.00  0.96           C  
ATOM    228  O   ASN A  31       2.758   3.521 -25.195  1.00  0.96           O  
ATOM    229  CG  ASN A  31      -1.576   3.539 -25.686  1.00  0.96           C  
ATOM    230  ND2 ASN A  31      -2.587   4.352 -25.405  1.00  0.96           N  
ATOM    231  OD1 ASN A  31      -1.702   2.545 -26.406  1.00  0.96           O  
ATOM    232  N   ALA A  32       2.454   2.873 -23.126  1.00  0.98           N  
ATOM    233  CA  ALA A  32       3.845   3.070 -22.729  1.00  0.98           C  
ATOM    234  C   ALA A  32       4.769   2.104 -23.466  1.00  0.98           C  
ATOM    235  CB  ALA A  32       3.998   2.899 -21.220  1.00  0.98           C  
ATOM    236  O   ALA A  32       4.414   0.945 -23.690  1.00  0.98           O  
ATOM    237  N   THR A  33       5.965   2.632 -23.900  1.00  0.98           N  
ATOM    238  CA  THR A  33       6.876   1.761 -24.634  1.00  0.98           C  
ATOM    239  C   THR A  33       8.013   1.285 -23.734  1.00  0.98           C  
ATOM    240  CB  THR A  33       7.459   2.475 -25.868  1.00  0.98           C  
ATOM    241  O   THR A  33       8.407   1.986 -22.800  1.00  0.98           O  
ATOM    242  CG2 THR A  33       6.353   3.070 -26.733  1.00  0.98           C  
ATOM    243  OG1 THR A  33       8.331   3.527 -25.436  1.00  0.98           O  
ATOM    244  N   THR A  34       8.550   0.084 -23.997  1.00  0.98           N  
ATOM    245  CA  THR A  34       9.652  -0.473 -23.219  1.00  0.98           C  
ATOM    246  C   THR A  34      10.900   0.395 -23.351  1.00  0.98           C  
ATOM    247  CB  THR A  34       9.975  -1.913 -23.659  1.00  0.98           C  
ATOM    248  O   THR A  34      11.692   0.500 -22.412  1.00  0.98           O  
ATOM    249  CG2 THR A  34       8.839  -2.865 -23.301  1.00  0.98           C  
ATOM    250  OG1 THR A  34      10.176  -1.938 -25.078  1.00  0.98           O  
ATOM    251  N   ARG A  35      11.049   1.021 -24.471  1.00  0.98           N  
ATOM    252  CA  ARG A  35      12.178   1.916 -24.703  1.00  0.98           C  
ATOM    253  C   ARG A  35      12.150   3.094 -23.736  1.00  0.98           C  
ATOM    254  CB  ARG A  35      12.176   2.422 -26.147  1.00  0.98           C  
ATOM    255  O   ARG A  35      13.167   3.425 -23.122  1.00  0.98           O  
ATOM    256  CG  ARG A  35      13.375   3.289 -26.497  1.00  0.98           C  
ATOM    257  CD  ARG A  35      13.350   3.722 -27.957  1.00  0.98           C  
ATOM    258  NE  ARG A  35      12.576   4.946 -28.143  1.00  0.98           N  
ATOM    259  NH1 ARG A  35      12.948   5.081 -30.419  1.00  0.98           N  
ATOM    260  NH2 ARG A  35      11.679   6.672 -29.364  1.00  0.98           N  
ATOM    261  CZ  ARG A  35      12.403   5.564 -29.308  1.00  0.98           C  
ATOM    262  N   GLU A  36      10.950   3.745 -23.576  1.00  0.98           N  
ATOM    263  CA  GLU A  36      10.801   4.890 -22.682  1.00  0.98           C  
ATOM    264  C   GLU A  36      10.964   4.475 -21.223  1.00  0.98           C  
ATOM    265  CB  GLU A  36       9.440   5.560 -22.890  1.00  0.98           C  
ATOM    266  O   GLU A  36      11.555   5.207 -20.426  1.00  0.98           O  
ATOM    267  CG  GLU A  36       9.320   6.312 -24.207  1.00  0.98           C  
ATOM    268  CD  GLU A  36       7.901   6.764 -24.513  1.00  0.98           C  
ATOM    269  OE1 GLU A  36       7.716   7.622 -25.405  1.00  0.98           O  
ATOM    270  OE2 GLU A  36       6.966   6.257 -23.853  1.00  0.98           O  
ATOM    271  N   ILE A  37      10.478   3.311 -20.926  1.00  0.99           N  
ATOM    272  CA  ILE A  37      10.584   2.803 -19.562  1.00  0.99           C  
ATOM    273  C   ILE A  37      12.051   2.563 -19.213  1.00  0.99           C  
ATOM    274  CB  ILE A  37       9.770   1.502 -19.379  1.00  0.99           C  
ATOM    275  O   ILE A  37      12.525   3.000 -18.162  1.00  0.99           O  
ATOM    276  CG1 ILE A  37       8.267   1.798 -19.450  1.00  0.99           C  
ATOM    277  CG2 ILE A  37      10.132   0.820 -18.057  1.00  0.99           C  
ATOM    278  CD1 ILE A  37       7.397   0.556 -19.581  1.00  0.99           C  
ATOM    279  N   ALA A  38      12.760   1.889 -20.081  1.00  0.99           N  
ATOM    280  CA  ALA A  38      14.173   1.594 -19.854  1.00  0.99           C  
ATOM    281  C   ALA A  38      14.990   2.877 -19.743  1.00  0.99           C  
ATOM    282  CB  ALA A  38      14.719   0.713 -20.975  1.00  0.99           C  
ATOM    283  O   ALA A  38      15.867   2.990 -18.882  1.00  0.99           O  
ATOM    284  N   ALA A  39      14.733   3.754 -20.668  1.00  0.98           N  
ATOM    285  CA  ALA A  39      15.438   5.033 -20.656  1.00  0.98           C  
ATOM    286  C   ALA A  39      15.212   5.772 -19.340  1.00  0.98           C  
ATOM    287  CB  ALA A  39      14.990   5.898 -21.832  1.00  0.98           C  
ATOM    288  O   ALA A  39      16.163   6.255 -18.721  1.00  0.98           O  
ATOM    289  N   GLN A  40      13.935   5.841 -18.879  1.00  0.98           N  
ATOM    290  CA  GLN A  40      13.611   6.508 -17.623  1.00  0.98           C  
ATOM    291  C   GLN A  40      14.285   5.815 -16.442  1.00  0.98           C  
ATOM    292  CB  GLN A  40      12.096   6.549 -17.412  1.00  0.98           C  
ATOM    293  O   GLN A  40      14.713   6.473 -15.491  1.00  0.98           O  
ATOM    294  CG  GLN A  40      11.668   7.339 -16.182  1.00  0.98           C  
ATOM    295  CD  GLN A  40      10.168   7.554 -16.116  1.00  0.98           C  
ATOM    296  NE2 GLN A  40       9.659   7.820 -14.918  1.00  0.98           N  
ATOM    297  OE1 GLN A  40       9.472   7.483 -17.134  1.00  0.98           O  
ATOM    298  N   ALA A  41      14.418   4.559 -16.474  1.00  0.98           N  
ATOM    299  CA  ALA A  41      14.999   3.766 -15.395  1.00  0.98           C  
ATOM    300  C   ALA A  41      16.523   3.834 -15.423  1.00  0.98           C  
ATOM    301  CB  ALA A  41      14.533   2.315 -15.489  1.00  0.98           C  
ATOM    302  O   ALA A  41      17.188   3.404 -14.478  1.00  0.98           O  
ATOM    303  N   GLY A  42      17.096   4.380 -16.502  1.00  0.98           N  
ATOM    304  CA  GLY A  42      18.538   4.387 -16.688  1.00  0.98           C  
ATOM    305  C   GLY A  42      19.124   2.999 -16.863  1.00  0.98           C  
ATOM    306  O   GLY A  42      20.207   2.707 -16.351  1.00  0.98           O  
ATOM    307  N   GLN A  43      18.279   2.073 -17.427  1.00  0.98           N  
ATOM    308  CA  GLN A  43      18.692   0.691 -17.653  1.00  0.98           C  
ATOM    309  C   GLN A  43      18.712   0.359 -19.142  1.00  0.98           C  
ATOM    310  CB  GLN A  43      17.764  -0.274 -16.913  1.00  0.98           C  
ATOM    311  O   GLN A  43      18.099   1.062 -19.948  1.00  0.98           O  
ATOM    312  CG  GLN A  43      17.728  -0.058 -15.406  1.00  0.98           C  
ATOM    313  CD  GLN A  43      19.083  -0.253 -14.752  1.00  0.98           C  
ATOM    314  NE2 GLN A  43      19.426   0.631 -13.822  1.00  0.98           N  
ATOM    315  OE1 GLN A  43      19.816  -1.192 -15.080  1.00  0.98           O  
ATOM    316  N   ASN A  44      19.521  -0.664 -19.578  1.00  0.97           N  
ATOM    317  CA  ASN A  44      19.496  -1.203 -20.934  1.00  0.97           C  
ATOM    318  C   ASN A  44      18.141  -1.822 -21.267  1.00  0.97           C  
ATOM    319  CB  ASN A  44      20.611  -2.234 -21.122  1.00  0.97           C  
ATOM    320  O   ASN A  44      17.575  -2.559 -20.458  1.00  0.97           O  
ATOM    321  CG  ASN A  44      20.780  -2.655 -22.569  1.00  0.97           C  
ATOM    322  ND2 ASN A  44      22.022  -2.874 -22.981  1.00  0.97           N  
ATOM    323  OD1 ASN A  44      19.801  -2.780 -23.310  1.00  0.97           O  
ATOM    324  N   ILE A  45      17.574  -1.517 -22.479  1.00  0.98           N  
ATOM    325  CA  ILE A  45      16.242  -1.974 -22.858  1.00  0.98           C  
ATOM    326  C   ILE A  45      16.159  -3.492 -22.723  1.00  0.98           C  
ATOM    327  CB  ILE A  45      15.886  -1.544 -24.299  1.00  0.98           C  
ATOM    328  O   ILE A  45      15.095  -4.038 -22.420  1.00  0.98           O  
ATOM    329  CG1 ILE A  45      14.410  -1.835 -24.594  1.00  0.98           C  
ATOM    330  CG2 ILE A  45      16.796  -2.245 -25.312  1.00  0.98           C  
ATOM    331  CD1 ILE A  45      13.891  -1.179 -25.866  1.00  0.98           C  
ATOM    332  N   ALA A  46      17.328  -4.266 -22.914  1.00  0.97           N  
ATOM    333  CA  ALA A  46      17.379  -5.723 -22.822  1.00  0.97           C  
ATOM    334  C   ALA A  46      17.084  -6.193 -21.401  1.00  0.97           C  
ATOM    335  CB  ALA A  46      18.742  -6.237 -23.278  1.00  0.97           C  
ATOM    336  O   ALA A  46      16.714  -7.350 -21.187  1.00  0.97           O  
ATOM    337  N   ALA A  47      17.275  -5.279 -20.382  1.00  0.97           N  
ATOM    338  CA  ALA A  47      17.046  -5.612 -18.978  1.00  0.97           C  
ATOM    339  C   ALA A  47      15.579  -5.943 -18.725  1.00  0.97           C  
ATOM    340  CB  ALA A  47      17.491  -4.460 -18.080  1.00  0.97           C  
ATOM    341  O   ALA A  47      15.261  -6.763 -17.860  1.00  0.97           O  
ATOM    342  N   ILE A  48      14.656  -5.351 -19.457  1.00  0.98           N  
ATOM    343  CA  ILE A  48      13.229  -5.590 -19.273  1.00  0.98           C  
ATOM    344  C   ILE A  48      12.896  -7.035 -19.637  1.00  0.98           C  
ATOM    345  CB  ILE A  48      12.379  -4.615 -20.119  1.00  0.98           C  
ATOM    346  O   ILE A  48      12.247  -7.743 -18.863  1.00  0.98           O  
ATOM    347  CG1 ILE A  48      12.508  -3.187 -19.577  1.00  0.98           C  
ATOM    348  CG2 ILE A  48      10.914  -5.060 -20.146  1.00  0.98           C  
ATOM    349  CD1 ILE A  48      11.822  -2.134 -20.438  1.00  0.98           C  
ATOM    350  N   THR A  49      13.374  -7.461 -20.829  1.00  0.97           N  
ATOM    351  CA  THR A  49      13.147  -8.846 -21.227  1.00  0.97           C  
ATOM    352  C   THR A  49      13.839  -9.806 -20.263  1.00  0.97           C  
ATOM    353  CB  THR A  49      13.647  -9.105 -22.660  1.00  0.97           C  
ATOM    354  O   THR A  49      13.272 -10.835 -19.889  1.00  0.97           O  
ATOM    355  CG2 THR A  49      13.342 -10.533 -23.099  1.00  0.97           C  
ATOM    356  OG1 THR A  49      13.001  -8.193 -23.557  1.00  0.97           O  
ATOM    357  N   TYR A  50      15.023  -9.489 -19.856  1.00  0.97           N  
ATOM    358  CA  TYR A  50      15.810 -10.317 -18.949  1.00  0.97           C  
ATOM    359  C   TYR A  50      15.080 -10.524 -17.627  1.00  0.97           C  
ATOM    360  CB  TYR A  50      17.181  -9.683 -18.696  1.00  0.97           C  
ATOM    361  O   TYR A  50      14.938 -11.656 -17.160  1.00  0.97           O  
ATOM    362  CG  TYR A  50      18.026 -10.443 -17.702  1.00  0.97           C  
ATOM    363  CD1 TYR A  50      18.156 -10.001 -16.387  1.00  0.97           C  
ATOM    364  CD2 TYR A  50      18.697 -11.603 -18.076  1.00  0.97           C  
ATOM    365  CE1 TYR A  50      18.935 -10.697 -15.469  1.00  0.97           C  
ATOM    366  CE2 TYR A  50      19.479 -12.306 -17.166  1.00  0.97           C  
ATOM    367  OH  TYR A  50      20.364 -12.539 -14.961  1.00  0.97           O  
ATOM    368  CZ  TYR A  50      19.591 -11.847 -15.866  1.00  0.97           C  
ATOM    369  N   TYR A  51      14.517  -9.530 -17.012  1.00  0.97           N  
ATOM    370  CA  TYR A  51      13.928  -9.614 -15.680  1.00  0.97           C  
ATOM    371  C   TYR A  51      12.453  -9.989 -15.758  1.00  0.97           C  
ATOM    372  CB  TYR A  51      14.090  -8.285 -14.936  1.00  0.97           C  
ATOM    373  O   TYR A  51      11.946 -10.719 -14.903  1.00  0.97           O  
ATOM    374  CG  TYR A  51      15.511  -7.988 -14.524  1.00  0.97           C  
ATOM    375  CD1 TYR A  51      16.213  -8.859 -13.694  1.00  0.97           C  
ATOM    376  CD2 TYR A  51      16.156  -6.837 -14.965  1.00  0.97           C  
ATOM    377  CE1 TYR A  51      17.522  -8.589 -13.310  1.00  0.97           C  
ATOM    378  CE2 TYR A  51      17.465  -6.557 -14.588  1.00  0.97           C  
ATOM    379  OH  TYR A  51      19.436  -7.165 -13.386  1.00  0.97           O  
ATOM    380  CZ  TYR A  51      18.139  -7.438 -13.762  1.00  0.97           C  
ATOM    381  N   PHE A  52      11.756  -9.560 -16.762  1.00  0.98           N  
ATOM    382  CA  PHE A  52      10.304  -9.681 -16.693  1.00  0.98           C  
ATOM    383  C   PHE A  52       9.781 -10.565 -17.819  1.00  0.98           C  
ATOM    384  CB  PHE A  52       9.645  -8.300 -16.760  1.00  0.98           C  
ATOM    385  O   PHE A  52       8.702 -11.151 -17.705  1.00  0.98           O  
ATOM    386  CG  PHE A  52      10.105  -7.354 -15.684  1.00  0.98           C  
ATOM    387  CD1 PHE A  52       9.657  -7.496 -14.376  1.00  0.98           C  
ATOM    388  CD2 PHE A  52      10.987  -6.323 -15.979  1.00  0.98           C  
ATOM    389  CE1 PHE A  52      10.081  -6.623 -13.377  1.00  0.98           C  
ATOM    390  CE2 PHE A  52      11.415  -5.446 -14.987  1.00  0.98           C  
ATOM    391  CZ  PHE A  52      10.961  -5.597 -13.687  1.00  0.98           C  
ATOM    392  N   GLY A  53      10.541 -10.654 -18.930  1.00  0.98           N  
ATOM    393  CA  GLY A  53      10.112 -11.464 -20.059  1.00  0.98           C  
ATOM    394  C   GLY A  53       9.463 -10.652 -21.163  1.00  0.98           C  
ATOM    395  O   GLY A  53       9.943 -10.642 -22.298  1.00  0.98           O  
ATOM    396  N   SER A  54       8.429  -9.887 -20.852  1.00  0.97           N  
ATOM    397  CA  SER A  54       7.691  -9.070 -21.810  1.00  0.97           C  
ATOM    398  C   SER A  54       7.163  -7.796 -21.158  1.00  0.97           C  
ATOM    399  CB  SER A  54       6.530  -9.864 -22.410  1.00  0.97           C  
ATOM    400  O   SER A  54       7.232  -7.642 -19.937  1.00  0.97           O  
ATOM    401  OG  SER A  54       5.516 -10.079 -21.443  1.00  0.97           O  
ATOM    402  N   LYS A  55       6.630  -6.758 -21.965  1.00  0.98           N  
ATOM    403  CA  LYS A  55       6.001  -5.539 -21.462  1.00  0.98           C  
ATOM    404  C   LYS A  55       4.783  -5.863 -20.602  1.00  0.98           C  
ATOM    405  CB  LYS A  55       5.597  -4.627 -22.621  1.00  0.98           C  
ATOM    406  O   LYS A  55       4.589  -5.265 -19.541  1.00  0.98           O  
ATOM    407  CG  LYS A  55       5.011  -3.292 -22.182  1.00  0.98           C  
ATOM    408  CD  LYS A  55       4.759  -2.375 -23.372  1.00  0.98           C  
ATOM    409  CE  LYS A  55       3.538  -2.815 -24.169  1.00  0.98           C  
ATOM    410  NZ  LYS A  55       3.218  -1.855 -25.268  1.00  0.98           N  
ATOM    411  N   GLU A  56       4.019  -6.884 -21.048  1.00  0.98           N  
ATOM    412  CA  GLU A  56       2.832  -7.305 -20.310  1.00  0.98           C  
ATOM    413  C   GLU A  56       3.203  -7.860 -18.938  1.00  0.98           C  
ATOM    414  CB  GLU A  56       2.047  -8.352 -21.106  1.00  0.98           C  
ATOM    415  O   GLU A  56       2.523  -7.586 -17.947  1.00  0.98           O  
ATOM    416  CG  GLU A  56       1.348  -7.792 -22.336  1.00  0.98           C  
ATOM    417  CD  GLU A  56       2.284  -7.589 -23.517  1.00  0.98           C  
ATOM    418  OE1 GLU A  56       1.895  -6.902 -24.489  1.00  0.98           O  
ATOM    419  OE2 GLU A  56       3.414  -8.123 -23.472  1.00  0.98           O  
ATOM    420  N   ASP A  57       4.257  -8.693 -18.918  1.00  0.98           N  
ATOM    421  CA  ASP A  57       4.717  -9.260 -17.653  1.00  0.98           C  
ATOM    422  C   ASP A  57       5.273  -8.175 -16.735  1.00  0.98           C  
ATOM    423  CB  ASP A  57       5.778 -10.334 -17.901  1.00  0.98           C  
ATOM    424  O   ASP A  57       5.139  -8.260 -15.512  1.00  0.98           O  
ATOM    425  CG  ASP A  57       5.197 -11.626 -18.451  1.00  0.98           C  
ATOM    426  OD1 ASP A  57       3.974 -11.847 -18.323  1.00  0.98           O  
ATOM    427  OD2 ASP A  57       5.971 -12.430 -19.015  1.00  0.98           O  
ATOM    428  N   LEU A  58       5.955  -7.157 -17.352  1.00  0.99           N  
ATOM    429  CA  LEU A  58       6.397  -6.005 -16.575  1.00  0.99           C  
ATOM    430  C   LEU A  58       5.206  -5.260 -15.982  1.00  0.99           C  
ATOM    431  CB  LEU A  58       7.225  -5.056 -17.445  1.00  0.99           C  
ATOM    432  O   LEU A  58       5.236  -4.858 -14.817  1.00  0.99           O  
ATOM    433  CG  LEU A  58       7.670  -3.748 -16.789  1.00  0.99           C  
ATOM    434  CD1 LEU A  58       8.457  -4.036 -15.515  1.00  0.99           C  
ATOM    435  CD2 LEU A  58       8.501  -2.917 -17.761  1.00  0.99           C  
ATOM    436  N   TYR A  59       4.168  -5.084 -16.758  1.00  0.98           N  
ATOM    437  CA  TYR A  59       2.934  -4.464 -16.288  1.00  0.98           C  
ATOM    438  C   TYR A  59       2.372  -5.210 -15.084  1.00  0.98           C  
ATOM    439  CB  TYR A  59       1.891  -4.423 -17.410  1.00  0.98           C  
ATOM    440  O   TYR A  59       2.033  -4.597 -14.069  1.00  0.98           O  
ATOM    441  CG  TYR A  59       0.705  -3.541 -17.105  1.00  0.98           C  
ATOM    442  CD1 TYR A  59      -0.509  -4.089 -16.697  1.00  0.98           C  
ATOM    443  CD2 TYR A  59       0.796  -2.158 -17.225  1.00  0.98           C  
ATOM    444  CE1 TYR A  59      -1.605  -3.279 -16.417  1.00  0.98           C  
ATOM    445  CE2 TYR A  59      -0.294  -1.339 -16.948  1.00  0.98           C  
ATOM    446  OH  TYR A  59      -2.570  -1.102 -16.268  1.00  0.98           O  
ATOM    447  CZ  TYR A  59      -1.488  -1.908 -16.544  1.00  0.98           C  
ATOM    448  N   LEU A  60       2.253  -6.547 -15.107  1.00  0.98           N  
ATOM    449  CA  LEU A  60       1.764  -7.378 -14.012  1.00  0.98           C  
ATOM    450  C   LEU A  60       2.700  -7.301 -12.811  1.00  0.98           C  
ATOM    451  CB  LEU A  60       1.617  -8.832 -14.467  1.00  0.98           C  
ATOM    452  O   LEU A  60       2.250  -7.340 -11.664  1.00  0.98           O  
ATOM    453  CG  LEU A  60       0.420  -9.144 -15.366  1.00  0.98           C  
ATOM    454  CD1 LEU A  60       0.472 -10.594 -15.834  1.00  0.98           C  
ATOM    455  CD2 LEU A  60      -0.887  -8.859 -14.634  1.00  0.98           C  
ATOM    456  N   ALA A  61       3.985  -7.233 -13.096  1.00  0.98           N  
ATOM    457  CA  ALA A  61       4.950  -7.073 -12.012  1.00  0.98           C  
ATOM    458  C   ALA A  61       4.710  -5.773 -11.250  1.00  0.98           C  
ATOM    459  CB  ALA A  61       6.376  -7.111 -12.557  1.00  0.98           C  
ATOM    460  O   ALA A  61       4.877  -5.720 -10.030  1.00  0.98           O  
ATOM    461  N   CYS A  62       4.375  -4.695 -12.013  1.00  0.99           N  
ATOM    462  CA  CYS A  62       4.009  -3.441 -11.363  1.00  0.99           C  
ATOM    463  C   CYS A  62       2.801  -3.631 -10.453  1.00  0.99           C  
ATOM    464  CB  CYS A  62       3.708  -2.365 -12.406  1.00  0.99           C  
ATOM    465  O   CYS A  62       2.791  -3.146  -9.320  1.00  0.99           O  
ATOM    466  SG  CYS A  62       5.172  -1.771 -13.282  1.00  0.99           S  
ATOM    467  N   ALA A  63       1.762  -4.344 -10.974  1.00  0.99           N  
ATOM    468  CA  ALA A  63       0.580  -4.639 -10.168  1.00  0.99           C  
ATOM    469  C   ALA A  63       0.956  -5.407  -8.904  1.00  0.99           C  
ATOM    470  CB  ALA A  63      -0.438  -5.430 -10.985  1.00  0.99           C  
ATOM    471  O   ALA A  63       0.453  -5.110  -7.817  1.00  0.99           O  
ATOM    472  N   GLN A  64       1.829  -6.397  -9.068  1.00  0.99           N  
ATOM    473  CA  GLN A  64       2.291  -7.174  -7.922  1.00  0.99           C  
ATOM    474  C   GLN A  64       3.029  -6.291  -6.920  1.00  0.99           C  
ATOM    475  CB  GLN A  64       3.196  -8.319  -8.379  1.00  0.99           C  
ATOM    476  O   GLN A  64       2.851  -6.435  -5.709  1.00  0.99           O  
ATOM    477  CG  GLN A  64       3.591  -9.274  -7.261  1.00  0.99           C  
ATOM    478  CD  GLN A  64       2.395  -9.932  -6.600  1.00  0.99           C  
ATOM    479  NE2 GLN A  64       2.261  -9.742  -5.292  1.00  0.99           N  
ATOM    480  OE1 GLN A  64       1.596 -10.605  -7.260  1.00  0.99           O  
ATOM    481  N   TRP A  65       3.911  -5.432  -7.413  1.00  0.98           N  
ATOM    482  CA  TRP A  65       4.617  -4.506  -6.533  1.00  0.98           C  
ATOM    483  C   TRP A  65       3.633  -3.656  -5.735  1.00  0.98           C  
ATOM    484  CB  TRP A  65       5.553  -3.603  -7.341  1.00  0.98           C  
ATOM    485  O   TRP A  65       3.792  -3.484  -4.525  1.00  0.98           O  
ATOM    486  CG  TRP A  65       6.357  -2.654  -6.503  1.00  0.98           C  
ATOM    487  CD1 TRP A  65       7.588  -2.880  -5.954  1.00  0.98           C  
ATOM    488  CD2 TRP A  65       5.981  -1.329  -6.116  1.00  0.98           C  
ATOM    489  CE2 TRP A  65       7.034  -0.809  -5.332  1.00  0.98           C  
ATOM    490  CE3 TRP A  65       4.855  -0.530  -6.356  1.00  0.98           C  
ATOM    491  NE1 TRP A  65       8.001  -1.774  -5.249  1.00  0.98           N  
ATOM    492  CH2 TRP A  65       5.881   1.237  -5.036  1.00  0.98           C  
ATOM    493  CZ2 TRP A  65       6.994   0.476  -4.786  1.00  0.98           C  
ATOM    494  CZ3 TRP A  65       4.817   0.748  -5.812  1.00  0.98           C  
ATOM    495  N   ILE A  66       2.586  -3.101  -6.377  1.00  0.98           N  
ATOM    496  CA  ILE A  66       1.566  -2.273  -5.743  1.00  0.98           C  
ATOM    497  C   ILE A  66       0.848  -3.075  -4.660  1.00  0.98           C  
ATOM    498  CB  ILE A  66       0.549  -1.739  -6.777  1.00  0.98           C  
ATOM    499  O   ILE A  66       0.679  -2.599  -3.535  1.00  0.98           O  
ATOM    500  CG1 ILE A  66       1.206  -0.687  -7.678  1.00  0.98           C  
ATOM    501  CG2 ILE A  66      -0.685  -1.164  -6.074  1.00  0.98           C  
ATOM    502  CD1 ILE A  66       0.382  -0.320  -8.905  1.00  0.98           C  
ATOM    503  N   ALA A  67       0.434  -4.328  -4.995  1.00  0.98           N  
ATOM    504  CA  ALA A  67      -0.242  -5.184  -4.025  1.00  0.98           C  
ATOM    505  C   ALA A  67       0.630  -5.413  -2.794  1.00  0.98           C  
ATOM    506  CB  ALA A  67      -0.616  -6.520  -4.664  1.00  0.98           C  
ATOM    507  O   ALA A  67       0.159  -5.292  -1.660  1.00  0.98           O  
ATOM    508  N   ASP A  68       1.899  -5.679  -3.001  1.00  0.98           N  
ATOM    509  CA  ASP A  68       2.823  -5.910  -1.895  1.00  0.98           C  
ATOM    510  C   ASP A  68       2.994  -4.650  -1.050  1.00  0.98           C  
ATOM    511  CB  ASP A  68       4.182  -6.379  -2.420  1.00  0.98           C  
ATOM    512  O   ASP A  68       2.969  -4.714   0.181  1.00  0.98           O  
ATOM    513  CG  ASP A  68       4.138  -7.776  -3.014  1.00  0.98           C  
ATOM    514  OD1 ASP A  68       3.159  -8.514  -2.766  1.00  0.98           O  
ATOM    515  OD2 ASP A  68       5.091  -8.144  -3.735  1.00  0.98           O  
ATOM    516  N   PHE A  69       3.211  -3.536  -1.765  1.00  0.98           N  
ATOM    517  CA  PHE A  69       3.433  -2.262  -1.092  1.00  0.98           C  
ATOM    518  C   PHE A  69       2.252  -1.909  -0.197  1.00  0.98           C  
ATOM    519  CB  PHE A  69       3.668  -1.146  -2.116  1.00  0.98           C  
ATOM    520  O   PHE A  69       2.429  -1.627   0.990  1.00  0.98           O  
ATOM    521  CG  PHE A  69       3.768   0.226  -1.505  1.00  0.98           C  
ATOM    522  CD1 PHE A  69       2.706   1.118  -1.588  1.00  0.98           C  
ATOM    523  CD2 PHE A  69       4.926   0.623  -0.848  1.00  0.98           C  
ATOM    524  CE1 PHE A  69       2.796   2.388  -1.024  1.00  0.98           C  
ATOM    525  CE2 PHE A  69       5.023   1.891  -0.282  1.00  0.98           C  
ATOM    526  CZ  PHE A  69       3.957   2.773  -0.372  1.00  0.98           C  
ATOM    527  N   ILE A  70       1.022  -1.997  -0.710  1.00  0.97           N  
ATOM    528  CA  ILE A  70      -0.180  -1.661   0.045  1.00  0.97           C  
ATOM    529  C   ILE A  70      -0.400  -2.692   1.150  1.00  0.97           C  
ATOM    530  CB  ILE A  70      -1.421  -1.586  -0.872  1.00  0.97           C  
ATOM    531  O   ILE A  70      -0.699  -2.333   2.292  1.00  0.97           O  
ATOM    532  CG1 ILE A  70      -1.312  -0.386  -1.820  1.00  0.97           C  
ATOM    533  CG2 ILE A  70      -2.704  -1.511  -0.039  1.00  0.97           C  
ATOM    534  CD1 ILE A  70      -2.393  -0.345  -2.892  1.00  0.97           C  
ATOM    535  N   GLY A  71      -0.262  -3.970   0.789  1.00  0.97           N  
ATOM    536  CA  GLY A  71      -0.416  -5.034   1.768  1.00  0.97           C  
ATOM    537  C   GLY A  71       0.477  -4.862   2.982  1.00  0.97           C  
ATOM    538  O   GLY A  71       0.031  -5.038   4.117  1.00  0.97           O  
ATOM    539  N   GLU A  72       1.728  -4.514   2.772  1.00  0.97           N  
ATOM    540  CA  GLU A  72       2.684  -4.331   3.860  1.00  0.97           C  
ATOM    541  C   GLU A  72       2.262  -3.186   4.777  1.00  0.97           C  
ATOM    542  CB  GLU A  72       4.087  -4.071   3.305  1.00  0.97           C  
ATOM    543  O   GLU A  72       2.427  -3.268   5.996  1.00  0.97           O  
ATOM    544  CG  GLU A  72       4.781  -5.319   2.780  1.00  0.97           C  
ATOM    545  CD  GLU A  72       6.138  -5.033   2.157  1.00  0.97           C  
ATOM    546  OE1 GLU A  72       6.858  -5.994   1.802  1.00  0.97           O  
ATOM    547  OE2 GLU A  72       6.485  -3.838   2.022  1.00  0.97           O  
ATOM    548  N   GLN A  73       1.670  -2.159   4.174  1.00  0.97           N  
ATOM    549  CA  GLN A  73       1.273  -0.981   4.939  1.00  0.97           C  
ATOM    550  C   GLN A  73       0.106  -1.297   5.870  1.00  0.97           C  
ATOM    551  CB  GLN A  73       0.901   0.168   4.001  1.00  0.97           C  
ATOM    552  O   GLN A  73      -0.024  -0.694   6.938  1.00  0.97           O  
ATOM    553  CG  GLN A  73       2.066   0.682   3.166  1.00  0.97           C  
ATOM    554  CD  GLN A  73       3.187   1.257   4.012  1.00  0.97           C  
ATOM    555  NE2 GLN A  73       4.412   0.813   3.755  1.00  0.97           N  
ATOM    556  OE1 GLN A  73       2.953   2.094   4.890  1.00  0.97           O  
ATOM    557  N   PHE A  74      -0.723  -2.359   5.539  1.00  0.97           N  
ATOM    558  CA  PHE A  74      -1.963  -2.556   6.280  1.00  0.97           C  
ATOM    559  C   PHE A  74      -1.944  -3.887   7.022  1.00  0.97           C  
ATOM    560  CB  PHE A  74      -3.170  -2.498   5.337  1.00  0.97           C  
ATOM    561  O   PHE A  74      -2.887  -4.213   7.747  1.00  0.97           O  
ATOM    562  CG  PHE A  74      -3.564  -1.101   4.942  1.00  0.97           C  
ATOM    563  CD1 PHE A  74      -4.438  -0.361   5.729  1.00  0.97           C  
ATOM    564  CD2 PHE A  74      -3.060  -0.527   3.782  1.00  0.97           C  
ATOM    565  CE1 PHE A  74      -4.805   0.932   5.365  1.00  0.97           C  
ATOM    566  CE2 PHE A  74      -3.422   0.766   3.412  1.00  0.97           C  
ATOM    567  CZ  PHE A  74      -4.295   1.493   4.204  1.00  0.97           C  
ATOM    568  N   ARG A  75      -0.857  -4.627   6.832  1.00  0.97           N  
ATOM    569  CA  ARG A  75      -0.713  -5.927   7.479  1.00  0.97           C  
ATOM    570  C   ARG A  75      -0.841  -5.802   8.993  1.00  0.97           C  
ATOM    571  CB  ARG A  75       0.631  -6.562   7.117  1.00  0.97           C  
ATOM    572  O   ARG A  75      -1.590  -6.553   9.622  1.00  0.97           O  
ATOM    573  CG  ARG A  75       0.806  -7.977   7.646  1.00  0.97           C  
ATOM    574  CD  ARG A  75       2.135  -8.581   7.213  1.00  0.97           C  
ATOM    575  NE  ARG A  75       2.834  -7.720   6.263  1.00  0.97           N  
ATOM    576  NH1 ARG A  75       4.953  -8.342   6.942  1.00  0.97           N  
ATOM    577  NH2 ARG A  75       4.688  -6.810   5.257  1.00  0.97           N  
ATOM    578  CZ  ARG A  75       4.157  -7.626   6.156  1.00  0.97           C  
ATOM    579  N   PRO A  76      -0.163  -4.823   9.653  1.00  0.97           N  
ATOM    580  CA  PRO A  76      -0.279  -4.704  11.108  1.00  0.97           C  
ATOM    581  C   PRO A  76      -1.717  -4.473  11.568  1.00  0.97           C  
ATOM    582  CB  PRO A  76       0.600  -3.495  11.435  1.00  0.97           C  
ATOM    583  O   PRO A  76      -2.125  -4.986  12.613  1.00  0.97           O  
ATOM    584  CG  PRO A  76       1.626  -3.464  10.349  1.00  0.97           C  
ATOM    585  CD  PRO A  76       0.981  -3.917   9.070  1.00  0.97           C  
ATOM    586  N   HIS A  77      -2.537  -3.738  10.810  1.00  0.97           N  
ATOM    587  CA  HIS A  77      -3.931  -3.482  11.155  1.00  0.97           C  
ATOM    588  C   HIS A  77      -4.770  -4.750  11.034  1.00  0.97           C  
ATOM    589  CB  HIS A  77      -4.510  -2.382  10.265  1.00  0.97           C  
ATOM    590  O   HIS A  77      -5.604  -5.032  11.898  1.00  0.97           O  
ATOM    591  CG  HIS A  77      -3.719  -1.113  10.288  1.00  0.97           C  
ATOM    592  CD2 HIS A  77      -3.007  -0.491   9.318  1.00  0.97           C  
ATOM    593  ND1 HIS A  77      -3.597  -0.333  11.417  1.00  0.97           N  
ATOM    594  CE1 HIS A  77      -2.843   0.718  11.140  1.00  0.97           C  
ATOM    595  NE2 HIS A  77      -2.472   0.646   9.873  1.00  0.97           N  
ATOM    596  N   ALA A  78      -4.502  -5.486   9.967  1.00  0.97           N  
ATOM    597  CA  ALA A  78      -5.213  -6.746   9.765  1.00  0.97           C  
ATOM    598  C   ALA A  78      -4.909  -7.734  10.888  1.00  0.97           C  
ATOM    599  CB  ALA A  78      -4.846  -7.353   8.413  1.00  0.97           C  
ATOM    600  O   ALA A  78      -5.815  -8.388  11.409  1.00  0.97           O  
ATOM    601  N   GLU A  79      -3.664  -7.845  11.248  1.00  0.97           N  
ATOM    602  CA  GLU A  79      -3.254  -8.748  12.319  1.00  0.97           C  
ATOM    603  C   GLU A  79      -3.881  -8.345  13.651  1.00  0.97           C  
ATOM    604  CB  GLU A  79      -1.729  -8.778  12.444  1.00  0.97           C  
ATOM    605  O   GLU A  79      -4.351  -9.199  14.406  1.00  0.97           O  
ATOM    606  CG  GLU A  79      -1.031  -9.486  11.291  1.00  0.97           C  
ATOM    607  CD  GLU A  79       0.483  -9.366  11.342  1.00  0.97           C  
ATOM    608  OE1 GLU A  79       1.175 -10.092  10.593  1.00  0.97           O  
ATOM    609  OE2 GLU A  79       0.982  -8.539  12.138  1.00  0.97           O  
ATOM    610  N   GLU A  80      -3.887  -7.062  13.918  1.00  0.97           N  
ATOM    611  CA  GLU A  80      -4.504  -6.559  15.142  1.00  0.97           C  
ATOM    612  C   GLU A  80      -6.007  -6.823  15.152  1.00  0.97           C  
ATOM    613  CB  GLU A  80      -4.231  -5.062  15.305  1.00  0.97           C  
ATOM    614  O   GLU A  80      -6.572  -7.183  16.186  1.00  0.97           O  
ATOM    615  CG  GLU A  80      -4.869  -4.452  16.545  1.00  0.97           C  
ATOM    616  CD  GLU A  80      -4.304  -5.006  17.844  1.00  0.97           C  
ATOM    617  OE1 GLU A  80      -4.826  -4.661  18.929  1.00  0.97           O  
ATOM    618  OE2 GLU A  80      -3.331  -5.790  17.777  1.00  0.97           O  
ATOM    619  N   ALA A  81      -6.648  -6.645  14.021  1.00  0.97           N  
ATOM    620  CA  ALA A  81      -8.076  -6.934  13.912  1.00  0.97           C  
ATOM    621  C   ALA A  81      -8.369  -8.391  14.257  1.00  0.97           C  
ATOM    622  CB  ALA A  81      -8.578  -6.611  12.507  1.00  0.97           C  
ATOM    623  O   ALA A  81      -9.299  -8.682  15.013  1.00  0.97           O  
ATOM    624  N   GLU A  82      -7.544  -9.305  13.698  1.00  0.97           N  
ATOM    625  CA  GLU A  82      -7.730 -10.726  13.976  1.00  0.97           C  
ATOM    626  C   GLU A  82      -7.561 -11.024  15.463  1.00  0.97           C  
ATOM    627  CB  GLU A  82      -6.749 -11.568  13.155  1.00  0.97           C  
ATOM    628  O   GLU A  82      -8.310 -11.822  16.031  1.00  0.97           O  
ATOM    629  CG  GLU A  82      -7.016 -11.537  11.657  1.00  0.97           C  
ATOM    630  CD  GLU A  82      -8.442 -11.920  11.294  1.00  0.97           C  
ATOM    631  OE1 GLU A  82      -9.033 -11.276  10.397  1.00  0.97           O  
ATOM    632  OE2 GLU A  82      -8.972 -12.871  11.910  1.00  0.97           O  
ATOM    633  N   ARG A  83      -6.621 -10.379  16.107  1.00  0.97           N  
ATOM    634  CA  ARG A  83      -6.405 -10.557  17.539  1.00  0.97           C  
ATOM    635  C   ARG A  83      -7.613 -10.081  18.338  1.00  0.97           C  
ATOM    636  CB  ARG A  83      -5.150  -9.808  17.991  1.00  0.97           C  
ATOM    637  O   ARG A  83      -8.035 -10.742  19.289  1.00  0.97           O  
ATOM    638  CG  ARG A  83      -3.850 -10.471  17.564  1.00  0.97           C  
ATOM    639  CD  ARG A  83      -2.646  -9.855  18.263  1.00  0.97           C  
ATOM    640  NE  ARG A  83      -2.477  -8.449  17.906  1.00  0.97           N  
ATOM    641  NH1 ARG A  83      -1.079  -8.860  16.113  1.00  0.97           N  
ATOM    642  NH2 ARG A  83      -1.651  -6.708  16.656  1.00  0.97           N  
ATOM    643  CZ  ARG A  83      -1.736  -8.009  16.892  1.00  0.97           C  
ATOM    644  N   LEU A  84      -8.182  -8.960  17.978  1.00  0.96           N  
ATOM    645  CA  LEU A  84      -9.345  -8.408  18.663  1.00  0.96           C  
ATOM    646  C   LEU A  84     -10.552  -9.329  18.514  1.00  0.96           C  
ATOM    647  CB  LEU A  84      -9.679  -7.017  18.118  1.00  0.96           C  
ATOM    648  O   LEU A  84     -11.279  -9.569  19.480  1.00  0.96           O  
ATOM    649  CG  LEU A  84      -8.756  -5.878  18.554  1.00  0.96           C  
ATOM    650  CD1 LEU A  84      -9.071  -4.610  17.766  1.00  0.96           C  
ATOM    651  CD2 LEU A  84      -8.886  -5.629  20.052  1.00  0.96           C  
ATOM    652  N   PHE A  85     -10.716  -9.902  17.311  1.00  0.96           N  
ATOM    653  CA  PHE A  85     -11.867 -10.752  17.031  1.00  0.96           C  
ATOM    654  C   PHE A  85     -11.723 -12.102  17.722  1.00  0.96           C  
ATOM    655  CB  PHE A  85     -12.035 -10.950  15.521  1.00  0.96           C  
ATOM    656  O   PHE A  85     -12.713 -12.807  17.931  1.00  0.96           O  
ATOM    657  CG  PHE A  85     -12.565  -9.737  14.805  1.00  0.96           C  
ATOM    658  CD1 PHE A  85     -13.597  -8.985  15.352  1.00  0.96           C  
ATOM    659  CD2 PHE A  85     -12.030  -9.349  13.583  1.00  0.96           C  
ATOM    660  CE1 PHE A  85     -14.089  -7.862  14.691  1.00  0.96           C  
ATOM    661  CE2 PHE A  85     -12.516  -8.228  12.917  1.00  0.96           C  
ATOM    662  CZ  PHE A  85     -13.546  -7.486  13.472  1.00  0.96           C  
ATOM    663  N   ALA A  86     -10.542 -12.516  18.083  1.00  0.96           N  
ATOM    664  CA  ALA A  86     -10.294 -13.794  18.747  1.00  0.96           C  
ATOM    665  C   ALA A  86     -10.669 -13.727  20.224  1.00  0.96           C  
ATOM    666  CB  ALA A  86      -8.831 -14.199  18.590  1.00  0.96           C  
ATOM    667  O   ALA A  86     -10.822 -14.760  20.880  1.00  0.96           O  
ATOM    668  N   GLN A  87     -10.928 -12.514  20.809  1.00  0.95           N  
ATOM    669  CA  GLN A  87     -11.350 -12.333  22.194  1.00  0.95           C  
ATOM    670  C   GLN A  87     -12.819 -12.704  22.375  1.00  0.95           C  
ATOM    671  CB  GLN A  87     -11.114 -10.890  22.643  1.00  0.95           C  
ATOM    672  O   GLN A  87     -13.624 -12.539  21.456  1.00  0.95           O  
ATOM    673  CG  GLN A  87      -9.651 -10.468  22.611  1.00  0.95           C  
ATOM    674  CD  GLN A  87      -9.457  -9.000  22.942  1.00  0.95           C  
ATOM    675  NE2 GLN A  87      -8.361  -8.423  22.459  1.00  0.95           N  
ATOM    676  OE1 GLN A  87     -10.285  -8.389  23.624  1.00  0.95           O  
ATOM    677  N   PRO A  88     -13.230 -13.306  23.492  1.00  0.92           N  
ATOM    678  CA  PRO A  88     -14.622 -13.705  23.715  1.00  0.92           C  
ATOM    679  C   PRO A  88     -15.599 -12.540  23.575  1.00  0.92           C  
ATOM    680  CB  PRO A  88     -14.610 -14.238  25.150  1.00  0.92           C  
ATOM    681  O   PRO A  88     -16.699 -12.713  23.042  1.00  0.92           O  
ATOM    682  CG  PRO A  88     -13.196 -14.660  25.389  1.00  0.92           C  
ATOM    683  CD  PRO A  88     -12.290 -13.769  24.587  1.00  0.92           C  
ATOM    684  N   GLN A  89     -15.121 -11.339  23.972  1.00  0.91           N  
ATOM    685  CA  GLN A  89     -15.875 -10.096  23.848  1.00  0.91           C  
ATOM    686  C   GLN A  89     -15.000  -8.975  23.296  1.00  0.91           C  
ATOM    687  CB  GLN A  89     -16.464  -9.687  25.199  1.00  0.91           C  
ATOM    688  O   GLN A  89     -14.257  -8.335  24.044  1.00  0.91           O  
ATOM    689  CG  GLN A  89     -17.501  -8.576  25.107  1.00  0.91           C  
ATOM    690  CD  GLN A  89     -18.135  -8.253  26.447  1.00  0.91           C  
ATOM    691  NE2 GLN A  89     -19.175  -7.425  26.426  1.00  0.91           N  
ATOM    692  OE1 GLN A  89     -17.696  -8.743  27.491  1.00  0.91           O  
ATOM    693  N   PRO A  90     -15.008  -8.856  21.970  1.00  0.89           N  
ATOM    694  CA  PRO A  90     -14.134  -7.842  21.376  1.00  0.89           C  
ATOM    695  C   PRO A  90     -14.400  -6.440  21.921  1.00  0.89           C  
ATOM    696  CB  PRO A  90     -14.467  -7.919  19.884  1.00  0.89           C  
ATOM    697  O   PRO A  90     -15.556  -6.023  22.023  1.00  0.89           O  
ATOM    698  CG  PRO A  90     -14.999  -9.302  19.683  1.00  0.89           C  
ATOM    699  CD  PRO A  90     -15.696  -9.733  20.941  1.00  0.89           C  
ATOM    700  N   ASP A  91     -13.298  -5.795  22.408  1.00  0.94           N  
ATOM    701  CA  ASP A  91     -13.275  -4.448  22.971  1.00  0.94           C  
ATOM    702  C   ASP A  91     -13.700  -3.412  21.933  1.00  0.94           C  
ATOM    703  CB  ASP A  91     -11.882  -4.114  23.508  1.00  0.94           C  
ATOM    704  O   ASP A  91     -12.949  -3.113  21.002  1.00  0.94           O  
ATOM    705  CG  ASP A  91     -11.818  -2.758  24.188  1.00  0.94           C  
ATOM    706  OD1 ASP A  91     -12.776  -1.966  24.060  1.00  0.94           O  
ATOM    707  OD2 ASP A  91     -10.799  -2.478  24.855  1.00  0.94           O  
ATOM    708  N   ARG A  92     -14.902  -2.865  22.119  1.00  0.94           N  
ATOM    709  CA  ARG A  92     -15.481  -1.930  21.160  1.00  0.94           C  
ATOM    710  C   ARG A  92     -14.605  -0.691  21.007  1.00  0.94           C  
ATOM    711  CB  ARG A  92     -16.893  -1.524  21.589  1.00  0.94           C  
ATOM    712  O   ARG A  92     -14.423  -0.187  19.897  1.00  0.94           O  
ATOM    713  CG  ARG A  92     -17.705  -0.862  20.487  1.00  0.94           C  
ATOM    714  CD  ARG A  92     -19.147  -0.626  20.914  1.00  0.94           C  
ATOM    715  NE  ARG A  92     -19.877   0.167  19.930  1.00  0.94           N  
ATOM    716  NH1 ARG A  92     -21.816   0.309  21.178  1.00  0.94           N  
ATOM    717  NH2 ARG A  92     -21.697   1.309  19.118  1.00  0.94           N  
ATOM    718  CZ  ARG A  92     -21.129   0.593  20.078  1.00  0.94           C  
ATOM    719  N   ALA A  93     -14.038  -0.173  22.102  1.00  0.96           N  
ATOM    720  CA  ALA A  93     -13.162   0.995  22.062  1.00  0.96           C  
ATOM    721  C   ALA A  93     -11.904   0.710  21.247  1.00  0.96           C  
ATOM    722  CB  ALA A  93     -12.788   1.428  23.478  1.00  0.96           C  
ATOM    723  O   ALA A  93     -11.447   1.560  20.480  1.00  0.96           O  
ATOM    724  N   ALA A  94     -11.361  -0.460  21.418  1.00  0.97           N  
ATOM    725  CA  ALA A  94     -10.176  -0.872  20.669  1.00  0.97           C  
ATOM    726  C   ALA A  94     -10.484  -0.992  19.180  1.00  0.97           C  
ATOM    727  CB  ALA A  94      -9.640  -2.196  21.208  1.00  0.97           C  
ATOM    728  O   ALA A  94      -9.654  -0.640  18.338  1.00  0.97           O  
ATOM    729  N   ILE A  95     -11.655  -1.484  18.861  1.00  0.97           N  
ATOM    730  CA  ILE A  95     -12.086  -1.613  17.473  1.00  0.97           C  
ATOM    731  C   ILE A  95     -12.187  -0.230  16.834  1.00  0.97           C  
ATOM    732  CB  ILE A  95     -13.439  -2.352  17.368  1.00  0.97           C  
ATOM    733  O   ILE A  95     -11.702  -0.016  15.721  1.00  0.97           O  
ATOM    734  CG1 ILE A  95     -13.261  -3.839  17.697  1.00  0.97           C  
ATOM    735  CG2 ILE A  95     -14.048  -2.168  15.975  1.00  0.97           C  
ATOM    736  CD1 ILE A  95     -14.571  -4.608  17.815  1.00  0.97           C  
ATOM    737  N   ARG A  96     -12.848   0.636  17.567  1.00  0.97           N  
ATOM    738  CA  ARG A  96     -12.946   2.007  17.076  1.00  0.97           C  
ATOM    739  C   ARG A  96     -11.563   2.597  16.821  1.00  0.97           C  
ATOM    740  CB  ARG A  96     -13.714   2.881  18.069  1.00  0.97           C  
ATOM    741  O   ARG A  96     -11.324   3.203  15.774  1.00  0.97           O  
ATOM    742  CG  ARG A  96     -13.920   4.312  17.599  1.00  0.97           C  
ATOM    743  CD  ARG A  96     -14.643   5.151  18.644  1.00  0.97           C  
ATOM    744  NE  ARG A  96     -14.758   6.546  18.230  1.00  0.97           N  
ATOM    745  NH1 ARG A  96     -12.705   7.183  19.077  1.00  0.97           N  
ATOM    746  NH2 ARG A  96     -14.042   8.719  18.026  1.00  0.97           N  
ATOM    747  CZ  ARG A  96     -13.835   7.479  18.445  1.00  0.97           C  
ATOM    748  N   GLU A  97     -10.660   2.464  17.726  1.00  0.97           N  
ATOM    749  CA  GLU A  97      -9.305   2.991  17.586  1.00  0.97           C  
ATOM    750  C   GLU A  97      -8.600   2.386  16.375  1.00  0.97           C  
ATOM    751  CB  GLU A  97      -8.491   2.725  18.855  1.00  0.97           C  
ATOM    752  O   GLU A  97      -7.899   3.089  15.644  1.00  0.97           O  
ATOM    753  CG  GLU A  97      -7.063   3.245  18.790  1.00  0.97           C  
ATOM    754  CD  GLU A  97      -6.980   4.741  18.529  1.00  0.97           C  
ATOM    755  OE1 GLU A  97      -5.961   5.204  17.968  1.00  0.97           O  
ATOM    756  OE2 GLU A  97      -7.943   5.455  18.888  1.00  0.97           O  
ATOM    757  N   LEU A  98      -8.770   1.117  16.158  1.00  0.98           N  
ATOM    758  CA  LEU A  98      -8.158   0.439  15.021  1.00  0.98           C  
ATOM    759  C   LEU A  98      -8.714   0.974  13.705  1.00  0.98           C  
ATOM    760  CB  LEU A  98      -8.390  -1.072  15.109  1.00  0.98           C  
ATOM    761  O   LEU A  98      -7.968   1.161  12.741  1.00  0.98           O  
ATOM    762  CG  LEU A  98      -7.777  -1.918  13.993  1.00  0.98           C  
ATOM    763  CD1 LEU A  98      -6.280  -1.645  13.882  1.00  0.98           C  
ATOM    764  CD2 LEU A  98      -8.038  -3.400  14.240  1.00  0.98           C  
ATOM    765  N   ILE A  99     -10.042   1.221  13.666  1.00  0.98           N  
ATOM    766  CA  ILE A  99     -10.652   1.811  12.480  1.00  0.98           C  
ATOM    767  C   ILE A  99     -10.002   3.160  12.182  1.00  0.98           C  
ATOM    768  CB  ILE A  99     -12.179   1.979  12.654  1.00  0.98           C  
ATOM    769  O   ILE A  99      -9.580   3.417  11.052  1.00  0.98           O  
ATOM    770  CG1 ILE A  99     -12.866   0.609  12.689  1.00  0.98           C  
ATOM    771  CG2 ILE A  99     -12.756   2.854  11.537  1.00  0.98           C  
ATOM    772  CD1 ILE A  99     -14.309   0.653  13.172  1.00  0.98           C  
ATOM    773  N   LEU A 100      -9.845   3.971  13.199  1.00  0.98           N  
ATOM    774  CA  LEU A 100      -9.290   5.311  13.042  1.00  0.98           C  
ATOM    775  C   LEU A 100      -7.833   5.248  12.599  1.00  0.98           C  
ATOM    776  CB  LEU A 100      -9.403   6.095  14.352  1.00  0.98           C  
ATOM    777  O   LEU A 100      -7.415   6.000  11.716  1.00  0.98           O  
ATOM    778  CG  LEU A 100     -10.820   6.421  14.827  1.00  0.98           C  
ATOM    779  CD1 LEU A 100     -10.775   7.183  16.147  1.00  0.98           C  
ATOM    780  CD2 LEU A 100     -11.569   7.222  13.767  1.00  0.98           C  
ATOM    781  N   ARG A 101      -7.049   4.363  13.152  1.00  0.98           N  
ATOM    782  CA  ARG A 101      -5.642   4.220  12.794  1.00  0.98           C  
ATOM    783  C   ARG A 101      -5.489   3.740  11.355  1.00  0.98           C  
ATOM    784  CB  ARG A 101      -4.940   3.250  13.748  1.00  0.98           C  
ATOM    785  O   ARG A 101      -4.617   4.215  10.625  1.00  0.98           O  
ATOM    786  CG  ARG A 101      -4.684   3.824  15.132  1.00  0.98           C  
ATOM    787  CD  ARG A 101      -3.826   2.894  15.978  1.00  0.98           C  
ATOM    788  NE  ARG A 101      -4.283   1.509  15.889  1.00  0.98           N  
ATOM    789  NH1 ARG A 101      -3.515   0.904  17.982  1.00  0.98           N  
ATOM    790  NH2 ARG A 101      -4.578  -0.635  16.656  1.00  0.98           N  
ATOM    791  CZ  ARG A 101      -4.124   0.596  16.842  1.00  0.98           C  
ATOM    792  N   ALA A 102      -6.331   2.767  10.977  1.00  0.98           N  
ATOM    793  CA  ALA A 102      -6.295   2.273   9.603  1.00  0.98           C  
ATOM    794  C   ALA A 102      -6.614   3.387   8.610  1.00  0.98           C  
ATOM    795  CB  ALA A 102      -7.272   1.113   9.428  1.00  0.98           C  
ATOM    796  O   ALA A 102      -5.951   3.517   7.578  1.00  0.98           O  
ATOM    797  N   CYS A 103      -7.606   4.195   8.903  1.00  0.98           N  
ATOM    798  CA  CYS A 103      -7.995   5.302   8.037  1.00  0.98           C  
ATOM    799  C   CYS A 103      -6.906   6.366   7.988  1.00  0.98           C  
ATOM    800  CB  CYS A 103      -9.307   5.923   8.517  1.00  0.98           C  
ATOM    801  O   CYS A 103      -6.626   6.926   6.927  1.00  0.98           O  
ATOM    802  SG  CYS A 103     -10.750   4.870   8.253  1.00  0.98           S  
ATOM    803  N   ARG A 104      -6.348   6.638   9.115  1.00  0.98           N  
ATOM    804  CA  ARG A 104      -5.232   7.576   9.169  1.00  0.98           C  
ATOM    805  C   ARG A 104      -4.080   7.109   8.285  1.00  0.98           C  
ATOM    806  CB  ARG A 104      -4.748   7.753  10.610  1.00  0.98           C  
ATOM    807  O   ARG A 104      -3.485   7.908   7.558  1.00  0.98           O  
ATOM    808  CG  ARG A 104      -3.596   8.735  10.757  1.00  0.98           C  
ATOM    809  CD  ARG A 104      -3.148   8.867  12.206  1.00  0.98           C  
ATOM    810  NE  ARG A 104      -4.022   9.761  12.961  1.00  0.98           N  
ATOM    811  NH1 ARG A 104      -2.544  10.064  14.710  1.00  0.98           N  
ATOM    812  NH2 ARG A 104      -4.584  11.108  14.733  1.00  0.98           N  
ATOM    813  CZ  ARG A 104      -3.715  10.309  14.133  1.00  0.98           C  
ATOM    814  N   ASN A 105      -3.713   5.832   8.393  1.00  0.97           N  
ATOM    815  CA  ASN A 105      -2.663   5.258   7.559  1.00  0.97           C  
ATOM    816  C   ASN A 105      -2.990   5.392   6.074  1.00  0.97           C  
ATOM    817  CB  ASN A 105      -2.431   3.790   7.921  1.00  0.97           C  
ATOM    818  O   ASN A 105      -2.117   5.717   5.268  1.00  0.97           O  
ATOM    819  CG  ASN A 105      -1.172   3.225   7.294  1.00  0.97           C  
ATOM    820  ND2 ASN A 105      -1.205   1.944   6.947  1.00  0.97           N  
ATOM    821  OD1 ASN A 105      -0.176   3.934   7.124  1.00  0.97           O  
ATOM    822  N   MET A 106      -4.296   5.161   5.690  1.00  0.97           N  
ATOM    823  CA  MET A 106      -4.737   5.339   4.309  1.00  0.97           C  
ATOM    824  C   MET A 106      -4.554   6.786   3.862  1.00  0.97           C  
ATOM    825  CB  MET A 106      -6.202   4.925   4.154  1.00  0.97           C  
ATOM    826  O   MET A 106      -4.060   7.042   2.762  1.00  0.97           O  
ATOM    827  CG  MET A 106      -6.665   4.842   2.709  1.00  0.97           C  
ATOM    828  SD  MET A 106      -8.338   4.103   2.549  1.00  0.97           S  
ATOM    829  CE  MET A 106      -9.244   5.098   3.766  1.00  0.97           C  
ATOM    830  N   ILE A 107      -4.875   7.752   4.667  1.00  0.98           N  
ATOM    831  CA  ILE A 107      -4.740   9.173   4.366  1.00  0.98           C  
ATOM    832  C   ILE A 107      -3.266   9.521   4.171  1.00  0.98           C  
ATOM    833  CB  ILE A 107      -5.354  10.048   5.482  1.00  0.98           C  
ATOM    834  O   ILE A 107      -2.908  10.221   3.221  1.00  0.98           O  
ATOM    835  CG1 ILE A 107      -6.881   9.909   5.490  1.00  0.98           C  
ATOM    836  CG2 ILE A 107      -4.939  11.512   5.311  1.00  0.98           C  
ATOM    837  CD1 ILE A 107      -7.542  10.416   6.764  1.00  0.98           C  
ATOM    838  N   LYS A 108      -2.482   9.011   5.046  1.00  0.96           N  
ATOM    839  CA  LYS A 108      -1.046   9.256   4.936  1.00  0.96           C  
ATOM    840  C   LYS A 108      -0.502   8.745   3.605  1.00  0.96           C  
ATOM    841  CB  LYS A 108      -0.299   8.596   6.096  1.00  0.96           C  
ATOM    842  O   LYS A 108       0.246   9.449   2.923  1.00  0.96           O  
ATOM    843  CG  LYS A 108       1.188   8.916   6.136  1.00  0.96           C  
ATOM    844  CD  LYS A 108       1.866   8.272   7.338  1.00  0.96           C  
ATOM    845  CE  LYS A 108       3.365   8.539   7.345  1.00  0.96           C  
ATOM    846  NZ  LYS A 108       4.036   7.906   8.520  1.00  0.96           N  
ATOM    847  N   LEU A 109      -0.864   7.542   3.292  1.00  0.96           N  
ATOM    848  CA  LEU A 109      -0.411   6.943   2.041  1.00  0.96           C  
ATOM    849  C   LEU A 109      -0.877   7.766   0.845  1.00  0.96           C  
ATOM    850  CB  LEU A 109      -0.925   5.506   1.918  1.00  0.96           C  
ATOM    851  O   LEU A 109      -0.096   8.034  -0.071  1.00  0.96           O  
ATOM    852  CG  LEU A 109      -0.455   4.721   0.693  1.00  0.96           C  
ATOM    853  CD1 LEU A 109       1.050   4.487   0.758  1.00  0.96           C  
ATOM    854  CD2 LEU A 109      -1.204   3.396   0.587  1.00  0.96           C  
ATOM    855  N   LEU A 110      -2.087   8.278   0.846  1.00  0.95           N  
ATOM    856  CA  LEU A 110      -2.712   8.927  -0.301  1.00  0.95           C  
ATOM    857  C   LEU A 110      -2.254  10.377  -0.422  1.00  0.95           C  
ATOM    858  CB  LEU A 110      -4.238   8.870  -0.184  1.00  0.95           C  
ATOM    859  O   LEU A 110      -2.350  10.975  -1.496  1.00  0.95           O  
ATOM    860  CG  LEU A 110      -4.881   7.495  -0.370  1.00  0.95           C  
ATOM    861  CD1 LEU A 110      -6.363   7.551  -0.017  1.00  0.95           C  
ATOM    862  CD2 LEU A 110      -4.685   7.002  -1.800  1.00  0.95           C  
ATOM    863  N   THR A 111      -1.724  10.960   0.644  1.00  0.95           N  
ATOM    864  CA  THR A 111      -1.309  12.358   0.600  1.00  0.95           C  
ATOM    865  C   THR A 111       0.180  12.470   0.288  1.00  0.95           C  
ATOM    866  CB  THR A 111      -1.614  13.073   1.929  1.00  0.95           C  
ATOM    867  O   THR A 111       0.693  13.570   0.071  1.00  0.95           O  
ATOM    868  CG2 THR A 111      -3.116  13.143   2.184  1.00  0.95           C  
ATOM    869  OG1 THR A 111      -0.992  12.357   3.003  1.00  0.95           O  
ATOM    870  N   GLN A 112       0.880  11.393   0.204  1.00  0.94           N  
ATOM    871  CA  GLN A 112       2.295  11.410  -0.151  1.00  0.94           C  
ATOM    872  C   GLN A 112       2.483  11.548  -1.659  1.00  0.94           C  
ATOM    873  CB  GLN A 112       2.990  10.143   0.351  1.00  0.94           C  
ATOM    874  O   GLN A 112       1.835  10.845  -2.437  1.00  0.94           O  
ATOM    875  CG  GLN A 112       3.040  10.029   1.869  1.00  0.94           C  
ATOM    876  CD  GLN A 112       3.829   8.822   2.341  1.00  0.94           C  
ATOM    877  NE2 GLN A 112       4.474   8.950   3.495  1.00  0.94           N  
ATOM    878  OE1 GLN A 112       3.857   7.782   1.675  1.00  0.94           O  
ATOM    879  N   ASP A 113       3.388  12.398  -2.053  1.00  0.90           N  
ATOM    880  CA  ASP A 113       3.629  12.676  -3.465  1.00  0.90           C  
ATOM    881  C   ASP A 113       4.184  11.445  -4.180  1.00  0.90           C  
ATOM    882  CB  ASP A 113       4.591  13.855  -3.624  1.00  0.90           C  
ATOM    883  O   ASP A 113       3.884  11.215  -5.353  1.00  0.90           O  
ATOM    884  CG  ASP A 113       3.936  15.196  -3.345  1.00  0.90           C  
ATOM    885  OD1 ASP A 113       2.689  15.276  -3.334  1.00  0.90           O  
ATOM    886  OD2 ASP A 113       4.675  16.183  -3.137  1.00  0.90           O  
ATOM    887  N   ASP A 114       4.881  10.634  -3.455  1.00  0.91           N  
ATOM    888  CA  ASP A 114       5.581   9.519  -4.083  1.00  0.91           C  
ATOM    889  C   ASP A 114       4.621   8.373  -4.395  1.00  0.91           C  
ATOM    890  CB  ASP A 114       6.716   9.023  -3.184  1.00  0.91           C  
ATOM    891  O   ASP A 114       5.011   7.380  -5.013  1.00  0.91           O  
ATOM    892  CG  ASP A 114       6.244   8.624  -1.797  1.00  0.91           C  
ATOM    893  OD1 ASP A 114       5.061   8.855  -1.466  1.00  0.91           O  
ATOM    894  OD2 ASP A 114       7.062   8.077  -1.027  1.00  0.91           O  
ATOM    895  N   THR A 115       3.343   8.521  -4.029  1.00  0.94           N  
ATOM    896  CA  THR A 115       2.393   7.444  -4.284  1.00  0.94           C  
ATOM    897  C   THR A 115       1.471   7.801  -5.447  1.00  0.94           C  
ATOM    898  CB  THR A 115       1.550   7.135  -3.033  1.00  0.94           C  
ATOM    899  O   THR A 115       0.504   7.087  -5.721  1.00  0.94           O  
ATOM    900  CG2 THR A 115       2.429   6.660  -1.881  1.00  0.94           C  
ATOM    901  OG1 THR A 115       0.852   8.320  -2.629  1.00  0.94           O  
ATOM    902  N   VAL A 116       1.786   8.908  -6.144  1.00  0.95           N  
ATOM    903  CA  VAL A 116       0.919   9.412  -7.204  1.00  0.95           C  
ATOM    904  C   VAL A 116       0.863   8.403  -8.349  1.00  0.95           C  
ATOM    905  CB  VAL A 116       1.400  10.784  -7.726  1.00  0.95           C  
ATOM    906  O   VAL A 116      -0.208   8.141  -8.902  1.00  0.95           O  
ATOM    907  CG1 VAL A 116       2.387  10.608  -8.879  1.00  0.95           C  
ATOM    908  CG2 VAL A 116       0.210  11.635  -8.163  1.00  0.95           C  
ATOM    909  N   ASN A 117       2.003   7.878  -8.721  1.00  0.96           N  
ATOM    910  CA  ASN A 117       2.048   6.964  -9.857  1.00  0.96           C  
ATOM    911  C   ASN A 117       1.280   5.677  -9.572  1.00  0.96           C  
ATOM    912  CB  ASN A 117       3.497   6.645 -10.233  1.00  0.96           C  
ATOM    913  O   ASN A 117       0.588   5.155 -10.448  1.00  0.96           O  
ATOM    914  CG  ASN A 117       4.218   7.833 -10.840  1.00  0.96           C  
ATOM    915  ND2 ASN A 117       5.511   7.947 -10.562  1.00  0.96           N  
ATOM    916  OD1 ASN A 117       3.617   8.642 -11.552  1.00  0.96           O  
ATOM    917  N   LEU A 118       1.426   5.186  -8.361  1.00  0.96           N  
ATOM    918  CA  LEU A 118       0.641   4.013  -7.992  1.00  0.96           C  
ATOM    919  C   LEU A 118      -0.852   4.308  -8.085  1.00  0.96           C  
ATOM    920  CB  LEU A 118       0.996   3.555  -6.575  1.00  0.96           C  
ATOM    921  O   LEU A 118      -1.619   3.491  -8.599  1.00  0.96           O  
ATOM    922  CG  LEU A 118       0.147   2.422  -5.996  1.00  0.96           C  
ATOM    923  CD1 LEU A 118       1.017   1.472  -5.180  1.00  0.96           C  
ATOM    924  CD2 LEU A 118      -0.985   2.984  -5.143  1.00  0.96           C  
ATOM    925  N   SER A 119      -1.347   5.538  -7.589  1.00  0.96           N  
ATOM    926  CA  SER A 119      -2.748   5.943  -7.648  1.00  0.96           C  
ATOM    927  C   SER A 119      -3.240   6.023  -9.089  1.00  0.96           C  
ATOM    928  CB  SER A 119      -2.947   7.292  -6.957  1.00  0.96           C  
ATOM    929  O   SER A 119      -4.358   5.602  -9.393  1.00  0.96           O  
ATOM    930  OG  SER A 119      -2.666   7.194  -5.571  1.00  0.96           O  
ATOM    931  N   LYS A 120      -2.415   6.568  -9.955  1.00  0.96           N  
ATOM    932  CA  LYS A 120      -2.780   6.652 -11.366  1.00  0.96           C  
ATOM    933  C   LYS A 120      -2.990   5.263 -11.963  1.00  0.96           C  
ATOM    934  CB  LYS A 120      -1.708   7.405 -12.155  1.00  0.96           C  
ATOM    935  O   LYS A 120      -3.964   5.031 -12.682  1.00  0.96           O  
ATOM    936  CG  LYS A 120      -1.705   8.907 -11.915  1.00  0.96           C  
ATOM    937  CD  LYS A 120      -0.636   9.604 -12.748  1.00  0.96           C  
ATOM    938  CE  LYS A 120      -0.657  11.112 -12.539  1.00  0.96           C  
ATOM    939  NZ  LYS A 120       0.447  11.790 -13.281  1.00  0.96           N  
ATOM    940  N   PHE A 121      -2.064   4.411 -11.653  1.00  0.97           N  
ATOM    941  CA  PHE A 121      -2.132   3.040 -12.147  1.00  0.97           C  
ATOM    942  C   PHE A 121      -3.420   2.364 -11.692  1.00  0.97           C  
ATOM    943  CB  PHE A 121      -0.920   2.235 -11.669  1.00  0.97           C  
ATOM    944  O   PHE A 121      -4.166   1.824 -12.511  1.00  0.97           O  
ATOM    945  CG  PHE A 121      -0.816   0.868 -12.289  1.00  0.97           C  
ATOM    946  CD1 PHE A 121      -1.614  -0.177 -11.840  1.00  0.97           C  
ATOM    947  CD2 PHE A 121       0.081   0.628 -13.322  1.00  0.97           C  
ATOM    948  CE1 PHE A 121      -1.520  -1.443 -12.413  1.00  0.97           C  
ATOM    949  CE2 PHE A 121       0.180  -0.635 -13.899  1.00  0.97           C  
ATOM    950  CZ  PHE A 121      -0.621  -1.669 -13.442  1.00  0.97           C  
ATOM    951  N   ILE A 122      -3.723   2.386 -10.422  1.00  0.96           N  
ATOM    952  CA  ILE A 122      -4.882   1.712  -9.846  1.00  0.96           C  
ATOM    953  C   ILE A 122      -6.165   2.347 -10.379  1.00  0.96           C  
ATOM    954  CB  ILE A 122      -4.858   1.767  -8.302  1.00  0.96           C  
ATOM    955  O   ILE A 122      -7.125   1.643 -10.702  1.00  0.96           O  
ATOM    956  CG1 ILE A 122      -3.726   0.890  -7.755  1.00  0.96           C  
ATOM    957  CG2 ILE A 122      -6.210   1.338  -7.726  1.00  0.96           C  
ATOM    958  CD1 ILE A 122      -3.888  -0.592  -8.059  1.00  0.96           C  
ATOM    959  N   SER A 123      -6.225   3.727 -10.444  1.00  0.95           N  
ATOM    960  CA  SER A 123      -7.407   4.416 -10.950  1.00  0.95           C  
ATOM    961  C   SER A 123      -7.736   3.977 -12.373  1.00  0.95           C  
ATOM    962  CB  SER A 123      -7.204   5.931 -10.910  1.00  0.95           C  
ATOM    963  O   SER A 123      -8.893   3.696 -12.691  1.00  0.95           O  
ATOM    964  OG  SER A 123      -7.120   6.392  -9.572  1.00  0.95           O  
ATOM    965  N   ARG A 124      -6.786   3.887 -13.181  1.00  0.96           N  
ATOM    966  CA  ARG A 124      -7.003   3.419 -14.546  1.00  0.96           C  
ATOM    967  C   ARG A 124      -7.557   1.998 -14.556  1.00  0.96           C  
ATOM    968  CB  ARG A 124      -5.702   3.479 -15.349  1.00  0.96           C  
ATOM    969  O   ARG A 124      -8.504   1.701 -15.287  1.00  0.96           O  
ATOM    970  CG  ARG A 124      -5.860   3.086 -16.809  1.00  0.96           C  
ATOM    971  CD  ARG A 124      -4.571   3.293 -17.592  1.00  0.96           C  
ATOM    972  NE  ARG A 124      -3.484   2.471 -17.067  1.00  0.96           N  
ATOM    973  NH1 ARG A 124      -3.783   0.747 -18.576  1.00  0.96           N  
ATOM    974  NH2 ARG A 124      -2.129   0.618 -16.994  1.00  0.96           N  
ATOM    975  CZ  ARG A 124      -3.134   1.281 -17.547  1.00  0.96           C  
ATOM    976  N   GLU A 125      -6.914   1.087 -13.803  1.00  0.97           N  
ATOM    977  CA  GLU A 125      -7.326  -0.312 -13.752  1.00  0.97           C  
ATOM    978  C   GLU A 125      -8.734  -0.453 -13.182  1.00  0.97           C  
ATOM    979  CB  GLU A 125      -6.337  -1.134 -12.922  1.00  0.97           C  
ATOM    980  O   GLU A 125      -9.473  -1.365 -13.558  1.00  0.97           O  
ATOM    981  CG  GLU A 125      -5.040  -1.456 -13.650  1.00  0.97           C  
ATOM    982  CD  GLU A 125      -5.250  -2.263 -14.922  1.00  0.97           C  
ATOM    983  OE1 GLU A 125      -4.761  -1.843 -15.995  1.00  0.97           O  
ATOM    984  OE2 GLU A 125      -5.911  -3.323 -14.844  1.00  0.97           O  
ATOM    985  N   GLN A 126      -9.125   0.439 -12.368  1.00  0.95           N  
ATOM    986  CA  GLN A 126     -10.477   0.408 -11.820  1.00  0.95           C  
ATOM    987  C   GLN A 126     -11.508   0.792 -12.877  1.00  0.95           C  
ATOM    988  CB  GLN A 126     -10.589   1.341 -10.613  1.00  0.95           C  
ATOM    989  O   GLN A 126     -12.618   0.256 -12.893  1.00  0.95           O  
ATOM    990  CG  GLN A 126      -9.991   0.769  -9.335  1.00  0.95           C  
ATOM    991  CD  GLN A 126     -10.300   1.614  -8.113  1.00  0.95           C  
ATOM    992  NE2 GLN A 126     -10.651   0.958  -7.013  1.00  0.95           N  
ATOM    993  OE1 GLN A 126     -10.222   2.846  -8.158  1.00  0.95           O  
ATOM    994  N   LEU A 127     -11.166   1.723 -13.738  1.00  0.96           N  
ATOM    995  CA  LEU A 127     -12.097   2.217 -14.747  1.00  0.96           C  
ATOM    996  C   LEU A 127     -12.156   1.271 -15.941  1.00  0.96           C  
ATOM    997  CB  LEU A 127     -11.691   3.618 -15.210  1.00  0.96           C  
ATOM    998  O   LEU A 127     -13.183   1.181 -16.618  1.00  0.96           O  
ATOM    999  CG  LEU A 127     -11.826   4.739 -14.177  1.00  0.96           C  
ATOM   1000  CD1 LEU A 127     -11.243   6.037 -14.725  1.00  0.96           C  
ATOM   1001  CD2 LEU A 127     -13.286   4.928 -13.781  1.00  0.96           C  
ATOM   1002  N   SER A 128     -11.090   0.470 -16.144  1.00  0.96           N  
ATOM   1003  CA  SER A 128     -10.990  -0.520 -17.211  1.00  0.96           C  
ATOM   1004  C   SER A 128     -10.144  -1.714 -16.781  1.00  0.96           C  
ATOM   1005  CB  SER A 128     -10.394   0.108 -18.472  1.00  0.96           C  
ATOM   1006  O   SER A 128      -8.973  -1.818 -17.151  1.00  0.96           O  
ATOM   1007  OG  SER A 128     -11.201   1.179 -18.930  1.00  0.96           O  
ATOM   1008  N   PRO A 129     -10.760  -2.612 -15.978  1.00  0.96           N  
ATOM   1009  CA  PRO A 129     -10.029  -3.702 -15.327  1.00  0.96           C  
ATOM   1010  C   PRO A 129      -9.393  -4.665 -16.327  1.00  0.96           C  
ATOM   1011  CB  PRO A 129     -11.108  -4.407 -14.501  1.00  0.96           C  
ATOM   1012  O   PRO A 129     -10.001  -4.989 -17.350  1.00  0.96           O  
ATOM   1013  CG  PRO A 129     -12.213  -3.407 -14.384  1.00  0.96           C  
ATOM   1014  CD  PRO A 129     -12.162  -2.498 -15.578  1.00  0.96           C  
ATOM   1015  N   THR A 130      -8.158  -5.017 -16.070  1.00  0.97           N  
ATOM   1016  CA  THR A 130      -7.420  -6.092 -16.724  1.00  0.97           C  
ATOM   1017  C   THR A 130      -6.972  -7.138 -15.707  1.00  0.97           C  
ATOM   1018  CB  THR A 130      -6.193  -5.548 -17.479  1.00  0.97           C  
ATOM   1019  O   THR A 130      -7.407  -7.116 -14.554  1.00  0.97           O  
ATOM   1020  CG2 THR A 130      -6.585  -4.415 -18.422  1.00  0.97           C  
ATOM   1021  OG1 THR A 130      -5.235  -5.058 -16.533  1.00  0.97           O  
ATOM   1022  N   ALA A 131      -6.149  -8.084 -16.096  1.00  0.97           N  
ATOM   1023  CA  ALA A 131      -5.584  -9.079 -15.190  1.00  0.97           C  
ATOM   1024  C   ALA A 131      -4.810  -8.412 -14.056  1.00  0.97           C  
ATOM   1025  CB  ALA A 131      -4.677 -10.041 -15.954  1.00  0.97           C  
ATOM   1026  O   ALA A 131      -4.753  -8.937 -12.942  1.00  0.97           O  
ATOM   1027  N   ALA A 132      -4.240  -7.248 -14.295  1.00  0.98           N  
ATOM   1028  CA  ALA A 132      -3.490  -6.504 -13.286  1.00  0.98           C  
ATOM   1029  C   ALA A 132      -4.398  -6.062 -12.142  1.00  0.98           C  
ATOM   1030  CB  ALA A 132      -2.807  -5.293 -13.917  1.00  0.98           C  
ATOM   1031  O   ALA A 132      -4.037  -6.189 -10.970  1.00  0.98           O  
ATOM   1032  N   TYR A 133      -5.625  -5.577 -12.500  1.00  0.98           N  
ATOM   1033  CA  TYR A 133      -6.541  -5.161 -11.444  1.00  0.98           C  
ATOM   1034  C   TYR A 133      -6.994  -6.356 -10.613  1.00  0.98           C  
ATOM   1035  CB  TYR A 133      -7.759  -4.447 -12.038  1.00  0.98           C  
ATOM   1036  O   TYR A 133      -7.066  -6.273  -9.384  1.00  0.98           O  
ATOM   1037  CG  TYR A 133      -8.759  -3.990 -11.003  1.00  0.98           C  
ATOM   1038  CD1 TYR A 133      -9.981  -4.642 -10.853  1.00  0.98           C  
ATOM   1039  CD2 TYR A 133      -8.485  -2.907 -10.176  1.00  0.98           C  
ATOM   1040  CE1 TYR A 133     -10.907  -4.223  -9.902  1.00  0.98           C  
ATOM   1041  CE2 TYR A 133      -9.403  -2.480  -9.222  1.00  0.98           C  
ATOM   1042  OH  TYR A 133     -11.521  -2.725  -8.150  1.00  0.98           O  
ATOM   1043  CZ  TYR A 133     -10.609  -3.144  -9.093  1.00  0.98           C  
ATOM   1044  N   HIS A 134      -7.308  -7.433 -11.266  1.00  0.98           N  
ATOM   1045  CA  HIS A 134      -7.751  -8.621 -10.545  1.00  0.98           C  
ATOM   1046  C   HIS A 134      -6.690  -9.092  -9.555  1.00  0.98           C  
ATOM   1047  CB  HIS A 134      -8.092  -9.746 -11.523  1.00  0.98           C  
ATOM   1048  O   HIS A 134      -7.015  -9.493  -8.435  1.00  0.98           O  
ATOM   1049  CG  HIS A 134      -9.343  -9.501 -12.306  1.00  0.98           C  
ATOM   1050  CD2 HIS A 134      -9.541  -9.332 -13.635  1.00  0.98           C  
ATOM   1051  ND1 HIS A 134     -10.584  -9.404 -11.715  1.00  0.98           N  
ATOM   1052  CE1 HIS A 134     -11.494  -9.185 -12.649  1.00  0.98           C  
ATOM   1053  NE2 HIS A 134     -10.887  -9.137 -13.823  1.00  0.98           N  
ATOM   1054  N   LEU A 135      -5.484  -9.009  -9.970  1.00  0.98           N  
ATOM   1055  CA  LEU A 135      -4.373  -9.361  -9.092  1.00  0.98           C  
ATOM   1056  C   LEU A 135      -4.345  -8.459  -7.863  1.00  0.98           C  
ATOM   1057  CB  LEU A 135      -3.043  -9.260  -9.844  1.00  0.98           C  
ATOM   1058  O   LEU A 135      -4.295  -8.946  -6.731  1.00  0.98           O  
ATOM   1059  CG  LEU A 135      -1.796  -9.702  -9.077  1.00  0.98           C  
ATOM   1060  CD1 LEU A 135      -0.729 -10.204 -10.045  1.00  0.98           C  
ATOM   1061  CD2 LEU A 135      -1.257  -8.556  -8.227  1.00  0.98           C  
ATOM   1062  N   VAL A 136      -4.371  -7.139  -8.045  1.00  0.98           N  
ATOM   1063  CA  VAL A 136      -4.336  -6.174  -6.951  1.00  0.98           C  
ATOM   1064  C   VAL A 136      -5.587  -6.324  -6.089  1.00  0.98           C  
ATOM   1065  CB  VAL A 136      -4.220  -4.725  -7.475  1.00  0.98           C  
ATOM   1066  O   VAL A 136      -5.502  -6.347  -4.859  1.00  0.98           O  
ATOM   1067  CG1 VAL A 136      -4.309  -3.726  -6.323  1.00  0.98           C  
ATOM   1068  CG2 VAL A 136      -2.915  -4.541  -8.247  1.00  0.98           C  
ATOM   1069  N   HIS A 137      -6.736  -6.516  -6.707  1.00  0.98           N  
ATOM   1070  CA  HIS A 137      -7.999  -6.661  -5.992  1.00  0.98           C  
ATOM   1071  C   HIS A 137      -7.978  -7.884  -5.080  1.00  0.98           C  
ATOM   1072  CB  HIS A 137      -9.165  -6.761  -6.977  1.00  0.98           C  
ATOM   1073  O   HIS A 137      -8.300  -7.784  -3.894  1.00  0.98           O  
ATOM   1074  CG  HIS A 137     -10.503  -6.856  -6.316  1.00  0.98           C  
ATOM   1075  CD2 HIS A 137     -11.401  -5.899  -5.986  1.00  0.98           C  
ATOM   1076  ND1 HIS A 137     -11.050  -8.055  -5.913  1.00  0.98           N  
ATOM   1077  CE1 HIS A 137     -12.231  -7.830  -5.362  1.00  0.98           C  
ATOM   1078  NE2 HIS A 137     -12.468  -6.530  -5.394  1.00  0.98           N  
ATOM   1079  N   GLU A 138      -7.582  -8.983  -5.596  1.00  0.98           N  
ATOM   1080  CA  GLU A 138      -7.593 -10.235  -4.846  1.00  0.98           C  
ATOM   1081  C   GLU A 138      -6.586 -10.201  -3.700  1.00  0.98           C  
ATOM   1082  CB  GLU A 138      -7.298 -11.419  -5.771  1.00  0.98           C  
ATOM   1083  O   GLU A 138      -6.888 -10.637  -2.588  1.00  0.98           O  
ATOM   1084  CG  GLU A 138      -7.415 -12.775  -5.090  1.00  0.98           C  
ATOM   1085  CD  GLU A 138      -7.117 -13.941  -6.019  1.00  0.98           C  
ATOM   1086  OE1 GLU A 138      -7.020 -15.092  -5.537  1.00  0.98           O  
ATOM   1087  OE2 GLU A 138      -6.980 -13.701  -7.240  1.00  0.98           O  
ATOM   1088  N   GLN A 139      -5.486  -9.633  -3.901  1.00  0.98           N  
ATOM   1089  CA  GLN A 139      -4.398  -9.715  -2.933  1.00  0.98           C  
ATOM   1090  C   GLN A 139      -4.536  -8.641  -1.858  1.00  0.98           C  
ATOM   1091  CB  GLN A 139      -3.044  -9.585  -3.634  1.00  0.98           C  
ATOM   1092  O   GLN A 139      -4.195  -8.872  -0.696  1.00  0.98           O  
ATOM   1093  CG  GLN A 139      -2.628 -10.832  -4.403  1.00  0.98           C  
ATOM   1094  CD  GLN A 139      -1.187 -10.777  -4.873  1.00  0.98           C  
ATOM   1095  NE2 GLN A 139      -0.910 -11.403  -6.012  1.00  0.98           N  
ATOM   1096  OE1 GLN A 139      -0.329 -10.175  -4.219  1.00  0.98           O  
ATOM   1097  N   VAL A 140      -5.038  -7.457  -2.270  1.00  0.97           N  
ATOM   1098  CA  VAL A 140      -4.935  -6.434  -1.234  1.00  0.97           C  
ATOM   1099  C   VAL A 140      -6.260  -5.686  -1.112  1.00  0.97           C  
ATOM   1100  CB  VAL A 140      -3.788  -5.441  -1.530  1.00  0.97           C  
ATOM   1101  O   VAL A 140      -6.713  -5.391  -0.003  1.00  0.97           O  
ATOM   1102  CG1 VAL A 140      -4.061  -4.670  -2.820  1.00  0.97           C  
ATOM   1103  CG2 VAL A 140      -3.600  -4.480  -0.358  1.00  0.97           C  
ATOM   1104  N   ILE A 141      -6.948  -5.266  -2.176  1.00  0.97           N  
ATOM   1105  CA  ILE A 141      -8.122  -4.404  -2.089  1.00  0.97           C  
ATOM   1106  C   ILE A 141      -9.259  -5.149  -1.393  1.00  0.97           C  
ATOM   1107  CB  ILE A 141      -8.573  -3.920  -3.485  1.00  0.97           C  
ATOM   1108  O   ILE A 141      -9.860  -4.633  -0.448  1.00  0.97           O  
ATOM   1109  CG1 ILE A 141      -7.563  -2.918  -4.055  1.00  0.97           C  
ATOM   1110  CG2 ILE A 141      -9.975  -3.306  -3.417  1.00  0.97           C  
ATOM   1111  CD1 ILE A 141      -7.872  -2.469  -5.477  1.00  0.97           C  
ATOM   1112  N   SER A 142      -9.582  -6.377  -1.822  1.00  0.97           N  
ATOM   1113  CA  SER A 142     -10.680  -7.148  -1.247  1.00  0.97           C  
ATOM   1114  C   SER A 142     -10.432  -7.448   0.228  1.00  0.97           C  
ATOM   1115  CB  SER A 142     -10.876  -8.456  -2.015  1.00  0.97           C  
ATOM   1116  O   SER A 142     -11.290  -7.186   1.073  1.00  0.97           O  
ATOM   1117  OG  SER A 142     -11.922  -9.223  -1.444  1.00  0.97           O  
ATOM   1118  N   PRO A 143      -9.255  -7.970   0.651  1.00  0.97           N  
ATOM   1119  CA  PRO A 143      -8.998  -8.229   2.069  1.00  0.97           C  
ATOM   1120  C   PRO A 143      -9.084  -6.967   2.925  1.00  0.97           C  
ATOM   1121  CB  PRO A 143      -7.575  -8.795   2.072  1.00  0.97           C  
ATOM   1122  O   PRO A 143      -9.648  -6.997   4.021  1.00  0.97           O  
ATOM   1123  CG  PRO A 143      -7.414  -9.429   0.728  1.00  0.97           C  
ATOM   1124  CD  PRO A 143      -8.149  -8.597  -0.283  1.00  0.97           C  
ATOM   1125  N   LEU A 144      -8.516  -5.880   2.462  1.00  0.97           N  
ATOM   1126  CA  LEU A 144      -8.556  -4.630   3.213  1.00  0.97           C  
ATOM   1127  C   LEU A 144      -9.992  -4.145   3.383  1.00  0.97           C  
ATOM   1128  CB  LEU A 144      -7.722  -3.556   2.511  1.00  0.97           C  
ATOM   1129  O   LEU A 144     -10.392  -3.749   4.481  1.00  0.97           O  
ATOM   1130  CG  LEU A 144      -6.203  -3.731   2.570  1.00  0.97           C  
ATOM   1131  CD1 LEU A 144      -5.510  -2.594   1.827  1.00  0.97           C  
ATOM   1132  CD2 LEU A 144      -5.728  -3.800   4.017  1.00  0.97           C  
ATOM   1133  N   HIS A 145     -10.723  -4.155   2.297  1.00  0.98           N  
ATOM   1134  CA  HIS A 145     -12.125  -3.758   2.351  1.00  0.98           C  
ATOM   1135  C   HIS A 145     -12.908  -4.630   3.327  1.00  0.98           C  
ATOM   1136  CB  HIS A 145     -12.756  -3.830   0.959  1.00  0.98           C  
ATOM   1137  O   HIS A 145     -13.653  -4.116   4.165  1.00  0.98           O  
ATOM   1138  CG  HIS A 145     -14.141  -3.267   0.898  1.00  0.98           C  
ATOM   1139  CD2 HIS A 145     -14.594  -2.065   0.473  1.00  0.98           C  
ATOM   1140  ND1 HIS A 145     -15.249  -3.973   1.314  1.00  0.98           N  
ATOM   1141  CE1 HIS A 145     -16.328  -3.226   1.144  1.00  0.98           C  
ATOM   1142  NE2 HIS A 145     -15.957  -2.064   0.636  1.00  0.98           N  
ATOM   1143  N   SER A 146     -12.758  -5.908   3.182  1.00  0.97           N  
ATOM   1144  CA  SER A 146     -13.453  -6.862   4.040  1.00  0.97           C  
ATOM   1145  C   SER A 146     -13.100  -6.645   5.508  1.00  0.97           C  
ATOM   1146  CB  SER A 146     -13.114  -8.296   3.632  1.00  0.97           C  
ATOM   1147  O   SER A 146     -13.979  -6.667   6.372  1.00  0.97           O  
ATOM   1148  OG  SER A 146     -13.658  -8.599   2.359  1.00  0.97           O  
ATOM   1149  N   HIS A 147     -11.857  -6.427   5.802  1.00  0.96           N  
ATOM   1150  CA  HIS A 147     -11.414  -6.181   7.170  1.00  0.96           C  
ATOM   1151  C   HIS A 147     -12.086  -4.942   7.751  1.00  0.96           C  
ATOM   1152  CB  HIS A 147      -9.893  -6.028   7.221  1.00  0.96           C  
ATOM   1153  O   HIS A 147     -12.596  -4.976   8.873  1.00  0.96           O  
ATOM   1154  CG  HIS A 147      -9.157  -7.329   7.183  1.00  0.96           C  
ATOM   1155  CD2 HIS A 147      -8.126  -7.744   6.410  1.00  0.96           C  
ATOM   1156  ND1 HIS A 147      -9.467  -8.384   8.013  1.00  0.96           N  
ATOM   1157  CE1 HIS A 147      -8.655  -9.395   7.752  1.00  0.96           C  
ATOM   1158  NE2 HIS A 147      -7.832  -9.033   6.784  1.00  0.96           N  
ATOM   1159  N   LEU A 148     -12.043  -3.910   7.046  1.00  0.98           N  
ATOM   1160  CA  LEU A 148     -12.645  -2.667   7.515  1.00  0.98           C  
ATOM   1161  C   LEU A 148     -14.150  -2.830   7.705  1.00  0.98           C  
ATOM   1162  CB  LEU A 148     -12.364  -1.530   6.530  1.00  0.98           C  
ATOM   1163  O   LEU A 148     -14.712  -2.344   8.689  1.00  0.98           O  
ATOM   1164  CG  LEU A 148     -12.796  -0.130   6.970  1.00  0.98           C  
ATOM   1165  CD1 LEU A 148     -12.191   0.209   8.328  1.00  0.98           C  
ATOM   1166  CD2 LEU A 148     -12.394   0.907   5.926  1.00  0.98           C  
ATOM   1167  N   THR A 149     -14.805  -3.527   6.778  1.00  0.98           N  
ATOM   1168  CA  THR A 149     -16.235  -3.786   6.897  1.00  0.98           C  
ATOM   1169  C   THR A 149     -16.539  -4.566   8.173  1.00  0.98           C  
ATOM   1170  CB  THR A 149     -16.766  -4.564   5.679  1.00  0.98           C  
ATOM   1171  O   THR A 149     -17.486  -4.243   8.894  1.00  0.98           O  
ATOM   1172  CG2 THR A 149     -18.253  -4.869   5.825  1.00  0.98           C  
ATOM   1173  OG1 THR A 149     -16.565  -3.781   4.495  1.00  0.98           O  
ATOM   1174  N   ARG A 150     -15.756  -5.532   8.476  1.00  0.97           N  
ATOM   1175  CA  ARG A 150     -15.935  -6.343   9.676  1.00  0.97           C  
ATOM   1176  C   ARG A 150     -15.755  -5.504  10.936  1.00  0.97           C  
ATOM   1177  CB  ARG A 150     -14.954  -7.517   9.683  1.00  0.97           C  
ATOM   1178  O   ARG A 150     -16.494  -5.668  11.909  1.00  0.97           O  
ATOM   1179  CG  ARG A 150     -15.304  -8.619   8.695  1.00  0.97           C  
ATOM   1180  CD  ARG A 150     -14.213  -9.678   8.622  1.00  0.97           C  
ATOM   1181  NE  ARG A 150     -14.002 -10.324   9.915  1.00  0.97           N  
ATOM   1182  NH1 ARG A 150     -11.878 -11.085   9.420  1.00  0.97           N  
ATOM   1183  NH2 ARG A 150     -12.812 -11.528  11.466  1.00  0.97           N  
ATOM   1184  CZ  ARG A 150     -12.898 -10.978  10.264  1.00  0.97           C  
ATOM   1185  N   LEU A 151     -14.766  -4.692  10.940  1.00  0.98           N  
ATOM   1186  CA  LEU A 151     -14.535  -3.812  12.081  1.00  0.98           C  
ATOM   1187  C   LEU A 151     -15.724  -2.882  12.300  1.00  0.98           C  
ATOM   1188  CB  LEU A 151     -13.260  -2.989  11.874  1.00  0.98           C  
ATOM   1189  O   LEU A 151     -16.205  -2.737  13.426  1.00  0.98           O  
ATOM   1190  CG  LEU A 151     -11.937  -3.743  12.013  1.00  0.98           C  
ATOM   1191  CD1 LEU A 151     -10.789  -2.906  11.459  1.00  0.98           C  
ATOM   1192  CD2 LEU A 151     -11.681  -4.112  13.470  1.00  0.98           C  
ATOM   1193  N   ILE A 152     -16.174  -2.259  11.235  1.00  0.97           N  
ATOM   1194  CA  ILE A 152     -17.289  -1.323  11.323  1.00  0.97           C  
ATOM   1195  C   ILE A 152     -18.545  -2.059  11.785  1.00  0.97           C  
ATOM   1196  CB  ILE A 152     -17.546  -0.621   9.971  1.00  0.97           C  
ATOM   1197  O   ILE A 152     -19.278  -1.568  12.647  1.00  0.97           O  
ATOM   1198  CG1 ILE A 152     -16.375   0.304   9.619  1.00  0.97           C  
ATOM   1199  CG2 ILE A 152     -18.866   0.156  10.009  1.00  0.97           C  
ATOM   1200  CD1 ILE A 152     -16.426   0.853   8.199  1.00  0.97           C  
ATOM   1201  N   ALA A 153     -18.778  -3.247  11.201  1.00  0.96           N  
ATOM   1202  CA  ALA A 153     -19.924  -4.062  11.595  1.00  0.96           C  
ATOM   1203  C   ALA A 153     -19.841  -4.451  13.068  1.00  0.96           C  
ATOM   1204  CB  ALA A 153     -20.014  -5.311  10.722  1.00  0.96           C  
ATOM   1205  O   ALA A 153     -20.844  -4.407  13.785  1.00  0.96           O  
ATOM   1206  N   ALA A 154     -18.681  -4.813  13.495  1.00  0.96           N  
ATOM   1207  CA  ALA A 154     -18.483  -5.187  14.894  1.00  0.96           C  
ATOM   1208  C   ALA A 154     -18.761  -4.007  15.821  1.00  0.96           C  
ATOM   1209  CB  ALA A 154     -17.064  -5.706  15.109  1.00  0.96           C  
ATOM   1210  O   ALA A 154     -19.401  -4.167  16.863  1.00  0.96           O  
ATOM   1211  N   TRP A 155     -18.355  -2.856  15.417  1.00  0.96           N  
ATOM   1212  CA  TRP A 155     -18.551  -1.665  16.237  1.00  0.96           C  
ATOM   1213  C   TRP A 155     -20.021  -1.263  16.269  1.00  0.96           C  
ATOM   1214  CB  TRP A 155     -17.702  -0.505  15.711  1.00  0.96           C  
ATOM   1215  O   TRP A 155     -20.544  -0.879  17.318  1.00  0.96           O  
ATOM   1216  CG  TRP A 155     -17.695   0.699  16.606  1.00  0.96           C  
ATOM   1217  CD1 TRP A 155     -16.847   0.945  17.650  1.00  0.96           C  
ATOM   1218  CD2 TRP A 155     -18.583   1.819  16.537  1.00  0.96           C  
ATOM   1219  CE2 TRP A 155     -18.215   2.708  17.571  1.00  0.96           C  
ATOM   1220  CE3 TRP A 155     -19.655   2.157  15.701  1.00  0.96           C  
ATOM   1221  NE1 TRP A 155     -17.155   2.152  18.234  1.00  0.96           N  
ATOM   1222  CH2 TRP A 155     -19.927   4.222  16.957  1.00  0.96           C  
ATOM   1223  CZ2 TRP A 155     -18.882   3.915  17.790  1.00  0.96           C  
ATOM   1224  CZ3 TRP A 155     -20.318   3.359  15.920  1.00  0.96           C  
ATOM   1225  N   THR A 156     -20.756  -1.425  15.214  1.00  0.95           N  
ATOM   1226  CA  THR A 156     -22.125  -0.942  15.071  1.00  0.95           C  
ATOM   1227  C   THR A 156     -23.124  -2.027  15.462  1.00  0.95           C  
ATOM   1228  CB  THR A 156     -22.405  -0.477  13.630  1.00  0.95           C  
ATOM   1229  O   THR A 156     -24.323  -1.763  15.573  1.00  0.95           O  
ATOM   1230  CG2 THR A 156     -21.519   0.705  13.251  1.00  0.95           C  
ATOM   1231  OG1 THR A 156     -22.151  -1.560  12.727  1.00  0.95           O  
ATOM   1232  N   GLY A 157     -22.687  -3.272  15.621  1.00  0.93           N  
ATOM   1233  CA  GLY A 157     -23.554  -4.399  15.925  1.00  0.93           C  
ATOM   1234  C   GLY A 157     -24.298  -4.924  14.712  1.00  0.93           C  
ATOM   1235  O   GLY A 157     -25.334  -5.579  14.847  1.00  0.93           O  
ATOM   1236  N   CYS A 158     -23.907  -4.611  13.534  1.00  0.94           N  
ATOM   1237  CA  CYS A 158     -24.525  -5.047  12.287  1.00  0.94           C  
ATOM   1238  C   CYS A 158     -23.831  -6.288  11.739  1.00  0.94           C  
ATOM   1239  CB  CYS A 158     -24.483  -3.927  11.248  1.00  0.94           C  
ATOM   1240  O   CYS A 158     -22.808  -6.719  12.273  1.00  0.94           O  
ATOM   1241  SG  CYS A 158     -25.391  -2.444  11.738  1.00  0.94           S  
ATOM   1242  N   ASP A 159     -24.479  -6.894  10.710  1.00  0.95           N  
ATOM   1243  CA  ASP A 159     -23.930  -8.054  10.015  1.00  0.95           C  
ATOM   1244  C   ASP A 159     -22.918  -7.630   8.954  1.00  0.95           C  
ATOM   1245  CB  ASP A 159     -25.051  -8.876   9.375  1.00  0.95           C  
ATOM   1246  O   ASP A 159     -23.254  -6.887   8.029  1.00  0.95           O  
ATOM   1247  CG  ASP A 159     -24.552 -10.154   8.725  1.00  0.95           C  
ATOM   1248  OD1 ASP A 159     -23.324 -10.382   8.692  1.00  0.95           O  
ATOM   1249  OD2 ASP A 159     -25.395 -10.940   8.240  1.00  0.95           O  
ATOM   1250  N   ALA A 160     -21.711  -8.079   9.023  1.00  0.96           N  
ATOM   1251  CA  ALA A 160     -20.640  -7.681   8.113  1.00  0.96           C  
ATOM   1252  C   ALA A 160     -20.923  -8.159   6.691  1.00  0.96           C  
ATOM   1253  CB  ALA A 160     -19.299  -8.226   8.597  1.00  0.96           C  
ATOM   1254  O   ALA A 160     -20.344  -7.645   5.731  1.00  0.96           O  
ATOM   1255  N   ASN A 161     -21.870  -9.150   6.500  1.00  0.96           N  
ATOM   1256  CA  ASN A 161     -22.175  -9.693   5.181  1.00  0.96           C  
ATOM   1257  C   ASN A 161     -23.354  -8.969   4.536  1.00  0.96           C  
ATOM   1258  CB  ASN A 161     -22.458 -11.194   5.270  1.00  0.96           C  
ATOM   1259  O   ASN A 161     -23.723  -9.267   3.398  1.00  0.96           O  
ATOM   1260  CG  ASN A 161     -21.235 -11.996   5.669  1.00  0.96           C  
ATOM   1261  ND2 ASN A 161     -21.434 -12.997   6.519  1.00  0.96           N  
ATOM   1262  OD1 ASN A 161     -20.121 -11.718   5.218  1.00  0.96           O  
ATOM   1263  N   ASP A 162     -23.866  -8.086   5.356  1.00  0.96           N  
ATOM   1264  CA  ASP A 162     -24.942  -7.267   4.807  1.00  0.96           C  
ATOM   1265  C   ASP A 162     -24.415  -6.310   3.741  1.00  0.96           C  
ATOM   1266  CB  ASP A 162     -25.641  -6.483   5.919  1.00  0.96           C  
ATOM   1267  O   ASP A 162     -23.434  -5.599   3.968  1.00  0.96           O  
ATOM   1268  CG  ASP A 162     -26.916  -5.802   5.454  1.00  0.96           C  
ATOM   1269  OD1 ASP A 162     -27.037  -5.490   4.250  1.00  0.96           O  
ATOM   1270  OD2 ASP A 162     -27.807  -5.573   6.300  1.00  0.96           O  
ATOM   1271  N   THR A 163     -25.097  -6.287   2.580  1.00  0.96           N  
ATOM   1272  CA  THR A 163     -24.676  -5.456   1.457  1.00  0.96           C  
ATOM   1273  C   THR A 163     -24.612  -3.987   1.865  1.00  0.96           C  
ATOM   1274  CB  THR A 163     -25.627  -5.617   0.256  1.00  0.96           C  
ATOM   1275  O   THR A 163     -23.710  -3.260   1.445  1.00  0.96           O  
ATOM   1276  CG2 THR A 163     -25.216  -4.706  -0.896  1.00  0.96           C  
ATOM   1277  OG1 THR A 163     -25.596  -6.978  -0.192  1.00  0.96           O  
ATOM   1278  N   ARG A 164     -25.442  -3.560   2.677  1.00  0.95           N  
ATOM   1279  CA  ARG A 164     -25.473  -2.174   3.134  1.00  0.95           C  
ATOM   1280  C   ARG A 164     -24.189  -1.812   3.872  1.00  0.95           C  
ATOM   1281  CB  ARG A 164     -26.683  -1.933   4.039  1.00  0.95           C  
ATOM   1282  O   ARG A 164     -23.664  -0.708   3.711  1.00  0.95           O  
ATOM   1283  CG  ARG A 164     -28.008  -1.882   3.295  1.00  0.95           C  
ATOM   1284  CD  ARG A 164     -29.183  -1.710   4.247  1.00  0.95           C  
ATOM   1285  NE  ARG A 164     -29.348  -2.871   5.116  1.00  0.95           N  
ATOM   1286  NH1 ARG A 164     -31.385  -2.199   5.975  1.00  0.95           N  
ATOM   1287  NH2 ARG A 164     -30.438  -4.169   6.666  1.00  0.95           N  
ATOM   1288  CZ  ARG A 164     -30.390  -3.077   5.917  1.00  0.95           C  
ATOM   1289  N   MET A 165     -23.663  -2.849   4.696  1.00  0.96           N  
ATOM   1290  CA  MET A 165     -22.422  -2.583   5.416  1.00  0.96           C  
ATOM   1291  C   MET A 165     -21.244  -2.482   4.452  1.00  0.96           C  
ATOM   1292  CB  MET A 165     -22.156  -3.675   6.454  1.00  0.96           C  
ATOM   1293  O   MET A 165     -20.347  -1.659   4.645  1.00  0.96           O  
ATOM   1294  CG  MET A 165     -23.093  -3.624   7.650  1.00  0.96           C  
ATOM   1295  SD  MET A 165     -23.220  -1.942   8.373  1.00  0.96           S  
ATOM   1296  CE  MET A 165     -21.493  -1.671   8.858  1.00  0.96           C  
ATOM   1297  N   ILE A 166     -21.313  -3.244   3.440  1.00  0.98           N  
ATOM   1298  CA  ILE A 166     -20.278  -3.202   2.413  1.00  0.98           C  
ATOM   1299  C   ILE A 166     -20.280  -1.834   1.734  1.00  0.98           C  
ATOM   1300  CB  ILE A 166     -20.477  -4.320   1.365  1.00  0.98           C  
ATOM   1301  O   ILE A 166     -19.226  -1.219   1.560  1.00  0.98           O  
ATOM   1302  CG1 ILE A 166     -20.299  -5.698   2.014  1.00  0.98           C  
ATOM   1303  CG2 ILE A 166     -19.509  -4.139   0.192  1.00  0.98           C  
ATOM   1304  CD1 ILE A 166     -20.736  -6.859   1.131  1.00  0.98           C  
ATOM   1305  N   LEU A 167     -21.475  -1.296   1.455  1.00  0.98           N  
ATOM   1306  CA  LEU A 167     -21.609  -0.011   0.778  1.00  0.98           C  
ATOM   1307  C   LEU A 167     -21.221   1.135   1.706  1.00  0.98           C  
ATOM   1308  CB  LEU A 167     -23.043   0.185   0.279  1.00  0.98           C  
ATOM   1309  O   LEU A 167     -20.565   2.089   1.280  1.00  0.98           O  
ATOM   1310  CG  LEU A 167     -23.504  -0.750  -0.841  1.00  0.98           C  
ATOM   1311  CD1 LEU A 167     -24.973  -0.500  -1.168  1.00  0.98           C  
ATOM   1312  CD2 LEU A 167     -22.637  -0.568  -2.081  1.00  0.98           C  
ATOM   1313  N   HIS A 168     -21.590   1.068   2.982  1.00  0.97           N  
ATOM   1314  CA  HIS A 168     -21.187   2.092   3.940  1.00  0.97           C  
ATOM   1315  C   HIS A 168     -19.670   2.140   4.088  1.00  0.97           C  
ATOM   1316  CB  HIS A 168     -21.840   1.841   5.300  1.00  0.97           C  
ATOM   1317  O   HIS A 168     -19.080   3.223   4.133  1.00  0.97           O  
ATOM   1318  CG  HIS A 168     -23.260   2.303   5.378  1.00  0.97           C  
ATOM   1319  CD2 HIS A 168     -24.401   1.627   5.651  1.00  0.97           C  
ATOM   1320  ND1 HIS A 168     -23.630   3.612   5.157  1.00  0.97           N  
ATOM   1321  CE1 HIS A 168     -24.941   3.722   5.291  1.00  0.97           C  
ATOM   1322  NE2 HIS A 168     -25.433   2.532   5.591  1.00  0.97           N  
ATOM   1323  N   THR A 169     -19.193   0.954   4.190  1.00  0.98           N  
ATOM   1324  CA  THR A 169     -17.740   0.890   4.294  1.00  0.98           C  
ATOM   1325  C   THR A 169     -17.081   1.515   3.068  1.00  0.98           C  
ATOM   1326  CB  THR A 169     -17.255  -0.563   4.455  1.00  0.98           C  
ATOM   1327  O   THR A 169     -16.151   2.314   3.195  1.00  0.98           O  
ATOM   1328  CG2 THR A 169     -15.733  -0.630   4.523  1.00  0.98           C  
ATOM   1329  OG1 THR A 169     -17.800  -1.111   5.662  1.00  0.98           O  
ATOM   1330  N   HIS A 170     -17.593   1.182   1.883  1.00  0.98           N  
ATOM   1331  CA  HIS A 170     -17.041   1.738   0.654  1.00  0.98           C  
ATOM   1332  C   HIS A 170     -17.208   3.253   0.610  1.00  0.98           C  
ATOM   1333  CB  HIS A 170     -17.706   1.102  -0.568  1.00  0.98           C  
ATOM   1334  O   HIS A 170     -16.303   3.970   0.178  1.00  0.98           O  
ATOM   1335  CG  HIS A 170     -17.028   1.431  -1.860  1.00  0.98           C  
ATOM   1336  CD2 HIS A 170     -17.399   2.245  -2.876  1.00  0.98           C  
ATOM   1337  ND1 HIS A 170     -15.813   0.891  -2.222  1.00  0.98           N  
ATOM   1338  CE1 HIS A 170     -15.465   1.360  -3.408  1.00  0.98           C  
ATOM   1339  NE2 HIS A 170     -16.410   2.184  -3.827  1.00  0.98           N  
ATOM   1340  N   ALA A 171     -18.326   3.751   1.002  1.00  0.98           N  
ATOM   1341  CA  ALA A 171     -18.554   5.193   1.041  1.00  0.98           C  
ATOM   1342  C   ALA A 171     -17.545   5.883   1.954  1.00  0.98           C  
ATOM   1343  CB  ALA A 171     -19.978   5.495   1.501  1.00  0.98           C  
ATOM   1344  O   ALA A 171     -17.022   6.949   1.619  1.00  0.98           O  
ATOM   1345  N   LEU A 172     -17.287   5.308   3.093  1.00  0.97           N  
ATOM   1346  CA  LEU A 172     -16.281   5.834   4.009  1.00  0.97           C  
ATOM   1347  C   LEU A 172     -14.911   5.885   3.341  1.00  0.97           C  
ATOM   1348  CB  LEU A 172     -16.212   4.980   5.278  1.00  0.97           C  
ATOM   1349  O   LEU A 172     -14.227   6.909   3.397  1.00  0.97           O  
ATOM   1350  CG  LEU A 172     -15.269   5.473   6.377  1.00  0.97           C  
ATOM   1351  CD1 LEU A 172     -15.722   4.952   7.737  1.00  0.97           C  
ATOM   1352  CD2 LEU A 172     -13.836   5.043   6.084  1.00  0.97           C  
ATOM   1353  N   ILE A 173     -14.512   4.789   2.712  1.00  0.97           N  
ATOM   1354  CA  ILE A 173     -13.246   4.730   1.989  1.00  0.97           C  
ATOM   1355  C   ILE A 173     -13.223   5.800   0.900  1.00  0.97           C  
ATOM   1356  CB  ILE A 173     -13.013   3.333   1.372  1.00  0.97           C  
ATOM   1357  O   ILE A 173     -12.198   6.451   0.682  1.00  0.97           O  
ATOM   1358  CG1 ILE A 173     -12.762   2.297   2.474  1.00  0.97           C  
ATOM   1359  CG2 ILE A 173     -11.849   3.369   0.378  1.00  0.97           C  
ATOM   1360  CD1 ILE A 173     -12.803   0.855   1.989  1.00  0.97           C  
ATOM   1361  N   GLY A 174     -14.406   5.987   0.211  1.00  0.97           N  
ATOM   1362  CA  GLY A 174     -14.532   7.018  -0.808  1.00  0.97           C  
ATOM   1363  C   GLY A 174     -14.192   8.406  -0.298  1.00  0.97           C  
ATOM   1364  O   GLY A 174     -13.573   9.200  -1.009  1.00  0.97           O  
ATOM   1365  N   GLU A 175     -14.587   8.689   0.923  1.00  0.97           N  
ATOM   1366  CA  GLU A 175     -14.266   9.980   1.523  1.00  0.97           C  
ATOM   1367  C   GLU A 175     -12.757  10.175   1.636  1.00  0.97           C  
ATOM   1368  CB  GLU A 175     -14.918  10.109   2.903  1.00  0.97           C  
ATOM   1369  O   GLU A 175     -12.246  11.268   1.380  1.00  0.97           O  
ATOM   1370  CG  GLU A 175     -16.433  10.243   2.857  1.00  0.97           C  
ATOM   1371  CD  GLU A 175     -17.061  10.421   4.230  1.00  0.97           C  
ATOM   1372  OE1 GLU A 175     -18.294  10.246   4.360  1.00  0.97           O  
ATOM   1373  OE2 GLU A 175     -16.315  10.738   5.182  1.00  0.97           O  
ATOM   1374  N   ILE A 176     -12.047   9.150   1.946  1.00  0.97           N  
ATOM   1375  CA  ILE A 176     -10.595   9.210   2.075  1.00  0.97           C  
ATOM   1376  C   ILE A 176      -9.959   9.337   0.692  1.00  0.97           C  
ATOM   1377  CB  ILE A 176     -10.041   7.967   2.807  1.00  0.97           C  
ATOM   1378  O   ILE A 176      -9.101  10.195   0.473  1.00  0.97           O  
ATOM   1379  CG1 ILE A 176     -10.533   7.940   4.259  1.00  0.97           C  
ATOM   1380  CG2 ILE A 176      -8.511   7.943   2.747  1.00  0.97           C  
ATOM   1381  CD1 ILE A 176     -10.249   6.631   4.984  1.00  0.97           C  
ATOM   1382  N   LEU A 177     -10.470   8.581  -0.240  1.00  0.96           N  
ATOM   1383  CA  LEU A 177      -9.938   8.574  -1.599  1.00  0.96           C  
ATOM   1384  C   LEU A 177     -10.141   9.929  -2.268  1.00  0.96           C  
ATOM   1385  CB  LEU A 177     -10.605   7.476  -2.431  1.00  0.96           C  
ATOM   1386  O   LEU A 177      -9.351  10.326  -3.128  1.00  0.96           O  
ATOM   1387  CG  LEU A 177     -10.209   6.037  -2.095  1.00  0.96           C  
ATOM   1388  CD1 LEU A 177     -11.033   5.054  -2.921  1.00  0.96           C  
ATOM   1389  CD2 LEU A 177      -8.718   5.823  -2.332  1.00  0.96           C  
ATOM   1390  N   ALA A 178     -11.148  10.648  -1.879  1.00  0.96           N  
ATOM   1391  CA  ALA A 178     -11.504  11.933  -2.477  1.00  0.96           C  
ATOM   1392  C   ALA A 178     -10.361  12.934  -2.344  1.00  0.96           C  
ATOM   1393  CB  ALA A 178     -12.771  12.487  -1.831  1.00  0.96           C  
ATOM   1394  O   ALA A 178     -10.196  13.814  -3.193  1.00  0.96           O  
ATOM   1395  N   PHE A 179      -9.529  12.814  -1.319  1.00  0.97           N  
ATOM   1396  CA  PHE A 179      -8.455  13.772  -1.086  1.00  0.97           C  
ATOM   1397  C   PHE A 179      -7.296  13.530  -2.046  1.00  0.97           C  
ATOM   1398  CB  PHE A 179      -7.962  13.689   0.362  1.00  0.97           C  
ATOM   1399  O   PHE A 179      -6.545  14.454  -2.367  1.00  0.97           O  
ATOM   1400  CG  PHE A 179      -8.879  14.352   1.354  1.00  0.97           C  
ATOM   1401  CD1 PHE A 179      -8.962  15.737   1.426  1.00  0.97           C  
ATOM   1402  CD2 PHE A 179      -9.658  13.590   2.215  1.00  0.97           C  
ATOM   1403  CE1 PHE A 179      -9.810  16.354   2.344  1.00  0.97           C  
ATOM   1404  CE2 PHE A 179     -10.508  14.199   3.134  1.00  0.97           C  
ATOM   1405  CZ  PHE A 179     -10.581  15.581   3.197  1.00  0.97           C  
ATOM   1406  N   ARG A 180      -7.121  12.329  -2.540  1.00  0.96           N  
ATOM   1407  CA  ARG A 180      -6.133  12.061  -3.581  1.00  0.96           C  
ATOM   1408  C   ARG A 180      -6.653  12.482  -4.951  1.00  0.96           C  
ATOM   1409  CB  ARG A 180      -5.756  10.578  -3.596  1.00  0.96           C  
ATOM   1410  O   ARG A 180      -5.955  13.166  -5.703  1.00  0.96           O  
ATOM   1411  CG  ARG A 180      -4.845  10.186  -4.748  1.00  0.96           C  
ATOM   1412  CD  ARG A 180      -3.518  10.930  -4.695  1.00  0.96           C  
ATOM   1413  NE  ARG A 180      -2.596  10.461  -5.726  1.00  0.96           N  
ATOM   1414  NH1 ARG A 180      -0.872  11.874  -5.118  1.00  0.96           N  
ATOM   1415  NH2 ARG A 180      -0.606  10.422  -6.873  1.00  0.96           N  
ATOM   1416  CZ  ARG A 180      -1.360  10.920  -5.903  1.00  0.96           C  
ATOM   1417  N   LEU A 181      -7.843  12.142  -5.246  1.00  0.94           N  
ATOM   1418  CA  LEU A 181      -8.404  12.390  -6.569  1.00  0.94           C  
ATOM   1419  C   LEU A 181      -8.764  13.862  -6.740  1.00  0.94           C  
ATOM   1420  CB  LEU A 181      -9.643  11.520  -6.798  1.00  0.94           C  
ATOM   1421  O   LEU A 181      -8.730  14.388  -7.855  1.00  0.94           O  
ATOM   1422  CG  LEU A 181      -9.411  10.009  -6.844  1.00  0.94           C  
ATOM   1423  CD1 LEU A 181     -10.740   9.272  -6.970  1.00  0.94           C  
ATOM   1424  CD2 LEU A 181      -8.480   9.645  -7.995  1.00  0.94           C  
ATOM   1425  N   GLY A 182      -9.104  14.452  -5.675  1.00  0.95           N  
ATOM   1426  CA  GLY A 182      -9.493  15.853  -5.702  1.00  0.95           C  
ATOM   1427  C   GLY A 182      -8.421  16.781  -5.164  1.00  0.95           C  
ATOM   1428  O   GLY A 182      -8.728  17.850  -4.632  1.00  0.95           O  
ATOM   1429  N   LYS A 183      -7.179  16.326  -5.107  1.00  0.96           N  
ATOM   1430  CA  LYS A 183      -6.058  17.057  -4.524  1.00  0.96           C  
ATOM   1431  C   LYS A 183      -5.973  18.473  -5.086  1.00  0.96           C  
ATOM   1432  CB  LYS A 183      -4.745  16.314  -4.775  1.00  0.96           C  
ATOM   1433  O   LYS A 183      -5.860  19.441  -4.331  1.00  0.96           O  
ATOM   1434  CG  LYS A 183      -3.515  17.035  -4.242  1.00  0.96           C  
ATOM   1435  CD  LYS A 183      -2.241  16.246  -4.518  1.00  0.96           C  
ATOM   1436  CE  LYS A 183      -1.002  17.008  -4.069  1.00  0.96           C  
ATOM   1437  NZ  LYS A 183       0.244  16.212  -4.278  1.00  0.96           N  
ATOM   1438  N   GLU A 184      -6.014  18.637  -6.406  1.00  0.96           N  
ATOM   1439  CA  GLU A 184      -5.856  19.945  -7.035  1.00  0.96           C  
ATOM   1440  C   GLU A 184      -6.972  20.898  -6.617  1.00  0.96           C  
ATOM   1441  CB  GLU A 184      -5.825  19.809  -8.560  1.00  0.96           C  
ATOM   1442  O   GLU A 184      -6.721  22.071  -6.334  1.00  0.96           O  
ATOM   1443  CG  GLU A 184      -5.530  21.112  -9.288  1.00  0.96           C  
ATOM   1444  CD  GLU A 184      -4.125  21.635  -9.036  1.00  0.96           C  
ATOM   1445  OE1 GLU A 184      -3.856  22.820  -9.337  1.00  0.96           O  
ATOM   1446  OE2 GLU A 184      -3.286  20.854  -8.535  1.00  0.96           O  
ATOM   1447  N   THR A 185      -8.152  20.358  -6.562  1.00  0.98           N  
ATOM   1448  CA  THR A 185      -9.293  21.158  -6.132  1.00  0.98           C  
ATOM   1449  C   THR A 185      -9.066  21.713  -4.728  1.00  0.98           C  
ATOM   1450  CB  THR A 185     -10.594  20.335  -6.156  1.00  0.98           C  
ATOM   1451  O   THR A 185      -9.269  22.904  -4.485  1.00  0.98           O  
ATOM   1452  CG2 THR A 185     -11.765  21.140  -5.603  1.00  0.98           C  
ATOM   1453  OG1 THR A 185     -10.886  19.954  -7.507  1.00  0.98           O  
ATOM   1454  N   ILE A 186      -8.575  20.910  -3.794  1.00  0.97           N  
ATOM   1455  CA  ILE A 186      -8.371  21.300  -2.403  1.00  0.97           C  
ATOM   1456  C   ILE A 186      -7.220  22.300  -2.311  1.00  0.97           C  
ATOM   1457  CB  ILE A 186      -8.087  20.073  -1.508  1.00  0.97           C  
ATOM   1458  O   ILE A 186      -7.315  23.301  -1.596  1.00  0.97           O  
ATOM   1459  CG1 ILE A 186      -9.314  19.155  -1.456  1.00  0.97           C  
ATOM   1460  CG2 ILE A 186      -7.674  20.515  -0.101  1.00  0.97           C  
ATOM   1461  CD1 ILE A 186     -10.587  19.848  -0.991  1.00  0.97           C  
ATOM   1462  N   LEU A 187      -6.127  22.082  -3.122  1.00  0.98           N  
ATOM   1463  CA  LEU A 187      -4.985  22.989  -3.111  1.00  0.98           C  
ATOM   1464  C   LEU A 187      -5.394  24.384  -3.570  1.00  0.98           C  
ATOM   1465  CB  LEU A 187      -3.865  22.452  -4.007  1.00  0.98           C  
ATOM   1466  O   LEU A 187      -5.017  25.382  -2.951  1.00  0.98           O  
ATOM   1467  CG  LEU A 187      -3.156  21.187  -3.521  1.00  0.98           C  
ATOM   1468  CD1 LEU A 187      -2.087  20.762  -4.521  1.00  0.98           C  
ATOM   1469  CD2 LEU A 187      -2.545  21.413  -2.142  1.00  0.98           C  
ATOM   1470  N   LEU A 188      -6.218  24.490  -4.613  1.00  0.98           N  
ATOM   1471  CA  LEU A 188      -6.653  25.773  -5.155  1.00  0.98           C  
ATOM   1472  C   LEU A 188      -7.606  26.474  -4.194  1.00  0.98           C  
ATOM   1473  CB  LEU A 188      -7.332  25.578  -6.514  1.00  0.98           C  
ATOM   1474  O   LEU A 188      -7.494  27.682  -3.972  1.00  0.98           O  
ATOM   1475  CG  LEU A 188      -6.415  25.226  -7.686  1.00  0.98           C  
ATOM   1476  CD1 LEU A 188      -7.241  24.814  -8.900  1.00  0.98           C  
ATOM   1477  CD2 LEU A 188      -5.505  26.401  -8.026  1.00  0.98           C  
ATOM   1478  N   ARG A 189      -8.437  25.694  -3.519  1.00  0.98           N  
ATOM   1479  CA  ARG A 189      -9.453  26.274  -2.647  1.00  0.98           C  
ATOM   1480  C   ARG A 189      -8.840  26.757  -1.337  1.00  0.98           C  
ATOM   1481  CB  ARG A 189     -10.562  25.259  -2.363  1.00  0.98           C  
ATOM   1482  O   ARG A 189      -9.263  27.775  -0.785  1.00  0.98           O  
ATOM   1483  CG  ARG A 189     -11.513  25.043  -3.530  1.00  0.98           C  
ATOM   1484  CD  ARG A 189     -12.317  26.297  -3.841  1.00  0.98           C  
ATOM   1485  NE  ARG A 189     -13.214  26.649  -2.744  1.00  0.98           N  
ATOM   1486  NH1 ARG A 189     -13.758  28.732  -3.582  1.00  0.98           N  
ATOM   1487  NH2 ARG A 189     -14.668  28.014  -1.605  1.00  0.98           N  
ATOM   1488  CZ  ARG A 189     -13.878  27.798  -2.646  1.00  0.98           C  
ATOM   1489  N   THR A 190      -7.882  26.083  -0.863  1.00  0.98           N  
ATOM   1490  CA  THR A 190      -7.293  26.384   0.437  1.00  0.98           C  
ATOM   1491  C   THR A 190      -6.100  27.323   0.286  1.00  0.98           C  
ATOM   1492  CB  THR A 190      -6.850  25.099   1.161  1.00  0.98           C  
ATOM   1493  O   THR A 190      -5.644  27.919   1.264  1.00  0.98           O  
ATOM   1494  CG2 THR A 190      -8.028  24.157   1.380  1.00  0.98           C  
ATOM   1495  OG1 THR A 190      -5.858  24.430   0.371  1.00  0.98           O  
ATOM   1496  N   GLY A 191      -5.551  27.399  -1.008  1.00  0.98           N  
ATOM   1497  CA  GLY A 191      -4.332  28.160  -1.227  1.00  0.98           C  
ATOM   1498  C   GLY A 191      -3.081  27.424  -0.786  1.00  0.98           C  
ATOM   1499  O   GLY A 191      -2.011  28.024  -0.665  1.00  0.98           O  
ATOM   1500  N   TRP A 192      -3.163  26.115  -0.489  1.00  0.97           N  
ATOM   1501  CA  TRP A 192      -2.005  25.307  -0.121  1.00  0.97           C  
ATOM   1502  C   TRP A 192      -1.153  24.986  -1.344  1.00  0.97           C  
ATOM   1503  CB  TRP A 192      -2.449  24.010   0.562  1.00  0.97           C  
ATOM   1504  O   TRP A 192      -1.666  24.906  -2.462  1.00  0.97           O  
ATOM   1505  CG  TRP A 192      -3.201  24.222   1.841  1.00  0.97           C  
ATOM   1506  CD1 TRP A 192      -3.270  25.373   2.576  1.00  0.97           C  
ATOM   1507  CD2 TRP A 192      -3.987  23.252   2.541  1.00  0.97           C  
ATOM   1508  CE2 TRP A 192      -4.505  23.885   3.692  1.00  0.97           C  
ATOM   1509  CE3 TRP A 192      -4.305  21.908   2.304  1.00  0.97           C  
ATOM   1510  NE1 TRP A 192      -4.053  25.177   3.690  1.00  0.97           N  
ATOM   1511  CH2 TRP A 192      -5.620  21.904   4.351  1.00  0.97           C  
ATOM   1512  CZ2 TRP A 192      -5.324  23.219   4.606  1.00  0.97           C  
ATOM   1513  CZ3 TRP A 192      -5.121  21.246   3.215  1.00  0.97           C  
ATOM   1514  N   THR A 193       0.150  24.761  -1.087  1.00  0.96           N  
ATOM   1515  CA  THR A 193       1.030  24.387  -2.189  1.00  0.96           C  
ATOM   1516  C   THR A 193       1.144  22.870  -2.299  1.00  0.96           C  
ATOM   1517  CB  THR A 193       2.433  24.999  -2.016  1.00  0.96           C  
ATOM   1518  O   THR A 193       1.376  22.337  -3.386  1.00  0.96           O  
ATOM   1519  CG2 THR A 193       2.382  26.521  -2.089  1.00  0.96           C  
ATOM   1520  OG1 THR A 193       2.963  24.610  -0.742  1.00  0.96           O  
ATOM   1521  N   ALA A 194       0.905  22.194  -1.131  1.00  0.96           N  
ATOM   1522  CA  ALA A 194       0.986  20.737  -1.074  1.00  0.96           C  
ATOM   1523  C   ALA A 194       0.335  20.201   0.198  1.00  0.96           C  
ATOM   1524  CB  ALA A 194       2.441  20.281  -1.156  1.00  0.96           C  
ATOM   1525  O   ALA A 194       0.011  20.968   1.108  1.00  0.96           O  
ATOM   1526  N   PHE A 195       0.051  18.894   0.253  1.00  0.96           N  
ATOM   1527  CA  PHE A 195      -0.359  18.215   1.476  1.00  0.96           C  
ATOM   1528  C   PHE A 195       0.849  17.902   2.353  1.00  0.96           C  
ATOM   1529  CB  PHE A 195      -1.117  16.925   1.148  1.00  0.96           C  
ATOM   1530  O   PHE A 195       1.282  16.751   2.433  1.00  0.96           O  
ATOM   1531  CG  PHE A 195      -2.459  17.155   0.508  1.00  0.96           C  
ATOM   1532  CD1 PHE A 195      -3.116  18.371   0.656  1.00  0.96           C  
ATOM   1533  CD2 PHE A 195      -3.064  16.156  -0.243  1.00  0.96           C  
ATOM   1534  CE1 PHE A 195      -4.358  18.588   0.065  1.00  0.96           C  
ATOM   1535  CE2 PHE A 195      -4.306  16.365  -0.837  1.00  0.96           C  
ATOM   1536  CZ  PHE A 195      -4.951  17.581  -0.681  1.00  0.96           C  
ATOM   1537  N   ASP A 196       1.501  18.839   3.071  1.00  0.96           N  
ATOM   1538  CA  ASP A 196       2.585  18.533   4.000  1.00  0.96           C  
ATOM   1539  C   ASP A 196       2.047  17.906   5.284  1.00  0.96           C  
ATOM   1540  CB  ASP A 196       3.384  19.796   4.326  1.00  0.96           C  
ATOM   1541  O   ASP A 196       0.863  17.574   5.370  1.00  0.96           O  
ATOM   1542  CG  ASP A 196       2.545  20.875   4.988  1.00  0.96           C  
ATOM   1543  OD1 ASP A 196       1.452  20.564   5.507  1.00  0.96           O  
ATOM   1544  OD2 ASP A 196       2.980  22.047   4.987  1.00  0.96           O  
ATOM   1545  N   GLU A 197       2.874  17.633   6.248  1.00  0.96           N  
ATOM   1546  CA  GLU A 197       2.498  16.905   7.456  1.00  0.96           C  
ATOM   1547  C   GLU A 197       1.360  17.608   8.192  1.00  0.96           C  
ATOM   1548  CB  GLU A 197       3.704  16.744   8.385  1.00  0.96           C  
ATOM   1549  O   GLU A 197       0.411  16.961   8.640  1.00  0.96           O  
ATOM   1550  CG  GLU A 197       3.450  15.823   9.569  1.00  0.96           C  
ATOM   1551  CD  GLU A 197       4.702  15.529  10.380  1.00  0.96           C  
ATOM   1552  OE1 GLU A 197       4.627  14.734  11.345  1.00  0.96           O  
ATOM   1553  OE2 GLU A 197       5.765  16.100  10.050  1.00  0.96           O  
ATOM   1554  N   GLU A 198       1.472  18.920   8.259  1.00  0.97           N  
ATOM   1555  CA  GLU A 198       0.450  19.699   8.952  1.00  0.97           C  
ATOM   1556  C   GLU A 198      -0.901  19.585   8.251  1.00  0.97           C  
ATOM   1557  CB  GLU A 198       0.869  21.168   9.051  1.00  0.97           C  
ATOM   1558  O   GLU A 198      -1.920  19.327   8.894  1.00  0.97           O  
ATOM   1559  CG  GLU A 198      -0.128  22.042   9.797  1.00  0.97           C  
ATOM   1560  CD  GLU A 198       0.243  23.517   9.789  1.00  0.97           C  
ATOM   1561  OE1 GLU A 198      -0.557  24.347  10.276  1.00  0.97           O  
ATOM   1562  OE2 GLU A 198       1.343  23.844   9.290  1.00  0.97           O  
ATOM   1563  N   LYS A 199      -0.913  19.729   6.988  1.00  0.97           N  
ATOM   1564  CA  LYS A 199      -2.145  19.677   6.207  1.00  0.97           C  
ATOM   1565  C   LYS A 199      -2.727  18.267   6.190  1.00  0.97           C  
ATOM   1566  CB  LYS A 199      -1.895  20.157   4.776  1.00  0.97           C  
ATOM   1567  O   LYS A 199      -3.946  18.091   6.255  1.00  0.97           O  
ATOM   1568  CG  LYS A 199      -1.508  21.625   4.675  1.00  0.97           C  
ATOM   1569  CD  LYS A 199      -0.458  21.853   3.595  1.00  0.97           C  
ATOM   1570  CE  LYS A 199      -0.092  23.326   3.472  1.00  0.97           C  
ATOM   1571  NZ  LYS A 199       1.341  23.572   3.816  1.00  0.97           N  
ATOM   1572  N   THR A 200      -1.852  17.287   6.101  1.00  0.97           N  
ATOM   1573  CA  THR A 200      -2.296  15.901   6.199  1.00  0.97           C  
ATOM   1574  C   THR A 200      -2.997  15.650   7.531  1.00  0.97           C  
ATOM   1575  CB  THR A 200      -1.115  14.924   6.045  1.00  0.97           C  
ATOM   1576  O   THR A 200      -4.029  14.976   7.578  1.00  0.97           O  
ATOM   1577  CG2 THR A 200      -1.578  13.477   6.171  1.00  0.97           C  
ATOM   1578  OG1 THR A 200      -0.512  15.111   4.759  1.00  0.97           O  
ATOM   1579  N   GLU A 201      -2.482  16.202   8.583  1.00  0.98           N  
ATOM   1580  CA  GLU A 201      -3.109  16.071   9.895  1.00  0.98           C  
ATOM   1581  C   GLU A 201      -4.487  16.726   9.915  1.00  0.98           C  
ATOM   1582  CB  GLU A 201      -2.220  16.684  10.980  1.00  0.98           C  
ATOM   1583  O   GLU A 201      -5.424  16.194  10.516  1.00  0.98           O  
ATOM   1584  CG  GLU A 201      -2.801  16.581  12.383  1.00  0.98           C  
ATOM   1585  CD  GLU A 201      -3.137  15.155  12.789  1.00  0.98           C  
ATOM   1586  OE1 GLU A 201      -4.015  14.963  13.660  1.00  0.98           O  
ATOM   1587  OE2 GLU A 201      -2.516  14.222  12.233  1.00  0.98           O  
ATOM   1588  N   LEU A 202      -4.638  17.886   9.270  1.00  0.98           N  
ATOM   1589  CA  LEU A 202      -5.940  18.539   9.189  1.00  0.98           C  
ATOM   1590  C   LEU A 202      -6.945  17.659   8.454  1.00  0.98           C  
ATOM   1591  CB  LEU A 202      -5.818  19.893   8.483  1.00  0.98           C  
ATOM   1592  O   LEU A 202      -8.098  17.542   8.874  1.00  0.98           O  
ATOM   1593  CG  LEU A 202      -5.176  21.022   9.291  1.00  0.98           C  
ATOM   1594  CD1 LEU A 202      -4.942  22.241   8.404  1.00  0.98           C  
ATOM   1595  CD2 LEU A 202      -6.046  21.385  10.489  1.00  0.98           C  
ATOM   1596  N   ILE A 203      -6.509  17.053   7.397  1.00  0.98           N  
ATOM   1597  CA  ILE A 203      -7.354  16.128   6.649  1.00  0.98           C  
ATOM   1598  C   ILE A 203      -7.755  14.957   7.544  1.00  0.98           C  
ATOM   1599  CB  ILE A 203      -6.642  15.613   5.378  1.00  0.98           C  
ATOM   1600  O   ILE A 203      -8.927  14.575   7.591  1.00  0.98           O  
ATOM   1601  CG1 ILE A 203      -6.443  16.757   4.378  1.00  0.98           C  
ATOM   1602  CG2 ILE A 203      -7.431  14.463   4.746  1.00  0.98           C  
ATOM   1603  CD1 ILE A 203      -5.524  16.409   3.214  1.00  0.98           C  
ATOM   1604  N   ASN A 204      -6.801  14.432   8.273  1.00  0.98           N  
ATOM   1605  CA  ASN A 204      -7.064  13.328   9.190  1.00  0.98           C  
ATOM   1606  C   ASN A 204      -8.118  13.700  10.228  1.00  0.98           C  
ATOM   1607  CB  ASN A 204      -5.772  12.885   9.880  1.00  0.98           C  
ATOM   1608  O   ASN A 204      -9.026  12.915  10.506  1.00  0.98           O  
ATOM   1609  CG  ASN A 204      -5.006  11.852   9.078  1.00  0.98           C  
ATOM   1610  ND2 ASN A 204      -3.708  12.076   8.908  1.00  0.98           N  
ATOM   1611  OD1 ASN A 204      -5.576  10.861   8.613  1.00  0.98           O  
ATOM   1612  N   GLN A 205      -8.016  14.848  10.838  1.00  0.98           N  
ATOM   1613  CA  GLN A 205      -8.965  15.304  11.848  1.00  0.98           C  
ATOM   1614  C   GLN A 205     -10.372  15.418  11.268  1.00  0.98           C  
ATOM   1615  CB  GLN A 205      -8.527  16.649  12.430  1.00  0.98           C  
ATOM   1616  O   GLN A 205     -11.350  15.041  11.918  1.00  0.98           O  
ATOM   1617  CG  GLN A 205      -7.304  16.559  13.333  1.00  0.98           C  
ATOM   1618  CD  GLN A 205      -6.733  17.920  13.685  1.00  0.98           C  
ATOM   1619  NE2 GLN A 205      -5.647  17.927  14.450  1.00  0.98           N  
ATOM   1620  OE1 GLN A 205      -7.263  18.956  13.272  1.00  0.98           O  
ATOM   1621  N   THR A 206     -10.405  15.924  10.025  1.00  0.98           N  
ATOM   1622  CA  THR A 206     -11.692  16.071   9.354  1.00  0.98           C  
ATOM   1623  C   THR A 206     -12.338  14.709   9.118  1.00  0.98           C  
ATOM   1624  CB  THR A 206     -11.542  16.810   8.012  1.00  0.98           C  
ATOM   1625  O   THR A 206     -13.507  14.504   9.449  1.00  0.98           O  
ATOM   1626  CG2 THR A 206     -12.884  16.932   7.297  1.00  0.98           C  
ATOM   1627  OG1 THR A 206     -11.020  18.123   8.252  1.00  0.98           O  
ATOM   1628  N   VAL A 207     -11.611  13.770   8.588  1.00  0.97           N  
ATOM   1629  CA  VAL A 207     -12.120  12.441   8.267  1.00  0.97           C  
ATOM   1630  C   VAL A 207     -12.484  11.702   9.552  1.00  0.97           C  
ATOM   1631  CB  VAL A 207     -11.093  11.621   7.454  1.00  0.97           C  
ATOM   1632  O   VAL A 207     -13.501  11.006   9.609  1.00  0.97           O  
ATOM   1633  CG1 VAL A 207     -11.539  10.165   7.331  1.00  0.97           C  
ATOM   1634  CG2 VAL A 207     -10.890  12.240   6.072  1.00  0.97           C  
ATOM   1635  N   THR A 208     -11.678  11.843  10.606  1.00  0.97           N  
ATOM   1636  CA  THR A 208     -11.952  11.214  11.893  1.00  0.97           C  
ATOM   1637  C   THR A 208     -13.297  11.677  12.446  1.00  0.97           C  
ATOM   1638  CB  THR A 208     -10.841  11.524  12.913  1.00  0.97           C  
ATOM   1639  O   THR A 208     -14.072  10.871  12.964  1.00  0.97           O  
ATOM   1640  CG2 THR A 208     -11.176  10.945  14.284  1.00  0.97           C  
ATOM   1641  OG1 THR A 208      -9.608  10.955  12.455  1.00  0.97           O  
ATOM   1642  N   CYS A 209     -13.534  12.971  12.386  1.00  0.97           N  
ATOM   1643  CA  CYS A 209     -14.826  13.504  12.802  1.00  0.97           C  
ATOM   1644  C   CYS A 209     -15.962  12.843  12.030  1.00  0.97           C  
ATOM   1645  CB  CYS A 209     -14.872  15.018  12.598  1.00  0.97           C  
ATOM   1646  O   CYS A 209     -16.943  12.392  12.626  1.00  0.97           O  
ATOM   1647  SG  CYS A 209     -16.472  15.757  12.994  1.00  0.97           S  
ATOM   1648  N   HIS A 210     -15.808  12.687  10.759  1.00  0.98           N  
ATOM   1649  CA  HIS A 210     -16.837  12.079   9.922  1.00  0.98           C  
ATOM   1650  C   HIS A 210     -17.028  10.606  10.266  1.00  0.98           C  
ATOM   1651  CB  HIS A 210     -16.481  12.231   8.442  1.00  0.98           C  
ATOM   1652  O   HIS A 210     -18.160  10.132  10.375  1.00  0.98           O  
ATOM   1653  CG  HIS A 210     -16.527  13.645   7.955  1.00  0.98           C  
ATOM   1654  CD2 HIS A 210     -16.884  14.790   8.583  1.00  0.98           C  
ATOM   1655  ND1 HIS A 210     -16.178  14.001   6.671  1.00  0.98           N  
ATOM   1656  CE1 HIS A 210     -16.318  15.308   6.530  1.00  0.98           C  
ATOM   1657  NE2 HIS A 210     -16.745  15.811   7.675  1.00  0.98           N  
ATOM   1658  N   ILE A 211     -15.967   9.922  10.439  1.00  0.97           N  
ATOM   1659  CA  ILE A 211     -16.027   8.500  10.762  1.00  0.97           C  
ATOM   1660  C   ILE A 211     -16.822   8.297  12.050  1.00  0.97           C  
ATOM   1661  CB  ILE A 211     -14.613   7.893  10.903  1.00  0.97           C  
ATOM   1662  O   ILE A 211     -17.675   7.409  12.126  1.00  0.97           O  
ATOM   1663  CG1 ILE A 211     -13.932   7.803   9.532  1.00  0.97           C  
ATOM   1664  CG2 ILE A 211     -14.681   6.517  11.572  1.00  0.97           C  
ATOM   1665  CD1 ILE A 211     -12.457   7.431   9.598  1.00  0.97           C  
ATOM   1666  N   ASP A 212     -16.599   9.097  13.026  1.00  0.96           N  
ATOM   1667  CA  ASP A 212     -17.335   9.004  14.283  1.00  0.96           C  
ATOM   1668  C   ASP A 212     -18.831   9.209  14.059  1.00  0.96           C  
ATOM   1669  CB  ASP A 212     -16.808  10.028  15.290  1.00  0.96           C  
ATOM   1670  O   ASP A 212     -19.653   8.481  14.620  1.00  0.96           O  
ATOM   1671  CG  ASP A 212     -15.506   9.601  15.944  1.00  0.96           C  
ATOM   1672  OD1 ASP A 212     -15.217   8.386  15.993  1.00  0.96           O  
ATOM   1673  OD2 ASP A 212     -14.762  10.488  16.416  1.00  0.96           O  
ATOM   1674  N   LEU A 213     -19.168  10.195  13.253  1.00  0.96           N  
ATOM   1675  CA  LEU A 213     -20.569  10.463  12.948  1.00  0.96           C  
ATOM   1676  C   LEU A 213     -21.200   9.285  12.214  1.00  0.96           C  
ATOM   1677  CB  LEU A 213     -20.701  11.734  12.106  1.00  0.96           C  
ATOM   1678  O   LEU A 213     -22.332   8.896  12.513  1.00  0.96           O  
ATOM   1679  CG  LEU A 213     -20.409  13.055  12.821  1.00  0.96           C  
ATOM   1680  CD1 LEU A 213     -20.349  14.200  11.816  1.00  0.96           C  
ATOM   1681  CD2 LEU A 213     -21.461  13.328  13.890  1.00  0.96           C  
ATOM   1682  N   ILE A 214     -20.455   8.754  11.320  1.00  0.95           N  
ATOM   1683  CA  ILE A 214     -20.943   7.622  10.540  1.00  0.95           C  
ATOM   1684  C   ILE A 214     -21.165   6.421  11.458  1.00  0.95           C  
ATOM   1685  CB  ILE A 214     -19.963   7.254   9.404  1.00  0.95           C  
ATOM   1686  O   ILE A 214     -22.213   5.774  11.400  1.00  0.95           O  
ATOM   1687  CG1 ILE A 214     -19.982   8.331   8.313  1.00  0.95           C  
ATOM   1688  CG2 ILE A 214     -20.302   5.878   8.822  1.00  0.95           C  
ATOM   1689  CD1 ILE A 214     -18.813   8.249   7.341  1.00  0.95           C  
ATOM   1690  N   LEU A 215     -20.187   6.116  12.294  1.00  0.95           N  
ATOM   1691  CA  LEU A 215     -20.297   4.978  13.200  1.00  0.95           C  
ATOM   1692  C   LEU A 215     -21.492   5.140  14.134  1.00  0.95           C  
ATOM   1693  CB  LEU A 215     -19.013   4.817  14.018  1.00  0.95           C  
ATOM   1694  O   LEU A 215     -22.263   4.198  14.331  1.00  0.95           O  
ATOM   1695  CG  LEU A 215     -17.765   4.392  13.244  1.00  0.95           C  
ATOM   1696  CD1 LEU A 215     -16.567   4.291  14.183  1.00  0.95           C  
ATOM   1697  CD2 LEU A 215     -18.004   3.066  12.529  1.00  0.95           C  
ATOM   1698  N   GLN A 216     -21.669   6.268  14.704  1.00  0.94           N  
ATOM   1699  CA  GLN A 216     -22.788   6.553  15.597  1.00  0.94           C  
ATOM   1700  C   GLN A 216     -24.120   6.454  14.858  1.00  0.94           C  
ATOM   1701  CB  GLN A 216     -22.637   7.940  16.222  1.00  0.94           C  
ATOM   1702  O   GLN A 216     -25.082   5.882  15.375  1.00  0.94           O  
ATOM   1703  CG  GLN A 216     -21.521   8.031  17.254  1.00  0.94           C  
ATOM   1704  CD  GLN A 216     -21.277   9.450  17.732  1.00  0.94           C  
ATOM   1705  NE2 GLN A 216     -20.290   9.621  18.604  1.00  0.94           N  
ATOM   1706  OE1 GLN A 216     -21.970  10.386  17.319  1.00  0.94           O  
ATOM   1707  N   GLY A 217     -24.159   7.067  13.682  1.00  0.95           N  
ATOM   1708  CA  GLY A 217     -25.351   6.994  12.854  1.00  0.95           C  
ATOM   1709  C   GLY A 217     -25.751   5.572  12.507  1.00  0.95           C  
ATOM   1710  O   GLY A 217     -26.931   5.220  12.574  1.00  0.95           O  
ATOM   1711  N   LEU A 218     -24.814   4.717  12.150  1.00  0.94           N  
ATOM   1712  CA  LEU A 218     -25.070   3.329  11.779  1.00  0.94           C  
ATOM   1713  C   LEU A 218     -25.523   2.518  12.989  1.00  0.94           C  
ATOM   1714  CB  LEU A 218     -23.816   2.698  11.167  1.00  0.94           C  
ATOM   1715  O   LEU A 218     -26.298   1.569  12.850  1.00  0.94           O  
ATOM   1716  CG  LEU A 218     -23.417   3.195   9.777  1.00  0.94           C  
ATOM   1717  CD1 LEU A 218     -22.106   2.549   9.340  1.00  0.94           C  
ATOM   1718  CD2 LEU A 218     -24.523   2.907   8.768  1.00  0.94           C  
ATOM   1719  N   SER A 219     -25.047   2.856  14.189  1.00  0.91           N  
ATOM   1720  CA  SER A 219     -25.392   2.145  15.416  1.00  0.91           C  
ATOM   1721  C   SER A 219     -26.841   2.402  15.814  1.00  0.91           C  
ATOM   1722  CB  SER A 219     -24.460   2.558  16.556  1.00  0.91           C  
ATOM   1723  O   SER A 219     -27.481   1.550  16.435  1.00  0.91           O  
ATOM   1724  OG  SER A 219     -23.134   2.128  16.302  1.00  0.91           O  
ATOM   1725  N   GLN A 220     -27.399   3.540  15.392  1.00  0.89           N  
ATOM   1726  CA  GLN A 220     -28.748   3.947  15.772  1.00  0.89           C  
ATOM   1727  C   GLN A 220     -29.782   3.415  14.783  1.00  0.89           C  
ATOM   1728  CB  GLN A 220     -28.844   5.471  15.863  1.00  0.89           C  
ATOM   1729  O   GLN A 220     -30.958   3.273  15.124  1.00  0.89           O  
ATOM   1730  CG  GLN A 220     -28.025   6.072  16.998  1.00  0.89           C  
ATOM   1731  CD  GLN A 220     -28.045   7.589  16.997  1.00  0.89           C  
ATOM   1732  NE2 GLN A 220     -27.486   8.190  18.042  1.00  0.89           N  
ATOM   1733  OE1 GLN A 220     -28.557   8.215  16.064  1.00  0.89           O  
ATOM   1734  N   ARG A 221     -29.342   3.029  13.592  1.00  0.80           N  
ATOM   1735  CA  ARG A 221     -30.254   2.576  12.546  1.00  0.80           C  
ATOM   1736  C   ARG A 221     -30.392   1.057  12.561  1.00  0.80           C  
ATOM   1737  CB  ARG A 221     -29.771   3.045  11.172  1.00  0.80           C  
ATOM   1738  O   ARG A 221     -29.420   0.342  12.814  1.00  0.80           O  
ATOM   1739  CG  ARG A 221     -29.888   4.546  10.958  1.00  0.80           C  
ATOM   1740  CD  ARG A 221     -29.535   4.941   9.530  1.00  0.80           C  
ATOM   1741  NE  ARG A 221     -29.573   6.389   9.347  1.00  0.80           N  
ATOM   1742  NH1 ARG A 221     -30.038   6.297   7.085  1.00  0.80           N  
ATOM   1743  NH2 ARG A 221     -29.824   8.323   8.135  1.00  0.80           N  
ATOM   1744  CZ  ARG A 221     -29.812   6.999   8.189  1.00  0.80           C  
ATOM   1745  N   SER A 222     -31.537   0.468  13.044  1.00  0.59           N  
ATOM   1746  CA  SER A 222     -31.798  -0.968  13.025  1.00  0.59           C  
ATOM   1747  C   SER A 222     -31.543  -1.558  11.642  1.00  0.59           C  
ATOM   1748  CB  SER A 222     -33.238  -1.257  13.453  1.00  0.59           C  
ATOM   1749  O   SER A 222     -32.293  -1.293  10.700  1.00  0.59           O  
ATOM   1750  OG  SER A 222     -33.423  -0.958  14.826  1.00  0.59           O  
ATOM   1751  N   LEU A 223     -30.402  -1.556  11.121  1.00  0.59           N  
ATOM   1752  CA  LEU A 223     -30.211  -2.382   9.934  1.00  0.59           C  
ATOM   1753  C   LEU A 223     -30.313  -3.864  10.282  1.00  0.59           C  
ATOM   1754  CB  LEU A 223     -28.854  -2.090   9.290  1.00  0.59           C  
ATOM   1755  O   LEU A 223     -30.005  -4.265  11.406  1.00  0.59           O  
ATOM   1756  CG  LEU A 223     -28.671  -0.691   8.699  1.00  0.59           C  
ATOM   1757  CD1 LEU A 223     -27.191  -0.400   8.471  1.00  0.59           C  
ATOM   1758  CD2 LEU A 223     -29.455  -0.552   7.398  1.00  0.59           C  
