# Supplementary material for: Escherichia coli transcription factors of unknown function: sequence features and possible evolutionary relationships
Source: PeerJ. 2022 Jul 20;10:e13772. doi: 10.7717/peerj.13772 (PMC9308461; doi:10.7717/peerj.13772)
Supplement: Supplemental Information 18 [file peerj-10-13772-s018.zip › Raw Data/PDB files/YcaN_b0900_unrelaxed_model_1.pdb]

ATOM      1  N   MET A   1     -31.542  19.880  34.163  1.00  0.65           N  
ATOM      2  CA  MET A   1     -31.228  18.567  34.718  1.00  0.65           C  
ATOM      3  C   MET A   1     -30.755  17.613  33.627  1.00  0.65           C  
ATOM      4  CB  MET A   1     -32.446  17.980  35.434  1.00  0.65           C  
ATOM      5  O   MET A   1     -31.484  17.350  32.668  1.00  0.65           O  
ATOM      6  CG  MET A   1     -32.111  16.831  36.372  1.00  0.65           C  
ATOM      7  SD  MET A   1     -33.574  16.238  37.307  1.00  0.65           S  
ATOM      8  CE  MET A   1     -32.883  14.744  38.069  1.00  0.65           C  
ATOM      9  N   ARG A   2     -29.378  17.560  33.369  1.00  0.76           N  
ATOM     10  CA  ARG A   2     -28.831  16.703  32.322  1.00  0.76           C  
ATOM     11  C   ARG A   2     -29.051  15.230  32.649  1.00  0.76           C  
ATOM     12  CB  ARG A   2     -27.339  16.980  32.125  1.00  0.76           C  
ATOM     13  O   ARG A   2     -28.657  14.761  33.718  1.00  0.76           O  
ATOM     14  CG  ARG A   2     -27.047  18.169  31.224  1.00  0.76           C  
ATOM     15  CD  ARG A   2     -25.567  18.263  30.878  1.00  0.76           C  
ATOM     16  NE  ARG A   2     -25.242  19.539  30.247  1.00  0.76           N  
ATOM     17  NH1 ARG A   2     -22.955  19.307  30.480  1.00  0.76           N  
ATOM     18  NH2 ARG A   2     -23.826  21.180  29.486  1.00  0.76           N  
ATOM     19  CZ  ARG A   2     -24.008  20.006  30.072  1.00  0.76           C  
ATOM     20  N   MET A   3     -30.064  14.684  32.141  1.00  0.80           N  
ATOM     21  CA  MET A   3     -30.344  13.258  32.292  1.00  0.80           C  
ATOM     22  C   MET A   3     -29.404  12.425  31.427  1.00  0.80           C  
ATOM     23  CB  MET A   3     -31.798  12.953  31.928  1.00  0.80           C  
ATOM     24  O   MET A   3     -29.135  12.778  30.277  1.00  0.80           O  
ATOM     25  CG  MET A   3     -32.803  13.445  32.957  1.00  0.80           C  
ATOM     26  SD  MET A   3     -34.531  13.016  32.512  1.00  0.80           S  
ATOM     27  CE  MET A   3     -35.428  14.277  33.460  1.00  0.80           C  
ATOM     28  N   ASN A   4     -28.725  11.396  32.138  1.00  0.87           N  
ATOM     29  CA  ASN A   4     -27.784  10.495  31.481  1.00  0.87           C  
ATOM     30  C   ASN A   4     -28.506   9.375  30.738  1.00  0.87           C  
ATOM     31  CB  ASN A   4     -26.800   9.911  32.497  1.00  0.87           C  
ATOM     32  O   ASN A   4     -29.401   8.734  31.291  1.00  0.87           O  
ATOM     33  CG  ASN A   4     -25.568   9.317  31.843  1.00  0.87           C  
ATOM     34  ND2 ASN A   4     -24.460   9.298  32.574  1.00  0.87           N  
ATOM     35  OD1 ASN A   4     -25.612   8.881  30.690  1.00  0.87           O  
ATOM     36  N   MET A   5     -28.386   9.273  29.438  1.00  0.89           N  
ATOM     37  CA  MET A   5     -28.977   8.236  28.597  1.00  0.89           C  
ATOM     38  C   MET A   5     -28.730   6.851  29.187  1.00  0.89           C  
ATOM     39  CB  MET A   5     -28.413   8.308  27.177  1.00  0.89           C  
ATOM     40  O   MET A   5     -29.584   5.968  29.088  1.00  0.89           O  
ATOM     41  CG  MET A   5     -29.146   7.425  26.181  1.00  0.89           C  
ATOM     42  SD  MET A   5     -30.906   7.903  25.980  1.00  0.89           S  
ATOM     43  CE  MET A   5     -30.735   9.261  24.789  1.00  0.89           C  
ATOM     44  N   SER A   6     -27.628   6.763  29.897  1.00  0.93           N  
ATOM     45  CA  SER A   6     -27.278   5.473  30.484  1.00  0.93           C  
ATOM     46  C   SER A   6     -28.263   5.078  31.579  1.00  0.93           C  
ATOM     47  CB  SER A   6     -25.859   5.510  31.053  1.00  0.93           C  
ATOM     48  O   SER A   6     -28.581   3.898  31.738  1.00  0.93           O  
ATOM     49  OG  SER A   6     -25.775   6.420  32.136  1.00  0.93           O  
ATOM     50  N   ASP A   7     -28.828   6.030  32.289  1.00  0.95           N  
ATOM     51  CA  ASP A   7     -29.797   5.765  33.349  1.00  0.95           C  
ATOM     52  C   ASP A   7     -31.095   5.199  32.779  1.00  0.95           C  
ATOM     53  CB  ASP A   7     -30.084   7.041  34.145  1.00  0.95           C  
ATOM     54  O   ASP A   7     -31.668   4.261  33.337  1.00  0.95           O  
ATOM     55  CG  ASP A   7     -28.906   7.488  34.993  1.00  0.95           C  
ATOM     56  OD1 ASP A   7     -28.001   6.669  35.261  1.00  0.95           O  
ATOM     57  OD2 ASP A   7     -28.885   8.669  35.401  1.00  0.95           O  
ATOM     58  N   PHE A   8     -31.492   5.710  31.702  1.00  0.95           N  
ATOM     59  CA  PHE A   8     -32.718   5.238  31.070  1.00  0.95           C  
ATOM     60  C   PHE A   8     -32.524   3.843  30.487  1.00  0.95           C  
ATOM     61  CB  PHE A   8     -33.167   6.207  29.972  1.00  0.95           C  
ATOM     62  O   PHE A   8     -33.448   3.026  30.497  1.00  0.95           O  
ATOM     63  CG  PHE A   8     -33.744   7.494  30.498  1.00  0.95           C  
ATOM     64  CD1 PHE A   8     -34.962   7.503  31.167  1.00  0.95           C  
ATOM     65  CD2 PHE A   8     -33.069   8.695  30.323  1.00  0.95           C  
ATOM     66  CE1 PHE A   8     -35.499   8.693  31.654  1.00  0.95           C  
ATOM     67  CE2 PHE A   8     -33.599   9.887  30.807  1.00  0.95           C  
ATOM     68  CZ  PHE A   8     -34.815   9.884  31.472  1.00  0.95           C  
ATOM     69  N   ALA A   9     -31.322   3.622  29.960  1.00  0.95           N  
ATOM     70  CA  ALA A   9     -31.018   2.281  29.469  1.00  0.95           C  
ATOM     71  C   ALA A   9     -31.111   1.251  30.591  1.00  0.95           C  
ATOM     72  CB  ALA A   9     -29.630   2.248  28.834  1.00  0.95           C  
ATOM     73  O   ALA A   9     -31.650   0.159  30.398  1.00  0.95           O  
ATOM     74  N   THR A  10     -30.566   1.625  31.804  1.00  0.97           N  
ATOM     75  CA  THR A  10     -30.627   0.751  32.971  1.00  0.97           C  
ATOM     76  C   THR A  10     -32.074   0.523  33.400  1.00  0.97           C  
ATOM     77  CB  THR A  10     -29.825   1.335  34.149  1.00  0.97           C  
ATOM     78  O   THR A  10     -32.478  -0.613  33.657  1.00  0.97           O  
ATOM     79  CG2 THR A  10     -29.881   0.413  35.362  1.00  0.97           C  
ATOM     80  OG1 THR A  10     -28.459   1.503  33.752  1.00  0.97           O  
ATOM     81  N   PHE A  11     -32.884   1.567  33.533  1.00  0.98           N  
ATOM     82  CA  PHE A  11     -34.303   1.476  33.854  1.00  0.98           C  
ATOM     83  C   PHE A  11     -35.014   0.524  32.899  1.00  0.98           C  
ATOM     84  CB  PHE A  11     -34.958   2.859  33.800  1.00  0.98           C  
ATOM     85  O   PHE A  11     -35.738  -0.374  33.334  1.00  0.98           O  
ATOM     86  CG  PHE A  11     -36.461   2.818  33.738  1.00  0.98           C  
ATOM     87  CD1 PHE A  11     -37.127   3.045  32.540  1.00  0.98           C  
ATOM     88  CD2 PHE A  11     -37.207   2.551  34.878  1.00  0.98           C  
ATOM     89  CE1 PHE A  11     -38.519   3.007  32.479  1.00  0.98           C  
ATOM     90  CE2 PHE A  11     -38.598   2.511  34.825  1.00  0.98           C  
ATOM     91  CZ  PHE A  11     -39.251   2.741  33.625  1.00  0.98           C  
ATOM     92  N   PHE A  12     -34.825   0.813  31.570  1.00  0.96           N  
ATOM     93  CA  PHE A  12     -35.487   0.018  30.541  1.00  0.96           C  
ATOM     94  C   PHE A  12     -35.145  -1.459  30.695  1.00  0.96           C  
ATOM     95  CB  PHE A  12     -35.090   0.506  29.145  1.00  0.96           C  
ATOM     96  O   PHE A  12     -36.021  -2.319  30.582  1.00  0.96           O  
ATOM     97  CG  PHE A  12     -36.030   0.062  28.057  1.00  0.96           C  
ATOM     98  CD1 PHE A  12     -35.740  -1.053  27.280  1.00  0.96           C  
ATOM     99  CD2 PHE A  12     -37.204   0.761  27.810  1.00  0.96           C  
ATOM    100  CE1 PHE A  12     -36.608  -1.466  26.273  1.00  0.96           C  
ATOM    101  CE2 PHE A  12     -38.077   0.355  26.805  1.00  0.96           C  
ATOM    102  CZ  PHE A  12     -37.777  -0.759  26.036  1.00  0.96           C  
ATOM    103  N   ALA A  13     -33.825  -1.776  31.013  1.00  0.96           N  
ATOM    104  CA  ALA A  13     -33.357  -3.150  31.177  1.00  0.96           C  
ATOM    105  C   ALA A  13     -34.018  -3.815  32.381  1.00  0.96           C  
ATOM    106  CB  ALA A  13     -31.838  -3.180  31.323  1.00  0.96           C  
ATOM    107  O   ALA A  13     -34.457  -4.964  32.300  1.00  0.96           O  
ATOM    108  N   VAL A  14     -34.135  -3.132  33.464  1.00  0.98           N  
ATOM    109  CA  VAL A  14     -34.746  -3.686  34.668  1.00  0.98           C  
ATOM    110  C   VAL A  14     -36.242  -3.890  34.442  1.00  0.98           C  
ATOM    111  CB  VAL A  14     -34.512  -2.775  35.894  1.00  0.98           C  
ATOM    112  O   VAL A  14     -36.796  -4.927  34.813  1.00  0.98           O  
ATOM    113  CG1 VAL A  14     -35.256  -3.312  37.116  1.00  0.98           C  
ATOM    114  CG2 VAL A  14     -33.018  -2.648  36.187  1.00  0.98           C  
ATOM    115  N   ALA A  15     -36.892  -2.898  33.838  1.00  0.97           N  
ATOM    116  CA  ALA A  15     -38.321  -2.987  33.553  1.00  0.97           C  
ATOM    117  C   ALA A  15     -38.631  -4.197  32.676  1.00  0.97           C  
ATOM    118  CB  ALA A  15     -38.811  -1.707  32.880  1.00  0.97           C  
ATOM    119  O   ALA A  15     -39.602  -4.917  32.922  1.00  0.97           O  
ATOM    120  N   ARG A  16     -37.813  -4.532  31.698  1.00  0.95           N  
ATOM    121  CA  ARG A  16     -38.005  -5.625  30.750  1.00  0.95           C  
ATOM    122  C   ARG A  16     -37.786  -6.977  31.422  1.00  0.95           C  
ATOM    123  CB  ARG A  16     -37.059  -5.474  29.557  1.00  0.95           C  
ATOM    124  O   ARG A  16     -38.555  -7.916  31.205  1.00  0.95           O  
ATOM    125  CG  ARG A  16     -37.295  -6.492  28.452  1.00  0.95           C  
ATOM    126  CD  ARG A  16     -36.420  -6.217  27.237  1.00  0.95           C  
ATOM    127  NE  ARG A  16     -34.999  -6.304  27.565  1.00  0.95           N  
ATOM    128  NH1 ARG A  16     -34.270  -5.446  25.548  1.00  0.95           N  
ATOM    129  NH2 ARG A  16     -32.753  -6.058  27.154  1.00  0.95           N  
ATOM    130  CZ  ARG A  16     -34.011  -5.936  26.755  1.00  0.95           C  
ATOM    131  N   ASN A  17     -36.722  -6.996  32.241  1.00  0.96           N  
ATOM    132  CA  ASN A  17     -36.298  -8.264  32.824  1.00  0.96           C  
ATOM    133  C   ASN A  17     -37.000  -8.534  34.152  1.00  0.96           C  
ATOM    134  CB  ASN A  17     -34.779  -8.287  33.012  1.00  0.96           C  
ATOM    135  O   ASN A  17     -37.014  -9.669  34.632  1.00  0.96           O  
ATOM    136  CG  ASN A  17     -34.031  -8.433  31.701  1.00  0.96           C  
ATOM    137  ND2 ASN A  17     -33.448  -7.338  31.227  1.00  0.96           N  
ATOM    138  OD1 ASN A  17     -33.977  -9.519  31.120  1.00  0.96           O  
ATOM    139  N   GLN A  18     -37.565  -7.506  34.744  1.00  0.96           N  
ATOM    140  CA  GLN A  18     -38.148  -7.553  36.080  1.00  0.96           C  
ATOM    141  C   GLN A  18     -37.191  -8.201  37.076  1.00  0.96           C  
ATOM    142  CB  GLN A  18     -39.477  -8.310  36.061  1.00  0.96           C  
ATOM    143  O   GLN A  18     -37.607  -9.007  37.911  1.00  0.96           O  
ATOM    144  CG  GLN A  18     -40.559  -7.631  35.232  1.00  0.96           C  
ATOM    145  CD  GLN A  18     -41.877  -8.383  35.260  1.00  0.96           C  
ATOM    146  NE2 GLN A  18     -42.966  -7.681  34.962  1.00  0.96           N  
ATOM    147  OE1 GLN A  18     -41.917  -9.584  35.545  1.00  0.96           O  
ATOM    148  N   SER A  19     -35.895  -8.016  36.851  1.00  0.96           N  
ATOM    149  CA  SER A  19     -34.812  -8.524  37.686  1.00  0.96           C  
ATOM    150  C   SER A  19     -33.576  -7.635  37.589  1.00  0.96           C  
ATOM    151  CB  SER A  19     -34.452  -9.955  37.286  1.00  0.96           C  
ATOM    152  O   SER A  19     -33.094  -7.350  36.491  1.00  0.96           O  
ATOM    153  OG  SER A  19     -33.255 -10.370  37.922  1.00  0.96           O  
ATOM    154  N   PHE A  20     -32.984  -7.294  38.707  1.00  0.96           N  
ATOM    155  CA  PHE A  20     -31.773  -6.481  38.701  1.00  0.96           C  
ATOM    156  C   PHE A  20     -30.571  -7.303  38.254  1.00  0.96           C  
ATOM    157  CB  PHE A  20     -31.516  -5.886  40.089  1.00  0.96           C  
ATOM    158  O   PHE A  20     -29.723  -6.816  37.502  1.00  0.96           O  
ATOM    159  CG  PHE A  20     -32.390  -4.706  40.415  1.00  0.96           C  
ATOM    160  CD1 PHE A  20     -31.945  -3.409  40.188  1.00  0.96           C  
ATOM    161  CD2 PHE A  20     -33.658  -4.893  40.950  1.00  0.96           C  
ATOM    162  CE1 PHE A  20     -32.753  -2.315  40.489  1.00  0.96           C  
ATOM    163  CE2 PHE A  20     -34.471  -3.804  41.253  1.00  0.96           C  
ATOM    164  CZ  PHE A  20     -34.016  -2.516  41.023  1.00  0.96           C  
ATOM    165  N   ARG A  21     -30.601  -8.511  38.683  1.00  0.96           N  
ATOM    166  CA  ARG A  21     -29.516  -9.409  38.300  1.00  0.96           C  
ATOM    167  C   ARG A  21     -29.507  -9.646  36.793  1.00  0.96           C  
ATOM    168  CB  ARG A  21     -29.635 -10.743  39.040  1.00  0.96           C  
ATOM    169  O   ARG A  21     -28.471  -9.497  36.142  1.00  0.96           O  
ATOM    170  CG  ARG A  21     -28.538 -11.738  38.696  1.00  0.96           C  
ATOM    171  CD  ARG A  21     -28.695 -13.040  39.469  1.00  0.96           C  
ATOM    172  NE  ARG A  21     -28.129 -12.942  40.811  1.00  0.96           N  
ATOM    173  NH1 ARG A  21     -28.476 -15.163  41.344  1.00  0.96           N  
ATOM    174  NH2 ARG A  21     -27.506 -13.752  42.868  1.00  0.96           N  
ATOM    175  CZ  ARG A  21     -28.038 -13.952  41.671  1.00  0.96           C  
ATOM    176  N   ALA A  22     -30.649 -10.000  36.217  1.00  0.97           N  
ATOM    177  CA  ALA A  22     -30.756 -10.249  34.782  1.00  0.97           C  
ATOM    178  C   ALA A  22     -30.413  -8.996  33.981  1.00  0.97           C  
ATOM    179  CB  ALA A  22     -32.159 -10.735  34.429  1.00  0.97           C  
ATOM    180  O   ALA A  22     -29.750  -9.076  32.945  1.00  0.97           O  
ATOM    181  N   ALA A  23     -30.820  -7.865  34.500  1.00  0.97           N  
ATOM    182  CA  ALA A  23     -30.481  -6.607  33.840  1.00  0.97           C  
ATOM    183  C   ALA A  23     -28.977  -6.353  33.883  1.00  0.97           C  
ATOM    184  CB  ALA A  23     -31.232  -5.447  34.488  1.00  0.97           C  
ATOM    185  O   ALA A  23     -28.390  -5.896  32.899  1.00  0.97           O  
ATOM    186  N   GLY A  24     -28.394  -6.661  35.004  1.00  0.97           N  
ATOM    187  CA  GLY A  24     -26.950  -6.545  35.134  1.00  0.97           C  
ATOM    188  C   GLY A  24     -26.191  -7.412  34.148  1.00  0.97           C  
ATOM    189  O   GLY A  24     -25.241  -6.951  33.510  1.00  0.97           O  
ATOM    190  N   ASP A  25     -26.673  -8.635  34.037  1.00  0.96           N  
ATOM    191  CA  ASP A  25     -26.062  -9.556  33.084  1.00  0.96           C  
ATOM    192  C   ASP A  25     -26.167  -9.021  31.658  1.00  0.96           C  
ATOM    193  CB  ASP A  25     -26.715 -10.936  33.177  1.00  0.96           C  
ATOM    194  O   ASP A  25     -25.200  -9.078  30.895  1.00  0.96           O  
ATOM    195  CG  ASP A  25     -26.367 -11.672  34.460  1.00  0.96           C  
ATOM    196  OD1 ASP A  25     -25.394 -11.283  35.141  1.00  0.96           O  
ATOM    197  OD2 ASP A  25     -27.071 -12.651  34.790  1.00  0.96           O  
ATOM    198  N   GLU A  26     -27.284  -8.428  31.338  1.00  0.95           N  
ATOM    199  CA  GLU A  26     -27.534  -7.888  30.005  1.00  0.95           C  
ATOM    200  C   GLU A  26     -26.635  -6.689  29.717  1.00  0.95           C  
ATOM    201  CB  GLU A  26     -29.005  -7.491  29.853  1.00  0.95           C  
ATOM    202  O   GLU A  26     -26.069  -6.578  28.628  1.00  0.95           O  
ATOM    203  CG  GLU A  26     -29.338  -6.869  28.505  1.00  0.95           C  
ATOM    204  CD  GLU A  26     -30.798  -6.466  28.374  1.00  0.95           C  
ATOM    205  OE1 GLU A  26     -31.132  -5.687  27.453  1.00  0.95           O  
ATOM    206  OE2 GLU A  26     -31.614  -6.933  29.199  1.00  0.95           O  
ATOM    207  N   LEU A  27     -26.382  -5.879  30.705  1.00  0.96           N  
ATOM    208  CA  LEU A  27     -25.685  -4.618  30.476  1.00  0.96           C  
ATOM    209  C   LEU A  27     -24.215  -4.731  30.869  1.00  0.96           C  
ATOM    210  CB  LEU A  27     -26.350  -3.486  31.262  1.00  0.96           C  
ATOM    211  O   LEU A  27     -23.453  -3.774  30.716  1.00  0.96           O  
ATOM    212  CG  LEU A  27     -27.774  -3.116  30.844  1.00  0.96           C  
ATOM    213  CD1 LEU A  27     -28.334  -2.037  31.766  1.00  0.96           C  
ATOM    214  CD2 LEU A  27     -27.801  -2.652  29.392  1.00  0.96           C  
ATOM    215  N   GLY A  28     -23.776  -5.914  31.405  1.00  0.97           N  
ATOM    216  CA  GLY A  28     -22.410  -6.119  31.861  1.00  0.97           C  
ATOM    217  C   GLY A  28     -22.084  -5.356  33.131  1.00  0.97           C  
ATOM    218  O   GLY A  28     -20.980  -4.828  33.279  1.00  0.97           O  
ATOM    219  N   LEU A  29     -23.036  -5.067  33.945  1.00  0.97           N  
ATOM    220  CA  LEU A  29     -22.876  -4.350  35.205  1.00  0.97           C  
ATOM    221  C   LEU A  29     -23.277  -5.230  36.385  1.00  0.97           C  
ATOM    222  CB  LEU A  29     -23.712  -3.068  35.203  1.00  0.97           C  
ATOM    223  O   LEU A  29     -23.997  -6.216  36.213  1.00  0.97           O  
ATOM    224  CG  LEU A  29     -23.404  -2.061  34.093  1.00  0.97           C  
ATOM    225  CD1 LEU A  29     -24.445  -0.946  34.086  1.00  0.97           C  
ATOM    226  CD2 LEU A  29     -22.002  -1.488  34.264  1.00  0.97           C  
ATOM    227  N   SER A  30     -22.726  -4.939  37.641  1.00  0.96           N  
ATOM    228  CA  SER A  30     -23.116  -5.650  38.854  1.00  0.96           C  
ATOM    229  C   SER A  30     -24.526  -5.266  39.290  1.00  0.96           C  
ATOM    230  CB  SER A  30     -22.127  -5.363  39.985  1.00  0.96           C  
ATOM    231  O   SER A  30     -25.020  -4.193  38.936  1.00  0.96           O  
ATOM    232  OG  SER A  30     -22.254  -4.026  40.436  1.00  0.96           O  
ATOM    233  N   SER A  31     -25.234  -6.104  39.913  1.00  0.94           N  
ATOM    234  CA  SER A  31     -26.570  -5.818  40.425  1.00  0.94           C  
ATOM    235  C   SER A  31     -26.570  -4.571  41.304  1.00  0.94           C  
ATOM    236  CB  SER A  31     -27.107  -7.010  41.218  1.00  0.94           C  
ATOM    237  O   SER A  31     -27.515  -3.781  41.270  1.00  0.94           O  
ATOM    238  OG  SER A  31     -26.217  -7.362  42.263  1.00  0.94           O  
ATOM    239  N   SER A  32     -25.500  -4.412  42.128  1.00  0.96           N  
ATOM    240  CA  SER A  32     -25.358  -3.243  42.990  1.00  0.96           C  
ATOM    241  C   SER A  32     -25.282  -1.958  42.172  1.00  0.96           C  
ATOM    242  CB  SER A  32     -24.112  -3.373  43.868  1.00  0.96           C  
ATOM    243  O   SER A  32     -25.901  -0.953  42.527  1.00  0.96           O  
ATOM    244  OG  SER A  32     -23.979  -2.249  44.721  1.00  0.96           O  
ATOM    245  N   ALA A  33     -24.523  -1.990  41.025  1.00  0.97           N  
ATOM    246  CA  ALA A  33     -24.403  -0.836  40.139  1.00  0.97           C  
ATOM    247  C   ALA A  33     -25.753  -0.473  39.525  1.00  0.97           C  
ATOM    248  CB  ALA A  33     -23.380  -1.112  39.040  1.00  0.97           C  
ATOM    249  O   ALA A  33     -26.100   0.706  39.427  1.00  0.97           O  
ATOM    250  N   ILE A  34     -26.510  -1.509  39.097  1.00  0.97           N  
ATOM    251  CA  ILE A  34     -27.833  -1.301  38.517  1.00  0.97           C  
ATOM    252  C   ILE A  34     -28.752  -0.648  39.547  1.00  0.97           C  
ATOM    253  CB  ILE A  34     -28.445  -2.629  38.017  1.00  0.97           C  
ATOM    254  O   ILE A  34     -29.439   0.329  39.243  1.00  0.97           O  
ATOM    255  CG1 ILE A  34     -27.612  -3.202  36.865  1.00  0.97           C  
ATOM    256  CG2 ILE A  34     -29.902  -2.425  37.590  1.00  0.97           C  
ATOM    257  CD1 ILE A  34     -27.574  -2.316  35.628  1.00  0.97           C  
ATOM    258  N   SER A  35     -28.778  -1.189  40.761  1.00  0.96           N  
ATOM    259  CA  SER A  35     -29.615  -0.673  41.839  1.00  0.96           C  
ATOM    260  C   SER A  35     -29.318   0.797  42.113  1.00  0.96           C  
ATOM    261  CB  SER A  35     -29.409  -1.490  43.116  1.00  0.96           C  
ATOM    262  O   SER A  35     -30.237   1.609  42.235  1.00  0.96           O  
ATOM    263  OG  SER A  35     -30.276  -1.043  44.144  1.00  0.96           O  
ATOM    264  N   HIS A  36     -28.029   1.098  42.196  1.00  0.96           N  
ATOM    265  CA  HIS A  36     -27.607   2.473  42.438  1.00  0.96           C  
ATOM    266  C   HIS A  36     -28.094   3.402  41.331  1.00  0.96           C  
ATOM    267  CB  HIS A  36     -26.084   2.552  42.557  1.00  0.96           C  
ATOM    268  O   HIS A  36     -28.598   4.493  41.608  1.00  0.96           O  
ATOM    269  CG  HIS A  36     -25.580   3.914  42.915  1.00  0.96           C  
ATOM    270  CD2 HIS A  36     -25.326   4.481  44.118  1.00  0.96           C  
ATOM    271  ND1 HIS A  36     -25.281   4.869  41.967  1.00  0.96           N  
ATOM    272  CE1 HIS A  36     -24.862   5.967  42.575  1.00  0.96           C  
ATOM    273  NE2 HIS A  36     -24.881   5.758  43.880  1.00  0.96           N  
ATOM    274  N   SER A  37     -27.943   2.970  40.079  1.00  0.96           N  
ATOM    275  CA  SER A  37     -28.367   3.763  38.930  1.00  0.96           C  
ATOM    276  C   SER A  37     -29.865   4.047  38.977  1.00  0.96           C  
ATOM    277  CB  SER A  37     -28.017   3.046  37.625  1.00  0.96           C  
ATOM    278  O   SER A  37     -30.296   5.176  38.735  1.00  0.96           O  
ATOM    279  OG  SER A  37     -28.363   3.843  36.505  1.00  0.96           O  
ATOM    280  N   ILE A  38     -30.704   3.091  39.347  1.00  0.97           N  
ATOM    281  CA  ILE A  38     -32.155   3.236  39.412  1.00  0.97           C  
ATOM    282  C   ILE A  38     -32.528   4.194  40.540  1.00  0.97           C  
ATOM    283  CB  ILE A  38     -32.850   1.872  39.615  1.00  0.97           C  
ATOM    284  O   ILE A  38     -33.384   5.065  40.366  1.00  0.97           O  
ATOM    285  CG1 ILE A  38     -32.724   1.014  38.350  1.00  0.97           C  
ATOM    286  CG2 ILE A  38     -34.320   2.067  40.000  1.00  0.97           C  
ATOM    287  CD1 ILE A  38     -33.367   1.632  37.116  1.00  0.97           C  
ATOM    288  N   LYS A  39     -31.796   4.018  41.658  1.00  0.96           N  
ATOM    289  CA  LYS A  39     -32.046   4.902  42.794  1.00  0.96           C  
ATOM    290  C   LYS A  39     -31.761   6.356  42.432  1.00  0.96           C  
ATOM    291  CB  LYS A  39     -31.199   4.484  43.996  1.00  0.96           C  
ATOM    292  O   LYS A  39     -32.547   7.248  42.757  1.00  0.96           O  
ATOM    293  CG  LYS A  39     -31.560   5.203  45.288  1.00  0.96           C  
ATOM    294  CD  LYS A  39     -30.733   4.693  46.461  1.00  0.96           C  
ATOM    295  CE  LYS A  39     -31.043   5.460  47.739  1.00  0.96           C  
ATOM    296  NZ  LYS A  39     -30.246   4.954  48.896  1.00  0.96           N  
ATOM    297  N   THR A  40     -30.698   6.548  41.790  1.00  0.95           N  
ATOM    298  CA  THR A  40     -30.315   7.890  41.364  1.00  0.95           C  
ATOM    299  C   THR A  40     -31.362   8.477  40.422  1.00  0.95           C  
ATOM    300  CB  THR A  40     -28.941   7.885  40.670  1.00  0.95           C  
ATOM    301  O   THR A  40     -31.747   9.640  40.560  1.00  0.95           O  
ATOM    302  CG2 THR A  40     -28.563   9.282  40.188  1.00  0.95           C  
ATOM    303  OG1 THR A  40     -27.947   7.426  41.595  1.00  0.95           O  
ATOM    304  N   LEU A  41     -31.808   7.609  39.519  1.00  0.97           N  
ATOM    305  CA  LEU A  41     -32.833   8.043  38.575  1.00  0.97           C  
ATOM    306  C   LEU A  41     -34.119   8.417  39.304  1.00  0.97           C  
ATOM    307  CB  LEU A  41     -33.116   6.944  37.548  1.00  0.97           C  
ATOM    308  O   LEU A  41     -34.699   9.474  39.045  1.00  0.97           O  
ATOM    309  CG  LEU A  41     -34.198   7.248  36.510  1.00  0.97           C  
ATOM    310  CD1 LEU A  41     -33.833   8.498  35.716  1.00  0.97           C  
ATOM    311  CD2 LEU A  41     -34.397   6.056  35.580  1.00  0.97           C  
ATOM    312  N   GLU A  42     -34.552   7.654  40.174  1.00  0.97           N  
ATOM    313  CA  GLU A  42     -35.775   7.907  40.930  1.00  0.97           C  
ATOM    314  C   GLU A  42     -35.651   9.174  41.772  1.00  0.97           C  
ATOM    315  CB  GLU A  42     -36.112   6.711  41.825  1.00  0.97           C  
ATOM    316  O   GLU A  42     -36.597   9.959  41.863  1.00  0.97           O  
ATOM    317  CG  GLU A  42     -36.625   5.498  41.063  1.00  0.97           C  
ATOM    318  CD  GLU A  42     -36.990   4.332  41.967  1.00  0.97           C  
ATOM    319  OE1 GLU A  42     -37.898   3.547  41.609  1.00  0.97           O  
ATOM    320  OE2 GLU A  42     -36.365   4.203  43.044  1.00  0.97           O  
ATOM    321  N   GLN A  43     -34.444   9.373  42.361  1.00  0.96           N  
ATOM    322  CA  GLN A  43     -34.180  10.571  43.151  1.00  0.96           C  
ATOM    323  C   GLN A  43     -34.269  11.828  42.291  1.00  0.96           C  
ATOM    324  CB  GLN A  43     -32.804  10.485  43.814  1.00  0.96           C  
ATOM    325  O   GLN A  43     -34.872  12.823  42.698  1.00  0.96           O  
ATOM    326  CG  GLN A  43     -32.755   9.541  45.008  1.00  0.96           C  
ATOM    327  CD  GLN A  43     -31.350   9.352  45.549  1.00  0.96           C  
ATOM    328  NE2 GLN A  43     -31.245   8.751  46.729  1.00  0.96           N  
ATOM    329  OE1 GLN A  43     -30.367   9.741  44.910  1.00  0.96           O  
ATOM    330  N   ARG A  44     -33.854  11.711  41.182  1.00  0.95           N  
ATOM    331  CA  ARG A  44     -33.869  12.855  40.276  1.00  0.95           C  
ATOM    332  C   ARG A  44     -35.287  13.162  39.806  1.00  0.95           C  
ATOM    333  CB  ARG A  44     -32.962  12.599  39.071  1.00  0.95           C  
ATOM    334  O   ARG A  44     -35.679  14.327  39.717  1.00  0.95           O  
ATOM    335  CG  ARG A  44     -31.478  12.732  39.377  1.00  0.95           C  
ATOM    336  CD  ARG A  44     -30.622  12.469  38.147  1.00  0.95           C  
ATOM    337  NE  ARG A  44     -29.198  12.597  38.443  1.00  0.95           N  
ATOM    338  NH1 ARG A  44     -28.491  11.943  36.343  1.00  0.95           N  
ATOM    339  NH2 ARG A  44     -26.956  12.493  37.955  1.00  0.95           N  
ATOM    340  CZ  ARG A  44     -28.218  12.344  37.580  1.00  0.95           C  
ATOM    341  N   LEU A  45     -36.003  12.106  39.607  1.00  0.95           N  
ATOM    342  CA  LEU A  45     -37.365  12.267  39.110  1.00  0.95           C  
ATOM    343  C   LEU A  45     -38.334  12.532  40.257  1.00  0.95           C  
ATOM    344  CB  LEU A  45     -37.803  11.022  38.334  1.00  0.95           C  
ATOM    345  O   LEU A  45     -39.462  12.978  40.033  1.00  0.95           O  
ATOM    346  CG  LEU A  45     -37.064  10.745  37.024  1.00  0.95           C  
ATOM    347  CD1 LEU A  45     -37.527   9.421  36.424  1.00  0.95           C  
ATOM    348  CD2 LEU A  45     -37.277  11.888  36.038  1.00  0.95           C  
ATOM    349  N   LYS A  46     -37.758  12.283  41.494  1.00  0.97           N  
ATOM    350  CA  LYS A  46     -38.579  12.343  42.699  1.00  0.97           C  
ATOM    351  C   LYS A  46     -39.827  11.476  42.557  1.00  0.97           C  
ATOM    352  CB  LYS A  46     -38.976  13.787  43.007  1.00  0.97           C  
ATOM    353  O   LYS A  46     -40.925  11.894  42.933  1.00  0.97           O  
ATOM    354  CG  LYS A  46     -37.798  14.700  43.316  1.00  0.97           C  
ATOM    355  CD  LYS A  46     -38.262  16.093  43.722  1.00  0.97           C  
ATOM    356  CE  LYS A  46     -37.084  17.014  44.011  1.00  0.97           C  
ATOM    357  NZ  LYS A  46     -37.534  18.383  44.402  1.00  0.97           N  
ATOM    358  N   ILE A  47     -39.707  10.389  41.912  1.00  0.97           N  
ATOM    359  CA  ILE A  47     -40.775   9.427  41.664  1.00  0.97           C  
ATOM    360  C   ILE A  47     -40.232   8.006  41.802  1.00  0.97           C  
ATOM    361  CB  ILE A  47     -41.404   9.627  40.267  1.00  0.97           C  
ATOM    362  O   ILE A  47     -39.157   7.693  41.286  1.00  0.97           O  
ATOM    363  CG1 ILE A  47     -41.989  11.039  40.142  1.00  0.97           C  
ATOM    364  CG2 ILE A  47     -42.474   8.565  39.998  1.00  0.97           C  
ATOM    365  CD1 ILE A  47     -42.438  11.401  38.733  1.00  0.97           C  
ATOM    366  N   ARG A  48     -40.948   7.204  42.513  1.00  0.98           N  
ATOM    367  CA  ARG A  48     -40.603   5.788  42.583  1.00  0.98           C  
ATOM    368  C   ARG A  48     -41.022   5.059  41.311  1.00  0.98           C  
ATOM    369  CB  ARG A  48     -41.257   5.134  43.802  1.00  0.98           C  
ATOM    370  O   ARG A  48     -42.178   5.148  40.890  1.00  0.98           O  
ATOM    371  CG  ARG A  48     -40.751   3.731  44.093  1.00  0.98           C  
ATOM    372  CD  ARG A  48     -41.365   3.162  45.365  1.00  0.98           C  
ATOM    373  NE  ARG A  48     -40.870   1.818  45.649  1.00  0.98           N  
ATOM    374  NH1 ARG A  48     -42.079   1.562  47.601  1.00  0.98           N  
ATOM    375  NH2 ARG A  48     -40.709  -0.123  46.866  1.00  0.98           N  
ATOM    376  CZ  ARG A  48     -41.221   1.089  46.704  1.00  0.98           C  
ATOM    377  N   LEU A  49     -40.162   4.309  40.672  1.00  0.98           N  
ATOM    378  CA  LEU A  49     -40.451   3.696  39.380  1.00  0.98           C  
ATOM    379  C   LEU A  49     -40.674   2.195  39.528  1.00  0.98           C  
ATOM    380  CB  LEU A  49     -39.309   3.960  38.394  1.00  0.98           C  
ATOM    381  O   LEU A  49     -41.353   1.580  38.703  1.00  0.98           O  
ATOM    382  CG  LEU A  49     -39.066   5.421  38.012  1.00  0.98           C  
ATOM    383  CD1 LEU A  49     -37.833   5.538  37.123  1.00  0.98           C  
ATOM    384  CD2 LEU A  49     -40.292   6.002  37.316  1.00  0.98           C  
ATOM    385  N   PHE A  50     -40.095   1.576  40.568  1.00  0.98           N  
ATOM    386  CA  PHE A  50     -40.200   0.136  40.775  1.00  0.98           C  
ATOM    387  C   PHE A  50     -40.761  -0.172  42.158  1.00  0.98           C  
ATOM    388  CB  PHE A  50     -38.834  -0.535  40.602  1.00  0.98           C  
ATOM    389  O   PHE A  50     -40.481   0.544  43.122  1.00  0.98           O  
ATOM    390  CG  PHE A  50     -38.320  -0.508  39.188  1.00  0.98           C  
ATOM    391  CD1 PHE A  50     -38.700  -1.486  38.277  1.00  0.98           C  
ATOM    392  CD2 PHE A  50     -37.455   0.495  38.769  1.00  0.98           C  
ATOM    393  CE1 PHE A  50     -38.226  -1.464  36.967  1.00  0.98           C  
ATOM    394  CE2 PHE A  50     -36.978   0.524  37.462  1.00  0.98           C  
ATOM    395  CZ  PHE A  50     -37.363  -0.457  36.563  1.00  0.98           C  
ATOM    396  N   ASN A  51     -41.637  -1.218  42.276  1.00  0.97           N  
ATOM    397  CA  ASN A  51     -41.955  -1.897  43.528  1.00  0.97           C  
ATOM    398  C   ASN A  51     -40.994  -3.051  43.800  1.00  0.97           C  
ATOM    399  CB  ASN A  51     -43.399  -2.401  43.514  1.00  0.97           C  
ATOM    400  O   ASN A  51     -40.911  -3.994  43.011  1.00  0.97           O  
ATOM    401  CG  ASN A  51     -44.409  -1.277  43.388  1.00  0.97           C  
ATOM    402  ND2 ASN A  51     -45.372  -1.443  42.490  1.00  0.97           N  
ATOM    403  OD1 ASN A  51     -44.323  -0.267  44.092  1.00  0.97           O  
ATOM    404  N   ARG A  52     -40.114  -2.802  44.924  1.00  0.91           N  
ATOM    405  CA  ARG A  52     -39.100  -3.830  45.132  1.00  0.91           C  
ATOM    406  C   ARG A  52     -39.363  -4.606  46.419  1.00  0.91           C  
ATOM    407  CB  ARG A  52     -37.703  -3.208  45.172  1.00  0.91           C  
ATOM    408  O   ARG A  52     -39.626  -4.011  47.466  1.00  0.91           O  
ATOM    409  CG  ARG A  52     -37.370  -2.363  43.952  1.00  0.91           C  
ATOM    410  CD  ARG A  52     -36.068  -1.597  44.136  1.00  0.91           C  
ATOM    411  NE  ARG A  52     -35.832  -0.665  43.037  1.00  0.91           N  
ATOM    412  NH1 ARG A  52     -33.770   0.041  43.804  1.00  0.91           N  
ATOM    413  NH2 ARG A  52     -34.634   0.906  41.865  1.00  0.91           N  
ATOM    414  CZ  ARG A  52     -34.746   0.092  42.905  1.00  0.91           C  
ATOM    415  N   THR A  53     -39.524  -5.938  46.283  1.00  0.88           N  
ATOM    416  CA  THR A  53     -39.426  -6.849  47.417  1.00  0.88           C  
ATOM    417  C   THR A  53     -38.223  -7.776  47.265  1.00  0.88           C  
ATOM    418  CB  THR A  53     -40.708  -7.689  47.571  1.00  0.88           C  
ATOM    419  O   THR A  53     -37.527  -7.736  46.248  1.00  0.88           O  
ATOM    420  CG2 THR A  53     -41.948  -6.801  47.593  1.00  0.88           C  
ATOM    421  OG1 THR A  53     -40.807  -8.604  46.473  1.00  0.88           O  
ATOM    422  N   THR A  54     -37.862  -8.397  48.330  1.00  0.85           N  
ATOM    423  CA  THR A  54     -36.722  -9.305  48.282  1.00  0.85           C  
ATOM    424  C   THR A  54     -36.930 -10.380  47.219  1.00  0.85           C  
ATOM    425  CB  THR A  54     -36.482  -9.972  49.650  1.00  0.85           C  
ATOM    426  O   THR A  54     -35.966 -10.870  46.628  1.00  0.85           O  
ATOM    427  CG2 THR A  54     -36.012  -8.953  50.683  1.00  0.85           C  
ATOM    428  OG1 THR A  54     -37.702 -10.569  50.105  1.00  0.85           O  
ATOM    429  N   ARG A  55     -38.170 -10.559  46.715  1.00  0.87           N  
ATOM    430  CA  ARG A  55     -38.432 -11.709  45.855  1.00  0.87           C  
ATOM    431  C   ARG A  55     -38.967 -11.267  44.497  1.00  0.87           C  
ATOM    432  CB  ARG A  55     -39.423 -12.665  46.523  1.00  0.87           C  
ATOM    433  O   ARG A  55     -38.922 -12.028  43.529  1.00  0.87           O  
ATOM    434  CG  ARG A  55     -38.877 -13.350  47.765  1.00  0.87           C  
ATOM    435  CD  ARG A  55     -39.877 -14.337  48.351  1.00  0.87           C  
ATOM    436  NE  ARG A  55     -39.372 -14.953  49.575  1.00  0.87           N  
ATOM    437  NH1 ARG A  55     -41.260 -16.229  49.956  1.00  0.87           N  
ATOM    438  NH2 ARG A  55     -39.487 -16.335  51.406  1.00  0.87           N  
ATOM    439  CZ  ARG A  55     -40.041 -15.838  50.309  1.00  0.87           C  
ATOM    440  N   SER A  56     -39.404  -9.931  44.449  1.00  0.91           N  
ATOM    441  CA  SER A  56     -40.026  -9.567  43.179  1.00  0.91           C  
ATOM    442  C   SER A  56     -39.811  -8.091  42.862  1.00  0.91           C  
ATOM    443  CB  SER A  56     -41.522  -9.879  43.206  1.00  0.91           C  
ATOM    444  O   SER A  56     -39.576  -7.284  43.765  1.00  0.91           O  
ATOM    445  OG  SER A  56     -42.203  -9.003  44.089  1.00  0.91           O  
ATOM    446  N   VAL A  57     -39.636  -7.835  41.608  1.00  0.96           N  
ATOM    447  CA  VAL A  57     -39.524  -6.474  41.093  1.00  0.96           C  
ATOM    448  C   VAL A  57     -40.640  -6.209  40.086  1.00  0.96           C  
ATOM    449  CB  VAL A  57     -38.146  -6.226  40.440  1.00  0.96           C  
ATOM    450  O   VAL A  57     -40.863  -7.007  39.173  1.00  0.96           O  
ATOM    451  CG1 VAL A  57     -38.050  -4.798  39.907  1.00  0.96           C  
ATOM    452  CG2 VAL A  57     -37.024  -6.503  41.440  1.00  0.96           C  
ATOM    453  N   SER A  58     -41.421  -5.170  40.345  1.00  0.97           N  
ATOM    454  CA  SER A  58     -42.479  -4.772  39.422  1.00  0.97           C  
ATOM    455  C   SER A  58     -42.525  -3.257  39.254  1.00  0.97           C  
ATOM    456  CB  SER A  58     -43.836  -5.280  39.910  1.00  0.97           C  
ATOM    457  O   SER A  58     -42.000  -2.518  40.089  1.00  0.97           O  
ATOM    458  OG  SER A  58     -44.159  -4.720  41.171  1.00  0.97           O  
ATOM    459  N   LEU A  59     -43.014  -2.790  38.083  1.00  0.98           N  
ATOM    460  CA  LEU A  59     -43.107  -1.361  37.806  1.00  0.98           C  
ATOM    461  C   LEU A  59     -44.243  -0.726  38.601  1.00  0.98           C  
ATOM    462  CB  LEU A  59     -43.318  -1.118  36.309  1.00  0.98           C  
ATOM    463  O   LEU A  59     -45.292  -1.345  38.795  1.00  0.98           O  
ATOM    464  CG  LEU A  59     -42.112  -1.377  35.404  1.00  0.98           C  
ATOM    465  CD1 LEU A  59     -42.539  -1.375  33.940  1.00  0.98           C  
ATOM    466  CD2 LEU A  59     -41.025  -0.337  35.650  1.00  0.98           C  
ATOM    467  N   THR A  60     -44.063   0.460  39.196  1.00  0.98           N  
ATOM    468  CA  THR A  60     -45.163   1.294  39.668  1.00  0.98           C  
ATOM    469  C   THR A  60     -45.989   1.815  38.496  1.00  0.98           C  
ATOM    470  CB  THR A  60     -44.646   2.481  40.503  1.00  0.98           C  
ATOM    471  O   THR A  60     -45.648   1.577  37.335  1.00  0.98           O  
ATOM    472  CG2 THR A  60     -43.758   2.003  41.647  1.00  0.98           C  
ATOM    473  OG1 THR A  60     -43.888   3.357  39.658  1.00  0.98           O  
ATOM    474  N   GLU A  61     -47.095   2.468  38.762  1.00  0.98           N  
ATOM    475  CA  GLU A  61     -47.883   3.089  37.702  1.00  0.98           C  
ATOM    476  C   GLU A  61     -47.047   4.087  36.905  1.00  0.98           C  
ATOM    477  CB  GLU A  61     -49.117   3.784  38.285  1.00  0.98           C  
ATOM    478  O   GLU A  61     -47.077   4.085  35.673  1.00  0.98           O  
ATOM    479  CG  GLU A  61     -50.089   4.296  37.232  1.00  0.98           C  
ATOM    480  CD  GLU A  61     -51.328   4.948  37.826  1.00  0.98           C  
ATOM    481  OE1 GLU A  61     -52.184   5.439  37.056  1.00  0.98           O  
ATOM    482  OE2 GLU A  61     -51.443   4.967  39.072  1.00  0.98           O  
ATOM    483  N   ALA A  62     -46.298   4.906  37.676  1.00  0.98           N  
ATOM    484  CA  ALA A  62     -45.407   5.879  37.050  1.00  0.98           C  
ATOM    485  C   ALA A  62     -44.351   5.185  36.194  1.00  0.98           C  
ATOM    486  CB  ALA A  62     -44.739   6.749  38.112  1.00  0.98           C  
ATOM    487  O   ALA A  62     -44.064   5.621  35.077  1.00  0.98           O  
ATOM    488  N   GLY A  63     -43.756   4.084  36.722  1.00  0.98           N  
ATOM    489  CA  GLY A  63     -42.775   3.304  35.985  1.00  0.98           C  
ATOM    490  C   GLY A  63     -43.325   2.715  34.700  1.00  0.98           C  
ATOM    491  O   GLY A  63     -42.663   2.754  33.660  1.00  0.98           O  
ATOM    492  N   SER A  64     -44.549   2.184  34.832  1.00  0.98           N  
ATOM    493  CA  SER A  64     -45.205   1.606  33.663  1.00  0.98           C  
ATOM    494  C   SER A  64     -45.436   2.657  32.583  1.00  0.98           C  
ATOM    495  CB  SER A  64     -46.536   0.966  34.058  1.00  0.98           C  
ATOM    496  O   SER A  64     -45.194   2.403  31.401  1.00  0.98           O  
ATOM    497  OG  SER A  64     -47.114   0.287  32.956  1.00  0.98           O  
ATOM    498  N   ASN A  65     -45.905   3.860  32.987  1.00  0.98           N  
ATOM    499  CA  ASN A  65     -46.130   4.962  32.058  1.00  0.98           C  
ATOM    500  C   ASN A  65     -44.833   5.399  31.382  1.00  0.98           C  
ATOM    501  CB  ASN A  65     -46.778   6.147  32.777  1.00  0.98           C  
ATOM    502  O   ASN A  65     -44.797   5.595  30.166  1.00  0.98           O  
ATOM    503  CG  ASN A  65     -47.205   7.246  31.824  1.00  0.98           C  
ATOM    504  ND2 ASN A  65     -48.472   7.637  31.899  1.00  0.98           N  
ATOM    505  OD1 ASN A  65     -46.403   7.739  31.027  1.00  0.98           O  
ATOM    506  N   LEU A  66     -43.810   5.508  32.208  1.00  0.97           N  
ATOM    507  CA  LEU A  66     -42.507   5.889  31.675  1.00  0.97           C  
ATOM    508  C   LEU A  66     -42.007   4.856  30.671  1.00  0.97           C  
ATOM    509  CB  LEU A  66     -41.490   6.051  32.808  1.00  0.97           C  
ATOM    510  O   LEU A  66     -41.546   5.212  29.584  1.00  0.97           O  
ATOM    511  CG  LEU A  66     -40.079   6.473  32.398  1.00  0.97           C  
ATOM    512  CD1 LEU A  66     -40.119   7.804  31.654  1.00  0.97           C  
ATOM    513  CD2 LEU A  66     -39.171   6.565  33.620  1.00  0.97           C  
ATOM    514  N   TYR A  67     -42.074   3.561  31.024  1.00  0.98           N  
ATOM    515  CA  TYR A  67     -41.645   2.469  30.157  1.00  0.98           C  
ATOM    516  C   TYR A  67     -42.363   2.524  28.814  1.00  0.98           C  
ATOM    517  CB  TYR A  67     -41.898   1.117  30.830  1.00  0.98           C  
ATOM    518  O   TYR A  67     -41.727   2.460  27.760  1.00  0.98           O  
ATOM    519  CG  TYR A  67     -41.480  -0.066  29.991  1.00  0.98           C  
ATOM    520  CD1 TYR A  67     -42.422  -0.815  29.289  1.00  0.98           C  
ATOM    521  CD2 TYR A  67     -40.143  -0.438  29.898  1.00  0.98           C  
ATOM    522  CE1 TYR A  67     -42.041  -1.907  28.516  1.00  0.98           C  
ATOM    523  CE2 TYR A  67     -39.751  -1.528  29.128  1.00  0.98           C  
ATOM    524  OH  TYR A  67     -40.324  -3.335  27.678  1.00  0.98           O  
ATOM    525  CZ  TYR A  67     -40.706  -2.255  28.441  1.00  0.98           C  
ATOM    526  N   GLU A  68     -43.635   2.724  28.880  1.00  0.97           N  
ATOM    527  CA  GLU A  68     -44.450   2.749  27.669  1.00  0.97           C  
ATOM    528  C   GLU A  68     -44.088   3.938  26.784  1.00  0.97           C  
ATOM    529  CB  GLU A  68     -45.939   2.789  28.022  1.00  0.97           C  
ATOM    530  O   GLU A  68     -44.025   3.812  25.560  1.00  0.97           O  
ATOM    531  CG  GLU A  68     -46.478   1.474  28.566  1.00  0.97           C  
ATOM    532  CD  GLU A  68     -46.388   0.330  27.569  1.00  0.97           C  
ATOM    533  OE1 GLU A  68     -46.290  -0.842  27.997  1.00  0.97           O  
ATOM    534  OE2 GLU A  68     -46.415   0.609  26.349  1.00  0.97           O  
ATOM    535  N   ARG A  69     -43.716   5.049  27.401  1.00  0.96           N  
ATOM    536  CA  ARG A  69     -43.402   6.266  26.659  1.00  0.96           C  
ATOM    537  C   ARG A  69     -41.996   6.201  26.071  1.00  0.96           C  
ATOM    538  CB  ARG A  69     -43.536   7.496  27.560  1.00  0.96           C  
ATOM    539  O   ARG A  69     -41.738   6.759  25.003  1.00  0.96           O  
ATOM    540  CG  ARG A  69     -44.974   7.878  27.870  1.00  0.96           C  
ATOM    541  CD  ARG A  69     -45.091   9.334  28.300  1.00  0.96           C  
ATOM    542  NE  ARG A  69     -46.484   9.733  28.481  1.00  0.96           N  
ATOM    543  NH1 ARG A  69     -46.093  11.989  28.178  1.00  0.96           N  
ATOM    544  NH2 ARG A  69     -48.216  11.236  28.598  1.00  0.96           N  
ATOM    545  CZ  ARG A  69     -46.928  10.985  28.418  1.00  0.96           C  
ATOM    546  N   LEU A  70     -41.115   5.467  26.674  1.00  0.95           N  
ATOM    547  CA  LEU A  70     -39.723   5.402  26.243  1.00  0.95           C  
ATOM    548  C   LEU A  70     -39.512   4.258  25.258  1.00  0.95           C  
ATOM    549  CB  LEU A  70     -38.796   5.230  27.449  1.00  0.95           C  
ATOM    550  O   LEU A  70     -38.568   4.283  24.464  1.00  0.95           O  
ATOM    551  CG  LEU A  70     -38.617   6.456  28.347  1.00  0.95           C  
ATOM    552  CD1 LEU A  70     -37.657   6.140  29.489  1.00  0.95           C  
ATOM    553  CD2 LEU A  70     -38.118   7.646  27.535  1.00  0.95           C  
ATOM    554  N   ARG A  71     -40.343   3.274  25.271  1.00  0.95           N  
ATOM    555  CA  ARG A  71     -40.178   2.033  24.521  1.00  0.95           C  
ATOM    556  C   ARG A  71     -40.001   2.311  23.032  1.00  0.95           C  
ATOM    557  CB  ARG A  71     -41.376   1.107  24.743  1.00  0.95           C  
ATOM    558  O   ARG A  71     -39.055   1.822  22.412  1.00  0.95           O  
ATOM    559  CG  ARG A  71     -41.252  -0.239  24.046  1.00  0.95           C  
ATOM    560  CD  ARG A  71     -42.483  -1.105  24.269  1.00  0.95           C  
ATOM    561  NE  ARG A  71     -43.679  -0.501  23.689  1.00  0.95           N  
ATOM    562  NH1 ARG A  71     -45.106  -2.193  24.351  1.00  0.95           N  
ATOM    563  NH2 ARG A  71     -45.916  -0.397  23.178  1.00  0.95           N  
ATOM    564  CZ  ARG A  71     -44.898  -1.032  23.740  1.00  0.95           C  
ATOM    565  N   PRO A  72     -40.813   3.145  22.374  1.00  0.93           N  
ATOM    566  CA  PRO A  72     -40.633   3.380  20.940  1.00  0.93           C  
ATOM    567  C   PRO A  72     -39.265   3.969  20.605  1.00  0.93           C  
ATOM    568  CB  PRO A  72     -41.751   4.370  20.602  1.00  0.93           C  
ATOM    569  O   PRO A  72     -38.657   3.594  19.598  1.00  0.93           O  
ATOM    570  CG  PRO A  72     -42.798   4.133  21.642  1.00  0.93           C  
ATOM    571  CD  PRO A  72     -42.119   3.737  22.921  1.00  0.93           C  
ATOM    572  N   ALA A  73     -38.764   4.911  21.410  1.00  0.94           N  
ATOM    573  CA  ALA A  73     -37.453   5.511  21.182  1.00  0.94           C  
ATOM    574  C   ALA A  73     -36.345   4.467  21.289  1.00  0.94           C  
ATOM    575  CB  ALA A  73     -37.207   6.646  22.175  1.00  0.94           C  
ATOM    576  O   ALA A  73     -35.449   4.415  20.443  1.00  0.94           O  
ATOM    577  N   PHE A  74     -36.347   3.631  22.289  1.00  0.93           N  
ATOM    578  CA  PHE A  74     -35.328   2.601  22.456  1.00  0.93           C  
ATOM    579  C   PHE A  74     -35.409   1.571  21.335  1.00  0.93           C  
ATOM    580  CB  PHE A  74     -35.478   1.910  23.815  1.00  0.93           C  
ATOM    581  O   PHE A  74     -34.384   1.074  20.867  1.00  0.93           O  
ATOM    582  CG  PHE A  74     -34.701   2.571  24.921  1.00  0.93           C  
ATOM    583  CD1 PHE A  74     -33.415   2.148  25.235  1.00  0.93           C  
ATOM    584  CD2 PHE A  74     -35.256   3.617  25.648  1.00  0.93           C  
ATOM    585  CE1 PHE A  74     -32.693   2.758  26.259  1.00  0.93           C  
ATOM    586  CE2 PHE A  74     -34.541   4.231  26.672  1.00  0.93           C  
ATOM    587  CZ  PHE A  74     -33.260   3.799  26.976  1.00  0.93           C  
ATOM    588  N   ASP A  75     -36.640   1.190  20.948  1.00  0.88           N  
ATOM    589  CA  ASP A  75     -36.796   0.290  19.810  1.00  0.88           C  
ATOM    590  C   ASP A  75     -36.166   0.881  18.552  1.00  0.88           C  
ATOM    591  CB  ASP A  75     -38.276  -0.013  19.565  1.00  0.88           C  
ATOM    592  O   ASP A  75     -35.501   0.173  17.793  1.00  0.88           O  
ATOM    593  CG  ASP A  75     -38.869  -0.949  20.603  1.00  0.88           C  
ATOM    594  OD1 ASP A  75     -38.105  -1.565  21.377  1.00  0.88           O  
ATOM    595  OD2 ASP A  75     -40.112  -1.074  20.646  1.00  0.88           O  
ATOM    596  N   GLU A  76     -36.376   2.145  18.382  1.00  0.90           N  
ATOM    597  CA  GLU A  76     -35.803   2.833  17.229  1.00  0.90           C  
ATOM    598  C   GLU A  76     -34.278   2.826  17.284  1.00  0.90           C  
ATOM    599  CB  GLU A  76     -36.320   4.272  17.149  1.00  0.90           C  
ATOM    600  O   GLU A  76     -33.616   2.586  16.273  1.00  0.90           O  
ATOM    601  CG  GLU A  76     -35.930   4.995  15.868  1.00  0.90           C  
ATOM    602  CD  GLU A  76     -36.677   6.304  15.667  1.00  0.90           C  
ATOM    603  OE1 GLU A  76     -36.530   6.927  14.591  1.00  0.90           O  
ATOM    604  OE2 GLU A  76     -37.414   6.710  16.593  1.00  0.90           O  
ATOM    605  N   ILE A  77     -33.728   3.095  18.395  1.00  0.91           N  
ATOM    606  CA  ILE A  77     -32.280   3.088  18.574  1.00  0.91           C  
ATOM    607  C   ILE A  77     -31.730   1.697  18.268  1.00  0.91           C  
ATOM    608  CB  ILE A  77     -31.886   3.518  20.005  1.00  0.91           C  
ATOM    609  O   ILE A  77     -30.720   1.562  17.574  1.00  0.91           O  
ATOM    610  CG1 ILE A  77     -32.170   5.010  20.212  1.00  0.91           C  
ATOM    611  CG2 ILE A  77     -30.413   3.198  20.278  1.00  0.91           C  
ATOM    612  CD1 ILE A  77     -32.024   5.474  21.654  1.00  0.91           C  
ATOM    613  N   GLN A  78     -32.414   0.631  18.805  1.00  0.83           N  
ATOM    614  CA  GLN A  78     -31.993  -0.743  18.553  1.00  0.83           C  
ATOM    615  C   GLN A  78     -32.027  -1.063  17.062  1.00  0.83           C  
ATOM    616  CB  GLN A  78     -32.878  -1.726  19.321  1.00  0.83           C  
ATOM    617  O   GLN A  78     -31.113  -1.704  16.538  1.00  0.83           O  
ATOM    618  CG  GLN A  78     -32.361  -3.158  19.308  1.00  0.83           C  
ATOM    619  CD  GLN A  78     -30.976  -3.288  19.914  1.00  0.83           C  
ATOM    620  NE2 GLN A  78     -30.064  -3.916  19.180  1.00  0.83           N  
ATOM    621  OE1 GLN A  78     -30.727  -2.826  21.032  1.00  0.83           O  
ATOM    622  N   ILE A  79     -33.037  -0.667  16.332  1.00  0.77           N  
ATOM    623  CA  ILE A  79     -33.152  -0.859  14.891  1.00  0.77           C  
ATOM    624  C   ILE A  79     -31.976  -0.188  14.185  1.00  0.77           C  
ATOM    625  CB  ILE A  79     -34.489  -0.302  14.351  1.00  0.77           C  
ATOM    626  O   ILE A  79     -31.349  -0.784  13.306  1.00  0.77           O  
ATOM    627  CG1 ILE A  79     -35.659  -1.174  14.821  1.00  0.77           C  
ATOM    628  CG2 ILE A  79     -34.457  -0.205  12.823  1.00  0.77           C  
ATOM    629  CD1 ILE A  79     -37.029  -0.559  14.571  1.00  0.77           C  
ATOM    630  N   MET A  80     -31.587   0.996  14.624  1.00  0.83           N  
ATOM    631  CA  MET A  80     -30.477   1.746  14.044  1.00  0.83           C  
ATOM    632  C   MET A  80     -29.150   1.037  14.297  1.00  0.83           C  
ATOM    633  CB  MET A  80     -30.429   3.164  14.614  1.00  0.83           C  
ATOM    634  O   MET A  80     -28.311   0.943  13.400  1.00  0.83           O  
ATOM    635  CG  MET A  80     -31.560   4.058  14.131  1.00  0.83           C  
ATOM    636  SD  MET A  80     -31.347   5.805  14.651  1.00  0.83           S  
ATOM    637  CE  MET A  80     -32.058   5.731  16.318  1.00  0.83           C  
ATOM    638  N   LEU A  81     -29.028   0.578  15.508  1.00  0.83           N  
ATOM    639  CA  LEU A  81     -27.807  -0.142  15.851  1.00  0.83           C  
ATOM    640  C   LEU A  81     -27.689  -1.428  15.040  1.00  0.83           C  
ATOM    641  CB  LEU A  81     -27.776  -0.464  17.347  1.00  0.83           C  
ATOM    642  O   LEU A  81     -26.601  -1.777  14.576  1.00  0.83           O  
ATOM    643  CG  LEU A  81     -27.532   0.716  18.289  1.00  0.83           C  
ATOM    644  CD1 LEU A  81     -27.692   0.276  19.741  1.00  0.83           C  
ATOM    645  CD2 LEU A  81     -26.147   1.310  18.055  1.00  0.83           C  
ATOM    646  N   ASP A  82     -28.874  -2.180  14.925  1.00  0.70           N  
ATOM    647  CA  ASP A  82     -28.912  -3.385  14.102  1.00  0.70           C  
ATOM    648  C   ASP A  82     -28.572  -3.068  12.647  1.00  0.70           C  
ATOM    649  CB  ASP A  82     -30.288  -4.050  14.187  1.00  0.70           C  
ATOM    650  O   ASP A  82     -27.869  -3.836  11.987  1.00  0.70           O  
ATOM    651  CG  ASP A  82     -30.540  -4.721  15.527  1.00  0.70           C  
ATOM    652  OD1 ASP A  82     -29.574  -4.950  16.286  1.00  0.70           O  
ATOM    653  OD2 ASP A  82     -31.715  -5.025  15.824  1.00  0.70           O  
ATOM    654  N   GLU A  83     -29.089  -1.960  12.141  1.00  0.72           N  
ATOM    655  CA  GLU A  83     -28.775  -1.505  10.790  1.00  0.72           C  
ATOM    656  C   GLU A  83     -27.284  -1.218  10.637  1.00  0.72           C  
ATOM    657  CB  GLU A  83     -29.589  -0.257  10.439  1.00  0.72           C  
ATOM    658  O   GLU A  83     -26.692  -1.519   9.598  1.00  0.72           O  
ATOM    659  CG  GLU A  83     -31.068  -0.533  10.205  1.00  0.72           C  
ATOM    660  CD  GLU A  83     -31.885   0.729   9.977  1.00  0.72           C  
ATOM    661  OE1 GLU A  83     -33.098   0.622   9.685  1.00  0.72           O  
ATOM    662  OE2 GLU A  83     -31.307   1.833  10.090  1.00  0.72           O  
ATOM    663  N   MET A  84     -26.736  -0.702  11.700  1.00  0.75           N  
ATOM    664  CA  MET A  84     -25.303  -0.424  11.686  1.00  0.75           C  
ATOM    665  C   MET A  84     -24.498  -1.719  11.665  1.00  0.75           C  
ATOM    666  CB  MET A  84     -24.906   0.418  12.900  1.00  0.75           C  
ATOM    667  O   MET A  84     -23.455  -1.796  11.012  1.00  0.75           O  
ATOM    668  CG  MET A  84     -25.340   1.872  12.806  1.00  0.75           C  
ATOM    669  SD  MET A  84     -24.691   2.890  14.188  1.00  0.75           S  
ATOM    670  CE  MET A  84     -23.038   3.280  13.549  1.00  0.75           C  
ATOM    671  N   ASN A  85     -25.092  -2.696  12.444  1.00  0.70           N  
ATOM    672  CA  ASN A  85     -24.451  -4.007  12.435  1.00  0.70           C  
ATOM    673  C   ASN A  85     -24.532  -4.660  11.058  1.00  0.70           C  
ATOM    674  CB  ASN A  85     -25.077  -4.918  13.493  1.00  0.70           C  
ATOM    675  O   ASN A  85     -23.603  -5.354  10.640  1.00  0.70           O  
ATOM    676  CG  ASN A  85     -24.490  -4.698  14.874  1.00  0.70           C  
ATOM    677  ND2 ASN A  85     -25.245  -5.061  15.903  1.00  0.70           N  
ATOM    678  OD1 ASN A  85     -23.368  -4.204  15.013  1.00  0.70           O  
ATOM    679  N   ASP A  86     -25.756  -4.484  10.380  1.00  0.61           N  
ATOM    680  CA  ASP A  86     -25.915  -4.985   9.019  1.00  0.61           C  
ATOM    681  C   ASP A  86     -24.891  -4.355   8.078  1.00  0.61           C  
ATOM    682  CB  ASP A  86     -27.333  -4.716   8.510  1.00  0.61           C  
ATOM    683  O   ASP A  86     -24.447  -4.990   7.119  1.00  0.61           O  
ATOM    684  CG  ASP A  86     -28.364  -5.661   9.100  1.00  0.61           C  
ATOM    685  OD1 ASP A  86     -27.978  -6.666   9.736  1.00  0.61           O  
ATOM    686  OD2 ASP A  86     -29.574  -5.401   8.924  1.00  0.61           O  
ATOM    687  N   PHE A  87     -24.479  -3.167   8.403  1.00  0.63           N  
ATOM    688  CA  PHE A  87     -23.407  -2.526   7.651  1.00  0.63           C  
ATOM    689  C   PHE A  87     -22.115  -3.327   7.760  1.00  0.63           C  
ATOM    690  CB  PHE A  87     -23.181  -1.095   8.149  1.00  0.63           C  
ATOM    691  O   PHE A  87     -21.292  -3.315   6.842  1.00  0.63           O  
ATOM    692  CG  PHE A  87     -24.124  -0.087   7.549  1.00  0.63           C  
ATOM    693  CD1 PHE A  87     -23.927   0.386   6.257  1.00  0.63           C  
ATOM    694  CD2 PHE A  87     -25.207   0.387   8.276  1.00  0.63           C  
ATOM    695  CE1 PHE A  87     -24.798   1.319   5.699  1.00  0.63           C  
ATOM    696  CE2 PHE A  87     -26.082   1.319   7.725  1.00  0.63           C  
ATOM    697  CZ  PHE A  87     -25.875   1.785   6.437  1.00  0.63           C  
ATOM    698  N   ARG A  88     -22.125  -4.187   8.833  1.00  0.66           N  
ATOM    699  CA  ARG A  88     -20.950  -5.026   9.043  1.00  0.66           C  
ATOM    700  C   ARG A  88     -21.021  -6.290   8.192  1.00  0.66           C  
ATOM    701  CB  ARG A  88     -20.812  -5.397  10.521  1.00  0.66           C  
ATOM    702  O   ARG A  88     -19.998  -6.768   7.696  1.00  0.66           O  
ATOM    703  CG  ARG A  88     -20.248  -4.281  11.386  1.00  0.66           C  
ATOM    704  CD  ARG A  88     -20.071  -4.723  12.832  1.00  0.66           C  
ATOM    705  NE  ARG A  88     -18.856  -4.168  13.421  1.00  0.66           N  
ATOM    706  NH1 ARG A  88     -19.038  -5.334  15.407  1.00  0.66           N  
ATOM    707  NH2 ARG A  88     -17.276  -3.906  15.067  1.00  0.66           N  
ATOM    708  CZ  ARG A  88     -18.393  -4.470  14.630  1.00  0.66           C  
ATOM    709  N   LEU A  89     -22.288  -6.706   7.836  1.00  0.72           N  
ATOM    710  CA  LEU A  89     -22.411  -8.003   7.178  1.00  0.72           C  
ATOM    711  C   LEU A  89     -22.397  -7.846   5.661  1.00  0.72           C  
ATOM    712  CB  LEU A  89     -23.698  -8.707   7.618  1.00  0.72           C  
ATOM    713  O   LEU A  89     -21.822  -8.676   4.952  1.00  0.72           O  
ATOM    714  CG  LEU A  89     -23.732  -9.219   9.059  1.00  0.72           C  
ATOM    715  CD1 LEU A  89     -25.147  -9.639   9.439  1.00  0.72           C  
ATOM    716  CD2 LEU A  89     -22.758 -10.378   9.237  1.00  0.72           C  
ATOM    717  N   THR A  90     -22.930  -6.820   5.168  1.00  0.83           N  
ATOM    718  CA  THR A  90     -22.912  -6.544   3.736  1.00  0.83           C  
ATOM    719  C   THR A  90     -22.179  -5.238   3.446  1.00  0.83           C  
ATOM    720  CB  THR A  90     -24.339  -6.474   3.162  1.00  0.83           C  
ATOM    721  O   THR A  90     -22.632  -4.164   3.847  1.00  0.83           O  
ATOM    722  CG2 THR A  90     -24.317  -6.415   1.639  1.00  0.83           C  
ATOM    723  OG1 THR A  90     -25.072  -7.634   3.574  1.00  0.83           O  
ATOM    724  N   PRO A  91     -20.959  -5.396   2.989  1.00  0.87           N  
ATOM    725  CA  PRO A  91     -20.201  -4.173   2.715  1.00  0.87           C  
ATOM    726  C   PRO A  91     -20.986  -3.168   1.875  1.00  0.87           C  
ATOM    727  CB  PRO A  91     -18.975  -4.682   1.952  1.00  0.87           C  
ATOM    728  O   PRO A  91     -21.440  -3.497   0.777  1.00  0.87           O  
ATOM    729  CG  PRO A  91     -18.892  -6.136   2.288  1.00  0.87           C  
ATOM    730  CD  PRO A  91     -20.281  -6.644   2.552  1.00  0.87           C  
ATOM    731  N   THR A  92     -21.432  -2.049   2.436  1.00  0.89           N  
ATOM    732  CA  THR A  92     -22.110  -0.954   1.752  1.00  0.89           C  
ATOM    733  C   THR A  92     -21.425   0.377   2.050  1.00  0.89           C  
ATOM    734  CB  THR A  92     -23.593  -0.874   2.160  1.00  0.89           C  
ATOM    735  O   THR A  92     -20.510   0.439   2.873  1.00  0.89           O  
ATOM    736  CG2 THR A  92     -24.304  -2.200   1.912  1.00  0.89           C  
ATOM    737  OG1 THR A  92     -23.683  -0.550   3.553  1.00  0.89           O  
ATOM    738  N   GLY A  93     -21.772   1.479   1.240  1.00  0.89           N  
ATOM    739  CA  GLY A  93     -21.232   2.813   1.449  1.00  0.89           C  
ATOM    740  C   GLY A  93     -20.269   3.245   0.360  1.00  0.89           C  
ATOM    741  O   GLY A  93     -20.376   2.797  -0.784  1.00  0.89           O  
ATOM    742  N   THR A  94     -19.535   4.387   0.709  1.00  0.94           N  
ATOM    743  CA  THR A  94     -18.622   4.976  -0.265  1.00  0.94           C  
ATOM    744  C   THR A  94     -17.171   4.760   0.156  1.00  0.94           C  
ATOM    745  CB  THR A  94     -18.890   6.482  -0.442  1.00  0.94           C  
ATOM    746  O   THR A  94     -16.797   5.064   1.291  1.00  0.94           O  
ATOM    747  CG2 THR A  94     -17.946   7.090  -1.474  1.00  0.94           C  
ATOM    748  OG1 THR A  94     -20.242   6.672  -0.877  1.00  0.94           O  
ATOM    749  N   LEU A  95     -16.386   4.083  -0.638  1.00  0.96           N  
ATOM    750  CA  LEU A  95     -14.944   3.938  -0.476  1.00  0.96           C  
ATOM    751  C   LEU A  95     -14.198   5.027  -1.240  1.00  0.96           C  
ATOM    752  CB  LEU A  95     -14.487   2.557  -0.956  1.00  0.96           C  
ATOM    753  O   LEU A  95     -14.190   5.030  -2.474  1.00  0.96           O  
ATOM    754  CG  LEU A  95     -12.983   2.284  -0.901  1.00  0.96           C  
ATOM    755  CD1 LEU A  95     -12.484   2.350   0.539  1.00  0.96           C  
ATOM    756  CD2 LEU A  95     -12.663   0.928  -1.521  1.00  0.96           C  
ATOM    757  N   LYS A  96     -13.596   5.961  -0.499  1.00  0.97           N  
ATOM    758  CA  LYS A  96     -12.859   7.070  -1.098  1.00  0.97           C  
ATOM    759  C   LYS A  96     -11.360   6.788  -1.115  1.00  0.97           C  
ATOM    760  CB  LYS A  96     -13.140   8.371  -0.345  1.00  0.97           C  
ATOM    761  O   LYS A  96     -10.739   6.640  -0.060  1.00  0.97           O  
ATOM    762  CG  LYS A  96     -14.607   8.773  -0.330  1.00  0.97           C  
ATOM    763  CD  LYS A  96     -14.819  10.085   0.416  1.00  0.97           C  
ATOM    764  CE  LYS A  96     -16.288  10.486   0.437  1.00  0.97           C  
ATOM    765  NZ  LYS A  96     -16.501  11.774   1.161  1.00  0.97           N  
ATOM    766  N   ILE A  97     -10.710   6.725  -2.267  1.00  0.97           N  
ATOM    767  CA  ILE A  97      -9.309   6.352  -2.424  1.00  0.97           C  
ATOM    768  C   ILE A  97      -8.559   7.461  -3.159  1.00  0.97           C  
ATOM    769  CB  ILE A  97      -9.161   5.013  -3.181  1.00  0.97           C  
ATOM    770  O   ILE A  97      -9.044   7.988  -4.162  1.00  0.97           O  
ATOM    771  CG1 ILE A  97      -9.858   3.885  -2.412  1.00  0.97           C  
ATOM    772  CG2 ILE A  97      -7.684   4.685  -3.416  1.00  0.97           C  
ATOM    773  CD1 ILE A  97      -9.911   2.563  -3.165  1.00  0.97           C  
ATOM    774  N   ASN A  98      -7.449   7.843  -2.615  1.00  0.97           N  
ATOM    775  CA  ASN A  98      -6.480   8.705  -3.284  1.00  0.97           C  
ATOM    776  C   ASN A  98      -5.279   7.911  -3.789  1.00  0.97           C  
ATOM    777  CB  ASN A  98      -6.022   9.825  -2.348  1.00  0.97           C  
ATOM    778  O   ASN A  98      -4.687   7.130  -3.041  1.00  0.97           O  
ATOM    779  CG  ASN A  98      -5.038  10.772  -3.009  1.00  0.97           C  
ATOM    780  ND2 ASN A  98      -5.555  11.831  -3.620  1.00  0.97           N  
ATOM    781  OD1 ASN A  98      -3.825  10.552  -2.970  1.00  0.97           O  
ATOM    782  N   ALA A  99      -4.984   8.080  -5.059  1.00  0.96           N  
ATOM    783  CA  ALA A  99      -3.914   7.250  -5.606  1.00  0.96           C  
ATOM    784  C   ALA A  99      -3.027   8.053  -6.554  1.00  0.96           C  
ATOM    785  CB  ALA A  99      -4.497   6.037  -6.327  1.00  0.96           C  
ATOM    786  O   ALA A  99      -3.469   9.045  -7.137  1.00  0.96           O  
ATOM    787  N   ALA A 100      -1.697   7.578  -6.637  1.00  0.93           N  
ATOM    788  CA  ALA A 100      -0.857   8.077  -7.722  1.00  0.93           C  
ATOM    789  C   ALA A 100      -1.446   7.716  -9.083  1.00  0.93           C  
ATOM    790  CB  ALA A 100       0.560   7.524  -7.595  1.00  0.93           C  
ATOM    791  O   ALA A 100      -2.008   6.632  -9.254  1.00  0.93           O  
ATOM    792  N   ARG A 101      -1.370   8.668  -9.989  1.00  0.93           N  
ATOM    793  CA  ARG A 101      -1.980   8.479 -11.301  1.00  0.93           C  
ATOM    794  C   ARG A 101      -1.512   7.175 -11.940  1.00  0.93           C  
ATOM    795  CB  ARG A 101      -1.656   9.659 -12.220  1.00  0.93           C  
ATOM    796  O   ARG A 101      -2.322   6.412 -12.470  1.00  0.93           O  
ATOM    797  CG  ARG A 101      -2.427  10.927 -11.890  1.00  0.93           C  
ATOM    798  CD  ARG A 101      -2.108  12.051 -12.865  1.00  0.93           C  
ATOM    799  NE  ARG A 101      -2.673  13.323 -12.424  1.00  0.93           N  
ATOM    800  NH1 ARG A 101      -0.692  14.141 -11.563  1.00  0.93           N  
ATOM    801  NH2 ARG A 101      -2.602  15.405 -11.457  1.00  0.93           N  
ATOM    802  CZ  ARG A 101      -1.988  14.287 -11.816  1.00  0.93           C  
ATOM    803  N   VAL A 102      -0.238   6.924 -11.850  1.00  0.91           N  
ATOM    804  CA  VAL A 102       0.336   5.747 -12.493  1.00  0.91           C  
ATOM    805  C   VAL A 102      -0.187   4.481 -11.817  1.00  0.91           C  
ATOM    806  CB  VAL A 102       1.881   5.773 -12.451  1.00  0.91           C  
ATOM    807  O   VAL A 102      -0.476   3.487 -12.486  1.00  0.91           O  
ATOM    808  CG1 VAL A 102       2.383   5.687 -11.011  1.00  0.91           C  
ATOM    809  CG2 VAL A 102       2.456   4.635 -13.290  1.00  0.91           C  
ATOM    810  N   ALA A 103      -0.339   4.508 -10.536  1.00  0.93           N  
ATOM    811  CA  ALA A 103      -0.866   3.363  -9.798  1.00  0.93           C  
ATOM    812  C   ALA A 103      -2.309   3.070 -10.196  1.00  0.93           C  
ATOM    813  CB  ALA A 103      -0.772   3.611  -8.294  1.00  0.93           C  
ATOM    814  O   ALA A 103      -2.691   1.909 -10.364  1.00  0.93           O  
ATOM    815  N   ALA A 104      -3.099   4.156 -10.310  1.00  0.94           N  
ATOM    816  CA  ALA A 104      -4.501   4.030 -10.701  1.00  0.94           C  
ATOM    817  C   ALA A 104      -4.633   3.343 -12.057  1.00  0.94           C  
ATOM    818  CB  ALA A 104      -5.169   5.403 -10.736  1.00  0.94           C  
ATOM    819  O   ALA A 104      -5.447   2.432 -12.222  1.00  0.94           O  
ATOM    820  N   ARG A 105      -3.778   3.674 -12.933  1.00  0.90           N  
ATOM    821  CA  ARG A 105      -3.845   3.198 -14.310  1.00  0.90           C  
ATOM    822  C   ARG A 105      -3.375   1.750 -14.412  1.00  0.90           C  
ATOM    823  CB  ARG A 105      -3.004   4.087 -15.229  1.00  0.90           C  
ATOM    824  O   ARG A 105      -4.026   0.924 -15.055  1.00  0.90           O  
ATOM    825  CG  ARG A 105      -3.082   3.704 -16.698  1.00  0.90           C  
ATOM    826  CD  ARG A 105      -2.241   4.627 -17.568  1.00  0.90           C  
ATOM    827  NE  ARG A 105      -1.125   3.917 -18.186  1.00  0.90           N  
ATOM    828  NH1 ARG A 105      -0.231   5.787 -19.206  1.00  0.90           N  
ATOM    829  NH2 ARG A 105       0.777   3.744 -19.462  1.00  0.90           N  
ATOM    830  CZ  ARG A 105      -0.196   4.485 -18.950  1.00  0.90           C  
ATOM    831  N   ILE A 106      -2.291   1.417 -13.765  1.00  0.88           N  
ATOM    832  CA  ILE A 106      -1.610   0.149 -14.003  1.00  0.88           C  
ATOM    833  C   ILE A 106      -2.212  -0.935 -13.112  1.00  0.88           C  
ATOM    834  CB  ILE A 106      -0.090   0.269 -13.750  1.00  0.88           C  
ATOM    835  O   ILE A 106      -2.379  -2.079 -13.542  1.00  0.88           O  
ATOM    836  CG1 ILE A 106       0.554   1.190 -14.792  1.00  0.88           C  
ATOM    837  CG2 ILE A 106       0.569  -1.114 -13.760  1.00  0.88           C  
ATOM    838  CD1 ILE A 106       2.024   1.486 -14.533  1.00  0.88           C  
ATOM    839  N   PHE A 107      -2.699  -0.569 -11.942  1.00  0.88           N  
ATOM    840  CA  PHE A 107      -3.031  -1.619 -10.986  1.00  0.88           C  
ATOM    841  C   PHE A 107      -4.451  -1.444 -10.462  1.00  0.88           C  
ATOM    842  CB  PHE A 107      -2.038  -1.620  -9.820  1.00  0.88           C  
ATOM    843  O   PHE A 107      -5.279  -2.350 -10.581  1.00  0.88           O  
ATOM    844  CG  PHE A 107      -0.624  -1.935 -10.227  1.00  0.88           C  
ATOM    845  CD1 PHE A 107      -0.230  -3.246 -10.465  1.00  0.88           C  
ATOM    846  CD2 PHE A 107       0.312  -0.919 -10.373  1.00  0.88           C  
ATOM    847  CE1 PHE A 107       1.078  -3.541 -10.843  1.00  0.88           C  
ATOM    848  CE2 PHE A 107       1.621  -1.206 -10.750  1.00  0.88           C  
ATOM    849  CZ  PHE A 107       2.002  -2.517 -10.983  1.00  0.88           C  
ATOM    850  N   LEU A 108      -4.867  -0.235 -10.063  1.00  0.93           N  
ATOM    851  CA  LEU A 108      -6.034   0.001  -9.219  1.00  0.93           C  
ATOM    852  C   LEU A 108      -7.323  -0.137 -10.023  1.00  0.93           C  
ATOM    853  CB  LEU A 108      -5.962   1.391  -8.582  1.00  0.93           C  
ATOM    854  O   LEU A 108      -8.311  -0.684  -9.529  1.00  0.93           O  
ATOM    855  CG  LEU A 108      -6.939   1.663  -7.438  1.00  0.93           C  
ATOM    856  CD1 LEU A 108      -6.790   0.605  -6.350  1.00  0.93           C  
ATOM    857  CD2 LEU A 108      -6.718   3.060  -6.866  1.00  0.93           C  
ATOM    858  N   MET A 109      -7.338   0.284 -11.294  1.00  0.94           N  
ATOM    859  CA  MET A 109      -8.578   0.310 -12.063  1.00  0.94           C  
ATOM    860  C   MET A 109      -9.135  -1.098 -12.245  1.00  0.94           C  
ATOM    861  CB  MET A 109      -8.352   0.963 -13.427  1.00  0.94           C  
ATOM    862  O   MET A 109     -10.320  -1.338 -12.004  1.00  0.94           O  
ATOM    863  CG  MET A 109      -9.637   1.330 -14.152  1.00  0.94           C  
ATOM    864  SD  MET A 109     -10.688   2.479 -13.181  1.00  0.94           S  
ATOM    865  CE  MET A 109      -9.773   4.028 -13.420  1.00  0.94           C  
ATOM    866  N   SER A 110      -8.212  -2.037 -12.675  1.00  0.92           N  
ATOM    867  CA  SER A 110      -8.663  -3.412 -12.865  1.00  0.92           C  
ATOM    868  C   SER A 110      -9.156  -4.018 -11.556  1.00  0.92           C  
ATOM    869  CB  SER A 110      -7.536  -4.270 -13.442  1.00  0.92           C  
ATOM    870  O   SER A 110     -10.176  -4.711 -11.532  1.00  0.92           O  
ATOM    871  OG  SER A 110      -6.440  -4.329 -12.546  1.00  0.92           O  
ATOM    872  N   LEU A 111      -8.518  -3.667 -10.463  1.00  0.94           N  
ATOM    873  CA  LEU A 111      -8.901  -4.170  -9.149  1.00  0.94           C  
ATOM    874  C   LEU A 111     -10.251  -3.604  -8.721  1.00  0.94           C  
ATOM    875  CB  LEU A 111      -7.834  -3.818  -8.109  1.00  0.94           C  
ATOM    876  O   LEU A 111     -11.114  -4.342  -8.241  1.00  0.94           O  
ATOM    877  CG  LEU A 111      -6.532  -4.617  -8.175  1.00  0.94           C  
ATOM    878  CD1 LEU A 111      -5.501  -4.033  -7.214  1.00  0.94           C  
ATOM    879  CD2 LEU A 111      -6.789  -6.087  -7.862  1.00  0.94           C  
ATOM    880  N   LEU A 112     -10.403  -2.332  -8.955  1.00  0.96           N  
ATOM    881  CA  LEU A 112     -11.621  -1.660  -8.517  1.00  0.96           C  
ATOM    882  C   LEU A 112     -12.825  -2.138  -9.323  1.00  0.96           C  
ATOM    883  CB  LEU A 112     -11.474  -0.142  -8.651  1.00  0.96           C  
ATOM    884  O   LEU A 112     -13.917  -2.304  -8.775  1.00  0.96           O  
ATOM    885  CG  LEU A 112     -10.529   0.537  -7.658  1.00  0.96           C  
ATOM    886  CD1 LEU A 112     -10.416   2.026  -7.968  1.00  0.96           C  
ATOM    887  CD2 LEU A 112     -11.009   0.319  -6.227  1.00  0.96           C  
ATOM    888  N   VAL A 113     -12.614  -2.374 -10.638  1.00  0.96           N  
ATOM    889  CA  VAL A 113     -13.698  -2.876 -11.475  1.00  0.96           C  
ATOM    890  C   VAL A 113     -14.150  -4.244 -10.971  1.00  0.96           C  
ATOM    891  CB  VAL A 113     -13.274  -2.968 -12.958  1.00  0.96           C  
ATOM    892  O   VAL A 113     -15.348  -4.486 -10.800  1.00  0.96           O  
ATOM    893  CG1 VAL A 113     -14.322  -3.725 -13.773  1.00  0.96           C  
ATOM    894  CG2 VAL A 113     -13.049  -1.572 -13.536  1.00  0.96           C  
ATOM    895  N   GLY A 114     -13.162  -5.140 -10.734  1.00  0.96           N  
ATOM    896  CA  GLY A 114     -13.483  -6.438 -10.162  1.00  0.96           C  
ATOM    897  C   GLY A 114     -14.158  -6.343  -8.807  1.00  0.96           C  
ATOM    898  O   GLY A 114     -15.138  -7.043  -8.545  1.00  0.96           O  
ATOM    899  N   PHE A 115     -13.688  -5.422  -8.040  1.00  0.97           N  
ATOM    900  CA  PHE A 115     -14.186  -5.225  -6.684  1.00  0.97           C  
ATOM    901  C   PHE A 115     -15.638  -4.762  -6.703  1.00  0.97           C  
ATOM    902  CB  PHE A 115     -13.320  -4.208  -5.934  1.00  0.97           C  
ATOM    903  O   PHE A 115     -16.478  -5.305  -5.982  1.00  0.97           O  
ATOM    904  CG  PHE A 115     -13.872  -3.814  -4.591  1.00  0.97           C  
ATOM    905  CD1 PHE A 115     -14.376  -2.536  -4.379  1.00  0.97           C  
ATOM    906  CD2 PHE A 115     -13.887  -4.721  -3.540  1.00  0.97           C  
ATOM    907  CE1 PHE A 115     -14.888  -2.168  -3.137  1.00  0.97           C  
ATOM    908  CE2 PHE A 115     -14.397  -4.361  -2.296  1.00  0.97           C  
ATOM    909  CZ  PHE A 115     -14.896  -3.084  -2.096  1.00  0.97           C  
ATOM    910  N   THR A 116     -15.990  -3.854  -7.507  1.00  0.97           N  
ATOM    911  CA  THR A 116     -17.336  -3.291  -7.530  1.00  0.97           C  
ATOM    912  C   THR A 116     -18.330  -4.288  -8.118  1.00  0.97           C  
ATOM    913  CB  THR A 116     -17.379  -1.981  -8.339  1.00  0.97           C  
ATOM    914  O   THR A 116     -19.532  -4.199  -7.861  1.00  0.97           O  
ATOM    915  CG2 THR A 116     -16.575  -0.883  -7.651  1.00  0.97           C  
ATOM    916  OG1 THR A 116     -16.832  -2.213  -9.643  1.00  0.97           O  
ATOM    917  N   ARG A 117     -17.907  -5.238  -8.892  1.00  0.97           N  
ATOM    918  CA  ARG A 117     -18.761  -6.315  -9.382  1.00  0.97           C  
ATOM    919  C   ARG A 117     -19.120  -7.283  -8.260  1.00  0.97           C  
ATOM    920  CB  ARG A 117     -18.076  -7.067 -10.525  1.00  0.97           C  
ATOM    921  O   ARG A 117     -20.263  -7.734  -8.163  1.00  0.97           O  
ATOM    922  CG  ARG A 117     -18.034  -6.294 -11.833  1.00  0.97           C  
ATOM    923  CD  ARG A 117     -17.341  -7.086 -12.933  1.00  0.97           C  
ATOM    924  NE  ARG A 117     -17.275  -6.330 -14.181  1.00  0.97           N  
ATOM    925  NH1 ARG A 117     -15.890  -7.833 -15.259  1.00  0.97           N  
ATOM    926  NH2 ARG A 117     -16.597  -5.939 -16.340  1.00  0.97           N  
ATOM    927  CZ  ARG A 117     -16.588  -6.703 -15.257  1.00  0.97           C  
ATOM    928  N   GLU A 118     -18.120  -7.528  -7.379  1.00  0.95           N  
ATOM    929  CA  GLU A 118     -18.317  -8.455  -6.269  1.00  0.95           C  
ATOM    930  C   GLU A 118     -19.094  -7.798  -5.132  1.00  0.95           C  
ATOM    931  CB  GLU A 118     -16.970  -8.972  -5.755  1.00  0.95           C  
ATOM    932  O   GLU A 118     -19.847  -8.466  -4.420  1.00  0.95           O  
ATOM    933  CG  GLU A 118     -17.092 -10.064  -4.702  1.00  0.95           C  
ATOM    934  CD  GLU A 118     -15.774 -10.761  -4.405  1.00  0.95           C  
ATOM    935  OE1 GLU A 118     -15.660 -11.417  -3.346  1.00  0.95           O  
ATOM    936  OE2 GLU A 118     -14.848 -10.649  -5.239  1.00  0.95           O  
ATOM    937  N   TYR A 119     -18.908  -6.467  -5.004  1.00  0.95           N  
ATOM    938  CA  TYR A 119     -19.586  -5.698  -3.967  1.00  0.95           C  
ATOM    939  C   TYR A 119     -20.358  -4.531  -4.570  1.00  0.95           C  
ATOM    940  CB  TYR A 119     -18.578  -5.180  -2.936  1.00  0.95           C  
ATOM    941  O   TYR A 119     -19.925  -3.379  -4.479  1.00  0.95           O  
ATOM    942  CG  TYR A 119     -17.783  -6.273  -2.262  1.00  0.95           C  
ATOM    943  CD1 TYR A 119     -18.284  -6.936  -1.144  1.00  0.95           C  
ATOM    944  CD2 TYR A 119     -16.531  -6.643  -2.741  1.00  0.95           C  
ATOM    945  CE1 TYR A 119     -17.555  -7.941  -0.518  1.00  0.95           C  
ATOM    946  CE2 TYR A 119     -15.794  -7.647  -2.123  1.00  0.95           C  
ATOM    947  OH  TYR A 119     -15.587  -9.285  -0.399  1.00  0.95           O  
ATOM    948  CZ  TYR A 119     -16.313  -8.290  -1.014  1.00  0.95           C  
ATOM    949  N   PRO A 120     -21.559  -4.804  -5.129  1.00  0.95           N  
ATOM    950  CA  PRO A 120     -22.293  -3.820  -5.928  1.00  0.95           C  
ATOM    951  C   PRO A 120     -22.883  -2.695  -5.081  1.00  0.95           C  
ATOM    952  CB  PRO A 120     -23.401  -4.652  -6.579  1.00  0.95           C  
ATOM    953  O   PRO A 120     -23.247  -1.643  -5.613  1.00  0.95           O  
ATOM    954  CG  PRO A 120     -23.540  -5.856  -5.705  1.00  0.95           C  
ATOM    955  CD  PRO A 120     -22.188  -6.201  -5.150  1.00  0.95           C  
ATOM    956  N   ASP A 121     -22.927  -2.873  -3.787  1.00  0.94           N  
ATOM    957  CA  ASP A 121     -23.531  -1.874  -2.911  1.00  0.94           C  
ATOM    958  C   ASP A 121     -22.485  -0.884  -2.403  1.00  0.94           C  
ATOM    959  CB  ASP A 121     -24.232  -2.550  -1.730  1.00  0.94           C  
ATOM    960  O   ASP A 121     -22.804   0.025  -1.634  1.00  0.94           O  
ATOM    961  CG  ASP A 121     -25.435  -3.376  -2.149  1.00  0.94           C  
ATOM    962  OD1 ASP A 121     -26.151  -2.977  -3.093  1.00  0.94           O  
ATOM    963  OD2 ASP A 121     -25.671  -4.435  -1.529  1.00  0.94           O  
ATOM    964  N   ILE A 122     -21.266  -1.034  -2.823  1.00  0.95           N  
ATOM    965  CA  ILE A 122     -20.192  -0.106  -2.486  1.00  0.95           C  
ATOM    966  C   ILE A 122     -19.941   0.840  -3.659  1.00  0.95           C  
ATOM    967  CB  ILE A 122     -18.893  -0.855  -2.114  1.00  0.95           C  
ATOM    968  O   ILE A 122     -19.755   0.395  -4.794  1.00  0.95           O  
ATOM    969  CG1 ILE A 122     -19.084  -1.637  -0.809  1.00  0.95           C  
ATOM    970  CG2 ILE A 122     -17.720   0.122  -2.000  1.00  0.95           C  
ATOM    971  CD1 ILE A 122     -17.867  -2.454  -0.394  1.00  0.95           C  
ATOM    972  N   LYS A 123     -19.996   2.128  -3.397  1.00  0.96           N  
ATOM    973  CA  LYS A 123     -19.589   3.160  -4.346  1.00  0.96           C  
ATOM    974  C   LYS A 123     -18.121   3.532  -4.159  1.00  0.96           C  
ATOM    975  CB  LYS A 123     -20.468   4.402  -4.197  1.00  0.96           C  
ATOM    976  O   LYS A 123     -17.664   3.727  -3.031  1.00  0.96           O  
ATOM    977  CG  LYS A 123     -20.178   5.492  -5.219  1.00  0.96           C  
ATOM    978  CD  LYS A 123     -21.123   6.676  -5.057  1.00  0.96           C  
ATOM    979  CE  LYS A 123     -20.788   7.797  -6.032  1.00  0.96           C  
ATOM    980  NZ  LYS A 123     -21.699   8.968  -5.863  1.00  0.96           N  
ATOM    981  N   VAL A 124     -17.360   3.510  -5.260  1.00  0.97           N  
ATOM    982  CA  VAL A 124     -15.943   3.850  -5.184  1.00  0.97           C  
ATOM    983  C   VAL A 124     -15.712   5.240  -5.774  1.00  0.97           C  
ATOM    984  CB  VAL A 124     -15.068   2.809  -5.917  1.00  0.97           C  
ATOM    985  O   VAL A 124     -16.148   5.527  -6.891  1.00  0.97           O  
ATOM    986  CG1 VAL A 124     -13.605   3.248  -5.934  1.00  0.97           C  
ATOM    987  CG2 VAL A 124     -15.210   1.437  -5.259  1.00  0.97           C  
ATOM    988  N   GLU A 125     -15.094   6.116  -4.984  1.00  0.98           N  
ATOM    989  CA  GLU A 125     -14.602   7.408  -5.452  1.00  0.98           C  
ATOM    990  C   GLU A 125     -13.077   7.433  -5.499  1.00  0.98           C  
ATOM    991  CB  GLU A 125     -15.118   8.537  -4.556  1.00  0.98           C  
ATOM    992  O   GLU A 125     -12.416   7.337  -4.463  1.00  0.98           O  
ATOM    993  CG  GLU A 125     -16.629   8.715  -4.601  1.00  0.98           C  
ATOM    994  CD  GLU A 125     -17.112   9.939  -3.839  1.00  0.98           C  
ATOM    995  OE1 GLU A 125     -18.333  10.056  -3.588  1.00  0.98           O  
ATOM    996  OE2 GLU A 125     -16.262  10.790  -3.493  1.00  0.98           O  
ATOM    997  N   LEU A 126     -12.565   7.539  -6.663  1.00  0.98           N  
ATOM    998  CA  LEU A 126     -11.119   7.526  -6.855  1.00  0.98           C  
ATOM    999  C   LEU A 126     -10.614   8.901  -7.277  1.00  0.98           C  
ATOM   1000  CB  LEU A 126     -10.727   6.482  -7.904  1.00  0.98           C  
ATOM   1001  O   LEU A 126     -11.090   9.466  -8.265  1.00  0.98           O  
ATOM   1002  CG  LEU A 126      -9.242   6.406  -8.263  1.00  0.98           C  
ATOM   1003  CD1 LEU A 126      -8.429   5.933  -7.062  1.00  0.98           C  
ATOM   1004  CD2 LEU A 126      -9.026   5.484  -9.458  1.00  0.98           C  
ATOM   1005  N   THR A 127      -9.750   9.466  -6.507  1.00  0.97           N  
ATOM   1006  CA  THR A 127      -9.038  10.694  -6.843  1.00  0.97           C  
ATOM   1007  C   THR A 127      -7.574  10.401  -7.159  1.00  0.97           C  
ATOM   1008  CB  THR A 127      -9.123  11.720  -5.697  1.00  0.97           C  
ATOM   1009  O   THR A 127      -6.875   9.772  -6.362  1.00  0.97           O  
ATOM   1010  CG2 THR A 127      -8.397  13.011  -6.060  1.00  0.97           C  
ATOM   1011  OG1 THR A 127     -10.500  12.017  -5.432  1.00  0.97           O  
ATOM   1012  N   THR A 128      -7.109  10.766  -8.315  1.00  0.95           N  
ATOM   1013  CA  THR A 128      -5.715  10.569  -8.697  1.00  0.95           C  
ATOM   1014  C   THR A 128      -4.950  11.889  -8.649  1.00  0.95           C  
ATOM   1015  CB  THR A 128      -5.603   9.959 -10.106  1.00  0.95           C  
ATOM   1016  O   THR A 128      -5.365  12.875  -9.261  1.00  0.95           O  
ATOM   1017  CG2 THR A 128      -6.275   8.591 -10.168  1.00  0.95           C  
ATOM   1018  OG1 THR A 128      -6.234  10.832 -11.051  1.00  0.95           O  
ATOM   1019  N   ASP A 129      -3.969  11.855  -7.807  1.00  0.91           N  
ATOM   1020  CA  ASP A 129      -3.123  13.020  -7.565  1.00  0.91           C  
ATOM   1021  C   ASP A 129      -1.702  12.600  -7.197  1.00  0.91           C  
ATOM   1022  CB  ASP A 129      -3.716  13.894  -6.457  1.00  0.91           C  
ATOM   1023  O   ASP A 129      -1.503  11.802  -6.278  1.00  0.91           O  
ATOM   1024  CG  ASP A 129      -2.985  15.214  -6.288  1.00  0.91           C  
ATOM   1025  OD1 ASP A 129      -1.912  15.399  -6.900  1.00  0.91           O  
ATOM   1026  OD2 ASP A 129      -3.486  16.075  -5.532  1.00  0.91           O  
ATOM   1027  N   ASP A 130      -0.710  13.155  -7.904  1.00  0.89           N  
ATOM   1028  CA  ASP A 130       0.666  12.735  -7.658  1.00  0.89           C  
ATOM   1029  C   ASP A 130       1.267  13.489  -6.474  1.00  0.89           C  
ATOM   1030  CB  ASP A 130       1.523  12.947  -8.907  1.00  0.89           C  
ATOM   1031  O   ASP A 130       2.357  13.153  -6.006  1.00  0.89           O  
ATOM   1032  CG  ASP A 130       1.232  11.938 -10.004  1.00  0.89           C  
ATOM   1033  OD1 ASP A 130       0.826  10.798  -9.693  1.00  0.89           O  
ATOM   1034  OD2 ASP A 130       1.413  12.286 -11.191  1.00  0.89           O  
ATOM   1035  N   SER A 131       0.514  14.442  -5.947  1.00  0.87           N  
ATOM   1036  CA  SER A 131       0.972  15.129  -4.743  1.00  0.87           C  
ATOM   1037  C   SER A 131       0.657  14.318  -3.491  1.00  0.87           C  
ATOM   1038  CB  SER A 131       0.330  16.513  -4.638  1.00  0.87           C  
ATOM   1039  O   SER A 131      -0.277  13.514  -3.484  1.00  0.87           O  
ATOM   1040  OG  SER A 131      -1.069  16.405  -4.440  1.00  0.87           O  
ATOM   1041  N   LEU A 132       1.578  14.381  -2.539  1.00  0.84           N  
ATOM   1042  CA  LEU A 132       1.302  13.738  -1.259  1.00  0.84           C  
ATOM   1043  C   LEU A 132       0.289  14.545  -0.452  1.00  0.84           C  
ATOM   1044  CB  LEU A 132       2.593  13.568  -0.454  1.00  0.84           C  
ATOM   1045  O   LEU A 132       0.501  15.732  -0.192  1.00  0.84           O  
ATOM   1046  CG  LEU A 132       3.598  12.548  -0.992  1.00  0.84           C  
ATOM   1047  CD1 LEU A 132       4.896  12.611  -0.195  1.00  0.84           C  
ATOM   1048  CD2 LEU A 132       3.007  11.143  -0.951  1.00  0.84           C  
ATOM   1049  N   VAL A 133      -0.936  13.981  -0.262  1.00  0.89           N  
ATOM   1050  CA  VAL A 133      -1.992  14.667   0.475  1.00  0.89           C  
ATOM   1051  C   VAL A 133      -2.227  13.969   1.813  1.00  0.89           C  
ATOM   1052  CB  VAL A 133      -3.306  14.723  -0.335  1.00  0.89           C  
ATOM   1053  O   VAL A 133      -1.813  12.823   2.002  1.00  0.89           O  
ATOM   1054  CG1 VAL A 133      -3.095  15.457  -1.657  1.00  0.89           C  
ATOM   1055  CG2 VAL A 133      -3.839  13.313  -0.583  1.00  0.89           C  
ATOM   1056  N   ASP A 134      -2.629  14.731   2.758  1.00  0.90           N  
ATOM   1057  CA  ASP A 134      -3.095  14.155   4.016  1.00  0.90           C  
ATOM   1058  C   ASP A 134      -4.452  13.476   3.840  1.00  0.90           C  
ATOM   1059  CB  ASP A 134      -3.183  15.232   5.100  1.00  0.90           C  
ATOM   1060  O   ASP A 134      -5.488  14.144   3.813  1.00  0.90           O  
ATOM   1061  CG  ASP A 134      -3.448  14.662   6.482  1.00  0.90           C  
ATOM   1062  OD1 ASP A 134      -4.024  13.557   6.586  1.00  0.90           O  
ATOM   1063  OD2 ASP A 134      -3.081  15.324   7.476  1.00  0.90           O  
ATOM   1064  N   ILE A 135      -4.509  12.107   3.670  1.00  0.91           N  
ATOM   1065  CA  ILE A 135      -5.718  11.407   3.250  1.00  0.91           C  
ATOM   1066  C   ILE A 135      -6.759  11.459   4.366  1.00  0.91           C  
ATOM   1067  CB  ILE A 135      -5.418   9.941   2.865  1.00  0.91           C  
ATOM   1068  O   ILE A 135      -7.962  11.400   4.105  1.00  0.91           O  
ATOM   1069  CG1 ILE A 135      -4.806   9.191   4.053  1.00  0.91           C  
ATOM   1070  CG2 ILE A 135      -4.494   9.882   1.645  1.00  0.91           C  
ATOM   1071  CD1 ILE A 135      -4.694   7.687   3.845  1.00  0.91           C  
ATOM   1072  N   VAL A 136      -6.277  11.621   5.690  1.00  0.89           N  
ATOM   1073  CA  VAL A 136      -7.196  11.672   6.822  1.00  0.89           C  
ATOM   1074  C   VAL A 136      -7.927  13.013   6.834  1.00  0.89           C  
ATOM   1075  CB  VAL A 136      -6.458  11.456   8.162  1.00  0.89           C  
ATOM   1076  O   VAL A 136      -9.159  13.055   6.884  1.00  0.89           O  
ATOM   1077  CG1 VAL A 136      -7.412  11.645   9.340  1.00  0.89           C  
ATOM   1078  CG2 VAL A 136      -5.823  10.067   8.202  1.00  0.89           C  
ATOM   1079  N   GLN A 137      -7.134  14.026   6.750  1.00  0.90           N  
ATOM   1080  CA  GLN A 137      -7.690  15.375   6.765  1.00  0.90           C  
ATOM   1081  C   GLN A 137      -8.642  15.591   5.592  1.00  0.90           C  
ATOM   1082  CB  GLN A 137      -6.572  16.417   6.732  1.00  0.90           C  
ATOM   1083  O   GLN A 137      -9.657  16.277   5.728  1.00  0.90           O  
ATOM   1084  CG  GLN A 137      -7.061  17.850   6.894  1.00  0.90           C  
ATOM   1085  CD  GLN A 137      -5.931  18.862   6.875  1.00  0.90           C  
ATOM   1086  NE2 GLN A 137      -6.227  20.088   7.293  1.00  0.90           N  
ATOM   1087  OE1 GLN A 137      -4.802  18.545   6.488  1.00  0.90           O  
ATOM   1088  N   GLN A 138      -8.413  14.862   4.503  1.00  0.92           N  
ATOM   1089  CA  GLN A 138      -9.197  15.097   3.296  1.00  0.92           C  
ATOM   1090  C   GLN A 138     -10.344  14.096   3.182  1.00  0.92           C  
ATOM   1091  CB  GLN A 138      -8.308  15.019   2.054  1.00  0.92           C  
ATOM   1092  O   GLN A 138     -11.047  14.063   2.169  1.00  0.92           O  
ATOM   1093  CG  GLN A 138      -7.316  16.169   1.935  1.00  0.92           C  
ATOM   1094  CD  GLN A 138      -6.774  16.334   0.528  1.00  0.92           C  
ATOM   1095  NE2 GLN A 138      -5.522  16.765   0.421  1.00  0.92           N  
ATOM   1096  OE1 GLN A 138      -7.475  16.075  -0.456  1.00  0.92           O  
ATOM   1097  N   GLY A 139     -10.409  13.256   4.165  1.00  0.90           N  
ATOM   1098  CA  GLY A 139     -11.564  12.379   4.269  1.00  0.90           C  
ATOM   1099  C   GLY A 139     -11.451  11.138   3.404  1.00  0.90           C  
ATOM   1100  O   GLY A 139     -12.463  10.561   3.001  1.00  0.90           O  
ATOM   1101  N   PHE A 140     -10.230  10.827   2.923  1.00  0.94           N  
ATOM   1102  CA  PHE A 140     -10.044   9.592   2.170  1.00  0.94           C  
ATOM   1103  C   PHE A 140      -9.953   8.395   3.108  1.00  0.94           C  
ATOM   1104  CB  PHE A 140      -8.785   9.675   1.301  1.00  0.94           C  
ATOM   1105  O   PHE A 140      -9.476   8.519   4.238  1.00  0.94           O  
ATOM   1106  CG  PHE A 140      -8.875  10.696   0.199  1.00  0.94           C  
ATOM   1107  CD1 PHE A 140      -9.608  10.435  -0.952  1.00  0.94           C  
ATOM   1108  CD2 PHE A 140      -8.225  11.918   0.314  1.00  0.94           C  
ATOM   1109  CE1 PHE A 140      -9.693  11.378  -1.974  1.00  0.94           C  
ATOM   1110  CE2 PHE A 140      -8.304  12.865  -0.703  1.00  0.94           C  
ATOM   1111  CZ  PHE A 140      -9.038  12.593  -1.846  1.00  0.94           C  
ATOM   1112  N   ASP A 141     -10.460   7.219   2.675  1.00  0.93           N  
ATOM   1113  CA  ASP A 141     -10.365   5.981   3.442  1.00  0.93           C  
ATOM   1114  C   ASP A 141      -8.984   5.346   3.291  1.00  0.93           C  
ATOM   1115  CB  ASP A 141     -11.449   4.994   3.005  1.00  0.93           C  
ATOM   1116  O   ASP A 141      -8.497   4.682   4.208  1.00  0.93           O  
ATOM   1117  CG  ASP A 141     -12.855   5.516   3.239  1.00  0.93           C  
ATOM   1118  OD1 ASP A 141     -13.178   5.908   4.382  1.00  0.93           O  
ATOM   1119  OD2 ASP A 141     -13.649   5.534   2.274  1.00  0.93           O  
ATOM   1120  N   ALA A 142      -8.378   5.484   2.109  1.00  0.95           N  
ATOM   1121  CA  ALA A 142      -7.074   4.890   1.827  1.00  0.95           C  
ATOM   1122  C   ALA A 142      -6.338   5.672   0.743  1.00  0.95           C  
ATOM   1123  CB  ALA A 142      -7.232   3.430   1.411  1.00  0.95           C  
ATOM   1124  O   ALA A 142      -6.949   6.454   0.010  1.00  0.95           O  
ATOM   1125  N   GLY A 143      -5.021   5.548   0.744  1.00  0.96           N  
ATOM   1126  CA  GLY A 143      -4.157   6.024  -0.324  1.00  0.96           C  
ATOM   1127  C   GLY A 143      -3.370   4.914  -0.995  1.00  0.96           C  
ATOM   1128  O   GLY A 143      -3.205   3.832  -0.427  1.00  0.96           O  
ATOM   1129  N   VAL A 144      -2.988   5.155  -2.234  1.00  0.96           N  
ATOM   1130  CA  VAL A 144      -2.142   4.207  -2.951  1.00  0.96           C  
ATOM   1131  C   VAL A 144      -0.898   4.919  -3.477  1.00  0.96           C  
ATOM   1132  CB  VAL A 144      -2.903   3.533  -4.114  1.00  0.96           C  
ATOM   1133  O   VAL A 144      -0.995   5.799  -4.336  1.00  0.96           O  
ATOM   1134  CG1 VAL A 144      -2.016   2.509  -4.820  1.00  0.96           C  
ATOM   1135  CG2 VAL A 144      -4.183   2.874  -3.603  1.00  0.96           C  
ATOM   1136  N   ARG A 145       0.203   4.491  -2.931  1.00  0.94           N  
ATOM   1137  CA  ARG A 145       1.483   5.086  -3.299  1.00  0.94           C  
ATOM   1138  C   ARG A 145       2.577   4.026  -3.374  1.00  0.94           C  
ATOM   1139  CB  ARG A 145       1.877   6.175  -2.299  1.00  0.94           C  
ATOM   1140  O   ARG A 145       2.381   2.891  -2.937  1.00  0.94           O  
ATOM   1141  CG  ARG A 145       0.920   7.356  -2.266  1.00  0.94           C  
ATOM   1142  CD  ARG A 145       0.999   8.182  -3.542  1.00  0.94           C  
ATOM   1143  NE  ARG A 145       0.203   9.402  -3.444  1.00  0.94           N  
ATOM   1144  NH1 ARG A 145      -1.725   8.458  -4.298  1.00  0.94           N  
ATOM   1145  NH2 ARG A 145      -1.702  10.664  -3.674  1.00  0.94           N  
ATOM   1146  CZ  ARG A 145      -1.073   9.505  -3.805  1.00  0.94           C  
ATOM   1147  N   LEU A 146       3.707   4.432  -3.922  1.00  0.91           N  
ATOM   1148  CA  LEU A 146       4.881   3.570  -3.840  1.00  0.91           C  
ATOM   1149  C   LEU A 146       5.315   3.379  -2.391  1.00  0.91           C  
ATOM   1150  CB  LEU A 146       6.035   4.157  -4.658  1.00  0.91           C  
ATOM   1151  O   LEU A 146       5.183   4.293  -1.574  1.00  0.91           O  
ATOM   1152  CG  LEU A 146       5.933   4.011  -6.177  1.00  0.91           C  
ATOM   1153  CD1 LEU A 146       6.967   4.896  -6.865  1.00  0.91           C  
ATOM   1154  CD2 LEU A 146       6.110   2.553  -6.588  1.00  0.91           C  
ATOM   1155  N   SER A 147       5.797   2.273  -2.073  1.00  0.88           N  
ATOM   1156  CA  SER A 147       6.110   1.888  -0.701  1.00  0.88           C  
ATOM   1157  C   SER A 147       7.080   2.873  -0.057  1.00  0.88           C  
ATOM   1158  CB  SER A 147       6.702   0.478  -0.661  1.00  0.88           C  
ATOM   1159  O   SER A 147       6.956   3.190   1.128  1.00  0.88           O  
ATOM   1160  OG  SER A 147       7.939   0.433  -1.351  1.00  0.88           O  
ATOM   1161  N   CYS A 148       7.962   3.484  -0.745  1.00  0.84           N  
ATOM   1162  CA  CYS A 148       9.007   4.344  -0.200  1.00  0.84           C  
ATOM   1163  C   CYS A 148       8.445   5.706   0.188  1.00  0.84           C  
ATOM   1164  CB  CYS A 148      10.139   4.518  -1.212  1.00  0.84           C  
ATOM   1165  O   CYS A 148       9.082   6.457   0.928  1.00  0.84           O  
ATOM   1166  SG  CYS A 148       9.607   5.231  -2.784  1.00  0.84           S  
ATOM   1167  N   ILE A 149       7.176   6.002  -0.198  1.00  0.84           N  
ATOM   1168  CA  ILE A 149       6.603   7.324   0.035  1.00  0.84           C  
ATOM   1169  C   ILE A 149       5.601   7.256   1.185  1.00  0.84           C  
ATOM   1170  CB  ILE A 149       5.923   7.877  -1.238  1.00  0.84           C  
ATOM   1171  O   ILE A 149       5.240   8.284   1.763  1.00  0.84           O  
ATOM   1172  CG1 ILE A 149       6.947   8.030  -2.368  1.00  0.84           C  
ATOM   1173  CG2 ILE A 149       5.230   9.210  -0.943  1.00  0.84           C  
ATOM   1174  CD1 ILE A 149       6.332   8.364  -3.720  1.00  0.84           C  
ATOM   1175  N   VAL A 150       5.236   6.143   1.634  1.00  0.84           N  
ATOM   1176  CA  VAL A 150       4.189   5.965   2.635  1.00  0.84           C  
ATOM   1177  C   VAL A 150       4.727   6.331   4.017  1.00  0.84           C  
ATOM   1178  CB  VAL A 150       3.650   4.517   2.641  1.00  0.84           C  
ATOM   1179  O   VAL A 150       5.830   5.924   4.388  1.00  0.84           O  
ATOM   1180  CG1 VAL A 150       2.601   4.335   3.737  1.00  0.84           C  
ATOM   1181  CG2 VAL A 150       3.066   4.161   1.274  1.00  0.84           C  
ATOM   1182  N   GLU A 151       3.961   7.184   4.807  1.00  0.84           N  
ATOM   1183  CA  GLU A 151       4.332   7.601   6.156  1.00  0.84           C  
ATOM   1184  C   GLU A 151       4.449   6.402   7.092  1.00  0.84           C  
ATOM   1185  CB  GLU A 151       3.314   8.603   6.708  1.00  0.84           C  
ATOM   1186  O   GLU A 151       3.704   5.429   6.959  1.00  0.84           O  
ATOM   1187  CG  GLU A 151       3.272   9.920   5.947  1.00  0.84           C  
ATOM   1188  CD  GLU A 151       2.295  10.923   6.538  1.00  0.84           C  
ATOM   1189  OE1 GLU A 151       2.106  12.009   5.944  1.00  0.84           O  
ATOM   1190  OE2 GLU A 151       1.713  10.621   7.604  1.00  0.84           O  
ATOM   1191  N   LYS A 152       5.361   6.389   8.027  1.00  0.84           N  
ATOM   1192  CA  LYS A 152       5.678   5.280   8.922  1.00  0.84           C  
ATOM   1193  C   LYS A 152       4.518   4.988   9.869  1.00  0.84           C  
ATOM   1194  CB  LYS A 152       6.945   5.583   9.723  1.00  0.84           C  
ATOM   1195  O   LYS A 152       4.325   3.846  10.290  1.00  0.84           O  
ATOM   1196  CG  LYS A 152       8.225   5.524   8.903  1.00  0.84           C  
ATOM   1197  CD  LYS A 152       9.459   5.709   9.778  1.00  0.84           C  
ATOM   1198  CE  LYS A 152      10.739   5.672   8.955  1.00  0.84           C  
ATOM   1199  NZ  LYS A 152      11.952   5.848   9.809  1.00  0.84           N  
ATOM   1200  N   ASP A 153       3.598   5.923  10.170  1.00  0.88           N  
ATOM   1201  CA  ASP A 153       2.529   5.712  11.141  1.00  0.88           C  
ATOM   1202  C   ASP A 153       1.278   5.152  10.468  1.00  0.88           C  
ATOM   1203  CB  ASP A 153       2.196   7.019  11.865  1.00  0.88           C  
ATOM   1204  O   ASP A 153       0.204   5.118  11.072  1.00  0.88           O  
ATOM   1205  CG  ASP A 153       1.764   8.126  10.920  1.00  0.88           C  
ATOM   1206  OD1 ASP A 153       2.109   8.074   9.720  1.00  0.88           O  
ATOM   1207  OD2 ASP A 153       1.073   9.061  11.380  1.00  0.88           O  
ATOM   1208  N   MET A 154       1.375   4.742   9.227  1.00  0.90           N  
ATOM   1209  CA  MET A 154       0.251   4.176   8.487  1.00  0.90           C  
ATOM   1210  C   MET A 154       0.432   2.675   8.288  1.00  0.90           C  
ATOM   1211  CB  MET A 154       0.095   4.869   7.132  1.00  0.90           C  
ATOM   1212  O   MET A 154       1.547   2.161   8.386  1.00  0.90           O  
ATOM   1213  CG  MET A 154      -0.179   6.360   7.234  1.00  0.90           C  
ATOM   1214  SD  MET A 154      -1.873   6.725   7.838  1.00  0.90           S  
ATOM   1215  CE  MET A 154      -1.857   8.538   7.761  1.00  0.90           C  
ATOM   1216  N   ILE A 155      -0.736   1.998   8.240  1.00  0.91           N  
ATOM   1217  CA  ILE A 155      -0.719   0.598   7.830  1.00  0.91           C  
ATOM   1218  C   ILE A 155      -0.669   0.507   6.307  1.00  0.91           C  
ATOM   1219  CB  ILE A 155      -1.949  -0.164   8.373  1.00  0.91           C  
ATOM   1220  O   ILE A 155      -1.278   1.322   5.610  1.00  0.91           O  
ATOM   1221  CG1 ILE A 155      -1.992  -0.089   9.903  1.00  0.91           C  
ATOM   1222  CG2 ILE A 155      -1.935  -1.620   7.896  1.00  0.91           C  
ATOM   1223  CD1 ILE A 155      -3.282  -0.621  10.513  1.00  0.91           C  
ATOM   1224  N   SER A 156       0.136  -0.456   5.793  1.00  0.93           N  
ATOM   1225  CA  SER A 156       0.218  -0.558   4.340  1.00  0.93           C  
ATOM   1226  C   SER A 156       0.153  -2.012   3.883  1.00  0.93           C  
ATOM   1227  CB  SER A 156       1.506   0.089   3.829  1.00  0.93           C  
ATOM   1228  O   SER A 156       0.587  -2.914   4.603  1.00  0.93           O  
ATOM   1229  OG  SER A 156       2.643  -0.608   4.309  1.00  0.93           O  
ATOM   1230  N   VAL A 157      -0.547  -2.226   2.807  1.00  0.93           N  
ATOM   1231  CA  VAL A 157      -0.671  -3.529   2.162  1.00  0.93           C  
ATOM   1232  C   VAL A 157      -0.207  -3.433   0.710  1.00  0.93           C  
ATOM   1233  CB  VAL A 157      -2.122  -4.057   2.224  1.00  0.93           C  
ATOM   1234  O   VAL A 157      -0.634  -2.541  -0.027  1.00  0.93           O  
ATOM   1235  CG1 VAL A 157      -2.230  -5.419   1.542  1.00  0.93           C  
ATOM   1236  CG2 VAL A 157      -2.597  -4.141   3.673  1.00  0.93           C  
ATOM   1237  N   ALA A 158       0.720  -4.274   0.271  1.00  0.93           N  
ATOM   1238  CA  ALA A 158       1.226  -4.270  -1.099  1.00  0.93           C  
ATOM   1239  C   ALA A 158       0.114  -4.586  -2.095  1.00  0.93           C  
ATOM   1240  CB  ALA A 158       2.369  -5.272  -1.247  1.00  0.93           C  
ATOM   1241  O   ALA A 158      -0.711  -5.471  -1.855  1.00  0.93           O  
ATOM   1242  N   ILE A 159       0.113  -3.772  -3.206  1.00  0.89           N  
ATOM   1243  CA  ILE A 159      -0.852  -4.066  -4.259  1.00  0.89           C  
ATOM   1244  C   ILE A 159      -0.120  -4.307  -5.577  1.00  0.89           C  
ATOM   1245  CB  ILE A 159      -1.881  -2.925  -4.418  1.00  0.89           C  
ATOM   1246  O   ILE A 159       0.450  -3.379  -6.156  1.00  0.89           O  
ATOM   1247  CG1 ILE A 159      -1.169  -1.603  -4.726  1.00  0.89           C  
ATOM   1248  CG2 ILE A 159      -2.748  -2.800  -3.161  1.00  0.89           C  
ATOM   1249  CD1 ILE A 159      -2.101  -0.489  -5.183  1.00  0.89           C  
ATOM   1250  N   GLY A 160       0.321  -5.630  -5.724  1.00  0.86           N  
ATOM   1251  CA  GLY A 160       1.010  -6.035  -6.939  1.00  0.86           C  
ATOM   1252  C   GLY A 160       2.463  -6.406  -6.705  1.00  0.86           C  
ATOM   1253  O   GLY A 160       2.936  -6.396  -5.567  1.00  0.86           O  
ATOM   1254  N   PRO A 161       3.157  -6.795  -7.829  1.00  0.89           N  
ATOM   1255  CA  PRO A 161       4.562  -7.191  -7.711  1.00  0.89           C  
ATOM   1256  C   PRO A 161       5.503  -5.996  -7.577  1.00  0.89           C  
ATOM   1257  CB  PRO A 161       4.825  -7.950  -9.014  1.00  0.89           C  
ATOM   1258  O   PRO A 161       5.066  -4.847  -7.684  1.00  0.89           O  
ATOM   1259  CG  PRO A 161       3.949  -7.286 -10.026  1.00  0.89           C  
ATOM   1260  CD  PRO A 161       2.677  -6.861  -9.351  1.00  0.89           C  
ATOM   1261  N   PRO A 162       6.734  -6.272  -7.171  1.00  0.92           N  
ATOM   1262  CA  PRO A 162       7.727  -5.197  -7.238  1.00  0.92           C  
ATOM   1263  C   PRO A 162       7.774  -4.522  -8.607  1.00  0.92           C  
ATOM   1264  CB  PRO A 162       9.045  -5.916  -6.939  1.00  0.92           C  
ATOM   1265  O   PRO A 162       7.420  -5.138  -9.616  1.00  0.92           O  
ATOM   1266  CG  PRO A 162       8.650  -7.129  -6.160  1.00  0.92           C  
ATOM   1267  CD  PRO A 162       7.311  -7.597  -6.654  1.00  0.92           C  
ATOM   1268  N   VAL A 163       8.044  -3.251  -8.572  1.00  0.93           N  
ATOM   1269  CA  VAL A 163       8.060  -2.473  -9.807  1.00  0.93           C  
ATOM   1270  C   VAL A 163       9.499  -2.284 -10.280  1.00  0.93           C  
ATOM   1271  CB  VAL A 163       7.375  -1.101  -9.622  1.00  0.93           C  
ATOM   1272  O   VAL A 163      10.433  -2.313  -9.475  1.00  0.93           O  
ATOM   1273  CG1 VAL A 163       5.892  -1.276  -9.300  1.00  0.93           C  
ATOM   1274  CG2 VAL A 163       8.073  -0.301  -8.523  1.00  0.93           C  
ATOM   1275  N   LYS A 164       9.621  -2.183 -11.600  1.00  0.94           N  
ATOM   1276  CA  LYS A 164      10.926  -1.980 -12.225  1.00  0.94           C  
ATOM   1277  C   LYS A 164      10.949  -0.692 -13.042  1.00  0.94           C  
ATOM   1278  CB  LYS A 164      11.286  -3.172 -13.114  1.00  0.94           C  
ATOM   1279  O   LYS A 164      10.042  -0.438 -13.837  1.00  0.94           O  
ATOM   1280  CG  LYS A 164      12.668  -3.077 -13.745  1.00  0.94           C  
ATOM   1281  CD  LYS A 164      12.968  -4.290 -14.617  1.00  0.94           C  
ATOM   1282  CE  LYS A 164      14.330  -4.173 -15.288  1.00  0.94           C  
ATOM   1283  NZ  LYS A 164      14.640  -5.371 -16.124  1.00  0.94           N  
ATOM   1284  N   LEU A 165      11.928   0.207 -12.728  1.00  0.94           N  
ATOM   1285  CA  LEU A 165      12.150   1.396 -13.543  1.00  0.94           C  
ATOM   1286  C   LEU A 165      13.112   1.098 -14.688  1.00  0.94           C  
ATOM   1287  CB  LEU A 165      12.697   2.540 -12.685  1.00  0.94           C  
ATOM   1288  O   LEU A 165      14.125   0.421 -14.494  1.00  0.94           O  
ATOM   1289  CG  LEU A 165      11.717   3.175 -11.698  1.00  0.94           C  
ATOM   1290  CD1 LEU A 165      12.467   4.035 -10.686  1.00  0.94           C  
ATOM   1291  CD2 LEU A 165      10.671   4.002 -12.438  1.00  0.94           C  
ATOM   1292  N   CYS A 166      12.705   1.619 -15.890  1.00  0.96           N  
ATOM   1293  CA  CYS A 166      13.504   1.361 -17.083  1.00  0.96           C  
ATOM   1294  C   CYS A 166      13.913   2.665 -17.758  1.00  0.96           C  
ATOM   1295  CB  CYS A 166      12.730   0.487 -18.068  1.00  0.96           C  
ATOM   1296  O   CYS A 166      13.194   3.662 -17.678  1.00  0.96           O  
ATOM   1297  SG  CYS A 166      12.142  -1.066 -17.357  1.00  0.96           S  
ATOM   1298  N   VAL A 167      15.101   2.601 -18.353  1.00  0.98           N  
ATOM   1299  CA  VAL A 167      15.560   3.673 -19.230  1.00  0.98           C  
ATOM   1300  C   VAL A 167      15.224   3.334 -20.680  1.00  0.98           C  
ATOM   1301  CB  VAL A 167      17.078   3.920 -19.078  1.00  0.98           C  
ATOM   1302  O   VAL A 167      15.679   2.317 -21.208  1.00  0.98           O  
ATOM   1303  CG1 VAL A 167      17.525   5.089 -19.953  1.00  0.98           C  
ATOM   1304  CG2 VAL A 167      17.433   4.177 -17.615  1.00  0.98           C  
ATOM   1305  N   ALA A 168      14.391   4.202 -21.250  1.00  0.99           N  
ATOM   1306  CA  ALA A 168      13.890   3.820 -22.568  1.00  0.99           C  
ATOM   1307  C   ALA A 168      13.788   5.032 -23.489  1.00  0.99           C  
ATOM   1308  CB  ALA A 168      12.531   3.135 -22.443  1.00  0.99           C  
ATOM   1309  O   ALA A 168      13.604   6.160 -23.024  1.00  0.99           O  
ATOM   1310  N   ALA A 169      13.958   4.840 -24.751  1.00  0.99           N  
ATOM   1311  CA  ALA A 169      13.763   5.817 -25.819  1.00  0.99           C  
ATOM   1312  C   ALA A 169      13.307   5.138 -27.107  1.00  0.99           C  
ATOM   1313  CB  ALA A 169      15.049   6.604 -26.062  1.00  0.99           C  
ATOM   1314  O   ALA A 169      13.225   3.909 -27.173  1.00  0.99           O  
ATOM   1315  N   THR A 170      12.927   5.922 -28.083  1.00  0.99           N  
ATOM   1316  CA  THR A 170      12.556   5.367 -29.379  1.00  0.99           C  
ATOM   1317  C   THR A 170      13.783   4.826 -30.108  1.00  0.99           C  
ATOM   1318  CB  THR A 170      11.857   6.420 -30.259  1.00  0.99           C  
ATOM   1319  O   THR A 170      14.894   5.324 -29.917  1.00  0.99           O  
ATOM   1320  CG2 THR A 170      10.627   6.991 -29.560  1.00  0.99           C  
ATOM   1321  OG1 THR A 170      12.773   7.487 -30.536  1.00  0.99           O  
ATOM   1322  N   PRO A 171      13.601   3.805 -30.866  1.00  0.99           N  
ATOM   1323  CA  PRO A 171      14.720   3.316 -31.676  1.00  0.99           C  
ATOM   1324  C   PRO A 171      15.350   4.412 -32.533  1.00  0.99           C  
ATOM   1325  CB  PRO A 171      14.076   2.240 -32.554  1.00  0.99           C  
ATOM   1326  O   PRO A 171      16.572   4.442 -32.702  1.00  0.99           O  
ATOM   1327  CG  PRO A 171      12.923   1.731 -31.750  1.00  0.99           C  
ATOM   1328  CD  PRO A 171      12.326   2.881 -30.991  1.00  0.99           C  
ATOM   1329  N   GLU A 172      14.547   5.318 -33.069  1.00  0.99           N  
ATOM   1330  CA  GLU A 172      15.023   6.446 -33.864  1.00  0.99           C  
ATOM   1331  C   GLU A 172      15.969   7.330 -33.057  1.00  0.99           C  
ATOM   1332  CB  GLU A 172      13.844   7.274 -34.382  1.00  0.99           C  
ATOM   1333  O   GLU A 172      17.005   7.764 -33.564  1.00  0.99           O  
ATOM   1334  CG  GLU A 172      12.988   6.548 -35.410  1.00  0.99           C  
ATOM   1335  CD  GLU A 172      11.995   5.579 -34.787  1.00  0.99           C  
ATOM   1336  OE1 GLU A 172      11.398   4.764 -35.527  1.00  0.99           O  
ATOM   1337  OE2 GLU A 172      11.814   5.635 -33.551  1.00  0.99           O  
ATOM   1338  N   TYR A 173      15.604   7.641 -31.830  1.00  0.99           N  
ATOM   1339  CA  TYR A 173      16.484   8.419 -30.964  1.00  0.99           C  
ATOM   1340  C   TYR A 173      17.836   7.734 -30.804  1.00  0.99           C  
ATOM   1341  CB  TYR A 173      15.839   8.629 -29.591  1.00  0.99           C  
ATOM   1342  O   TYR A 173      18.882   8.366 -30.965  1.00  0.99           O  
ATOM   1343  CG  TYR A 173      16.663   9.481 -28.657  1.00  0.99           C  
ATOM   1344  CD1 TYR A 173      17.663   8.918 -27.868  1.00  0.99           C  
ATOM   1345  CD2 TYR A 173      16.443  10.851 -28.562  1.00  0.99           C  
ATOM   1346  CE1 TYR A 173      18.424   9.699 -27.005  1.00  0.99           C  
ATOM   1347  CE2 TYR A 173      17.198  11.642 -27.702  1.00  0.99           C  
ATOM   1348  OH  TYR A 173      18.935  11.837 -26.076  1.00  0.99           O  
ATOM   1349  CZ  TYR A 173      18.185  11.058 -26.929  1.00  0.99           C  
ATOM   1350  N   PHE A 174      17.804   6.455 -30.521  1.00  0.99           N  
ATOM   1351  CA  PHE A 174      19.038   5.709 -30.300  1.00  0.99           C  
ATOM   1352  C   PHE A 174      19.861   5.632 -31.580  1.00  0.99           C  
ATOM   1353  CB  PHE A 174      18.730   4.298 -29.788  1.00  0.99           C  
ATOM   1354  O   PHE A 174      21.093   5.657 -31.535  1.00  0.99           O  
ATOM   1355  CG  PHE A 174      18.258   4.260 -28.360  1.00  0.99           C  
ATOM   1356  CD1 PHE A 174      18.760   5.155 -27.423  1.00  0.99           C  
ATOM   1357  CD2 PHE A 174      17.310   3.329 -27.954  1.00  0.99           C  
ATOM   1358  CE1 PHE A 174      18.325   5.122 -26.100  1.00  0.99           C  
ATOM   1359  CE2 PHE A 174      16.870   3.291 -26.634  1.00  0.99           C  
ATOM   1360  CZ  PHE A 174      17.379   4.187 -25.708  1.00  0.99           C  
ATOM   1361  N   ALA A 175      19.250   5.520 -32.704  1.00  0.98           N  
ATOM   1362  CA  ALA A 175      19.950   5.506 -33.985  1.00  0.98           C  
ATOM   1363  C   ALA A 175      20.702   6.815 -34.213  1.00  0.98           C  
ATOM   1364  CB  ALA A 175      18.968   5.255 -35.126  1.00  0.98           C  
ATOM   1365  O   ALA A 175      21.827   6.812 -34.718  1.00  0.98           O  
ATOM   1366  N   ARG A 176      20.193   7.933 -33.788  1.00  0.98           N  
ATOM   1367  CA  ARG A 176      20.730   9.271 -34.016  1.00  0.98           C  
ATOM   1368  C   ARG A 176      21.788   9.621 -32.975  1.00  0.98           C  
ATOM   1369  CB  ARG A 176      19.608  10.311 -33.995  1.00  0.98           C  
ATOM   1370  O   ARG A 176      22.831  10.188 -33.309  1.00  0.98           O  
ATOM   1371  CG  ARG A 176      20.070  11.722 -34.324  1.00  0.98           C  
ATOM   1372  CD  ARG A 176      18.895  12.675 -34.495  1.00  0.98           C  
ATOM   1373  NE  ARG A 176      19.341  14.027 -34.818  1.00  0.98           N  
ATOM   1374  NH1 ARG A 176      17.212  14.905 -35.011  1.00  0.98           N  
ATOM   1375  NH2 ARG A 176      19.043  16.244 -35.342  1.00  0.98           N  
ATOM   1376  CZ  ARG A 176      18.531  15.055 -35.056  1.00  0.98           C  
ATOM   1377  N   TYR A 177      21.579   9.198 -31.708  1.00  0.98           N  
ATOM   1378  CA  TYR A 177      22.403   9.772 -30.650  1.00  0.98           C  
ATOM   1379  C   TYR A 177      23.200   8.690 -29.932  1.00  0.98           C  
ATOM   1380  CB  TYR A 177      21.535  10.535 -29.646  1.00  0.98           C  
ATOM   1381  O   TYR A 177      24.024   8.989 -29.065  1.00  0.98           O  
ATOM   1382  CG  TYR A 177      20.854  11.749 -30.230  1.00  0.98           C  
ATOM   1383  CD1 TYR A 177      21.563  12.925 -30.463  1.00  0.98           C  
ATOM   1384  CD2 TYR A 177      19.501  11.722 -30.550  1.00  0.98           C  
ATOM   1385  CE1 TYR A 177      20.939  14.046 -31.000  1.00  0.98           C  
ATOM   1386  CE2 TYR A 177      18.867  12.837 -31.088  1.00  0.98           C  
ATOM   1387  OH  TYR A 177      18.971  15.100 -31.840  1.00  0.98           O  
ATOM   1388  CZ  TYR A 177      19.593  13.993 -31.309  1.00  0.98           C  
ATOM   1389  N   GLY A 178      22.978   7.407 -30.380  1.00  0.98           N  
ATOM   1390  CA  GLY A 178      23.683   6.310 -29.737  1.00  0.98           C  
ATOM   1391  C   GLY A 178      23.017   5.840 -28.458  1.00  0.98           C  
ATOM   1392  O   GLY A 178      22.151   6.528 -27.914  1.00  0.98           O  
ATOM   1393  N   LYS A 179      23.418   4.633 -27.971  1.00  0.98           N  
ATOM   1394  CA  LYS A 179      22.854   4.046 -26.759  1.00  0.98           C  
ATOM   1395  C   LYS A 179      23.800   4.216 -25.574  1.00  0.98           C  
ATOM   1396  CB  LYS A 179      22.545   2.563 -26.975  1.00  0.98           C  
ATOM   1397  O   LYS A 179      24.990   3.908 -25.673  1.00  0.98           O  
ATOM   1398  CG  LYS A 179      21.494   2.299 -28.043  1.00  0.98           C  
ATOM   1399  CD  LYS A 179      21.227   0.808 -28.207  1.00  0.98           C  
ATOM   1400  CE  LYS A 179      20.210   0.540 -29.308  1.00  0.98           C  
ATOM   1401  NZ  LYS A 179      19.980  -0.923 -29.505  1.00  0.98           N  
ATOM   1402  N   PRO A 180      23.253   4.739 -24.445  1.00  0.98           N  
ATOM   1403  CA  PRO A 180      24.107   4.762 -23.255  1.00  0.98           C  
ATOM   1404  C   PRO A 180      24.453   3.363 -22.750  1.00  0.98           C  
ATOM   1405  CB  PRO A 180      23.260   5.519 -22.229  1.00  0.98           C  
ATOM   1406  O   PRO A 180      23.596   2.475 -22.745  1.00  0.98           O  
ATOM   1407  CG  PRO A 180      21.846   5.271 -22.643  1.00  0.98           C  
ATOM   1408  CD  PRO A 180      21.801   5.147 -24.139  1.00  0.98           C  
ATOM   1409  N   ARG A 181      25.739   3.121 -22.372  1.00  0.98           N  
ATOM   1410  CA  ARG A 181      26.187   1.810 -21.916  1.00  0.98           C  
ATOM   1411  C   ARG A 181      26.460   1.816 -20.416  1.00  0.98           C  
ATOM   1412  CB  ARG A 181      27.443   1.376 -22.675  1.00  0.98           C  
ATOM   1413  O   ARG A 181      26.599   0.756 -19.800  1.00  0.98           O  
ATOM   1414  CG  ARG A 181      27.222   1.170 -24.165  1.00  0.98           C  
ATOM   1415  CD  ARG A 181      28.491   0.704 -24.865  1.00  0.98           C  
ATOM   1416  NE  ARG A 181      28.245   0.377 -26.266  1.00  0.98           N  
ATOM   1417  NH1 ARG A 181      30.460  -0.036 -26.773  1.00  0.98           N  
ATOM   1418  NH2 ARG A 181      28.851  -0.244 -28.393  1.00  0.98           N  
ATOM   1419  CZ  ARG A 181      29.186   0.033 -27.141  1.00  0.98           C  
ATOM   1420  N   HIS A 182      26.536   3.048 -19.911  1.00  0.98           N  
ATOM   1421  CA  HIS A 182      26.711   3.317 -18.488  1.00  0.98           C  
ATOM   1422  C   HIS A 182      25.844   4.487 -18.037  1.00  0.98           C  
ATOM   1423  CB  HIS A 182      28.181   3.600 -18.174  1.00  0.98           C  
ATOM   1424  O   HIS A 182      25.614   5.426 -18.804  1.00  0.98           O  
ATOM   1425  CG  HIS A 182      28.491   3.611 -16.710  1.00  0.98           C  
ATOM   1426  CD2 HIS A 182      29.084   2.686 -15.920  1.00  0.98           C  
ATOM   1427  ND1 HIS A 182      28.175   4.674 -15.891  1.00  0.98           N  
ATOM   1428  CE1 HIS A 182      28.564   4.401 -14.657  1.00  0.98           C  
ATOM   1429  NE2 HIS A 182      29.119   3.201 -14.647  1.00  0.98           N  
ATOM   1430  N   PRO A 183      25.246   4.343 -16.745  1.00  0.98           N  
ATOM   1431  CA  PRO A 183      24.361   5.412 -16.276  1.00  0.98           C  
ATOM   1432  C   PRO A 183      24.962   6.803 -16.470  1.00  0.98           C  
ATOM   1433  CB  PRO A 183      24.184   5.097 -14.789  1.00  0.98           C  
ATOM   1434  O   PRO A 183      24.242   7.751 -16.794  1.00  0.98           O  
ATOM   1435  CG  PRO A 183      24.269   3.607 -14.702  1.00  0.98           C  
ATOM   1436  CD  PRO A 183      25.314   3.131 -15.670  1.00  0.98           C  
ATOM   1437  N   HIS A 184      26.250   7.060 -16.367  1.00  0.98           N  
ATOM   1438  CA  HIS A 184      26.893   8.362 -16.512  1.00  0.98           C  
ATOM   1439  C   HIS A 184      26.821   8.854 -17.954  1.00  0.98           C  
ATOM   1440  CB  HIS A 184      28.350   8.294 -16.053  1.00  0.98           C  
ATOM   1441  O   HIS A 184      26.932  10.055 -18.210  1.00  0.98           O  
ATOM   1442  CG  HIS A 184      28.514   8.337 -14.567  1.00  0.98           C  
ATOM   1443  CD2 HIS A 184      28.652   9.382 -13.718  1.00  0.98           C  
ATOM   1444  ND1 HIS A 184      28.551   7.200 -13.789  1.00  0.98           N  
ATOM   1445  CE1 HIS A 184      28.705   7.545 -12.522  1.00  0.98           C  
ATOM   1446  NE2 HIS A 184      28.770   8.864 -12.451  1.00  0.98           N  
ATOM   1447  N   ASP A 185      26.624   7.961 -18.865  1.00  0.98           N  
ATOM   1448  CA  ASP A 185      26.478   8.341 -20.267  1.00  0.98           C  
ATOM   1449  C   ASP A 185      25.222   9.182 -20.480  1.00  0.98           C  
ATOM   1450  CB  ASP A 185      26.437   7.098 -21.159  1.00  0.98           C  
ATOM   1451  O   ASP A 185      25.116   9.909 -21.470  1.00  0.98           O  
ATOM   1452  CG  ASP A 185      27.763   6.361 -21.211  1.00  0.98           C  
ATOM   1453  OD1 ASP A 185      28.806   6.956 -20.861  1.00  0.98           O  
ATOM   1454  OD2 ASP A 185      27.767   5.176 -21.609  1.00  0.98           O  
ATOM   1455  N   LEU A 186      24.305   9.088 -19.557  1.00  0.98           N  
ATOM   1456  CA  LEU A 186      23.040   9.804 -19.675  1.00  0.98           C  
ATOM   1457  C   LEU A 186      23.261  11.312 -19.618  1.00  0.98           C  
ATOM   1458  CB  LEU A 186      22.076   9.376 -18.565  1.00  0.98           C  
ATOM   1459  O   LEU A 186      22.416  12.086 -20.073  1.00  0.98           O  
ATOM   1460  CG  LEU A 186      21.501   7.963 -18.674  1.00  0.98           C  
ATOM   1461  CD1 LEU A 186      20.841   7.556 -17.361  1.00  0.98           C  
ATOM   1462  CD2 LEU A 186      20.507   7.878 -19.827  1.00  0.98           C  
ATOM   1463  N   LEU A 187      24.397  11.771 -19.041  1.00  0.98           N  
ATOM   1464  CA  LEU A 187      24.722  13.188 -18.918  1.00  0.98           C  
ATOM   1465  C   LEU A 187      25.002  13.803 -20.285  1.00  0.98           C  
ATOM   1466  CB  LEU A 187      25.933  13.382 -18.001  1.00  0.98           C  
ATOM   1467  O   LEU A 187      24.949  15.024 -20.443  1.00  0.98           O  
ATOM   1468  CG  LEU A 187      25.749  12.972 -16.539  1.00  0.98           C  
ATOM   1469  CD1 LEU A 187      27.056  13.143 -15.772  1.00  0.98           C  
ATOM   1470  CD2 LEU A 187      24.633  13.787 -15.892  1.00  0.98           C  
ATOM   1471  N   ASN A 188      25.163  12.922 -21.264  1.00  0.97           N  
ATOM   1472  CA  ASN A 188      25.463  13.380 -22.616  1.00  0.97           C  
ATOM   1473  C   ASN A 188      24.277  13.175 -23.554  1.00  0.97           C  
ATOM   1474  CB  ASN A 188      26.701  12.666 -23.163  1.00  0.97           C  
ATOM   1475  O   ASN A 188      24.432  13.213 -24.776  1.00  0.97           O  
ATOM   1476  CG  ASN A 188      27.950  12.961 -22.355  1.00  0.97           C  
ATOM   1477  ND2 ASN A 188      28.663  11.913 -21.961  1.00  0.97           N  
ATOM   1478  OD1 ASN A 188      28.271  14.122 -22.088  1.00  0.97           O  
ATOM   1479  N   HIS A 189      23.156  12.794 -23.022  1.00  0.98           N  
ATOM   1480  CA  HIS A 189      21.937  12.566 -23.789  1.00  0.98           C  
ATOM   1481  C   HIS A 189      20.839  13.543 -23.383  1.00  0.98           C  
ATOM   1482  CB  HIS A 189      21.452  11.126 -23.608  1.00  0.98           C  
ATOM   1483  O   HIS A 189      20.909  14.152 -22.313  1.00  0.98           O  
ATOM   1484  CG  HIS A 189      22.299  10.115 -24.312  1.00  0.98           C  
ATOM   1485  CD2 HIS A 189      23.466   9.529 -23.955  1.00  0.98           C  
ATOM   1486  ND1 HIS A 189      21.968   9.596 -25.545  1.00  0.98           N  
ATOM   1487  CE1 HIS A 189      22.897   8.731 -25.917  1.00  0.98           C  
ATOM   1488  NE2 HIS A 189      23.818   8.672 -24.969  1.00  0.98           N  
ATOM   1489  N   GLN A 190      19.892  13.745 -24.333  1.00  0.98           N  
ATOM   1490  CA  GLN A 190      18.661  14.444 -23.979  1.00  0.98           C  
ATOM   1491  C   GLN A 190      17.714  13.532 -23.205  1.00  0.98           C  
ATOM   1492  CB  GLN A 190      17.967  14.979 -25.233  1.00  0.98           C  
ATOM   1493  O   GLN A 190      17.353  12.454 -23.682  1.00  0.98           O  
ATOM   1494  CG  GLN A 190      18.748  16.072 -25.949  1.00  0.98           C  
ATOM   1495  CD  GLN A 190      18.951  17.307 -25.091  1.00  0.98           C  
ATOM   1496  NE2 GLN A 190      20.138  17.899 -25.175  1.00  0.98           N  
ATOM   1497  OE1 GLN A 190      18.049  17.725 -24.358  1.00  0.98           O  
ATOM   1498  N   CYS A 191      17.423  13.989 -21.970  1.00  0.99           N  
ATOM   1499  CA  CYS A 191      16.520  13.203 -21.136  1.00  0.99           C  
ATOM   1500  C   CYS A 191      15.228  13.964 -20.863  1.00  0.99           C  
ATOM   1501  CB  CYS A 191      17.195  12.834 -19.815  1.00  0.99           C  
ATOM   1502  O   CYS A 191      15.216  15.196 -20.868  1.00  0.99           O  
ATOM   1503  SG  CYS A 191      18.672  11.813 -20.012  1.00  0.99           S  
ATOM   1504  N   VAL A 192      14.161  13.245 -20.809  1.00  0.98           N  
ATOM   1505  CA  VAL A 192      12.901  13.804 -20.331  1.00  0.98           C  
ATOM   1506  C   VAL A 192      12.847  13.727 -18.807  1.00  0.98           C  
ATOM   1507  CB  VAL A 192      11.687  13.072 -20.945  1.00  0.98           C  
ATOM   1508  O   VAL A 192      12.786  12.636 -18.235  1.00  0.98           O  
ATOM   1509  CG1 VAL A 192      10.379  13.684 -20.445  1.00  0.98           C  
ATOM   1510  CG2 VAL A 192      11.753  13.117 -22.471  1.00  0.98           C  
ATOM   1511  N   VAL A 193      12.849  14.941 -18.169  1.00  0.97           N  
ATOM   1512  CA  VAL A 193      13.038  15.016 -16.724  1.00  0.97           C  
ATOM   1513  C   VAL A 193      11.680  15.099 -16.030  1.00  0.97           C  
ATOM   1514  CB  VAL A 193      13.914  16.226 -16.328  1.00  0.97           C  
ATOM   1515  O   VAL A 193      10.814  15.877 -16.437  1.00  0.97           O  
ATOM   1516  CG1 VAL A 193      14.077  16.301 -14.811  1.00  0.97           C  
ATOM   1517  CG2 VAL A 193      15.278  16.142 -17.012  1.00  0.97           C  
ATOM   1518  N   PHE A 194      11.501  14.218 -15.019  1.00  0.95           N  
ATOM   1519  CA  PHE A 194      10.319  14.284 -14.167  1.00  0.95           C  
ATOM   1520  C   PHE A 194      10.584  15.151 -12.941  1.00  0.95           C  
ATOM   1521  CB  PHE A 194       9.888  12.880 -13.733  1.00  0.95           C  
ATOM   1522  O   PHE A 194      11.650  15.060 -12.329  1.00  0.95           O  
ATOM   1523  CG  PHE A 194       8.607  12.855 -12.943  1.00  0.95           C  
ATOM   1524  CD1 PHE A 194       8.629  12.907 -11.555  1.00  0.95           C  
ATOM   1525  CD2 PHE A 194       7.380  12.780 -13.589  1.00  0.95           C  
ATOM   1526  CE1 PHE A 194       7.446  12.884 -10.821  1.00  0.95           C  
ATOM   1527  CE2 PHE A 194       6.193  12.757 -12.863  1.00  0.95           C  
ATOM   1528  CZ  PHE A 194       6.228  12.808 -11.479  1.00  0.95           C  
ATOM   1529  N   ARG A 195       9.668  15.995 -12.638  1.00  0.94           N  
ATOM   1530  CA  ARG A 195       9.757  16.862 -11.468  1.00  0.94           C  
ATOM   1531  C   ARG A 195       8.714  16.481 -10.423  1.00  0.94           C  
ATOM   1532  CB  ARG A 195       9.585  18.329 -11.870  1.00  0.94           C  
ATOM   1533  O   ARG A 195       7.548  16.258 -10.755  1.00  0.94           O  
ATOM   1534  CG  ARG A 195       9.656  19.300 -10.703  1.00  0.94           C  
ATOM   1535  CD  ARG A 195       9.472  20.742 -11.157  1.00  0.94           C  
ATOM   1536  NE  ARG A 195       8.141  20.965 -11.715  1.00  0.94           N  
ATOM   1537  NH1 ARG A 195       8.810  22.613 -13.189  1.00  0.94           N  
ATOM   1538  NH2 ARG A 195       6.612  21.970 -13.103  1.00  0.94           N  
ATOM   1539  CZ  ARG A 195       7.858  21.849 -12.668  1.00  0.94           C  
ATOM   1540  N   TYR A 196       9.154  16.372  -9.123  1.00  0.89           N  
ATOM   1541  CA  TYR A 196       8.234  16.104  -8.024  1.00  0.89           C  
ATOM   1542  C   TYR A 196       7.326  17.301  -7.768  1.00  0.89           C  
ATOM   1543  CB  TYR A 196       9.007  15.753  -6.749  1.00  0.89           C  
ATOM   1544  O   TYR A 196       7.641  18.424  -8.170  1.00  0.89           O  
ATOM   1545  CG  TYR A 196       9.721  14.425  -6.818  1.00  0.89           C  
ATOM   1546  CD1 TYR A 196       9.011  13.239  -6.988  1.00  0.89           C  
ATOM   1547  CD2 TYR A 196      11.105  14.354  -6.711  1.00  0.89           C  
ATOM   1548  CE1 TYR A 196       9.664  12.012  -7.051  1.00  0.89           C  
ATOM   1549  CE2 TYR A 196      11.769  13.133  -6.772  1.00  0.89           C  
ATOM   1550  OH  TYR A 196      11.693  10.758  -7.003  1.00  0.89           O  
ATOM   1551  CZ  TYR A 196      11.041  11.969  -6.942  1.00  0.89           C  
ATOM   1552  N   PRO A 197       6.257  17.059  -7.118  1.00  0.84           N  
ATOM   1553  CA  PRO A 197       5.410  18.190  -6.731  1.00  0.84           C  
ATOM   1554  C   PRO A 197       6.162  19.238  -5.913  1.00  0.84           C  
ATOM   1555  CB  PRO A 197       4.307  17.534  -5.896  1.00  0.84           C  
ATOM   1556  O   PRO A 197       5.816  20.421  -5.951  1.00  0.84           O  
ATOM   1557  CG  PRO A 197       4.186  16.149  -6.444  1.00  0.84           C  
ATOM   1558  CD  PRO A 197       5.557  15.660  -6.812  1.00  0.84           C  
ATOM   1559  N   SER A 198       7.218  18.837  -5.237  1.00  0.86           N  
ATOM   1560  CA  SER A 198       8.039  19.743  -4.441  1.00  0.86           C  
ATOM   1561  C   SER A 198       8.778  20.741  -5.326  1.00  0.86           C  
ATOM   1562  CB  SER A 198       9.042  18.957  -3.596  1.00  0.86           C  
ATOM   1563  O   SER A 198       9.249  21.774  -4.846  1.00  0.86           O  
ATOM   1564  OG  SER A 198       9.953  18.253  -4.424  1.00  0.86           O  
ATOM   1565  N   GLY A 199       8.889  20.446  -6.636  1.00  0.90           N  
ATOM   1566  CA  GLY A 199       9.600  21.291  -7.582  1.00  0.90           C  
ATOM   1567  C   GLY A 199      10.984  20.772  -7.923  1.00  0.90           C  
ATOM   1568  O   GLY A 199      11.614  21.245  -8.871  1.00  0.90           O  
ATOM   1569  N   LYS A 200      11.437  19.777  -7.221  1.00  0.92           N  
ATOM   1570  CA  LYS A 200      12.773  19.226  -7.433  1.00  0.92           C  
ATOM   1571  C   LYS A 200      12.760  18.155  -8.520  1.00  0.92           C  
ATOM   1572  CB  LYS A 200      13.326  18.644  -6.131  1.00  0.92           C  
ATOM   1573  O   LYS A 200      11.855  17.319  -8.564  1.00  0.92           O  
ATOM   1574  CG  LYS A 200      13.576  19.681  -5.046  1.00  0.92           C  
ATOM   1575  CD  LYS A 200      14.184  19.051  -3.800  1.00  0.92           C  
ATOM   1576  CE  LYS A 200      14.412  20.084  -2.705  1.00  0.92           C  
ATOM   1577  NZ  LYS A 200      14.966  19.463  -1.464  1.00  0.92           N  
ATOM   1578  N   PRO A 201      13.767  18.223  -9.419  1.00  0.93           N  
ATOM   1579  CA  PRO A 201      13.851  17.150 -10.412  1.00  0.93           C  
ATOM   1580  C   PRO A 201      14.184  15.796  -9.791  1.00  0.93           C  
ATOM   1581  CB  PRO A 201      14.976  17.617 -11.340  1.00  0.93           C  
ATOM   1582  O   PRO A 201      14.917  15.729  -8.801  1.00  0.93           O  
ATOM   1583  CG  PRO A 201      15.100  19.084 -11.082  1.00  0.93           C  
ATOM   1584  CD  PRO A 201      14.665  19.359  -9.671  1.00  0.93           C  
ATOM   1585  N   PHE A 202      13.584  14.798 -10.310  1.00  0.93           N  
ATOM   1586  CA  PHE A 202      13.829  13.430  -9.869  1.00  0.93           C  
ATOM   1587  C   PHE A 202      15.188  12.940 -10.354  1.00  0.93           C  
ATOM   1588  CB  PHE A 202      12.724  12.496 -10.372  1.00  0.93           C  
ATOM   1589  O   PHE A 202      15.458  12.931 -11.557  1.00  0.93           O  
ATOM   1590  CG  PHE A 202      12.898  11.064  -9.942  1.00  0.93           C  
ATOM   1591  CD1 PHE A 202      13.125  10.065 -10.880  1.00  0.93           C  
ATOM   1592  CD2 PHE A 202      12.834  10.718  -8.599  1.00  0.93           C  
ATOM   1593  CE1 PHE A 202      13.286   8.739 -10.485  1.00  0.93           C  
ATOM   1594  CE2 PHE A 202      12.993   9.395  -8.196  1.00  0.93           C  
ATOM   1595  CZ  PHE A 202      13.219   8.407  -9.141  1.00  0.93           C  
ATOM   1596  N   HIS A 203      16.066  12.525  -9.394  1.00  0.95           N  
ATOM   1597  CA  HIS A 203      17.337  11.905  -9.753  1.00  0.95           C  
ATOM   1598  C   HIS A 203      17.157  10.424 -10.068  1.00  0.95           C  
ATOM   1599  CB  HIS A 203      18.356  12.082  -8.626  1.00  0.95           C  
ATOM   1600  O   HIS A 203      16.572   9.682  -9.276  1.00  0.95           O  
ATOM   1601  CG  HIS A 203      18.781  13.501  -8.418  1.00  0.95           C  
ATOM   1602  CD2 HIS A 203      18.267  14.661  -8.892  1.00  0.95           C  
ATOM   1603  ND1 HIS A 203      19.864  13.847  -7.640  1.00  0.95           N  
ATOM   1604  CE1 HIS A 203      19.998  15.163  -7.643  1.00  0.95           C  
ATOM   1605  NE2 HIS A 203      19.042  15.680  -8.395  1.00  0.95           N  
ATOM   1606  N   TRP A 204      17.668  10.015 -11.274  1.00  0.96           N  
ATOM   1607  CA  TRP A 204      17.515   8.615 -11.655  1.00  0.96           C  
ATOM   1608  C   TRP A 204      18.392   7.715 -10.790  1.00  0.96           C  
ATOM   1609  CB  TRP A 204      17.862   8.419 -13.134  1.00  0.96           C  
ATOM   1610  O   TRP A 204      19.588   7.970 -10.634  1.00  0.96           O  
ATOM   1611  CG  TRP A 204      16.948   9.143 -14.075  1.00  0.96           C  
ATOM   1612  CD1 TRP A 204      15.954  10.022 -13.746  1.00  0.96           C  
ATOM   1613  CD2 TRP A 204      16.940   9.045 -15.503  1.00  0.96           C  
ATOM   1614  CE2 TRP A 204      15.915   9.894 -15.974  1.00  0.96           C  
ATOM   1615  CE3 TRP A 204      17.702   8.322 -16.430  1.00  0.96           C  
ATOM   1616  NE1 TRP A 204      15.329  10.478 -14.883  1.00  0.96           N  
ATOM   1617  CH2 TRP A 204      16.392   9.321 -18.220  1.00  0.96           C  
ATOM   1618  CZ2 TRP A 204      15.632  10.040 -17.335  1.00  0.96           C  
ATOM   1619  CZ3 TRP A 204      17.419   8.468 -17.783  1.00  0.96           C  
ATOM   1620  N   GLN A 205      17.797   6.743 -10.218  1.00  0.94           N  
ATOM   1621  CA  GLN A 205      18.501   5.824  -9.330  1.00  0.94           C  
ATOM   1622  C   GLN A 205      18.748   4.482 -10.012  1.00  0.94           C  
ATOM   1623  CB  GLN A 205      17.714   5.619  -8.035  1.00  0.94           C  
ATOM   1624  O   GLN A 205      17.834   3.901 -10.600  1.00  0.94           O  
ATOM   1625  CG  GLN A 205      17.558   6.884  -7.203  1.00  0.94           C  
ATOM   1626  CD  GLN A 205      16.686   6.678  -5.979  1.00  0.94           C  
ATOM   1627  NE2 GLN A 205      16.585   7.705  -5.142  1.00  0.94           N  
ATOM   1628  OE1 GLN A 205      16.106   5.604  -5.787  1.00  0.94           O  
ATOM   1629  N   PHE A 206      19.930   4.008  -9.931  1.00  0.95           N  
ATOM   1630  CA  PHE A 206      20.364   2.757 -10.543  1.00  0.95           C  
ATOM   1631  C   PHE A 206      20.942   1.813  -9.495  1.00  0.95           C  
ATOM   1632  CB  PHE A 206      21.402   3.025 -11.638  1.00  0.95           C  
ATOM   1633  O   PHE A 206      21.094   2.188  -8.331  1.00  0.95           O  
ATOM   1634  CG  PHE A 206      20.893   3.891 -12.758  1.00  0.95           C  
ATOM   1635  CD1 PHE A 206      20.305   3.324 -13.882  1.00  0.95           C  
ATOM   1636  CD2 PHE A 206      21.002   5.274 -12.687  1.00  0.95           C  
ATOM   1637  CE1 PHE A 206      19.833   4.124 -14.920  1.00  0.95           C  
ATOM   1638  CE2 PHE A 206      20.533   6.080 -13.720  1.00  0.95           C  
ATOM   1639  CZ  PHE A 206      19.949   5.503 -14.836  1.00  0.95           C  
ATOM   1640  N   ALA A 207      21.246   0.601  -9.852  1.00  0.92           N  
ATOM   1641  CA  ALA A 207      21.921  -0.351  -8.974  1.00  0.92           C  
ATOM   1642  C   ALA A 207      23.246   0.212  -8.469  1.00  0.92           C  
ATOM   1643  CB  ALA A 207      22.151  -1.674  -9.701  1.00  0.92           C  
ATOM   1644  O   ALA A 207      23.749   1.204  -9.001  1.00  0.92           O  
ATOM   1645  N   LYS A 208      23.787  -0.296  -7.388  1.00  0.90           N  
ATOM   1646  CA  LYS A 208      25.067   0.094  -6.803  1.00  0.90           C  
ATOM   1647  C   LYS A 208      24.996   1.499  -6.211  1.00  0.90           C  
ATOM   1648  CB  LYS A 208      26.180   0.022  -7.850  1.00  0.90           C  
ATOM   1649  O   LYS A 208      25.958   2.264  -6.299  1.00  0.90           O  
ATOM   1650  CG  LYS A 208      26.391  -1.367  -8.434  1.00  0.90           C  
ATOM   1651  CD  LYS A 208      27.524  -1.379  -9.452  1.00  0.90           C  
ATOM   1652  CE  LYS A 208      27.714  -2.761 -10.063  1.00  0.90           C  
ATOM   1653  NZ  LYS A 208      28.813  -2.774 -11.074  1.00  0.90           N  
ATOM   1654  N   GLU A 209      23.733   1.873  -5.878  1.00  0.88           N  
ATOM   1655  CA  GLU A 209      23.455   3.129  -5.189  1.00  0.88           C  
ATOM   1656  C   GLU A 209      23.904   4.327  -6.022  1.00  0.88           C  
ATOM   1657  CB  GLU A 209      24.139   3.155  -3.819  1.00  0.88           C  
ATOM   1658  O   GLU A 209      24.389   5.321  -5.478  1.00  0.88           O  
ATOM   1659  CG  GLU A 209      23.628   2.092  -2.857  1.00  0.88           C  
ATOM   1660  CD  GLU A 209      24.252   2.187  -1.473  1.00  0.88           C  
ATOM   1661  OE1 GLU A 209      23.833   1.432  -0.566  1.00  0.88           O  
ATOM   1662  OE2 GLU A 209      25.165   3.023  -1.295  1.00  0.88           O  
ATOM   1663  N   LEU A 210      23.870   4.130  -7.390  1.00  0.95           N  
ATOM   1664  CA  LEU A 210      24.184   5.233  -8.293  1.00  0.95           C  
ATOM   1665  C   LEU A 210      22.959   6.113  -8.522  1.00  0.95           C  
ATOM   1666  CB  LEU A 210      24.701   4.700  -9.631  1.00  0.95           C  
ATOM   1667  O   LEU A 210      21.859   5.605  -8.754  1.00  0.95           O  
ATOM   1668  CG  LEU A 210      25.206   5.744 -10.628  1.00  0.95           C  
ATOM   1669  CD1 LEU A 210      26.495   6.381 -10.119  1.00  0.95           C  
ATOM   1670  CD2 LEU A 210      25.420   5.116 -12.000  1.00  0.95           C  
ATOM   1671  N   GLU A 211      23.207   7.361  -8.386  1.00  0.96           N  
ATOM   1672  CA  GLU A 211      22.180   8.364  -8.648  1.00  0.96           C  
ATOM   1673  C   GLU A 211      22.664   9.399  -9.660  1.00  0.96           C  
ATOM   1674  CB  GLU A 211      21.760   9.055  -7.348  1.00  0.96           C  
ATOM   1675  O   GLU A 211      23.747   9.967  -9.504  1.00  0.96           O  
ATOM   1676  CG  GLU A 211      20.542   9.956  -7.497  1.00  0.96           C  
ATOM   1677  CD  GLU A 211      20.095  10.582  -6.185  1.00  0.96           C  
ATOM   1678  OE1 GLU A 211      19.235  11.491  -6.209  1.00  0.96           O  
ATOM   1679  OE2 GLU A 211      20.611  10.161  -5.126  1.00  0.96           O  
ATOM   1680  N   ILE A 212      21.883   9.598 -10.696  1.00  0.97           N  
ATOM   1681  CA  ILE A 212      22.296  10.510 -11.758  1.00  0.97           C  
ATOM   1682  C   ILE A 212      21.280  11.643 -11.889  1.00  0.97           C  
ATOM   1683  CB  ILE A 212      22.453   9.772 -13.106  1.00  0.97           C  
ATOM   1684  O   ILE A 212      20.089  11.396 -12.090  1.00  0.97           O  
ATOM   1685  CG1 ILE A 212      23.403   8.578 -12.954  1.00  0.97           C  
ATOM   1686  CG2 ILE A 212      22.950  10.732 -14.192  1.00  0.97           C  
ATOM   1687  CD1 ILE A 212      24.812   8.959 -12.523  1.00  0.97           C  
ATOM   1688  N   ALA A 213      21.718  12.830 -11.797  1.00  0.97           N  
ATOM   1689  CA  ALA A 213      20.909  14.007 -12.106  1.00  0.97           C  
ATOM   1690  C   ALA A 213      20.947  14.322 -13.599  1.00  0.97           C  
ATOM   1691  CB  ALA A 213      21.389  15.210 -11.299  1.00  0.97           C  
ATOM   1692  O   ALA A 213      21.858  15.006 -14.072  1.00  0.97           O  
ATOM   1693  N   VAL A 214      20.008  13.788 -14.307  1.00  0.97           N  
ATOM   1694  CA  VAL A 214      20.002  13.940 -15.758  1.00  0.97           C  
ATOM   1695  C   VAL A 214      19.511  15.337 -16.130  1.00  0.97           C  
ATOM   1696  CB  VAL A 214      19.122  12.867 -16.437  1.00  0.97           C  
ATOM   1697  O   VAL A 214      18.920  16.035 -15.303  1.00  0.97           O  
ATOM   1698  CG1 VAL A 214      19.689  11.469 -16.194  1.00  0.97           C  
ATOM   1699  CG2 VAL A 214      17.683  12.959 -15.931  1.00  0.97           C  
ATOM   1700  N   ALA A 215      19.884  15.808 -17.315  1.00  0.94           N  
ATOM   1701  CA  ALA A 215      19.452  17.102 -17.836  1.00  0.94           C  
ATOM   1702  C   ALA A 215      18.715  16.942 -19.162  1.00  0.94           C  
ATOM   1703  CB  ALA A 215      20.650  18.034 -18.006  1.00  0.94           C  
ATOM   1704  O   ALA A 215      18.877  15.932 -19.851  1.00  0.94           O  
ATOM   1705  N   GLY A 216      17.704  17.787 -19.371  1.00  0.94           N  
ATOM   1706  CA  GLY A 216      16.970  17.791 -20.627  1.00  0.94           C  
ATOM   1707  C   GLY A 216      16.164  19.057 -20.843  1.00  0.94           C  
ATOM   1708  O   GLY A 216      16.074  19.902 -19.950  1.00  0.94           O  
ATOM   1709  N   ASN A 217      15.707  19.245 -21.982  1.00  0.95           N  
ATOM   1710  CA  ASN A 217      14.986  20.461 -22.342  1.00  0.95           C  
ATOM   1711  C   ASN A 217      13.501  20.353 -22.003  1.00  0.95           C  
ATOM   1712  CB  ASN A 217      15.170  20.776 -23.828  1.00  0.95           C  
ATOM   1713  O   ASN A 217      12.760  21.329 -22.128  1.00  0.95           O  
ATOM   1714  CG  ASN A 217      16.602  21.134 -24.175  1.00  0.95           C  
ATOM   1715  ND2 ASN A 217      16.956  20.992 -25.447  1.00  0.95           N  
ATOM   1716  OD1 ASN A 217      17.382  21.535 -23.308  1.00  0.95           O  
ATOM   1717  N   ILE A 218      13.100  19.128 -21.584  1.00  0.97           N  
ATOM   1718  CA  ILE A 218      11.702  18.926 -21.221  1.00  0.97           C  
ATOM   1719  C   ILE A 218      11.608  18.453 -19.772  1.00  0.97           C  
ATOM   1720  CB  ILE A 218      11.014  17.912 -22.162  1.00  0.97           C  
ATOM   1721  O   ILE A 218      12.159  17.408 -19.417  1.00  0.97           O  
ATOM   1722  CG1 ILE A 218      11.049  18.417 -23.609  1.00  0.97           C  
ATOM   1723  CG2 ILE A 218       9.575  17.646 -21.709  1.00  0.97           C  
ATOM   1724  CD1 ILE A 218      10.452  17.446 -24.618  1.00  0.97           C  
ATOM   1725  N   ILE A 219      10.943  19.238 -18.936  1.00  0.97           N  
ATOM   1726  CA  ILE A 219      10.695  18.886 -17.542  1.00  0.97           C  
ATOM   1727  C   ILE A 219       9.191  18.781 -17.296  1.00  0.97           C  
ATOM   1728  CB  ILE A 219      11.325  19.917 -16.579  1.00  0.97           C  
ATOM   1729  O   ILE A 219       8.449  19.737 -17.533  1.00  0.97           O  
ATOM   1730  CG1 ILE A 219      12.819  20.084 -16.878  1.00  0.97           C  
ATOM   1731  CG2 ILE A 219      11.101  19.502 -15.122  1.00  0.97           C  
ATOM   1732  CD1 ILE A 219      13.480  21.223 -16.115  1.00  0.97           C  
ATOM   1733  N   LEU A 220       8.801  17.622 -16.741  1.00  0.97           N  
ATOM   1734  CA  LEU A 220       7.373  17.361 -16.602  1.00  0.97           C  
ATOM   1735  C   LEU A 220       7.043  16.877 -15.194  1.00  0.97           C  
ATOM   1736  CB  LEU A 220       6.915  16.324 -17.631  1.00  0.97           C  
ATOM   1737  O   LEU A 220       7.911  16.346 -14.497  1.00  0.97           O  
ATOM   1738  CG  LEU A 220       7.140  16.682 -19.101  1.00  0.97           C  
ATOM   1739  CD1 LEU A 220       6.989  15.443 -19.977  1.00  0.97           C  
ATOM   1740  CD2 LEU A 220       6.172  17.775 -19.540  1.00  0.97           C  
ATOM   1741  N   ASP A 221       5.823  17.035 -14.805  1.00  0.93           N  
ATOM   1742  CA  ASP A 221       5.362  16.542 -13.511  1.00  0.93           C  
ATOM   1743  C   ASP A 221       4.221  15.542 -13.679  1.00  0.93           C  
ATOM   1744  CB  ASP A 221       4.917  17.705 -12.621  1.00  0.93           C  
ATOM   1745  O   ASP A 221       3.435  15.328 -12.753  1.00  0.93           O  
ATOM   1746  CG  ASP A 221       3.771  18.503 -13.219  1.00  0.93           C  
ATOM   1747  OD1 ASP A 221       3.291  18.152 -14.318  1.00  0.93           O  
ATOM   1748  OD2 ASP A 221       3.347  19.494 -12.586  1.00  0.93           O  
ATOM   1749  N   ASP A 222       4.112  15.056 -14.894  1.00  0.92           N  
ATOM   1750  CA  ASP A 222       3.078  14.088 -15.248  1.00  0.92           C  
ATOM   1751  C   ASP A 222       3.679  12.879 -15.961  1.00  0.92           C  
ATOM   1752  CB  ASP A 222       2.011  14.741 -16.128  1.00  0.92           C  
ATOM   1753  O   ASP A 222       4.289  13.018 -17.023  1.00  0.92           O  
ATOM   1754  CG  ASP A 222       0.870  13.800 -16.473  1.00  0.92           C  
ATOM   1755  OD1 ASP A 222       0.992  13.022 -17.443  1.00  0.92           O  
ATOM   1756  OD2 ASP A 222      -0.163  13.839 -15.769  1.00  0.92           O  
ATOM   1757  N   VAL A 223       3.456  11.733 -15.457  1.00  0.91           N  
ATOM   1758  CA  VAL A 223       4.117  10.527 -15.944  1.00  0.91           C  
ATOM   1759  C   VAL A 223       3.601  10.182 -17.339  1.00  0.91           C  
ATOM   1760  CB  VAL A 223       3.901   9.334 -14.986  1.00  0.91           C  
ATOM   1761  O   VAL A 223       4.359   9.706 -18.188  1.00  0.91           O  
ATOM   1762  CG1 VAL A 223       4.654   9.552 -13.674  1.00  0.91           C  
ATOM   1763  CG2 VAL A 223       2.411   9.126 -14.721  1.00  0.91           C  
ATOM   1764  N   ASP A 224       2.378  10.446 -17.636  1.00  0.93           N  
ATOM   1765  CA  ASP A 224       1.819  10.185 -18.959  1.00  0.93           C  
ATOM   1766  C   ASP A 224       2.407  11.135 -20.000  1.00  0.93           C  
ATOM   1767  CB  ASP A 224       0.295  10.311 -18.932  1.00  0.93           C  
ATOM   1768  O   ASP A 224       2.713  10.724 -21.121  1.00  0.93           O  
ATOM   1769  CG  ASP A 224      -0.378   9.203 -18.141  1.00  0.93           C  
ATOM   1770  OD1 ASP A 224       0.113   8.054 -18.162  1.00  0.93           O  
ATOM   1771  OD2 ASP A 224      -1.410   9.482 -17.493  1.00  0.93           O  
ATOM   1772  N   ALA A 225       2.520  12.350 -19.588  1.00  0.96           N  
ATOM   1773  CA  ALA A 225       3.140  13.324 -20.483  1.00  0.96           C  
ATOM   1774  C   ALA A 225       4.599  12.969 -20.755  1.00  0.96           C  
ATOM   1775  CB  ALA A 225       3.038  14.729 -19.894  1.00  0.96           C  
ATOM   1776  O   ALA A 225       5.082  13.122 -21.879  1.00  0.96           O  
ATOM   1777  N   GLU A 226       5.278  12.488 -19.715  1.00  0.97           N  
ATOM   1778  CA  GLU A 226       6.654  12.034 -19.886  1.00  0.97           C  
ATOM   1779  C   GLU A 226       6.740  10.911 -20.917  1.00  0.97           C  
ATOM   1780  CB  GLU A 226       7.237  11.567 -18.550  1.00  0.97           C  
ATOM   1781  O   GLU A 226       7.566  10.962 -21.830  1.00  0.97           O  
ATOM   1782  CG  GLU A 226       8.681  11.095 -18.640  1.00  0.97           C  
ATOM   1783  CD  GLU A 226       9.220  10.558 -17.324  1.00  0.97           C  
ATOM   1784  OE1 GLU A 226      10.453  10.374 -17.203  1.00  0.97           O  
ATOM   1785  OE2 GLU A 226       8.404  10.318 -16.407  1.00  0.97           O  
ATOM   1786  N   LEU A 227       5.879   9.906 -20.768  1.00  0.97           N  
ATOM   1787  CA  LEU A 227       5.842   8.789 -21.706  1.00  0.97           C  
ATOM   1788  C   LEU A 227       5.548   9.276 -23.120  1.00  0.97           C  
ATOM   1789  CB  LEU A 227       4.788   7.764 -21.277  1.00  0.97           C  
ATOM   1790  O   LEU A 227       6.219   8.873 -24.073  1.00  0.97           O  
ATOM   1791  CG  LEU A 227       4.543   6.601 -22.239  1.00  0.97           C  
ATOM   1792  CD1 LEU A 227       5.848   5.864 -22.522  1.00  0.97           C  
ATOM   1793  CD2 LEU A 227       3.497   5.648 -21.671  1.00  0.97           C  
ATOM   1794  N   GLU A 228       4.585  10.178 -23.243  1.00  0.98           N  
ATOM   1795  CA  GLU A 228       4.233  10.722 -24.551  1.00  0.98           C  
ATOM   1796  C   GLU A 228       5.412  11.462 -25.178  1.00  0.98           C  
ATOM   1797  CB  GLU A 228       3.026  11.657 -24.437  1.00  0.98           C  
ATOM   1798  O   GLU A 228       5.669  11.328 -26.376  1.00  0.98           O  
ATOM   1799  CG  GLU A 228       2.447  12.081 -25.780  1.00  0.98           C  
ATOM   1800  CD  GLU A 228       0.983  12.483 -25.702  1.00  0.98           C  
ATOM   1801  OE1 GLU A 228       0.359  12.712 -26.763  1.00  0.98           O  
ATOM   1802  OE2 GLU A 228       0.455  12.570 -24.571  1.00  0.98           O  
ATOM   1803  N   ALA A 229       6.130  12.243 -24.423  1.00  0.98           N  
ATOM   1804  CA  ALA A 229       7.305  12.963 -24.907  1.00  0.98           C  
ATOM   1805  C   ALA A 229       8.369  11.996 -25.418  1.00  0.98           C  
ATOM   1806  CB  ALA A 229       7.880  13.846 -23.802  1.00  0.98           C  
ATOM   1807  O   ALA A 229       8.963  12.219 -26.475  1.00  0.98           O  
ATOM   1808  N   VAL A 230       8.564  10.892 -24.686  1.00  0.99           N  
ATOM   1809  CA  VAL A 230       9.541   9.882 -25.079  1.00  0.99           C  
ATOM   1810  C   VAL A 230       9.111   9.228 -26.390  1.00  0.99           C  
ATOM   1811  CB  VAL A 230       9.721   8.809 -23.982  1.00  0.99           C  
ATOM   1812  O   VAL A 230       9.920   9.069 -27.307  1.00  0.99           O  
ATOM   1813  CG1 VAL A 230      10.627   7.681 -24.473  1.00  0.99           C  
ATOM   1814  CG2 VAL A 230      10.286   9.437 -22.710  1.00  0.99           C  
ATOM   1815  N   LEU A 231       7.845   8.965 -26.479  1.00  0.98           N  
ATOM   1816  CA  LEU A 231       7.303   8.322 -27.671  1.00  0.98           C  
ATOM   1817  C   LEU A 231       7.425   9.237 -28.885  1.00  0.98           C  
ATOM   1818  CB  LEU A 231       5.837   7.937 -27.453  1.00  0.98           C  
ATOM   1819  O   LEU A 231       7.527   8.762 -30.018  1.00  0.98           O  
ATOM   1820  CG  LEU A 231       5.583   6.702 -26.587  1.00  0.98           C  
ATOM   1821  CD1 LEU A 231       4.110   6.621 -26.200  1.00  0.98           C  
ATOM   1822  CD2 LEU A 231       6.019   5.437 -27.317  1.00  0.98           C  
ATOM   1823  N   MET A 232       7.474  10.586 -28.649  1.00  0.98           N  
ATOM   1824  CA  MET A 232       7.594  11.579 -29.713  1.00  0.98           C  
ATOM   1825  C   MET A 232       9.057  11.833 -30.059  1.00  0.98           C  
ATOM   1826  CB  MET A 232       6.918  12.889 -29.305  1.00  0.98           C  
ATOM   1827  O   MET A 232       9.364  12.705 -30.873  1.00  0.98           O  
ATOM   1828  CG  MET A 232       5.402  12.798 -29.226  1.00  0.98           C  
ATOM   1829  SD  MET A 232       4.630  14.377 -28.697  1.00  0.98           S  
ATOM   1830  CE  MET A 232       2.880  13.898 -28.714  1.00  0.98           C  
ATOM   1831  N   GLY A 233       9.948  11.154 -29.367  1.00  0.98           N  
ATOM   1832  CA  GLY A 233      11.362  11.200 -29.701  1.00  0.98           C  
ATOM   1833  C   GLY A 233      12.108  12.313 -28.989  1.00  0.98           C  
ATOM   1834  O   GLY A 233      13.165  12.751 -29.447  1.00  0.98           O  
ATOM   1835  N   ALA A 234      11.523  12.903 -27.938  1.00  0.98           N  
ATOM   1836  CA  ALA A 234      12.099  14.058 -27.254  1.00  0.98           C  
ATOM   1837  C   ALA A 234      13.372  13.674 -26.506  1.00  0.98           C  
ATOM   1838  CB  ALA A 234      11.083  14.667 -26.291  1.00  0.98           C  
ATOM   1839  O   ALA A 234      14.196  14.534 -26.189  1.00  0.98           O  
ATOM   1840  N   GLY A 235      13.578  12.447 -26.250  1.00  0.98           N  
ATOM   1841  CA  GLY A 235      14.758  12.000 -25.528  1.00  0.98           C  
ATOM   1842  C   GLY A 235      14.539  10.702 -24.773  1.00  0.98           C  
ATOM   1843  O   GLY A 235      13.674   9.903 -25.139  1.00  0.98           O  
ATOM   1844  N   ILE A 236      15.395  10.439 -23.771  1.00  0.99           N  
ATOM   1845  CA  ILE A 236      15.401   9.212 -22.981  1.00  0.99           C  
ATOM   1846  C   ILE A 236      14.541   9.398 -21.733  1.00  0.99           C  
ATOM   1847  CB  ILE A 236      16.837   8.802 -22.585  1.00  0.99           C  
ATOM   1848  O   ILE A 236      14.632  10.425 -21.056  1.00  0.99           O  
ATOM   1849  CG1 ILE A 236      17.693   8.579 -23.838  1.00  0.99           C  
ATOM   1850  CG2 ILE A 236      16.817   7.548 -21.705  1.00  0.99           C  
ATOM   1851  CD1 ILE A 236      19.169   8.349 -23.546  1.00  0.99           C  
ATOM   1852  N   GLY A 237      13.684   8.443 -21.469  1.00  0.98           N  
ATOM   1853  CA  GLY A 237      12.846   8.483 -20.281  1.00  0.98           C  
ATOM   1854  C   GLY A 237      13.236   7.451 -19.240  1.00  0.98           C  
ATOM   1855  O   GLY A 237      13.887   6.455 -19.560  1.00  0.98           O  
ATOM   1856  N   TYR A 238      12.897   7.727 -18.005  1.00  0.97           N  
ATOM   1857  CA  TYR A 238      13.001   6.846 -16.847  1.00  0.97           C  
ATOM   1858  C   TYR A 238      11.621   6.438 -16.346  1.00  0.97           C  
ATOM   1859  CB  TYR A 238      13.784   7.527 -15.721  1.00  0.97           C  
ATOM   1860  O   TYR A 238      10.984   7.176 -15.590  1.00  0.97           O  
ATOM   1861  CG  TYR A 238      14.347   6.564 -14.704  1.00  0.97           C  
ATOM   1862  CD1 TYR A 238      14.169   6.780 -13.339  1.00  0.97           C  
ATOM   1863  CD2 TYR A 238      15.058   5.439 -15.105  1.00  0.97           C  
ATOM   1864  CE1 TYR A 238      14.687   5.896 -12.398  1.00  0.97           C  
ATOM   1865  CE2 TYR A 238      15.581   4.548 -14.173  1.00  0.97           C  
ATOM   1866  OH  TYR A 238      15.906   3.907 -11.897  1.00  0.97           O  
ATOM   1867  CZ  TYR A 238      15.390   4.785 -12.824  1.00  0.97           C  
ATOM   1868  N   LEU A 239      11.162   5.298 -16.861  1.00  0.96           N  
ATOM   1869  CA  LEU A 239       9.747   4.953 -16.785  1.00  0.96           C  
ATOM   1870  C   LEU A 239       9.555   3.586 -16.137  1.00  0.96           C  
ATOM   1871  CB  LEU A 239       9.116   4.963 -18.180  1.00  0.96           C  
ATOM   1872  O   LEU A 239      10.475   2.766 -16.124  1.00  0.96           O  
ATOM   1873  CG  LEU A 239       9.295   6.245 -18.995  1.00  0.96           C  
ATOM   1874  CD1 LEU A 239       9.166   5.947 -20.486  1.00  0.96           C  
ATOM   1875  CD2 LEU A 239       8.279   7.298 -18.566  1.00  0.96           C  
ATOM   1876  N   LEU A 240       8.337   3.414 -15.579  1.00  0.94           N  
ATOM   1877  CA  LEU A 240       7.975   2.103 -15.051  1.00  0.94           C  
ATOM   1878  C   LEU A 240       7.805   1.091 -16.178  1.00  0.94           C  
ATOM   1879  CB  LEU A 240       6.686   2.193 -14.230  1.00  0.94           C  
ATOM   1880  O   LEU A 240       7.161   1.383 -17.188  1.00  0.94           O  
ATOM   1881  CG  LEU A 240       6.792   2.898 -12.877  1.00  0.94           C  
ATOM   1882  CD1 LEU A 240       5.403   3.128 -12.289  1.00  0.94           C  
ATOM   1883  CD2 LEU A 240       7.656   2.087 -11.917  1.00  0.94           C  
ATOM   1884  N   TYR A 241       8.465  -0.076 -16.007  1.00  0.95           N  
ATOM   1885  CA  TYR A 241       8.396  -1.124 -17.019  1.00  0.95           C  
ATOM   1886  C   TYR A 241       6.950  -1.433 -17.387  1.00  0.95           C  
ATOM   1887  CB  TYR A 241       9.092  -2.395 -16.524  1.00  0.95           C  
ATOM   1888  O   TYR A 241       6.609  -1.523 -18.568  1.00  0.95           O  
ATOM   1889  CG  TYR A 241       9.071  -3.527 -17.523  1.00  0.95           C  
ATOM   1890  CD1 TYR A 241       8.052  -4.477 -17.507  1.00  0.95           C  
ATOM   1891  CD2 TYR A 241      10.069  -3.649 -18.484  1.00  0.95           C  
ATOM   1892  CE1 TYR A 241       8.030  -5.523 -18.424  1.00  0.95           C  
ATOM   1893  CE2 TYR A 241      10.056  -4.690 -19.406  1.00  0.95           C  
ATOM   1894  OH  TYR A 241       9.016  -6.653 -20.279  1.00  0.95           O  
ATOM   1895  CZ  TYR A 241       9.034  -5.620 -19.368  1.00  0.95           C  
ATOM   1896  N   GLU A 242       6.085  -1.523 -16.377  1.00  0.92           N  
ATOM   1897  CA  GLU A 242       4.687  -1.889 -16.587  1.00  0.92           C  
ATOM   1898  C   GLU A 242       3.978  -0.872 -17.476  1.00  0.92           C  
ATOM   1899  CB  GLU A 242       3.958  -2.016 -15.247  1.00  0.92           C  
ATOM   1900  O   GLU A 242       3.066  -1.225 -18.226  1.00  0.92           O  
ATOM   1901  CG  GLU A 242       4.332  -3.263 -14.458  1.00  0.92           C  
ATOM   1902  CD  GLU A 242       5.682  -3.153 -13.768  1.00  0.92           C  
ATOM   1903  OE1 GLU A 242       6.215  -4.189 -13.308  1.00  0.92           O  
ATOM   1904  OE2 GLU A 242       6.212  -2.022 -13.685  1.00  0.92           O  
ATOM   1905  N   GLN A 243       4.436   0.313 -17.434  1.00  0.93           N  
ATOM   1906  CA  GLN A 243       3.830   1.409 -18.182  1.00  0.93           C  
ATOM   1907  C   GLN A 243       4.191   1.331 -19.663  1.00  0.93           C  
ATOM   1908  CB  GLN A 243       4.264   2.758 -17.607  1.00  0.93           C  
ATOM   1909  O   GLN A 243       3.424   1.777 -20.519  1.00  0.93           O  
ATOM   1910  CG  GLN A 243       3.628   3.956 -18.298  1.00  0.93           C  
ATOM   1911  CD  GLN A 243       4.099   5.281 -17.729  1.00  0.93           C  
ATOM   1912  NE2 GLN A 243       3.506   6.373 -18.200  1.00  0.93           N  
ATOM   1913  OE1 GLN A 243       4.988   5.323 -16.873  1.00  0.93           O  
ATOM   1914  N   ILE A 244       5.337   0.720 -20.008  1.00  0.96           N  
ATOM   1915  CA  ILE A 244       5.829   0.839 -21.376  1.00  0.96           C  
ATOM   1916  C   ILE A 244       5.891  -0.542 -22.024  1.00  0.96           C  
ATOM   1917  CB  ILE A 244       7.219   1.514 -21.420  1.00  0.96           C  
ATOM   1918  O   ILE A 244       6.451  -0.700 -23.111  1.00  0.96           O  
ATOM   1919  CG1 ILE A 244       8.239   0.688 -20.628  1.00  0.96           C  
ATOM   1920  CG2 ILE A 244       7.140   2.947 -20.884  1.00  0.96           C  
ATOM   1921  CD1 ILE A 244       9.684   1.111 -20.851  1.00  0.96           C  
ATOM   1922  N   LYS A 245       5.403  -1.551 -21.317  1.00  0.96           N  
ATOM   1923  CA  LYS A 245       5.505  -2.931 -21.782  1.00  0.96           C  
ATOM   1924  C   LYS A 245       4.932  -3.080 -23.189  1.00  0.96           C  
ATOM   1925  CB  LYS A 245       4.785  -3.877 -20.820  1.00  0.96           C  
ATOM   1926  O   LYS A 245       5.550  -3.704 -24.054  1.00  0.96           O  
ATOM   1927  CG  LYS A 245       4.898  -5.347 -21.197  1.00  0.96           C  
ATOM   1928  CD  LYS A 245       4.162  -6.236 -20.204  1.00  0.96           C  
ATOM   1929  CE  LYS A 245       4.232  -7.703 -20.607  1.00  0.96           C  
ATOM   1930  NZ  LYS A 245       3.150  -8.065 -21.571  1.00  0.96           N  
ATOM   1931  N   GLU A 246       3.788  -2.488 -23.400  1.00  0.96           N  
ATOM   1932  CA  GLU A 246       3.126  -2.615 -24.694  1.00  0.96           C  
ATOM   1933  C   GLU A 246       3.948  -1.962 -25.802  1.00  0.96           C  
ATOM   1934  CB  GLU A 246       1.726  -1.998 -24.645  1.00  0.96           C  
ATOM   1935  O   GLU A 246       3.989  -2.460 -26.928  1.00  0.96           O  
ATOM   1936  CG  GLU A 246       1.695  -0.514 -24.984  1.00  0.96           C  
ATOM   1937  CD  GLU A 246       0.294   0.075 -24.973  1.00  0.96           C  
ATOM   1938  OE1 GLU A 246       0.152   1.306 -25.149  1.00  0.96           O  
ATOM   1939  OE2 GLU A 246      -0.670  -0.701 -24.786  1.00  0.96           O  
ATOM   1940  N   TYR A 247       4.676  -0.898 -25.529  1.00  0.98           N  
ATOM   1941  CA  TYR A 247       5.482  -0.181 -26.511  1.00  0.98           C  
ATOM   1942  C   TYR A 247       6.798  -0.906 -26.769  1.00  0.98           C  
ATOM   1943  CB  TYR A 247       5.758   1.250 -26.039  1.00  0.98           C  
ATOM   1944  O   TYR A 247       7.352  -0.827 -27.868  1.00  0.98           O  
ATOM   1945  CG  TYR A 247       4.508   2.064 -25.809  1.00  0.98           C  
ATOM   1946  CD1 TYR A 247       3.725   2.491 -26.879  1.00  0.98           C  
ATOM   1947  CD2 TYR A 247       4.109   2.410 -24.522  1.00  0.98           C  
ATOM   1948  CE1 TYR A 247       2.573   3.244 -26.672  1.00  0.98           C  
ATOM   1949  CE2 TYR A 247       2.960   3.162 -24.303  1.00  0.98           C  
ATOM   1950  OH  TYR A 247       1.060   4.318 -25.172  1.00  0.98           O  
ATOM   1951  CZ  TYR A 247       2.199   3.573 -25.383  1.00  0.98           C  
ATOM   1952  N   LEU A 248       7.170  -1.640 -25.770  1.00  0.98           N  
ATOM   1953  CA  LEU A 248       8.347  -2.482 -25.958  1.00  0.98           C  
ATOM   1954  C   LEU A 248       8.029  -3.666 -26.865  1.00  0.98           C  
ATOM   1955  CB  LEU A 248       8.869  -2.983 -24.609  1.00  0.98           C  
ATOM   1956  O   LEU A 248       8.815  -4.002 -27.753  1.00  0.98           O  
ATOM   1957  CG  LEU A 248       9.413  -1.919 -23.655  1.00  0.98           C  
ATOM   1958  CD1 LEU A 248       9.763  -2.543 -22.308  1.00  0.98           C  
ATOM   1959  CD2 LEU A 248      10.629  -1.227 -24.261  1.00  0.98           C  
ATOM   1960  N   ASP A 249       6.807  -4.211 -26.702  1.00  0.98           N  
ATOM   1961  CA  ASP A 249       6.380  -5.381 -27.463  1.00  0.98           C  
ATOM   1962  C   ASP A 249       6.216  -5.043 -28.943  1.00  0.98           C  
ATOM   1963  CB  ASP A 249       5.070  -5.938 -26.902  1.00  0.98           C  
ATOM   1964  O   ASP A 249       6.529  -5.861 -29.811  1.00  0.98           O  
ATOM   1965  CG  ASP A 249       5.242  -6.610 -25.551  1.00  0.98           C  
ATOM   1966  OD1 ASP A 249       6.391  -6.906 -25.159  1.00  0.98           O  
ATOM   1967  OD2 ASP A 249       4.218  -6.848 -24.874  1.00  0.98           O  
ATOM   1968  N   THR A 250       5.844  -3.779 -29.201  1.00  0.98           N  
ATOM   1969  CA  THR A 250       5.588  -3.361 -30.575  1.00  0.98           C  
ATOM   1970  C   THR A 250       6.847  -2.773 -31.205  1.00  0.98           C  
ATOM   1971  CB  THR A 250       4.447  -2.328 -30.641  1.00  0.98           C  
ATOM   1972  O   THR A 250       6.865  -2.468 -32.400  1.00  0.98           O  
ATOM   1973  CG2 THR A 250       3.156  -2.897 -30.063  1.00  0.98           C  
ATOM   1974  OG1 THR A 250       4.821  -1.164 -29.894  1.00  0.98           O  
ATOM   1975  N   GLY A 251       7.885  -2.546 -30.452  1.00  0.98           N  
ATOM   1976  CA  GLY A 251       9.145  -2.012 -30.947  1.00  0.98           C  
ATOM   1977  C   GLY A 251       9.164  -0.497 -31.019  1.00  0.98           C  
ATOM   1978  O   GLY A 251      10.079   0.091 -31.599  1.00  0.98           O  
ATOM   1979  N   ARG A 252       8.196   0.147 -30.466  1.00  0.98           N  
ATOM   1980  CA  ARG A 252       8.146   1.606 -30.476  1.00  0.98           C  
ATOM   1981  C   ARG A 252       9.135   2.194 -29.475  1.00  0.98           C  
ATOM   1982  CB  ARG A 252       6.730   2.097 -30.164  1.00  0.98           C  
ATOM   1983  O   ARG A 252       9.547   3.348 -29.608  1.00  0.98           O  
ATOM   1984  CG  ARG A 252       5.738   1.872 -31.294  1.00  0.98           C  
ATOM   1985  CD  ARG A 252       4.405   2.553 -31.017  1.00  0.98           C  
ATOM   1986  NE  ARG A 252       4.539   4.007 -30.982  1.00  0.98           N  
ATOM   1987  NH1 ARG A 252       2.364   4.399 -30.309  1.00  0.98           N  
ATOM   1988  NH2 ARG A 252       3.797   6.155 -30.650  1.00  0.98           N  
ATOM   1989  CZ  ARG A 252       3.566   4.850 -30.647  1.00  0.98           C  
ATOM   1990  N   LEU A 253       9.396   1.449 -28.450  1.00  0.99           N  
ATOM   1991  CA  LEU A 253      10.421   1.825 -27.483  1.00  0.99           C  
ATOM   1992  C   LEU A 253      11.453   0.713 -27.324  1.00  0.99           C  
ATOM   1993  CB  LEU A 253       9.787   2.147 -26.127  1.00  0.99           C  
ATOM   1994  O   LEU A 253      11.160  -0.454 -27.594  1.00  0.99           O  
ATOM   1995  CG  LEU A 253       8.923   3.407 -26.065  1.00  0.99           C  
ATOM   1996  CD1 LEU A 253       8.343   3.583 -24.665  1.00  0.99           C  
ATOM   1997  CD2 LEU A 253       9.733   4.633 -26.471  1.00  0.99           C  
ATOM   1998  N   GLU A 254      12.631   1.104 -26.976  1.00  0.98           N  
ATOM   1999  CA  GLU A 254      13.732   0.206 -26.639  1.00  0.98           C  
ATOM   2000  C   GLU A 254      14.348   0.571 -25.291  1.00  0.98           C  
ATOM   2001  CB  GLU A 254      14.804   0.234 -27.731  1.00  0.98           C  
ATOM   2002  O   GLU A 254      14.567   1.749 -25.000  1.00  0.98           O  
ATOM   2003  CG  GLU A 254      15.947  -0.742 -27.497  1.00  0.98           C  
ATOM   2004  CD  GLU A 254      16.979  -0.736 -28.613  1.00  0.98           C  
ATOM   2005  OE1 GLU A 254      18.133  -1.162 -28.375  1.00  0.98           O  
ATOM   2006  OE2 GLU A 254      16.633  -0.301 -29.734  1.00  0.98           O  
ATOM   2007  N   CYS A 255      14.561  -0.480 -24.456  1.00  0.98           N  
ATOM   2008  CA  CYS A 255      15.174  -0.254 -23.152  1.00  0.98           C  
ATOM   2009  C   CYS A 255      16.690  -0.385 -23.232  1.00  0.98           C  
ATOM   2010  CB  CYS A 255      14.622  -1.240 -22.122  1.00  0.98           C  
ATOM   2011  O   CYS A 255      17.207  -1.206 -23.992  1.00  0.98           O  
ATOM   2012  SG  CYS A 255      12.959  -0.835 -21.546  1.00  0.98           S  
ATOM   2013  N   VAL A 256      17.437   0.449 -22.456  1.00  0.98           N  
ATOM   2014  CA  VAL A 256      18.883   0.358 -22.280  1.00  0.98           C  
ATOM   2015  C   VAL A 256      19.223   0.335 -20.792  1.00  0.98           C  
ATOM   2016  CB  VAL A 256      19.614   1.528 -22.976  1.00  0.98           C  
ATOM   2017  O   VAL A 256      18.345   0.521 -19.946  1.00  0.98           O  
ATOM   2018  CG1 VAL A 256      19.400   1.477 -24.487  1.00  0.98           C  
ATOM   2019  CG2 VAL A 256      19.138   2.865 -22.411  1.00  0.98           C  
ATOM   2020  N   LEU A 257      20.441  -0.025 -20.510  1.00  0.98           N  
ATOM   2021  CA  LEU A 257      20.978  -0.041 -19.154  1.00  0.98           C  
ATOM   2022  C   LEU A 257      20.213  -1.028 -18.278  1.00  0.98           C  
ATOM   2023  CB  LEU A 257      20.920   1.359 -18.537  1.00  0.98           C  
ATOM   2024  O   LEU A 257      19.910  -0.731 -17.120  1.00  0.98           O  
ATOM   2025  CG  LEU A 257      21.684   2.458 -19.277  1.00  0.98           C  
ATOM   2026  CD1 LEU A 257      21.498   3.798 -18.573  1.00  0.98           C  
ATOM   2027  CD2 LEU A 257      23.163   2.103 -19.382  1.00  0.98           C  
ATOM   2028  N   GLU A 258      19.758  -2.148 -18.775  1.00  0.96           N  
ATOM   2029  CA  GLU A 258      18.944  -3.127 -18.060  1.00  0.96           C  
ATOM   2030  C   GLU A 258      19.720  -3.748 -16.901  1.00  0.96           C  
ATOM   2031  CB  GLU A 258      18.457  -4.221 -19.013  1.00  0.96           C  
ATOM   2032  O   GLU A 258      19.136  -4.099 -15.874  1.00  0.96           O  
ATOM   2033  CG  GLU A 258      17.488  -3.724 -20.076  1.00  0.96           C  
ATOM   2034  CD  GLU A 258      17.043  -4.814 -21.038  1.00  0.96           C  
ATOM   2035  OE1 GLU A 258      17.500  -4.818 -22.204  1.00  0.96           O  
ATOM   2036  OE2 GLU A 258      16.230  -5.670 -20.624  1.00  0.96           O  
ATOM   2037  N   ASP A 259      21.014  -3.843 -17.104  1.00  0.95           N  
ATOM   2038  CA  ASP A 259      21.862  -4.447 -16.081  1.00  0.95           C  
ATOM   2039  C   ASP A 259      22.005  -3.526 -14.872  1.00  0.95           C  
ATOM   2040  CB  ASP A 259      23.241  -4.780 -16.655  1.00  0.95           C  
ATOM   2041  O   ASP A 259      22.438  -3.960 -13.802  1.00  0.95           O  
ATOM   2042  CG  ASP A 259      23.203  -5.900 -17.679  1.00  0.95           C  
ATOM   2043  OD1 ASP A 259      22.285  -6.747 -17.623  1.00  0.95           O  
ATOM   2044  OD2 ASP A 259      24.100  -5.938 -18.549  1.00  0.95           O  
ATOM   2045  N   TRP A 260      21.560  -2.296 -15.100  1.00  0.96           N  
ATOM   2046  CA  TRP A 260      21.704  -1.323 -14.023  1.00  0.96           C  
ATOM   2047  C   TRP A 260      20.363  -1.053 -13.350  1.00  0.96           C  
ATOM   2048  CB  TRP A 260      22.295  -0.014 -14.556  1.00  0.96           C  
ATOM   2049  O   TRP A 260      20.287  -0.280 -12.391  1.00  0.96           O  
ATOM   2050  CG  TRP A 260      23.677  -0.155 -15.120  1.00  0.96           C  
ATOM   2051  CD1 TRP A 260      24.013  -0.514 -16.396  1.00  0.96           C  
ATOM   2052  CD2 TRP A 260      24.909   0.055 -14.425  1.00  0.96           C  
ATOM   2053  CE2 TRP A 260      25.955  -0.193 -15.342  1.00  0.96           C  
ATOM   2054  CE3 TRP A 260      25.232   0.431 -13.114  1.00  0.96           C  
ATOM   2055  NE1 TRP A 260      25.381  -0.538 -16.536  1.00  0.96           N  
ATOM   2056  CH2 TRP A 260      27.589   0.292 -13.700  1.00  0.96           C  
ATOM   2057  CZ2 TRP A 260      27.301  -0.077 -14.988  1.00  0.96           C  
ATOM   2058  CZ3 TRP A 260      26.572   0.546 -12.764  1.00  0.96           C  
ATOM   2059  N   SER A 261      19.306  -1.676 -13.897  1.00  0.92           N  
ATOM   2060  CA  SER A 261      17.961  -1.454 -13.376  1.00  0.92           C  
ATOM   2061  C   SER A 261      17.721  -2.262 -12.105  1.00  0.92           C  
ATOM   2062  CB  SER A 261      16.912  -1.818 -14.427  1.00  0.92           C  
ATOM   2063  O   SER A 261      18.295  -3.339 -11.930  1.00  0.92           O  
ATOM   2064  OG  SER A 261      16.914  -3.213 -14.677  1.00  0.92           O  
ATOM   2065  N   THR A 262      17.007  -1.653 -11.099  1.00  0.87           N  
ATOM   2066  CA  THR A 262      16.707  -2.345  -9.850  1.00  0.87           C  
ATOM   2067  C   THR A 262      15.199  -2.439  -9.632  1.00  0.87           C  
ATOM   2068  CB  THR A 262      17.359  -1.637  -8.648  1.00  0.87           C  
ATOM   2069  O   THR A 262      14.449  -1.558 -10.058  1.00  0.87           O  
ATOM   2070  CG2 THR A 262      18.879  -1.646  -8.763  1.00  0.87           C  
ATOM   2071  OG1 THR A 262      16.902  -0.280  -8.596  1.00  0.87           O  
ATOM   2072  N   GLU A 263      14.794  -3.622  -9.094  1.00  0.91           N  
ATOM   2073  CA  GLU A 263      13.408  -3.773  -8.659  1.00  0.91           C  
ATOM   2074  C   GLU A 263      13.185  -3.126  -7.295  1.00  0.91           C  
ATOM   2075  CB  GLU A 263      13.018  -5.253  -8.610  1.00  0.91           C  
ATOM   2076  O   GLU A 263      14.088  -3.105  -6.456  1.00  0.91           O  
ATOM   2077  CG  GLU A 263      12.938  -5.913  -9.978  1.00  0.91           C  
ATOM   2078  CD  GLU A 263      12.452  -7.353  -9.922  1.00  0.91           C  
ATOM   2079  OE1 GLU A 263      12.310  -7.988 -10.991  1.00  0.91           O  
ATOM   2080  OE2 GLU A 263      12.209  -7.849  -8.799  1.00  0.91           O  
ATOM   2081  N   ARG A 264      12.043  -2.492  -7.173  1.00  0.89           N  
ATOM   2082  CA  ARG A 264      11.664  -1.857  -5.915  1.00  0.89           C  
ATOM   2083  C   ARG A 264      10.278  -2.311  -5.469  1.00  0.89           C  
ATOM   2084  CB  ARG A 264      11.697  -0.333  -6.051  1.00  0.89           C  
ATOM   2085  O   ARG A 264       9.481  -2.782  -6.282  1.00  0.89           O  
ATOM   2086  CG  ARG A 264      13.046   0.217  -6.486  1.00  0.89           C  
ATOM   2087  CD  ARG A 264      13.050   1.739  -6.521  1.00  0.89           C  
ATOM   2088  NE  ARG A 264      14.348   2.266  -6.934  1.00  0.89           N  
ATOM   2089  NH1 ARG A 264      13.723   4.486  -6.795  1.00  0.89           N  
ATOM   2090  NH2 ARG A 264      15.852   3.927  -7.438  1.00  0.89           N  
ATOM   2091  CZ  ARG A 264      14.638   3.558  -7.055  1.00  0.89           C  
ATOM   2092  N   PRO A 265      10.236  -2.251  -4.111  1.00  0.91           N  
ATOM   2093  CA  PRO A 265       8.870  -2.541  -3.669  1.00  0.91           C  
ATOM   2094  C   PRO A 265       7.823  -1.709  -4.407  1.00  0.91           C  
ATOM   2095  CB  PRO A 265       8.898  -2.187  -2.180  1.00  0.91           C  
ATOM   2096  O   PRO A 265       8.054  -0.532  -4.693  1.00  0.91           O  
ATOM   2097  CG  PRO A 265      10.328  -2.347  -1.777  1.00  0.91           C  
ATOM   2098  CD  PRO A 265      11.198  -1.932  -2.929  1.00  0.91           C  
ATOM   2099  N   GLY A 266       6.807  -2.291  -4.841  1.00  0.92           N  
ATOM   2100  CA  GLY A 266       5.787  -1.679  -5.679  1.00  0.92           C  
ATOM   2101  C   GLY A 266       4.831  -0.792  -4.903  1.00  0.92           C  
ATOM   2102  O   GLY A 266       5.217  -0.176  -3.907  1.00  0.92           O  
ATOM   2103  N   PHE A 267       3.653  -0.681  -5.452  1.00  0.94           N  
ATOM   2104  CA  PHE A 267       2.606   0.170  -4.899  1.00  0.94           C  
ATOM   2105  C   PHE A 267       1.937  -0.500  -3.705  1.00  0.94           C  
ATOM   2106  CB  PHE A 267       1.561   0.502  -5.969  1.00  0.94           C  
ATOM   2107  O   PHE A 267       1.830  -1.727  -3.655  1.00  0.94           O  
ATOM   2108  CG  PHE A 267       2.068   1.416  -7.051  1.00  0.94           C  
ATOM   2109  CD1 PHE A 267       2.134   2.789  -6.846  1.00  0.94           C  
ATOM   2110  CD2 PHE A 267       2.480   0.903  -8.274  1.00  0.94           C  
ATOM   2111  CE1 PHE A 267       2.603   3.638  -7.845  1.00  0.94           C  
ATOM   2112  CE2 PHE A 267       2.950   1.745  -9.278  1.00  0.94           C  
ATOM   2113  CZ  PHE A 267       3.010   3.112  -9.062  1.00  0.94           C  
ATOM   2114  N   GLN A 268       1.611   0.378  -2.726  1.00  0.95           N  
ATOM   2115  CA  GLN A 268       0.941  -0.111  -1.526  1.00  0.95           C  
ATOM   2116  C   GLN A 268      -0.323   0.693  -1.235  1.00  0.95           C  
ATOM   2117  CB  GLN A 268       1.885  -0.059  -0.324  1.00  0.95           C  
ATOM   2118  O   GLN A 268      -0.391   1.885  -1.544  1.00  0.95           O  
ATOM   2119  CG  GLN A 268       3.124  -0.930  -0.476  1.00  0.95           C  
ATOM   2120  CD  GLN A 268       3.996  -0.933   0.765  1.00  0.95           C  
ATOM   2121  NE2 GLN A 268       5.023  -1.777   0.767  1.00  0.95           N  
ATOM   2122  OE1 GLN A 268       3.750  -0.183   1.715  1.00  0.95           O  
ATOM   2123  N   ILE A 269      -1.309  -0.079  -0.774  1.00  0.96           N  
ATOM   2124  CA  ILE A 269      -2.454   0.598  -0.176  1.00  0.96           C  
ATOM   2125  C   ILE A 269      -2.139   0.962   1.274  1.00  0.96           C  
ATOM   2126  CB  ILE A 269      -3.727  -0.275  -0.245  1.00  0.96           C  
ATOM   2127  O   ILE A 269      -1.723   0.107   2.059  1.00  0.96           O  
ATOM   2128  CG1 ILE A 269      -4.035  -0.656  -1.698  1.00  0.96           C  
ATOM   2129  CG2 ILE A 269      -4.914   0.449   0.396  1.00  0.96           C  
ATOM   2130  CD1 ILE A 269      -5.107  -1.726  -1.843  1.00  0.96           C  
ATOM   2131  N   TYR A 270      -2.189   2.324   1.576  1.00  0.95           N  
ATOM   2132  CA  TYR A 270      -1.935   2.717   2.958  1.00  0.95           C  
ATOM   2133  C   TYR A 270      -3.157   3.397   3.565  1.00  0.95           C  
ATOM   2134  CB  TYR A 270      -0.724   3.651   3.038  1.00  0.95           C  
ATOM   2135  O   TYR A 270      -3.966   3.988   2.847  1.00  0.95           O  
ATOM   2136  CG  TYR A 270      -0.951   4.995   2.389  1.00  0.95           C  
ATOM   2137  CD1 TYR A 270      -0.726   5.179   1.026  1.00  0.95           C  
ATOM   2138  CD2 TYR A 270      -1.389   6.083   3.136  1.00  0.95           C  
ATOM   2139  CE1 TYR A 270      -0.931   6.416   0.424  1.00  0.95           C  
ATOM   2140  CE2 TYR A 270      -1.597   7.325   2.544  1.00  0.95           C  
ATOM   2141  OH  TYR A 270      -1.572   8.708   0.599  1.00  0.95           O  
ATOM   2142  CZ  TYR A 270      -1.367   7.481   1.190  1.00  0.95           C  
ATOM   2143  N   TYR A 271      -3.356   3.229   4.859  1.00  0.94           N  
ATOM   2144  CA  TYR A 271      -4.513   3.764   5.567  1.00  0.94           C  
ATOM   2145  C   TYR A 271      -4.211   3.941   7.050  1.00  0.94           C  
ATOM   2146  CB  TYR A 271      -5.726   2.846   5.388  1.00  0.94           C  
ATOM   2147  O   TYR A 271      -3.261   3.352   7.571  1.00  0.94           O  
ATOM   2148  CG  TYR A 271      -5.469   1.415   5.796  1.00  0.94           C  
ATOM   2149  CD1 TYR A 271      -4.912   0.505   4.900  1.00  0.94           C  
ATOM   2150  CD2 TYR A 271      -5.784   0.971   7.075  1.00  0.94           C  
ATOM   2151  CE1 TYR A 271      -4.675  -0.815   5.271  1.00  0.94           C  
ATOM   2152  CE2 TYR A 271      -5.552  -0.346   7.457  1.00  0.94           C  
ATOM   2153  OH  TYR A 271      -4.766  -2.536   6.921  1.00  0.94           O  
ATOM   2154  CZ  TYR A 271      -4.998  -1.230   6.549  1.00  0.94           C  
ATOM   2155  N   PRO A 272      -4.976   4.921   7.797  1.00  0.88           N  
ATOM   2156  CA  PRO A 272      -4.718   5.158   9.219  1.00  0.88           C  
ATOM   2157  C   PRO A 272      -5.016   3.936  10.084  1.00  0.88           C  
ATOM   2158  CB  PRO A 272      -5.662   6.313   9.561  1.00  0.88           C  
ATOM   2159  O   PRO A 272      -5.853   3.106   9.719  1.00  0.88           O  
ATOM   2160  CG  PRO A 272      -6.701   6.288   8.486  1.00  0.88           C  
ATOM   2161  CD  PRO A 272      -6.129   5.589   7.286  1.00  0.88           C  
ATOM   2162  N   ASN A 273      -4.213   3.718  11.029  1.00  0.80           N  
ATOM   2163  CA  ASN A 273      -4.403   2.653  12.008  1.00  0.80           C  
ATOM   2164  C   ASN A 273      -5.588   2.942  12.927  1.00  0.80           C  
ATOM   2165  CB  ASN A 273      -3.130   2.448  12.832  1.00  0.80           C  
ATOM   2166  O   ASN A 273      -5.490   3.774  13.830  1.00  0.80           O  
ATOM   2167  CG  ASN A 273      -3.198   1.216  13.714  1.00  0.80           C  
ATOM   2168  ND2 ASN A 273      -2.163   1.004  14.517  1.00  0.80           N  
ATOM   2169  OD1 ASN A 273      -4.173   0.461  13.672  1.00  0.80           O  
ATOM   2170  N   ARG A 274      -6.860   2.990  12.377  1.00  0.68           N  
ATOM   2171  CA  ARG A 274      -8.022   3.342  13.187  1.00  0.68           C  
ATOM   2172  C   ARG A 274      -8.711   2.094  13.728  1.00  0.68           C  
ATOM   2173  CB  ARG A 274      -9.013   4.176  12.372  1.00  0.68           C  
ATOM   2174  O   ARG A 274      -8.600   1.014  13.142  1.00  0.68           O  
ATOM   2175  CG  ARG A 274      -8.479   5.539  11.961  1.00  0.68           C  
ATOM   2176  CD  ARG A 274      -9.562   6.401  11.326  1.00  0.68           C  
ATOM   2177  NE  ARG A 274      -9.054   7.719  10.957  1.00  0.68           N  
ATOM   2178  NH1 ARG A 274     -11.082   8.514  10.189  1.00  0.68           N  
ATOM   2179  NH2 ARG A 274      -9.223   9.853  10.126  1.00  0.68           N  
ATOM   2180  CZ  ARG A 274      -9.788   8.692  10.425  1.00  0.68           C  
ATOM   2181  N   GLN A 275      -9.087   2.192  15.028  1.00  0.61           N  
ATOM   2182  CA  GLN A 275      -9.927   1.208  15.703  1.00  0.61           C  
ATOM   2183  C   GLN A 275     -11.171   0.889  14.879  1.00  0.61           C  
ATOM   2184  CB  GLN A 275     -10.331   1.708  17.091  1.00  0.61           C  
ATOM   2185  O   GLN A 275     -11.636  -0.253  14.864  1.00  0.61           O  
ATOM   2186  CG  GLN A 275     -10.877   0.618  18.003  1.00  0.61           C  
ATOM   2187  CD  GLN A 275     -11.125   1.106  19.418  1.00  0.61           C  
ATOM   2188  NE2 GLN A 275     -11.606   0.214  20.277  1.00  0.61           N  
ATOM   2189  OE1 GLN A 275     -10.887   2.275  19.736  1.00  0.61           O  
ATOM   2190  N   TYR A 276     -11.452   1.828  13.803  1.00  0.66           N  
ATOM   2191  CA  TYR A 276     -12.695   1.515  13.106  1.00  0.66           C  
ATOM   2192  C   TYR A 276     -12.551   1.742  11.606  1.00  0.66           C  
ATOM   2193  CB  TYR A 276     -13.847   2.363  13.654  1.00  0.66           C  
ATOM   2194  O   TYR A 276     -12.475   2.885  11.149  1.00  0.66           O  
ATOM   2195  CG  TYR A 276     -14.079   2.186  15.135  1.00  0.66           C  
ATOM   2196  CD1 TYR A 276     -14.683   1.033  15.633  1.00  0.66           C  
ATOM   2197  CD2 TYR A 276     -13.698   3.171  16.039  1.00  0.66           C  
ATOM   2198  CE1 TYR A 276     -14.901   0.867  16.997  1.00  0.66           C  
ATOM   2199  CE2 TYR A 276     -13.911   3.016  17.405  1.00  0.66           C  
ATOM   2200  OH  TYR A 276     -14.725   1.703  19.224  1.00  0.66           O  
ATOM   2201  CZ  TYR A 276     -14.511   1.862  17.873  1.00  0.66           C  
ATOM   2202  N   MET A 277     -12.071   0.789  10.851  1.00  0.84           N  
ATOM   2203  CA  MET A 277     -12.030   0.748   9.392  1.00  0.84           C  
ATOM   2204  C   MET A 277     -13.433   0.615   8.811  1.00  0.84           C  
ATOM   2205  CB  MET A 277     -11.152  -0.409   8.911  1.00  0.84           C  
ATOM   2206  O   MET A 277     -14.270  -0.106   9.358  1.00  0.84           O  
ATOM   2207  CG  MET A 277     -10.973  -0.455   7.402  1.00  0.84           C  
ATOM   2208  SD  MET A 277      -9.985  -1.902   6.856  1.00  0.84           S  
ATOM   2209  CE  MET A 277      -8.478  -1.648   7.834  1.00  0.84           C  
ATOM   2210  N   SER A 278     -13.636   1.468   7.771  1.00  0.84           N  
ATOM   2211  CA  SER A 278     -14.945   1.346   7.137  1.00  0.84           C  
ATOM   2212  C   SER A 278     -15.151  -0.050   6.557  1.00  0.84           C  
ATOM   2213  CB  SER A 278     -15.107   2.394   6.035  1.00  0.84           C  
ATOM   2214  O   SER A 278     -14.183  -0.741   6.233  1.00  0.84           O  
ATOM   2215  OG  SER A 278     -14.281   2.087   4.925  1.00  0.84           O  
ATOM   2216  N   CYS A 279     -16.308  -0.558   6.585  1.00  0.87           N  
ATOM   2217  CA  CYS A 279     -16.649  -1.853   6.008  1.00  0.87           C  
ATOM   2218  C   CYS A 279     -16.172  -1.950   4.564  1.00  0.87           C  
ATOM   2219  CB  CYS A 279     -18.158  -2.088   6.073  1.00  0.87           C  
ATOM   2220  O   CYS A 279     -15.655  -2.987   4.145  1.00  0.87           O  
ATOM   2221  SG  CYS A 279     -18.782  -2.349   7.748  1.00  0.87           S  
ATOM   2222  N   GLY A 280     -16.301  -0.825   3.798  1.00  0.92           N  
ATOM   2223  CA  GLY A 280     -15.863  -0.779   2.412  1.00  0.92           C  
ATOM   2224  C   GLY A 280     -14.373  -1.011   2.249  1.00  0.92           C  
ATOM   2225  O   GLY A 280     -13.951  -1.796   1.398  1.00  0.92           O  
ATOM   2226  N   LEU A 281     -13.626  -0.308   3.102  1.00  0.94           N  
ATOM   2227  CA  LEU A 281     -12.176  -0.455   3.043  1.00  0.94           C  
ATOM   2228  C   LEU A 281     -11.758  -1.871   3.426  1.00  0.94           C  
ATOM   2229  CB  LEU A 281     -11.497   0.558   3.968  1.00  0.94           C  
ATOM   2230  O   LEU A 281     -10.911  -2.474   2.763  1.00  0.94           O  
ATOM   2231  CG  LEU A 281      -9.970   0.501   4.031  1.00  0.94           C  
ATOM   2232  CD1 LEU A 281      -9.375   0.668   2.636  1.00  0.94           C  
ATOM   2233  CD2 LEU A 281      -9.433   1.569   4.978  1.00  0.94           C  
ATOM   2234  N   ARG A 282     -12.365  -2.387   4.498  1.00  0.92           N  
ATOM   2235  CA  ARG A 282     -12.067  -3.757   4.902  1.00  0.92           C  
ATOM   2236  C   ARG A 282     -12.347  -4.736   3.767  1.00  0.92           C  
ATOM   2237  CB  ARG A 282     -12.880  -4.142   6.139  1.00  0.92           C  
ATOM   2238  O   ARG A 282     -11.515  -5.592   3.459  1.00  0.92           O  
ATOM   2239  CG  ARG A 282     -12.560  -5.527   6.680  1.00  0.92           C  
ATOM   2240  CD  ARG A 282     -13.303  -5.810   7.978  1.00  0.92           C  
ATOM   2241  NE  ARG A 282     -12.852  -4.939   9.059  1.00  0.92           N  
ATOM   2242  NH1 ARG A 282     -14.622  -5.419  10.464  1.00  0.92           N  
ATOM   2243  NH2 ARG A 282     -12.989  -3.955  11.130  1.00  0.92           N  
ATOM   2244  CZ  ARG A 282     -13.489  -4.773  10.215  1.00  0.92           C  
ATOM   2245  N   ALA A 283     -13.526  -4.623   3.192  1.00  0.94           N  
ATOM   2246  CA  ALA A 283     -13.898  -5.496   2.082  1.00  0.94           C  
ATOM   2247  C   ALA A 283     -12.899  -5.381   0.935  1.00  0.94           C  
ATOM   2248  CB  ALA A 283     -15.306  -5.165   1.593  1.00  0.94           C  
ATOM   2249  O   ALA A 283     -12.513  -6.387   0.336  1.00  0.94           O  
ATOM   2250  N   PHE A 284     -12.504  -4.156   0.627  1.00  0.96           N  
ATOM   2251  CA  PHE A 284     -11.562  -3.918  -0.461  1.00  0.96           C  
ATOM   2252  C   PHE A 284     -10.216  -4.569  -0.164  1.00  0.96           C  
ATOM   2253  CB  PHE A 284     -11.379  -2.416  -0.696  1.00  0.96           C  
ATOM   2254  O   PHE A 284      -9.644  -5.244  -1.022  1.00  0.96           O  
ATOM   2255  CG  PHE A 284     -10.443  -2.089  -1.829  1.00  0.96           C  
ATOM   2256  CD1 PHE A 284      -9.316  -1.305  -1.613  1.00  0.96           C  
ATOM   2257  CD2 PHE A 284     -10.691  -2.565  -3.109  1.00  0.96           C  
ATOM   2258  CE1 PHE A 284      -8.448  -1.001  -2.660  1.00  0.96           C  
ATOM   2259  CE2 PHE A 284      -9.828  -2.265  -4.160  1.00  0.96           C  
ATOM   2260  CZ  PHE A 284      -8.708  -1.482  -3.933  1.00  0.96           C  
ATOM   2261  N   LEU A 285      -9.688  -4.401   1.030  1.00  0.95           N  
ATOM   2262  CA  LEU A 285      -8.411  -4.990   1.416  1.00  0.95           C  
ATOM   2263  C   LEU A 285      -8.466  -6.511   1.330  1.00  0.95           C  
ATOM   2264  CB  LEU A 285      -8.028  -4.560   2.834  1.00  0.95           C  
ATOM   2265  O   LEU A 285      -7.520  -7.145   0.857  1.00  0.95           O  
ATOM   2266  CG  LEU A 285      -7.690  -3.081   3.027  1.00  0.95           C  
ATOM   2267  CD1 LEU A 285      -7.413  -2.788   4.498  1.00  0.95           C  
ATOM   2268  CD2 LEU A 285      -6.495  -2.689   2.164  1.00  0.95           C  
ATOM   2269  N   ASP A 286      -9.600  -7.100   1.813  1.00  0.93           N  
ATOM   2270  CA  ASP A 286      -9.782  -8.545   1.711  1.00  0.93           C  
ATOM   2271  C   ASP A 286      -9.773  -8.998   0.253  1.00  0.93           C  
ATOM   2272  CB  ASP A 286     -11.088  -8.970   2.387  1.00  0.93           C  
ATOM   2273  O   ASP A 286      -9.177 -10.024  -0.080  1.00  0.93           O  
ATOM   2274  CG  ASP A 286     -11.027  -8.884   3.901  1.00  0.93           C  
ATOM   2275  OD1 ASP A 286      -9.914  -8.788   4.463  1.00  0.93           O  
ATOM   2276  OD2 ASP A 286     -12.102  -8.914   4.540  1.00  0.93           O  
ATOM   2277  N   TYR A 287     -10.492  -8.178  -0.571  1.00  0.95           N  
ATOM   2278  CA  TYR A 287     -10.566  -8.462  -2.000  1.00  0.95           C  
ATOM   2279  C   TYR A 287      -9.177  -8.473  -2.627  1.00  0.95           C  
ATOM   2280  CB  TYR A 287     -11.451  -7.432  -2.708  1.00  0.95           C  
ATOM   2281  O   TYR A 287      -8.854  -9.360  -3.420  1.00  0.95           O  
ATOM   2282  CG  TYR A 287     -11.565  -7.651  -4.197  1.00  0.95           C  
ATOM   2283  CD1 TYR A 287     -10.774  -6.931  -5.089  1.00  0.95           C  
ATOM   2284  CD2 TYR A 287     -12.464  -8.577  -4.715  1.00  0.95           C  
ATOM   2285  CE1 TYR A 287     -10.877  -7.128  -6.462  1.00  0.95           C  
ATOM   2286  CE2 TYR A 287     -12.576  -8.783  -6.086  1.00  0.95           C  
ATOM   2287  OH  TYR A 287     -11.885  -8.253  -8.309  1.00  0.95           O  
ATOM   2288  CZ  TYR A 287     -11.779  -8.054  -6.950  1.00  0.95           C  
ATOM   2289  N   VAL A 288      -8.355  -7.518  -2.309  1.00  0.94           N  
ATOM   2290  CA  VAL A 288      -7.010  -7.375  -2.855  1.00  0.94           C  
ATOM   2291  C   VAL A 288      -6.140  -8.544  -2.400  1.00  0.94           C  
ATOM   2292  CB  VAL A 288      -6.366  -6.035  -2.434  1.00  0.94           C  
ATOM   2293  O   VAL A 288      -5.386  -9.112  -3.194  1.00  0.94           O  
ATOM   2294  CG1 VAL A 288      -4.886  -6.004  -2.815  1.00  0.94           C  
ATOM   2295  CG2 VAL A 288      -7.109  -4.863  -3.071  1.00  0.94           C  
ATOM   2296  N   LYS A 289      -6.237  -8.960  -1.157  1.00  0.91           N  
ATOM   2297  CA  LYS A 289      -5.437 -10.045  -0.596  1.00  0.91           C  
ATOM   2298  C   LYS A 289      -5.775 -11.377  -1.260  1.00  0.91           C  
ATOM   2299  CB  LYS A 289      -5.651 -10.143   0.915  1.00  0.91           C  
ATOM   2300  O   LYS A 289      -4.886 -12.189  -1.521  1.00  0.91           O  
ATOM   2301  CG  LYS A 289      -4.958  -9.046   1.710  1.00  0.91           C  
ATOM   2302  CD  LYS A 289      -5.188  -9.211   3.207  1.00  0.91           C  
ATOM   2303  CE  LYS A 289      -4.549  -8.079   4.000  1.00  0.91           C  
ATOM   2304  NZ  LYS A 289      -4.828  -8.200   5.462  1.00  0.91           N  
ATOM   2305  N   THR A 290      -7.098 -11.595  -1.515  1.00  0.89           N  
ATOM   2306  CA  THR A 290      -7.530 -12.842  -2.136  1.00  0.89           C  
ATOM   2307  C   THR A 290      -7.037 -12.926  -3.578  1.00  0.89           C  
ATOM   2308  CB  THR A 290      -9.063 -12.981  -2.106  1.00  0.89           C  
ATOM   2309  O   THR A 290      -6.674 -14.004  -4.054  1.00  0.89           O  
ATOM   2310  CG2 THR A 290      -9.502 -14.348  -2.618  1.00  0.89           C  
ATOM   2311  OG1 THR A 290      -9.525 -12.816  -0.759  1.00  0.89           O  
ATOM   2312  N   GLY A 291      -6.979 -11.779  -4.318  1.00  0.82           N  
ATOM   2313  CA  GLY A 291      -6.510 -11.731  -5.694  1.00  0.82           C  
ATOM   2314  C   GLY A 291      -5.015 -11.953  -5.822  1.00  0.82           C  
ATOM   2315  O   GLY A 291      -4.547 -12.502  -6.822  1.00  0.82           O  
ATOM   2316  N   GLN A 292      -4.262 -11.458  -4.861  1.00  0.74           N  
ATOM   2317  CA  GLN A 292      -2.812 -11.620  -4.864  1.00  0.74           C  
ATOM   2318  C   GLN A 292      -2.422 -13.083  -4.672  1.00  0.74           C  
ATOM   2319  CB  GLN A 292      -2.172 -10.758  -3.775  1.00  0.74           C  
ATOM   2320  O   GLN A 292      -1.428 -13.546  -5.237  1.00  0.74           O  
ATOM   2321  CG  GLN A 292      -2.178  -9.268  -4.087  1.00  0.74           C  
ATOM   2322  CD  GLN A 292      -1.406  -8.451  -3.068  1.00  0.74           C  
ATOM   2323  NE2 GLN A 292      -0.678  -7.446  -3.542  1.00  0.74           N  
ATOM   2324  OE1 GLN A 292      -1.464  -8.722  -1.864  1.00  0.74           O  
ATOM   2325  N   ILE A 293      -3.193 -13.777  -3.986  1.00  0.65           N  
ATOM   2326  CA  ILE A 293      -2.938 -15.193  -3.746  1.00  0.65           C  
ATOM   2327  C   ILE A 293      -3.159 -15.982  -5.035  1.00  0.65           C  
ATOM   2328  CB  ILE A 293      -3.837 -15.746  -2.618  1.00  0.65           C  
ATOM   2329  O   ILE A 293      -2.373 -16.873  -5.367  1.00  0.65           O  
ATOM   2330  CG1 ILE A 293      -3.491 -15.078  -1.283  1.00  0.65           C  
ATOM   2331  CG2 ILE A 293      -3.704 -17.269  -2.519  1.00  0.65           C  
ATOM   2332  CD1 ILE A 293      -4.465 -15.401  -0.158  1.00  0.65           C  
ATOM   2333  N   CYS A 294      -4.038 -15.532  -5.863  1.00  0.58           N  
ATOM   2334  CA  CYS A 294      -4.341 -16.229  -7.108  1.00  0.58           C  
ATOM   2335  C   CYS A 294      -3.291 -15.928  -8.171  1.00  0.58           C  
ATOM   2336  CB  CYS A 294      -5.726 -15.832  -7.619  1.00  0.58           C  
ATOM   2337  O   CYS A 294      -2.886 -16.820  -8.918  1.00  0.58           O  
ATOM   2338  SG  CYS A 294      -7.082 -16.684  -6.783  1.00  0.58           S  
ATOM   2339  N   GLN A 295      -2.716 -14.709  -8.166  1.00  0.63           N  
ATOM   2340  CA  GLN A 295      -1.705 -14.319  -9.143  1.00  0.63           C  
ATOM   2341  C   GLN A 295      -0.351 -14.937  -8.809  1.00  0.63           C  
ATOM   2342  CB  GLN A 295      -1.584 -12.796  -9.212  1.00  0.63           C  
ATOM   2343  O   GLN A 295       0.423 -15.273  -9.709  1.00  0.63           O  
ATOM   2344  CG  GLN A 295      -2.766 -12.115  -9.891  1.00  0.63           C  
ATOM   2345  CD  GLN A 295      -2.589 -10.613 -10.009  1.00  0.63           C  
ATOM   2346  NE2 GLN A 295      -3.547  -9.952 -10.650  1.00  0.63           N  
ATOM   2347  OE1 GLN A 295      -1.600 -10.051  -9.527  1.00  0.63           O  
ATOM   2348  N   SER A 296      -0.036 -15.059  -7.529  1.00  0.59           N  
ATOM   2349  CA  SER A 296       1.228 -15.659  -7.116  1.00  0.59           C  
ATOM   2350  C   SER A 296       1.282 -17.140  -7.479  1.00  0.59           C  
ATOM   2351  CB  SER A 296       1.438 -15.487  -5.611  1.00  0.59           C  
ATOM   2352  O   SER A 296       2.353 -17.673  -7.774  1.00  0.59           O  
ATOM   2353  OG  SER A 296       0.464 -16.213  -4.881  1.00  0.59           O  
ATOM   2354  N   GLN A 297       0.152 -17.796  -7.599  1.00  0.50           N  
ATOM   2355  CA  GLN A 297       0.111 -19.208  -7.961  1.00  0.50           C  
ATOM   2356  C   GLN A 297       0.263 -19.394  -9.468  1.00  0.50           C  
ATOM   2357  CB  GLN A 297      -1.192 -19.849  -7.482  1.00  0.50           C  
ATOM   2358  O   GLN A 297       0.804 -20.404  -9.923  1.00  0.50           O  
ATOM   2359  CG  GLN A 297      -1.280 -20.008  -5.970  1.00  0.50           C  
ATOM   2360  CD  GLN A 297      -2.474 -20.836  -5.535  1.00  0.50           C  
ATOM   2361  NE2 GLN A 297      -2.491 -21.231  -4.266  1.00  0.50           N  
ATOM   2362  OE1 GLN A 297      -3.374 -21.118  -6.332  1.00  0.50           O  
ATOM   2363  N   ARG A 298       0.028 -18.356 -10.256  1.00  0.56           N  
ATOM   2364  CA  ARG A 298       0.130 -18.419 -11.710  1.00  0.56           C  
ATOM   2365  C   ARG A 298       1.543 -18.084 -12.175  1.00  0.56           C  
ATOM   2366  CB  ARG A 298      -0.876 -17.468 -12.362  1.00  0.56           C  
ATOM   2367  O   ARG A 298       1.998 -18.581 -13.207  1.00  0.56           O  
ATOM   2368  CG  ARG A 298      -2.291 -18.019 -12.428  1.00  0.56           C  
ATOM   2369  CD  ARG A 298      -3.211 -17.116 -13.238  1.00  0.56           C  
ATOM   2370  NE  ARG A 298      -4.614 -17.329 -12.895  1.00  0.56           N  
ATOM   2371  NH1 ARG A 298      -5.446 -16.048 -14.628  1.00  0.56           N  
ATOM   2372  NH2 ARG A 298      -6.881 -17.075 -13.164  1.00  0.56           N  
ATOM   2373  CZ  ARG A 298      -5.644 -16.817 -13.563  1.00  0.56           C  
ATOM   2374  N   HIS A 299       2.427 -17.456 -11.396  1.00  0.52           N  
ATOM   2375  CA  HIS A 299       3.755 -17.017 -11.807  1.00  0.52           C  
ATOM   2376  C   HIS A 299       4.843 -17.842 -11.128  1.00  0.52           C  
ATOM   2377  CB  HIS A 299       3.950 -15.532 -11.494  1.00  0.52           C  
ATOM   2378  O   HIS A 299       6.026 -17.505 -11.209  1.00  0.52           O  
ATOM   2379  CG  HIS A 299       3.336 -14.620 -12.508  1.00  0.52           C  
ATOM   2380  CD2 HIS A 299       3.806 -13.490 -13.087  1.00  0.52           C  
ATOM   2381  ND1 HIS A 299       2.081 -14.831 -13.036  1.00  0.52           N  
ATOM   2382  CE1 HIS A 299       1.806 -13.868 -13.900  1.00  0.52           C  
ATOM   2383  NE2 HIS A 299       2.836 -13.041 -13.949  1.00  0.52           N  
ATOM   2384  N   ARG A 300       4.533 -19.127 -10.608  1.00  0.36           N  
ATOM   2385  CA  ARG A 300       5.599 -20.034 -10.197  1.00  0.36           C  
ATOM   2386  C   ARG A 300       6.181 -20.775 -11.397  1.00  0.36           C  
ATOM   2387  CB  ARG A 300       5.083 -21.037  -9.163  1.00  0.36           C  
ATOM   2388  O   ARG A 300       5.440 -21.349 -12.198  1.00  0.36           O  
ATOM   2389  CG  ARG A 300       5.409 -20.661  -7.726  1.00  0.36           C  
ATOM   2390  CD  ARG A 300       5.027 -21.769  -6.753  1.00  0.36           C  
ATOM   2391  NE  ARG A 300       5.012 -21.292  -5.373  1.00  0.36           N  
ATOM   2392  NH1 ARG A 300       4.765 -23.388  -4.434  1.00  0.36           N  
ATOM   2393  NH2 ARG A 300       4.885 -21.534  -3.093  1.00  0.36           N  
ATOM   2394  CZ  ARG A 300       4.887 -22.072  -4.303  1.00  0.36           C  
ATOM   2395  N   PRO A 301       7.410 -20.304 -11.822  1.00  0.43           N  
ATOM   2396  CA  PRO A 301       8.039 -21.021 -12.934  1.00  0.43           C  
ATOM   2397  C   PRO A 301       8.045 -22.535 -12.731  1.00  0.43           C  
ATOM   2398  CB  PRO A 301       9.465 -20.467 -12.950  1.00  0.43           C  
ATOM   2399  O   PRO A 301       8.221 -23.010 -11.607  1.00  0.43           O  
ATOM   2400  CG  PRO A 301       9.587 -19.690 -11.679  1.00  0.43           C  
ATOM   2401  CD  PRO A 301       8.238 -19.635 -11.021  1.00  0.43           C  
ATOM   2402  N   GLN A 302       7.182 -23.382 -13.429  1.00  0.40           N  
ATOM   2403  CA  GLN A 302       7.445 -24.817 -13.451  1.00  0.40           C  
ATOM   2404  C   GLN A 302       8.944 -25.101 -13.450  1.00  0.40           C  
ATOM   2405  CB  GLN A 302       6.788 -25.464 -14.671  1.00  0.40           C  
ATOM   2406  O   GLN A 302       9.725 -24.348 -14.035  1.00  0.40           O  
ATOM   2407  CG  GLN A 302       5.268 -25.509 -14.601  1.00  0.40           C  
ATOM   2408  CD  GLN A 302       4.653 -26.333 -15.716  1.00  0.40           C  
ATOM   2409  NE2 GLN A 302       3.326 -26.397 -15.744  1.00  0.40           N  
ATOM   2410  OE1 GLN A 302       5.364 -26.906 -16.548  1.00  0.40           O  
