# Supplementary material for: Escherichia coli transcription factors of unknown function: sequence features and possible evolutionary relationships
Source: PeerJ. 2022 Jul 20;10:e13772. doi: 10.7717/peerj.13772 (PMC9308461; doi:10.7717/peerj.13772)
Supplement: Supplemental Information 18 [file peerj-10-13772-s018.zip › Raw Data/PDB files/YcfQ_b1111_unrelaxed_model_1.pdb]

ATOM      1  N   MET A   1      35.770 -39.007 -53.228  1.00  0.45           N  
ATOM      2  CA  MET A   1      35.807 -37.547 -53.203  1.00  0.45           C  
ATOM      3  C   MET A   1      34.669 -36.989 -52.354  1.00  0.45           C  
ATOM      4  CB  MET A   1      35.727 -36.982 -54.622  1.00  0.45           C  
ATOM      5  O   MET A   1      33.499 -37.109 -52.721  1.00  0.45           O  
ATOM      6  CG  MET A   1      37.083 -36.717 -55.253  1.00  0.45           C  
ATOM      7  SD  MET A   1      36.947 -36.063 -56.963  1.00  0.45           S  
ATOM      8  CE  MET A   1      38.423 -35.009 -57.021  1.00  0.45           C  
ATOM      9  N   ALA A   2      34.686 -37.376 -51.033  1.00  0.40           N  
ATOM     10  CA  ALA A   2      34.026 -37.199 -49.742  1.00  0.40           C  
ATOM     11  C   ALA A   2      34.077 -35.740 -49.296  1.00  0.40           C  
ATOM     12  CB  ALA A   2      34.668 -38.097 -48.688  1.00  0.40           C  
ATOM     13  O   ALA A   2      35.134 -35.107 -49.342  1.00  0.40           O  
ATOM     14  N   THR A   3      32.929 -35.007 -49.373  1.00  0.39           N  
ATOM     15  CA  THR A   3      31.868 -34.379 -48.594  1.00  0.39           C  
ATOM     16  C   THR A   3      32.310 -33.013 -48.079  1.00  0.39           C  
ATOM     17  CB  THR A   3      31.446 -35.266 -47.408  1.00  0.39           C  
ATOM     18  O   THR A   3      33.388 -32.883 -47.494  1.00  0.39           O  
ATOM     19  CG2 THR A   3      30.541 -36.405 -47.868  1.00  0.39           C  
ATOM     20  OG1 THR A   3      32.616 -35.820 -46.793  1.00  0.39           O  
ATOM     21  N   ASP A   4      31.862 -31.877 -48.662  1.00  0.39           N  
ATOM     22  CA  ASP A   4      31.659 -30.751 -47.756  1.00  0.39           C  
ATOM     23  C   ASP A   4      30.496 -29.876 -48.220  1.00  0.39           C  
ATOM     24  CB  ASP A   4      32.934 -29.913 -47.644  1.00  0.39           C  
ATOM     25  O   ASP A   4      30.559 -29.266 -49.289  1.00  0.39           O  
ATOM     26  CG  ASP A   4      33.101 -29.265 -46.281  1.00  0.39           C  
ATOM     27  OD1 ASP A   4      32.268 -29.512 -45.383  1.00  0.39           O  
ATOM     28  OD2 ASP A   4      34.072 -28.497 -46.106  1.00  0.39           O  
ATOM     29  N   SER A   5      29.316 -30.290 -47.952  1.00  0.40           N  
ATOM     30  CA  SER A   5      28.056 -29.562 -47.852  1.00  0.40           C  
ATOM     31  C   SER A   5      27.984 -28.755 -46.560  1.00  0.40           C  
ATOM     32  CB  SER A   5      26.871 -30.526 -47.927  1.00  0.40           C  
ATOM     33  O   SER A   5      28.002 -29.323 -45.466  1.00  0.40           O  
ATOM     34  OG  SER A   5      27.260 -31.832 -47.537  1.00  0.40           O  
ATOM     35  N   THR A   6      28.565 -27.572 -46.500  1.00  0.42           N  
ATOM     36  CA  THR A   6      28.379 -26.357 -45.714  1.00  0.42           C  
ATOM     37  C   THR A   6      26.937 -25.867 -45.808  1.00  0.42           C  
ATOM     38  CB  THR A   6      29.334 -25.241 -46.175  1.00  0.42           C  
ATOM     39  O   THR A   6      26.437 -25.600 -46.903  1.00  0.42           O  
ATOM     40  CG2 THR A   6      29.526 -24.195 -45.081  1.00  0.42           C  
ATOM     41  OG1 THR A   6      30.606 -25.814 -46.502  1.00  0.42           O  
ATOM     42  N   GLN A   7      26.041 -26.440 -45.040  1.00  0.39           N  
ATOM     43  CA  GLN A   7      24.777 -26.016 -44.445  1.00  0.39           C  
ATOM     44  C   GLN A   7      24.945 -24.714 -43.667  1.00  0.39           C  
ATOM     45  CB  GLN A   7      24.222 -27.108 -43.529  1.00  0.39           C  
ATOM     46  O   GLN A   7      25.810 -24.613 -42.796  1.00  0.39           O  
ATOM     47  CG  GLN A   7      22.937 -27.745 -44.039  1.00  0.39           C  
ATOM     48  CD  GLN A   7      22.536 -28.975 -43.247  1.00  0.39           C  
ATOM     49  NE2 GLN A   7      21.579 -29.732 -43.772  1.00  0.39           N  
ATOM     50  OE1 GLN A   7      23.083 -29.243 -42.173  1.00  0.39           O  
ATOM     51  N   CYS A   8      24.812 -23.587 -44.305  1.00  0.34           N  
ATOM     52  CA  CYS A   8      24.353 -22.234 -44.011  1.00  0.34           C  
ATOM     53  C   CYS A   8      23.182 -22.255 -43.035  1.00  0.34           C  
ATOM     54  CB  CYS A   8      23.944 -21.516 -45.297  1.00  0.34           C  
ATOM     55  O   CYS A   8      22.135 -22.834 -43.328  1.00  0.34           O  
ATOM     56  SG  CYS A   8      24.686 -19.879 -45.484  1.00  0.34           S  
ATOM     57  N   VAL A   9      23.400 -22.450 -41.728  1.00  0.43           N  
ATOM     58  CA  VAL A   9      22.624 -22.154 -40.528  1.00  0.43           C  
ATOM     59  C   VAL A   9      22.125 -20.712 -40.577  1.00  0.43           C  
ATOM     60  CB  VAL A   9      23.452 -22.389 -39.244  1.00  0.43           C  
ATOM     61  O   VAL A   9      22.923 -19.775 -40.665  1.00  0.43           O  
ATOM     62  CG1 VAL A   9      22.613 -22.102 -38.001  1.00  0.43           C  
ATOM     63  CG2 VAL A   9      23.990 -23.818 -39.211  1.00  0.43           C  
ATOM     64  N   LYS A  10      21.086 -20.419 -41.291  1.00  0.42           N  
ATOM     65  CA  LYS A  10      20.154 -19.296 -41.267  1.00  0.42           C  
ATOM     66  C   LYS A  10      19.703 -18.985 -39.843  1.00  0.42           C  
ATOM     67  CB  LYS A  10      18.940 -19.587 -42.150  1.00  0.42           C  
ATOM     68  O   LYS A  10      19.203 -19.865 -39.139  1.00  0.42           O  
ATOM     69  CG  LYS A  10      19.057 -19.040 -43.565  1.00  0.42           C  
ATOM     70  CD  LYS A  10      17.793 -19.304 -44.373  1.00  0.42           C  
ATOM     71  CE  LYS A  10      17.948 -18.853 -45.819  1.00  0.42           C  
ATOM     72  NZ  LYS A  10      16.696 -19.068 -46.604  1.00  0.42           N  
ATOM     73  N   LYS A  11      20.466 -18.178 -39.034  1.00  0.42           N  
ATOM     74  CA  LYS A  11      20.178 -17.361 -37.858  1.00  0.42           C  
ATOM     75  C   LYS A  11      18.799 -16.716 -37.961  1.00  0.42           C  
ATOM     76  CB  LYS A  11      21.249 -16.284 -37.677  1.00  0.42           C  
ATOM     77  O   LYS A  11      18.509 -16.010 -38.929  1.00  0.42           O  
ATOM     78  CG  LYS A  11      21.472 -15.871 -36.230  1.00  0.42           C  
ATOM     79  CD  LYS A  11      22.624 -14.882 -36.103  1.00  0.42           C  
ATOM     80  CE  LYS A  11      22.856 -14.476 -34.654  1.00  0.42           C  
ATOM     81  NZ  LYS A  11      24.022 -13.553 -34.517  1.00  0.42           N  
ATOM     82  N   SER A  12      17.731 -17.418 -37.623  1.00  0.44           N  
ATOM     83  CA  SER A  12      16.365 -16.972 -37.371  1.00  0.44           C  
ATOM     84  C   SER A  12      16.344 -15.715 -36.507  1.00  0.44           C  
ATOM     85  CB  SER A  12      15.555 -18.079 -36.695  1.00  0.44           C  
ATOM     86  O   SER A  12      17.032 -15.646 -35.487  1.00  0.44           O  
ATOM     87  OG  SER A  12      15.920 -18.207 -35.331  1.00  0.44           O  
ATOM     88  N   ARG A  13      16.443 -14.500 -37.059  1.00  0.51           N  
ATOM     89  CA  ARG A  13      16.095 -13.163 -36.589  1.00  0.51           C  
ATOM     90  C   ARG A  13      14.790 -13.183 -35.800  1.00  0.51           C  
ATOM     91  CB  ARG A  13      15.982 -12.191 -37.765  1.00  0.51           C  
ATOM     92  O   ARG A  13      13.746 -13.576 -36.326  1.00  0.51           O  
ATOM     93  CG  ARG A  13      17.210 -11.316 -37.961  1.00  0.51           C  
ATOM     94  CD  ARG A  13      17.070 -10.412 -39.178  1.00  0.51           C  
ATOM     95  NE  ARG A  13      18.238  -9.553 -39.349  1.00  0.51           N  
ATOM     96  NH1 ARG A  13      17.769  -9.001 -41.543  1.00  0.51           N  
ATOM     97  NH2 ARG A  13      19.631  -8.148 -40.514  1.00  0.51           N  
ATOM     98  CZ  ARG A  13      18.543  -8.903 -40.468  1.00  0.51           C  
ATOM     99  N   GLY A  14      14.800 -13.752 -34.534  1.00  0.53           N  
ATOM    100  CA  GLY A  14      13.826 -13.719 -33.454  1.00  0.53           C  
ATOM    101  C   GLY A  14      12.987 -12.455 -33.448  1.00  0.53           C  
ATOM    102  O   GLY A  14      13.468 -11.382 -33.818  1.00  0.53           O  
ATOM    103  N   ARG A  15      11.773 -12.425 -34.005  1.00  0.53           N  
ATOM    104  CA  ARG A  15      10.659 -11.491 -33.875  1.00  0.53           C  
ATOM    105  C   ARG A  15      10.909 -10.494 -32.748  1.00  0.53           C  
ATOM    106  CB  ARG A  15       9.350 -12.244 -33.628  1.00  0.53           C  
ATOM    107  O   ARG A  15      11.287 -10.883 -31.641  1.00  0.53           O  
ATOM    108  CG  ARG A  15       8.111 -11.368 -33.709  1.00  0.53           C  
ATOM    109  CD  ARG A  15       6.832 -12.189 -33.618  1.00  0.53           C  
ATOM    110  NE  ARG A  15       5.643 -11.349 -33.723  1.00  0.53           N  
ATOM    111  NH1 ARG A  15       4.142 -13.072 -33.383  1.00  0.53           N  
ATOM    112  NH2 ARG A  15       3.384 -10.936 -33.722  1.00  0.53           N  
ATOM    113  CZ  ARG A  15       4.392 -11.788 -33.609  1.00  0.53           C  
ATOM    114  N   PRO A  16      11.100  -9.204 -33.064  1.00  0.58           N  
ATOM    115  CA  PRO A  16      11.346  -8.183 -32.043  1.00  0.58           C  
ATOM    116  C   PRO A  16      10.429  -8.328 -30.831  1.00  0.58           C  
ATOM    117  CB  PRO A  16      11.071  -6.871 -32.782  1.00  0.58           C  
ATOM    118  O   PRO A  16       9.253  -8.671 -30.979  1.00  0.58           O  
ATOM    119  CG  PRO A  16      10.800  -7.279 -34.194  1.00  0.58           C  
ATOM    120  CD  PRO A  16      10.665  -8.774 -34.242  1.00  0.58           C  
ATOM    121  N   LYS A  17      10.972  -8.654 -29.615  1.00  0.66           N  
ATOM    122  CA  LYS A  17      10.277  -8.714 -28.332  1.00  0.66           C  
ATOM    123  C   LYS A  17       9.327  -7.531 -28.167  1.00  0.66           C  
ATOM    124  CB  LYS A  17      11.280  -8.746 -27.178  1.00  0.66           C  
ATOM    125  O   LYS A  17       9.728  -6.378 -28.335  1.00  0.66           O  
ATOM    126  CG  LYS A  17      11.522 -10.135 -26.607  1.00  0.66           C  
ATOM    127  CD  LYS A  17      12.492 -10.095 -25.432  1.00  0.66           C  
ATOM    128  CE  LYS A  17      12.784 -11.491 -24.900  1.00  0.66           C  
ATOM    129  NZ  LYS A  17      13.716 -11.455 -23.734  1.00  0.66           N  
ATOM    130  N   VAL A  18       8.066  -7.784 -28.450  1.00  0.83           N  
ATOM    131  CA  VAL A  18       6.994  -6.810 -28.266  1.00  0.83           C  
ATOM    132  C   VAL A  18       7.039  -6.255 -26.844  1.00  0.83           C  
ATOM    133  CB  VAL A  18       5.609  -7.431 -28.552  1.00  0.83           C  
ATOM    134  O   VAL A  18       7.292  -6.994 -25.890  1.00  0.83           O  
ATOM    135  CG1 VAL A  18       4.497  -6.419 -28.279  1.00  0.83           C  
ATOM    136  CG2 VAL A  18       5.537  -7.933 -29.993  1.00  0.83           C  
ATOM    137  N   PHE A  19       7.332  -4.995 -26.733  1.00  0.90           N  
ATOM    138  CA  PHE A  19       7.292  -4.268 -25.469  1.00  0.90           C  
ATOM    139  C   PHE A  19       6.058  -4.654 -24.662  1.00  0.90           C  
ATOM    140  CB  PHE A  19       7.306  -2.756 -25.717  1.00  0.90           C  
ATOM    141  O   PHE A  19       4.931  -4.541 -25.149  1.00  0.90           O  
ATOM    142  CG  PHE A  19       7.165  -1.935 -24.464  1.00  0.90           C  
ATOM    143  CD1 PHE A  19       5.990  -1.243 -24.199  1.00  0.90           C  
ATOM    144  CD2 PHE A  19       8.208  -1.855 -23.551  1.00  0.90           C  
ATOM    145  CE1 PHE A  19       5.856  -0.482 -23.040  1.00  0.90           C  
ATOM    146  CE2 PHE A  19       8.082  -1.096 -22.391  1.00  0.90           C  
ATOM    147  CZ  PHE A  19       6.906  -0.409 -22.137  1.00  0.90           C  
ATOM    148  N   ASP A  20       6.310  -5.268 -23.498  1.00  0.94           N  
ATOM    149  CA  ASP A  20       5.255  -5.598 -22.545  1.00  0.94           C  
ATOM    150  C   ASP A  20       5.110  -4.507 -21.487  1.00  0.94           C  
ATOM    151  CB  ASP A  20       5.539  -6.945 -21.876  1.00  0.94           C  
ATOM    152  O   ASP A  20       5.892  -4.449 -20.536  1.00  0.94           O  
ATOM    153  CG  ASP A  20       4.398  -7.420 -20.993  1.00  0.94           C  
ATOM    154  OD1 ASP A  20       3.567  -6.588 -20.569  1.00  0.94           O  
ATOM    155  OD2 ASP A  20       4.331  -8.638 -20.717  1.00  0.94           O  
ATOM    156  N   ARG A  21       4.056  -3.773 -21.603  1.00  0.95           N  
ATOM    157  CA  ARG A  21       3.862  -2.600 -20.757  1.00  0.95           C  
ATOM    158  C   ARG A  21       3.748  -2.996 -19.289  1.00  0.95           C  
ATOM    159  CB  ARG A  21       2.615  -1.826 -21.189  1.00  0.95           C  
ATOM    160  O   ARG A  21       4.406  -2.407 -18.429  1.00  0.95           O  
ATOM    161  CG  ARG A  21       2.358  -0.568 -20.374  1.00  0.95           C  
ATOM    162  CD  ARG A  21       1.095   0.150 -20.828  1.00  0.95           C  
ATOM    163  NE  ARG A  21       0.908   1.413 -20.120  1.00  0.95           N  
ATOM    164  NH1 ARG A  21      -0.030   0.456 -18.237  1.00  0.95           N  
ATOM    165  NH2 ARG A  21       0.255   2.728 -18.354  1.00  0.95           N  
ATOM    166  CZ  ARG A  21       0.378   1.529 -18.905  1.00  0.95           C  
ATOM    167  N   ASP A  22       2.954  -3.944 -18.999  1.00  0.96           N  
ATOM    168  CA  ASP A  22       2.702  -4.345 -17.618  1.00  0.96           C  
ATOM    169  C   ASP A  22       3.969  -4.895 -16.966  1.00  0.96           C  
ATOM    170  CB  ASP A  22       1.584  -5.388 -17.557  1.00  0.96           C  
ATOM    171  O   ASP A  22       4.270  -4.574 -15.814  1.00  0.96           O  
ATOM    172  CG  ASP A  22       0.213  -4.805 -17.851  1.00  0.96           C  
ATOM    173  OD1 ASP A  22       0.039  -3.572 -17.744  1.00  0.96           O  
ATOM    174  OD2 ASP A  22      -0.702  -5.586 -18.190  1.00  0.96           O  
ATOM    175  N   ALA A  23       4.678  -5.661 -17.742  1.00  0.96           N  
ATOM    176  CA  ALA A  23       5.928  -6.200 -17.211  1.00  0.96           C  
ATOM    177  C   ALA A  23       6.923  -5.083 -16.909  1.00  0.96           C  
ATOM    178  CB  ALA A  23       6.536  -7.199 -18.193  1.00  0.96           C  
ATOM    179  O   ALA A  23       7.615  -5.119 -15.889  1.00  0.96           O  
ATOM    180  N   ALA A  24       6.932  -4.129 -17.781  1.00  0.96           N  
ATOM    181  CA  ALA A  24       7.828  -2.994 -17.574  1.00  0.96           C  
ATOM    182  C   ALA A  24       7.455  -2.225 -16.310  1.00  0.96           C  
ATOM    183  CB  ALA A  24       7.801  -2.066 -18.786  1.00  0.96           C  
ATOM    184  O   ALA A  24       8.328  -1.846 -15.526  1.00  0.96           O  
ATOM    185  N   LEU A  25       6.203  -1.990 -16.098  1.00  0.98           N  
ATOM    186  CA  LEU A  25       5.750  -1.265 -14.916  1.00  0.98           C  
ATOM    187  C   LEU A  25       6.093  -2.031 -13.643  1.00  0.98           C  
ATOM    188  CB  LEU A  25       4.241  -1.015 -14.985  1.00  0.98           C  
ATOM    189  O   LEU A  25       6.521  -1.437 -12.652  1.00  0.98           O  
ATOM    190  CG  LEU A  25       3.775   0.054 -15.974  1.00  0.98           C  
ATOM    191  CD1 LEU A  25       2.253   0.078 -16.051  1.00  0.98           C  
ATOM    192  CD2 LEU A  25       4.317   1.423 -15.577  1.00  0.98           C  
ATOM    193  N   ASP A  26       5.924  -3.370 -13.647  1.00  0.97           N  
ATOM    194  CA  ASP A  26       6.236  -4.183 -12.475  1.00  0.97           C  
ATOM    195  C   ASP A  26       7.722  -4.107 -12.133  1.00  0.97           C  
ATOM    196  CB  ASP A  26       5.823  -5.638 -12.706  1.00  0.97           C  
ATOM    197  O   ASP A  26       8.089  -3.957 -10.966  1.00  0.97           O  
ATOM    198  CG  ASP A  26       4.319  -5.841 -12.670  1.00  0.97           C  
ATOM    199  OD1 ASP A  26       3.597  -4.962 -12.154  1.00  0.97           O  
ATOM    200  OD2 ASP A  26       3.851  -6.892 -13.161  1.00  0.97           O  
ATOM    201  N   LYS A  27       8.486  -4.133 -13.138  1.00  0.97           N  
ATOM    202  CA  LYS A  27       9.928  -4.066 -12.918  1.00  0.97           C  
ATOM    203  C   LYS A  27      10.350  -2.675 -12.453  1.00  0.97           C  
ATOM    204  CB  LYS A  27      10.684  -4.444 -14.193  1.00  0.97           C  
ATOM    205  O   LYS A  27      11.170  -2.542 -11.542  1.00  0.97           O  
ATOM    206  CG  LYS A  27      10.574  -5.915 -14.565  1.00  0.97           C  
ATOM    207  CD  LYS A  27      11.329  -6.225 -15.851  1.00  0.97           C  
ATOM    208  CE  LYS A  27      11.224  -7.698 -16.222  1.00  0.97           C  
ATOM    209  NZ  LYS A  27      11.844  -7.980 -17.551  1.00  0.97           N  
ATOM    210  N   ALA A  28       9.788  -1.724 -13.062  1.00  0.97           N  
ATOM    211  CA  ALA A  28      10.077  -0.354 -12.648  1.00  0.97           C  
ATOM    212  C   ALA A  28       9.621  -0.107 -11.212  1.00  0.97           C  
ATOM    213  CB  ALA A  28       9.407   0.640 -13.594  1.00  0.97           C  
ATOM    214  O   ALA A  28      10.304   0.578 -10.447  1.00  0.97           O  
ATOM    215  N   MET A  29       8.433  -0.624 -10.884  1.00  0.98           N  
ATOM    216  CA  MET A  29       7.920  -0.474  -9.525  1.00  0.98           C  
ATOM    217  C   MET A  29       8.929  -0.987  -8.503  1.00  0.98           C  
ATOM    218  CB  MET A  29       6.592  -1.216  -9.367  1.00  0.98           C  
ATOM    219  O   MET A  29       9.212  -0.312  -7.511  1.00  0.98           O  
ATOM    220  CG  MET A  29       5.962  -1.059  -7.992  1.00  0.98           C  
ATOM    221  SD  MET A  29       4.330  -1.887  -7.868  1.00  0.98           S  
ATOM    222  CE  MET A  29       3.942  -2.096  -9.628  1.00  0.98           C  
ATOM    223  N   LYS A  30       9.512  -2.114  -8.750  1.00  0.97           N  
ATOM    224  CA  LYS A  30      10.467  -2.693  -7.810  1.00  0.97           C  
ATOM    225  C   LYS A  30      11.699  -1.805  -7.660  1.00  0.97           C  
ATOM    226  CB  LYS A  30      10.882  -4.094  -8.261  1.00  0.97           C  
ATOM    227  O   LYS A  30      12.199  -1.611  -6.550  1.00  0.97           O  
ATOM    228  CG  LYS A  30       9.793  -5.145  -8.100  1.00  0.97           C  
ATOM    229  CD  LYS A  30      10.283  -6.526  -8.515  1.00  0.97           C  
ATOM    230  CE  LYS A  30       9.184  -7.572  -8.388  1.00  0.97           C  
ATOM    231  NZ  LYS A  30       9.634  -8.911  -8.872  1.00  0.97           N  
ATOM    232  N   LEU A  31      12.111  -1.284  -8.749  1.00  0.97           N  
ATOM    233  CA  LEU A  31      13.303  -0.444  -8.715  1.00  0.97           C  
ATOM    234  C   LEU A  31      13.037   0.848  -7.951  1.00  0.97           C  
ATOM    235  CB  LEU A  31      13.773  -0.122 -10.136  1.00  0.97           C  
ATOM    236  O   LEU A  31      13.811   1.223  -7.068  1.00  0.97           O  
ATOM    237  CG  LEU A  31      15.036  -0.843 -10.612  1.00  0.97           C  
ATOM    238  CD1 LEU A  31      14.850  -1.350 -12.039  1.00  0.97           C  
ATOM    239  CD2 LEU A  31      16.246   0.080 -10.520  1.00  0.97           C  
ATOM    240  N   PHE A  32      11.877   1.487  -8.342  1.00  0.97           N  
ATOM    241  CA  PHE A  32      11.537   2.712  -7.627  1.00  0.97           C  
ATOM    242  C   PHE A  32      11.320   2.431  -6.145  1.00  0.97           C  
ATOM    243  CB  PHE A  32      10.283   3.356  -8.228  1.00  0.97           C  
ATOM    244  O   PHE A  32      11.690   3.243  -5.294  1.00  0.97           O  
ATOM    245  CG  PHE A  32      10.521   4.023  -9.556  1.00  0.97           C  
ATOM    246  CD1 PHE A  32      11.612   4.864  -9.741  1.00  0.97           C  
ATOM    247  CD2 PHE A  32       9.653   3.811 -10.619  1.00  0.97           C  
ATOM    248  CE1 PHE A  32      11.835   5.484 -10.969  1.00  0.97           C  
ATOM    249  CE2 PHE A  32       9.869   4.426 -11.848  1.00  0.97           C  
ATOM    250  CZ  PHE A  32      10.960   5.263 -12.021  1.00  0.97           C  
ATOM    251  N   TRP A  33      10.761   1.359  -5.876  1.00  0.97           N  
ATOM    252  CA  TRP A  33      10.434   0.960  -4.512  1.00  0.97           C  
ATOM    253  C   TRP A  33      11.698   0.782  -3.679  1.00  0.97           C  
ATOM    254  CB  TRP A  33       9.620  -0.337  -4.510  1.00  0.97           C  
ATOM    255  O   TRP A  33      11.779   1.269  -2.549  1.00  0.97           O  
ATOM    256  CG  TRP A  33       8.825  -0.556  -3.258  1.00  0.97           C  
ATOM    257  CD1 TRP A  33       9.093  -0.056  -2.014  1.00  0.97           C  
ATOM    258  CD2 TRP A  33       7.635  -1.339  -3.128  1.00  0.97           C  
ATOM    259  CE2 TRP A  33       7.234  -1.268  -1.775  1.00  0.97           C  
ATOM    260  CE3 TRP A  33       6.867  -2.094  -4.025  1.00  0.97           C  
ATOM    261  NE1 TRP A  33       8.140  -0.480  -1.118  1.00  0.97           N  
ATOM    262  CH2 TRP A  33       5.363  -2.656  -2.196  1.00  0.97           C  
ATOM    263  CZ2 TRP A  33       6.097  -1.925  -1.298  1.00  0.97           C  
ATOM    264  CZ3 TRP A  33       5.735  -2.746  -3.548  1.00  0.97           C  
ATOM    265  N   GLN A  34      12.653   0.239  -4.278  1.00  0.94           N  
ATOM    266  CA  GLN A  34      13.887  -0.098  -3.576  1.00  0.94           C  
ATOM    267  C   GLN A  34      14.802   1.117  -3.459  1.00  0.94           C  
ATOM    268  CB  GLN A  34      14.616  -1.238  -4.289  1.00  0.94           C  
ATOM    269  O   GLN A  34      15.378   1.367  -2.398  1.00  0.94           O  
ATOM    270  CG  GLN A  34      15.855  -1.730  -3.553  1.00  0.94           C  
ATOM    271  CD  GLN A  34      16.332  -3.083  -4.046  1.00  0.94           C  
ATOM    272  NE2 GLN A  34      17.374  -3.612  -3.413  1.00  0.94           N  
ATOM    273  OE1 GLN A  34      15.769  -3.649  -4.988  1.00  0.94           O  
ATOM    274  N   HIS A  35      14.833   1.863  -4.482  1.00  0.94           N  
ATOM    275  CA  HIS A  35      15.907   2.849  -4.535  1.00  0.94           C  
ATOM    276  C   HIS A  35      15.355   4.269  -4.468  1.00  0.94           C  
ATOM    277  CB  HIS A  35      16.738   2.668  -5.807  1.00  0.94           C  
ATOM    278  O   HIS A  35      16.084   5.208  -4.140  1.00  0.94           O  
ATOM    279  CG  HIS A  35      17.353   1.311  -5.934  1.00  0.94           C  
ATOM    280  CD2 HIS A  35      17.215   0.358  -6.885  1.00  0.94           C  
ATOM    281  ND1 HIS A  35      18.229   0.801  -5.000  1.00  0.94           N  
ATOM    282  CE1 HIS A  35      18.605  -0.411  -5.374  1.00  0.94           C  
ATOM    283  NE2 HIS A  35      18.003  -0.703  -6.514  1.00  0.94           N  
ATOM    284  N   GLY A  36      14.102   4.362  -4.698  1.00  0.95           N  
ATOM    285  CA  GLY A  36      13.515   5.690  -4.769  1.00  0.95           C  
ATOM    286  C   GLY A  36      13.553   6.285  -6.164  1.00  0.95           C  
ATOM    287  O   GLY A  36      14.289   5.806  -7.029  1.00  0.95           O  
ATOM    288  N   TYR A  37      12.745   7.352  -6.396  1.00  0.95           N  
ATOM    289  CA  TYR A  37      12.574   7.996  -7.694  1.00  0.95           C  
ATOM    290  C   TYR A  37      13.869   8.659  -8.149  1.00  0.95           C  
ATOM    291  CB  TYR A  37      11.449   9.034  -7.634  1.00  0.95           C  
ATOM    292  O   TYR A  37      14.338   8.419  -9.264  1.00  0.95           O  
ATOM    293  CG  TYR A  37      11.328   9.869  -8.886  1.00  0.95           C  
ATOM    294  CD1 TYR A  37      11.868  11.152  -8.946  1.00  0.95           C  
ATOM    295  CD2 TYR A  37      10.671   9.379 -10.010  1.00  0.95           C  
ATOM    296  CE1 TYR A  37      11.757  11.926 -10.096  1.00  0.95           C  
ATOM    297  CE2 TYR A  37      10.554  10.144 -11.165  1.00  0.95           C  
ATOM    298  OH  TYR A  37      10.987  12.177 -12.340  1.00  0.95           O  
ATOM    299  CZ  TYR A  37      11.100  11.414 -11.199  1.00  0.95           C  
ATOM    300  N   GLU A  38      14.566   9.280  -7.288  1.00  0.92           N  
ATOM    301  CA  GLU A  38      15.736  10.075  -7.646  1.00  0.92           C  
ATOM    302  C   GLU A  38      16.946   9.186  -7.918  1.00  0.92           C  
ATOM    303  CB  GLU A  38      16.061  11.082  -6.539  1.00  0.92           C  
ATOM    304  O   GLU A  38      17.712   9.438  -8.850  1.00  0.92           O  
ATOM    305  CG  GLU A  38      15.052  12.214  -6.421  1.00  0.92           C  
ATOM    306  CD  GLU A  38      15.211  13.275  -7.499  1.00  0.92           C  
ATOM    307  OE1 GLU A  38      14.405  14.232  -7.532  1.00  0.92           O  
ATOM    308  OE2 GLU A  38      16.149  13.146  -8.318  1.00  0.92           O  
ATOM    309  N   ALA A  39      16.970   8.203  -7.187  1.00  0.94           N  
ATOM    310  CA  ALA A  39      18.153   7.351  -7.273  1.00  0.94           C  
ATOM    311  C   ALA A  39      18.031   6.359  -8.426  1.00  0.94           C  
ATOM    312  CB  ALA A  39      18.371   6.608  -5.957  1.00  0.94           C  
ATOM    313  O   ALA A  39      18.977   5.626  -8.726  1.00  0.94           O  
ATOM    314  N   THR A  40      16.942   6.392  -9.044  1.00  0.96           N  
ATOM    315  CA  THR A  40      16.749   5.481 -10.166  1.00  0.96           C  
ATOM    316  C   THR A  40      16.931   6.211 -11.494  1.00  0.96           C  
ATOM    317  CB  THR A  40      15.355   4.828 -10.123  1.00  0.96           C  
ATOM    318  O   THR A  40      16.160   7.115 -11.822  1.00  0.96           O  
ATOM    319  CG2 THR A  40      15.189   3.811 -11.247  1.00  0.96           C  
ATOM    320  OG1 THR A  40      15.183   4.165  -8.865  1.00  0.96           O  
ATOM    321  N   SER A  41      17.941   5.768 -12.261  1.00  0.95           N  
ATOM    322  CA  SER A  41      18.254   6.423 -13.527  1.00  0.95           C  
ATOM    323  C   SER A  41      17.528   5.755 -14.689  1.00  0.95           C  
ATOM    324  CB  SER A  41      19.762   6.407 -13.780  1.00  0.95           C  
ATOM    325  O   SER A  41      17.001   4.649 -14.546  1.00  0.95           O  
ATOM    326  OG  SER A  41      20.213   5.090 -14.050  1.00  0.95           O  
ATOM    327  N   LEU A  42      17.462   6.442 -15.834  1.00  0.95           N  
ATOM    328  CA  LEU A  42      16.910   5.863 -17.054  1.00  0.95           C  
ATOM    329  C   LEU A  42      17.664   4.595 -17.443  1.00  0.95           C  
ATOM    330  CB  LEU A  42      16.965   6.875 -18.201  1.00  0.95           C  
ATOM    331  O   LEU A  42      17.054   3.606 -17.854  1.00  0.95           O  
ATOM    332  CG  LEU A  42      16.396   6.411 -19.543  1.00  0.95           C  
ATOM    333  CD1 LEU A  42      14.933   6.011 -19.389  1.00  0.95           C  
ATOM    334  CD2 LEU A  42      16.550   7.503 -20.596  1.00  0.95           C  
ATOM    335  N   ALA A  43      18.902   4.600 -17.224  1.00  0.96           N  
ATOM    336  CA  ALA A  43      19.710   3.425 -17.538  1.00  0.96           C  
ATOM    337  C   ALA A  43      19.300   2.232 -16.679  1.00  0.96           C  
ATOM    338  CB  ALA A  43      21.193   3.731 -17.345  1.00  0.96           C  
ATOM    339  O   ALA A  43      19.206   1.106 -17.173  1.00  0.96           O  
ATOM    340  N   ASP A  44      19.105   2.539 -15.430  1.00  0.97           N  
ATOM    341  CA  ASP A  44      18.620   1.486 -14.544  1.00  0.97           C  
ATOM    342  C   ASP A  44      17.293   0.917 -15.042  1.00  0.97           C  
ATOM    343  CB  ASP A  44      18.462   2.015 -13.117  1.00  0.97           C  
ATOM    344  O   ASP A  44      17.098  -0.301 -15.051  1.00  0.97           O  
ATOM    345  CG  ASP A  44      19.789   2.342 -12.456  1.00  0.97           C  
ATOM    346  OD1 ASP A  44      20.823   1.755 -12.839  1.00  0.97           O  
ATOM    347  OD2 ASP A  44      19.800   3.194 -11.540  1.00  0.97           O  
ATOM    348  N   LEU A  45      16.472   1.782 -15.504  1.00  0.97           N  
ATOM    349  CA  LEU A  45      15.138   1.388 -15.944  1.00  0.97           C  
ATOM    350  C   LEU A  45      15.209   0.569 -17.228  1.00  0.97           C  
ATOM    351  CB  LEU A  45      14.257   2.622 -16.158  1.00  0.97           C  
ATOM    352  O   LEU A  45      14.514  -0.440 -17.366  1.00  0.97           O  
ATOM    353  CG  LEU A  45      13.840   3.384 -14.900  1.00  0.97           C  
ATOM    354  CD1 LEU A  45      13.314   4.767 -15.268  1.00  0.97           C  
ATOM    355  CD2 LEU A  45      12.791   2.597 -14.121  1.00  0.97           C  
ATOM    356  N   VAL A  46      16.040   0.977 -18.079  1.00  0.96           N  
ATOM    357  CA  VAL A  46      16.218   0.256 -19.335  1.00  0.96           C  
ATOM    358  C   VAL A  46      16.757  -1.145 -19.056  1.00  0.96           C  
ATOM    359  CB  VAL A  46      17.167   1.011 -20.294  1.00  0.96           C  
ATOM    360  O   VAL A  46      16.269  -2.129 -19.617  1.00  0.96           O  
ATOM    361  CG1 VAL A  46      17.613   0.102 -21.438  1.00  0.96           C  
ATOM    362  CG2 VAL A  46      16.487   2.266 -20.837  1.00  0.96           C  
ATOM    363  N   GLU A  47      17.647  -1.134 -18.198  1.00  0.96           N  
ATOM    364  CA  GLU A  47      18.239  -2.419 -17.838  1.00  0.96           C  
ATOM    365  C   GLU A  47      17.214  -3.331 -17.170  1.00  0.96           C  
ATOM    366  CB  GLU A  47      19.443  -2.216 -16.914  1.00  0.96           C  
ATOM    367  O   GLU A  47      17.100  -4.507 -17.522  1.00  0.96           O  
ATOM    368  CG  GLU A  47      20.155  -3.508 -16.538  1.00  0.96           C  
ATOM    369  CD  GLU A  47      21.340  -3.293 -15.612  1.00  0.96           C  
ATOM    370  OE1 GLU A  47      21.989  -4.287 -15.214  1.00  0.96           O  
ATOM    371  OE2 GLU A  47      21.623  -2.120 -15.279  1.00  0.96           O  
ATOM    372  N   ALA A  48      16.523  -2.808 -16.328  1.00  0.95           N  
ATOM    373  CA  ALA A  48      15.579  -3.603 -15.546  1.00  0.95           C  
ATOM    374  C   ALA A  48      14.399  -4.051 -16.403  1.00  0.95           C  
ATOM    375  CB  ALA A  48      15.086  -2.809 -14.339  1.00  0.95           C  
ATOM    376  O   ALA A  48      13.931  -5.186 -16.281  1.00  0.95           O  
ATOM    377  N   THR A  49      13.954  -3.225 -17.269  1.00  0.94           N  
ATOM    378  CA  THR A  49      12.721  -3.520 -17.991  1.00  0.94           C  
ATOM    379  C   THR A  49      13.019  -4.270 -19.286  1.00  0.94           C  
ATOM    380  CB  THR A  49      11.938  -2.233 -18.308  1.00  0.94           C  
ATOM    381  O   THR A  49      12.128  -4.890 -19.869  1.00  0.94           O  
ATOM    382  CG2 THR A  49      11.660  -1.432 -17.040  1.00  0.94           C  
ATOM    383  OG1 THR A  49      12.703  -1.426 -19.212  1.00  0.94           O  
ATOM    384  N   GLY A  50      14.288  -4.162 -19.759  1.00  0.93           N  
ATOM    385  CA  GLY A  50      14.666  -4.772 -21.023  1.00  0.93           C  
ATOM    386  C   GLY A  50      14.201  -3.980 -22.231  1.00  0.93           C  
ATOM    387  O   GLY A  50      14.389  -4.409 -23.371  1.00  0.93           O  
ATOM    388  N   ALA A  51      13.565  -2.817 -21.954  1.00  0.94           N  
ATOM    389  CA  ALA A  51      13.119  -1.930 -23.025  1.00  0.94           C  
ATOM    390  C   ALA A  51      14.215  -0.940 -23.409  1.00  0.94           C  
ATOM    391  CB  ALA A  51      11.855  -1.183 -22.607  1.00  0.94           C  
ATOM    392  O   ALA A  51      15.129  -0.680 -22.623  1.00  0.94           O  
ATOM    393  N   LYS A  52      14.098  -0.483 -24.645  1.00  0.94           N  
ATOM    394  CA  LYS A  52      14.971   0.610 -25.062  1.00  0.94           C  
ATOM    395  C   LYS A  52      14.435   1.956 -24.582  1.00  0.94           C  
ATOM    396  CB  LYS A  52      15.127   0.621 -26.584  1.00  0.94           C  
ATOM    397  O   LYS A  52      13.224   2.131 -24.435  1.00  0.94           O  
ATOM    398  CG  LYS A  52      15.768  -0.637 -27.150  1.00  0.94           C  
ATOM    399  CD  LYS A  52      15.913  -0.558 -28.664  1.00  0.94           C  
ATOM    400  CE  LYS A  52      16.498  -1.842 -29.238  1.00  0.94           C  
ATOM    401  NZ  LYS A  52      16.569  -1.799 -30.729  1.00  0.94           N  
ATOM    402  N   ALA A  53      15.315   2.884 -24.416  1.00  0.94           N  
ATOM    403  CA  ALA A  53      14.968   4.194 -23.872  1.00  0.94           C  
ATOM    404  C   ALA A  53      13.892   4.871 -24.717  1.00  0.94           C  
ATOM    405  CB  ALA A  53      16.208   5.080 -23.785  1.00  0.94           C  
ATOM    406  O   ALA A  53      12.885   5.345 -24.187  1.00  0.94           O  
ATOM    407  N   PRO A  54      14.072   4.827 -26.017  1.00  0.95           N  
ATOM    408  CA  PRO A  54      13.045   5.493 -26.822  1.00  0.95           C  
ATOM    409  C   PRO A  54      11.666   4.856 -26.665  1.00  0.95           C  
ATOM    410  CB  PRO A  54      13.561   5.331 -28.254  1.00  0.95           C  
ATOM    411  O   PRO A  54      10.650   5.553 -26.722  1.00  0.95           O  
ATOM    412  CG  PRO A  54      15.041   5.177 -28.112  1.00  0.95           C  
ATOM    413  CD  PRO A  54      15.325   4.473 -26.816  1.00  0.95           C  
ATOM    414  N   THR A  55      11.619   3.564 -26.478  1.00  0.95           N  
ATOM    415  CA  THR A  55      10.357   2.861 -26.274  1.00  0.95           C  
ATOM    416  C   THR A  55       9.700   3.299 -24.968  1.00  0.95           C  
ATOM    417  CB  THR A  55      10.563   1.335 -26.261  1.00  0.95           C  
ATOM    418  O   THR A  55       8.497   3.567 -24.932  1.00  0.95           O  
ATOM    419  CG2 THR A  55       9.242   0.604 -26.047  1.00  0.95           C  
ATOM    420  OG1 THR A  55      11.126   0.925 -27.514  1.00  0.95           O  
ATOM    421  N   LEU A  56      10.511   3.367 -23.938  1.00  0.95           N  
ATOM    422  CA  LEU A  56       9.981   3.774 -22.641  1.00  0.95           C  
ATOM    423  C   LEU A  56       9.418   5.190 -22.704  1.00  0.95           C  
ATOM    424  CB  LEU A  56      11.069   3.692 -21.567  1.00  0.95           C  
ATOM    425  O   LEU A  56       8.304   5.442 -22.238  1.00  0.95           O  
ATOM    426  CG  LEU A  56      11.402   2.294 -21.045  1.00  0.95           C  
ATOM    427  CD1 LEU A  56      12.612   2.349 -20.118  1.00  0.95           C  
ATOM    428  CD2 LEU A  56      10.200   1.690 -20.328  1.00  0.95           C  
ATOM    429  N   TYR A  57      10.094   6.084 -23.327  1.00  0.94           N  
ATOM    430  CA  TYR A  57       9.665   7.478 -23.353  1.00  0.94           C  
ATOM    431  C   TYR A  57       8.469   7.664 -24.279  1.00  0.94           C  
ATOM    432  CB  TYR A  57      10.816   8.386 -23.799  1.00  0.94           C  
ATOM    433  O   TYR A  57       7.617   8.523 -24.038  1.00  0.94           O  
ATOM    434  CG  TYR A  57      11.792   8.714 -22.696  1.00  0.94           C  
ATOM    435  CD1 TYR A  57      11.555   8.306 -21.385  1.00  0.94           C  
ATOM    436  CD2 TYR A  57      12.952   9.434 -22.961  1.00  0.94           C  
ATOM    437  CE1 TYR A  57      12.451   8.609 -20.365  1.00  0.94           C  
ATOM    438  CE2 TYR A  57      13.855   9.742 -21.949  1.00  0.94           C  
ATOM    439  OH  TYR A  57      14.487   9.628 -19.650  1.00  0.94           O  
ATOM    440  CZ  TYR A  57      13.596   9.326 -20.656  1.00  0.94           C  
ATOM    441  N   ALA A  58       8.522   6.870 -25.323  1.00  0.95           N  
ATOM    442  CA  ALA A  58       7.349   6.919 -26.192  1.00  0.95           C  
ATOM    443  C   ALA A  58       6.089   6.507 -25.436  1.00  0.95           C  
ATOM    444  CB  ALA A  58       7.552   6.021 -27.410  1.00  0.95           C  
ATOM    445  O   ALA A  58       5.024   7.100 -25.623  1.00  0.95           O  
ATOM    446  N   GLU A  59       6.229   5.636 -24.613  1.00  0.96           N  
ATOM    447  CA  GLU A  59       5.092   5.081 -23.885  1.00  0.96           C  
ATOM    448  C   GLU A  59       4.712   5.964 -22.699  1.00  0.96           C  
ATOM    449  CB  GLU A  59       5.401   3.661 -23.405  1.00  0.96           C  
ATOM    450  O   GLU A  59       3.528   6.180 -22.434  1.00  0.96           O  
ATOM    451  CG  GLU A  59       4.245   2.992 -22.675  1.00  0.96           C  
ATOM    452  CD  GLU A  59       3.076   2.655 -23.587  1.00  0.96           C  
ATOM    453  OE1 GLU A  59       1.973   2.355 -23.074  1.00  0.96           O  
ATOM    454  OE2 GLU A  59       3.263   2.689 -24.823  1.00  0.96           O  
ATOM    455  N   PHE A  60       5.722   6.486 -21.974  1.00  0.96           N  
ATOM    456  CA  PHE A  60       5.433   7.123 -20.695  1.00  0.96           C  
ATOM    457  C   PHE A  60       5.846   8.590 -20.715  1.00  0.96           C  
ATOM    458  CB  PHE A  60       6.149   6.392 -19.555  1.00  0.96           C  
ATOM    459  O   PHE A  60       5.789   9.271 -19.689  1.00  0.96           O  
ATOM    460  CG  PHE A  60       5.768   4.942 -19.430  1.00  0.96           C  
ATOM    461  CD1 PHE A  60       4.499   4.577 -18.996  1.00  0.96           C  
ATOM    462  CD2 PHE A  60       6.679   3.943 -19.747  1.00  0.96           C  
ATOM    463  CE1 PHE A  60       4.144   3.235 -18.880  1.00  0.96           C  
ATOM    464  CE2 PHE A  60       6.331   2.600 -19.633  1.00  0.96           C  
ATOM    465  CZ  PHE A  60       5.063   2.248 -19.198  1.00  0.96           C  
ATOM    466  N   THR A  61       6.302   8.988 -21.873  1.00  0.95           N  
ATOM    467  CA  THR A  61       6.667  10.374 -22.144  1.00  0.95           C  
ATOM    468  C   THR A  61       8.033  10.700 -21.546  1.00  0.95           C  
ATOM    469  CB  THR A  61       5.614  11.349 -21.585  1.00  0.95           C  
ATOM    470  O   THR A  61       8.960  11.071 -22.269  1.00  0.95           O  
ATOM    471  CG2 THR A  61       5.951  12.791 -21.951  1.00  0.95           C  
ATOM    472  OG1 THR A  61       4.330  11.018 -22.128  1.00  0.95           O  
ATOM    473  N   ASN A  62       8.187  10.529 -20.228  1.00  0.94           N  
ATOM    474  CA  ASN A  62       9.429  10.719 -19.486  1.00  0.94           C  
ATOM    475  C   ASN A  62       9.453   9.883 -18.210  1.00  0.94           C  
ATOM    476  CB  ASN A  62       9.636  12.198 -19.156  1.00  0.94           C  
ATOM    477  O   ASN A  62       8.574   9.047 -17.993  1.00  0.94           O  
ATOM    478  CG  ASN A  62       8.480  12.790 -18.376  1.00  0.94           C  
ATOM    479  ND2 ASN A  62       8.137  14.037 -18.678  1.00  0.94           N  
ATOM    480  OD1 ASN A  62       7.899  12.133 -17.508  1.00  0.94           O  
ATOM    481  N   LYS A  63      10.549   9.988 -17.393  1.00  0.94           N  
ATOM    482  CA  LYS A  63      10.664   9.216 -16.160  1.00  0.94           C  
ATOM    483  C   LYS A  63       9.516   9.532 -15.204  1.00  0.94           C  
ATOM    484  CB  LYS A  63      12.004   9.490 -15.477  1.00  0.94           C  
ATOM    485  O   LYS A  63       8.964   8.631 -14.570  1.00  0.94           O  
ATOM    486  CG  LYS A  63      12.261   8.629 -14.249  1.00  0.94           C  
ATOM    487  CD  LYS A  63      13.636   8.902 -13.653  1.00  0.94           C  
ATOM    488  CE  LYS A  63      13.790   8.258 -12.281  1.00  0.94           C  
ATOM    489  NZ  LYS A  63      15.139   8.517 -11.696  1.00  0.94           N  
ATOM    490  N   GLU A  64       9.240  10.818 -15.199  1.00  0.94           N  
ATOM    491  CA  GLU A  64       8.125  11.225 -14.349  1.00  0.94           C  
ATOM    492  C   GLU A  64       6.832  10.528 -14.762  1.00  0.94           C  
ATOM    493  CB  GLU A  64       7.941  12.744 -14.395  1.00  0.94           C  
ATOM    494  O   GLU A  64       6.066  10.073 -13.910  1.00  0.94           O  
ATOM    495  CG  GLU A  64       6.815  13.254 -13.507  1.00  0.94           C  
ATOM    496  CD  GLU A  64       6.643  14.764 -13.563  1.00  0.94           C  
ATOM    497  OE1 GLU A  64       5.509  15.254 -13.358  1.00  0.94           O  
ATOM    498  OE2 GLU A  64       7.650  15.462 -13.816  1.00  0.94           O  
ATOM    499  N   GLY A  65       6.577  10.509 -16.036  1.00  0.95           N  
ATOM    500  CA  GLY A  65       5.405   9.805 -16.533  1.00  0.95           C  
ATOM    501  C   GLY A  65       5.402   8.329 -16.182  1.00  0.95           C  
ATOM    502  O   GLY A  65       4.365   7.777 -15.810  1.00  0.95           O  
ATOM    503  N   LEU A  66       6.521   7.754 -16.283  1.00  0.96           N  
ATOM    504  CA  LEU A  66       6.660   6.353 -15.900  1.00  0.96           C  
ATOM    505  C   LEU A  66       6.401   6.168 -14.409  1.00  0.96           C  
ATOM    506  CB  LEU A  66       8.057   5.836 -16.256  1.00  0.96           C  
ATOM    507  O   LEU A  66       5.671   5.259 -14.009  1.00  0.96           O  
ATOM    508  CG  LEU A  66       8.390   4.414 -15.800  1.00  0.96           C  
ATOM    509  CD1 LEU A  66       7.335   3.435 -16.304  1.00  0.96           C  
ATOM    510  CD2 LEU A  66       9.778   4.009 -16.283  1.00  0.96           C  
ATOM    511  N   PHE A  67       6.883   6.997 -13.618  1.00  0.96           N  
ATOM    512  CA  PHE A  67       6.680   6.917 -12.176  1.00  0.96           C  
ATOM    513  C   PHE A  67       5.199   7.024 -11.831  1.00  0.96           C  
ATOM    514  CB  PHE A  67       7.467   8.019 -11.459  1.00  0.96           C  
ATOM    515  O   PHE A  67       4.691   6.259 -11.009  1.00  0.96           O  
ATOM    516  CG  PHE A  67       7.381   7.948  -9.958  1.00  0.96           C  
ATOM    517  CD1 PHE A  67       6.444   8.704  -9.265  1.00  0.96           C  
ATOM    518  CD2 PHE A  67       8.238   7.124  -9.241  1.00  0.96           C  
ATOM    519  CE1 PHE A  67       6.362   8.641  -7.876  1.00  0.96           C  
ATOM    520  CE2 PHE A  67       8.162   7.055  -7.852  1.00  0.96           C  
ATOM    521  CZ  PHE A  67       7.225   7.815  -7.172  1.00  0.96           C  
ATOM    522  N   ARG A  68       4.513   7.946 -12.422  1.00  0.95           N  
ATOM    523  CA  ARG A  68       3.089   8.115 -12.151  1.00  0.95           C  
ATOM    524  C   ARG A  68       2.307   6.862 -12.531  1.00  0.95           C  
ATOM    525  CB  ARG A  68       2.537   9.326 -12.905  1.00  0.95           C  
ATOM    526  O   ARG A  68       1.384   6.460 -11.820  1.00  0.95           O  
ATOM    527  CG  ARG A  68       3.019  10.662 -12.361  1.00  0.95           C  
ATOM    528  CD  ARG A  68       2.415  11.832 -13.125  1.00  0.95           C  
ATOM    529  NE  ARG A  68       2.962  13.109 -12.675  1.00  0.95           N  
ATOM    530  NH1 ARG A  68       1.358  13.458 -11.049  1.00  0.95           N  
ATOM    531  NH2 ARG A  68       3.025  14.998 -11.370  1.00  0.95           N  
ATOM    532  CZ  ARG A  68       2.447  13.852 -11.699  1.00  0.95           C  
ATOM    533  N   ALA A  69       2.753   6.309 -13.629  1.00  0.97           N  
ATOM    534  CA  ALA A  69       2.102   5.074 -14.057  1.00  0.97           C  
ATOM    535  C   ALA A  69       2.357   3.945 -13.062  1.00  0.97           C  
ATOM    536  CB  ALA A  69       2.586   4.672 -15.448  1.00  0.97           C  
ATOM    537  O   ALA A  69       1.457   3.155 -12.766  1.00  0.97           O  
ATOM    538  N   VAL A  70       3.545   3.893 -12.591  1.00  0.97           N  
ATOM    539  CA  VAL A  70       3.897   2.892 -11.589  1.00  0.97           C  
ATOM    540  C   VAL A  70       3.088   3.130 -10.315  1.00  0.97           C  
ATOM    541  CB  VAL A  70       5.409   2.912 -11.272  1.00  0.97           C  
ATOM    542  O   VAL A  70       2.568   2.186  -9.717  1.00  0.97           O  
ATOM    543  CG1 VAL A  70       5.701   2.148  -9.982  1.00  0.97           C  
ATOM    544  CG2 VAL A  70       6.205   2.325 -12.436  1.00  0.97           C  
ATOM    545  N   LEU A  71       3.036   4.356  -9.941  1.00  0.96           N  
ATOM    546  CA  LEU A  71       2.257   4.705  -8.758  1.00  0.96           C  
ATOM    547  C   LEU A  71       0.805   4.268  -8.915  1.00  0.96           C  
ATOM    548  CB  LEU A  71       2.324   6.213  -8.498  1.00  0.96           C  
ATOM    549  O   LEU A  71       0.228   3.674  -8.000  1.00  0.96           O  
ATOM    550  CG  LEU A  71       1.580   6.721  -7.261  1.00  0.96           C  
ATOM    551  CD1 LEU A  71       2.067   5.991  -6.013  1.00  0.96           C  
ATOM    552  CD2 LEU A  71       1.761   8.227  -7.110  1.00  0.96           C  
ATOM    553  N   ASP A  72       0.198   4.536 -10.035  1.00  0.95           N  
ATOM    554  CA  ASP A  72      -1.176   4.115 -10.292  1.00  0.95           C  
ATOM    555  C   ASP A  72      -1.313   2.598 -10.192  1.00  0.95           C  
ATOM    556  CB  ASP A  72      -1.635   4.595 -11.670  1.00  0.95           C  
ATOM    557  O   ASP A  72      -2.282   2.093  -9.620  1.00  0.95           O  
ATOM    558  CG  ASP A  72      -1.897   6.090 -11.720  1.00  0.95           C  
ATOM    559  OD1 ASP A  72      -2.042   6.721 -10.651  1.00  0.95           O  
ATOM    560  OD2 ASP A  72      -1.962   6.643 -12.840  1.00  0.95           O  
ATOM    561  N   ARG A  73      -0.396   2.028 -10.739  1.00  0.96           N  
ATOM    562  CA  ARG A  73      -0.408   0.569 -10.693  1.00  0.96           C  
ATOM    563  C   ARG A  73      -0.285   0.066  -9.259  1.00  0.96           C  
ATOM    564  CB  ARG A  73       0.722  -0.006 -11.549  1.00  0.96           C  
ATOM    565  O   ARG A  73      -0.988  -0.866  -8.860  1.00  0.96           O  
ATOM    566  CG  ARG A  73       0.721  -1.524 -11.632  1.00  0.96           C  
ATOM    567  CD  ARG A  73       1.782  -2.037 -12.596  1.00  0.96           C  
ATOM    568  NE  ARG A  73       1.791  -3.495 -12.661  1.00  0.96           N  
ATOM    569  NH1 ARG A  73      -0.094  -3.653 -13.987  1.00  0.96           N  
ATOM    570  NH2 ARG A  73       1.002  -5.551 -13.314  1.00  0.96           N  
ATOM    571  CZ  ARG A  73       0.899  -4.230 -13.321  1.00  0.96           C  
ATOM    572  N   TYR A  74       0.623   0.613  -8.470  1.00  0.96           N  
ATOM    573  CA  TYR A  74       0.759   0.258  -7.062  1.00  0.96           C  
ATOM    574  C   TYR A  74      -0.560   0.444  -6.322  1.00  0.96           C  
ATOM    575  CB  TYR A  74       1.853   1.101  -6.399  1.00  0.96           C  
ATOM    576  O   TYR A  74      -0.997  -0.446  -5.588  1.00  0.96           O  
ATOM    577  CG  TYR A  74       1.879   0.986  -4.894  1.00  0.96           C  
ATOM    578  CD1 TYR A  74       1.267   1.946  -4.092  1.00  0.96           C  
ATOM    579  CD2 TYR A  74       2.517  -0.082  -4.272  1.00  0.96           C  
ATOM    580  CE1 TYR A  74       1.290   1.845  -2.705  1.00  0.96           C  
ATOM    581  CE2 TYR A  74       2.546  -0.193  -2.886  1.00  0.96           C  
ATOM    582  OH  TYR A  74       1.957   0.669  -0.739  1.00  0.96           O  
ATOM    583  CZ  TYR A  74       1.931   0.774  -2.112  1.00  0.96           C  
ATOM    584  N   ILE A  75      -1.221   1.460  -6.562  1.00  0.94           N  
ATOM    585  CA  ILE A  75      -2.475   1.766  -5.883  1.00  0.94           C  
ATOM    586  C   ILE A  75      -3.527   0.721  -6.247  1.00  0.94           C  
ATOM    587  CB  ILE A  75      -2.980   3.182  -6.239  1.00  0.94           C  
ATOM    588  O   ILE A  75      -4.192   0.167  -5.368  1.00  0.94           O  
ATOM    589  CG1 ILE A  75      -2.077   4.246  -5.606  1.00  0.94           C  
ATOM    590  CG2 ILE A  75      -4.435   3.363  -5.795  1.00  0.94           C  
ATOM    591  CD1 ILE A  75      -2.278   5.645  -6.172  1.00  0.94           C  
ATOM    592  N   ASP A  76      -3.605   0.427  -7.456  1.00  0.93           N  
ATOM    593  CA  ASP A  76      -4.609  -0.518  -7.935  1.00  0.93           C  
ATOM    594  C   ASP A  76      -4.344  -1.922  -7.396  1.00  0.93           C  
ATOM    595  CB  ASP A  76      -4.640  -0.539  -9.465  1.00  0.93           C  
ATOM    596  O   ASP A  76      -5.273  -2.620  -6.985  1.00  0.93           O  
ATOM    597  CG  ASP A  76      -5.287   0.699 -10.062  1.00  0.93           C  
ATOM    598  OD1 ASP A  76      -5.939   1.464  -9.320  1.00  0.93           O  
ATOM    599  OD2 ASP A  76      -5.145   0.909 -11.286  1.00  0.93           O  
ATOM    600  N   ARG A  77      -3.160  -2.229  -7.264  1.00  0.92           N  
ATOM    601  CA  ARG A  77      -2.804  -3.605  -6.935  1.00  0.92           C  
ATOM    602  C   ARG A  77      -2.788  -3.820  -5.425  1.00  0.92           C  
ATOM    603  CB  ARG A  77      -1.442  -3.966  -7.530  1.00  0.92           C  
ATOM    604  O   ARG A  77      -3.133  -4.901  -4.942  1.00  0.92           O  
ATOM    605  CG  ARG A  77      -1.082  -5.438  -7.398  1.00  0.92           C  
ATOM    606  CD  ARG A  77       0.168  -5.787  -8.195  1.00  0.92           C  
ATOM    607  NE  ARG A  77       0.577  -7.171  -7.976  1.00  0.92           N  
ATOM    608  NH1 ARG A  77       2.201  -7.167  -9.619  1.00  0.92           N  
ATOM    609  NH2 ARG A  77       1.826  -9.056  -8.376  1.00  0.92           N  
ATOM    610  CZ  ARG A  77       1.534  -7.795  -8.657  1.00  0.92           C  
ATOM    611  N   PHE A  78      -2.356  -2.773  -4.737  1.00  0.94           N  
ATOM    612  CA  PHE A  78      -2.106  -3.024  -3.323  1.00  0.94           C  
ATOM    613  C   PHE A  78      -3.001  -2.150  -2.452  1.00  0.94           C  
ATOM    614  CB  PHE A  78      -0.634  -2.771  -2.983  1.00  0.94           C  
ATOM    615  O   PHE A  78      -3.891  -2.655  -1.765  1.00  0.94           O  
ATOM    616  CG  PHE A  78       0.323  -3.657  -3.734  1.00  0.94           C  
ATOM    617  CD1 PHE A  78       0.628  -4.929  -3.265  1.00  0.94           C  
ATOM    618  CD2 PHE A  78       0.918  -3.217  -4.909  1.00  0.94           C  
ATOM    619  CE1 PHE A  78       1.514  -5.751  -3.959  1.00  0.94           C  
ATOM    620  CE2 PHE A  78       1.804  -4.033  -5.608  1.00  0.94           C  
ATOM    621  CZ  PHE A  78       2.101  -5.299  -5.130  1.00  0.94           C  
ATOM    622  N   ALA A  79      -2.942  -0.882  -2.636  1.00  0.90           N  
ATOM    623  CA  ALA A  79      -3.555   0.062  -1.706  1.00  0.90           C  
ATOM    624  C   ALA A  79      -5.077  -0.028  -1.757  1.00  0.90           C  
ATOM    625  CB  ALA A  79      -3.098   1.486  -2.014  1.00  0.90           C  
ATOM    626  O   ALA A  79      -5.733  -0.156  -0.721  1.00  0.90           O  
ATOM    627  N   ALA A  80      -5.625  -0.089  -2.925  1.00  0.91           N  
ATOM    628  CA  ALA A  80      -7.079  -0.110  -3.060  1.00  0.91           C  
ATOM    629  C   ALA A  80      -7.663  -1.406  -2.506  1.00  0.91           C  
ATOM    630  CB  ALA A  80      -7.480   0.069  -4.522  1.00  0.91           C  
ATOM    631  O   ALA A  80      -8.711  -1.394  -1.855  1.00  0.91           O  
ATOM    632  N   LYS A  81      -6.970  -2.445  -2.719  1.00  0.92           N  
ATOM    633  CA  LYS A  81      -7.440  -3.738  -2.230  1.00  0.92           C  
ATOM    634  C   LYS A  81      -7.432  -3.785  -0.705  1.00  0.92           C  
ATOM    635  CB  LYS A  81      -6.580  -4.870  -2.794  1.00  0.92           C  
ATOM    636  O   LYS A  81      -8.366  -4.304  -0.090  1.00  0.92           O  
ATOM    637  CG  LYS A  81      -6.794  -5.130  -4.278  1.00  0.92           C  
ATOM    638  CD  LYS A  81      -6.029  -6.360  -4.746  1.00  0.92           C  
ATOM    639  CE  LYS A  81      -6.244  -6.623  -6.231  1.00  0.92           C  
ATOM    640  NZ  LYS A  81      -5.467  -7.808  -6.702  1.00  0.92           N  
ATOM    641  N   HIS A  82      -6.443  -3.221  -0.087  1.00  0.94           N  
ATOM    642  CA  HIS A  82      -6.360  -3.193   1.369  1.00  0.94           C  
ATOM    643  C   HIS A  82      -7.452  -2.312   1.966  1.00  0.94           C  
ATOM    644  CB  HIS A  82      -4.983  -2.699   1.818  1.00  0.94           C  
ATOM    645  O   HIS A  82      -8.111  -2.702   2.933  1.00  0.94           O  
ATOM    646  CG  HIS A  82      -3.850  -3.522   1.294  1.00  0.94           C  
ATOM    647  CD2 HIS A  82      -3.768  -4.843   1.010  1.00  0.94           C  
ATOM    648  ND1 HIS A  82      -2.613  -2.988   1.004  1.00  0.94           N  
ATOM    649  CE1 HIS A  82      -1.817  -3.948   0.563  1.00  0.94           C  
ATOM    650  NE2 HIS A  82      -2.494  -5.083   0.557  1.00  0.94           N  
ATOM    651  N   GLU A  83      -7.670  -1.200   1.290  1.00  0.95           N  
ATOM    652  CA  GLU A  83      -8.655  -0.240   1.778  1.00  0.95           C  
ATOM    653  C   GLU A  83     -10.071  -0.798   1.671  1.00  0.95           C  
ATOM    654  CB  GLU A  83      -8.549   1.078   1.007  1.00  0.95           C  
ATOM    655  O   GLU A  83     -10.943  -0.451   2.470  1.00  0.95           O  
ATOM    656  CG  GLU A  83      -7.298   1.882   1.331  1.00  0.95           C  
ATOM    657  CD  GLU A  83      -7.089   3.067   0.402  1.00  0.95           C  
ATOM    658  OE1 GLU A  83      -6.139   3.852   0.624  1.00  0.95           O  
ATOM    659  OE2 GLU A  83      -7.881   3.212  -0.555  1.00  0.95           O  
ATOM    660  N   ALA A  84     -10.267  -1.628   0.738  1.00  0.94           N  
ATOM    661  CA  ALA A  84     -11.585  -2.230   0.551  1.00  0.94           C  
ATOM    662  C   ALA A  84     -12.010  -3.014   1.790  1.00  0.94           C  
ATOM    663  CB  ALA A  84     -11.587  -3.138  -0.676  1.00  0.94           C  
ATOM    664  O   ALA A  84     -13.205  -3.168   2.054  1.00  0.94           O  
ATOM    665  N   GLN A  85     -11.063  -3.436   2.549  1.00  0.93           N  
ATOM    666  CA  GLN A  85     -11.351  -4.208   3.753  1.00  0.93           C  
ATOM    667  C   GLN A  85     -12.060  -3.352   4.799  1.00  0.93           C  
ATOM    668  CB  GLN A  85     -10.064  -4.792   4.338  1.00  0.93           C  
ATOM    669  O   GLN A  85     -12.758  -3.877   5.669  1.00  0.93           O  
ATOM    670  CG  GLN A  85      -9.311  -5.704   3.379  1.00  0.93           C  
ATOM    671  CD  GLN A  85     -10.055  -6.994   3.089  1.00  0.93           C  
ATOM    672  NE2 GLN A  85      -9.950  -7.475   1.855  1.00  0.93           N  
ATOM    673  OE1 GLN A  85     -10.717  -7.555   3.968  1.00  0.93           O  
ATOM    674  N   LEU A  86     -11.918  -2.083   4.716  1.00  0.97           N  
ATOM    675  CA  LEU A  86     -12.481  -1.161   5.697  1.00  0.97           C  
ATOM    676  C   LEU A  86     -13.994  -1.052   5.534  1.00  0.97           C  
ATOM    677  CB  LEU A  86     -11.840   0.223   5.561  1.00  0.97           C  
ATOM    678  O   LEU A  86     -14.702  -0.716   6.486  1.00  0.97           O  
ATOM    679  CG  LEU A  86     -10.387   0.345   6.021  1.00  0.97           C  
ATOM    680  CD1 LEU A  86      -9.806   1.688   5.592  1.00  0.97           C  
ATOM    681  CD2 LEU A  86     -10.288   0.171   7.532  1.00  0.97           C  
ATOM    682  N   PHE A  87     -14.466  -1.380   4.408  1.00  0.97           N  
ATOM    683  CA  PHE A  87     -15.850  -1.013   4.133  1.00  0.97           C  
ATOM    684  C   PHE A  87     -16.733  -2.252   4.050  1.00  0.97           C  
ATOM    685  CB  PHE A  87     -15.947  -0.210   2.832  1.00  0.97           C  
ATOM    686  O   PHE A  87     -17.785  -2.229   3.407  1.00  0.97           O  
ATOM    687  CG  PHE A  87     -15.308   1.150   2.908  1.00  0.97           C  
ATOM    688  CD1 PHE A  87     -15.985   2.220   3.481  1.00  0.97           C  
ATOM    689  CD2 PHE A  87     -14.030   1.359   2.407  1.00  0.97           C  
ATOM    690  CE1 PHE A  87     -15.396   3.480   3.553  1.00  0.97           C  
ATOM    691  CE2 PHE A  87     -13.435   2.615   2.475  1.00  0.97           C  
ATOM    692  CZ  PHE A  87     -14.120   3.675   3.048  1.00  0.97           C  
ATOM    693  N   CYS A  88     -16.291  -3.304   4.747  1.00  0.95           N  
ATOM    694  CA  CYS A  88     -17.156  -4.458   4.965  1.00  0.95           C  
ATOM    695  C   CYS A  88     -18.198  -4.164   6.039  1.00  0.95           C  
ATOM    696  CB  CYS A  88     -16.330  -5.680   5.365  1.00  0.95           C  
ATOM    697  O   CYS A  88     -17.873  -4.111   7.226  1.00  0.95           O  
ATOM    698  SG  CYS A  88     -17.287  -7.209   5.453  1.00  0.95           S  
ATOM    699  N   GLU A  89     -19.477  -4.082   5.619  1.00  0.92           N  
ATOM    700  CA  GLU A  89     -20.552  -3.536   6.442  1.00  0.92           C  
ATOM    701  C   GLU A  89     -20.916  -4.489   7.578  1.00  0.92           C  
ATOM    702  CB  GLU A  89     -21.788  -3.242   5.587  1.00  0.92           C  
ATOM    703  O   GLU A  89     -21.434  -4.061   8.611  1.00  0.92           O  
ATOM    704  CG  GLU A  89     -21.607  -2.076   4.626  1.00  0.92           C  
ATOM    705  CD  GLU A  89     -22.872  -1.731   3.856  1.00  0.92           C  
ATOM    706  OE1 GLU A  89     -22.858  -0.754   3.073  1.00  0.92           O  
ATOM    707  OE2 GLU A  89     -23.885  -2.442   4.039  1.00  0.92           O  
ATOM    708  N   GLU A  90     -20.563  -5.674   7.503  1.00  0.95           N  
ATOM    709  CA  GLU A  90     -20.962  -6.679   8.483  1.00  0.95           C  
ATOM    710  C   GLU A  90     -19.992  -6.718   9.660  1.00  0.95           C  
ATOM    711  CB  GLU A  90     -21.052  -8.061   7.829  1.00  0.95           C  
ATOM    712  O   GLU A  90     -20.294  -7.307  10.701  1.00  0.95           O  
ATOM    713  CG  GLU A  90     -22.061  -8.139   6.693  1.00  0.95           C  
ATOM    714  CD  GLU A  90     -23.446  -8.573   7.149  1.00  0.95           C  
ATOM    715  OE1 GLU A  90     -24.335  -8.767   6.290  1.00  0.95           O  
ATOM    716  OE2 GLU A  90     -23.643  -8.719   8.376  1.00  0.95           O  
ATOM    717  N   LYS A  91     -18.886  -6.021   9.502  1.00  0.97           N  
ATOM    718  CA  LYS A  91     -17.852  -6.088  10.530  1.00  0.97           C  
ATOM    719  C   LYS A  91     -17.912  -4.872  11.451  1.00  0.97           C  
ATOM    720  CB  LYS A  91     -16.466  -6.194   9.893  1.00  0.97           C  
ATOM    721  O   LYS A  91     -18.312  -3.785  11.027  1.00  0.97           O  
ATOM    722  CG  LYS A  91     -16.226  -7.498   9.146  1.00  0.97           C  
ATOM    723  CD  LYS A  91     -14.794  -7.596   8.638  1.00  0.97           C  
ATOM    724  CE  LYS A  91     -14.521  -8.947   7.990  1.00  0.97           C  
ATOM    725  NZ  LYS A  91     -13.127  -9.037   7.462  1.00  0.97           N  
ATOM    726  N   SER A  92     -17.550  -5.138  12.699  1.00  0.96           N  
ATOM    727  CA  SER A  92     -17.351  -4.016  13.611  1.00  0.96           C  
ATOM    728  C   SER A  92     -16.188  -3.137  13.161  1.00  0.96           C  
ATOM    729  CB  SER A  92     -17.101  -4.518  15.033  1.00  0.96           C  
ATOM    730  O   SER A  92     -15.415  -3.524  12.282  1.00  0.96           O  
ATOM    731  OG  SER A  92     -15.832  -5.142  15.130  1.00  0.96           O  
ATOM    732  N   VAL A  93     -16.102  -1.927  13.720  1.00  0.97           N  
ATOM    733  CA  VAL A  93     -14.992  -1.030  13.418  1.00  0.97           C  
ATOM    734  C   VAL A  93     -13.668  -1.718  13.742  1.00  0.97           C  
ATOM    735  CB  VAL A  93     -15.107   0.298  14.200  1.00  0.97           C  
ATOM    736  O   VAL A  93     -12.750  -1.731  12.919  1.00  0.97           O  
ATOM    737  CG1 VAL A  93     -13.835   1.129  14.043  1.00  0.97           C  
ATOM    738  CG2 VAL A  93     -16.327   1.089  13.730  1.00  0.97           C  
ATOM    739  N   GLU A  94     -13.593  -2.385  14.864  1.00  0.97           N  
ATOM    740  CA  GLU A  94     -12.369  -3.040  15.316  1.00  0.97           C  
ATOM    741  C   GLU A  94     -11.962  -4.164  14.367  1.00  0.97           C  
ATOM    742  CB  GLU A  94     -12.545  -3.587  16.735  1.00  0.97           C  
ATOM    743  O   GLU A  94     -10.791  -4.279  14.000  1.00  0.97           O  
ATOM    744  CG  GLU A  94     -12.654  -2.507  17.801  1.00  0.97           C  
ATOM    745  CD  GLU A  94     -14.089  -2.095  18.093  1.00  0.97           C  
ATOM    746  OE1 GLU A  94     -14.384  -1.698  19.243  1.00  0.97           O  
ATOM    747  OE2 GLU A  94     -14.924  -2.171  17.164  1.00  0.97           O  
ATOM    748  N   SER A  95     -12.964  -4.937  14.016  1.00  0.97           N  
ATOM    749  CA  SER A  95     -12.684  -6.060  13.127  1.00  0.97           C  
ATOM    750  C   SER A  95     -12.241  -5.577  11.750  1.00  0.97           C  
ATOM    751  CB  SER A  95     -13.916  -6.956  12.991  1.00  0.97           C  
ATOM    752  O   SER A  95     -11.309  -6.130  11.163  1.00  0.97           O  
ATOM    753  OG  SER A  95     -13.625  -8.091  12.194  1.00  0.97           O  
ATOM    754  N   ALA A  96     -12.848  -4.548  11.220  1.00  0.98           N  
ATOM    755  CA  ALA A  96     -12.453  -3.979   9.934  1.00  0.98           C  
ATOM    756  C   ALA A  96     -11.036  -3.417   9.994  1.00  0.98           C  
ATOM    757  CB  ALA A  96     -13.436  -2.890   9.510  1.00  0.98           C  
ATOM    758  O   ALA A  96     -10.231  -3.649   9.089  1.00  0.98           O  
ATOM    759  N   LEU A  97     -10.738  -2.748  11.056  1.00  0.98           N  
ATOM    760  CA  LEU A  97      -9.399  -2.195  11.224  1.00  0.98           C  
ATOM    761  C   LEU A  97      -8.364  -3.307  11.359  1.00  0.98           C  
ATOM    762  CB  LEU A  97      -9.346  -1.281  12.452  1.00  0.98           C  
ATOM    763  O   LEU A  97      -7.267  -3.211  10.804  1.00  0.98           O  
ATOM    764  CG  LEU A  97     -10.006   0.091  12.305  1.00  0.98           C  
ATOM    765  CD1 LEU A  97     -10.051   0.804  13.652  1.00  0.98           C  
ATOM    766  CD2 LEU A  97      -9.264   0.933  11.272  1.00  0.98           C  
ATOM    767  N   ALA A  98      -8.757  -4.334  12.049  1.00  0.98           N  
ATOM    768  CA  ALA A  98      -7.851  -5.470  12.205  1.00  0.98           C  
ATOM    769  C   ALA A  98      -7.506  -6.086  10.852  1.00  0.98           C  
ATOM    770  CB  ALA A  98      -8.469  -6.522  13.122  1.00  0.98           C  
ATOM    771  O   ALA A  98      -6.338  -6.362  10.568  1.00  0.98           O  
ATOM    772  N   ASP A  99      -8.482  -6.268  10.049  1.00  0.98           N  
ATOM    773  CA  ASP A  99      -8.258  -6.835   8.723  1.00  0.98           C  
ATOM    774  C   ASP A  99      -7.394  -5.910   7.869  1.00  0.98           C  
ATOM    775  CB  ASP A  99      -9.592  -7.104   8.023  1.00  0.98           C  
ATOM    776  O   ASP A  99      -6.489  -6.369   7.169  1.00  0.98           O  
ATOM    777  CG  ASP A  99     -10.330  -8.303   8.593  1.00  0.98           C  
ATOM    778  OD1 ASP A  99      -9.743  -9.052   9.403  1.00  0.98           O  
ATOM    779  OD2 ASP A  99     -11.509  -8.501   8.227  1.00  0.98           O  
ATOM    780  N   TYR A 100      -7.725  -4.690   7.948  1.00  0.98           N  
ATOM    781  CA  TYR A 100      -6.968  -3.699   7.193  1.00  0.98           C  
ATOM    782  C   TYR A 100      -5.507  -3.681   7.627  1.00  0.98           C  
ATOM    783  CB  TYR A 100      -7.581  -2.306   7.368  1.00  0.98           C  
ATOM    784  O   TYR A 100      -4.604  -3.773   6.792  1.00  0.98           O  
ATOM    785  CG  TYR A 100      -6.823  -1.215   6.652  1.00  0.98           C  
ATOM    786  CD1 TYR A 100      -6.375  -0.087   7.337  1.00  0.98           C  
ATOM    787  CD2 TYR A 100      -6.554  -1.308   5.291  1.00  0.98           C  
ATOM    788  CE1 TYR A 100      -5.677   0.922   6.681  1.00  0.98           C  
ATOM    789  CE2 TYR A 100      -5.858  -0.305   4.625  1.00  0.98           C  
ATOM    790  OH  TYR A 100      -4.734   1.801   4.673  1.00  0.98           O  
ATOM    791  CZ  TYR A 100      -5.424   0.805   5.328  1.00  0.98           C  
ATOM    792  N   PHE A 101      -5.233  -3.633   8.904  1.00  0.98           N  
ATOM    793  CA  PHE A 101      -3.873  -3.617   9.430  1.00  0.98           C  
ATOM    794  C   PHE A 101      -3.131  -4.894   9.053  1.00  0.98           C  
ATOM    795  CB  PHE A 101      -3.886  -3.449  10.953  1.00  0.98           C  
ATOM    796  O   PHE A 101      -1.955  -4.850   8.686  1.00  0.98           O  
ATOM    797  CG  PHE A 101      -4.037  -2.021  11.404  1.00  0.98           C  
ATOM    798  CD1 PHE A 101      -3.220  -1.023  10.885  1.00  0.98           C  
ATOM    799  CD2 PHE A 101      -4.995  -1.676  12.348  1.00  0.98           C  
ATOM    800  CE1 PHE A 101      -3.358   0.299  11.301  1.00  0.98           C  
ATOM    801  CE2 PHE A 101      -5.139  -0.357  12.769  1.00  0.98           C  
ATOM    802  CZ  PHE A 101      -4.318   0.629  12.245  1.00  0.98           C  
ATOM    803  N   ALA A 102      -3.817  -5.979   9.117  1.00  0.98           N  
ATOM    804  CA  ALA A 102      -3.198  -7.252   8.757  1.00  0.98           C  
ATOM    805  C   ALA A 102      -2.788  -7.267   7.288  1.00  0.98           C  
ATOM    806  CB  ALA A 102      -4.150  -8.409   9.052  1.00  0.98           C  
ATOM    807  O   ALA A 102      -1.688  -7.710   6.948  1.00  0.98           O  
ATOM    808  N   ALA A 103      -3.651  -6.749   6.499  1.00  0.97           N  
ATOM    809  CA  ALA A 103      -3.346  -6.689   5.072  1.00  0.97           C  
ATOM    810  C   ALA A 103      -2.129  -5.809   4.807  1.00  0.97           C  
ATOM    811  CB  ALA A 103      -4.553  -6.173   4.292  1.00  0.97           C  
ATOM    812  O   ALA A 103      -1.246  -6.177   4.029  1.00  0.97           O  
ATOM    813  N   ILE A 104      -2.038  -4.747   5.452  1.00  0.97           N  
ATOM    814  CA  ILE A 104      -0.926  -3.816   5.296  1.00  0.97           C  
ATOM    815  C   ILE A 104       0.361  -4.458   5.811  1.00  0.97           C  
ATOM    816  CB  ILE A 104      -1.194  -2.486   6.036  1.00  0.97           C  
ATOM    817  O   ILE A 104       1.399  -4.402   5.147  1.00  0.97           O  
ATOM    818  CG1 ILE A 104      -2.249  -1.662   5.288  1.00  0.97           C  
ATOM    819  CG2 ILE A 104       0.104  -1.690   6.204  1.00  0.97           C  
ATOM    820  CD1 ILE A 104      -2.733  -0.437   6.051  1.00  0.97           C  
ATOM    821  N   ALA A 105       0.298  -5.053   6.939  1.00  0.98           N  
ATOM    822  CA  ALA A 105       1.471  -5.702   7.519  1.00  0.98           C  
ATOM    823  C   ALA A 105       2.011  -6.787   6.592  1.00  0.98           C  
ATOM    824  CB  ALA A 105       1.131  -6.294   8.884  1.00  0.98           C  
ATOM    825  O   ALA A 105       3.222  -6.885   6.381  1.00  0.98           O  
ATOM    826  N   ASN A 106       1.126  -7.548   6.016  1.00  0.97           N  
ATOM    827  CA  ASN A 106       1.538  -8.582   5.073  1.00  0.97           C  
ATOM    828  C   ASN A 106       2.219  -7.983   3.846  1.00  0.97           C  
ATOM    829  CB  ASN A 106       0.338  -9.433   4.652  1.00  0.97           C  
ATOM    830  O   ASN A 106       3.242  -8.495   3.388  1.00  0.97           O  
ATOM    831  CG  ASN A 106      -0.011 -10.497   5.674  1.00  0.97           C  
ATOM    832  ND2 ASN A 106      -1.226 -10.432   6.206  1.00  0.97           N  
ATOM    833  OD1 ASN A 106       0.804 -11.370   5.983  1.00  0.97           O  
ATOM    834  N   CYS A 107       1.611  -6.935   3.441  1.00  0.97           N  
ATOM    835  CA  CYS A 107       2.165  -6.273   2.265  1.00  0.97           C  
ATOM    836  C   CYS A 107       3.544  -5.696   2.563  1.00  0.97           C  
ATOM    837  CB  CYS A 107       1.231  -5.162   1.785  1.00  0.97           C  
ATOM    838  O   CYS A 107       4.484  -5.892   1.791  1.00  0.97           O  
ATOM    839  SG  CYS A 107       1.836  -4.281   0.329  1.00  0.97           S  
ATOM    840  N   PHE A 108       3.662  -5.124   3.640  1.00  0.98           N  
ATOM    841  CA  PHE A 108       4.896  -4.421   3.973  1.00  0.98           C  
ATOM    842  C   PHE A 108       6.034  -5.407   4.206  1.00  0.98           C  
ATOM    843  CB  PHE A 108       4.699  -3.544   5.212  1.00  0.98           C  
ATOM    844  O   PHE A 108       7.208  -5.049   4.085  1.00  0.98           O  
ATOM    845  CG  PHE A 108       3.894  -2.299   4.953  1.00  0.98           C  
ATOM    846  CD1 PHE A 108       3.473  -1.982   3.667  1.00  0.98           C  
ATOM    847  CD2 PHE A 108       3.557  -1.446   5.996  1.00  0.98           C  
ATOM    848  CE1 PHE A 108       2.727  -0.830   3.425  1.00  0.98           C  
ATOM    849  CE2 PHE A 108       2.813  -0.293   5.761  1.00  0.98           C  
ATOM    850  CZ  PHE A 108       2.400   0.013   4.475  1.00  0.98           C  
ATOM    851  N   THR A 109       5.672  -6.622   4.506  1.00  0.98           N  
ATOM    852  CA  THR A 109       6.711  -7.583   4.857  1.00  0.98           C  
ATOM    853  C   THR A 109       6.804  -8.687   3.809  1.00  0.98           C  
ATOM    854  CB  THR A 109       6.451  -8.206   6.241  1.00  0.98           C  
ATOM    855  O   THR A 109       7.490  -9.690   4.015  1.00  0.98           O  
ATOM    856  CG2 THR A 109       6.528  -7.153   7.342  1.00  0.98           C  
ATOM    857  OG1 THR A 109       5.147  -8.800   6.254  1.00  0.98           O  
ATOM    858  N   SER A 110       6.142  -8.539   2.746  1.00  0.97           N  
ATOM    859  CA  SER A 110       6.151  -9.564   1.707  1.00  0.97           C  
ATOM    860  C   SER A 110       7.561  -9.803   1.178  1.00  0.97           C  
ATOM    861  CB  SER A 110       5.226  -9.169   0.556  1.00  0.97           C  
ATOM    862  O   SER A 110       8.344  -8.861   1.036  1.00  0.97           O  
ATOM    863  OG  SER A 110       5.380 -10.054  -0.541  1.00  0.97           O  
ATOM    864  N   LYS A 111       7.806 -11.097   0.789  1.00  0.95           N  
ATOM    865  CA  LYS A 111       9.098 -11.445   0.206  1.00  0.95           C  
ATOM    866  C   LYS A 111       9.116 -11.169  -1.295  1.00  0.95           C  
ATOM    867  CB  LYS A 111       9.430 -12.914   0.472  1.00  0.95           C  
ATOM    868  O   LYS A 111      10.183 -11.132  -1.912  1.00  0.95           O  
ATOM    869  CG  LYS A 111       9.645 -13.244   1.941  1.00  0.95           C  
ATOM    870  CD  LYS A 111      10.109 -14.683   2.129  1.00  0.95           C  
ATOM    871  CE  LYS A 111      10.363 -15.002   3.597  1.00  0.95           C  
ATOM    872  NZ  LYS A 111      10.769 -16.426   3.791  1.00  0.95           N  
ATOM    873  N   ASP A 112       7.985 -10.822  -1.758  1.00  0.94           N  
ATOM    874  CA  ASP A 112       7.855 -10.631  -3.200  1.00  0.94           C  
ATOM    875  C   ASP A 112       8.130  -9.180  -3.588  1.00  0.94           C  
ATOM    876  CB  ASP A 112       6.461 -11.048  -3.673  1.00  0.94           C  
ATOM    877  O   ASP A 112       8.340  -8.876  -4.764  1.00  0.94           O  
ATOM    878  CG  ASP A 112       6.192 -12.531  -3.492  1.00  0.94           C  
ATOM    879  OD1 ASP A 112       7.131 -13.344  -3.638  1.00  0.94           O  
ATOM    880  OD2 ASP A 112       5.030 -12.891  -3.204  1.00  0.94           O  
ATOM    881  N   THR A 113       8.077  -8.326  -2.645  1.00  0.95           N  
ATOM    882  CA  THR A 113       8.299  -6.905  -2.885  1.00  0.95           C  
ATOM    883  C   THR A 113       9.286  -6.333  -1.872  1.00  0.95           C  
ATOM    884  CB  THR A 113       6.979  -6.115  -2.823  1.00  0.95           C  
ATOM    885  O   THR A 113       9.486  -6.907  -0.799  1.00  0.95           O  
ATOM    886  CG2 THR A 113       5.974  -6.641  -3.843  1.00  0.95           C  
ATOM    887  OG1 THR A 113       6.418  -6.237  -1.510  1.00  0.95           O  
ATOM    888  N   PRO A 114       9.851  -5.211  -2.320  1.00  0.96           N  
ATOM    889  CA  PRO A 114      10.662  -4.536  -1.304  1.00  0.96           C  
ATOM    890  C   PRO A 114       9.859  -4.162  -0.061  1.00  0.96           C  
ATOM    891  CB  PRO A 114      11.163  -3.284  -2.028  1.00  0.96           C  
ATOM    892  O   PRO A 114       8.661  -3.880  -0.156  1.00  0.96           O  
ATOM    893  CG  PRO A 114      11.197  -3.665  -3.472  1.00  0.96           C  
ATOM    894  CD  PRO A 114      10.019  -4.552  -3.759  1.00  0.96           C  
ATOM    895  N   ALA A 115      10.550  -4.189   1.083  1.00  0.97           N  
ATOM    896  CA  ALA A 115       9.898  -3.967   2.371  1.00  0.97           C  
ATOM    897  C   ALA A 115       9.377  -2.537   2.482  1.00  0.97           C  
ATOM    898  CB  ALA A 115      10.863  -4.268   3.514  1.00  0.97           C  
ATOM    899  O   ALA A 115      10.009  -1.599   1.990  1.00  0.97           O  
ATOM    900  N   GLY A 116       8.123  -2.393   3.087  1.00  0.97           N  
ATOM    901  CA  GLY A 116       7.533  -1.084   3.315  1.00  0.97           C  
ATOM    902  C   GLY A 116       6.568  -0.666   2.221  1.00  0.97           C  
ATOM    903  O   GLY A 116       6.299  -1.435   1.296  1.00  0.97           O  
ATOM    904  N   CYS A 117       6.081   0.529   2.531  1.00  0.96           N  
ATOM    905  CA  CYS A 117       5.138   1.117   1.586  1.00  0.96           C  
ATOM    906  C   CYS A 117       5.871   1.837   0.461  1.00  0.96           C  
ATOM    907  CB  CYS A 117       4.200   2.089   2.300  1.00  0.96           C  
ATOM    908  O   CYS A 117       6.768   2.643   0.715  1.00  0.96           O  
ATOM    909  SG  CYS A 117       3.113   3.004   1.184  1.00  0.96           S  
ATOM    910  N   PHE A 118       5.460   1.528  -0.783  1.00  0.96           N  
ATOM    911  CA  PHE A 118       6.057   2.147  -1.961  1.00  0.96           C  
ATOM    912  C   PHE A 118       6.019   3.666  -1.852  1.00  0.96           C  
ATOM    913  CB  PHE A 118       5.333   1.693  -3.233  1.00  0.96           C  
ATOM    914  O   PHE A 118       7.033   4.335  -2.064  1.00  0.96           O  
ATOM    915  CG  PHE A 118       5.765   2.429  -4.472  1.00  0.96           C  
ATOM    916  CD1 PHE A 118       5.054   3.534  -4.925  1.00  0.96           C  
ATOM    917  CD2 PHE A 118       6.883   2.016  -5.185  1.00  0.96           C  
ATOM    918  CE1 PHE A 118       5.452   4.217  -6.072  1.00  0.96           C  
ATOM    919  CE2 PHE A 118       7.286   2.694  -6.332  1.00  0.96           C  
ATOM    920  CZ  PHE A 118       6.569   3.793  -6.774  1.00  0.96           C  
ATOM    921  N   MET A 119       4.935   4.209  -1.470  1.00  0.95           N  
ATOM    922  CA  MET A 119       4.738   5.655  -1.429  1.00  0.95           C  
ATOM    923  C   MET A 119       5.602   6.292  -0.346  1.00  0.95           C  
ATOM    924  CB  MET A 119       3.265   5.990  -1.188  1.00  0.95           C  
ATOM    925  O   MET A 119       6.275   7.294  -0.592  1.00  0.95           O  
ATOM    926  CG  MET A 119       2.357   5.633  -2.353  1.00  0.95           C  
ATOM    927  SD  MET A 119       0.636   6.221  -2.109  1.00  0.95           S  
ATOM    928  CE  MET A 119       0.130   5.164  -0.723  1.00  0.95           C  
ATOM    929  N   ILE A 120       5.573   5.655   0.813  1.00  0.94           N  
ATOM    930  CA  ILE A 120       6.321   6.207   1.937  1.00  0.94           C  
ATOM    931  C   ILE A 120       7.819   6.133   1.647  1.00  0.94           C  
ATOM    932  CB  ILE A 120       5.993   5.467   3.253  1.00  0.94           C  
ATOM    933  O   ILE A 120       8.556   7.087   1.907  1.00  0.94           O  
ATOM    934  CG1 ILE A 120       4.521   5.675   3.630  1.00  0.94           C  
ATOM    935  CG2 ILE A 120       6.918   5.933   4.381  1.00  0.94           C  
ATOM    936  CD1 ILE A 120       4.135   7.133   3.834  1.00  0.94           C  
ATOM    937  N   ASN A 121       8.230   5.187   1.074  1.00  0.94           N  
ATOM    938  CA  ASN A 121       9.647   5.047   0.755  1.00  0.94           C  
ATOM    939  C   ASN A 121      10.108   6.118  -0.229  1.00  0.94           C  
ATOM    940  CB  ASN A 121       9.935   3.652   0.196  1.00  0.94           C  
ATOM    941  O   ASN A 121      11.211   6.653  -0.098  1.00  0.94           O  
ATOM    942  CG  ASN A 121       9.886   2.574   1.261  1.00  0.94           C  
ATOM    943  ND2 ASN A 121      10.050   1.324   0.846  1.00  0.94           N  
ATOM    944  OD1 ASN A 121       9.701   2.863   2.446  1.00  0.94           O  
ATOM    945  N   ASN A 122       9.329   6.354  -1.167  1.00  0.95           N  
ATOM    946  CA  ASN A 122       9.731   7.337  -2.168  1.00  0.95           C  
ATOM    947  C   ASN A 122       9.641   8.760  -1.623  1.00  0.95           C  
ATOM    948  CB  ASN A 122       8.879   7.197  -3.431  1.00  0.95           C  
ATOM    949  O   ASN A 122      10.415   9.631  -2.021  1.00  0.95           O  
ATOM    950  CG  ASN A 122       9.400   6.128  -4.371  1.00  0.95           C  
ATOM    951  ND2 ASN A 122       8.854   4.923  -4.260  1.00  0.95           N  
ATOM    952  OD1 ASN A 122      10.286   6.384  -5.191  1.00  0.95           O  
ATOM    953  N   CYS A 123       8.812   8.985  -0.706  1.00  0.92           N  
ATOM    954  CA  CYS A 123       8.667  10.312  -0.118  1.00  0.92           C  
ATOM    955  C   CYS A 123       9.924  10.710   0.647  1.00  0.92           C  
ATOM    956  CB  CYS A 123       7.457  10.356   0.815  1.00  0.92           C  
ATOM    957  O   CYS A 123      10.328  11.874   0.624  1.00  0.92           O  
ATOM    958  SG  CYS A 123       5.896  10.677  -0.034  1.00  0.92           S  
ATOM    959  N   THR A 124      10.584   9.802   1.200  1.00  0.85           N  
ATOM    960  CA  THR A 124      11.688  10.094   2.107  1.00  0.85           C  
ATOM    961  C   THR A 124      12.980  10.330   1.328  1.00  0.85           C  
ATOM    962  CB  THR A 124      11.897   8.953   3.119  1.00  0.85           C  
ATOM    963  O   THR A 124      13.953  10.854   1.874  1.00  0.85           O  
ATOM    964  CG2 THR A 124      10.690   8.807   4.040  1.00  0.85           C  
ATOM    965  OG1 THR A 124      12.095   7.724   2.411  1.00  0.85           O  
ATOM    966  N   THR A 125      12.998  10.096   0.066  1.00  0.86           N  
ATOM    967  CA  THR A 125      14.243  10.172  -0.690  1.00  0.86           C  
ATOM    968  C   THR A 125      14.178  11.290  -1.727  1.00  0.86           C  
ATOM    969  CB  THR A 125      14.554   8.836  -1.391  1.00  0.86           C  
ATOM    970  O   THR A 125      15.109  11.467  -2.515  1.00  0.86           O  
ATOM    971  CG2 THR A 125      14.691   7.703  -0.379  1.00  0.86           C  
ATOM    972  OG1 THR A 125      13.493   8.522  -2.301  1.00  0.86           O  
ATOM    973  N   LEU A 126      13.098  12.098  -1.689  1.00  0.89           N  
ATOM    974  CA  LEU A 126      12.933  13.122  -2.715  1.00  0.89           C  
ATOM    975  C   LEU A 126      13.713  14.382  -2.356  1.00  0.89           C  
ATOM    976  CB  LEU A 126      11.452  13.460  -2.902  1.00  0.89           C  
ATOM    977  O   LEU A 126      13.817  14.740  -1.180  1.00  0.89           O  
ATOM    978  CG  LEU A 126      10.596  12.398  -3.593  1.00  0.89           C  
ATOM    979  CD1 LEU A 126       9.117  12.754  -3.482  1.00  0.89           C  
ATOM    980  CD2 LEU A 126      11.006  12.248  -5.054  1.00  0.89           C  
ATOM    981  N   SER A 127      14.325  14.968  -3.390  1.00  0.87           N  
ATOM    982  CA  SER A 127      14.965  16.270  -3.234  1.00  0.87           C  
ATOM    983  C   SER A 127      13.975  17.405  -3.475  1.00  0.87           C  
ATOM    984  CB  SER A 127      16.150  16.404  -4.190  1.00  0.87           C  
ATOM    985  O   SER A 127      12.906  17.191  -4.052  1.00  0.87           O  
ATOM    986  OG  SER A 127      15.704  16.648  -5.513  1.00  0.87           O  
ATOM    987  N   PRO A 128      14.286  18.554  -2.975  1.00  0.82           N  
ATOM    988  CA  PRO A 128      13.415  19.710  -3.199  1.00  0.82           C  
ATOM    989  C   PRO A 128      13.169  19.986  -4.680  1.00  0.82           C  
ATOM    990  CB  PRO A 128      14.187  20.863  -2.550  1.00  0.82           C  
ATOM    991  O   PRO A 128      12.155  20.589  -5.039  1.00  0.82           O  
ATOM    992  CG  PRO A 128      15.055  20.211  -1.523  1.00  0.82           C  
ATOM    993  CD  PRO A 128      15.454  18.854  -2.028  1.00  0.82           C  
ATOM    994  N   ASP A 129      13.971  19.467  -5.572  1.00  0.84           N  
ATOM    995  CA  ASP A 129      13.878  19.715  -7.008  1.00  0.84           C  
ATOM    996  C   ASP A 129      12.836  18.807  -7.656  1.00  0.84           C  
ATOM    997  CB  ASP A 129      15.240  19.514  -7.676  1.00  0.84           C  
ATOM    998  O   ASP A 129      12.448  19.020  -8.806  1.00  0.84           O  
ATOM    999  CG  ASP A 129      16.254  20.575  -7.287  1.00  0.84           C  
ATOM   1000  OD1 ASP A 129      15.852  21.654  -6.802  1.00  0.84           O  
ATOM   1001  OD2 ASP A 129      17.467  20.331  -7.470  1.00  0.84           O  
ATOM   1002  N   SER A 130      12.344  17.834  -6.950  1.00  0.87           N  
ATOM   1003  CA  SER A 130      11.331  16.915  -7.458  1.00  0.87           C  
ATOM   1004  C   SER A 130       9.939  17.305  -6.974  1.00  0.87           C  
ATOM   1005  CB  SER A 130      11.646  15.481  -7.032  1.00  0.87           C  
ATOM   1006  O   SER A 130       9.181  16.456  -6.499  1.00  0.87           O  
ATOM   1007  OG  SER A 130      12.897  15.064  -7.552  1.00  0.87           O  
ATOM   1008  N   GLY A 131       9.615  18.576  -7.177  1.00  0.87           N  
ATOM   1009  CA  GLY A 131       8.396  19.146  -6.626  1.00  0.87           C  
ATOM   1010  C   GLY A 131       7.137  18.466  -7.133  1.00  0.87           C  
ATOM   1011  O   GLY A 131       6.216  18.199  -6.359  1.00  0.87           O  
ATOM   1012  N   ASP A 132       7.201  18.097  -8.367  1.00  0.91           N  
ATOM   1013  CA  ASP A 132       5.996  17.509  -8.945  1.00  0.91           C  
ATOM   1014  C   ASP A 132       5.720  16.129  -8.353  1.00  0.91           C  
ATOM   1015  CB  ASP A 132       6.121  17.414 -10.467  1.00  0.91           C  
ATOM   1016  O   ASP A 132       4.582  15.816  -7.997  1.00  0.91           O  
ATOM   1017  CG  ASP A 132       6.031  18.764 -11.155  1.00  0.91           C  
ATOM   1018  OD1 ASP A 132       5.511  19.725 -10.548  1.00  0.91           O  
ATOM   1019  OD2 ASP A 132       6.482  18.868 -12.316  1.00  0.91           O  
ATOM   1020  N   ILE A 133       6.724  15.334  -8.229  1.00  0.93           N  
ATOM   1021  CA  ILE A 133       6.571  14.000  -7.660  1.00  0.93           C  
ATOM   1022  C   ILE A 133       6.195  14.108  -6.184  1.00  0.93           C  
ATOM   1023  CB  ILE A 133       7.861  13.165  -7.824  1.00  0.93           C  
ATOM   1024  O   ILE A 133       5.325  13.378  -5.704  1.00  0.93           O  
ATOM   1025  CG1 ILE A 133       8.138  12.897  -9.308  1.00  0.93           C  
ATOM   1026  CG2 ILE A 133       7.759  11.854  -7.040  1.00  0.93           C  
ATOM   1027  CD1 ILE A 133       7.004  12.182 -10.030  1.00  0.93           C  
ATOM   1028  N   ALA A 134       6.830  15.030  -5.571  1.00  0.92           N  
ATOM   1029  CA  ALA A 134       6.506  15.248  -4.163  1.00  0.92           C  
ATOM   1030  C   ALA A 134       5.032  15.601  -3.988  1.00  0.92           C  
ATOM   1031  CB  ALA A 134       7.387  16.349  -3.578  1.00  0.92           C  
ATOM   1032  O   ALA A 134       4.361  15.070  -3.100  1.00  0.92           O  
ATOM   1033  N   ASN A 135       4.525  16.408  -4.817  1.00  0.91           N  
ATOM   1034  CA  ASN A 135       3.125  16.815  -4.739  1.00  0.91           C  
ATOM   1035  C   ASN A 135       2.186  15.646  -5.023  1.00  0.91           C  
ATOM   1036  CB  ASN A 135       2.847  17.968  -5.705  1.00  0.91           C  
ATOM   1037  O   ASN A 135       1.146  15.508  -4.375  1.00  0.91           O  
ATOM   1038  CG  ASN A 135       3.424  19.285  -5.224  1.00  0.91           C  
ATOM   1039  ND2 ASN A 135       3.668  20.200  -6.155  1.00  0.91           N  
ATOM   1040  OD1 ASN A 135       3.650  19.478  -4.027  1.00  0.91           O  
ATOM   1041  N   THR A 136       2.633  14.871  -5.976  1.00  0.92           N  
ATOM   1042  CA  THR A 136       1.831  13.700  -6.309  1.00  0.92           C  
ATOM   1043  C   THR A 136       1.744  12.747  -5.120  1.00  0.92           C  
ATOM   1044  CB  THR A 136       2.409  12.954  -7.526  1.00  0.92           C  
ATOM   1045  O   THR A 136       0.660  12.270  -4.778  1.00  0.92           O  
ATOM   1046  CG2 THR A 136       1.614  11.687  -7.824  1.00  0.92           C  
ATOM   1047  OG1 THR A 136       2.363  13.813  -8.672  1.00  0.92           O  
ATOM   1048  N   LEU A 137       2.796  12.487  -4.522  1.00  0.93           N  
ATOM   1049  CA  LEU A 137       2.822  11.582  -3.379  1.00  0.93           C  
ATOM   1050  C   LEU A 137       2.060  12.174  -2.198  1.00  0.93           C  
ATOM   1051  CB  LEU A 137       4.265  11.277  -2.969  1.00  0.93           C  
ATOM   1052  O   LEU A 137       1.340  11.460  -1.497  1.00  0.93           O  
ATOM   1053  CG  LEU A 137       5.072  10.401  -3.928  1.00  0.93           C  
ATOM   1054  CD1 LEU A 137       6.539  10.371  -3.512  1.00  0.93           C  
ATOM   1055  CD2 LEU A 137       4.496   8.989  -3.975  1.00  0.93           C  
ATOM   1056  N   LYS A 138       2.212  13.475  -2.021  1.00  0.92           N  
ATOM   1057  CA  LYS A 138       1.463  14.157  -0.970  1.00  0.92           C  
ATOM   1058  C   LYS A 138      -0.041  14.005  -1.180  1.00  0.92           C  
ATOM   1059  CB  LYS A 138       1.838  15.639  -0.920  1.00  0.92           C  
ATOM   1060  O   LYS A 138      -0.780  13.729  -0.232  1.00  0.92           O  
ATOM   1061  CG  LYS A 138       1.230  16.392   0.254  1.00  0.92           C  
ATOM   1062  CD  LYS A 138       1.674  17.849   0.274  1.00  0.92           C  
ATOM   1063  CE  LYS A 138       1.015  18.619   1.411  1.00  0.92           C  
ATOM   1064  NZ  LYS A 138       1.446  20.049   1.434  1.00  0.92           N  
ATOM   1065  N   SER A 139      -0.461  14.217  -2.310  1.00  0.92           N  
ATOM   1066  CA  SER A 139      -1.880  14.092  -2.629  1.00  0.92           C  
ATOM   1067  C   SER A 139      -2.380  12.673  -2.378  1.00  0.92           C  
ATOM   1068  CB  SER A 139      -2.138  14.482  -4.085  1.00  0.92           C  
ATOM   1069  O   SER A 139      -3.476  12.481  -1.846  1.00  0.92           O  
ATOM   1070  OG  SER A 139      -1.888  15.862  -4.288  1.00  0.92           O  
ATOM   1071  N   ARG A 140      -1.535  11.769  -2.681  1.00  0.91           N  
ATOM   1072  CA  ARG A 140      -1.939  10.379  -2.495  1.00  0.91           C  
ATOM   1073  C   ARG A 140      -2.009  10.024  -1.013  1.00  0.91           C  
ATOM   1074  CB  ARG A 140      -0.971   9.437  -3.214  1.00  0.91           C  
ATOM   1075  O   ARG A 140      -2.902   9.288  -0.588  1.00  0.91           O  
ATOM   1076  CG  ARG A 140      -1.043   9.520  -4.730  1.00  0.91           C  
ATOM   1077  CD  ARG A 140      -2.417   9.122  -5.252  1.00  0.91           C  
ATOM   1078  NE  ARG A 140      -2.469   9.149  -6.711  1.00  0.91           N  
ATOM   1079  NH1 ARG A 140      -4.724   8.668  -6.846  1.00  0.91           N  
ATOM   1080  NH2 ARG A 140      -3.497   8.982  -8.757  1.00  0.91           N  
ATOM   1081  CZ  ARG A 140      -3.563   8.933  -7.435  1.00  0.91           C  
ATOM   1082  N   HIS A 141      -1.108  10.500  -0.263  1.00  0.91           N  
ATOM   1083  CA  HIS A 141      -1.162  10.307   1.182  1.00  0.91           C  
ATOM   1084  C   HIS A 141      -2.423  10.929   1.773  1.00  0.91           C  
ATOM   1085  CB  HIS A 141       0.079  10.901   1.849  1.00  0.91           C  
ATOM   1086  O   HIS A 141      -3.068  10.332   2.638  1.00  0.91           O  
ATOM   1087  CG  HIS A 141       1.298  10.043   1.721  1.00  0.91           C  
ATOM   1088  CD2 HIS A 141       2.120   9.817   0.669  1.00  0.91           C  
ATOM   1089  ND1 HIS A 141       1.791   9.291   2.766  1.00  0.91           N  
ATOM   1090  CE1 HIS A 141       2.867   8.639   2.360  1.00  0.91           C  
ATOM   1091  NE2 HIS A 141       3.088   8.940   1.092  1.00  0.91           N  
ATOM   1092  N   ALA A 142      -2.726  12.076   1.251  1.00  0.92           N  
ATOM   1093  CA  ALA A 142      -3.935  12.749   1.721  1.00  0.92           C  
ATOM   1094  C   ALA A 142      -5.181  11.936   1.382  1.00  0.92           C  
ATOM   1095  CB  ALA A 142      -4.034  14.147   1.116  1.00  0.92           C  
ATOM   1096  O   ALA A 142      -6.128  11.883   2.170  1.00  0.92           O  
ATOM   1097  N   MET A 143      -5.116  11.295   0.300  1.00  0.93           N  
ATOM   1098  CA  MET A 143      -6.250  10.468  -0.104  1.00  0.93           C  
ATOM   1099  C   MET A 143      -6.401   9.263   0.819  1.00  0.93           C  
ATOM   1100  CB  MET A 143      -6.086  10.000  -1.551  1.00  0.93           C  
ATOM   1101  O   MET A 143      -7.519   8.876   1.163  1.00  0.93           O  
ATOM   1102  CG  MET A 143      -7.310   9.291  -2.108  1.00  0.93           C  
ATOM   1103  SD  MET A 143      -7.696   9.800  -3.828  1.00  0.93           S  
ATOM   1104  CE  MET A 143      -6.251   9.124  -4.694  1.00  0.93           C  
ATOM   1105  N   GLN A 144      -5.308   8.641   1.159  1.00  0.92           N  
ATOM   1106  CA  GLN A 144      -5.361   7.532   2.106  1.00  0.92           C  
ATOM   1107  C   GLN A 144      -5.984   7.968   3.429  1.00  0.92           C  
ATOM   1108  CB  GLN A 144      -3.962   6.963   2.346  1.00  0.92           C  
ATOM   1109  O   GLN A 144      -6.828   7.262   3.986  1.00  0.92           O  
ATOM   1110  CG  GLN A 144      -3.936   5.777   3.301  1.00  0.92           C  
ATOM   1111  CD  GLN A 144      -2.532   5.263   3.560  1.00  0.92           C  
ATOM   1112  NE2 GLN A 144      -2.387   3.944   3.627  1.00  0.92           N  
ATOM   1113  OE1 GLN A 144      -1.586   6.044   3.698  1.00  0.92           O  
ATOM   1114  N   GLU A 145      -5.581   9.099   3.894  1.00  0.95           N  
ATOM   1115  CA  GLU A 145      -6.143   9.628   5.133  1.00  0.95           C  
ATOM   1116  C   GLU A 145      -7.637   9.904   4.989  1.00  0.95           C  
ATOM   1117  CB  GLU A 145      -5.410  10.904   5.554  1.00  0.95           C  
ATOM   1118  O   GLU A 145      -8.419   9.603   5.892  1.00  0.95           O  
ATOM   1119  CG  GLU A 145      -5.866  11.461   6.895  1.00  0.95           C  
ATOM   1120  CD  GLU A 145      -5.077  12.683   7.337  1.00  0.95           C  
ATOM   1121  OE1 GLU A 145      -5.697  13.695   7.735  1.00  0.95           O  
ATOM   1122  OE2 GLU A 145      -3.828  12.628   7.284  1.00  0.95           O  
ATOM   1123  N   ARG A 146      -7.994  10.381   3.877  1.00  0.96           N  
ATOM   1124  CA  ARG A 146      -9.402  10.666   3.620  1.00  0.96           C  
ATOM   1125  C   ARG A 146     -10.228   9.384   3.613  1.00  0.96           C  
ATOM   1126  CB  ARG A 146      -9.567  11.402   2.289  1.00  0.96           C  
ATOM   1127  O   ARG A 146     -11.366   9.370   4.085  1.00  0.96           O  
ATOM   1128  CG  ARG A 146      -9.206  12.878   2.352  1.00  0.96           C  
ATOM   1129  CD  ARG A 146      -9.653  13.622   1.101  1.00  0.96           C  
ATOM   1130  NE  ARG A 146      -8.831  13.275  -0.055  1.00  0.96           N  
ATOM   1131  NH1 ARG A 146      -7.458  15.126   0.105  1.00  0.96           N  
ATOM   1132  NH2 ARG A 146      -7.127  13.589  -1.563  1.00  0.96           N  
ATOM   1133  CZ  ARG A 146      -7.807  13.997  -0.502  1.00  0.96           C  
ATOM   1134  N   THR A 147      -9.677   8.358   3.108  1.00  0.97           N  
ATOM   1135  CA  THR A 147     -10.361   7.069   3.098  1.00  0.97           C  
ATOM   1136  C   THR A 147     -10.613   6.580   4.521  1.00  0.97           C  
ATOM   1137  CB  THR A 147      -9.550   6.013   2.325  1.00  0.97           C  
ATOM   1138  O   THR A 147     -11.709   6.114   4.838  1.00  0.97           O  
ATOM   1139  CG2 THR A 147     -10.224   4.646   2.390  1.00  0.97           C  
ATOM   1140  OG1 THR A 147      -9.437   6.413   0.954  1.00  0.97           O  
ATOM   1141  N   LEU A 148      -9.679   6.674   5.357  1.00  0.98           N  
ATOM   1142  CA  LEU A 148      -9.847   6.290   6.754  1.00  0.98           C  
ATOM   1143  C   LEU A 148     -10.907   7.154   7.431  1.00  0.98           C  
ATOM   1144  CB  LEU A 148      -8.519   6.409   7.507  1.00  0.98           C  
ATOM   1145  O   LEU A 148     -11.745   6.644   8.178  1.00  0.98           O  
ATOM   1146  CG  LEU A 148      -7.483   5.319   7.229  1.00  0.98           C  
ATOM   1147  CD1 LEU A 148      -6.111   5.750   7.736  1.00  0.98           C  
ATOM   1148  CD2 LEU A 148      -7.906   4.002   7.870  1.00  0.98           C  
ATOM   1149  N   GLN A 149     -10.774   8.422   7.116  1.00  0.98           N  
ATOM   1150  CA  GLN A 149     -11.760   9.339   7.679  1.00  0.98           C  
ATOM   1151  C   GLN A 149     -13.170   8.982   7.216  1.00  0.98           C  
ATOM   1152  CB  GLN A 149     -11.431  10.783   7.296  1.00  0.98           C  
ATOM   1153  O   GLN A 149     -14.105   8.958   8.019  1.00  0.98           O  
ATOM   1154  CG  GLN A 149     -12.362  11.812   7.922  1.00  0.98           C  
ATOM   1155  CD  GLN A 149     -12.012  13.235   7.531  1.00  0.98           C  
ATOM   1156  NE2 GLN A 149     -12.641  14.203   8.189  1.00  0.98           N  
ATOM   1157  OE1 GLN A 149     -11.182  13.463   6.645  1.00  0.98           O  
ATOM   1158  N   GLN A 150     -13.249   8.751   5.971  1.00  0.98           N  
ATOM   1159  CA  GLN A 150     -14.544   8.357   5.427  1.00  0.98           C  
ATOM   1160  C   GLN A 150     -15.076   7.107   6.122  1.00  0.98           C  
ATOM   1161  CB  GLN A 150     -14.442   8.116   3.920  1.00  0.98           C  
ATOM   1162  O   GLN A 150     -16.250   7.049   6.493  1.00  0.98           O  
ATOM   1163  CG  GLN A 150     -15.776   7.799   3.256  1.00  0.98           C  
ATOM   1164  CD  GLN A 150     -15.641   7.522   1.770  1.00  0.98           C  
ATOM   1165  NE2 GLN A 150     -16.726   7.070   1.151  1.00  0.98           N  
ATOM   1166  OE1 GLN A 150     -14.571   7.713   1.184  1.00  0.98           O  
ATOM   1167  N   PHE A 151     -14.284   6.221   6.237  1.00  0.98           N  
ATOM   1168  CA  PHE A 151     -14.647   4.992   6.933  1.00  0.98           C  
ATOM   1169  C   PHE A 151     -15.143   5.294   8.342  1.00  0.98           C  
ATOM   1170  CB  PHE A 151     -13.454   4.033   6.991  1.00  0.98           C  
ATOM   1171  O   PHE A 151     -16.208   4.823   8.746  1.00  0.98           O  
ATOM   1172  CG  PHE A 151     -13.575   2.977   8.057  1.00  0.98           C  
ATOM   1173  CD1 PHE A 151     -12.752   3.002   9.176  1.00  0.98           C  
ATOM   1174  CD2 PHE A 151     -14.513   1.960   7.939  1.00  0.98           C  
ATOM   1175  CE1 PHE A 151     -12.861   2.026  10.164  1.00  0.98           C  
ATOM   1176  CE2 PHE A 151     -14.628   0.981   8.922  1.00  0.98           C  
ATOM   1177  CZ  PHE A 151     -13.801   1.015  10.033  1.00  0.98           C  
ATOM   1178  N   LEU A 152     -14.470   6.056   9.069  1.00  0.98           N  
ATOM   1179  CA  LEU A 152     -14.800   6.344  10.460  1.00  0.98           C  
ATOM   1180  C   LEU A 152     -16.065   7.190  10.554  1.00  0.98           C  
ATOM   1181  CB  LEU A 152     -13.637   7.065  11.148  1.00  0.98           C  
ATOM   1182  O   LEU A 152     -16.894   6.978  11.442  1.00  0.98           O  
ATOM   1183  CG  LEU A 152     -12.351   6.257  11.330  1.00  0.98           C  
ATOM   1184  CD1 LEU A 152     -11.234   7.152  11.857  1.00  0.98           C  
ATOM   1185  CD2 LEU A 152     -12.587   5.078  12.267  1.00  0.98           C  
ATOM   1186  N   CYS A 153     -16.180   8.132   9.634  1.00  0.98           N  
ATOM   1187  CA  CYS A 153     -17.392   8.943   9.591  1.00  0.98           C  
ATOM   1188  C   CYS A 153     -18.624   8.072   9.378  1.00  0.98           C  
ATOM   1189  CB  CYS A 153     -17.297   9.989   8.482  1.00  0.98           C  
ATOM   1190  O   CYS A 153     -19.643   8.256  10.046  1.00  0.98           O  
ATOM   1191  SG  CYS A 153     -16.262  11.408   8.905  1.00  0.98           S  
ATOM   1192  N   GLN A 154     -18.464   7.139   8.512  1.00  0.98           N  
ATOM   1193  CA  GLN A 154     -19.569   6.226   8.236  1.00  0.98           C  
ATOM   1194  C   GLN A 154     -19.923   5.402   9.471  1.00  0.98           C  
ATOM   1195  CB  GLN A 154     -19.221   5.300   7.069  1.00  0.98           C  
ATOM   1196  O   GLN A 154     -21.101   5.226   9.789  1.00  0.98           O  
ATOM   1197  CG  GLN A 154     -20.355   4.367   6.666  1.00  0.98           C  
ATOM   1198  CD  GLN A 154     -19.983   3.456   5.511  1.00  0.98           C  
ATOM   1199  NE2 GLN A 154     -20.935   2.645   5.065  1.00  0.98           N  
ATOM   1200  OE1 GLN A 154     -18.848   3.482   5.024  1.00  0.98           O  
ATOM   1201  N   ARG A 155     -18.958   4.989  10.127  1.00  0.97           N  
ATOM   1202  CA  ARG A 155     -19.185   4.138  11.291  1.00  0.97           C  
ATOM   1203  C   ARG A 155     -19.734   4.947  12.461  1.00  0.97           C  
ATOM   1204  CB  ARG A 155     -17.891   3.433  11.702  1.00  0.97           C  
ATOM   1205  O   ARG A 155     -20.562   4.454  13.229  1.00  0.97           O  
ATOM   1206  CG  ARG A 155     -17.310   2.534  10.623  1.00  0.97           C  
ATOM   1207  CD  ARG A 155     -18.255   1.393  10.270  1.00  0.97           C  
ATOM   1208  NE  ARG A 155     -17.615   0.414   9.395  1.00  0.97           N  
ATOM   1209  NH1 ARG A 155     -19.321  -1.136   9.539  1.00  0.97           N  
ATOM   1210  NH2 ARG A 155     -17.468  -1.579   8.264  1.00  0.97           N  
ATOM   1211  CZ  ARG A 155     -18.136  -0.765   9.068  1.00  0.97           C  
ATOM   1212  N   GLN A 156     -19.306   6.257  12.572  1.00  0.98           N  
ATOM   1213  CA  GLN A 156     -19.863   7.170  13.565  1.00  0.98           C  
ATOM   1214  C   GLN A 156     -21.346   7.426  13.307  1.00  0.98           C  
ATOM   1215  CB  GLN A 156     -19.096   8.493  13.569  1.00  0.98           C  
ATOM   1216  O   GLN A 156     -22.150   7.439  14.241  1.00  0.98           O  
ATOM   1217  CG  GLN A 156     -19.478   9.422  14.713  1.00  0.98           C  
ATOM   1218  CD  GLN A 156     -18.653  10.695  14.736  1.00  0.98           C  
ATOM   1219  NE2 GLN A 156     -18.055  10.994  15.885  1.00  0.98           N  
ATOM   1220  OE1 GLN A 156     -18.552  11.404  13.730  1.00  0.98           O  
ATOM   1221  N   ALA A 157     -21.671   7.548  12.109  1.00  0.97           N  
ATOM   1222  CA  ALA A 157     -23.062   7.782  11.727  1.00  0.97           C  
ATOM   1223  C   ALA A 157     -23.933   6.575  12.065  1.00  0.97           C  
ATOM   1224  CB  ALA A 157     -23.158   8.104  10.238  1.00  0.97           C  
ATOM   1225  O   ALA A 157     -25.131   6.719  12.319  1.00  0.97           O  
ATOM   1226  N   ARG A 158     -23.384   5.445  12.232  1.00  0.96           N  
ATOM   1227  CA  ARG A 158     -24.100   4.212  12.547  1.00  0.96           C  
ATOM   1228  C   ARG A 158     -24.129   3.965  14.051  1.00  0.96           C  
ATOM   1229  CB  ARG A 158     -23.459   3.021  11.832  1.00  0.96           C  
ATOM   1230  O   ARG A 158     -24.612   2.926  14.506  1.00  0.96           O  
ATOM   1231  CG  ARG A 158     -23.684   3.011  10.328  1.00  0.96           C  
ATOM   1232  CD  ARG A 158     -23.027   1.807   9.668  1.00  0.96           C  
ATOM   1233  NE  ARG A 158     -23.223   1.812   8.221  1.00  0.96           N  
ATOM   1234  NH1 ARG A 158     -22.400  -0.322   7.894  1.00  0.96           N  
ATOM   1235  NH2 ARG A 158     -23.141   0.913   6.109  1.00  0.96           N  
ATOM   1236  CZ  ARG A 158     -22.921   0.801   7.411  1.00  0.96           C  
ATOM   1237  N   GLY A 159     -23.450   4.777  14.720  1.00  0.96           N  
ATOM   1238  CA  GLY A 159     -23.515   4.711  16.172  1.00  0.96           C  
ATOM   1239  C   GLY A 159     -22.449   3.818  16.777  1.00  0.96           C  
ATOM   1240  O   GLY A 159     -22.495   3.506  17.969  1.00  0.96           O  
ATOM   1241  N   GLU A 160     -21.523   3.429  15.957  1.00  0.96           N  
ATOM   1242  CA  GLU A 160     -20.469   2.542  16.441  1.00  0.96           C  
ATOM   1243  C   GLU A 160     -19.351   3.331  17.117  1.00  0.96           C  
ATOM   1244  CB  GLU A 160     -19.901   1.704  15.293  1.00  0.96           C  
ATOM   1245  O   GLU A 160     -18.583   2.777  17.906  1.00  0.96           O  
ATOM   1246  CG  GLU A 160     -20.902   0.727  14.692  1.00  0.96           C  
ATOM   1247  CD  GLU A 160     -20.329  -0.085  13.541  1.00  0.96           C  
ATOM   1248  OE1 GLU A 160     -20.881  -0.021  12.419  1.00  0.96           O  
ATOM   1249  OE2 GLU A 160     -19.322  -0.793  13.764  1.00  0.96           O  
ATOM   1250  N   ILE A 161     -19.237   4.547  16.768  1.00  0.98           N  
ATOM   1251  CA  ILE A 161     -18.306   5.502  17.359  1.00  0.98           C  
ATOM   1252  C   ILE A 161     -19.081   6.652  17.999  1.00  0.98           C  
ATOM   1253  CB  ILE A 161     -17.311   6.045  16.308  1.00  0.98           C  
ATOM   1254  O   ILE A 161     -19.964   7.239  17.369  1.00  0.98           O  
ATOM   1255  CG1 ILE A 161     -16.541   4.892  15.656  1.00  0.98           C  
ATOM   1256  CG2 ILE A 161     -16.352   7.055  16.945  1.00  0.98           C  
ATOM   1257  CD1 ILE A 161     -15.703   5.309  14.455  1.00  0.98           C  
ATOM   1258  N   PRO A 162     -18.773   6.987  19.247  1.00  0.98           N  
ATOM   1259  CA  PRO A 162     -19.479   8.085  19.911  1.00  0.98           C  
ATOM   1260  C   PRO A 162     -19.406   9.394  19.127  1.00  0.98           C  
ATOM   1261  CB  PRO A 162     -18.753   8.211  21.253  1.00  0.98           C  
ATOM   1262  O   PRO A 162     -18.371   9.704  18.533  1.00  0.98           O  
ATOM   1263  CG  PRO A 162     -18.163   6.860  21.496  1.00  0.98           C  
ATOM   1264  CD  PRO A 162     -17.745   6.277  20.177  1.00  0.98           C  
ATOM   1265  N   PRO A 163     -20.475  10.200  19.114  1.00  0.97           N  
ATOM   1266  CA  PRO A 163     -20.562  11.412  18.296  1.00  0.97           C  
ATOM   1267  C   PRO A 163     -19.548  12.477  18.708  1.00  0.97           C  
ATOM   1268  CB  PRO A 163     -21.993  11.897  18.537  1.00  0.97           C  
ATOM   1269  O   PRO A 163     -19.214  13.357  17.911  1.00  0.97           O  
ATOM   1270  CG  PRO A 163     -22.413  11.234  19.809  1.00  0.97           C  
ATOM   1271  CD  PRO A 163     -21.704   9.914  19.915  1.00  0.97           C  
ATOM   1272  N   HIS A 164     -19.040  12.393  19.922  1.00  0.96           N  
ATOM   1273  CA  HIS A 164     -18.111  13.419  20.382  1.00  0.96           C  
ATOM   1274  C   HIS A 164     -16.695  13.142  19.887  1.00  0.96           C  
ATOM   1275  CB  HIS A 164     -18.124  13.509  21.909  1.00  0.96           C  
ATOM   1276  O   HIS A 164     -15.805  13.982  20.037  1.00  0.96           O  
ATOM   1277  CG  HIS A 164     -17.657  12.261  22.588  1.00  0.96           C  
ATOM   1278  CD2 HIS A 164     -16.470  11.952  23.161  1.00  0.96           C  
ATOM   1279  ND1 HIS A 164     -18.456  11.147  22.729  1.00  0.96           N  
ATOM   1280  CE1 HIS A 164     -17.778  10.205  23.363  1.00  0.96           C  
ATOM   1281  NE2 HIS A 164     -16.570  10.668  23.637  1.00  0.96           N  
ATOM   1282  N   CYS A 165     -16.496  11.970  19.354  1.00  0.97           N  
ATOM   1283  CA  CYS A 165     -15.169  11.606  18.871  1.00  0.97           C  
ATOM   1284  C   CYS A 165     -14.809  12.396  17.618  1.00  0.97           C  
ATOM   1285  CB  CYS A 165     -15.099  10.107  18.577  1.00  0.97           C  
ATOM   1286  O   CYS A 165     -15.648  12.587  16.737  1.00  0.97           O  
ATOM   1287  SG  CYS A 165     -15.149   9.073  20.057  1.00  0.97           S  
ATOM   1288  N   ASP A 166     -13.591  12.891  17.594  1.00  0.97           N  
ATOM   1289  CA  ASP A 166     -13.039  13.564  16.422  1.00  0.97           C  
ATOM   1290  C   ASP A 166     -12.500  12.554  15.412  1.00  0.97           C  
ATOM   1291  CB  ASP A 166     -11.933  14.538  16.833  1.00  0.97           C  
ATOM   1292  O   ASP A 166     -11.355  12.110  15.520  1.00  0.97           O  
ATOM   1293  CG  ASP A 166     -11.453  15.409  15.685  1.00  0.97           C  
ATOM   1294  OD1 ASP A 166     -11.702  15.062  14.511  1.00  0.97           O  
ATOM   1295  OD2 ASP A 166     -10.816  16.450  15.958  1.00  0.97           O  
ATOM   1296  N   VAL A 167     -13.226  12.214  14.440  1.00  0.98           N  
ATOM   1297  CA  VAL A 167     -12.871  11.125  13.537  1.00  0.98           C  
ATOM   1298  C   VAL A 167     -11.718  11.556  12.634  1.00  0.98           C  
ATOM   1299  CB  VAL A 167     -14.079  10.680  12.683  1.00  0.98           C  
ATOM   1300  O   VAL A 167     -10.947  10.719  12.158  1.00  0.98           O  
ATOM   1301  CG1 VAL A 167     -15.163  10.058  13.562  1.00  0.98           C  
ATOM   1302  CG2 VAL A 167     -14.639  11.862  11.895  1.00  0.98           C  
ATOM   1303  N   THR A 168     -11.594  12.831  12.438  1.00  0.97           N  
ATOM   1304  CA  THR A 168     -10.464  13.328  11.661  1.00  0.97           C  
ATOM   1305  C   THR A 168      -9.146  13.017  12.364  1.00  0.97           C  
ATOM   1306  CB  THR A 168     -10.576  14.845  11.421  1.00  0.97           C  
ATOM   1307  O   THR A 168      -8.217  12.490  11.749  1.00  0.97           O  
ATOM   1308  CG2 THR A 168      -9.380  15.366  10.630  1.00  0.97           C  
ATOM   1309  OG1 THR A 168     -11.776  15.120  10.687  1.00  0.97           O  
ATOM   1310  N   HIS A 169      -9.120  13.335  13.626  1.00  0.97           N  
ATOM   1311  CA  HIS A 169      -7.910  13.081  14.400  1.00  0.97           C  
ATOM   1312  C   HIS A 169      -7.643  11.586  14.530  1.00  0.97           C  
ATOM   1313  CB  HIS A 169      -8.018  13.718  15.787  1.00  0.97           C  
ATOM   1314  O   HIS A 169      -6.489  11.151  14.491  1.00  0.97           O  
ATOM   1315  CG  HIS A 169      -7.759  15.191  15.793  1.00  0.97           C  
ATOM   1316  CD2 HIS A 169      -6.916  15.948  15.052  1.00  0.97           C  
ATOM   1317  ND1 HIS A 169      -8.409  16.057  16.645  1.00  0.97           N  
ATOM   1318  CE1 HIS A 169      -7.977  17.288  16.426  1.00  0.97           C  
ATOM   1319  NE2 HIS A 169      -7.071  17.249  15.464  1.00  0.97           N  
ATOM   1320  N   LEU A 170      -8.641  10.798  14.660  1.00  0.98           N  
ATOM   1321  CA  LEU A 170      -8.482   9.349  14.725  1.00  0.98           C  
ATOM   1322  C   LEU A 170      -7.885   8.809  13.430  1.00  0.98           C  
ATOM   1323  CB  LEU A 170      -9.829   8.675  15.000  1.00  0.98           C  
ATOM   1324  O   LEU A 170      -6.996   7.955  13.461  1.00  0.98           O  
ATOM   1325  CG  LEU A 170     -10.404   8.858  16.405  1.00  0.98           C  
ATOM   1326  CD1 LEU A 170     -11.795   8.238  16.493  1.00  0.98           C  
ATOM   1327  CD2 LEU A 170      -9.474   8.247  17.448  1.00  0.98           C  
ATOM   1328  N   ALA A 171      -8.392   9.327  12.349  1.00  0.98           N  
ATOM   1329  CA  ALA A 171      -7.863   8.913  11.052  1.00  0.98           C  
ATOM   1330  C   ALA A 171      -6.383   9.265  10.925  1.00  0.98           C  
ATOM   1331  CB  ALA A 171      -8.659   9.559   9.921  1.00  0.98           C  
ATOM   1332  O   ALA A 171      -5.586   8.459  10.439  1.00  0.98           O  
ATOM   1333  N   GLU A 172      -6.028  10.446  11.372  1.00  0.97           N  
ATOM   1334  CA  GLU A 172      -4.631  10.869  11.344  1.00  0.97           C  
ATOM   1335  C   GLU A 172      -3.761   9.956  12.204  1.00  0.97           C  
ATOM   1336  CB  GLU A 172      -4.498  12.319  11.815  1.00  0.97           C  
ATOM   1337  O   GLU A 172      -2.648   9.601  11.812  1.00  0.97           O  
ATOM   1338  CG  GLU A 172      -5.047  13.339  10.828  1.00  0.97           C  
ATOM   1339  CD  GLU A 172      -5.132  14.744  11.403  1.00  0.97           C  
ATOM   1340  OE1 GLU A 172      -5.482  15.685  10.655  1.00  0.97           O  
ATOM   1341  OE2 GLU A 172      -4.845  14.906  12.610  1.00  0.97           O  
ATOM   1342  N   PHE A 173      -4.274   9.612  13.333  1.00  0.97           N  
ATOM   1343  CA  PHE A 173      -3.563   8.714  14.235  1.00  0.97           C  
ATOM   1344  C   PHE A 173      -3.312   7.366  13.570  1.00  0.97           C  
ATOM   1345  CB  PHE A 173      -4.351   8.520  15.535  1.00  0.97           C  
ATOM   1346  O   PHE A 173      -2.186   6.865  13.576  1.00  0.97           O  
ATOM   1347  CG  PHE A 173      -3.812   7.424  16.414  1.00  0.97           C  
ATOM   1348  CD1 PHE A 173      -4.433   6.182  16.460  1.00  0.97           C  
ATOM   1349  CD2 PHE A 173      -2.683   7.636  17.194  1.00  0.97           C  
ATOM   1350  CE1 PHE A 173      -3.937   5.166  17.273  1.00  0.97           C  
ATOM   1351  CE2 PHE A 173      -2.181   6.625  18.009  1.00  0.97           C  
ATOM   1352  CZ  PHE A 173      -2.810   5.391  18.048  1.00  0.97           C  
ATOM   1353  N   LEU A 174      -4.333   6.815  12.986  1.00  0.98           N  
ATOM   1354  CA  LEU A 174      -4.198   5.520  12.329  1.00  0.98           C  
ATOM   1355  C   LEU A 174      -3.196   5.593  11.182  1.00  0.98           C  
ATOM   1356  CB  LEU A 174      -5.555   5.040  11.807  1.00  0.98           C  
ATOM   1357  O   LEU A 174      -2.384   4.682  11.003  1.00  0.98           O  
ATOM   1358  CG  LEU A 174      -6.607   4.699  12.864  1.00  0.98           C  
ATOM   1359  CD1 LEU A 174      -7.963   4.466  12.207  1.00  0.98           C  
ATOM   1360  CD2 LEU A 174      -6.180   3.475  13.668  1.00  0.98           C  
ATOM   1361  N   ASN A 175      -3.325   6.656  10.451  1.00  0.96           N  
ATOM   1362  CA  ASN A 175      -2.373   6.847   9.362  1.00  0.96           C  
ATOM   1363  C   ASN A 175      -0.938   6.912   9.878  1.00  0.96           C  
ATOM   1364  CB  ASN A 175      -2.710   8.112   8.570  1.00  0.96           C  
ATOM   1365  O   ASN A 175      -0.020   6.394   9.239  1.00  0.96           O  
ATOM   1366  CG  ASN A 175      -1.957   8.196   7.257  1.00  0.96           C  
ATOM   1367  ND2 ASN A 175      -1.247   9.298   7.050  1.00  0.96           N  
ATOM   1368  OD1 ASN A 175      -2.015   7.278   6.434  1.00  0.96           O  
ATOM   1369  N   CYS A 176      -0.725   7.536  10.972  1.00  0.97           N  
ATOM   1370  CA  CYS A 176       0.599   7.606  11.580  1.00  0.97           C  
ATOM   1371  C   CYS A 176       1.111   6.215  11.935  1.00  0.97           C  
ATOM   1372  CB  CYS A 176       0.569   8.482  12.832  1.00  0.97           C  
ATOM   1373  O   CYS A 176       2.281   5.902  11.706  1.00  0.97           O  
ATOM   1374  SG  CYS A 176       0.701  10.250  12.487  1.00  0.97           S  
ATOM   1375  N   ILE A 177       0.245   5.434  12.443  1.00  0.98           N  
ATOM   1376  CA  ILE A 177       0.609   4.065  12.792  1.00  0.98           C  
ATOM   1377  C   ILE A 177       1.004   3.298  11.532  1.00  0.98           C  
ATOM   1378  CB  ILE A 177      -0.546   3.341  13.520  1.00  0.98           C  
ATOM   1379  O   ILE A 177       2.028   2.611  11.512  1.00  0.98           O  
ATOM   1380  CG1 ILE A 177      -0.838   4.018  14.864  1.00  0.98           C  
ATOM   1381  CG2 ILE A 177      -0.218   1.858  13.713  1.00  0.98           C  
ATOM   1382  CD1 ILE A 177       0.361   4.077  15.800  1.00  0.98           C  
ATOM   1383  N   ILE A 178       0.284   3.445  10.490  1.00  0.97           N  
ATOM   1384  CA  ILE A 178       0.558   2.755   9.234  1.00  0.97           C  
ATOM   1385  C   ILE A 178       1.914   3.197   8.688  1.00  0.97           C  
ATOM   1386  CB  ILE A 178      -0.551   3.019   8.191  1.00  0.97           C  
ATOM   1387  O   ILE A 178       2.722   2.365   8.269  1.00  0.97           O  
ATOM   1388  CG1 ILE A 178      -1.848   2.311   8.601  1.00  0.97           C  
ATOM   1389  CG2 ILE A 178      -0.099   2.571   6.798  1.00  0.97           C  
ATOM   1390  CD1 ILE A 178      -3.081   2.796   7.851  1.00  0.97           C  
ATOM   1391  N   GLN A 179       2.156   4.488   8.741  1.00  0.96           N  
ATOM   1392  CA  GLN A 179       3.445   4.990   8.279  1.00  0.96           C  
ATOM   1393  C   GLN A 179       4.587   4.443   9.131  1.00  0.96           C  
ATOM   1394  CB  GLN A 179       3.464   6.519   8.296  1.00  0.96           C  
ATOM   1395  O   GLN A 179       5.644   4.086   8.607  1.00  0.96           O  
ATOM   1396  CG  GLN A 179       2.557   7.157   7.251  1.00  0.96           C  
ATOM   1397  CD  GLN A 179       2.573   8.673   7.307  1.00  0.96           C  
ATOM   1398  NE2 GLN A 179       1.498   9.295   6.837  1.00  0.96           N  
ATOM   1399  OE1 GLN A 179       3.544   9.280   7.771  1.00  0.96           O  
ATOM   1400  N   GLY A 180       4.362   4.412  10.420  1.00  0.97           N  
ATOM   1401  CA  GLY A 180       5.348   3.807  11.301  1.00  0.97           C  
ATOM   1402  C   GLY A 180       5.617   2.349  10.984  1.00  0.97           C  
ATOM   1403  O   GLY A 180       6.768   1.907  10.996  1.00  0.97           O  
ATOM   1404  N   MET A 181       4.603   1.660  10.673  1.00  0.98           N  
ATOM   1405  CA  MET A 181       4.755   0.256  10.303  1.00  0.98           C  
ATOM   1406  C   MET A 181       5.588   0.114   9.033  1.00  0.98           C  
ATOM   1407  CB  MET A 181       3.387  -0.400  10.107  1.00  0.98           C  
ATOM   1408  O   MET A 181       6.412  -0.796   8.925  1.00  0.98           O  
ATOM   1409  CG  MET A 181       2.609  -0.592  11.398  1.00  0.98           C  
ATOM   1410  SD  MET A 181       0.893  -1.172  11.105  1.00  0.98           S  
ATOM   1411  CE  MET A 181       1.222  -2.845  10.484  1.00  0.98           C  
ATOM   1412  N   SER A 182       5.320   0.983   8.113  1.00  0.97           N  
ATOM   1413  CA  SER A 182       6.076   0.966   6.865  1.00  0.97           C  
ATOM   1414  C   SER A 182       7.570   1.138   7.120  1.00  0.97           C  
ATOM   1415  CB  SER A 182       5.582   2.064   5.922  1.00  0.97           C  
ATOM   1416  O   SER A 182       8.384   0.355   6.626  1.00  0.97           O  
ATOM   1417  OG  SER A 182       6.371   2.110   4.746  1.00  0.97           O  
ATOM   1418  N   ILE A 183       7.873   2.118   7.945  1.00  0.97           N  
ATOM   1419  CA  ILE A 183       9.271   2.390   8.264  1.00  0.97           C  
ATOM   1420  C   ILE A 183       9.862   1.214   9.037  1.00  0.97           C  
ATOM   1421  CB  ILE A 183       9.422   3.696   9.076  1.00  0.97           C  
ATOM   1422  O   ILE A 183      10.984   0.782   8.761  1.00  0.97           O  
ATOM   1423  CG1 ILE A 183       9.002   4.903   8.229  1.00  0.97           C  
ATOM   1424  CG2 ILE A 183      10.859   3.854   9.582  1.00  0.97           C  
ATOM   1425  CD1 ILE A 183       9.788   5.053   6.934  1.00  0.97           C  
ATOM   1426  N   SER A 184       9.172   0.663   9.945  1.00  0.98           N  
ATOM   1427  CA  SER A 184       9.652  -0.496  10.691  1.00  0.98           C  
ATOM   1428  C   SER A 184       9.966  -1.662   9.760  1.00  0.98           C  
ATOM   1429  CB  SER A 184       8.618  -0.928  11.732  1.00  0.98           C  
ATOM   1430  O   SER A 184      10.994  -2.325   9.913  1.00  0.98           O  
ATOM   1431  OG  SER A 184       8.480   0.056  12.743  1.00  0.98           O  
ATOM   1432  N   ALA A 185       9.083  -1.903   8.864  1.00  0.98           N  
ATOM   1433  CA  ALA A 185       9.314  -2.978   7.902  1.00  0.98           C  
ATOM   1434  C   ALA A 185      10.583  -2.727   7.094  1.00  0.98           C  
ATOM   1435  CB  ALA A 185       8.113  -3.125   6.971  1.00  0.98           C  
ATOM   1436  O   ALA A 185      11.380  -3.643   6.878  1.00  0.98           O  
ATOM   1437  N   ARG A 186      10.717  -1.550   6.718  1.00  0.95           N  
ATOM   1438  CA  ARG A 186      11.908  -1.204   5.948  1.00  0.95           C  
ATOM   1439  C   ARG A 186      13.176  -1.463   6.755  1.00  0.95           C  
ATOM   1440  CB  ARG A 186      11.857   0.261   5.508  1.00  0.95           C  
ATOM   1441  O   ARG A 186      14.217  -1.807   6.192  1.00  0.95           O  
ATOM   1442  CG  ARG A 186      12.956   0.649   4.532  1.00  0.95           C  
ATOM   1443  CD  ARG A 186      12.771   2.067   4.010  1.00  0.95           C  
ATOM   1444  NE  ARG A 186      13.958   2.540   3.302  1.00  0.95           N  
ATOM   1445  NH1 ARG A 186      13.153   4.677   2.955  1.00  0.95           N  
ATOM   1446  NH2 ARG A 186      15.233   4.093   2.190  1.00  0.95           N  
ATOM   1447  CZ  ARG A 186      14.112   3.769   2.817  1.00  0.95           C  
ATOM   1448  N   GLU A 187      13.073  -1.354   8.034  1.00  0.96           N  
ATOM   1449  CA  GLU A 187      14.216  -1.543   8.923  1.00  0.96           C  
ATOM   1450  C   GLU A 187      14.368  -3.008   9.322  1.00  0.96           C  
ATOM   1451  CB  GLU A 187      14.076  -0.669  10.172  1.00  0.96           C  
ATOM   1452  O   GLU A 187      15.200  -3.343  10.168  1.00  0.96           O  
ATOM   1453  CG  GLU A 187      14.218   0.821   9.899  1.00  0.96           C  
ATOM   1454  CD  GLU A 187      13.985   1.682  11.130  1.00  0.96           C  
ATOM   1455  OE1 GLU A 187      14.407   2.861  11.136  1.00  0.96           O  
ATOM   1456  OE2 GLU A 187      13.375   1.174  12.097  1.00  0.96           O  
ATOM   1457  N   GLY A 188      13.502  -3.809   8.824  1.00  0.97           N  
ATOM   1458  CA  GLY A 188      13.718  -5.238   8.983  1.00  0.97           C  
ATOM   1459  C   GLY A 188      12.744  -5.884   9.950  1.00  0.97           C  
ATOM   1460  O   GLY A 188      12.942  -7.027  10.367  1.00  0.97           O  
ATOM   1461  N   ALA A 189      11.773  -5.149  10.360  1.00  0.98           N  
ATOM   1462  CA  ALA A 189      10.800  -5.749  11.269  1.00  0.98           C  
ATOM   1463  C   ALA A 189      10.046  -6.889  10.590  1.00  0.98           C  
ATOM   1464  CB  ALA A 189       9.820  -4.692  11.773  1.00  0.98           C  
ATOM   1465  O   ALA A 189       9.764  -6.827   9.391  1.00  0.98           O  
ATOM   1466  N   SER A 190       9.754  -7.940  11.440  1.00  0.98           N  
ATOM   1467  CA  SER A 190       9.021  -9.106  10.956  1.00  0.98           C  
ATOM   1468  C   SER A 190       7.521  -8.834  10.904  1.00  0.98           C  
ATOM   1469  CB  SER A 190       9.297 -10.320  11.845  1.00  0.98           C  
ATOM   1470  O   SER A 190       7.050  -7.825  11.432  1.00  0.98           O  
ATOM   1471  OG  SER A 190       8.753 -10.129  13.139  1.00  0.98           O  
ATOM   1472  N   LEU A 191       6.806  -9.713  10.197  1.00  0.99           N  
ATOM   1473  CA  LEU A 191       5.348  -9.671  10.179  1.00  0.99           C  
ATOM   1474  C   LEU A 191       4.786  -9.724  11.596  1.00  0.99           C  
ATOM   1475  CB  LEU A 191       4.788 -10.831   9.352  1.00  0.99           C  
ATOM   1476  O   LEU A 191       3.858  -8.983  11.928  1.00  0.99           O  
ATOM   1477  CG  LEU A 191       3.267 -10.987   9.345  1.00  0.99           C  
ATOM   1478  CD1 LEU A 191       2.605  -9.708   8.845  1.00  0.99           C  
ATOM   1479  CD2 LEU A 191       2.855 -12.179   8.488  1.00  0.99           C  
ATOM   1480  N   GLU A 192       5.372 -10.553  12.379  1.00  0.99           N  
ATOM   1481  CA  GLU A 192       4.925 -10.700  13.761  1.00  0.99           C  
ATOM   1482  C   GLU A 192       5.003  -9.373  14.510  1.00  0.99           C  
ATOM   1483  CB  GLU A 192       5.754 -11.763  14.485  1.00  0.99           C  
ATOM   1484  O   GLU A 192       4.063  -8.994  15.212  1.00  0.99           O  
ATOM   1485  CG  GLU A 192       5.316 -12.013  15.921  1.00  0.99           C  
ATOM   1486  CD  GLU A 192       6.168 -13.048  16.637  1.00  0.99           C  
ATOM   1487  OE1 GLU A 192       5.883 -13.359  17.816  1.00  0.99           O  
ATOM   1488  OE2 GLU A 192       7.131 -13.551  16.015  1.00  0.99           O  
ATOM   1489  N   LYS A 193       6.114  -8.737  14.313  1.00  0.98           N  
ATOM   1490  CA  LYS A 193       6.306  -7.458  14.990  1.00  0.98           C  
ATOM   1491  C   LYS A 193       5.271  -6.434  14.533  1.00  0.98           C  
ATOM   1492  CB  LYS A 193       7.717  -6.925  14.740  1.00  0.98           C  
ATOM   1493  O   LYS A 193       4.686  -5.726  15.355  1.00  0.98           O  
ATOM   1494  CG  LYS A 193       8.002  -5.588  15.410  1.00  0.98           C  
ATOM   1495  CD  LYS A 193       8.207  -5.748  16.911  1.00  0.98           C  
ATOM   1496  CE  LYS A 193       8.685  -4.451  17.551  1.00  0.98           C  
ATOM   1497  NZ  LYS A 193       8.944  -4.618  19.012  1.00  0.98           N  
ATOM   1498  N   LEU A 194       5.038  -6.322  13.218  1.00  0.99           N  
ATOM   1499  CA  LEU A 194       4.062  -5.364  12.708  1.00  0.99           C  
ATOM   1500  C   LEU A 194       2.661  -5.698  13.207  1.00  0.99           C  
ATOM   1501  CB  LEU A 194       4.081  -5.344  11.177  1.00  0.99           C  
ATOM   1502  O   LEU A 194       1.883  -4.799  13.536  1.00  0.99           O  
ATOM   1503  CG  LEU A 194       5.362  -4.826  10.522  1.00  0.99           C  
ATOM   1504  CD1 LEU A 194       5.116  -4.517   9.049  1.00  0.99           C  
ATOM   1505  CD2 LEU A 194       5.876  -3.591  11.254  1.00  0.99           C  
ATOM   1506  N   MET A 195       2.383  -6.984  13.317  1.00  0.99           N  
ATOM   1507  CA  MET A 195       1.080  -7.402  13.829  1.00  0.99           C  
ATOM   1508  C   MET A 195       0.926  -7.024  15.298  1.00  0.99           C  
ATOM   1509  CB  MET A 195       0.892  -8.910  13.653  1.00  0.99           C  
ATOM   1510  O   MET A 195      -0.175  -6.703  15.748  1.00  0.99           O  
ATOM   1511  CG  MET A 195       0.721  -9.342  12.206  1.00  0.99           C  
ATOM   1512  SD  MET A 195      -0.731  -8.557  11.404  1.00  0.99           S  
ATOM   1513  CE  MET A 195      -2.075  -9.361  12.319  1.00  0.99           C  
ATOM   1514  N   GLN A 196       2.013  -7.022  16.014  1.00  0.99           N  
ATOM   1515  CA  GLN A 196       1.975  -6.593  17.408  1.00  0.99           C  
ATOM   1516  C   GLN A 196       1.674  -5.101  17.516  1.00  0.99           C  
ATOM   1517  CB  GLN A 196       3.298  -6.914  18.105  1.00  0.99           C  
ATOM   1518  O   GLN A 196       0.888  -4.681  18.367  1.00  0.99           O  
ATOM   1519  CG  GLN A 196       3.497  -8.395  18.394  1.00  0.99           C  
ATOM   1520  CD  GLN A 196       4.862  -8.700  18.983  1.00  0.99           C  
ATOM   1521  NE2 GLN A 196       4.995  -9.871  19.597  1.00  0.99           N  
ATOM   1522  OE1 GLN A 196       5.790  -7.891  18.885  1.00  0.99           O  
ATOM   1523  N   ILE A 197       2.279  -4.313  16.660  1.00  0.98           N  
ATOM   1524  CA  ILE A 197       1.998  -2.881  16.628  1.00  0.98           C  
ATOM   1525  C   ILE A 197       0.518  -2.653  16.329  1.00  0.98           C  
ATOM   1526  CB  ILE A 197       2.874  -2.157  15.582  1.00  0.98           C  
ATOM   1527  O   ILE A 197      -0.150  -1.883  17.024  1.00  0.98           O  
ATOM   1528  CG1 ILE A 197       4.346  -2.180  16.010  1.00  0.98           C  
ATOM   1529  CG2 ILE A 197       2.388  -0.720  15.372  1.00  0.98           C  
ATOM   1530  CD1 ILE A 197       5.314  -1.735  14.922  1.00  0.98           C  
ATOM   1531  N   ALA A 198       0.036  -3.370  15.337  1.00  0.98           N  
ATOM   1532  CA  ALA A 198      -1.377  -3.270  14.982  1.00  0.98           C  
ATOM   1533  C   ALA A 198      -2.266  -3.709  16.142  1.00  0.98           C  
ATOM   1534  CB  ALA A 198      -1.675  -4.107  13.741  1.00  0.98           C  
ATOM   1535  O   ALA A 198      -3.256  -3.045  16.459  1.00  0.98           O  
ATOM   1536  N   GLY A 199      -1.879  -4.771  16.717  1.00  0.98           N  
ATOM   1537  CA  GLY A 199      -2.634  -5.292  17.845  1.00  0.98           C  
ATOM   1538  C   GLY A 199      -2.722  -4.318  19.005  1.00  0.98           C  
ATOM   1539  O   GLY A 199      -3.785  -4.158  19.609  1.00  0.98           O  
ATOM   1540  N   THR A 200      -1.601  -3.693  19.339  1.00  0.98           N  
ATOM   1541  CA  THR A 200      -1.582  -2.700  20.408  1.00  0.98           C  
ATOM   1542  C   THR A 200      -2.524  -1.543  20.088  1.00  0.98           C  
ATOM   1543  CB  THR A 200      -0.160  -2.158  20.643  1.00  0.98           C  
ATOM   1544  O   THR A 200      -3.275  -1.089  20.954  1.00  0.98           O  
ATOM   1545  CG2 THR A 200      -0.153  -1.081  21.723  1.00  0.98           C  
ATOM   1546  OG1 THR A 200       0.694  -3.234  21.051  1.00  0.98           O  
ATOM   1547  N   THR A 201      -2.459  -1.109  18.885  1.00  0.98           N  
ATOM   1548  CA  THR A 201      -3.345  -0.030  18.461  1.00  0.98           C  
ATOM   1549  C   THR A 201      -4.806  -0.421  18.658  1.00  0.98           C  
ATOM   1550  CB  THR A 201      -3.105   0.343  16.986  1.00  0.98           C  
ATOM   1551  O   THR A 201      -5.590   0.348  19.218  1.00  0.98           O  
ATOM   1552  CG2 THR A 201      -4.018   1.484  16.551  1.00  0.98           C  
ATOM   1553  OG1 THR A 201      -1.740   0.747  16.817  1.00  0.98           O  
ATOM   1554  N   LEU A 202      -5.164  -1.612  18.325  1.00  0.98           N  
ATOM   1555  CA  LEU A 202      -6.546  -2.073  18.420  1.00  0.98           C  
ATOM   1556  C   LEU A 202      -6.958  -2.259  19.876  1.00  0.98           C  
ATOM   1557  CB  LEU A 202      -6.727  -3.386  17.654  1.00  0.98           C  
ATOM   1558  O   LEU A 202      -8.118  -2.037  20.230  1.00  0.98           O  
ATOM   1559  CG  LEU A 202      -6.626  -3.301  16.130  1.00  0.98           C  
ATOM   1560  CD1 LEU A 202      -6.658  -4.697  15.518  1.00  0.98           C  
ATOM   1561  CD2 LEU A 202      -7.751  -2.439  15.566  1.00  0.98           C  
ATOM   1562  N   ARG A 203      -6.077  -2.620  20.718  1.00  0.98           N  
ATOM   1563  CA  ARG A 203      -6.360  -2.753  22.143  1.00  0.98           C  
ATOM   1564  C   ARG A 203      -6.645  -1.394  22.774  1.00  0.98           C  
ATOM   1565  CB  ARG A 203      -5.191  -3.430  22.863  1.00  0.98           C  
ATOM   1566  O   ARG A 203      -7.438  -1.294  23.712  1.00  0.98           O  
ATOM   1567  CG  ARG A 203      -5.161  -4.942  22.702  1.00  0.98           C  
ATOM   1568  CD  ARG A 203      -4.211  -5.596  23.695  1.00  0.98           C  
ATOM   1569  NE  ARG A 203      -2.834  -5.150  23.497  1.00  0.98           N  
ATOM   1570  NH1 ARG A 203      -2.318  -6.764  21.927  1.00  0.98           N  
ATOM   1571  NH2 ARG A 203      -0.739  -5.229  22.561  1.00  0.98           N  
ATOM   1572  CZ  ARG A 203      -1.967  -5.715  22.662  1.00  0.98           C  
ATOM   1573  N   LEU A 204      -6.034  -0.362  22.187  1.00  0.97           N  
ATOM   1574  CA  LEU A 204      -6.200   0.984  22.726  1.00  0.97           C  
ATOM   1575  C   LEU A 204      -7.444   1.651  22.150  1.00  0.97           C  
ATOM   1576  CB  LEU A 204      -4.964   1.837  22.425  1.00  0.97           C  
ATOM   1577  O   LEU A 204      -7.852   2.719  22.612  1.00  0.97           O  
ATOM   1578  CG  LEU A 204      -3.694   1.486  23.201  1.00  0.97           C  
ATOM   1579  CD1 LEU A 204      -2.505   2.270  22.654  1.00  0.97           C  
ATOM   1580  CD2 LEU A 204      -3.882   1.761  24.689  1.00  0.97           C  
ATOM   1581  N   TRP A 205      -8.068   0.957  21.203  1.00  0.96           N  
ATOM   1582  CA  TRP A 205      -9.164   1.570  20.460  1.00  0.96           C  
ATOM   1583  C   TRP A 205     -10.284   2.002  21.401  1.00  0.96           C  
ATOM   1584  CB  TRP A 205      -9.710   0.600  19.408  1.00  0.96           C  
ATOM   1585  O   TRP A 205     -10.777   3.129  21.312  1.00  0.96           O  
ATOM   1586  CG  TRP A 205     -10.822   1.166  18.577  1.00  0.96           C  
ATOM   1587  CD1 TRP A 205     -12.139   0.798  18.602  1.00  0.96           C  
ATOM   1588  CD2 TRP A 205     -10.712   2.199  17.593  1.00  0.96           C  
ATOM   1589  CE2 TRP A 205     -12.004   2.408  17.060  1.00  0.96           C  
ATOM   1590  CE3 TRP A 205      -9.646   2.969  17.110  1.00  0.96           C  
ATOM   1591  NE1 TRP A 205     -12.855   1.541  17.692  1.00  0.96           N  
ATOM   1592  CH2 TRP A 205     -11.197   4.097  15.612  1.00  0.96           C  
ATOM   1593  CZ2 TRP A 205     -12.257   3.357  16.067  1.00  0.96           C  
ATOM   1594  CZ3 TRP A 205      -9.901   3.913  16.122  1.00  0.96           C  
ATOM   1595  N   PRO A 206     -10.703   1.205  22.348  1.00  0.95           N  
ATOM   1596  CA  PRO A 206     -11.775   1.641  23.247  1.00  0.95           C  
ATOM   1597  C   PRO A 206     -11.436   2.934  23.985  1.00  0.95           C  
ATOM   1598  CB  PRO A 206     -11.910   0.473  24.227  1.00  0.95           C  
ATOM   1599  O   PRO A 206     -12.317   3.767  24.214  1.00  0.95           O  
ATOM   1600  CG  PRO A 206     -11.444  -0.724  23.462  1.00  0.95           C  
ATOM   1601  CD  PRO A 206     -10.309  -0.308  22.571  1.00  0.95           C  
ATOM   1602  N   GLU A 207     -10.160   3.109  24.338  1.00  0.96           N  
ATOM   1603  CA  GLU A 207      -9.728   4.326  25.019  1.00  0.96           C  
ATOM   1604  C   GLU A 207      -9.701   5.514  24.062  1.00  0.96           C  
ATOM   1605  CB  GLU A 207      -8.348   4.127  25.650  1.00  0.96           C  
ATOM   1606  O   GLU A 207      -9.945   6.651  24.469  1.00  0.96           O  
ATOM   1607  CG  GLU A 207      -8.307   3.033  26.708  1.00  0.96           C  
ATOM   1608  CD  GLU A 207      -9.280   3.268  27.852  1.00  0.96           C  
ATOM   1609  OE1 GLU A 207      -9.928   2.297  28.306  1.00  0.96           O  
ATOM   1610  OE2 GLU A 207      -9.397   4.431  28.296  1.00  0.96           O  
ATOM   1611  N   LEU A 208      -9.474   5.148  22.823  1.00  0.94           N  
ATOM   1612  CA  LEU A 208      -9.364   6.212  21.831  1.00  0.94           C  
ATOM   1613  C   LEU A 208     -10.736   6.783  21.492  1.00  0.94           C  
ATOM   1614  CB  LEU A 208      -8.686   5.693  20.560  1.00  0.94           C  
ATOM   1615  O   LEU A 208     -10.852   7.953  21.118  1.00  0.94           O  
ATOM   1616  CG  LEU A 208      -7.206   5.327  20.682  1.00  0.94           C  
ATOM   1617  CD1 LEU A 208      -6.712   4.680  19.392  1.00  0.94           C  
ATOM   1618  CD2 LEU A 208      -6.376   6.560  21.020  1.00  0.94           C  
ATOM   1619  N   VAL A 209     -11.761   5.926  21.755  1.00  0.95           N  
ATOM   1620  CA  VAL A 209     -13.079   6.396  21.341  1.00  0.95           C  
ATOM   1621  C   VAL A 209     -13.920   6.729  22.571  1.00  0.95           C  
ATOM   1622  CB  VAL A 209     -13.805   5.349  20.466  1.00  0.95           C  
ATOM   1623  O   VAL A 209     -15.107   7.041  22.453  1.00  0.95           O  
ATOM   1624  CG1 VAL A 209     -13.064   5.141  19.146  1.00  0.95           C  
ATOM   1625  CG2 VAL A 209     -13.943   4.028  21.219  1.00  0.95           C  
ATOM   1626  N   LYS A 210     -13.365   6.599  23.700  1.00  0.88           N  
ATOM   1627  CA  LYS A 210     -14.057   6.973  24.930  1.00  0.88           C  
ATOM   1628  C   LYS A 210     -14.227   8.486  25.027  1.00  0.88           C  
ATOM   1629  CB  LYS A 210     -13.299   6.451  26.152  1.00  0.88           C  
ATOM   1630  O   LYS A 210     -15.282   8.973  25.440  1.00  0.88           O  
ATOM   1631  CG  LYS A 210     -13.550   4.982  26.455  1.00  0.88           C  
ATOM   1632  CD  LYS A 210     -12.824   4.539  27.719  1.00  0.88           C  
ATOM   1633  CE  LYS A 210     -12.963   3.041  27.950  1.00  0.88           C  
ATOM   1634  NZ  LYS A 210     -12.236   2.599  29.178  1.00  0.88           N  
