# Supplementary material for: Escherichia coli transcription factors of unknown function: sequence features and possible evolutionary relationships
Source: PeerJ. 2022 Jul 20;10:e13772. doi: 10.7717/peerj.13772 (PMC9308461; doi:10.7717/peerj.13772)
Supplement: Supplemental Information 18 [file peerj-10-13772-s018.zip › Raw Data/PDB files/YcjW_b1320_unrelaxed_model_1.pdb]

ATOM      1  N   MET A   1      17.409  -8.369 -41.803  1.00  0.79           N  
ATOM      2  CA  MET A   1      18.098  -7.697 -40.705  1.00  0.79           C  
ATOM      3  C   MET A   1      17.422  -6.373 -40.366  1.00  0.79           C  
ATOM      4  CB  MET A   1      19.567  -7.459 -41.057  1.00  0.79           C  
ATOM      5  O   MET A   1      16.976  -5.652 -41.261  1.00  0.79           O  
ATOM      6  CG  MET A   1      20.470  -8.645 -40.758  1.00  0.79           C  
ATOM      7  SD  MET A   1      22.250  -8.235 -40.928  1.00  0.79           S  
ATOM      8  CE  MET A   1      22.719  -9.383 -42.252  1.00  0.79           C  
ATOM      9  N   SER A   2      16.993  -6.260 -39.072  1.00  0.85           N  
ATOM     10  CA  SER A   2      16.380  -5.033 -38.573  1.00  0.85           C  
ATOM     11  C   SER A   2      17.257  -3.820 -38.866  1.00  0.85           C  
ATOM     12  CB  SER A   2      16.122  -5.135 -37.069  1.00  0.85           C  
ATOM     13  O   SER A   2      18.484  -3.901 -38.790  1.00  0.85           O  
ATOM     14  OG  SER A   2      15.173  -6.149 -36.790  1.00  0.85           O  
ATOM     15  N   PRO A   3      16.723  -2.840 -39.621  1.00  0.90           N  
ATOM     16  CA  PRO A   3      17.480  -1.624 -39.930  1.00  0.90           C  
ATOM     17  C   PRO A   3      18.201  -1.052 -38.712  1.00  0.90           C  
ATOM     18  CB  PRO A   3      16.404  -0.657 -40.432  1.00  0.90           C  
ATOM     19  O   PRO A   3      17.720  -1.191 -37.584  1.00  0.90           O  
ATOM     20  CG  PRO A   3      15.223  -1.522 -40.733  1.00  0.90           C  
ATOM     21  CD  PRO A   3      15.347  -2.792 -39.940  1.00  0.90           C  
ATOM     22  N   THR A   4      19.510  -0.605 -38.851  1.00  0.91           N  
ATOM     23  CA  THR A   4      20.336  -0.003 -37.810  1.00  0.91           C  
ATOM     24  C   THR A   4      20.431   1.508 -38.002  1.00  0.91           C  
ATOM     25  CB  THR A   4      21.751  -0.611 -37.798  1.00  0.91           C  
ATOM     26  O   THR A   4      19.877   2.054 -38.958  1.00  0.91           O  
ATOM     27  CG2 THR A   4      21.694  -2.135 -37.761  1.00  0.91           C  
ATOM     28  OG1 THR A   4      22.452  -0.198 -38.978  1.00  0.91           O  
ATOM     29  N   ILE A   5      21.008   2.166 -37.054  1.00  0.91           N  
ATOM     30  CA  ILE A   5      21.193   3.611 -37.130  1.00  0.91           C  
ATOM     31  C   ILE A   5      22.057   3.958 -38.340  1.00  0.91           C  
ATOM     32  CB  ILE A   5      21.832   4.168 -35.838  1.00  0.91           C  
ATOM     33  O   ILE A   5      21.917   5.036 -38.922  1.00  0.91           O  
ATOM     34  CG1 ILE A   5      21.675   5.692 -35.779  1.00  0.91           C  
ATOM     35  CG2 ILE A   5      23.306   3.765 -35.747  1.00  0.91           C  
ATOM     36  CD1 ILE A   5      22.056   6.302 -34.437  1.00  0.91           C  
ATOM     37  N   TYR A   6      22.865   3.038 -38.806  1.00  0.94           N  
ATOM     38  CA  TYR A   6      23.708   3.220 -39.982  1.00  0.94           C  
ATOM     39  C   TYR A   6      22.872   3.232 -41.256  1.00  0.94           C  
ATOM     40  CB  TYR A   6      24.766   2.114 -40.062  1.00  0.94           C  
ATOM     41  O   TYR A   6      23.131   4.020 -42.169  1.00  0.94           O  
ATOM     42  CG  TYR A   6      25.761   2.144 -38.928  1.00  0.94           C  
ATOM     43  CD1 TYR A   6      26.863   2.996 -38.964  1.00  0.94           C  
ATOM     44  CD2 TYR A   6      25.604   1.319 -37.819  1.00  0.94           C  
ATOM     45  CE1 TYR A   6      27.784   3.025 -37.922  1.00  0.94           C  
ATOM     46  CE2 TYR A   6      26.519   1.339 -36.772  1.00  0.94           C  
ATOM     47  OH  TYR A   6      28.512   2.219 -35.798  1.00  0.94           O  
ATOM     48  CZ  TYR A   6      27.603   2.195 -36.832  1.00  0.94           C  
ATOM     49  N   ASP A   7      21.894   2.402 -41.265  1.00  0.96           N  
ATOM     50  CA  ASP A   7      20.970   2.347 -42.394  1.00  0.96           C  
ATOM     51  C   ASP A   7      20.179   3.647 -42.520  1.00  0.96           C  
ATOM     52  CB  ASP A   7      20.014   1.161 -42.248  1.00  0.96           C  
ATOM     53  O   ASP A   7      19.994   4.162 -43.624  1.00  0.96           O  
ATOM     54  CG  ASP A   7      20.724  -0.181 -42.282  1.00  0.96           C  
ATOM     55  OD1 ASP A   7      21.624  -0.373 -43.128  1.00  0.96           O  
ATOM     56  OD2 ASP A   7      20.379  -1.055 -41.458  1.00  0.96           O  
ATOM     57  N   ILE A   8      19.797   4.205 -41.339  1.00  0.96           N  
ATOM     58  CA  ILE A   8      19.057   5.463 -41.326  1.00  0.96           C  
ATOM     59  C   ILE A   8      19.941   6.587 -41.862  1.00  0.96           C  
ATOM     60  CB  ILE A   8      18.554   5.807 -39.906  1.00  0.96           C  
ATOM     61  O   ILE A   8      19.499   7.396 -42.681  1.00  0.96           O  
ATOM     62  CG1 ILE A   8      17.590   4.726 -39.405  1.00  0.96           C  
ATOM     63  CG2 ILE A   8      17.887   7.186 -39.890  1.00  0.96           C  
ATOM     64  CD1 ILE A   8      17.201   4.874 -37.940  1.00  0.96           C  
ATOM     65  N   ALA A   9      21.135   6.642 -41.389  1.00  0.97           N  
ATOM     66  CA  ALA A   9      22.085   7.670 -41.807  1.00  0.97           C  
ATOM     67  C   ALA A   9      22.312   7.626 -43.316  1.00  0.97           C  
ATOM     68  CB  ALA A   9      23.410   7.502 -41.068  1.00  0.97           C  
ATOM     69  O   ALA A   9      22.324   8.666 -43.979  1.00  0.97           O  
ATOM     70  N   ARG A  10      22.443   6.454 -43.857  1.00  0.98           N  
ATOM     71  CA  ARG A  10      22.657   6.246 -45.286  1.00  0.98           C  
ATOM     72  C   ARG A  10      21.456   6.725 -46.095  1.00  0.98           C  
ATOM     73  CB  ARG A  10      22.931   4.769 -45.579  1.00  0.98           C  
ATOM     74  O   ARG A  10      21.608   7.501 -47.041  1.00  0.98           O  
ATOM     75  CG  ARG A  10      23.313   4.489 -47.024  1.00  0.98           C  
ATOM     76  CD  ARG A  10      23.577   3.008 -47.260  1.00  0.98           C  
ATOM     77  NE  ARG A  10      23.872   2.308 -46.014  1.00  0.98           N  
ATOM     78  NH1 ARG A  10      22.872   0.325 -46.651  1.00  0.98           N  
ATOM     79  NH2 ARG A  10      23.849   0.509 -44.585  1.00  0.98           N  
ATOM     80  CZ  ARG A  10      23.530   1.049 -45.753  1.00  0.98           C  
ATOM     81  N   VAL A  11      20.266   6.362 -45.715  1.00  0.97           N  
ATOM     82  CA  VAL A  11      19.037   6.706 -46.422  1.00  0.97           C  
ATOM     83  C   VAL A  11      18.768   8.204 -46.293  1.00  0.97           C  
ATOM     84  CB  VAL A  11      17.831   5.900 -45.890  1.00  0.97           C  
ATOM     85  O   VAL A  11      18.356   8.852 -47.258  1.00  0.97           O  
ATOM     86  CG1 VAL A  11      16.524   6.439 -46.469  1.00  0.97           C  
ATOM     87  CG2 VAL A  11      17.994   4.417 -46.218  1.00  0.97           C  
ATOM     88  N   ALA A  12      19.083   8.778 -45.165  1.00  0.97           N  
ATOM     89  CA  ALA A  12      18.811  10.188 -44.899  1.00  0.97           C  
ATOM     90  C   ALA A  12      19.915  11.076 -45.465  1.00  0.97           C  
ATOM     91  CB  ALA A  12      18.657  10.426 -43.399  1.00  0.97           C  
ATOM     92  O   ALA A  12      19.745  12.292 -45.577  1.00  0.97           O  
ATOM     93  N   GLY A  13      21.064  10.473 -45.838  1.00  0.98           N  
ATOM     94  CA  GLY A  13      22.204  11.223 -46.341  1.00  0.98           C  
ATOM     95  C   GLY A  13      22.833  12.124 -45.295  1.00  0.98           C  
ATOM     96  O   GLY A  13      23.200  13.264 -45.590  1.00  0.98           O  
ATOM     97  N   VAL A  14      22.803  11.762 -43.963  1.00  0.98           N  
ATOM     98  CA  VAL A  14      23.406  12.507 -42.863  1.00  0.98           C  
ATOM     99  C   VAL A  14      24.350  11.598 -42.080  1.00  0.98           C  
ATOM    100  CB  VAL A  14      22.333  13.098 -41.922  1.00  0.98           C  
ATOM    101  O   VAL A  14      24.465  10.407 -42.378  1.00  0.98           O  
ATOM    102  CG1 VAL A  14      21.437  14.081 -42.675  1.00  0.98           C  
ATOM    103  CG2 VAL A  14      21.499  11.982 -41.296  1.00  0.98           C  
ATOM    104  N   SER A  15      25.133  12.150 -41.107  1.00  0.96           N  
ATOM    105  CA  SER A  15      26.046  11.371 -40.278  1.00  0.96           C  
ATOM    106  C   SER A  15      25.292  10.586 -39.210  1.00  0.96           C  
ATOM    107  CB  SER A  15      27.080  12.284 -39.616  1.00  0.96           C  
ATOM    108  O   SER A  15      24.154  10.922 -38.874  1.00  0.96           O  
ATOM    109  OG  SER A  15      26.478  13.075 -38.605  1.00  0.96           O  
ATOM    110  N   LYS A  16      25.835   9.498 -38.679  1.00  0.93           N  
ATOM    111  CA  LYS A  16      25.275   8.718 -37.579  1.00  0.93           C  
ATOM    112  C   LYS A  16      25.005   9.599 -36.362  1.00  0.93           C  
ATOM    113  CB  LYS A  16      26.216   7.574 -37.199  1.00  0.93           C  
ATOM    114  O   LYS A  16      24.015   9.402 -35.655  1.00  0.93           O  
ATOM    115  CG  LYS A  16      25.740   6.749 -36.013  1.00  0.93           C  
ATOM    116  CD  LYS A  16      26.838   5.829 -35.495  1.00  0.93           C  
ATOM    117  CE  LYS A  16      26.459   5.201 -34.160  1.00  0.93           C  
ATOM    118  NZ  LYS A  16      27.555   4.340 -33.622  1.00  0.93           N  
ATOM    119  N   SER A  17      25.939  10.591 -36.124  1.00  0.92           N  
ATOM    120  CA  SER A  17      25.806  11.514 -35.002  1.00  0.92           C  
ATOM    121  C   SER A  17      24.537  12.352 -35.123  1.00  0.92           C  
ATOM    122  CB  SER A  17      27.026  12.432 -34.915  1.00  0.92           C  
ATOM    123  O   SER A  17      23.848  12.592 -34.129  1.00  0.92           O  
ATOM    124  OG  SER A  17      27.140  13.229 -36.081  1.00  0.92           O  
ATOM    125  N   THR A  18      24.195  12.791 -36.334  1.00  0.95           N  
ATOM    126  CA  THR A  18      22.979  13.555 -36.586  1.00  0.95           C  
ATOM    127  C   THR A  18      21.740  12.707 -36.313  1.00  0.95           C  
ATOM    128  CB  THR A  18      22.938  14.076 -38.035  1.00  0.95           C  
ATOM    129  O   THR A  18      20.776  13.183 -35.711  1.00  0.95           O  
ATOM    130  CG2 THR A  18      21.670  14.885 -38.292  1.00  0.95           C  
ATOM    131  OG1 THR A  18      24.079  14.910 -38.269  1.00  0.95           O  
ATOM    132  N   VAL A  19      21.754  11.435 -36.754  1.00  0.94           N  
ATOM    133  CA  VAL A  19      20.654  10.513 -36.493  1.00  0.94           C  
ATOM    134  C   VAL A  19      20.453  10.362 -34.986  1.00  0.94           C  
ATOM    135  CB  VAL A  19      20.904   9.132 -37.138  1.00  0.94           C  
ATOM    136  O   VAL A  19      19.324  10.421 -34.495  1.00  0.94           O  
ATOM    137  CG1 VAL A  19      19.787   8.155 -36.774  1.00  0.94           C  
ATOM    138  CG2 VAL A  19      21.027   9.267 -38.655  1.00  0.94           C  
ATOM    139  N   SER A  20      21.614  10.157 -34.309  1.00  0.89           N  
ATOM    140  CA  SER A  20      21.566  10.010 -32.858  1.00  0.89           C  
ATOM    141  C   SER A  20      20.935  11.231 -32.199  1.00  0.89           C  
ATOM    142  CB  SER A  20      22.970   9.784 -32.296  1.00  0.89           C  
ATOM    143  O   SER A  20      20.101  11.098 -31.301  1.00  0.89           O  
ATOM    144  OG  SER A  20      22.928   9.631 -30.887  1.00  0.89           O  
ATOM    145  N   ARG A  21      21.225  12.375 -32.569  1.00  0.91           N  
ATOM    146  CA  ARG A  21      20.703  13.613 -31.999  1.00  0.91           C  
ATOM    147  C   ARG A  21      19.203  13.739 -32.244  1.00  0.91           C  
ATOM    148  CB  ARG A  21      21.432  14.824 -32.585  1.00  0.91           C  
ATOM    149  O   ARG A  21      18.462  14.193 -31.369  1.00  0.91           O  
ATOM    150  CG  ARG A  21      22.862  14.979 -32.094  1.00  0.91           C  
ATOM    151  CD  ARG A  21      23.543  16.193 -32.712  1.00  0.91           C  
ATOM    152  NE  ARG A  21      24.950  16.274 -32.330  1.00  0.91           N  
ATOM    153  NH1 ARG A  21      25.135  18.546 -32.709  1.00  0.91           N  
ATOM    154  NH2 ARG A  21      26.946  17.351 -31.970  1.00  0.91           N  
ATOM    155  CZ  ARG A  21      25.674  17.390 -32.337  1.00  0.91           C  
ATOM    156  N   VAL A  22      18.769  13.333 -33.436  1.00  0.92           N  
ATOM    157  CA  VAL A  22      17.348  13.369 -33.765  1.00  0.92           C  
ATOM    158  C   VAL A  22      16.589  12.377 -32.886  1.00  0.92           C  
ATOM    159  CB  VAL A  22      17.103  13.055 -35.258  1.00  0.92           C  
ATOM    160  O   VAL A  22      15.543  12.709 -32.325  1.00  0.92           O  
ATOM    161  CG1 VAL A  22      15.611  12.878 -35.534  1.00  0.92           C  
ATOM    162  CG2 VAL A  22      17.685  14.160 -36.137  1.00  0.92           C  
ATOM    163  N   LEU A  23      17.180  11.131 -32.745  1.00  0.88           N  
ATOM    164  CA  LEU A  23      16.526  10.091 -31.959  1.00  0.88           C  
ATOM    165  C   LEU A  23      16.446  10.490 -30.489  1.00  0.88           C  
ATOM    166  CB  LEU A  23      17.274   8.763 -32.099  1.00  0.88           C  
ATOM    167  O   LEU A  23      15.517  10.089 -29.783  1.00  0.88           O  
ATOM    168  CG  LEU A  23      17.152   8.056 -33.450  1.00  0.88           C  
ATOM    169  CD1 LEU A  23      17.991   6.782 -33.459  1.00  0.88           C  
ATOM    170  CD2 LEU A  23      15.692   7.743 -33.761  1.00  0.88           C  
ATOM    171  N   ASN A  24      17.385  11.323 -30.033  1.00  0.83           N  
ATOM    172  CA  ASN A  24      17.429  11.768 -28.644  1.00  0.83           C  
ATOM    173  C   ASN A  24      16.748  13.122 -28.467  1.00  0.83           C  
ATOM    174  CB  ASN A  24      18.875  11.832 -28.146  1.00  0.83           C  
ATOM    175  O   ASN A  24      16.929  13.784 -27.444  1.00  0.83           O  
ATOM    176  CG  ASN A  24      19.495  10.460 -27.974  1.00  0.83           C  
ATOM    177  ND2 ASN A  24      20.772  10.339 -28.314  1.00  0.83           N  
ATOM    178  OD1 ASN A  24      18.831   9.515 -27.538  1.00  0.83           O  
ATOM    179  N   LYS A  25      16.027  13.569 -29.500  1.00  0.85           N  
ATOM    180  CA  LYS A  25      15.242  14.800 -29.505  1.00  0.85           C  
ATOM    181  C   LYS A  25      16.097  15.998 -29.100  1.00  0.85           C  
ATOM    182  CB  LYS A  25      14.040  14.675 -28.569  1.00  0.85           C  
ATOM    183  O   LYS A  25      15.656  16.848 -28.324  1.00  0.85           O  
ATOM    184  CG  LYS A  25      13.045  13.599 -28.979  1.00  0.85           C  
ATOM    185  CD  LYS A  25      11.855  13.545 -28.030  1.00  0.85           C  
ATOM    186  CE  LYS A  25      10.892  12.426 -28.402  1.00  0.85           C  
ATOM    187  NZ  LYS A  25       9.711  12.385 -27.488  1.00  0.85           N  
ATOM    188  N   GLN A  26      17.329  16.084 -29.486  1.00  0.86           N  
ATOM    189  CA  GLN A  26      18.195  17.230 -29.227  1.00  0.86           C  
ATOM    190  C   GLN A  26      17.828  18.410 -30.122  1.00  0.86           C  
ATOM    191  CB  GLN A  26      19.662  16.852 -29.432  1.00  0.86           C  
ATOM    192  O   GLN A  26      17.309  18.222 -31.224  1.00  0.86           O  
ATOM    193  CG  GLN A  26      20.198  15.878 -28.391  1.00  0.86           C  
ATOM    194  CD  GLN A  26      21.714  15.856 -28.334  1.00  0.86           C  
ATOM    195  NE2 GLN A  26      22.259  15.245 -27.287  1.00  0.86           N  
ATOM    196  OE1 GLN A  26      22.390  16.383 -29.223  1.00  0.86           O  
ATOM    197  N   THR A  27      17.922  19.686 -29.655  1.00  0.86           N  
ATOM    198  CA  THR A  27      17.392  20.871 -30.321  1.00  0.86           C  
ATOM    199  C   THR A  27      18.420  21.453 -31.287  1.00  0.86           C  
ATOM    200  CB  THR A  27      16.976  21.946 -29.300  1.00  0.86           C  
ATOM    201  O   THR A  27      18.062  22.172 -32.222  1.00  0.86           O  
ATOM    202  CG2 THR A  27      15.772  21.491 -28.482  1.00  0.86           C  
ATOM    203  OG1 THR A  27      18.072  22.205 -28.414  1.00  0.86           O  
ATOM    204  N   ASN A  28      19.637  21.133 -31.264  1.00  0.91           N  
ATOM    205  CA  ASN A  28      20.696  21.720 -32.078  1.00  0.91           C  
ATOM    206  C   ASN A  28      20.853  20.987 -33.407  1.00  0.91           C  
ATOM    207  CB  ASN A  28      22.022  21.723 -31.314  1.00  0.91           C  
ATOM    208  O   ASN A  28      21.927  20.466 -33.711  1.00  0.91           O  
ATOM    209  CG  ASN A  28      22.108  22.845 -30.298  1.00  0.91           C  
ATOM    210  ND2 ASN A  28      23.135  22.807 -29.458  1.00  0.91           N  
ATOM    211  OD1 ASN A  28      21.257  23.738 -30.267  1.00  0.91           O  
ATOM    212  N   ILE A  29      19.737  20.716 -34.166  1.00  0.92           N  
ATOM    213  CA  ILE A  29      19.753  20.063 -35.471  1.00  0.92           C  
ATOM    214  C   ILE A  29      18.887  20.850 -36.452  1.00  0.92           C  
ATOM    215  CB  ILE A  29      19.264  18.600 -35.377  1.00  0.92           C  
ATOM    216  O   ILE A  29      17.853  21.405 -36.070  1.00  0.92           O  
ATOM    217  CG1 ILE A  29      20.141  17.805 -34.403  1.00  0.92           C  
ATOM    218  CG2 ILE A  29      19.251  17.946 -36.762  1.00  0.92           C  
ATOM    219  CD1 ILE A  29      19.529  16.485 -33.956  1.00  0.92           C  
ATOM    220  N   SER A  30      19.369  21.145 -37.589  1.00  0.95           N  
ATOM    221  CA  SER A  30      18.593  21.874 -38.586  1.00  0.95           C  
ATOM    222  C   SER A  30      17.271  21.173 -38.878  1.00  0.95           C  
ATOM    223  CB  SER A  30      19.393  22.030 -39.880  1.00  0.95           C  
ATOM    224  O   SER A  30      17.198  19.943 -38.863  1.00  0.95           O  
ATOM    225  OG  SER A  30      19.472  20.798 -40.575  1.00  0.95           O  
ATOM    226  N   PRO A  31      16.211  21.958 -39.032  1.00  0.95           N  
ATOM    227  CA  PRO A  31      14.906  21.383 -39.365  1.00  0.95           C  
ATOM    228  C   PRO A  31      14.964  20.445 -40.568  1.00  0.95           C  
ATOM    229  CB  PRO A  31      14.047  22.613 -39.673  1.00  0.95           C  
ATOM    230  O   PRO A  31      14.277  19.421 -40.591  1.00  0.95           O  
ATOM    231  CG  PRO A  31      14.693  23.729 -38.917  1.00  0.95           C  
ATOM    232  CD  PRO A  31      16.174  23.482 -38.875  1.00  0.95           C  
ATOM    233  N   GLU A  32      15.855  20.778 -41.533  1.00  0.97           N  
ATOM    234  CA  GLU A  32      16.005  19.962 -42.735  1.00  0.97           C  
ATOM    235  C   GLU A  32      16.570  18.585 -42.400  1.00  0.97           C  
ATOM    236  CB  GLU A  32      16.905  20.666 -43.753  1.00  0.97           C  
ATOM    237  O   GLU A  32      16.044  17.566 -42.852  1.00  0.97           O  
ATOM    238  CG  GLU A  32      17.013  19.938 -45.085  1.00  0.97           C  
ATOM    239  CD  GLU A  32      17.933  20.633 -46.076  1.00  0.97           C  
ATOM    240  OE1 GLU A  32      18.167  20.082 -47.176  1.00  0.97           O  
ATOM    241  OE2 GLU A  32      18.424  21.736 -45.750  1.00  0.97           O  
ATOM    242  N   ALA A  33      17.650  18.531 -41.627  1.00  0.96           N  
ATOM    243  CA  ALA A  33      18.263  17.268 -41.225  1.00  0.96           C  
ATOM    244  C   ALA A  33      17.292  16.422 -40.407  1.00  0.96           C  
ATOM    245  CB  ALA A  33      19.540  17.526 -40.428  1.00  0.96           C  
ATOM    246  O   ALA A  33      17.203  15.207 -40.598  1.00  0.96           O  
ATOM    247  N   ARG A  34      16.561  17.063 -39.504  1.00  0.97           N  
ATOM    248  CA  ARG A  34      15.580  16.369 -38.676  1.00  0.97           C  
ATOM    249  C   ARG A  34      14.513  15.701 -39.536  1.00  0.97           C  
ATOM    250  CB  ARG A  34      14.927  17.339 -37.689  1.00  0.97           C  
ATOM    251  O   ARG A  34      14.190  14.528 -39.335  1.00  0.97           O  
ATOM    252  CG  ARG A  34      13.942  16.678 -36.738  1.00  0.97           C  
ATOM    253  CD  ARG A  34      13.353  17.678 -35.752  1.00  0.97           C  
ATOM    254  NE  ARG A  34      14.249  17.913 -34.623  1.00  0.97           N  
ATOM    255  NH1 ARG A  34      12.876  19.456 -33.588  1.00  0.97           N  
ATOM    256  NH2 ARG A  34      14.886  18.888 -32.644  1.00  0.97           N  
ATOM    257  CZ  ARG A  34      14.002  18.752 -33.621  1.00  0.97           C  
ATOM    258  N   GLU A  35      14.004  16.383 -40.495  1.00  0.97           N  
ATOM    259  CA  GLU A  35      12.974  15.867 -41.391  1.00  0.97           C  
ATOM    260  C   GLU A  35      13.489  14.680 -42.199  1.00  0.97           C  
ATOM    261  CB  GLU A  35      12.479  16.969 -42.332  1.00  0.97           C  
ATOM    262  O   GLU A  35      12.780  13.687 -42.374  1.00  0.97           O  
ATOM    263  CG  GLU A  35      11.275  16.566 -43.172  1.00  0.97           C  
ATOM    264  CD  GLU A  35      10.766  17.684 -44.067  1.00  0.97           C  
ATOM    265  OE1 GLU A  35       9.817  17.451 -44.849  1.00  0.97           O  
ATOM    266  OE2 GLU A  35      11.321  18.803 -43.985  1.00  0.97           O  
ATOM    267  N   LYS A  36      14.747  14.782 -42.739  1.00  0.98           N  
ATOM    268  CA  LYS A  36      15.345  13.692 -43.505  1.00  0.98           C  
ATOM    269  C   LYS A  36      15.455  12.424 -42.662  1.00  0.98           C  
ATOM    270  CB  LYS A  36      16.725  14.095 -44.026  1.00  0.98           C  
ATOM    271  O   LYS A  36      15.138  11.330 -43.134  1.00  0.98           O  
ATOM    272  CG  LYS A  36      16.685  15.066 -45.197  1.00  0.98           C  
ATOM    273  CD  LYS A  36      18.083  15.369 -45.720  1.00  0.98           C  
ATOM    274  CE  LYS A  36      18.040  16.293 -46.930  1.00  0.98           C  
ATOM    275  NZ  LYS A  36      19.411  16.624 -47.423  1.00  0.98           N  
ATOM    276  N   VAL A  37      15.862  12.603 -41.452  1.00  0.97           N  
ATOM    277  CA  VAL A  37      16.041  11.472 -40.549  1.00  0.97           C  
ATOM    278  C   VAL A  37      14.685  10.850 -40.224  1.00  0.97           C  
ATOM    279  CB  VAL A  37      16.760  11.893 -39.248  1.00  0.97           C  
ATOM    280  O   VAL A  37      14.527   9.628 -40.277  1.00  0.97           O  
ATOM    281  CG1 VAL A  37      16.729  10.760 -38.223  1.00  0.97           C  
ATOM    282  CG2 VAL A  37      18.200  12.308 -39.545  1.00  0.97           C  
ATOM    283  N   LEU A  38      13.642  11.625 -39.900  1.00  0.96           N  
ATOM    284  CA  LEU A  38      12.314  11.130 -39.553  1.00  0.96           C  
ATOM    285  C   LEU A  38      11.688  10.384 -40.727  1.00  0.96           C  
ATOM    286  CB  LEU A  38      11.406  12.286 -39.125  1.00  0.96           C  
ATOM    287  O   LEU A  38      11.013   9.371 -40.535  1.00  0.96           O  
ATOM    288  CG  LEU A  38      11.712  12.922 -37.768  1.00  0.96           C  
ATOM    289  CD1 LEU A  38      10.797  14.118 -37.525  1.00  0.96           C  
ATOM    290  CD2 LEU A  38      11.566  11.895 -36.651  1.00  0.96           C  
ATOM    291  N   ARG A  39      11.907  10.849 -41.920  1.00  0.97           N  
ATOM    292  CA  ARG A  39      11.434  10.170 -43.122  1.00  0.97           C  
ATOM    293  C   ARG A  39      12.111   8.813 -43.287  1.00  0.97           C  
ATOM    294  CB  ARG A  39      11.681  11.033 -44.360  1.00  0.97           C  
ATOM    295  O   ARG A  39      11.456   7.824 -43.624  1.00  0.97           O  
ATOM    296  CG  ARG A  39      10.660  12.143 -44.552  1.00  0.97           C  
ATOM    297  CD  ARG A  39      10.836  12.846 -45.891  1.00  0.97           C  
ATOM    298  NE  ARG A  39      11.632  14.063 -45.760  1.00  0.97           N  
ATOM    299  NH1 ARG A  39      11.605  14.570 -48.014  1.00  0.97           N  
ATOM    300  NH2 ARG A  39      12.706  15.938 -46.539  1.00  0.97           N  
ATOM    301  CZ  ARG A  39      11.979  14.854 -46.771  1.00  0.97           C  
ATOM    302  N   ALA A  40      13.400   8.835 -43.119  1.00  0.97           N  
ATOM    303  CA  ALA A  40      14.157   7.591 -43.221  1.00  0.97           C  
ATOM    304  C   ALA A  40      13.679   6.572 -42.191  1.00  0.97           C  
ATOM    305  CB  ALA A  40      15.650   7.859 -43.047  1.00  0.97           C  
ATOM    306  O   ALA A  40      13.565   5.381 -42.492  1.00  0.97           O  
ATOM    307  N   ILE A  41      13.379   7.036 -40.962  1.00  0.95           N  
ATOM    308  CA  ILE A  41      12.883   6.174 -39.895  1.00  0.95           C  
ATOM    309  C   ILE A  41      11.557   5.544 -40.314  1.00  0.95           C  
ATOM    310  CB  ILE A  41      12.712   6.954 -38.572  1.00  0.95           C  
ATOM    311  O   ILE A  41      11.355   4.339 -40.148  1.00  0.95           O  
ATOM    312  CG1 ILE A  41      14.081   7.284 -37.966  1.00  0.95           C  
ATOM    313  CG2 ILE A  41      11.853   6.159 -37.584  1.00  0.95           C  
ATOM    314  CD1 ILE A  41      14.016   8.208 -36.757  1.00  0.95           C  
ATOM    315  N   GLU A  42      10.708   6.344 -40.852  1.00  0.95           N  
ATOM    316  CA  GLU A  42       9.407   5.870 -41.315  1.00  0.95           C  
ATOM    317  C   GLU A  42       9.558   4.879 -42.465  1.00  0.95           C  
ATOM    318  CB  GLU A  42       8.528   7.047 -41.746  1.00  0.95           C  
ATOM    319  O   GLU A  42       8.922   3.823 -42.469  1.00  0.95           O  
ATOM    320  CG  GLU A  42       7.090   6.658 -42.057  1.00  0.95           C  
ATOM    321  CD  GLU A  42       6.208   7.848 -42.400  1.00  0.95           C  
ATOM    322  OE1 GLU A  42       4.979   7.667 -42.561  1.00  0.95           O  
ATOM    323  OE2 GLU A  42       6.749   8.971 -42.510  1.00  0.95           O  
ATOM    324  N   GLU A  43      10.424   5.201 -43.408  1.00  0.97           N  
ATOM    325  CA  GLU A  43      10.658   4.376 -44.590  1.00  0.97           C  
ATOM    326  C   GLU A  43      11.213   3.007 -44.206  1.00  0.97           C  
ATOM    327  CB  GLU A  43      11.615   5.080 -45.556  1.00  0.97           C  
ATOM    328  O   GLU A  43      10.787   1.985 -44.748  1.00  0.97           O  
ATOM    329  CG  GLU A  43      11.880   4.301 -46.836  1.00  0.97           C  
ATOM    330  CD  GLU A  43      12.772   5.044 -47.817  1.00  0.97           C  
ATOM    331  OE1 GLU A  43      13.330   4.403 -48.736  1.00  0.97           O  
ATOM    332  OE2 GLU A  43      12.914   6.278 -47.665  1.00  0.97           O  
ATOM    333  N   LEU A  44      12.029   3.003 -43.232  1.00  0.96           N  
ATOM    334  CA  LEU A  44      12.701   1.763 -42.861  1.00  0.96           C  
ATOM    335  C   LEU A  44      11.928   1.030 -41.770  1.00  0.96           C  
ATOM    336  CB  LEU A  44      14.129   2.048 -42.386  1.00  0.96           C  
ATOM    337  O   LEU A  44      12.292  -0.083 -41.385  1.00  0.96           O  
ATOM    338  CG  LEU A  44      15.108   2.553 -43.447  1.00  0.96           C  
ATOM    339  CD1 LEU A  44      16.423   2.971 -42.799  1.00  0.96           C  
ATOM    340  CD2 LEU A  44      15.344   1.485 -44.509  1.00  0.96           C  
ATOM    341  N   GLN A  45      10.846   1.689 -41.341  1.00  0.93           N  
ATOM    342  CA  GLN A  45      10.088   1.139 -40.221  1.00  0.93           C  
ATOM    343  C   GLN A  45      11.004   0.814 -39.045  1.00  0.93           C  
ATOM    344  CB  GLN A  45       9.324  -0.113 -40.653  1.00  0.93           C  
ATOM    345  O   GLN A  45      10.922  -0.273 -38.469  1.00  0.93           O  
ATOM    346  CG  GLN A  45       8.271   0.147 -41.722  1.00  0.93           C  
ATOM    347  CD  GLN A  45       7.438  -1.081 -42.037  1.00  0.93           C  
ATOM    348  NE2 GLN A  45       6.119  -0.940 -41.958  1.00  0.93           N  
ATOM    349  OE1 GLN A  45       7.975  -2.149 -42.350  1.00  0.93           O  
ATOM    350  N   TYR A  46      12.021   1.645 -38.943  1.00  0.91           N  
ATOM    351  CA  TYR A  46      12.995   1.493 -37.868  1.00  0.91           C  
ATOM    352  C   TYR A  46      12.338   1.682 -36.506  1.00  0.91           C  
ATOM    353  CB  TYR A  46      14.143   2.493 -38.037  1.00  0.91           C  
ATOM    354  O   TYR A  46      11.559   2.618 -36.310  1.00  0.91           O  
ATOM    355  CG  TYR A  46      15.155   2.449 -36.919  1.00  0.91           C  
ATOM    356  CD1 TYR A  46      15.113   3.374 -35.878  1.00  0.91           C  
ATOM    357  CD2 TYR A  46      16.156   1.484 -36.900  1.00  0.91           C  
ATOM    358  CE1 TYR A  46      16.045   3.339 -34.846  1.00  0.91           C  
ATOM    359  CE2 TYR A  46      17.094   1.439 -35.873  1.00  0.91           C  
ATOM    360  OH  TYR A  46      17.955   2.330 -33.833  1.00  0.91           O  
ATOM    361  CZ  TYR A  46      17.030   2.369 -34.852  1.00  0.91           C  
ATOM    362  N   GLN A  47      12.598   0.727 -35.570  1.00  0.81           N  
ATOM    363  CA  GLN A  47      12.223   0.826 -34.163  1.00  0.81           C  
ATOM    364  C   GLN A  47      13.457   0.842 -33.265  1.00  0.81           C  
ATOM    365  CB  GLN A  47      11.302  -0.329 -33.769  1.00  0.81           C  
ATOM    366  O   GLN A  47      14.314  -0.038 -33.364  1.00  0.81           O  
ATOM    367  CG  GLN A  47       9.928  -0.271 -34.424  1.00  0.81           C  
ATOM    368  CD  GLN A  47       8.955  -1.276 -33.837  1.00  0.81           C  
ATOM    369  NE2 GLN A  47       7.736  -1.300 -34.366  1.00  0.81           N  
ATOM    370  OE1 GLN A  47       9.296  -2.026 -32.917  1.00  0.81           O  
ATOM    371  N   PRO A  48      13.644   1.895 -32.585  1.00  0.77           N  
ATOM    372  CA  PRO A  48      14.818   1.936 -31.710  1.00  0.77           C  
ATOM    373  C   PRO A  48      14.962   0.677 -30.858  1.00  0.77           C  
ATOM    374  CB  PRO A  48      14.562   3.163 -30.832  1.00  0.77           C  
ATOM    375  O   PRO A  48      13.964   0.132 -30.380  1.00  0.77           O  
ATOM    376  CG  PRO A  48      13.429   3.877 -31.495  1.00  0.77           C  
ATOM    377  CD  PRO A  48      12.755   2.927 -32.442  1.00  0.77           C  
ATOM    378  N   ASN A  49      16.157   0.155 -30.988  1.00  0.79           N  
ATOM    379  CA  ASN A  49      16.489  -0.982 -30.136  1.00  0.79           C  
ATOM    380  C   ASN A  49      16.850  -0.536 -28.722  1.00  0.79           C  
ATOM    381  CB  ASN A  49      17.633  -1.794 -30.745  1.00  0.79           C  
ATOM    382  O   ASN A  49      17.891   0.088 -28.510  1.00  0.79           O  
ATOM    383  CG  ASN A  49      17.877  -3.100 -30.014  1.00  0.79           C  
ATOM    384  ND2 ASN A  49      18.404  -4.089 -30.727  1.00  0.79           N  
ATOM    385  OD1 ASN A  49      17.593  -3.219 -28.819  1.00  0.79           O  
ATOM    386  N   LYS A  50      15.999  -0.701 -27.791  1.00  0.76           N  
ATOM    387  CA  LYS A  50      16.185  -0.237 -26.419  1.00  0.76           C  
ATOM    388  C   LYS A  50      17.437  -0.849 -25.797  1.00  0.76           C  
ATOM    389  CB  LYS A  50      14.959  -0.571 -25.568  1.00  0.76           C  
ATOM    390  O   LYS A  50      18.124  -0.200 -25.005  1.00  0.76           O  
ATOM    391  CG  LYS A  50      13.742   0.291 -25.870  1.00  0.76           C  
ATOM    392  CD  LYS A  50      12.640   0.081 -24.840  1.00  0.76           C  
ATOM    393  CE  LYS A  50      11.449   0.994 -25.101  1.00  0.76           C  
ATOM    394  NZ  LYS A  50      10.375   0.808 -24.080  1.00  0.76           N  
ATOM    395  N   LEU A  51      17.740  -2.076 -26.190  1.00  0.76           N  
ATOM    396  CA  LEU A  51      18.928  -2.745 -25.670  1.00  0.76           C  
ATOM    397  C   LEU A  51      20.197  -2.050 -26.149  1.00  0.76           C  
ATOM    398  CB  LEU A  51      18.945  -4.215 -26.096  1.00  0.76           C  
ATOM    399  O   LEU A  51      21.129  -1.842 -25.369  1.00  0.76           O  
ATOM    400  CG  LEU A  51      17.940  -5.135 -25.400  1.00  0.76           C  
ATOM    401  CD1 LEU A  51      17.911  -6.499 -26.081  1.00  0.76           C  
ATOM    402  CD2 LEU A  51      18.280  -5.277 -23.921  1.00  0.76           C  
ATOM    403  N   ALA A  52      20.211  -1.740 -27.491  1.00  0.74           N  
ATOM    404  CA  ALA A  52      21.369  -1.046 -28.050  1.00  0.74           C  
ATOM    405  C   ALA A  52      21.532   0.338 -27.429  1.00  0.74           C  
ATOM    406  CB  ALA A  52      21.240  -0.933 -29.567  1.00  0.74           C  
ATOM    407  O   ALA A  52      22.649   0.757 -27.118  1.00  0.74           O  
ATOM    408  N   ARG A  53      20.350   0.936 -27.169  1.00  0.74           N  
ATOM    409  CA  ARG A  53      20.368   2.255 -26.544  1.00  0.74           C  
ATOM    410  C   ARG A  53      20.907   2.178 -25.120  1.00  0.74           C  
ATOM    411  CB  ARG A  53      18.966   2.867 -26.541  1.00  0.74           C  
ATOM    412  O   ARG A  53      21.672   3.046 -24.692  1.00  0.74           O  
ATOM    413  CG  ARG A  53      18.934   4.332 -26.133  1.00  0.74           C  
ATOM    414  CD  ARG A  53      17.526   4.906 -26.200  1.00  0.74           C  
ATOM    415  NE  ARG A  53      17.470   6.262 -25.662  1.00  0.74           N  
ATOM    416  NH1 ARG A  53      15.180   6.267 -25.354  1.00  0.74           N  
ATOM    417  NH2 ARG A  53      16.421   8.113 -24.797  1.00  0.74           N  
ATOM    418  CZ  ARG A  53      16.357   6.878 -25.272  1.00  0.74           C  
ATOM    419  N   ALA A  54      20.478   1.193 -24.424  1.00  0.78           N  
ATOM    420  CA  ALA A  54      20.899   1.012 -23.037  1.00  0.78           C  
ATOM    421  C   ALA A  54      22.408   0.806 -22.944  1.00  0.78           C  
ATOM    422  CB  ALA A  54      20.164  -0.169 -22.408  1.00  0.78           C  
ATOM    423  O   ALA A  54      23.037   1.214 -21.965  1.00  0.78           O  
ATOM    424  N   LEU A  55      23.012   0.192 -24.032  1.00  0.76           N  
ATOM    425  CA  LEU A  55      24.439  -0.109 -24.043  1.00  0.76           C  
ATOM    426  C   LEU A  55      25.260   1.152 -24.290  1.00  0.76           C  
ATOM    427  CB  LEU A  55      24.758  -1.157 -25.112  1.00  0.76           C  
ATOM    428  O   LEU A  55      26.386   1.271 -23.802  1.00  0.76           O  
ATOM    429  CG  LEU A  55      24.268  -2.580 -24.835  1.00  0.76           C  
ATOM    430  CD1 LEU A  55      24.457  -3.456 -26.069  1.00  0.76           C  
ATOM    431  CD2 LEU A  55      25.000  -3.172 -23.635  1.00  0.76           C  
ATOM    432  N   THR A  56      24.667   2.042 -25.137  1.00  0.74           N  
ATOM    433  CA  THR A  56      25.401   3.256 -25.476  1.00  0.74           C  
ATOM    434  C   THR A  56      25.061   4.383 -24.505  1.00  0.74           C  
ATOM    435  CB  THR A  56      25.098   3.708 -26.917  1.00  0.74           C  
ATOM    436  O   THR A  56      25.851   5.312 -24.323  1.00  0.74           O  
ATOM    437  CG2 THR A  56      25.556   2.663 -27.929  1.00  0.74           C  
ATOM    438  OG1 THR A  56      23.686   3.911 -27.061  1.00  0.74           O  
ATOM    439  N   SER A  57      23.897   4.381 -23.932  1.00  0.71           N  
ATOM    440  CA  SER A  57      23.377   5.358 -22.981  1.00  0.71           C  
ATOM    441  C   SER A  57      23.631   4.920 -21.543  1.00  0.71           C  
ATOM    442  CB  SER A  57      21.879   5.575 -23.200  1.00  0.71           C  
ATOM    443  O   SER A  57      24.189   3.847 -21.305  1.00  0.71           O  
ATOM    444  OG  SER A  57      21.148   4.410 -22.862  1.00  0.71           O  
ATOM    445  N   SER A  58      23.553   5.803 -20.503  1.00  0.73           N  
ATOM    446  CA  SER A  58      23.801   5.620 -19.077  1.00  0.73           C  
ATOM    447  C   SER A  58      22.854   4.585 -18.480  1.00  0.73           C  
ATOM    448  CB  SER A  58      23.653   6.948 -18.332  1.00  0.73           C  
ATOM    449  O   SER A  58      22.741   4.471 -17.257  1.00  0.73           O  
ATOM    450  OG  SER A  58      22.355   7.487 -18.519  1.00  0.73           O  
ATOM    451  N   GLY A  59      22.234   3.609 -19.369  1.00  0.82           N  
ATOM    452  CA  GLY A  59      21.420   2.583 -18.736  1.00  0.82           C  
ATOM    453  C   GLY A  59      19.982   2.580 -19.219  1.00  0.82           C  
ATOM    454  O   GLY A  59      19.658   3.213 -20.225  1.00  0.82           O  
ATOM    455  N   PHE A  60      19.070   1.703 -18.622  1.00  0.86           N  
ATOM    456  CA  PHE A  60      17.658   1.522 -18.938  1.00  0.86           C  
ATOM    457  C   PHE A  60      16.808   2.579 -18.243  1.00  0.86           C  
ATOM    458  CB  PHE A  60      17.191   0.121 -18.531  1.00  0.86           C  
ATOM    459  O   PHE A  60      17.152   3.043 -17.154  1.00  0.86           O  
ATOM    460  CG  PHE A  60      17.760  -0.981 -19.383  1.00  0.86           C  
ATOM    461  CD1 PHE A  60      17.113  -1.385 -20.545  1.00  0.86           C  
ATOM    462  CD2 PHE A  60      18.943  -1.612 -19.023  1.00  0.86           C  
ATOM    463  CE1 PHE A  60      17.637  -2.404 -21.336  1.00  0.86           C  
ATOM    464  CE2 PHE A  60      19.474  -2.632 -19.809  1.00  0.86           C  
ATOM    465  CZ  PHE A  60      18.819  -3.027 -20.964  1.00  0.86           C  
ATOM    466  N   ASP A  61      15.793   3.121 -19.010  1.00  0.92           N  
ATOM    467  CA  ASP A  61      14.815   4.017 -18.401  1.00  0.92           C  
ATOM    468  C   ASP A  61      13.658   3.232 -17.787  1.00  0.92           C  
ATOM    469  CB  ASP A  61      14.285   5.014 -19.434  1.00  0.92           C  
ATOM    470  O   ASP A  61      12.579   3.144 -18.377  1.00  0.92           O  
ATOM    471  CG  ASP A  61      15.336   6.010 -19.891  1.00  0.92           C  
ATOM    472  OD1 ASP A  61      16.156   6.456 -19.060  1.00  0.92           O  
ATOM    473  OD2 ASP A  61      15.343   6.353 -21.093  1.00  0.92           O  
ATOM    474  N   ALA A  62      14.077   2.629 -16.654  1.00  0.96           N  
ATOM    475  CA  ALA A  62      13.082   1.796 -15.985  1.00  0.96           C  
ATOM    476  C   ALA A  62      13.083   2.042 -14.479  1.00  0.96           C  
ATOM    477  CB  ALA A  62      13.339   0.320 -16.280  1.00  0.96           C  
ATOM    478  O   ALA A  62      14.108   2.418 -13.906  1.00  0.96           O  
ATOM    479  N   ILE A  63      11.866   1.925 -13.916  1.00  0.98           N  
ATOM    480  CA  ILE A  63      11.750   1.894 -12.462  1.00  0.98           C  
ATOM    481  C   ILE A  63      11.279   0.513 -12.011  1.00  0.98           C  
ATOM    482  CB  ILE A  63      10.783   2.984 -11.949  1.00  0.98           C  
ATOM    483  O   ILE A  63      10.667  -0.225 -12.787  1.00  0.98           O  
ATOM    484  CG1 ILE A  63       9.372   2.748 -12.500  1.00  0.98           C  
ATOM    485  CG2 ILE A  63      11.292   4.379 -12.327  1.00  0.98           C  
ATOM    486  CD1 ILE A  63       8.305   3.632 -11.868  1.00  0.98           C  
ATOM    487  N   MET A  64      11.643   0.215 -10.856  1.00  0.98           N  
ATOM    488  CA  MET A  64      11.205  -1.046 -10.267  1.00  0.98           C  
ATOM    489  C   MET A  64      10.105  -0.812  -9.236  1.00  0.98           C  
ATOM    490  CB  MET A  64      12.382  -1.776  -9.618  1.00  0.98           C  
ATOM    491  O   MET A  64      10.190   0.118  -8.432  1.00  0.98           O  
ATOM    492  CG  MET A  64      12.047  -3.180  -9.143  1.00  0.98           C  
ATOM    493  SD  MET A  64      13.544  -4.161  -8.736  1.00  0.98           S  
ATOM    494  CE  MET A  64      13.915  -3.508  -7.084  1.00  0.98           C  
ATOM    495  N   VAL A  65       9.089  -1.610  -9.306  1.00  0.97           N  
ATOM    496  CA  VAL A  65       8.033  -1.637  -8.299  1.00  0.97           C  
ATOM    497  C   VAL A  65       8.094  -2.951  -7.523  1.00  0.97           C  
ATOM    498  CB  VAL A  65       6.637  -1.458  -8.936  1.00  0.97           C  
ATOM    499  O   VAL A  65       8.020  -4.032  -8.112  1.00  0.97           O  
ATOM    500  CG1 VAL A  65       5.545  -1.519  -7.870  1.00  0.97           C  
ATOM    501  CG2 VAL A  65       6.566  -0.139  -9.703  1.00  0.97           C  
ATOM    502  N   ILE A  66       8.180  -2.813  -6.233  1.00  0.95           N  
ATOM    503  CA  ILE A  66       8.371  -3.998  -5.404  1.00  0.95           C  
ATOM    504  C   ILE A  66       7.144  -4.215  -4.521  1.00  0.95           C  
ATOM    505  CB  ILE A  66       9.643  -3.881  -4.535  1.00  0.95           C  
ATOM    506  O   ILE A  66       6.710  -3.300  -3.817  1.00  0.95           O  
ATOM    507  CG1 ILE A  66      10.877  -3.670  -5.420  1.00  0.95           C  
ATOM    508  CG2 ILE A  66       9.809  -5.120  -3.650  1.00  0.95           C  
ATOM    509  CD1 ILE A  66      12.153  -3.377  -4.643  1.00  0.95           C  
ATOM    510  N   SER A  67       6.642  -5.371  -4.630  1.00  0.93           N  
ATOM    511  CA  SER A  67       5.666  -5.872  -3.667  1.00  0.93           C  
ATOM    512  C   SER A  67       6.273  -6.951  -2.777  1.00  0.93           C  
ATOM    513  CB  SER A  67       4.436  -6.425  -4.388  1.00  0.93           C  
ATOM    514  O   SER A  67       6.738  -7.981  -3.270  1.00  0.93           O  
ATOM    515  OG  SER A  67       3.528  -6.999  -3.464  1.00  0.93           O  
ATOM    516  N   THR A  68       6.449  -6.749  -1.527  1.00  0.87           N  
ATOM    517  CA  THR A  68       7.103  -7.689  -0.624  1.00  0.87           C  
ATOM    518  C   THR A  68       6.177  -8.856  -0.295  1.00  0.87           C  
ATOM    519  CB  THR A  68       7.545  -6.997   0.679  1.00  0.87           C  
ATOM    520  O   THR A  68       6.227  -9.403   0.809  1.00  0.87           O  
ATOM    521  CG2 THR A  68       8.621  -5.951   0.409  1.00  0.87           C  
ATOM    522  OG1 THR A  68       6.413  -6.358   1.281  1.00  0.87           O  
ATOM    523  N   ARG A  69       5.311  -9.127  -1.223  1.00  0.86           N  
ATOM    524  CA  ARG A  69       4.386 -10.250  -1.106  1.00  0.86           C  
ATOM    525  C   ARG A  69       4.391 -11.098  -2.374  1.00  0.86           C  
ATOM    526  CB  ARG A  69       2.969  -9.752  -0.814  1.00  0.86           C  
ATOM    527  O   ARG A  69       4.926 -10.682  -3.403  1.00  0.86           O  
ATOM    528  CG  ARG A  69       2.871  -8.859   0.413  1.00  0.86           C  
ATOM    529  CD  ARG A  69       1.457  -8.333   0.616  1.00  0.86           C  
ATOM    530  NE  ARG A  69       1.357  -7.503   1.813  1.00  0.86           N  
ATOM    531  NH1 ARG A  69      -0.947  -7.345   1.763  1.00  0.86           N  
ATOM    532  NH2 ARG A  69       0.242  -6.305   3.424  1.00  0.86           N  
ATOM    533  CZ  ARG A  69       0.218  -7.053   2.331  1.00  0.86           C  
ATOM    534  N   SER A  70       3.778 -12.324  -2.240  1.00  0.87           N  
ATOM    535  CA  SER A  70       3.667 -13.167  -3.427  1.00  0.87           C  
ATOM    536  C   SER A  70       2.792 -12.511  -4.490  1.00  0.87           C  
ATOM    537  CB  SER A  70       3.097 -14.537  -3.060  1.00  0.87           C  
ATOM    538  O   SER A  70       2.026 -11.592  -4.191  1.00  0.87           O  
ATOM    539  OG  SER A  70       1.715 -14.443  -2.758  1.00  0.87           O  
ATOM    540  N   THR A  71       2.984 -13.010  -5.633  1.00  0.86           N  
ATOM    541  CA  THR A  71       2.190 -12.493  -6.742  1.00  0.86           C  
ATOM    542  C   THR A  71       0.700 -12.683  -6.474  1.00  0.86           C  
ATOM    543  CB  THR A  71       2.567 -13.180  -8.067  1.00  0.86           C  
ATOM    544  O   THR A  71      -0.102 -11.780  -6.726  1.00  0.86           O  
ATOM    545  CG2 THR A  71       1.783 -12.590  -9.235  1.00  0.86           C  
ATOM    546  OG1 THR A  71       3.969 -13.002  -8.308  1.00  0.86           O  
ATOM    547  N   LYS A  72       0.399 -13.837  -5.982  1.00  0.87           N  
ATOM    548  CA  LYS A  72      -0.996 -14.149  -5.681  1.00  0.87           C  
ATOM    549  C   LYS A  72      -1.566 -13.180  -4.649  1.00  0.87           C  
ATOM    550  CB  LYS A  72      -1.128 -15.587  -5.178  1.00  0.87           C  
ATOM    551  O   LYS A  72      -2.675 -12.668  -4.816  1.00  0.87           O  
ATOM    552  CG  LYS A  72      -2.565 -16.037  -4.958  1.00  0.87           C  
ATOM    553  CD  LYS A  72      -2.633 -17.487  -4.498  1.00  0.87           C  
ATOM    554  CE  LYS A  72      -4.066 -17.919  -4.217  1.00  0.87           C  
ATOM    555  NZ  LYS A  72      -4.137 -19.339  -3.761  1.00  0.87           N  
ATOM    556  N   THR A  73      -0.853 -12.903  -3.639  1.00  0.88           N  
ATOM    557  CA  THR A  73      -1.294 -12.003  -2.579  1.00  0.88           C  
ATOM    558  C   THR A  73      -1.404 -10.572  -3.096  1.00  0.88           C  
ATOM    559  CB  THR A  73      -0.334 -12.045  -1.376  1.00  0.88           C  
ATOM    560  O   THR A  73      -2.376  -9.873  -2.802  1.00  0.88           O  
ATOM    561  CG2 THR A  73      -0.822 -11.138  -0.251  1.00  0.88           C  
ATOM    562  OG1 THR A  73      -0.248 -13.389  -0.887  1.00  0.88           O  
ATOM    563  N   THR A  74      -0.424 -10.232  -3.877  1.00  0.88           N  
ATOM    564  CA  THR A  74      -0.422  -8.882  -4.430  1.00  0.88           C  
ATOM    565  C   THR A  74      -1.589  -8.690  -5.394  1.00  0.88           C  
ATOM    566  CB  THR A  74       0.902  -8.577  -5.155  1.00  0.88           C  
ATOM    567  O   THR A  74      -2.308  -7.691  -5.317  1.00  0.88           O  
ATOM    568  CG2 THR A  74       0.905  -7.162  -5.723  1.00  0.88           C  
ATOM    569  OG1 THR A  74       1.988  -8.711  -4.230  1.00  0.88           O  
ATOM    570  N   ALA A  75      -1.872  -9.637  -6.172  1.00  0.87           N  
ATOM    571  CA  ALA A  75      -2.923  -9.553  -7.183  1.00  0.87           C  
ATOM    572  C   ALA A  75      -4.306  -9.659  -6.546  1.00  0.87           C  
ATOM    573  CB  ALA A  75      -2.739 -10.644  -8.235  1.00  0.87           C  
ATOM    574  O   ALA A  75      -5.293  -9.181  -7.109  1.00  0.87           O  
ATOM    575  N   GLY A  76      -4.413 -10.267  -5.460  1.00  0.85           N  
ATOM    576  CA  GLY A  76      -5.692 -10.550  -4.829  1.00  0.85           C  
ATOM    577  C   GLY A  76      -6.244  -9.373  -4.045  1.00  0.85           C  
ATOM    578  O   GLY A  76      -7.405  -9.386  -3.630  1.00  0.85           O  
ATOM    579  N   ASN A  77      -5.460  -8.343  -3.868  1.00  0.87           N  
ATOM    580  CA  ASN A  77      -5.888  -7.151  -3.143  1.00  0.87           C  
ATOM    581  C   ASN A  77      -6.096  -5.968  -4.084  1.00  0.87           C  
ATOM    582  CB  ASN A  77      -4.875  -6.793  -2.054  1.00  0.87           C  
ATOM    583  O   ASN A  77      -5.144  -5.483  -4.698  1.00  0.87           O  
ATOM    584  CG  ASN A  77      -5.375  -5.703  -1.126  1.00  0.87           C  
ATOM    585  ND2 ASN A  77      -4.983  -5.776   0.140  1.00  0.87           N  
ATOM    586  OD1 ASN A  77      -6.110  -4.805  -1.544  1.00  0.87           O  
ATOM    587  N   PRO A  78      -7.346  -5.456  -4.179  1.00  0.89           N  
ATOM    588  CA  PRO A  78      -7.659  -4.367  -5.107  1.00  0.89           C  
ATOM    589  C   PRO A  78      -6.800  -3.126  -4.873  1.00  0.89           C  
ATOM    590  CB  PRO A  78      -9.134  -4.072  -4.819  1.00  0.89           C  
ATOM    591  O   PRO A  78      -6.587  -2.335  -5.795  1.00  0.89           O  
ATOM    592  CG  PRO A  78      -9.677  -5.348  -4.263  1.00  0.89           C  
ATOM    593  CD  PRO A  78      -8.585  -6.038  -3.496  1.00  0.89           C  
ATOM    594  N   PHE A  79      -6.357  -2.947  -3.695  1.00  0.92           N  
ATOM    595  CA  PHE A  79      -5.490  -1.814  -3.395  1.00  0.92           C  
ATOM    596  C   PHE A  79      -4.275  -1.805  -4.315  1.00  0.92           C  
ATOM    597  CB  PHE A  79      -5.040  -1.851  -1.931  1.00  0.92           C  
ATOM    598  O   PHE A  79      -3.986  -0.795  -4.960  1.00  0.92           O  
ATOM    599  CG  PHE A  79      -3.974  -0.843  -1.598  1.00  0.92           C  
ATOM    600  CD1 PHE A  79      -2.630  -1.190  -1.649  1.00  0.92           C  
ATOM    601  CD2 PHE A  79      -4.317   0.452  -1.233  1.00  0.92           C  
ATOM    602  CE1 PHE A  79      -1.640  -0.259  -1.341  1.00  0.92           C  
ATOM    603  CE2 PHE A  79      -3.334   1.388  -0.924  1.00  0.92           C  
ATOM    604  CZ  PHE A  79      -1.997   1.030  -0.977  1.00  0.92           C  
ATOM    605  N   PHE A  80      -3.629  -2.891  -4.474  1.00  0.93           N  
ATOM    606  CA  PHE A  80      -2.370  -2.949  -5.208  1.00  0.93           C  
ATOM    607  C   PHE A  80      -2.609  -2.789  -6.705  1.00  0.93           C  
ATOM    608  CB  PHE A  80      -1.646  -4.270  -4.931  1.00  0.93           C  
ATOM    609  O   PHE A  80      -1.847  -2.104  -7.390  1.00  0.93           O  
ATOM    610  CG  PHE A  80      -1.191  -4.425  -3.505  1.00  0.93           C  
ATOM    611  CD1 PHE A  80      -0.318  -3.505  -2.935  1.00  0.93           C  
ATOM    612  CD2 PHE A  80      -1.635  -5.491  -2.733  1.00  0.93           C  
ATOM    613  CE1 PHE A  80       0.105  -3.646  -1.615  1.00  0.93           C  
ATOM    614  CE2 PHE A  80      -1.217  -5.638  -1.414  1.00  0.93           C  
ATOM    615  CZ  PHE A  80      -0.346  -4.715  -0.857  1.00  0.93           C  
ATOM    616  N   SER A  81      -3.673  -3.343  -7.130  1.00  0.92           N  
ATOM    617  CA  SER A  81      -3.956  -3.228  -8.557  1.00  0.92           C  
ATOM    618  C   SER A  81      -4.226  -1.780  -8.953  1.00  0.92           C  
ATOM    619  CB  SER A  81      -5.152  -4.101  -8.939  1.00  0.92           C  
ATOM    620  O   SER A  81      -3.752  -1.316  -9.991  1.00  0.92           O  
ATOM    621  OG  SER A  81      -6.309  -3.712  -8.219  1.00  0.92           O  
ATOM    622  N   GLU A  82      -4.913  -1.093  -8.141  1.00  0.93           N  
ATOM    623  CA  GLU A  82      -5.239   0.300  -8.430  1.00  0.93           C  
ATOM    624  C   GLU A  82      -3.997   1.184  -8.358  1.00  0.93           C  
ATOM    625  CB  GLU A  82      -6.308   0.815  -7.463  1.00  0.93           C  
ATOM    626  O   GLU A  82      -3.800   2.056  -9.206  1.00  0.93           O  
ATOM    627  CG  GLU A  82      -7.678   0.185  -7.669  1.00  0.93           C  
ATOM    628  CD  GLU A  82      -8.729   0.706  -6.702  1.00  0.93           C  
ATOM    629  OE1 GLU A  82      -9.870   0.189  -6.708  1.00  0.93           O  
ATOM    630  OE2 GLU A  82      -8.410   1.640  -5.932  1.00  0.93           O  
ATOM    631  N   VAL A  83      -3.226   0.938  -7.376  1.00  0.96           N  
ATOM    632  CA  VAL A  83      -1.992   1.702  -7.227  1.00  0.96           C  
ATOM    633  C   VAL A  83      -1.059   1.412  -8.402  1.00  0.96           C  
ATOM    634  CB  VAL A  83      -1.283   1.381  -5.892  1.00  0.96           C  
ATOM    635  O   VAL A  83      -0.462   2.329  -8.969  1.00  0.96           O  
ATOM    636  CG1 VAL A  83       0.123   1.976  -5.871  1.00  0.96           C  
ATOM    637  CG2 VAL A  83      -2.105   1.900  -4.714  1.00  0.96           C  
ATOM    638  N   LEU A  84      -0.907   0.173  -8.754  1.00  0.96           N  
ATOM    639  CA  LEU A  84      -0.054  -0.224  -9.870  1.00  0.96           C  
ATOM    640  C   LEU A  84      -0.521   0.426 -11.168  1.00  0.96           C  
ATOM    641  CB  LEU A  84      -0.046  -1.747 -10.022  1.00  0.96           C  
ATOM    642  O   LEU A  84       0.300   0.848 -11.986  1.00  0.96           O  
ATOM    643  CG  LEU A  84       0.898  -2.516  -9.096  1.00  0.96           C  
ATOM    644  CD1 LEU A  84       0.655  -4.016  -9.219  1.00  0.96           C  
ATOM    645  CD2 LEU A  84       2.351  -2.176  -9.411  1.00  0.96           C  
ATOM    646  N   HIS A  85      -1.817   0.454 -11.310  1.00  0.96           N  
ATOM    647  CA  HIS A  85      -2.354   1.138 -12.482  1.00  0.96           C  
ATOM    648  C   HIS A  85      -1.889   2.589 -12.534  1.00  0.96           C  
ATOM    649  CB  HIS A  85      -3.882   1.076 -12.485  1.00  0.96           C  
ATOM    650  O   HIS A  85      -1.422   3.059 -13.574  1.00  0.96           O  
ATOM    651  CG  HIS A  85      -4.514   1.908 -13.555  1.00  0.96           C  
ATOM    652  CD2 HIS A  85      -5.238   3.050 -13.482  1.00  0.96           C  
ATOM    653  ND1 HIS A  85      -4.436   1.585 -14.893  1.00  0.96           N  
ATOM    654  CE1 HIS A  85      -5.085   2.496 -15.598  1.00  0.96           C  
ATOM    655  NE2 HIS A  85      -5.581   3.396 -14.766  1.00  0.96           N  
ATOM    656  N   ALA A  86      -2.015   3.280 -11.446  1.00  0.98           N  
ATOM    657  CA  ALA A  86      -1.613   4.682 -11.384  1.00  0.98           C  
ATOM    658  C   ALA A  86      -0.117   4.835 -11.645  1.00  0.98           C  
ATOM    659  CB  ALA A  86      -1.977   5.281 -10.028  1.00  0.98           C  
ATOM    660  O   ALA A  86       0.304   5.740 -12.370  1.00  0.98           O  
ATOM    661  N   ILE A  87       0.673   3.993 -11.144  1.00  0.99           N  
ATOM    662  CA  ILE A  87       2.124   4.028 -11.295  1.00  0.99           C  
ATOM    663  C   ILE A  87       2.496   3.800 -12.759  1.00  0.99           C  
ATOM    664  CB  ILE A  87       2.812   2.975 -10.398  1.00  0.99           C  
ATOM    665  O   ILE A  87       3.278   4.562 -13.333  1.00  0.99           O  
ATOM    666  CG1 ILE A  87       2.715   3.384  -8.924  1.00  0.99           C  
ATOM    667  CG2 ILE A  87       4.272   2.779 -10.817  1.00  0.99           C  
ATOM    668  CD1 ILE A  87       3.095   2.279  -7.948  1.00  0.99           C  
ATOM    669  N   THR A  88       1.942   2.801 -13.336  1.00  0.98           N  
ATOM    670  CA  THR A  88       2.293   2.461 -14.711  1.00  0.98           C  
ATOM    671  C   THR A  88       1.875   3.574 -15.667  1.00  0.98           C  
ATOM    672  CB  THR A  88       1.637   1.136 -15.143  1.00  0.98           C  
ATOM    673  O   THR A  88       2.606   3.903 -16.603  1.00  0.98           O  
ATOM    674  CG2 THR A  88       2.190  -0.038 -14.343  1.00  0.98           C  
ATOM    675  OG1 THR A  88       0.222   1.219 -14.934  1.00  0.98           O  
ATOM    676  N   ALA A  89       0.739   4.085 -15.438  1.00  0.98           N  
ATOM    677  CA  ALA A  89       0.262   5.177 -16.283  1.00  0.98           C  
ATOM    678  C   ALA A  89       1.213   6.370 -16.225  1.00  0.98           C  
ATOM    679  CB  ALA A  89      -1.144   5.600 -15.864  1.00  0.98           C  
ATOM    680  O   ALA A  89       1.606   6.909 -17.262  1.00  0.98           O  
ATOM    681  N   LYS A  90       1.583   6.715 -14.981  1.00  0.98           N  
ATOM    682  CA  LYS A  90       2.481   7.853 -14.808  1.00  0.98           C  
ATOM    683  C   LYS A  90       3.875   7.540 -15.343  1.00  0.98           C  
ATOM    684  CB  LYS A  90       2.562   8.254 -13.335  1.00  0.98           C  
ATOM    685  O   LYS A  90       4.512   8.391 -15.967  1.00  0.98           O  
ATOM    686  CG  LYS A  90       3.387   9.507 -13.079  1.00  0.98           C  
ATOM    687  CD  LYS A  90       2.786  10.723 -13.772  1.00  0.98           C  
ATOM    688  CE  LYS A  90       3.563  11.992 -13.450  1.00  0.98           C  
ATOM    689  NZ  LYS A  90       3.041  13.169 -14.207  1.00  0.98           N  
ATOM    690  N   ALA A  91       4.417   6.426 -15.127  1.00  0.98           N  
ATOM    691  CA  ALA A  91       5.718   6.012 -15.646  1.00  0.98           C  
ATOM    692  C   ALA A  91       5.747   6.078 -17.170  1.00  0.98           C  
ATOM    693  CB  ALA A  91       6.056   4.601 -15.170  1.00  0.98           C  
ATOM    694  O   ALA A  91       6.729   6.537 -17.759  1.00  0.98           O  
ATOM    695  N   GLU A  92       4.686   5.613 -17.792  1.00  0.97           N  
ATOM    696  CA  GLU A  92       4.576   5.670 -19.247  1.00  0.97           C  
ATOM    697  C   GLU A  92       4.652   7.108 -19.750  1.00  0.97           C  
ATOM    698  CB  GLU A  92       3.271   5.018 -19.713  1.00  0.97           C  
ATOM    699  O   GLU A  92       5.351   7.394 -20.725  1.00  0.97           O  
ATOM    700  CG  GLU A  92       3.120   4.959 -21.226  1.00  0.97           C  
ATOM    701  CD  GLU A  92       1.840   4.273 -21.675  1.00  0.97           C  
ATOM    702  OE1 GLU A  92       1.646   4.090 -22.898  1.00  0.97           O  
ATOM    703  OE2 GLU A  92       1.023   3.916 -20.796  1.00  0.97           O  
ATOM    704  N   GLU A  93       3.988   7.958 -19.107  1.00  0.96           N  
ATOM    705  CA  GLU A  93       4.009   9.373 -19.467  1.00  0.96           C  
ATOM    706  C   GLU A  93       5.426   9.936 -19.414  1.00  0.96           C  
ATOM    707  CB  GLU A  93       3.089  10.176 -18.543  1.00  0.96           C  
ATOM    708  O   GLU A  93       5.779  10.819 -20.199  1.00  0.96           O  
ATOM    709  CG  GLU A  93       1.608   9.904 -18.762  1.00  0.96           C  
ATOM    710  CD  GLU A  93       0.714  10.597 -17.745  1.00  0.96           C  
ATOM    711  OE1 GLU A  93      -0.497  10.285 -17.690  1.00  0.96           O  
ATOM    712  OE2 GLU A  93       1.230  11.458 -16.998  1.00  0.96           O  
ATOM    713  N   GLU A  94       6.221   9.361 -18.519  1.00  0.96           N  
ATOM    714  CA  GLU A  94       7.578   9.855 -18.307  1.00  0.96           C  
ATOM    715  C   GLU A  94       8.586   9.078 -19.150  1.00  0.96           C  
ATOM    716  CB  GLU A  94       7.956   9.773 -16.826  1.00  0.96           C  
ATOM    717  O   GLU A  94       9.796   9.279 -19.022  1.00  0.96           O  
ATOM    718  CG  GLU A  94       7.139  10.692 -15.931  1.00  0.96           C  
ATOM    719  CD  GLU A  94       7.423  12.167 -16.166  1.00  0.96           C  
ATOM    720  OE1 GLU A  94       6.515  13.002 -15.954  1.00  0.96           O  
ATOM    721  OE2 GLU A  94       8.564  12.490 -16.565  1.00  0.96           O  
ATOM    722  N   GLY A  95       8.088   8.158 -19.951  1.00  0.93           N  
ATOM    723  CA  GLY A  95       8.923   7.396 -20.866  1.00  0.93           C  
ATOM    724  C   GLY A  95       9.707   6.293 -20.180  1.00  0.93           C  
ATOM    725  O   GLY A  95      10.831   5.983 -20.580  1.00  0.93           O  
ATOM    726  N   PHE A  96       9.256   5.867 -18.978  1.00  0.96           N  
ATOM    727  CA  PHE A  96       9.922   4.810 -18.227  1.00  0.96           C  
ATOM    728  C   PHE A  96       9.132   3.509 -18.306  1.00  0.96           C  
ATOM    729  CB  PHE A  96      10.109   5.223 -16.764  1.00  0.96           C  
ATOM    730  O   PHE A  96       7.900   3.527 -18.360  1.00  0.96           O  
ATOM    731  CG  PHE A  96      11.294   6.121 -16.533  1.00  0.96           C  
ATOM    732  CD1 PHE A  96      12.406   5.663 -15.838  1.00  0.96           C  
ATOM    733  CD2 PHE A  96      11.297   7.425 -17.013  1.00  0.96           C  
ATOM    734  CE1 PHE A  96      13.505   6.491 -15.623  1.00  0.96           C  
ATOM    735  CE2 PHE A  96      12.391   8.259 -16.802  1.00  0.96           C  
ATOM    736  CZ  PHE A  96      13.494   7.791 -16.106  1.00  0.96           C  
ATOM    737  N   ASP A  97       9.864   2.414 -18.326  1.00  0.96           N  
ATOM    738  CA  ASP A  97       9.260   1.097 -18.145  1.00  0.96           C  
ATOM    739  C   ASP A  97       9.138   0.747 -16.664  1.00  0.96           C  
ATOM    740  CB  ASP A  97      10.077   0.027 -18.873  1.00  0.96           C  
ATOM    741  O   ASP A  97       9.841   1.316 -15.826  1.00  0.96           O  
ATOM    742  CG  ASP A  97      10.052   0.187 -20.383  1.00  0.96           C  
ATOM    743  OD1 ASP A  97       8.967   0.430 -20.953  1.00  0.96           O  
ATOM    744  OD2 ASP A  97      11.128   0.067 -21.009  1.00  0.96           O  
ATOM    745  N   VAL A  98       8.141  -0.104 -16.382  1.00  0.98           N  
ATOM    746  CA  VAL A  98       7.955  -0.566 -15.011  1.00  0.98           C  
ATOM    747  C   VAL A  98       8.292  -2.052 -14.915  1.00  0.98           C  
ATOM    748  CB  VAL A  98       6.512  -0.314 -14.518  1.00  0.98           C  
ATOM    749  O   VAL A  98       7.776  -2.863 -15.688  1.00  0.98           O  
ATOM    750  CG1 VAL A  98       6.297  -0.935 -13.139  1.00  0.98           C  
ATOM    751  CG2 VAL A  98       6.214   1.184 -14.486  1.00  0.98           C  
ATOM    752  N   ILE A  99       9.210  -2.338 -13.999  1.00  0.97           N  
ATOM    753  CA  ILE A  99       9.528  -3.722 -13.663  1.00  0.97           C  
ATOM    754  C   ILE A  99       8.899  -4.083 -12.319  1.00  0.97           C  
ATOM    755  CB  ILE A  99      11.054  -3.957 -13.621  1.00  0.97           C  
ATOM    756  O   ILE A  99       9.253  -3.509 -11.286  1.00  0.97           O  
ATOM    757  CG1 ILE A  99      11.695  -3.545 -14.952  1.00  0.97           C  
ATOM    758  CG2 ILE A  99      11.367  -5.419 -13.292  1.00  0.97           C  
ATOM    759  CD1 ILE A  99      13.217  -3.529 -14.928  1.00  0.97           C  
ATOM    760  N   LEU A 100       7.959  -5.032 -12.386  1.00  0.96           N  
ATOM    761  CA  LEU A 100       7.305  -5.460 -11.154  1.00  0.96           C  
ATOM    762  C   LEU A 100       8.017  -6.666 -10.552  1.00  0.96           C  
ATOM    763  CB  LEU A 100       5.836  -5.798 -11.417  1.00  0.96           C  
ATOM    764  O   LEU A 100       8.186  -7.690 -11.219  1.00  0.96           O  
ATOM    765  CG  LEU A 100       5.040  -6.334 -10.225  1.00  0.96           C  
ATOM    766  CD1 LEU A 100       4.953  -5.278  -9.128  1.00  0.96           C  
ATOM    767  CD2 LEU A 100       3.647  -6.771 -10.665  1.00  0.96           C  
ATOM    768  N   GLN A 101       8.350  -6.533  -9.319  1.00  0.95           N  
ATOM    769  CA  GLN A 101       8.973  -7.618  -8.568  1.00  0.95           C  
ATOM    770  C   GLN A 101       8.102  -8.043  -7.390  1.00  0.95           C  
ATOM    771  CB  GLN A 101      10.359  -7.201  -8.072  1.00  0.95           C  
ATOM    772  O   GLN A 101       7.705  -7.210  -6.571  1.00  0.95           O  
ATOM    773  CG  GLN A 101      11.093  -8.294  -7.307  1.00  0.95           C  
ATOM    774  CD  GLN A 101      12.517  -7.908  -6.952  1.00  0.95           C  
ATOM    775  NE2 GLN A 101      12.843  -7.964  -5.665  1.00  0.95           N  
ATOM    776  OE1 GLN A 101      13.317  -7.563  -7.828  1.00  0.95           O  
ATOM    777  N   THR A 102       7.835  -9.326  -7.406  1.00  0.92           N  
ATOM    778  CA  THR A 102       7.086  -9.897  -6.292  1.00  0.92           C  
ATOM    779  C   THR A 102       7.844 -11.069  -5.676  1.00  0.92           C  
ATOM    780  CB  THR A 102       5.688 -10.363  -6.738  1.00  0.92           C  
ATOM    781  O   THR A 102       8.513 -11.824  -6.385  1.00  0.92           O  
ATOM    782  CG2 THR A 102       4.890  -9.210  -7.339  1.00  0.92           C  
ATOM    783  OG1 THR A 102       5.827 -11.397  -7.720  1.00  0.92           O  
ATOM    784  N   SER A 103       7.939 -11.117  -4.353  1.00  0.84           N  
ATOM    785  CA  SER A 103       8.589 -12.258  -3.716  1.00  0.84           C  
ATOM    786  C   SER A 103       8.009 -12.522  -2.330  1.00  0.84           C  
ATOM    787  CB  SER A 103      10.097 -12.025  -3.610  1.00  0.84           C  
ATOM    788  O   SER A 103       7.258 -11.701  -1.799  1.00  0.84           O  
ATOM    789  OG  SER A 103      10.415 -11.315  -2.425  1.00  0.84           O  
ATOM    790  N   HIS A 104       8.310 -13.706  -1.714  1.00  0.81           N  
ATOM    791  CA  HIS A 104       7.871 -14.071  -0.372  1.00  0.81           C  
ATOM    792  C   HIS A 104       8.946 -13.759   0.663  1.00  0.81           C  
ATOM    793  CB  HIS A 104       7.500 -15.554  -0.314  1.00  0.81           C  
ATOM    794  O   HIS A 104       8.682 -13.789   1.868  1.00  0.81           O  
ATOM    795  CG  HIS A 104       6.299 -15.904  -1.134  1.00  0.81           C  
ATOM    796  CD2 HIS A 104       6.188 -16.570  -2.307  1.00  0.81           C  
ATOM    797  ND1 HIS A 104       5.018 -15.557  -0.764  1.00  0.81           N  
ATOM    798  CE1 HIS A 104       4.168 -15.996  -1.677  1.00  0.81           C  
ATOM    799  NE2 HIS A 104       4.853 -16.614  -2.624  1.00  0.81           N  
ATOM    800  N   ASN A 105      10.070 -13.315   0.118  1.00  0.84           N  
ATOM    801  CA  ASN A 105      11.237 -13.230   0.990  1.00  0.84           C  
ATOM    802  C   ASN A 105      11.991 -11.918   0.790  1.00  0.84           C  
ATOM    803  CB  ASN A 105      12.170 -14.420   0.755  1.00  0.84           C  
ATOM    804  O   ASN A 105      12.542 -11.671  -0.284  1.00  0.84           O  
ATOM    805  CG  ASN A 105      13.346 -14.437   1.712  1.00  0.84           C  
ATOM    806  ND2 ASN A 105      13.936 -15.611   1.905  1.00  0.84           N  
ATOM    807  OD1 ASN A 105      13.720 -13.405   2.274  1.00  0.84           O  
ATOM    808  N   PRO A 106      11.943 -11.120   1.788  1.00  0.84           N  
ATOM    809  CA  PRO A 106      12.609  -9.818   1.696  1.00  0.84           C  
ATOM    810  C   PRO A 106      14.069  -9.932   1.265  1.00  0.84           C  
ATOM    811  CB  PRO A 106      12.501  -9.265   3.119  1.00  0.84           C  
ATOM    812  O   PRO A 106      14.563  -9.086   0.515  1.00  0.84           O  
ATOM    813  CG  PRO A 106      11.248  -9.867   3.669  1.00  0.84           C  
ATOM    814  CD  PRO A 106      11.111 -11.260   3.125  1.00  0.84           C  
ATOM    815  N   ALA A 107      14.744 -10.939   1.724  1.00  0.86           N  
ATOM    816  CA  ALA A 107      16.140 -11.143   1.345  1.00  0.86           C  
ATOM    817  C   ALA A 107      16.275 -11.349  -0.161  1.00  0.86           C  
ATOM    818  CB  ALA A 107      16.726 -12.336   2.096  1.00  0.86           C  
ATOM    819  O   ALA A 107      17.177 -10.793  -0.792  1.00  0.86           O  
ATOM    820  N   GLU A 108      15.405 -12.155  -0.654  1.00  0.88           N  
ATOM    821  CA  GLU A 108      15.386 -12.381  -2.096  1.00  0.88           C  
ATOM    822  C   GLU A 108      15.099 -11.087  -2.854  1.00  0.88           C  
ATOM    823  CB  GLU A 108      14.347 -13.445  -2.461  1.00  0.88           C  
ATOM    824  O   GLU A 108      15.730 -10.807  -3.875  1.00  0.88           O  
ATOM    825  CG  GLU A 108      14.387 -13.868  -3.922  1.00  0.88           C  
ATOM    826  CD  GLU A 108      13.364 -14.940  -4.264  1.00  0.88           C  
ATOM    827  OE1 GLU A 108      13.243 -15.305  -5.456  1.00  0.88           O  
ATOM    828  OE2 GLU A 108      12.678 -15.418  -3.334  1.00  0.88           O  
ATOM    829  N   ASP A 109      14.158 -10.297  -2.331  1.00  0.87           N  
ATOM    830  CA  ASP A 109      13.838  -9.011  -2.943  1.00  0.87           C  
ATOM    831  C   ASP A 109      15.067  -8.107  -2.996  1.00  0.87           C  
ATOM    832  CB  ASP A 109      12.708  -8.318  -2.178  1.00  0.87           C  
ATOM    833  O   ASP A 109      15.336  -7.475  -4.020  1.00  0.87           O  
ATOM    834  CG  ASP A 109      11.349  -8.946  -2.431  1.00  0.87           C  
ATOM    835  OD1 ASP A 109      11.179  -9.642  -3.455  1.00  0.87           O  
ATOM    836  OD2 ASP A 109      10.438  -8.740  -1.600  1.00  0.87           O  
ATOM    837  N   LEU A 110      15.780  -8.148  -1.994  1.00  0.90           N  
ATOM    838  CA  LEU A 110      16.959  -7.293  -1.908  1.00  0.90           C  
ATOM    839  C   LEU A 110      18.026  -7.736  -2.903  1.00  0.90           C  
ATOM    840  CB  LEU A 110      17.531  -7.310  -0.488  1.00  0.90           C  
ATOM    841  O   LEU A 110      18.628  -6.904  -3.586  1.00  0.90           O  
ATOM    842  CG  LEU A 110      18.709  -6.372  -0.220  1.00  0.90           C  
ATOM    843  CD1 LEU A 110      18.305  -4.925  -0.487  1.00  0.90           C  
ATOM    844  CD2 LEU A 110      19.209  -6.536   1.211  1.00  0.90           C  
ATOM    845  N   GLN A 111      18.276  -8.995  -2.971  1.00  0.92           N  
ATOM    846  CA  GLN A 111      19.272  -9.528  -3.895  1.00  0.92           C  
ATOM    847  C   GLN A 111      18.932  -9.166  -5.338  1.00  0.92           C  
ATOM    848  CB  GLN A 111      19.384 -11.046  -3.747  1.00  0.92           C  
ATOM    849  O   GLN A 111      19.801  -8.728  -6.095  1.00  0.92           O  
ATOM    850  CG  GLN A 111      20.147 -11.488  -2.506  1.00  0.92           C  
ATOM    851  CD  GLN A 111      20.212 -12.997  -2.363  1.00  0.92           C  
ATOM    852  NE2 GLN A 111      21.114 -13.474  -1.511  1.00  0.92           N  
ATOM    853  OE1 GLN A 111      19.458 -13.728  -3.012  1.00  0.92           O  
ATOM    854  N   LYS A 112      17.748  -9.351  -5.687  1.00  0.92           N  
ATOM    855  CA  LYS A 112      17.306  -9.035  -7.042  1.00  0.92           C  
ATOM    856  C   LYS A 112      17.410  -7.538  -7.319  1.00  0.92           C  
ATOM    857  CB  LYS A 112      15.869  -9.510  -7.263  1.00  0.92           C  
ATOM    858  O   LYS A 112      17.819  -7.129  -8.408  1.00  0.92           O  
ATOM    859  CG  LYS A 112      15.723 -11.022  -7.347  1.00  0.92           C  
ATOM    860  CD  LYS A 112      14.273 -11.432  -7.569  1.00  0.92           C  
ATOM    861  CE  LYS A 112      14.121 -12.946  -7.626  1.00  0.92           C  
ATOM    862  NZ  LYS A 112      12.691 -13.355  -7.755  1.00  0.92           N  
ATOM    863  N   CYS A 113      17.047  -6.822  -6.310  1.00  0.93           N  
ATOM    864  CA  CYS A 113      17.150  -5.373  -6.446  1.00  0.93           C  
ATOM    865  C   CYS A 113      18.600  -4.945  -6.639  1.00  0.93           C  
ATOM    866  CB  CYS A 113      16.561  -4.676  -5.220  1.00  0.93           C  
ATOM    867  O   CYS A 113      18.905  -4.155  -7.534  1.00  0.93           O  
ATOM    868  SG  CYS A 113      14.756  -4.610  -5.217  1.00  0.93           S  
ATOM    869  N   GLU A 114      19.445  -5.521  -5.876  1.00  0.94           N  
ATOM    870  CA  GLU A 114      20.869  -5.211  -5.960  1.00  0.94           C  
ATOM    871  C   GLU A 114      21.424  -5.536  -7.344  1.00  0.94           C  
ATOM    872  CB  GLU A 114      21.650  -5.974  -4.888  1.00  0.94           C  
ATOM    873  O   GLU A 114      22.172  -4.743  -7.920  1.00  0.94           O  
ATOM    874  CG  GLU A 114      21.453  -5.431  -3.480  1.00  0.94           C  
ATOM    875  CD  GLU A 114      22.203  -6.223  -2.421  1.00  0.94           C  
ATOM    876  OE1 GLU A 114      22.185  -5.821  -1.235  1.00  0.94           O  
ATOM    877  OE2 GLU A 114      22.815  -7.254  -2.779  1.00  0.94           O  
ATOM    878  N   SER A 115      21.059  -6.666  -7.740  1.00  0.95           N  
ATOM    879  CA  SER A 115      21.514  -7.091  -9.060  1.00  0.95           C  
ATOM    880  C   SER A 115      21.084  -6.102 -10.138  1.00  0.95           C  
ATOM    881  CB  SER A 115      20.977  -8.484  -9.390  1.00  0.95           C  
ATOM    882  O   SER A 115      21.897  -5.687 -10.968  1.00  0.95           O  
ATOM    883  OG  SER A 115      21.335  -8.862 -10.708  1.00  0.95           O  
ATOM    884  N   LYS A 116      19.873  -5.645 -10.141  1.00  0.95           N  
ATOM    885  CA  LYS A 116      19.337  -4.725 -11.141  1.00  0.95           C  
ATOM    886  C   LYS A 116      19.964  -3.341 -11.006  1.00  0.95           C  
ATOM    887  CB  LYS A 116      17.816  -4.626 -11.020  1.00  0.95           C  
ATOM    888  O   LYS A 116      20.196  -2.658 -12.006  1.00  0.95           O  
ATOM    889  CG  LYS A 116      17.075  -5.868 -11.491  1.00  0.95           C  
ATOM    890  CD  LYS A 116      15.577  -5.754 -11.241  1.00  0.95           C  
ATOM    891  CE  LYS A 116      14.830  -6.983 -11.743  1.00  0.95           C  
ATOM    892  NZ  LYS A 116      13.982  -7.591 -10.674  1.00  0.95           N  
ATOM    893  N   ILE A 117      20.238  -2.964  -9.823  1.00  0.94           N  
ATOM    894  CA  ILE A 117      20.906  -1.687  -9.596  1.00  0.94           C  
ATOM    895  C   ILE A 117      22.319  -1.734 -10.173  1.00  0.94           C  
ATOM    896  CB  ILE A 117      20.953  -1.333  -8.093  1.00  0.94           C  
ATOM    897  O   ILE A 117      22.727  -0.832 -10.907  1.00  0.94           O  
ATOM    898  CG1 ILE A 117      19.542  -1.036  -7.570  1.00  0.94           C  
ATOM    899  CG2 ILE A 117      21.889  -0.146  -7.846  1.00  0.94           C  
ATOM    900  CD1 ILE A 117      19.448  -0.957  -6.053  1.00  0.94           C  
ATOM    901  N   LYS A 118      23.064  -2.802  -9.905  1.00  0.93           N  
ATOM    902  CA  LYS A 118      24.447  -2.956 -10.345  1.00  0.93           C  
ATOM    903  C   LYS A 118      24.534  -3.048 -11.866  1.00  0.93           C  
ATOM    904  CB  LYS A 118      25.079  -4.194  -9.708  1.00  0.93           C  
ATOM    905  O   LYS A 118      25.501  -2.578 -12.467  1.00  0.93           O  
ATOM    906  CG  LYS A 118      25.385  -4.039  -8.225  1.00  0.93           C  
ATOM    907  CD  LYS A 118      25.983  -5.313  -7.642  1.00  0.93           C  
ATOM    908  CE  LYS A 118      26.262  -5.170  -6.152  1.00  0.93           C  
ATOM    909  NZ  LYS A 118      26.767  -6.444  -5.558  1.00  0.93           N  
ATOM    910  N   GLN A 119      23.485  -3.541 -12.393  1.00  0.92           N  
ATOM    911  CA  GLN A 119      23.449  -3.701 -13.843  1.00  0.92           C  
ATOM    912  C   GLN A 119      22.870  -2.462 -14.519  1.00  0.92           C  
ATOM    913  CB  GLN A 119      22.634  -4.938 -14.227  1.00  0.92           C  
ATOM    914  O   GLN A 119      22.622  -2.466 -15.727  1.00  0.92           O  
ATOM    915  CG  GLN A 119      23.259  -6.251 -13.775  1.00  0.92           C  
ATOM    916  CD  GLN A 119      22.353  -7.444 -14.011  1.00  0.92           C  
ATOM    917  NE2 GLN A 119      22.712  -8.585 -13.432  1.00  0.92           N  
ATOM    918  OE1 GLN A 119      21.338  -7.342 -14.707  1.00  0.92           O  
ATOM    919  N   LYS A 120      22.604  -1.470 -13.679  1.00  0.91           N  
ATOM    920  CA  LYS A 120      22.066  -0.195 -14.145  1.00  0.91           C  
ATOM    921  C   LYS A 120      20.767  -0.398 -14.921  1.00  0.91           C  
ATOM    922  CB  LYS A 120      23.089   0.533 -15.018  1.00  0.91           C  
ATOM    923  O   LYS A 120      20.555   0.229 -15.961  1.00  0.91           O  
ATOM    924  CG  LYS A 120      24.364   0.922 -14.284  1.00  0.91           C  
ATOM    925  CD  LYS A 120      25.298   1.731 -15.175  1.00  0.91           C  
ATOM    926  CE  LYS A 120      26.575   2.118 -14.442  1.00  0.91           C  
ATOM    927  NZ  LYS A 120      27.492   2.915 -15.311  1.00  0.91           N  
ATOM    928  N   MET A 121      19.922  -1.308 -14.521  1.00  0.94           N  
ATOM    929  CA  MET A 121      18.670  -1.639 -15.194  1.00  0.94           C  
ATOM    930  C   MET A 121      17.528  -0.771 -14.677  1.00  0.94           C  
ATOM    931  CB  MET A 121      18.331  -3.118 -15.004  1.00  0.94           C  
ATOM    932  O   MET A 121      16.475  -0.680 -15.311  1.00  0.94           O  
ATOM    933  CG  MET A 121      19.319  -4.064 -15.667  1.00  0.94           C  
ATOM    934  SD  MET A 121      19.166  -4.072 -17.495  1.00  0.94           S  
ATOM    935  CE  MET A 121      17.548  -4.872 -17.678  1.00  0.94           C  
ATOM    936  N   ILE A 122      17.728  -0.151 -13.568  1.00  0.96           N  
ATOM    937  CA  ILE A 122      16.653   0.662 -13.010  1.00  0.96           C  
ATOM    938  C   ILE A 122      17.217   1.987 -12.504  1.00  0.96           C  
ATOM    939  CB  ILE A 122      15.917  -0.079 -11.871  1.00  0.96           C  
ATOM    940  O   ILE A 122      18.393   2.070 -12.140  1.00  0.96           O  
ATOM    941  CG1 ILE A 122      16.904  -0.473 -10.766  1.00  0.96           C  
ATOM    942  CG2 ILE A 122      15.182  -1.308 -12.412  1.00  0.96           C  
ATOM    943  CD1 ILE A 122      16.246  -1.085  -9.537  1.00  0.96           C  
ATOM    944  N   LYS A 123      16.329   2.980 -12.389  1.00  0.96           N  
ATOM    945  CA  LYS A 123      16.760   4.309 -11.967  1.00  0.96           C  
ATOM    946  C   LYS A 123      16.096   4.710 -10.652  1.00  0.96           C  
ATOM    947  CB  LYS A 123      16.448   5.344 -13.049  1.00  0.96           C  
ATOM    948  O   LYS A 123      16.444   5.736 -10.063  1.00  0.96           O  
ATOM    949  CG  LYS A 123      17.254   5.166 -14.327  1.00  0.96           C  
ATOM    950  CD  LYS A 123      17.066   6.344 -15.275  1.00  0.96           C  
ATOM    951  CE  LYS A 123      17.990   6.244 -16.481  1.00  0.96           C  
ATOM    952  NZ  LYS A 123      17.820   7.405 -17.406  1.00  0.96           N  
ATOM    953  N   GLY A 124      15.156   3.896 -10.215  1.00  0.98           N  
ATOM    954  CA  GLY A 124      14.434   4.143  -8.977  1.00  0.98           C  
ATOM    955  C   GLY A 124      13.535   2.991  -8.570  1.00  0.98           C  
ATOM    956  O   GLY A 124      13.290   2.078  -9.362  1.00  0.98           O  
ATOM    957  N   ILE A 125      13.104   3.113  -7.324  1.00  0.98           N  
ATOM    958  CA  ILE A 125      12.295   2.029  -6.778  1.00  0.98           C  
ATOM    959  C   ILE A 125      11.054   2.603  -6.097  1.00  0.98           C  
ATOM    960  CB  ILE A 125      13.102   1.167  -5.782  1.00  0.98           C  
ATOM    961  O   ILE A 125      11.135   3.617  -5.399  1.00  0.98           O  
ATOM    962  CG1 ILE A 125      14.325   0.555  -6.475  1.00  0.98           C  
ATOM    963  CG2 ILE A 125      12.217   0.078  -5.169  1.00  0.98           C  
ATOM    964  CD1 ILE A 125      15.338  -0.057  -5.516  1.00  0.98           C  
ATOM    965  N   ILE A 126       9.922   2.003  -6.408  1.00  0.98           N  
ATOM    966  CA  ILE A 126       8.713   2.237  -5.626  1.00  0.98           C  
ATOM    967  C   ILE A 126       8.309   0.954  -4.903  1.00  0.98           C  
ATOM    968  CB  ILE A 126       7.553   2.740  -6.514  1.00  0.98           C  
ATOM    969  O   ILE A 126       8.104  -0.084  -5.537  1.00  0.98           O  
ATOM    970  CG1 ILE A 126       7.914   4.087  -7.151  1.00  0.98           C  
ATOM    971  CG2 ILE A 126       6.259   2.847  -5.702  1.00  0.98           C  
ATOM    972  CD1 ILE A 126       6.878   4.599  -8.143  1.00  0.98           C  
ATOM    973  N   MET A 127       8.162   1.064  -3.596  1.00  0.97           N  
ATOM    974  CA  MET A 127       7.708  -0.067  -2.791  1.00  0.97           C  
ATOM    975  C   MET A 127       6.233   0.077  -2.433  1.00  0.97           C  
ATOM    976  CB  MET A 127       8.546  -0.191  -1.517  1.00  0.97           C  
ATOM    977  O   MET A 127       5.811   1.120  -1.930  1.00  0.97           O  
ATOM    978  CG  MET A 127      10.014  -0.487  -1.776  1.00  0.97           C  
ATOM    979  SD  MET A 127      10.969  -0.714  -0.225  1.00  0.97           S  
ATOM    980  CE  MET A 127      10.304  -2.309   0.330  1.00  0.97           C  
ATOM    981  N   LEU A 128       5.436  -0.968  -2.634  1.00  0.96           N  
ATOM    982  CA  LEU A 128       3.984  -0.890  -2.515  1.00  0.96           C  
ATOM    983  C   LEU A 128       3.549  -1.040  -1.062  1.00  0.96           C  
ATOM    984  CB  LEU A 128       3.318  -1.969  -3.373  1.00  0.96           C  
ATOM    985  O   LEU A 128       2.386  -0.799  -0.730  1.00  0.96           O  
ATOM    986  CG  LEU A 128       3.499  -1.840  -4.887  1.00  0.96           C  
ATOM    987  CD1 LEU A 128       2.744  -2.951  -5.608  1.00  0.96           C  
ATOM    988  CD2 LEU A 128       3.033  -0.470  -5.367  1.00  0.96           C  
ATOM    989  N   SER A 129       4.449  -1.371  -0.193  1.00  0.93           N  
ATOM    990  CA  SER A 129       4.154  -1.487   1.231  1.00  0.93           C  
ATOM    991  C   SER A 129       5.394  -1.218   2.077  1.00  0.93           C  
ATOM    992  CB  SER A 129       3.600  -2.876   1.552  1.00  0.93           C  
ATOM    993  O   SER A 129       6.515  -1.228   1.565  1.00  0.93           O  
ATOM    994  OG  SER A 129       4.584  -3.873   1.334  1.00  0.93           O  
ATOM    995  N   SER A 130       5.107  -0.882   3.300  1.00  0.94           N  
ATOM    996  CA  SER A 130       6.159  -0.567   4.261  1.00  0.94           C  
ATOM    997  C   SER A 130       6.279  -1.653   5.324  1.00  0.94           C  
ATOM    998  CB  SER A 130       5.890   0.783   4.928  1.00  0.94           C  
ATOM    999  O   SER A 130       5.468  -1.716   6.250  1.00  0.94           O  
ATOM   1000  OG  SER A 130       6.918   1.102   5.850  1.00  0.94           O  
ATOM   1001  N   PRO A 131       7.360  -2.437   5.107  1.00  0.93           N  
ATOM   1002  CA  PRO A 131       7.551  -3.455   6.143  1.00  0.93           C  
ATOM   1003  C   PRO A 131       7.854  -2.853   7.514  1.00  0.93           C  
ATOM   1004  CB  PRO A 131       8.743  -4.264   5.627  1.00  0.93           C  
ATOM   1005  O   PRO A 131       8.498  -1.804   7.602  1.00  0.93           O  
ATOM   1006  CG  PRO A 131       8.888  -3.860   4.196  1.00  0.93           C  
ATOM   1007  CD  PRO A 131       8.282  -2.497   4.021  1.00  0.93           C  
ATOM   1008  N   ALA A 132       7.430  -3.523   8.556  1.00  0.90           N  
ATOM   1009  CA  ALA A 132       7.732  -3.069   9.911  1.00  0.90           C  
ATOM   1010  C   ALA A 132       9.227  -3.167  10.201  1.00  0.90           C  
ATOM   1011  CB  ALA A 132       6.941  -3.882  10.933  1.00  0.90           C  
ATOM   1012  O   ALA A 132       9.790  -2.310  10.886  1.00  0.90           O  
ATOM   1013  N   ASP A 133       9.796  -4.184   9.737  1.00  0.90           N  
ATOM   1014  CA  ASP A 133      11.248  -4.318   9.803  1.00  0.90           C  
ATOM   1015  C   ASP A 133      11.928  -3.451   8.747  1.00  0.90           C  
ATOM   1016  CB  ASP A 133      11.660  -5.781   9.629  1.00  0.90           C  
ATOM   1017  O   ASP A 133      11.857  -3.748   7.552  1.00  0.90           O  
ATOM   1018  CG  ASP A 133      13.162  -5.988   9.718  1.00  0.90           C  
ATOM   1019  OD1 ASP A 133      13.905  -4.998   9.889  1.00  0.90           O  
ATOM   1020  OD2 ASP A 133      13.606  -7.152   9.612  1.00  0.90           O  
ATOM   1021  N   GLU A 134      12.658  -2.444   9.144  1.00  0.92           N  
ATOM   1022  CA  GLU A 134      13.153  -1.428   8.220  1.00  0.92           C  
ATOM   1023  C   GLU A 134      14.563  -1.759   7.740  1.00  0.92           C  
ATOM   1024  CB  GLU A 134      13.132  -0.046   8.879  1.00  0.92           C  
ATOM   1025  O   GLU A 134      15.262  -0.894   7.208  1.00  0.92           O  
ATOM   1026  CG  GLU A 134      11.733   0.523   9.070  1.00  0.92           C  
ATOM   1027  CD  GLU A 134      11.731   2.000   9.431  1.00  0.92           C  
ATOM   1028  OE1 GLU A 134      10.673   2.656   9.293  1.00  0.92           O  
ATOM   1029  OE2 GLU A 134      12.795   2.505   9.853  1.00  0.92           O  
ATOM   1030  N   SER A 135      15.106  -2.993   8.108  1.00  0.93           N  
ATOM   1031  CA  SER A 135      16.431  -3.392   7.644  1.00  0.93           C  
ATOM   1032  C   SER A 135      16.518  -3.356   6.122  1.00  0.93           C  
ATOM   1033  CB  SER A 135      16.776  -4.794   8.150  1.00  0.93           C  
ATOM   1034  O   SER A 135      17.580  -3.077   5.563  1.00  0.93           O  
ATOM   1035  OG  SER A 135      15.886  -5.756   7.611  1.00  0.93           O  
ATOM   1036  N   PHE A 136      15.378  -3.578   5.566  1.00  0.91           N  
ATOM   1037  CA  PHE A 136      15.308  -3.541   4.110  1.00  0.91           C  
ATOM   1038  C   PHE A 136      15.631  -2.146   3.588  1.00  0.91           C  
ATOM   1039  CB  PHE A 136      13.920  -3.973   3.626  1.00  0.91           C  
ATOM   1040  O   PHE A 136      16.416  -1.996   2.649  1.00  0.91           O  
ATOM   1041  CG  PHE A 136      13.839  -4.203   2.141  1.00  0.91           C  
ATOM   1042  CD1 PHE A 136      13.372  -3.205   1.294  1.00  0.91           C  
ATOM   1043  CD2 PHE A 136      14.231  -5.417   1.592  1.00  0.91           C  
ATOM   1044  CE1 PHE A 136      13.296  -3.415  -0.081  1.00  0.91           C  
ATOM   1045  CE2 PHE A 136      14.158  -5.633   0.218  1.00  0.91           C  
ATOM   1046  CZ  PHE A 136      13.690  -4.631  -0.616  1.00  0.91           C  
ATOM   1047  N   PHE A 137      15.104  -1.101   4.194  1.00  0.95           N  
ATOM   1048  CA  PHE A 137      15.373   0.279   3.807  1.00  0.95           C  
ATOM   1049  C   PHE A 137      16.839   0.629   4.035  1.00  0.95           C  
ATOM   1050  CB  PHE A 137      14.476   1.243   4.590  1.00  0.95           C  
ATOM   1051  O   PHE A 137      17.466   1.276   3.194  1.00  0.95           O  
ATOM   1052  CG  PHE A 137      13.007   0.947   4.458  1.00  0.95           C  
ATOM   1053  CD1 PHE A 137      12.494   0.414   3.282  1.00  0.95           C  
ATOM   1054  CD2 PHE A 137      12.138   1.201   5.511  1.00  0.95           C  
ATOM   1055  CE1 PHE A 137      11.134   0.139   3.157  1.00  0.95           C  
ATOM   1056  CE2 PHE A 137      10.778   0.929   5.394  1.00  0.95           C  
ATOM   1057  CZ  PHE A 137      10.278   0.399   4.215  1.00  0.95           C  
ATOM   1058  N   ALA A 138      17.355   0.214   5.105  1.00  0.96           N  
ATOM   1059  CA  ALA A 138      18.752   0.487   5.431  1.00  0.96           C  
ATOM   1060  C   ALA A 138      19.685  -0.081   4.365  1.00  0.96           C  
ATOM   1061  CB  ALA A 138      19.101  -0.089   6.801  1.00  0.96           C  
ATOM   1062  O   ALA A 138      20.637   0.583   3.946  1.00  0.96           O  
ATOM   1063  N   GLN A 139      19.377  -1.226   3.947  1.00  0.95           N  
ATOM   1064  CA  GLN A 139      20.202  -1.869   2.929  1.00  0.95           C  
ATOM   1065  C   GLN A 139      20.083  -1.149   1.589  1.00  0.95           C  
ATOM   1066  CB  GLN A 139      19.811  -3.339   2.771  1.00  0.95           C  
ATOM   1067  O   GLN A 139      21.087  -0.915   0.913  1.00  0.95           O  
ATOM   1068  CG  GLN A 139      20.149  -4.199   3.982  1.00  0.95           C  
ATOM   1069  CD  GLN A 139      21.640  -4.273   4.251  1.00  0.95           C  
ATOM   1070  NE2 GLN A 139      22.011  -4.334   5.525  1.00  0.95           N  
ATOM   1071  OE1 GLN A 139      22.453  -4.277   3.321  1.00  0.95           O  
ATOM   1072  N   LEU A 140      18.920  -0.769   1.273  1.00  0.94           N  
ATOM   1073  CA  LEU A 140      18.711  -0.074   0.008  1.00  0.94           C  
ATOM   1074  C   LEU A 140      19.332   1.319   0.044  1.00  0.94           C  
ATOM   1075  CB  LEU A 140      17.217   0.029  -0.308  1.00  0.94           C  
ATOM   1076  O   LEU A 140      19.761   1.839  -0.988  1.00  0.94           O  
ATOM   1077  CG  LEU A 140      16.544  -1.245  -0.822  1.00  0.94           C  
ATOM   1078  CD1 LEU A 140      15.054  -1.006  -1.041  1.00  0.94           C  
ATOM   1079  CD2 LEU A 140      17.209  -1.719  -2.110  1.00  0.94           C  
ATOM   1080  N   ASP A 141      19.355   1.882   1.219  1.00  0.96           N  
ATOM   1081  CA  ASP A 141      19.863   3.239   1.399  1.00  0.96           C  
ATOM   1082  C   ASP A 141      21.360   3.309   1.104  1.00  0.96           C  
ATOM   1083  CB  ASP A 141      19.584   3.731   2.821  1.00  0.96           C  
ATOM   1084  O   ASP A 141      21.904   4.392   0.881  1.00  0.96           O  
ATOM   1085  CG  ASP A 141      19.756   5.233   2.972  1.00  0.96           C  
ATOM   1086  OD1 ASP A 141      19.134   5.998   2.205  1.00  0.96           O  
ATOM   1087  OD2 ASP A 141      20.522   5.653   3.866  1.00  0.96           O  
ATOM   1088  N   LYS A 142      22.009   2.219   1.117  1.00  0.96           N  
ATOM   1089  CA  LYS A 142      23.438   2.170   0.821  1.00  0.96           C  
ATOM   1090  C   LYS A 142      23.703   2.446  -0.657  1.00  0.96           C  
ATOM   1091  CB  LYS A 142      24.021   0.811   1.212  1.00  0.96           C  
ATOM   1092  O   LYS A 142      24.821   2.800  -1.037  1.00  0.96           O  
ATOM   1093  CG  LYS A 142      23.953   0.515   2.703  1.00  0.96           C  
ATOM   1094  CD  LYS A 142      24.488  -0.875   3.022  1.00  0.96           C  
ATOM   1095  CE  LYS A 142      24.368  -1.194   4.506  1.00  0.96           C  
ATOM   1096  NZ  LYS A 142      24.797  -2.593   4.808  1.00  0.96           N  
ATOM   1097  N   TYR A 143      22.618   2.335  -1.376  1.00  0.95           N  
ATOM   1098  CA  TYR A 143      22.749   2.579  -2.808  1.00  0.95           C  
ATOM   1099  C   TYR A 143      22.295   3.989  -3.165  1.00  0.95           C  
ATOM   1100  CB  TYR A 143      21.938   1.553  -3.605  1.00  0.95           C  
ATOM   1101  O   TYR A 143      21.478   4.583  -2.457  1.00  0.95           O  
ATOM   1102  CG  TYR A 143      22.354   0.123  -3.355  1.00  0.95           C  
ATOM   1103  CD1 TYR A 143      23.409  -0.450  -4.062  1.00  0.95           C  
ATOM   1104  CD2 TYR A 143      21.693  -0.656  -2.411  1.00  0.95           C  
ATOM   1105  CE1 TYR A 143      23.794  -1.767  -3.835  1.00  0.95           C  
ATOM   1106  CE2 TYR A 143      22.070  -1.975  -2.177  1.00  0.95           C  
ATOM   1107  OH  TYR A 143      23.497  -3.825  -2.664  1.00  0.95           O  
ATOM   1108  CZ  TYR A 143      23.120  -2.520  -2.892  1.00  0.95           C  
ATOM   1109  N   ASP A 144      22.957   4.710  -4.033  1.00  0.95           N  
ATOM   1110  CA  ASP A 144      22.597   6.054  -4.475  1.00  0.95           C  
ATOM   1111  C   ASP A 144      21.443   6.012  -5.475  1.00  0.95           C  
ATOM   1112  CB  ASP A 144      23.806   6.757  -5.096  1.00  0.95           C  
ATOM   1113  O   ASP A 144      21.549   6.558  -6.575  1.00  0.95           O  
ATOM   1114  CG  ASP A 144      23.636   8.263  -5.183  1.00  0.95           C  
ATOM   1115  OD1 ASP A 144      22.724   8.813  -4.528  1.00  0.95           O  
ATOM   1116  OD2 ASP A 144      24.418   8.906  -5.916  1.00  0.95           O  
ATOM   1117  N   ILE A 145      20.366   5.264  -5.082  1.00  0.96           N  
ATOM   1118  CA  ILE A 145      19.168   5.209  -5.913  1.00  0.96           C  
ATOM   1119  C   ILE A 145      17.949   5.619  -5.088  1.00  0.96           C  
ATOM   1120  CB  ILE A 145      18.960   3.800  -6.512  1.00  0.96           C  
ATOM   1121  O   ILE A 145      17.809   5.214  -3.932  1.00  0.96           O  
ATOM   1122  CG1 ILE A 145      17.855   3.828  -7.574  1.00  0.96           C  
ATOM   1123  CG2 ILE A 145      18.634   2.787  -5.410  1.00  0.96           C  
ATOM   1124  CD1 ILE A 145      17.769   2.561  -8.413  1.00  0.96           C  
ATOM   1125  N   PRO A 146      17.093   6.456  -5.668  1.00  0.98           N  
ATOM   1126  CA  PRO A 146      15.927   6.903  -4.902  1.00  0.98           C  
ATOM   1127  C   PRO A 146      14.889   5.800  -4.710  1.00  0.98           C  
ATOM   1128  CB  PRO A 146      15.362   8.043  -5.752  1.00  0.98           C  
ATOM   1129  O   PRO A 146      14.601   5.049  -5.646  1.00  0.98           O  
ATOM   1130  CG  PRO A 146      15.799   7.733  -7.147  1.00  0.98           C  
ATOM   1131  CD  PRO A 146      17.150   7.079  -7.089  1.00  0.98           C  
ATOM   1132  N   VAL A 147      14.368   5.749  -3.523  1.00  0.98           N  
ATOM   1133  CA  VAL A 147      13.328   4.795  -3.151  1.00  0.98           C  
ATOM   1134  C   VAL A 147      12.123   5.539  -2.580  1.00  0.98           C  
ATOM   1135  CB  VAL A 147      13.848   3.759  -2.129  1.00  0.98           C  
ATOM   1136  O   VAL A 147      12.270   6.379  -1.690  1.00  0.98           O  
ATOM   1137  CG1 VAL A 147      12.749   2.762  -1.764  1.00  0.98           C  
ATOM   1138  CG2 VAL A 147      15.071   3.030  -2.684  1.00  0.98           C  
ATOM   1139  N   VAL A 148      10.975   5.251  -3.185  1.00  0.99           N  
ATOM   1140  CA  VAL A 148       9.741   5.802  -2.636  1.00  0.99           C  
ATOM   1141  C   VAL A 148       8.864   4.672  -2.100  1.00  0.99           C  
ATOM   1142  CB  VAL A 148       8.967   6.623  -3.691  1.00  0.99           C  
ATOM   1143  O   VAL A 148       8.514   3.746  -2.837  1.00  0.99           O  
ATOM   1144  CG1 VAL A 148       7.640   7.121  -3.121  1.00  0.99           C  
ATOM   1145  CG2 VAL A 148       9.815   7.795  -4.182  1.00  0.99           C  
ATOM   1146  N   VAL A 149       8.517   4.792  -0.832  1.00  0.98           N  
ATOM   1147  CA  VAL A 149       7.703   3.784  -0.161  1.00  0.98           C  
ATOM   1148  C   VAL A 149       6.265   4.282  -0.032  1.00  0.98           C  
ATOM   1149  CB  VAL A 149       8.272   3.430   1.231  1.00  0.98           C  
ATOM   1150  O   VAL A 149       6.030   5.408   0.414  1.00  0.98           O  
ATOM   1151  CG1 VAL A 149       7.442   2.329   1.889  1.00  0.98           C  
ATOM   1152  CG2 VAL A 149       9.735   3.006   1.118  1.00  0.98           C  
ATOM   1153  N   ILE A 150       5.326   3.542  -0.551  1.00  0.98           N  
ATOM   1154  CA  ILE A 150       3.927   3.819  -0.244  1.00  0.98           C  
ATOM   1155  C   ILE A 150       3.572   3.231   1.120  1.00  0.98           C  
ATOM   1156  CB  ILE A 150       2.987   3.253  -1.332  1.00  0.98           C  
ATOM   1157  O   ILE A 150       3.270   2.041   1.231  1.00  0.98           O  
ATOM   1158  CG1 ILE A 150       3.352   3.828  -2.705  1.00  0.98           C  
ATOM   1159  CG2 ILE A 150       1.524   3.545  -0.987  1.00  0.98           C  
ATOM   1160  CD1 ILE A 150       2.513   3.278  -3.850  1.00  0.98           C  
ATOM   1161  N   GLY A 151       3.692   4.068   2.111  1.00  0.97           N  
ATOM   1162  CA  GLY A 151       3.569   3.715   3.516  1.00  0.97           C  
ATOM   1163  C   GLY A 151       4.547   4.459   4.406  1.00  0.97           C  
ATOM   1164  O   GLY A 151       5.306   5.306   3.931  1.00  0.97           O  
ATOM   1165  N   LYS A 152       4.458   4.163   5.635  1.00  0.97           N  
ATOM   1166  CA  LYS A 152       5.233   4.855   6.660  1.00  0.97           C  
ATOM   1167  C   LYS A 152       6.681   4.371   6.675  1.00  0.97           C  
ATOM   1168  CB  LYS A 152       4.601   4.656   8.038  1.00  0.97           C  
ATOM   1169  O   LYS A 152       6.944   3.178   6.509  1.00  0.97           O  
ATOM   1170  CG  LYS A 152       5.298   5.417   9.156  1.00  0.97           C  
ATOM   1171  CD  LYS A 152       4.614   5.191  10.498  1.00  0.97           C  
ATOM   1172  CE  LYS A 152       5.336   5.919  11.624  1.00  0.97           C  
ATOM   1173  NZ  LYS A 152       4.622   5.770  12.927  1.00  0.97           N  
ATOM   1174  N   VAL A 153       7.650   5.279   6.739  1.00  0.97           N  
ATOM   1175  CA  VAL A 153       9.068   5.029   6.978  1.00  0.97           C  
ATOM   1176  C   VAL A 153       9.503   5.717   8.270  1.00  0.97           C  
ATOM   1177  CB  VAL A 153       9.937   5.515   5.797  1.00  0.97           C  
ATOM   1178  O   VAL A 153       9.462   6.945   8.371  1.00  0.97           O  
ATOM   1179  CG1 VAL A 153      11.419   5.278   6.083  1.00  0.97           C  
ATOM   1180  CG2 VAL A 153       9.520   4.813   4.505  1.00  0.97           C  
ATOM   1181  N   GLU A 154       9.921   5.002   9.268  1.00  0.95           N  
ATOM   1182  CA  GLU A 154      10.220   5.551  10.587  1.00  0.95           C  
ATOM   1183  C   GLU A 154      11.675   6.002  10.681  1.00  0.95           C  
ATOM   1184  CB  GLU A 154       9.916   4.523  11.679  1.00  0.95           C  
ATOM   1185  O   GLU A 154      11.982   6.993  11.347  1.00  0.95           O  
ATOM   1186  CG  GLU A 154       8.429   4.302  11.919  1.00  0.95           C  
ATOM   1187  CD  GLU A 154       8.142   3.369  13.084  1.00  0.95           C  
ATOM   1188  OE1 GLU A 154       7.009   3.393  13.617  1.00  0.95           O  
ATOM   1189  OE2 GLU A 154       9.057   2.607  13.468  1.00  0.95           O  
ATOM   1190  N   GLY A 155      12.541   5.337   9.949  1.00  0.94           N  
ATOM   1191  CA  GLY A 155      13.957   5.659  10.016  1.00  0.94           C  
ATOM   1192  C   GLY A 155      14.330   6.882   9.200  1.00  0.94           C  
ATOM   1193  O   GLY A 155      13.489   7.446   8.497  1.00  0.94           O  
ATOM   1194  N   GLN A 156      15.513   7.369   9.470  1.00  0.95           N  
ATOM   1195  CA  GLN A 156      16.078   8.462   8.685  1.00  0.95           C  
ATOM   1196  C   GLN A 156      17.038   7.937   7.622  1.00  0.95           C  
ATOM   1197  CB  GLN A 156      16.796   9.461   9.594  1.00  0.95           C  
ATOM   1198  O   GLN A 156      18.061   7.331   7.946  1.00  0.95           O  
ATOM   1199  CG  GLN A 156      15.874  10.175  10.573  1.00  0.95           C  
ATOM   1200  CD  GLN A 156      16.608  11.175  11.447  1.00  0.95           C  
ATOM   1201  NE2 GLN A 156      15.854  12.026  12.135  1.00  0.95           N  
ATOM   1202  OE1 GLN A 156      17.841  11.183  11.503  1.00  0.95           O  
ATOM   1203  N   TYR A 157      16.630   8.030   6.437  1.00  0.97           N  
ATOM   1204  CA  TYR A 157      17.420   7.526   5.319  1.00  0.97           C  
ATOM   1205  C   TYR A 157      17.667   8.621   4.288  1.00  0.97           C  
ATOM   1206  CB  TYR A 157      16.718   6.336   4.658  1.00  0.97           C  
ATOM   1207  O   TYR A 157      16.869   9.553   4.159  1.00  0.97           O  
ATOM   1208  CG  TYR A 157      16.329   5.246   5.627  1.00  0.97           C  
ATOM   1209  CD1 TYR A 157      17.284   4.371   6.140  1.00  0.97           C  
ATOM   1210  CD2 TYR A 157      15.008   5.088   6.030  1.00  0.97           C  
ATOM   1211  CE1 TYR A 157      16.930   3.363   7.032  1.00  0.97           C  
ATOM   1212  CE2 TYR A 157      14.642   4.084   6.921  1.00  0.97           C  
ATOM   1213  OH  TYR A 157      15.253   2.233   8.298  1.00  0.97           O  
ATOM   1214  CZ  TYR A 157      15.609   3.229   7.416  1.00  0.97           C  
ATOM   1215  N   ALA A 158      18.814   8.523   3.635  1.00  0.97           N  
ATOM   1216  CA  ALA A 158      19.217   9.552   2.679  1.00  0.97           C  
ATOM   1217  C   ALA A 158      18.439   9.421   1.373  1.00  0.97           C  
ATOM   1218  CB  ALA A 158      20.717   9.472   2.412  1.00  0.97           C  
ATOM   1219  O   ALA A 158      18.137  10.423   0.720  1.00  0.97           O  
ATOM   1220  N   HIS A 159      18.060   8.212   1.029  1.00  0.98           N  
ATOM   1221  CA  HIS A 159      17.522   8.021  -0.313  1.00  0.98           C  
ATOM   1222  C   HIS A 159      16.136   7.387  -0.266  1.00  0.98           C  
ATOM   1223  CB  HIS A 159      18.466   7.156  -1.150  1.00  0.98           C  
ATOM   1224  O   HIS A 159      15.629   6.915  -1.287  1.00  0.98           O  
ATOM   1225  CG  HIS A 159      19.857   7.698  -1.237  1.00  0.98           C  
ATOM   1226  CD2 HIS A 159      21.025   7.237  -0.729  1.00  0.98           C  
ATOM   1227  ND1 HIS A 159      20.163   8.860  -1.913  1.00  0.98           N  
ATOM   1228  CE1 HIS A 159      21.462   9.089  -1.817  1.00  0.98           C  
ATOM   1229  NE2 HIS A 159      22.008   8.119  -1.104  1.00  0.98           N  
ATOM   1230  N   VAL A 160      15.593   7.262   0.959  1.00  0.98           N  
ATOM   1231  CA  VAL A 160      14.289   6.621   1.096  1.00  0.98           C  
ATOM   1232  C   VAL A 160      13.234   7.666   1.451  1.00  0.98           C  
ATOM   1233  CB  VAL A 160      14.315   5.505   2.165  1.00  0.98           C  
ATOM   1234  O   VAL A 160      13.365   8.374   2.452  1.00  0.98           O  
ATOM   1235  CG1 VAL A 160      12.946   4.837   2.280  1.00  0.98           C  
ATOM   1236  CG2 VAL A 160      15.391   4.474   1.833  1.00  0.98           C  
ATOM   1237  N   TYR A 161      12.211   7.705   0.609  1.00  0.99           N  
ATOM   1238  CA  TYR A 161      11.108   8.650   0.750  1.00  0.99           C  
ATOM   1239  C   TYR A 161       9.781   7.918   0.908  1.00  0.99           C  
ATOM   1240  CB  TYR A 161      11.046   9.589  -0.458  1.00  0.99           C  
ATOM   1241  O   TYR A 161       9.701   6.707   0.687  1.00  0.99           O  
ATOM   1242  CG  TYR A 161      12.277  10.445  -0.626  1.00  0.99           C  
ATOM   1243  CD1 TYR A 161      12.252  11.803  -0.315  1.00  0.99           C  
ATOM   1244  CD2 TYR A 161      13.467   9.900  -1.095  1.00  0.99           C  
ATOM   1245  CE1 TYR A 161      13.384  12.597  -0.470  1.00  0.99           C  
ATOM   1246  CE2 TYR A 161      14.605  10.684  -1.253  1.00  0.99           C  
ATOM   1247  OH  TYR A 161      15.677  12.811  -1.092  1.00  0.99           O  
ATOM   1248  CZ  TYR A 161      14.554  12.029  -0.938  1.00  0.99           C  
ATOM   1249  N   SER A 162       8.741   8.706   1.344  1.00  0.98           N  
ATOM   1250  CA  SER A 162       7.483   7.997   1.551  1.00  0.98           C  
ATOM   1251  C   SER A 162       6.291   8.856   1.146  1.00  0.98           C  
ATOM   1252  CB  SER A 162       7.342   7.571   3.013  1.00  0.98           C  
ATOM   1253  O   SER A 162       6.346  10.084   1.233  1.00  0.98           O  
ATOM   1254  OG  SER A 162       7.195   8.702   3.855  1.00  0.98           O  
ATOM   1255  N   VAL A 163       5.354   8.219   0.646  1.00  0.99           N  
ATOM   1256  CA  VAL A 163       4.005   8.725   0.417  1.00  0.99           C  
ATOM   1257  C   VAL A 163       2.994   7.861   1.169  1.00  0.99           C  
ATOM   1258  CB  VAL A 163       3.660   8.760  -1.089  1.00  0.99           C  
ATOM   1259  O   VAL A 163       2.942   6.645   0.975  1.00  0.99           O  
ATOM   1260  CG1 VAL A 163       2.268   9.349  -1.310  1.00  0.99           C  
ATOM   1261  CG2 VAL A 163       4.711   9.559  -1.857  1.00  0.99           C  
ATOM   1262  N   ASP A 164       2.257   8.511   2.017  1.00  0.98           N  
ATOM   1263  CA  ASP A 164       1.390   7.733   2.896  1.00  0.98           C  
ATOM   1264  C   ASP A 164       0.096   8.485   3.197  1.00  0.98           C  
ATOM   1265  CB  ASP A 164       2.115   7.392   4.200  1.00  0.98           C  
ATOM   1266  O   ASP A 164      -0.067   9.638   2.792  1.00  0.98           O  
ATOM   1267  CG  ASP A 164       1.496   6.214   4.931  1.00  0.98           C  
ATOM   1268  OD1 ASP A 164       0.555   5.590   4.396  1.00  0.98           O  
ATOM   1269  OD2 ASP A 164       1.953   5.909   6.054  1.00  0.98           O  
ATOM   1270  N   THR A 165      -0.815   7.748   3.794  1.00  0.98           N  
ATOM   1271  CA  THR A 165      -1.986   8.350   4.421  1.00  0.98           C  
ATOM   1272  C   THR A 165      -1.867   8.310   5.941  1.00  0.98           C  
ATOM   1273  CB  THR A 165      -3.281   7.639   3.986  1.00  0.98           C  
ATOM   1274  O   THR A 165      -0.960   7.673   6.481  1.00  0.98           O  
ATOM   1275  CG2 THR A 165      -3.438   7.661   2.469  1.00  0.98           C  
ATOM   1276  OG1 THR A 165      -3.244   6.277   4.431  1.00  0.98           O  
ATOM   1277  N   ASP A 166      -2.732   9.064   6.597  1.00  0.98           N  
ATOM   1278  CA  ASP A 166      -2.747   9.047   8.057  1.00  0.98           C  
ATOM   1279  C   ASP A 166      -3.562   7.868   8.584  1.00  0.98           C  
ATOM   1280  CB  ASP A 166      -3.310  10.361   8.603  1.00  0.98           C  
ATOM   1281  O   ASP A 166      -4.671   8.050   9.090  1.00  0.98           O  
ATOM   1282  CG  ASP A 166      -3.259  10.444  10.118  1.00  0.98           C  
ATOM   1283  OD1 ASP A 166      -2.577   9.610  10.752  1.00  0.98           O  
ATOM   1284  OD2 ASP A 166      -3.908  11.350  10.684  1.00  0.98           O  
ATOM   1285  N   ASN A 167      -2.934   6.628   8.531  1.00  0.98           N  
ATOM   1286  CA  ASN A 167      -3.615   5.378   8.849  1.00  0.98           C  
ATOM   1287  C   ASN A 167      -4.041   5.329  10.314  1.00  0.98           C  
ATOM   1288  CB  ASN A 167      -2.724   4.180   8.515  1.00  0.98           C  
ATOM   1289  O   ASN A 167      -5.140   4.870  10.630  1.00  0.98           O  
ATOM   1290  CG  ASN A 167      -2.530   3.994   7.023  1.00  0.98           C  
ATOM   1291  ND2 ASN A 167      -1.332   4.298   6.539  1.00  0.98           N  
ATOM   1292  OD1 ASN A 167      -3.450   3.582   6.312  1.00  0.98           O  
ATOM   1293  N   PHE A 168      -3.198   5.812  11.177  1.00  0.99           N  
ATOM   1294  CA  PHE A 168      -3.487   5.858  12.606  1.00  0.99           C  
ATOM   1295  C   PHE A 168      -4.671   6.775  12.889  1.00  0.99           C  
ATOM   1296  CB  PHE A 168      -2.258   6.329  13.390  1.00  0.99           C  
ATOM   1297  O   PHE A 168      -5.639   6.367  13.533  1.00  0.99           O  
ATOM   1298  CG  PHE A 168      -2.485   6.422  14.875  1.00  0.99           C  
ATOM   1299  CD1 PHE A 168      -2.740   7.647  15.478  1.00  0.99           C  
ATOM   1300  CD2 PHE A 168      -2.442   5.282  15.668  1.00  0.99           C  
ATOM   1301  CE1 PHE A 168      -2.950   7.736  16.852  1.00  0.99           C  
ATOM   1302  CE2 PHE A 168      -2.651   5.363  17.041  1.00  0.99           C  
ATOM   1303  CZ  PHE A 168      -2.904   6.591  17.632  1.00  0.99           C  
ATOM   1304  N   GLY A 169      -4.571   7.989  12.418  1.00  0.98           N  
ATOM   1305  CA  GLY A 169      -5.643   8.956  12.595  1.00  0.98           C  
ATOM   1306  C   GLY A 169      -6.955   8.512  11.976  1.00  0.98           C  
ATOM   1307  O   GLY A 169      -8.016   8.661  12.585  1.00  0.98           O  
ATOM   1308  N   ASP A 170      -6.890   7.929  10.790  1.00  0.98           N  
ATOM   1309  CA  ASP A 170      -8.088   7.436  10.119  1.00  0.98           C  
ATOM   1310  C   ASP A 170      -8.749   6.320  10.925  1.00  0.98           C  
ATOM   1311  CB  ASP A 170      -7.750   6.939   8.712  1.00  0.98           C  
ATOM   1312  O   ASP A 170      -9.977   6.265  11.028  1.00  0.98           O  
ATOM   1313  CG  ASP A 170      -7.425   8.065   7.747  1.00  0.98           C  
ATOM   1314  OD1 ASP A 170      -7.755   9.235   8.041  1.00  0.98           O  
ATOM   1315  OD2 ASP A 170      -6.837   7.781   6.681  1.00  0.98           O  
ATOM   1316  N   SER A 171      -7.946   5.511  11.515  1.00  0.99           N  
ATOM   1317  CA  SER A 171      -8.467   4.407  12.315  1.00  0.99           C  
ATOM   1318  C   SER A 171      -9.158   4.916  13.576  1.00  0.99           C  
ATOM   1319  CB  SER A 171      -7.342   3.442  12.694  1.00  0.99           C  
ATOM   1320  O   SER A 171     -10.202   4.394  13.972  1.00  0.99           O  
ATOM   1321  OG  SER A 171      -6.870   2.748  11.552  1.00  0.99           O  
ATOM   1322  N   ILE A 172      -8.603   5.889  14.161  1.00  0.99           N  
ATOM   1323  CA  ILE A 172      -9.227   6.508  15.326  1.00  0.99           C  
ATOM   1324  C   ILE A 172     -10.586   7.086  14.937  1.00  0.99           C  
ATOM   1325  CB  ILE A 172      -8.328   7.611  15.928  1.00  0.99           C  
ATOM   1326  O   ILE A 172     -11.589   6.834  15.608  1.00  0.99           O  
ATOM   1327  CG1 ILE A 172      -7.104   6.989  16.611  1.00  0.99           C  
ATOM   1328  CG2 ILE A 172      -9.122   8.478  16.911  1.00  0.99           C  
ATOM   1329  CD1 ILE A 172      -6.082   8.007  17.096  1.00  0.99           C  
ATOM   1330  N   ALA A 173     -10.581   7.783  13.865  1.00  0.98           N  
ATOM   1331  CA  ALA A 173     -11.805   8.438  13.411  1.00  0.98           C  
ATOM   1332  C   ALA A 173     -12.900   7.415  13.122  1.00  0.98           C  
ATOM   1333  CB  ALA A 173     -11.527   9.281  12.168  1.00  0.98           C  
ATOM   1334  O   ALA A 173     -14.049   7.595  13.530  1.00  0.98           O  
ATOM   1335  N   LEU A 174     -12.582   6.331  12.454  1.00  0.98           N  
ATOM   1336  CA  LEU A 174     -13.557   5.306  12.097  1.00  0.98           C  
ATOM   1337  C   LEU A 174     -14.102   4.617  13.344  1.00  0.98           C  
ATOM   1338  CB  LEU A 174     -12.929   4.271  11.161  1.00  0.98           C  
ATOM   1339  O   LEU A 174     -15.313   4.426  13.474  1.00  0.98           O  
ATOM   1340  CG  LEU A 174     -12.827   4.665   9.686  1.00  0.98           C  
ATOM   1341  CD1 LEU A 174     -12.045   3.611   8.909  1.00  0.98           C  
ATOM   1342  CD2 LEU A 174     -14.216   4.857   9.087  1.00  0.98           C  
ATOM   1343  N   THR A 175     -13.199   4.303  14.205  1.00  0.98           N  
ATOM   1344  CA  THR A 175     -13.610   3.632  15.433  1.00  0.98           C  
ATOM   1345  C   THR A 175     -14.465   4.558  16.294  1.00  0.98           C  
ATOM   1346  CB  THR A 175     -12.391   3.154  16.243  1.00  0.98           C  
ATOM   1347  O   THR A 175     -15.475   4.132  16.858  1.00  0.98           O  
ATOM   1348  CG2 THR A 175     -12.825   2.376  17.481  1.00  0.98           C  
ATOM   1349  OG1 THR A 175     -11.580   2.306  15.420  1.00  0.98           O  
ATOM   1350  N   ASP A 176     -14.099   5.825  16.392  1.00  0.98           N  
ATOM   1351  CA  ASP A 176     -14.889   6.815  17.117  1.00  0.98           C  
ATOM   1352  C   ASP A 176     -16.309   6.899  16.561  1.00  0.98           C  
ATOM   1353  CB  ASP A 176     -14.218   8.189  17.055  1.00  0.98           C  
ATOM   1354  O   ASP A 176     -17.273   7.017  17.320  1.00  0.98           O  
ATOM   1355  CG  ASP A 176     -13.077   8.337  18.046  1.00  0.98           C  
ATOM   1356  OD1 ASP A 176     -12.896   7.447  18.905  1.00  0.98           O  
ATOM   1357  OD2 ASP A 176     -12.355   9.355  17.970  1.00  0.98           O  
ATOM   1358  N   ALA A 177     -16.371   6.836  15.310  1.00  0.98           N  
ATOM   1359  CA  ALA A 177     -17.683   6.909  14.672  1.00  0.98           C  
ATOM   1360  C   ALA A 177     -18.569   5.745  15.106  1.00  0.98           C  
ATOM   1361  CB  ALA A 177     -17.536   6.924  13.153  1.00  0.98           C  
ATOM   1362  O   ALA A 177     -19.762   5.926  15.363  1.00  0.98           O  
ATOM   1363  N   LEU A 178     -18.027   4.551  15.218  1.00  0.98           N  
ATOM   1364  CA  LEU A 178     -18.785   3.396  15.686  1.00  0.98           C  
ATOM   1365  C   LEU A 178     -19.235   3.589  17.130  1.00  0.98           C  
ATOM   1366  CB  LEU A 178     -17.946   2.120  15.566  1.00  0.98           C  
ATOM   1367  O   LEU A 178     -20.391   3.322  17.465  1.00  0.98           O  
ATOM   1368  CG  LEU A 178     -17.718   1.588  14.151  1.00  0.98           C  
ATOM   1369  CD1 LEU A 178     -16.748   0.412  14.176  1.00  0.98           C  
ATOM   1370  CD2 LEU A 178     -19.042   1.182  13.512  1.00  0.98           C  
ATOM   1371  N   ILE A 179     -18.355   4.066  17.932  1.00  0.98           N  
ATOM   1372  CA  ILE A 179     -18.625   4.254  19.354  1.00  0.98           C  
ATOM   1373  C   ILE A 179     -19.692   5.331  19.539  1.00  0.98           C  
ATOM   1374  CB  ILE A 179     -17.342   4.632  20.127  1.00  0.98           C  
ATOM   1375  O   ILE A 179     -20.645   5.145  20.299  1.00  0.98           O  
ATOM   1376  CG1 ILE A 179     -16.351   3.462  20.123  1.00  0.98           C  
ATOM   1377  CG2 ILE A 179     -17.680   5.058  21.559  1.00  0.98           C  
ATOM   1378  CD1 ILE A 179     -14.946   3.840  20.570  1.00  0.98           C  
ATOM   1379  N   GLU A 180     -19.553   6.401  18.781  1.00  0.97           N  
ATOM   1380  CA  GLU A 180     -20.501   7.507  18.879  1.00  0.97           C  
ATOM   1381  C   GLU A 180     -21.890   7.087  18.406  1.00  0.97           C  
ATOM   1382  CB  GLU A 180     -20.011   8.709  18.069  1.00  0.97           C  
ATOM   1383  O   GLU A 180     -22.891   7.705  18.777  1.00  0.97           O  
ATOM   1384  CG  GLU A 180     -18.809   9.414  18.681  1.00  0.97           C  
ATOM   1385  CD  GLU A 180     -18.180  10.443  17.754  1.00  0.97           C  
ATOM   1386  OE1 GLU A 180     -17.192  11.098  18.155  1.00  0.97           O  
ATOM   1387  OE2 GLU A 180     -18.682  10.596  16.618  1.00  0.97           O  
ATOM   1388  N   SER A 181     -21.910   6.079  17.634  1.00  0.97           N  
ATOM   1389  CA  SER A 181     -23.190   5.556  17.166  1.00  0.97           C  
ATOM   1390  C   SER A 181     -23.771   4.552  18.155  1.00  0.97           C  
ATOM   1391  CB  SER A 181     -23.030   4.899  15.794  1.00  0.97           C  
ATOM   1392  O   SER A 181     -24.791   3.918  17.877  1.00  0.97           O  
ATOM   1393  OG  SER A 181     -22.671   5.859  14.816  1.00  0.97           O  
ATOM   1394  N   GLY A 182     -23.038   4.290  19.269  1.00  0.98           N  
ATOM   1395  CA  GLY A 182     -23.607   3.523  20.366  1.00  0.98           C  
ATOM   1396  C   GLY A 182     -23.014   2.133  20.492  1.00  0.98           C  
ATOM   1397  O   GLY A 182     -23.430   1.350  21.350  1.00  0.98           O  
ATOM   1398  N   HIS A 183     -22.082   1.755  19.638  1.00  0.98           N  
ATOM   1399  CA  HIS A 183     -21.494   0.421  19.681  1.00  0.98           C  
ATOM   1400  C   HIS A 183     -20.391   0.338  20.730  1.00  0.98           C  
ATOM   1401  CB  HIS A 183     -20.943   0.035  18.307  1.00  0.98           C  
ATOM   1402  O   HIS A 183     -19.569   1.250  20.846  1.00  0.98           O  
ATOM   1403  CG  HIS A 183     -21.967   0.070  17.217  1.00  0.98           C  
ATOM   1404  CD2 HIS A 183     -22.076   0.864  16.126  1.00  0.98           C  
ATOM   1405  ND1 HIS A 183     -23.045  -0.787  17.181  1.00  0.98           N  
ATOM   1406  CE1 HIS A 183     -23.775  -0.522  16.111  1.00  0.98           C  
ATOM   1407  NE2 HIS A 183     -23.209   0.476  15.454  1.00  0.98           N  
ATOM   1408  N   GLN A 184     -20.270  -0.686  21.530  1.00  0.96           N  
ATOM   1409  CA  GLN A 184     -19.300  -0.825  22.611  1.00  0.96           C  
ATOM   1410  C   GLN A 184     -18.458  -2.086  22.436  1.00  0.96           C  
ATOM   1411  CB  GLN A 184     -20.007  -0.850  23.967  1.00  0.96           C  
ATOM   1412  O   GLN A 184     -17.355  -2.183  22.978  1.00  0.96           O  
ATOM   1413  CG  GLN A 184     -20.765   0.431  24.288  1.00  0.96           C  
ATOM   1414  CD  GLN A 184     -19.845   1.590  24.621  1.00  0.96           C  
ATOM   1415  NE2 GLN A 184     -20.224   2.790  24.193  1.00  0.96           N  
ATOM   1416  OE1 GLN A 184     -18.803   1.410  25.258  1.00  0.96           O  
ATOM   1417  N   ASN A 185     -19.061  -3.102  21.740  1.00  0.98           N  
ATOM   1418  CA  ASN A 185     -18.363  -4.350  21.452  1.00  0.98           C  
ATOM   1419  C   ASN A 185     -17.925  -4.423  19.992  1.00  0.98           C  
ATOM   1420  CB  ASN A 185     -19.244  -5.551  21.803  1.00  0.98           C  
ATOM   1421  O   ASN A 185     -18.661  -4.929  19.144  1.00  0.98           O  
ATOM   1422  CG  ASN A 185     -19.642  -5.576  23.266  1.00  0.98           C  
ATOM   1423  ND2 ASN A 185     -20.908  -5.873  23.531  1.00  0.98           N  
ATOM   1424  OD1 ASN A 185     -18.818  -5.329  24.150  1.00  0.98           O  
ATOM   1425  N   ILE A 186     -16.734  -3.862  19.772  1.00  0.98           N  
ATOM   1426  CA  ILE A 186     -16.234  -3.677  18.414  1.00  0.98           C  
ATOM   1427  C   ILE A 186     -15.049  -4.609  18.169  1.00  0.98           C  
ATOM   1428  CB  ILE A 186     -15.823  -2.210  18.157  1.00  0.98           C  
ATOM   1429  O   ILE A 186     -14.035  -4.529  18.865  1.00  0.98           O  
ATOM   1430  CG1 ILE A 186     -16.979  -1.264  18.502  1.00  0.98           C  
ATOM   1431  CG2 ILE A 186     -15.375  -2.020  16.705  1.00  0.98           C  
ATOM   1432  CD1 ILE A 186     -16.575   0.202  18.587  1.00  0.98           C  
ATOM   1433  N   ALA A 187     -15.226  -5.474  17.259  1.00  0.99           N  
ATOM   1434  CA  ALA A 187     -14.137  -6.375  16.890  1.00  0.99           C  
ATOM   1435  C   ALA A 187     -13.288  -5.779  15.771  1.00  0.99           C  
ATOM   1436  CB  ALA A 187     -14.690  -7.734  16.468  1.00  0.99           C  
ATOM   1437  O   ALA A 187     -13.718  -4.850  15.084  1.00  0.99           O  
ATOM   1438  N   CYS A 188     -12.026  -6.270  15.633  1.00  0.99           N  
ATOM   1439  CA  CYS A 188     -11.092  -5.821  14.605  1.00  0.99           C  
ATOM   1440  C   CYS A 188     -10.527  -7.003  13.827  1.00  0.99           C  
ATOM   1441  CB  CYS A 188      -9.952  -5.019  15.231  1.00  0.99           C  
ATOM   1442  O   CYS A 188      -9.964  -7.928  14.416  1.00  0.99           O  
ATOM   1443  SG  CYS A 188      -8.691  -4.500  14.046  1.00  0.99           S  
ATOM   1444  N   LEU A 189     -10.801  -6.975  12.587  1.00  0.99           N  
ATOM   1445  CA  LEU A 189     -10.151  -7.913  11.677  1.00  0.99           C  
ATOM   1446  C   LEU A 189      -9.039  -7.225  10.892  1.00  0.99           C  
ATOM   1447  CB  LEU A 189     -11.173  -8.519  10.712  1.00  0.99           C  
ATOM   1448  O   LEU A 189      -9.299  -6.303  10.116  1.00  0.99           O  
ATOM   1449  CG  LEU A 189     -10.657  -9.617   9.780  1.00  0.99           C  
ATOM   1450  CD1 LEU A 189     -10.125 -10.793  10.591  1.00  0.99           C  
ATOM   1451  CD2 LEU A 189     -11.759 -10.072   8.828  1.00  0.99           C  
ATOM   1452  N   HIS A 190      -7.782  -7.742  11.074  1.00  0.98           N  
ATOM   1453  CA  HIS A 190      -6.668  -6.975  10.531  1.00  0.98           C  
ATOM   1454  C   HIS A 190      -5.725  -7.864   9.727  1.00  0.98           C  
ATOM   1455  CB  HIS A 190      -5.900  -6.277  11.655  1.00  0.98           C  
ATOM   1456  O   HIS A 190      -5.806  -9.092   9.806  1.00  0.98           O  
ATOM   1457  CG  HIS A 190      -5.189  -7.221  12.572  1.00  0.98           C  
ATOM   1458  CD2 HIS A 190      -5.572  -7.781  13.743  1.00  0.98           C  
ATOM   1459  ND1 HIS A 190      -3.917  -7.688  12.318  1.00  0.98           N  
ATOM   1460  CE1 HIS A 190      -3.550  -8.499  13.296  1.00  0.98           C  
ATOM   1461  NE2 HIS A 190      -4.536  -8.572  14.174  1.00  0.98           N  
ATOM   1462  N   ALA A 191      -4.918  -7.145   8.910  1.00  0.96           N  
ATOM   1463  CA  ALA A 191      -3.815  -7.815   8.225  1.00  0.96           C  
ATOM   1464  C   ALA A 191      -2.665  -8.100   9.186  1.00  0.96           C  
ATOM   1465  CB  ALA A 191      -3.327  -6.969   7.051  1.00  0.96           C  
ATOM   1466  O   ALA A 191      -2.654  -7.605  10.315  1.00  0.96           O  
ATOM   1467  N   PRO A 192      -1.762  -8.977   8.711  1.00  0.96           N  
ATOM   1468  CA  PRO A 192      -0.600  -9.242   9.562  1.00  0.96           C  
ATOM   1469  C   PRO A 192       0.118  -7.966   9.994  1.00  0.96           C  
ATOM   1470  CB  PRO A 192       0.301 -10.101   8.672  1.00  0.96           C  
ATOM   1471  O   PRO A 192       0.159  -6.991   9.240  1.00  0.96           O  
ATOM   1472  CG  PRO A 192      -0.640 -10.834   7.771  1.00  0.96           C  
ATOM   1473  CD  PRO A 192      -1.765  -9.910   7.403  1.00  0.96           C  
ATOM   1474  N   LEU A 193       0.686  -7.954  11.225  1.00  0.97           N  
ATOM   1475  CA  LEU A 193       1.267  -6.774  11.856  1.00  0.97           C  
ATOM   1476  C   LEU A 193       2.730  -6.609  11.459  1.00  0.97           C  
ATOM   1477  CB  LEU A 193       1.147  -6.866  13.380  1.00  0.97           C  
ATOM   1478  O   LEU A 193       3.503  -5.966  12.173  1.00  0.97           O  
ATOM   1479  CG  LEU A 193      -0.272  -6.873  13.949  1.00  0.97           C  
ATOM   1480  CD1 LEU A 193      -0.233  -6.980  15.470  1.00  0.97           C  
ATOM   1481  CD2 LEU A 193      -1.028  -5.621  13.516  1.00  0.97           C  
ATOM   1482  N   ASP A 194       3.094  -7.278  10.395  1.00  0.95           N  
ATOM   1483  CA  ASP A 194       4.464  -7.154   9.909  1.00  0.95           C  
ATOM   1484  C   ASP A 194       4.598  -5.989   8.932  1.00  0.95           C  
ATOM   1485  CB  ASP A 194       4.916  -8.455   9.242  1.00  0.95           C  
ATOM   1486  O   ASP A 194       5.647  -5.810   8.310  1.00  0.95           O  
ATOM   1487  CG  ASP A 194       4.039  -8.855   8.069  1.00  0.95           C  
ATOM   1488  OD1 ASP A 194       2.969  -8.240   7.869  1.00  0.95           O  
ATOM   1489  OD2 ASP A 194       4.418  -9.797   7.340  1.00  0.95           O  
ATOM   1490  N   VAL A 195       3.535  -5.206   8.768  1.00  0.95           N  
ATOM   1491  CA  VAL A 195       3.582  -3.985   7.971  1.00  0.95           C  
ATOM   1492  C   VAL A 195       3.049  -2.812   8.790  1.00  0.95           C  
ATOM   1493  CB  VAL A 195       2.776  -4.131   6.661  1.00  0.95           C  
ATOM   1494  O   VAL A 195       2.147  -2.981   9.614  1.00  0.95           O  
ATOM   1495  CG1 VAL A 195       3.430  -5.155   5.735  1.00  0.95           C  
ATOM   1496  CG2 VAL A 195       1.332  -4.526   6.965  1.00  0.95           C  
ATOM   1497  N   HIS A 196       3.593  -1.623   8.589  1.00  0.97           N  
ATOM   1498  CA  HIS A 196       3.299  -0.436   9.386  1.00  0.97           C  
ATOM   1499  C   HIS A 196       1.833  -0.037   9.257  1.00  0.97           C  
ATOM   1500  CB  HIS A 196       4.199   0.727   8.966  1.00  0.97           C  
ATOM   1501  O   HIS A 196       1.212   0.385  10.236  1.00  0.97           O  
ATOM   1502  CG  HIS A 196       5.581   0.651   9.532  1.00  0.97           C  
ATOM   1503  CD2 HIS A 196       6.781   0.486   8.928  1.00  0.97           C  
ATOM   1504  ND1 HIS A 196       5.839   0.746  10.882  1.00  0.97           N  
ATOM   1505  CE1 HIS A 196       7.142   0.643  11.084  1.00  0.97           C  
ATOM   1506  NE2 HIS A 196       7.736   0.484   9.914  1.00  0.97           N  
ATOM   1507  N   VAL A 197       1.348  -0.128   8.050  1.00  0.97           N  
ATOM   1508  CA  VAL A 197      -0.034   0.291   7.842  1.00  0.97           C  
ATOM   1509  C   VAL A 197      -0.957  -0.491   8.775  1.00  0.97           C  
ATOM   1510  CB  VAL A 197      -0.472   0.096   6.373  1.00  0.97           C  
ATOM   1511  O   VAL A 197      -1.853   0.085   9.397  1.00  0.97           O  
ATOM   1512  CG1 VAL A 197      -0.428  -1.382   5.988  1.00  0.97           C  
ATOM   1513  CG2 VAL A 197      -1.872   0.667   6.154  1.00  0.97           C  
ATOM   1514  N   SER A 198      -0.813  -1.785   8.887  1.00  0.97           N  
ATOM   1515  CA  SER A 198      -1.627  -2.624   9.761  1.00  0.97           C  
ATOM   1516  C   SER A 198      -1.403  -2.275  11.228  1.00  0.97           C  
ATOM   1517  CB  SER A 198      -1.317  -4.103   9.527  1.00  0.97           C  
ATOM   1518  O   SER A 198      -2.358  -2.178  12.002  1.00  0.97           O  
ATOM   1519  OG  SER A 198      -2.171  -4.925  10.304  1.00  0.97           O  
ATOM   1520  N   VAL A 199      -0.177  -2.023  11.573  1.00  0.98           N  
ATOM   1521  CA  VAL A 199       0.151  -1.647  12.944  1.00  0.98           C  
ATOM   1522  C   VAL A 199      -0.563  -0.347  13.309  1.00  0.98           C  
ATOM   1523  CB  VAL A 199       1.676  -1.490  13.141  1.00  0.98           C  
ATOM   1524  O   VAL A 199      -1.226  -0.265  14.346  1.00  0.98           O  
ATOM   1525  CG1 VAL A 199       1.984  -0.881  14.508  1.00  0.98           C  
ATOM   1526  CG2 VAL A 199       2.375  -2.839  12.983  1.00  0.98           C  
ATOM   1527  N   ASP A 200      -0.490   0.607  12.413  1.00  0.98           N  
ATOM   1528  CA  ASP A 200      -1.110   1.905  12.658  1.00  0.98           C  
ATOM   1529  C   ASP A 200      -2.625   1.773  12.799  1.00  0.98           C  
ATOM   1530  CB  ASP A 200      -0.771   2.883  11.530  1.00  0.98           C  
ATOM   1531  O   ASP A 200      -3.222   2.353  13.707  1.00  0.98           O  
ATOM   1532  CG  ASP A 200       0.628   3.462  11.649  1.00  0.98           C  
ATOM   1533  OD1 ASP A 200       1.295   3.238  12.682  1.00  0.98           O  
ATOM   1534  OD2 ASP A 200       1.066   4.150  10.702  1.00  0.98           O  
ATOM   1535  N   ARG A 201      -3.184   1.030  12.003  1.00  0.98           N  
ATOM   1536  CA  ARG A 201      -4.638   0.907  12.011  1.00  0.98           C  
ATOM   1537  C   ARG A 201      -5.118   0.178  13.261  1.00  0.98           C  
ATOM   1538  CB  ARG A 201      -5.123   0.176  10.758  1.00  0.98           C  
ATOM   1539  O   ARG A 201      -6.098   0.587  13.887  1.00  0.98           O  
ATOM   1540  CG  ARG A 201      -4.993   0.989   9.480  1.00  0.98           C  
ATOM   1541  CD  ARG A 201      -5.384   0.178   8.253  1.00  0.98           C  
ATOM   1542  NE  ARG A 201      -5.208   0.944   7.022  1.00  0.98           N  
ATOM   1543  NH1 ARG A 201      -5.767  -0.799   5.613  1.00  0.98           N  
ATOM   1544  NH2 ARG A 201      -5.206   1.247   4.745  1.00  0.98           N  
ATOM   1545  CZ  ARG A 201      -5.394   0.462   5.796  1.00  0.98           C  
ATOM   1546  N   VAL A 202      -4.438  -0.893  13.657  1.00  0.99           N  
ATOM   1547  CA  VAL A 202      -4.808  -1.608  14.874  1.00  0.99           C  
ATOM   1548  C   VAL A 202      -4.596  -0.707  16.088  1.00  0.99           C  
ATOM   1549  CB  VAL A 202      -3.998  -2.915  15.033  1.00  0.99           C  
ATOM   1550  O   VAL A 202      -5.446  -0.644  16.979  1.00  0.99           O  
ATOM   1551  CG1 VAL A 202      -4.199  -3.509  16.426  1.00  0.99           C  
ATOM   1552  CG2 VAL A 202      -4.396  -3.923  13.956  1.00  0.99           C  
ATOM   1553  N   ASN A 203      -3.494   0.043  16.083  1.00  0.99           N  
ATOM   1554  CA  ASN A 203      -3.213   0.945  17.195  1.00  0.99           C  
ATOM   1555  C   ASN A 203      -4.249   2.062  17.285  1.00  0.99           C  
ATOM   1556  CB  ASN A 203      -1.807   1.534  17.066  1.00  0.99           C  
ATOM   1557  O   ASN A 203      -4.635   2.469  18.383  1.00  0.99           O  
ATOM   1558  CG  ASN A 203      -0.722   0.542  17.437  1.00  0.99           C  
ATOM   1559  ND2 ASN A 203       0.503   0.813  17.002  1.00  0.99           N  
ATOM   1560  OD1 ASN A 203      -0.983  -0.460  18.108  1.00  0.99           O  
ATOM   1561  N   GLY A 204      -4.612   2.627  16.159  1.00  0.99           N  
ATOM   1562  CA  GLY A 204      -5.678   3.616  16.159  1.00  0.99           C  
ATOM   1563  C   GLY A 204      -6.982   3.088  16.727  1.00  0.99           C  
ATOM   1564  O   GLY A 204      -7.653   3.778  17.497  1.00  0.99           O  
ATOM   1565  N   TYR A 205      -7.306   1.899  16.364  1.00  0.99           N  
ATOM   1566  CA  TYR A 205      -8.463   1.188  16.898  1.00  0.99           C  
ATOM   1567  C   TYR A 205      -8.372   1.060  18.414  1.00  0.99           C  
ATOM   1568  CB  TYR A 205      -8.580  -0.201  16.263  1.00  0.99           C  
ATOM   1569  O   TYR A 205      -9.321   1.392  19.128  1.00  0.99           O  
ATOM   1570  CG  TYR A 205      -9.447  -1.156  17.048  1.00  0.99           C  
ATOM   1571  CD1 TYR A 205      -8.879  -2.125  17.873  1.00  0.99           C  
ATOM   1572  CD2 TYR A 205     -10.833  -1.092  16.966  1.00  0.99           C  
ATOM   1573  CE1 TYR A 205      -9.673  -3.008  18.596  1.00  0.99           C  
ATOM   1574  CE2 TYR A 205     -11.637  -1.970  17.686  1.00  0.99           C  
ATOM   1575  OH  TYR A 205     -11.840  -3.795  19.211  1.00  0.99           O  
ATOM   1576  CZ  TYR A 205     -11.049  -2.923  18.497  1.00  0.99           C  
ATOM   1577  N   LYS A 206      -7.311   0.583  18.925  1.00  0.99           N  
ATOM   1578  CA  LYS A 206      -7.110   0.381  20.357  1.00  0.99           C  
ATOM   1579  C   LYS A 206      -7.143   1.708  21.110  1.00  0.99           C  
ATOM   1580  CB  LYS A 206      -5.785  -0.337  20.618  1.00  0.99           C  
ATOM   1581  O   LYS A 206      -7.730   1.801  22.190  1.00  0.99           O  
ATOM   1582  CG  LYS A 206      -5.775  -1.795  20.184  1.00  0.99           C  
ATOM   1583  CD  LYS A 206      -4.421  -2.445  20.439  1.00  0.99           C  
ATOM   1584  CE  LYS A 206      -4.440  -3.930  20.102  1.00  0.99           C  
ATOM   1585  NZ  LYS A 206      -3.107  -4.566  20.324  1.00  0.99           N  
ATOM   1586  N   GLN A 207      -6.435   2.657  20.467  1.00  0.99           N  
ATOM   1587  CA  GLN A 207      -6.384   3.974  21.093  1.00  0.99           C  
ATOM   1588  C   GLN A 207      -7.784   4.562  21.253  1.00  0.99           C  
ATOM   1589  CB  GLN A 207      -5.506   4.924  20.277  1.00  0.99           C  
ATOM   1590  O   GLN A 207      -8.098   5.160  22.284  1.00  0.99           O  
ATOM   1591  CG  GLN A 207      -5.467   6.346  20.821  1.00  0.99           C  
ATOM   1592  CD  GLN A 207      -4.659   6.463  22.100  1.00  0.99           C  
ATOM   1593  NE2 GLN A 207      -4.782   7.599  22.777  1.00  0.99           N  
ATOM   1594  OE1 GLN A 207      -3.931   5.539  22.477  1.00  0.99           O  
ATOM   1595  N   SER A 208      -8.590   4.455  20.277  1.00  0.99           N  
ATOM   1596  CA  SER A 208      -9.958   4.963  20.324  1.00  0.99           C  
ATOM   1597  C   SER A 208     -10.767   4.269  21.415  1.00  0.99           C  
ATOM   1598  CB  SER A 208     -10.646   4.779  18.971  1.00  0.99           C  
ATOM   1599  O   SER A 208     -11.476   4.925  22.181  1.00  0.99           O  
ATOM   1600  OG  SER A 208     -11.965   5.296  19.003  1.00  0.99           O  
ATOM   1601  N   LEU A 209     -10.653   2.952  21.568  1.00  0.99           N  
ATOM   1602  CA  LEU A 209     -11.354   2.224  22.621  1.00  0.99           C  
ATOM   1603  C   LEU A 209     -10.921   2.711  23.999  1.00  0.99           C  
ATOM   1604  CB  LEU A 209     -11.099   0.720  22.494  1.00  0.99           C  
ATOM   1605  O   LEU A 209     -11.762   2.958  24.867  1.00  0.99           O  
ATOM   1606  CG  LEU A 209     -11.681   0.035  21.257  1.00  0.99           C  
ATOM   1607  CD1 LEU A 209     -11.392  -1.462  21.295  1.00  0.99           C  
ATOM   1608  CD2 LEU A 209     -13.181   0.292  21.159  1.00  0.99           C  
ATOM   1609  N   ALA A 210      -9.687   2.825  24.134  1.00  0.98           N  
ATOM   1610  CA  ALA A 210      -9.131   3.282  25.405  1.00  0.98           C  
ATOM   1611  C   ALA A 210      -9.644   4.675  25.759  1.00  0.98           C  
ATOM   1612  CB  ALA A 210      -7.605   3.279  25.350  1.00  0.98           C  
ATOM   1613  O   ALA A 210     -10.048   4.924  26.897  1.00  0.98           O  
ATOM   1614  N   ALA A 211      -9.685   5.577  24.811  1.00  0.99           N  
ATOM   1615  CA  ALA A 211     -10.110   6.959  25.017  1.00  0.99           C  
ATOM   1616  C   ALA A 211     -11.573   7.024  25.448  1.00  0.99           C  
ATOM   1617  CB  ALA A 211      -9.897   7.777  23.745  1.00  0.99           C  
ATOM   1618  O   ALA A 211     -12.001   8.000  26.069  1.00  0.99           O  
ATOM   1619  N   HIS A 212     -12.328   5.987  25.143  1.00  0.99           N  
ATOM   1620  CA  HIS A 212     -13.746   5.952  25.485  1.00  0.99           C  
ATOM   1621  C   HIS A 212     -14.013   4.976  26.626  1.00  0.99           C  
ATOM   1622  CB  HIS A 212     -14.583   5.572  24.262  1.00  0.99           C  
ATOM   1623  O   HIS A 212     -15.144   4.515  26.803  1.00  0.99           O  
ATOM   1624  CG  HIS A 212     -14.672   6.656  23.236  1.00  0.99           C  
ATOM   1625  CD2 HIS A 212     -15.634   7.579  22.999  1.00  0.99           C  
ATOM   1626  ND1 HIS A 212     -13.685   6.878  22.300  1.00  0.99           N  
ATOM   1627  CE1 HIS A 212     -14.037   7.894  21.530  1.00  0.99           C  
ATOM   1628  NE2 HIS A 212     -15.216   8.337  21.933  1.00  0.99           N  
ATOM   1629  N   ASN A 213     -12.940   4.501  27.241  1.00  0.98           N  
ATOM   1630  CA  ASN A 213     -12.994   3.612  28.397  1.00  0.98           C  
ATOM   1631  C   ASN A 213     -13.661   2.283  28.050  1.00  0.98           C  
ATOM   1632  CB  ASN A 213     -13.726   4.286  29.559  1.00  0.98           C  
ATOM   1633  O   ASN A 213     -14.512   1.797  28.798  1.00  0.98           O  
ATOM   1634  CG  ASN A 213     -13.021   5.537  30.046  1.00  0.98           C  
ATOM   1635  ND2 ASN A 213     -13.748   6.647  30.092  1.00  0.98           N  
ATOM   1636  OD1 ASN A 213     -11.833   5.506  30.376  1.00  0.98           O  
ATOM   1637  N   ILE A 214     -13.484   1.831  26.861  1.00  0.98           N  
ATOM   1638  CA  ILE A 214     -13.939   0.520  26.409  1.00  0.98           C  
ATOM   1639  C   ILE A 214     -12.772  -0.465  26.425  1.00  0.98           C  
ATOM   1640  CB  ILE A 214     -14.558   0.593  24.995  1.00  0.98           C  
ATOM   1641  O   ILE A 214     -11.707  -0.185  25.871  1.00  0.98           O  
ATOM   1642  CG1 ILE A 214     -15.787   1.510  24.998  1.00  0.98           C  
ATOM   1643  CG2 ILE A 214     -14.921  -0.807  24.491  1.00  0.98           C  
ATOM   1644  CD1 ILE A 214     -16.327   1.826  23.609  1.00  0.98           C  
ATOM   1645  N   ALA A 215     -12.931  -1.574  27.091  1.00  0.97           N  
ATOM   1646  CA  ALA A 215     -11.863  -2.561  27.223  1.00  0.97           C  
ATOM   1647  C   ALA A 215     -11.576  -3.242  25.888  1.00  0.97           C  
ATOM   1648  CB  ALA A 215     -12.227  -3.601  28.280  1.00  0.97           C  
ATOM   1649  O   ALA A 215     -12.499  -3.556  25.134  1.00  0.97           O  
ATOM   1650  N   VAL A 216     -10.293  -3.376  25.605  1.00  0.97           N  
ATOM   1651  CA  VAL A 216      -9.865  -4.148  24.443  1.00  0.97           C  
ATOM   1652  C   VAL A 216      -9.999  -5.640  24.736  1.00  0.97           C  
ATOM   1653  CB  VAL A 216      -8.410  -3.812  24.044  1.00  0.97           C  
ATOM   1654  O   VAL A 216      -9.490  -6.130  25.747  1.00  0.97           O  
ATOM   1655  CG1 VAL A 216      -7.957  -4.681  22.872  1.00  0.97           C  
ATOM   1656  CG2 VAL A 216      -8.282  -2.330  23.696  1.00  0.97           C  
ATOM   1657  N   ARG A 217     -10.700  -6.343  23.875  1.00  0.97           N  
ATOM   1658  CA  ARG A 217     -10.794  -7.797  23.963  1.00  0.97           C  
ATOM   1659  C   ARG A 217      -9.883  -8.468  22.941  1.00  0.97           C  
ATOM   1660  CB  ARG A 217     -12.240  -8.255  23.758  1.00  0.97           C  
ATOM   1661  O   ARG A 217     -10.196  -8.500  21.749  1.00  0.97           O  
ATOM   1662  CG  ARG A 217     -13.215  -7.693  24.780  1.00  0.97           C  
ATOM   1663  CD  ARG A 217     -14.650  -8.097  24.471  1.00  0.97           C  
ATOM   1664  NE  ARG A 217     -14.884  -9.511  24.748  1.00  0.97           N  
ATOM   1665  NH1 ARG A 217     -17.138  -9.450  24.243  1.00  0.97           N  
ATOM   1666  NH2 ARG A 217     -16.161 -11.413  24.911  1.00  0.97           N  
ATOM   1667  CZ  ARG A 217     -16.060 -10.122  24.634  1.00  0.97           C  
ATOM   1668  N   ASP A 218      -8.841  -9.082  23.465  1.00  0.96           N  
ATOM   1669  CA  ASP A 218      -7.818  -9.639  22.585  1.00  0.96           C  
ATOM   1670  C   ASP A 218      -8.415 -10.671  21.632  1.00  0.96           C  
ATOM   1671  CB  ASP A 218      -6.691 -10.270  23.405  1.00  0.96           C  
ATOM   1672  O   ASP A 218      -7.979 -10.791  20.485  1.00  0.96           O  
ATOM   1673  CG  ASP A 218      -5.787  -9.241  24.061  1.00  0.96           C  
ATOM   1674  OD1 ASP A 218      -5.765  -8.074  23.613  1.00  0.96           O  
ATOM   1675  OD2 ASP A 218      -5.088  -9.601  25.033  1.00  0.96           O  
ATOM   1676  N   GLU A 219      -9.450 -11.305  22.133  1.00  0.97           N  
ATOM   1677  CA  GLU A 219     -10.058 -12.336  21.297  1.00  0.97           C  
ATOM   1678  C   GLU A 219     -10.842 -11.719  20.142  1.00  0.97           C  
ATOM   1679  CB  GLU A 219     -10.972 -13.236  22.132  1.00  0.97           C  
ATOM   1680  O   GLU A 219     -11.237 -12.420  19.208  1.00  0.97           O  
ATOM   1681  CG  GLU A 219     -12.152 -12.504  22.756  1.00  0.97           C  
ATOM   1682  CD  GLU A 219     -11.864 -11.986  24.156  1.00  0.97           C  
ATOM   1683  OE1 GLU A 219     -12.796 -11.943  24.991  1.00  0.97           O  
ATOM   1684  OE2 GLU A 219     -10.697 -11.618  24.420  1.00  0.97           O  
ATOM   1685  N   TRP A 220     -11.064 -10.415  20.144  1.00  0.98           N  
ATOM   1686  CA  TRP A 220     -11.815  -9.720  19.103  1.00  0.98           C  
ATOM   1687  C   TRP A 220     -10.877  -8.978  18.158  1.00  0.98           C  
ATOM   1688  CB  TRP A 220     -12.815  -8.740  19.724  1.00  0.98           C  
ATOM   1689  O   TRP A 220     -11.327  -8.228  17.288  1.00  0.98           O  
ATOM   1690  CG  TRP A 220     -14.054  -9.392  20.259  1.00  0.98           C  
ATOM   1691  CD1 TRP A 220     -14.260 -10.728  20.464  1.00  0.98           C  
ATOM   1692  CD2 TRP A 220     -15.263  -8.734  20.653  1.00  0.98           C  
ATOM   1693  CE2 TRP A 220     -16.160  -9.735  21.087  1.00  0.98           C  
ATOM   1694  CE3 TRP A 220     -15.674  -7.395  20.681  1.00  0.98           C  
ATOM   1695  NE1 TRP A 220     -15.525 -10.941  20.962  1.00  0.98           N  
ATOM   1696  CH2 TRP A 220     -17.823  -8.119  21.562  1.00  0.98           C  
ATOM   1697  CZ2 TRP A 220     -17.446  -9.437  21.545  1.00  0.98           C  
ATOM   1698  CZ3 TRP A 220     -16.954  -7.100  21.137  1.00  0.98           C  
ATOM   1699  N   ILE A 221      -9.603  -9.161  18.318  1.00  0.98           N  
ATOM   1700  CA  ILE A 221      -8.586  -8.678  17.390  1.00  0.98           C  
ATOM   1701  C   ILE A 221      -7.970  -9.857  16.640  1.00  0.98           C  
ATOM   1702  CB  ILE A 221      -7.488  -7.876  18.122  1.00  0.98           C  
ATOM   1703  O   ILE A 221      -7.104 -10.555  17.172  1.00  0.98           O  
ATOM   1704  CG1 ILE A 221      -8.114  -6.755  18.961  1.00  0.98           C  
ATOM   1705  CG2 ILE A 221      -6.474  -7.311  17.123  1.00  0.98           C  
ATOM   1706  CD1 ILE A 221      -7.106  -5.952  19.772  1.00  0.98           C  
ATOM   1707  N   VAL A 222      -8.476 -10.051  15.452  1.00  0.99           N  
ATOM   1708  CA  VAL A 222      -8.160 -11.292  14.753  1.00  0.99           C  
ATOM   1709  C   VAL A 222      -7.311 -10.989  13.520  1.00  0.99           C  
ATOM   1710  CB  VAL A 222      -9.440 -12.055  14.344  1.00  0.99           C  
ATOM   1711  O   VAL A 222      -7.622 -10.074  12.754  1.00  0.99           O  
ATOM   1712  CG1 VAL A 222      -9.088 -13.357  13.628  1.00  0.99           C  
ATOM   1713  CG2 VAL A 222     -10.309 -12.333  15.569  1.00  0.99           C  
ATOM   1714  N   ASP A 223      -6.222 -11.748  13.389  1.00  0.98           N  
ATOM   1715  CA  ASP A 223      -5.367 -11.697  12.207  1.00  0.98           C  
ATOM   1716  C   ASP A 223      -6.017 -12.418  11.028  1.00  0.98           C  
ATOM   1717  CB  ASP A 223      -3.998 -12.311  12.509  1.00  0.98           C  
ATOM   1718  O   ASP A 223      -6.239 -13.629  11.080  1.00  0.98           O  
ATOM   1719  CG  ASP A 223      -3.035 -12.217  11.339  1.00  0.98           C  
ATOM   1720  OD1 ASP A 223      -3.492 -12.109  10.180  1.00  0.98           O  
ATOM   1721  OD2 ASP A 223      -1.809 -12.255  11.577  1.00  0.98           O  
ATOM   1722  N   GLY A 224      -6.213 -11.687   9.965  1.00  0.98           N  
ATOM   1723  CA  GLY A 224      -6.916 -12.229   8.813  1.00  0.98           C  
ATOM   1724  C   GLY A 224      -5.985 -12.763   7.742  1.00  0.98           C  
ATOM   1725  O   GLY A 224      -6.434 -13.359   6.761  1.00  0.98           O  
ATOM   1726  N   GLY A 225      -4.697 -12.580   7.881  1.00  0.96           N  
ATOM   1727  CA  GLY A 225      -3.729 -13.036   6.897  1.00  0.96           C  
ATOM   1728  C   GLY A 225      -3.746 -12.218   5.620  1.00  0.96           C  
ATOM   1729  O   GLY A 225      -4.276 -11.106   5.596  1.00  0.96           O  
ATOM   1730  N   TYR A 226      -3.089 -12.734   4.549  1.00  0.93           N  
ATOM   1731  CA  TYR A 226      -2.895 -11.955   3.332  1.00  0.93           C  
ATOM   1732  C   TYR A 226      -3.754 -12.496   2.195  1.00  0.93           C  
ATOM   1733  CB  TYR A 226      -1.420 -11.959   2.920  1.00  0.93           C  
ATOM   1734  O   TYR A 226      -3.784 -11.922   1.104  1.00  0.93           O  
ATOM   1735  CG  TYR A 226      -0.536 -11.134   3.822  1.00  0.93           C  
ATOM   1736  CD1 TYR A 226      -0.707  -9.755   3.928  1.00  0.93           C  
ATOM   1737  CD2 TYR A 226       0.474 -11.730   4.570  1.00  0.93           C  
ATOM   1738  CE1 TYR A 226       0.107  -8.991   4.757  1.00  0.93           C  
ATOM   1739  CE2 TYR A 226       1.294 -10.975   5.403  1.00  0.93           C  
ATOM   1740  OH  TYR A 226       1.912  -8.856   6.312  1.00  0.93           O  
ATOM   1741  CZ  TYR A 226       1.103  -9.609   5.490  1.00  0.93           C  
ATOM   1742  N   THR A 227      -4.446 -13.587   2.443  1.00  0.94           N  
ATOM   1743  CA  THR A 227      -5.174 -14.197   1.336  1.00  0.94           C  
ATOM   1744  C   THR A 227      -6.676 -14.183   1.604  1.00  0.94           C  
ATOM   1745  CB  THR A 227      -4.707 -15.644   1.090  1.00  0.94           C  
ATOM   1746  O   THR A 227      -7.107 -14.008   2.746  1.00  0.94           O  
ATOM   1747  CG2 THR A 227      -3.191 -15.716   0.948  1.00  0.94           C  
ATOM   1748  OG1 THR A 227      -5.112 -16.464   2.193  1.00  0.94           O  
ATOM   1749  N   HIS A 228      -7.460 -14.356   0.572  1.00  0.94           N  
ATOM   1750  CA  HIS A 228      -8.910 -14.443   0.698  1.00  0.94           C  
ATOM   1751  C   HIS A 228      -9.315 -15.573   1.639  1.00  0.94           C  
ATOM   1752  CB  HIS A 228      -9.556 -14.646  -0.674  1.00  0.94           C  
ATOM   1753  O   HIS A 228     -10.195 -15.397   2.484  1.00  0.94           O  
ATOM   1754  CG  HIS A 228      -9.519 -13.428  -1.541  1.00  0.94           C  
ATOM   1755  CD2 HIS A 228      -8.739 -13.115  -2.602  1.00  0.94           C  
ATOM   1756  ND1 HIS A 228     -10.361 -12.353  -1.349  1.00  0.94           N  
ATOM   1757  CE1 HIS A 228     -10.099 -11.429  -2.259  1.00  0.94           C  
ATOM   1758  NE2 HIS A 228      -9.119 -11.867  -3.031  1.00  0.94           N  
ATOM   1759  N   GLU A 229      -8.636 -16.656   1.444  1.00  0.96           N  
ATOM   1760  CA  GLU A 229      -8.957 -17.848   2.222  1.00  0.96           C  
ATOM   1761  C   GLU A 229      -8.739 -17.609   3.714  1.00  0.96           C  
ATOM   1762  CB  GLU A 229      -8.117 -19.039   1.753  1.00  0.96           C  
ATOM   1763  O   GLU A 229      -9.625 -17.879   4.527  1.00  0.96           O  
ATOM   1764  CG  GLU A 229      -8.434 -19.494   0.336  1.00  0.96           C  
ATOM   1765  CD  GLU A 229      -7.622 -18.765  -0.723  1.00  0.96           C  
ATOM   1766  OE1 GLU A 229      -7.781 -19.070  -1.927  1.00  0.96           O  
ATOM   1767  OE2 GLU A 229      -6.821 -17.881  -0.346  1.00  0.96           O  
ATOM   1768  N   THR A 230      -7.575 -17.080   4.056  1.00  0.97           N  
ATOM   1769  CA  THR A 230      -7.266 -16.864   5.465  1.00  0.97           C  
ATOM   1770  C   THR A 230      -8.146 -15.761   6.048  1.00  0.97           C  
ATOM   1771  CB  THR A 230      -5.783 -16.499   5.661  1.00  0.97           C  
ATOM   1772  O   THR A 230      -8.580 -15.850   7.198  1.00  0.97           O  
ATOM   1773  CG2 THR A 230      -4.874 -17.653   5.252  1.00  0.97           C  
ATOM   1774  OG1 THR A 230      -5.469 -15.351   4.862  1.00  0.97           O  
ATOM   1775  N   ALA A 231      -8.382 -14.798   5.273  1.00  0.98           N  
ATOM   1776  CA  ALA A 231      -9.225 -13.697   5.730  1.00  0.98           C  
ATOM   1777  C   ALA A 231     -10.654 -14.170   5.985  1.00  0.98           C  
ATOM   1778  CB  ALA A 231      -9.219 -12.562   4.708  1.00  0.98           C  
ATOM   1779  O   ALA A 231     -11.263 -13.806   6.994  1.00  0.98           O  
ATOM   1780  N   LEU A 232     -11.182 -14.934   5.089  1.00  0.98           N  
ATOM   1781  CA  LEU A 232     -12.534 -15.461   5.234  1.00  0.98           C  
ATOM   1782  C   LEU A 232     -12.636 -16.369   6.456  1.00  0.98           C  
ATOM   1783  CB  LEU A 232     -12.948 -16.230   3.977  1.00  0.98           C  
ATOM   1784  O   LEU A 232     -13.603 -16.288   7.216  1.00  0.98           O  
ATOM   1785  CG  LEU A 232     -14.366 -16.804   3.969  1.00  0.98           C  
ATOM   1786  CD1 LEU A 232     -15.386 -15.700   4.228  1.00  0.98           C  
ATOM   1787  CD2 LEU A 232     -14.653 -17.503   2.644  1.00  0.98           C  
ATOM   1788  N   LYS A 233     -11.705 -17.215   6.594  1.00  0.99           N  
ATOM   1789  CA  LYS A 233     -11.668 -18.085   7.765  1.00  0.99           C  
ATOM   1790  C   LYS A 233     -11.675 -17.271   9.056  1.00  0.99           C  
ATOM   1791  CB  LYS A 233     -10.435 -18.990   7.723  1.00  0.99           C  
ATOM   1792  O   LYS A 233     -12.429 -17.572   9.982  1.00  0.99           O  
ATOM   1793  CG  LYS A 233     -10.339 -19.959   8.892  1.00  0.99           C  
ATOM   1794  CD  LYS A 233      -9.078 -20.810   8.810  1.00  0.99           C  
ATOM   1795  CE  LYS A 233      -8.938 -21.722  10.021  1.00  0.99           C  
ATOM   1796  NZ  LYS A 233      -7.690 -22.541   9.957  1.00  0.99           N  
ATOM   1797  N   ALA A 234     -10.870 -16.273   9.114  1.00  0.99           N  
ATOM   1798  CA  ALA A 234     -10.778 -15.402  10.283  1.00  0.99           C  
ATOM   1799  C   ALA A 234     -12.094 -14.670  10.528  1.00  0.99           C  
ATOM   1800  CB  ALA A 234      -9.639 -14.400  10.111  1.00  0.99           C  
ATOM   1801  O   ALA A 234     -12.531 -14.531  11.673  1.00  0.99           O  
ATOM   1802  N   ALA A 235     -12.668 -14.216   9.494  1.00  0.99           N  
ATOM   1803  CA  ALA A 235     -13.954 -13.532   9.608  1.00  0.99           C  
ATOM   1804  C   ALA A 235     -15.024 -14.467  10.164  1.00  0.99           C  
ATOM   1805  CB  ALA A 235     -14.386 -12.981   8.251  1.00  0.99           C  
ATOM   1806  O   ALA A 235     -15.816 -14.072  11.023  1.00  0.99           O  
ATOM   1807  N   ARG A 236     -15.067 -15.681   9.720  1.00  0.99           N  
ATOM   1808  CA  ARG A 236     -16.013 -16.672  10.222  1.00  0.99           C  
ATOM   1809  C   ARG A 236     -15.821 -16.905  11.717  1.00  0.99           C  
ATOM   1810  CB  ARG A 236     -15.862 -17.992   9.463  1.00  0.99           C  
ATOM   1811  O   ARG A 236     -16.794 -16.963  12.472  1.00  0.99           O  
ATOM   1812  CG  ARG A 236     -16.438 -17.963   8.056  1.00  0.99           C  
ATOM   1813  CD  ARG A 236     -16.083 -19.220   7.275  1.00  0.99           C  
ATOM   1814  NE  ARG A 236     -16.741 -19.250   5.972  1.00  0.99           N  
ATOM   1815  NH1 ARG A 236     -15.159 -20.604   4.972  1.00  0.99           N  
ATOM   1816  NH2 ARG A 236     -16.966 -19.865   3.771  1.00  0.99           N  
ATOM   1817  CZ  ARG A 236     -16.287 -19.906   4.908  1.00  0.99           C  
ATOM   1818  N   GLN A 237     -14.575 -17.044  11.991  1.00  0.98           N  
ATOM   1819  CA  GLN A 237     -14.246 -17.254  13.396  1.00  0.98           C  
ATOM   1820  C   GLN A 237     -14.707 -16.077  14.251  1.00  0.98           C  
ATOM   1821  CB  GLN A 237     -12.741 -17.471  13.569  1.00  0.98           C  
ATOM   1822  O   GLN A 237     -15.316 -16.269  15.306  1.00  0.98           O  
ATOM   1823  CG  GLN A 237     -12.310 -17.657  15.018  1.00  0.98           C  
ATOM   1824  CD  GLN A 237     -10.803 -17.735  15.175  1.00  0.98           C  
ATOM   1825  NE2 GLN A 237     -10.325 -17.565  16.404  1.00  0.98           N  
ATOM   1826  OE1 GLN A 237     -10.073 -17.946  14.201  1.00  0.98           O  
ATOM   1827  N   LEU A 238     -14.372 -14.903  13.779  1.00  0.98           N  
ATOM   1828  CA  LEU A 238     -14.710 -13.685  14.507  1.00  0.98           C  
ATOM   1829  C   LEU A 238     -16.219 -13.564  14.694  1.00  0.98           C  
ATOM   1830  CB  LEU A 238     -14.176 -12.454  13.769  1.00  0.98           C  
ATOM   1831  O   LEU A 238     -16.690 -13.269  15.795  1.00  0.98           O  
ATOM   1832  CG  LEU A 238     -14.364 -11.108  14.470  1.00  0.98           C  
ATOM   1833  CD1 LEU A 238     -13.528 -11.053  15.745  1.00  0.98           C  
ATOM   1834  CD2 LEU A 238     -13.998  -9.961  13.535  1.00  0.98           C  
ATOM   1835  N   LEU A 239     -17.047 -13.955  13.648  1.00  0.99           N  
ATOM   1836  CA  LEU A 239     -18.491 -13.753  13.679  1.00  0.99           C  
ATOM   1837  C   LEU A 239     -19.187 -14.912  14.384  1.00  0.99           C  
ATOM   1838  CB  LEU A 239     -19.042 -13.600  12.259  1.00  0.99           C  
ATOM   1839  O   LEU A 239     -20.404 -14.883  14.584  1.00  0.99           O  
ATOM   1840  CG  LEU A 239     -18.537 -12.396  11.462  1.00  0.99           C  
ATOM   1841  CD1 LEU A 239     -19.267 -12.300  10.127  1.00  0.99           C  
ATOM   1842  CD2 LEU A 239     -18.711 -11.112  12.266  1.00  0.99           C  
ATOM   1843  N   SER A 240     -18.435 -15.908  14.813  1.00  0.97           N  
ATOM   1844  CA  SER A 240     -18.969 -17.044  15.557  1.00  0.97           C  
ATOM   1845  C   SER A 240     -18.793 -16.852  17.060  1.00  0.97           C  
ATOM   1846  CB  SER A 240     -18.289 -18.341  15.117  1.00  0.97           C  
ATOM   1847  O   SER A 240     -19.204 -17.703  17.851  1.00  0.97           O  
ATOM   1848  OG  SER A 240     -18.614 -18.648  13.772  1.00  0.97           O  
ATOM   1849  N   GLN A 241     -18.147 -15.746  17.423  1.00  0.97           N  
ATOM   1850  CA  GLN A 241     -17.964 -15.448  18.840  1.00  0.97           C  
ATOM   1851  C   GLN A 241     -19.303 -15.189  19.525  1.00  0.97           C  
ATOM   1852  CB  GLN A 241     -17.040 -14.243  19.021  1.00  0.97           C  
ATOM   1853  O   GLN A 241     -20.269 -14.779  18.877  1.00  0.97           O  
ATOM   1854  CG  GLN A 241     -15.644 -14.448  18.451  1.00  0.97           C  
ATOM   1855  CD  GLN A 241     -14.811 -15.417  19.269  1.00  0.97           C  
ATOM   1856  NE2 GLN A 241     -14.047 -16.264  18.588  1.00  0.97           N  
ATOM   1857  OE1 GLN A 241     -14.853 -15.403  20.503  1.00  0.97           O  
ATOM   1858  N   SER A 242     -19.402 -15.531  20.841  1.00  0.95           N  
ATOM   1859  CA  SER A 242     -20.552 -15.269  21.701  1.00  0.95           C  
ATOM   1860  C   SER A 242     -20.162 -14.411  22.899  1.00  0.95           C  
ATOM   1861  CB  SER A 242     -21.170 -16.582  22.183  1.00  0.95           C  
ATOM   1862  O   SER A 242     -19.309 -14.802  23.699  1.00  0.95           O  
ATOM   1863  OG  SER A 242     -22.351 -16.338  22.928  1.00  0.95           O  
ATOM   1864  N   PRO A 243     -20.685 -13.313  22.950  1.00  0.96           N  
ATOM   1865  CA  PRO A 243     -21.724 -12.792  22.058  1.00  0.96           C  
ATOM   1866  C   PRO A 243     -21.164 -12.295  20.728  1.00  0.96           C  
ATOM   1867  CB  PRO A 243     -22.331 -11.639  22.861  1.00  0.96           C  
ATOM   1868  O   PRO A 243     -19.952 -12.106  20.595  1.00  0.96           O  
ATOM   1869  CG  PRO A 243     -21.188 -11.072  23.640  1.00  0.96           C  
ATOM   1870  CD  PRO A 243     -20.279 -12.198  24.040  1.00  0.96           C  
ATOM   1871  N   LEU A 244     -22.010 -12.290  19.669  1.00  0.98           N  
ATOM   1872  CA  LEU A 244     -21.671 -11.643  18.406  1.00  0.98           C  
ATOM   1873  C   LEU A 244     -21.275 -10.188  18.630  1.00  0.98           C  
ATOM   1874  CB  LEU A 244     -22.850 -11.719  17.432  1.00  0.98           C  
ATOM   1875  O   LEU A 244     -21.979  -9.447  19.320  1.00  0.98           O  
ATOM   1876  CG  LEU A 244     -22.656 -11.035  16.078  1.00  0.98           C  
ATOM   1877  CD1 LEU A 244     -21.606 -11.775  15.256  1.00  0.98           C  
ATOM   1878  CD2 LEU A 244     -23.978 -10.959  15.323  1.00  0.98           C  
ATOM   1879  N   PRO A 245     -20.041  -9.760  18.041  1.00  0.98           N  
ATOM   1880  CA  PRO A 245     -19.736  -8.331  18.152  1.00  0.98           C  
ATOM   1881  C   PRO A 245     -20.820  -7.447  17.537  1.00  0.98           C  
ATOM   1882  CB  PRO A 245     -18.418  -8.192  17.385  1.00  0.98           C  
ATOM   1883  O   PRO A 245     -21.466  -7.844  16.564  1.00  0.98           O  
ATOM   1884  CG  PRO A 245     -17.860  -9.577  17.331  1.00  0.98           C  
ATOM   1885  CD  PRO A 245     -19.001 -10.553  17.350  1.00  0.98           C  
ATOM   1886  N   GLU A 246     -20.981  -6.241  18.088  1.00  0.98           N  
ATOM   1887  CA  GLU A 246     -21.961  -5.287  17.578  1.00  0.98           C  
ATOM   1888  C   GLU A 246     -21.466  -4.616  16.300  1.00  0.98           C  
ATOM   1889  CB  GLU A 246     -22.284  -4.230  18.637  1.00  0.98           C  
ATOM   1890  O   GLU A 246     -22.265  -4.131  15.497  1.00  0.98           O  
ATOM   1891  CG  GLU A 246     -22.941  -4.793  19.888  1.00  0.98           C  
ATOM   1892  CD  GLU A 246     -23.060  -3.777  21.013  1.00  0.98           C  
ATOM   1893  OE1 GLU A 246     -24.081  -3.790  21.737  1.00  0.98           O  
ATOM   1894  OE2 GLU A 246     -22.124  -2.961  21.171  1.00  0.98           O  
ATOM   1895  N   ALA A 247     -20.153  -4.516  16.211  1.00  0.98           N  
ATOM   1896  CA  ALA A 247     -19.515  -3.881  15.061  1.00  0.98           C  
ATOM   1897  C   ALA A 247     -18.150  -4.501  14.779  1.00  0.98           C  
ATOM   1898  CB  ALA A 247     -19.376  -2.378  15.292  1.00  0.98           C  
ATOM   1899  O   ALA A 247     -17.514  -5.053  15.680  1.00  0.98           O  
ATOM   1900  N   VAL A 248     -17.803  -4.437  13.521  1.00  0.98           N  
ATOM   1901  CA  VAL A 248     -16.477  -4.908  13.132  1.00  0.98           C  
ATOM   1902  C   VAL A 248     -15.742  -3.809  12.369  1.00  0.98           C  
ATOM   1903  CB  VAL A 248     -16.560  -6.190  12.273  1.00  0.98           C  
ATOM   1904  O   VAL A 248     -16.327  -3.140  11.514  1.00  0.98           O  
ATOM   1905  CG1 VAL A 248     -15.166  -6.646  11.848  1.00  0.98           C  
ATOM   1906  CG2 VAL A 248     -17.279  -7.299  13.039  1.00  0.98           C  
ATOM   1907  N   PHE A 249     -14.482  -3.562  12.791  1.00  0.98           N  
ATOM   1908  CA  PHE A 249     -13.522  -2.699  12.112  1.00  0.98           C  
ATOM   1909  C   PHE A 249     -12.610  -3.514  11.203  1.00  0.98           C  
ATOM   1910  CB  PHE A 249     -12.685  -1.918  13.130  1.00  0.98           C  
ATOM   1911  O   PHE A 249     -11.781  -4.291  11.681  1.00  0.98           O  
ATOM   1912  CG  PHE A 249     -11.543  -1.153  12.518  1.00  0.98           C  
ATOM   1913  CD1 PHE A 249     -10.227  -1.500  12.798  1.00  0.98           C  
ATOM   1914  CD2 PHE A 249     -11.786  -0.087  11.662  1.00  0.98           C  
ATOM   1915  CE1 PHE A 249      -9.167  -0.794  12.233  1.00  0.98           C  
ATOM   1916  CE2 PHE A 249     -10.732   0.623  11.093  1.00  0.98           C  
ATOM   1917  CZ  PHE A 249      -9.424   0.269  11.381  1.00  0.98           C  
ATOM   1918  N   ALA A 250     -12.760  -3.358   9.878  1.00  0.98           N  
ATOM   1919  CA  ALA A 250     -11.934  -4.050   8.892  1.00  0.98           C  
ATOM   1920  C   ALA A 250     -10.761  -3.179   8.451  1.00  0.98           C  
ATOM   1921  CB  ALA A 250     -12.775  -4.456   7.685  1.00  0.98           C  
ATOM   1922  O   ALA A 250     -10.958  -2.079   7.929  1.00  0.98           O  
ATOM   1923  N   THR A 251      -9.520  -3.635   8.530  1.00  0.98           N  
ATOM   1924  CA  THR A 251      -8.344  -2.786   8.379  1.00  0.98           C  
ATOM   1925  C   THR A 251      -7.971  -2.633   6.907  1.00  0.98           C  
ATOM   1926  CB  THR A 251      -7.143  -3.352   9.159  1.00  0.98           C  
ATOM   1927  O   THR A 251      -7.118  -1.814   6.559  1.00  0.98           O  
ATOM   1928  CG2 THR A 251      -7.457  -3.465  10.647  1.00  0.98           C  
ATOM   1929  OG1 THR A 251      -6.820  -4.653   8.651  1.00  0.98           O  
ATOM   1930  N   ASP A 252      -8.528  -3.399   5.988  1.00  0.96           N  
ATOM   1931  CA  ASP A 252      -8.323  -3.231   4.553  1.00  0.96           C  
ATOM   1932  C   ASP A 252      -9.456  -3.875   3.757  1.00  0.96           C  
ATOM   1933  CB  ASP A 252      -6.978  -3.825   4.129  1.00  0.96           C  
ATOM   1934  O   ASP A 252     -10.424  -4.371   4.337  1.00  0.96           O  
ATOM   1935  CG  ASP A 252      -6.896  -5.325   4.353  1.00  0.96           C  
ATOM   1936  OD1 ASP A 252      -7.948  -6.000   4.354  1.00  0.96           O  
ATOM   1937  OD2 ASP A 252      -5.769  -5.835   4.533  1.00  0.96           O  
ATOM   1938  N   SER A 253      -9.390  -3.775   2.390  1.00  0.94           N  
ATOM   1939  CA  SER A 253     -10.456  -4.197   1.488  1.00  0.94           C  
ATOM   1940  C   SER A 253     -10.679  -5.704   1.562  1.00  0.94           C  
ATOM   1941  CB  SER A 253     -10.135  -3.790   0.049  1.00  0.94           C  
ATOM   1942  O   SER A 253     -11.820  -6.169   1.554  1.00  0.94           O  
ATOM   1943  OG  SER A 253     -10.035  -2.381  -0.065  1.00  0.94           O  
ATOM   1944  N   LEU A 254      -9.595  -6.416   1.670  1.00  0.94           N  
ATOM   1945  CA  LEU A 254      -9.713  -7.868   1.732  1.00  0.94           C  
ATOM   1946  C   LEU A 254     -10.475  -8.300   2.981  1.00  0.94           C  
ATOM   1947  CB  LEU A 254      -8.328  -8.520   1.714  1.00  0.94           C  
ATOM   1948  O   LEU A 254     -11.364  -9.151   2.908  1.00  0.94           O  
ATOM   1949  CG  LEU A 254      -8.295 -10.046   1.810  1.00  0.94           C  
ATOM   1950  CD1 LEU A 254      -9.061 -10.666   0.646  1.00  0.94           C  
ATOM   1951  CD2 LEU A 254      -6.856 -10.549   1.838  1.00  0.94           C  
ATOM   1952  N   LYS A 255     -10.224  -7.746   4.136  1.00  0.97           N  
ATOM   1953  CA  LYS A 255     -10.937  -8.061   5.371  1.00  0.97           C  
ATOM   1954  C   LYS A 255     -12.404  -7.651   5.278  1.00  0.97           C  
ATOM   1955  CB  LYS A 255     -10.274  -7.370   6.564  1.00  0.97           C  
ATOM   1956  O   LYS A 255     -13.287  -8.380   5.735  1.00  0.97           O  
ATOM   1957  CG  LYS A 255      -8.954  -7.997   6.987  1.00  0.97           C  
ATOM   1958  CD  LYS A 255      -8.080  -8.326   5.783  1.00  0.97           C  
ATOM   1959  CE  LYS A 255      -6.858  -9.141   6.184  1.00  0.97           C  
ATOM   1960  NZ  LYS A 255      -5.988  -9.449   5.010  1.00  0.97           N  
ATOM   1961  N   LEU A 256     -12.538  -6.489   4.700  1.00  0.97           N  
ATOM   1962  CA  LEU A 256     -13.896  -5.987   4.519  1.00  0.97           C  
ATOM   1963  C   LEU A 256     -14.735  -6.969   3.709  1.00  0.97           C  
ATOM   1964  CB  LEU A 256     -13.875  -4.622   3.826  1.00  0.97           C  
ATOM   1965  O   LEU A 256     -15.823  -7.361   4.135  1.00  0.97           O  
ATOM   1966  CG  LEU A 256     -15.225  -3.920   3.671  1.00  0.97           C  
ATOM   1967  CD1 LEU A 256     -15.861  -3.686   5.037  1.00  0.97           C  
ATOM   1968  CD2 LEU A 256     -15.060  -2.603   2.920  1.00  0.97           C  
ATOM   1969  N   MET A 257     -14.266  -7.453   2.599  1.00  0.96           N  
ATOM   1970  CA  MET A 257     -14.966  -8.404   1.741  1.00  0.96           C  
ATOM   1971  C   MET A 257     -15.225  -9.714   2.478  1.00  0.96           C  
ATOM   1972  CB  MET A 257     -14.164  -8.672   0.466  1.00  0.96           C  
ATOM   1973  O   MET A 257     -16.306 -10.294   2.361  1.00  0.96           O  
ATOM   1974  CG  MET A 257     -14.087  -7.477  -0.471  1.00  0.96           C  
ATOM   1975  SD  MET A 257     -12.985  -7.781  -1.907  1.00  0.96           S  
ATOM   1976  CE  MET A 257     -13.706  -9.319  -2.545  1.00  0.96           C  
ATOM   1977  N   SER A 258     -14.272 -10.120   3.237  1.00  0.98           N  
ATOM   1978  CA  SER A 258     -14.378 -11.387   3.953  1.00  0.98           C  
ATOM   1979  C   SER A 258     -15.452 -11.323   5.033  1.00  0.98           C  
ATOM   1980  CB  SER A 258     -13.034 -11.762   4.579  1.00  0.98           C  
ATOM   1981  O   SER A 258     -16.193 -12.287   5.236  1.00  0.98           O  
ATOM   1982  OG  SER A 258     -12.047 -11.946   3.580  1.00  0.98           O  
ATOM   1983  N   ILE A 259     -15.576 -10.169   5.653  1.00  0.99           N  
ATOM   1984  CA  ILE A 259     -16.598  -9.978   6.677  1.00  0.99           C  
ATOM   1985  C   ILE A 259     -17.984 -10.042   6.040  1.00  0.99           C  
ATOM   1986  CB  ILE A 259     -16.411  -8.635   7.419  1.00  0.99           C  
ATOM   1987  O   ILE A 259     -18.881 -10.714   6.556  1.00  0.99           O  
ATOM   1988  CG1 ILE A 259     -15.156  -8.681   8.298  1.00  0.99           C  
ATOM   1989  CG2 ILE A 259     -17.652  -8.302   8.252  1.00  0.99           C  
ATOM   1990  CD1 ILE A 259     -14.632  -7.310   8.701  1.00  0.99           C  
ATOM   1991  N   TYR A 260     -18.160  -9.357   4.896  1.00  0.98           N  
ATOM   1992  CA  TYR A 260     -19.439  -9.382   4.196  1.00  0.98           C  
ATOM   1993  C   TYR A 260     -19.799 -10.800   3.767  1.00  0.98           C  
ATOM   1994  CB  TYR A 260     -19.402  -8.461   2.973  1.00  0.98           C  
ATOM   1995  O   TYR A 260     -20.945 -11.230   3.919  1.00  0.98           O  
ATOM   1996  CG  TYR A 260     -19.824  -7.042   3.269  1.00  0.98           C  
ATOM   1997  CD1 TYR A 260     -21.029  -6.538   2.784  1.00  0.98           C  
ATOM   1998  CD2 TYR A 260     -19.020  -6.204   4.034  1.00  0.98           C  
ATOM   1999  CE1 TYR A 260     -21.421  -5.230   3.053  1.00  0.98           C  
ATOM   2000  CE2 TYR A 260     -19.402  -4.895   4.308  1.00  0.98           C  
ATOM   2001  OH  TYR A 260     -20.986  -3.123   4.084  1.00  0.98           O  
ATOM   2002  CZ  TYR A 260     -20.603  -4.418   3.815  1.00  0.98           C  
ATOM   2003  N   ARG A 261     -18.823 -11.470   3.241  1.00  0.98           N  
ATOM   2004  CA  ARG A 261     -19.061 -12.841   2.803  1.00  0.98           C  
ATOM   2005  C   ARG A 261     -19.433 -13.735   3.981  1.00  0.98           C  
ATOM   2006  CB  ARG A 261     -17.828 -13.400   2.090  1.00  0.98           C  
ATOM   2007  O   ARG A 261     -20.407 -14.488   3.913  1.00  0.98           O  
ATOM   2008  CG  ARG A 261     -17.944 -14.870   1.720  1.00  0.98           C  
ATOM   2009  CD  ARG A 261     -19.069 -15.115   0.724  1.00  0.98           C  
ATOM   2010  NE  ARG A 261     -19.132 -16.515   0.316  1.00  0.98           N  
ATOM   2011  NH1 ARG A 261     -20.947 -16.239  -1.087  1.00  0.98           N  
ATOM   2012  NH2 ARG A 261     -19.989 -18.307  -0.837  1.00  0.98           N  
ATOM   2013  CZ  ARG A 261     -20.022 -17.017  -0.535  1.00  0.98           C  
ATOM   2014  N   ALA A 262     -18.684 -13.638   5.061  1.00  0.99           N  
ATOM   2015  CA  ALA A 262     -18.946 -14.451   6.247  1.00  0.99           C  
ATOM   2016  C   ALA A 262     -20.308 -14.119   6.850  1.00  0.99           C  
ATOM   2017  CB  ALA A 262     -17.844 -14.247   7.285  1.00  0.99           C  
ATOM   2018  O   ALA A 262     -21.047 -15.017   7.259  1.00  0.99           O  
ATOM   2019  N   ALA A 263     -20.626 -12.876   6.909  1.00  0.99           N  
ATOM   2020  CA  ALA A 263     -21.925 -12.460   7.432  1.00  0.99           C  
ATOM   2021  C   ALA A 263     -23.064 -13.044   6.601  1.00  0.99           C  
ATOM   2022  CB  ALA A 263     -22.021 -10.937   7.466  1.00  0.99           C  
ATOM   2023  O   ALA A 263     -24.056 -13.528   7.150  1.00  0.99           O  
ATOM   2024  N   ALA A 264     -22.893 -12.964   5.319  1.00  0.98           N  
ATOM   2025  CA  ALA A 264     -23.901 -13.525   4.423  1.00  0.98           C  
ATOM   2026  C   ALA A 264     -24.078 -15.021   4.666  1.00  0.98           C  
ATOM   2027  CB  ALA A 264     -23.521 -13.267   2.967  1.00  0.98           C  
ATOM   2028  O   ALA A 264     -25.206 -15.515   4.740  1.00  0.98           O  
ATOM   2029  N   GLU A 265     -22.979 -15.760   4.859  1.00  0.99           N  
ATOM   2030  CA  GLU A 265     -23.007 -17.202   5.081  1.00  0.99           C  
ATOM   2031  C   GLU A 265     -23.748 -17.548   6.370  1.00  0.99           C  
ATOM   2032  CB  GLU A 265     -21.585 -17.767   5.125  1.00  0.99           C  
ATOM   2033  O   GLU A 265     -24.426 -18.575   6.446  1.00  0.99           O  
ATOM   2034  CG  GLU A 265     -20.892 -17.794   3.770  1.00  0.99           C  
ATOM   2035  CD  GLU A 265     -19.466 -18.318   3.836  1.00  0.99           C  
ATOM   2036  OE1 GLU A 265     -18.849 -18.533   2.768  1.00  0.99           O  
ATOM   2037  OE2 GLU A 265     -18.963 -18.517   4.964  1.00  0.99           O  
ATOM   2038  N   LYS A 266     -23.713 -16.619   7.263  1.00  0.98           N  
ATOM   2039  CA  LYS A 266     -24.272 -16.893   8.583  1.00  0.98           C  
ATOM   2040  C   LYS A 266     -25.607 -16.181   8.775  1.00  0.98           C  
ATOM   2041  CB  LYS A 266     -23.291 -16.472   9.679  1.00  0.98           C  
ATOM   2042  O   LYS A 266     -26.130 -16.118   9.890  1.00  0.98           O  
ATOM   2043  CG  LYS A 266     -22.025 -17.314   9.735  1.00  0.98           C  
ATOM   2044  CD  LYS A 266     -21.093 -16.849  10.846  1.00  0.98           C  
ATOM   2045  CE  LYS A 266     -19.850 -17.724  10.936  1.00  0.98           C  
ATOM   2046  NZ  LYS A 266     -20.067 -18.906  11.822  1.00  0.98           N  
ATOM   2047  N   ASN A 267     -26.022 -15.566   7.733  1.00  0.98           N  
ATOM   2048  CA  ASN A 267     -27.292 -14.847   7.733  1.00  0.98           C  
ATOM   2049  C   ASN A 267     -27.310 -13.741   8.785  1.00  0.98           C  
ATOM   2050  CB  ASN A 267     -28.456 -15.813   7.958  1.00  0.98           C  
ATOM   2051  O   ASN A 267     -28.277 -13.611   9.538  1.00  0.98           O  
ATOM   2052  CG  ASN A 267     -28.583 -16.843   6.853  1.00  0.98           C  
ATOM   2053  ND2 ASN A 267     -28.591 -18.117   7.227  1.00  0.98           N  
ATOM   2054  OD1 ASN A 267     -28.671 -16.497   5.672  1.00  0.98           O  
ATOM   2055  N   ILE A 268     -26.247 -13.047   8.990  1.00  0.99           N  
ATOM   2056  CA  ILE A 268     -26.127 -11.883   9.861  1.00  0.99           C  
ATOM   2057  C   ILE A 268     -26.375 -10.609   9.056  1.00  0.99           C  
ATOM   2058  CB  ILE A 268     -24.740 -11.826  10.540  1.00  0.99           C  
ATOM   2059  O   ILE A 268     -25.672 -10.336   8.080  1.00  0.99           O  
ATOM   2060  CG1 ILE A 268     -24.536 -13.049  11.441  1.00  0.99           C  
ATOM   2061  CG2 ILE A 268     -24.581 -10.527  11.335  1.00  0.99           C  
ATOM   2062  CD1 ILE A 268     -23.104 -13.229  11.926  1.00  0.99           C  
ATOM   2063  N   ALA A 269     -27.368  -9.827   9.376  1.00  0.98           N  
ATOM   2064  CA  ALA A 269     -27.757  -8.629   8.638  1.00  0.98           C  
ATOM   2065  C   ALA A 269     -26.785  -7.482   8.902  1.00  0.98           C  
ATOM   2066  CB  ALA A 269     -29.178  -8.213   9.008  1.00  0.98           C  
ATOM   2067  O   ALA A 269     -26.431  -7.213  10.052  1.00  0.98           O  
ATOM   2068  N   ILE A 270     -26.309  -6.816   7.909  1.00  0.98           N  
ATOM   2069  CA  ILE A 270     -25.519  -5.590   7.922  1.00  0.98           C  
ATOM   2070  C   ILE A 270     -26.377  -4.418   7.451  1.00  0.98           C  
ATOM   2071  CB  ILE A 270     -24.258  -5.720   7.038  1.00  0.98           C  
ATOM   2072  O   ILE A 270     -26.900  -4.432   6.335  1.00  0.98           O  
ATOM   2073  CG1 ILE A 270     -23.376  -6.872   7.532  1.00  0.98           C  
ATOM   2074  CG2 ILE A 270     -23.477  -4.403   7.014  1.00  0.98           C  
ATOM   2075  CD1 ILE A 270     -22.175  -7.158   6.641  1.00  0.98           C  
ATOM   2076  N   PRO A 271     -26.652  -3.406   8.348  1.00  0.97           N  
ATOM   2077  CA  PRO A 271     -25.983  -3.116   9.618  1.00  0.97           C  
ATOM   2078  C   PRO A 271     -26.852  -3.442  10.830  1.00  0.97           C  
ATOM   2079  CB  PRO A 271     -25.704  -1.613   9.535  1.00  0.97           C  
ATOM   2080  O   PRO A 271     -26.460  -3.167  11.967  1.00  0.97           O  
ATOM   2081  CG  PRO A 271     -26.866  -1.050   8.781  1.00  0.97           C  
ATOM   2082  CD  PRO A 271     -27.270  -2.036   7.722  1.00  0.97           C  
ATOM   2083  N   GLN A 272     -28.015  -4.075  10.634  1.00  0.97           N  
ATOM   2084  CA  GLN A 272     -28.993  -4.215  11.707  1.00  0.97           C  
ATOM   2085  C   GLN A 272     -28.438  -5.059  12.851  1.00  0.97           C  
ATOM   2086  CB  GLN A 272     -30.287  -4.836  11.176  1.00  0.97           C  
ATOM   2087  O   GLN A 272     -28.635  -4.732  14.023  1.00  0.97           O  
ATOM   2088  CG  GLN A 272     -31.084  -3.912  10.266  1.00  0.97           C  
ATOM   2089  CD  GLN A 272     -30.479  -3.788   8.880  1.00  0.97           C  
ATOM   2090  NE2 GLN A 272     -30.792  -2.695   8.193  1.00  0.97           N  
ATOM   2091  OE1 GLN A 272     -29.735  -4.666   8.432  1.00  0.97           O  
ATOM   2092  N   GLN A 273     -27.671  -6.079  12.493  1.00  0.98           N  
ATOM   2093  CA  GLN A 273     -27.129  -6.967  13.516  1.00  0.98           C  
ATOM   2094  C   GLN A 273     -25.629  -6.749  13.695  1.00  0.98           C  
ATOM   2095  CB  GLN A 273     -27.409  -8.428  13.162  1.00  0.98           C  
ATOM   2096  O   GLN A 273     -25.078  -7.037  14.759  1.00  0.98           O  
ATOM   2097  CG  GLN A 273     -28.887  -8.795  13.187  1.00  0.98           C  
ATOM   2098  CD  GLN A 273     -29.142 -10.233  12.774  1.00  0.98           C  
ATOM   2099  NE2 GLN A 273     -29.449 -11.084  13.747  1.00  0.98           N  
ATOM   2100  OE1 GLN A 273     -29.064 -10.575  11.590  1.00  0.98           O  
ATOM   2101  N   LEU A 274     -24.998  -6.302  12.673  1.00  0.98           N  
ATOM   2102  CA  LEU A 274     -23.553  -6.100  12.663  1.00  0.98           C  
ATOM   2103  C   LEU A 274     -23.184  -4.849  11.872  1.00  0.98           C  
ATOM   2104  CB  LEU A 274     -22.845  -7.320  12.070  1.00  0.98           C  
ATOM   2105  O   LEU A 274     -23.335  -4.816  10.649  1.00  0.98           O  
ATOM   2106  CG  LEU A 274     -21.317  -7.269  12.039  1.00  0.98           C  
ATOM   2107  CD1 LEU A 274     -20.753  -7.410  13.449  1.00  0.98           C  
ATOM   2108  CD2 LEU A 274     -20.763  -8.356  11.125  1.00  0.98           C  
ATOM   2109  N   ALA A 275     -22.704  -3.879  12.603  1.00  0.98           N  
ATOM   2110  CA  ALA A 275     -22.165  -2.709  11.915  1.00  0.98           C  
ATOM   2111  C   ALA A 275     -20.750  -2.974  11.410  1.00  0.98           C  
ATOM   2112  CB  ALA A 275     -22.178  -1.494  12.839  1.00  0.98           C  
ATOM   2113  O   ALA A 275     -19.939  -3.586  12.109  1.00  0.98           O  
ATOM   2114  N   VAL A 276     -20.491  -2.504  10.145  1.00  0.98           N  
ATOM   2115  CA  VAL A 276     -19.178  -2.761   9.563  1.00  0.98           C  
ATOM   2116  C   VAL A 276     -18.595  -1.464   9.008  1.00  0.98           C  
ATOM   2117  CB  VAL A 276     -19.249  -3.832   8.452  1.00  0.98           C  
ATOM   2118  O   VAL A 276     -19.261  -0.750   8.254  1.00  0.98           O  
ATOM   2119  CG1 VAL A 276     -17.863  -4.095   7.865  1.00  0.98           C  
ATOM   2120  CG2 VAL A 276     -19.856  -5.125   8.995  1.00  0.98           C  
ATOM   2121  N   VAL A 277     -17.373  -1.072   9.464  1.00  0.97           N  
ATOM   2122  CA  VAL A 277     -16.617   0.035   8.888  1.00  0.97           C  
ATOM   2123  C   VAL A 277     -15.205  -0.431   8.538  1.00  0.97           C  
ATOM   2124  CB  VAL A 277     -16.556   1.242   9.851  1.00  0.97           C  
ATOM   2125  O   VAL A 277     -14.723  -1.430   9.075  1.00  0.97           O  
ATOM   2126  CG1 VAL A 277     -17.958   1.783  10.128  1.00  0.97           C  
ATOM   2127  CG2 VAL A 277     -15.864   0.849  11.155  1.00  0.97           C  
ATOM   2128  N   GLY A 278     -14.606   0.210   7.662  1.00  0.96           N  
ATOM   2129  CA  GLY A 278     -13.226  -0.128   7.351  1.00  0.96           C  
ATOM   2130  C   GLY A 278     -12.679   0.635   6.159  1.00  0.96           C  
ATOM   2131  O   GLY A 278     -13.114   1.754   5.879  1.00  0.96           O  
ATOM   2132  N   TYR A 279     -11.658   0.120   5.640  1.00  0.96           N  
ATOM   2133  CA  TYR A 279     -10.991   0.696   4.478  1.00  0.96           C  
ATOM   2134  C   TYR A 279     -11.499   0.063   3.188  1.00  0.96           C  
ATOM   2135  CB  TYR A 279      -9.474   0.517   4.585  1.00  0.96           C  
ATOM   2136  O   TYR A 279     -11.504  -1.162   3.050  1.00  0.96           O  
ATOM   2137  CG  TYR A 279      -8.855   1.263   5.742  1.00  0.96           C  
ATOM   2138  CD1 TYR A 279      -8.216   2.485   5.547  1.00  0.96           C  
ATOM   2139  CD2 TYR A 279      -8.907   0.746   7.033  1.00  0.96           C  
ATOM   2140  CE1 TYR A 279      -7.642   3.174   6.611  1.00  0.96           C  
ATOM   2141  CE2 TYR A 279      -8.337   1.427   8.103  1.00  0.96           C  
ATOM   2142  OH  TYR A 279      -7.143   3.317   8.939  1.00  0.96           O  
ATOM   2143  CZ  TYR A 279      -7.708   2.639   7.883  1.00  0.96           C  
ATOM   2144  N   SER A 280     -12.057   0.906   2.354  1.00  0.88           N  
ATOM   2145  CA  SER A 280     -12.643   0.459   1.095  1.00  0.88           C  
ATOM   2146  C   SER A 280     -12.134   1.290  -0.078  1.00  0.88           C  
ATOM   2147  CB  SER A 280     -14.170   0.532   1.157  1.00  0.88           C  
ATOM   2148  O   SER A 280     -11.108   1.965   0.032  1.00  0.88           O  
ATOM   2149  OG  SER A 280     -14.748  -0.005  -0.020  1.00  0.88           O  
ATOM   2150  N   ASN A 281     -12.652   0.951  -1.246  1.00  0.86           N  
ATOM   2151  CA  ASN A 281     -12.487   1.732  -2.468  1.00  0.86           C  
ATOM   2152  C   ASN A 281     -13.787   1.808  -3.264  1.00  0.86           C  
ATOM   2153  CB  ASN A 281     -11.369   1.147  -3.332  1.00  0.86           C  
ATOM   2154  O   ASN A 281     -14.821   1.305  -2.821  1.00  0.86           O  
ATOM   2155  CG  ASN A 281     -11.661  -0.270  -3.785  1.00  0.86           C  
ATOM   2156  ND2 ASN A 281     -10.611  -1.061  -3.974  1.00  0.86           N  
ATOM   2157  OD1 ASN A 281     -12.821  -0.652  -3.963  1.00  0.86           O  
ATOM   2158  N   GLU A 282     -13.706   2.593  -4.250  1.00  0.84           N  
ATOM   2159  CA  GLU A 282     -14.899   2.830  -5.058  1.00  0.84           C  
ATOM   2160  C   GLU A 282     -15.495   1.517  -5.558  1.00  0.84           C  
ATOM   2161  CB  GLU A 282     -14.574   3.745  -6.241  1.00  0.84           C  
ATOM   2162  O   GLU A 282     -16.714   1.335  -5.537  1.00  0.84           O  
ATOM   2163  CG  GLU A 282     -15.795   4.163  -7.048  1.00  0.84           C  
ATOM   2164  CD  GLU A 282     -15.455   5.056  -8.231  1.00  0.84           C  
ATOM   2165  OE1 GLU A 282     -16.360   5.362  -9.040  1.00  0.84           O  
ATOM   2166  OE2 GLU A 282     -14.274   5.452  -8.349  1.00  0.84           O  
ATOM   2167  N   THR A 283     -14.667   0.640  -5.929  1.00  0.87           N  
ATOM   2168  CA  THR A 283     -15.110  -0.637  -6.477  1.00  0.87           C  
ATOM   2169  C   THR A 283     -15.876  -1.438  -5.427  1.00  0.87           C  
ATOM   2170  CB  THR A 283     -13.921  -1.467  -6.993  1.00  0.87           C  
ATOM   2171  O   THR A 283     -16.973  -1.932  -5.695  1.00  0.87           O  
ATOM   2172  CG2 THR A 283     -14.386  -2.810  -7.546  1.00  0.87           C  
ATOM   2173  OG1 THR A 283     -13.254  -0.740  -8.032  1.00  0.87           O  
ATOM   2174  N   LEU A 284     -15.361  -1.490  -4.266  1.00  0.90           N  
ATOM   2175  CA  LEU A 284     -16.003  -2.288  -3.227  1.00  0.90           C  
ATOM   2176  C   LEU A 284     -17.321  -1.655  -2.793  1.00  0.90           C  
ATOM   2177  CB  LEU A 284     -15.075  -2.441  -2.019  1.00  0.90           C  
ATOM   2178  O   LEU A 284     -18.282  -2.364  -2.482  1.00  0.90           O  
ATOM   2179  CG  LEU A 284     -13.860  -3.350  -2.209  1.00  0.90           C  
ATOM   2180  CD1 LEU A 284     -13.066  -3.452  -0.910  1.00  0.90           C  
ATOM   2181  CD2 LEU A 284     -14.294  -4.732  -2.685  1.00  0.90           C  
ATOM   2182  N   SER A 285     -17.363  -0.354  -2.744  1.00  0.90           N  
ATOM   2183  CA  SER A 285     -18.598   0.339  -2.391  1.00  0.90           C  
ATOM   2184  C   SER A 285     -19.712   0.023  -3.383  1.00  0.90           C  
ATOM   2185  CB  SER A 285     -18.368   1.850  -2.334  1.00  0.90           C  
ATOM   2186  O   SER A 285     -20.890   0.004  -3.017  1.00  0.90           O  
ATOM   2187  OG  SER A 285     -17.509   2.188  -1.258  1.00  0.90           O  
ATOM   2188  N   PHE A 286     -19.283  -0.239  -4.591  1.00  0.90           N  
ATOM   2189  CA  PHE A 286     -20.224  -0.558  -5.659  1.00  0.90           C  
ATOM   2190  C   PHE A 286     -20.708  -1.998  -5.542  1.00  0.90           C  
ATOM   2191  CB  PHE A 286     -19.579  -0.330  -7.030  1.00  0.90           C  
ATOM   2192  O   PHE A 286     -21.888  -2.282  -5.758  1.00  0.90           O  
ATOM   2193  CG  PHE A 286     -20.432  -0.784  -8.184  1.00  0.90           C  
ATOM   2194  CD1 PHE A 286     -20.177  -1.992  -8.822  1.00  0.90           C  
ATOM   2195  CD2 PHE A 286     -21.489  -0.002  -8.632  1.00  0.90           C  
ATOM   2196  CE1 PHE A 286     -20.964  -2.414  -9.891  1.00  0.90           C  
ATOM   2197  CE2 PHE A 286     -22.280  -0.418  -9.699  1.00  0.90           C  
ATOM   2198  CZ  PHE A 286     -22.015  -1.623 -10.328  1.00  0.90           C  
ATOM   2199  N   ILE A 287     -19.892  -2.923  -5.068  1.00  0.93           N  
ATOM   2200  CA  ILE A 287     -20.163  -4.354  -5.149  1.00  0.93           C  
ATOM   2201  C   ILE A 287     -20.821  -4.828  -3.855  1.00  0.93           C  
ATOM   2202  CB  ILE A 287     -18.873  -5.159  -5.420  1.00  0.93           C  
ATOM   2203  O   ILE A 287     -21.647  -5.744  -3.870  1.00  0.93           O  
ATOM   2204  CG1 ILE A 287     -17.876  -4.974  -4.270  1.00  0.93           C  
ATOM   2205  CG2 ILE A 287     -18.249  -4.746  -6.756  1.00  0.93           C  
ATOM   2206  CD1 ILE A 287     -16.671  -5.902  -4.340  1.00  0.93           C  
ATOM   2207  N   LEU A 288     -20.486  -4.178  -2.762  1.00  0.95           N  
ATOM   2208  CA  LEU A 288     -20.996  -4.665  -1.484  1.00  0.95           C  
ATOM   2209  C   LEU A 288     -22.339  -4.023  -1.155  1.00  0.95           C  
ATOM   2210  CB  LEU A 288     -19.992  -4.380  -0.363  1.00  0.95           C  
ATOM   2211  O   LEU A 288     -22.531  -2.826  -1.377  1.00  0.95           O  
ATOM   2212  CG  LEU A 288     -18.625  -5.054  -0.490  1.00  0.95           C  
ATOM   2213  CD1 LEU A 288     -17.723  -4.644   0.670  1.00  0.95           C  
ATOM   2214  CD2 LEU A 288     -18.779  -6.570  -0.544  1.00  0.95           C  
ATOM   2215  N   THR A 289     -23.271  -4.812  -0.619  1.00  0.95           N  
ATOM   2216  CA  THR A 289     -24.588  -4.360  -0.185  1.00  0.95           C  
ATOM   2217  C   THR A 289     -24.881  -4.833   1.236  1.00  0.95           C  
ATOM   2218  CB  THR A 289     -25.692  -4.863  -1.134  1.00  0.95           C  
ATOM   2219  O   THR A 289     -24.887  -6.035   1.507  1.00  0.95           O  
ATOM   2220  CG2 THR A 289     -27.051  -4.288  -0.751  1.00  0.95           C  
ATOM   2221  OG1 THR A 289     -25.379  -4.467  -2.475  1.00  0.95           O  
ATOM   2222  N   PRO A 290     -25.187  -3.858   2.130  1.00  0.96           N  
ATOM   2223  CA  PRO A 290     -25.139  -2.436   1.782  1.00  0.96           C  
ATOM   2224  C   PRO A 290     -23.713  -1.914   1.627  1.00  0.96           C  
ATOM   2225  CB  PRO A 290     -25.842  -1.761   2.963  1.00  0.96           C  
ATOM   2226  O   PRO A 290     -22.758  -2.592   2.015  1.00  0.96           O  
ATOM   2227  CG  PRO A 290     -25.505  -2.611   4.145  1.00  0.96           C  
ATOM   2228  CD  PRO A 290     -25.458  -4.046   3.703  1.00  0.96           C  
ATOM   2229  N   ALA A 291     -23.560  -0.695   0.941  1.00  0.94           N  
ATOM   2230  CA  ALA A 291     -22.229  -0.106   0.821  1.00  0.94           C  
ATOM   2231  C   ALA A 291     -21.607   0.129   2.194  1.00  0.94           C  
ATOM   2232  CB  ALA A 291     -22.296   1.204   0.039  1.00  0.94           C  
ATOM   2233  O   ALA A 291     -22.269   0.632   3.105  1.00  0.94           O  
ATOM   2234  N   PRO A 292     -20.306  -0.286   2.339  1.00  0.92           N  
ATOM   2235  CA  PRO A 292     -19.677  -0.108   3.650  1.00  0.92           C  
ATOM   2236  C   PRO A 292     -19.349   1.352   3.953  1.00  0.92           C  
ATOM   2237  CB  PRO A 292     -18.400  -0.945   3.544  1.00  0.92           C  
ATOM   2238  O   PRO A 292     -19.083   2.133   3.035  1.00  0.92           O  
ATOM   2239  CG  PRO A 292     -18.040  -0.912   2.093  1.00  0.92           C  
ATOM   2240  CD  PRO A 292     -19.308  -0.883   1.288  1.00  0.92           C  
ATOM   2241  N   GLY A 293     -19.571   1.767   5.202  1.00  0.93           N  
ATOM   2242  CA  GLY A 293     -18.989   3.021   5.652  1.00  0.93           C  
ATOM   2243  C   GLY A 293     -17.503   2.920   5.942  1.00  0.93           C  
ATOM   2244  O   GLY A 293     -16.990   1.831   6.204  1.00  0.93           O  
ATOM   2245  N   GLY A 294     -16.744   3.941   5.751  1.00  0.96           N  
ATOM   2246  CA  GLY A 294     -15.330   3.882   6.088  1.00  0.96           C  
ATOM   2247  C   GLY A 294     -14.491   4.880   5.313  1.00  0.96           C  
ATOM   2248  O   GLY A 294     -14.941   5.994   5.034  1.00  0.96           O  
ATOM   2249  N   ILE A 295     -13.213   4.575   5.167  1.00  0.97           N  
ATOM   2250  CA  ILE A 295     -12.237   5.413   4.480  1.00  0.97           C  
ATOM   2251  C   ILE A 295     -12.040   4.909   3.051  1.00  0.97           C  
ATOM   2252  CB  ILE A 295     -10.886   5.438   5.230  1.00  0.97           C  
ATOM   2253  O   ILE A 295     -11.776   3.724   2.835  1.00  0.97           O  
ATOM   2254  CG1 ILE A 295     -11.070   6.007   6.641  1.00  0.97           C  
ATOM   2255  CG2 ILE A 295      -9.848   6.246   4.445  1.00  0.97           C  
ATOM   2256  CD1 ILE A 295     -11.433   7.485   6.671  1.00  0.97           C  
ATOM   2257  N   ASP A 296     -12.292   5.831   2.098  1.00  0.93           N  
ATOM   2258  CA  ASP A 296     -11.869   5.547   0.730  1.00  0.93           C  
ATOM   2259  C   ASP A 296     -10.383   5.843   0.542  1.00  0.93           C  
ATOM   2260  CB  ASP A 296     -12.698   6.360  -0.267  1.00  0.93           C  
ATOM   2261  O   ASP A 296      -9.974   7.006   0.525  1.00  0.93           O  
ATOM   2262  CG  ASP A 296     -14.151   5.924  -0.326  1.00  0.93           C  
ATOM   2263  OD1 ASP A 296     -14.434   4.719  -0.149  1.00  0.93           O  
ATOM   2264  OD2 ASP A 296     -15.021   6.792  -0.554  1.00  0.93           O  
ATOM   2265  N   VAL A 297      -9.629   4.789   0.434  1.00  0.94           N  
ATOM   2266  CA  VAL A 297      -8.198   5.014   0.261  1.00  0.94           C  
ATOM   2267  C   VAL A 297      -7.931   5.609  -1.120  1.00  0.94           C  
ATOM   2268  CB  VAL A 297      -7.391   3.709   0.444  1.00  0.94           C  
ATOM   2269  O   VAL A 297      -8.355   5.051  -2.135  1.00  0.94           O  
ATOM   2270  CG1 VAL A 297      -5.893   3.979   0.325  1.00  0.94           C  
ATOM   2271  CG2 VAL A 297      -7.716   3.066   1.792  1.00  0.94           C  
ATOM   2272  N   PRO A 298      -7.266   6.815  -1.186  1.00  0.95           N  
ATOM   2273  CA  PRO A 298      -6.981   7.458  -2.471  1.00  0.95           C  
ATOM   2274  C   PRO A 298      -5.863   6.762  -3.244  1.00  0.95           C  
ATOM   2275  CB  PRO A 298      -6.568   8.876  -2.072  1.00  0.95           C  
ATOM   2276  O   PRO A 298      -4.811   7.359  -3.487  1.00  0.95           O  
ATOM   2277  CG  PRO A 298      -5.889   8.718  -0.750  1.00  0.95           C  
ATOM   2278  CD  PRO A 298      -6.585   7.630   0.017  1.00  0.95           C  
ATOM   2279  N   THR A 299      -6.148   5.547  -3.685  1.00  0.95           N  
ATOM   2280  CA  THR A 299      -5.117   4.690  -4.260  1.00  0.95           C  
ATOM   2281  C   THR A 299      -4.543   5.312  -5.530  1.00  0.95           C  
ATOM   2282  CB  THR A 299      -5.670   3.287  -4.577  1.00  0.95           C  
ATOM   2283  O   THR A 299      -3.332   5.269  -5.756  1.00  0.95           O  
ATOM   2284  CG2 THR A 299      -5.990   2.521  -3.298  1.00  0.95           C  
ATOM   2285  OG1 THR A 299      -6.865   3.416  -5.356  1.00  0.95           O  
ATOM   2286  N   GLN A 300      -5.395   5.965  -6.339  1.00  0.96           N  
ATOM   2287  CA  GLN A 300      -4.905   6.626  -7.545  1.00  0.96           C  
ATOM   2288  C   GLN A 300      -3.920   7.740  -7.200  1.00  0.96           C  
ATOM   2289  CB  GLN A 300      -6.070   7.189  -8.360  1.00  0.96           C  
ATOM   2290  O   GLN A 300      -2.849   7.836  -7.801  1.00  0.96           O  
ATOM   2291  CG  GLN A 300      -6.952   6.120  -8.991  1.00  0.96           C  
ATOM   2292  CD  GLN A 300      -6.237   5.333 -10.074  1.00  0.96           C  
ATOM   2293  NE2 GLN A 300      -6.671   4.097 -10.292  1.00  0.96           N  
ATOM   2294  OE1 GLN A 300      -5.303   5.833 -10.709  1.00  0.96           O  
ATOM   2295  N   GLU A 301      -4.279   8.516  -6.285  1.00  0.97           N  
ATOM   2296  CA  GLU A 301      -3.440   9.633  -5.862  1.00  0.97           C  
ATOM   2297  C   GLU A 301      -2.143   9.139  -5.227  1.00  0.97           C  
ATOM   2298  CB  GLU A 301      -4.196  10.533  -4.881  1.00  0.97           C  
ATOM   2299  O   GLU A 301      -1.074   9.706  -5.466  1.00  0.97           O  
ATOM   2300  CG  GLU A 301      -3.423  11.775  -4.464  1.00  0.97           C  
ATOM   2301  CD  GLU A 301      -3.201  12.755  -5.605  1.00  0.97           C  
ATOM   2302  OE1 GLU A 301      -2.280  13.598  -5.512  1.00  0.97           O  
ATOM   2303  OE2 GLU A 301      -3.956  12.681  -6.600  1.00  0.97           O  
ATOM   2304  N   LEU A 302      -2.201   8.112  -4.410  1.00  0.98           N  
ATOM   2305  CA  LEU A 302      -1.000   7.545  -3.807  1.00  0.98           C  
ATOM   2306  C   LEU A 302      -0.010   7.103  -4.880  1.00  0.98           C  
ATOM   2307  CB  LEU A 302      -1.360   6.358  -2.909  1.00  0.98           C  
ATOM   2308  O   LEU A 302       1.180   7.416  -4.799  1.00  0.98           O  
ATOM   2309  CG  LEU A 302      -1.874   6.699  -1.510  1.00  0.98           C  
ATOM   2310  CD1 LEU A 302      -2.453   5.456  -0.841  1.00  0.98           C  
ATOM   2311  CD2 LEU A 302      -0.758   7.298  -0.661  1.00  0.98           C  
ATOM   2312  N   GLY A 303      -0.531   6.379  -5.844  1.00  0.98           N  
ATOM   2313  CA  GLY A 303       0.327   5.936  -6.931  1.00  0.98           C  
ATOM   2314  C   GLY A 303       0.926   7.082  -7.724  1.00  0.98           C  
ATOM   2315  O   GLY A 303       2.129   7.096  -7.992  1.00  0.98           O  
ATOM   2316  N   GLN A 304       0.125   8.036  -8.068  1.00  0.98           N  
ATOM   2317  CA  GLN A 304       0.570   9.189  -8.844  1.00  0.98           C  
ATOM   2318  C   GLN A 304       1.624   9.990  -8.086  1.00  0.98           C  
ATOM   2319  CB  GLN A 304      -0.617  10.086  -9.200  1.00  0.98           C  
ATOM   2320  O   GLN A 304       2.674  10.324  -8.639  1.00  0.98           O  
ATOM   2321  CG  GLN A 304      -0.250  11.266 -10.091  1.00  0.98           C  
ATOM   2322  CD  GLN A 304      -1.449  12.121 -10.455  1.00  0.98           C  
ATOM   2323  NE2 GLN A 304      -1.262  13.028 -11.408  1.00  0.98           N  
ATOM   2324  OE1 GLN A 304      -2.534  11.967  -9.886  1.00  0.98           O  
ATOM   2325  N   GLN A 305       1.360  10.263  -6.869  1.00  0.98           N  
ATOM   2326  CA  GLN A 305       2.281  11.059  -6.065  1.00  0.98           C  
ATOM   2327  C   GLN A 305       3.602  10.324  -5.852  1.00  0.98           C  
ATOM   2328  CB  GLN A 305       1.652  11.408  -4.715  1.00  0.98           C  
ATOM   2329  O   GLN A 305       4.666  10.946  -5.817  1.00  0.98           O  
ATOM   2330  CG  GLN A 305       0.487  12.383  -4.814  1.00  0.98           C  
ATOM   2331  CD  GLN A 305       0.935  13.833  -4.843  1.00  0.98           C  
ATOM   2332  NE2 GLN A 305      -0.022  14.747  -4.956  1.00  0.98           N  
ATOM   2333  OE1 GLN A 305       2.132  14.128  -4.764  1.00  0.98           O  
ATOM   2334  N   SER A 306       3.522   9.043  -5.666  1.00  0.99           N  
ATOM   2335  CA  SER A 306       4.740   8.256  -5.507  1.00  0.99           C  
ATOM   2336  C   SER A 306       5.608   8.323  -6.759  1.00  0.99           C  
ATOM   2337  CB  SER A 306       4.400   6.799  -5.190  1.00  0.99           C  
ATOM   2338  O   SER A 306       6.823   8.511  -6.669  1.00  0.99           O  
ATOM   2339  OG  SER A 306       3.727   6.698  -3.947  1.00  0.99           O  
ATOM   2340  N   CYS A 307       5.006   8.229  -7.862  1.00  0.98           N  
ATOM   2341  CA  CYS A 307       5.731   8.292  -9.126  1.00  0.98           C  
ATOM   2342  C   CYS A 307       6.298   9.687  -9.360  1.00  0.98           C  
ATOM   2343  CB  CYS A 307       4.817   7.902 -10.287  1.00  0.98           C  
ATOM   2344  O   CYS A 307       7.463   9.834  -9.735  1.00  0.98           O  
ATOM   2345  SG  CYS A 307       4.691   6.119 -10.546  1.00  0.98           S  
ATOM   2346  N   GLU A 308       5.479  10.658  -9.157  1.00  0.98           N  
ATOM   2347  CA  GLU A 308       5.939  12.034  -9.317  1.00  0.98           C  
ATOM   2348  C   GLU A 308       7.142  12.321  -8.423  1.00  0.98           C  
ATOM   2349  CB  GLU A 308       4.809  13.019  -9.009  1.00  0.98           C  
ATOM   2350  O   GLU A 308       8.126  12.915  -8.868  1.00  0.98           O  
ATOM   2351  CG  GLU A 308       3.740  13.087 -10.091  1.00  0.98           C  
ATOM   2352  CD  GLU A 308       2.545  13.941  -9.701  1.00  0.98           C  
ATOM   2353  OE1 GLU A 308       1.589  14.050 -10.503  1.00  0.98           O  
ATOM   2354  OE2 GLU A 308       2.564  14.507  -8.585  1.00  0.98           O  
ATOM   2355  N   LEU A 309       6.966  11.915  -7.208  1.00  0.99           N  
ATOM   2356  CA  LEU A 309       8.066  12.094  -6.267  1.00  0.99           C  
ATOM   2357  C   LEU A 309       9.316  11.366  -6.747  1.00  0.99           C  
ATOM   2358  CB  LEU A 309       7.669  11.590  -4.877  1.00  0.99           C  
ATOM   2359  O   LEU A 309      10.412  11.931  -6.736  1.00  0.99           O  
ATOM   2360  CG  LEU A 309       8.742  11.682  -3.791  1.00  0.99           C  
ATOM   2361  CD1 LEU A 309       9.244  13.116  -3.661  1.00  0.99           C  
ATOM   2362  CD2 LEU A 309       8.200  11.176  -2.459  1.00  0.99           C  
ATOM   2363  N   LEU A 310       9.174  10.160  -7.156  1.00  0.99           N  
ATOM   2364  CA  LEU A 310      10.311   9.378  -7.630  1.00  0.99           C  
ATOM   2365  C   LEU A 310      10.991  10.066  -8.809  1.00  0.99           C  
ATOM   2366  CB  LEU A 310       9.863   7.971  -8.036  1.00  0.99           C  
ATOM   2367  O   LEU A 310      12.217  10.200  -8.832  1.00  0.99           O  
ATOM   2368  CG  LEU A 310      10.965   7.010  -8.483  1.00  0.99           C  
ATOM   2369  CD1 LEU A 310      11.914   6.717  -7.325  1.00  0.99           C  
ATOM   2370  CD2 LEU A 310      10.362   5.720  -9.027  1.00  0.99           C  
ATOM   2371  N   PHE A 311      10.287  10.523  -9.736  1.00  0.98           N  
ATOM   2372  CA  PHE A 311      10.864  11.114 -10.937  1.00  0.98           C  
ATOM   2373  C   PHE A 311      11.528  12.449 -10.620  1.00  0.98           C  
ATOM   2374  CB  PHE A 311       9.790  11.305 -12.013  1.00  0.98           C  
ATOM   2375  O   PHE A 311      12.525  12.816 -11.244  1.00  0.98           O  
ATOM   2376  CG  PHE A 311       9.395  10.030 -12.709  1.00  0.98           C  
ATOM   2377  CD1 PHE A 311      10.358   9.202 -13.272  1.00  0.98           C  
ATOM   2378  CD2 PHE A 311       8.060   9.661 -12.801  1.00  0.98           C  
ATOM   2379  CE1 PHE A 311       9.996   8.022 -13.916  1.00  0.98           C  
ATOM   2380  CE2 PHE A 311       7.689   8.483 -13.444  1.00  0.98           C  
ATOM   2381  CZ  PHE A 311       8.659   7.665 -14.002  1.00  0.98           C  
ATOM   2382  N   ARG A 312      10.968  13.173  -9.750  1.00  0.98           N  
ATOM   2383  CA  ARG A 312      11.670  14.362  -9.278  1.00  0.98           C  
ATOM   2384  C   ARG A 312      13.039  14.001  -8.711  1.00  0.98           C  
ATOM   2385  CB  ARG A 312      10.841  15.093  -8.220  1.00  0.98           C  
ATOM   2386  O   ARG A 312      14.034  14.668  -9.004  1.00  0.98           O  
ATOM   2387  CG  ARG A 312       9.626  15.815  -8.780  1.00  0.98           C  
ATOM   2388  CD  ARG A 312       8.800  16.466  -7.679  1.00  0.98           C  
ATOM   2389  NE  ARG A 312       9.532  17.547  -7.024  1.00  0.98           N  
ATOM   2390  NH1 ARG A 312       7.958  19.173  -7.490  1.00  0.98           N  
ATOM   2391  NH2 ARG A 312       9.860  19.711  -6.329  1.00  0.98           N  
ATOM   2392  CZ  ARG A 312       9.115  18.808  -6.949  1.00  0.98           C  
ATOM   2393  N   LEU A 313      13.058  12.947  -7.926  1.00  0.98           N  
ATOM   2394  CA  LEU A 313      14.299  12.498  -7.306  1.00  0.98           C  
ATOM   2395  C   LEU A 313      15.285  12.003  -8.359  1.00  0.98           C  
ATOM   2396  CB  LEU A 313      14.020  11.387  -6.290  1.00  0.98           C  
ATOM   2397  O   LEU A 313      16.481  12.295  -8.282  1.00  0.98           O  
ATOM   2398  CG  LEU A 313      13.203  11.783  -5.060  1.00  0.98           C  
ATOM   2399  CD1 LEU A 313      12.709  10.539  -4.328  1.00  0.98           C  
ATOM   2400  CD2 LEU A 313      14.030  12.664  -4.129  1.00  0.98           C  
ATOM   2401  N   ILE A 314      14.849  11.332  -9.325  1.00  0.97           N  
ATOM   2402  CA  ILE A 314      15.688  10.842 -10.413  1.00  0.97           C  
ATOM   2403  C   ILE A 314      16.295  12.022 -11.168  1.00  0.97           C  
ATOM   2404  CB  ILE A 314      14.889   9.941 -11.381  1.00  0.97           C  
ATOM   2405  O   ILE A 314      17.448  11.963 -11.602  1.00  0.97           O  
ATOM   2406  CG1 ILE A 314      14.580   8.591 -10.722  1.00  0.97           C  
ATOM   2407  CG2 ILE A 314      15.654   9.746 -12.694  1.00  0.97           C  
ATOM   2408  CD1 ILE A 314      13.583   7.739 -11.495  1.00  0.97           C  
ATOM   2409  N   SER A 315      15.590  13.098 -11.222  1.00  0.96           N  
ATOM   2410  CA  SER A 315      16.044  14.282 -11.944  1.00  0.96           C  
ATOM   2411  C   SER A 315      16.877  15.191 -11.046  1.00  0.96           C  
ATOM   2412  CB  SER A 315      14.852  15.058 -12.505  1.00  0.96           C  
ATOM   2413  O   SER A 315      17.269  16.285 -11.456  1.00  0.96           O  
ATOM   2414  OG  SER A 315      14.135  14.271 -13.440  1.00  0.96           O  
ATOM   2415  N   GLY A 316      17.059  14.811  -9.768  1.00  0.96           N  
ATOM   2416  CA  GLY A 316      17.901  15.549  -8.840  1.00  0.96           C  
ATOM   2417  C   GLY A 316      17.211  16.761  -8.243  1.00  0.96           C  
ATOM   2418  O   GLY A 316      17.872  17.707  -7.810  1.00  0.96           O  
ATOM   2419  N   LYS A 317      15.898  16.788  -8.308  1.00  0.97           N  
ATOM   2420  CA  LYS A 317      15.135  17.904  -7.757  1.00  0.97           C  
ATOM   2421  C   LYS A 317      14.870  17.706  -6.267  1.00  0.97           C  
ATOM   2422  CB  LYS A 317      13.812  18.071  -8.507  1.00  0.97           C  
ATOM   2423  O   LYS A 317      14.639  16.583  -5.816  1.00  0.97           O  
ATOM   2424  CG  LYS A 317      13.974  18.484  -9.963  1.00  0.97           C  
ATOM   2425  CD  LYS A 317      12.625  18.691 -10.638  1.00  0.97           C  
ATOM   2426  CE  LYS A 317      12.785  19.082 -12.101  1.00  0.97           C  
ATOM   2427  NZ  LYS A 317      11.465  19.220 -12.786  1.00  0.97           N  
ATOM   2428  N   PRO A 318      15.009  18.838  -5.495  1.00  0.94           N  
ATOM   2429  CA  PRO A 318      14.670  18.734  -4.074  1.00  0.94           C  
ATOM   2430  C   PRO A 318      13.227  18.289  -3.842  1.00  0.94           C  
ATOM   2431  CB  PRO A 318      14.892  20.157  -3.554  1.00  0.94           C  
ATOM   2432  O   PRO A 318      12.327  18.692  -4.583  1.00  0.94           O  
ATOM   2433  CG  PRO A 318      15.752  20.811  -4.587  1.00  0.94           C  
ATOM   2434  CD  PRO A 318      15.488  20.156  -5.912  1.00  0.94           C  
ATOM   2435  N   SER A 319      13.087  17.436  -2.864  1.00  0.97           N  
ATOM   2436  CA  SER A 319      11.754  16.913  -2.586  1.00  0.97           C  
ATOM   2437  C   SER A 319      11.577  16.611  -1.101  1.00  0.97           C  
ATOM   2438  CB  SER A 319      11.493  15.649  -3.406  1.00  0.97           C  
ATOM   2439  O   SER A 319      12.552  16.348  -0.395  1.00  0.97           O  
ATOM   2440  OG  SER A 319      11.585  15.921  -4.794  1.00  0.97           O  
ATOM   2441  N   PRO A 320      10.356  16.755  -0.651  1.00  0.97           N  
ATOM   2442  CA  PRO A 320      10.124  16.360   0.740  1.00  0.97           C  
ATOM   2443  C   PRO A 320      10.314  14.862   0.967  1.00  0.97           C  
ATOM   2444  CB  PRO A 320       8.670  16.770   0.986  1.00  0.97           C  
ATOM   2445  O   PRO A 320      10.057  14.059   0.066  1.00  0.97           O  
ATOM   2446  CG  PRO A 320       8.029  16.733  -0.364  1.00  0.97           C  
ATOM   2447  CD  PRO A 320       9.060  17.102  -1.392  1.00  0.97           C  
ATOM   2448  N   GLN A 321      10.766  14.589   2.169  1.00  0.96           N  
ATOM   2449  CA  GLN A 321      11.034  13.188   2.477  1.00  0.96           C  
ATOM   2450  C   GLN A 321       9.737  12.406   2.659  1.00  0.96           C  
ATOM   2451  CB  GLN A 321      11.898  13.071   3.734  1.00  0.96           C  
ATOM   2452  O   GLN A 321       9.662  11.227   2.307  1.00  0.96           O  
ATOM   2453  CG  GLN A 321      12.401  11.660   4.006  1.00  0.96           C  
ATOM   2454  CD  GLN A 321      13.523  11.246   3.072  1.00  0.96           C  
ATOM   2455  NE2 GLN A 321      13.685   9.941   2.882  1.00  0.96           N  
ATOM   2456  OE1 GLN A 321      14.238  12.093   2.526  1.00  0.96           O  
ATOM   2457  N   ASN A 322       8.703  13.063   3.214  1.00  0.98           N  
ATOM   2458  CA  ASN A 322       7.425  12.414   3.487  1.00  0.98           C  
ATOM   2459  C   ASN A 322       6.254  13.237   2.957  1.00  0.98           C  
ATOM   2460  CB  ASN A 322       7.261  12.162   4.987  1.00  0.98           C  
ATOM   2461  O   ASN A 322       6.206  14.453   3.151  1.00  0.98           O  
ATOM   2462  CG  ASN A 322       8.417  11.378   5.577  1.00  0.98           C  
ATOM   2463  ND2 ASN A 322       9.022  11.915   6.629  1.00  0.98           N  
ATOM   2464  OD1 ASN A 322       8.763  10.298   5.090  1.00  0.98           O  
ATOM   2465  N   ILE A 323       5.405  12.575   2.245  1.00  0.98           N  
ATOM   2466  CA  ILE A 323       4.176  13.188   1.754  1.00  0.98           C  
ATOM   2467  C   ILE A 323       2.967  12.439   2.309  1.00  0.98           C  
ATOM   2468  CB  ILE A 323       4.132  13.207   0.210  1.00  0.98           C  
ATOM   2469  O   ILE A 323       2.902  11.209   2.232  1.00  0.98           O  
ATOM   2470  CG1 ILE A 323       5.292  14.039  -0.348  1.00  0.98           C  
ATOM   2471  CG2 ILE A 323       2.785  13.743  -0.286  1.00  0.98           C  
ATOM   2472  CD1 ILE A 323       5.442  13.957  -1.861  1.00  0.98           C  
ATOM   2473  N   THR A 324       2.043  13.162   2.955  1.00  0.98           N  
ATOM   2474  CA  THR A 324       0.796  12.577   3.434  1.00  0.98           C  
ATOM   2475  C   THR A 324      -0.368  12.969   2.528  1.00  0.98           C  
ATOM   2476  CB  THR A 324       0.494  13.011   4.880  1.00  0.98           C  
ATOM   2477  O   THR A 324      -0.599  14.155   2.283  1.00  0.98           O  
ATOM   2478  CG2 THR A 324      -0.799  12.379   5.386  1.00  0.98           C  
ATOM   2479  OG1 THR A 324       1.575  12.608   5.729  1.00  0.98           O  
ATOM   2480  N   VAL A 325      -1.042  11.962   2.043  1.00  0.98           N  
ATOM   2481  CA  VAL A 325      -2.184  12.172   1.159  1.00  0.98           C  
ATOM   2482  C   VAL A 325      -3.479  12.121   1.966  1.00  0.98           C  
ATOM   2483  CB  VAL A 325      -2.222  11.126   0.023  1.00  0.98           C  
ATOM   2484  O   VAL A 325      -3.672  11.220   2.786  1.00  0.98           O  
ATOM   2485  CG1 VAL A 325      -3.406  11.383  -0.908  1.00  0.98           C  
ATOM   2486  CG2 VAL A 325      -0.911  11.140  -0.760  1.00  0.98           C  
ATOM   2487  N   ALA A 326      -4.341  13.038   1.763  1.00  0.97           N  
ATOM   2488  CA  ALA A 326      -5.588  13.147   2.515  1.00  0.97           C  
ATOM   2489  C   ALA A 326      -6.561  12.037   2.128  1.00  0.97           C  
ATOM   2490  CB  ALA A 326      -6.229  14.514   2.289  1.00  0.97           C  
ATOM   2491  O   ALA A 326      -6.626  11.638   0.962  1.00  0.97           O  
ATOM   2492  N   THR A 327      -7.260  11.529   3.114  1.00  0.96           N  
ATOM   2493  CA  THR A 327      -8.301  10.533   2.886  1.00  0.96           C  
ATOM   2494  C   THR A 327      -9.685  11.141   3.087  1.00  0.96           C  
ATOM   2495  CB  THR A 327      -8.129   9.322   3.823  1.00  0.96           C  
ATOM   2496  O   THR A 327      -9.813  12.244   3.623  1.00  0.96           O  
ATOM   2497  CG2 THR A 327      -6.795   8.623   3.579  1.00  0.96           C  
ATOM   2498  OG1 THR A 327      -8.180   9.767   5.184  1.00  0.96           O  
ATOM   2499  N   HIS A 328     -10.678  10.395   2.551  1.00  0.94           N  
ATOM   2500  CA  HIS A 328     -12.069  10.804   2.704  1.00  0.94           C  
ATOM   2501  C   HIS A 328     -12.877   9.745   3.446  1.00  0.94           C  
ATOM   2502  CB  HIS A 328     -12.698  11.082   1.338  1.00  0.94           C  
ATOM   2503  O   HIS A 328     -12.815   8.561   3.108  1.00  0.94           O  
ATOM   2504  CG  HIS A 328     -12.104  12.259   0.632  1.00  0.94           C  
ATOM   2505  CD2 HIS A 328     -12.514  13.547   0.549  1.00  0.94           C  
ATOM   2506  ND1 HIS A 328     -10.942  12.176  -0.105  1.00  0.94           N  
ATOM   2507  CE1 HIS A 328     -10.662  13.365  -0.611  1.00  0.94           C  
ATOM   2508  NE2 HIS A 328     -11.601  14.215  -0.229  1.00  0.94           N  
ATOM   2509  N   MET A 329     -13.543  10.204   4.462  1.00  0.95           N  
ATOM   2510  CA  MET A 329     -14.367   9.304   5.265  1.00  0.95           C  
ATOM   2511  C   MET A 329     -15.841   9.448   4.903  1.00  0.95           C  
ATOM   2512  CB  MET A 329     -14.166   9.577   6.757  1.00  0.95           C  
ATOM   2513  O   MET A 329     -16.348  10.564   4.774  1.00  0.95           O  
ATOM   2514  CG  MET A 329     -14.956   8.647   7.662  1.00  0.95           C  
ATOM   2515  SD  MET A 329     -14.680   8.995   9.442  1.00  0.95           S  
ATOM   2516  CE  MET A 329     -15.797   7.774  10.185  1.00  0.95           C  
ATOM   2517  N   THR A 330     -16.508   8.303   4.673  1.00  0.93           N  
ATOM   2518  CA  THR A 330     -17.943   8.248   4.414  1.00  0.93           C  
ATOM   2519  C   THR A 330     -18.641   7.347   5.429  1.00  0.93           C  
ATOM   2520  CB  THR A 330     -18.233   7.742   2.989  1.00  0.93           C  
ATOM   2521  O   THR A 330     -18.289   6.175   5.572  1.00  0.93           O  
ATOM   2522  CG2 THR A 330     -19.725   7.802   2.678  1.00  0.93           C  
ATOM   2523  OG1 THR A 330     -17.526   8.556   2.046  1.00  0.93           O  
ATOM   2524  N   LEU A 331     -19.563   7.969   6.225  1.00  0.88           N  
ATOM   2525  CA  LEU A 331     -20.314   7.181   7.195  1.00  0.88           C  
ATOM   2526  C   LEU A 331     -21.718   6.881   6.682  1.00  0.88           C  
ATOM   2527  CB  LEU A 331     -20.394   7.915   8.536  1.00  0.88           C  
ATOM   2528  O   LEU A 331     -22.402   7.774   6.176  1.00  0.88           O  
ATOM   2529  CG  LEU A 331     -19.063   8.188   9.240  1.00  0.88           C  
ATOM   2530  CD1 LEU A 331     -19.289   9.025  10.494  1.00  0.88           C  
ATOM   2531  CD2 LEU A 331     -18.361   6.879   9.583  1.00  0.88           C  
ATOM   2532  N   LYS A 332     -22.005   5.622   6.334  1.00  0.80           N  
ATOM   2533  CA  LYS A 332     -23.338   5.247   5.870  1.00  0.80           C  
ATOM   2534  C   LYS A 332     -24.119   4.527   6.966  1.00  0.80           C  
ATOM   2535  CB  LYS A 332     -23.244   4.362   4.626  1.00  0.80           C  
ATOM   2536  O   LYS A 332     -23.536   3.806   7.780  1.00  0.80           O  
ATOM   2537  CG  LYS A 332     -22.651   5.062   3.413  1.00  0.80           C  
ATOM   2538  CD  LYS A 332     -22.708   4.177   2.174  1.00  0.80           C  
ATOM   2539  CE  LYS A 332     -22.131   4.883   0.954  1.00  0.80           C  
ATOM   2540  NZ  LYS A 332     -22.208   4.029  -0.268  1.00  0.80           N  
