# Supplementary material for: Escherichia coli transcription factors of unknown function: sequence features and possible evolutionary relationships
Source: PeerJ. 2022 Jul 20;10:e13772. doi: 10.7717/peerj.13772 (PMC9308461; doi:10.7717/peerj.13772)
Supplement: Supplemental Information 18 [file peerj-10-13772-s018.zip › Raw Data/PDB files/YdaW_b1361_unrelaxed_model_1.pdb]

ATOM      1  N   MET A   1      32.373   8.735 -16.148  1.00  0.86           N  
ATOM      2  CA  MET A   1      31.479   7.767 -16.776  1.00  0.86           C  
ATOM      3  C   MET A   1      30.022   8.081 -16.452  1.00  0.86           C  
ATOM      4  CB  MET A   1      31.820   6.346 -16.324  1.00  0.86           C  
ATOM      5  O   MET A   1      29.660   8.229 -15.284  1.00  0.86           O  
ATOM      6  CG  MET A   1      33.073   5.780 -16.974  1.00  0.86           C  
ATOM      7  SD  MET A   1      33.313   3.999 -16.604  1.00  0.86           S  
ATOM      8  CE  MET A   1      34.894   4.067 -15.716  1.00  0.86           C  
ATOM      9  N   GLU A   2      29.280   8.562 -17.478  1.00  0.90           N  
ATOM     10  CA  GLU A   2      27.872   8.920 -17.338  1.00  0.90           C  
ATOM     11  C   GLU A   2      27.013   7.688 -17.067  1.00  0.90           C  
ATOM     12  CB  GLU A   2      27.374   9.643 -18.592  1.00  0.90           C  
ATOM     13  O   GLU A   2      27.223   6.634 -17.670  1.00  0.90           O  
ATOM     14  CG  GLU A   2      26.019  10.313 -18.418  1.00  0.90           C  
ATOM     15  CD  GLU A   2      25.568  11.085 -19.648  1.00  0.90           C  
ATOM     16  OE1 GLU A   2      24.462  11.670 -19.626  1.00  0.90           O  
ATOM     17  OE2 GLU A   2      26.328  11.103 -20.642  1.00  0.90           O  
ATOM     18  N   THR A   3      26.157   7.621 -16.003  1.00  0.96           N  
ATOM     19  CA  THR A   3      25.262   6.531 -15.632  1.00  0.96           C  
ATOM     20  C   THR A   3      23.913   6.678 -16.329  1.00  0.96           C  
ATOM     21  CB  THR A   3      25.052   6.475 -14.107  1.00  0.96           C  
ATOM     22  O   THR A   3      23.611   7.732 -16.893  1.00  0.96           O  
ATOM     23  CG2 THR A   3      26.383   6.348 -13.373  1.00  0.96           C  
ATOM     24  OG1 THR A   3      24.394   7.673 -13.677  1.00  0.96           O  
ATOM     25  N   VAL A   4      23.159   5.551 -16.437  1.00  0.97           N  
ATOM     26  CA  VAL A   4      21.844   5.520 -17.069  1.00  0.97           C  
ATOM     27  C   VAL A   4      20.904   6.489 -16.356  1.00  0.97           C  
ATOM     28  CB  VAL A   4      21.245   4.096 -17.064  1.00  0.97           C  
ATOM     29  O   VAL A   4      20.167   7.237 -17.002  1.00  0.97           O  
ATOM     30  CG1 VAL A   4      19.813   4.110 -17.596  1.00  0.97           C  
ATOM     31  CG2 VAL A   4      22.115   3.149 -17.889  1.00  0.97           C  
ATOM     32  N   PHE A   5      21.102   6.596 -15.072  1.00  0.97           N  
ATOM     33  CA  PHE A   5      20.264   7.475 -14.265  1.00  0.97           C  
ATOM     34  C   PHE A   5      20.546   8.938 -14.587  1.00  0.97           C  
ATOM     35  CB  PHE A   5      20.488   7.213 -12.773  1.00  0.97           C  
ATOM     36  O   PHE A   5      19.619   9.729 -14.771  1.00  0.97           O  
ATOM     37  CG  PHE A   5      19.585   8.013 -11.873  1.00  0.97           C  
ATOM     38  CD1 PHE A   5      20.066   9.126 -11.195  1.00  0.97           C  
ATOM     39  CD2 PHE A   5      18.254   7.653 -11.707  1.00  0.97           C  
ATOM     40  CE1 PHE A   5      19.233   9.869 -10.362  1.00  0.97           C  
ATOM     41  CE2 PHE A   5      17.415   8.390 -10.876  1.00  0.97           C  
ATOM     42  CZ  PHE A   5      17.907   9.498 -10.204  1.00  0.97           C  
ATOM     43  N   ASP A   6      21.825   9.320 -14.688  1.00  0.97           N  
ATOM     44  CA  ASP A   6      22.241  10.681 -15.010  1.00  0.97           C  
ATOM     45  C   ASP A   6      21.727  11.103 -16.384  1.00  0.97           C  
ATOM     46  CB  ASP A   6      23.766  10.802 -14.959  1.00  0.97           C  
ATOM     47  O   ASP A   6      21.244  12.224 -16.555  1.00  0.97           O  
ATOM     48  CG  ASP A   6      24.313  10.817 -13.542  1.00  0.97           C  
ATOM     49  OD1 ASP A   6      23.555  11.130 -12.599  1.00  0.97           O  
ATOM     50  OD2 ASP A   6      25.514  10.516 -13.368  1.00  0.97           O  
ATOM     51  N   ALA A   7      21.774  10.181 -17.297  1.00  0.97           N  
ATOM     52  CA  ALA A   7      21.280  10.436 -18.648  1.00  0.97           C  
ATOM     53  C   ALA A   7      19.766  10.623 -18.652  1.00  0.97           C  
ATOM     54  CB  ALA A   7      21.675   9.295 -19.583  1.00  0.97           C  
ATOM     55  O   ALA A   7      19.246  11.518 -19.322  1.00  0.97           O  
ATOM     56  N   LEU A   8      19.100   9.782 -17.867  1.00  0.97           N  
ATOM     57  CA  LEU A   8      17.648   9.872 -17.766  1.00  0.97           C  
ATOM     58  C   LEU A   8      17.230  11.175 -17.092  1.00  0.97           C  
ATOM     59  CB  LEU A   8      17.089   8.678 -16.987  1.00  0.97           C  
ATOM     60  O   LEU A   8      16.282  11.830 -17.532  1.00  0.97           O  
ATOM     61  CG  LEU A   8      15.569   8.512 -16.999  1.00  0.97           C  
ATOM     62  CD1 LEU A   8      15.070   8.301 -18.425  1.00  0.97           C  
ATOM     63  CD2 LEU A   8      15.151   7.351 -16.104  1.00  0.97           C  
ATOM     64  N   LYS A   9      17.967  11.567 -16.101  1.00  0.96           N  
ATOM     65  CA  LYS A   9      17.726  12.822 -15.395  1.00  0.96           C  
ATOM     66  C   LYS A   9      17.909  14.019 -16.324  1.00  0.96           C  
ATOM     67  CB  LYS A   9      18.658  12.947 -14.189  1.00  0.96           C  
ATOM     68  O   LYS A   9      17.106  14.954 -16.305  1.00  0.96           O  
ATOM     69  CG  LYS A   9      18.292  14.078 -13.239  1.00  0.96           C  
ATOM     70  CD  LYS A   9      19.203  14.099 -12.018  1.00  0.96           C  
ATOM     71  CE  LYS A   9      18.859  15.250 -11.083  1.00  0.96           C  
ATOM     72  NZ  LYS A   9      19.681  15.215  -9.836  1.00  0.96           N  
ATOM     73  N   ALA A  10      18.868  13.952 -17.121  1.00  0.97           N  
ATOM     74  CA  ALA A  10      19.178  15.029 -18.057  1.00  0.97           C  
ATOM     75  C   ALA A  10      18.122  15.124 -19.154  1.00  0.97           C  
ATOM     76  CB  ALA A  10      20.560  14.819 -18.671  1.00  0.97           C  
ATOM     77  O   ALA A  10      17.722  16.223 -19.546  1.00  0.97           O  
ATOM     78  N   MET A  11      17.445  13.992 -19.503  1.00  0.97           N  
ATOM     79  CA  MET A  11      16.475  13.939 -20.593  1.00  0.97           C  
ATOM     80  C   MET A  11      15.056  14.128 -20.069  1.00  0.97           C  
ATOM     81  CB  MET A  11      16.582  12.611 -21.345  1.00  0.97           C  
ATOM     82  O   MET A  11      14.186  14.626 -20.786  1.00  0.97           O  
ATOM     83  CG  MET A  11      17.809  12.509 -22.237  1.00  0.97           C  
ATOM     84  SD  MET A  11      17.793  11.002 -23.284  1.00  0.97           S  
ATOM     85  CE  MET A  11      19.048  10.006 -22.431  1.00  0.97           C  
ATOM     86  N   GLY A  12      14.884  13.854 -18.824  1.00  0.96           N  
ATOM     87  CA  GLY A  12      13.554  13.910 -18.238  1.00  0.96           C  
ATOM     88  C   GLY A  12      12.745  12.649 -18.472  1.00  0.96           C  
ATOM     89  O   GLY A  12      12.331  11.985 -17.520  1.00  0.96           O  
ATOM     90  N   LYS A  13      12.655  12.180 -19.653  1.00  0.96           N  
ATOM     91  CA  LYS A  13      12.000  10.956 -20.106  1.00  0.96           C  
ATOM     92  C   LYS A  13      12.711  10.371 -21.323  1.00  0.96           C  
ATOM     93  CB  LYS A  13      10.531  11.223 -20.436  1.00  0.96           C  
ATOM     94  O   LYS A  13      13.156  11.110 -22.204  1.00  0.96           O  
ATOM     95  CG  LYS A  13      10.320  12.272 -21.517  1.00  0.96           C  
ATOM     96  CD  LYS A  13       8.839  12.535 -21.760  1.00  0.96           C  
ATOM     97  CE  LYS A  13       8.626  13.559 -22.866  1.00  0.96           C  
ATOM     98  NZ  LYS A  13       7.177  13.845 -23.086  1.00  0.96           N  
ATOM     99  N   ALA A  14      12.915   9.140 -21.275  1.00  0.98           N  
ATOM    100  CA  ALA A  14      13.653   8.539 -22.383  1.00  0.98           C  
ATOM    101  C   ALA A  14      13.303   7.061 -22.538  1.00  0.98           C  
ATOM    102  CB  ALA A  14      15.156   8.707 -22.174  1.00  0.98           C  
ATOM    103  O   ALA A  14      12.877   6.414 -21.578  1.00  0.98           O  
ATOM    104  N   THR A  15      13.413   6.556 -23.772  1.00  0.98           N  
ATOM    105  CA  THR A  15      13.246   5.136 -24.063  1.00  0.98           C  
ATOM    106  C   THR A  15      14.581   4.403 -23.964  1.00  0.98           C  
ATOM    107  CB  THR A  15      12.642   4.920 -25.463  1.00  0.98           C  
ATOM    108  O   THR A  15      15.641   5.032 -23.955  1.00  0.98           O  
ATOM    109  CG2 THR A  15      11.327   5.677 -25.617  1.00  0.98           C  
ATOM    110  OG1 THR A  15      13.567   5.385 -26.453  1.00  0.98           O  
ATOM    111  N   SER A  16      14.538   3.115 -23.749  1.00  0.97           N  
ATOM    112  CA  SER A  16      15.736   2.290 -23.624  1.00  0.97           C  
ATOM    113  C   SER A  16      16.630   2.423 -24.852  1.00  0.97           C  
ATOM    114  CB  SER A  16      15.357   0.823 -23.415  1.00  0.97           C  
ATOM    115  O   SER A  16      17.857   2.432 -24.735  1.00  0.97           O  
ATOM    116  OG  SER A  16      14.468   0.384 -24.427  1.00  0.97           O  
ATOM    117  N   ILE A  17      16.077   2.676 -25.985  1.00  0.98           N  
ATOM    118  CA  ILE A  17      16.809   2.804 -27.240  1.00  0.98           C  
ATOM    119  C   ILE A  17      17.569   4.128 -27.261  1.00  0.98           C  
ATOM    120  CB  ILE A  17      15.863   2.710 -28.458  1.00  0.98           C  
ATOM    121  O   ILE A  17      18.734   4.176 -27.663  1.00  0.98           O  
ATOM    122  CG1 ILE A  17      15.196   1.330 -28.510  1.00  0.98           C  
ATOM    123  CG2 ILE A  17      16.622   3.000 -29.756  1.00  0.98           C  
ATOM    124  CD1 ILE A  17      14.063   1.229 -29.522  1.00  0.98           C  
ATOM    125  N   GLU A  18      16.916   5.162 -26.818  1.00  0.98           N  
ATOM    126  CA  GLU A  18      17.528   6.486 -26.752  1.00  0.98           C  
ATOM    127  C   GLU A  18      18.678   6.513 -25.750  1.00  0.98           C  
ATOM    128  CB  GLU A  18      16.484   7.543 -26.383  1.00  0.98           C  
ATOM    129  O   GLU A  18      19.725   7.108 -26.014  1.00  0.98           O  
ATOM    130  CG  GLU A  18      15.436   7.776 -27.462  1.00  0.98           C  
ATOM    131  CD  GLU A  18      14.454   8.883 -27.115  1.00  0.98           C  
ATOM    132  OE1 GLU A  18      14.009   9.609 -28.033  1.00  0.98           O  
ATOM    133  OE2 GLU A  18      14.127   9.026 -25.916  1.00  0.98           O  
ATOM    134  N   LEU A  19      18.506   5.822 -24.619  1.00  0.98           N  
ATOM    135  CA  LEU A  19      19.539   5.762 -23.590  1.00  0.98           C  
ATOM    136  C   LEU A  19      20.736   4.948 -24.067  1.00  0.98           C  
ATOM    137  CB  LEU A  19      18.977   5.158 -22.301  1.00  0.98           C  
ATOM    138  O   LEU A  19      21.885   5.334 -23.841  1.00  0.98           O  
ATOM    139  CG  LEU A  19      18.057   6.057 -21.474  1.00  0.98           C  
ATOM    140  CD1 LEU A  19      17.426   5.266 -20.333  1.00  0.98           C  
ATOM    141  CD2 LEU A  19      18.825   7.260 -20.937  1.00  0.98           C  
ATOM    142  N   ALA A  20      20.447   3.908 -24.819  1.00  0.98           N  
ATOM    143  CA  ALA A  20      21.499   3.051 -25.359  1.00  0.98           C  
ATOM    144  C   ALA A  20      22.345   3.800 -26.385  1.00  0.98           C  
ATOM    145  CB  ALA A  20      20.893   1.798 -25.988  1.00  0.98           C  
ATOM    146  O   ALA A  20      23.572   3.678 -26.394  1.00  0.98           O  
ATOM    147  N   ALA A  21      21.702   4.585 -27.210  1.00  0.98           N  
ATOM    148  CA  ALA A  21      22.382   5.359 -28.245  1.00  0.98           C  
ATOM    149  C   ALA A  21      23.263   6.443 -27.630  1.00  0.98           C  
ATOM    150  CB  ALA A  21      21.364   5.983 -29.197  1.00  0.98           C  
ATOM    151  O   ALA A  21      24.390   6.663 -28.079  1.00  0.98           O  
ATOM    152  N   ARG A  22      22.844   7.000 -26.505  1.00  0.96           N  
ATOM    153  CA  ARG A  22      23.556   8.100 -25.863  1.00  0.96           C  
ATOM    154  C   ARG A  22      24.775   7.593 -25.100  1.00  0.96           C  
ATOM    155  CB  ARG A  22      22.626   8.863 -24.917  1.00  0.96           C  
ATOM    156  O   ARG A  22      25.837   8.218 -25.131  1.00  0.96           O  
ATOM    157  CG  ARG A  22      23.213  10.165 -24.395  1.00  0.96           C  
ATOM    158  CD  ARG A  22      22.192  10.964 -23.597  1.00  0.96           C  
ATOM    159  NE  ARG A  22      22.823  12.037 -22.834  1.00  0.96           N  
ATOM    160  NH1 ARG A  22      21.800  13.748 -24.001  1.00  0.96           N  
ATOM    161  NH2 ARG A  22      23.249  14.227 -22.291  1.00  0.96           N  
ATOM    162  CZ  ARG A  22      22.623  13.335 -23.044  1.00  0.96           C  
ATOM    163  N   LEU A  23      24.604   6.425 -24.453  1.00  0.97           N  
ATOM    164  CA  LEU A  23      25.659   5.885 -23.602  1.00  0.97           C  
ATOM    165  C   LEU A  23      26.560   4.938 -24.388  1.00  0.97           C  
ATOM    166  CB  LEU A  23      25.057   5.154 -22.399  1.00  0.97           C  
ATOM    167  O   LEU A  23      27.637   4.566 -23.917  1.00  0.97           O  
ATOM    168  CG  LEU A  23      24.360   6.028 -21.354  1.00  0.97           C  
ATOM    169  CD1 LEU A  23      23.611   5.159 -20.351  1.00  0.97           C  
ATOM    170  CD2 LEU A  23      25.372   6.922 -20.645  1.00  0.97           C  
ATOM    171  N   ASP A  24      26.179   4.794 -25.699  1.00  0.97           N  
ATOM    172  CA  ASP A  24      26.900   3.842 -26.538  1.00  0.97           C  
ATOM    173  C   ASP A  24      27.053   2.495 -25.834  1.00  0.97           C  
ATOM    174  CB  ASP A  24      28.275   4.395 -26.917  1.00  0.97           C  
ATOM    175  O   ASP A  24      28.153   1.944 -25.769  1.00  0.97           O  
ATOM    176  CG  ASP A  24      28.866   3.726 -28.146  1.00  0.97           C  
ATOM    177  OD1 ASP A  24      28.101   3.334 -29.054  1.00  0.97           O  
ATOM    178  OD2 ASP A  24      30.107   3.586 -28.205  1.00  0.97           O  
ATOM    179  N   ILE A  25      25.986   1.933 -25.221  1.00  0.97           N  
ATOM    180  CA  ILE A  25      25.910   0.626 -24.578  1.00  0.97           C  
ATOM    181  C   ILE A  25      24.755  -0.176 -25.174  1.00  0.97           C  
ATOM    182  CB  ILE A  25      25.738   0.757 -23.049  1.00  0.97           C  
ATOM    183  O   ILE A  25      23.959   0.355 -25.952  1.00  0.97           O  
ATOM    184  CG1 ILE A  25      24.465   1.546 -22.720  1.00  0.97           C  
ATOM    185  CG2 ILE A  25      26.969   1.419 -22.422  1.00  0.97           C  
ATOM    186  CD1 ILE A  25      24.158   1.634 -21.232  1.00  0.97           C  
ATOM    187  N   SER A  26      24.727  -1.478 -24.934  1.00  0.98           N  
ATOM    188  CA  SER A  26      23.692  -2.348 -25.483  1.00  0.98           C  
ATOM    189  C   SER A  26      22.353  -2.118 -24.790  1.00  0.98           C  
ATOM    190  CB  SER A  26      24.099  -3.816 -25.349  1.00  0.98           C  
ATOM    191  O   SER A  26      22.311  -1.728 -23.622  1.00  0.98           O  
ATOM    192  OG  SER A  26      24.246  -4.175 -23.986  1.00  0.98           O  
ATOM    193  N   ARG A  27      21.372  -2.195 -25.531  1.00  0.98           N  
ATOM    194  CA  ARG A  27      20.008  -2.012 -25.047  1.00  0.98           C  
ATOM    195  C   ARG A  27      19.725  -2.918 -23.853  1.00  0.98           C  
ATOM    196  CB  ARG A  27      18.998  -2.286 -26.163  1.00  0.98           C  
ATOM    197  O   ARG A  27      19.085  -2.498 -22.886  1.00  0.98           O  
ATOM    198  CG  ARG A  27      17.549  -2.104 -25.742  1.00  0.98           C  
ATOM    199  CD  ARG A  27      16.588  -2.406 -26.883  1.00  0.98           C  
ATOM    200  NE  ARG A  27      15.196  -2.233 -26.476  1.00  0.98           N  
ATOM    201  NH1 ARG A  27      14.307  -3.285 -28.331  1.00  0.98           N  
ATOM    202  NH2 ARG A  27      12.921  -2.443 -26.710  1.00  0.98           N  
ATOM    203  CZ  ARG A  27      14.145  -2.654 -27.173  1.00  0.98           C  
ATOM    204  N   GLU A  28      20.245  -4.132 -23.821  1.00  0.98           N  
ATOM    205  CA  GLU A  28      20.013  -5.102 -22.755  1.00  0.98           C  
ATOM    206  C   GLU A  28      20.622  -4.631 -21.437  1.00  0.98           C  
ATOM    207  CB  GLU A  28      20.585  -6.469 -23.139  1.00  0.98           C  
ATOM    208  O   GLU A  28      20.008  -4.773 -20.378  1.00  0.98           O  
ATOM    209  CG  GLU A  28      19.881  -7.120 -24.321  1.00  0.98           C  
ATOM    210  CD  GLU A  28      20.747  -8.134 -25.051  1.00  0.98           C  
ATOM    211  OE1 GLU A  28      20.220  -8.876 -25.911  1.00  0.98           O  
ATOM    212  OE2 GLU A  28      21.963  -8.189 -24.759  1.00  0.98           O  
ATOM    213  N   GLU A  29      21.802  -4.041 -21.576  1.00  0.98           N  
ATOM    214  CA  GLU A  29      22.493  -3.515 -20.403  1.00  0.98           C  
ATOM    215  C   GLU A  29      21.732  -2.341 -19.794  1.00  0.98           C  
ATOM    216  CB  GLU A  29      23.918  -3.086 -20.766  1.00  0.98           C  
ATOM    217  O   GLU A  29      21.615  -2.238 -18.571  1.00  0.98           O  
ATOM    218  CG  GLU A  29      24.788  -2.760 -19.560  1.00  0.98           C  
ATOM    219  CD  GLU A  29      26.269  -2.687 -19.892  1.00  0.98           C  
ATOM    220  OE1 GLU A  29      27.079  -2.373 -18.990  1.00  0.98           O  
ATOM    221  OE2 GLU A  29      26.624  -2.944 -21.065  1.00  0.98           O  
ATOM    222  N   VAL A  30      21.129  -1.476 -20.590  1.00  0.98           N  
ATOM    223  CA  VAL A  30      20.342  -0.332 -20.141  1.00  0.98           C  
ATOM    224  C   VAL A  30      19.085  -0.819 -19.423  1.00  0.98           C  
ATOM    225  CB  VAL A  30      19.959   0.591 -21.319  1.00  0.98           C  
ATOM    226  O   VAL A  30      18.745  -0.321 -18.347  1.00  0.98           O  
ATOM    227  CG1 VAL A  30      18.990   1.679 -20.859  1.00  0.98           C  
ATOM    228  CG2 VAL A  30      21.210   1.212 -21.938  1.00  0.98           C  
ATOM    229  N   LEU A  31      18.469  -1.841 -19.944  1.00  0.98           N  
ATOM    230  CA  LEU A  31      17.251  -2.398 -19.367  1.00  0.98           C  
ATOM    231  C   LEU A  31      17.530  -3.021 -18.003  1.00  0.98           C  
ATOM    232  CB  LEU A  31      16.644  -3.445 -20.305  1.00  0.98           C  
ATOM    233  O   LEU A  31      16.749  -2.847 -17.065  1.00  0.98           O  
ATOM    234  CG  LEU A  31      15.821  -2.909 -21.478  1.00  0.98           C  
ATOM    235  CD1 LEU A  31      15.437  -4.046 -22.419  1.00  0.98           C  
ATOM    236  CD2 LEU A  31      14.579  -2.183 -20.973  1.00  0.98           C  
ATOM    237  N   ASN A  32      18.650  -3.753 -17.985  1.00  0.98           N  
ATOM    238  CA  ASN A  32      19.041  -4.359 -16.717  1.00  0.98           C  
ATOM    239  C   ASN A  32      19.219  -3.308 -15.625  1.00  0.98           C  
ATOM    240  CB  ASN A  32      20.325  -5.174 -16.884  1.00  0.98           C  
ATOM    241  O   ASN A  32      18.711  -3.468 -14.514  1.00  0.98           O  
ATOM    242  CG  ASN A  32      20.621  -6.051 -15.683  1.00  0.98           C  
ATOM    243  ND2 ASN A  32      21.830  -5.934 -15.146  1.00  0.98           N  
ATOM    244  OD1 ASN A  32      19.770  -6.828 -15.242  1.00  0.98           O  
ATOM    245  N   GLU A  33      19.848  -2.169 -15.953  1.00  0.97           N  
ATOM    246  CA  GLU A  33      20.089  -1.088 -15.001  1.00  0.97           C  
ATOM    247  C   GLU A  33      18.791  -0.373 -14.636  1.00  0.97           C  
ATOM    248  CB  GLU A  33      21.099  -0.088 -15.568  1.00  0.97           C  
ATOM    249  O   GLU A  33      18.568  -0.037 -13.472  1.00  0.97           O  
ATOM    250  CG  GLU A  33      22.517  -0.633 -15.666  1.00  0.97           C  
ATOM    251  CD  GLU A  33      23.568   0.454 -15.830  1.00  0.97           C  
ATOM    252  OE1 GLU A  33      24.653   0.170 -16.386  1.00  0.97           O  
ATOM    253  OE2 GLU A  33      23.304   1.598 -15.399  1.00  0.97           O  
ATOM    254  N   LEU A  34      17.942  -0.147 -15.614  1.00  0.98           N  
ATOM    255  CA  LEU A  34      16.659   0.511 -15.394  1.00  0.98           C  
ATOM    256  C   LEU A  34      15.775  -0.319 -14.468  1.00  0.98           C  
ATOM    257  CB  LEU A  34      15.942   0.747 -16.726  1.00  0.98           C  
ATOM    258  O   LEU A  34      15.102   0.228 -13.591  1.00  0.98           O  
ATOM    259  CG  LEU A  34      16.431   1.934 -17.557  1.00  0.98           C  
ATOM    260  CD1 LEU A  34      15.791   1.911 -18.942  1.00  0.98           C  
ATOM    261  CD2 LEU A  34      16.127   3.248 -16.845  1.00  0.98           C  
ATOM    262  N   TRP A  35      15.842  -1.631 -14.629  1.00  0.98           N  
ATOM    263  CA  TRP A  35      15.041  -2.505 -13.778  1.00  0.98           C  
ATOM    264  C   TRP A  35      15.537  -2.465 -12.336  1.00  0.98           C  
ATOM    265  CB  TRP A  35      15.073  -3.943 -14.302  1.00  0.98           C  
ATOM    266  O   TRP A  35      14.739  -2.490 -11.397  1.00  0.98           O  
ATOM    267  CG  TRP A  35      13.928  -4.287 -15.207  1.00  0.98           C  
ATOM    268  CD1 TRP A  35      13.991  -4.572 -16.543  1.00  0.98           C  
ATOM    269  CD2 TRP A  35      12.547  -4.375 -14.842  1.00  0.98           C  
ATOM    270  CE2 TRP A  35      11.828  -4.720 -16.008  1.00  0.98           C  
ATOM    271  CE3 TRP A  35      11.848  -4.197 -13.641  1.00  0.98           C  
ATOM    272  NE1 TRP A  35      12.732  -4.834 -17.030  1.00  0.98           N  
ATOM    273  CH2 TRP A  35       9.782  -4.711 -14.819  1.00  0.98           C  
ATOM    274  CZ2 TRP A  35      10.442  -4.891 -16.007  1.00  0.98           C  
ATOM    275  CZ3 TRP A  35      10.468  -4.367 -13.643  1.00  0.98           C  
ATOM    276  N   GLU A  36      16.867  -2.392 -12.233  1.00  0.98           N  
ATOM    277  CA  GLU A  36      17.440  -2.265 -10.896  1.00  0.98           C  
ATOM    278  C   GLU A  36      17.028  -0.949 -10.243  1.00  0.98           C  
ATOM    279  CB  GLU A  36      18.966  -2.370 -10.952  1.00  0.98           C  
ATOM    280  O   GLU A  36      16.691  -0.917  -9.058  1.00  0.98           O  
ATOM    281  CG  GLU A  36      19.474  -3.765 -11.287  1.00  0.98           C  
ATOM    282  CD  GLU A  36      19.160  -4.792 -10.211  1.00  0.98           C  
ATOM    283  OE1 GLU A  36      18.469  -5.793 -10.511  1.00  0.98           O  
ATOM    284  OE2 GLU A  36      19.607  -4.595  -9.059  1.00  0.98           O  
ATOM    285  N   LEU A  37      16.980   0.082 -11.022  1.00  0.96           N  
ATOM    286  CA  LEU A  37      16.592   1.402 -10.537  1.00  0.96           C  
ATOM    287  C   LEU A  37      15.102   1.446 -10.213  1.00  0.96           C  
ATOM    288  CB  LEU A  37      16.933   2.475 -11.574  1.00  0.96           C  
ATOM    289  O   LEU A  37      14.690   2.103  -9.254  1.00  0.96           O  
ATOM    290  CG  LEU A  37      18.417   2.797 -11.755  1.00  0.96           C  
ATOM    291  CD1 LEU A  37      18.618   3.713 -12.957  1.00  0.96           C  
ATOM    292  CD2 LEU A  37      18.985   3.433 -10.490  1.00  0.96           C  
ATOM    293  N   LYS A  38      14.378   0.773 -10.949  1.00  0.96           N  
ATOM    294  CA  LYS A  38      12.946   0.666 -10.684  1.00  0.96           C  
ATOM    295  C   LYS A  38      12.683  -0.075  -9.376  1.00  0.96           C  
ATOM    296  CB  LYS A  38      12.238  -0.043 -11.839  1.00  0.96           C  
ATOM    297  O   LYS A  38      11.838   0.340  -8.580  1.00  0.96           O  
ATOM    298  CG  LYS A  38      10.732  -0.170 -11.658  1.00  0.96           C  
ATOM    299  CD  LYS A  38      10.078  -0.832 -12.864  1.00  0.96           C  
ATOM    300  CE  LYS A  38       8.576  -0.987 -12.670  1.00  0.96           C  
ATOM    301  NZ  LYS A  38       7.930  -1.638 -13.850  1.00  0.96           N  
ATOM    302  N   LYS A  39      13.365  -1.122  -9.259  1.00  0.96           N  
ATOM    303  CA  LYS A  39      13.239  -1.887  -8.022  1.00  0.96           C  
ATOM    304  C   LYS A  39      13.595  -1.033  -6.808  1.00  0.96           C  
ATOM    305  CB  LYS A  39      14.128  -3.130  -8.066  1.00  0.96           C  
ATOM    306  O   LYS A  39      12.955  -1.138  -5.759  1.00  0.96           O  
ATOM    307  CG  LYS A  39      13.585  -4.249  -8.942  1.00  0.96           C  
ATOM    308  CD  LYS A  39      14.406  -5.524  -8.794  1.00  0.96           C  
ATOM    309  CE  LYS A  39      13.875  -6.639  -9.685  1.00  0.96           C  
ATOM    310  NZ  LYS A  39      14.666  -7.896  -9.531  1.00  0.96           N  
ATOM    311  N   ALA A  40      14.489  -0.178  -6.997  1.00  0.94           N  
ATOM    312  CA  ALA A  40      14.940   0.710  -5.928  1.00  0.94           C  
ATOM    313  C   ALA A  40      13.991   1.893  -5.762  1.00  0.94           C  
ATOM    314  CB  ALA A  40      16.357   1.203  -6.209  1.00  0.94           C  
ATOM    315  O   ALA A  40      14.060   2.617  -4.766  1.00  0.94           O  
ATOM    316  N   GLY A  41      13.103   2.059  -6.717  1.00  0.94           N  
ATOM    317  CA  GLY A  41      12.103   3.113  -6.664  1.00  0.94           C  
ATOM    318  C   GLY A  41      12.608   4.441  -7.195  1.00  0.94           C  
ATOM    319  O   GLY A  41      12.068   5.497  -6.857  1.00  0.94           O  
ATOM    320  N   PHE A  42      13.704   4.417  -7.899  1.00  0.95           N  
ATOM    321  CA  PHE A  42      14.292   5.652  -8.404  1.00  0.95           C  
ATOM    322  C   PHE A  42      13.681   6.032  -9.748  1.00  0.95           C  
ATOM    323  CB  PHE A  42      15.812   5.509  -8.540  1.00  0.95           C  
ATOM    324  O   PHE A  42      13.643   7.211 -10.106  1.00  0.95           O  
ATOM    325  CG  PHE A  42      16.538   5.478  -7.223  1.00  0.95           C  
ATOM    326  CD1 PHE A  42      16.709   6.640  -6.479  1.00  0.95           C  
ATOM    327  CD2 PHE A  42      17.052   4.286  -6.728  1.00  0.95           C  
ATOM    328  CE1 PHE A  42      17.381   6.614  -5.260  1.00  0.95           C  
ATOM    329  CE2 PHE A  42      17.725   4.253  -5.510  1.00  0.95           C  
ATOM    330  CZ  PHE A  42      17.889   5.418  -4.778  1.00  0.95           C  
ATOM    331  N   VAL A  43      13.283   5.049 -10.486  1.00  0.96           N  
ATOM    332  CA  VAL A  43      12.745   5.298 -11.819  1.00  0.96           C  
ATOM    333  C   VAL A  43      11.378   4.631 -11.958  1.00  0.96           C  
ATOM    334  CB  VAL A  43      13.700   4.788 -12.921  1.00  0.96           C  
ATOM    335  O   VAL A  43      11.076   3.668 -11.250  1.00  0.96           O  
ATOM    336  CG1 VAL A  43      13.128   5.077 -14.308  1.00  0.96           C  
ATOM    337  CG2 VAL A  43      15.080   5.425 -12.766  1.00  0.96           C  
ATOM    338  N   ASP A  44      10.468   5.219 -12.708  1.00  0.97           N  
ATOM    339  CA  ASP A  44       9.148   4.690 -13.035  1.00  0.97           C  
ATOM    340  C   ASP A  44       9.029   4.392 -14.528  1.00  0.97           C  
ATOM    341  CB  ASP A  44       8.055   5.671 -12.605  1.00  0.97           C  
ATOM    342  O   ASP A  44       9.603   5.103 -15.355  1.00  0.97           O  
ATOM    343  CG  ASP A  44       6.698   5.012 -12.439  1.00  0.97           C  
ATOM    344  OD1 ASP A  44       6.637   3.838 -12.014  1.00  0.97           O  
ATOM    345  OD2 ASP A  44       5.679   5.671 -12.738  1.00  0.97           O  
ATOM    346  N   LYS A  45       8.340   3.257 -14.759  1.00  0.97           N  
ATOM    347  CA  LYS A  45       8.138   2.842 -16.144  1.00  0.97           C  
ATOM    348  C   LYS A  45       6.721   3.160 -16.613  1.00  0.97           C  
ATOM    349  CB  LYS A  45       8.419   1.347 -16.302  1.00  0.97           C  
ATOM    350  O   LYS A  45       5.747   2.800 -15.949  1.00  0.97           O  
ATOM    351  CG  LYS A  45       8.332   0.849 -17.737  1.00  0.97           C  
ATOM    352  CD  LYS A  45       8.554  -0.656 -17.822  1.00  0.97           C  
ATOM    353  CE  LYS A  45       8.327  -1.177 -19.234  1.00  0.97           C  
ATOM    354  NZ  LYS A  45       8.041  -2.643 -19.244  1.00  0.97           N  
ATOM    355  N   SER A  46       6.663   3.971 -17.721  1.00  0.94           N  
ATOM    356  CA  SER A  46       5.379   4.237 -18.362  1.00  0.94           C  
ATOM    357  C   SER A  46       5.356   3.712 -19.794  1.00  0.94           C  
ATOM    358  CB  SER A  46       5.076   5.735 -18.354  1.00  0.94           C  
ATOM    359  O   SER A  46       6.079   4.217 -20.656  1.00  0.94           O  
ATOM    360  OG  SER A  46       3.810   5.996 -18.937  1.00  0.94           O  
ATOM    361  N   ALA A  47       4.549   2.704 -20.094  1.00  0.92           N  
ATOM    362  CA  ALA A  47       4.393   2.056 -21.394  1.00  0.92           C  
ATOM    363  C   ALA A  47       5.747   1.671 -21.982  1.00  0.92           C  
ATOM    364  CB  ALA A  47       3.639   2.970 -22.357  1.00  0.92           C  
ATOM    365  O   ALA A  47       6.215   0.546 -21.795  1.00  0.92           O  
ATOM    366  N   TYR A  48       6.488   2.592 -22.504  1.00  0.94           N  
ATOM    367  CA  TYR A  48       7.776   2.300 -23.123  1.00  0.94           C  
ATOM    368  C   TYR A  48       8.795   3.386 -22.800  1.00  0.94           C  
ATOM    369  CB  TYR A  48       7.624   2.162 -24.641  1.00  0.94           C  
ATOM    370  O   TYR A  48       9.821   3.504 -23.474  1.00  0.94           O  
ATOM    371  CG  TYR A  48       6.650   1.086 -25.058  1.00  0.94           C  
ATOM    372  CD1 TYR A  48       6.997  -0.261 -24.984  1.00  0.94           C  
ATOM    373  CD2 TYR A  48       5.383   1.415 -25.527  1.00  0.94           C  
ATOM    374  CE1 TYR A  48       6.104  -1.255 -25.369  1.00  0.94           C  
ATOM    375  CE2 TYR A  48       4.482   0.429 -25.914  1.00  0.94           C  
ATOM    376  OH  TYR A  48       3.963  -1.882 -26.214  1.00  0.94           O  
ATOM    377  CZ  TYR A  48       4.851  -0.902 -25.832  1.00  0.94           C  
ATOM    378  N   THR A  49       8.362   4.210 -21.874  1.00  0.97           N  
ATOM    379  CA  THR A  49       9.247   5.312 -21.515  1.00  0.97           C  
ATOM    380  C   THR A  49       9.590   5.269 -20.029  1.00  0.97           C  
ATOM    381  CB  THR A  49       8.613   6.673 -21.859  1.00  0.97           C  
ATOM    382  O   THR A  49       8.827   4.728 -19.226  1.00  0.97           O  
ATOM    383  CG2 THR A  49       8.449   6.838 -23.367  1.00  0.97           C  
ATOM    384  OG1 THR A  49       7.325   6.763 -21.237  1.00  0.97           O  
ATOM    385  N   TRP A  50      10.853   5.603 -19.747  1.00  0.98           N  
ATOM    386  CA  TRP A  50      11.342   5.627 -18.372  1.00  0.98           C  
ATOM    387  C   TRP A  50      11.499   7.060 -17.875  1.00  0.98           C  
ATOM    388  CB  TRP A  50      12.678   4.886 -18.263  1.00  0.98           C  
ATOM    389  O   TRP A  50      11.902   7.946 -18.633  1.00  0.98           O  
ATOM    390  CG  TRP A  50      12.595   3.428 -18.601  1.00  0.98           C  
ATOM    391  CD1 TRP A  50      12.633   2.867 -19.848  1.00  0.98           C  
ATOM    392  CD2 TRP A  50      12.454   2.344 -17.678  1.00  0.98           C  
ATOM    393  CE2 TRP A  50      12.414   1.152 -18.435  1.00  0.98           C  
ATOM    394  CE3 TRP A  50      12.358   2.264 -16.282  1.00  0.98           C  
ATOM    395  NE1 TRP A  50      12.526   1.499 -19.755  1.00  0.98           N  
ATOM    396  CH2 TRP A  50      12.191  -0.155 -16.475  1.00  0.98           C  
ATOM    397  CZ2 TRP A  50      12.283  -0.106 -17.842  1.00  0.98           C  
ATOM    398  CZ3 TRP A  50      12.227   1.012 -15.694  1.00  0.98           C  
ATOM    399  N   ARG A  51      10.999   7.371 -16.611  1.00  0.97           N  
ATOM    400  CA  ARG A  51      11.116   8.682 -15.982  1.00  0.97           C  
ATOM    401  C   ARG A  51      11.635   8.560 -14.553  1.00  0.97           C  
ATOM    402  CB  ARG A  51       9.768   9.406 -15.989  1.00  0.97           C  
ATOM    403  O   ARG A  51      11.501   7.506 -13.927  1.00  0.97           O  
ATOM    404  CG  ARG A  51       8.653   8.638 -15.297  1.00  0.97           C  
ATOM    405  CD  ARG A  51       7.356   9.434 -15.263  1.00  0.97           C  
ATOM    406  NE  ARG A  51       6.326   8.753 -14.483  1.00  0.97           N  
ATOM    407  NH1 ARG A  51       5.338   7.723 -16.299  1.00  0.97           N  
ATOM    408  NH2 ARG A  51       4.503   7.388 -14.191  1.00  0.97           N  
ATOM    409  CZ  ARG A  51       5.391   7.957 -14.993  1.00  0.97           C  
ATOM    410  N   VAL A  52      12.266   9.630 -14.111  1.00  0.96           N  
ATOM    411  CA  VAL A  52      12.765   9.677 -12.740  1.00  0.96           C  
ATOM    412  C   VAL A  52      11.597   9.847 -11.771  1.00  0.96           C  
ATOM    413  CB  VAL A  52      13.788  10.818 -12.548  1.00  0.96           C  
ATOM    414  O   VAL A  52      10.719  10.685 -11.987  1.00  0.96           O  
ATOM    415  CG1 VAL A  52      14.283  10.862 -11.103  1.00  0.96           C  
ATOM    416  CG2 VAL A  52      14.960  10.652 -13.513  1.00  0.96           C  
ATOM    417  N   ALA A  53      11.432   8.843 -10.873  1.00  0.94           N  
ATOM    418  CA  ALA A  53      10.364   8.856  -9.878  1.00  0.94           C  
ATOM    419  C   ALA A  53      10.463  10.088  -8.982  1.00  0.94           C  
ATOM    420  CB  ALA A  53      10.406   7.584  -9.034  1.00  0.94           C  
ATOM    421  O   ALA A  53      11.563  10.516  -8.626  1.00  0.94           O  
ATOM    422  N   ASP A  54       9.548  11.005  -8.954  1.00  0.84           N  
ATOM    423  CA  ASP A  54       9.505  12.221  -8.147  1.00  0.84           C  
ATOM    424  C   ASP A  54       9.531  11.891  -6.656  1.00  0.84           C  
ATOM    425  CB  ASP A  54       8.259  13.044  -8.482  1.00  0.84           C  
ATOM    426  O   ASP A  54       9.626  12.790  -5.818  1.00  0.84           O  
ATOM    427  CG  ASP A  54       8.232  13.519  -9.925  1.00  0.84           C  
ATOM    428  OD1 ASP A  54       9.136  14.280 -10.333  1.00  0.84           O  
ATOM    429  OD2 ASP A  54       7.298  13.131 -10.659  1.00  0.84           O  
ATOM    430  N   ASN A  55       9.623  10.596  -6.375  1.00  0.72           N  
ATOM    431  CA  ASN A  55       9.459  10.270  -4.963  1.00  0.72           C  
ATOM    432  C   ASN A  55      10.795  10.281  -4.225  1.00  0.72           C  
ATOM    433  CB  ASN A  55       8.775   8.910  -4.802  1.00  0.72           C  
ATOM    434  O   ASN A  55      10.838  10.096  -3.008  1.00  0.72           O  
ATOM    435  CG  ASN A  55       7.354   8.905  -5.330  1.00  0.72           C  
ATOM    436  ND2 ASN A  55       6.965   7.811  -5.974  1.00  0.72           N  
ATOM    437  OD1 ASN A  55       6.612   9.876  -5.160  1.00  0.72           O  
ATOM    438  N   ASN A  56      11.839  10.743  -4.910  1.00  0.57           N  
ATOM    439  CA  ASN A  56      13.145  10.582  -4.278  1.00  0.57           C  
ATOM    440  C   ASN A  56      13.641  11.893  -3.675  1.00  0.57           C  
ATOM    441  CB  ASN A  56      14.164  10.040  -5.283  1.00  0.57           C  
ATOM    442  O   ASN A  56      14.747  11.953  -3.135  1.00  0.57           O  
ATOM    443  CG  ASN A  56      15.355   9.386  -4.611  1.00  0.57           C  
ATOM    444  ND2 ASN A  56      16.218   8.765  -5.407  1.00  0.57           N  
ATOM    445  OD1 ASN A  56      15.499   9.438  -3.387  1.00  0.57           O  
ATOM    446  N   VAL A  57      12.825  13.003  -3.527  1.00  0.55           N  
ATOM    447  CA  VAL A  57      13.359  14.128  -2.766  1.00  0.55           C  
ATOM    448  C   VAL A  57      13.135  13.896  -1.274  1.00  0.55           C  
ATOM    449  CB  VAL A  57      12.714  15.464  -3.201  1.00  0.55           C  
ATOM    450  O   VAL A  57      13.835  14.472  -0.438  1.00  0.55           O  
ATOM    451  CG1 VAL A  57      13.515  16.649  -2.665  1.00  0.55           C  
ATOM    452  CG2 VAL A  57      12.605  15.533  -4.723  1.00  0.55           C  
ATOM    453  N   GLN A  58      12.863  12.618  -0.848  1.00  0.56           N  
ATOM    454  CA  GLN A  58      12.825  12.558   0.609  1.00  0.56           C  
ATOM    455  C   GLN A  58      13.679  11.408   1.135  1.00  0.56           C  
ATOM    456  CB  GLN A  58      11.386  12.413   1.105  1.00  0.56           C  
ATOM    457  O   GLN A  58      13.756  11.188   2.346  1.00  0.56           O  
ATOM    458  CG  GLN A  58      10.621  13.728   1.167  1.00  0.56           C  
ATOM    459  CD  GLN A  58       9.284  13.597   1.873  1.00  0.56           C  
ATOM    460  NE2 GLN A  58       8.389  14.548   1.630  1.00  0.56           N  
ATOM    461  OE1 GLN A  58       9.058  12.648   2.631  1.00  0.56           O  
ATOM    462  N   GLN A  59      14.599  10.846   0.299  1.00  0.51           N  
ATOM    463  CA  GLN A  59      15.332   9.778   0.972  1.00  0.51           C  
ATOM    464  C   GLN A  59      16.833  10.054   0.969  1.00  0.51           C  
ATOM    465  CB  GLN A  59      15.045   8.430   0.311  1.00  0.51           C  
ATOM    466  O   GLN A  59      17.496   9.896  -0.058  1.00  0.51           O  
ATOM    467  CG  GLN A  59      14.991   7.264   1.289  1.00  0.51           C  
ATOM    468  CD  GLN A  59      14.759   5.931   0.602  1.00  0.51           C  
ATOM    469  NE2 GLN A  59      15.009   4.842   1.321  1.00  0.51           N  
ATOM    470  OE1 GLN A  59      14.357   5.881  -0.565  1.00  0.51           O  
ATOM    471  N   GLU A  60      17.365  11.268   1.431  1.00  0.45           N  
ATOM    472  CA  GLU A  60      18.740  11.389   1.905  1.00  0.45           C  
ATOM    473  C   GLU A  60      18.790  11.996   3.304  1.00  0.45           C  
ATOM    474  CB  GLU A  60      19.571  12.234   0.935  1.00  0.45           C  
ATOM    475  O   GLU A  60      18.358  13.132   3.510  1.00  0.45           O  
ATOM    476  CG  GLU A  60      21.031  11.813   0.849  1.00  0.45           C  
ATOM    477  CD  GLU A  60      21.833  12.631  -0.150  1.00  0.45           C  
ATOM    478  OE1 GLU A  60      22.514  13.597   0.263  1.00  0.45           O  
ATOM    479  OE2 GLU A  60      21.779  12.304  -1.357  1.00  0.45           O  
ATOM    480  N   GLN A  61      18.389  11.268   4.385  1.00  0.46           N  
ATOM    481  CA  GLN A  61      19.315  11.111   5.502  1.00  0.46           C  
ATOM    482  C   GLN A  61      18.632  10.447   6.694  1.00  0.46           C  
ATOM    483  CB  GLN A  61      19.893  12.466   5.916  1.00  0.46           C  
ATOM    484  O   GLN A  61      17.659  10.978   7.233  1.00  0.46           O  
ATOM    485  CG  GLN A  61      21.278  12.379   6.541  1.00  0.46           C  
ATOM    486  CD  GLN A  61      21.851  13.740   6.891  1.00  0.46           C  
ATOM    487  NE2 GLN A  61      23.097  13.758   7.351  1.00  0.46           N  
ATOM    488  OE1 GLN A  61      21.179  14.766   6.748  1.00  0.46           O  
ATOM    489  N   PRO A  62      18.662   9.113   6.836  1.00  0.47           N  
ATOM    490  CA  PRO A  62      18.491   8.458   8.135  1.00  0.47           C  
ATOM    491  C   PRO A  62      19.625   8.772   9.109  1.00  0.47           C  
ATOM    492  CB  PRO A  62      18.474   6.969   7.780  1.00  0.47           C  
ATOM    493  O   PRO A  62      20.776   8.403   8.862  1.00  0.47           O  
ATOM    494  CG  PRO A  62      19.207   6.878   6.481  1.00  0.47           C  
ATOM    495  CD  PRO A  62      19.581   8.266   6.046  1.00  0.47           C  
ATOM    496  N   ALA A  63      19.740   9.982   9.586  1.00  0.50           N  
ATOM    497  CA  ALA A  63      20.507  10.112  10.823  1.00  0.50           C  
ATOM    498  C   ALA A  63      19.593  10.051  12.044  1.00  0.50           C  
ATOM    499  CB  ALA A  63      21.302  11.415  10.821  1.00  0.50           C  
ATOM    500  O   ALA A  63      18.668  10.856  12.175  1.00  0.50           O  
ATOM    501  N   GLN A  64      18.945   8.979  12.341  1.00  0.44           N  
ATOM    502  CA  GLN A  64      18.833   8.284  13.619  1.00  0.44           C  
ATOM    503  C   GLN A  64      19.585   9.030  14.719  1.00  0.44           C  
ATOM    504  CB  GLN A  64      19.361   6.854  13.501  1.00  0.44           C  
ATOM    505  O   GLN A  64      20.817   9.044  14.736  1.00  0.44           O  
ATOM    506  CG  GLN A  64      18.336   5.863  12.965  1.00  0.44           C  
ATOM    507  CD  GLN A  64      18.788   4.421  13.097  1.00  0.44           C  
ATOM    508  NE2 GLN A  64      18.234   3.547  12.265  1.00  0.44           N  
ATOM    509  OE1 GLN A  64      19.630   4.096  13.940  1.00  0.44           O  
ATOM    510  N   ALA A  65      19.220  10.194  15.124  1.00  0.53           N  
ATOM    511  CA  ALA A  65      19.618  10.617  16.464  1.00  0.53           C  
ATOM    512  C   ALA A  65      18.399  10.952  17.319  1.00  0.53           C  
ATOM    513  CB  ALA A  65      20.556  11.819  16.386  1.00  0.53           C  
ATOM    514  O   ALA A  65      17.507  11.682  16.880  1.00  0.53           O  
ATOM    515  N   GLU A  66      17.719   9.936  17.982  1.00  0.42           N  
ATOM    516  CA  GLU A  66      17.362   9.704  19.378  1.00  0.42           C  
ATOM    517  C   GLU A  66      16.890  10.991  20.048  1.00  0.42           C  
ATOM    518  CB  GLU A  66      18.549   9.117  20.146  1.00  0.42           C  
ATOM    519  O   GLU A  66      17.643  11.963  20.137  1.00  0.42           O  
ATOM    520  CG  GLU A  66      18.777   7.635  19.886  1.00  0.42           C  
ATOM    521  CD  GLU A  66      19.724   6.989  20.885  1.00  0.42           C  
ATOM    522  OE1 GLU A  66      19.340   5.981  21.521  1.00  0.42           O  
ATOM    523  OE2 GLU A  66      20.859   7.495  21.033  1.00  0.42           O  
ATOM    524  N   LEU A  67      15.675  11.416  19.795  1.00  0.46           N  
ATOM    525  CA  LEU A  67      15.066  12.024  20.973  1.00  0.46           C  
ATOM    526  C   LEU A  67      13.578  12.272  20.748  1.00  0.46           C  
ATOM    527  CB  LEU A  67      15.768  13.340  21.320  1.00  0.46           C  
ATOM    528  O   LEU A  67      13.199  13.023  19.847  1.00  0.46           O  
ATOM    529  CG  LEU A  67      16.114  13.555  22.794  1.00  0.46           C  
ATOM    530  CD1 LEU A  67      17.615  13.397  23.015  1.00  0.46           C  
ATOM    531  CD2 LEU A  67      15.642  14.928  23.259  1.00  0.46           C  
ATOM    532  N   PRO A  68      12.687  11.391  21.180  1.00  0.55           N  
ATOM    533  CA  PRO A  68      11.281  11.792  21.093  1.00  0.55           C  
ATOM    534  C   PRO A  68      10.790  12.497  22.355  1.00  0.55           C  
ATOM    535  CB  PRO A  68      10.548  10.465  20.888  1.00  0.55           C  
ATOM    536  O   PRO A  68      10.825  11.918  23.444  1.00  0.55           O  
ATOM    537  CG  PRO A  68      11.632   9.444  20.765  1.00  0.55           C  
ATOM    538  CD  PRO A  68      12.955  10.127  20.962  1.00  0.55           C  
ATOM    539  N   GLU A  69      11.242  13.699  22.603  1.00  0.51           N  
ATOM    540  CA  GLU A  69      10.512  14.526  23.559  1.00  0.51           C  
ATOM    541  C   GLU A  69       9.448  15.368  22.861  1.00  0.51           C  
ATOM    542  CB  GLU A  69      11.474  15.431  24.333  1.00  0.51           C  
ATOM    543  O   GLU A  69       9.718  15.990  21.831  1.00  0.51           O  
ATOM    544  CG  GLU A  69      12.450  14.673  25.222  1.00  0.51           C  
ATOM    545  CD  GLU A  69      13.117  15.554  26.267  1.00  0.51           C  
ATOM    546  OE1 GLU A  69      13.489  15.040  27.346  1.00  0.51           O  
ATOM    547  OE2 GLU A  69      13.269  16.768  26.004  1.00  0.51           O  
ATOM    548  N   GLU A  70       8.223  14.811  22.763  1.00  0.47           N  
ATOM    549  CA  GLU A  70       6.907  15.297  23.167  1.00  0.47           C  
ATOM    550  C   GLU A  70       6.712  16.758  22.768  1.00  0.47           C  
ATOM    551  CB  GLU A  70       6.712  15.134  24.676  1.00  0.47           C  
ATOM    552  O   GLU A  70       7.456  17.633  23.215  1.00  0.47           O  
ATOM    553  CG  GLU A  70       5.265  15.269  25.128  1.00  0.47           C  
ATOM    554  CD  GLU A  70       5.096  15.177  26.636  1.00  0.47           C  
ATOM    555  OE1 GLU A  70       4.510  16.105  27.239  1.00  0.47           O  
ATOM    556  OE2 GLU A  70       5.554  14.169  27.220  1.00  0.47           O  
ATOM    557  N   ILE A  71       6.486  17.015  21.448  1.00  0.53           N  
ATOM    558  CA  ILE A  71       5.759  18.251  21.183  1.00  0.53           C  
ATOM    559  C   ILE A  71       4.902  18.088  19.929  1.00  0.53           C  
ATOM    560  CB  ILE A  71       6.722  19.449  21.021  1.00  0.53           C  
ATOM    561  O   ILE A  71       5.400  17.673  18.880  1.00  0.53           O  
ATOM    562  CG1 ILE A  71       7.951  19.272  21.921  1.00  0.53           C  
ATOM    563  CG2 ILE A  71       6.002  20.765  21.330  1.00  0.53           C  
ATOM    564  CD1 ILE A  71       9.003  20.359  21.752  1.00  0.53           C  
ATOM    565  N   THR A  72       3.614  17.501  20.020  1.00  0.50           N  
ATOM    566  CA  THR A  72       2.266  17.983  19.740  1.00  0.50           C  
ATOM    567  C   THR A  72       2.270  18.942  18.553  1.00  0.50           C  
ATOM    568  CB  THR A  72       1.657  18.684  20.968  1.00  0.50           C  
ATOM    569  O   THR A  72       2.764  20.067  18.659  1.00  0.50           O  
ATOM    570  CG2 THR A  72       0.136  18.566  20.971  1.00  0.50           C  
ATOM    571  OG1 THR A  72       2.174  18.081  22.161  1.00  0.50           O  
ATOM    572  N   THR A  73       2.692  18.378  17.340  1.00  0.46           N  
ATOM    573  CA  THR A  73       2.184  19.077  16.165  1.00  0.46           C  
ATOM    574  C   THR A  73       1.708  18.084  15.109  1.00  0.46           C  
ATOM    575  CB  THR A  73       3.254  20.002  15.558  1.00  0.46           C  
ATOM    576  O   THR A  73       2.414  17.125  14.788  1.00  0.46           O  
ATOM    577  CG2 THR A  73       3.405  21.280  16.377  1.00  0.46           C  
ATOM    578  OG1 THR A  73       4.511  19.315  15.531  1.00  0.46           O  
ATOM    579  N   ALA A  74       0.540  17.475  15.350  1.00  0.48           N  
ATOM    580  CA  ALA A  74      -0.633  17.324  14.492  1.00  0.48           C  
ATOM    581  C   ALA A  74      -0.236  16.833  13.103  1.00  0.48           C  
ATOM    582  CB  ALA A  74      -1.391  18.646  14.389  1.00  0.48           C  
ATOM    583  O   ALA A  74      -0.322  17.580  12.125  1.00  0.48           O  
ATOM    584  N   THR A  75       0.906  16.044  13.056  1.00  0.46           N  
ATOM    585  CA  THR A  75       0.930  15.291  11.807  1.00  0.46           C  
ATOM    586  C   THR A  75      -0.156  14.219  11.802  1.00  0.46           C  
ATOM    587  CB  THR A  75       2.303  14.635  11.576  1.00  0.46           C  
ATOM    588  O   THR A  75      -0.328  13.496  12.786  1.00  0.46           O  
ATOM    589  CG2 THR A  75       3.353  15.674  11.196  1.00  0.46           C  
ATOM    590  OG1 THR A  75       2.717  13.971  12.777  1.00  0.46           O  
ATOM    591  N   VAL A  76      -1.390  14.597  11.812  1.00  0.53           N  
ATOM    592  CA  VAL A  76      -2.522  13.772  11.404  1.00  0.53           C  
ATOM    593  C   VAL A  76      -2.048  12.349  11.120  1.00  0.53           C  
ATOM    594  CB  VAL A  76      -3.232  14.356  10.161  1.00  0.53           C  
ATOM    595  O   VAL A  76      -1.340  12.107  10.139  1.00  0.53           O  
ATOM    596  CG1 VAL A  76      -4.360  13.435   9.701  1.00  0.53           C  
ATOM    597  CG2 VAL A  76      -3.768  15.754  10.461  1.00  0.53           C  
ATOM    598  N   ALA A  77      -1.221  11.787  11.999  1.00  0.63           N  
ATOM    599  CA  ALA A  77      -0.838  10.378  11.949  1.00  0.63           C  
ATOM    600  C   ALA A  77      -1.924   9.538  11.284  1.00  0.63           C  
ATOM    601  CB  ALA A  77      -0.549   9.855  13.354  1.00  0.63           C  
ATOM    602  O   ALA A  77      -3.092   9.600  11.676  1.00  0.63           O  
ATOM    603  N   LYS A  78      -2.112   9.668  10.048  1.00  0.77           N  
ATOM    604  CA  LYS A  78      -2.932   8.793   9.215  1.00  0.77           C  
ATOM    605  C   LYS A  78      -3.073   7.410   9.842  1.00  0.77           C  
ATOM    606  CB  LYS A  78      -2.335   8.674   7.812  1.00  0.77           C  
ATOM    607  O   LYS A  78      -2.074   6.743  10.120  1.00  0.77           O  
ATOM    608  CG  LYS A  78      -2.512   9.920   6.956  1.00  0.77           C  
ATOM    609  CD  LYS A  78      -1.913   9.735   5.568  1.00  0.77           C  
ATOM    610  CE  LYS A  78      -2.062  10.991   4.721  1.00  0.77           C  
ATOM    611  NZ  LYS A  78      -1.265  10.907   3.460  1.00  0.77           N  
ATOM    612  N   ILE A  79      -3.907   7.276  10.710  1.00  0.85           N  
ATOM    613  CA  ILE A  79      -4.274   5.964  11.233  1.00  0.85           C  
ATOM    614  C   ILE A  79      -4.510   4.996  10.076  1.00  0.85           C  
ATOM    615  CB  ILE A  79      -5.529   6.044  12.130  1.00  0.85           C  
ATOM    616  O   ILE A  79      -5.340   5.254   9.202  1.00  0.85           O  
ATOM    617  CG1 ILE A  79      -5.293   7.013  13.294  1.00  0.85           C  
ATOM    618  CG2 ILE A  79      -5.915   4.654  12.644  1.00  0.85           C  
ATOM    619  CD1 ILE A  79      -6.554   7.371  14.068  1.00  0.85           C  
ATOM    620  N   SER A  80      -3.541   4.164   9.893  1.00  0.90           N  
ATOM    621  CA  SER A  80      -3.641   3.158   8.840  1.00  0.90           C  
ATOM    622  C   SER A  80      -4.425   1.938   9.314  1.00  0.90           C  
ATOM    623  CB  SER A  80      -2.250   2.730   8.373  1.00  0.90           C  
ATOM    624  O   SER A  80      -4.472   1.652  10.512  1.00  0.90           O  
ATOM    625  OG  SER A  80      -1.590   1.979   9.378  1.00  0.90           O  
ATOM    626  N   GLU A  81      -5.324   1.460   8.497  1.00  0.91           N  
ATOM    627  CA  GLU A  81      -6.124   0.256   8.702  1.00  0.91           C  
ATOM    628  C   GLU A  81      -5.272  -0.885   9.249  1.00  0.91           C  
ATOM    629  CB  GLU A  81      -6.798  -0.170   7.396  1.00  0.91           C  
ATOM    630  O   GLU A  81      -5.710  -1.627  10.131  1.00  0.91           O  
ATOM    631  CG  GLU A  81      -7.626  -1.441   7.517  1.00  0.91           C  
ATOM    632  CD  GLU A  81      -8.133  -1.958   6.180  1.00  0.91           C  
ATOM    633  OE1 GLU A  81      -8.659  -3.092   6.128  1.00  0.91           O  
ATOM    634  OE2 GLU A  81      -8.002  -1.222   5.177  1.00  0.91           O  
ATOM    635  N   CYS A  82      -4.064  -1.039   8.843  1.00  0.93           N  
ATOM    636  CA  CYS A  82      -3.161  -2.115   9.235  1.00  0.93           C  
ATOM    637  C   CYS A  82      -2.792  -2.008  10.710  1.00  0.93           C  
ATOM    638  CB  CYS A  82      -1.894  -2.089   8.381  1.00  0.93           C  
ATOM    639  O   CYS A  82      -2.729  -3.018  11.413  1.00  0.93           O  
ATOM    640  SG  CYS A  82      -2.176  -2.510   6.647  1.00  0.93           S  
ATOM    641  N   ASP A  83      -2.613  -0.849  11.136  1.00  0.94           N  
ATOM    642  CA  ASP A  83      -2.257  -0.616  12.532  1.00  0.94           C  
ATOM    643  C   ASP A  83      -3.397  -1.020  13.465  1.00  0.94           C  
ATOM    644  CB  ASP A  83      -1.891   0.853  12.754  1.00  0.94           C  
ATOM    645  O   ASP A  83      -3.163  -1.631  14.510  1.00  0.94           O  
ATOM    646  CG  ASP A  83      -0.576   1.242  12.103  1.00  0.94           C  
ATOM    647  OD1 ASP A  83       0.285   0.360  11.893  1.00  0.94           O  
ATOM    648  OD2 ASP A  83      -0.396   2.441  11.800  1.00  0.94           O  
ATOM    649  N   LEU A  84      -4.671  -0.711  13.069  1.00  0.95           N  
ATOM    650  CA  LEU A  84      -5.841  -1.063  13.866  1.00  0.95           C  
ATOM    651  C   LEU A  84      -6.029  -2.576  13.917  1.00  0.95           C  
ATOM    652  CB  LEU A  84      -7.097  -0.399  13.296  1.00  0.95           C  
ATOM    653  O   LEU A  84      -6.266  -3.140  14.987  1.00  0.95           O  
ATOM    654  CG  LEU A  84      -7.151   1.127  13.371  1.00  0.95           C  
ATOM    655  CD1 LEU A  84      -8.412   1.648  12.689  1.00  0.95           C  
ATOM    656  CD2 LEU A  84      -7.089   1.595  14.821  1.00  0.95           C  
ATOM    657  N   THR A  85      -5.883  -3.162  12.791  1.00  0.94           N  
ATOM    658  CA  THR A  85      -6.032  -4.610  12.693  1.00  0.94           C  
ATOM    659  C   THR A  85      -4.962  -5.321  13.516  1.00  0.94           C  
ATOM    660  CB  THR A  85      -5.956  -5.082  11.229  1.00  0.94           C  
ATOM    661  O   THR A  85      -5.247  -6.314  14.188  1.00  0.94           O  
ATOM    662  CG2 THR A  85      -6.227  -6.579  11.119  1.00  0.94           C  
ATOM    663  OG1 THR A  85      -6.931  -4.373  10.453  1.00  0.94           O  
ATOM    664  N   ALA A  86      -3.779  -4.831  13.455  1.00  0.95           N  
ATOM    665  CA  ALA A  86      -2.672  -5.407  14.214  1.00  0.95           C  
ATOM    666  C   ALA A  86      -2.944  -5.343  15.714  1.00  0.95           C  
ATOM    667  CB  ALA A  86      -1.368  -4.686  13.882  1.00  0.95           C  
ATOM    668  O   ALA A  86      -2.674  -6.302  16.442  1.00  0.95           O  
ATOM    669  N   THR A  87      -3.455  -4.277  16.146  1.00  0.96           N  
ATOM    670  CA  THR A  87      -3.772  -4.104  17.559  1.00  0.96           C  
ATOM    671  C   THR A  87      -4.864  -5.077  17.992  1.00  0.96           C  
ATOM    672  CB  THR A  87      -4.219  -2.661  17.858  1.00  0.96           C  
ATOM    673  O   THR A  87      -4.782  -5.671  19.069  1.00  0.96           O  
ATOM    674  CG2 THR A  87      -4.459  -2.457  19.350  1.00  0.96           C  
ATOM    675  OG1 THR A  87      -3.202  -1.751  17.420  1.00  0.96           O  
ATOM    676  N   ILE A  88      -5.872  -5.227  17.122  1.00  0.95           N  
ATOM    677  CA  ILE A  88      -6.982  -6.131  17.406  1.00  0.95           C  
ATOM    678  C   ILE A  88      -6.485  -7.575  17.403  1.00  0.95           C  
ATOM    679  CB  ILE A  88      -8.128  -5.956  16.385  1.00  0.95           C  
ATOM    680  O   ILE A  88      -6.928  -8.392  18.214  1.00  0.95           O  
ATOM    681  CG1 ILE A  88      -8.738  -4.555  16.501  1.00  0.95           C  
ATOM    682  CG2 ILE A  88      -9.196  -7.037  16.582  1.00  0.95           C  
ATOM    683  CD1 ILE A  88      -9.705  -4.205  15.379  1.00  0.95           C  
ATOM    684  N   GLU A  89      -5.591  -7.828  16.591  1.00  0.93           N  
ATOM    685  CA  GLU A  89      -4.992  -9.158  16.525  1.00  0.93           C  
ATOM    686  C   GLU A  89      -4.191  -9.466  17.787  1.00  0.93           C  
ATOM    687  CB  GLU A  89      -4.097  -9.285  15.290  1.00  0.93           C  
ATOM    688  O   GLU A  89      -4.232 -10.588  18.296  1.00  0.93           O  
ATOM    689  CG  GLU A  89      -3.614 -10.703  15.023  1.00  0.93           C  
ATOM    690  CD  GLU A  89      -2.824 -10.834  13.730  1.00  0.93           C  
ATOM    691  OE1 GLU A  89      -2.471 -11.973  13.348  1.00  0.93           O  
ATOM    692  OE2 GLU A  89      -2.555  -9.790  13.095  1.00  0.93           O  
ATOM    693  N   GLN A  90      -3.562  -8.483  18.298  1.00  0.95           N  
ATOM    694  CA  GLN A  90      -2.697  -8.645  19.462  1.00  0.95           C  
ATOM    695  C   GLN A  90      -3.510  -8.662  20.753  1.00  0.95           C  
ATOM    696  CB  GLN A  90      -1.652  -7.529  19.514  1.00  0.95           C  
ATOM    697  O   GLN A  90      -3.295  -9.516  21.617  1.00  0.95           O  
ATOM    698  CG  GLN A  90      -0.591  -7.731  20.588  1.00  0.95           C  
ATOM    699  CD  GLN A  90       0.468  -6.644  20.577  1.00  0.95           C  
ATOM    700  NE2 GLN A  90       1.555  -6.869  21.308  1.00  0.95           N  
ATOM    701  OE1 GLN A  90       0.311  -5.612  19.917  1.00  0.95           O  
ATOM    702  N   ARG A  91      -4.478  -7.786  20.873  1.00  0.94           N  
ATOM    703  CA  ARG A  91      -5.160  -7.598  22.149  1.00  0.94           C  
ATOM    704  C   ARG A  91      -6.517  -8.295  22.153  1.00  0.94           C  
ATOM    705  CB  ARG A  91      -5.335  -6.109  22.452  1.00  0.94           C  
ATOM    706  O   ARG A  91      -7.109  -8.507  23.213  1.00  0.94           O  
ATOM    707  CG  ARG A  91      -4.032  -5.384  22.751  1.00  0.94           C  
ATOM    708  CD  ARG A  91      -4.275  -3.955  23.215  1.00  0.94           C  
ATOM    709  NE  ARG A  91      -3.023  -3.256  23.487  1.00  0.94           N  
ATOM    710  NH1 ARG A  91      -3.963  -1.690  24.901  1.00  0.94           N  
ATOM    711  NH2 ARG A  91      -1.715  -1.637  24.459  1.00  0.94           N  
ATOM    712  CZ  ARG A  91      -2.903  -2.196  24.282  1.00  0.94           C  
ATOM    713  N   GLY A  92      -6.915  -8.716  20.921  1.00  0.94           N  
ATOM    714  CA  GLY A  92      -8.244  -9.295  20.799  1.00  0.94           C  
ATOM    715  C   GLY A  92      -9.311  -8.274  20.455  1.00  0.94           C  
ATOM    716  O   GLY A  92      -9.009  -7.216  19.899  1.00  0.94           O  
ATOM    717  N   PRO A  93     -10.686  -8.686  20.594  1.00  0.95           N  
ATOM    718  CA  PRO A  93     -11.792  -7.798  20.228  1.00  0.95           C  
ATOM    719  C   PRO A  93     -11.769  -6.479  20.998  1.00  0.95           C  
ATOM    720  CB  PRO A  93     -13.035  -8.617  20.584  1.00  0.95           C  
ATOM    721  O   PRO A  93     -11.637  -6.479  22.224  1.00  0.95           O  
ATOM    722  CG  PRO A  93     -12.552 -10.029  20.663  1.00  0.95           C  
ATOM    723  CD  PRO A  93     -11.092 -10.015  21.015  1.00  0.95           C  
ATOM    724  N   GLN A  94     -11.726  -5.353  20.203  1.00  0.97           N  
ATOM    725  CA  GLN A  94     -11.619  -4.022  20.792  1.00  0.97           C  
ATOM    726  C   GLN A  94     -12.744  -3.113  20.305  1.00  0.97           C  
ATOM    727  CB  GLN A  94     -10.261  -3.398  20.466  1.00  0.97           C  
ATOM    728  O   GLN A  94     -13.279  -3.309  19.212  1.00  0.97           O  
ATOM    729  CG  GLN A  94      -9.107  -3.983  21.269  1.00  0.97           C  
ATOM    730  CD  GLN A  94      -8.966  -3.350  22.641  1.00  0.97           C  
ATOM    731  NE2 GLN A  94      -8.390  -4.092  23.580  1.00  0.97           N  
ATOM    732  OE1 GLN A  94      -9.371  -2.202  22.854  1.00  0.97           O  
ATOM    733  N   THR A  95     -13.067  -2.086  21.169  1.00  0.97           N  
ATOM    734  CA  THR A  95     -14.059  -1.074  20.824  1.00  0.97           C  
ATOM    735  C   THR A  95     -13.392   0.143  20.189  1.00  0.97           C  
ATOM    736  CB  THR A  95     -14.863  -0.635  22.061  1.00  0.97           C  
ATOM    737  O   THR A  95     -12.182   0.336  20.325  1.00  0.97           O  
ATOM    738  CG2 THR A  95     -15.572  -1.822  22.706  1.00  0.97           C  
ATOM    739  OG1 THR A  95     -13.974  -0.047  23.018  1.00  0.97           O  
ATOM    740  N   ALA A  96     -14.188   0.852  19.443  1.00  0.97           N  
ATOM    741  CA  ALA A  96     -13.680   2.034  18.752  1.00  0.97           C  
ATOM    742  C   ALA A  96     -13.140   3.060  19.744  1.00  0.97           C  
ATOM    743  CB  ALA A  96     -14.775   2.658  17.889  1.00  0.97           C  
ATOM    744  O   ALA A  96     -12.113   3.695  19.493  1.00  0.97           O  
ATOM    745  N   ASP A  97     -13.743   3.127  20.857  1.00  0.97           N  
ATOM    746  CA  ASP A  97     -13.339   4.083  21.884  1.00  0.97           C  
ATOM    747  C   ASP A  97     -11.974   3.722  22.464  1.00  0.97           C  
ATOM    748  CB  ASP A  97     -14.385   4.145  23.000  1.00  0.97           C  
ATOM    749  O   ASP A  97     -11.134   4.598  22.681  1.00  0.97           O  
ATOM    750  CG  ASP A  97     -14.279   5.404  23.842  1.00  0.97           C  
ATOM    751  OD1 ASP A  97     -13.698   5.353  24.947  1.00  0.97           O  
ATOM    752  OD2 ASP A  97     -14.785   6.458  23.397  1.00  0.97           O  
ATOM    753  N   GLU A  98     -11.770   2.404  22.637  1.00  0.96           N  
ATOM    754  CA  GLU A  98     -10.496   1.929  23.168  1.00  0.96           C  
ATOM    755  C   GLU A  98      -9.356   2.194  22.188  1.00  0.96           C  
ATOM    756  CB  GLU A  98     -10.572   0.436  23.495  1.00  0.96           C  
ATOM    757  O   GLU A  98      -8.271   2.618  22.590  1.00  0.96           O  
ATOM    758  CG  GLU A  98     -11.480   0.110  24.672  1.00  0.96           C  
ATOM    759  CD  GLU A  98     -11.539  -1.376  24.991  1.00  0.96           C  
ATOM    760  OE1 GLU A  98     -11.890  -1.737  26.137  1.00  0.96           O  
ATOM    761  OE2 GLU A  98     -11.231  -2.185  24.088  1.00  0.96           O  
ATOM    762  N   LEU A  99      -9.609   1.998  20.897  1.00  0.96           N  
ATOM    763  CA  LEU A  99      -8.621   2.232  19.849  1.00  0.96           C  
ATOM    764  C   LEU A  99      -8.325   3.721  19.704  1.00  0.96           C  
ATOM    765  CB  LEU A  99      -9.112   1.665  18.514  1.00  0.96           C  
ATOM    766  O   LEU A  99      -7.177   4.110  19.478  1.00  0.96           O  
ATOM    767  CG  LEU A  99      -9.193   0.141  18.414  1.00  0.96           C  
ATOM    768  CD1 LEU A  99      -9.832  -0.269  17.091  1.00  0.96           C  
ATOM    769  CD2 LEU A  99      -7.808  -0.479  18.560  1.00  0.96           C  
ATOM    770  N   ALA A 100      -9.385   4.470  19.950  1.00  0.95           N  
ATOM    771  CA  ALA A 100      -9.241   5.920  19.859  1.00  0.95           C  
ATOM    772  C   ALA A 100      -8.308   6.448  20.945  1.00  0.95           C  
ATOM    773  CB  ALA A 100     -10.606   6.598  19.959  1.00  0.95           C  
ATOM    774  O   ALA A 100      -7.466   7.310  20.683  1.00  0.95           O  
ATOM    775  N   THR A 101      -8.408   5.897  22.053  1.00  0.96           N  
ATOM    776  CA  THR A 101      -7.569   6.295  23.178  1.00  0.96           C  
ATOM    777  C   THR A 101      -6.122   5.869  22.950  1.00  0.96           C  
ATOM    778  CB  THR A 101      -8.083   5.693  24.498  1.00  0.96           C  
ATOM    779  O   THR A 101      -5.194   6.633  23.226  1.00  0.96           O  
ATOM    780  CG2 THR A 101      -7.230   6.147  25.679  1.00  0.96           C  
ATOM    781  OG1 THR A 101      -9.437   6.111  24.713  1.00  0.96           O  
ATOM    782  N   LEU A 102      -5.909   4.756  22.267  1.00  0.95           N  
ATOM    783  CA  LEU A 102      -4.581   4.203  22.025  1.00  0.95           C  
ATOM    784  C   LEU A 102      -3.834   5.021  20.977  1.00  0.95           C  
ATOM    785  CB  LEU A 102      -4.682   2.743  21.574  1.00  0.95           C  
ATOM    786  O   LEU A 102      -2.639   5.283  21.125  1.00  0.95           O  
ATOM    787  CG  LEU A 102      -5.039   1.723  22.656  1.00  0.95           C  
ATOM    788  CD1 LEU A 102      -5.301   0.357  22.030  1.00  0.95           C  
ATOM    789  CD2 LEU A 102      -3.927   1.635  23.696  1.00  0.95           C  
ATOM    790  N   PHE A 103      -4.654   5.479  20.046  1.00  0.93           N  
ATOM    791  CA  PHE A 103      -4.010   6.154  18.926  1.00  0.93           C  
ATOM    792  C   PHE A 103      -4.105   7.667  19.079  1.00  0.93           C  
ATOM    793  CB  PHE A 103      -4.641   5.719  17.600  1.00  0.93           C  
ATOM    794  O   PHE A 103      -3.498   8.413  18.308  1.00  0.93           O  
ATOM    795  CG  PHE A 103      -4.288   4.315  17.190  1.00  0.93           C  
ATOM    796  CD1 PHE A 103      -3.127   4.057  16.471  1.00  0.93           C  
ATOM    797  CD2 PHE A 103      -5.117   3.252  17.525  1.00  0.93           C  
ATOM    798  CE1 PHE A 103      -2.798   2.758  16.091  1.00  0.93           C  
ATOM    799  CE2 PHE A 103      -4.794   1.952  17.149  1.00  0.93           C  
ATOM    800  CZ  PHE A 103      -3.635   1.707  16.431  1.00  0.93           C  
ATOM    801  N   GLY A 104      -4.767   7.990  20.229  1.00  0.94           N  
ATOM    802  CA  GLY A 104      -4.917   9.420  20.450  1.00  0.94           C  
ATOM    803  C   GLY A 104      -5.729  10.109  19.369  1.00  0.94           C  
ATOM    804  O   GLY A 104      -5.356  11.185  18.896  1.00  0.94           O  
ATOM    805  N   THR A 105      -6.668   9.340  18.812  1.00  0.93           N  
ATOM    806  CA  THR A 105      -7.547   9.879  17.780  1.00  0.93           C  
ATOM    807  C   THR A 105      -9.003   9.845  18.237  1.00  0.93           C  
ATOM    808  CB  THR A 105      -7.402   9.099  16.460  1.00  0.93           C  
ATOM    809  O   THR A 105      -9.288   9.542  19.398  1.00  0.93           O  
ATOM    810  CG2 THR A 105      -7.901   7.666  16.610  1.00  0.93           C  
ATOM    811  OG1 THR A 105      -8.165   9.754  15.439  1.00  0.93           O  
ATOM    812  N   THR A 106      -9.895  10.357  17.344  1.00  0.96           N  
ATOM    813  CA  THR A 106     -11.316  10.382  17.673  1.00  0.96           C  
ATOM    814  C   THR A 106     -11.988   9.072  17.269  1.00  0.96           C  
ATOM    815  CB  THR A 106     -12.028  11.561  16.984  1.00  0.96           C  
ATOM    816  O   THR A 106     -11.539   8.400  16.338  1.00  0.96           O  
ATOM    817  CG2 THR A 106     -11.405  12.892  17.389  1.00  0.96           C  
ATOM    818  OG1 THR A 106     -11.924  11.410  15.563  1.00  0.96           O  
ATOM    819  N   SER A 107     -12.918   8.670  18.047  1.00  0.95           N  
ATOM    820  CA  SER A 107     -13.669   7.444  17.796  1.00  0.95           C  
ATOM    821  C   SER A 107     -14.317   7.465  16.416  1.00  0.95           C  
ATOM    822  CB  SER A 107     -14.740   7.242  18.869  1.00  0.95           C  
ATOM    823  O   SER A 107     -14.434   6.426  15.764  1.00  0.95           O  
ATOM    824  OG  SER A 107     -14.150   7.101  20.150  1.00  0.95           O  
ATOM    825  N   ARG A 108     -14.763   8.588  15.944  1.00  0.95           N  
ATOM    826  CA  ARG A 108     -15.391   8.740  14.636  1.00  0.95           C  
ATOM    827  C   ARG A 108     -14.445   8.311  13.520  1.00  0.95           C  
ATOM    828  CB  ARG A 108     -15.836  10.188  14.417  1.00  0.95           C  
ATOM    829  O   ARG A 108     -14.838   7.572  12.615  1.00  0.95           O  
ATOM    830  CG  ARG A 108     -16.627  10.403  13.137  1.00  0.95           C  
ATOM    831  CD  ARG A 108     -17.080  11.849  12.990  1.00  0.95           C  
ATOM    832  NE  ARG A 108     -18.418  11.938  12.413  1.00  0.95           N  
ATOM    833  NH1 ARG A 108     -18.584  14.232  12.631  1.00  0.95           N  
ATOM    834  NH2 ARG A 108     -20.313  13.035  11.719  1.00  0.95           N  
ATOM    835  CZ  ARG A 108     -19.102  13.068  12.256  1.00  0.95           C  
ATOM    836  N   LYS A 109     -13.184   8.752  13.675  1.00  0.95           N  
ATOM    837  CA  LYS A 109     -12.178   8.401  12.676  1.00  0.95           C  
ATOM    838  C   LYS A 109     -11.881   6.905  12.698  1.00  0.95           C  
ATOM    839  CB  LYS A 109     -10.891   9.194  12.909  1.00  0.95           C  
ATOM    840  O   LYS A 109     -11.782   6.271  11.645  1.00  0.95           O  
ATOM    841  CG  LYS A 109      -9.903   9.124  11.754  1.00  0.95           C  
ATOM    842  CD  LYS A 109      -8.758  10.112  11.936  1.00  0.95           C  
ATOM    843  CE  LYS A 109      -7.729   9.988  10.821  1.00  0.95           C  
ATOM    844  NZ  LYS A 109      -6.909  11.229  10.684  1.00  0.95           N  
ATOM    845  N   VAL A 110     -11.736   6.366  13.859  1.00  0.96           N  
ATOM    846  CA  VAL A 110     -11.478   4.940  14.031  1.00  0.96           C  
ATOM    847  C   VAL A 110     -12.652   4.133  13.480  1.00  0.96           C  
ATOM    848  CB  VAL A 110     -11.234   4.581  15.514  1.00  0.96           C  
ATOM    849  O   VAL A 110     -12.455   3.154  12.756  1.00  0.96           O  
ATOM    850  CG1 VAL A 110     -11.103   3.070  15.689  1.00  0.96           C  
ATOM    851  CG2 VAL A 110      -9.988   5.293  16.036  1.00  0.96           C  
ATOM    852  N   ALA A 111     -13.829   4.618  13.780  1.00  0.96           N  
ATOM    853  CA  ALA A 111     -15.037   3.939  13.318  1.00  0.96           C  
ATOM    854  C   ALA A 111     -15.107   3.921  11.794  1.00  0.96           C  
ATOM    855  CB  ALA A 111     -16.279   4.610  13.898  1.00  0.96           C  
ATOM    856  O   ALA A 111     -15.465   2.904  11.195  1.00  0.96           O  
ATOM    857  N   SER A 112     -14.793   5.063  11.173  1.00  0.96           N  
ATOM    858  CA  SER A 112     -14.796   5.157   9.717  1.00  0.96           C  
ATOM    859  C   SER A 112     -13.807   4.175   9.098  1.00  0.96           C  
ATOM    860  CB  SER A 112     -14.460   6.581   9.270  1.00  0.96           C  
ATOM    861  O   SER A 112     -14.135   3.481   8.133  1.00  0.96           O  
ATOM    862  OG  SER A 112     -14.531   6.695   7.860  1.00  0.96           O  
ATOM    863  N   THR A 113     -12.666   4.111   9.704  1.00  0.95           N  
ATOM    864  CA  THR A 113     -11.639   3.208   9.198  1.00  0.95           C  
ATOM    865  C   THR A 113     -12.059   1.753   9.385  1.00  0.95           C  
ATOM    866  CB  THR A 113     -10.289   3.449   9.898  1.00  0.95           C  
ATOM    867  O   THR A 113     -11.879   0.928   8.486  1.00  0.95           O  
ATOM    868  CG2 THR A 113      -9.193   2.575   9.295  1.00  0.95           C  
ATOM    869  OG1 THR A 113      -9.921   4.826   9.752  1.00  0.95           O  
ATOM    870  N   LEU A 114     -12.579   1.438  10.488  1.00  0.96           N  
ATOM    871  CA  LEU A 114     -13.061   0.091  10.773  1.00  0.96           C  
ATOM    872  C   LEU A 114     -14.197  -0.291   9.831  1.00  0.96           C  
ATOM    873  CB  LEU A 114     -13.531  -0.013  12.227  1.00  0.96           C  
ATOM    874  O   LEU A 114     -14.267  -1.432   9.367  1.00  0.96           O  
ATOM    875  CG  LEU A 114     -12.436  -0.020  13.295  1.00  0.96           C  
ATOM    876  CD1 LEU A 114     -13.053   0.067  14.687  1.00  0.96           C  
ATOM    877  CD2 LEU A 114     -11.569  -1.268  13.165  1.00  0.96           C  
ATOM    878  N   ALA A 115     -15.089   0.633   9.636  1.00  0.96           N  
ATOM    879  CA  ALA A 115     -16.182   0.397   8.697  1.00  0.96           C  
ATOM    880  C   ALA A 115     -15.648   0.009   7.321  1.00  0.96           C  
ATOM    881  CB  ALA A 115     -17.070   1.634   8.591  1.00  0.96           C  
ATOM    882  O   ALA A 115     -16.180  -0.896   6.674  1.00  0.96           O  
ATOM    883  N   MET A 116     -14.605   0.669   6.908  1.00  0.96           N  
ATOM    884  CA  MET A 116     -13.970   0.365   5.629  1.00  0.96           C  
ATOM    885  C   MET A 116     -13.370  -1.036   5.639  1.00  0.96           C  
ATOM    886  CB  MET A 116     -12.887   1.396   5.307  1.00  0.96           C  
ATOM    887  O   MET A 116     -13.496  -1.778   4.663  1.00  0.96           O  
ATOM    888  CG  MET A 116     -13.434   2.751   4.887  1.00  0.96           C  
ATOM    889  SD  MET A 116     -12.106   3.960   4.512  1.00  0.96           S  
ATOM    890  CE  MET A 116     -11.361   3.176   3.056  1.00  0.96           C  
ATOM    891  N   ALA A 117     -12.755  -1.369   6.728  1.00  0.95           N  
ATOM    892  CA  ALA A 117     -12.158  -2.693   6.884  1.00  0.95           C  
ATOM    893  C   ALA A 117     -13.227  -3.782   6.865  1.00  0.95           C  
ATOM    894  CB  ALA A 117     -11.353  -2.765   8.179  1.00  0.95           C  
ATOM    895  O   ALA A 117     -13.017  -4.858   6.300  1.00  0.95           O  
ATOM    896  N   ILE A 118     -14.335  -3.478   7.385  1.00  0.96           N  
ATOM    897  CA  ILE A 118     -15.466  -4.400   7.380  1.00  0.96           C  
ATOM    898  C   ILE A 118     -15.990  -4.566   5.956  1.00  0.96           C  
ATOM    899  CB  ILE A 118     -16.597  -3.912   8.314  1.00  0.96           C  
ATOM    900  O   ILE A 118     -16.285  -5.682   5.523  1.00  0.96           O  
ATOM    901  CG1 ILE A 118     -16.139  -3.958   9.776  1.00  0.96           C  
ATOM    902  CG2 ILE A 118     -17.863  -4.748   8.110  1.00  0.96           C  
ATOM    903  CD1 ILE A 118     -17.110  -3.304  10.750  1.00  0.96           C  
ATOM    904  N   SER A 119     -16.114  -3.442   5.312  1.00  0.96           N  
ATOM    905  CA  SER A 119     -16.585  -3.466   3.931  1.00  0.96           C  
ATOM    906  C   SER A 119     -15.677  -4.319   3.052  1.00  0.96           C  
ATOM    907  CB  SER A 119     -16.668  -2.047   3.368  1.00  0.96           C  
ATOM    908  O   SER A 119     -16.149  -4.999   2.138  1.00  0.96           O  
ATOM    909  OG  SER A 119     -17.663  -1.295   4.041  1.00  0.96           O  
ATOM    910  N   LYS A 120     -14.431  -4.412   3.511  1.00  0.94           N  
ATOM    911  CA  LYS A 120     -13.447  -5.178   2.753  1.00  0.94           C  
ATOM    912  C   LYS A 120     -13.461  -6.648   3.163  1.00  0.94           C  
ATOM    913  CB  LYS A 120     -12.047  -4.594   2.946  1.00  0.94           C  
ATOM    914  O   LYS A 120     -12.935  -7.503   2.446  1.00  0.94           O  
ATOM    915  CG  LYS A 120     -11.828  -3.264   2.239  1.00  0.94           C  
ATOM    916  CD  LYS A 120     -10.393  -2.777   2.396  1.00  0.94           C  
ATOM    917  CE  LYS A 120     -10.152  -1.487   1.624  1.00  0.94           C  
ATOM    918  NZ  LYS A 120      -8.751  -0.997   1.786  1.00  0.94           N  
ATOM    919  N   GLY A 121     -14.096  -6.960   4.265  1.00  0.93           N  
ATOM    920  CA  GLY A 121     -14.221  -8.326   4.745  1.00  0.93           C  
ATOM    921  C   GLY A 121     -13.068  -8.755   5.634  1.00  0.93           C  
ATOM    922  O   GLY A 121     -12.797  -9.949   5.776  1.00  0.93           O  
ATOM    923  N   ARG A 122     -12.362  -7.812   6.095  1.00  0.93           N  
ATOM    924  CA  ARG A 122     -11.191  -8.140   6.902  1.00  0.93           C  
ATOM    925  C   ARG A 122     -11.536  -8.150   8.388  1.00  0.93           C  
ATOM    926  CB  ARG A 122     -10.058  -7.147   6.635  1.00  0.93           C  
ATOM    927  O   ARG A 122     -10.859  -8.805   9.183  1.00  0.93           O  
ATOM    928  CG  ARG A 122      -9.486  -7.230   5.228  1.00  0.93           C  
ATOM    929  CD  ARG A 122      -8.248  -6.358   5.070  1.00  0.93           C  
ATOM    930  NE  ARG A 122      -7.860  -6.221   3.669  1.00  0.93           N  
ATOM    931  NH1 ARG A 122      -5.836  -5.201   4.115  1.00  0.93           N  
ATOM    932  NH2 ARG A 122      -6.471  -5.601   1.949  1.00  0.93           N  
ATOM    933  CZ  ARG A 122      -6.723  -5.675   3.248  1.00  0.93           C  
ATOM    934  N   LEU A 123     -12.538  -7.398   8.725  1.00  0.95           N  
ATOM    935  CA  LEU A 123     -12.978  -7.331  10.115  1.00  0.95           C  
ATOM    936  C   LEU A 123     -14.466  -7.645  10.229  1.00  0.95           C  
ATOM    937  CB  LEU A 123     -12.690  -5.947  10.702  1.00  0.95           C  
ATOM    938  O   LEU A 123     -15.207  -7.526   9.251  1.00  0.95           O  
ATOM    939  CG  LEU A 123     -11.222  -5.620  10.979  1.00  0.95           C  
ATOM    940  CD1 LEU A 123     -11.078  -4.171  11.432  1.00  0.95           C  
ATOM    941  CD2 LEU A 123     -10.650  -6.572  12.024  1.00  0.95           C  
ATOM    942  N   ILE A 124     -14.901  -8.131  11.363  1.00  0.95           N  
ATOM    943  CA  ILE A 124     -16.308  -8.374  11.660  1.00  0.95           C  
ATOM    944  C   ILE A 124     -16.692  -7.668  12.959  1.00  0.95           C  
ATOM    945  CB  ILE A 124     -16.612  -9.885  11.762  1.00  0.95           C  
ATOM    946  O   ILE A 124     -15.851  -7.479  13.841  1.00  0.95           O  
ATOM    947  CG1 ILE A 124     -15.748 -10.531  12.851  1.00  0.95           C  
ATOM    948  CG2 ILE A 124     -16.393 -10.572  10.410  1.00  0.95           C  
ATOM    949  CD1 ILE A 124     -16.200 -11.929  13.252  1.00  0.95           C  
ATOM    950  N   ARG A 125     -17.847  -7.138  12.847  1.00  0.96           N  
ATOM    951  CA  ARG A 125     -18.403  -6.467  14.018  1.00  0.96           C  
ATOM    952  C   ARG A 125     -19.246  -7.427  14.850  1.00  0.96           C  
ATOM    953  CB  ARG A 125     -19.243  -5.260  13.598  1.00  0.96           C  
ATOM    954  O   ARG A 125     -20.112  -8.124  14.315  1.00  0.96           O  
ATOM    955  CG  ARG A 125     -19.739  -4.419  14.764  1.00  0.96           C  
ATOM    956  CD  ARG A 125     -20.457  -3.164  14.289  1.00  0.96           C  
ATOM    957  NE  ARG A 125     -21.814  -3.457  13.836  1.00  0.96           N  
ATOM    958  NH1 ARG A 125     -22.352  -1.261  13.361  1.00  0.96           N  
ATOM    959  NH2 ARG A 125     -23.892  -2.924  13.017  1.00  0.96           N  
ATOM    960  CZ  ARG A 125     -22.683  -2.547  13.406  1.00  0.96           C  
ATOM    961  N   VAL A 126     -18.896  -7.555  16.191  1.00  0.94           N  
ATOM    962  CA  VAL A 126     -19.607  -8.463  17.085  1.00  0.94           C  
ATOM    963  C   VAL A 126     -20.195  -7.679  18.256  1.00  0.94           C  
ATOM    964  CB  VAL A 126     -18.683  -9.586  17.605  1.00  0.94           C  
ATOM    965  O   VAL A 126     -19.541  -6.791  18.808  1.00  0.94           O  
ATOM    966  CG1 VAL A 126     -19.450 -10.530  18.530  1.00  0.94           C  
ATOM    967  CG2 VAL A 126     -18.072 -10.357  16.437  1.00  0.94           C  
ATOM    968  N   ASN A 127     -21.494  -7.904  18.525  1.00  0.95           N  
ATOM    969  CA  ASN A 127     -22.163  -7.268  19.655  1.00  0.95           C  
ATOM    970  C   ASN A 127     -22.082  -8.130  20.912  1.00  0.95           C  
ATOM    971  CB  ASN A 127     -23.623  -6.965  19.312  1.00  0.95           C  
ATOM    972  O   ASN A 127     -22.677  -9.208  20.970  1.00  0.95           O  
ATOM    973  CG  ASN A 127     -24.319  -6.153  20.387  1.00  0.95           C  
ATOM    974  ND2 ASN A 127     -25.461  -5.570  20.044  1.00  0.95           N  
ATOM    975  OD1 ASN A 127     -23.832  -6.049  21.516  1.00  0.95           O  
ATOM    976  N   GLN A 128     -21.219  -7.693  21.836  1.00  0.92           N  
ATOM    977  CA  GLN A 128     -21.048  -8.385  23.110  1.00  0.92           C  
ATOM    978  C   GLN A 128     -21.427  -7.483  24.281  1.00  0.92           C  
ATOM    979  CB  GLN A 128     -19.607  -8.873  23.268  1.00  0.92           C  
ATOM    980  O   GLN A 128     -20.770  -6.469  24.528  1.00  0.92           O  
ATOM    981  CG  GLN A 128     -19.227  -9.988  22.303  1.00  0.92           C  
ATOM    982  CD  GLN A 128     -17.826 -10.519  22.544  1.00  0.92           C  
ATOM    983  NE2 GLN A 128     -17.377 -11.420  21.677  1.00  0.92           N  
ATOM    984  OE1 GLN A 128     -17.153 -10.123  23.501  1.00  0.92           O  
ATOM    985  N   GLY A 129     -22.530  -7.743  24.905  1.00  0.91           N  
ATOM    986  CA  GLY A 129     -22.886  -6.991  26.098  1.00  0.91           C  
ATOM    987  C   GLY A 129     -23.427  -5.607  25.792  1.00  0.91           C  
ATOM    988  O   GLY A 129     -23.199  -4.663  26.551  1.00  0.91           O  
ATOM    989  N   GLY A 130     -23.917  -5.384  24.578  1.00  0.93           N  
ATOM    990  CA  GLY A 130     -24.469  -4.092  24.201  1.00  0.93           C  
ATOM    991  C   GLY A 130     -23.444  -3.164  23.577  1.00  0.93           C  
ATOM    992  O   GLY A 130     -23.730  -1.991  23.330  1.00  0.93           O  
ATOM    993  N   LYS A 131     -22.204  -3.692  23.516  1.00  0.94           N  
ATOM    994  CA  LYS A 131     -21.142  -2.891  22.915  1.00  0.94           C  
ATOM    995  C   LYS A 131     -20.578  -3.570  21.670  1.00  0.94           C  
ATOM    996  CB  LYS A 131     -20.023  -2.638  23.926  1.00  0.94           C  
ATOM    997  O   LYS A 131     -20.534  -4.799  21.593  1.00  0.94           O  
ATOM    998  CG  LYS A 131     -20.432  -1.753  25.094  1.00  0.94           C  
ATOM    999  CD  LYS A 131     -19.271  -1.519  26.052  1.00  0.94           C  
ATOM   1000  CE  LYS A 131     -19.703  -0.711  27.268  1.00  0.94           C  
ATOM   1001  NZ  LYS A 131     -18.554  -0.422  28.178  1.00  0.94           N  
ATOM   1002  N   PHE A 132     -20.270  -2.731  20.696  1.00  0.96           N  
ATOM   1003  CA  PHE A 132     -19.741  -3.249  19.439  1.00  0.96           C  
ATOM   1004  C   PHE A 132     -18.230  -3.429  19.521  1.00  0.96           C  
ATOM   1005  CB  PHE A 132     -20.098  -2.315  18.279  1.00  0.96           C  
ATOM   1006  O   PHE A 132     -17.502  -2.479  19.814  1.00  0.96           O  
ATOM   1007  CG  PHE A 132     -21.571  -2.256  17.977  1.00  0.96           C  
ATOM   1008  CD1 PHE A 132     -22.225  -3.348  17.420  1.00  0.96           C  
ATOM   1009  CD2 PHE A 132     -22.302  -1.108  18.252  1.00  0.96           C  
ATOM   1010  CE1 PHE A 132     -23.588  -3.296  17.140  1.00  0.96           C  
ATOM   1011  CE2 PHE A 132     -23.665  -1.048  17.975  1.00  0.96           C  
ATOM   1012  CZ  PHE A 132     -24.306  -2.143  17.418  1.00  0.96           C  
ATOM   1013  N   ARG A 133     -17.837  -4.762  19.347  1.00  0.95           N  
ATOM   1014  CA  ARG A 133     -16.413  -5.083  19.339  1.00  0.95           C  
ATOM   1015  C   ARG A 133     -15.974  -5.592  17.970  1.00  0.95           C  
ATOM   1016  CB  ARG A 133     -16.092  -6.125  20.413  1.00  0.95           C  
ATOM   1017  O   ARG A 133     -16.764  -6.202  17.247  1.00  0.95           O  
ATOM   1018  CG  ARG A 133     -16.357  -5.649  21.832  1.00  0.95           C  
ATOM   1019  CD  ARG A 133     -15.826  -6.633  22.866  1.00  0.95           C  
ATOM   1020  NE  ARG A 133     -15.917  -6.094  24.220  1.00  0.95           N  
ATOM   1021  NH1 ARG A 133     -14.912  -7.911  25.233  1.00  0.95           N  
ATOM   1022  NH2 ARG A 133     -15.613  -6.131  26.496  1.00  0.95           N  
ATOM   1023  CZ  ARG A 133     -15.480  -6.713  25.313  1.00  0.95           C  
ATOM   1024  N   TYR A 134     -14.789  -5.226  17.522  1.00  0.96           N  
ATOM   1025  CA  TYR A 134     -14.271  -5.595  16.209  1.00  0.96           C  
ATOM   1026  C   TYR A 134     -13.236  -6.707  16.325  1.00  0.96           C  
ATOM   1027  CB  TYR A 134     -13.655  -4.378  15.512  1.00  0.96           C  
ATOM   1028  O   TYR A 134     -12.337  -6.642  17.167  1.00  0.96           O  
ATOM   1029  CG  TYR A 134     -14.624  -3.238  15.312  1.00  0.96           C  
ATOM   1030  CD1 TYR A 134     -15.367  -3.128  14.138  1.00  0.96           C  
ATOM   1031  CD2 TYR A 134     -14.798  -2.269  16.294  1.00  0.96           C  
ATOM   1032  CE1 TYR A 134     -16.260  -2.078  13.948  1.00  0.96           C  
ATOM   1033  CE2 TYR A 134     -15.687  -1.215  16.115  1.00  0.96           C  
ATOM   1034  OH  TYR A 134     -17.295  -0.087  14.758  1.00  0.96           O  
ATOM   1035  CZ  TYR A 134     -16.413  -1.129  14.941  1.00  0.96           C  
ATOM   1036  N   CYS A 135     -13.381  -7.763  15.534  1.00  0.94           N  
ATOM   1037  CA  CYS A 135     -12.466  -8.898  15.569  1.00  0.94           C  
ATOM   1038  C   CYS A 135     -12.107  -9.353  14.160  1.00  0.94           C  
ATOM   1039  CB  CYS A 135     -13.081 -10.059  16.350  1.00  0.94           C  
ATOM   1040  O   CYS A 135     -12.766  -8.969  13.192  1.00  0.94           O  
ATOM   1041  SG  CYS A 135     -14.723 -10.537  15.769  1.00  0.94           S  
ATOM   1042  N   ILE A 136     -11.005  -9.985  14.008  1.00  0.93           N  
ATOM   1043  CA  ILE A 136     -10.528 -10.542  12.746  1.00  0.93           C  
ATOM   1044  C   ILE A 136     -11.350 -11.778  12.385  1.00  0.93           C  
ATOM   1045  CB  ILE A 136      -9.027 -10.899  12.817  1.00  0.93           C  
ATOM   1046  O   ILE A 136     -11.618 -12.625  13.240  1.00  0.93           O  
ATOM   1047  CG1 ILE A 136      -8.201  -9.662  13.192  1.00  0.93           C  
ATOM   1048  CG2 ILE A 136      -8.550 -11.494  11.490  1.00  0.93           C  
ATOM   1049  CD1 ILE A 136      -6.715  -9.940  13.367  1.00  0.93           C  
ATOM   1050  N   PRO A 137     -11.857 -11.675  11.206  1.00  0.90           N  
ATOM   1051  CA  PRO A 137     -12.595 -12.869  10.787  1.00  0.90           C  
ATOM   1052  C   PRO A 137     -11.747 -14.138  10.843  1.00  0.90           C  
ATOM   1053  CB  PRO A 137     -12.998 -12.546   9.346  1.00  0.90           C  
ATOM   1054  O   PRO A 137     -10.595 -14.135  10.401  1.00  0.90           O  
ATOM   1055  CG  PRO A 137     -12.083 -11.439   8.932  1.00  0.90           C  
ATOM   1056  CD  PRO A 137     -11.485 -10.827  10.167  1.00  0.90           C  
ATOM   1057  N   GLY A 138     -11.584 -14.747  11.928  1.00  0.79           N  
ATOM   1058  CA  GLY A 138     -10.862 -15.990  12.148  1.00  0.79           C  
ATOM   1059  C   GLY A 138     -10.710 -16.823  10.889  1.00  0.79           C  
ATOM   1060  O   GLY A 138     -11.644 -16.928  10.091  1.00  0.79           O  
ATOM   1061  N   ASP A 139      -9.519 -16.913  10.193  1.00  0.61           N  
ATOM   1062  CA  ASP A 139      -9.181 -18.112   9.432  1.00  0.61           C  
ATOM   1063  C   ASP A 139      -8.878 -19.285  10.361  1.00  0.61           C  
ATOM   1064  CB  ASP A 139      -7.986 -17.845   8.515  1.00  0.61           C  
ATOM   1065  O   ASP A 139      -8.474 -20.357   9.905  1.00  0.61           O  
ATOM   1066  CG  ASP A 139      -8.270 -16.788   7.462  1.00  0.61           C  
ATOM   1067  OD1 ASP A 139      -9.252 -16.932   6.703  1.00  0.61           O  
ATOM   1068  OD2 ASP A 139      -7.503 -15.803   7.390  1.00  0.61           O  
ATOM   1069  N   ASN A 140      -9.000 -19.016  11.728  1.00  0.52           N  
ATOM   1070  CA  ASN A 140      -8.624 -20.098  12.632  1.00  0.52           C  
ATOM   1071  C   ASN A 140      -9.827 -20.956  13.011  1.00  0.52           C  
ATOM   1072  CB  ASN A 140      -7.953 -19.539  13.889  1.00  0.52           C  
ATOM   1073  O   ASN A 140     -10.273 -20.935  14.160  1.00  0.52           O  
ATOM   1074  CG  ASN A 140      -6.504 -19.159  13.658  1.00  0.52           C  
ATOM   1075  ND2 ASN A 140      -6.210 -17.866  13.734  1.00  0.52           N  
ATOM   1076  OD1 ASN A 140      -5.655 -20.020  13.412  1.00  0.52           O  
ATOM   1077  N   LEU A 141     -10.828 -21.096  12.100  1.00  0.51           N  
ATOM   1078  CA  LEU A 141     -11.623 -22.250  12.505  1.00  0.51           C  
ATOM   1079  C   LEU A 141     -10.726 -23.392  12.969  1.00  0.51           C  
ATOM   1080  CB  LEU A 141     -12.512 -22.720  11.350  1.00  0.51           C  
ATOM   1081  O   LEU A 141      -9.700 -23.674  12.347  1.00  0.51           O  
ATOM   1082  CG  LEU A 141     -13.653 -21.785  10.948  1.00  0.51           C  
ATOM   1083  CD1 LEU A 141     -14.280 -22.246   9.637  1.00  0.51           C  
ATOM   1084  CD2 LEU A 141     -14.702 -21.715  12.053  1.00  0.51           C  
ATOM   1085  N   PRO A 142     -10.349 -23.468  14.275  1.00  0.50           N  
ATOM   1086  CA  PRO A 142      -9.660 -24.703  14.659  1.00  0.50           C  
ATOM   1087  C   PRO A 142      -9.722 -25.775  13.573  1.00  0.50           C  
ATOM   1088  CB  PRO A 142     -10.415 -25.152  15.913  1.00  0.50           C  
ATOM   1089  O   PRO A 142     -10.773 -25.979  12.960  1.00  0.50           O  
ATOM   1090  CG  PRO A 142     -11.709 -24.406  15.867  1.00  0.50           C  
ATOM   1091  CD  PRO A 142     -11.563 -23.254  14.916  1.00  0.50           C  
ATOM   1092  N   ALA A 143      -9.016 -25.790  12.433  1.00  0.53           N  
ATOM   1093  CA  ALA A 143      -8.748 -27.078  11.799  1.00  0.53           C  
ATOM   1094  C   ALA A 143      -9.411 -28.217  12.567  1.00  0.53           C  
ATOM   1095  CB  ALA A 143      -7.243 -27.316  11.694  1.00  0.53           C  
ATOM   1096  O   ALA A 143      -9.320 -28.281  13.795  1.00  0.53           O  
ATOM   1097  N   GLU A 144     -10.734 -28.221  12.722  1.00  0.49           N  
ATOM   1098  CA  GLU A 144     -11.330 -29.534  12.954  1.00  0.49           C  
ATOM   1099  C   GLU A 144     -10.346 -30.471  13.650  1.00  0.49           C  
ATOM   1100  CB  GLU A 144     -11.801 -30.151  11.635  1.00  0.49           C  
ATOM   1101  O   GLU A 144      -9.190 -30.584  13.237  1.00  0.49           O  
ATOM   1102  CG  GLU A 144     -13.314 -30.178  11.475  1.00  0.49           C  
ATOM   1103  CD  GLU A 144     -13.783 -31.085  10.348  1.00  0.49           C  
ATOM   1104  OE1 GLU A 144     -14.342 -32.169  10.634  1.00  0.49           O  
ATOM   1105  OE2 GLU A 144     -13.588 -30.710   9.171  1.00  0.49           O  
ATOM   1106  N   PRO A 145     -10.270 -30.505  14.998  1.00  0.55           N  
ATOM   1107  CA  PRO A 145      -9.554 -31.627  15.609  1.00  0.55           C  
ATOM   1108  C   PRO A 145      -9.645 -32.906  14.780  1.00  0.55           C  
ATOM   1109  CB  PRO A 145     -10.254 -31.800  16.959  1.00  0.55           C  
ATOM   1110  O   PRO A 145     -10.696 -33.199  14.204  1.00  0.55           O  
ATOM   1111  CG  PRO A 145     -11.561 -31.092  16.805  1.00  0.55           C  
ATOM   1112  CD  PRO A 145     -11.460 -30.153  15.637  1.00  0.55           C  
ATOM   1113  N   LYS A 146      -8.836 -33.109  13.776  1.00  0.59           N  
ATOM   1114  CA  LYS A 146      -8.458 -34.458  13.365  1.00  0.59           C  
ATOM   1115  C   LYS A 146      -9.125 -35.509  14.248  1.00  0.59           C  
ATOM   1116  CB  LYS A 146      -6.939 -34.626  13.407  1.00  0.59           C  
ATOM   1117  O   LYS A 146      -8.964 -35.494  15.470  1.00  0.59           O  
ATOM   1118  CG  LYS A 146      -6.418 -35.769  12.547  1.00  0.59           C  
ATOM   1119  CD  LYS A 146      -4.897 -35.768  12.478  1.00  0.59           C  
ATOM   1120  CE  LYS A 146      -4.374 -36.925  11.636  1.00  0.59           C  
ATOM   1121  NZ  LYS A 146      -2.958 -36.707  11.214  1.00  0.59           N  
ATOM   1122  N   ALA A 147     -10.495 -35.605  14.208  1.00  0.54           N  
ATOM   1123  CA  ALA A 147     -11.285 -36.832  14.159  1.00  0.54           C  
ATOM   1124  C   ALA A 147     -10.515 -38.005  14.758  1.00  0.54           C  
ATOM   1125  CB  ALA A 147     -11.693 -37.146  12.722  1.00  0.54           C  
ATOM   1126  O   ALA A 147      -9.556 -38.497  14.158  1.00  0.54           O  
ATOM   1127  N   ALA A 148      -9.975 -37.893  15.940  1.00  0.52           N  
ATOM   1128  CA  ALA A 148      -9.915 -39.164  16.656  1.00  0.52           C  
ATOM   1129  C   ALA A 148     -11.314 -39.720  16.906  1.00  0.52           C  
ATOM   1130  CB  ALA A 148      -9.169 -38.995  17.978  1.00  0.52           C  
ATOM   1131  O   ALA A 148     -12.192 -39.009  17.401  1.00  0.52           O  
ATOM   1132  N   SER A 149     -11.959 -40.257  15.852  1.00  0.48           N  
ATOM   1133  CA  SER A 149     -12.840 -41.419  15.811  1.00  0.48           C  
ATOM   1134  C   SER A 149     -12.923 -42.098  17.174  1.00  0.48           C  
ATOM   1135  CB  SER A 149     -12.358 -42.422  14.762  1.00  0.48           C  
ATOM   1136  O   SER A 149     -11.922 -42.605  17.683  1.00  0.48           O  
ATOM   1137  OG  SER A 149     -11.260 -43.172  15.250  1.00  0.48           O  
ATOM   1138  N   VAL A 150     -13.460 -41.447  18.182  1.00  0.49           N  
ATOM   1139  CA  VAL A 150     -13.947 -42.249  19.300  1.00  0.49           C  
ATOM   1140  C   VAL A 150     -15.440 -41.999  19.503  1.00  0.49           C  
ATOM   1141  CB  VAL A 150     -13.173 -41.940  20.600  1.00  0.49           C  
ATOM   1142  O   VAL A 150     -15.881 -40.849  19.560  1.00  0.49           O  
ATOM   1143  CG1 VAL A 150     -13.564 -42.917  21.707  1.00  0.49           C  
ATOM   1144  CG2 VAL A 150     -11.667 -41.989  20.348  1.00  0.49           C  
ATOM   1145  N   SER A 151     -16.314 -42.618  18.764  1.00  0.46           N  
ATOM   1146  CA  SER A 151     -17.599 -43.304  18.850  1.00  0.46           C  
ATOM   1147  C   SER A 151     -18.605 -42.493  19.660  1.00  0.46           C  
ATOM   1148  CB  SER A 151     -17.427 -44.689  19.476  1.00  0.46           C  
ATOM   1149  O   SER A 151     -18.285 -42.001  20.744  1.00  0.46           O  
ATOM   1150  OG  SER A 151     -16.060 -45.062  19.503  1.00  0.46           O  
ATOM   1151  N   PRO A 152     -19.766 -42.238  19.026  1.00  0.47           N  
ATOM   1152  CA  PRO A 152     -21.006 -41.506  19.291  1.00  0.47           C  
ATOM   1153  C   PRO A 152     -21.879 -42.186  20.344  1.00  0.47           C  
ATOM   1154  CB  PRO A 152     -21.705 -41.491  17.929  1.00  0.47           C  
ATOM   1155  O   PRO A 152     -21.850 -43.412  20.476  1.00  0.47           O  
ATOM   1156  CG  PRO A 152     -21.248 -42.743  17.252  1.00  0.47           C  
ATOM   1157  CD  PRO A 152     -20.247 -43.427  18.138  1.00  0.47           C  
ATOM   1158  N   LEU A 153     -21.875 -41.678  21.561  1.00  0.47           N  
ATOM   1159  CA  LEU A 153     -23.080 -42.053  22.293  1.00  0.47           C  
ATOM   1160  C   LEU A 153     -23.302 -41.128  23.485  1.00  0.47           C  
ATOM   1161  CB  LEU A 153     -22.988 -43.505  22.770  1.00  0.47           C  
ATOM   1162  O   LEU A 153     -22.405 -40.947  24.312  1.00  0.47           O  
ATOM   1163  CG  LEU A 153     -24.297 -44.296  22.790  1.00  0.47           C  
ATOM   1164  CD1 LEU A 153     -24.356 -45.254  21.605  1.00  0.47           C  
ATOM   1165  CD2 LEU A 153     -24.444 -45.055  24.105  1.00  0.47           C  
ATOM   1166  N   TRP A 154     -24.027 -40.000  23.318  1.00  0.50           N  
ATOM   1167  CA  TRP A 154     -25.210 -39.705  24.120  1.00  0.50           C  
ATOM   1168  C   TRP A 154     -25.630 -38.248  23.957  1.00  0.50           C  
ATOM   1169  CB  TRP A 154     -24.948 -40.012  25.597  1.00  0.50           C  
ATOM   1170  O   TRP A 154     -24.802 -37.341  24.069  1.00  0.50           O  
ATOM   1171  CG  TRP A 154     -24.984 -41.473  25.932  1.00  0.50           C  
ATOM   1172  CD1 TRP A 154     -24.181 -42.455  25.423  1.00  0.50           C  
ATOM   1173  CD2 TRP A 154     -25.875 -42.117  26.848  1.00  0.50           C  
ATOM   1174  CE2 TRP A 154     -25.553 -43.493  26.846  1.00  0.50           C  
ATOM   1175  CE3 TRP A 154     -26.914 -41.664  27.672  1.00  0.50           C  
ATOM   1176  NE1 TRP A 154     -24.518 -43.672  25.969  1.00  0.50           N  
ATOM   1177  CH2 TRP A 154     -27.248 -43.951  28.434  1.00  0.50           C  
ATOM   1178  CZ2 TRP A 154     -26.236 -44.420  27.637  1.00  0.50           C  
ATOM   1179  CZ3 TRP A 154     -27.591 -42.589  28.459  1.00  0.50           C  
ATOM   1180  N   LEU A 155     -26.538 -37.994  23.004  1.00  0.51           N  
ATOM   1181  CA  LEU A 155     -27.761 -37.205  22.915  1.00  0.51           C  
ATOM   1182  C   LEU A 155     -28.372 -36.991  24.295  1.00  0.51           C  
ATOM   1183  CB  LEU A 155     -28.776 -37.891  21.996  1.00  0.51           C  
ATOM   1184  O   LEU A 155     -28.760 -37.952  24.963  1.00  0.51           O  
ATOM   1185  CG  LEU A 155     -29.088 -37.179  20.679  1.00  0.51           C  
ATOM   1186  CD1 LEU A 155     -28.309 -37.818  19.533  1.00  0.51           C  
ATOM   1187  CD2 LEU A 155     -30.586 -37.208  20.396  1.00  0.51           C  
ATOM   1188  N   SER A 156     -27.884 -36.010  25.030  1.00  0.54           N  
ATOM   1189  CA  SER A 156     -28.720 -35.536  26.128  1.00  0.54           C  
ATOM   1190  C   SER A 156     -29.249 -34.132  25.854  1.00  0.54           C  
ATOM   1191  CB  SER A 156     -27.936 -35.546  27.441  1.00  0.54           C  
ATOM   1192  O   SER A 156     -28.471 -33.206  25.613  1.00  0.54           O  
ATOM   1193  OG  SER A 156     -28.794 -35.292  28.541  1.00  0.54           O  
ATOM   1194  N   ALA A 157     -30.278 -33.981  25.022  1.00  0.50           N  
ATOM   1195  CA  ALA A 157     -31.482 -33.163  24.909  1.00  0.50           C  
ATOM   1196  C   ALA A 157     -31.959 -32.697  26.281  1.00  0.50           C  
ATOM   1197  CB  ALA A 157     -32.589 -33.940  24.201  1.00  0.50           C  
ATOM   1198  O   ALA A 157     -32.232 -33.516  27.162  1.00  0.50           O  
ATOM   1199  N   SER A 158     -31.391 -31.682  26.816  1.00  0.56           N  
ATOM   1200  CA  SER A 158     -32.126 -30.949  27.842  1.00  0.56           C  
ATOM   1201  C   SER A 158     -32.832 -29.732  27.254  1.00  0.56           C  
ATOM   1202  CB  SER A 158     -31.185 -30.509  28.965  1.00  0.56           C  
ATOM   1203  O   SER A 158     -32.205 -28.907  26.585  1.00  0.56           O  
ATOM   1204  OG  SER A 158     -31.729 -30.833  30.233  1.00  0.56           O  
ATOM   1205  N   SER A 159     -33.980 -29.908  26.679  1.00  0.46           N  
ATOM   1206  CA  SER A 159     -35.329 -29.375  26.514  1.00  0.46           C  
ATOM   1207  C   SER A 159     -35.727 -28.502  27.699  1.00  0.46           C  
ATOM   1208  CB  SER A 159     -36.338 -30.512  26.346  1.00  0.46           C  
ATOM   1209  O   SER A 159     -35.783 -28.976  28.835  1.00  0.46           O  
ATOM   1210  OG  SER A 159     -37.588 -30.013  25.903  1.00  0.46           O  
ATOM   1211  N   SER A 160     -35.295 -27.292  27.739  1.00  0.60           N  
ATOM   1212  CA  SER A 160     -36.065 -26.368  28.565  1.00  0.60           C  
ATOM   1213  C   SER A 160     -36.841 -25.375  27.706  1.00  0.60           C  
ATOM   1214  CB  SER A 160     -35.146 -25.613  29.526  1.00  0.60           C  
ATOM   1215  O   SER A 160     -36.273 -24.736  26.818  1.00  0.60           O  
ATOM   1216  OG  SER A 160     -35.895 -24.759  30.373  1.00  0.60           O  
ATOM   1217  N   ALA A 161     -38.140 -25.696  27.361  1.00  0.52           N  
ATOM   1218  CA  ALA A 161     -39.544 -25.299  27.298  1.00  0.52           C  
ATOM   1219  C   ALA A 161     -39.710 -23.816  27.615  1.00  0.52           C  
ATOM   1220  CB  ALA A 161     -40.380 -26.142  28.258  1.00  0.52           C  
ATOM   1221  O   ALA A 161     -39.408 -23.375  28.727  1.00  0.52           O  
ATOM   1222  N   CYS A 162     -39.340 -22.896  26.805  1.00  0.55           N  
ATOM   1223  CA  CYS A 162     -40.123 -21.666  26.804  1.00  0.55           C  
ATOM   1224  C   CYS A 162     -40.438 -21.221  25.381  1.00  0.55           C  
ATOM   1225  CB  CYS A 162     -39.377 -20.555  27.542  1.00  0.55           C  
ATOM   1226  O   CYS A 162     -39.565 -21.246  24.511  1.00  0.55           O  
ATOM   1227  SG  CYS A 162     -39.007 -20.946  29.266  1.00  0.55           S  
ATOM   1228  N   HIS A 163     -41.432 -21.814  24.729  1.00  0.49           N  
ATOM   1229  CA  HIS A 163     -42.447 -21.298  23.817  1.00  0.49           C  
ATOM   1230  C   HIS A 163     -42.114 -19.879  23.368  1.00  0.49           C  
ATOM   1231  CB  HIS A 163     -43.826 -21.329  24.476  1.00  0.49           C  
ATOM   1232  O   HIS A 163     -42.143 -18.945  24.173  1.00  0.49           O  
ATOM   1233  CG  HIS A 163     -44.550 -22.625  24.292  1.00  0.49           C  
ATOM   1234  CD2 HIS A 163     -45.183 -23.144  23.214  1.00  0.49           C  
ATOM   1235  ND1 HIS A 163     -44.683 -23.553  25.302  1.00  0.49           N  
ATOM   1236  CE1 HIS A 163     -45.368 -24.591  24.851  1.00  0.49           C  
ATOM   1237  NE2 HIS A 163     -45.683 -24.368  23.586  1.00  0.49           N  
ATOM   1238  N   GLY A 164     -41.073 -19.673  22.680  1.00  0.49           N  
ATOM   1239  CA  GLY A 164     -41.162 -18.328  22.134  1.00  0.49           C  
ATOM   1240  C   GLY A 164     -40.704 -18.238  20.691  1.00  0.49           C  
ATOM   1241  O   GLY A 164     -39.767 -18.930  20.287  1.00  0.49           O  
ATOM   1242  N   VAL A 165     -41.560 -18.564  19.737  1.00  0.66           N  
ATOM   1243  CA  VAL A 165     -41.850 -18.064  18.397  1.00  0.66           C  
ATOM   1244  C   VAL A 165     -40.689 -17.204  17.903  1.00  0.66           C  
ATOM   1245  CB  VAL A 165     -43.165 -17.253  18.366  1.00  0.66           C  
ATOM   1246  O   VAL A 165     -40.263 -16.272  18.589  1.00  0.66           O  
ATOM   1247  CG1 VAL A 165     -43.410 -16.675  16.973  1.00  0.66           C  
ATOM   1248  CG2 VAL A 165     -44.340 -18.127  18.800  1.00  0.66           C  
ATOM   1249  N   LEU A 166     -39.727 -17.812  17.370  1.00  0.59           N  
ATOM   1250  CA  LEU A 166     -38.648 -17.234  16.577  1.00  0.59           C  
ATOM   1251  C   LEU A 166     -39.205 -16.427  15.408  1.00  0.59           C  
ATOM   1252  CB  LEU A 166     -37.717 -18.332  16.056  1.00  0.59           C  
ATOM   1253  O   LEU A 166     -39.938 -16.961  14.573  1.00  0.59           O  
ATOM   1254  CG  LEU A 166     -36.362 -17.873  15.516  1.00  0.59           C  
ATOM   1255  CD1 LEU A 166     -35.326 -17.852  16.634  1.00  0.59           C  
ATOM   1256  CD2 LEU A 166     -35.907 -18.777  14.375  1.00  0.59           C  
ATOM   1257  N   ILE A 167     -39.580 -15.121  15.573  1.00  0.64           N  
ATOM   1258  CA  ILE A 167     -39.979 -14.148  14.562  1.00  0.64           C  
ATOM   1259  C   ILE A 167     -38.739 -13.562  13.891  1.00  0.64           C  
ATOM   1260  CB  ILE A 167     -40.841 -13.020  15.173  1.00  0.64           C  
ATOM   1261  O   ILE A 167     -37.848 -13.040  14.566  1.00  0.64           O  
ATOM   1262  CG1 ILE A 167     -42.040 -13.611  15.923  1.00  0.64           C  
ATOM   1263  CG2 ILE A 167     -41.301 -12.043  14.087  1.00  0.64           C  
ATOM   1264  CD1 ILE A 167     -43.018 -12.568  16.446  1.00  0.64           C  
ATOM   1265  N   ILE A 168     -38.346 -14.089  12.817  1.00  0.72           N  
ATOM   1266  CA  ILE A 168     -37.331 -13.616  11.882  1.00  0.72           C  
ATOM   1267  C   ILE A 168     -37.840 -12.374  11.154  1.00  0.72           C  
ATOM   1268  CB  ILE A 168     -36.945 -14.713  10.865  1.00  0.72           C  
ATOM   1269  O   ILE A 168     -38.873 -12.420  10.482  1.00  0.72           O  
ATOM   1270  CG1 ILE A 168     -36.523 -15.994  11.595  1.00  0.72           C  
ATOM   1271  CG2 ILE A 168     -35.833 -14.221   9.935  1.00  0.72           C  
ATOM   1272  CD1 ILE A 168     -36.251 -17.172  10.670  1.00  0.72           C  
ATOM   1273  N   THR A 169     -37.762 -11.155  11.658  1.00  0.61           N  
ATOM   1274  CA  THR A 169     -38.105  -9.902  10.994  1.00  0.61           C  
ATOM   1275  C   THR A 169     -36.990  -9.467  10.049  1.00  0.61           C  
ATOM   1276  CB  THR A 169     -38.379  -8.785  12.018  1.00  0.61           C  
ATOM   1277  O   THR A 169     -35.823  -9.409  10.442  1.00  0.61           O  
ATOM   1278  CG2 THR A 169     -38.991  -7.561  11.346  1.00  0.61           C  
ATOM   1279  OG1 THR A 169     -39.285  -9.271  13.016  1.00  0.61           O  
ATOM   1280  N   VAL A 170     -37.106  -9.685   8.815  1.00  0.73           N  
ATOM   1281  CA  VAL A 170     -36.353  -9.241   7.647  1.00  0.73           C  
ATOM   1282  C   VAL A 170     -36.611  -7.757   7.398  1.00  0.73           C  
ATOM   1283  CB  VAL A 170     -36.717 -10.063   6.391  1.00  0.73           C  
ATOM   1284  O   VAL A 170     -37.760  -7.338   7.242  1.00  0.73           O  
ATOM   1285  CG1 VAL A 170     -35.873  -9.626   5.195  1.00  0.73           C  
ATOM   1286  CG2 VAL A 170     -36.536 -11.556   6.660  1.00  0.73           C  
ATOM   1287  N   ILE A 171     -35.839  -6.803   7.905  1.00  0.67           N  
ATOM   1288  CA  ILE A 171     -35.837  -5.358   7.702  1.00  0.67           C  
ATOM   1289  C   ILE A 171     -35.222  -5.029   6.344  1.00  0.67           C  
ATOM   1290  CB  ILE A 171     -35.069  -4.631   8.829  1.00  0.67           C  
ATOM   1291  O   ILE A 171     -34.101  -5.448   6.045  1.00  0.67           O  
ATOM   1292  CG1 ILE A 171     -35.697  -4.945  10.192  1.00  0.67           C  
ATOM   1293  CG2 ILE A 171     -35.039  -3.121   8.574  1.00  0.67           C  
ATOM   1294  CD1 ILE A 171     -34.876  -4.458  11.378  1.00  0.67           C  
ATOM   1295  N   THR A 172     -35.917  -4.817   5.265  1.00  0.71           N  
ATOM   1296  CA  THR A 172     -35.507  -4.266   3.978  1.00  0.71           C  
ATOM   1297  C   THR A 172     -35.450  -2.742   4.037  1.00  0.71           C  
ATOM   1298  CB  THR A 172     -36.464  -4.703   2.853  1.00  0.71           C  
ATOM   1299  O   THR A 172     -36.246  -2.112   4.736  1.00  0.71           O  
ATOM   1300  CG2 THR A 172     -36.480  -6.220   2.704  1.00  0.71           C  
ATOM   1301  OG1 THR A 172     -37.789  -4.250   3.158  1.00  0.71           O  
ATOM   1302  N   PRO A 173     -34.345  -2.165   3.589  1.00  0.67           N  
ATOM   1303  CA  PRO A 173     -34.032  -0.739   3.478  1.00  0.67           C  
ATOM   1304  C   PRO A 173     -34.917  -0.017   2.465  1.00  0.67           C  
ATOM   1305  CB  PRO A 173     -32.569  -0.733   3.027  1.00  0.67           C  
ATOM   1306  O   PRO A 173     -35.275  -0.590   1.433  1.00  0.67           O  
ATOM   1307  CG  PRO A 173     -32.362  -2.068   2.387  1.00  0.67           C  
ATOM   1308  CD  PRO A 173     -33.369  -3.029   2.951  1.00  0.67           C  
ATOM   1309  N   SER A 174     -35.775   0.825   2.911  1.00  0.66           N  
ATOM   1310  CA  SER A 174     -36.609   1.896   2.374  1.00  0.66           C  
ATOM   1311  C   SER A 174     -35.797   2.841   1.496  1.00  0.66           C  
ATOM   1312  CB  SER A 174     -37.270   2.681   3.507  1.00  0.66           C  
ATOM   1313  O   SER A 174     -34.678   3.219   1.850  1.00  0.66           O  
ATOM   1314  OG  SER A 174     -38.199   1.870   4.206  1.00  0.66           O  
ATOM   1315  N   PRO A 175     -36.183   3.021   0.205  1.00  0.68           N  
ATOM   1316  CA  PRO A 175     -35.636   3.902  -0.829  1.00  0.68           C  
ATOM   1317  C   PRO A 175     -35.848   5.382  -0.516  1.00  0.68           C  
ATOM   1318  CB  PRO A 175     -36.408   3.493  -2.086  1.00  0.68           C  
ATOM   1319  O   PRO A 175     -36.920   5.768  -0.043  1.00  0.68           O  
ATOM   1320  CG  PRO A 175     -37.662   2.861  -1.575  1.00  0.68           C  
ATOM   1321  CD  PRO A 175     -37.406   2.348  -0.187  1.00  0.68           C  
ATOM   1322  N   THR A 176     -34.850   6.098  -0.032  1.00  0.72           N  
ATOM   1323  CA  THR A 176     -34.508   7.507   0.132  1.00  0.72           C  
ATOM   1324  C   THR A 176     -34.825   8.291  -1.138  1.00  0.72           C  
ATOM   1325  CB  THR A 176     -33.020   7.682   0.489  1.00  0.72           C  
ATOM   1326  O   THR A 176     -34.397   7.914  -2.230  1.00  0.72           O  
ATOM   1327  CG2 THR A 176     -32.749   9.076   1.045  1.00  0.72           C  
ATOM   1328  OG1 THR A 176     -32.652   6.707   1.473  1.00  0.72           O  
ATOM   1329  N   LYS A 177     -36.004   8.816  -1.335  1.00  0.71           N  
ATOM   1330  CA  LYS A 177     -36.659   9.873  -2.100  1.00  0.71           C  
ATOM   1331  C   LYS A 177     -35.796  11.131  -2.149  1.00  0.71           C  
ATOM   1332  CB  LYS A 177     -38.028  10.200  -1.501  1.00  0.71           C  
ATOM   1333  O   LYS A 177     -35.375  11.643  -1.110  1.00  0.71           O  
ATOM   1334  CG  LYS A 177     -39.126   9.225  -1.901  1.00  0.71           C  
ATOM   1335  CD  LYS A 177     -40.467   9.614  -1.292  1.00  0.71           C  
ATOM   1336  CE  LYS A 177     -41.565   8.635  -1.684  1.00  0.71           C  
ATOM   1337  NZ  LYS A 177     -42.893   9.043  -1.135  1.00  0.71           N  
ATOM   1338  N   ASN A 178     -34.836  11.345  -3.053  1.00  0.76           N  
ATOM   1339  CA  ASN A 178     -34.144  12.508  -3.599  1.00  0.76           C  
ATOM   1340  C   ASN A 178     -35.128  13.552  -4.120  1.00  0.76           C  
ATOM   1341  CB  ASN A 178     -33.179  12.086  -4.709  1.00  0.76           C  
ATOM   1342  O   ASN A 178     -36.000  13.239  -4.932  1.00  0.76           O  
ATOM   1343  CG  ASN A 178     -33.797  11.093  -5.673  1.00  0.76           C  
ATOM   1344  ND2 ASN A 178     -33.087  10.797  -6.756  1.00  0.76           N  
ATOM   1345  OD1 ASN A 178     -34.903  10.595  -5.448  1.00  0.76           O  
ATOM   1346  N   SER A 179     -35.644  14.482  -3.363  1.00  0.73           N  
ATOM   1347  CA  SER A 179     -36.300  15.760  -3.621  1.00  0.73           C  
ATOM   1348  C   SER A 179     -35.322  16.774  -4.208  1.00  0.73           C  
ATOM   1349  CB  SER A 179     -36.914  16.317  -2.336  1.00  0.73           C  
ATOM   1350  O   SER A 179     -34.233  16.977  -3.669  1.00  0.73           O  
ATOM   1351  OG  SER A 179     -37.554  15.290  -1.598  1.00  0.73           O  
ATOM   1352  N   ALA A 180     -35.145  16.856  -5.513  1.00  0.71           N  
ATOM   1353  CA  ALA A 180     -35.075  17.756  -6.662  1.00  0.71           C  
ATOM   1354  C   ALA A 180     -35.511  19.167  -6.280  1.00  0.71           C  
ATOM   1355  CB  ALA A 180     -35.937  17.227  -7.805  1.00  0.71           C  
ATOM   1356  O   ALA A 180     -36.635  19.372  -5.816  1.00  0.71           O  
ATOM   1357  N   THR A 181     -34.769  19.962  -5.647  1.00  0.78           N  
ATOM   1358  CA  THR A 181     -34.899  21.388  -5.373  1.00  0.78           C  
ATOM   1359  C   THR A 181     -34.426  22.214  -6.565  1.00  0.78           C  
ATOM   1360  CB  THR A 181     -34.103  21.791  -4.118  1.00  0.78           C  
ATOM   1361  O   THR A 181     -33.327  21.997  -7.081  1.00  0.78           O  
ATOM   1362  CG2 THR A 181     -34.380  23.240  -3.732  1.00  0.78           C  
ATOM   1363  OG1 THR A 181     -34.476  20.938  -3.028  1.00  0.78           O  
ATOM   1364  N   LYS A 182     -35.321  22.633  -7.453  1.00  0.77           N  
ATOM   1365  CA  LYS A 182     -36.027  23.698  -8.161  1.00  0.77           C  
ATOM   1366  C   LYS A 182     -35.235  25.002  -8.122  1.00  0.77           C  
ATOM   1367  CB  LYS A 182     -37.417  23.911  -7.561  1.00  0.77           C  
ATOM   1368  O   LYS A 182     -34.824  25.454  -7.052  1.00  0.77           O  
ATOM   1369  CG  LYS A 182     -38.344  24.750  -8.428  1.00  0.77           C  
ATOM   1370  CD  LYS A 182     -39.782  24.691  -7.929  1.00  0.77           C  
ATOM   1371  CE  LYS A 182     -40.740  25.369  -8.900  1.00  0.77           C  
ATOM   1372  NZ  LYS A 182     -42.049  25.686  -8.256  1.00  0.77           N  
ATOM   1373  N   MET A 183     -34.590  25.347  -9.153  1.00  0.67           N  
ATOM   1374  CA  MET A 183     -34.064  26.512  -9.859  1.00  0.67           C  
ATOM   1375  C   MET A 183     -35.073  27.655  -9.850  1.00  0.67           C  
ATOM   1376  CB  MET A 183     -33.698  26.148 -11.299  1.00  0.67           C  
ATOM   1377  O   MET A 183     -36.229  27.471 -10.237  1.00  0.67           O  
ATOM   1378  CG  MET A 183     -32.503  25.215 -11.411  1.00  0.67           C  
ATOM   1379  SD  MET A 183     -30.960  26.101 -11.859  1.00  0.67           S  
ATOM   1380  CE  MET A 183     -29.729  24.849 -11.403  1.00  0.67           C  
ATOM   1381  N   PRO A 184     -34.641  28.768  -9.210  1.00  0.84           N  
ATOM   1382  CA  PRO A 184     -35.440  29.956  -9.521  1.00  0.84           C  
ATOM   1383  C   PRO A 184     -34.820  30.812 -10.623  1.00  0.84           C  
ATOM   1384  CB  PRO A 184     -35.475  30.715  -8.193  1.00  0.84           C  
ATOM   1385  O   PRO A 184     -33.598  30.967 -10.675  1.00  0.84           O  
ATOM   1386  CG  PRO A 184     -34.270  30.238  -7.448  1.00  0.84           C  
ATOM   1387  CD  PRO A 184     -33.896  28.879  -7.967  1.00  0.84           C  
ATOM   1388  N   GLU A 185     -35.349  30.753 -11.836  1.00  0.67           N  
ATOM   1389  CA  GLU A 185     -35.579  31.609 -12.997  1.00  0.67           C  
ATOM   1390  C   GLU A 185     -36.028  33.005 -12.573  1.00  0.67           C  
ATOM   1391  CB  GLU A 185     -36.619  30.982 -13.929  1.00  0.67           C  
ATOM   1392  O   GLU A 185     -36.939  33.148 -11.755  1.00  0.67           O  
ATOM   1393  CG  GLU A 185     -36.129  30.788 -15.356  1.00  0.67           C  
ATOM   1394  CD  GLU A 185     -37.112  30.025 -16.230  1.00  0.67           C  
ATOM   1395  OE1 GLU A 185     -37.825  30.661 -17.038  1.00  0.67           O  
ATOM   1396  OE2 GLU A 185     -37.169  28.781 -16.104  1.00  0.67           O  
ATOM   1397  N   ASN A 186     -35.030  33.882 -12.257  1.00  0.73           N  
ATOM   1398  CA  ASN A 186     -35.196  35.237 -12.772  1.00  0.73           C  
ATOM   1399  C   ASN A 186     -33.850  35.904 -13.040  1.00  0.73           C  
ATOM   1400  CB  ASN A 186     -36.024  36.083 -11.803  1.00  0.73           C  
ATOM   1401  O   ASN A 186     -32.938  35.825 -12.214  1.00  0.73           O  
ATOM   1402  CG  ASN A 186     -36.689  37.265 -12.480  1.00  0.73           C  
ATOM   1403  ND2 ASN A 186     -37.910  37.578 -12.064  1.00  0.73           N  
ATOM   1404  OD1 ASN A 186     -36.109  37.892 -13.371  1.00  0.73           O  
