# Supplementary material for: Escherichia coli transcription factors of unknown function: sequence features and possible evolutionary relationships
Source: PeerJ. 2022 Jul 20;10:e13772. doi: 10.7717/peerj.13772 (PMC9308461; doi:10.7717/peerj.13772)
Supplement: Supplemental Information 18 [file peerj-10-13772-s018.zip › Raw Data/PDB files/YdcI_b1422_unrelaxed_model_1.pdb]

ATOM      1  N   MET A   1     -38.852  -9.726  15.632  1.00  0.53           N  
ATOM      2  CA  MET A   1     -38.341  -8.406  15.992  1.00  0.53           C  
ATOM      3  C   MET A   1     -37.799  -8.402  17.418  1.00  0.53           C  
ATOM      4  CB  MET A   1     -39.435  -7.347  15.846  1.00  0.53           C  
ATOM      5  O   MET A   1     -36.892  -7.633  17.740  1.00  0.53           O  
ATOM      6  CG  MET A   1     -39.013  -6.139  15.026  1.00  0.53           C  
ATOM      7  SD  MET A   1     -40.383  -4.943  14.778  1.00  0.53           S  
ATOM      8  CE  MET A   1     -40.109  -3.845  16.196  1.00  0.53           C  
ATOM      9  N   GLU A   2     -38.194  -9.476  18.249  1.00  0.56           N  
ATOM     10  CA  GLU A   2     -37.725  -9.662  19.619  1.00  0.56           C  
ATOM     11  C   GLU A   2     -36.347 -10.317  19.646  1.00  0.56           C  
ATOM     12  CB  GLU A   2     -38.723 -10.503  20.420  1.00  0.56           C  
ATOM     13  O   GLU A   2     -35.516  -9.994  20.497  1.00  0.56           O  
ATOM     14  CG  GLU A   2     -39.509  -9.706  21.451  1.00  0.56           C  
ATOM     15  CD  GLU A   2     -40.507 -10.551  22.227  1.00  0.56           C  
ATOM     16  OE1 GLU A   2     -41.158 -10.020  23.156  1.00  0.56           O  
ATOM     17  OE2 GLU A   2     -40.639 -11.752  21.905  1.00  0.56           O  
ATOM     18  N   LYS A   3     -35.989 -11.099  18.560  1.00  0.60           N  
ATOM     19  CA  LYS A   3     -34.693 -11.770  18.507  1.00  0.60           C  
ATOM     20  C   LYS A   3     -33.577 -10.785  18.173  1.00  0.60           C  
ATOM     21  CB  LYS A   3     -34.717 -12.903  17.480  1.00  0.60           C  
ATOM     22  O   LYS A   3     -32.475 -10.879  18.718  1.00  0.60           O  
ATOM     23  CG  LYS A   3     -35.231 -14.225  18.028  1.00  0.60           C  
ATOM     24  CD  LYS A   3     -35.094 -15.346  17.006  1.00  0.60           C  
ATOM     25  CE  LYS A   3     -35.678 -16.653  17.525  1.00  0.60           C  
ATOM     26  NZ  LYS A   3     -35.558 -17.751  16.521  1.00  0.60           N  
ATOM     27  N   ASN A   4     -33.957  -9.613  17.439  1.00  0.60           N  
ATOM     28  CA  ASN A   4     -32.946  -8.657  17.001  1.00  0.60           C  
ATOM     29  C   ASN A   4     -32.553  -7.702  18.125  1.00  0.60           C  
ATOM     30  CB  ASN A   4     -33.441  -7.871  15.785  1.00  0.60           C  
ATOM     31  O   ASN A   4     -31.394  -7.298  18.225  1.00  0.60           O  
ATOM     32  CG  ASN A   4     -33.257  -8.630  14.485  1.00  0.60           C  
ATOM     33  ND2 ASN A   4     -34.009  -8.243  13.462  1.00  0.60           N  
ATOM     34  OD1 ASN A   4     -32.447  -9.556  14.402  1.00  0.60           O  
ATOM     35  N   SER A   5     -33.541  -7.393  19.108  1.00  0.60           N  
ATOM     36  CA  SER A   5     -33.309  -6.479  20.222  1.00  0.60           C  
ATOM     37  C   SER A   5     -32.475  -7.140  21.314  1.00  0.60           C  
ATOM     38  CB  SER A   5     -34.638  -5.997  20.805  1.00  0.60           C  
ATOM     39  O   SER A   5     -31.623  -6.494  21.929  1.00  0.60           O  
ATOM     40  OG  SER A   5     -34.420  -5.165  21.932  1.00  0.60           O  
ATOM     41  N   LEU A   6     -32.557  -8.488  21.396  1.00  0.67           N  
ATOM     42  CA  LEU A   6     -31.767  -9.209  22.388  1.00  0.67           C  
ATOM     43  C   LEU A   6     -30.339  -9.419  21.896  1.00  0.67           C  
ATOM     44  CB  LEU A   6     -32.412 -10.559  22.709  1.00  0.67           C  
ATOM     45  O   LEU A   6     -29.405  -9.492  22.699  1.00  0.67           O  
ATOM     46  CG  LEU A   6     -33.648 -10.522  23.609  1.00  0.67           C  
ATOM     47  CD1 LEU A   6     -34.386 -11.856  23.552  1.00  0.67           C  
ATOM     48  CD2 LEU A   6     -33.255 -10.185  25.044  1.00  0.67           C  
ATOM     49  N   PHE A   7     -30.227  -9.424  20.523  1.00  0.73           N  
ATOM     50  CA  PHE A   7     -28.974  -9.586  19.796  1.00  0.73           C  
ATOM     51  C   PHE A   7     -27.964  -8.523  20.212  1.00  0.73           C  
ATOM     52  CB  PHE A   7     -29.215  -9.518  18.284  1.00  0.73           C  
ATOM     53  O   PHE A   7     -26.812  -8.838  20.514  1.00  0.73           O  
ATOM     54  CG  PHE A   7     -27.953  -9.552  17.466  1.00  0.73           C  
ATOM     55  CD1 PHE A   7     -27.446  -8.390  16.896  1.00  0.73           C  
ATOM     56  CD2 PHE A   7     -27.273 -10.746  17.266  1.00  0.73           C  
ATOM     57  CE1 PHE A   7     -26.278  -8.419  16.138  1.00  0.73           C  
ATOM     58  CE2 PHE A   7     -26.105 -10.783  16.510  1.00  0.73           C  
ATOM     59  CZ  PHE A   7     -25.610  -9.618  15.946  1.00  0.73           C  
ATOM     60  N   SER A   8     -28.309  -7.214  20.308  1.00  0.75           N  
ATOM     61  CA  SER A   8     -27.420  -6.103  20.632  1.00  0.75           C  
ATOM     62  C   SER A   8     -27.098  -6.070  22.122  1.00  0.75           C  
ATOM     63  CB  SER A   8     -28.047  -4.774  20.209  1.00  0.75           C  
ATOM     64  O   SER A   8     -26.019  -5.625  22.520  1.00  0.75           O  
ATOM     65  OG  SER A   8     -27.351  -3.683  20.786  1.00  0.75           O  
ATOM     66  N   GLN A   9     -27.885  -6.727  22.992  1.00  0.84           N  
ATOM     67  CA  GLN A   9     -27.701  -6.633  24.436  1.00  0.84           C  
ATOM     68  C   GLN A   9     -26.671  -7.648  24.926  1.00  0.84           C  
ATOM     69  CB  GLN A   9     -29.031  -6.842  25.162  1.00  0.84           C  
ATOM     70  O   GLN A   9     -26.039  -7.446  25.965  1.00  0.84           O  
ATOM     71  CG  GLN A   9     -30.006  -5.683  25.005  1.00  0.84           C  
ATOM     72  CD  GLN A   9     -31.322  -5.922  25.720  1.00  0.84           C  
ATOM     73  NE2 GLN A   9     -32.176  -4.905  25.746  1.00  0.84           N  
ATOM     74  OE1 GLN A   9     -31.569  -7.013  26.245  1.00  0.84           O  
ATOM     75  N   ARG A  10     -26.286  -8.616  24.108  1.00  0.92           N  
ATOM     76  CA  ARG A  10     -25.442  -9.696  24.609  1.00  0.92           C  
ATOM     77  C   ARG A  10     -24.032  -9.599  24.036  1.00  0.92           C  
ATOM     78  CB  ARG A  10     -26.053 -11.057  24.271  1.00  0.92           C  
ATOM     79  O   ARG A  10     -23.091 -10.174  24.587  1.00  0.92           O  
ATOM     80  CG  ARG A  10     -27.339 -11.359  25.024  1.00  0.92           C  
ATOM     81  CD  ARG A  10     -27.816 -12.784  24.777  1.00  0.92           C  
ATOM     82  NE  ARG A  10     -28.966 -13.119  25.611  1.00  0.92           N  
ATOM     83  NH1 ARG A  10     -29.170 -15.281  24.821  1.00  0.92           N  
ATOM     84  NH2 ARG A  10     -30.621 -14.496  26.413  1.00  0.92           N  
ATOM     85  CZ  ARG A  10     -29.583 -14.298  25.613  1.00  0.92           C  
ATOM     86  N   ILE A  11     -23.916  -8.928  22.884  1.00  0.94           N  
ATOM     87  CA  ILE A  11     -22.593  -8.761  22.291  1.00  0.94           C  
ATOM     88  C   ILE A  11     -21.810  -7.704  23.066  1.00  0.94           C  
ATOM     89  CB  ILE A  11     -22.688  -8.371  20.799  1.00  0.94           C  
ATOM     90  O   ILE A  11     -22.272  -6.572  23.225  1.00  0.94           O  
ATOM     91  CG1 ILE A  11     -23.290  -9.521  19.983  1.00  0.94           C  
ATOM     92  CG2 ILE A  11     -21.312  -7.975  20.255  1.00  0.94           C  
ATOM     93  CD1 ILE A  11     -23.476  -9.201  18.506  1.00  0.94           C  
ATOM     94  N   ARG A  12     -20.632  -8.134  23.552  1.00  0.95           N  
ATOM     95  CA  ARG A  12     -19.770  -7.259  24.340  1.00  0.95           C  
ATOM     96  C   ARG A  12     -18.593  -6.757  23.510  1.00  0.95           C  
ATOM     97  CB  ARG A  12     -19.260  -7.986  25.586  1.00  0.95           C  
ATOM     98  O   ARG A  12     -18.288  -7.317  22.455  1.00  0.95           O  
ATOM     99  CG  ARG A  12     -20.362  -8.600  26.435  1.00  0.95           C  
ATOM    100  CD  ARG A  12     -21.181  -7.536  27.152  1.00  0.95           C  
ATOM    101  NE  ARG A  12     -22.099  -8.126  28.122  1.00  0.95           N  
ATOM    102  NH1 ARG A  12     -23.100  -6.126  28.700  1.00  0.95           N  
ATOM    103  NH2 ARG A  12     -23.777  -8.079  29.690  1.00  0.95           N  
ATOM    104  CZ  ARG A  12     -22.990  -7.442  28.835  1.00  0.95           C  
ATOM    105  N   LEU A  13     -17.955  -5.650  23.956  1.00  0.95           N  
ATOM    106  CA  LEU A  13     -16.832  -5.049  23.244  1.00  0.95           C  
ATOM    107  C   LEU A  13     -15.683  -6.043  23.104  1.00  0.95           C  
ATOM    108  CB  LEU A  13     -16.348  -3.791  23.969  1.00  0.95           C  
ATOM    109  O   LEU A  13     -14.978  -6.044  22.092  1.00  0.95           O  
ATOM    110  CG  LEU A  13     -17.210  -2.538  23.801  1.00  0.95           C  
ATOM    111  CD1 LEU A  13     -16.616  -1.377  24.591  1.00  0.95           C  
ATOM    112  CD2 LEU A  13     -17.344  -2.175  22.326  1.00  0.95           C  
ATOM    113  N   ARG A  14     -15.512  -6.847  24.050  1.00  0.97           N  
ATOM    114  CA  ARG A  14     -14.445  -7.840  23.970  1.00  0.97           C  
ATOM    115  C   ARG A  14     -14.658  -8.779  22.787  1.00  0.97           C  
ATOM    116  CB  ARG A  14     -14.360  -8.644  25.269  1.00  0.97           C  
ATOM    117  O   ARG A  14     -13.695  -9.289  22.212  1.00  0.97           O  
ATOM    118  CG  ARG A  14     -15.581  -9.509  25.539  1.00  0.97           C  
ATOM    119  CD  ARG A  14     -15.435 -10.304  26.829  1.00  0.97           C  
ATOM    120  NE  ARG A  14     -16.652 -11.045  27.146  1.00  0.97           N  
ATOM    121  NH1 ARG A  14     -15.893 -11.824  29.185  1.00  0.97           N  
ATOM    122  NH2 ARG A  14     -17.989 -12.386  28.445  1.00  0.97           N  
ATOM    123  CZ  ARG A  14     -16.842 -11.750  28.258  1.00  0.97           C  
ATOM    124  N   HIS A  15     -16.001  -9.068  22.497  1.00  0.98           N  
ATOM    125  CA  HIS A  15     -16.314  -9.876  21.324  1.00  0.98           C  
ATOM    126  C   HIS A  15     -15.812  -9.211  20.046  1.00  0.98           C  
ATOM    127  CB  HIS A  15     -17.821 -10.122  21.230  1.00  0.98           C  
ATOM    128  O   HIS A  15     -15.198  -9.865  19.201  1.00  0.98           O  
ATOM    129  CG  HIS A  15     -18.367 -10.936  22.359  1.00  0.98           C  
ATOM    130  CD2 HIS A  15     -17.962 -12.118  22.881  1.00  0.98           C  
ATOM    131  ND1 HIS A  15     -19.470 -10.550  23.090  1.00  0.98           N  
ATOM    132  CE1 HIS A  15     -19.720 -11.461  24.015  1.00  0.98           C  
ATOM    133  NE2 HIS A  15     -18.819 -12.423  23.909  1.00  0.98           N  
ATOM    134  N   LEU A  16     -16.066  -7.976  19.958  1.00  0.97           N  
ATOM    135  CA  LEU A  16     -15.703  -7.231  18.758  1.00  0.97           C  
ATOM    136  C   LEU A  16     -14.188  -7.130  18.619  1.00  0.97           C  
ATOM    137  CB  LEU A  16     -16.319  -5.830  18.789  1.00  0.97           C  
ATOM    138  O   LEU A  16     -13.647  -7.310  17.525  1.00  0.97           O  
ATOM    139  CG  LEU A  16     -17.846  -5.763  18.852  1.00  0.97           C  
ATOM    140  CD1 LEU A  16     -18.318  -4.318  18.729  1.00  0.97           C  
ATOM    141  CD2 LEU A  16     -18.465  -6.628  17.759  1.00  0.97           C  
ATOM    142  N   HIS A  17     -13.507  -6.871  19.734  1.00  0.97           N  
ATOM    143  CA  HIS A  17     -12.051  -6.783  19.707  1.00  0.97           C  
ATOM    144  C   HIS A  17     -11.428  -8.101  19.258  1.00  0.97           C  
ATOM    145  CB  HIS A  17     -11.513  -6.389  21.084  1.00  0.97           C  
ATOM    146  O   HIS A  17     -10.500  -8.108  18.446  1.00  0.97           O  
ATOM    147  CG  HIS A  17     -11.680  -4.937  21.401  1.00  0.97           C  
ATOM    148  CD2 HIS A  17     -10.898  -3.870  21.118  1.00  0.97           C  
ATOM    149  ND1 HIS A  17     -12.765  -4.448  22.097  1.00  0.97           N  
ATOM    150  CE1 HIS A  17     -12.641  -3.138  22.228  1.00  0.97           C  
ATOM    151  NE2 HIS A  17     -11.517  -2.762  21.643  1.00  0.97           N  
ATOM    152  N   THR A  18     -11.970  -9.156  19.803  1.00  0.98           N  
ATOM    153  CA  THR A  18     -11.466 -10.482  19.462  1.00  0.98           C  
ATOM    154  C   THR A  18     -11.681 -10.776  17.980  1.00  0.98           C  
ATOM    155  CB  THR A  18     -12.147 -11.573  20.309  1.00  0.98           C  
ATOM    156  O   THR A  18     -10.757 -11.209  17.288  1.00  0.98           O  
ATOM    157  CG2 THR A  18     -11.685 -12.964  19.887  1.00  0.98           C  
ATOM    158  OG1 THR A  18     -11.820 -11.372  21.689  1.00  0.98           O  
ATOM    159  N   PHE A  19     -12.851 -10.541  17.520  1.00  0.98           N  
ATOM    160  CA  PHE A  19     -13.215 -10.790  16.130  1.00  0.98           C  
ATOM    161  C   PHE A  19     -12.311 -10.007  15.185  1.00  0.98           C  
ATOM    162  CB  PHE A  19     -14.681 -10.418  15.882  1.00  0.98           C  
ATOM    163  O   PHE A  19     -11.719 -10.580  14.267  1.00  0.98           O  
ATOM    164  CG  PHE A  19     -15.070 -10.418  14.429  1.00  0.98           C  
ATOM    165  CD1 PHE A  19     -15.328  -9.226  13.763  1.00  0.98           C  
ATOM    166  CD2 PHE A  19     -15.178 -11.612  13.727  1.00  0.98           C  
ATOM    167  CE1 PHE A  19     -15.689  -9.224  12.418  1.00  0.98           C  
ATOM    168  CE2 PHE A  19     -15.538 -11.618  12.383  1.00  0.98           C  
ATOM    169  CZ  PHE A  19     -15.794 -10.423  11.730  1.00  0.98           C  
ATOM    170  N   VAL A  20     -12.193  -8.698  15.421  1.00  0.98           N  
ATOM    171  CA  VAL A  20     -11.407  -7.832  14.549  1.00  0.98           C  
ATOM    172  C   VAL A  20      -9.937  -8.241  14.602  1.00  0.98           C  
ATOM    173  CB  VAL A  20     -11.561  -6.344  14.938  1.00  0.98           C  
ATOM    174  O   VAL A  20      -9.254  -8.259  13.575  1.00  0.98           O  
ATOM    175  CG1 VAL A  20     -10.522  -5.487  14.218  1.00  0.98           C  
ATOM    176  CG2 VAL A  20     -12.973  -5.854  14.625  1.00  0.98           C  
ATOM    177  N   ALA A  21      -9.455  -8.606  15.794  1.00  0.97           N  
ATOM    178  CA  ALA A  21      -8.066  -9.030  15.947  1.00  0.97           C  
ATOM    179  C   ALA A  21      -7.779 -10.278  15.118  1.00  0.97           C  
ATOM    180  CB  ALA A  21      -7.749  -9.288  17.418  1.00  0.97           C  
ATOM    181  O   ALA A  21      -6.732 -10.376  14.474  1.00  0.97           O  
ATOM    182  N   VAL A  22      -8.632 -11.185  15.125  1.00  0.98           N  
ATOM    183  CA  VAL A  22      -8.462 -12.405  14.343  1.00  0.98           C  
ATOM    184  C   VAL A  22      -8.482 -12.070  12.853  1.00  0.98           C  
ATOM    185  CB  VAL A  22      -9.556 -13.446  14.670  1.00  0.98           C  
ATOM    186  O   VAL A  22      -7.674 -12.594  12.082  1.00  0.98           O  
ATOM    187  CG1 VAL A  22      -9.420 -14.672  13.769  1.00  0.98           C  
ATOM    188  CG2 VAL A  22      -9.485 -13.849  16.141  1.00  0.98           C  
ATOM    189  N   ALA A  23      -9.403 -11.195  12.481  1.00  0.97           N  
ATOM    190  CA  ALA A  23      -9.479 -10.780  11.082  1.00  0.97           C  
ATOM    191  C   ALA A  23      -8.180 -10.115  10.636  1.00  0.97           C  
ATOM    192  CB  ALA A  23     -10.658  -9.833  10.871  1.00  0.97           C  
ATOM    193  O   ALA A  23      -7.713 -10.341   9.517  1.00  0.97           O  
ATOM    194  N   GLN A  24      -7.564  -9.397  11.511  1.00  0.94           N  
ATOM    195  CA  GLN A  24      -6.343  -8.655  11.217  1.00  0.94           C  
ATOM    196  C   GLN A  24      -5.136  -9.586  11.146  1.00  0.94           C  
ATOM    197  CB  GLN A  24      -6.107  -7.569  12.269  1.00  0.94           C  
ATOM    198  O   GLN A  24      -4.282  -9.438  10.270  1.00  0.94           O  
ATOM    199  CG  GLN A  24      -7.080  -6.402  12.176  1.00  0.94           C  
ATOM    200  CD  GLN A  24      -6.940  -5.427  13.331  1.00  0.94           C  
ATOM    201  NE2 GLN A  24      -7.474  -4.223  13.158  1.00  0.94           N  
ATOM    202  OE1 GLN A  24      -6.356  -5.754  14.369  1.00  0.94           O  
ATOM    203  N   GLN A  25      -5.087 -10.566  12.007  1.00  0.95           N  
ATOM    204  CA  GLN A  25      -3.881 -11.369  12.182  1.00  0.95           C  
ATOM    205  C   GLN A  25      -3.920 -12.618  11.306  1.00  0.95           C  
ATOM    206  CB  GLN A  25      -3.706 -11.762  13.649  1.00  0.95           C  
ATOM    207  O   GLN A  25      -2.875 -13.143  10.917  1.00  0.95           O  
ATOM    208  CG  GLN A  25      -3.570 -10.574  14.592  1.00  0.95           C  
ATOM    209  CD  GLN A  25      -2.437  -9.643  14.203  1.00  0.95           C  
ATOM    210  NE2 GLN A  25      -2.650  -8.344  14.382  1.00  0.95           N  
ATOM    211  OE1 GLN A  25      -1.379 -10.087  13.746  1.00  0.95           O  
ATOM    212  N   GLY A  26      -5.107 -13.109  11.080  1.00  0.94           N  
ATOM    213  CA  GLY A  26      -5.247 -14.258  10.200  1.00  0.94           C  
ATOM    214  C   GLY A  26      -5.159 -15.584  10.931  1.00  0.94           C  
ATOM    215  O   GLY A  26      -5.414 -16.639  10.347  1.00  0.94           O  
ATOM    216  N   THR A  27      -4.659 -15.509  12.190  1.00  0.96           N  
ATOM    217  CA  THR A  27      -4.606 -16.713  13.013  1.00  0.96           C  
ATOM    218  C   THR A  27      -5.048 -16.410  14.442  1.00  0.96           C  
ATOM    219  CB  THR A  27      -3.190 -17.317  13.028  1.00  0.96           C  
ATOM    220  O   THR A  27      -4.896 -15.284  14.920  1.00  0.96           O  
ATOM    221  CG2 THR A  27      -2.648 -17.482  11.613  1.00  0.96           C  
ATOM    222  OG1 THR A  27      -2.316 -16.453  13.765  1.00  0.96           O  
ATOM    223  N   LEU A  28      -5.483 -17.446  15.108  1.00  0.96           N  
ATOM    224  CA  LEU A  28      -5.948 -17.288  16.482  1.00  0.96           C  
ATOM    225  C   LEU A  28      -4.777 -17.047  17.428  1.00  0.96           C  
ATOM    226  CB  LEU A  28      -6.733 -18.524  16.928  1.00  0.96           C  
ATOM    227  O   LEU A  28      -4.879 -16.240  18.356  1.00  0.96           O  
ATOM    228  CG  LEU A  28      -8.215 -18.559  16.551  1.00  0.96           C  
ATOM    229  CD1 LEU A  28      -8.375 -18.715  15.042  1.00  0.96           C  
ATOM    230  CD2 LEU A  28      -8.929 -19.687  17.289  1.00  0.96           C  
ATOM    231  N   GLY A  29      -3.721 -17.753  17.127  1.00  0.96           N  
ATOM    232  CA  GLY A  29      -2.538 -17.607  17.959  1.00  0.96           C  
ATOM    233  C   GLY A  29      -1.982 -16.196  17.964  1.00  0.96           C  
ATOM    234  O   GLY A  29      -1.703 -15.636  19.026  1.00  0.96           O  
ATOM    235  N   ARG A  30      -1.836 -15.602  16.833  1.00  0.96           N  
ATOM    236  CA  ARG A  30      -1.301 -14.248  16.719  1.00  0.96           C  
ATOM    237  C   ARG A  30      -2.264 -13.228  17.317  1.00  0.96           C  
ATOM    238  CB  ARG A  30      -1.016 -13.904  15.255  1.00  0.96           C  
ATOM    239  O   ARG A  30      -1.837 -12.270  17.965  1.00  0.96           O  
ATOM    240  CG  ARG A  30       0.175 -14.647  14.669  1.00  0.96           C  
ATOM    241  CD  ARG A  30       0.435 -14.243  13.224  1.00  0.96           C  
ATOM    242  NE  ARG A  30       1.692 -14.797  12.728  1.00  0.96           N  
ATOM    243  NH1 ARG A  30       1.301 -14.248  10.519  1.00  0.96           N  
ATOM    244  NH2 ARG A  30       3.239 -15.319  11.113  1.00  0.96           N  
ATOM    245  CZ  ARG A  30       2.074 -14.787  11.454  1.00  0.96           C  
ATOM    246  N   ALA A  31      -3.515 -13.507  17.094  1.00  0.97           N  
ATOM    247  CA  ALA A  31      -4.526 -12.619  17.661  1.00  0.97           C  
ATOM    248  C   ALA A  31      -4.498 -12.659  19.186  1.00  0.97           C  
ATOM    249  CB  ALA A  31      -5.913 -12.996  17.148  1.00  0.97           C  
ATOM    250  O   ALA A  31      -4.613 -11.622  19.843  1.00  0.97           O  
ATOM    251  N   ALA A  32      -4.367 -13.837  19.712  1.00  0.97           N  
ATOM    252  CA  ALA A  32      -4.297 -14.005  21.162  1.00  0.97           C  
ATOM    253  C   ALA A  32      -3.100 -13.258  21.743  1.00  0.97           C  
ATOM    254  CB  ALA A  32      -4.222 -15.486  21.523  1.00  0.97           C  
ATOM    255  O   ALA A  32      -3.216 -12.598  22.778  1.00  0.97           O  
ATOM    256  N   GLU A  33      -2.009 -13.371  21.098  1.00  0.97           N  
ATOM    257  CA  GLU A  33      -0.801 -12.669  21.521  1.00  0.97           C  
ATOM    258  C   GLU A  33      -1.008 -11.157  21.506  1.00  0.97           C  
ATOM    259  CB  GLU A  33       0.382 -13.047  20.627  1.00  0.97           C  
ATOM    260  O   GLU A  33      -0.630 -10.464  22.453  1.00  0.97           O  
ATOM    261  CG  GLU A  33       0.904 -14.457  20.862  1.00  0.97           C  
ATOM    262  CD  GLU A  33       2.016 -14.853  19.904  1.00  0.97           C  
ATOM    263  OE1 GLU A  33       2.441 -16.030  19.919  1.00  0.97           O  
ATOM    264  OE2 GLU A  33       2.468 -13.977  19.132  1.00  0.97           O  
ATOM    265  N   THR A  34      -1.674 -10.691  20.454  1.00  0.96           N  
ATOM    266  CA  THR A  34      -1.932  -9.265  20.288  1.00  0.96           C  
ATOM    267  C   THR A  34      -2.827  -8.744  21.408  1.00  0.96           C  
ATOM    268  CB  THR A  34      -2.585  -8.971  18.925  1.00  0.96           C  
ATOM    269  O   THR A  34      -2.623  -7.636  21.909  1.00  0.96           O  
ATOM    270  CG2 THR A  34      -2.920  -7.490  18.784  1.00  0.96           C  
ATOM    271  OG1 THR A  34      -1.683  -9.347  17.878  1.00  0.96           O  
ATOM    272  N   LEU A  35      -3.718  -9.606  21.870  1.00  0.97           N  
ATOM    273  CA  LEU A  35      -4.691  -9.178  22.870  1.00  0.97           C  
ATOM    274  C   LEU A  35      -4.252  -9.596  24.269  1.00  0.97           C  
ATOM    275  CB  LEU A  35      -6.071  -9.762  22.559  1.00  0.97           C  
ATOM    276  O   LEU A  35      -5.010  -9.449  25.231  1.00  0.97           O  
ATOM    277  CG  LEU A  35      -6.751  -9.256  21.286  1.00  0.97           C  
ATOM    278  CD1 LEU A  35      -8.088  -9.961  21.083  1.00  0.97           C  
ATOM    279  CD2 LEU A  35      -6.942  -7.744  21.346  1.00  0.97           C  
ATOM    280  N   ASN A  36      -3.006 -10.254  24.327  1.00  0.98           N  
ATOM    281  CA  ASN A  36      -2.505 -10.765  25.598  1.00  0.98           C  
ATOM    282  C   ASN A  36      -3.498 -11.724  26.248  1.00  0.98           C  
ATOM    283  CB  ASN A  36      -2.179  -9.612  26.549  1.00  0.98           C  
ATOM    284  O   ASN A  36      -3.805 -11.596  27.434  1.00  0.98           O  
ATOM    285  CG  ASN A  36      -1.054  -8.733  26.039  1.00  0.98           C  
ATOM    286  ND2 ASN A  36      -1.247  -7.421  26.112  1.00  0.98           N  
ATOM    287  OD1 ASN A  36      -0.022  -9.229  25.580  1.00  0.98           O  
ATOM    288  N   LEU A  37      -4.003 -12.637  25.545  1.00  0.97           N  
ATOM    289  CA  LEU A  37      -4.906 -13.701  25.968  1.00  0.97           C  
ATOM    290  C   LEU A  37      -4.334 -15.071  25.617  1.00  0.97           C  
ATOM    291  CB  LEU A  37      -6.282 -13.528  25.318  1.00  0.97           C  
ATOM    292  O   LEU A  37      -3.462 -15.181  24.752  1.00  0.97           O  
ATOM    293  CG  LEU A  37      -7.038 -12.244  25.665  1.00  0.97           C  
ATOM    294  CD1 LEU A  37      -8.306 -12.133  24.825  1.00  0.97           C  
ATOM    295  CD2 LEU A  37      -7.371 -12.205  27.152  1.00  0.97           C  
ATOM    296  N   SER A  38      -4.745 -16.036  26.414  1.00  0.98           N  
ATOM    297  CA  SER A  38      -4.467 -17.397  25.966  1.00  0.98           C  
ATOM    298  C   SER A  38      -5.283 -17.749  24.727  1.00  0.98           C  
ATOM    299  CB  SER A  38      -4.760 -18.400  27.082  1.00  0.98           C  
ATOM    300  O   SER A  38      -6.357 -17.186  24.504  1.00  0.98           O  
ATOM    301  OG  SER A  38      -6.154 -18.490  27.324  1.00  0.98           O  
ATOM    302  N   GLN A  39      -4.759 -18.566  23.840  1.00  0.97           N  
ATOM    303  CA  GLN A  39      -5.475 -18.973  22.635  1.00  0.97           C  
ATOM    304  C   GLN A  39      -6.826 -19.592  22.981  1.00  0.97           C  
ATOM    305  CB  GLN A  39      -4.638 -19.959  21.819  1.00  0.97           C  
ATOM    306  O   GLN A  39      -7.833 -19.300  22.333  1.00  0.97           O  
ATOM    307  CG  GLN A  39      -5.251 -20.319  20.473  1.00  0.97           C  
ATOM    308  CD  GLN A  39      -4.372 -21.250  19.658  1.00  0.97           C  
ATOM    309  NE2 GLN A  39      -4.998 -22.106  18.857  1.00  0.97           N  
ATOM    310  OE1 GLN A  39      -3.142 -21.199  19.747  1.00  0.97           O  
ATOM    311  N   PRO A  40      -6.997 -20.492  24.038  1.00  0.98           N  
ATOM    312  CA  PRO A  40      -8.304 -21.043  24.403  1.00  0.98           C  
ATOM    313  C   PRO A  40      -9.302 -19.967  24.823  1.00  0.98           C  
ATOM    314  CB  PRO A  40      -7.979 -21.974  25.574  1.00  0.98           C  
ATOM    315  O   PRO A  40     -10.486 -20.052  24.487  1.00  0.98           O  
ATOM    316  CG  PRO A  40      -6.555 -22.374  25.360  1.00  0.98           C  
ATOM    317  CD  PRO A  40      -5.818 -21.212  24.759  1.00  0.98           C  
ATOM    318  N   ALA A  41      -8.847 -18.940  25.561  1.00  0.98           N  
ATOM    319  CA  ALA A  41      -9.710 -17.833  25.965  1.00  0.98           C  
ATOM    320  C   ALA A  41     -10.226 -17.068  24.750  1.00  0.98           C  
ATOM    321  CB  ALA A  41      -8.962 -16.891  26.905  1.00  0.98           C  
ATOM    322  O   ALA A  41     -11.405 -16.710  24.688  1.00  0.98           O  
ATOM    323  N   LEU A  42      -9.384 -16.773  23.837  1.00  0.98           N  
ATOM    324  CA  LEU A  42      -9.755 -16.084  22.606  1.00  0.98           C  
ATOM    325  C   LEU A  42     -10.762 -16.903  21.807  1.00  0.98           C  
ATOM    326  CB  LEU A  42      -8.514 -15.806  21.753  1.00  0.98           C  
ATOM    327  O   LEU A  42     -11.778 -16.373  21.350  1.00  0.98           O  
ATOM    328  CG  LEU A  42      -8.731 -14.960  20.497  1.00  0.98           C  
ATOM    329  CD1 LEU A  42      -7.530 -14.052  20.255  1.00  0.98           C  
ATOM    330  CD2 LEU A  42      -8.985 -15.853  19.287  1.00  0.98           C  
ATOM    331  N   SER A  43     -10.459 -18.224  21.646  1.00  0.97           N  
ATOM    332  CA  SER A  43     -11.347 -19.122  20.915  1.00  0.97           C  
ATOM    333  C   SER A  43     -12.734 -19.161  21.546  1.00  0.97           C  
ATOM    334  CB  SER A  43     -10.760 -20.534  20.866  1.00  0.97           C  
ATOM    335  O   SER A  43     -13.744 -19.147  20.839  1.00  0.97           O  
ATOM    336  OG  SER A  43     -11.571 -21.388  20.079  1.00  0.97           O  
ATOM    337  N   LYS A  44     -12.767 -19.267  22.828  1.00  0.98           N  
ATOM    338  CA  LYS A  44     -14.034 -19.282  23.555  1.00  0.98           C  
ATOM    339  C   LYS A  44     -14.846 -18.022  23.269  1.00  0.98           C  
ATOM    340  CB  LYS A  44     -13.789 -19.417  25.058  1.00  0.98           C  
ATOM    341  O   LYS A  44     -16.048 -18.099  23.005  1.00  0.98           O  
ATOM    342  CG  LYS A  44     -15.061 -19.536  25.885  1.00  0.98           C  
ATOM    343  CD  LYS A  44     -14.751 -19.700  27.367  1.00  0.98           C  
ATOM    344  CE  LYS A  44     -16.024 -19.773  28.200  1.00  0.98           C  
ATOM    345  NZ  LYS A  44     -15.725 -19.916  29.657  1.00  0.98           N  
ATOM    346  N   THR A  45     -14.234 -16.855  23.350  1.00  0.98           N  
ATOM    347  CA  THR A  45     -14.879 -15.575  23.078  1.00  0.98           C  
ATOM    348  C   THR A  45     -15.404 -15.527  21.646  1.00  0.98           C  
ATOM    349  CB  THR A  45     -13.910 -14.401  23.312  1.00  0.98           C  
ATOM    350  O   THR A  45     -16.532 -15.090  21.408  1.00  0.98           O  
ATOM    351  CG2 THR A  45     -14.584 -13.065  23.017  1.00  0.98           C  
ATOM    352  OG1 THR A  45     -13.475 -14.412  24.678  1.00  0.98           O  
ATOM    353  N   LEU A  46     -14.630 -15.978  20.735  1.00  0.98           N  
ATOM    354  CA  LEU A  46     -15.025 -15.988  19.330  1.00  0.98           C  
ATOM    355  C   LEU A  46     -16.212 -16.918  19.105  1.00  0.98           C  
ATOM    356  CB  LEU A  46     -13.851 -16.416  18.446  1.00  0.98           C  
ATOM    357  O   LEU A  46     -17.151 -16.571  18.386  1.00  0.98           O  
ATOM    358  CG  LEU A  46     -14.050 -16.272  16.937  1.00  0.98           C  
ATOM    359  CD1 LEU A  46     -14.353 -14.820  16.579  1.00  0.98           C  
ATOM    360  CD2 LEU A  46     -12.820 -16.768  16.184  1.00  0.98           C  
ATOM    361  N   ASN A  47     -16.177 -18.147  19.705  1.00  0.97           N  
ATOM    362  CA  ASN A  47     -17.291 -19.084  19.607  1.00  0.97           C  
ATOM    363  C   ASN A  47     -18.575 -18.491  20.180  1.00  0.97           C  
ATOM    364  CB  ASN A  47     -16.951 -20.398  20.313  1.00  0.97           C  
ATOM    365  O   ASN A  47     -19.656 -18.678  19.618  1.00  0.97           O  
ATOM    366  CG  ASN A  47     -15.953 -21.236  19.539  1.00  0.97           C  
ATOM    367  ND2 ASN A  47     -15.260 -22.128  20.236  1.00  0.97           N  
ATOM    368  OD1 ASN A  47     -15.804 -21.081  18.324  1.00  0.97           O  
ATOM    369  N   GLU A  48     -18.423 -17.812  21.256  1.00  0.97           N  
ATOM    370  CA  GLU A  48     -19.573 -17.144  21.859  1.00  0.97           C  
ATOM    371  C   GLU A  48     -20.187 -16.128  20.900  1.00  0.97           C  
ATOM    372  CB  GLU A  48     -19.171 -16.458  23.167  1.00  0.97           C  
ATOM    373  O   GLU A  48     -21.410 -16.049  20.771  1.00  0.97           O  
ATOM    374  CG  GLU A  48     -18.910 -17.424  24.313  1.00  0.97           C  
ATOM    375  CD  GLU A  48     -18.381 -16.740  25.565  1.00  0.97           C  
ATOM    376  OE1 GLU A  48     -18.088 -17.440  26.560  1.00  0.97           O  
ATOM    377  OE2 GLU A  48     -18.261 -15.495  25.550  1.00  0.97           O  
ATOM    378  N   LEU A  49     -19.276 -15.356  20.286  1.00  0.97           N  
ATOM    379  CA  LEU A  49     -19.743 -14.375  19.313  1.00  0.97           C  
ATOM    380  C   LEU A  49     -20.504 -15.054  18.178  1.00  0.97           C  
ATOM    381  CB  LEU A  49     -18.565 -13.577  18.748  1.00  0.97           C  
ATOM    382  O   LEU A  49     -21.579 -14.597  17.785  1.00  0.97           O  
ATOM    383  CG  LEU A  49     -18.901 -12.540  17.674  1.00  0.97           C  
ATOM    384  CD1 LEU A  49     -19.893 -11.517  18.217  1.00  0.97           C  
ATOM    385  CD2 LEU A  49     -17.633 -11.854  17.178  1.00  0.97           C  
ATOM    386  N   GLU A  50     -20.015 -16.099  17.603  1.00  0.97           N  
ATOM    387  CA  GLU A  50     -20.664 -16.812  16.507  1.00  0.97           C  
ATOM    388  C   GLU A  50     -21.999 -17.405  16.948  1.00  0.97           C  
ATOM    389  CB  GLU A  50     -19.750 -17.916  15.968  1.00  0.97           C  
ATOM    390  O   GLU A  50     -22.962 -17.419  16.179  1.00  0.97           O  
ATOM    391  CG  GLU A  50     -18.559 -17.396  15.176  1.00  0.97           C  
ATOM    392  CD  GLU A  50     -17.710 -18.504  14.573  1.00  0.97           C  
ATOM    393  OE1 GLU A  50     -17.165 -18.315  13.462  1.00  0.97           O  
ATOM    394  OE2 GLU A  50     -17.590 -19.570  15.217  1.00  0.97           O  
ATOM    395  N   GLN A  51     -22.078 -17.876  18.210  1.00  0.96           N  
ATOM    396  CA  GLN A  51     -23.338 -18.359  18.765  1.00  0.96           C  
ATOM    397  C   GLN A  51     -24.364 -17.234  18.862  1.00  0.96           C  
ATOM    398  CB  GLN A  51     -23.114 -18.987  20.142  1.00  0.96           C  
ATOM    399  O   GLN A  51     -25.523 -17.409  18.483  1.00  0.96           O  
ATOM    400  CG  GLN A  51     -22.416 -20.339  20.095  1.00  0.96           C  
ATOM    401  CD  GLN A  51     -22.183 -20.927  21.474  1.00  0.96           C  
ATOM    402  NE2 GLN A  51     -21.849 -22.212  21.522  1.00  0.96           N  
ATOM    403  OE1 GLN A  51     -22.302 -20.232  22.488  1.00  0.96           O  
ATOM    404  N   LEU A  52     -23.878 -16.112  19.269  1.00  0.95           N  
ATOM    405  CA  LEU A  52     -24.759 -14.961  19.432  1.00  0.95           C  
ATOM    406  C   LEU A  52     -25.254 -14.458  18.080  1.00  0.95           C  
ATOM    407  CB  LEU A  52     -24.037 -13.834  20.175  1.00  0.95           C  
ATOM    408  O   LEU A  52     -26.413 -14.061  17.947  1.00  0.95           O  
ATOM    409  CG  LEU A  52     -23.792 -14.054  21.669  1.00  0.95           C  
ATOM    410  CD1 LEU A  52     -22.851 -12.985  22.215  1.00  0.95           C  
ATOM    411  CD2 LEU A  52     -25.111 -14.055  22.433  1.00  0.95           C  
ATOM    412  N   THR A  53     -24.381 -14.536  17.064  1.00  0.94           N  
ATOM    413  CA  THR A  53     -24.747 -14.037  15.743  1.00  0.94           C  
ATOM    414  C   THR A  53     -25.497 -15.103  14.951  1.00  0.94           C  
ATOM    415  CB  THR A  53     -23.505 -13.586  14.953  1.00  0.94           C  
ATOM    416  O   THR A  53     -26.164 -14.794  13.961  1.00  0.94           O  
ATOM    417  CG2 THR A  53     -22.759 -12.476  15.687  1.00  0.94           C  
ATOM    418  OG1 THR A  53     -22.625 -14.703  14.778  1.00  0.94           O  
ATOM    419  N   GLY A  54     -25.415 -16.341  15.401  1.00  0.95           N  
ATOM    420  CA  GLY A  54     -26.043 -17.445  14.693  1.00  0.95           C  
ATOM    421  C   GLY A  54     -25.386 -17.750  13.360  1.00  0.95           C  
ATOM    422  O   GLY A  54     -26.017 -18.320  12.467  1.00  0.95           O  
ATOM    423  N   ALA A  55     -24.107 -17.187  13.183  1.00  0.96           N  
ATOM    424  CA  ALA A  55     -23.373 -17.380  11.935  1.00  0.96           C  
ATOM    425  C   ALA A  55     -21.910 -17.721  12.205  1.00  0.96           C  
ATOM    426  CB  ALA A  55     -23.472 -16.132  11.061  1.00  0.96           C  
ATOM    427  O   ALA A  55     -21.331 -17.260  13.191  1.00  0.96           O  
ATOM    428  N   ARG A  56     -21.458 -18.589  11.357  1.00  0.97           N  
ATOM    429  CA  ARG A  56     -20.016 -18.808  11.359  1.00  0.97           C  
ATOM    430  C   ARG A  56     -19.283 -17.635  10.715  1.00  0.97           C  
ATOM    431  CB  ARG A  56     -19.668 -20.107  10.629  1.00  0.97           C  
ATOM    432  O   ARG A  56     -19.518 -17.316   9.547  1.00  0.97           O  
ATOM    433  CG  ARG A  56     -20.055 -21.364  11.392  1.00  0.97           C  
ATOM    434  CD  ARG A  56     -19.516 -22.620  10.721  1.00  0.97           C  
ATOM    435  NE  ARG A  56     -19.933 -23.829  11.425  1.00  0.97           N  
ATOM    436  NH1 ARG A  56     -18.927 -25.288   9.943  1.00  0.97           N  
ATOM    437  NH2 ARG A  56     -20.075 -26.097  11.754  1.00  0.97           N  
ATOM    438  CZ  ARG A  56     -19.644 -25.068  11.039  1.00  0.97           C  
ATOM    439  N   LEU A  57     -18.400 -16.993  11.425  1.00  0.98           N  
ATOM    440  CA  LEU A  57     -17.779 -15.765  10.940  1.00  0.98           C  
ATOM    441  C   LEU A  57     -16.418 -16.055  10.316  1.00  0.98           C  
ATOM    442  CB  LEU A  57     -17.627 -14.754  12.079  1.00  0.98           C  
ATOM    443  O   LEU A  57     -15.943 -15.293   9.470  1.00  0.98           O  
ATOM    444  CG  LEU A  57     -18.922 -14.266  12.730  1.00  0.98           C  
ATOM    445  CD1 LEU A  57     -18.611 -13.299  13.868  1.00  0.98           C  
ATOM    446  CD2 LEU A  57     -19.825 -13.606  11.693  1.00  0.98           C  
ATOM    447  N   PHE A  58     -15.826 -17.167  10.778  1.00  0.98           N  
ATOM    448  CA  PHE A  58     -14.539 -17.593  10.241  1.00  0.98           C  
ATOM    449  C   PHE A  58     -14.599 -19.042   9.774  1.00  0.98           C  
ATOM    450  CB  PHE A  58     -13.436 -17.424  11.289  1.00  0.98           C  
ATOM    451  O   PHE A  58     -15.299 -19.863  10.370  1.00  0.98           O  
ATOM    452  CG  PHE A  58     -13.051 -15.991  11.541  1.00  0.98           C  
ATOM    453  CD1 PHE A  58     -12.157 -15.339  10.700  1.00  0.98           C  
ATOM    454  CD2 PHE A  58     -13.583 -15.296  12.619  1.00  0.98           C  
ATOM    455  CE1 PHE A  58     -11.799 -14.013  10.930  1.00  0.98           C  
ATOM    456  CE2 PHE A  58     -13.230 -13.970  12.855  1.00  0.98           C  
ATOM    457  CZ  PHE A  58     -12.337 -13.331  12.010  1.00  0.98           C  
ATOM    458  N   GLU A  59     -13.957 -19.345   8.641  1.00  0.96           N  
ATOM    459  CA  GLU A  59     -13.507 -20.703   8.351  1.00  0.96           C  
ATOM    460  C   GLU A  59     -12.136 -20.973   8.964  1.00  0.96           C  
ATOM    461  CB  GLU A  59     -13.465 -20.944   6.840  1.00  0.96           C  
ATOM    462  O   GLU A  59     -11.140 -20.370   8.559  1.00  0.96           O  
ATOM    463  CG  GLU A  59     -14.832 -20.907   6.172  1.00  0.96           C  
ATOM    464  CD  GLU A  59     -14.772 -21.127   4.669  1.00  0.96           C  
ATOM    465  OE1 GLU A  59     -15.831 -21.066   4.004  1.00  0.96           O  
ATOM    466  OE2 GLU A  59     -13.657 -21.362   4.152  1.00  0.96           O  
ATOM    467  N   ARG A  60     -12.094 -21.867   9.977  1.00  0.93           N  
ATOM    468  CA  ARG A  60     -10.830 -22.127  10.659  1.00  0.93           C  
ATOM    469  C   ARG A  60     -10.213 -23.439  10.188  1.00  0.93           C  
ATOM    470  CB  ARG A  60     -11.034 -22.158  12.175  1.00  0.93           C  
ATOM    471  O   ARG A  60     -10.914 -24.442  10.036  1.00  0.93           O  
ATOM    472  CG  ARG A  60     -11.625 -20.877  12.744  1.00  0.93           C  
ATOM    473  CD  ARG A  60     -12.161 -21.081  14.154  1.00  0.93           C  
ATOM    474  NE  ARG A  60     -13.010 -19.970  14.574  1.00  0.93           N  
ATOM    475  NH1 ARG A  60     -13.559 -20.892  16.620  1.00  0.93           N  
ATOM    476  NH2 ARG A  60     -14.401 -18.847  16.016  1.00  0.93           N  
ATOM    477  CZ  ARG A  60     -13.655 -19.906  15.736  1.00  0.93           C  
ATOM    478  N   GLY A  61      -8.927 -23.413   9.786  1.00  0.90           N  
ATOM    479  CA  GLY A  61      -8.197 -24.601   9.375  1.00  0.90           C  
ATOM    480  C   GLY A  61      -6.699 -24.481   9.579  1.00  0.90           C  
ATOM    481  O   GLY A  61      -6.238 -23.638  10.351  1.00  0.90           O  
ATOM    482  N   ARG A  62      -6.011 -25.428   9.015  1.00  0.86           N  
ATOM    483  CA  ARG A  62      -4.558 -25.484   9.144  1.00  0.86           C  
ATOM    484  C   ARG A  62      -3.912 -24.208   8.615  1.00  0.86           C  
ATOM    485  CB  ARG A  62      -3.998 -26.700   8.405  1.00  0.86           C  
ATOM    486  O   ARG A  62      -2.847 -23.803   9.087  1.00  0.86           O  
ATOM    487  CG  ARG A  62      -4.258 -28.023   9.109  1.00  0.86           C  
ATOM    488  CD  ARG A  62      -3.590 -29.186   8.389  1.00  0.86           C  
ATOM    489  NE  ARG A  62      -3.895 -30.462   9.029  1.00  0.86           N  
ATOM    490  NH1 ARG A  62      -2.600 -31.727   7.593  1.00  0.86           N  
ATOM    491  NH2 ARG A  62      -3.759 -32.740   9.292  1.00  0.86           N  
ATOM    492  CZ  ARG A  62      -3.417 -31.640   8.636  1.00  0.86           C  
ATOM    493  N   GLN A  63      -4.661 -23.553   7.750  1.00  0.86           N  
ATOM    494  CA  GLN A  63      -4.089 -22.385   7.089  1.00  0.86           C  
ATOM    495  C   GLN A  63      -4.429 -21.103   7.844  1.00  0.86           C  
ATOM    496  CB  GLN A  63      -4.582 -22.289   5.644  1.00  0.86           C  
ATOM    497  O   GLN A  63      -4.125 -20.003   7.379  1.00  0.86           O  
ATOM    498  CG  GLN A  63      -4.084 -23.416   4.749  1.00  0.86           C  
ATOM    499  CD  GLN A  63      -4.627 -23.325   3.335  1.00  0.86           C  
ATOM    500  NE2 GLN A  63      -4.395 -24.366   2.543  1.00  0.86           N  
ATOM    501  OE1 GLN A  63      -5.251 -22.328   2.958  1.00  0.86           O  
ATOM    502  N   GLY A  64      -5.113 -21.274   8.894  1.00  0.94           N  
ATOM    503  CA  GLY A  64      -5.456 -20.080   9.651  1.00  0.94           C  
ATOM    504  C   GLY A  64      -6.946 -19.795   9.673  1.00  0.94           C  
ATOM    505  O   GLY A  64      -7.761 -20.720   9.669  1.00  0.94           O  
ATOM    506  N   ALA A  65      -7.310 -18.555   9.943  1.00  0.95           N  
ATOM    507  CA  ALA A  65      -8.704 -18.123  10.021  1.00  0.95           C  
ATOM    508  C   ALA A  65      -9.050 -17.176   8.877  1.00  0.95           C  
ATOM    509  CB  ALA A  65      -8.978 -17.452  11.365  1.00  0.95           C  
ATOM    510  O   ALA A  65      -8.419 -16.128   8.717  1.00  0.95           O  
ATOM    511  N   GLN A  66     -10.054 -17.616   8.077  1.00  0.96           N  
ATOM    512  CA  GLN A  66     -10.520 -16.803   6.959  1.00  0.96           C  
ATOM    513  C   GLN A  66     -11.971 -16.374   7.158  1.00  0.96           C  
ATOM    514  CB  GLN A  66     -10.375 -17.567   5.642  1.00  0.96           C  
ATOM    515  O   GLN A  66     -12.810 -17.175   7.574  1.00  0.96           O  
ATOM    516  CG  GLN A  66      -8.930 -17.803   5.225  1.00  0.96           C  
ATOM    517  CD  GLN A  66      -8.813 -18.509   3.887  1.00  0.96           C  
ATOM    518  NE2 GLN A  66      -7.598 -18.568   3.351  1.00  0.96           N  
ATOM    519  OE1 GLN A  66      -9.806 -18.999   3.339  1.00  0.96           O  
ATOM    520  N   LEU A  67     -12.226 -15.147   6.787  1.00  0.96           N  
ATOM    521  CA  LEU A  67     -13.584 -14.638   6.947  1.00  0.96           C  
ATOM    522  C   LEU A  67     -14.549 -15.362   6.014  1.00  0.96           C  
ATOM    523  CB  LEU A  67     -13.627 -13.132   6.676  1.00  0.96           C  
ATOM    524  O   LEU A  67     -14.231 -15.598   4.846  1.00  0.96           O  
ATOM    525  CG  LEU A  67     -13.058 -12.230   7.772  1.00  0.96           C  
ATOM    526  CD1 LEU A  67     -12.854 -10.815   7.241  1.00  0.96           C  
ATOM    527  CD2 LEU A  67     -13.976 -12.222   8.989  1.00  0.96           C  
ATOM    528  N   THR A  68     -15.651 -15.757   6.591  1.00  0.97           N  
ATOM    529  CA  THR A  68     -16.781 -16.165   5.764  1.00  0.97           C  
ATOM    530  C   THR A  68     -17.513 -14.947   5.208  1.00  0.97           C  
ATOM    531  CB  THR A  68     -17.767 -17.042   6.558  1.00  0.97           C  
ATOM    532  O   THR A  68     -17.192 -13.810   5.560  1.00  0.97           O  
ATOM    533  CG2 THR A  68     -17.054 -18.228   7.200  1.00  0.97           C  
ATOM    534  OG1 THR A  68     -18.379 -16.252   7.585  1.00  0.97           O  
ATOM    535  N   LEU A  69     -18.502 -15.170   4.314  1.00  0.95           N  
ATOM    536  CA  LEU A  69     -19.284 -14.056   3.788  1.00  0.95           C  
ATOM    537  C   LEU A  69     -19.984 -13.303   4.914  1.00  0.95           C  
ATOM    538  CB  LEU A  69     -20.316 -14.557   2.774  1.00  0.95           C  
ATOM    539  O   LEU A  69     -19.904 -12.074   4.989  1.00  0.95           O  
ATOM    540  CG  LEU A  69     -21.134 -13.484   2.053  1.00  0.95           C  
ATOM    541  CD1 LEU A  69     -20.213 -12.549   1.276  1.00  0.95           C  
ATOM    542  CD2 LEU A  69     -22.159 -14.127   1.125  1.00  0.95           C  
ATOM    543  N   PRO A  70     -20.651 -13.997   5.824  1.00  0.96           N  
ATOM    544  CA  PRO A  70     -21.226 -13.295   6.974  1.00  0.96           C  
ATOM    545  C   PRO A  70     -20.173 -12.576   7.814  1.00  0.96           C  
ATOM    546  CB  PRO A  70     -21.892 -14.416   7.775  1.00  0.96           C  
ATOM    547  O   PRO A  70     -20.439 -11.500   8.355  1.00  0.96           O  
ATOM    548  CG  PRO A  70     -22.168 -15.490   6.773  1.00  0.96           C  
ATOM    549  CD  PRO A  70     -21.082 -15.466   5.737  1.00  0.96           C  
ATOM    550  N   GLY A  71     -19.024 -13.152   7.940  1.00  0.97           N  
ATOM    551  CA  GLY A  71     -17.914 -12.529   8.643  1.00  0.97           C  
ATOM    552  C   GLY A  71     -17.481 -11.211   8.027  1.00  0.97           C  
ATOM    553  O   GLY A  71     -17.199 -10.248   8.743  1.00  0.97           O  
ATOM    554  N   GLU A  72     -17.407 -11.189   6.681  1.00  0.94           N  
ATOM    555  CA  GLU A  72     -17.049  -9.960   5.980  1.00  0.94           C  
ATOM    556  C   GLU A  72     -18.067  -8.855   6.247  1.00  0.94           C  
ATOM    557  CB  GLU A  72     -16.931 -10.214   4.475  1.00  0.94           C  
ATOM    558  O   GLU A  72     -17.694  -7.703   6.481  1.00  0.94           O  
ATOM    559  CG  GLU A  72     -15.710 -11.034   4.083  1.00  0.94           C  
ATOM    560  CD  GLU A  72     -15.632 -11.318   2.592  1.00  0.94           C  
ATOM    561  OE1 GLU A  72     -14.665 -11.979   2.150  1.00  0.94           O  
ATOM    562  OE2 GLU A  72     -16.544 -10.875   1.859  1.00  0.94           O  
ATOM    563  N   GLN A  73     -19.338  -9.221   6.265  1.00  0.93           N  
ATOM    564  CA  GLN A  73     -20.403  -8.264   6.542  1.00  0.93           C  
ATOM    565  C   GLN A  73     -20.335  -7.766   7.983  1.00  0.93           C  
ATOM    566  CB  GLN A  73     -21.772  -8.889   6.268  1.00  0.93           C  
ATOM    567  O   GLN A  73     -20.482  -6.569   8.239  1.00  0.93           O  
ATOM    568  CG  GLN A  73     -22.033  -9.176   4.795  1.00  0.93           C  
ATOM    569  CD  GLN A  73     -23.317  -9.952   4.567  1.00  0.93           C  
ATOM    570  NE2 GLN A  73     -23.777  -9.983   3.321  1.00  0.93           N  
ATOM    571  OE1 GLN A  73     -23.889 -10.520   5.502  1.00  0.93           O  
ATOM    572  N   PHE A  74     -20.082  -8.747   8.862  1.00  0.96           N  
ATOM    573  CA  PHE A  74     -20.003  -8.418  10.280  1.00  0.96           C  
ATOM    574  C   PHE A  74     -18.801  -7.525  10.562  1.00  0.96           C  
ATOM    575  CB  PHE A  74     -19.919  -9.693  11.125  1.00  0.96           C  
ATOM    576  O   PHE A  74     -18.882  -6.607  11.381  1.00  0.96           O  
ATOM    577  CG  PHE A  74     -20.060  -9.452  12.604  1.00  0.96           C  
ATOM    578  CD1 PHE A  74     -18.938  -9.375  13.420  1.00  0.96           C  
ATOM    579  CD2 PHE A  74     -21.316  -9.302  13.178  1.00  0.96           C  
ATOM    580  CE1 PHE A  74     -19.066  -9.151  14.789  1.00  0.96           C  
ATOM    581  CE2 PHE A  74     -21.451  -9.078  14.545  1.00  0.96           C  
ATOM    582  CZ  PHE A  74     -20.325  -9.004  15.349  1.00  0.96           C  
ATOM    583  N   LEU A  75     -17.683  -7.773   9.911  1.00  0.95           N  
ATOM    584  CA  LEU A  75     -16.448  -7.019  10.101  1.00  0.95           C  
ATOM    585  C   LEU A  75     -16.676  -5.531   9.858  1.00  0.95           C  
ATOM    586  CB  LEU A  75     -15.353  -7.539   9.165  1.00  0.95           C  
ATOM    587  O   LEU A  75     -16.205  -4.693  10.629  1.00  0.95           O  
ATOM    588  CG  LEU A  75     -13.997  -6.837   9.252  1.00  0.95           C  
ATOM    589  CD1 LEU A  75     -13.414  -6.983  10.653  1.00  0.95           C  
ATOM    590  CD2 LEU A  75     -13.038  -7.396   8.206  1.00  0.95           C  
ATOM    591  N   THR A  76     -17.384  -5.182   8.767  1.00  0.91           N  
ATOM    592  CA  THR A  76     -17.670  -3.790   8.438  1.00  0.91           C  
ATOM    593  C   THR A  76     -18.340  -3.083   9.613  1.00  0.91           C  
ATOM    594  CB  THR A  76     -18.569  -3.684   7.192  1.00  0.91           C  
ATOM    595  O   THR A  76     -17.922  -1.993  10.008  1.00  0.91           O  
ATOM    596  CG2 THR A  76     -18.859  -2.228   6.845  1.00  0.91           C  
ATOM    597  OG1 THR A  76     -17.911  -4.307   6.081  1.00  0.91           O  
ATOM    598  N   HIS A  77     -19.253  -3.701  10.289  1.00  0.94           N  
ATOM    599  CA  HIS A  77     -20.012  -3.104  11.382  1.00  0.94           C  
ATOM    600  C   HIS A  77     -19.213  -3.120  12.681  1.00  0.94           C  
ATOM    601  CB  HIS A  77     -21.341  -3.837  11.574  1.00  0.94           C  
ATOM    602  O   HIS A  77     -19.248  -2.155  13.448  1.00  0.94           O  
ATOM    603  CG  HIS A  77     -22.251  -3.748  10.391  1.00  0.94           C  
ATOM    604  CD2 HIS A  77     -22.644  -4.687   9.499  1.00  0.94           C  
ATOM    605  ND1 HIS A  77     -22.870  -2.575  10.015  1.00  0.94           N  
ATOM    606  CE1 HIS A  77     -23.607  -2.799   8.940  1.00  0.94           C  
ATOM    607  NE2 HIS A  77     -23.487  -4.073   8.606  1.00  0.94           N  
ATOM    608  N   ALA A  78     -18.506  -4.186  12.862  1.00  0.95           N  
ATOM    609  CA  ALA A  78     -17.675  -4.291  14.059  1.00  0.95           C  
ATOM    610  C   ALA A  78     -16.637  -3.175  14.106  1.00  0.95           C  
ATOM    611  CB  ALA A  78     -16.989  -5.654  14.113  1.00  0.95           C  
ATOM    612  O   ALA A  78     -16.458  -2.527  15.140  1.00  0.95           O  
ATOM    613  N   VAL A  79     -15.990  -2.987  13.028  1.00  0.93           N  
ATOM    614  CA  VAL A  79     -14.963  -1.954  12.944  1.00  0.93           C  
ATOM    615  C   VAL A  79     -15.591  -0.581  13.173  1.00  0.93           C  
ATOM    616  CB  VAL A  79     -14.235  -1.986  11.581  1.00  0.93           C  
ATOM    617  O   VAL A  79     -15.019   0.262  13.868  1.00  0.93           O  
ATOM    618  CG1 VAL A  79     -13.389  -0.729  11.391  1.00  0.93           C  
ATOM    619  CG2 VAL A  79     -13.369  -3.239  11.469  1.00  0.93           C  
ATOM    620  N   ARG A  80     -16.736  -0.357  12.711  1.00  0.91           N  
ATOM    621  CA  ARG A  80     -17.445   0.906  12.890  1.00  0.91           C  
ATOM    622  C   ARG A  80     -17.731   1.169  14.365  1.00  0.91           C  
ATOM    623  CB  ARG A  80     -18.753   0.905  12.096  1.00  0.91           C  
ATOM    624  O   ARG A  80     -17.545   2.288  14.848  1.00  0.91           O  
ATOM    625  CG  ARG A  80     -18.569   1.151  10.607  1.00  0.91           C  
ATOM    626  CD  ARG A  80     -19.902   1.186   9.872  1.00  0.91           C  
ATOM    627  NE  ARG A  80     -19.722   1.394   8.438  1.00  0.91           N  
ATOM    628  NH1 ARG A  80     -21.961   1.173   7.914  1.00  0.91           N  
ATOM    629  NH2 ARG A  80     -20.427   1.583   6.261  1.00  0.91           N  
ATOM    630  CZ  ARG A  80     -20.704   1.383   7.541  1.00  0.91           C  
ATOM    631  N   VAL A  81     -18.229   0.208  14.991  1.00  0.93           N  
ATOM    632  CA  VAL A  81     -18.546   0.329  16.410  1.00  0.93           C  
ATOM    633  C   VAL A  81     -17.281   0.667  17.196  1.00  0.93           C  
ATOM    634  CB  VAL A  81     -19.187  -0.965  16.960  1.00  0.93           C  
ATOM    635  O   VAL A  81     -17.274   1.600  18.002  1.00  0.93           O  
ATOM    636  CG1 VAL A  81     -19.254  -0.927  18.486  1.00  0.93           C  
ATOM    637  CG2 VAL A  81     -20.579  -1.165  16.366  1.00  0.93           C  
ATOM    638  N   LEU A  82     -16.234  -0.076  16.901  1.00  0.93           N  
ATOM    639  CA  LEU A  82     -14.986   0.149  17.621  1.00  0.93           C  
ATOM    640  C   LEU A  82     -14.427   1.536  17.320  1.00  0.93           C  
ATOM    641  CB  LEU A  82     -13.954  -0.921  17.253  1.00  0.93           C  
ATOM    642  O   LEU A  82     -13.898   2.204  18.212  1.00  0.93           O  
ATOM    643  CG  LEU A  82     -14.251  -2.342  17.733  1.00  0.93           C  
ATOM    644  CD1 LEU A  82     -13.185  -3.307  17.224  1.00  0.93           C  
ATOM    645  CD2 LEU A  82     -14.337  -2.386  19.255  1.00  0.93           C  
ATOM    646  N   ASP A  83     -14.561   1.965  16.080  1.00  0.88           N  
ATOM    647  CA  ASP A  83     -14.119   3.303  15.701  1.00  0.88           C  
ATOM    648  C   ASP A  83     -14.900   4.375  16.459  1.00  0.88           C  
ATOM    649  CB  ASP A  83     -14.268   3.511  14.193  1.00  0.88           C  
ATOM    650  O   ASP A  83     -14.324   5.365  16.913  1.00  0.88           O  
ATOM    651  CG  ASP A  83     -13.144   2.876  13.393  1.00  0.88           C  
ATOM    652  OD1 ASP A  83     -12.143   2.432  13.995  1.00  0.88           O  
ATOM    653  OD2 ASP A  83     -13.259   2.824  12.149  1.00  0.88           O  
ATOM    654  N   ALA A  84     -16.159   4.207  16.558  1.00  0.88           N  
ATOM    655  CA  ALA A  84     -17.017   5.168  17.245  1.00  0.88           C  
ATOM    656  C   ALA A  84     -16.623   5.304  18.713  1.00  0.88           C  
ATOM    657  CB  ALA A  84     -18.482   4.753  17.127  1.00  0.88           C  
ATOM    658  O   ALA A  84     -16.576   6.413  19.250  1.00  0.88           O  
ATOM    659  N   ILE A  85     -16.372   4.237  19.336  1.00  0.90           N  
ATOM    660  CA  ILE A  85     -15.966   4.235  20.737  1.00  0.90           C  
ATOM    661  C   ILE A  85     -14.623   4.947  20.887  1.00  0.90           C  
ATOM    662  CB  ILE A  85     -15.877   2.798  21.298  1.00  0.90           C  
ATOM    663  O   ILE A  85     -14.440   5.755  21.800  1.00  0.90           O  
ATOM    664  CG1 ILE A  85     -17.274   2.175  21.395  1.00  0.90           C  
ATOM    665  CG2 ILE A  85     -15.179   2.793  22.661  1.00  0.90           C  
ATOM    666  CD1 ILE A  85     -17.268   0.688  21.720  1.00  0.90           C  
ATOM    667  N   ASN A  86     -13.709   4.595  19.993  1.00  0.85           N  
ATOM    668  CA  ASN A  86     -12.399   5.237  20.020  1.00  0.85           C  
ATOM    669  C   ASN A  86     -12.508   6.744  19.802  1.00  0.85           C  
ATOM    670  CB  ASN A  86     -11.475   4.615  18.970  1.00  0.85           C  
ATOM    671  O   ASN A  86     -11.834   7.523  20.477  1.00  0.85           O  
ATOM    672  CG  ASN A  86     -10.973   3.243  19.374  1.00  0.85           C  
ATOM    673  ND2 ASN A  86     -10.642   2.418  18.387  1.00  0.85           N  
ATOM    674  OD1 ASN A  86     -10.884   2.926  20.563  1.00  0.85           O  
ATOM    675  N   THR A  87     -13.304   7.121  18.873  1.00  0.81           N  
ATOM    676  CA  THR A  87     -13.537   8.533  18.593  1.00  0.81           C  
ATOM    677  C   THR A  87     -14.124   9.237  19.813  1.00  0.81           C  
ATOM    678  CB  THR A  87     -14.480   8.715  17.389  1.00  0.81           C  
ATOM    679  O   THR A  87     -13.719  10.353  20.146  1.00  0.81           O  
ATOM    680  CG2 THR A  87     -14.755  10.192  17.124  1.00  0.81           C  
ATOM    681  OG1 THR A  87     -13.876   8.138  16.225  1.00  0.81           O  
ATOM    682  N   ALA A  88     -15.119   8.606  20.409  1.00  0.83           N  
ATOM    683  CA  ALA A  88     -15.711   9.160  21.623  1.00  0.83           C  
ATOM    684  C   ALA A  88     -14.657   9.350  22.710  1.00  0.83           C  
ATOM    685  CB  ALA A  88     -16.835   8.258  22.127  1.00  0.83           C  
ATOM    686  O   ALA A  88     -14.633  10.380  23.388  1.00  0.83           O  
ATOM    687  N   GLY A  89     -13.832   8.359  22.878  1.00  0.81           N  
ATOM    688  CA  GLY A  89     -12.759   8.453  23.855  1.00  0.81           C  
ATOM    689  C   GLY A  89     -11.797   9.592  23.577  1.00  0.81           C  
ATOM    690  O   GLY A  89     -11.409  10.321  24.491  1.00  0.81           O  
ATOM    691  N   ARG A  90     -11.490   9.732  22.306  1.00  0.74           N  
ATOM    692  CA  ARG A  90     -10.576  10.792  21.892  1.00  0.74           C  
ATOM    693  C   ARG A  90     -11.192  12.167  22.125  1.00  0.74           C  
ATOM    694  CB  ARG A  90     -10.197  10.630  20.419  1.00  0.74           C  
ATOM    695  O   ARG A  90     -10.492  13.113  22.492  1.00  0.74           O  
ATOM    696  CG  ARG A  90      -9.283   9.446  20.144  1.00  0.74           C  
ATOM    697  CD  ARG A  90      -8.710   9.491  18.734  1.00  0.74           C  
ATOM    698  NE  ARG A  90      -9.752   9.327  17.724  1.00  0.74           N  
ATOM    699  NH1 ARG A  90      -9.537   7.032  17.577  1.00  0.74           N  
ATOM    700  NH2 ARG A  90     -11.080   8.129  16.284  1.00  0.74           N  
ATOM    701  CZ  ARG A  90     -10.121   8.163  17.197  1.00  0.74           C  
ATOM    702  N   SER A  91     -12.474  12.303  21.848  1.00  0.73           N  
ATOM    703  CA  SER A  91     -13.161  13.580  22.009  1.00  0.73           C  
ATOM    704  C   SER A  91     -13.185  14.015  23.470  1.00  0.73           C  
ATOM    705  CB  SER A  91     -14.590  13.492  21.471  1.00  0.73           C  
ATOM    706  O   SER A  91     -13.136  15.210  23.769  1.00  0.73           O  
ATOM    707  OG  SER A  91     -14.587  13.252  20.074  1.00  0.73           O  
ATOM    708  N   LEU A  92     -13.236  13.083  24.369  1.00  0.76           N  
ATOM    709  CA  LEU A  92     -13.257  13.408  25.791  1.00  0.76           C  
ATOM    710  C   LEU A  92     -11.875  13.843  26.269  1.00  0.76           C  
ATOM    711  CB  LEU A  92     -13.737  12.206  26.609  1.00  0.76           C  
ATOM    712  O   LEU A  92     -11.760  14.681  27.167  1.00  0.76           O  
ATOM    713  CG  LEU A  92     -15.217  11.843  26.476  1.00  0.76           C  
ATOM    714  CD1 LEU A  92     -15.510  10.538  27.208  1.00  0.76           C  
ATOM    715  CD2 LEU A  92     -16.094  12.970  27.010  1.00  0.76           C  
ATOM    716  N   HIS A  93     -10.843  13.326  25.666  1.00  0.69           N  
ATOM    717  CA  HIS A  93      -9.491  13.594  26.143  1.00  0.69           C  
ATOM    718  C   HIS A  93      -8.876  14.784  25.415  1.00  0.69           C  
ATOM    719  CB  HIS A  93      -8.607  12.358  25.969  1.00  0.69           C  
ATOM    720  O   HIS A  93      -7.831  15.296  25.824  1.00  0.69           O  
ATOM    721  CG  HIS A  93      -8.982  11.220  26.864  1.00  0.69           C  
ATOM    722  CD2 HIS A  93      -9.464   9.987  26.580  1.00  0.69           C  
ATOM    723  ND1 HIS A  93      -8.878  11.288  28.236  1.00  0.69           N  
ATOM    724  CE1 HIS A  93      -9.281  10.142  28.760  1.00  0.69           C  
ATOM    725  NE2 HIS A  93      -9.642   9.336  27.776  1.00  0.69           N  
ATOM    726  N   ARG A  94      -9.374  15.166  24.225  1.00  0.65           N  
ATOM    727  CA  ARG A  94      -8.913  16.349  23.506  1.00  0.65           C  
ATOM    728  C   ARG A  94      -9.006  17.593  24.383  1.00  0.65           C  
ATOM    729  CB  ARG A  94      -9.725  16.550  22.225  1.00  0.65           C  
ATOM    730  O   ARG A  94      -8.110  18.440  24.366  1.00  0.65           O  
ATOM    731  CG  ARG A  94      -9.113  17.552  21.259  1.00  0.65           C  
ATOM    732  CD  ARG A  94      -9.884  17.614  19.948  1.00  0.65           C  
ATOM    733  NE  ARG A  94      -9.272  18.549  19.007  1.00  0.65           N  
ATOM    734  NH1 ARG A  94     -10.884  18.281  17.374  1.00  0.65           N  
ATOM    735  NH2 ARG A  94      -9.124  19.709  17.031  1.00  0.65           N  
ATOM    736  CZ  ARG A  94      -9.762  18.844  17.806  1.00  0.65           C  
ATOM    737  N   LYS A  95      -9.972  17.672  25.259  1.00  0.61           N  
ATOM    738  CA  LYS A  95     -10.191  18.826  26.125  1.00  0.61           C  
ATOM    739  C   LYS A  95      -9.113  18.918  27.202  1.00  0.61           C  
ATOM    740  CB  LYS A  95     -11.574  18.758  26.773  1.00  0.61           C  
ATOM    741  O   LYS A  95      -8.727  20.015  27.610  1.00  0.61           O  
ATOM    742  CG  LYS A  95     -12.718  19.101  25.830  1.00  0.61           C  
ATOM    743  CD  LYS A  95     -14.047  19.180  26.569  1.00  0.61           C  
ATOM    744  CE  LYS A  95     -15.193  19.517  25.624  1.00  0.61           C  
ATOM    745  NZ  LYS A  95     -16.500  19.595  26.344  1.00  0.61           N  
ATOM    746  N   GLU A  96      -8.371  17.828  27.344  1.00  0.63           N  
ATOM    747  CA  GLU A  96      -7.386  17.804  28.421  1.00  0.63           C  
ATOM    748  C   GLU A  96      -5.966  17.915  27.873  1.00  0.63           C  
ATOM    749  CB  GLU A  96      -7.530  16.527  29.253  1.00  0.63           C  
ATOM    750  O   GLU A  96      -4.998  17.919  28.637  1.00  0.63           O  
ATOM    751  CG  GLU A  96      -8.806  16.472  30.080  1.00  0.63           C  
ATOM    752  CD  GLU A  96      -8.937  15.197  30.898  1.00  0.63           C  
ATOM    753  OE1 GLU A  96      -9.835  15.123  31.767  1.00  0.63           O  
ATOM    754  OE2 GLU A  96      -8.134  14.265  30.668  1.00  0.63           O  
ATOM    755  N   GLY A  97      -5.800  18.239  26.478  1.00  0.59           N  
ATOM    756  CA  GLY A  97      -4.463  18.328  25.914  1.00  0.59           C  
ATOM    757  C   GLY A  97      -3.723  17.003  25.921  1.00  0.59           C  
ATOM    758  O   GLY A  97      -2.516  16.959  25.673  1.00  0.59           O  
ATOM    759  N   LEU A  98      -4.397  15.832  26.320  1.00  0.57           N  
ATOM    760  CA  LEU A  98      -3.748  14.549  26.565  1.00  0.57           C  
ATOM    761  C   LEU A  98      -3.905  13.623  25.363  1.00  0.57           C  
ATOM    762  CB  LEU A  98      -4.330  13.884  27.815  1.00  0.57           C  
ATOM    763  O   LEU A  98      -3.233  12.593  25.275  1.00  0.57           O  
ATOM    764  CG  LEU A  98      -4.014  14.559  29.151  1.00  0.57           C  
ATOM    765  CD1 LEU A  98      -4.951  14.044  30.239  1.00  0.57           C  
ATOM    766  CD2 LEU A  98      -2.558  14.326  29.537  1.00  0.57           C  
ATOM    767  N   ASN A  99      -4.690  14.072  24.265  1.00  0.59           N  
ATOM    768  CA  ASN A  99      -4.855  13.040  23.247  1.00  0.59           C  
ATOM    769  C   ASN A  99      -4.247  13.464  21.914  1.00  0.59           C  
ATOM    770  CB  ASN A  99      -6.335  12.694  23.069  1.00  0.59           C  
ATOM    771  O   ASN A  99      -4.532  14.554  21.415  1.00  0.59           O  
ATOM    772  CG  ASN A  99      -6.580  11.200  22.982  1.00  0.59           C  
ATOM    773  ND2 ASN A  99      -7.824  10.817  22.720  1.00  0.59           N  
ATOM    774  OD1 ASN A  99      -5.658  10.397  23.150  1.00  0.59           O  
ATOM    775  N   ASN A 100      -3.088  12.816  21.549  1.00  0.70           N  
ATOM    776  CA  ASN A 100      -2.467  12.932  20.234  1.00  0.70           C  
ATOM    777  C   ASN A 100      -3.266  12.186  19.169  1.00  0.70           C  
ATOM    778  CB  ASN A 100      -1.026  12.420  20.274  1.00  0.70           C  
ATOM    779  O   ASN A 100      -3.675  11.043  19.381  1.00  0.70           O  
ATOM    780  CG  ASN A 100      -0.108  13.322  21.075  1.00  0.70           C  
ATOM    781  ND2 ASN A 100       1.023  12.779  21.511  1.00  0.70           N  
ATOM    782  OD1 ASN A 100      -0.413  14.495  21.302  1.00  0.70           O  
ATOM    783  N   ASP A 101      -4.215  12.844  18.442  1.00  0.80           N  
ATOM    784  CA  ASP A 101      -4.790  12.297  17.217  1.00  0.80           C  
ATOM    785  C   ASP A 101      -3.778  11.426  16.477  1.00  0.80           C  
ATOM    786  CB  ASP A 101      -5.282  13.423  16.306  1.00  0.80           C  
ATOM    787  O   ASP A 101      -2.603  11.782  16.373  1.00  0.80           O  
ATOM    788  CG  ASP A 101      -6.265  12.945  15.251  1.00  0.80           C  
ATOM    789  OD1 ASP A 101      -6.681  11.767  15.293  1.00  0.80           O  
ATOM    790  OD2 ASP A 101      -6.625  13.753  14.368  1.00  0.80           O  
ATOM    791  N   VAL A 102      -4.072  10.171  16.238  1.00  0.88           N  
ATOM    792  CA  VAL A 102      -3.226   9.289  15.441  1.00  0.88           C  
ATOM    793  C   VAL A 102      -3.847   9.084  14.061  1.00  0.88           C  
ATOM    794  CB  VAL A 102      -3.012   7.926  16.137  1.00  0.88           C  
ATOM    795  O   VAL A 102      -5.030   8.753  13.949  1.00  0.88           O  
ATOM    796  CG1 VAL A 102      -2.138   7.013  15.279  1.00  0.88           C  
ATOM    797  CG2 VAL A 102      -2.388   8.125  17.517  1.00  0.88           C  
ATOM    798  N   VAL A 103      -3.148   9.406  13.059  1.00  0.93           N  
ATOM    799  CA  VAL A 103      -3.532   9.135  11.677  1.00  0.93           C  
ATOM    800  C   VAL A 103      -2.652   8.026  11.104  1.00  0.93           C  
ATOM    801  CB  VAL A 103      -3.430  10.403  10.801  1.00  0.93           C  
ATOM    802  O   VAL A 103      -1.427   8.157  11.061  1.00  0.93           O  
ATOM    803  CG1 VAL A 103      -3.812  10.092   9.355  1.00  0.93           C  
ATOM    804  CG2 VAL A 103      -4.315  11.514  11.364  1.00  0.93           C  
ATOM    805  N   ARG A 104      -3.318   6.945  10.682  1.00  0.95           N  
ATOM    806  CA  ARG A 104      -2.601   5.790  10.151  1.00  0.95           C  
ATOM    807  C   ARG A 104      -2.701   5.734   8.630  1.00  0.95           C  
ATOM    808  CB  ARG A 104      -3.143   4.494  10.759  1.00  0.95           C  
ATOM    809  O   ARG A 104      -3.798   5.631   8.079  1.00  0.95           O  
ATOM    810  CG  ARG A 104      -3.059   4.444  12.277  1.00  0.95           C  
ATOM    811  CD  ARG A 104      -3.909   3.319  12.851  1.00  0.95           C  
ATOM    812  NE  ARG A 104      -4.352   3.619  14.210  1.00  0.95           N  
ATOM    813  NH1 ARG A 104      -6.255   2.313  14.099  1.00  0.95           N  
ATOM    814  NH2 ARG A 104      -5.765   3.472  16.015  1.00  0.95           N  
ATOM    815  CZ  ARG A 104      -5.456   3.134  14.771  1.00  0.95           C  
ATOM    816  N   VAL A 105      -1.601   5.751   7.953  1.00  0.98           N  
ATOM    817  CA  VAL A 105      -1.543   5.791   6.496  1.00  0.98           C  
ATOM    818  C   VAL A 105      -0.798   4.564   5.975  1.00  0.98           C  
ATOM    819  CB  VAL A 105      -0.863   7.083   5.990  1.00  0.98           C  
ATOM    820  O   VAL A 105       0.301   4.253   6.441  1.00  0.98           O  
ATOM    821  CG1 VAL A 105      -0.809   7.102   4.463  1.00  0.98           C  
ATOM    822  CG2 VAL A 105      -1.598   8.314   6.517  1.00  0.98           C  
ATOM    823  N   GLY A 106      -1.438   3.831   5.140  1.00  0.98           N  
ATOM    824  CA  GLY A 106      -0.790   2.810   4.333  1.00  0.98           C  
ATOM    825  C   GLY A 106      -0.574   3.236   2.893  1.00  0.98           C  
ATOM    826  O   GLY A 106      -1.467   3.816   2.271  1.00  0.98           O  
ATOM    827  N   ALA A 107       0.614   2.944   2.374  1.00  0.97           N  
ATOM    828  CA  ALA A 107       0.906   3.389   1.013  1.00  0.97           C  
ATOM    829  C   ALA A 107       1.753   2.359   0.270  1.00  0.97           C  
ATOM    830  CB  ALA A 107       1.616   4.740   1.036  1.00  0.97           C  
ATOM    831  O   ALA A 107       2.525   1.620   0.886  1.00  0.97           O  
ATOM    832  N   LEU A 108       1.528   2.289  -1.107  1.00  0.94           N  
ATOM    833  CA  LEU A 108       2.470   1.531  -1.923  1.00  0.94           C  
ATOM    834  C   LEU A 108       3.885   2.079  -1.772  1.00  0.94           C  
ATOM    835  CB  LEU A 108       2.052   1.564  -3.395  1.00  0.94           C  
ATOM    836  O   LEU A 108       4.080   3.295  -1.705  1.00  0.94           O  
ATOM    837  CG  LEU A 108       0.730   0.875  -3.740  1.00  0.94           C  
ATOM    838  CD1 LEU A 108       0.308   1.222  -5.164  1.00  0.94           C  
ATOM    839  CD2 LEU A 108       0.853  -0.635  -3.566  1.00  0.94           C  
ATOM    840  N   PRO A 109       4.845   1.195  -1.695  1.00  0.92           N  
ATOM    841  CA  PRO A 109       6.216   1.622  -1.406  1.00  0.92           C  
ATOM    842  C   PRO A 109       6.688   2.749  -2.321  1.00  0.92           C  
ATOM    843  CB  PRO A 109       7.037   0.351  -1.636  1.00  0.92           C  
ATOM    844  O   PRO A 109       7.188   3.770  -1.842  1.00  0.92           O  
ATOM    845  CG  PRO A 109       6.115  -0.770  -1.280  1.00  0.92           C  
ATOM    846  CD  PRO A 109       4.733  -0.419  -1.751  1.00  0.92           C  
ATOM    847  N   THR A 110       6.501   2.687  -3.594  1.00  0.91           N  
ATOM    848  CA  THR A 110       7.014   3.697  -4.513  1.00  0.91           C  
ATOM    849  C   THR A 110       6.125   4.937  -4.505  1.00  0.91           C  
ATOM    850  CB  THR A 110       7.118   3.146  -5.948  1.00  0.91           C  
ATOM    851  O   THR A 110       6.617   6.062  -4.624  1.00  0.91           O  
ATOM    852  CG2 THR A 110       8.173   2.049  -6.040  1.00  0.91           C  
ATOM    853  OG1 THR A 110       5.850   2.609  -6.340  1.00  0.91           O  
ATOM    854  N   ALA A 111       4.826   4.746  -4.349  1.00  0.92           N  
ATOM    855  CA  ALA A 111       3.919   5.888  -4.257  1.00  0.92           C  
ATOM    856  C   ALA A 111       4.218   6.728  -3.019  1.00  0.92           C  
ATOM    857  CB  ALA A 111       2.468   5.414  -4.238  1.00  0.92           C  
ATOM    858  O   ALA A 111       4.116   7.956  -3.056  1.00  0.92           O  
ATOM    859  N   ALA A 112       4.577   6.033  -1.945  1.00  0.94           N  
ATOM    860  CA  ALA A 112       4.898   6.710  -0.691  1.00  0.94           C  
ATOM    861  C   ALA A 112       6.049   7.695  -0.879  1.00  0.94           C  
ATOM    862  CB  ALA A 112       5.245   5.690   0.391  1.00  0.94           C  
ATOM    863  O   ALA A 112       6.010   8.811  -0.356  1.00  0.94           O  
ATOM    864  N   LEU A 113       7.029   7.345  -1.670  1.00  0.92           N  
ATOM    865  CA  LEU A 113       8.207   8.177  -1.891  1.00  0.92           C  
ATOM    866  C   LEU A 113       7.850   9.422  -2.696  1.00  0.92           C  
ATOM    867  CB  LEU A 113       9.297   7.382  -2.615  1.00  0.92           C  
ATOM    868  O   LEU A 113       8.442  10.486  -2.497  1.00  0.92           O  
ATOM    869  CG  LEU A 113       9.965   6.263  -1.815  1.00  0.92           C  
ATOM    870  CD1 LEU A 113      10.923   5.475  -2.702  1.00  0.92           C  
ATOM    871  CD2 LEU A 113      10.697   6.835  -0.605  1.00  0.92           C  
ATOM    872  N   GLY A 114       6.958   9.240  -3.535  1.00  0.89           N  
ATOM    873  CA  GLY A 114       6.624  10.319  -4.450  1.00  0.89           C  
ATOM    874  C   GLY A 114       5.617  11.298  -3.877  1.00  0.89           C  
ATOM    875  O   GLY A 114       5.625  12.480  -4.226  1.00  0.89           O  
ATOM    876  N   ILE A 115       4.839  10.882  -2.876  1.00  0.92           N  
ATOM    877  CA  ILE A 115       3.685  11.679  -2.472  1.00  0.92           C  
ATOM    878  C   ILE A 115       3.855  12.135  -1.025  1.00  0.92           C  
ATOM    879  CB  ILE A 115       2.368  10.888  -2.634  1.00  0.92           C  
ATOM    880  O   ILE A 115       3.667  13.314  -0.714  1.00  0.92           O  
ATOM    881  CG1 ILE A 115       2.108  10.581  -4.114  1.00  0.92           C  
ATOM    882  CG2 ILE A 115       1.196  11.659  -2.021  1.00  0.92           C  
ATOM    883  CD1 ILE A 115       0.943   9.629  -4.353  1.00  0.92           C  
ATOM    884  N   LEU A 116       4.328  11.269  -0.138  1.00  0.94           N  
ATOM    885  CA  LEU A 116       4.146  11.450   1.298  1.00  0.94           C  
ATOM    886  C   LEU A 116       5.111  12.498   1.841  1.00  0.94           C  
ATOM    887  CB  LEU A 116       4.347  10.123   2.036  1.00  0.94           C  
ATOM    888  O   LEU A 116       4.761  13.264   2.742  1.00  0.94           O  
ATOM    889  CG  LEU A 116       3.207   9.109   1.930  1.00  0.94           C  
ATOM    890  CD1 LEU A 116       3.481   7.908   2.829  1.00  0.94           C  
ATOM    891  CD2 LEU A 116       1.876   9.761   2.291  1.00  0.94           C  
ATOM    892  N   PRO A 117       6.341  12.615   1.335  1.00  0.93           N  
ATOM    893  CA  PRO A 117       7.246  13.612   1.914  1.00  0.93           C  
ATOM    894  C   PRO A 117       6.673  15.027   1.866  1.00  0.93           C  
ATOM    895  CB  PRO A 117       8.498  13.500   1.041  1.00  0.93           C  
ATOM    896  O   PRO A 117       6.680  15.734   2.876  1.00  0.93           O  
ATOM    897  CG  PRO A 117       8.535  12.070   0.607  1.00  0.93           C  
ATOM    898  CD  PRO A 117       7.130  11.623   0.320  1.00  0.93           C  
ATOM    899  N   SER A 118       6.238  15.469   0.669  1.00  0.91           N  
ATOM    900  CA  SER A 118       5.676  16.811   0.548  1.00  0.91           C  
ATOM    901  C   SER A 118       4.385  16.944   1.350  1.00  0.91           C  
ATOM    902  CB  SER A 118       5.412  17.152  -0.919  1.00  0.91           C  
ATOM    903  O   SER A 118       4.159  17.962   2.007  1.00  0.91           O  
ATOM    904  OG  SER A 118       4.408  16.309  -1.458  1.00  0.91           O  
ATOM    905  N   VAL A 119       3.584  15.937   1.347  1.00  0.93           N  
ATOM    906  CA  VAL A 119       2.304  15.941   2.047  1.00  0.93           C  
ATOM    907  C   VAL A 119       2.537  16.041   3.552  1.00  0.93           C  
ATOM    908  CB  VAL A 119       1.475  14.679   1.718  1.00  0.93           C  
ATOM    909  O   VAL A 119       1.915  16.862   4.230  1.00  0.93           O  
ATOM    910  CG1 VAL A 119       0.265  14.572   2.645  1.00  0.93           C  
ATOM    911  CG2 VAL A 119       1.032  14.698   0.256  1.00  0.93           C  
ATOM    912  N   ILE A 120       3.430  15.222   4.004  1.00  0.94           N  
ATOM    913  CA  ILE A 120       3.714  15.183   5.434  1.00  0.94           C  
ATOM    914  C   ILE A 120       4.332  16.508   5.874  1.00  0.94           C  
ATOM    915  CB  ILE A 120       4.652  14.009   5.793  1.00  0.94           C  
ATOM    916  O   ILE A 120       4.006  17.028   6.944  1.00  0.94           O  
ATOM    917  CG1 ILE A 120       3.920  12.671   5.627  1.00  0.94           C  
ATOM    918  CG2 ILE A 120       5.192  14.164   7.217  1.00  0.94           C  
ATOM    919  CD1 ILE A 120       4.822  11.452   5.762  1.00  0.94           C  
ATOM    920  N   GLY A 121       5.238  17.028   5.057  1.00  0.91           N  
ATOM    921  CA  GLY A 121       5.799  18.337   5.354  1.00  0.91           C  
ATOM    922  C   GLY A 121       4.744  19.411   5.535  1.00  0.91           C  
ATOM    923  O   GLY A 121       4.807  20.197   6.483  1.00  0.91           O  
ATOM    924  N   GLN A 122       3.718  19.431   4.707  1.00  0.89           N  
ATOM    925  CA  GLN A 122       2.630  20.403   4.752  1.00  0.89           C  
ATOM    926  C   GLN A 122       1.689  20.123   5.920  1.00  0.89           C  
ATOM    927  CB  GLN A 122       1.850  20.397   3.436  1.00  0.89           C  
ATOM    928  O   GLN A 122       1.230  21.050   6.590  1.00  0.89           O  
ATOM    929  CG  GLN A 122       2.626  20.972   2.259  1.00  0.89           C  
ATOM    930  CD  GLN A 122       1.873  20.855   0.947  1.00  0.89           C  
ATOM    931  NE2 GLN A 122       2.493  21.314  -0.135  1.00  0.89           N  
ATOM    932  OE1 GLN A 122       0.744  20.356   0.906  1.00  0.89           O  
ATOM    933  N   PHE A 123       1.430  18.858   6.122  1.00  0.89           N  
ATOM    934  CA  PHE A 123       0.544  18.409   7.190  1.00  0.89           C  
ATOM    935  C   PHE A 123       1.083  18.829   8.552  1.00  0.89           C  
ATOM    936  CB  PHE A 123       0.369  16.888   7.140  1.00  0.89           C  
ATOM    937  O   PHE A 123       0.338  19.350   9.386  1.00  0.89           O  
ATOM    938  CG  PHE A 123      -0.453  16.335   8.273  1.00  0.89           C  
ATOM    939  CD1 PHE A 123       0.161  15.777   9.388  1.00  0.89           C  
ATOM    940  CD2 PHE A 123      -1.840  16.373   8.223  1.00  0.89           C  
ATOM    941  CE1 PHE A 123      -0.598  15.264  10.438  1.00  0.89           C  
ATOM    942  CE2 PHE A 123      -2.605  15.862   9.268  1.00  0.89           C  
ATOM    943  CZ  PHE A 123      -1.982  15.308  10.374  1.00  0.89           C  
ATOM    944  N   HIS A 124       2.299  18.706   8.837  1.00  0.87           N  
ATOM    945  CA  HIS A 124       2.896  18.967  10.142  1.00  0.87           C  
ATOM    946  C   HIS A 124       2.990  20.465  10.415  1.00  0.87           C  
ATOM    947  CB  HIS A 124       4.283  18.329  10.235  1.00  0.87           C  
ATOM    948  O   HIS A 124       3.031  20.888  11.572  1.00  0.87           O  
ATOM    949  CG  HIS A 124       4.267  16.937  10.783  1.00  0.87           C  
ATOM    950  CD2 HIS A 124       3.392  15.920  10.602  1.00  0.87           C  
ATOM    951  ND1 HIS A 124       5.241  16.462  11.634  1.00  0.87           N  
ATOM    952  CE1 HIS A 124       4.965  15.208  11.953  1.00  0.87           C  
ATOM    953  NE2 HIS A 124       3.848  14.856  11.340  1.00  0.87           N  
ATOM    954  N   GLN A 125       2.949  21.230   9.382  1.00  0.85           N  
ATOM    955  CA  GLN A 125       2.894  22.673   9.588  1.00  0.85           C  
ATOM    956  C   GLN A 125       1.564  23.090  10.208  1.00  0.85           C  
ATOM    957  CB  GLN A 125       3.113  23.413   8.267  1.00  0.85           C  
ATOM    958  O   GLN A 125       1.514  24.020  11.016  1.00  0.85           O  
ATOM    959  CG  GLN A 125       4.555  23.387   7.779  1.00  0.85           C  
ATOM    960  CD  GLN A 125       4.741  24.111   6.459  1.00  0.85           C  
ATOM    961  NE2 GLN A 125       5.925  23.977   5.871  1.00  0.85           N  
ATOM    962  OE1 GLN A 125       3.827  24.785   5.971  1.00  0.85           O  
ATOM    963  N   GLN A 126       0.503  22.322  10.043  1.00  0.82           N  
ATOM    964  CA  GLN A 126      -0.852  22.673  10.454  1.00  0.82           C  
ATOM    965  C   GLN A 126      -1.275  21.882  11.688  1.00  0.82           C  
ATOM    966  CB  GLN A 126      -1.840  22.430   9.311  1.00  0.82           C  
ATOM    967  O   GLN A 126      -2.120  22.336  12.463  1.00  0.82           O  
ATOM    968  CG  GLN A 126      -1.609  23.322   8.099  1.00  0.82           C  
ATOM    969  CD  GLN A 126      -2.541  22.999   6.946  1.00  0.82           C  
ATOM    970  NE2 GLN A 126      -2.297  23.615   5.795  1.00  0.82           N  
ATOM    971  OE1 GLN A 126      -3.474  22.202   7.090  1.00  0.82           O  
ATOM    972  N   GLN A 127      -0.690  20.687  11.885  1.00  0.81           N  
ATOM    973  CA  GLN A 127      -1.090  19.800  12.972  1.00  0.81           C  
ATOM    974  C   GLN A 127       0.129  19.207  13.674  1.00  0.81           C  
ATOM    975  CB  GLN A 127      -1.990  18.679  12.449  1.00  0.81           C  
ATOM    976  O   GLN A 127       0.464  18.039  13.468  1.00  0.81           O  
ATOM    977  CG  GLN A 127      -3.328  19.167  11.911  1.00  0.81           C  
ATOM    978  CD  GLN A 127      -4.276  19.611  13.009  1.00  0.81           C  
ATOM    979  NE2 GLN A 127      -5.305  20.363  12.636  1.00  0.81           N  
ATOM    980  OE1 GLN A 127      -4.084  19.280  14.184  1.00  0.81           O  
ATOM    981  N   LYS A 128       0.716  19.846  14.688  1.00  0.76           N  
ATOM    982  CA  LYS A 128       1.998  19.460  15.271  1.00  0.76           C  
ATOM    983  C   LYS A 128       1.819  18.361  16.314  1.00  0.76           C  
ATOM    984  CB  LYS A 128       2.689  20.672  15.899  1.00  0.76           C  
ATOM    985  O   LYS A 128       2.737  17.575  16.558  1.00  0.76           O  
ATOM    986  CG  LYS A 128       3.160  21.708  14.889  1.00  0.76           C  
ATOM    987  CD  LYS A 128       3.929  22.836  15.564  1.00  0.76           C  
ATOM    988  CE  LYS A 128       4.369  23.893  14.560  1.00  0.76           C  
ATOM    989  NZ  LYS A 128       5.108  25.011  15.219  1.00  0.76           N  
ATOM    990  N   GLU A 129       0.596  18.236  16.726  1.00  0.83           N  
ATOM    991  CA  GLU A 129       0.415  17.338  17.863  1.00  0.83           C  
ATOM    992  C   GLU A 129      -0.178  16.003  17.422  1.00  0.83           C  
ATOM    993  CB  GLU A 129      -0.478  17.987  18.923  1.00  0.83           C  
ATOM    994  O   GLU A 129      -0.414  15.120  18.249  1.00  0.83           O  
ATOM    995  CG  GLU A 129       0.130  19.224  19.567  1.00  0.83           C  
ATOM    996  CD  GLU A 129      -0.732  19.811  20.673  1.00  0.83           C  
ATOM    997  OE1 GLU A 129      -0.232  20.654  21.451  1.00  0.83           O  
ATOM    998  OE2 GLU A 129      -1.919  19.423  20.763  1.00  0.83           O  
ATOM    999  N   THR A 130      -0.341  15.809  16.113  1.00  0.87           N  
ATOM   1000  CA  THR A 130      -0.891  14.568  15.580  1.00  0.87           C  
ATOM   1001  C   THR A 130       0.219  13.553  15.320  1.00  0.87           C  
ATOM   1002  CB  THR A 130      -1.677  14.817  14.280  1.00  0.87           C  
ATOM   1003  O   THR A 130       1.267  13.899  14.770  1.00  0.87           O  
ATOM   1004  CG2 THR A 130      -2.267  13.520  13.736  1.00  0.87           C  
ATOM   1005  OG1 THR A 130      -2.741  15.741  14.542  1.00  0.87           O  
ATOM   1006  N   THR A 131      -0.039  12.337  15.866  1.00  0.89           N  
ATOM   1007  CA  THR A 131       0.867  11.245  15.529  1.00  0.89           C  
ATOM   1008  C   THR A 131       0.500  10.634  14.180  1.00  0.89           C  
ATOM   1009  CB  THR A 131       0.851  10.151  16.613  1.00  0.89           C  
ATOM   1010  O   THR A 131      -0.640  10.212  13.973  1.00  0.89           O  
ATOM   1011  CG2 THR A 131       1.785   9.002  16.249  1.00  0.89           C  
ATOM   1012  OG1 THR A 131       1.271  10.717  17.861  1.00  0.89           O  
ATOM   1013  N   LEU A 132       1.430  10.727  13.266  1.00  0.92           N  
ATOM   1014  CA  LEU A 132       1.259  10.104  11.958  1.00  0.92           C  
ATOM   1015  C   LEU A 132       1.994   8.769  11.892  1.00  0.92           C  
ATOM   1016  CB  LEU A 132       1.764  11.034  10.852  1.00  0.92           C  
ATOM   1017  O   LEU A 132       3.210   8.715  12.087  1.00  0.92           O  
ATOM   1018  CG  LEU A 132       1.471  10.599   9.415  1.00  0.92           C  
ATOM   1019  CD1 LEU A 132      -0.034  10.566   9.168  1.00  0.92           C  
ATOM   1020  CD2 LEU A 132       2.161  11.529   8.423  1.00  0.92           C  
ATOM   1021  N   GLN A 133       1.243   7.703  11.699  1.00  0.95           N  
ATOM   1022  CA  GLN A 133       1.818   6.381  11.470  1.00  0.95           C  
ATOM   1023  C   GLN A 133       1.757   6.003   9.993  1.00  0.95           C  
ATOM   1024  CB  GLN A 133       1.097   5.328  12.312  1.00  0.95           C  
ATOM   1025  O   GLN A 133       0.671   5.885   9.421  1.00  0.95           O  
ATOM   1026  CG  GLN A 133       1.248   5.531  13.814  1.00  0.95           C  
ATOM   1027  CD  GLN A 133       0.550   4.456  14.625  1.00  0.95           C  
ATOM   1028  NE2 GLN A 133       0.826   4.421  15.924  1.00  0.95           N  
ATOM   1029  OE1 GLN A 133      -0.232   3.665  14.089  1.00  0.95           O  
ATOM   1030  N   VAL A 134       2.907   5.823   9.424  1.00  0.96           N  
ATOM   1031  CA  VAL A 134       2.981   5.527   7.997  1.00  0.96           C  
ATOM   1032  C   VAL A 134       3.644   4.168   7.785  1.00  0.96           C  
ATOM   1033  CB  VAL A 134       3.754   6.623   7.230  1.00  0.96           C  
ATOM   1034  O   VAL A 134       4.696   3.886   8.365  1.00  0.96           O  
ATOM   1035  CG1 VAL A 134       3.805   6.303   5.737  1.00  0.96           C  
ATOM   1036  CG2 VAL A 134       3.114   7.990   7.464  1.00  0.96           C  
ATOM   1037  N   ALA A 135       3.007   3.380   7.063  1.00  0.96           N  
ATOM   1038  CA  ALA A 135       3.578   2.089   6.687  1.00  0.96           C  
ATOM   1039  C   ALA A 135       3.456   1.853   5.184  1.00  0.96           C  
ATOM   1040  CB  ALA A 135       2.896   0.961   7.457  1.00  0.96           C  
ATOM   1041  O   ALA A 135       2.474   2.265   4.562  1.00  0.96           O  
ATOM   1042  N   THR A 136       4.543   1.285   4.602  1.00  0.95           N  
ATOM   1043  CA  THR A 136       4.454   0.860   3.210  1.00  0.95           C  
ATOM   1044  C   THR A 136       4.107  -0.623   3.118  1.00  0.95           C  
ATOM   1045  CB  THR A 136       5.770   1.130   2.458  1.00  0.95           C  
ATOM   1046  O   THR A 136       4.603  -1.431   3.905  1.00  0.95           O  
ATOM   1047  CG2 THR A 136       6.111   2.616   2.461  1.00  0.95           C  
ATOM   1048  OG1 THR A 136       6.832   0.406   3.092  1.00  0.95           O  
ATOM   1049  N   MET A 137       3.218  -0.932   2.228  1.00  0.92           N  
ATOM   1050  CA  MET A 137       2.730  -2.298   2.065  1.00  0.92           C  
ATOM   1051  C   MET A 137       2.187  -2.517   0.657  1.00  0.92           C  
ATOM   1052  CB  MET A 137       1.645  -2.609   3.098  1.00  0.92           C  
ATOM   1053  O   MET A 137       2.135  -1.582  -0.145  1.00  0.92           O  
ATOM   1054  CG  MET A 137       0.430  -1.700   3.004  1.00  0.92           C  
ATOM   1055  SD  MET A 137      -0.572  -1.706   4.540  1.00  0.92           S  
ATOM   1056  CE  MET A 137       0.328  -0.468   5.514  1.00  0.92           C  
ATOM   1057  N   SER A 138       1.911  -3.764   0.272  1.00  0.91           N  
ATOM   1058  CA  SER A 138       1.305  -4.087  -1.015  1.00  0.91           C  
ATOM   1059  C   SER A 138      -0.138  -3.599  -1.085  1.00  0.91           C  
ATOM   1060  CB  SER A 138       1.356  -5.594  -1.269  1.00  0.91           C  
ATOM   1061  O   SER A 138      -0.756  -3.322  -0.054  1.00  0.91           O  
ATOM   1062  OG  SER A 138       0.496  -6.283  -0.378  1.00  0.91           O  
ATOM   1063  N   ASN A 139      -0.675  -3.544  -2.256  1.00  0.94           N  
ATOM   1064  CA  ASN A 139      -2.030  -3.042  -2.459  1.00  0.94           C  
ATOM   1065  C   ASN A 139      -3.061  -3.905  -1.738  1.00  0.94           C  
ATOM   1066  CB  ASN A 139      -2.355  -2.963  -3.952  1.00  0.94           C  
ATOM   1067  O   ASN A 139      -3.956  -3.383  -1.071  1.00  0.94           O  
ATOM   1068  CG  ASN A 139      -3.566  -2.099  -4.242  1.00  0.94           C  
ATOM   1069  ND2 ASN A 139      -4.610  -2.707  -4.793  1.00  0.94           N  
ATOM   1070  OD1 ASN A 139      -3.565  -0.896  -3.972  1.00  0.94           O  
ATOM   1071  N   PRO A 140      -2.972  -5.205  -1.862  1.00  0.93           N  
ATOM   1072  CA  PRO A 140      -3.925  -6.042  -1.130  1.00  0.93           C  
ATOM   1073  C   PRO A 140      -3.886  -5.801   0.378  1.00  0.93           C  
ATOM   1074  CB  PRO A 140      -3.474  -7.466  -1.466  1.00  0.93           C  
ATOM   1075  O   PRO A 140      -4.931  -5.803   1.034  1.00  0.93           O  
ATOM   1076  CG  PRO A 140      -2.855  -7.360  -2.823  1.00  0.93           C  
ATOM   1077  CD  PRO A 140      -2.098  -6.065  -2.902  1.00  0.93           C  
ATOM   1078  N   MET A 141      -2.734  -5.571   0.906  1.00  0.93           N  
ATOM   1079  CA  MET A 141      -2.591  -5.307   2.334  1.00  0.93           C  
ATOM   1080  C   MET A 141      -3.203  -3.959   2.702  1.00  0.93           C  
ATOM   1081  CB  MET A 141      -1.118  -5.341   2.744  1.00  0.93           C  
ATOM   1082  O   MET A 141      -3.751  -3.799   3.794  1.00  0.93           O  
ATOM   1083  CG  MET A 141      -0.507  -6.733   2.718  1.00  0.93           C  
ATOM   1084  SD  MET A 141       1.250  -6.739   3.247  1.00  0.93           S  
ATOM   1085  CE  MET A 141       1.050  -6.441   5.026  1.00  0.93           C  
ATOM   1086  N   ILE A 142      -3.064  -3.013   1.785  1.00  0.97           N  
ATOM   1087  CA  ILE A 142      -3.698  -1.717   1.999  1.00  0.97           C  
ATOM   1088  C   ILE A 142      -5.213  -1.891   2.087  1.00  0.97           C  
ATOM   1089  CB  ILE A 142      -3.338  -0.719   0.876  1.00  0.97           C  
ATOM   1090  O   ILE A 142      -5.847  -1.401   3.023  1.00  0.97           O  
ATOM   1091  CG1 ILE A 142      -1.861  -0.317   0.973  1.00  0.97           C  
ATOM   1092  CG2 ILE A 142      -4.246   0.513   0.936  1.00  0.97           C  
ATOM   1093  CD1 ILE A 142      -1.348   0.449  -0.239  1.00  0.97           C  
ATOM   1094  N   LEU A 143      -5.776  -2.580   1.155  1.00  0.97           N  
ATOM   1095  CA  LEU A 143      -7.217  -2.804   1.120  1.00  0.97           C  
ATOM   1096  C   LEU A 143      -7.687  -3.523   2.380  1.00  0.97           C  
ATOM   1097  CB  LEU A 143      -7.603  -3.615  -0.119  1.00  0.97           C  
ATOM   1098  O   LEU A 143      -8.671  -3.116   3.002  1.00  0.97           O  
ATOM   1099  CG  LEU A 143      -7.225  -3.009  -1.472  1.00  0.97           C  
ATOM   1100  CD1 LEU A 143      -7.730  -3.892  -2.608  1.00  0.97           C  
ATOM   1101  CD2 LEU A 143      -7.782  -1.595  -1.599  1.00  0.97           C  
ATOM   1102  N   ALA A 144      -6.972  -4.549   2.768  1.00  0.94           N  
ATOM   1103  CA  ALA A 144      -7.298  -5.303   3.976  1.00  0.94           C  
ATOM   1104  C   ALA A 144      -7.181  -4.426   5.219  1.00  0.94           C  
ATOM   1105  CB  ALA A 144      -6.390  -6.524   4.102  1.00  0.94           C  
ATOM   1106  O   ALA A 144      -8.033  -4.481   6.108  1.00  0.94           O  
ATOM   1107  N   GLY A 145      -6.122  -3.676   5.282  1.00  0.95           N  
ATOM   1108  CA  GLY A 145      -5.913  -2.775   6.405  1.00  0.95           C  
ATOM   1109  C   GLY A 145      -7.020  -1.751   6.562  1.00  0.95           C  
ATOM   1110  O   GLY A 145      -7.415  -1.423   7.683  1.00  0.95           O  
ATOM   1111  N   LEU A 146      -7.523  -1.296   5.461  1.00  0.96           N  
ATOM   1112  CA  LEU A 146      -8.631  -0.347   5.496  1.00  0.96           C  
ATOM   1113  C   LEU A 146      -9.905  -1.016   6.000  1.00  0.96           C  
ATOM   1114  CB  LEU A 146      -8.869   0.250   4.106  1.00  0.96           C  
ATOM   1115  O   LEU A 146     -10.607  -0.464   6.850  1.00  0.96           O  
ATOM   1116  CG  LEU A 146      -7.839   1.271   3.621  1.00  0.96           C  
ATOM   1117  CD1 LEU A 146      -7.990   1.505   2.122  1.00  0.96           C  
ATOM   1118  CD2 LEU A 146      -7.982   2.581   4.389  1.00  0.96           C  
ATOM   1119  N   LYS A 147     -10.126  -2.191   5.555  1.00  0.94           N  
ATOM   1120  CA  LYS A 147     -11.350  -2.907   5.902  1.00  0.94           C  
ATOM   1121  C   LYS A 147     -11.361  -3.296   7.377  1.00  0.94           C  
ATOM   1122  CB  LYS A 147     -11.508  -4.155   5.031  1.00  0.94           C  
ATOM   1123  O   LYS A 147     -12.412  -3.282   8.021  1.00  0.94           O  
ATOM   1124  CG  LYS A 147     -11.909  -3.859   3.593  1.00  0.94           C  
ATOM   1125  CD  LYS A 147     -12.012  -5.135   2.768  1.00  0.94           C  
ATOM   1126  CE  LYS A 147     -12.438  -4.843   1.335  1.00  0.94           C  
ATOM   1127  NZ  LYS A 147     -12.470  -6.083   0.503  1.00  0.94           N  
ATOM   1128  N   THR A 148     -10.154  -3.582   7.838  1.00  0.92           N  
ATOM   1129  CA  THR A 148     -10.070  -4.032   9.223  1.00  0.92           C  
ATOM   1130  C   THR A 148      -9.876  -2.848  10.165  1.00  0.92           C  
ATOM   1131  CB  THR A 148      -8.919  -5.037   9.414  1.00  0.92           C  
ATOM   1132  O   THR A 148      -9.821  -3.020  11.384  1.00  0.92           O  
ATOM   1133  CG2 THR A 148      -9.109  -6.266   8.531  1.00  0.92           C  
ATOM   1134  OG1 THR A 148      -7.679  -4.406   9.075  1.00  0.92           O  
ATOM   1135  N   GLY A 149      -9.711  -1.665   9.610  1.00  0.92           N  
ATOM   1136  CA  GLY A 149      -9.536  -0.467  10.417  1.00  0.92           C  
ATOM   1137  C   GLY A 149      -8.113  -0.278  10.905  1.00  0.92           C  
ATOM   1138  O   GLY A 149      -7.853   0.563  11.768  1.00  0.92           O  
ATOM   1139  N   GLU A 150      -7.198  -1.126  10.400  1.00  0.92           N  
ATOM   1140  CA  GLU A 150      -5.787  -1.035  10.761  1.00  0.92           C  
ATOM   1141  C   GLU A 150      -5.158   0.243  10.213  1.00  0.92           C  
ATOM   1142  CB  GLU A 150      -5.021  -2.259  10.252  1.00  0.92           C  
ATOM   1143  O   GLU A 150      -4.206   0.770  10.791  1.00  0.92           O  
ATOM   1144  CG  GLU A 150      -3.601  -2.363  10.790  1.00  0.92           C  
ATOM   1145  CD  GLU A 150      -2.876  -3.617  10.330  1.00  0.92           C  
ATOM   1146  OE1 GLU A 150      -1.688  -3.795  10.682  1.00  0.92           O  
ATOM   1147  OE2 GLU A 150      -3.501  -4.429   9.611  1.00  0.92           O  
ATOM   1148  N   ILE A 151      -5.603   0.668   9.101  1.00  0.96           N  
ATOM   1149  CA  ILE A 151      -5.185   1.959   8.567  1.00  0.96           C  
ATOM   1150  C   ILE A 151      -6.414   2.802   8.233  1.00  0.96           C  
ATOM   1151  CB  ILE A 151      -4.294   1.791   7.316  1.00  0.96           C  
ATOM   1152  O   ILE A 151      -7.506   2.265   8.031  1.00  0.96           O  
ATOM   1153  CG1 ILE A 151      -5.057   1.047   6.213  1.00  0.96           C  
ATOM   1154  CG2 ILE A 151      -2.995   1.062   7.672  1.00  0.96           C  
ATOM   1155  CD1 ILE A 151      -4.293   0.934   4.901  1.00  0.96           C  
ATOM   1156  N   ASP A 152      -6.191   4.131   8.193  1.00  0.95           N  
ATOM   1157  CA  ASP A 152      -7.273   5.080   7.948  1.00  0.95           C  
ATOM   1158  C   ASP A 152      -7.310   5.503   6.482  1.00  0.95           C  
ATOM   1159  CB  ASP A 152      -7.123   6.309   8.847  1.00  0.95           C  
ATOM   1160  O   ASP A 152      -8.387   5.640   5.897  1.00  0.95           O  
ATOM   1161  CG  ASP A 152      -7.122   5.965  10.326  1.00  0.95           C  
ATOM   1162  OD1 ASP A 152      -8.056   5.279  10.794  1.00  0.95           O  
ATOM   1163  OD2 ASP A 152      -6.179   6.387  11.031  1.00  0.95           O  
ATOM   1164  N   ILE A 153      -6.146   5.723   5.929  1.00  0.98           N  
ATOM   1165  CA  ILE A 153      -5.965   6.205   4.564  1.00  0.98           C  
ATOM   1166  C   ILE A 153      -5.014   5.278   3.811  1.00  0.98           C  
ATOM   1167  CB  ILE A 153      -5.430   7.655   4.544  1.00  0.98           C  
ATOM   1168  O   ILE A 153      -3.960   4.905   4.331  1.00  0.98           O  
ATOM   1169  CG1 ILE A 153      -6.355   8.577   5.345  1.00  0.98           C  
ATOM   1170  CG2 ILE A 153      -5.274   8.152   3.104  1.00  0.98           C  
ATOM   1171  CD1 ILE A 153      -5.725   9.912   5.719  1.00  0.98           C  
ATOM   1172  N   GLY A 154      -5.439   4.935   2.605  1.00  0.98           N  
ATOM   1173  CA  GLY A 154      -4.563   4.175   1.727  1.00  0.98           C  
ATOM   1174  C   GLY A 154      -4.151   4.943   0.486  1.00  0.98           C  
ATOM   1175  O   GLY A 154      -4.967   5.644  -0.117  1.00  0.98           O  
ATOM   1176  N   ILE A 155      -2.895   4.930   0.139  1.00  0.97           N  
ATOM   1177  CA  ILE A 155      -2.386   5.390  -1.149  1.00  0.97           C  
ATOM   1178  C   ILE A 155      -2.003   4.189  -2.011  1.00  0.97           C  
ATOM   1179  CB  ILE A 155      -1.175   6.332  -0.974  1.00  0.97           C  
ATOM   1180  O   ILE A 155      -0.957   3.572  -1.797  1.00  0.97           O  
ATOM   1181  CG1 ILE A 155      -1.547   7.520  -0.080  1.00  0.97           C  
ATOM   1182  CG2 ILE A 155      -0.662   6.811  -2.336  1.00  0.97           C  
ATOM   1183  CD1 ILE A 155      -0.366   8.403   0.301  1.00  0.97           C  
ATOM   1184  N   GLY A 156      -2.919   3.966  -2.910  1.00  0.96           N  
ATOM   1185  CA  GLY A 156      -2.750   2.748  -3.686  1.00  0.96           C  
ATOM   1186  C   GLY A 156      -3.519   2.762  -4.994  1.00  0.96           C  
ATOM   1187  O   GLY A 156      -3.692   3.818  -5.607  1.00  0.96           O  
ATOM   1188  N   ARG A 157      -3.902   1.595  -5.394  1.00  0.94           N  
ATOM   1189  CA  ARG A 157      -4.547   1.437  -6.694  1.00  0.94           C  
ATOM   1190  C   ARG A 157      -5.941   0.836  -6.544  1.00  0.94           C  
ATOM   1191  CB  ARG A 157      -3.695   0.561  -7.614  1.00  0.94           C  
ATOM   1192  O   ARG A 157      -6.240   0.194  -5.535  1.00  0.94           O  
ATOM   1193  CG  ARG A 157      -2.287   1.090  -7.839  1.00  0.94           C  
ATOM   1194  CD  ARG A 157      -1.439   0.114  -8.642  1.00  0.94           C  
ATOM   1195  NE  ARG A 157      -0.117   0.661  -8.933  1.00  0.94           N  
ATOM   1196  NH1 ARG A 157       0.013  -0.234 -11.058  1.00  0.94           N  
ATOM   1197  NH2 ARG A 157       1.740   1.027 -10.233  1.00  0.94           N  
ATOM   1198  CZ  ARG A 157       0.542   0.483 -10.074  1.00  0.94           C  
ATOM   1199  N   MET A 158      -6.643   1.155  -7.647  1.00  0.94           N  
ATOM   1200  CA  MET A 158      -7.930   0.472  -7.748  1.00  0.94           C  
ATOM   1201  C   MET A 158      -7.736  -1.020  -7.998  1.00  0.94           C  
ATOM   1202  CB  MET A 158      -8.777   1.084  -8.865  1.00  0.94           C  
ATOM   1203  O   MET A 158      -6.805  -1.420  -8.698  1.00  0.94           O  
ATOM   1204  CG  MET A 158     -10.232   0.647  -8.840  1.00  0.94           C  
ATOM   1205  SD  MET A 158     -11.294   1.673  -9.930  1.00  0.94           S  
ATOM   1206  CE  MET A 158     -10.970   0.880 -11.530  1.00  0.94           C  
ATOM   1207  N   SER A 159      -8.521  -1.863  -7.379  1.00  0.93           N  
ATOM   1208  CA  SER A 159      -8.463  -3.311  -7.551  1.00  0.93           C  
ATOM   1209  C   SER A 159      -9.787  -3.860  -8.071  1.00  0.93           C  
ATOM   1210  CB  SER A 159      -8.101  -3.995  -6.232  1.00  0.93           C  
ATOM   1211  O   SER A 159     -10.663  -3.096  -8.482  1.00  0.93           O  
ATOM   1212  OG  SER A 159      -6.782  -3.659  -5.837  1.00  0.93           O  
ATOM   1213  N   ASP A 160      -9.880  -5.161  -8.178  1.00  0.91           N  
ATOM   1214  CA  ASP A 160     -11.125  -5.784  -8.616  1.00  0.91           C  
ATOM   1215  C   ASP A 160     -12.301  -5.323  -7.757  1.00  0.91           C  
ATOM   1216  CB  ASP A 160     -11.007  -7.309  -8.571  1.00  0.91           C  
ATOM   1217  O   ASP A 160     -12.143  -5.076  -6.560  1.00  0.91           O  
ATOM   1218  CG  ASP A 160      -9.976  -7.853  -9.545  1.00  0.91           C  
ATOM   1219  OD1 ASP A 160      -9.738  -7.220 -10.596  1.00  0.91           O  
ATOM   1220  OD2 ASP A 160      -9.400  -8.924  -9.259  1.00  0.91           O  
ATOM   1221  N   PRO A 161     -13.437  -5.192  -8.371  1.00  0.91           N  
ATOM   1222  CA  PRO A 161     -14.632  -4.720  -7.667  1.00  0.91           C  
ATOM   1223  C   PRO A 161     -14.889  -5.479  -6.367  1.00  0.91           C  
ATOM   1224  CB  PRO A 161     -15.757  -4.969  -8.676  1.00  0.91           C  
ATOM   1225  O   PRO A 161     -15.268  -4.875  -5.360  1.00  0.91           O  
ATOM   1226  CG  PRO A 161     -15.108  -4.823 -10.014  1.00  0.91           C  
ATOM   1227  CD  PRO A 161     -13.717  -5.384  -9.934  1.00  0.91           C  
ATOM   1228  N   GLU A 162     -14.628  -6.743  -6.357  1.00  0.90           N  
ATOM   1229  CA  GLU A 162     -14.868  -7.562  -5.172  1.00  0.90           C  
ATOM   1230  C   GLU A 162     -13.993  -7.114  -4.005  1.00  0.90           C  
ATOM   1231  CB  GLU A 162     -14.617  -9.041  -5.481  1.00  0.90           C  
ATOM   1232  O   GLU A 162     -14.446  -7.081  -2.859  1.00  0.90           O  
ATOM   1233  CG  GLU A 162     -15.638  -9.653  -6.428  1.00  0.90           C  
ATOM   1234  CD  GLU A 162     -15.337 -11.101  -6.781  1.00  0.90           C  
ATOM   1235  OE1 GLU A 162     -16.051 -11.680  -7.630  1.00  0.90           O  
ATOM   1236  OE2 GLU A 162     -14.378 -11.661  -6.203  1.00  0.90           O  
ATOM   1237  N   LEU A 163     -12.761  -6.734  -4.299  1.00  0.91           N  
ATOM   1238  CA  LEU A 163     -11.815  -6.309  -3.273  1.00  0.91           C  
ATOM   1239  C   LEU A 163     -12.086  -4.870  -2.847  1.00  0.91           C  
ATOM   1240  CB  LEU A 163     -10.377  -6.441  -3.781  1.00  0.91           C  
ATOM   1241  O   LEU A 163     -11.643  -4.440  -1.780  1.00  0.91           O  
ATOM   1242  CG  LEU A 163      -9.879  -7.863  -4.044  1.00  0.91           C  
ATOM   1243  CD1 LEU A 163      -8.492  -7.830  -4.677  1.00  0.91           C  
ATOM   1244  CD2 LEU A 163      -9.864  -8.672  -2.752  1.00  0.91           C  
ATOM   1245  N   MET A 164     -12.847  -4.176  -3.627  1.00  0.95           N  
ATOM   1246  CA  MET A 164     -13.089  -2.754  -3.396  1.00  0.95           C  
ATOM   1247  C   MET A 164     -14.411  -2.539  -2.668  1.00  0.95           C  
ATOM   1248  CB  MET A 164     -13.090  -1.986  -4.719  1.00  0.95           C  
ATOM   1249  O   MET A 164     -14.815  -1.399  -2.430  1.00  0.95           O  
ATOM   1250  CG  MET A 164     -11.716  -1.868  -5.360  1.00  0.95           C  
ATOM   1251  SD  MET A 164     -10.495  -1.051  -4.261  1.00  0.95           S  
ATOM   1252  CE  MET A 164     -11.212   0.613  -4.169  1.00  0.95           C  
ATOM   1253  N   THR A 165     -15.108  -3.588  -2.315  1.00  0.91           N  
ATOM   1254  CA  THR A 165     -16.371  -3.428  -1.603  1.00  0.91           C  
ATOM   1255  C   THR A 165     -16.169  -2.631  -0.317  1.00  0.91           C  
ATOM   1256  CB  THR A 165     -17.001  -4.793  -1.270  1.00  0.91           C  
ATOM   1257  O   THR A 165     -15.322  -2.978   0.508  1.00  0.91           O  
ATOM   1258  CG2 THR A 165     -18.332  -4.623  -0.545  1.00  0.91           C  
ATOM   1259  OG1 THR A 165     -17.221  -5.521  -2.485  1.00  0.91           O  
ATOM   1260  N   GLY A 166     -16.964  -1.593  -0.107  1.00  0.92           N  
ATOM   1261  CA  GLY A 166     -16.926  -0.796   1.108  1.00  0.92           C  
ATOM   1262  C   GLY A 166     -15.831   0.254   1.099  1.00  0.92           C  
ATOM   1263  O   GLY A 166     -15.559   0.884   2.123  1.00  0.92           O  
ATOM   1264  N   LEU A 167     -15.133   0.339   0.020  1.00  0.97           N  
ATOM   1265  CA  LEU A 167     -14.031   1.291  -0.072  1.00  0.97           C  
ATOM   1266  C   LEU A 167     -14.314   2.350  -1.132  1.00  0.97           C  
ATOM   1267  CB  LEU A 167     -12.722   0.565  -0.397  1.00  0.97           C  
ATOM   1268  O   LEU A 167     -15.024   2.086  -2.105  1.00  0.97           O  
ATOM   1269  CG  LEU A 167     -12.279  -0.510   0.597  1.00  0.97           C  
ATOM   1270  CD1 LEU A 167     -10.980  -1.159   0.131  1.00  0.97           C  
ATOM   1271  CD2 LEU A 167     -12.114   0.086   1.991  1.00  0.97           C  
ATOM   1272  N   ASN A 168     -13.796   3.547  -0.874  1.00  0.96           N  
ATOM   1273  CA  ASN A 168     -13.786   4.637  -1.844  1.00  0.96           C  
ATOM   1274  C   ASN A 168     -12.409   4.813  -2.476  1.00  0.96           C  
ATOM   1275  CB  ASN A 168     -14.241   5.943  -1.189  1.00  0.96           C  
ATOM   1276  O   ASN A 168     -11.388   4.616  -1.814  1.00  0.96           O  
ATOM   1277  CG  ASN A 168     -15.740   5.993  -0.966  1.00  0.96           C  
ATOM   1278  ND2 ASN A 168     -16.176   6.858  -0.058  1.00  0.96           N  
ATOM   1279  OD1 ASN A 168     -16.500   5.260  -1.605  1.00  0.96           O  
ATOM   1280  N   TYR A 169     -12.460   5.026  -3.805  1.00  0.97           N  
ATOM   1281  CA  TYR A 169     -11.223   5.296  -4.529  1.00  0.97           C  
ATOM   1282  C   TYR A 169     -11.296   6.634  -5.255  1.00  0.97           C  
ATOM   1283  CB  TYR A 169     -10.931   4.174  -5.531  1.00  0.97           C  
ATOM   1284  O   TYR A 169     -12.267   6.911  -5.963  1.00  0.97           O  
ATOM   1285  CG  TYR A 169      -9.706   4.420  -6.378  1.00  0.97           C  
ATOM   1286  CD1 TYR A 169      -9.818   4.955  -7.659  1.00  0.97           C  
ATOM   1287  CD2 TYR A 169      -8.436   4.118  -5.899  1.00  0.97           C  
ATOM   1288  CE1 TYR A 169      -8.692   5.182  -8.444  1.00  0.97           C  
ATOM   1289  CE2 TYR A 169      -7.303   4.341  -6.676  1.00  0.97           C  
ATOM   1290  OH  TYR A 169      -6.323   5.095  -8.717  1.00  0.97           O  
ATOM   1291  CZ  TYR A 169      -7.441   4.873  -7.945  1.00  0.97           C  
ATOM   1292  N   GLU A 170     -10.354   7.424  -5.021  1.00  0.96           N  
ATOM   1293  CA  GLU A 170     -10.203   8.696  -5.721  1.00  0.96           C  
ATOM   1294  C   GLU A 170      -8.872   8.762  -6.465  1.00  0.96           C  
ATOM   1295  CB  GLU A 170     -10.316   9.866  -4.741  1.00  0.96           C  
ATOM   1296  O   GLU A 170      -7.806   8.679  -5.850  1.00  0.96           O  
ATOM   1297  CG  GLU A 170     -10.167  11.233  -5.394  1.00  0.96           C  
ATOM   1298  CD  GLU A 170     -10.108  12.374  -4.392  1.00  0.96           C  
ATOM   1299  OE1 GLU A 170      -9.616  13.469  -4.747  1.00  0.96           O  
ATOM   1300  OE2 GLU A 170     -10.557  12.172  -3.242  1.00  0.96           O  
ATOM   1301  N   LEU A 171      -8.988   8.960  -7.812  1.00  0.95           N  
ATOM   1302  CA  LEU A 171      -7.778   9.034  -8.625  1.00  0.95           C  
ATOM   1303  C   LEU A 171      -6.982  10.293  -8.300  1.00  0.95           C  
ATOM   1304  CB  LEU A 171      -8.131   9.009 -10.114  1.00  0.95           C  
ATOM   1305  O   LEU A 171      -7.532  11.396  -8.291  1.00  0.95           O  
ATOM   1306  CG  LEU A 171      -6.961   9.143 -11.090  1.00  0.95           C  
ATOM   1307  CD1 LEU A 171      -6.067   7.910 -11.018  1.00  0.95           C  
ATOM   1308  CD2 LEU A 171      -7.472   9.357 -12.511  1.00  0.95           C  
ATOM   1309  N   LEU A 172      -5.676  10.116  -8.098  1.00  0.93           N  
ATOM   1310  CA  LEU A 172      -4.802  11.253  -7.830  1.00  0.93           C  
ATOM   1311  C   LEU A 172      -3.978  11.607  -9.064  1.00  0.93           C  
ATOM   1312  CB  LEU A 172      -3.874  10.951  -6.651  1.00  0.93           C  
ATOM   1313  O   LEU A 172      -4.045  12.734  -9.558  1.00  0.93           O  
ATOM   1314  CG  LEU A 172      -4.541  10.807  -5.282  1.00  0.93           C  
ATOM   1315  CD1 LEU A 172      -3.506  10.443  -4.224  1.00  0.93           C  
ATOM   1316  CD2 LEU A 172      -5.270  12.092  -4.905  1.00  0.93           C  
ATOM   1317  N   PHE A 173      -3.343  10.657  -9.693  1.00  0.91           N  
ATOM   1318  CA  PHE A 173      -2.531  10.855 -10.888  1.00  0.91           C  
ATOM   1319  C   PHE A 173      -2.224   9.523 -11.561  1.00  0.91           C  
ATOM   1320  CB  PHE A 173      -1.228  11.580 -10.539  1.00  0.91           C  
ATOM   1321  O   PHE A 173      -2.516   8.460 -11.009  1.00  0.91           O  
ATOM   1322  CG  PHE A 173      -0.343  10.816  -9.592  1.00  0.91           C  
ATOM   1323  CD1 PHE A 173      -0.523  10.914  -8.218  1.00  0.91           C  
ATOM   1324  CD2 PHE A 173       0.670   9.998 -10.076  1.00  0.91           C  
ATOM   1325  CE1 PHE A 173       0.295  10.208  -7.339  1.00  0.91           C  
ATOM   1326  CE2 PHE A 173       1.491   9.289  -9.204  1.00  0.91           C  
ATOM   1327  CZ  PHE A 173       1.302   9.396  -7.836  1.00  0.91           C  
ATOM   1328  N   LEU A 174      -1.692   9.648 -12.727  1.00  0.91           N  
ATOM   1329  CA  LEU A 174      -1.205   8.479 -13.452  1.00  0.91           C  
ATOM   1330  C   LEU A 174       0.314   8.376 -13.359  1.00  0.91           C  
ATOM   1331  CB  LEU A 174      -1.636   8.541 -14.920  1.00  0.91           C  
ATOM   1332  O   LEU A 174       1.024   9.344 -13.640  1.00  0.91           O  
ATOM   1333  CG  LEU A 174      -3.141   8.585 -15.184  1.00  0.91           C  
ATOM   1334  CD1 LEU A 174      -3.414   8.713 -16.679  1.00  0.91           C  
ATOM   1335  CD2 LEU A 174      -3.821   7.344 -14.615  1.00  0.91           C  
ATOM   1336  N   GLU A 175       0.665   7.282 -12.922  1.00  0.90           N  
ATOM   1337  CA  GLU A 175       2.091   7.031 -12.741  1.00  0.90           C  
ATOM   1338  C   GLU A 175       2.680   6.302 -13.945  1.00  0.90           C  
ATOM   1339  CB  GLU A 175       2.338   6.223 -11.464  1.00  0.90           C  
ATOM   1340  O   GLU A 175       2.175   5.253 -14.350  1.00  0.90           O  
ATOM   1341  CG  GLU A 175       3.804   6.140 -11.063  1.00  0.90           C  
ATOM   1342  CD  GLU A 175       4.016   5.519  -9.691  1.00  0.90           C  
ATOM   1343  OE1 GLU A 175       4.694   6.140  -8.842  1.00  0.90           O  
ATOM   1344  OE2 GLU A 175       3.500   4.402  -9.464  1.00  0.90           O  
ATOM   1345  N   SER A 176       3.802   6.890 -14.449  1.00  0.91           N  
ATOM   1346  CA  SER A 176       4.447   6.268 -15.601  1.00  0.91           C  
ATOM   1347  C   SER A 176       5.704   5.509 -15.188  1.00  0.91           C  
ATOM   1348  CB  SER A 176       4.801   7.321 -16.652  1.00  0.91           C  
ATOM   1349  O   SER A 176       6.299   5.803 -14.149  1.00  0.91           O  
ATOM   1350  OG  SER A 176       5.740   8.249 -16.137  1.00  0.91           O  
ATOM   1351  N   LEU A 177       6.041   4.546 -15.976  1.00  0.93           N  
ATOM   1352  CA  LEU A 177       7.244   3.746 -15.778  1.00  0.93           C  
ATOM   1353  C   LEU A 177       8.458   4.425 -16.403  1.00  0.93           C  
ATOM   1354  CB  LEU A 177       7.063   2.348 -16.375  1.00  0.93           C  
ATOM   1355  O   LEU A 177       8.385   4.924 -17.528  1.00  0.93           O  
ATOM   1356  CG  LEU A 177       8.207   1.359 -16.147  1.00  0.93           C  
ATOM   1357  CD1 LEU A 177       8.205   0.869 -14.703  1.00  0.93           C  
ATOM   1358  CD2 LEU A 177       8.102   0.186 -17.116  1.00  0.93           C  
ATOM   1359  N   LYS A 178       9.551   4.507 -15.638  1.00  0.94           N  
ATOM   1360  CA  LYS A 178      10.819   5.037 -16.132  1.00  0.94           C  
ATOM   1361  C   LYS A 178      11.942   4.017 -15.967  1.00  0.94           C  
ATOM   1362  CB  LYS A 178      11.178   6.334 -15.405  1.00  0.94           C  
ATOM   1363  O   LYS A 178      11.891   3.169 -15.073  1.00  0.94           O  
ATOM   1364  CG  LYS A 178      10.155   7.446 -15.583  1.00  0.94           C  
ATOM   1365  CD  LYS A 178      10.348   8.176 -16.906  1.00  0.94           C  
ATOM   1366  CE  LYS A 178       9.449   9.402 -17.005  1.00  0.94           C  
ATOM   1367  NZ  LYS A 178       9.591  10.088 -18.324  1.00  0.94           N  
ATOM   1368  N   LEU A 179      12.834   4.077 -16.847  1.00  0.97           N  
ATOM   1369  CA  LEU A 179      14.121   3.410 -16.682  1.00  0.97           C  
ATOM   1370  C   LEU A 179      15.210   4.412 -16.315  1.00  0.97           C  
ATOM   1371  CB  LEU A 179      14.506   2.665 -17.963  1.00  0.97           C  
ATOM   1372  O   LEU A 179      15.462   5.362 -17.060  1.00  0.97           O  
ATOM   1373  CG  LEU A 179      13.770   1.352 -18.232  1.00  0.97           C  
ATOM   1374  CD1 LEU A 179      12.287   1.615 -18.468  1.00  0.97           C  
ATOM   1375  CD2 LEU A 179      14.386   0.627 -19.424  1.00  0.97           C  
ATOM   1376  N   VAL A 180      15.766   4.137 -15.156  1.00  0.98           N  
ATOM   1377  CA  VAL A 180      16.709   5.148 -14.688  1.00  0.98           C  
ATOM   1378  C   VAL A 180      18.075   4.509 -14.449  1.00  0.98           C  
ATOM   1379  CB  VAL A 180      16.209   5.836 -13.398  1.00  0.98           C  
ATOM   1380  O   VAL A 180      18.165   3.321 -14.131  1.00  0.98           O  
ATOM   1381  CG1 VAL A 180      14.914   6.602 -13.662  1.00  0.98           C  
ATOM   1382  CG2 VAL A 180      16.008   4.806 -12.288  1.00  0.98           C  
ATOM   1383  N   VAL A 181      19.103   5.345 -14.632  1.00  0.98           N  
ATOM   1384  CA  VAL A 181      20.491   4.960 -14.394  1.00  0.98           C  
ATOM   1385  C   VAL A 181      21.212   6.070 -13.632  1.00  0.98           C  
ATOM   1386  CB  VAL A 181      21.230   4.654 -15.716  1.00  0.98           C  
ATOM   1387  O   VAL A 181      20.664   7.159 -13.444  1.00  0.98           O  
ATOM   1388  CG1 VAL A 181      20.607   3.447 -16.416  1.00  0.98           C  
ATOM   1389  CG2 VAL A 181      21.211   5.876 -16.632  1.00  0.98           C  
ATOM   1390  N   ARG A 182      22.393   5.841 -13.203  1.00  0.98           N  
ATOM   1391  CA  ARG A 182      23.224   6.883 -12.609  1.00  0.98           C  
ATOM   1392  C   ARG A 182      23.755   7.835 -13.676  1.00  0.98           C  
ATOM   1393  CB  ARG A 182      24.389   6.265 -11.832  1.00  0.98           C  
ATOM   1394  O   ARG A 182      23.860   7.466 -14.847  1.00  0.98           O  
ATOM   1395  CG  ARG A 182      25.403   5.549 -12.709  1.00  0.98           C  
ATOM   1396  CD  ARG A 182      26.597   5.057 -11.903  1.00  0.98           C  
ATOM   1397  NE  ARG A 182      27.535   4.305 -12.732  1.00  0.98           N  
ATOM   1398  NH1 ARG A 182      28.605   6.171 -13.576  1.00  0.98           N  
ATOM   1399  NH2 ARG A 182      29.267   4.073 -14.222  1.00  0.98           N  
ATOM   1400  CZ  ARG A 182      28.467   4.852 -13.508  1.00  0.98           C  
ATOM   1401  N   PRO A 183      24.132   9.081 -13.354  1.00  0.97           N  
ATOM   1402  CA  PRO A 183      24.494  10.133 -14.306  1.00  0.97           C  
ATOM   1403  C   PRO A 183      25.688   9.754 -15.180  1.00  0.97           C  
ATOM   1404  CB  PRO A 183      24.835  11.322 -13.404  1.00  0.97           C  
ATOM   1405  O   PRO A 183      25.770  10.176 -16.336  1.00  0.97           O  
ATOM   1406  CG  PRO A 183      24.005  11.121 -12.177  1.00  0.97           C  
ATOM   1407  CD  PRO A 183      23.918   9.648 -11.897  1.00  0.97           C  
ATOM   1408  N   ASN A 184      26.631   8.834 -14.735  1.00  0.95           N  
ATOM   1409  CA  ASN A 184      27.796   8.480 -15.539  1.00  0.95           C  
ATOM   1410  C   ASN A 184      27.653   7.088 -16.149  1.00  0.95           C  
ATOM   1411  CB  ASN A 184      29.072   8.564 -14.700  1.00  0.95           C  
ATOM   1412  O   ASN A 184      28.647   6.473 -16.540  1.00  0.95           O  
ATOM   1413  CG  ASN A 184      29.366   9.972 -14.222  1.00  0.95           C  
ATOM   1414  ND2 ASN A 184      29.904  10.089 -13.014  1.00  0.95           N  
ATOM   1415  OD1 ASN A 184      29.110  10.948 -14.933  1.00  0.95           O  
ATOM   1416  N   HIS A 185      26.499   6.662 -16.223  1.00  0.97           N  
ATOM   1417  CA  HIS A 185      26.260   5.349 -16.812  1.00  0.97           C  
ATOM   1418  C   HIS A 185      26.634   5.332 -18.291  1.00  0.97           C  
ATOM   1419  CB  HIS A 185      24.797   4.940 -16.636  1.00  0.97           C  
ATOM   1420  O   HIS A 185      26.287   6.253 -19.033  1.00  0.97           O  
ATOM   1421  CG  HIS A 185      24.550   3.482 -16.857  1.00  0.97           C  
ATOM   1422  CD2 HIS A 185      24.226   2.494 -15.991  1.00  0.97           C  
ATOM   1423  ND1 HIS A 185      24.632   2.894 -18.101  1.00  0.97           N  
ATOM   1424  CE1 HIS A 185      24.367   1.603 -17.989  1.00  0.97           C  
ATOM   1425  NE2 HIS A 185      24.118   1.334 -16.719  1.00  0.97           N  
ATOM   1426  N   PRO A 186      27.374   4.248 -18.767  1.00  0.95           N  
ATOM   1427  CA  PRO A 186      27.801   4.125 -20.163  1.00  0.95           C  
ATOM   1428  C   PRO A 186      26.633   4.182 -21.145  1.00  0.95           C  
ATOM   1429  CB  PRO A 186      28.483   2.755 -20.203  1.00  0.95           C  
ATOM   1430  O   PRO A 186      26.805   4.604 -22.291  1.00  0.95           O  
ATOM   1431  CG  PRO A 186      29.020   2.555 -18.823  1.00  0.95           C  
ATOM   1432  CD  PRO A 186      28.042   3.135 -17.842  1.00  0.95           C  
ATOM   1433  N   LEU A 187      25.450   3.826 -20.725  1.00  0.95           N  
ATOM   1434  CA  LEU A 187      24.286   3.807 -21.604  1.00  0.95           C  
ATOM   1435  C   LEU A 187      23.926   5.217 -22.060  1.00  0.95           C  
ATOM   1436  CB  LEU A 187      23.090   3.166 -20.896  1.00  0.95           C  
ATOM   1437  O   LEU A 187      23.288   5.394 -23.100  1.00  0.95           O  
ATOM   1438  CG  LEU A 187      23.049   1.637 -20.883  1.00  0.95           C  
ATOM   1439  CD1 LEU A 187      21.906   1.145 -20.002  1.00  0.95           C  
ATOM   1440  CD2 LEU A 187      22.911   1.093 -22.301  1.00  0.95           C  
ATOM   1441  N   LEU A 188      24.356   6.212 -21.340  1.00  0.94           N  
ATOM   1442  CA  LEU A 188      23.992   7.588 -21.655  1.00  0.94           C  
ATOM   1443  C   LEU A 188      24.848   8.130 -22.795  1.00  0.94           C  
ATOM   1444  CB  LEU A 188      24.143   8.480 -20.420  1.00  0.94           C  
ATOM   1445  O   LEU A 188      24.512   9.152 -23.398  1.00  0.94           O  
ATOM   1446  CG  LEU A 188      23.133   8.254 -19.293  1.00  0.94           C  
ATOM   1447  CD1 LEU A 188      23.498   9.098 -18.077  1.00  0.94           C  
ATOM   1448  CD2 LEU A 188      21.721   8.574 -19.769  1.00  0.94           C  
ATOM   1449  N   GLN A 189      25.915   7.529 -23.159  1.00  0.91           N  
ATOM   1450  CA  GLN A 189      26.839   7.977 -24.196  1.00  0.91           C  
ATOM   1451  C   GLN A 189      26.556   7.281 -25.524  1.00  0.91           C  
ATOM   1452  CB  GLN A 189      28.287   7.728 -23.770  1.00  0.91           C  
ATOM   1453  O   GLN A 189      27.262   7.501 -26.509  1.00  0.91           O  
ATOM   1454  CG  GLN A 189      28.686   8.453 -22.492  1.00  0.91           C  
ATOM   1455  CD  GLN A 189      30.119   8.172 -22.081  1.00  0.91           C  
ATOM   1456  NE2 GLN A 189      30.628   8.951 -21.133  1.00  0.91           N  
ATOM   1457  OE1 GLN A 189      30.763   7.260 -22.610  1.00  0.91           O  
ATOM   1458  N   GLU A 190      25.554   6.492 -25.593  1.00  0.88           N  
ATOM   1459  CA  GLU A 190      25.232   5.723 -26.791  1.00  0.88           C  
ATOM   1460  C   GLU A 190      23.797   5.980 -27.243  1.00  0.88           C  
ATOM   1461  CB  GLU A 190      25.445   4.227 -26.544  1.00  0.88           C  
ATOM   1462  O   GLU A 190      23.046   6.688 -26.570  1.00  0.88           O  
ATOM   1463  CG  GLU A 190      26.816   3.887 -25.978  1.00  0.88           C  
ATOM   1464  CD  GLU A 190      26.968   2.418 -25.616  1.00  0.88           C  
ATOM   1465  OE1 GLU A 190      27.797   2.092 -24.736  1.00  0.88           O  
ATOM   1466  OE2 GLU A 190      26.253   1.586 -26.218  1.00  0.88           O  
ATOM   1467  N   ASN A 191      23.465   5.366 -28.491  1.00  0.87           N  
ATOM   1468  CA  ASN A 191      22.056   5.286 -28.861  1.00  0.87           C  
ATOM   1469  C   ASN A 191      21.314   4.250 -28.021  1.00  0.87           C  
ATOM   1470  CB  ASN A 191      21.909   4.965 -30.350  1.00  0.87           C  
ATOM   1471  O   ASN A 191      21.618   3.058 -28.086  1.00  0.87           O  
ATOM   1472  CG  ASN A 191      22.278   6.137 -31.238  1.00  0.87           C  
ATOM   1473  ND2 ASN A 191      22.810   5.842 -32.418  1.00  0.87           N  
ATOM   1474  OD1 ASN A 191      22.086   7.298 -30.866  1.00  0.87           O  
ATOM   1475  N   VAL A 192      20.402   4.645 -27.191  1.00  0.90           N  
ATOM   1476  CA  VAL A 192      19.768   3.787 -26.194  1.00  0.90           C  
ATOM   1477  C   VAL A 192      18.554   3.093 -26.806  1.00  0.90           C  
ATOM   1478  CB  VAL A 192      19.349   4.588 -24.941  1.00  0.90           C  
ATOM   1479  O   VAL A 192      17.622   3.754 -27.272  1.00  0.90           O  
ATOM   1480  CG1 VAL A 192      18.639   3.684 -23.935  1.00  0.90           C  
ATOM   1481  CG2 VAL A 192      20.567   5.252 -24.300  1.00  0.90           C  
ATOM   1482  N   THR A 193      18.744   1.735 -27.006  1.00  0.92           N  
ATOM   1483  CA  THR A 193      17.614   0.867 -27.315  1.00  0.92           C  
ATOM   1484  C   THR A 193      17.292  -0.043 -26.132  1.00  0.92           C  
ATOM   1485  CB  THR A 193      17.892   0.011 -28.564  1.00  0.92           C  
ATOM   1486  O   THR A 193      18.139  -0.266 -25.265  1.00  0.92           O  
ATOM   1487  CG2 THR A 193      18.253   0.884 -29.760  1.00  0.92           C  
ATOM   1488  OG1 THR A 193      18.979  -0.882 -28.292  1.00  0.92           O  
ATOM   1489  N   LEU A 194      16.031  -0.517 -26.087  1.00  0.92           N  
ATOM   1490  CA  LEU A 194      15.638  -1.409 -25.002  1.00  0.92           C  
ATOM   1491  C   LEU A 194      16.482  -2.679 -25.010  1.00  0.92           C  
ATOM   1492  CB  LEU A 194      14.154  -1.768 -25.114  1.00  0.92           C  
ATOM   1493  O   LEU A 194      16.847  -3.194 -23.951  1.00  0.92           O  
ATOM   1494  CG  LEU A 194      13.536  -2.482 -23.912  1.00  0.92           C  
ATOM   1495  CD1 LEU A 194      13.715  -1.646 -22.649  1.00  0.92           C  
ATOM   1496  CD2 LEU A 194      12.060  -2.773 -24.162  1.00  0.92           C  
ATOM   1497  N   SER A 195      16.798  -3.208 -26.123  1.00  0.93           N  
ATOM   1498  CA  SER A 195      17.637  -4.396 -26.242  1.00  0.93           C  
ATOM   1499  C   SER A 195      19.003  -4.174 -25.600  1.00  0.93           C  
ATOM   1500  CB  SER A 195      17.813  -4.783 -27.711  1.00  0.93           C  
ATOM   1501  O   SER A 195      19.508  -5.044 -24.887  1.00  0.93           O  
ATOM   1502  OG  SER A 195      18.640  -5.928 -27.834  1.00  0.93           O  
ATOM   1503  N   ARG A 196      19.513  -3.034 -25.854  1.00  0.94           N  
ATOM   1504  CA  ARG A 196      20.805  -2.683 -25.274  1.00  0.94           C  
ATOM   1505  C   ARG A 196      20.697  -2.506 -23.763  1.00  0.94           C  
ATOM   1506  CB  ARG A 196      21.352  -1.404 -25.913  1.00  0.94           C  
ATOM   1507  O   ARG A 196      21.582  -2.930 -23.018  1.00  0.94           O  
ATOM   1508  CG  ARG A 196      22.739  -1.017 -25.427  1.00  0.94           C  
ATOM   1509  CD  ARG A 196      23.761  -2.110 -25.709  1.00  0.94           C  
ATOM   1510  NE  ARG A 196      25.086  -1.750 -25.212  1.00  0.94           N  
ATOM   1511  NH1 ARG A 196      25.795  -3.930 -24.922  1.00  0.94           N  
ATOM   1512  NH2 ARG A 196      27.194  -2.187 -24.410  1.00  0.94           N  
ATOM   1513  CZ  ARG A 196      26.022  -2.623 -24.849  1.00  0.94           C  
ATOM   1514  N   VAL A 197      19.650  -1.853 -23.321  1.00  0.95           N  
ATOM   1515  CA  VAL A 197      19.396  -1.648 -21.898  1.00  0.95           C  
ATOM   1516  C   VAL A 197      19.382  -2.993 -21.177  1.00  0.95           C  
ATOM   1517  CB  VAL A 197      18.063  -0.902 -21.662  1.00  0.95           C  
ATOM   1518  O   VAL A 197      19.985  -3.139 -20.111  1.00  0.95           O  
ATOM   1519  CG1 VAL A 197      17.662  -0.969 -20.189  1.00  0.95           C  
ATOM   1520  CG2 VAL A 197      18.176   0.549 -22.123  1.00  0.95           C  
ATOM   1521  N   LEU A 198      18.820  -3.958 -21.778  1.00  0.96           N  
ATOM   1522  CA  LEU A 198      18.570  -5.243 -21.134  1.00  0.96           C  
ATOM   1523  C   LEU A 198      19.832  -6.098 -21.118  1.00  0.96           C  
ATOM   1524  CB  LEU A 198      17.441  -5.991 -21.850  1.00  0.96           C  
ATOM   1525  O   LEU A 198      19.845  -7.183 -20.531  1.00  0.96           O  
ATOM   1526  CG  LEU A 198      16.038  -5.401 -21.703  1.00  0.96           C  
ATOM   1527  CD1 LEU A 198      15.058  -6.132 -22.615  1.00  0.96           C  
ATOM   1528  CD2 LEU A 198      15.578  -5.470 -20.251  1.00  0.96           C  
ATOM   1529  N   GLU A 199      20.934  -5.657 -21.744  1.00  0.95           N  
ATOM   1530  CA  GLU A 199      22.239  -6.305 -21.651  1.00  0.95           C  
ATOM   1531  C   GLU A 199      22.932  -5.965 -20.335  1.00  0.95           C  
ATOM   1532  CB  GLU A 199      23.126  -5.901 -22.832  1.00  0.95           C  
ATOM   1533  O   GLU A 199      23.919  -6.603 -19.964  1.00  0.95           O  
ATOM   1534  CG  GLU A 199      22.647  -6.439 -24.173  1.00  0.95           C  
ATOM   1535  CD  GLU A 199      23.537  -6.029 -25.335  1.00  0.95           C  
ATOM   1536  OE1 GLU A 199      23.201  -6.348 -26.499  1.00  0.95           O  
ATOM   1537  OE2 GLU A 199      24.579  -5.384 -25.081  1.00  0.95           O  
ATOM   1538  N   TRP A 200      22.374  -4.985 -19.689  1.00  0.96           N  
ATOM   1539  CA  TRP A 200      22.885  -4.573 -18.386  1.00  0.96           C  
ATOM   1540  C   TRP A 200      22.080  -5.212 -17.259  1.00  0.96           C  
ATOM   1541  CB  TRP A 200      22.852  -3.048 -18.252  1.00  0.96           C  
ATOM   1542  O   TRP A 200      20.939  -5.633 -17.463  1.00  0.96           O  
ATOM   1543  CG  TRP A 200      23.784  -2.335 -19.186  1.00  0.96           C  
ATOM   1544  CD1 TRP A 200      23.529  -1.957 -20.475  1.00  0.96           C  
ATOM   1545  CD2 TRP A 200      25.122  -1.918 -18.902  1.00  0.96           C  
ATOM   1546  CE2 TRP A 200      25.621  -1.292 -20.066  1.00  0.96           C  
ATOM   1547  CE3 TRP A 200      25.950  -2.011 -17.774  1.00  0.96           C  
ATOM   1548  NE1 TRP A 200      24.631  -1.329 -21.010  1.00  0.96           N  
ATOM   1549  CH2 TRP A 200      27.700  -0.867 -19.017  1.00  0.96           C  
ATOM   1550  CZ2 TRP A 200      26.912  -0.762 -20.134  1.00  0.96           C  
ATOM   1551  CZ3 TRP A 200      27.234  -1.483 -17.845  1.00  0.96           C  
ATOM   1552  N   PRO A 201      22.727  -5.246 -16.081  1.00  0.98           N  
ATOM   1553  CA  PRO A 201      21.936  -5.720 -14.943  1.00  0.98           C  
ATOM   1554  C   PRO A 201      20.727  -4.834 -14.654  1.00  0.98           C  
ATOM   1555  CB  PRO A 201      22.932  -5.681 -13.781  1.00  0.98           C  
ATOM   1556  O   PRO A 201      20.842  -3.605 -14.660  1.00  0.98           O  
ATOM   1557  CG  PRO A 201      24.277  -5.638 -14.432  1.00  0.98           C  
ATOM   1558  CD  PRO A 201      24.127  -5.028 -15.796  1.00  0.98           C  
ATOM   1559  N   VAL A 202      19.554  -5.498 -14.374  1.00  0.98           N  
ATOM   1560  CA  VAL A 202      18.306  -4.758 -14.226  1.00  0.98           C  
ATOM   1561  C   VAL A 202      17.666  -5.087 -12.879  1.00  0.98           C  
ATOM   1562  CB  VAL A 202      17.321  -5.071 -15.374  1.00  0.98           C  
ATOM   1563  O   VAL A 202      17.810  -6.202 -12.372  1.00  0.98           O  
ATOM   1564  CG1 VAL A 202      17.922  -4.680 -16.723  1.00  0.98           C  
ATOM   1565  CG2 VAL A 202      16.941  -6.550 -15.363  1.00  0.98           C  
ATOM   1566  N   VAL A 203      17.123  -4.124 -12.305  1.00  0.98           N  
ATOM   1567  CA  VAL A 203      16.294  -4.299 -11.117  1.00  0.98           C  
ATOM   1568  C   VAL A 203      14.853  -3.905 -11.430  1.00  0.98           C  
ATOM   1569  CB  VAL A 203      16.827  -3.470  -9.926  1.00  0.98           C  
ATOM   1570  O   VAL A 203      14.605  -2.849 -12.018  1.00  0.98           O  
ATOM   1571  CG1 VAL A 203      16.860  -1.983 -10.274  1.00  0.98           C  
ATOM   1572  CG2 VAL A 203      15.972  -3.713  -8.683  1.00  0.98           C  
ATOM   1573  N   VAL A 204      13.908  -4.788 -11.093  1.00  0.97           N  
ATOM   1574  CA  VAL A 204      12.489  -4.605 -11.378  1.00  0.97           C  
ATOM   1575  C   VAL A 204      11.664  -4.957 -10.142  1.00  0.97           C  
ATOM   1576  CB  VAL A 204      12.037  -5.461 -12.582  1.00  0.97           C  
ATOM   1577  O   VAL A 204      12.187  -5.523  -9.179  1.00  0.97           O  
ATOM   1578  CG1 VAL A 204      12.734  -5.003 -13.862  1.00  0.97           C  
ATOM   1579  CG2 VAL A 204      12.314  -6.940 -12.318  1.00  0.97           C  
ATOM   1580  N   SER A 205      10.367  -4.533 -10.192  1.00  0.95           N  
ATOM   1581  CA  SER A 205       9.426  -4.958  -9.160  1.00  0.95           C  
ATOM   1582  C   SER A 205       9.083  -6.437  -9.302  1.00  0.95           C  
ATOM   1583  CB  SER A 205       8.148  -4.122  -9.222  1.00  0.95           C  
ATOM   1584  O   SER A 205       9.138  -6.991 -10.402  1.00  0.95           O  
ATOM   1585  OG  SER A 205       8.432  -2.751  -9.002  1.00  0.95           O  
ATOM   1586  N   PRO A 206       8.749  -7.089  -8.154  1.00  0.94           N  
ATOM   1587  CA  PRO A 206       8.435  -8.519  -8.211  1.00  0.94           C  
ATOM   1588  C   PRO A 206       7.217  -8.821  -9.082  1.00  0.94           C  
ATOM   1589  CB  PRO A 206       8.163  -8.880  -6.749  1.00  0.94           C  
ATOM   1590  O   PRO A 206       6.340  -7.968  -9.240  1.00  0.94           O  
ATOM   1591  CG  PRO A 206       8.843  -7.808  -5.959  1.00  0.94           C  
ATOM   1592  CD  PRO A 206       8.806  -6.534  -6.753  1.00  0.94           C  
ATOM   1593  N   GLU A 207       7.180 -10.009  -9.587  1.00  0.93           N  
ATOM   1594  CA  GLU A 207       6.016 -10.490 -10.325  1.00  0.93           C  
ATOM   1595  C   GLU A 207       4.741 -10.348  -9.498  1.00  0.93           C  
ATOM   1596  CB  GLU A 207       6.210 -11.950 -10.744  1.00  0.93           C  
ATOM   1597  O   GLU A 207       4.766 -10.508  -8.276  1.00  0.93           O  
ATOM   1598  CG  GLU A 207       7.262 -12.144 -11.827  1.00  0.93           C  
ATOM   1599  CD  GLU A 207       7.418 -13.593 -12.258  1.00  0.93           C  
ATOM   1600  OE1 GLU A 207       8.252 -13.875 -13.149  1.00  0.93           O  
ATOM   1601  OE2 GLU A 207       6.700 -14.454 -11.702  1.00  0.93           O  
ATOM   1602  N   GLY A 208       3.653 -10.035 -10.207  1.00  0.88           N  
ATOM   1603  CA  GLY A 208       2.368  -9.897  -9.541  1.00  0.88           C  
ATOM   1604  C   GLY A 208       2.052  -8.467  -9.145  1.00  0.88           C  
ATOM   1605  O   GLY A 208       0.950  -8.177  -8.673  1.00  0.88           O  
ATOM   1606  N   THR A 209       3.090  -7.619  -9.342  1.00  0.90           N  
ATOM   1607  CA  THR A 209       2.867  -6.211  -9.032  1.00  0.90           C  
ATOM   1608  C   THR A 209       2.560  -5.420 -10.300  1.00  0.90           C  
ATOM   1609  CB  THR A 209       4.088  -5.596  -8.323  1.00  0.90           C  
ATOM   1610  O   THR A 209       2.941  -5.826 -11.399  1.00  0.90           O  
ATOM   1611  CG2 THR A 209       4.479  -6.411  -7.095  1.00  0.90           C  
ATOM   1612  OG1 THR A 209       5.194  -5.561  -9.232  1.00  0.90           O  
ATOM   1613  N   ALA A 210       2.003  -4.307 -10.136  1.00  0.90           N  
ATOM   1614  CA  ALA A 210       1.635  -3.463 -11.270  1.00  0.90           C  
ATOM   1615  C   ALA A 210       2.874  -2.945 -11.995  1.00  0.90           C  
ATOM   1616  CB  ALA A 210       0.768  -2.295 -10.805  1.00  0.90           C  
ATOM   1617  O   ALA A 210       2.958  -3.019 -13.223  1.00  0.90           O  
ATOM   1618  N   PRO A 211       3.869  -2.453 -11.263  1.00  0.92           N  
ATOM   1619  CA  PRO A 211       5.070  -2.000 -11.968  1.00  0.92           C  
ATOM   1620  C   PRO A 211       5.742  -3.117 -12.764  1.00  0.92           C  
ATOM   1621  CB  PRO A 211       5.979  -1.511 -10.839  1.00  0.92           C  
ATOM   1622  O   PRO A 211       6.291  -2.868 -13.841  1.00  0.92           O  
ATOM   1623  CG  PRO A 211       5.047  -1.138  -9.732  1.00  0.92           C  
ATOM   1624  CD  PRO A 211       3.857  -2.052  -9.782  1.00  0.92           C  
ATOM   1625  N   ARG A 212       5.714  -4.283 -12.213  1.00  0.94           N  
ATOM   1626  CA  ARG A 212       6.265  -5.410 -12.957  1.00  0.94           C  
ATOM   1627  C   ARG A 212       5.467  -5.668 -14.231  1.00  0.94           C  
ATOM   1628  CB  ARG A 212       6.287  -6.670 -12.088  1.00  0.94           C  
ATOM   1629  O   ARG A 212       6.045  -5.889 -15.298  1.00  0.94           O  
ATOM   1630  CG  ARG A 212       6.702  -7.927 -12.835  1.00  0.94           C  
ATOM   1631  CD  ARG A 212       8.124  -7.821 -13.370  1.00  0.94           C  
ATOM   1632  NE  ARG A 212       8.522  -9.031 -14.083  1.00  0.94           N  
ATOM   1633  NH1 ARG A 212       9.146 -10.193 -12.187  1.00  0.94           N  
ATOM   1634  NH2 ARG A 212       9.331 -11.174 -14.250  1.00  0.94           N  
ATOM   1635  CZ  ARG A 212       8.999 -10.130 -13.505  1.00  0.94           C  
ATOM   1636  N   GLN A 213       4.182  -5.690 -14.211  1.00  0.93           N  
ATOM   1637  CA  GLN A 213       3.333  -5.871 -15.384  1.00  0.93           C  
ATOM   1638  C   GLN A 213       3.634  -4.819 -16.448  1.00  0.93           C  
ATOM   1639  CB  GLN A 213       1.856  -5.814 -14.992  1.00  0.93           C  
ATOM   1640  O   GLN A 213       3.729  -5.139 -17.635  1.00  0.93           O  
ATOM   1641  CG  GLN A 213       1.383  -7.023 -14.197  1.00  0.93           C  
ATOM   1642  CD  GLN A 213      -0.037  -6.871 -13.685  1.00  0.93           C  
ATOM   1643  NE2 GLN A 213      -0.587  -7.947 -13.133  1.00  0.93           N  
ATOM   1644  OE1 GLN A 213      -0.635  -5.795 -13.785  1.00  0.93           O  
ATOM   1645  N   HIS A 214       3.867  -3.633 -16.023  1.00  0.93           N  
ATOM   1646  CA  HIS A 214       4.179  -2.545 -16.943  1.00  0.93           C  
ATOM   1647  C   HIS A 214       5.561  -2.726 -17.562  1.00  0.93           C  
ATOM   1648  CB  HIS A 214       4.098  -1.196 -16.225  1.00  0.93           C  
ATOM   1649  O   HIS A 214       5.754  -2.457 -18.750  1.00  0.93           O  
ATOM   1650  CG  HIS A 214       3.947  -0.032 -17.152  1.00  0.93           C  
ATOM   1651  CD2 HIS A 214       4.570   0.264 -18.317  1.00  0.93           C  
ATOM   1652  ND1 HIS A 214       3.065   1.000 -16.912  1.00  0.93           N  
ATOM   1653  CE1 HIS A 214       3.152   1.882 -17.894  1.00  0.93           C  
ATOM   1654  NE2 HIS A 214       4.057   1.459 -18.759  1.00  0.93           N  
ATOM   1655  N   SER A 215       6.461  -3.132 -16.750  1.00  0.95           N  
ATOM   1656  CA  SER A 215       7.794  -3.428 -17.264  1.00  0.95           C  
ATOM   1657  C   SER A 215       7.747  -4.523 -18.324  1.00  0.95           C  
ATOM   1658  CB  SER A 215       8.726  -3.848 -16.126  1.00  0.95           C  
ATOM   1659  O   SER A 215       8.354  -4.389 -19.389  1.00  0.95           O  
ATOM   1660  OG  SER A 215       8.848  -2.811 -15.168  1.00  0.95           O  
ATOM   1661  N   ASP A 216       6.998  -5.571 -18.073  1.00  0.95           N  
ATOM   1662  CA  ASP A 216       6.854  -6.673 -19.019  1.00  0.95           C  
ATOM   1663  C   ASP A 216       6.220  -6.197 -20.325  1.00  0.95           C  
ATOM   1664  CB  ASP A 216       6.017  -7.799 -18.408  1.00  0.95           C  
ATOM   1665  O   ASP A 216       6.670  -6.568 -21.411  1.00  0.95           O  
ATOM   1666  CG  ASP A 216       6.757  -8.569 -17.329  1.00  0.95           C  
ATOM   1667  OD1 ASP A 216       8.006  -8.523 -17.294  1.00  0.95           O  
ATOM   1668  OD2 ASP A 216       6.086  -9.232 -16.508  1.00  0.95           O  
ATOM   1669  N   ALA A 217       5.177  -5.430 -20.153  1.00  0.93           N  
ATOM   1670  CA  ALA A 217       4.484  -4.916 -21.331  1.00  0.93           C  
ATOM   1671  C   ALA A 217       5.415  -4.061 -22.186  1.00  0.93           C  
ATOM   1672  CB  ALA A 217       3.257  -4.107 -20.916  1.00  0.93           C  
ATOM   1673  O   ALA A 217       5.397  -4.152 -23.416  1.00  0.93           O  
ATOM   1674  N   LEU A 218       6.214  -3.208 -21.494  1.00  0.93           N  
ATOM   1675  CA  LEU A 218       7.149  -2.333 -22.192  1.00  0.93           C  
ATOM   1676  C   LEU A 218       8.161  -3.147 -22.992  1.00  0.93           C  
ATOM   1677  CB  LEU A 218       7.879  -1.426 -21.198  1.00  0.93           C  
ATOM   1678  O   LEU A 218       8.346  -2.913 -24.189  1.00  0.93           O  
ATOM   1679  CG  LEU A 218       9.019  -0.577 -21.764  1.00  0.93           C  
ATOM   1680  CD1 LEU A 218       8.479   0.428 -22.776  1.00  0.93           C  
ATOM   1681  CD2 LEU A 218       9.764   0.135 -20.641  1.00  0.93           C  
ATOM   1682  N   VAL A 219       8.794  -4.130 -22.388  1.00  0.94           N  
ATOM   1683  CA  VAL A 219       9.851  -4.872 -23.067  1.00  0.94           C  
ATOM   1684  C   VAL A 219       9.244  -5.763 -24.148  1.00  0.94           C  
ATOM   1685  CB  VAL A 219      10.675  -5.722 -22.075  1.00  0.94           C  
ATOM   1686  O   VAL A 219       9.838  -5.951 -25.212  1.00  0.94           O  
ATOM   1687  CG1 VAL A 219      11.437  -4.827 -21.100  1.00  0.94           C  
ATOM   1688  CG2 VAL A 219       9.767  -6.690 -21.320  1.00  0.94           C  
ATOM   1689  N   GLN A 220       8.043  -6.299 -23.920  1.00  0.93           N  
ATOM   1690  CA  GLN A 220       7.357  -7.143 -24.892  1.00  0.93           C  
ATOM   1691  C   GLN A 220       6.951  -6.343 -26.127  1.00  0.93           C  
ATOM   1692  CB  GLN A 220       6.126  -7.797 -24.262  1.00  0.93           C  
ATOM   1693  O   GLN A 220       6.993  -6.856 -27.247  1.00  0.93           O  
ATOM   1694  CG  GLN A 220       5.464  -8.843 -25.148  1.00  0.93           C  
ATOM   1695  CD  GLN A 220       4.303  -9.542 -24.465  1.00  0.93           C  
ATOM   1696  NE2 GLN A 220       3.828 -10.627 -25.066  1.00  0.93           N  
ATOM   1697  OE1 GLN A 220       3.839  -9.110 -23.405  1.00  0.93           O  
ATOM   1698  N   SER A 221       6.522  -5.131 -25.963  1.00  0.92           N  
ATOM   1699  CA  SER A 221       6.110  -4.279 -27.074  1.00  0.92           C  
ATOM   1700  C   SER A 221       7.264  -4.033 -28.040  1.00  0.92           C  
ATOM   1701  CB  SER A 221       5.575  -2.943 -26.556  1.00  0.92           C  
ATOM   1702  O   SER A 221       7.045  -3.663 -29.195  1.00  0.92           O  
ATOM   1703  OG  SER A 221       6.634  -2.123 -26.092  1.00  0.92           O  
ATOM   1704  N   GLN A 222       8.480  -4.333 -27.592  1.00  0.91           N  
ATOM   1705  CA  GLN A 222       9.657  -4.129 -28.430  1.00  0.91           C  
ATOM   1706  C   GLN A 222      10.340  -5.455 -28.752  1.00  0.91           C  
ATOM   1707  CB  GLN A 222      10.645  -3.182 -27.747  1.00  0.91           C  
ATOM   1708  O   GLN A 222      11.511  -5.479 -29.136  1.00  0.91           O  
ATOM   1709  CG  GLN A 222      10.077  -1.797 -27.468  1.00  0.91           C  
ATOM   1710  CD  GLN A 222       9.893  -0.973 -28.728  1.00  0.91           C  
ATOM   1711  NE2 GLN A 222       8.927  -0.061 -28.704  1.00  0.91           N  
ATOM   1712  OE1 GLN A 222      10.612  -1.155 -29.715  1.00  0.91           O  
ATOM   1713  N   GLY A 223       9.564  -6.532 -28.488  1.00  0.92           N  
ATOM   1714  CA  GLY A 223      10.047  -7.861 -28.829  1.00  0.92           C  
ATOM   1715  C   GLY A 223      11.114  -8.370 -27.879  1.00  0.92           C  
ATOM   1716  O   GLY A 223      11.954  -9.188 -28.262  1.00  0.92           O  
ATOM   1717  N   CYS A 224      11.184  -7.745 -26.694  1.00  0.94           N  
ATOM   1718  CA  CYS A 224      12.174  -8.139 -25.698  1.00  0.94           C  
ATOM   1719  C   CYS A 224      11.506  -8.788 -24.491  1.00  0.94           C  
ATOM   1720  CB  CYS A 224      12.993  -6.929 -25.249  1.00  0.94           C  
ATOM   1721  O   CYS A 224      10.278  -8.808 -24.393  1.00  0.94           O  
ATOM   1722  SG  CYS A 224      13.900  -6.127 -26.589  1.00  0.94           S  
ATOM   1723  N   LYS A 225      12.327  -9.356 -23.557  1.00  0.95           N  
ATOM   1724  CA  LYS A 225      11.894  -9.915 -22.279  1.00  0.95           C  
ATOM   1725  C   LYS A 225      12.846  -9.518 -21.155  1.00  0.95           C  
ATOM   1726  CB  LYS A 225      11.791 -11.438 -22.366  1.00  0.95           C  
ATOM   1727  O   LYS A 225      14.040  -9.315 -21.388  1.00  0.95           O  
ATOM   1728  CG  LYS A 225      10.718 -11.932 -23.325  1.00  0.95           C  
ATOM   1729  CD  LYS A 225      10.646 -13.454 -23.347  1.00  0.95           C  
ATOM   1730  CE  LYS A 225       9.582 -13.950 -24.317  1.00  0.95           C  
ATOM   1731  NZ  LYS A 225       9.532 -15.442 -24.369  1.00  0.95           N  
ATOM   1732  N   ILE A 226      12.221  -9.329 -19.984  1.00  0.96           N  
ATOM   1733  CA  ILE A 226      13.078  -9.120 -18.823  1.00  0.96           C  
ATOM   1734  C   ILE A 226      14.028 -10.305 -18.662  1.00  0.96           C  
ATOM   1735  CB  ILE A 226      12.247  -8.919 -17.536  1.00  0.96           C  
ATOM   1736  O   ILE A 226      13.596 -11.460 -18.671  1.00  0.96           O  
ATOM   1737  CG1 ILE A 226      11.342  -7.690 -17.670  1.00  0.96           C  
ATOM   1738  CG2 ILE A 226      13.164  -8.794 -16.315  1.00  0.96           C  
ATOM   1739  CD1 ILE A 226      12.096  -6.368 -17.717  1.00  0.96           C  
ATOM   1740  N   PRO A 227      15.348 -10.116 -18.535  1.00  0.95           N  
ATOM   1741  CA  PRO A 227      16.317 -11.206 -18.405  1.00  0.95           C  
ATOM   1742  C   PRO A 227      16.083 -12.059 -17.160  1.00  0.95           C  
ATOM   1743  CB  PRO A 227      17.660 -10.476 -18.322  1.00  0.95           C  
ATOM   1744  O   PRO A 227      15.609 -11.551 -16.140  1.00  0.95           O  
ATOM   1745  CG  PRO A 227      17.387  -9.111 -18.867  1.00  0.95           C  
ATOM   1746  CD  PRO A 227      15.942  -8.781 -18.623  1.00  0.95           C  
ATOM   1747  N   SER A 228      16.285 -13.358 -17.197  1.00  0.92           N  
ATOM   1748  CA  SER A 228      16.129 -14.282 -16.079  1.00  0.92           C  
ATOM   1749  C   SER A 228      17.059 -13.917 -14.927  1.00  0.92           C  
ATOM   1750  CB  SER A 228      16.399 -15.718 -16.528  1.00  0.92           C  
ATOM   1751  O   SER A 228      16.728 -14.139 -13.760  1.00  0.92           O  
ATOM   1752  OG  SER A 228      17.677 -15.825 -17.131  1.00  0.92           O  
ATOM   1753  N   GLY A 229      18.199 -13.201 -15.111  1.00  0.93           N  
ATOM   1754  CA  GLY A 229      19.165 -12.816 -14.095  1.00  0.93           C  
ATOM   1755  C   GLY A 229      18.885 -11.451 -13.493  1.00  0.93           C  
ATOM   1756  O   GLY A 229      19.784 -10.816 -12.937  1.00  0.93           O  
ATOM   1757  N   CYS A 230      17.631 -11.034 -13.480  1.00  0.97           N  
ATOM   1758  CA  CYS A 230      17.306  -9.720 -12.937  1.00  0.97           C  
ATOM   1759  C   CYS A 230      17.121  -9.785 -11.426  1.00  0.97           C  
ATOM   1760  CB  CYS A 230      16.041  -9.167 -13.591  1.00  0.97           C  
ATOM   1761  O   CYS A 230      17.033 -10.873 -10.853  1.00  0.97           O  
ATOM   1762  SG  CYS A 230      14.544 -10.086 -13.172  1.00  0.97           S  
ATOM   1763  N   ILE A 231      17.226  -8.692 -10.762  1.00  0.98           N  
ATOM   1764  CA  ILE A 231      16.896  -8.538  -9.350  1.00  0.98           C  
ATOM   1765  C   ILE A 231      15.447  -8.077  -9.205  1.00  0.98           C  
ATOM   1766  CB  ILE A 231      17.847  -7.539  -8.653  1.00  0.98           C  
ATOM   1767  O   ILE A 231      15.038  -7.090  -9.821  1.00  0.98           O  
ATOM   1768  CG1 ILE A 231      19.298  -8.024  -8.755  1.00  0.98           C  
ATOM   1769  CG2 ILE A 231      17.440  -7.335  -7.191  1.00  0.98           C  
ATOM   1770  CD1 ILE A 231      19.559  -9.348  -8.050  1.00  0.98           C  
ATOM   1771  N   GLU A 232      14.721  -8.842  -8.436  1.00  0.97           N  
ATOM   1772  CA  GLU A 232      13.337  -8.494  -8.127  1.00  0.97           C  
ATOM   1773  C   GLU A 232      13.188  -8.069  -6.669  1.00  0.97           C  
ATOM   1774  CB  GLU A 232      12.406  -9.671  -8.429  1.00  0.97           C  
ATOM   1775  O   GLU A 232      13.510  -8.834  -5.757  1.00  0.97           O  
ATOM   1776  CG  GLU A 232      12.478 -10.158  -9.869  1.00  0.97           C  
ATOM   1777  CD  GLU A 232      11.577 -11.351 -10.144  1.00  0.97           C  
ATOM   1778  OE1 GLU A 232      11.912 -12.174 -11.026  1.00  0.97           O  
ATOM   1779  OE2 GLU A 232      10.527 -11.463  -9.474  1.00  0.97           O  
ATOM   1780  N   THR A 233      12.688  -6.902  -6.433  1.00  0.94           N  
ATOM   1781  CA  THR A 233      12.572  -6.420  -5.062  1.00  0.94           C  
ATOM   1782  C   THR A 233      11.553  -5.287  -4.972  1.00  0.94           C  
ATOM   1783  CB  THR A 233      13.930  -5.936  -4.522  1.00  0.94           C  
ATOM   1784  O   THR A 233      11.359  -4.542  -5.935  1.00  0.94           O  
ATOM   1785  CG2 THR A 233      14.467  -4.772  -5.347  1.00  0.94           C  
ATOM   1786  OG1 THR A 233      13.774  -5.512  -3.162  1.00  0.94           O  
ATOM   1787  N   LEU A 234      10.844  -5.113  -3.812  1.00  0.88           N  
ATOM   1788  CA  LEU A 234       9.964  -3.988  -3.516  1.00  0.88           C  
ATOM   1789  C   LEU A 234      10.720  -2.883  -2.786  1.00  0.88           C  
ATOM   1790  CB  LEU A 234       8.771  -4.449  -2.673  1.00  0.88           C  
ATOM   1791  O   LEU A 234      10.156  -1.826  -2.496  1.00  0.88           O  
ATOM   1792  CG  LEU A 234       7.718  -5.293  -3.392  1.00  0.88           C  
ATOM   1793  CD1 LEU A 234       6.695  -5.827  -2.395  1.00  0.88           C  
ATOM   1794  CD2 LEU A 234       7.033  -4.477  -4.483  1.00  0.88           C  
ATOM   1795  N   SER A 235      11.970  -3.185  -2.470  1.00  0.92           N  
ATOM   1796  CA  SER A 235      12.756  -2.212  -1.720  1.00  0.92           C  
ATOM   1797  C   SER A 235      13.286  -1.110  -2.631  1.00  0.92           C  
ATOM   1798  CB  SER A 235      13.921  -2.899  -1.007  1.00  0.92           C  
ATOM   1799  O   SER A 235      14.272  -1.307  -3.344  1.00  0.92           O  
ATOM   1800  OG  SER A 235      14.802  -1.942  -0.444  1.00  0.92           O  
ATOM   1801  N   ALA A 236      12.739   0.082  -2.507  1.00  0.92           N  
ATOM   1802  CA  ALA A 236      13.166   1.224  -3.312  1.00  0.92           C  
ATOM   1803  C   ALA A 236      14.581   1.658  -2.941  1.00  0.92           C  
ATOM   1804  CB  ALA A 236      12.194   2.388  -3.142  1.00  0.92           C  
ATOM   1805  O   ALA A 236      15.363   2.055  -3.808  1.00  0.92           O  
ATOM   1806  N   SER A 237      14.903   1.535  -1.664  1.00  0.94           N  
ATOM   1807  CA  SER A 237      16.231   1.935  -1.210  1.00  0.94           C  
ATOM   1808  C   SER A 237      17.310   1.025  -1.788  1.00  0.94           C  
ATOM   1809  CB  SER A 237      16.303   1.920   0.317  1.00  0.94           C  
ATOM   1810  O   SER A 237      18.369   1.498  -2.206  1.00  0.94           O  
ATOM   1811  OG  SER A 237      15.996   0.632   0.823  1.00  0.94           O  
ATOM   1812  N   LEU A 238      17.030  -0.277  -1.752  1.00  0.96           N  
ATOM   1813  CA  LEU A 238      17.971  -1.229  -2.334  1.00  0.96           C  
ATOM   1814  C   LEU A 238      18.138  -0.981  -3.829  1.00  0.96           C  
ATOM   1815  CB  LEU A 238      17.499  -2.665  -2.092  1.00  0.96           C  
ATOM   1816  O   LEU A 238      19.264  -0.919  -4.330  1.00  0.96           O  
ATOM   1817  CG  LEU A 238      18.346  -3.771  -2.723  1.00  0.96           C  
ATOM   1818  CD1 LEU A 238      19.789  -3.676  -2.240  1.00  0.96           C  
ATOM   1819  CD2 LEU A 238      17.759  -5.142  -2.404  1.00  0.96           C  
ATOM   1820  N   SER A 239      17.020  -0.832  -4.564  1.00  0.98           N  
ATOM   1821  CA  SER A 239      17.047  -0.570  -5.999  1.00  0.98           C  
ATOM   1822  C   SER A 239      17.844   0.691  -6.316  1.00  0.98           C  
ATOM   1823  CB  SER A 239      15.626  -0.435  -6.546  1.00  0.98           C  
ATOM   1824  O   SER A 239      18.665   0.698  -7.236  1.00  0.98           O  
ATOM   1825  OG  SER A 239      14.899  -1.638  -6.362  1.00  0.98           O  
ATOM   1826  N   ARG A 240      17.556   1.703  -5.538  1.00  0.97           N  
ATOM   1827  CA  ARG A 240      18.251   2.970  -5.743  1.00  0.97           C  
ATOM   1828  C   ARG A 240      19.758   2.801  -5.575  1.00  0.97           C  
ATOM   1829  CB  ARG A 240      17.731   4.031  -4.771  1.00  0.97           C  
ATOM   1830  O   ARG A 240      20.536   3.260  -6.414  1.00  0.97           O  
ATOM   1831  CG  ARG A 240      18.346   5.407  -4.975  1.00  0.97           C  
ATOM   1832  CD  ARG A 240      17.788   6.426  -3.991  1.00  0.97           C  
ATOM   1833  NE  ARG A 240      18.343   7.757  -4.221  1.00  0.97           N  
ATOM   1834  NH1 ARG A 240      20.215   7.428  -2.909  1.00  0.97           N  
ATOM   1835  NH2 ARG A 240      19.895   9.432  -3.976  1.00  0.97           N  
ATOM   1836  CZ  ARG A 240      19.483   8.202  -3.701  1.00  0.97           C  
ATOM   1837  N   GLN A 241      20.250   2.091  -4.549  1.00  0.98           N  
ATOM   1838  CA  GLN A 241      21.669   1.901  -4.264  1.00  0.98           C  
ATOM   1839  C   GLN A 241      22.338   1.053  -5.342  1.00  0.98           C  
ATOM   1840  CB  GLN A 241      21.859   1.251  -2.892  1.00  0.98           C  
ATOM   1841  O   GLN A 241      23.465   1.336  -5.751  1.00  0.98           O  
ATOM   1842  CG  GLN A 241      23.302   1.250  -2.407  1.00  0.98           C  
ATOM   1843  CD  GLN A 241      23.855   2.648  -2.203  1.00  0.98           C  
ATOM   1844  NE2 GLN A 241      25.169   2.747  -2.037  1.00  0.98           N  
ATOM   1845  OE1 GLN A 241      23.106   3.630  -2.195  1.00  0.98           O  
ATOM   1846  N   LEU A 242      21.675   0.066  -5.778  1.00  0.98           N  
ATOM   1847  CA  LEU A 242      22.208  -0.756  -6.859  1.00  0.98           C  
ATOM   1848  C   LEU A 242      22.419   0.074  -8.121  1.00  0.98           C  
ATOM   1849  CB  LEU A 242      21.267  -1.927  -7.156  1.00  0.98           C  
ATOM   1850  O   LEU A 242      23.419  -0.097  -8.822  1.00  0.98           O  
ATOM   1851  CG  LEU A 242      21.212  -3.036  -6.103  1.00  0.98           C  
ATOM   1852  CD1 LEU A 242      20.099  -4.025  -6.433  1.00  0.98           C  
ATOM   1853  CD2 LEU A 242      22.556  -3.748  -6.005  1.00  0.98           C  
ATOM   1854  N   THR A 243      21.456   0.977  -8.347  1.00  0.98           N  
ATOM   1855  CA  THR A 243      21.500   1.806  -9.546  1.00  0.98           C  
ATOM   1856  C   THR A 243      22.608   2.850  -9.442  1.00  0.98           C  
ATOM   1857  CB  THR A 243      20.151   2.507  -9.791  1.00  0.98           C  
ATOM   1858  O   THR A 243      23.357   3.066 -10.396  1.00  0.98           O  
ATOM   1859  CG2 THR A 243      20.174   3.306 -11.090  1.00  0.98           C  
ATOM   1860  OG1 THR A 243      19.113   1.522  -9.867  1.00  0.98           O  
ATOM   1861  N   VAL A 244      22.776   3.372  -8.287  1.00  0.97           N  
ATOM   1862  CA  VAL A 244      23.743   4.445  -8.079  1.00  0.97           C  
ATOM   1863  C   VAL A 244      25.153   3.863  -8.006  1.00  0.97           C  
ATOM   1864  CB  VAL A 244      23.432   5.249  -6.797  1.00  0.97           C  
ATOM   1865  O   VAL A 244      26.100   4.444  -8.542  1.00  0.97           O  
ATOM   1866  CG1 VAL A 244      24.611   6.145  -6.421  1.00  0.97           C  
ATOM   1867  CG2 VAL A 244      22.164   6.081  -6.984  1.00  0.97           C  
ATOM   1868  N   GLU A 245      25.323   2.604  -7.505  1.00  0.97           N  
ATOM   1869  CA  GLU A 245      26.652   2.117  -7.148  1.00  0.97           C  
ATOM   1870  C   GLU A 245      27.128   1.046  -8.126  1.00  0.97           C  
ATOM   1871  CB  GLU A 245      26.657   1.565  -5.720  1.00  0.97           C  
ATOM   1872  O   GLU A 245      28.332   0.844  -8.295  1.00  0.97           O  
ATOM   1873  CG  GLU A 245      26.394   2.617  -4.653  1.00  0.97           C  
ATOM   1874  CD  GLU A 245      27.526   3.623  -4.511  1.00  0.97           C  
ATOM   1875  OE1 GLU A 245      27.292   4.728  -3.971  1.00  0.97           O  
ATOM   1876  OE2 GLU A 245      28.656   3.303  -4.943  1.00  0.97           O  
ATOM   1877  N   TYR A 246      26.201   0.400  -8.783  1.00  0.97           N  
ATOM   1878  CA  TYR A 246      26.665  -0.797  -9.475  1.00  0.97           C  
ATOM   1879  C   TYR A 246      26.144  -0.835 -10.907  1.00  0.97           C  
ATOM   1880  CB  TYR A 246      26.223  -2.057  -8.725  1.00  0.97           C  
ATOM   1881  O   TYR A 246      26.042  -1.907 -11.508  1.00  0.97           O  
ATOM   1882  CG  TYR A 246      26.778  -2.156  -7.325  1.00  0.97           C  
ATOM   1883  CD1 TYR A 246      28.093  -2.561  -7.103  1.00  0.97           C  
ATOM   1884  CD2 TYR A 246      25.990  -1.846  -6.222  1.00  0.97           C  
ATOM   1885  CE1 TYR A 246      28.608  -2.656  -5.814  1.00  0.97           C  
ATOM   1886  CE2 TYR A 246      26.495  -1.937  -4.929  1.00  0.97           C  
ATOM   1887  OH  TYR A 246      28.308  -2.434  -3.458  1.00  0.97           O  
ATOM   1888  CZ  TYR A 246      27.803  -2.342  -4.735  1.00  0.97           C  
ATOM   1889  N   ASP A 247      25.773   0.183 -11.541  1.00  0.95           N  
ATOM   1890  CA  ASP A 247      25.403   0.383 -12.939  1.00  0.95           C  
ATOM   1891  C   ASP A 247      24.151  -0.416 -13.296  1.00  0.95           C  
ATOM   1892  CB  ASP A 247      26.558  -0.011 -13.862  1.00  0.95           C  
ATOM   1893  O   ASP A 247      24.020  -0.905 -14.419  1.00  0.95           O  
ATOM   1894  CG  ASP A 247      27.724   0.961 -13.799  1.00  0.95           C  
ATOM   1895  OD1 ASP A 247      27.515   2.143 -13.451  1.00  0.95           O  
ATOM   1896  OD2 ASP A 247      28.861   0.541 -14.105  1.00  0.95           O  
ATOM   1897  N   TYR A 248      23.286  -0.693 -12.306  1.00  0.98           N  
ATOM   1898  CA  TYR A 248      22.006  -1.323 -12.609  1.00  0.98           C  
ATOM   1899  C   TYR A 248      21.071  -0.348 -13.313  1.00  0.98           C  
ATOM   1900  CB  TYR A 248      21.348  -1.846 -11.329  1.00  0.98           C  
ATOM   1901  O   TYR A 248      21.148   0.864 -13.094  1.00  0.98           O  
ATOM   1902  CG  TYR A 248      21.841  -3.209 -10.907  1.00  0.98           C  
ATOM   1903  CD1 TYR A 248      20.985  -4.309 -10.897  1.00  0.98           C  
ATOM   1904  CD2 TYR A 248      23.162  -3.401 -10.516  1.00  0.98           C  
ATOM   1905  CE1 TYR A 248      21.434  -5.566 -10.507  1.00  0.98           C  
ATOM   1906  CE2 TYR A 248      23.621  -4.654 -10.124  1.00  0.98           C  
ATOM   1907  OH  TYR A 248      23.201  -6.971  -9.736  1.00  0.98           O  
ATOM   1908  CZ  TYR A 248      22.752  -5.729 -10.123  1.00  0.98           C  
ATOM   1909  N   VAL A 249      20.263  -0.896 -14.208  1.00  0.98           N  
ATOM   1910  CA  VAL A 249      19.122  -0.178 -14.767  1.00  0.98           C  
ATOM   1911  C   VAL A 249      17.864  -0.501 -13.965  1.00  0.98           C  
ATOM   1912  CB  VAL A 249      18.908  -0.524 -16.257  1.00  0.98           C  
ATOM   1913  O   VAL A 249      17.490  -1.668 -13.828  1.00  0.98           O  
ATOM   1914  CG1 VAL A 249      17.752   0.287 -16.840  1.00  0.98           C  
ATOM   1915  CG2 VAL A 249      20.190  -0.280 -17.051  1.00  0.98           C  
ATOM   1916  N   TRP A 250      17.290   0.512 -13.484  1.00  0.98           N  
ATOM   1917  CA  TRP A 250      16.137   0.344 -12.607  1.00  0.98           C  
ATOM   1918  C   TRP A 250      14.845   0.710 -13.329  1.00  0.98           C  
ATOM   1919  CB  TRP A 250      16.291   1.198 -11.345  1.00  0.98           C  
ATOM   1920  O   TRP A 250      14.678   1.847 -13.777  1.00  0.98           O  
ATOM   1921  CG  TRP A 250      15.154   1.064 -10.377  1.00  0.98           C  
ATOM   1922  CD1 TRP A 250      14.219   0.067 -10.336  1.00  0.98           C  
ATOM   1923  CD2 TRP A 250      14.830   1.963  -9.312  1.00  0.98           C  
ATOM   1924  CE2 TRP A 250      13.685   1.448  -8.664  1.00  0.98           C  
ATOM   1925  CE3 TRP A 250      15.397   3.154  -8.841  1.00  0.98           C  
ATOM   1926  NE1 TRP A 250      13.333   0.292  -9.308  1.00  0.98           N  
ATOM   1927  CH2 TRP A 250      13.672   3.249  -7.128  1.00  0.98           C  
ATOM   1928  CZ2 TRP A 250      13.097   2.085  -7.569  1.00  0.98           C  
ATOM   1929  CZ3 TRP A 250      14.810   3.787  -7.751  1.00  0.98           C  
ATOM   1930  N   PHE A 251      13.964  -0.277 -13.433  1.00  0.97           N  
ATOM   1931  CA  PHE A 251      12.595  -0.024 -13.863  1.00  0.97           C  
ATOM   1932  C   PHE A 251      11.744   0.470 -12.700  1.00  0.97           C  
ATOM   1933  CB  PHE A 251      11.976  -1.290 -14.465  1.00  0.97           C  
ATOM   1934  O   PHE A 251      11.483  -0.277 -11.754  1.00  0.97           O  
ATOM   1935  CG  PHE A 251      12.581  -1.693 -15.783  1.00  0.97           C  
ATOM   1936  CD1 PHE A 251      11.797  -1.775 -16.928  1.00  0.97           C  
ATOM   1937  CD2 PHE A 251      13.934  -1.990 -15.878  1.00  0.97           C  
ATOM   1938  CE1 PHE A 251      12.353  -2.147 -18.149  1.00  0.97           C  
ATOM   1939  CE2 PHE A 251      14.498  -2.363 -17.095  1.00  0.97           C  
ATOM   1940  CZ  PHE A 251      13.705  -2.442 -18.229  1.00  0.97           C  
ATOM   1941  N   VAL A 252      11.298   1.699 -12.821  1.00  0.95           N  
ATOM   1942  CA  VAL A 252      10.701   2.259 -11.613  1.00  0.95           C  
ATOM   1943  C   VAL A 252       9.559   3.201 -11.989  1.00  0.95           C  
ATOM   1944  CB  VAL A 252      11.748   3.006 -10.756  1.00  0.95           C  
ATOM   1945  O   VAL A 252       9.624   3.887 -13.012  1.00  0.95           O  
ATOM   1946  CG1 VAL A 252      12.331   4.189 -11.526  1.00  0.95           C  
ATOM   1947  CG2 VAL A 252      11.125   3.474  -9.442  1.00  0.95           C  
ATOM   1948  N   PRO A 253       8.546   3.239 -11.127  1.00  0.94           N  
ATOM   1949  CA  PRO A 253       7.557   4.302 -11.322  1.00  0.94           C  
ATOM   1950  C   PRO A 253       8.149   5.698 -11.148  1.00  0.94           C  
ATOM   1951  CB  PRO A 253       6.512   4.014 -10.242  1.00  0.94           C  
ATOM   1952  O   PRO A 253       8.934   5.929 -10.225  1.00  0.94           O  
ATOM   1953  CG  PRO A 253       6.653   2.554  -9.954  1.00  0.94           C  
ATOM   1954  CD  PRO A 253       8.104   2.183 -10.066  1.00  0.94           C  
ATOM   1955  N   SER A 254       7.730   6.635 -11.949  1.00  0.92           N  
ATOM   1956  CA  SER A 254       8.341   7.956 -12.046  1.00  0.92           C  
ATOM   1957  C   SER A 254       8.276   8.694 -10.712  1.00  0.92           C  
ATOM   1958  CB  SER A 254       7.654   8.786 -13.131  1.00  0.92           C  
ATOM   1959  O   SER A 254       9.221   9.392 -10.337  1.00  0.92           O  
ATOM   1960  OG  SER A 254       6.272   8.935 -12.851  1.00  0.92           O  
ATOM   1961  N   GLY A 255       7.247   8.503  -9.999  1.00  0.91           N  
ATOM   1962  CA  GLY A 255       7.072   9.206  -8.738  1.00  0.91           C  
ATOM   1963  C   GLY A 255       8.142   8.873  -7.716  1.00  0.91           C  
ATOM   1964  O   GLY A 255       8.480   9.703  -6.870  1.00  0.91           O  
ATOM   1965  N   ALA A 256       8.664   7.686  -7.835  1.00  0.93           N  
ATOM   1966  CA  ALA A 256       9.614   7.200  -6.839  1.00  0.93           C  
ATOM   1967  C   ALA A 256      10.983   7.849  -7.023  1.00  0.93           C  
ATOM   1968  CB  ALA A 256       9.736   5.680  -6.916  1.00  0.93           C  
ATOM   1969  O   ALA A 256      11.809   7.843  -6.107  1.00  0.93           O  
ATOM   1970  N   VAL A 257      11.213   8.408  -8.189  1.00  0.95           N  
ATOM   1971  CA  VAL A 257      12.560   8.905  -8.447  1.00  0.95           C  
ATOM   1972  C   VAL A 257      12.506  10.393  -8.787  1.00  0.95           C  
ATOM   1973  CB  VAL A 257      13.245   8.123  -9.590  1.00  0.95           C  
ATOM   1974  O   VAL A 257      13.436  10.933  -9.392  1.00  0.95           O  
ATOM   1975  CG1 VAL A 257      13.547   6.689  -9.157  1.00  0.95           C  
ATOM   1976  CG2 VAL A 257      12.371   8.133 -10.842  1.00  0.95           C  
ATOM   1977  N   LYS A 258      11.447  11.063  -8.481  1.00  0.93           N  
ATOM   1978  CA  LYS A 258      11.261  12.473  -8.809  1.00  0.93           C  
ATOM   1979  C   LYS A 258      12.410  13.319  -8.268  1.00  0.93           C  
ATOM   1980  CB  LYS A 258       9.929  12.983  -8.256  1.00  0.93           C  
ATOM   1981  O   LYS A 258      12.979  14.139  -8.992  1.00  0.93           O  
ATOM   1982  CG  LYS A 258       9.614  14.423  -8.630  1.00  0.93           C  
ATOM   1983  CD  LYS A 258       8.292  14.881  -8.027  1.00  0.93           C  
ATOM   1984  CE  LYS A 258       8.037  16.359  -8.293  1.00  0.93           C  
ATOM   1985  NZ  LYS A 258       6.752  16.817  -7.687  1.00  0.93           N  
ATOM   1986  N   ASP A 259      12.712  13.112  -7.049  1.00  0.93           N  
ATOM   1987  CA  ASP A 259      13.763  13.906  -6.420  1.00  0.93           C  
ATOM   1988  C   ASP A 259      15.136  13.540  -6.978  1.00  0.93           C  
ATOM   1989  CB  ASP A 259      13.744  13.714  -4.902  1.00  0.93           C  
ATOM   1990  O   ASP A 259      15.993  14.409  -7.152  1.00  0.93           O  
ATOM   1991  CG  ASP A 259      12.561  14.393  -4.233  1.00  0.93           C  
ATOM   1992  OD1 ASP A 259      11.999  15.348  -4.811  1.00  0.93           O  
ATOM   1993  OD2 ASP A 259      12.189  13.970  -3.118  1.00  0.93           O  
ATOM   1994  N   ASP A 260      15.287  12.253  -7.248  1.00  0.96           N  
ATOM   1995  CA  ASP A 260      16.543  11.818  -7.852  1.00  0.96           C  
ATOM   1996  C   ASP A 260      16.770  12.499  -9.200  1.00  0.96           C  
ATOM   1997  CB  ASP A 260      16.559  10.298  -8.022  1.00  0.96           C  
ATOM   1998  O   ASP A 260      17.882  12.935  -9.502  1.00  0.96           O  
ATOM   1999  CG  ASP A 260      16.680   9.555  -6.703  1.00  0.96           C  
ATOM   2000  OD1 ASP A 260      17.716   9.692  -6.018  1.00  0.96           O  
ATOM   2001  OD2 ASP A 260      15.731   8.823  -6.346  1.00  0.96           O  
ATOM   2002  N   LEU A 261      15.763  12.558  -9.914  1.00  0.96           N  
ATOM   2003  CA  LEU A 261      15.861  13.185 -11.228  1.00  0.96           C  
ATOM   2004  C   LEU A 261      16.103  14.685 -11.098  1.00  0.96           C  
ATOM   2005  CB  LEU A 261      14.589  12.930 -12.040  1.00  0.96           C  
ATOM   2006  O   LEU A 261      16.909  15.254 -11.838  1.00  0.96           O  
ATOM   2007  CG  LEU A 261      14.293  11.472 -12.397  1.00  0.96           C  
ATOM   2008  CD1 LEU A 261      12.970  11.368 -13.148  1.00  0.96           C  
ATOM   2009  CD2 LEU A 261      15.431  10.883 -13.224  1.00  0.96           C  
ATOM   2010  N   ARG A 262      15.422  15.254 -10.169  1.00  0.95           N  
ATOM   2011  CA  ARG A 262      15.585  16.683  -9.919  1.00  0.95           C  
ATOM   2012  C   ARG A 262      17.017  17.008  -9.510  1.00  0.95           C  
ATOM   2013  CB  ARG A 262      14.611  17.154  -8.837  1.00  0.95           C  
ATOM   2014  O   ARG A 262      17.587  18.003  -9.963  1.00  0.95           O  
ATOM   2015  CG  ARG A 262      14.614  18.658  -8.618  1.00  0.95           C  
ATOM   2016  CD  ARG A 262      13.605  19.076  -7.557  1.00  0.95           C  
ATOM   2017  NE  ARG A 262      13.731  20.491  -7.221  1.00  0.95           N  
ATOM   2018  NH1 ARG A 262      12.033  20.483  -5.655  1.00  0.95           N  
ATOM   2019  NH2 ARG A 262      13.180  22.417  -6.097  1.00  0.95           N  
ATOM   2020  CZ  ARG A 262      12.981  21.127  -6.325  1.00  0.95           C  
ATOM   2021  N   HIS A 263      17.646  16.165  -8.714  1.00  0.96           N  
ATOM   2022  CA  HIS A 263      18.983  16.411  -8.188  1.00  0.96           C  
ATOM   2023  C   HIS A 263      20.044  15.709  -9.029  1.00  0.96           C  
ATOM   2024  CB  HIS A 263      19.080  15.952  -6.732  1.00  0.96           C  
ATOM   2025  O   HIS A 263      21.220  15.682  -8.657  1.00  0.96           O  
ATOM   2026  CG  HIS A 263      18.181  16.707  -5.805  1.00  0.96           C  
ATOM   2027  CD2 HIS A 263      17.178  16.284  -5.000  1.00  0.96           C  
ATOM   2028  ND1 HIS A 263      18.265  18.072  -5.634  1.00  0.96           N  
ATOM   2029  CE1 HIS A 263      17.349  18.457  -4.760  1.00  0.96           C  
ATOM   2030  NE2 HIS A 263      16.676  17.391  -4.361  1.00  0.96           N  
ATOM   2031  N   ALA A 264      19.654  15.125 -10.030  1.00  0.96           N  
ATOM   2032  CA  ALA A 264      20.520  14.463 -11.002  1.00  0.96           C  
ATOM   2033  C   ALA A 264      21.320  13.340 -10.349  1.00  0.96           C  
ATOM   2034  CB  ALA A 264      21.462  15.474 -11.652  1.00  0.96           C  
ATOM   2035  O   ALA A 264      22.484  13.119 -10.689  1.00  0.96           O  
ATOM   2036  N   THR A 265      20.721  12.738  -9.284  1.00  0.97           N  
ATOM   2037  CA  THR A 265      21.341  11.543  -8.723  1.00  0.97           C  
ATOM   2038  C   THR A 265      21.061  10.326  -9.600  1.00  0.97           C  
ATOM   2039  CB  THR A 265      20.841  11.273  -7.292  1.00  0.97           C  
ATOM   2040  O   THR A 265      21.851   9.380  -9.629  1.00  0.97           O  
ATOM   2041  CG2 THR A 265      21.628  10.141  -6.639  1.00  0.97           C  
ATOM   2042  OG1 THR A 265      20.996  12.462  -6.506  1.00  0.97           O  
ATOM   2043  N   LEU A 266      19.966  10.378 -10.281  1.00  0.98           N  
ATOM   2044  CA  LEU A 266      19.603   9.423 -11.323  1.00  0.98           C  
ATOM   2045  C   LEU A 266      19.184  10.145 -12.600  1.00  0.98           C  
ATOM   2046  CB  LEU A 266      18.472   8.510 -10.844  1.00  0.98           C  
ATOM   2047  O   LEU A 266      18.737  11.293 -12.551  1.00  0.98           O  
ATOM   2048  CG  LEU A 266      18.795   7.591  -9.665  1.00  0.98           C  
ATOM   2049  CD1 LEU A 266      17.532   6.886  -9.181  1.00  0.98           C  
ATOM   2050  CD2 LEU A 266      19.864   6.576 -10.056  1.00  0.98           C  
ATOM   2051  N   VAL A 267      19.351   9.435 -13.679  1.00  0.98           N  
ATOM   2052  CA  VAL A 267      18.987   9.974 -14.985  1.00  0.98           C  
ATOM   2053  C   VAL A 267      18.063   8.997 -15.708  1.00  0.98           C  
ATOM   2054  CB  VAL A 267      20.236  10.263 -15.848  1.00  0.98           C  
ATOM   2055  O   VAL A 267      18.330   7.793 -15.747  1.00  0.98           O  
ATOM   2056  CG1 VAL A 267      19.833  10.836 -17.206  1.00  0.98           C  
ATOM   2057  CG2 VAL A 267      21.177  11.220 -15.119  1.00  0.98           C  
ATOM   2058  N   ALA A 268      16.943   9.557 -16.235  1.00  0.96           N  
ATOM   2059  CA  ALA A 268      15.997   8.733 -16.983  1.00  0.96           C  
ATOM   2060  C   ALA A 268      16.508   8.454 -18.393  1.00  0.96           C  
ATOM   2061  CB  ALA A 268      14.630   9.411 -17.041  1.00  0.96           C  
ATOM   2062  O   ALA A 268      16.988   9.361 -19.077  1.00  0.96           O  
ATOM   2063  N   LEU A 269      16.442   7.181 -18.822  1.00  0.95           N  
ATOM   2064  CA  LEU A 269      16.801   6.809 -20.186  1.00  0.95           C  
ATOM   2065  C   LEU A 269      15.704   7.213 -21.166  1.00  0.95           C  
ATOM   2066  CB  LEU A 269      17.056   5.302 -20.281  1.00  0.95           C  
ATOM   2067  O   LEU A 269      14.520   7.197 -20.820  1.00  0.95           O  
ATOM   2068  CG  LEU A 269      18.237   4.763 -19.473  1.00  0.95           C  
ATOM   2069  CD1 LEU A 269      18.292   3.241 -19.565  1.00  0.95           C  
ATOM   2070  CD2 LEU A 269      19.544   5.380 -19.959  1.00  0.95           C  
ATOM   2071  N   PRO A 270      16.075   7.672 -22.360  1.00  0.91           N  
ATOM   2072  CA  PRO A 270      15.095   8.100 -23.361  1.00  0.91           C  
ATOM   2073  C   PRO A 270      14.359   6.927 -24.006  1.00  0.91           C  
ATOM   2074  CB  PRO A 270      15.946   8.844 -24.392  1.00  0.91           C  
ATOM   2075  O   PRO A 270      14.485   6.704 -25.213  1.00  0.91           O  
ATOM   2076  CG  PRO A 270      17.280   8.171 -24.344  1.00  0.91           C  
ATOM   2077  CD  PRO A 270      17.529   7.706 -22.938  1.00  0.91           C  
ATOM   2078  N   VAL A 271      13.796   6.014 -23.175  1.00  0.85           N  
ATOM   2079  CA  VAL A 271      12.977   4.926 -23.699  1.00  0.85           C  
ATOM   2080  C   VAL A 271      11.499   5.288 -23.582  1.00  0.85           C  
ATOM   2081  CB  VAL A 271      13.260   3.597 -22.962  1.00  0.85           C  
ATOM   2082  O   VAL A 271      11.029   5.666 -22.506  1.00  0.85           O  
ATOM   2083  CG1 VAL A 271      12.416   2.466 -23.546  1.00  0.85           C  
ATOM   2084  CG2 VAL A 271      14.747   3.252 -23.037  1.00  0.85           C  
ATOM   2085  N   PRO A 272      10.805   5.353 -24.808  1.00  0.74           N  
ATOM   2086  CA  PRO A 272       9.391   5.714 -24.694  1.00  0.74           C  
ATOM   2087  C   PRO A 272       8.621   4.798 -23.746  1.00  0.74           C  
ATOM   2088  CB  PRO A 272       8.874   5.573 -26.129  1.00  0.74           C  
ATOM   2089  O   PRO A 272       8.903   3.598 -23.677  1.00  0.74           O  
ATOM   2090  CG  PRO A 272       9.992   4.918 -26.874  1.00  0.74           C  
ATOM   2091  CD  PRO A 272      11.204   4.887 -25.987  1.00  0.74           C  
ATOM   2092  N   GLY A 273       8.030   5.409 -22.750  1.00  0.70           N  
ATOM   2093  CA  GLY A 273       7.138   4.622 -21.913  1.00  0.70           C  
ATOM   2094  C   GLY A 273       6.077   3.881 -22.704  1.00  0.70           C  
ATOM   2095  O   GLY A 273       5.964   4.058 -23.919  1.00  0.70           O  
ATOM   2096  N   HIS A 274       5.530   2.797 -22.050  1.00  0.70           N  
ATOM   2097  CA  HIS A 274       4.385   2.082 -22.602  1.00  0.70           C  
ATOM   2098  C   HIS A 274       3.091   2.494 -21.907  1.00  0.70           C  
ATOM   2099  CB  HIS A 274       4.588   0.571 -22.480  1.00  0.70           C  
ATOM   2100  O   HIS A 274       2.992   2.427 -20.680  1.00  0.70           O  
ATOM   2101  CG  HIS A 274       3.525  -0.233 -23.159  1.00  0.70           C  
ATOM   2102  CD2 HIS A 274       3.597  -1.387 -23.863  1.00  0.70           C  
ATOM   2103  ND1 HIS A 274       2.198   0.136 -23.157  1.00  0.70           N  
ATOM   2104  CE1 HIS A 274       1.497  -0.760 -23.833  1.00  0.70           C  
ATOM   2105  NE2 HIS A 274       2.323  -1.694 -24.272  1.00  0.70           N  
ATOM   2106  N   GLY A 275       2.057   3.089 -22.720  1.00  0.74           N  
ATOM   2107  CA  GLY A 275       0.714   3.277 -22.194  1.00  0.74           C  
ATOM   2108  C   GLY A 275       0.563   4.552 -21.387  1.00  0.74           C  
ATOM   2109  O   GLY A 275       1.499   5.349 -21.294  1.00  0.74           O  
ATOM   2110  N   ALA A 276      -0.723   4.871 -20.893  1.00  0.72           N  
ATOM   2111  CA  ALA A 276      -1.242   6.084 -20.266  1.00  0.72           C  
ATOM   2112  C   ALA A 276      -0.804   6.177 -18.807  1.00  0.72           C  
ATOM   2113  CB  ALA A 276      -2.765   6.124 -20.364  1.00  0.72           C  
ATOM   2114  O   ALA A 276      -0.823   7.259 -18.214  1.00  0.72           O  
ATOM   2115  N   GLY A 277       0.192   5.217 -18.255  1.00  0.84           N  
ATOM   2116  CA  GLY A 277       0.539   5.260 -16.844  1.00  0.84           C  
ATOM   2117  C   GLY A 277      -0.452   4.524 -15.962  1.00  0.84           C  
ATOM   2118  O   GLY A 277      -1.548   4.176 -16.408  1.00  0.84           O  
ATOM   2119  N   GLU A 278      -0.013   4.179 -14.761  1.00  0.86           N  
ATOM   2120  CA  GLU A 278      -0.850   3.461 -13.804  1.00  0.86           C  
ATOM   2121  C   GLU A 278      -1.537   4.425 -12.841  1.00  0.86           C  
ATOM   2122  CB  GLU A 278      -0.019   2.440 -13.023  1.00  0.86           C  
ATOM   2123  O   GLU A 278      -0.899   5.330 -12.300  1.00  0.86           O  
ATOM   2124  CG  GLU A 278       0.558   1.327 -13.887  1.00  0.86           C  
ATOM   2125  CD  GLU A 278       1.242   0.235 -13.080  1.00  0.86           C  
ATOM   2126  OE1 GLU A 278       1.096  -0.958 -13.429  1.00  0.86           O  
ATOM   2127  OE2 GLU A 278       1.928   0.576 -12.091  1.00  0.86           O  
ATOM   2128  N   PRO A 279      -2.870   4.173 -12.599  1.00  0.92           N  
ATOM   2129  CA  PRO A 279      -3.596   5.070 -11.697  1.00  0.92           C  
ATOM   2130  C   PRO A 279      -3.214   4.871 -10.232  1.00  0.92           C  
ATOM   2131  CB  PRO A 279      -5.062   4.697 -11.934  1.00  0.92           C  
ATOM   2132  O   PRO A 279      -3.175   3.736  -9.749  1.00  0.92           O  
ATOM   2133  CG  PRO A 279      -5.027   3.268 -12.371  1.00  0.92           C  
ATOM   2134  CD  PRO A 279      -3.750   3.031 -13.125  1.00  0.92           C  
ATOM   2135  N   ILE A 280      -2.818   5.887  -9.629  1.00  0.94           N  
ATOM   2136  CA  ILE A 280      -2.599   5.939  -8.188  1.00  0.94           C  
ATOM   2137  C   ILE A 280      -3.630   6.862  -7.543  1.00  0.94           C  
ATOM   2138  CB  ILE A 280      -1.168   6.414  -7.850  1.00  0.94           C  
ATOM   2139  O   ILE A 280      -3.899   7.953  -8.050  1.00  0.94           O  
ATOM   2140  CG1 ILE A 280      -0.133   5.445  -8.431  1.00  0.94           C  
ATOM   2141  CG2 ILE A 280      -0.992   6.562  -6.336  1.00  0.94           C  
ATOM   2142  CD1 ILE A 280      -0.162   4.058  -7.803  1.00  0.94           C  
ATOM   2143  N   GLY A 281      -4.189   6.310  -6.445  1.00  0.96           N  
ATOM   2144  CA  GLY A 281      -5.207   7.132  -5.811  1.00  0.96           C  
ATOM   2145  C   GLY A 281      -5.246   6.976  -4.303  1.00  0.96           C  
ATOM   2146  O   GLY A 281      -4.406   6.285  -3.723  1.00  0.96           O  
ATOM   2147  N   ILE A 282      -6.255   7.688  -3.763  1.00  0.97           N  
ATOM   2148  CA  ILE A 282      -6.542   7.637  -2.333  1.00  0.97           C  
ATOM   2149  C   ILE A 282      -7.679   6.652  -2.070  1.00  0.97           C  
ATOM   2150  CB  ILE A 282      -6.905   9.033  -1.780  1.00  0.97           C  
ATOM   2151  O   ILE A 282      -8.697   6.669  -2.766  1.00  0.97           O  
ATOM   2152  CG1 ILE A 282      -5.774  10.029  -2.061  1.00  0.97           C  
ATOM   2153  CG2 ILE A 282      -7.207   8.958  -0.280  1.00  0.97           C  
ATOM   2154  CD1 ILE A 282      -6.118  11.471  -1.714  1.00  0.97           C  
ATOM   2155  N   LEU A 283      -7.408   5.759  -1.089  1.00  0.98           N  
ATOM   2156  CA  LEU A 283      -8.416   4.783  -0.688  1.00  0.98           C  
ATOM   2157  C   LEU A 283      -8.867   5.026   0.748  1.00  0.98           C  
ATOM   2158  CB  LEU A 283      -7.870   3.360  -0.830  1.00  0.98           C  
ATOM   2159  O   LEU A 283      -8.038   5.210   1.642  1.00  0.98           O  
ATOM   2160  CG  LEU A 283      -7.557   2.892  -2.252  1.00  0.98           C  
ATOM   2161  CD1 LEU A 283      -6.330   1.987  -2.254  1.00  0.98           C  
ATOM   2162  CD2 LEU A 283      -8.759   2.174  -2.856  1.00  0.98           C  
ATOM   2163  N   THR A 284     -10.145   5.026   0.925  1.00  0.97           N  
ATOM   2164  CA  THR A 284     -10.756   5.147   2.244  1.00  0.97           C  
ATOM   2165  C   THR A 284     -11.986   4.250   2.355  1.00  0.97           C  
ATOM   2166  CB  THR A 284     -11.151   6.604   2.546  1.00  0.97           C  
ATOM   2167  O   THR A 284     -12.500   3.766   1.344  1.00  0.97           O  
ATOM   2168  CG2 THR A 284      -9.932   7.520   2.525  1.00  0.97           C  
ATOM   2169  OG1 THR A 284     -12.089   7.053   1.560  1.00  0.97           O  
ATOM   2170  N   ARG A 285     -12.425   4.087   3.673  1.00  0.95           N  
ATOM   2171  CA  ARG A 285     -13.686   3.379   3.872  1.00  0.95           C  
ATOM   2172  C   ARG A 285     -14.876   4.293   3.597  1.00  0.95           C  
ATOM   2173  CB  ARG A 285     -13.771   2.821   5.294  1.00  0.95           C  
ATOM   2174  O   ARG A 285     -14.844   5.479   3.932  1.00  0.95           O  
ATOM   2175  CG  ARG A 285     -12.819   1.666   5.560  1.00  0.95           C  
ATOM   2176  CD  ARG A 285     -12.789   1.288   7.034  1.00  0.95           C  
ATOM   2177  NE  ARG A 285     -14.103   1.433   7.655  1.00  0.95           N  
ATOM   2178  NH1 ARG A 285     -13.293   1.630   9.809  1.00  0.95           N  
ATOM   2179  NH2 ARG A 285     -15.549   1.715   9.416  1.00  0.95           N  
ATOM   2180  CZ  ARG A 285     -14.312   1.592   8.958  1.00  0.95           C  
ATOM   2181  N   VAL A 286     -15.897   3.750   2.912  1.00  0.93           N  
ATOM   2182  CA  VAL A 286     -17.109   4.502   2.602  1.00  0.93           C  
ATOM   2183  C   VAL A 286     -17.778   4.961   3.896  1.00  0.93           C  
ATOM   2184  CB  VAL A 286     -18.097   3.664   1.759  1.00  0.93           C  
ATOM   2185  O   VAL A 286     -18.290   6.080   3.974  1.00  0.93           O  
ATOM   2186  CG1 VAL A 286     -19.439   4.381   1.630  1.00  0.93           C  
ATOM   2187  CG2 VAL A 286     -17.508   3.374   0.380  1.00  0.93           C  
ATOM   2188  N   ASP A 287     -17.638   4.250   4.863  1.00  0.86           N  
ATOM   2189  CA  ASP A 287     -18.383   4.499   6.093  1.00  0.86           C  
ATOM   2190  C   ASP A 287     -17.482   5.104   7.168  1.00  0.86           C  
ATOM   2191  CB  ASP A 287     -19.019   3.205   6.607  1.00  0.86           C  
ATOM   2192  O   ASP A 287     -17.823   5.087   8.353  1.00  0.86           O  
ATOM   2193  CG  ASP A 287     -18.002   2.109   6.871  1.00  0.86           C  
ATOM   2194  OD1 ASP A 287     -16.842   2.231   6.421  1.00  0.86           O  
ATOM   2195  OD2 ASP A 287     -18.364   1.112   7.532  1.00  0.86           O  
ATOM   2196  N   ALA A 288     -16.323   5.494   6.833  1.00  0.85           N  
ATOM   2197  CA  ALA A 288     -15.341   5.968   7.805  1.00  0.85           C  
ATOM   2198  C   ALA A 288     -15.782   7.289   8.430  1.00  0.85           C  
ATOM   2199  CB  ALA A 288     -13.973   6.125   7.146  1.00  0.85           C  
ATOM   2200  O   ALA A 288     -16.395   8.125   7.762  1.00  0.85           O  
ATOM   2201  N   THR A 289     -15.690   7.376   9.812  1.00  0.81           N  
ATOM   2202  CA  THR A 289     -15.713   8.669  10.488  1.00  0.81           C  
ATOM   2203  C   THR A 289     -14.299   9.218  10.652  1.00  0.81           C  
ATOM   2204  CB  THR A 289     -16.389   8.566  11.868  1.00  0.81           C  
ATOM   2205  O   THR A 289     -13.485   8.646  11.380  1.00  0.81           O  
ATOM   2206  CG2 THR A 289     -16.669   9.948  12.448  1.00  0.81           C  
ATOM   2207  OG1 THR A 289     -17.627   7.856  11.735  1.00  0.81           O  
ATOM   2208  N   PHE A 290     -14.027  10.249   9.887  1.00  0.85           N  
ATOM   2209  CA  PHE A 290     -12.656  10.748   9.890  1.00  0.85           C  
ATOM   2210  C   PHE A 290     -12.440  11.729  11.036  1.00  0.85           C  
ATOM   2211  CB  PHE A 290     -12.324  11.419   8.554  1.00  0.85           C  
ATOM   2212  O   PHE A 290     -13.292  12.580  11.301  1.00  0.85           O  
ATOM   2213  CG  PHE A 290     -12.298  10.469   7.387  1.00  0.85           C  
ATOM   2214  CD1 PHE A 290     -11.385   9.422   7.346  1.00  0.85           C  
ATOM   2215  CD2 PHE A 290     -13.185  10.624   6.331  1.00  0.85           C  
ATOM   2216  CE1 PHE A 290     -11.359   8.541   6.268  1.00  0.85           C  
ATOM   2217  CE2 PHE A 290     -13.165   9.748   5.249  1.00  0.85           C  
ATOM   2218  CZ  PHE A 290     -12.250   8.707   5.219  1.00  0.85           C  
ATOM   2219  N   SER A 291     -11.367  11.503  11.741  1.00  0.84           N  
ATOM   2220  CA  SER A 291     -10.919  12.525  12.680  1.00  0.84           C  
ATOM   2221  C   SER A 291     -10.495  13.797  11.953  1.00  0.84           C  
ATOM   2222  CB  SER A 291      -9.758  12.002  13.528  1.00  0.84           C  
ATOM   2223  O   SER A 291     -10.373  13.805  10.726  1.00  0.84           O  
ATOM   2224  OG  SER A 291      -8.589  11.850  12.741  1.00  0.84           O  
ATOM   2225  N   SER A 292     -10.395  14.882  12.686  1.00  0.84           N  
ATOM   2226  CA  SER A 292      -9.918  16.132  12.103  1.00  0.84           C  
ATOM   2227  C   SER A 292      -8.557  15.948  11.438  1.00  0.84           C  
ATOM   2228  CB  SER A 292      -9.829  17.222  13.171  1.00  0.84           C  
ATOM   2229  O   SER A 292      -8.326  16.451  10.337  1.00  0.84           O  
ATOM   2230  OG  SER A 292      -8.868  16.883  14.157  1.00  0.84           O  
ATOM   2231  N   GLY A 293      -7.651  15.221  12.069  1.00  0.89           N  
ATOM   2232  CA  GLY A 293      -6.339  14.928  11.516  1.00  0.89           C  
ATOM   2233  C   GLY A 293      -6.400  14.161  10.209  1.00  0.89           C  
ATOM   2234  O   GLY A 293      -5.669  14.472   9.266  1.00  0.89           O  
ATOM   2235  N   CYS A 294      -7.282  13.206  10.178  1.00  0.91           N  
ATOM   2236  CA  CYS A 294      -7.455  12.402   8.973  1.00  0.91           C  
ATOM   2237  C   CYS A 294      -7.965  13.254   7.817  1.00  0.91           C  
ATOM   2238  CB  CYS A 294      -8.421  11.247   9.233  1.00  0.91           C  
ATOM   2239  O   CYS A 294      -7.461  13.155   6.698  1.00  0.91           O  
ATOM   2240  SG  CYS A 294      -8.452  10.012   7.916  1.00  0.91           S  
ATOM   2241  N   GLN A 295      -8.917  14.097   8.052  1.00  0.91           N  
ATOM   2242  CA  GLN A 295      -9.459  14.978   7.023  1.00  0.91           C  
ATOM   2243  C   GLN A 295      -8.385  15.914   6.478  1.00  0.91           C  
ATOM   2244  CB  GLN A 295     -10.633  15.790   7.574  1.00  0.91           C  
ATOM   2245  O   GLN A 295      -8.292  16.123   5.267  1.00  0.91           O  
ATOM   2246  CG  GLN A 295     -11.909  14.979   7.758  1.00  0.91           C  
ATOM   2247  CD  GLN A 295     -13.047  15.800   8.335  1.00  0.91           C  
ATOM   2248  NE2 GLN A 295     -14.120  15.126   8.734  1.00  0.91           N  
ATOM   2249  OE1 GLN A 295     -12.962  17.029   8.422  1.00  0.91           O  
ATOM   2250  N   LEU A 296      -7.661  16.439   7.369  1.00  0.91           N  
ATOM   2251  CA  LEU A 296      -6.586  17.339   6.965  1.00  0.91           C  
ATOM   2252  C   LEU A 296      -5.563  16.610   6.100  1.00  0.91           C  
ATOM   2253  CB  LEU A 296      -5.897  17.937   8.195  1.00  0.91           C  
ATOM   2254  O   LEU A 296      -5.057  17.170   5.125  1.00  0.91           O  
ATOM   2255  CG  LEU A 296      -6.653  19.050   8.921  1.00  0.91           C  
ATOM   2256  CD1 LEU A 296      -5.937  19.421  10.215  1.00  0.91           C  
ATOM   2257  CD2 LEU A 296      -6.804  20.271   8.019  1.00  0.91           C  
ATOM   2258  N   MET A 297      -5.211  15.412   6.514  1.00  0.94           N  
ATOM   2259  CA  MET A 297      -4.267  14.605   5.746  1.00  0.94           C  
ATOM   2260  C   MET A 297      -4.805  14.324   4.347  1.00  0.94           C  
ATOM   2261  CB  MET A 297      -3.972  13.289   6.468  1.00  0.94           C  
ATOM   2262  O   MET A 297      -4.076  14.449   3.361  1.00  0.94           O  
ATOM   2263  CG  MET A 297      -2.960  12.411   5.751  1.00  0.94           C  
ATOM   2264  SD  MET A 297      -1.292  13.173   5.680  1.00  0.94           S  
ATOM   2265  CE  MET A 297      -0.387  11.880   4.785  1.00  0.94           C  
ATOM   2266  N   ILE A 298      -6.053  13.944   4.233  1.00  0.94           N  
ATOM   2267  CA  ILE A 298      -6.674  13.671   2.942  1.00  0.94           C  
ATOM   2268  C   ILE A 298      -6.624  14.924   2.070  1.00  0.94           C  
ATOM   2269  CB  ILE A 298      -8.133  13.191   3.107  1.00  0.94           C  
ATOM   2270  O   ILE A 298      -6.270  14.854   0.891  1.00  0.94           O  
ATOM   2271  CG1 ILE A 298      -8.167  11.777   3.696  1.00  0.94           C  
ATOM   2272  CG2 ILE A 298      -8.874  13.244   1.767  1.00  0.94           C  
ATOM   2273  CD1 ILE A 298      -9.553  11.319   4.128  1.00  0.94           C  
ATOM   2274  N   ASN A 299      -6.923  16.039   2.651  1.00  0.93           N  
ATOM   2275  CA  ASN A 299      -6.881  17.299   1.917  1.00  0.93           C  
ATOM   2276  C   ASN A 299      -5.463  17.639   1.468  1.00  0.93           C  
ATOM   2277  CB  ASN A 299      -7.455  18.435   2.768  1.00  0.93           C  
ATOM   2278  O   ASN A 299      -5.259  18.120   0.352  1.00  0.93           O  
ATOM   2279  CG  ASN A 299      -8.962  18.355   2.908  1.00  0.93           C  
ATOM   2280  ND2 ASN A 299      -9.499  19.014   3.927  1.00  0.93           N  
ATOM   2281  OD1 ASN A 299      -9.639  17.705   2.106  1.00  0.93           O  
ATOM   2282  N   ALA A 300      -4.536  17.420   2.346  1.00  0.93           N  
ATOM   2283  CA  ALA A 300      -3.137  17.676   2.013  1.00  0.93           C  
ATOM   2284  C   ALA A 300      -2.683  16.804   0.845  1.00  0.93           C  
ATOM   2285  CB  ALA A 300      -2.247  17.434   3.229  1.00  0.93           C  
ATOM   2286  O   ALA A 300      -1.940  17.261  -0.027  1.00  0.93           O  
ATOM   2287  N   ILE A 301      -3.127  15.576   0.842  1.00  0.94           N  
ATOM   2288  CA  ILE A 301      -2.792  14.662  -0.244  1.00  0.94           C  
ATOM   2289  C   ILE A 301      -3.392  15.171  -1.552  1.00  0.94           C  
ATOM   2290  CB  ILE A 301      -3.288  13.228   0.051  1.00  0.94           C  
ATOM   2291  O   ILE A 301      -2.717  15.195  -2.585  1.00  0.94           O  
ATOM   2292  CG1 ILE A 301      -2.506  12.622   1.221  1.00  0.94           C  
ATOM   2293  CG2 ILE A 301      -3.174  12.350  -1.199  1.00  0.94           C  
ATOM   2294  CD1 ILE A 301      -3.098  11.326   1.756  1.00  0.94           C  
ATOM   2295  N   ARG A 302      -4.540  15.688  -1.516  1.00  0.92           N  
ATOM   2296  CA  ARG A 302      -5.229  16.203  -2.695  1.00  0.92           C  
ATOM   2297  C   ARG A 302      -4.502  17.414  -3.269  1.00  0.92           C  
ATOM   2298  CB  ARG A 302      -6.675  16.572  -2.354  1.00  0.92           C  
ATOM   2299  O   ARG A 302      -4.385  17.554  -4.488  1.00  0.92           O  
ATOM   2300  CG  ARG A 302      -7.593  15.373  -2.184  1.00  0.92           C  
ATOM   2301  CD  ARG A 302      -8.977  15.786  -1.702  1.00  0.92           C  
ATOM   2302  NE  ARG A 302      -9.864  14.635  -1.560  1.00  0.92           N  
ATOM   2303  NH1 ARG A 302     -11.343  15.690  -0.132  1.00  0.92           N  
ATOM   2304  NH2 ARG A 302     -11.702  13.514  -0.759  1.00  0.92           N  
ATOM   2305  CZ  ARG A 302     -10.968  14.616  -0.817  1.00  0.92           C  
ATOM   2306  N   LYS A 303      -3.968  18.198  -2.416  1.00  0.89           N  
ATOM   2307  CA  LYS A 303      -3.349  19.457  -2.821  1.00  0.89           C  
ATOM   2308  C   LYS A 303      -1.958  19.223  -3.403  1.00  0.89           C  
ATOM   2309  CB  LYS A 303      -3.266  20.420  -1.636  1.00  0.89           C  
ATOM   2310  O   LYS A 303      -1.461  20.040  -4.182  1.00  0.89           O  
ATOM   2311  CG  LYS A 303      -4.601  21.035  -1.243  1.00  0.89           C  
ATOM   2312  CD  LYS A 303      -4.445  22.028  -0.099  1.00  0.89           C  
ATOM   2313  CE  LYS A 303      -5.786  22.615   0.321  1.00  0.89           C  
ATOM   2314  NZ  LYS A 303      -5.645  23.543   1.483  1.00  0.89           N  
ATOM   2315  N   SER A 304      -1.280  18.136  -2.987  1.00  0.83           N  
ATOM   2316  CA  SER A 304       0.100  17.849  -3.366  1.00  0.83           C  
ATOM   2317  C   SER A 304       0.174  17.244  -4.764  1.00  0.83           C  
ATOM   2318  CB  SER A 304       0.747  16.900  -2.356  1.00  0.83           C  
ATOM   2319  O   SER A 304       1.263  17.075  -5.316  1.00  0.83           O  
ATOM   2320  OG  SER A 304       0.107  15.636  -2.372  1.00  0.83           O  
ATOM   2321  N   MET A 305      -0.918  17.216  -5.555  1.00  0.78           N  
ATOM   2322  CA  MET A 305      -0.854  16.522  -6.838  1.00  0.78           C  
ATOM   2323  C   MET A 305      -0.523  17.493  -7.967  1.00  0.78           C  
ATOM   2324  CB  MET A 305      -2.176  15.810  -7.131  1.00  0.78           C  
ATOM   2325  O   MET A 305      -1.108  18.574  -8.052  1.00  0.78           O  
ATOM   2326  CG  MET A 305      -2.551  14.762  -6.096  1.00  0.78           C  
ATOM   2327  SD  MET A 305      -1.373  13.356  -6.062  1.00  0.78           S  
ATOM   2328  CE  MET A 305      -1.177  13.146  -4.270  1.00  0.78           C  
ATOM   2329  N   PRO A 306       0.583  17.117  -8.802  1.00  0.62           N  
ATOM   2330  CA  PRO A 306       0.910  17.987  -9.933  1.00  0.62           C  
ATOM   2331  C   PRO A 306      -0.125  17.913 -11.053  1.00  0.62           C  
ATOM   2332  CB  PRO A 306       2.265  17.456 -10.407  1.00  0.62           C  
ATOM   2333  O   PRO A 306      -0.663  16.838 -11.331  1.00  0.62           O  
ATOM   2334  CG  PRO A 306       2.391  16.110  -9.770  1.00  0.62           C  
ATOM   2335  CD  PRO A 306       1.363  15.999  -8.681  1.00  0.62           C  
ATOM   2336  N   PHE A 307      -1.332  18.605 -11.039  1.00  0.46           N  
ATOM   2337  CA  PHE A 307      -2.047  18.617 -12.310  1.00  0.46           C  
ATOM   2338  C   PHE A 307      -1.078  18.774 -13.475  1.00  0.46           C  
ATOM   2339  CB  PHE A 307      -3.084  19.745 -12.334  1.00  0.46           C  
ATOM   2340  O   PHE A 307      -0.201  19.641 -13.448  1.00  0.46           O  
ATOM   2341  CG  PHE A 307      -4.120  19.640 -11.247  1.00  0.46           C  
ATOM   2342  CD1 PHE A 307      -5.205  18.784 -11.382  1.00  0.46           C  
ATOM   2343  CD2 PHE A 307      -4.007  20.399 -10.090  1.00  0.46           C  
ATOM   2344  CE1 PHE A 307      -6.165  18.685 -10.378  1.00  0.46           C  
ATOM   2345  CE2 PHE A 307      -4.963  20.306  -9.082  1.00  0.46           C  
ATOM   2346  CZ  PHE A 307      -6.042  19.449  -9.228  1.00  0.46           C  
