# Supplementary material for: Escherichia coli transcription factors of unknown function: sequence features and possible evolutionary relationships
Source: PeerJ. 2022 Jul 20;10:e13772. doi: 10.7717/peerj.13772 (PMC9308461; doi:10.7717/peerj.13772)
Supplement: Supplemental Information 18 [file peerj-10-13772-s018.zip › Raw Data/PDB files/YdcR_b1439_unrelaxed_model_1.pdb]

ATOM      1  N   MET A   1      11.174  19.510  20.644  1.00  0.71           N  
ATOM      2  CA  MET A   1      12.188  19.266  19.622  1.00  0.71           C  
ATOM      3  C   MET A   1      13.544  19.806  20.062  1.00  0.71           C  
ATOM      4  CB  MET A   1      11.777  19.903  18.293  1.00  0.71           C  
ATOM      5  O   MET A   1      13.649  20.955  20.494  1.00  0.71           O  
ATOM      6  CG  MET A   1      12.373  19.216  17.075  1.00  0.71           C  
ATOM      7  SD  MET A   1      11.673  19.848  15.500  1.00  0.71           S  
ATOM      8  CE  MET A   1      12.357  21.529  15.498  1.00  0.71           C  
ATOM      9  N   LYS A   2      14.502  18.982  20.245  1.00  0.87           N  
ATOM     10  CA  LYS A   2      15.871  19.357  20.587  1.00  0.87           C  
ATOM     11  C   LYS A   2      16.439  20.347  19.574  1.00  0.87           C  
ATOM     12  CB  LYS A   2      16.764  18.118  20.666  1.00  0.87           C  
ATOM     13  O   LYS A   2      15.951  20.438  18.446  1.00  0.87           O  
ATOM     14  CG  LYS A   2      16.415  17.176  21.809  1.00  0.87           C  
ATOM     15  CD  LYS A   2      17.376  15.996  21.873  1.00  0.87           C  
ATOM     16  CE  LYS A   2      16.986  15.015  22.971  1.00  0.87           C  
ATOM     17  NZ  LYS A   2      17.932  13.862  23.045  1.00  0.87           N  
ATOM     18  N   LYS A   3      17.286  21.250  19.915  1.00  0.91           N  
ATOM     19  CA  LYS A   3      17.848  22.344  19.128  1.00  0.91           C  
ATOM     20  C   LYS A   3      18.520  21.821  17.861  1.00  0.91           C  
ATOM     21  CB  LYS A   3      18.850  23.145  19.960  1.00  0.91           C  
ATOM     22  O   LYS A   3      18.391  22.419  16.791  1.00  0.91           O  
ATOM     23  CG  LYS A   3      18.205  24.074  20.979  1.00  0.91           C  
ATOM     24  CD  LYS A   3      19.239  24.968  21.653  1.00  0.91           C  
ATOM     25  CE  LYS A   3      18.596  25.890  22.679  1.00  0.91           C  
ATOM     26  NZ  LYS A   3      19.607  26.762  23.349  1.00  0.91           N  
ATOM     27  N   TYR A   4      19.245  20.684  17.938  1.00  0.95           N  
ATOM     28  CA  TYR A   4      19.926  20.202  16.742  1.00  0.95           C  
ATOM     29  C   TYR A   4      18.924  19.705  15.707  1.00  0.95           C  
ATOM     30  CB  TYR A   4      20.909  19.082  17.096  1.00  0.95           C  
ATOM     31  O   TYR A   4      19.154  19.829  14.501  1.00  0.95           O  
ATOM     32  CG  TYR A   4      20.246  17.751  17.353  1.00  0.95           C  
ATOM     33  CD1 TYR A   4      19.739  17.434  18.611  1.00  0.95           C  
ATOM     34  CD2 TYR A   4      20.125  16.807  16.338  1.00  0.95           C  
ATOM     35  CE1 TYR A   4      19.128  16.207  18.853  1.00  0.95           C  
ATOM     36  CE2 TYR A   4      19.517  15.577  16.568  1.00  0.95           C  
ATOM     37  OH  TYR A   4      18.419  14.072  18.060  1.00  0.95           O  
ATOM     38  CZ  TYR A   4      19.022  15.287  17.826  1.00  0.95           C  
ATOM     39  N   GLN A   5      17.720  19.163  16.116  1.00  0.91           N  
ATOM     40  CA  GLN A   5      16.654  18.734  15.217  1.00  0.91           C  
ATOM     41  C   GLN A   5      16.014  19.927  14.514  1.00  0.91           C  
ATOM     42  CB  GLN A   5      15.592  17.944  15.983  1.00  0.91           C  
ATOM     43  O   GLN A   5      15.669  19.847  13.333  1.00  0.91           O  
ATOM     44  CG  GLN A   5      16.057  16.566  16.436  1.00  0.91           C  
ATOM     45  CD  GLN A   5      15.015  15.838  17.264  1.00  0.91           C  
ATOM     46  NE2 GLN A   5      15.071  14.510  17.252  1.00  0.91           N  
ATOM     47  OE1 GLN A   5      14.167  16.462  17.909  1.00  0.91           O  
ATOM     48  N   GLN A   6      15.933  21.053  15.241  1.00  0.92           N  
ATOM     49  CA  GLN A   6      15.388  22.277  14.664  1.00  0.92           C  
ATOM     50  C   GLN A   6      16.277  22.798  13.539  1.00  0.92           C  
ATOM     51  CB  GLN A   6      15.221  23.351  15.741  1.00  0.92           C  
ATOM     52  O   GLN A   6      15.783  23.174  12.474  1.00  0.92           O  
ATOM     53  CG  GLN A   6      14.088  23.070  16.719  1.00  0.92           C  
ATOM     54  CD  GLN A   6      14.012  24.091  17.838  1.00  0.92           C  
ATOM     55  NE2 GLN A   6      12.974  23.992  18.662  1.00  0.92           N  
ATOM     56  OE1 GLN A   6      14.879  24.962  17.962  1.00  0.92           O  
ATOM     57  N   LEU A   7      17.590  22.760  13.785  1.00  0.96           N  
ATOM     58  CA  LEU A   7      18.537  23.203  12.768  1.00  0.96           C  
ATOM     59  C   LEU A   7      18.514  22.271  11.561  1.00  0.96           C  
ATOM     60  CB  LEU A   7      19.953  23.272  13.347  1.00  0.96           C  
ATOM     61  O   LEU A   7      18.497  22.731  10.417  1.00  0.96           O  
ATOM     62  CG  LEU A   7      21.060  23.700  12.382  1.00  0.96           C  
ATOM     63  CD1 LEU A   7      20.758  25.081  11.808  1.00  0.96           C  
ATOM     64  CD2 LEU A   7      22.414  23.691  13.083  1.00  0.96           C  
ATOM     65  N   ALA A   8      18.508  20.980  11.812  1.00  0.94           N  
ATOM     66  CA  ALA A   8      18.450  20.014  10.717  1.00  0.94           C  
ATOM     67  C   ALA A   8      17.196  20.218   9.872  1.00  0.94           C  
ATOM     68  CB  ALA A   8      18.495  18.589  11.262  1.00  0.94           C  
ATOM     69  O   ALA A   8      17.257  20.184   8.641  1.00  0.94           O  
ATOM     70  N   GLU A   9      16.075  20.421  10.533  1.00  0.93           N  
ATOM     71  CA  GLU A   9      14.814  20.664   9.837  1.00  0.93           C  
ATOM     72  C   GLU A   9      14.880  21.942   9.006  1.00  0.93           C  
ATOM     73  CB  GLU A   9      13.656  20.744  10.834  1.00  0.93           C  
ATOM     74  O   GLU A   9      14.410  21.973   7.867  1.00  0.93           O  
ATOM     75  CG  GLU A   9      12.289  20.878  10.179  1.00  0.93           C  
ATOM     76  CD  GLU A   9      11.944  19.714   9.264  1.00  0.93           C  
ATOM     77  OE1 GLU A   9      11.140  19.899   8.323  1.00  0.93           O  
ATOM     78  OE2 GLU A   9      12.483  18.607   9.491  1.00  0.93           O  
ATOM     79  N   GLN A  10      15.384  22.933   9.598  1.00  0.94           N  
ATOM     80  CA  GLN A  10      15.559  24.197   8.889  1.00  0.94           C  
ATOM     81  C   GLN A  10      16.371  24.003   7.611  1.00  0.94           C  
ATOM     82  CB  GLN A  10      16.237  25.230   9.790  1.00  0.94           C  
ATOM     83  O   GLN A  10      15.977  24.473   6.542  1.00  0.94           O  
ATOM     84  CG  GLN A  10      16.410  26.595   9.139  1.00  0.94           C  
ATOM     85  CD  GLN A  10      17.194  27.563  10.004  1.00  0.94           C  
ATOM     86  NE2 GLN A  10      17.900  28.491   9.366  1.00  0.94           N  
ATOM     87  OE1 GLN A  10      17.165  27.479  11.236  1.00  0.94           O  
ATOM     88  N   LEU A  11      17.524  23.367   7.696  1.00  0.95           N  
ATOM     89  CA  LEU A  11      18.382  23.138   6.539  1.00  0.95           C  
ATOM     90  C   LEU A  11      17.688  22.246   5.516  1.00  0.95           C  
ATOM     91  CB  LEU A  11      19.707  22.503   6.972  1.00  0.95           C  
ATOM     92  O   LEU A  11      17.817  22.463   4.308  1.00  0.95           O  
ATOM     93  CG  LEU A  11      20.695  23.421   7.693  1.00  0.95           C  
ATOM     94  CD1 LEU A  11      21.856  22.610   8.258  1.00  0.95           C  
ATOM     95  CD2 LEU A  11      21.202  24.507   6.751  1.00  0.95           C  
ATOM     96  N   ARG A  12      16.923  21.311   5.943  1.00  0.91           N  
ATOM     97  CA  ARG A  12      16.162  20.457   5.038  1.00  0.91           C  
ATOM     98  C   ARG A  12      15.160  21.272   4.228  1.00  0.91           C  
ATOM     99  CB  ARG A  12      15.435  19.359   5.818  1.00  0.91           C  
ATOM    100  O   ARG A  12      15.028  21.079   3.017  1.00  0.91           O  
ATOM    101  CG  ARG A  12      16.294  18.140   6.111  1.00  0.91           C  
ATOM    102  CD  ARG A  12      15.480  17.011   6.728  1.00  0.91           C  
ATOM    103  NE  ARG A  12      14.925  17.392   8.024  1.00  0.91           N  
ATOM    104  NH1 ARG A  12      13.192  15.865   7.963  1.00  0.91           N  
ATOM    105  NH2 ARG A  12      13.432  17.263   9.764  1.00  0.91           N  
ATOM    106  CZ  ARG A  12      13.851  16.839   8.581  1.00  0.91           C  
ATOM    107  N   GLU A  13      14.485  22.142   4.937  1.00  0.90           N  
ATOM    108  CA  GLU A  13      13.504  22.997   4.277  1.00  0.90           C  
ATOM    109  C   GLU A  13      14.167  23.902   3.243  1.00  0.90           C  
ATOM    110  CB  GLU A  13      12.747  23.841   5.306  1.00  0.90           C  
ATOM    111  O   GLU A  13      13.618  24.125   2.162  1.00  0.90           O  
ATOM    112  CG  GLU A  13      11.706  23.060   6.095  1.00  0.90           C  
ATOM    113  CD  GLU A  13      11.023  23.889   7.172  1.00  0.90           C  
ATOM    114  OE1 GLU A  13      10.127  23.360   7.868  1.00  0.90           O  
ATOM    115  OE2 GLU A  13      11.387  25.077   7.319  1.00  0.90           O  
ATOM    116  N   GLN A  14      15.355  24.373   3.586  1.00  0.93           N  
ATOM    117  CA  GLN A  14      16.112  25.212   2.662  1.00  0.93           C  
ATOM    118  C   GLN A  14      16.519  24.429   1.417  1.00  0.93           C  
ATOM    119  CB  GLN A  14      17.352  25.785   3.350  1.00  0.93           C  
ATOM    120  O   GLN A  14      16.452  24.950   0.301  1.00  0.93           O  
ATOM    121  CG  GLN A  14      17.038  26.841   4.401  1.00  0.93           C  
ATOM    122  CD  GLN A  14      18.273  27.310   5.149  1.00  0.93           C  
ATOM    123  NE2 GLN A  14      18.102  28.309   6.008  1.00  0.93           N  
ATOM    124  OE1 GLN A  14      19.370  26.777   4.957  1.00  0.93           O  
ATOM    125  N   ILE A  15      16.958  23.223   1.671  1.00  0.90           N  
ATOM    126  CA  ILE A  15      17.347  22.364   0.557  1.00  0.90           C  
ATOM    127  C   ILE A  15      16.125  22.053  -0.304  1.00  0.90           C  
ATOM    128  CB  ILE A  15      18.000  21.055   1.054  1.00  0.90           C  
ATOM    129  O   ILE A  15      16.183  22.149  -1.532  1.00  0.90           O  
ATOM    130  CG1 ILE A  15      19.361  21.348   1.695  1.00  0.90           C  
ATOM    131  CG2 ILE A  15      18.140  20.052  -0.094  1.00  0.90           C  
ATOM    132  CD1 ILE A  15      19.960  20.164   2.443  1.00  0.90           C  
ATOM    133  N   ALA A  16      14.992  21.744   0.340  1.00  0.82           N  
ATOM    134  CA  ALA A  16      13.757  21.389  -0.355  1.00  0.82           C  
ATOM    135  C   ALA A  16      13.225  22.569  -1.164  1.00  0.82           C  
ATOM    136  CB  ALA A  16      12.703  20.913   0.642  1.00  0.82           C  
ATOM    137  O   ALA A  16      12.638  22.382  -2.233  1.00  0.82           O  
ATOM    138  N   SER A  17      13.450  23.833  -0.715  1.00  0.85           N  
ATOM    139  CA  SER A  17      12.938  25.031  -1.372  1.00  0.85           C  
ATOM    140  C   SER A  17      13.892  25.517  -2.459  1.00  0.85           C  
ATOM    141  CB  SER A  17      12.705  26.146  -0.351  1.00  0.85           C  
ATOM    142  O   SER A  17      13.606  26.496  -3.151  1.00  0.85           O  
ATOM    143  OG  SER A  17      13.935  26.595   0.191  1.00  0.85           O  
ATOM    144  N   GLY A  18      15.056  24.866  -2.566  1.00  0.85           N  
ATOM    145  CA  GLY A  18      16.006  25.166  -3.625  1.00  0.85           C  
ATOM    146  C   GLY A  18      17.018  26.227  -3.236  1.00  0.85           C  
ATOM    147  O   GLY A  18      17.784  26.701  -4.077  1.00  0.85           O  
ATOM    148  N   ILE A  19      16.978  26.756  -1.967  1.00  0.91           N  
ATOM    149  CA  ILE A  19      17.967  27.717  -1.491  1.00  0.91           C  
ATOM    150  C   ILE A  19      19.368  27.124  -1.621  1.00  0.91           C  
ATOM    151  CB  ILE A  19      17.694  28.131  -0.028  1.00  0.91           C  
ATOM    152  O   ILE A  19      20.288  27.788  -2.104  1.00  0.91           O  
ATOM    153  CG1 ILE A  19      16.381  28.918   0.069  1.00  0.91           C  
ATOM    154  CG2 ILE A  19      18.864  28.947   0.530  1.00  0.91           C  
ATOM    155  CD1 ILE A  19      15.943  29.218   1.496  1.00  0.91           C  
ATOM    156  N   TRP A  20      19.557  25.835  -1.121  1.00  0.93           N  
ATOM    157  CA  TRP A  20      20.758  25.049  -1.383  1.00  0.93           C  
ATOM    158  C   TRP A  20      20.501  24.006  -2.465  1.00  0.93           C  
ATOM    159  CB  TRP A  20      21.243  24.365  -0.102  1.00  0.93           C  
ATOM    160  O   TRP A  20      19.577  23.197  -2.350  1.00  0.93           O  
ATOM    161  CG  TRP A  20      21.538  25.314   1.021  1.00  0.93           C  
ATOM    162  CD1 TRP A  20      20.789  25.514   2.148  1.00  0.93           C  
ATOM    163  CD2 TRP A  20      22.660  26.195   1.123  1.00  0.93           C  
ATOM    164  CE2 TRP A  20      22.528  26.901   2.339  1.00  0.93           C  
ATOM    165  CE3 TRP A  20      23.766  26.456   0.303  1.00  0.93           C  
ATOM    166  NE1 TRP A  20      21.380  26.468   2.945  1.00  0.93           N  
ATOM    167  CH2 TRP A  20      24.536  28.088   1.935  1.00  0.93           C  
ATOM    168  CZ2 TRP A  20      23.463  27.852   2.755  1.00  0.93           C  
ATOM    169  CZ3 TRP A  20      24.695  27.402   0.719  1.00  0.93           C  
ATOM    170  N   GLN A  21      21.227  24.117  -3.575  1.00  0.90           N  
ATOM    171  CA  GLN A  21      21.072  23.186  -4.688  1.00  0.90           C  
ATOM    172  C   GLN A  21      22.075  22.041  -4.590  1.00  0.90           C  
ATOM    173  CB  GLN A  21      21.233  23.913  -6.024  1.00  0.90           C  
ATOM    174  O   GLN A  21      23.120  22.176  -3.949  1.00  0.90           O  
ATOM    175  CG  GLN A  21      20.187  24.993  -6.267  1.00  0.90           C  
ATOM    176  CD  GLN A  21      20.294  25.613  -7.647  1.00  0.90           C  
ATOM    177  NE2 GLN A  21      19.381  26.527  -7.959  1.00  0.90           N  
ATOM    178  OE1 GLN A  21      21.189  25.274  -8.427  1.00  0.90           O  
ATOM    179  N   PRO A  22      21.630  20.888  -5.122  1.00  0.87           N  
ATOM    180  CA  PRO A  22      22.605  19.795  -5.118  1.00  0.87           C  
ATOM    181  C   PRO A  22      23.989  20.237  -5.587  1.00  0.87           C  
ATOM    182  CB  PRO A  22      21.999  18.778  -6.089  1.00  0.87           C  
ATOM    183  O   PRO A  22      24.109  20.947  -6.589  1.00  0.87           O  
ATOM    184  CG  PRO A  22      20.526  19.026  -6.031  1.00  0.87           C  
ATOM    185  CD  PRO A  22      20.296  20.501  -5.866  1.00  0.87           C  
ATOM    186  N   GLY A  23      25.031  19.929  -4.766  1.00  0.91           N  
ATOM    187  CA  GLY A  23      26.409  20.266  -5.083  1.00  0.91           C  
ATOM    188  C   GLY A  23      26.890  21.527  -4.390  1.00  0.91           C  
ATOM    189  O   GLY A  23      28.095  21.774  -4.306  1.00  0.91           O  
ATOM    190  N   ASP A  24      25.911  22.314  -3.869  1.00  0.95           N  
ATOM    191  CA  ASP A  24      26.276  23.528  -3.146  1.00  0.95           C  
ATOM    192  C   ASP A  24      26.987  23.195  -1.836  1.00  0.95           C  
ATOM    193  CB  ASP A  24      25.037  24.382  -2.870  1.00  0.95           C  
ATOM    194  O   ASP A  24      26.648  22.213  -1.173  1.00  0.95           O  
ATOM    195  CG  ASP A  24      24.542  25.124  -4.099  1.00  0.95           C  
ATOM    196  OD1 ASP A  24      25.233  25.108  -5.141  1.00  0.95           O  
ATOM    197  OD2 ASP A  24      23.453  25.733  -4.024  1.00  0.95           O  
ATOM    198  N   ARG A  25      27.966  23.997  -1.569  1.00  0.96           N  
ATOM    199  CA  ARG A  25      28.665  23.864  -0.295  1.00  0.96           C  
ATOM    200  C   ARG A  25      27.882  24.533   0.830  1.00  0.96           C  
ATOM    201  CB  ARG A  25      30.069  24.465  -0.385  1.00  0.96           C  
ATOM    202  O   ARG A  25      27.497  25.698   0.718  1.00  0.96           O  
ATOM    203  CG  ARG A  25      30.938  24.187   0.830  1.00  0.96           C  
ATOM    204  CD  ARG A  25      32.353  24.716   0.645  1.00  0.96           C  
ATOM    205  NE  ARG A  25      33.215  24.354   1.767  1.00  0.96           N  
ATOM    206  NH1 ARG A  25      35.075  25.464   0.964  1.00  0.96           N  
ATOM    207  NH2 ARG A  25      35.181  24.331   2.954  1.00  0.96           N  
ATOM    208  CZ  ARG A  25      34.488  24.717   1.892  1.00  0.96           C  
ATOM    209  N   LEU A  26      27.549  23.737   1.947  1.00  0.96           N  
ATOM    210  CA  LEU A  26      26.914  24.317   3.126  1.00  0.96           C  
ATOM    211  C   LEU A  26      27.943  25.018   4.008  1.00  0.96           C  
ATOM    212  CB  LEU A  26      26.188  23.235   3.930  1.00  0.96           C  
ATOM    213  O   LEU A  26      29.143  24.759   3.894  1.00  0.96           O  
ATOM    214  CG  LEU A  26      24.943  22.628   3.281  1.00  0.96           C  
ATOM    215  CD1 LEU A  26      24.377  21.516   4.157  1.00  0.96           C  
ATOM    216  CD2 LEU A  26      23.893  23.704   3.029  1.00  0.96           C  
ATOM    217  N   PRO A  27      27.438  25.982   4.901  1.00  0.95           N  
ATOM    218  CA  PRO A  27      28.379  26.582   5.850  1.00  0.95           C  
ATOM    219  C   PRO A  27      29.139  25.539   6.666  1.00  0.95           C  
ATOM    220  CB  PRO A  27      27.479  27.431   6.751  1.00  0.95           C  
ATOM    221  O   PRO A  27      28.591  24.482   6.989  1.00  0.95           O  
ATOM    222  CG  PRO A  27      26.265  27.709   5.924  1.00  0.95           C  
ATOM    223  CD  PRO A  27      26.021  26.532   5.024  1.00  0.95           C  
ATOM    224  N   SER A  28      30.490  25.860   6.862  1.00  0.95           N  
ATOM    225  CA  SER A  28      31.256  24.992   7.751  1.00  0.95           C  
ATOM    226  C   SER A  28      30.618  24.917   9.135  1.00  0.95           C  
ATOM    227  CB  SER A  28      32.698  25.486   7.872  1.00  0.95           C  
ATOM    228  O   SER A  28      29.737  25.715   9.462  1.00  0.95           O  
ATOM    229  OG  SER A  28      32.759  26.682   8.629  1.00  0.95           O  
ATOM    230  N   LEU A  29      30.967  23.940   9.950  1.00  0.95           N  
ATOM    231  CA  LEU A  29      30.427  23.813  11.300  1.00  0.95           C  
ATOM    232  C   LEU A  29      30.662  25.090  12.100  1.00  0.95           C  
ATOM    233  CB  LEU A  29      31.060  22.621  12.021  1.00  0.95           C  
ATOM    234  O   LEU A  29      29.747  25.593  12.756  1.00  0.95           O  
ATOM    235  CG  LEU A  29      30.712  21.235  11.475  1.00  0.95           C  
ATOM    236  CD1 LEU A  29      31.494  20.160  12.222  1.00  0.95           C  
ATOM    237  CD2 LEU A  29      29.212  20.981  11.577  1.00  0.95           C  
ATOM    238  N   ARG A  30      31.778  25.736  12.016  1.00  0.94           N  
ATOM    239  CA  ARG A  30      32.118  26.945  12.759  1.00  0.94           C  
ATOM    240  C   ARG A  30      31.304  28.137  12.268  1.00  0.94           C  
ATOM    241  CB  ARG A  30      33.614  27.247  12.640  1.00  0.94           C  
ATOM    242  O   ARG A  30      30.829  28.944  13.069  1.00  0.94           O  
ATOM    243  CG  ARG A  30      34.500  26.282  13.411  1.00  0.94           C  
ATOM    244  CD  ARG A  30      35.967  26.680  13.335  1.00  0.94           C  
ATOM    245  NE  ARG A  30      36.821  25.730  14.042  1.00  0.94           N  
ATOM    246  NH1 ARG A  30      38.798  26.811  13.533  1.00  0.94           N  
ATOM    247  NH2 ARG A  30      38.826  24.894  14.789  1.00  0.94           N  
ATOM    248  CZ  ARG A  30      38.147  25.814  14.120  1.00  0.94           C  
ATOM    249  N   ASP A  31      31.110  28.197  10.925  1.00  0.96           N  
ATOM    250  CA  ASP A  31      30.314  29.278  10.354  1.00  0.96           C  
ATOM    251  C   ASP A  31      28.849  29.160  10.769  1.00  0.96           C  
ATOM    252  CB  ASP A  31      30.430  29.283   8.829  1.00  0.96           C  
ATOM    253  O   ASP A  31      28.202  30.163  11.077  1.00  0.96           O  
ATOM    254  CG  ASP A  31      31.789  29.751   8.339  1.00  0.96           C  
ATOM    255  OD1 ASP A  31      32.534  30.384   9.119  1.00  0.96           O  
ATOM    256  OD2 ASP A  31      32.117  29.488   7.162  1.00  0.96           O  
ATOM    257  N   GLN A  32      28.491  27.893  10.778  1.00  0.97           N  
ATOM    258  CA  GLN A  32      27.096  27.668  11.144  1.00  0.97           C  
ATOM    259  C   GLN A  32      26.853  27.997  12.614  1.00  0.97           C  
ATOM    260  CB  GLN A  32      26.692  26.221  10.855  1.00  0.97           C  
ATOM    261  O   GLN A  32      25.782  28.488  12.976  1.00  0.97           O  
ATOM    262  CG  GLN A  32      25.199  25.960  10.997  1.00  0.97           C  
ATOM    263  CD  GLN A  32      24.368  26.739   9.995  1.00  0.97           C  
ATOM    264  NE2 GLN A  32      23.195  27.194  10.422  1.00  0.97           N  
ATOM    265  OE1 GLN A  32      24.778  26.931   8.846  1.00  0.97           O  
ATOM    266  N   VAL A  33      27.853  27.806  13.468  1.00  0.96           N  
ATOM    267  CA  VAL A  33      27.787  28.190  14.874  1.00  0.96           C  
ATOM    268  C   VAL A  33      27.641  29.706  14.990  1.00  0.96           C  
ATOM    269  CB  VAL A  33      29.035  27.714  15.651  1.00  0.96           C  
ATOM    270  O   VAL A  33      26.786  30.199  15.729  1.00  0.96           O  
ATOM    271  CG1 VAL A  33      29.081  28.349  17.040  1.00  0.96           C  
ATOM    272  CG2 VAL A  33      29.047  26.190  15.757  1.00  0.96           C  
ATOM    273  N   ALA A  34      28.348  30.409  14.196  1.00  0.95           N  
ATOM    274  CA  ALA A  34      28.315  31.869  14.206  1.00  0.95           C  
ATOM    275  C   ALA A  34      26.977  32.390  13.690  1.00  0.95           C  
ATOM    276  CB  ALA A  34      29.460  32.433  13.370  1.00  0.95           C  
ATOM    277  O   ALA A  34      26.415  33.337  14.246  1.00  0.95           O  
ATOM    278  N   LEU A  35      26.407  31.614  12.771  1.00  0.94           N  
ATOM    279  CA  LEU A  35      25.171  32.053  12.133  1.00  0.94           C  
ATOM    280  C   LEU A  35      23.966  31.755  13.020  1.00  0.94           C  
ATOM    281  CB  LEU A  35      24.998  31.373  10.773  1.00  0.94           C  
ATOM    282  O   LEU A  35      23.066  32.588  13.152  1.00  0.94           O  
ATOM    283  CG  LEU A  35      25.849  31.923   9.627  1.00  0.94           C  
ATOM    284  CD1 LEU A  35      25.838  30.956   8.447  1.00  0.94           C  
ATOM    285  CD2 LEU A  35      25.350  33.299   9.201  1.00  0.94           C  
ATOM    286  N   SER A  36      24.014  30.601  13.640  1.00  0.93           N  
ATOM    287  CA  SER A  36      22.823  30.131  14.340  1.00  0.93           C  
ATOM    288  C   SER A  36      22.854  30.526  15.813  1.00  0.93           C  
ATOM    289  CB  SER A  36      22.691  28.613  14.214  1.00  0.93           C  
ATOM    290  O   SER A  36      21.815  30.555  16.475  1.00  0.93           O  
ATOM    291  OG  SER A  36      23.750  27.958  14.891  1.00  0.93           O  
ATOM    292  N   GLY A  37      24.072  30.860  16.327  1.00  0.94           N  
ATOM    293  CA  GLY A  37      24.240  31.124  17.747  1.00  0.94           C  
ATOM    294  C   GLY A  37      24.132  29.877  18.603  1.00  0.94           C  
ATOM    295  O   GLY A  37      24.030  29.965  19.828  1.00  0.94           O  
ATOM    296  N   MET A  38      24.106  28.665  17.999  1.00  0.95           N  
ATOM    297  CA  MET A  38      24.009  27.393  18.709  1.00  0.95           C  
ATOM    298  C   MET A  38      25.394  26.852  19.047  1.00  0.95           C  
ATOM    299  CB  MET A  38      23.236  26.369  17.876  1.00  0.95           C  
ATOM    300  O   MET A  38      26.399  27.330  18.517  1.00  0.95           O  
ATOM    301  CG  MET A  38      21.795  26.765  17.600  1.00  0.95           C  
ATOM    302  SD  MET A  38      20.899  25.511  16.604  1.00  0.95           S  
ATOM    303  CE  MET A  38      19.323  26.373  16.346  1.00  0.95           C  
ATOM    304  N   SER A  39      25.471  25.893  20.061  1.00  0.96           N  
ATOM    305  CA  SER A  39      26.743  25.289  20.442  1.00  0.96           C  
ATOM    306  C   SER A  39      27.317  24.446  19.308  1.00  0.96           C  
ATOM    307  CB  SER A  39      26.574  24.427  21.694  1.00  0.96           C  
ATOM    308  O   SER A  39      26.582  24.001  18.425  1.00  0.96           O  
ATOM    309  OG  SER A  39      25.879  23.230  21.390  1.00  0.96           O  
ATOM    310  N   PHE A  40      28.602  24.300  19.261  1.00  0.96           N  
ATOM    311  CA  PHE A  40      29.294  23.495  18.262  1.00  0.96           C  
ATOM    312  C   PHE A  40      28.733  22.079  18.223  1.00  0.96           C  
ATOM    313  CB  PHE A  40      30.798  23.456  18.550  1.00  0.96           C  
ATOM    314  O   PHE A  40      28.513  21.522  17.146  1.00  0.96           O  
ATOM    315  CG  PHE A  40      31.599  22.733  17.500  1.00  0.96           C  
ATOM    316  CD1 PHE A  40      31.900  21.384  17.642  1.00  0.96           C  
ATOM    317  CD2 PHE A  40      32.049  23.403  16.370  1.00  0.96           C  
ATOM    318  CE1 PHE A  40      32.641  20.713  16.672  1.00  0.96           C  
ATOM    319  CE2 PHE A  40      32.789  22.739  15.396  1.00  0.96           C  
ATOM    320  CZ  PHE A  40      33.085  21.394  15.550  1.00  0.96           C  
ATOM    321  N   MET A  41      28.481  21.527  19.412  1.00  0.95           N  
ATOM    322  CA  MET A  41      27.993  20.155  19.512  1.00  0.95           C  
ATOM    323  C   MET A  41      26.619  20.017  18.864  1.00  0.95           C  
ATOM    324  CB  MET A  41      27.928  19.712  20.974  1.00  0.95           C  
ATOM    325  O   MET A  41      26.353  19.037  18.166  1.00  0.95           O  
ATOM    326  CG  MET A  41      29.266  19.265  21.540  1.00  0.95           C  
ATOM    327  SD  MET A  41      30.049  17.945  20.533  1.00  0.95           S  
ATOM    328  CE  MET A  41      29.026  16.526  21.014  1.00  0.95           C  
ATOM    329  N   THR A  42      25.743  21.007  19.092  1.00  0.96           N  
ATOM    330  CA  THR A  42      24.404  21.023  18.512  1.00  0.96           C  
ATOM    331  C   THR A  42      24.475  21.061  16.988  1.00  0.96           C  
ATOM    332  CB  THR A  42      23.589  22.227  19.021  1.00  0.96           C  
ATOM    333  O   THR A  42      23.790  20.292  16.310  1.00  0.96           O  
ATOM    334  CG2 THR A  42      22.197  22.251  18.397  1.00  0.96           C  
ATOM    335  OG1 THR A  42      23.461  22.142  20.445  1.00  0.96           O  
ATOM    336  N   VAL A  43      25.337  21.881  16.399  1.00  0.97           N  
ATOM    337  CA  VAL A  43      25.504  22.023  14.956  1.00  0.97           C  
ATOM    338  C   VAL A  43      26.097  20.741  14.376  1.00  0.97           C  
ATOM    339  CB  VAL A  43      26.401  23.232  14.606  1.00  0.97           C  
ATOM    340  O   VAL A  43      25.641  20.253  13.339  1.00  0.97           O  
ATOM    341  CG1 VAL A  43      26.717  23.254  13.111  1.00  0.97           C  
ATOM    342  CG2 VAL A  43      25.729  24.536  15.032  1.00  0.97           C  
ATOM    343  N   SER A  44      27.099  20.236  15.067  1.00  0.95           N  
ATOM    344  CA  SER A  44      27.733  19.001  14.618  1.00  0.95           C  
ATOM    345  C   SER A  44      26.724  17.861  14.533  1.00  0.95           C  
ATOM    346  CB  SER A  44      28.875  18.612  15.557  1.00  0.95           C  
ATOM    347  O   SER A  44      26.692  17.125  13.544  1.00  0.95           O  
ATOM    348  OG  SER A  44      29.571  17.481  15.061  1.00  0.95           O  
ATOM    349  N   HIS A  45      25.865  17.772  15.564  1.00  0.96           N  
ATOM    350  CA  HIS A  45      24.845  16.730  15.592  1.00  0.96           C  
ATOM    351  C   HIS A  45      23.828  16.923  14.472  1.00  0.96           C  
ATOM    352  CB  HIS A  45      24.137  16.710  16.948  1.00  0.96           C  
ATOM    353  O   HIS A  45      23.373  15.951  13.866  1.00  0.96           O  
ATOM    354  CG  HIS A  45      24.921  16.030  18.024  1.00  0.96           C  
ATOM    355  CD2 HIS A  45      26.081  15.333  17.975  1.00  0.96           C  
ATOM    356  ND1 HIS A  45      24.520  16.020  19.343  1.00  0.96           N  
ATOM    357  CE1 HIS A  45      25.404  15.346  20.060  1.00  0.96           C  
ATOM    358  NE2 HIS A  45      26.360  14.918  19.254  1.00  0.96           N  
ATOM    359  N   ALA A  46      23.489  18.143  14.218  1.00  0.96           N  
ATOM    360  CA  ALA A  46      22.558  18.439  13.132  1.00  0.96           C  
ATOM    361  C   ALA A  46      23.121  17.985  11.788  1.00  0.96           C  
ATOM    362  CB  ALA A  46      22.241  19.932  13.095  1.00  0.96           C  
ATOM    363  O   ALA A  46      22.426  17.332  11.006  1.00  0.96           O  
ATOM    364  N   TYR A  47      24.416  18.277  11.509  1.00  0.97           N  
ATOM    365  CA  TYR A  47      25.049  17.891  10.253  1.00  0.97           C  
ATOM    366  C   TYR A  47      25.185  16.376  10.154  1.00  0.97           C  
ATOM    367  CB  TYR A  47      26.426  18.548  10.121  1.00  0.97           C  
ATOM    368  O   TYR A  47      24.986  15.798   9.083  1.00  0.97           O  
ATOM    369  CG  TYR A  47      26.388  19.912   9.475  1.00  0.97           C  
ATOM    370  CD1 TYR A  47      27.272  20.244   8.451  1.00  0.97           C  
ATOM    371  CD2 TYR A  47      25.470  20.871   9.888  1.00  0.97           C  
ATOM    372  CE1 TYR A  47      27.242  21.500   7.854  1.00  0.97           C  
ATOM    373  CE2 TYR A  47      25.431  22.130   9.299  1.00  0.97           C  
ATOM    374  OH  TYR A  47      26.285  23.680   7.697  1.00  0.97           O  
ATOM    375  CZ  TYR A  47      26.319  22.435   8.284  1.00  0.97           C  
ATOM    376  N   GLN A  48      25.563  15.804  11.271  1.00  0.92           N  
ATOM    377  CA  GLN A  48      25.667  14.349  11.283  1.00  0.92           C  
ATOM    378  C   GLN A  48      24.325  13.699  10.957  1.00  0.92           C  
ATOM    379  CB  GLN A  48      26.172  13.858  12.641  1.00  0.92           C  
ATOM    380  O   GLN A  48      24.272  12.707  10.227  1.00  0.92           O  
ATOM    381  CG  GLN A  48      27.659  14.097  12.867  1.00  0.92           C  
ATOM    382  CD  GLN A  48      28.102  13.748  14.275  1.00  0.92           C  
ATOM    383  NE2 GLN A  48      29.410  13.625  14.472  1.00  0.92           N  
ATOM    384  OE1 GLN A  48      27.275  13.590  15.180  1.00  0.92           O  
ATOM    385  N   LEU A  49      23.269  14.353  11.520  1.00  0.91           N  
ATOM    386  CA  LEU A  49      21.918  13.875  11.246  1.00  0.91           C  
ATOM    387  C   LEU A  49      21.579  14.020   9.766  1.00  0.91           C  
ATOM    388  CB  LEU A  49      20.897  14.639  12.093  1.00  0.91           C  
ATOM    389  O   LEU A  49      21.063  13.086   9.149  1.00  0.91           O  
ATOM    390  CG  LEU A  49      19.435  14.218  11.935  1.00  0.91           C  
ATOM    391  CD1 LEU A  49      19.264  12.747  12.298  1.00  0.91           C  
ATOM    392  CD2 LEU A  49      18.530  15.095  12.794  1.00  0.91           C  
ATOM    393  N   LEU A  50      21.852  15.185   9.193  1.00  0.92           N  
ATOM    394  CA  LEU A  50      21.592  15.436   7.779  1.00  0.92           C  
ATOM    395  C   LEU A  50      22.376  14.466   6.902  1.00  0.92           C  
ATOM    396  CB  LEU A  50      21.955  16.878   7.415  1.00  0.92           C  
ATOM    397  O   LEU A  50      21.851  13.959   5.908  1.00  0.92           O  
ATOM    398  CG  LEU A  50      20.985  17.962   7.891  1.00  0.92           C  
ATOM    399  CD1 LEU A  50      21.626  19.340   7.763  1.00  0.92           C  
ATOM    400  CD2 LEU A  50      19.682  17.897   7.102  1.00  0.92           C  
ATOM    401  N   GLU A  51      23.681  14.277   7.339  1.00  0.90           N  
ATOM    402  CA  GLU A  51      24.519  13.342   6.595  1.00  0.90           C  
ATOM    403  C   GLU A  51      23.965  11.922   6.673  1.00  0.90           C  
ATOM    404  CB  GLU A  51      25.958  13.375   7.118  1.00  0.90           C  
ATOM    405  O   GLU A  51      23.895  11.221   5.661  1.00  0.90           O  
ATOM    406  CG  GLU A  51      26.927  12.528   6.307  1.00  0.90           C  
ATOM    407  CD  GLU A  51      28.343  12.538   6.862  1.00  0.90           C  
ATOM    408  OE1 GLU A  51      29.294  12.242   6.104  1.00  0.90           O  
ATOM    409  OE2 GLU A  51      28.501  12.844   8.065  1.00  0.90           O  
ATOM    410  N   SER A  52      23.616  11.561   7.867  1.00  0.82           N  
ATOM    411  CA  SER A  52      23.094  10.214   8.074  1.00  0.82           C  
ATOM    412  C   SER A  52      21.786  10.006   7.316  1.00  0.82           C  
ATOM    413  CB  SER A  52      22.878   9.945   9.563  1.00  0.82           C  
ATOM    414  O   SER A  52      21.465   8.885   6.919  1.00  0.82           O  
ATOM    415  OG  SER A  52      21.720  10.614  10.033  1.00  0.82           O  
ATOM    416  N   GLN A  53      21.058  11.072   7.037  1.00  0.83           N  
ATOM    417  CA  GLN A  53      19.770  11.003   6.353  1.00  0.83           C  
ATOM    418  C   GLN A  53      19.931  11.231   4.853  1.00  0.83           C  
ATOM    419  CB  GLN A  53      18.796  12.028   6.938  1.00  0.83           C  
ATOM    420  O   GLN A  53      18.944  11.262   4.115  1.00  0.83           O  
ATOM    421  CG  GLN A  53      18.398  11.744   8.380  1.00  0.83           C  
ATOM    422  CD  GLN A  53      17.478  12.804   8.954  1.00  0.83           C  
ATOM    423  NE2 GLN A  53      16.705  12.433   9.969  1.00  0.83           N  
ATOM    424  OE1 GLN A  53      17.462  13.949   8.490  1.00  0.83           O  
ATOM    425  N   GLY A  54      21.214  11.563   4.494  1.00  0.82           N  
ATOM    426  CA  GLY A  54      21.550  11.625   3.081  1.00  0.82           C  
ATOM    427  C   GLY A  54      21.298  12.989   2.467  1.00  0.82           C  
ATOM    428  O   GLY A  54      21.233  13.122   1.243  1.00  0.82           O  
ATOM    429  N   TYR A  55      21.008  13.970   3.220  1.00  0.87           N  
ATOM    430  CA  TYR A  55      20.758  15.311   2.706  1.00  0.87           C  
ATOM    431  C   TYR A  55      22.064  16.008   2.343  1.00  0.87           C  
ATOM    432  CB  TYR A  55      19.989  16.147   3.734  1.00  0.87           C  
ATOM    433  O   TYR A  55      22.080  16.914   1.505  1.00  0.87           O  
ATOM    434  CG  TYR A  55      18.517  15.819   3.803  1.00  0.87           C  
ATOM    435  CD1 TYR A  55      17.598  16.477   2.989  1.00  0.87           C  
ATOM    436  CD2 TYR A  55      18.043  14.852   4.683  1.00  0.87           C  
ATOM    437  CE1 TYR A  55      16.241  16.179   3.050  1.00  0.87           C  
ATOM    438  CE2 TYR A  55      16.687  14.547   4.753  1.00  0.87           C  
ATOM    439  OH  TYR A  55      14.453  14.916   3.999  1.00  0.87           O  
ATOM    440  CZ  TYR A  55      15.796  15.214   3.934  1.00  0.87           C  
ATOM    441  N   ILE A  56      23.177  15.615   2.995  1.00  0.93           N  
ATOM    442  CA  ILE A  56      24.471  16.214   2.685  1.00  0.93           C  
ATOM    443  C   ILE A  56      25.541  15.126   2.626  1.00  0.93           C  
ATOM    444  CB  ILE A  56      24.859  17.291   3.722  1.00  0.93           C  
ATOM    445  O   ILE A  56      25.325  14.007   3.096  1.00  0.93           O  
ATOM    446  CG1 ILE A  56      25.018  16.663   5.111  1.00  0.93           C  
ATOM    447  CG2 ILE A  56      23.820  18.416   3.746  1.00  0.93           C  
ATOM    448  CD1 ILE A  56      25.506  17.633   6.178  1.00  0.93           C  
ATOM    449  N   ILE A  57      26.608  15.421   2.011  1.00  0.91           N  
ATOM    450  CA  ILE A  57      27.779  14.558   1.895  1.00  0.91           C  
ATOM    451  C   ILE A  57      29.003  15.269   2.466  1.00  0.91           C  
ATOM    452  CB  ILE A  57      28.034  14.146   0.428  1.00  0.91           C  
ATOM    453  O   ILE A  57      29.216  16.456   2.208  1.00  0.91           O  
ATOM    454  CG1 ILE A  57      26.762  13.555  -0.190  1.00  0.91           C  
ATOM    455  CG2 ILE A  57      29.197  13.153   0.340  1.00  0.91           C  
ATOM    456  CD1 ILE A  57      26.802  13.449  -1.708  1.00  0.91           C  
ATOM    457  N   ALA A  58      29.698  14.473   3.324  1.00  0.90           N  
ATOM    458  CA  ALA A  58      30.951  15.004   3.855  1.00  0.90           C  
ATOM    459  C   ALA A  58      32.124  14.651   2.945  1.00  0.90           C  
ATOM    460  CB  ALA A  58      31.197  14.474   5.265  1.00  0.90           C  
ATOM    461  O   ALA A  58      32.275  13.499   2.533  1.00  0.90           O  
ATOM    462  N   ARG A  59      32.846  15.696   2.519  1.00  0.89           N  
ATOM    463  CA  ARG A  59      34.086  15.489   1.779  1.00  0.89           C  
ATOM    464  C   ARG A  59      35.299  15.846   2.631  1.00  0.89           C  
ATOM    465  CB  ARG A  59      34.088  16.317   0.492  1.00  0.89           C  
ATOM    466  O   ARG A  59      35.393  16.960   3.151  1.00  0.89           O  
ATOM    467  CG  ARG A  59      33.064  15.861  -0.536  1.00  0.89           C  
ATOM    468  CD  ARG A  59      33.188  16.638  -1.839  1.00  0.89           C  
ATOM    469  NE  ARG A  59      32.189  16.215  -2.816  1.00  0.89           N  
ATOM    470  NH1 ARG A  59      32.926  17.627  -4.489  1.00  0.89           N  
ATOM    471  NH2 ARG A  59      31.140  16.239  -4.859  1.00  0.89           N  
ATOM    472  CZ  ARG A  59      32.087  16.695  -4.052  1.00  0.89           C  
ATOM    473  N   PRO A  60      36.179  14.794   2.856  1.00  0.83           N  
ATOM    474  CA  PRO A  60      37.343  15.049   3.708  1.00  0.83           C  
ATOM    475  C   PRO A  60      38.100  16.314   3.308  1.00  0.83           C  
ATOM    476  CB  PRO A  60      38.211  13.805   3.501  1.00  0.83           C  
ATOM    477  O   PRO A  60      38.343  16.543   2.120  1.00  0.83           O  
ATOM    478  CG  PRO A  60      37.273  12.768   2.975  1.00  0.83           C  
ATOM    479  CD  PRO A  60      36.155  13.460   2.249  1.00  0.83           C  
ATOM    480  N   GLN A  61      38.309  17.266   4.248  1.00  0.83           N  
ATOM    481  CA  GLN A  61      39.104  18.486   4.143  1.00  0.83           C  
ATOM    482  C   GLN A  61      38.420  19.511   3.243  1.00  0.83           C  
ATOM    483  CB  GLN A  61      40.503  18.171   3.612  1.00  0.83           C  
ATOM    484  O   GLN A  61      39.029  20.511   2.859  1.00  0.83           O  
ATOM    485  CG  GLN A  61      41.328  17.288   4.538  1.00  0.83           C  
ATOM    486  CD  GLN A  61      42.737  17.055   4.025  1.00  0.83           C  
ATOM    487  NE2 GLN A  61      43.630  16.636   4.915  1.00  0.83           N  
ATOM    488  OE1 GLN A  61      43.020  17.248   2.838  1.00  0.83           O  
ATOM    489  N   SER A  62      37.272  19.279   2.844  1.00  0.88           N  
ATOM    490  CA  SER A  62      36.612  20.168   1.894  1.00  0.88           C  
ATOM    491  C   SER A  62      35.322  20.739   2.473  1.00  0.88           C  
ATOM    492  CB  SER A  62      36.312  19.430   0.589  1.00  0.88           C  
ATOM    493  O   SER A  62      35.028  21.923   2.299  1.00  0.88           O  
ATOM    494  OG  SER A  62      35.778  20.316  -0.380  1.00  0.88           O  
ATOM    495  N   GLY A  63      34.631  20.000   3.344  1.00  0.92           N  
ATOM    496  CA  GLY A  63      33.416  20.480   3.982  1.00  0.92           C  
ATOM    497  C   GLY A  63      32.201  19.628   3.669  1.00  0.92           C  
ATOM    498  O   GLY A  63      32.325  18.425   3.429  1.00  0.92           O  
ATOM    499  N   TYR A  64      30.944  20.206   3.827  1.00  0.96           N  
ATOM    500  CA  TYR A  64      29.667  19.524   3.651  1.00  0.96           C  
ATOM    501  C   TYR A  64      28.922  20.065   2.436  1.00  0.96           C  
ATOM    502  CB  TYR A  64      28.799  19.675   4.904  1.00  0.96           C  
ATOM    503  O   TYR A  64      28.827  21.281   2.249  1.00  0.96           O  
ATOM    504  CG  TYR A  64      29.401  19.048   6.138  1.00  0.96           C  
ATOM    505  CD1 TYR A  64      29.133  17.722   6.471  1.00  0.96           C  
ATOM    506  CD2 TYR A  64      30.238  19.779   6.974  1.00  0.96           C  
ATOM    507  CE1 TYR A  64      29.684  17.140   7.608  1.00  0.96           C  
ATOM    508  CE2 TYR A  64      30.794  19.207   8.114  1.00  0.96           C  
ATOM    509  OH  TYR A  64      31.060  17.318   9.548  1.00  0.96           O  
ATOM    510  CZ  TYR A  64      30.512  17.889   8.421  1.00  0.96           C  
ATOM    511  N   TYR A  65      28.466  19.145   1.592  1.00  0.96           N  
ATOM    512  CA  TYR A  65      27.792  19.514   0.352  1.00  0.96           C  
ATOM    513  C   TYR A  65      26.392  18.914   0.293  1.00  0.96           C  
ATOM    514  CB  TYR A  65      28.608  19.056  -0.860  1.00  0.96           C  
ATOM    515  O   TYR A  65      26.142  17.850   0.864  1.00  0.96           O  
ATOM    516  CG  TYR A  65      29.975  19.689  -0.946  1.00  0.96           C  
ATOM    517  CD1 TYR A  65      30.205  20.788  -1.772  1.00  0.96           C  
ATOM    518  CD2 TYR A  65      31.040  19.190  -0.204  1.00  0.96           C  
ATOM    519  CE1 TYR A  65      31.464  21.373  -1.856  1.00  0.96           C  
ATOM    520  CE2 TYR A  65      32.303  19.768  -0.280  1.00  0.96           C  
ATOM    521  OH  TYR A  65      33.753  21.434  -1.186  1.00  0.96           O  
ATOM    522  CZ  TYR A  65      32.505  20.858  -1.107  1.00  0.96           C  
ATOM    523  N   VAL A  66      25.520  19.711  -0.389  1.00  0.93           N  
ATOM    524  CA  VAL A  66      24.158  19.219  -0.572  1.00  0.93           C  
ATOM    525  C   VAL A  66      24.164  18.021  -1.518  1.00  0.93           C  
ATOM    526  CB  VAL A  66      23.224  20.323  -1.115  1.00  0.93           C  
ATOM    527  O   VAL A  66      24.758  18.077  -2.597  1.00  0.93           O  
ATOM    528  CG1 VAL A  66      21.814  19.778  -1.333  1.00  0.93           C  
ATOM    529  CG2 VAL A  66      23.198  21.516  -0.162  1.00  0.93           C  
ATOM    530  N   ALA A  67      23.654  16.894  -1.020  1.00  0.87           N  
ATOM    531  CA  ALA A  67      23.571  15.662  -1.802  1.00  0.87           C  
ATOM    532  C   ALA A  67      22.590  15.814  -2.961  1.00  0.87           C  
ATOM    533  CB  ALA A  67      23.160  14.493  -0.910  1.00  0.87           C  
ATOM    534  O   ALA A  67      21.719  16.687  -2.935  1.00  0.87           O  
ATOM    535  N   PRO A  68      22.791  15.144  -4.188  1.00  0.78           N  
ATOM    536  CA  PRO A  68      21.794  15.148  -5.260  1.00  0.78           C  
ATOM    537  C   PRO A  68      20.380  14.876  -4.752  1.00  0.78           C  
ATOM    538  CB  PRO A  68      22.266  14.024  -6.186  1.00  0.78           C  
ATOM    539  O   PRO A  68      20.191  14.053  -3.853  1.00  0.78           O  
ATOM    540  CG  PRO A  68      23.670  13.742  -5.758  1.00  0.78           C  
ATOM    541  CD  PRO A  68      23.844  14.223  -4.346  1.00  0.78           C  
ATOM    542  N   GLN A  69      19.440  15.833  -5.059  1.00  0.69           N  
ATOM    543  CA  GLN A  69      18.050  15.741  -4.624  1.00  0.69           C  
ATOM    544  C   GLN A  69      17.166  15.164  -5.726  1.00  0.69           C  
ATOM    545  CB  GLN A  69      17.528  17.114  -4.198  1.00  0.69           C  
ATOM    546  O   GLN A  69      17.509  15.241  -6.908  1.00  0.69           O  
ATOM    547  CG  GLN A  69      18.264  17.708  -3.004  1.00  0.69           C  
ATOM    548  CD  GLN A  69      17.893  17.039  -1.694  1.00  0.69           C  
ATOM    549  NE2 GLN A  69      18.827  17.026  -0.749  1.00  0.69           N  
ATOM    550  OE1 GLN A  69      16.775  16.540  -1.531  1.00  0.69           O  
ATOM    551  N   ALA A  70      16.125  14.314  -5.393  1.00  0.58           N  
ATOM    552  CA  ALA A  70      15.144  13.694  -6.279  1.00  0.58           C  
ATOM    553  C   ALA A  70      14.576  14.710  -7.266  1.00  0.58           C  
ATOM    554  CB  ALA A  70      14.019  13.059  -5.467  1.00  0.58           C  
ATOM    555  O   ALA A  70      14.248  15.837  -6.886  1.00  0.58           O  
ATOM    556  N   ILE A  71      15.072  14.777  -8.550  1.00  0.51           N  
ATOM    557  CA  ILE A  71      14.432  15.572  -9.592  1.00  0.51           C  
ATOM    558  C   ILE A  71      13.077  14.962  -9.947  1.00  0.51           C  
ATOM    559  CB  ILE A  71      15.320  15.673 -10.852  1.00  0.51           C  
ATOM    560  O   ILE A  71      12.955  13.743 -10.086  1.00  0.51           O  
ATOM    561  CG1 ILE A  71      16.712  16.199 -10.483  1.00  0.51           C  
ATOM    562  CG2 ILE A  71      14.660  16.563 -11.909  1.00  0.51           C  
ATOM    563  CD1 ILE A  71      17.721  16.133 -11.622  1.00  0.51           C  
ATOM    564  N   LYS A  72      11.985  15.731  -9.693  1.00  0.48           N  
ATOM    565  CA  LYS A  72      10.582  15.543 -10.052  1.00  0.48           C  
ATOM    566  C   LYS A  72      10.411  15.433 -11.564  1.00  0.48           C  
ATOM    567  CB  LYS A  72       9.731  16.692  -9.510  1.00  0.48           C  
ATOM    568  O   LYS A  72      10.927  16.264 -12.314  1.00  0.48           O  
ATOM    569  CG  LYS A  72       9.513  16.645  -8.005  1.00  0.48           C  
ATOM    570  CD  LYS A  72       8.608  17.776  -7.535  1.00  0.48           C  
ATOM    571  CE  LYS A  72       8.476  17.795  -6.018  1.00  0.48           C  
ATOM    572  NZ  LYS A  72       7.577  18.894  -5.554  1.00  0.48           N  
ATOM    573  N   MET A  73      10.468  14.180 -12.090  1.00  0.43           N  
ATOM    574  CA  MET A  73      10.529  13.873 -13.516  1.00  0.43           C  
ATOM    575  C   MET A  73       9.161  14.043 -14.168  1.00  0.43           C  
ATOM    576  CB  MET A  73      11.040  12.448 -13.738  1.00  0.43           C  
ATOM    577  O   MET A  73       8.131  13.845 -13.522  1.00  0.43           O  
ATOM    578  CG  MET A  73      12.517  12.271 -13.425  1.00  0.43           C  
ATOM    579  SD  MET A  73      13.451  11.543 -14.827  1.00  0.43           S  
ATOM    580  CE  MET A  73      13.559  12.985 -15.923  1.00  0.43           C  
ATOM    581  N   PRO A  74       9.124  14.522 -15.400  1.00  0.38           N  
ATOM    582  CA  PRO A  74       7.945  14.719 -16.246  1.00  0.38           C  
ATOM    583  C   PRO A  74       7.340  13.403 -16.730  1.00  0.38           C  
ATOM    584  CB  PRO A  74       8.488  15.535 -17.422  1.00  0.38           C  
ATOM    585  O   PRO A  74       8.002  12.363 -16.690  1.00  0.38           O  
ATOM    586  CG  PRO A  74       9.973  15.497 -17.261  1.00  0.38           C  
ATOM    587  CD  PRO A  74      10.295  14.787 -15.977  1.00  0.38           C  
ATOM    588  N   LYS A  75       6.018  13.475 -17.011  1.00  0.41           N  
ATOM    589  CA  LYS A  75       4.896  12.599 -17.332  1.00  0.41           C  
ATOM    590  C   LYS A  75       5.246  11.653 -18.477  1.00  0.41           C  
ATOM    591  CB  LYS A  75       3.657  13.421 -17.691  1.00  0.41           C  
ATOM    592  O   LYS A  75       5.829  12.073 -19.479  1.00  0.41           O  
ATOM    593  CG  LYS A  75       2.350  12.820 -17.197  1.00  0.41           C  
ATOM    594  CD  LYS A  75       1.162  13.711 -17.535  1.00  0.41           C  
ATOM    595  CE  LYS A  75      -0.154  13.077 -17.105  1.00  0.41           C  
ATOM    596  NZ  LYS A  75      -1.321  13.955 -17.417  1.00  0.41           N  
ATOM    597  N   ALA A  76       5.293  10.345 -18.305  1.00  0.45           N  
ATOM    598  CA  ALA A  76       5.335   9.354 -19.377  1.00  0.45           C  
ATOM    599  C   ALA A  76       3.965   9.192 -20.028  1.00  0.45           C  
ATOM    600  CB  ALA A  76       5.829   8.012 -18.842  1.00  0.45           C  
ATOM    601  O   ALA A  76       2.935   9.394 -19.381  1.00  0.45           O  
ATOM    602  N   PRO A  77       3.870   9.161 -21.346  1.00  0.45           N  
ATOM    603  CA  PRO A  77       2.603   8.940 -22.047  1.00  0.45           C  
ATOM    604  C   PRO A  77       2.011   7.559 -21.776  1.00  0.45           C  
ATOM    605  CB  PRO A  77       2.986   9.090 -23.522  1.00  0.45           C  
ATOM    606  O   PRO A  77       2.745   6.569 -21.719  1.00  0.45           O  
ATOM    607  CG  PRO A  77       4.480   9.067 -23.533  1.00  0.45           C  
ATOM    608  CD  PRO A  77       4.969   9.185 -22.118  1.00  0.45           C  
ATOM    609  N   VAL A  78       0.807   7.598 -21.206  1.00  0.58           N  
ATOM    610  CA  VAL A  78       0.133   6.360 -20.829  1.00  0.58           C  
ATOM    611  C   VAL A  78      -1.203   6.255 -21.561  1.00  0.58           C  
ATOM    612  CB  VAL A  78      -0.087   6.276 -19.302  1.00  0.58           C  
ATOM    613  O   VAL A  78      -1.824   7.271 -21.880  1.00  0.58           O  
ATOM    614  CG1 VAL A  78      -0.645   4.908 -18.912  1.00  0.58           C  
ATOM    615  CG2 VAL A  78       1.217   6.557 -18.559  1.00  0.58           C  
ATOM    616  N   ILE A  79      -1.486   5.135 -22.177  1.00  0.62           N  
ATOM    617  CA  ILE A  79      -2.830   4.771 -22.613  1.00  0.62           C  
ATOM    618  C   ILE A  79      -3.819   4.987 -21.469  1.00  0.62           C  
ATOM    619  CB  ILE A  79      -2.888   3.307 -23.103  1.00  0.62           C  
ATOM    620  O   ILE A  79      -3.655   4.426 -20.384  1.00  0.62           O  
ATOM    621  CG1 ILE A  79      -1.878   3.082 -24.233  1.00  0.62           C  
ATOM    622  CG2 ILE A  79      -4.306   2.945 -23.555  1.00  0.62           C  
ATOM    623  CD1 ILE A  79      -1.722   1.624 -24.643  1.00  0.62           C  
ATOM    624  N   PRO A  80      -4.780   5.795 -21.748  1.00  0.75           N  
ATOM    625  CA  PRO A  80      -5.637   6.261 -20.655  1.00  0.75           C  
ATOM    626  C   PRO A  80      -6.404   5.126 -19.982  1.00  0.75           C  
ATOM    627  CB  PRO A  80      -6.596   7.232 -21.349  1.00  0.75           C  
ATOM    628  O   PRO A  80      -6.528   5.102 -18.754  1.00  0.75           O  
ATOM    629  CG  PRO A  80      -6.002   7.453 -22.703  1.00  0.75           C  
ATOM    630  CD  PRO A  80      -4.984   6.379 -22.958  1.00  0.75           C  
ATOM    631  N   VAL A  81      -6.819   4.117 -20.747  1.00  0.80           N  
ATOM    632  CA  VAL A  81      -7.610   3.025 -20.189  1.00  0.80           C  
ATOM    633  C   VAL A  81      -7.305   1.730 -20.938  1.00  0.80           C  
ATOM    634  CB  VAL A  81      -9.123   3.332 -20.250  1.00  0.80           C  
ATOM    635  O   VAL A  81      -7.270   1.713 -22.171  1.00  0.80           O  
ATOM    636  CG1 VAL A  81      -9.935   2.163 -19.696  1.00  0.80           C  
ATOM    637  CG2 VAL A  81      -9.438   4.616 -19.483  1.00  0.80           C  
ATOM    638  N   THR A  82      -7.013   0.672 -20.197  1.00  0.84           N  
ATOM    639  CA  THR A  82      -6.799  -0.656 -20.762  1.00  0.84           C  
ATOM    640  C   THR A  82      -7.820  -1.648 -20.212  1.00  0.84           C  
ATOM    641  CB  THR A  82      -5.375  -1.165 -20.469  1.00  0.84           C  
ATOM    642  O   THR A  82      -8.113  -1.646 -19.015  1.00  0.84           O  
ATOM    643  CG2 THR A  82      -5.066  -2.424 -21.273  1.00  0.84           C  
ATOM    644  OG1 THR A  82      -4.429  -0.146 -20.815  1.00  0.84           O  
ATOM    645  N   ARG A  83      -8.295  -2.479 -21.066  1.00  0.86           N  
ATOM    646  CA  ARG A  83      -9.313  -3.458 -20.699  1.00  0.86           C  
ATOM    647  C   ARG A  83      -8.752  -4.875 -20.741  1.00  0.86           C  
ATOM    648  CB  ARG A  83     -10.525  -3.347 -21.626  1.00  0.86           C  
ATOM    649  O   ARG A  83      -8.048  -5.242 -21.684  1.00  0.86           O  
ATOM    650  CG  ARG A  83     -10.224  -3.685 -23.077  1.00  0.86           C  
ATOM    651  CD  ARG A  83     -11.445  -3.495 -23.966  1.00  0.86           C  
ATOM    652  NE  ARG A  83     -11.186  -3.924 -25.337  1.00  0.86           N  
ATOM    653  NH1 ARG A  83     -13.240  -3.256 -26.155  1.00  0.86           N  
ATOM    654  NH2 ARG A  83     -11.705  -4.226 -27.554  1.00  0.86           N  
ATOM    655  CZ  ARG A  83     -12.044  -3.801 -26.346  1.00  0.86           C  
ATOM    656  N   ASP A  84      -9.134  -5.624 -19.769  1.00  0.85           N  
ATOM    657  CA  ASP A  84      -8.781  -7.039 -19.697  1.00  0.85           C  
ATOM    658  C   ASP A  84      -9.969  -7.879 -19.235  1.00  0.85           C  
ATOM    659  CB  ASP A  84      -7.592  -7.248 -18.757  1.00  0.85           C  
ATOM    660  O   ASP A  84     -10.316  -7.876 -18.052  1.00  0.85           O  
ATOM    661  CG  ASP A  84      -6.944  -8.612 -18.915  1.00  0.85           C  
ATOM    662  OD1 ASP A  84      -7.621  -9.561 -19.367  1.00  0.85           O  
ATOM    663  OD2 ASP A  84      -5.746  -8.741 -18.582  1.00  0.85           O  
ATOM    664  N   GLU A  85     -10.517  -8.633 -20.076  1.00  0.83           N  
ATOM    665  CA  GLU A  85     -11.744  -9.374 -19.801  1.00  0.83           C  
ATOM    666  C   GLU A  85     -11.452 -10.663 -19.038  1.00  0.83           C  
ATOM    667  CB  GLU A  85     -12.485  -9.690 -21.103  1.00  0.83           C  
ATOM    668  O   GLU A  85     -12.330 -11.205 -18.364  1.00  0.83           O  
ATOM    669  CG  GLU A  85     -13.076  -8.466 -21.786  1.00  0.83           C  
ATOM    670  CD  GLU A  85     -13.904  -8.806 -23.015  1.00  0.83           C  
ATOM    671  OE1 GLU A  85     -14.432  -7.877 -23.668  1.00  0.83           O  
ATOM    672  OE2 GLU A  85     -14.026 -10.012 -23.328  1.00  0.83           O  
ATOM    673  N   ALA A  86     -10.166 -11.088 -19.174  1.00  0.86           N  
ATOM    674  CA  ALA A  86      -9.720 -12.266 -18.434  1.00  0.86           C  
ATOM    675  C   ALA A  86      -8.349 -12.031 -17.805  1.00  0.86           C  
ATOM    676  CB  ALA A  86      -9.680 -13.486 -19.350  1.00  0.86           C  
ATOM    677  O   ALA A  86      -7.320 -12.205 -18.462  1.00  0.86           O  
ATOM    678  N   VAL A  87      -8.324 -11.697 -16.569  1.00  0.81           N  
ATOM    679  CA  VAL A  87      -7.075 -11.448 -15.858  1.00  0.81           C  
ATOM    680  C   VAL A  87      -6.349 -12.769 -15.611  1.00  0.81           C  
ATOM    681  CB  VAL A  87      -7.320 -10.716 -14.520  1.00  0.81           C  
ATOM    682  O   VAL A  87      -6.947 -13.732 -15.127  1.00  0.81           O  
ATOM    683  CG1 VAL A  87      -6.003 -10.491 -13.778  1.00  0.81           C  
ATOM    684  CG2 VAL A  87      -8.034  -9.388 -14.761  1.00  0.81           C  
ATOM    685  N   ASP A  88      -5.154 -12.850 -16.060  1.00  0.87           N  
ATOM    686  CA  ASP A  88      -4.321 -14.040 -15.913  1.00  0.87           C  
ATOM    687  C   ASP A  88      -2.913 -13.671 -15.450  1.00  0.87           C  
ATOM    688  CB  ASP A  88      -4.256 -14.816 -17.229  1.00  0.87           C  
ATOM    689  O   ASP A  88      -1.989 -13.589 -16.262  1.00  0.87           O  
ATOM    690  CG  ASP A  88      -3.516 -16.136 -17.104  1.00  0.87           C  
ATOM    691  OD1 ASP A  88      -3.277 -16.595 -15.966  1.00  0.87           O  
ATOM    692  OD2 ASP A  88      -3.167 -16.722 -18.151  1.00  0.87           O  
ATOM    693  N   ILE A  89      -2.719 -13.554 -14.111  1.00  0.87           N  
ATOM    694  CA  ILE A  89      -1.458 -12.978 -13.655  1.00  0.87           C  
ATOM    695  C   ILE A  89      -0.935 -13.765 -12.456  1.00  0.87           C  
ATOM    696  CB  ILE A  89      -1.619 -11.486 -13.288  1.00  0.87           C  
ATOM    697  O   ILE A  89       0.262 -13.735 -12.161  1.00  0.87           O  
ATOM    698  CG1 ILE A  89      -0.245 -10.831 -13.102  1.00  0.87           C  
ATOM    699  CG2 ILE A  89      -2.476 -11.329 -12.029  1.00  0.87           C  
ATOM    700  CD1 ILE A  89      -0.282  -9.309 -13.090  1.00  0.87           C  
ATOM    701  N   ASN A  90      -1.724 -14.520 -11.799  1.00  0.87           N  
ATOM    702  CA  ASN A  90      -1.422 -15.158 -10.522  1.00  0.87           C  
ATOM    703  C   ASN A  90      -0.218 -16.089 -10.631  1.00  0.87           C  
ATOM    704  CB  ASN A  90      -2.641 -15.924 -10.003  1.00  0.87           C  
ATOM    705  O   ASN A  90       0.640 -16.107  -9.747  1.00  0.87           O  
ATOM    706  CG  ASN A  90      -2.409 -16.530  -8.633  1.00  0.87           C  
ATOM    707  ND2 ASN A  90      -2.551 -17.847  -8.535  1.00  0.87           N  
ATOM    708  OD1 ASN A  90      -2.105 -15.821  -7.670  1.00  0.87           O  
ATOM    709  N   THR A  91      -0.159 -16.834 -11.722  1.00  0.82           N  
ATOM    710  CA  THR A  91       0.942 -17.777 -11.884  1.00  0.82           C  
ATOM    711  C   THR A  91       2.284 -17.052 -11.861  1.00  0.82           C  
ATOM    712  CB  THR A  91       0.807 -18.572 -13.196  1.00  0.82           C  
ATOM    713  O   THR A  91       3.208 -17.467 -11.159  1.00  0.82           O  
ATOM    714  CG2 THR A  91       1.974 -19.538 -13.376  1.00  0.82           C  
ATOM    715  OG1 THR A  91      -0.417 -19.318 -13.174  1.00  0.82           O  
ATOM    716  N   TYR A  92       2.335 -16.003 -12.566  1.00  0.84           N  
ATOM    717  CA  TYR A  92       3.549 -15.198 -12.639  1.00  0.84           C  
ATOM    718  C   TYR A  92       3.907 -14.627 -11.272  1.00  0.84           C  
ATOM    719  CB  TYR A  92       3.382 -14.062 -13.652  1.00  0.84           C  
ATOM    720  O   TYR A  92       5.055 -14.727 -10.832  1.00  0.84           O  
ATOM    721  CG  TYR A  92       4.585 -13.157 -13.754  1.00  0.84           C  
ATOM    722  CD1 TYR A  92       4.532 -11.841 -13.302  1.00  0.84           C  
ATOM    723  CD2 TYR A  92       5.778 -13.616 -14.304  1.00  0.84           C  
ATOM    724  CE1 TYR A  92       5.638 -11.003 -13.396  1.00  0.84           C  
ATOM    725  CE2 TYR A  92       6.890 -12.787 -14.403  1.00  0.84           C  
ATOM    726  OH  TYR A  92       7.909 -10.659 -14.042  1.00  0.84           O  
ATOM    727  CZ  TYR A  92       6.811 -11.484 -13.946  1.00  0.84           C  
ATOM    728  N   ILE A  93       2.958 -14.096 -10.568  1.00  0.86           N  
ATOM    729  CA  ILE A  93       3.173 -13.506  -9.251  1.00  0.86           C  
ATOM    730  C   ILE A  93       3.649 -14.580  -8.276  1.00  0.86           C  
ATOM    731  CB  ILE A  93       1.890 -12.829  -8.719  1.00  0.86           C  
ATOM    732  O   ILE A  93       4.610 -14.370  -7.532  1.00  0.86           O  
ATOM    733  CG1 ILE A  93       1.563 -11.580  -9.546  1.00  0.86           C  
ATOM    734  CG2 ILE A  93       2.039 -12.481  -7.235  1.00  0.86           C  
ATOM    735  CD1 ILE A  93       0.210 -10.961  -9.223  1.00  0.86           C  
ATOM    736  N   PHE A  94       3.008 -15.674  -8.312  1.00  0.85           N  
ATOM    737  CA  PHE A  94       3.374 -16.788  -7.445  1.00  0.85           C  
ATOM    738  C   PHE A  94       4.829 -17.188  -7.663  1.00  0.85           C  
ATOM    739  CB  PHE A  94       2.457 -17.989  -7.694  1.00  0.85           C  
ATOM    740  O   PHE A  94       5.587 -17.341  -6.703  1.00  0.85           O  
ATOM    741  CG  PHE A  94       2.763 -19.178  -6.824  1.00  0.85           C  
ATOM    742  CD1 PHE A  94       3.594 -20.194  -7.279  1.00  0.85           C  
ATOM    743  CD2 PHE A  94       2.219 -19.279  -5.550  1.00  0.85           C  
ATOM    744  CE1 PHE A  94       3.880 -21.296  -6.475  1.00  0.85           C  
ATOM    745  CE2 PHE A  94       2.500 -20.377  -4.741  1.00  0.85           C  
ATOM    746  CZ  PHE A  94       3.329 -21.384  -5.206  1.00  0.85           C  
ATOM    747  N   ASP A  95       5.218 -17.377  -8.874  1.00  0.82           N  
ATOM    748  CA  ASP A  95       6.582 -17.781  -9.201  1.00  0.82           C  
ATOM    749  C   ASP A  95       7.595 -16.755  -8.696  1.00  0.82           C  
ATOM    750  CB  ASP A  95       6.737 -17.974 -10.711  1.00  0.82           C  
ATOM    751  O   ASP A  95       8.627 -17.121  -8.131  1.00  0.82           O  
ATOM    752  CG  ASP A  95       6.021 -19.210 -11.227  1.00  0.82           C  
ATOM    753  OD1 ASP A  95       5.631 -20.074 -10.413  1.00  0.82           O  
ATOM    754  OD2 ASP A  95       5.846 -19.321 -12.460  1.00  0.82           O  
ATOM    755  N   MET A  96       7.224 -15.500  -8.835  1.00  0.83           N  
ATOM    756  CA  MET A  96       8.126 -14.431  -8.417  1.00  0.83           C  
ATOM    757  C   MET A  96       8.259 -14.394  -6.898  1.00  0.83           C  
ATOM    758  CB  MET A  96       7.632 -13.078  -8.932  1.00  0.83           C  
ATOM    759  O   MET A  96       9.363 -14.251  -6.370  1.00  0.83           O  
ATOM    760  CG  MET A  96       7.903 -12.849 -10.410  1.00  0.83           C  
ATOM    761  SD  MET A  96       9.696 -12.741 -10.788  1.00  0.83           S  
ATOM    762  CE  MET A  96       9.802 -13.909 -12.172  1.00  0.83           C  
ATOM    763  N   LEU A  97       7.172 -14.569  -6.209  1.00  0.85           N  
ATOM    764  CA  LEU A  97       7.198 -14.537  -4.751  1.00  0.85           C  
ATOM    765  C   LEU A  97       7.950 -15.741  -4.193  1.00  0.85           C  
ATOM    766  CB  LEU A  97       5.774 -14.505  -4.190  1.00  0.85           C  
ATOM    767  O   LEU A  97       8.703 -15.615  -3.225  1.00  0.85           O  
ATOM    768  CG  LEU A  97       4.983 -13.216  -4.419  1.00  0.85           C  
ATOM    769  CD1 LEU A  97       3.559 -13.367  -3.894  1.00  0.85           C  
ATOM    770  CD2 LEU A  97       5.681 -12.035  -3.754  1.00  0.85           C  
ATOM    771  N   GLN A  98       7.836 -16.890  -4.835  1.00  0.83           N  
ATOM    772  CA  GLN A  98       8.518 -18.102  -4.394  1.00  0.83           C  
ATOM    773  C   GLN A  98      10.027 -17.987  -4.592  1.00  0.83           C  
ATOM    774  CB  GLN A  98       7.982 -19.323  -5.144  1.00  0.83           C  
ATOM    775  O   GLN A  98      10.805 -18.436  -3.747  1.00  0.83           O  
ATOM    776  CG  GLN A  98       6.583 -19.743  -4.716  1.00  0.83           C  
ATOM    777  CD  GLN A  98       6.503 -20.103  -3.244  1.00  0.83           C  
ATOM    778  NE2 GLN A  98       5.487 -19.587  -2.562  1.00  0.83           N  
ATOM    779  OE1 GLN A  98       7.347 -20.841  -2.726  1.00  0.83           O  
ATOM    780  N   ALA A  99      10.363 -17.358  -5.569  1.00  0.76           N  
ATOM    781  CA  ALA A  99      11.777 -17.233  -5.913  1.00  0.76           C  
ATOM    782  C   ALA A  99      12.501 -16.313  -4.934  1.00  0.76           C  
ATOM    783  CB  ALA A  99      11.933 -16.713  -7.341  1.00  0.76           C  
ATOM    784  O   ALA A  99      13.720 -16.404  -4.773  1.00  0.76           O  
ATOM    785  N   SER A 100      11.730 -15.519  -4.167  1.00  0.74           N  
ATOM    786  CA  SER A 100      12.322 -14.497  -3.310  1.00  0.74           C  
ATOM    787  C   SER A 100      12.326 -14.935  -1.849  1.00  0.74           C  
ATOM    788  CB  SER A 100      11.566 -13.175  -3.452  1.00  0.74           C  
ATOM    789  O   SER A 100      12.754 -14.182  -0.971  1.00  0.74           O  
ATOM    790  OG  SER A 100      10.215 -13.322  -3.050  1.00  0.74           O  
ATOM    791  N   ARG A 101      12.067 -16.227  -1.497  1.00  0.78           N  
ATOM    792  CA  ARG A 101      11.920 -16.696  -0.123  1.00  0.78           C  
ATOM    793  C   ARG A 101      13.271 -17.080   0.472  1.00  0.78           C  
ATOM    794  CB  ARG A 101      10.962 -17.887  -0.061  1.00  0.78           C  
ATOM    795  O   ARG A 101      13.412 -17.180   1.693  1.00  0.78           O  
ATOM    796  CG  ARG A 101       9.501 -17.513  -0.249  1.00  0.78           C  
ATOM    797  CD  ARG A 101       8.590 -18.728  -0.147  1.00  0.78           C  
ATOM    798  NE  ARG A 101       8.468 -19.198   1.230  1.00  0.78           N  
ATOM    799  NH1 ARG A 101       6.902 -20.828   0.755  1.00  0.78           N  
ATOM    800  NH2 ARG A 101       7.636 -20.530   2.906  1.00  0.78           N  
ATOM    801  CZ  ARG A 101       7.669 -20.184   1.627  1.00  0.78           C  
ATOM    802  N   ASP A 102      14.232 -17.204  -0.328  1.00  0.84           N  
ATOM    803  CA  ASP A 102      15.562 -17.588   0.132  1.00  0.84           C  
ATOM    804  C   ASP A 102      16.192 -16.483   0.976  1.00  0.84           C  
ATOM    805  CB  ASP A 102      16.466 -17.921  -1.057  1.00  0.84           C  
ATOM    806  O   ASP A 102      16.419 -15.374   0.488  1.00  0.84           O  
ATOM    807  CG  ASP A 102      17.827 -18.448  -0.638  1.00  0.84           C  
ATOM    808  OD1 ASP A 102      18.166 -18.376   0.563  1.00  0.84           O  
ATOM    809  OD2 ASP A 102      18.569 -18.937  -1.518  1.00  0.84           O  
ATOM    810  N   PRO A 103      16.480 -16.774   2.316  1.00  0.85           N  
ATOM    811  CA  PRO A 103      17.025 -15.755   3.217  1.00  0.85           C  
ATOM    812  C   PRO A 103      18.379 -15.222   2.753  1.00  0.85           C  
ATOM    813  CB  PRO A 103      17.157 -16.497   4.549  1.00  0.85           C  
ATOM    814  O   PRO A 103      18.809 -14.153   3.195  1.00  0.85           O  
ATOM    815  CG  PRO A 103      16.199 -17.639   4.448  1.00  0.85           C  
ATOM    816  CD  PRO A 103      16.093 -18.046   3.006  1.00  0.85           C  
ATOM    817  N   SER A 104      19.052 -15.993   1.871  1.00  0.87           N  
ATOM    818  CA  SER A 104      20.346 -15.550   1.363  1.00  0.87           C  
ATOM    819  C   SER A 104      20.182 -14.456   0.313  1.00  0.87           C  
ATOM    820  CB  SER A 104      21.120 -16.727   0.769  1.00  0.87           C  
ATOM    821  O   SER A 104      21.137 -13.742  -0.002  1.00  0.87           O  
ATOM    822  OG  SER A 104      20.515 -17.172  -0.433  1.00  0.87           O  
ATOM    823  N   VAL A 105      18.963 -14.230  -0.123  1.00  0.92           N  
ATOM    824  CA  VAL A 105      18.668 -13.232  -1.146  1.00  0.92           C  
ATOM    825  C   VAL A 105      18.375 -11.886  -0.486  1.00  0.92           C  
ATOM    826  CB  VAL A 105      17.478 -13.662  -2.032  1.00  0.92           C  
ATOM    827  O   VAL A 105      17.648 -11.821   0.508  1.00  0.92           O  
ATOM    828  CG1 VAL A 105      17.104 -12.550  -3.011  1.00  0.92           C  
ATOM    829  CG2 VAL A 105      17.810 -14.949  -2.783  1.00  0.92           C  
ATOM    830  N   VAL A 106      19.018 -10.888  -0.984  1.00  0.95           N  
ATOM    831  CA  VAL A 106      18.671  -9.547  -0.525  1.00  0.95           C  
ATOM    832  C   VAL A 106      17.260  -9.191  -0.988  1.00  0.95           C  
ATOM    833  CB  VAL A 106      19.681  -8.494  -1.033  1.00  0.95           C  
ATOM    834  O   VAL A 106      16.979  -9.178  -2.189  1.00  0.95           O  
ATOM    835  CG1 VAL A 106      19.320  -7.104  -0.513  1.00  0.95           C  
ATOM    836  CG2 VAL A 106      21.101  -8.873  -0.616  1.00  0.95           C  
ATOM    837  N   PRO A 107      16.366  -8.905  -0.126  1.00  0.94           N  
ATOM    838  CA  PRO A 107      14.928  -8.914  -0.401  1.00  0.94           C  
ATOM    839  C   PRO A 107      14.410  -7.560  -0.881  1.00  0.94           C  
ATOM    840  CB  PRO A 107      14.313  -9.285   0.951  1.00  0.94           C  
ATOM    841  O   PRO A 107      13.414  -7.054  -0.357  1.00  0.94           O  
ATOM    842  CG  PRO A 107      15.219  -8.666   1.966  1.00  0.94           C  
ATOM    843  CD  PRO A 107      16.625  -8.715   1.443  1.00  0.94           C  
ATOM    844  N   PHE A 108      15.035  -7.012  -1.971  1.00  0.96           N  
ATOM    845  CA  PHE A 108      14.561  -5.735  -2.492  1.00  0.96           C  
ATOM    846  C   PHE A 108      13.182  -5.886  -3.122  1.00  0.96           C  
ATOM    847  CB  PHE A 108      15.549  -5.172  -3.519  1.00  0.96           C  
ATOM    848  O   PHE A 108      12.467  -4.899  -3.306  1.00  0.96           O  
ATOM    849  CG  PHE A 108      16.873  -4.769  -2.929  1.00  0.96           C  
ATOM    850  CD1 PHE A 108      16.934  -4.115  -1.705  1.00  0.96           C  
ATOM    851  CD2 PHE A 108      18.058  -5.043  -3.600  1.00  0.96           C  
ATOM    852  CE1 PHE A 108      18.159  -3.740  -1.157  1.00  0.96           C  
ATOM    853  CE2 PHE A 108      19.285  -4.671  -3.059  1.00  0.96           C  
ATOM    854  CZ  PHE A 108      19.333  -4.019  -1.838  1.00  0.96           C  
ATOM    855  N   ALA A 109      12.706  -7.117  -3.470  1.00  0.94           N  
ATOM    856  CA  ALA A 109      11.420  -7.367  -4.116  1.00  0.94           C  
ATOM    857  C   ALA A 109      10.320  -7.587  -3.081  1.00  0.94           C  
ATOM    858  CB  ALA A 109      11.518  -8.572  -5.048  1.00  0.94           C  
ATOM    859  O   ALA A 109       9.137  -7.638  -3.424  1.00  0.94           O  
ATOM    860  N   SER A 110      10.718  -7.735  -1.766  1.00  0.91           N  
ATOM    861  CA  SER A 110       9.764  -8.062  -0.712  1.00  0.91           C  
ATOM    862  C   SER A 110       8.738  -6.948  -0.529  1.00  0.91           C  
ATOM    863  CB  SER A 110      10.491  -8.318   0.609  1.00  0.91           C  
ATOM    864  O   SER A 110       9.072  -5.766  -0.638  1.00  0.91           O  
ATOM    865  OG  SER A 110       9.565  -8.544   1.658  1.00  0.91           O  
ATOM    866  N   ALA A 111       7.547  -7.384  -0.298  1.00  0.90           N  
ATOM    867  CA  ALA A 111       6.497  -6.416   0.006  1.00  0.90           C  
ATOM    868  C   ALA A 111       6.492  -6.059   1.489  1.00  0.90           C  
ATOM    869  CB  ALA A 111       5.133  -6.961  -0.411  1.00  0.90           C  
ATOM    870  O   ALA A 111       5.807  -5.122   1.907  1.00  0.90           O  
ATOM    871  N   PHE A 112       7.307  -6.747   2.308  1.00  0.91           N  
ATOM    872  CA  PHE A 112       7.280  -6.585   3.757  1.00  0.91           C  
ATOM    873  C   PHE A 112       8.481  -5.777   4.234  1.00  0.91           C  
ATOM    874  CB  PHE A 112       7.256  -7.950   4.451  1.00  0.91           C  
ATOM    875  O   PHE A 112       9.567  -5.871   3.659  1.00  0.91           O  
ATOM    876  CG  PHE A 112       6.075  -8.803   4.073  1.00  0.91           C  
ATOM    877  CD1 PHE A 112       4.826  -8.576   4.640  1.00  0.91           C  
ATOM    878  CD2 PHE A 112       6.213  -9.832   3.151  1.00  0.91           C  
ATOM    879  CE1 PHE A 112       3.731  -9.363   4.292  1.00  0.91           C  
ATOM    880  CE2 PHE A 112       5.123 -10.623   2.798  1.00  0.91           C  
ATOM    881  CZ  PHE A 112       3.883 -10.388   3.371  1.00  0.91           C  
ATOM    882  N   PRO A 113       8.212  -4.969   5.258  1.00  0.93           N  
ATOM    883  CA  PRO A 113       9.354  -4.295   5.879  1.00  0.93           C  
ATOM    884  C   PRO A 113      10.223  -5.243   6.702  1.00  0.93           C  
ATOM    885  CB  PRO A 113       8.697  -3.241   6.774  1.00  0.93           C  
ATOM    886  O   PRO A 113       9.819  -6.377   6.975  1.00  0.93           O  
ATOM    887  CG  PRO A 113       7.343  -3.793   7.084  1.00  0.93           C  
ATOM    888  CD  PRO A 113       6.919  -4.681   5.950  1.00  0.93           C  
ATOM    889  N   ASP A 114      11.414  -4.780   6.990  1.00  0.94           N  
ATOM    890  CA  ASP A 114      12.297  -5.486   7.914  1.00  0.94           C  
ATOM    891  C   ASP A 114      11.594  -5.765   9.240  1.00  0.94           C  
ATOM    892  CB  ASP A 114      13.575  -4.681   8.155  1.00  0.94           C  
ATOM    893  O   ASP A 114      11.188  -4.835   9.941  1.00  0.94           O  
ATOM    894  CG  ASP A 114      14.612  -5.442   8.962  1.00  0.94           C  
ATOM    895  OD1 ASP A 114      14.264  -6.463   9.594  1.00  0.94           O  
ATOM    896  OD2 ASP A 114      15.787  -5.016   8.969  1.00  0.94           O  
ATOM    897  N   PRO A 115      11.420  -7.081   9.647  1.00  0.92           N  
ATOM    898  CA  PRO A 115      10.697  -7.414  10.876  1.00  0.92           C  
ATOM    899  C   PRO A 115      11.342  -6.812  12.122  1.00  0.92           C  
ATOM    900  CB  PRO A 115      10.755  -8.943  10.916  1.00  0.92           C  
ATOM    901  O   PRO A 115      10.683  -6.667  13.155  1.00  0.92           O  
ATOM    902  CG  PRO A 115      11.885  -9.306  10.008  1.00  0.92           C  
ATOM    903  CD  PRO A 115      11.987  -8.264   8.933  1.00  0.92           C  
ATOM    904  N   ARG A 116      12.616  -6.441  12.053  1.00  0.94           N  
ATOM    905  CA  ARG A 116      13.338  -5.869  13.184  1.00  0.94           C  
ATOM    906  C   ARG A 116      12.825  -4.471  13.512  1.00  0.94           C  
ATOM    907  CB  ARG A 116      14.840  -5.821  12.895  1.00  0.94           C  
ATOM    908  O   ARG A 116      13.148  -3.916  14.564  1.00  0.94           O  
ATOM    909  CG  ARG A 116      15.497  -7.190  12.820  1.00  0.94           C  
ATOM    910  CD  ARG A 116      16.912  -7.108  12.265  1.00  0.94           C  
ATOM    911  NE  ARG A 116      16.922  -6.635  10.883  1.00  0.94           N  
ATOM    912  NH1 ARG A 116      19.210  -6.812  10.622  1.00  0.94           N  
ATOM    913  NH2 ARG A 116      17.908  -6.067   8.889  1.00  0.94           N  
ATOM    914  CZ  ARG A 116      18.014  -6.506  10.134  1.00  0.94           C  
ATOM    915  N   LEU A 117      12.033  -3.935  12.586  1.00  0.96           N  
ATOM    916  CA  LEU A 117      11.486  -2.597  12.788  1.00  0.96           C  
ATOM    917  C   LEU A 117      10.310  -2.633  13.758  1.00  0.96           C  
ATOM    918  CB  LEU A 117      11.046  -1.990  11.454  1.00  0.96           C  
ATOM    919  O   LEU A 117       9.901  -1.594  14.282  1.00  0.96           O  
ATOM    920  CG  LEU A 117      12.163  -1.574  10.496  1.00  0.96           C  
ATOM    921  CD1 LEU A 117      11.591  -1.264   9.117  1.00  0.96           C  
ATOM    922  CD2 LEU A 117      12.920  -0.371  11.049  1.00  0.96           C  
ATOM    923  N   PHE A 118       9.820  -3.763  14.030  1.00  0.97           N  
ATOM    924  CA  PHE A 118       8.607  -3.890  14.829  1.00  0.97           C  
ATOM    925  C   PHE A 118       8.944  -4.242  16.273  1.00  0.97           C  
ATOM    926  CB  PHE A 118       7.678  -4.953  14.234  1.00  0.97           C  
ATOM    927  O   PHE A 118       9.965  -4.881  16.540  1.00  0.97           O  
ATOM    928  CG  PHE A 118       7.302  -4.696  12.799  1.00  0.97           C  
ATOM    929  CD1 PHE A 118       6.860  -3.442  12.396  1.00  0.97           C  
ATOM    930  CD2 PHE A 118       7.392  -5.709  11.854  1.00  0.97           C  
ATOM    931  CE1 PHE A 118       6.512  -3.201  11.069  1.00  0.97           C  
ATOM    932  CE2 PHE A 118       7.046  -5.476  10.526  1.00  0.97           C  
ATOM    933  CZ  PHE A 118       6.605  -4.222  10.135  1.00  0.97           C  
ATOM    934  N   PRO A 119       8.154  -3.763  17.266  1.00  0.96           N  
ATOM    935  CA  PRO A 119       8.385  -4.048  18.684  1.00  0.96           C  
ATOM    936  C   PRO A 119       7.923  -5.447  19.087  1.00  0.96           C  
ATOM    937  CB  PRO A 119       7.561  -2.974  19.398  1.00  0.96           C  
ATOM    938  O   PRO A 119       7.046  -5.589  19.942  1.00  0.96           O  
ATOM    939  CG  PRO A 119       6.383  -2.741  18.507  1.00  0.96           C  
ATOM    940  CD  PRO A 119       6.829  -2.883  17.080  1.00  0.96           C  
ATOM    941  N   LEU A 120       8.581  -6.520  18.587  1.00  0.95           N  
ATOM    942  CA  LEU A 120       8.133  -7.905  18.686  1.00  0.95           C  
ATOM    943  C   LEU A 120       8.137  -8.375  20.137  1.00  0.95           C  
ATOM    944  CB  LEU A 120       9.023  -8.819  17.839  1.00  0.95           C  
ATOM    945  O   LEU A 120       7.225  -9.086  20.566  1.00  0.95           O  
ATOM    946  CG  LEU A 120       8.884  -8.684  16.322  1.00  0.95           C  
ATOM    947  CD1 LEU A 120       9.828  -9.650  15.615  1.00  0.95           C  
ATOM    948  CD2 LEU A 120       7.441  -8.928  15.893  1.00  0.95           C  
ATOM    949  N   GLN A 121       9.094  -7.956  20.877  1.00  0.95           N  
ATOM    950  CA  GLN A 121       9.170  -8.377  22.272  1.00  0.95           C  
ATOM    951  C   GLN A 121       7.966  -7.876  23.064  1.00  0.95           C  
ATOM    952  CB  GLN A 121      10.466  -7.879  22.914  1.00  0.95           C  
ATOM    953  O   GLN A 121       7.364  -8.630  23.832  1.00  0.95           O  
ATOM    954  CG  GLN A 121      10.715  -8.437  24.309  1.00  0.95           C  
ATOM    955  CD  GLN A 121      12.020  -7.950  24.911  1.00  0.95           C  
ATOM    956  NE2 GLN A 121      12.391  -8.513  26.056  1.00  0.95           N  
ATOM    957  OE1 GLN A 121      12.689  -7.075  24.352  1.00  0.95           O  
ATOM    958  N   GLN A 122       7.652  -6.642  22.839  1.00  0.95           N  
ATOM    959  CA  GLN A 122       6.497  -6.053  23.510  1.00  0.95           C  
ATOM    960  C   GLN A 122       5.203  -6.737  23.078  1.00  0.95           C  
ATOM    961  CB  GLN A 122       6.418  -4.552  23.226  1.00  0.95           C  
ATOM    962  O   GLN A 122       4.331  -7.008  23.907  1.00  0.95           O  
ATOM    963  CG  GLN A 122       7.566  -3.752  23.826  1.00  0.95           C  
ATOM    964  CD  GLN A 122       7.559  -2.299  23.390  1.00  0.95           C  
ATOM    965  NE2 GLN A 122       8.743  -1.749  23.139  1.00  0.95           N  
ATOM    966  OE1 GLN A 122       6.499  -1.675  23.280  1.00  0.95           O  
ATOM    967  N   LEU A 123       5.083  -6.979  21.827  1.00  0.96           N  
ATOM    968  CA  LEU A 123       3.893  -7.645  21.307  1.00  0.96           C  
ATOM    969  C   LEU A 123       3.783  -9.065  21.852  1.00  0.96           C  
ATOM    970  CB  LEU A 123       3.921  -7.674  19.777  1.00  0.96           C  
ATOM    971  O   LEU A 123       2.690  -9.518  22.199  1.00  0.96           O  
ATOM    972  CG  LEU A 123       3.705  -6.335  19.070  1.00  0.96           C  
ATOM    973  CD1 LEU A 123       4.135  -6.432  17.609  1.00  0.96           C  
ATOM    974  CD2 LEU A 123       2.247  -5.903  19.176  1.00  0.96           C  
ATOM    975  N   ASN A 124       4.903  -9.761  21.981  1.00  0.95           N  
ATOM    976  CA  ASN A 124       4.909 -11.104  22.552  1.00  0.95           C  
ATOM    977  C   ASN A 124       4.482 -11.091  24.017  1.00  0.95           C  
ATOM    978  CB  ASN A 124       6.291 -11.743  22.407  1.00  0.95           C  
ATOM    979  O   ASN A 124       3.795 -12.006  24.476  1.00  0.95           O  
ATOM    980  CG  ASN A 124       6.588 -12.174  20.984  1.00  0.95           C  
ATOM    981  ND2 ASN A 124       7.869 -12.323  20.665  1.00  0.95           N  
ATOM    982  OD1 ASN A 124       5.675 -12.372  20.178  1.00  0.95           O  
ATOM    983  N   ARG A 125       4.872 -10.088  24.684  1.00  0.95           N  
ATOM    984  CA  ARG A 125       4.436  -9.940  26.068  1.00  0.95           C  
ATOM    985  C   ARG A 125       2.923  -9.762  26.150  1.00  0.95           C  
ATOM    986  CB  ARG A 125       5.139  -8.753  26.730  1.00  0.95           C  
ATOM    987  O   ARG A 125       2.270 -10.346  27.018  1.00  0.95           O  
ATOM    988  CG  ARG A 125       6.598  -9.013  27.070  1.00  0.95           C  
ATOM    989  CD  ARG A 125       7.236  -7.820  27.768  1.00  0.95           C  
ATOM    990  NE  ARG A 125       8.692  -7.929  27.800  1.00  0.95           N  
ATOM    991  NH1 ARG A 125       9.059  -5.675  28.151  1.00  0.95           N  
ATOM    992  NH2 ARG A 125      10.832  -7.119  27.992  1.00  0.95           N  
ATOM    993  CZ  ARG A 125       9.524  -6.908  27.981  1.00  0.95           C  
ATOM    994  N   SER A 126       2.407  -8.946  25.256  1.00  0.95           N  
ATOM    995  CA  SER A 126       0.960  -8.769  25.198  1.00  0.95           C  
ATOM    996  C   SER A 126       0.252 -10.090  24.915  1.00  0.95           C  
ATOM    997  CB  SER A 126       0.587  -7.742  24.128  1.00  0.95           C  
ATOM    998  O   SER A 126      -0.774 -10.394  25.527  1.00  0.95           O  
ATOM    999  OG  SER A 126       1.012  -6.444  24.507  1.00  0.95           O  
ATOM   1000  N   LEU A 127       0.852 -10.814  24.005  1.00  0.95           N  
ATOM   1001  CA  LEU A 127       0.288 -12.117  23.668  1.00  0.95           C  
ATOM   1002  C   LEU A 127       0.322 -13.052  24.872  1.00  0.95           C  
ATOM   1003  CB  LEU A 127       1.051 -12.744  22.498  1.00  0.95           C  
ATOM   1004  O   LEU A 127      -0.657 -13.747  25.151  1.00  0.95           O  
ATOM   1005  CG  LEU A 127       0.507 -14.073  21.969  1.00  0.95           C  
ATOM   1006  CD1 LEU A 127      -0.948 -13.916  21.540  1.00  0.95           C  
ATOM   1007  CD2 LEU A 127       1.361 -14.576  20.810  1.00  0.95           C  
ATOM   1008  N   ALA A 128       1.393 -13.126  25.545  1.00  0.95           N  
ATOM   1009  CA  ALA A 128       1.546 -13.965  26.731  1.00  0.95           C  
ATOM   1010  C   ALA A 128       0.535 -13.582  27.808  1.00  0.95           C  
ATOM   1011  CB  ALA A 128       2.967 -13.859  27.278  1.00  0.95           C  
ATOM   1012  O   ALA A 128      -0.064 -14.453  28.444  1.00  0.95           O  
ATOM   1013  N   GLN A 129       0.341 -12.340  27.954  1.00  0.93           N  
ATOM   1014  CA  GLN A 129      -0.571 -11.841  28.978  1.00  0.93           C  
ATOM   1015  C   GLN A 129      -2.009 -12.261  28.686  1.00  0.93           C  
ATOM   1016  CB  GLN A 129      -0.480 -10.318  29.082  1.00  0.93           C  
ATOM   1017  O   GLN A 129      -2.722 -12.715  29.583  1.00  0.93           O  
ATOM   1018  CG  GLN A 129      -1.387  -9.719  30.148  1.00  0.93           C  
ATOM   1019  CD  GLN A 129      -1.027 -10.175  31.550  1.00  0.93           C  
ATOM   1020  NE2 GLN A 129      -2.016 -10.201  32.437  1.00  0.93           N  
ATOM   1021  OE1 GLN A 129       0.130 -10.502  31.832  1.00  0.93           O  
ATOM   1022  N   VAL A 130      -2.449 -12.151  27.460  1.00  0.92           N  
ATOM   1023  CA  VAL A 130      -3.840 -12.430  27.118  1.00  0.92           C  
ATOM   1024  C   VAL A 130      -4.087 -13.937  27.144  1.00  0.92           C  
ATOM   1025  CB  VAL A 130      -4.211 -11.853  25.733  1.00  0.92           C  
ATOM   1026  O   VAL A 130      -5.227 -14.383  27.291  1.00  0.92           O  
ATOM   1027  CG1 VAL A 130      -4.085 -10.331  25.732  1.00  0.92           C  
ATOM   1028  CG2 VAL A 130      -3.329 -12.466  24.647  1.00  0.92           C  
ATOM   1029  N   SER A 131      -3.018 -14.714  26.922  1.00  0.89           N  
ATOM   1030  CA  SER A 131      -3.139 -16.168  26.958  1.00  0.89           C  
ATOM   1031  C   SER A 131      -3.482 -16.660  28.360  1.00  0.89           C  
ATOM   1032  CB  SER A 131      -1.844 -16.826  26.480  1.00  0.89           C  
ATOM   1033  O   SER A 131      -4.081 -17.725  28.520  1.00  0.89           O  
ATOM   1034  OG  SER A 131      -1.623 -16.563  25.105  1.00  0.89           O  
ATOM   1035  N   LYS A 132      -3.226 -15.867  29.348  1.00  0.89           N  
ATOM   1036  CA  LYS A 132      -3.508 -16.217  30.737  1.00  0.89           C  
ATOM   1037  C   LYS A 132      -4.975 -15.969  31.079  1.00  0.89           C  
ATOM   1038  CB  LYS A 132      -2.607 -15.424  31.685  1.00  0.89           C  
ATOM   1039  O   LYS A 132      -5.528 -16.617  31.970  1.00  0.89           O  
ATOM   1040  CG  LYS A 132      -1.129 -15.759  31.558  1.00  0.89           C  
ATOM   1041  CD  LYS A 132      -0.280 -14.901  32.487  1.00  0.89           C  
ATOM   1042  CE  LYS A 132       1.208 -15.151  32.277  1.00  0.89           C  
ATOM   1043  NZ  LYS A 132       2.046 -14.247  33.121  1.00  0.89           N  
ATOM   1044  N   THR A 133      -5.647 -15.097  30.295  1.00  0.85           N  
ATOM   1045  CA  THR A 133      -6.992 -14.669  30.665  1.00  0.85           C  
ATOM   1046  C   THR A 133      -8.015 -15.156  29.644  1.00  0.85           C  
ATOM   1047  CB  THR A 133      -7.076 -13.137  30.790  1.00  0.85           C  
ATOM   1048  O   THR A 133      -9.214 -15.195  29.928  1.00  0.85           O  
ATOM   1049  CG2 THR A 133      -6.157 -12.624  31.894  1.00  0.85           C  
ATOM   1050  OG1 THR A 133      -6.689 -12.540  29.546  1.00  0.85           O  
ATOM   1051  N   ALA A 134      -7.497 -15.584  28.459  1.00  0.85           N  
ATOM   1052  CA  ALA A 134      -8.414 -15.983  27.395  1.00  0.85           C  
ATOM   1053  C   ALA A 134      -9.108 -17.299  27.734  1.00  0.85           C  
ATOM   1054  CB  ALA A 134      -7.669 -16.105  26.068  1.00  0.85           C  
ATOM   1055  O   ALA A 134      -8.484 -18.217  28.271  1.00  0.85           O  
ATOM   1056  N   THR A 135     -10.458 -17.290  27.631  1.00  0.86           N  
ATOM   1057  CA  THR A 135     -11.262 -18.484  27.869  1.00  0.86           C  
ATOM   1058  C   THR A 135     -11.724 -19.095  26.549  1.00  0.86           C  
ATOM   1059  CB  THR A 135     -12.486 -18.167  28.748  1.00  0.86           C  
ATOM   1060  O   THR A 135     -11.557 -18.492  25.487  1.00  0.86           O  
ATOM   1061  CG2 THR A 135     -12.075 -17.436  30.021  1.00  0.86           C  
ATOM   1062  OG1 THR A 135     -13.397 -17.343  28.010  1.00  0.86           O  
ATOM   1063  N   ALA A 136     -12.177 -20.403  26.669  1.00  0.82           N  
ATOM   1064  CA  ALA A 136     -12.746 -21.075  25.504  1.00  0.82           C  
ATOM   1065  C   ALA A 136     -13.857 -20.238  24.876  1.00  0.82           C  
ATOM   1066  CB  ALA A 136     -13.276 -22.453  25.891  1.00  0.82           C  
ATOM   1067  O   ALA A 136     -14.060 -20.277  23.660  1.00  0.82           O  
ATOM   1068  N   MET A 137     -14.491 -19.376  25.649  1.00  0.87           N  
ATOM   1069  CA  MET A 137     -15.613 -18.568  25.181  1.00  0.87           C  
ATOM   1070  C   MET A 137     -15.123 -17.380  24.359  1.00  0.87           C  
ATOM   1071  CB  MET A 137     -16.452 -18.076  26.361  1.00  0.87           C  
ATOM   1072  O   MET A 137     -15.902 -16.758  23.634  1.00  0.87           O  
ATOM   1073  CG  MET A 137     -17.244 -19.175  27.051  1.00  0.87           C  
ATOM   1074  SD  MET A 137     -18.354 -20.072  25.897  1.00  0.87           S  
ATOM   1075  CE  MET A 137     -19.535 -18.753  25.500  1.00  0.87           C  
ATOM   1076  N   SER A 138     -13.826 -17.082  24.451  1.00  0.85           N  
ATOM   1077  CA  SER A 138     -13.221 -15.968  23.728  1.00  0.85           C  
ATOM   1078  C   SER A 138     -13.348 -16.153  22.220  1.00  0.85           C  
ATOM   1079  CB  SER A 138     -11.748 -15.818  24.109  1.00  0.85           C  
ATOM   1080  O   SER A 138     -13.517 -15.181  21.482  1.00  0.85           O  
ATOM   1081  OG  SER A 138     -11.017 -16.981  23.759  1.00  0.85           O  
ATOM   1082  N   VAL A 139     -13.362 -17.389  21.824  1.00  0.84           N  
ATOM   1083  CA  VAL A 139     -13.479 -17.671  20.397  1.00  0.84           C  
ATOM   1084  C   VAL A 139     -14.856 -17.243  19.896  1.00  0.84           C  
ATOM   1085  CB  VAL A 139     -13.243 -19.168  20.094  1.00  0.84           C  
ATOM   1086  O   VAL A 139     -14.968 -16.562  18.874  1.00  0.84           O  
ATOM   1087  CG1 VAL A 139     -13.548 -19.477  18.629  1.00  0.84           C  
ATOM   1088  CG2 VAL A 139     -11.807 -19.562  20.438  1.00  0.84           C  
ATOM   1089  N   ILE A 140     -15.884 -17.568  20.668  1.00  0.89           N  
ATOM   1090  CA  ILE A 140     -17.257 -17.264  20.281  1.00  0.89           C  
ATOM   1091  C   ILE A 140     -17.498 -15.759  20.376  1.00  0.89           C  
ATOM   1092  CB  ILE A 140     -18.274 -18.027  21.158  1.00  0.89           C  
ATOM   1093  O   ILE A 140     -18.155 -15.174  19.512  1.00  0.89           O  
ATOM   1094  CG1 ILE A 140     -18.118 -19.540  20.964  1.00  0.89           C  
ATOM   1095  CG2 ILE A 140     -19.704 -17.579  20.841  1.00  0.89           C  
ATOM   1096  CD1 ILE A 140     -18.927 -20.377  21.945  1.00  0.89           C  
ATOM   1097  N   GLU A 141     -16.869 -15.095  21.309  1.00  0.90           N  
ATOM   1098  CA  GLU A 141     -17.056 -13.668  21.556  1.00  0.90           C  
ATOM   1099  C   GLU A 141     -16.403 -12.828  20.462  1.00  0.90           C  
ATOM   1100  CB  GLU A 141     -16.490 -13.281  22.925  1.00  0.90           C  
ATOM   1101  O   GLU A 141     -16.764 -11.666  20.266  1.00  0.90           O  
ATOM   1102  CG  GLU A 141     -17.286 -13.834  24.098  1.00  0.90           C  
ATOM   1103  CD  GLU A 141     -16.629 -13.575  25.444  1.00  0.90           C  
ATOM   1104  OE1 GLU A 141     -17.214 -13.946  26.487  1.00  0.90           O  
ATOM   1105  OE2 GLU A 141     -15.520 -12.995  25.457  1.00  0.90           O  
ATOM   1106  N   ASN A 142     -15.545 -13.510  19.738  1.00  0.93           N  
ATOM   1107  CA  ASN A 142     -14.782 -12.729  18.770  1.00  0.93           C  
ATOM   1108  C   ASN A 142     -15.112 -13.135  17.337  1.00  0.93           C  
ATOM   1109  CB  ASN A 142     -13.281 -12.870  19.029  1.00  0.93           C  
ATOM   1110  O   ASN A 142     -14.322 -12.898  16.422  1.00  0.93           O  
ATOM   1111  CG  ASN A 142     -12.830 -12.124  20.270  1.00  0.93           C  
ATOM   1112  ND2 ASN A 142     -12.517 -12.865  21.326  1.00  0.93           N  
ATOM   1113  OD1 ASN A 142     -12.765 -10.892  20.280  1.00  0.93           O  
ATOM   1114  N   LEU A 143     -16.215 -13.907  17.202  1.00  0.95           N  
ATOM   1115  CA  LEU A 143     -16.696 -14.075  15.834  1.00  0.95           C  
ATOM   1116  C   LEU A 143     -16.965 -12.722  15.183  1.00  0.95           C  
ATOM   1117  CB  LEU A 143     -17.968 -14.926  15.814  1.00  0.95           C  
ATOM   1118  O   LEU A 143     -16.999 -11.696  15.866  1.00  0.95           O  
ATOM   1119  CG  LEU A 143     -17.796 -16.411  16.135  1.00  0.95           C  
ATOM   1120  CD1 LEU A 143     -19.157 -17.084  16.280  1.00  0.95           C  
ATOM   1121  CD2 LEU A 143     -16.966 -17.099  15.056  1.00  0.95           C  
ATOM   1122  N   PRO A 144     -17.026 -12.746  13.804  1.00  0.97           N  
ATOM   1123  CA  PRO A 144     -17.394 -11.455  13.218  1.00  0.97           C  
ATOM   1124  C   PRO A 144     -18.506 -10.751  13.993  1.00  0.97           C  
ATOM   1125  CB  PRO A 144     -17.863 -11.829  11.809  1.00  0.97           C  
ATOM   1126  O   PRO A 144     -19.439 -11.402  14.470  1.00  0.97           O  
ATOM   1127  CG  PRO A 144     -17.122 -13.084  11.480  1.00  0.97           C  
ATOM   1128  CD  PRO A 144     -17.002 -13.909  12.730  1.00  0.97           C  
ATOM   1129  N   PRO A 145     -18.257  -9.471  14.173  1.00  0.97           N  
ATOM   1130  CA  PRO A 145     -17.356  -8.646  13.365  1.00  0.97           C  
ATOM   1131  C   PRO A 145     -15.967  -8.510  13.983  1.00  0.97           C  
ATOM   1132  CB  PRO A 145     -18.068  -7.291  13.317  1.00  0.97           C  
ATOM   1133  O   PRO A 145     -15.163  -7.691  13.529  1.00  0.97           O  
ATOM   1134  CG  PRO A 145     -18.776  -7.185  14.628  1.00  0.97           C  
ATOM   1135  CD  PRO A 145     -19.247  -8.553  15.029  1.00  0.97           C  
ATOM   1136  N   GLY A 146     -15.687  -9.359  15.037  1.00  0.98           N  
ATOM   1137  CA  GLY A 146     -14.412  -9.358  15.736  1.00  0.98           C  
ATOM   1138  C   GLY A 146     -14.493  -8.748  17.123  1.00  0.98           C  
ATOM   1139  O   GLY A 146     -15.584  -8.457  17.617  1.00  0.98           O  
ATOM   1140  N   ASN A 147     -13.388  -8.582  17.765  1.00  0.97           N  
ATOM   1141  CA  ASN A 147     -13.309  -8.114  19.145  1.00  0.97           C  
ATOM   1142  C   ASN A 147     -13.831  -6.687  19.283  1.00  0.97           C  
ATOM   1143  CB  ASN A 147     -11.872  -8.206  19.662  1.00  0.97           C  
ATOM   1144  O   ASN A 147     -13.390  -5.788  18.565  1.00  0.97           O  
ATOM   1145  CG  ASN A 147     -11.741  -7.762  21.105  1.00  0.97           C  
ATOM   1146  ND2 ASN A 147     -11.838  -8.710  22.029  1.00  0.97           N  
ATOM   1147  OD1 ASN A 147     -11.556  -6.575  21.388  1.00  0.97           O  
ATOM   1148  N   ALA A 148     -14.788  -6.429  20.175  1.00  0.97           N  
ATOM   1149  CA  ALA A 148     -15.469  -5.153  20.378  1.00  0.97           C  
ATOM   1150  C   ALA A 148     -14.486  -4.069  20.812  1.00  0.97           C  
ATOM   1151  CB  ALA A 148     -16.583  -5.302  21.411  1.00  0.97           C  
ATOM   1152  O   ALA A 148     -14.547  -2.937  20.326  1.00  0.97           O  
ATOM   1153  N   GLU A 149     -13.594  -4.407  21.707  1.00  0.97           N  
ATOM   1154  CA  GLU A 149     -12.622  -3.436  22.201  1.00  0.97           C  
ATOM   1155  C   GLU A 149     -11.660  -3.007  21.097  1.00  0.97           C  
ATOM   1156  CB  GLU A 149     -11.840  -4.013  23.384  1.00  0.97           C  
ATOM   1157  O   GLU A 149     -11.262  -1.842  21.032  1.00  0.97           O  
ATOM   1158  CG  GLU A 149     -12.677  -4.201  24.642  1.00  0.97           C  
ATOM   1159  CD  GLU A 149     -11.884  -4.760  25.812  1.00  0.97           C  
ATOM   1160  OE1 GLU A 149     -12.495  -5.107  26.848  1.00  0.97           O  
ATOM   1161  OE2 GLU A 149     -10.642  -4.850  25.692  1.00  0.97           O  
ATOM   1162  N   LEU A 150     -11.254  -3.937  20.295  1.00  0.98           N  
ATOM   1163  CA  LEU A 150     -10.390  -3.602  19.168  1.00  0.98           C  
ATOM   1164  C   LEU A 150     -11.110  -2.684  18.185  1.00  0.98           C  
ATOM   1165  CB  LEU A 150      -9.926  -4.873  18.452  1.00  0.98           C  
ATOM   1166  O   LEU A 150     -10.536  -1.698  17.716  1.00  0.98           O  
ATOM   1167  CG  LEU A 150      -8.990  -4.675  17.258  1.00  0.98           C  
ATOM   1168  CD1 LEU A 150      -7.780  -3.842  17.666  1.00  0.98           C  
ATOM   1169  CD2 LEU A 150      -8.553  -6.022  16.692  1.00  0.98           C  
ATOM   1170  N   ARG A 151     -12.299  -2.948  17.878  1.00  0.99           N  
ATOM   1171  CA  ARG A 151     -13.092  -2.102  16.992  1.00  0.99           C  
ATOM   1172  C   ARG A 151     -13.237  -0.695  17.562  1.00  0.99           C  
ATOM   1173  CB  ARG A 151     -14.474  -2.716  16.757  1.00  0.99           C  
ATOM   1174  O   ARG A 151     -13.129   0.291  16.830  1.00  0.99           O  
ATOM   1175  CG  ARG A 151     -14.454  -3.967  15.892  1.00  0.99           C  
ATOM   1176  CD  ARG A 151     -15.860  -4.458  15.578  1.00  0.99           C  
ATOM   1177  NE  ARG A 151     -16.503  -5.037  16.753  1.00  0.99           N  
ATOM   1178  NH1 ARG A 151     -17.832  -3.198  17.188  1.00  0.99           N  
ATOM   1179  NH2 ARG A 151     -17.946  -5.045  18.541  1.00  0.99           N  
ATOM   1180  CZ  ARG A 151     -17.426  -4.426  17.491  1.00  0.99           C  
ATOM   1181  N   GLN A 152     -13.441  -0.627  18.854  1.00  0.98           N  
ATOM   1182  CA  GLN A 152     -13.529   0.674  19.508  1.00  0.98           C  
ATOM   1183  C   GLN A 152     -12.214   1.439  19.391  1.00  0.98           C  
ATOM   1184  CB  GLN A 152     -13.912   0.512  20.980  1.00  0.98           C  
ATOM   1185  O   GLN A 152     -12.211   2.643  19.128  1.00  0.98           O  
ATOM   1186  CG  GLN A 152     -15.378   0.161  21.198  1.00  0.98           C  
ATOM   1187  CD  GLN A 152     -15.699  -0.141  22.650  1.00  0.98           C  
ATOM   1188  NE2 GLN A 152     -16.973  -0.386  22.937  1.00  0.98           N  
ATOM   1189  OE1 GLN A 152     -14.809  -0.154  23.507  1.00  0.98           O  
ATOM   1190  N   ALA A 153     -11.129   0.733  19.624  1.00  0.98           N  
ATOM   1191  CA  ALA A 153      -9.810   1.352  19.516  1.00  0.98           C  
ATOM   1192  C   ALA A 153      -9.566   1.878  18.104  1.00  0.98           C  
ATOM   1193  CB  ALA A 153      -8.721   0.357  19.906  1.00  0.98           C  
ATOM   1194  O   ALA A 153      -9.058   2.987  17.927  1.00  0.98           O  
ATOM   1195  N   ILE A 154      -9.937   1.120  17.135  1.00  0.98           N  
ATOM   1196  CA  ILE A 154      -9.784   1.518  15.740  1.00  0.98           C  
ATOM   1197  C   ILE A 154     -10.688   2.713  15.443  1.00  0.98           C  
ATOM   1198  CB  ILE A 154     -10.106   0.351  14.780  1.00  0.98           C  
ATOM   1199  O   ILE A 154     -10.262   3.677  14.802  1.00  0.98           O  
ATOM   1200  CG1 ILE A 154      -9.021  -0.728  14.870  1.00  0.98           C  
ATOM   1201  CG2 ILE A 154     -10.256   0.859  13.343  1.00  0.98           C  
ATOM   1202  CD1 ILE A 154      -9.406  -2.049  14.217  1.00  0.98           C  
ATOM   1203  N   ALA A 155     -11.939   2.682  15.909  1.00  0.98           N  
ATOM   1204  CA  ALA A 155     -12.868   3.795  15.731  1.00  0.98           C  
ATOM   1205  C   ALA A 155     -12.308   5.079  16.337  1.00  0.98           C  
ATOM   1206  CB  ALA A 155     -14.222   3.463  16.354  1.00  0.98           C  
ATOM   1207  O   ALA A 155     -12.442   6.157  15.754  1.00  0.98           O  
ATOM   1208  N   ARG A 156     -11.696   5.002  17.494  1.00  0.97           N  
ATOM   1209  CA  ARG A 156     -11.088   6.161  18.140  1.00  0.97           C  
ATOM   1210  C   ARG A 156      -9.985   6.755  17.272  1.00  0.97           C  
ATOM   1211  CB  ARG A 156     -10.528   5.780  19.512  1.00  0.97           C  
ATOM   1212  O   ARG A 156      -9.858   7.977  17.171  1.00  0.97           O  
ATOM   1213  CG  ARG A 156     -11.592   5.587  20.581  1.00  0.97           C  
ATOM   1214  CD  ARG A 156     -10.977   5.295  21.942  1.00  0.97           C  
ATOM   1215  NE  ARG A 156     -11.854   4.463  22.762  1.00  0.97           N  
ATOM   1216  NH1 ARG A 156     -10.301   4.115  24.437  1.00  0.97           N  
ATOM   1217  NH2 ARG A 156     -12.389   3.182  24.591  1.00  0.97           N  
ATOM   1218  CZ  ARG A 156     -11.513   3.922  23.928  1.00  0.97           C  
ATOM   1219  N   ARG A 157      -9.249   5.873  16.662  1.00  0.96           N  
ATOM   1220  CA  ARG A 157      -8.196   6.368  15.780  1.00  0.96           C  
ATOM   1221  C   ARG A 157      -8.786   7.110  14.586  1.00  0.96           C  
ATOM   1222  CB  ARG A 157      -7.314   5.214  15.296  1.00  0.96           C  
ATOM   1223  O   ARG A 157      -8.245   8.130  14.153  1.00  0.96           O  
ATOM   1224  CG  ARG A 157      -6.478   4.577  16.394  1.00  0.96           C  
ATOM   1225  CD  ARG A 157      -5.485   3.568  15.832  1.00  0.96           C  
ATOM   1226  NE  ARG A 157      -4.408   4.225  15.096  1.00  0.96           N  
ATOM   1227  NH1 ARG A 157      -3.272   4.932  16.979  1.00  0.96           N  
ATOM   1228  NH2 ARG A 157      -2.458   5.420  14.893  1.00  0.96           N  
ATOM   1229  CZ  ARG A 157      -3.382   4.857  15.658  1.00  0.96           C  
ATOM   1230  N   TYR A 158      -9.896   6.639  13.975  1.00  0.97           N  
ATOM   1231  CA  TYR A 158     -10.600   7.385  12.938  1.00  0.97           C  
ATOM   1232  C   TYR A 158     -11.068   8.737  13.462  1.00  0.97           C  
ATOM   1233  CB  TYR A 158     -11.797   6.584  12.418  1.00  0.97           C  
ATOM   1234  O   TYR A 158     -10.913   9.759  12.788  1.00  0.97           O  
ATOM   1235  CG  TYR A 158     -11.438   5.580  11.349  1.00  0.97           C  
ATOM   1236  CD1 TYR A 158     -11.196   5.985  10.038  1.00  0.97           C  
ATOM   1237  CD2 TYR A 158     -11.340   4.225  11.647  1.00  0.97           C  
ATOM   1238  CE1 TYR A 158     -10.867   5.064   9.050  1.00  0.97           C  
ATOM   1239  CE2 TYR A 158     -11.012   3.295  10.667  1.00  0.97           C  
ATOM   1240  OH  TYR A 158     -10.451   2.806   8.399  1.00  0.97           O  
ATOM   1241  CZ  TYR A 158     -10.777   3.723   9.373  1.00  0.97           C  
ATOM   1242  N   ALA A 159     -11.622   8.750  14.685  1.00  0.97           N  
ATOM   1243  CA  ALA A 159     -12.157   9.968  15.287  1.00  0.97           C  
ATOM   1244  C   ALA A 159     -11.069  11.027  15.440  1.00  0.97           C  
ATOM   1245  CB  ALA A 159     -12.788   9.659  16.642  1.00  0.97           C  
ATOM   1246  O   ALA A 159     -11.306  12.211  15.186  1.00  0.97           O  
ATOM   1247  N   LEU A 160      -9.822  10.609  15.750  1.00  0.94           N  
ATOM   1248  CA  LEU A 160      -8.702  11.529  15.917  1.00  0.94           C  
ATOM   1249  C   LEU A 160      -8.348  12.200  14.594  1.00  0.94           C  
ATOM   1250  CB  LEU A 160      -7.481  10.792  16.472  1.00  0.94           C  
ATOM   1251  O   LEU A 160      -7.708  13.254  14.580  1.00  0.94           O  
ATOM   1252  CG  LEU A 160      -7.546  10.386  17.945  1.00  0.94           C  
ATOM   1253  CD1 LEU A 160      -6.352   9.508  18.306  1.00  0.94           C  
ATOM   1254  CD2 LEU A 160      -7.598  11.620  18.839  1.00  0.94           C  
ATOM   1255  N   GLN A 161      -8.854  11.598  13.505  1.00  0.95           N  
ATOM   1256  CA  GLN A 161      -8.615  12.160  12.179  1.00  0.95           C  
ATOM   1257  C   GLN A 161      -9.829  12.941  11.685  1.00  0.95           C  
ATOM   1258  CB  GLN A 161      -8.260  11.055  11.183  1.00  0.95           C  
ATOM   1259  O   GLN A 161      -9.863  13.383  10.535  1.00  0.95           O  
ATOM   1260  CG  GLN A 161      -6.967  10.322  11.512  1.00  0.95           C  
ATOM   1261  CD  GLN A 161      -6.677   9.183  10.552  1.00  0.95           C  
ATOM   1262  NE2 GLN A 161      -6.533   7.977  11.090  1.00  0.95           N  
ATOM   1263  OE1 GLN A 161      -6.585   9.386   9.338  1.00  0.95           O  
ATOM   1264  N   GLY A 162     -10.813  12.988  12.542  1.00  0.96           N  
ATOM   1265  CA  GLY A 162     -12.015  13.724  12.184  1.00  0.96           C  
ATOM   1266  C   GLY A 162     -12.999  12.901  11.374  1.00  0.96           C  
ATOM   1267  O   GLY A 162     -13.849  13.454  10.673  1.00  0.96           O  
ATOM   1268  N   ILE A 163     -12.804  11.604  11.323  1.00  0.97           N  
ATOM   1269  CA  ILE A 163     -13.696  10.691  10.616  1.00  0.97           C  
ATOM   1270  C   ILE A 163     -14.579   9.953  11.619  1.00  0.97           C  
ATOM   1271  CB  ILE A 163     -12.904   9.682   9.754  1.00  0.97           C  
ATOM   1272  O   ILE A 163     -14.078   9.346  12.569  1.00  0.97           O  
ATOM   1273  CG1 ILE A 163     -11.937  10.420   8.821  1.00  0.97           C  
ATOM   1274  CG2 ILE A 163     -13.859   8.788   8.957  1.00  0.97           C  
ATOM   1275  CD1 ILE A 163     -10.933   9.511   8.126  1.00  0.97           C  
ATOM   1276  N   THR A 164     -15.867  10.042  11.414  1.00  0.97           N  
ATOM   1277  CA  THR A 164     -16.821   9.394  12.308  1.00  0.97           C  
ATOM   1278  C   THR A 164     -17.207   8.016  11.780  1.00  0.97           C  
ATOM   1279  CB  THR A 164     -18.087  10.251  12.490  1.00  0.97           C  
ATOM   1280  O   THR A 164     -17.876   7.905  10.750  1.00  0.97           O  
ATOM   1281  CG2 THR A 164     -19.059   9.597  13.466  1.00  0.97           C  
ATOM   1282  OG1 THR A 164     -17.717  11.540  12.994  1.00  0.97           O  
ATOM   1283  N   ILE A 165     -16.757   6.973  12.486  1.00  0.97           N  
ATOM   1284  CA  ILE A 165     -17.081   5.591  12.151  1.00  0.97           C  
ATOM   1285  C   ILE A 165     -17.548   4.852  13.403  1.00  0.97           C  
ATOM   1286  CB  ILE A 165     -15.873   4.864  11.519  1.00  0.97           C  
ATOM   1287  O   ILE A 165     -16.843   4.826  14.415  1.00  0.97           O  
ATOM   1288  CG1 ILE A 165     -15.452   5.560  10.219  1.00  0.97           C  
ATOM   1289  CG2 ILE A 165     -16.200   3.389  11.270  1.00  0.97           C  
ATOM   1290  CD1 ILE A 165     -14.204   4.970   9.578  1.00  0.97           C  
ATOM   1291  N   SER A 166     -18.766   4.335  13.280  1.00  0.98           N  
ATOM   1292  CA  SER A 166     -19.258   3.503  14.373  1.00  0.98           C  
ATOM   1293  C   SER A 166     -18.482   2.193  14.464  1.00  0.98           C  
ATOM   1294  CB  SER A 166     -20.748   3.211  14.196  1.00  0.98           C  
ATOM   1295  O   SER A 166     -18.197   1.563  13.444  1.00  0.98           O  
ATOM   1296  OG  SER A 166     -21.178   2.216  15.109  1.00  0.98           O  
ATOM   1297  N   PRO A 167     -18.067   1.783  15.676  1.00  0.98           N  
ATOM   1298  CA  PRO A 167     -17.418   0.479  15.827  1.00  0.98           C  
ATOM   1299  C   PRO A 167     -18.229  -0.658  15.210  1.00  0.98           C  
ATOM   1300  CB  PRO A 167     -17.310   0.312  17.344  1.00  0.98           C  
ATOM   1301  O   PRO A 167     -17.661  -1.672  14.796  1.00  0.98           O  
ATOM   1302  CG  PRO A 167     -17.300   1.706  17.882  1.00  0.98           C  
ATOM   1303  CD  PRO A 167     -18.185   2.558  17.018  1.00  0.98           C  
ATOM   1304  N   ASP A 168     -19.548  -0.551  15.130  1.00  0.98           N  
ATOM   1305  CA  ASP A 168     -20.435  -1.574  14.584  1.00  0.98           C  
ATOM   1306  C   ASP A 168     -20.256  -1.706  13.073  1.00  0.98           C  
ATOM   1307  CB  ASP A 168     -21.893  -1.253  14.915  1.00  0.98           C  
ATOM   1308  O   ASP A 168     -20.702  -2.687  12.473  1.00  0.98           O  
ATOM   1309  CG  ASP A 168     -22.214  -1.409  16.392  1.00  0.98           C  
ATOM   1310  OD1 ASP A 168     -21.502  -2.158  17.095  1.00  0.98           O  
ATOM   1311  OD2 ASP A 168     -23.190  -0.780  16.855  1.00  0.98           O  
ATOM   1312  N   GLU A 169     -19.558  -0.746  12.500  1.00  0.97           N  
ATOM   1313  CA  GLU A 169     -19.338  -0.746  11.057  1.00  0.97           C  
ATOM   1314  C   GLU A 169     -17.972  -1.330  10.708  1.00  0.97           C  
ATOM   1315  CB  GLU A 169     -19.463   0.672  10.493  1.00  0.97           C  
ATOM   1316  O   GLU A 169     -17.623  -1.447   9.531  1.00  0.97           O  
ATOM   1317  CG  GLU A 169     -20.849   1.279  10.658  1.00  0.97           C  
ATOM   1318  CD  GLU A 169     -20.941   2.709  10.151  1.00  0.97           C  
ATOM   1319  OE1 GLU A 169     -22.071   3.217   9.969  1.00  0.97           O  
ATOM   1320  OE2 GLU A 169     -19.875   3.327   9.934  1.00  0.97           O  
ATOM   1321  N   ILE A 170     -17.253  -1.624  11.701  1.00  0.99           N  
ATOM   1322  CA  ILE A 170     -15.901  -2.134  11.498  1.00  0.99           C  
ATOM   1323  C   ILE A 170     -15.900  -3.656  11.616  1.00  0.99           C  
ATOM   1324  CB  ILE A 170     -14.907  -1.517  12.507  1.00  0.99           C  
ATOM   1325  O   ILE A 170     -16.387  -4.208  12.605  1.00  0.99           O  
ATOM   1326  CG1 ILE A 170     -14.800  -0.003  12.295  1.00  0.99           C  
ATOM   1327  CG2 ILE A 170     -13.533  -2.185  12.389  1.00  0.99           C  
ATOM   1328  CD1 ILE A 170     -14.005   0.719  13.374  1.00  0.99           C  
ATOM   1329  N   VAL A 171     -15.380  -4.319  10.616  1.00  0.99           N  
ATOM   1330  CA  VAL A 171     -15.209  -5.768  10.631  1.00  0.99           C  
ATOM   1331  C   VAL A 171     -13.722  -6.113  10.673  1.00  0.99           C  
ATOM   1332  CB  VAL A 171     -15.875  -6.431   9.404  1.00  0.99           C  
ATOM   1333  O   VAL A 171     -12.962  -5.724   9.784  1.00  0.99           O  
ATOM   1334  CG1 VAL A 171     -15.720  -7.949   9.460  1.00  0.99           C  
ATOM   1335  CG2 VAL A 171     -17.350  -6.043   9.324  1.00  0.99           C  
ATOM   1336  N   ILE A 172     -13.317  -6.854  11.742  1.00  0.99           N  
ATOM   1337  CA  ILE A 172     -11.928  -7.275  11.888  1.00  0.99           C  
ATOM   1338  C   ILE A 172     -11.640  -8.440  10.944  1.00  0.99           C  
ATOM   1339  CB  ILE A 172     -11.608  -7.675  13.346  1.00  0.99           C  
ATOM   1340  O   ILE A 172     -12.425  -9.386  10.858  1.00  0.99           O  
ATOM   1341  CG1 ILE A 172     -11.936  -6.520  14.300  1.00  0.99           C  
ATOM   1342  CG2 ILE A 172     -10.143  -8.098  13.481  1.00  0.99           C  
ATOM   1343  CD1 ILE A 172     -11.204  -5.225  13.979  1.00  0.99           C  
ATOM   1344  N   THR A 173     -10.512  -8.373  10.227  1.00  0.99           N  
ATOM   1345  CA  THR A 173     -10.181  -9.373   9.219  1.00  0.99           C  
ATOM   1346  C   THR A 173      -8.759  -9.891   9.418  1.00  0.99           C  
ATOM   1347  CB  THR A 173     -10.328  -8.803   7.796  1.00  0.99           C  
ATOM   1348  O   THR A 173      -7.998  -9.339  10.214  1.00  0.99           O  
ATOM   1349  CG2 THR A 173     -11.769  -8.389   7.516  1.00  0.99           C  
ATOM   1350  OG1 THR A 173      -9.478  -7.658   7.656  1.00  0.99           O  
ATOM   1351  N   ALA A 174      -8.446 -11.040   8.799  1.00  0.97           N  
ATOM   1352  CA  ALA A 174      -7.089 -11.580   8.790  1.00  0.97           C  
ATOM   1353  C   ALA A 174      -6.202 -10.819   7.809  1.00  0.97           C  
ATOM   1354  CB  ALA A 174      -7.110 -13.066   8.441  1.00  0.97           C  
ATOM   1355  O   ALA A 174      -5.955 -11.286   6.695  1.00  0.97           O  
ATOM   1356  N   GLY A 175      -5.810  -9.646   8.248  1.00  0.98           N  
ATOM   1357  CA  GLY A 175      -5.053  -8.749   7.389  1.00  0.98           C  
ATOM   1358  C   GLY A 175      -5.931  -7.928   6.463  1.00  0.98           C  
ATOM   1359  O   GLY A 175      -7.148  -8.118   6.422  1.00  0.98           O  
ATOM   1360  N   ALA A 176      -5.318  -7.010   5.683  1.00  0.98           N  
ATOM   1361  CA  ALA A 176      -6.037  -6.118   4.777  1.00  0.98           C  
ATOM   1362  C   ALA A 176      -6.505  -6.863   3.530  1.00  0.98           C  
ATOM   1363  CB  ALA A 176      -5.156  -4.934   4.386  1.00  0.98           C  
ATOM   1364  O   ALA A 176      -7.527  -6.511   2.935  1.00  0.98           O  
ATOM   1365  N   LEU A 177      -5.733  -7.880   3.109  1.00  0.97           N  
ATOM   1366  CA  LEU A 177      -6.090  -8.613   1.899  1.00  0.97           C  
ATOM   1367  C   LEU A 177      -7.435  -9.314   2.065  1.00  0.97           C  
ATOM   1368  CB  LEU A 177      -5.007  -9.638   1.553  1.00  0.97           C  
ATOM   1369  O   LEU A 177      -8.248  -9.333   1.139  1.00  0.97           O  
ATOM   1370  CG  LEU A 177      -5.141 -10.335   0.198  1.00  0.97           C  
ATOM   1371  CD1 LEU A 177      -5.224  -9.304  -0.923  1.00  0.97           C  
ATOM   1372  CD2 LEU A 177      -3.973 -11.288  -0.031  1.00  0.97           C  
ATOM   1373  N   GLU A 178      -7.685  -9.896   3.263  1.00  0.98           N  
ATOM   1374  CA  GLU A 178      -9.007 -10.470   3.497  1.00  0.98           C  
ATOM   1375  C   GLU A 178     -10.092  -9.398   3.439  1.00  0.98           C  
ATOM   1376  CB  GLU A 178      -9.050 -11.189   4.847  1.00  0.98           C  
ATOM   1377  O   GLU A 178     -11.152  -9.613   2.847  1.00  0.98           O  
ATOM   1378  CG  GLU A 178     -10.350 -11.937   5.105  1.00  0.98           C  
ATOM   1379  CD  GLU A 178     -10.367 -12.670   6.437  1.00  0.98           C  
ATOM   1380  OE1 GLU A 178     -10.977 -13.760   6.522  1.00  0.98           O  
ATOM   1381  OE2 GLU A 178      -9.767 -12.149   7.403  1.00  0.98           O  
ATOM   1382  N   ALA A 179      -9.820  -8.262   4.070  1.00  0.99           N  
ATOM   1383  CA  ALA A 179     -10.772  -7.155   4.032  1.00  0.99           C  
ATOM   1384  C   ALA A 179     -11.066  -6.733   2.595  1.00  0.99           C  
ATOM   1385  CB  ALA A 179     -10.242  -5.969   4.834  1.00  0.99           C  
ATOM   1386  O   ALA A 179     -12.227  -6.555   2.218  1.00  0.99           O  
ATOM   1387  N   LEU A 180     -10.079  -6.624   1.809  1.00  0.99           N  
ATOM   1388  CA  LEU A 180     -10.200  -6.207   0.416  1.00  0.99           C  
ATOM   1389  C   LEU A 180     -10.981  -7.236  -0.394  1.00  0.99           C  
ATOM   1390  CB  LEU A 180      -8.815  -5.998  -0.203  1.00  0.99           C  
ATOM   1391  O   LEU A 180     -11.883  -6.879  -1.156  1.00  0.99           O  
ATOM   1392  CG  LEU A 180      -8.028  -4.783   0.292  1.00  0.99           C  
ATOM   1393  CD1 LEU A 180      -6.544  -4.953  -0.015  1.00  0.99           C  
ATOM   1394  CD2 LEU A 180      -8.567  -3.504  -0.340  1.00  0.99           C  
ATOM   1395  N   ASN A 181     -10.698  -8.486  -0.194  1.00  0.99           N  
ATOM   1396  CA  ASN A 181     -11.391  -9.557  -0.903  1.00  0.99           C  
ATOM   1397  C   ASN A 181     -12.862  -9.631  -0.506  1.00  0.99           C  
ATOM   1398  CB  ASN A 181     -10.704 -10.900  -0.649  1.00  0.99           C  
ATOM   1399  O   ASN A 181     -13.738  -9.738  -1.367  1.00  0.99           O  
ATOM   1400  CG  ASN A 181      -9.531 -11.141  -1.579  1.00  0.99           C  
ATOM   1401  ND2 ASN A 181      -8.325 -10.870  -1.094  1.00  0.99           N  
ATOM   1402  OD1 ASN A 181      -9.707 -11.565  -2.724  1.00  0.99           O  
ATOM   1403  N   LEU A 182     -13.128  -9.583   0.761  1.00  0.99           N  
ATOM   1404  CA  LEU A 182     -14.510  -9.637   1.226  1.00  0.99           C  
ATOM   1405  C   LEU A 182     -15.297  -8.427   0.732  1.00  0.99           C  
ATOM   1406  CB  LEU A 182     -14.559  -9.703   2.754  1.00  0.99           C  
ATOM   1407  O   LEU A 182     -16.460  -8.555   0.342  1.00  0.99           O  
ATOM   1408  CG  LEU A 182     -14.033 -10.989   3.394  1.00  0.99           C  
ATOM   1409  CD1 LEU A 182     -13.971 -10.839   4.911  1.00  0.99           C  
ATOM   1410  CD2 LEU A 182     -14.905 -12.177   3.004  1.00  0.99           C  
ATOM   1411  N   SER A 183     -14.650  -7.263   0.721  1.00  0.99           N  
ATOM   1412  CA  SER A 183     -15.294  -6.052   0.222  1.00  0.99           C  
ATOM   1413  C   SER A 183     -15.643  -6.181  -1.256  1.00  0.99           C  
ATOM   1414  CB  SER A 183     -14.390  -4.837   0.438  1.00  0.99           C  
ATOM   1415  O   SER A 183     -16.750  -5.830  -1.671  1.00  0.99           O  
ATOM   1416  OG  SER A 183     -14.208  -4.584   1.820  1.00  0.99           O  
ATOM   1417  N   LEU A 184     -14.689  -6.702  -2.009  1.00  0.99           N  
ATOM   1418  CA  LEU A 184     -14.918  -6.910  -3.434  1.00  0.99           C  
ATOM   1419  C   LEU A 184     -16.057  -7.898  -3.663  1.00  0.99           C  
ATOM   1420  CB  LEU A 184     -13.643  -7.417  -4.114  1.00  0.99           C  
ATOM   1421  O   LEU A 184     -16.945  -7.649  -4.482  1.00  0.99           O  
ATOM   1422  CG  LEU A 184     -13.647  -7.422  -5.643  1.00  0.99           C  
ATOM   1423  CD1 LEU A 184     -13.905  -6.017  -6.177  1.00  0.99           C  
ATOM   1424  CD2 LEU A 184     -12.328  -7.969  -6.179  1.00  0.99           C  
ATOM   1425  N   GLN A 185     -16.158  -8.976  -2.947  1.00  0.98           N  
ATOM   1426  CA  GLN A 185     -17.201  -9.989  -3.064  1.00  0.98           C  
ATOM   1427  C   GLN A 185     -18.561  -9.429  -2.659  1.00  0.98           C  
ATOM   1428  CB  GLN A 185     -16.861 -11.211  -2.208  1.00  0.98           C  
ATOM   1429  O   GLN A 185     -19.595  -9.860  -3.173  1.00  0.98           O  
ATOM   1430  CG  GLN A 185     -15.743 -12.071  -2.782  1.00  0.98           C  
ATOM   1431  CD  GLN A 185     -15.393 -13.249  -1.892  1.00  0.98           C  
ATOM   1432  NE2 GLN A 185     -14.284 -13.137  -1.169  1.00  0.98           N  
ATOM   1433  OE1 GLN A 185     -16.115 -14.251  -1.853  1.00  0.98           O  
ATOM   1434  N   ALA A 186     -18.509  -8.476  -1.713  1.00  0.98           N  
ATOM   1435  CA  ALA A 186     -19.755  -7.913  -1.199  1.00  0.98           C  
ATOM   1436  C   ALA A 186     -20.434  -7.037  -2.248  1.00  0.98           C  
ATOM   1437  CB  ALA A 186     -19.490  -7.108   0.071  1.00  0.98           C  
ATOM   1438  O   ALA A 186     -21.653  -6.852  -2.217  1.00  0.98           O  
ATOM   1439  N   VAL A 187     -19.616  -6.567  -3.255  1.00  0.98           N  
ATOM   1440  CA  VAL A 187     -20.227  -5.542  -4.095  1.00  0.98           C  
ATOM   1441  C   VAL A 187     -20.135  -5.954  -5.562  1.00  0.98           C  
ATOM   1442  CB  VAL A 187     -19.559  -4.164  -3.885  1.00  0.98           C  
ATOM   1443  O   VAL A 187     -20.494  -5.181  -6.454  1.00  0.98           O  
ATOM   1444  CG1 VAL A 187     -19.776  -3.672  -2.455  1.00  0.98           C  
ATOM   1445  CG2 VAL A 187     -18.068  -4.240  -4.207  1.00  0.98           C  
ATOM   1446  N   THR A 188     -19.603  -7.214  -5.820  1.00  0.99           N  
ATOM   1447  CA  THR A 188     -19.479  -7.633  -7.212  1.00  0.99           C  
ATOM   1448  C   THR A 188     -19.974  -9.065  -7.392  1.00  0.99           C  
ATOM   1449  CB  THR A 188     -18.023  -7.525  -7.700  1.00  0.99           C  
ATOM   1450  O   THR A 188     -20.160  -9.791  -6.413  1.00  0.99           O  
ATOM   1451  CG2 THR A 188     -17.525  -6.085  -7.632  1.00  0.99           C  
ATOM   1452  OG1 THR A 188     -17.187  -8.347  -6.876  1.00  0.99           O  
ATOM   1453  N   GLU A 189     -20.223  -9.414  -8.668  1.00  0.98           N  
ATOM   1454  CA  GLU A 189     -20.485 -10.760  -9.169  1.00  0.98           C  
ATOM   1455  C   GLU A 189     -19.550 -11.112 -10.322  1.00  0.98           C  
ATOM   1456  CB  GLU A 189     -21.944 -10.893  -9.615  1.00  0.98           C  
ATOM   1457  O   GLU A 189     -19.028 -10.224 -10.998  1.00  0.98           O  
ATOM   1458  CG  GLU A 189     -22.952 -10.651  -8.501  1.00  0.98           C  
ATOM   1459  CD  GLU A 189     -24.396 -10.751  -8.967  1.00  0.98           C  
ATOM   1460  OE1 GLU A 189     -25.314 -10.691  -8.117  1.00  0.98           O  
ATOM   1461  OE2 GLU A 189     -24.612 -10.892 -10.191  1.00  0.98           O  
ATOM   1462  N   PRO A 190     -19.259 -12.434 -10.469  1.00  0.98           N  
ATOM   1463  CA  PRO A 190     -18.430 -12.794 -11.622  1.00  0.98           C  
ATOM   1464  C   PRO A 190     -18.874 -12.100 -12.908  1.00  0.98           C  
ATOM   1465  CB  PRO A 190     -18.613 -14.310 -11.728  1.00  0.98           C  
ATOM   1466  O   PRO A 190     -20.073 -12.015 -13.185  1.00  0.98           O  
ATOM   1467  CG  PRO A 190     -18.912 -14.757 -10.333  1.00  0.98           C  
ATOM   1468  CD  PRO A 190     -19.775 -13.719  -9.675  1.00  0.98           C  
ATOM   1469  N   GLY A 191     -17.918 -11.548 -13.703  1.00  0.98           N  
ATOM   1470  CA  GLY A 191     -18.207 -10.888 -14.966  1.00  0.98           C  
ATOM   1471  C   GLY A 191     -18.323  -9.381 -14.839  1.00  0.98           C  
ATOM   1472  O   GLY A 191     -18.321  -8.666 -15.843  1.00  0.98           O  
ATOM   1473  N   ASP A 192     -18.451  -8.909 -13.574  1.00  0.99           N  
ATOM   1474  CA  ASP A 192     -18.555  -7.469 -13.357  1.00  0.99           C  
ATOM   1475  C   ASP A 192     -17.228  -6.773 -13.649  1.00  0.99           C  
ATOM   1476  CB  ASP A 192     -19.001  -7.173 -11.924  1.00  0.99           C  
ATOM   1477  O   ASP A 192     -16.162  -7.377 -13.518  1.00  0.99           O  
ATOM   1478  CG  ASP A 192     -20.492  -7.371 -11.714  1.00  0.99           C  
ATOM   1479  OD1 ASP A 192     -21.235  -7.513 -12.709  1.00  0.99           O  
ATOM   1480  OD2 ASP A 192     -20.928  -7.381 -10.542  1.00  0.99           O  
ATOM   1481  N   TRP A 193     -17.296  -5.443 -14.050  1.00  0.98           N  
ATOM   1482  CA  TRP A 193     -16.133  -4.597 -14.297  1.00  0.98           C  
ATOM   1483  C   TRP A 193     -15.674  -3.915 -13.013  1.00  0.98           C  
ATOM   1484  CB  TRP A 193     -16.450  -3.546 -15.364  1.00  0.98           C  
ATOM   1485  O   TRP A 193     -16.489  -3.363 -12.271  1.00  0.98           O  
ATOM   1486  CG  TRP A 193     -16.566  -4.102 -16.752  1.00  0.98           C  
ATOM   1487  CD1 TRP A 193     -17.711  -4.482 -17.394  1.00  0.98           C  
ATOM   1488  CD2 TRP A 193     -15.493  -4.344 -17.667  1.00  0.98           C  
ATOM   1489  CE2 TRP A 193     -16.062  -4.872 -18.847  1.00  0.98           C  
ATOM   1490  CE3 TRP A 193     -14.105  -4.165 -17.605  1.00  0.98           C  
ATOM   1491  NE1 TRP A 193     -17.415  -4.947 -18.655  1.00  0.98           N  
ATOM   1492  CH2 TRP A 193     -13.934  -5.038 -19.869  1.00  0.98           C  
ATOM   1493  CZ2 TRP A 193     -15.289  -5.223 -19.957  1.00  0.98           C  
ATOM   1494  CZ3 TRP A 193     -13.337  -4.515 -18.710  1.00  0.98           C  
ATOM   1495  N   VAL A 194     -14.368  -3.992 -12.785  1.00  0.99           N  
ATOM   1496  CA  VAL A 194     -13.739  -3.314 -11.657  1.00  0.99           C  
ATOM   1497  C   VAL A 194     -12.583  -2.449 -12.152  1.00  0.99           C  
ATOM   1498  CB  VAL A 194     -13.235  -4.321 -10.599  1.00  0.99           C  
ATOM   1499  O   VAL A 194     -11.773  -2.892 -12.970  1.00  0.99           O  
ATOM   1500  CG1 VAL A 194     -12.502  -3.598  -9.470  1.00  0.99           C  
ATOM   1501  CG2 VAL A 194     -14.399  -5.140 -10.045  1.00  0.99           C  
ATOM   1502  N   ILE A 195     -12.655  -1.225 -11.716  1.00  0.99           N  
ATOM   1503  CA  ILE A 195     -11.571  -0.325 -12.091  1.00  0.99           C  
ATOM   1504  C   ILE A 195     -10.418  -0.465 -11.100  1.00  0.99           C  
ATOM   1505  CB  ILE A 195     -12.050   1.143 -12.151  1.00  0.99           C  
ATOM   1506  O   ILE A 195     -10.636  -0.512  -9.887  1.00  0.99           O  
ATOM   1507  CG1 ILE A 195     -12.948   1.362 -13.374  1.00  0.99           C  
ATOM   1508  CG2 ILE A 195     -10.856   2.101 -12.170  1.00  0.99           C  
ATOM   1509  CD1 ILE A 195     -13.656   2.710 -13.390  1.00  0.99           C  
ATOM   1510  N   VAL A 196      -9.185  -0.573 -11.590  1.00  0.98           N  
ATOM   1511  CA  VAL A 196      -7.959  -0.547 -10.800  1.00  0.98           C  
ATOM   1512  C   VAL A 196      -6.981   0.463 -11.396  1.00  0.98           C  
ATOM   1513  CB  VAL A 196      -7.303  -1.943 -10.723  1.00  0.98           C  
ATOM   1514  O   VAL A 196      -7.137   0.883 -12.545  1.00  0.98           O  
ATOM   1515  CG1 VAL A 196      -8.213  -2.929  -9.993  1.00  0.98           C  
ATOM   1516  CG2 VAL A 196      -6.972  -2.454 -12.125  1.00  0.98           C  
ATOM   1517  N   GLU A 197      -5.998   0.892 -10.609  1.00  0.97           N  
ATOM   1518  CA  GLU A 197      -4.916   1.736 -11.107  1.00  0.97           C  
ATOM   1519  C   GLU A 197      -4.017   0.969 -12.073  1.00  0.97           C  
ATOM   1520  CB  GLU A 197      -4.087   2.289  -9.944  1.00  0.97           C  
ATOM   1521  O   GLU A 197      -3.943  -0.261 -12.016  1.00  0.97           O  
ATOM   1522  CG  GLU A 197      -4.874   3.187  -9.001  1.00  0.97           C  
ATOM   1523  CD  GLU A 197      -4.420   3.081  -7.554  1.00  0.97           C  
ATOM   1524  OE1 GLU A 197      -4.116   4.126  -6.935  1.00  0.97           O  
ATOM   1525  OE2 GLU A 197      -4.368   1.943  -7.035  1.00  0.97           O  
ATOM   1526  N   ASN A 198      -3.272   1.632 -12.926  1.00  0.94           N  
ATOM   1527  CA  ASN A 198      -2.271   1.066 -13.825  1.00  0.94           C  
ATOM   1528  C   ASN A 198      -0.954   1.834 -13.752  1.00  0.94           C  
ATOM   1529  CB  ASN A 198      -2.793   1.043 -15.263  1.00  0.94           C  
ATOM   1530  O   ASN A 198      -0.810   2.887 -14.374  1.00  0.94           O  
ATOM   1531  CG  ASN A 198      -1.886   0.272 -16.201  1.00  0.94           C  
ATOM   1532  ND2 ASN A 198      -2.095   0.443 -17.501  1.00  0.94           N  
ATOM   1533  OD1 ASN A 198      -1.005  -0.470 -15.761  1.00  0.94           O  
ATOM   1534  N   PRO A 199      -0.025   1.230 -13.077  1.00  0.95           N  
ATOM   1535  CA  PRO A 199      -0.001  -0.085 -12.432  1.00  0.95           C  
ATOM   1536  C   PRO A 199      -0.686  -0.085 -11.068  1.00  0.95           C  
ATOM   1537  CB  PRO A 199       1.494  -0.381 -12.293  1.00  0.95           C  
ATOM   1538  O   PRO A 199      -1.004   0.980 -10.532  1.00  0.95           O  
ATOM   1539  CG  PRO A 199       2.131   0.954 -12.079  1.00  0.95           C  
ATOM   1540  CD  PRO A 199       1.373   1.976 -12.877  1.00  0.95           C  
ATOM   1541  N   CYS A 200      -1.002  -1.281 -10.520  1.00  0.96           N  
ATOM   1542  CA  CYS A 200      -1.689  -1.391  -9.238  1.00  0.96           C  
ATOM   1543  C   CYS A 200      -1.113  -2.531  -8.406  1.00  0.96           C  
ATOM   1544  CB  CYS A 200      -3.187  -1.609  -9.449  1.00  0.96           C  
ATOM   1545  O   CYS A 200      -0.293  -3.310  -8.897  1.00  0.96           O  
ATOM   1546  SG  CYS A 200      -3.595  -3.211 -10.175  1.00  0.96           S  
ATOM   1547  N   PHE A 201      -1.366  -2.536  -7.139  1.00  0.97           N  
ATOM   1548  CA  PHE A 201      -0.999  -3.617  -6.233  1.00  0.97           C  
ATOM   1549  C   PHE A 201      -1.431  -4.966  -6.796  1.00  0.97           C  
ATOM   1550  CB  PHE A 201      -1.626  -3.399  -4.852  1.00  0.97           C  
ATOM   1551  O   PHE A 201      -2.603  -5.161  -7.125  1.00  0.97           O  
ATOM   1552  CG  PHE A 201      -1.441  -4.559  -3.912  1.00  0.97           C  
ATOM   1553  CD1 PHE A 201      -2.514  -5.060  -3.184  1.00  0.97           C  
ATOM   1554  CD2 PHE A 201      -0.194  -5.149  -3.755  1.00  0.97           C  
ATOM   1555  CE1 PHE A 201      -2.345  -6.134  -2.313  1.00  0.97           C  
ATOM   1556  CE2 PHE A 201      -0.018  -6.222  -2.886  1.00  0.97           C  
ATOM   1557  CZ  PHE A 201      -1.095  -6.713  -2.165  1.00  0.97           C  
ATOM   1558  N   TYR A 202      -0.558  -5.899  -6.940  1.00  0.96           N  
ATOM   1559  CA  TYR A 202      -0.803  -7.161  -7.630  1.00  0.96           C  
ATOM   1560  C   TYR A 202      -1.916  -7.948  -6.949  1.00  0.96           C  
ATOM   1561  CB  TYR A 202       0.476  -8.003  -7.680  1.00  0.96           C  
ATOM   1562  O   TYR A 202      -2.577  -8.775  -7.581  1.00  0.96           O  
ATOM   1563  CG  TYR A 202       1.066  -8.294  -6.321  1.00  0.96           C  
ATOM   1564  CD1 TYR A 202       2.190  -7.608  -5.867  1.00  0.96           C  
ATOM   1565  CD2 TYR A 202       0.501  -9.254  -5.490  1.00  0.96           C  
ATOM   1566  CE1 TYR A 202       2.738  -7.874  -4.617  1.00  0.96           C  
ATOM   1567  CE2 TYR A 202       1.040  -9.529  -4.237  1.00  0.96           C  
ATOM   1568  OH  TYR A 202       2.695  -9.101  -2.571  1.00  0.96           O  
ATOM   1569  CZ  TYR A 202       2.157  -8.834  -3.810  1.00  0.96           C  
ATOM   1570  N   GLY A 203      -2.131  -7.721  -5.542  1.00  0.96           N  
ATOM   1571  CA  GLY A 203      -3.238  -8.362  -4.851  1.00  0.96           C  
ATOM   1572  C   GLY A 203      -4.587  -8.064  -5.479  1.00  0.96           C  
ATOM   1573  O   GLY A 203      -5.464  -8.930  -5.517  1.00  0.96           O  
ATOM   1574  N   ALA A 204      -4.747  -6.890  -6.008  1.00  0.97           N  
ATOM   1575  CA  ALA A 204      -5.990  -6.516  -6.678  1.00  0.97           C  
ATOM   1576  C   ALA A 204      -6.210  -7.355  -7.934  1.00  0.97           C  
ATOM   1577  CB  ALA A 204      -5.979  -5.030  -7.030  1.00  0.97           C  
ATOM   1578  O   ALA A 204      -7.313  -7.854  -8.169  1.00  0.97           O  
ATOM   1579  N   LEU A 205      -5.192  -7.565  -8.682  1.00  0.97           N  
ATOM   1580  CA  LEU A 205      -5.292  -8.336  -9.916  1.00  0.97           C  
ATOM   1581  C   LEU A 205      -5.548  -9.810  -9.618  1.00  0.97           C  
ATOM   1582  CB  LEU A 205      -4.015  -8.186 -10.747  1.00  0.97           C  
ATOM   1583  O   LEU A 205      -6.354 -10.454 -10.293  1.00  0.97           O  
ATOM   1584  CG  LEU A 205      -3.659  -6.767 -11.193  1.00  0.97           C  
ATOM   1585  CD1 LEU A 205      -2.333  -6.765 -11.945  1.00  0.97           C  
ATOM   1586  CD2 LEU A 205      -4.771  -6.184 -12.059  1.00  0.97           C  
ATOM   1587  N   GLN A 206      -4.852 -10.335  -8.613  1.00  0.96           N  
ATOM   1588  CA  GLN A 206      -5.083 -11.714  -8.197  1.00  0.96           C  
ATOM   1589  C   GLN A 206      -6.528 -11.919  -7.750  1.00  0.96           C  
ATOM   1590  CB  GLN A 206      -4.125 -12.103  -7.069  1.00  0.96           C  
ATOM   1591  O   GLN A 206      -7.146 -12.935  -8.077  1.00  0.96           O  
ATOM   1592  CG  GLN A 206      -2.680 -12.269  -7.520  1.00  0.96           C  
ATOM   1593  CD  GLN A 206      -1.749 -12.642  -6.381  1.00  0.96           C  
ATOM   1594  NE2 GLN A 206      -0.971 -13.702  -6.575  1.00  0.96           N  
ATOM   1595  OE1 GLN A 206      -1.729 -11.983  -5.337  1.00  0.96           O  
ATOM   1596  N   ALA A 207      -7.059 -10.913  -7.054  1.00  0.98           N  
ATOM   1597  CA  ALA A 207      -8.441 -10.999  -6.591  1.00  0.98           C  
ATOM   1598  C   ALA A 207      -9.415 -10.989  -7.766  1.00  0.98           C  
ATOM   1599  CB  ALA A 207      -8.754  -9.850  -5.635  1.00  0.98           C  
ATOM   1600  O   ALA A 207     -10.373 -11.765  -7.792  1.00  0.98           O  
ATOM   1601  N   LEU A 208      -9.136 -10.135  -8.720  1.00  0.98           N  
ATOM   1602  CA  LEU A 208      -9.993 -10.069  -9.898  1.00  0.98           C  
ATOM   1603  C   LEU A 208      -9.985 -11.395 -10.651  1.00  0.98           C  
ATOM   1604  CB  LEU A 208      -9.541  -8.939 -10.827  1.00  0.98           C  
ATOM   1605  O   LEU A 208     -11.035 -11.874 -11.084  1.00  0.98           O  
ATOM   1606  CG  LEU A 208      -9.622  -7.521 -10.259  1.00  0.98           C  
ATOM   1607  CD1 LEU A 208      -9.237  -6.500 -11.324  1.00  0.98           C  
ATOM   1608  CD2 LEU A 208     -11.020  -7.239  -9.721  1.00  0.98           C  
ATOM   1609  N   GLU A 209      -8.778 -11.944 -10.817  1.00  0.97           N  
ATOM   1610  CA  GLU A 209      -8.658 -13.241 -11.476  1.00  0.97           C  
ATOM   1611  C   GLU A 209      -9.431 -14.318 -10.721  1.00  0.97           C  
ATOM   1612  CB  GLU A 209      -7.187 -13.643 -11.609  1.00  0.97           C  
ATOM   1613  O   GLU A 209     -10.210 -15.064 -11.317  1.00  0.97           O  
ATOM   1614  CG  GLU A 209      -6.977 -14.990 -12.285  1.00  0.97           C  
ATOM   1615  CD  GLU A 209      -5.511 -15.334 -12.494  1.00  0.97           C  
ATOM   1616  OE1 GLU A 209      -5.196 -16.518 -12.752  1.00  0.97           O  
ATOM   1617  OE2 GLU A 209      -4.670 -14.412 -12.397  1.00  0.97           O  
ATOM   1618  N   ARG A 210      -9.259 -14.457  -9.439  1.00  0.97           N  
ATOM   1619  CA  ARG A 210      -9.858 -15.491  -8.601  1.00  0.97           C  
ATOM   1620  C   ARG A 210     -11.380 -15.401  -8.624  1.00  0.97           C  
ATOM   1621  CB  ARG A 210      -9.348 -15.380  -7.162  1.00  0.97           C  
ATOM   1622  O   ARG A 210     -12.067 -16.425  -8.659  1.00  0.97           O  
ATOM   1623  CG  ARG A 210      -9.970 -16.387  -6.209  1.00  0.97           C  
ATOM   1624  CD  ARG A 210      -9.300 -16.359  -4.842  1.00  0.97           C  
ATOM   1625  NE  ARG A 210      -9.373 -15.034  -4.233  1.00  0.97           N  
ATOM   1626  NH1 ARG A 210     -11.461 -15.352  -3.297  1.00  0.97           N  
ATOM   1627  NH2 ARG A 210     -10.360 -13.363  -3.006  1.00  0.97           N  
ATOM   1628  CZ  ARG A 210     -10.398 -14.586  -3.513  1.00  0.97           C  
ATOM   1629  N   LEU A 211     -11.900 -14.150  -8.683  1.00  0.98           N  
ATOM   1630  CA  LEU A 211     -13.340 -13.932  -8.597  1.00  0.98           C  
ATOM   1631  C   LEU A 211     -13.958 -13.832  -9.988  1.00  0.98           C  
ATOM   1632  CB  LEU A 211     -13.643 -12.661  -7.799  1.00  0.98           C  
ATOM   1633  O   LEU A 211     -15.142 -13.513 -10.124  1.00  0.98           O  
ATOM   1634  CG  LEU A 211     -13.288 -12.694  -6.311  1.00  0.98           C  
ATOM   1635  CD1 LEU A 211     -13.523 -11.326  -5.680  1.00  0.98           C  
ATOM   1636  CD2 LEU A 211     -14.100 -13.767  -5.592  1.00  0.98           C  
ATOM   1637  N   ARG A 212     -13.154 -14.037 -11.040  1.00  0.98           N  
ATOM   1638  CA  ARG A 212     -13.593 -14.013 -12.431  1.00  0.98           C  
ATOM   1639  C   ARG A 212     -14.227 -12.670 -12.782  1.00  0.98           C  
ATOM   1640  CB  ARG A 212     -14.585 -15.146 -12.703  1.00  0.98           C  
ATOM   1641  O   ARG A 212     -15.298 -12.623 -13.390  1.00  0.98           O  
ATOM   1642  CG  ARG A 212     -14.004 -16.536 -12.491  1.00  0.98           C  
ATOM   1643  CD  ARG A 212     -15.010 -17.625 -12.837  1.00  0.98           C  
ATOM   1644  NE  ARG A 212     -14.523 -18.948 -12.455  1.00  0.98           N  
ATOM   1645  NH1 ARG A 212     -16.522 -20.030 -12.868  1.00  0.98           N  
ATOM   1646  NH2 ARG A 212     -14.710 -21.211 -12.110  1.00  0.98           N  
ATOM   1647  CZ  ARG A 212     -15.253 -20.060 -12.479  1.00  0.98           C  
ATOM   1648  N   LEU A 213     -13.606 -11.611 -12.312  1.00  0.98           N  
ATOM   1649  CA  LEU A 213     -14.030 -10.250 -12.623  1.00  0.98           C  
ATOM   1650  C   LEU A 213     -13.230  -9.686 -13.792  1.00  0.98           C  
ATOM   1651  CB  LEU A 213     -13.872  -9.347 -11.397  1.00  0.98           C  
ATOM   1652  O   LEU A 213     -12.180 -10.225 -14.149  1.00  0.98           O  
ATOM   1653  CG  LEU A 213     -14.638  -9.767 -10.142  1.00  0.98           C  
ATOM   1654  CD1 LEU A 213     -14.189  -8.936  -8.944  1.00  0.98           C  
ATOM   1655  CD2 LEU A 213     -16.140  -9.630 -10.361  1.00  0.98           C  
ATOM   1656  N   LYS A 214     -13.727  -8.659 -14.432  1.00  0.98           N  
ATOM   1657  CA  LYS A 214     -13.051  -7.965 -15.525  1.00  0.98           C  
ATOM   1658  C   LYS A 214     -12.342  -6.710 -15.024  1.00  0.98           C  
ATOM   1659  CB  LYS A 214     -14.047  -7.600 -16.626  1.00  0.98           C  
ATOM   1660  O   LYS A 214     -12.861  -6.001 -14.159  1.00  0.98           O  
ATOM   1661  CG  LYS A 214     -14.777  -8.795 -17.222  1.00  0.98           C  
ATOM   1662  CD  LYS A 214     -15.851  -8.359 -18.210  1.00  0.98           C  
ATOM   1663  CE  LYS A 214     -16.616  -9.551 -18.768  1.00  0.98           C  
ATOM   1664  NZ  LYS A 214     -17.729  -9.123 -19.667  1.00  0.98           N  
ATOM   1665  N   ALA A 215     -11.141  -6.463 -15.464  1.00  0.97           N  
ATOM   1666  CA  ALA A 215     -10.354  -5.315 -15.020  1.00  0.97           C  
ATOM   1667  C   ALA A 215     -10.392  -4.192 -16.053  1.00  0.97           C  
ATOM   1668  CB  ALA A 215      -8.912  -5.732 -14.745  1.00  0.97           C  
ATOM   1669  O   ALA A 215     -10.190  -4.431 -17.246  1.00  0.97           O  
ATOM   1670  N   LEU A 216     -10.766  -3.024 -15.582  1.00  0.96           N  
ATOM   1671  CA  LEU A 216     -10.538  -1.777 -16.304  1.00  0.96           C  
ATOM   1672  C   LEU A 216      -9.435  -0.959 -15.642  1.00  0.96           C  
ATOM   1673  CB  LEU A 216     -11.828  -0.954 -16.373  1.00  0.96           C  
ATOM   1674  O   LEU A 216      -9.644  -0.373 -14.577  1.00  0.96           O  
ATOM   1675  CG  LEU A 216     -12.917  -1.479 -17.309  1.00  0.96           C  
ATOM   1676  CD1 LEU A 216     -14.191  -0.656 -17.154  1.00  0.96           C  
ATOM   1677  CD2 LEU A 216     -12.435  -1.461 -18.756  1.00  0.96           C  
ATOM   1678  N   SER A 217      -8.251  -0.933 -16.230  1.00  0.95           N  
ATOM   1679  CA  SER A 217      -7.099  -0.260 -15.640  1.00  0.95           C  
ATOM   1680  C   SER A 217      -7.002   1.187 -16.113  1.00  0.95           C  
ATOM   1681  CB  SER A 217      -5.808  -1.005 -15.983  1.00  0.95           C  
ATOM   1682  O   SER A 217      -7.076   1.459 -17.313  1.00  0.95           O  
ATOM   1683  OG  SER A 217      -5.856  -2.339 -15.509  1.00  0.95           O  
ATOM   1684  N   VAL A 218      -6.922   2.077 -15.211  1.00  0.95           N  
ATOM   1685  CA  VAL A 218      -6.848   3.504 -15.504  1.00  0.95           C  
ATOM   1686  C   VAL A 218      -5.429   4.010 -15.254  1.00  0.95           C  
ATOM   1687  CB  VAL A 218      -7.858   4.311 -14.658  1.00  0.95           C  
ATOM   1688  O   VAL A 218      -4.819   3.686 -14.232  1.00  0.95           O  
ATOM   1689  CG1 VAL A 218      -7.686   5.810 -14.896  1.00  0.95           C  
ATOM   1690  CG2 VAL A 218      -9.288   3.877 -14.978  1.00  0.95           C  
ATOM   1691  N   ALA A 219      -4.955   4.754 -16.219  1.00  0.91           N  
ATOM   1692  CA  ALA A 219      -3.600   5.295 -16.147  1.00  0.91           C  
ATOM   1693  C   ALA A 219      -3.379   6.047 -14.838  1.00  0.91           C  
ATOM   1694  CB  ALA A 219      -3.329   6.212 -17.337  1.00  0.91           C  
ATOM   1695  O   ALA A 219      -4.225   6.840 -14.419  1.00  0.91           O  
ATOM   1696  N   THR A 220      -2.226   5.793 -14.251  1.00  0.94           N  
ATOM   1697  CA  THR A 220      -1.852   6.388 -12.973  1.00  0.94           C  
ATOM   1698  C   THR A 220      -0.440   6.964 -13.037  1.00  0.94           C  
ATOM   1699  CB  THR A 220      -1.938   5.359 -11.831  1.00  0.94           C  
ATOM   1700  O   THR A 220       0.494   6.285 -13.467  1.00  0.94           O  
ATOM   1701  CG2 THR A 220      -1.689   6.017 -10.477  1.00  0.94           C  
ATOM   1702  OG1 THR A 220      -3.241   4.764 -11.828  1.00  0.94           O  
ATOM   1703  N   ASP A 221      -0.370   8.184 -12.694  1.00  0.91           N  
ATOM   1704  CA  ASP A 221       0.889   8.922 -12.733  1.00  0.91           C  
ATOM   1705  C   ASP A 221       1.644   8.791 -11.412  1.00  0.91           C  
ATOM   1706  CB  ASP A 221       0.637  10.397 -13.052  1.00  0.91           C  
ATOM   1707  O   ASP A 221       1.032   8.750 -10.343  1.00  0.91           O  
ATOM   1708  CG  ASP A 221       1.912  11.221 -13.090  1.00  0.91           C  
ATOM   1709  OD1 ASP A 221       2.220  11.916 -12.097  1.00  0.91           O  
ATOM   1710  OD2 ASP A 221       2.615  11.178 -14.123  1.00  0.91           O  
ATOM   1711  N   VAL A 222       2.941   8.749 -11.409  1.00  0.91           N  
ATOM   1712  CA  VAL A 222       3.775   8.560 -10.226  1.00  0.91           C  
ATOM   1713  C   VAL A 222       3.619   9.755  -9.288  1.00  0.91           C  
ATOM   1714  CB  VAL A 222       5.261   8.370 -10.604  1.00  0.91           C  
ATOM   1715  O   VAL A 222       3.894   9.651  -8.090  1.00  0.91           O  
ATOM   1716  CG1 VAL A 222       5.463   7.056 -11.358  1.00  0.91           C  
ATOM   1717  CG2 VAL A 222       5.754   9.550 -11.439  1.00  0.91           C  
ATOM   1718  N   LYS A 223       3.136  10.886  -9.827  1.00  0.88           N  
ATOM   1719  CA  LYS A 223       3.031  12.093  -9.011  1.00  0.88           C  
ATOM   1720  C   LYS A 223       1.574  12.414  -8.691  1.00  0.88           C  
ATOM   1721  CB  LYS A 223       3.686  13.279  -9.720  1.00  0.88           C  
ATOM   1722  O   LYS A 223       1.196  12.505  -7.521  1.00  0.88           O  
ATOM   1723  CG  LYS A 223       3.677  14.566  -8.909  1.00  0.88           C  
ATOM   1724  CD  LYS A 223       4.330  15.712  -9.672  1.00  0.88           C  
ATOM   1725  CE  LYS A 223       4.231  17.024  -8.905  1.00  0.88           C  
ATOM   1726  NZ  LYS A 223       4.821  18.160  -9.673  1.00  0.88           N  
ATOM   1727  N   GLU A 224       0.809  12.471  -9.785  1.00  0.91           N  
ATOM   1728  CA  GLU A 224      -0.547  12.991  -9.637  1.00  0.91           C  
ATOM   1729  C   GLU A 224      -1.532  11.876  -9.300  1.00  0.91           C  
ATOM   1730  CB  GLU A 224      -0.987  13.714 -10.913  1.00  0.91           C  
ATOM   1731  O   GLU A 224      -2.643  12.141  -8.836  1.00  0.91           O  
ATOM   1732  CG  GLU A 224      -0.137  14.929 -11.255  1.00  0.91           C  
ATOM   1733  CD  GLU A 224      -0.206  16.025 -10.204  1.00  0.91           C  
ATOM   1734  OE1 GLU A 224       0.848  16.611  -9.868  1.00  0.91           O  
ATOM   1735  OE2 GLU A 224      -1.324  16.300  -9.712  1.00  0.91           O  
ATOM   1736  N   GLY A 225      -1.084  10.651  -9.424  1.00  0.96           N  
ATOM   1737  CA  GLY A 225      -1.969   9.533  -9.138  1.00  0.96           C  
ATOM   1738  C   GLY A 225      -2.935   9.233 -10.268  1.00  0.96           C  
ATOM   1739  O   GLY A 225      -2.648   9.524 -11.431  1.00  0.96           O  
ATOM   1740  N   ILE A 226      -3.995   8.620 -10.020  1.00  0.96           N  
ATOM   1741  CA  ILE A 226      -4.944   8.128 -11.012  1.00  0.96           C  
ATOM   1742  C   ILE A 226      -5.535   9.303 -11.788  1.00  0.96           C  
ATOM   1743  CB  ILE A 226      -6.070   7.299 -10.354  1.00  0.96           C  
ATOM   1744  O   ILE A 226      -5.800  10.362 -11.216  1.00  0.96           O  
ATOM   1745  CG1 ILE A 226      -6.907   6.591 -11.426  1.00  0.96           C  
ATOM   1746  CG2 ILE A 226      -6.950   8.189  -9.471  1.00  0.96           C  
ATOM   1747  CD1 ILE A 226      -7.824   5.505 -10.878  1.00  0.96           C  
ATOM   1748  N   ASP A 227      -5.713   9.198 -13.112  1.00  0.95           N  
ATOM   1749  CA  ASP A 227      -6.290  10.195 -14.009  1.00  0.95           C  
ATOM   1750  C   ASP A 227      -7.813  10.210 -13.908  1.00  0.95           C  
ATOM   1751  CB  ASP A 227      -5.861   9.929 -15.454  1.00  0.95           C  
ATOM   1752  O   ASP A 227      -8.484   9.319 -14.434  1.00  0.95           O  
ATOM   1753  CG  ASP A 227      -6.319  11.009 -16.417  1.00  0.95           C  
ATOM   1754  OD1 ASP A 227      -7.265  11.757 -16.090  1.00  0.95           O  
ATOM   1755  OD2 ASP A 227      -5.729  11.112 -17.515  1.00  0.95           O  
ATOM   1756  N   LEU A 228      -8.394  11.297 -13.284  1.00  0.97           N  
ATOM   1757  CA  LEU A 228      -9.822  11.347 -12.993  1.00  0.97           C  
ATOM   1758  C   LEU A 228     -10.631  11.547 -14.270  1.00  0.97           C  
ATOM   1759  CB  LEU A 228     -10.128  12.472 -12.000  1.00  0.97           C  
ATOM   1760  O   LEU A 228     -11.782  11.113 -14.356  1.00  0.97           O  
ATOM   1761  CG  LEU A 228      -9.606  12.279 -10.575  1.00  0.97           C  
ATOM   1762  CD1 LEU A 228     -10.130  13.384  -9.665  1.00  0.97           C  
ATOM   1763  CD2 LEU A 228     -10.001  10.907 -10.041  1.00  0.97           C  
ATOM   1764  N   GLN A 229     -10.035  12.198 -15.245  1.00  0.96           N  
ATOM   1765  CA  GLN A 229     -10.716  12.337 -16.527  1.00  0.96           C  
ATOM   1766  C   GLN A 229     -10.871  10.985 -17.217  1.00  0.96           C  
ATOM   1767  CB  GLN A 229      -9.958  13.306 -17.436  1.00  0.96           C  
ATOM   1768  O   GLN A 229     -11.953  10.651 -17.704  1.00  0.96           O  
ATOM   1769  CG  GLN A 229     -10.036  14.759 -16.987  1.00  0.96           C  
ATOM   1770  CD  GLN A 229      -9.194  15.685 -17.845  1.00  0.96           C  
ATOM   1771  NE2 GLN A 229      -9.097  16.946 -17.438  1.00  0.96           N  
ATOM   1772  OE1 GLN A 229      -8.636  15.270 -18.866  1.00  0.96           O  
ATOM   1773  N   ALA A 230      -9.799  10.234 -17.250  1.00  0.95           N  
ATOM   1774  CA  ALA A 230      -9.848   8.893 -17.825  1.00  0.95           C  
ATOM   1775  C   ALA A 230     -10.810   7.998 -17.048  1.00  0.95           C  
ATOM   1776  CB  ALA A 230      -8.453   8.273 -17.851  1.00  0.95           C  
ATOM   1777  O   ALA A 230     -11.525   7.185 -17.639  1.00  0.95           O  
ATOM   1778  N   LEU A 231     -10.747   8.154 -15.746  1.00  0.98           N  
ATOM   1779  CA  LEU A 231     -11.664   7.406 -14.894  1.00  0.98           C  
ATOM   1780  C   LEU A 231     -13.114   7.703 -15.263  1.00  0.98           C  
ATOM   1781  CB  LEU A 231     -11.422   7.741 -13.420  1.00  0.98           C  
ATOM   1782  O   LEU A 231     -13.919   6.783 -15.424  1.00  0.98           O  
ATOM   1783  CG  LEU A 231     -12.405   7.135 -12.416  1.00  0.98           C  
ATOM   1784  CD1 LEU A 231     -12.391   5.613 -12.514  1.00  0.98           C  
ATOM   1785  CD2 LEU A 231     -12.070   7.589 -10.999  1.00  0.98           C  
ATOM   1786  N   GLU A 232     -13.477   8.925 -15.406  1.00  0.98           N  
ATOM   1787  CA  GLU A 232     -14.838   9.326 -15.749  1.00  0.98           C  
ATOM   1788  C   GLU A 232     -15.261   8.747 -17.096  1.00  0.98           C  
ATOM   1789  CB  GLU A 232     -14.960  10.851 -15.770  1.00  0.98           C  
ATOM   1790  O   GLU A 232     -16.382   8.255 -17.242  1.00  0.98           O  
ATOM   1791  CG  GLU A 232     -16.382  11.352 -15.978  1.00  0.98           C  
ATOM   1792  CD  GLU A 232     -16.540  12.840 -15.711  1.00  0.98           C  
ATOM   1793  OE1 GLU A 232     -17.655  13.277 -15.347  1.00  0.98           O  
ATOM   1794  OE2 GLU A 232     -15.540  13.576 -15.869  1.00  0.98           O  
ATOM   1795  N   LEU A 233     -14.374   8.813 -18.033  1.00  0.96           N  
ATOM   1796  CA  LEU A 233     -14.670   8.250 -19.345  1.00  0.96           C  
ATOM   1797  C   LEU A 233     -14.965   6.757 -19.242  1.00  0.96           C  
ATOM   1798  CB  LEU A 233     -13.502   8.486 -20.306  1.00  0.96           C  
ATOM   1799  O   LEU A 233     -15.908   6.262 -19.863  1.00  0.96           O  
ATOM   1800  CG  LEU A 233     -13.309   9.920 -20.800  1.00  0.96           C  
ATOM   1801  CD1 LEU A 233     -12.003  10.042 -21.578  1.00  0.96           C  
ATOM   1802  CD2 LEU A 233     -14.492  10.354 -21.659  1.00  0.96           C  
ATOM   1803  N   ALA A 234     -14.182   6.066 -18.464  1.00  0.95           N  
ATOM   1804  CA  ALA A 234     -14.394   4.635 -18.263  1.00  0.95           C  
ATOM   1805  C   ALA A 234     -15.749   4.366 -17.615  1.00  0.95           C  
ATOM   1806  CB  ALA A 234     -13.273   4.045 -17.410  1.00  0.95           C  
ATOM   1807  O   ALA A 234     -16.467   3.449 -18.020  1.00  0.95           O  
ATOM   1808  N   LEU A 235     -16.124   5.190 -16.623  1.00  0.98           N  
ATOM   1809  CA  LEU A 235     -17.388   5.030 -15.912  1.00  0.98           C  
ATOM   1810  C   LEU A 235     -18.570   5.269 -16.845  1.00  0.98           C  
ATOM   1811  CB  LEU A 235     -17.459   5.990 -14.722  1.00  0.98           C  
ATOM   1812  O   LEU A 235     -19.635   4.671 -16.671  1.00  0.98           O  
ATOM   1813  CG  LEU A 235     -16.515   5.695 -13.555  1.00  0.98           C  
ATOM   1814  CD1 LEU A 235     -16.495   6.867 -12.580  1.00  0.98           C  
ATOM   1815  CD2 LEU A 235     -16.928   4.410 -12.846  1.00  0.98           C  
ATOM   1816  N   GLN A 236     -18.428   6.074 -17.850  1.00  0.98           N  
ATOM   1817  CA  GLN A 236     -19.469   6.377 -18.826  1.00  0.98           C  
ATOM   1818  C   GLN A 236     -19.634   5.237 -19.826  1.00  0.98           C  
ATOM   1819  CB  GLN A 236     -19.153   7.680 -19.562  1.00  0.98           C  
ATOM   1820  O   GLN A 236     -20.745   4.958 -20.281  1.00  0.98           O  
ATOM   1821  CG  GLN A 236     -19.312   8.926 -18.702  1.00  0.98           C  
ATOM   1822  CD  GLN A 236     -18.805  10.181 -19.389  1.00  0.98           C  
ATOM   1823  NE2 GLN A 236     -19.088  11.336 -18.797  1.00  0.98           N  
ATOM   1824  OE1 GLN A 236     -18.164  10.113 -20.442  1.00  0.98           O  
ATOM   1825  N   GLU A 237     -18.543   4.557 -20.044  1.00  0.97           N  
ATOM   1826  CA  GLU A 237     -18.510   3.596 -21.143  1.00  0.97           C  
ATOM   1827  C   GLU A 237     -18.844   2.189 -20.656  1.00  0.97           C  
ATOM   1828  CB  GLU A 237     -17.139   3.606 -21.824  1.00  0.97           C  
ATOM   1829  O   GLU A 237     -19.379   1.376 -21.412  1.00  0.97           O  
ATOM   1830  CG  GLU A 237     -17.076   2.764 -23.091  1.00  0.97           C  
ATOM   1831  CD  GLU A 237     -15.764   2.911 -23.845  1.00  0.97           C  
ATOM   1832  OE1 GLU A 237     -15.512   2.123 -24.784  1.00  0.97           O  
ATOM   1833  OE2 GLU A 237     -14.981   3.822 -23.492  1.00  0.97           O  
ATOM   1834  N   TYR A 238     -18.504   1.929 -19.397  1.00  0.97           N  
ATOM   1835  CA  TYR A 238     -18.656   0.566 -18.899  1.00  0.97           C  
ATOM   1836  C   TYR A 238     -19.523   0.537 -17.646  1.00  0.97           C  
ATOM   1837  CB  TYR A 238     -17.286  -0.052 -18.600  1.00  0.97           C  
ATOM   1838  O   TYR A 238     -19.571   1.512 -16.893  1.00  0.97           O  
ATOM   1839  CG  TYR A 238     -16.390  -0.155 -19.810  1.00  0.97           C  
ATOM   1840  CD1 TYR A 238     -16.404  -1.289 -20.618  1.00  0.97           C  
ATOM   1841  CD2 TYR A 238     -15.526   0.882 -20.146  1.00  0.97           C  
ATOM   1842  CE1 TYR A 238     -15.578  -1.389 -21.733  1.00  0.97           C  
ATOM   1843  CE2 TYR A 238     -14.695   0.793 -21.259  1.00  0.97           C  
ATOM   1844  OH  TYR A 238     -13.909  -0.438 -23.147  1.00  0.97           O  
ATOM   1845  CZ  TYR A 238     -14.729  -0.344 -22.045  1.00  0.97           C  
ATOM   1846  N   PRO A 239     -20.225  -0.521 -17.464  1.00  0.97           N  
ATOM   1847  CA  PRO A 239     -21.013  -0.653 -16.236  1.00  0.97           C  
ATOM   1848  C   PRO A 239     -20.170  -1.083 -15.038  1.00  0.97           C  
ATOM   1849  CB  PRO A 239     -22.044  -1.727 -16.592  1.00  0.97           C  
ATOM   1850  O   PRO A 239     -20.344  -2.190 -14.522  1.00  0.97           O  
ATOM   1851  CG  PRO A 239     -21.333  -2.640 -17.537  1.00  0.97           C  
ATOM   1852  CD  PRO A 239     -20.415  -1.818 -18.396  1.00  0.97           C  
ATOM   1853  N   VAL A 240     -19.373  -0.207 -14.553  1.00  0.98           N  
ATOM   1854  CA  VAL A 240     -18.415  -0.474 -13.485  1.00  0.98           C  
ATOM   1855  C   VAL A 240     -19.150  -0.604 -12.153  1.00  0.98           C  
ATOM   1856  CB  VAL A 240     -17.342   0.634 -13.396  1.00  0.98           C  
ATOM   1857  O   VAL A 240     -20.030   0.202 -11.840  1.00  0.98           O  
ATOM   1858  CG1 VAL A 240     -16.396   0.376 -12.224  1.00  0.98           C  
ATOM   1859  CG2 VAL A 240     -16.562   0.727 -14.706  1.00  0.98           C  
ATOM   1860  N   LYS A 241     -18.766  -1.689 -11.356  1.00  0.98           N  
ATOM   1861  CA  LYS A 241     -19.434  -1.920 -10.079  1.00  0.98           C  
ATOM   1862  C   LYS A 241     -18.607  -1.373  -8.919  1.00  0.98           C  
ATOM   1863  CB  LYS A 241     -19.701  -3.412  -9.874  1.00  0.98           C  
ATOM   1864  O   LYS A 241     -19.158  -0.976  -7.890  1.00  0.98           O  
ATOM   1865  CG  LYS A 241     -20.718  -3.997 -10.842  1.00  0.98           C  
ATOM   1866  CD  LYS A 241     -22.068  -3.302 -10.722  1.00  0.98           C  
ATOM   1867  CE  LYS A 241     -23.066  -3.835 -11.741  1.00  0.98           C  
ATOM   1868  NZ  LYS A 241     -24.363  -3.097 -11.686  1.00  0.98           N  
ATOM   1869  N   ALA A 242     -17.268  -1.451  -9.074  1.00  0.99           N  
ATOM   1870  CA  ALA A 242     -16.389  -1.044  -7.982  1.00  0.99           C  
ATOM   1871  C   ALA A 242     -15.046  -0.551  -8.513  1.00  0.99           C  
ATOM   1872  CB  ALA A 242     -16.181  -2.200  -7.007  1.00  0.99           C  
ATOM   1873  O   ALA A 242     -14.670  -0.858  -9.647  1.00  0.99           O  
ATOM   1874  N   CYS A 243     -14.439   0.328  -7.696  1.00  0.99           N  
ATOM   1875  CA  CYS A 243     -13.038   0.701  -7.862  1.00  0.99           C  
ATOM   1876  C   CYS A 243     -12.199   0.200  -6.692  1.00  0.99           C  
ATOM   1877  CB  CYS A 243     -12.898   2.217  -7.989  1.00  0.99           C  
ATOM   1878  O   CYS A 243     -12.577   0.372  -5.532  1.00  0.99           O  
ATOM   1879  SG  CYS A 243     -13.647   2.894  -9.488  1.00  0.99           S  
ATOM   1880  N   TRP A 244     -11.116  -0.478  -6.994  1.00  0.99           N  
ATOM   1881  CA  TRP A 244     -10.101  -0.817  -6.002  1.00  0.99           C  
ATOM   1882  C   TRP A 244      -8.870   0.071  -6.157  1.00  0.99           C  
ATOM   1883  CB  TRP A 244      -9.701  -2.290  -6.123  1.00  0.99           C  
ATOM   1884  O   TRP A 244      -8.073  -0.118  -7.078  1.00  0.99           O  
ATOM   1885  CG  TRP A 244      -8.733  -2.747  -5.073  1.00  0.99           C  
ATOM   1886  CD1 TRP A 244      -7.755  -2.002  -4.474  1.00  0.99           C  
ATOM   1887  CD2 TRP A 244      -8.647  -4.055  -4.502  1.00  0.99           C  
ATOM   1888  CE2 TRP A 244      -7.593  -4.032  -3.561  1.00  0.99           C  
ATOM   1889  CE3 TRP A 244      -9.360  -5.247  -4.693  1.00  0.99           C  
ATOM   1890  NE1 TRP A 244      -7.066  -2.769  -3.564  1.00  0.99           N  
ATOM   1891  CH2 TRP A 244      -7.949  -6.309  -3.020  1.00  0.99           C  
ATOM   1892  CZ2 TRP A 244      -7.235  -5.157  -2.813  1.00  0.99           C  
ATOM   1893  CZ3 TRP A 244      -9.002  -6.364  -3.948  1.00  0.99           C  
ATOM   1894  N   LEU A 245      -8.719   1.044  -5.158  1.00  0.99           N  
ATOM   1895  CA  LEU A 245      -7.665   2.040  -5.316  1.00  0.99           C  
ATOM   1896  C   LEU A 245      -6.894   2.227  -4.013  1.00  0.99           C  
ATOM   1897  CB  LEU A 245      -8.255   3.378  -5.769  1.00  0.99           C  
ATOM   1898  O   LEU A 245      -7.441   2.020  -2.928  1.00  0.99           O  
ATOM   1899  CG  LEU A 245      -9.134   3.343  -7.020  1.00  0.99           C  
ATOM   1900  CD1 LEU A 245      -9.683   4.733  -7.322  1.00  0.99           C  
ATOM   1901  CD2 LEU A 245      -8.348   2.803  -8.210  1.00  0.99           C  
ATOM   1902  N   MET A 246      -5.630   2.562  -4.125  1.00  0.99           N  
ATOM   1903  CA  MET A 246      -4.809   3.076  -3.032  1.00  0.99           C  
ATOM   1904  C   MET A 246      -4.633   4.586  -3.147  1.00  0.99           C  
ATOM   1905  CB  MET A 246      -3.443   2.390  -3.017  1.00  0.99           C  
ATOM   1906  O   MET A 246      -4.025   5.074  -4.101  1.00  0.99           O  
ATOM   1907  CG  MET A 246      -3.516   0.880  -2.855  1.00  0.99           C  
ATOM   1908  SD  MET A 246      -1.858   0.093  -2.834  1.00  0.99           S  
ATOM   1909  CE  MET A 246      -1.355   0.453  -1.129  1.00  0.99           C  
ATOM   1910  N   THR A 247      -5.151   5.342  -2.174  1.00  0.98           N  
ATOM   1911  CA  THR A 247      -5.135   6.797  -2.282  1.00  0.98           C  
ATOM   1912  C   THR A 247      -3.955   7.383  -1.511  1.00  0.98           C  
ATOM   1913  CB  THR A 247      -6.447   7.410  -1.761  1.00  0.98           C  
ATOM   1914  O   THR A 247      -3.609   8.553  -1.691  1.00  0.98           O  
ATOM   1915  CG2 THR A 247      -7.639   6.947  -2.592  1.00  0.98           C  
ATOM   1916  OG1 THR A 247      -6.646   7.013  -0.398  1.00  0.98           O  
ATOM   1917  N   ASN A 248      -3.362   6.529  -0.635  1.00  0.98           N  
ATOM   1918  CA  ASN A 248      -2.177   6.907   0.127  1.00  0.98           C  
ATOM   1919  C   ASN A 248      -1.035   5.918  -0.085  1.00  0.98           C  
ATOM   1920  CB  ASN A 248      -2.511   7.022   1.616  1.00  0.98           C  
ATOM   1921  O   ASN A 248      -1.218   4.709   0.069  1.00  0.98           O  
ATOM   1922  CG  ASN A 248      -3.527   8.109   1.905  1.00  0.98           C  
ATOM   1923  ND2 ASN A 248      -4.475   7.816   2.787  1.00  0.98           N  
ATOM   1924  OD1 ASN A 248      -3.461   9.203   1.339  1.00  0.98           O  
ATOM   1925  N   SER A 249       0.235   6.506  -0.335  1.00  0.97           N  
ATOM   1926  CA  SER A 249       1.433   5.687  -0.493  1.00  0.97           C  
ATOM   1927  C   SER A 249       1.158   4.467  -1.365  1.00  0.97           C  
ATOM   1928  CB  SER A 249       1.961   5.240   0.871  1.00  0.97           C  
ATOM   1929  O   SER A 249       1.430   3.335  -0.962  1.00  0.97           O  
ATOM   1930  OG  SER A 249       2.215   6.359   1.703  1.00  0.97           O  
ATOM   1931  N   GLN A 250       0.715   4.698  -2.595  1.00  0.98           N  
ATOM   1932  CA  GLN A 250       0.259   3.679  -3.535  1.00  0.98           C  
ATOM   1933  C   GLN A 250       1.377   2.695  -3.864  1.00  0.98           C  
ATOM   1934  CB  GLN A 250      -0.264   4.327  -4.817  1.00  0.98           C  
ATOM   1935  O   GLN A 250       2.539   3.087  -3.993  1.00  0.98           O  
ATOM   1936  CG  GLN A 250      -1.073   3.384  -5.697  1.00  0.98           C  
ATOM   1937  CD  GLN A 250      -0.207   2.587  -6.655  1.00  0.98           C  
ATOM   1938  NE2 GLN A 250      -0.832   1.699  -7.420  1.00  0.98           N  
ATOM   1939  OE1 GLN A 250       1.013   2.770  -6.707  1.00  0.98           O  
ATOM   1940  N   ASN A 251       1.149   1.459  -3.893  1.00  0.97           N  
ATOM   1941  CA  ASN A 251       1.993   0.378  -4.390  1.00  0.97           C  
ATOM   1942  C   ASN A 251       1.621  -0.012  -5.818  1.00  0.97           C  
ATOM   1943  CB  ASN A 251       1.905  -0.840  -3.468  1.00  0.97           C  
ATOM   1944  O   ASN A 251       0.544  -0.561  -6.056  1.00  0.97           O  
ATOM   1945  CG  ASN A 251       2.810  -1.973  -3.909  1.00  0.97           C  
ATOM   1946  ND2 ASN A 251       2.759  -3.087  -3.189  1.00  0.97           N  
ATOM   1947  OD1 ASN A 251       3.550  -1.848  -4.889  1.00  0.97           O  
ATOM   1948  N   PRO A 252       2.678   0.301  -6.681  1.00  0.97           N  
ATOM   1949  CA  PRO A 252       4.126   0.422  -6.496  1.00  0.97           C  
ATOM   1950  C   PRO A 252       4.624   1.856  -6.664  1.00  0.97           C  
ATOM   1951  CB  PRO A 252       4.699  -0.486  -7.587  1.00  0.97           C  
ATOM   1952  O   PRO A 252       5.824   2.115  -6.540  1.00  0.97           O  
ATOM   1953  CG  PRO A 252       3.766  -0.328  -8.744  1.00  0.97           C  
ATOM   1954  CD  PRO A 252       2.369  -0.182  -8.214  1.00  0.97           C  
ATOM   1955  N   LEU A 253       3.813   2.811  -6.959  1.00  0.96           N  
ATOM   1956  CA  LEU A 253       4.258   4.112  -7.449  1.00  0.96           C  
ATOM   1957  C   LEU A 253       4.616   5.036  -6.289  1.00  0.96           C  
ATOM   1958  CB  LEU A 253       3.173   4.758  -8.315  1.00  0.96           C  
ATOM   1959  O   LEU A 253       5.420   5.956  -6.449  1.00  0.96           O  
ATOM   1960  CG  LEU A 253       2.777   3.999  -9.583  1.00  0.96           C  
ATOM   1961  CD1 LEU A 253       1.688   4.757 -10.335  1.00  0.96           C  
ATOM   1962  CD2 LEU A 253       3.993   3.775 -10.474  1.00  0.96           C  
ATOM   1963  N   GLY A 254       3.939   4.845  -5.161  1.00  0.95           N  
ATOM   1964  CA  GLY A 254       4.320   5.581  -3.967  1.00  0.95           C  
ATOM   1965  C   GLY A 254       3.574   6.893  -3.811  1.00  0.95           C  
ATOM   1966  O   GLY A 254       3.705   7.570  -2.789  1.00  0.95           O  
ATOM   1967  N   PHE A 255       2.770   7.344  -4.711  1.00  0.95           N  
ATOM   1968  CA  PHE A 255       2.116   8.644  -4.631  1.00  0.95           C  
ATOM   1969  C   PHE A 255       1.019   8.634  -3.573  1.00  0.95           C  
ATOM   1970  CB  PHE A 255       1.529   9.036  -5.991  1.00  0.95           C  
ATOM   1971  O   PHE A 255       0.512   7.572  -3.206  1.00  0.95           O  
ATOM   1972  CG  PHE A 255       0.337   8.213  -6.398  1.00  0.95           C  
ATOM   1973  CD1 PHE A 255       0.477   7.155  -7.288  1.00  0.95           C  
ATOM   1974  CD2 PHE A 255      -0.924   8.497  -5.891  1.00  0.95           C  
ATOM   1975  CE1 PHE A 255      -0.625   6.391  -7.667  1.00  0.95           C  
ATOM   1976  CE2 PHE A 255      -2.029   7.738  -6.265  1.00  0.95           C  
ATOM   1977  CZ  PHE A 255      -1.878   6.686  -7.153  1.00  0.95           C  
ATOM   1978  N   THR A 256       0.732   9.763  -3.077  1.00  0.97           N  
ATOM   1979  CA  THR A 256      -0.431  10.075  -2.253  1.00  0.97           C  
ATOM   1980  C   THR A 256      -1.276  11.168  -2.901  1.00  0.97           C  
ATOM   1981  CB  THR A 256      -0.011  10.517  -0.839  1.00  0.97           C  
ATOM   1982  O   THR A 256      -0.761  12.233  -3.250  1.00  0.97           O  
ATOM   1983  CG2 THR A 256      -1.221  10.944  -0.014  1.00  0.97           C  
ATOM   1984  OG1 THR A 256       0.644   9.427  -0.178  1.00  0.97           O  
ATOM   1985  N   LEU A 257      -2.596  10.862  -3.139  1.00  0.97           N  
ATOM   1986  CA  LEU A 257      -3.481  11.862  -3.726  1.00  0.97           C  
ATOM   1987  C   LEU A 257      -3.635  13.063  -2.800  1.00  0.97           C  
ATOM   1988  CB  LEU A 257      -4.853  11.253  -4.025  1.00  0.97           C  
ATOM   1989  O   LEU A 257      -3.623  12.914  -1.576  1.00  0.97           O  
ATOM   1990  CG  LEU A 257      -4.884  10.120  -5.052  1.00  0.97           C  
ATOM   1991  CD1 LEU A 257      -6.322   9.694  -5.328  1.00  0.97           C  
ATOM   1992  CD2 LEU A 257      -4.190  10.547  -6.341  1.00  0.97           C  
ATOM   1993  N   THR A 258      -3.819  14.215  -3.388  1.00  0.96           N  
ATOM   1994  CA  THR A 258      -4.132  15.403  -2.602  1.00  0.96           C  
ATOM   1995  C   THR A 258      -5.549  15.322  -2.041  1.00  0.96           C  
ATOM   1996  CB  THR A 258      -3.983  16.685  -3.443  1.00  0.96           C  
ATOM   1997  O   THR A 258      -6.396  14.608  -2.581  1.00  0.96           O  
ATOM   1998  CG2 THR A 258      -2.594  16.775  -4.067  1.00  0.96           C  
ATOM   1999  OG1 THR A 258      -4.964  16.681  -4.488  1.00  0.96           O  
ATOM   2000  N   PRO A 259      -5.809  16.102  -0.981  1.00  0.97           N  
ATOM   2001  CA  PRO A 259      -7.168  16.137  -0.436  1.00  0.97           C  
ATOM   2002  C   PRO A 259      -8.213  16.527  -1.479  1.00  0.97           C  
ATOM   2003  CB  PRO A 259      -7.078  17.193   0.668  1.00  0.97           C  
ATOM   2004  O   PRO A 259      -9.290  15.928  -1.534  1.00  0.97           O  
ATOM   2005  CG  PRO A 259      -5.667  17.117   1.155  1.00  0.97           C  
ATOM   2006  CD  PRO A 259      -4.767  16.880  -0.024  1.00  0.97           C  
ATOM   2007  N   GLN A 260      -7.896  17.501  -2.291  1.00  0.98           N  
ATOM   2008  CA  GLN A 260      -8.810  17.959  -3.332  1.00  0.98           C  
ATOM   2009  C   GLN A 260      -9.129  16.838  -4.316  1.00  0.98           C  
ATOM   2010  CB  GLN A 260      -8.220  19.158  -4.076  1.00  0.98           C  
ATOM   2011  O   GLN A 260     -10.289  16.636  -4.682  1.00  0.98           O  
ATOM   2012  CG  GLN A 260      -8.133  20.423  -3.232  1.00  0.98           C  
ATOM   2013  CD  GLN A 260      -6.960  20.408  -2.270  1.00  0.98           C  
ATOM   2014  NE2 GLN A 260      -7.059  21.193  -1.203  1.00  0.98           N  
ATOM   2015  OE1 GLN A 260      -5.974  19.696  -2.484  1.00  0.98           O  
ATOM   2016  N   LYS A 261      -8.115  16.128  -4.695  1.00  0.98           N  
ATOM   2017  CA  LYS A 261      -8.312  15.045  -5.654  1.00  0.98           C  
ATOM   2018  C   LYS A 261      -9.109  13.900  -5.034  1.00  0.98           C  
ATOM   2019  CB  LYS A 261      -6.966  14.530  -6.165  1.00  0.98           C  
ATOM   2020  O   LYS A 261      -9.948  13.290  -5.700  1.00  0.98           O  
ATOM   2021  CG  LYS A 261      -7.061  13.709  -7.443  1.00  0.98           C  
ATOM   2022  CD  LYS A 261      -5.700  13.548  -8.107  1.00  0.98           C  
ATOM   2023  CE  LYS A 261      -5.800  12.759  -9.405  1.00  0.98           C  
ATOM   2024  NZ  LYS A 261      -4.509  12.761 -10.156  1.00  0.98           N  
ATOM   2025  N   LYS A 262      -8.865  13.563  -3.742  1.00  0.99           N  
ATOM   2026  CA  LYS A 262      -9.657  12.545  -3.058  1.00  0.99           C  
ATOM   2027  C   LYS A 262     -11.131  12.936  -3.009  1.00  0.99           C  
ATOM   2028  CB  LYS A 262      -9.128  12.317  -1.641  1.00  0.99           C  
ATOM   2029  O   LYS A 262     -12.008  12.102  -3.244  1.00  0.99           O  
ATOM   2030  CG  LYS A 262      -7.790  11.595  -1.589  1.00  0.99           C  
ATOM   2031  CD  LYS A 262      -7.271  11.482  -0.161  1.00  0.99           C  
ATOM   2032  CE  LYS A 262      -5.933  10.757  -0.107  1.00  0.99           C  
ATOM   2033  NZ  LYS A 262      -5.299  10.863   1.241  1.00  0.99           N  
ATOM   2034  N   ALA A 263     -11.421  14.176  -2.774  1.00  0.99           N  
ATOM   2035  CA  ALA A 263     -12.797  14.667  -2.744  1.00  0.99           C  
ATOM   2036  C   ALA A 263     -13.460  14.524  -4.111  1.00  0.99           C  
ATOM   2037  CB  ALA A 263     -12.831  16.124  -2.289  1.00  0.99           C  
ATOM   2038  O   ALA A 263     -14.608  14.084  -4.207  1.00  0.99           O  
ATOM   2039  N   GLN A 264     -12.717  14.884  -5.158  1.00  0.99           N  
ATOM   2040  CA  GLN A 264     -13.225  14.754  -6.520  1.00  0.99           C  
ATOM   2041  C   GLN A 264     -13.500  13.294  -6.868  1.00  0.99           C  
ATOM   2042  CB  GLN A 264     -12.238  15.355  -7.522  1.00  0.99           C  
ATOM   2043  O   GLN A 264     -14.504  12.983  -7.512  1.00  0.99           O  
ATOM   2044  CG  GLN A 264     -12.123  16.872  -7.438  1.00  0.99           C  
ATOM   2045  CD  GLN A 264     -11.016  17.426  -8.315  1.00  0.99           C  
ATOM   2046  NE2 GLN A 264     -11.253  18.594  -8.902  1.00  0.99           N  
ATOM   2047  OE1 GLN A 264      -9.956  16.809  -8.464  1.00  0.99           O  
ATOM   2048  N   LEU A 265     -12.523  12.479  -6.451  1.00  0.99           N  
ATOM   2049  CA  LEU A 265     -12.668  11.049  -6.696  1.00  0.99           C  
ATOM   2050  C   LEU A 265     -13.951  10.517  -6.065  1.00  0.99           C  
ATOM   2051  CB  LEU A 265     -11.461  10.285  -6.147  1.00  0.99           C  
ATOM   2052  O   LEU A 265     -14.747   9.853  -6.733  1.00  0.99           O  
ATOM   2053  CG  LEU A 265     -11.568   8.759  -6.142  1.00  0.99           C  
ATOM   2054  CD1 LEU A 265     -11.699   8.233  -7.568  1.00  0.99           C  
ATOM   2055  CD2 LEU A 265     -10.360   8.140  -5.447  1.00  0.99           C  
ATOM   2056  N   VAL A 266     -14.173  10.816  -4.810  1.00  0.99           N  
ATOM   2057  CA  VAL A 266     -15.336  10.330  -4.076  1.00  0.99           C  
ATOM   2058  C   VAL A 266     -16.613  10.872  -4.714  1.00  0.99           C  
ATOM   2059  CB  VAL A 266     -15.274  10.729  -2.585  1.00  0.99           C  
ATOM   2060  O   VAL A 266     -17.575  10.128  -4.922  1.00  0.99           O  
ATOM   2061  CG1 VAL A 266     -16.609  10.453  -1.896  1.00  0.99           C  
ATOM   2062  CG2 VAL A 266     -14.142   9.984  -1.881  1.00  0.99           C  
ATOM   2063  N   ALA A 267     -16.657  12.150  -5.066  1.00  0.99           N  
ATOM   2064  CA  ALA A 267     -17.817  12.773  -5.698  1.00  0.99           C  
ATOM   2065  C   ALA A 267     -18.136  12.111  -7.035  1.00  0.99           C  
ATOM   2066  CB  ALA A 267     -17.578  14.269  -5.892  1.00  0.99           C  
ATOM   2067  O   ALA A 267     -19.299  11.830  -7.334  1.00  0.99           O  
ATOM   2068  N   LEU A 268     -17.123  11.875  -7.814  1.00  0.99           N  
ATOM   2069  CA  LEU A 268     -17.275  11.256  -9.127  1.00  0.99           C  
ATOM   2070  C   LEU A 268     -17.874   9.859  -9.003  1.00  0.99           C  
ATOM   2071  CB  LEU A 268     -15.924  11.183  -9.844  1.00  0.99           C  
ATOM   2072  O   LEU A 268     -18.840   9.530  -9.695  1.00  0.99           O  
ATOM   2073  CG  LEU A 268     -15.922  10.516 -11.220  1.00  0.99           C  
ATOM   2074  CD1 LEU A 268     -16.863  11.254 -12.167  1.00  0.99           C  
ATOM   2075  CD2 LEU A 268     -14.509  10.470 -11.791  1.00  0.99           C  
ATOM   2076  N   LEU A 269     -17.328   9.050  -8.107  1.00  0.99           N  
ATOM   2077  CA  LEU A 269     -17.822   7.689  -7.933  1.00  0.99           C  
ATOM   2078  C   LEU A 269     -19.253   7.694  -7.406  1.00  0.99           C  
ATOM   2079  CB  LEU A 269     -16.917   6.907  -6.978  1.00  0.99           C  
ATOM   2080  O   LEU A 269     -20.069   6.859  -7.804  1.00  0.99           O  
ATOM   2081  CG  LEU A 269     -15.488   6.649  -7.458  1.00  0.99           C  
ATOM   2082  CD1 LEU A 269     -14.720   5.834  -6.422  1.00  0.99           C  
ATOM   2083  CD2 LEU A 269     -15.497   5.936  -8.806  1.00  0.99           C  
ATOM   2084  N   ASN A 270     -19.550   8.625  -6.532  1.00  0.98           N  
ATOM   2085  CA  ASN A 270     -20.918   8.763  -6.042  1.00  0.98           C  
ATOM   2086  C   ASN A 270     -21.889   9.087  -7.173  1.00  0.98           C  
ATOM   2087  CB  ASN A 270     -20.992   9.837  -4.954  1.00  0.98           C  
ATOM   2088  O   ASN A 270     -22.985   8.528  -7.235  1.00  0.98           O  
ATOM   2089  CG  ASN A 270     -20.464   9.353  -3.618  1.00  0.98           C  
ATOM   2090  ND2 ASN A 270     -20.098  10.290  -2.751  1.00  0.98           N  
ATOM   2091  OD1 ASN A 270     -20.384   8.148  -3.368  1.00  0.98           O  
ATOM   2092  N   GLN A 271     -21.486   9.947  -8.057  1.00  0.98           N  
ATOM   2093  CA  GLN A 271     -22.293  10.344  -9.206  1.00  0.98           C  
ATOM   2094  C   GLN A 271     -22.682   9.133 -10.050  1.00  0.98           C  
ATOM   2095  CB  GLN A 271     -21.541  11.362 -10.065  1.00  0.98           C  
ATOM   2096  O   GLN A 271     -23.797   9.066 -10.572  1.00  0.98           O  
ATOM   2097  CG  GLN A 271     -22.307  11.807 -11.303  1.00  0.98           C  
ATOM   2098  CD  GLN A 271     -21.512  12.764 -12.172  1.00  0.98           C  
ATOM   2099  NE2 GLN A 271     -21.930  12.914 -13.425  1.00  0.98           N  
ATOM   2100  OE1 GLN A 271     -20.531  13.363 -11.722  1.00  0.98           O  
ATOM   2101  N   TYR A 272     -21.856   8.124 -10.076  1.00  0.98           N  
ATOM   2102  CA  TYR A 272     -22.092   6.973 -10.940  1.00  0.98           C  
ATOM   2103  C   TYR A 272     -22.484   5.748 -10.122  1.00  0.98           C  
ATOM   2104  CB  TYR A 272     -20.848   6.665 -11.777  1.00  0.98           C  
ATOM   2105  O   TYR A 272     -22.509   4.630 -10.640  1.00  0.98           O  
ATOM   2106  CG  TYR A 272     -20.621   7.639 -12.909  1.00  0.98           C  
ATOM   2107  CD1 TYR A 272     -21.120   7.383 -14.184  1.00  0.98           C  
ATOM   2108  CD2 TYR A 272     -19.908   8.815 -12.705  1.00  0.98           C  
ATOM   2109  CE1 TYR A 272     -20.912   8.276 -15.230  1.00  0.98           C  
ATOM   2110  CE2 TYR A 272     -19.694   9.715 -13.743  1.00  0.98           C  
ATOM   2111  OH  TYR A 272     -19.991  10.326 -16.032  1.00  0.98           O  
ATOM   2112  CZ  TYR A 272     -20.200   9.438 -15.000  1.00  0.98           C  
ATOM   2113  N   ASN A 273     -22.697   5.937  -8.821  1.00  0.98           N  
ATOM   2114  CA  ASN A 273     -23.099   4.871  -7.910  1.00  0.98           C  
ATOM   2115  C   ASN A 273     -22.113   3.706  -7.941  1.00  0.98           C  
ATOM   2116  CB  ASN A 273     -24.510   4.382  -8.244  1.00  0.98           C  
ATOM   2117  O   ASN A 273     -22.518   2.549  -8.069  1.00  0.98           O  
ATOM   2118  CG  ASN A 273     -25.134   3.584  -7.116  1.00  0.98           C  
ATOM   2119  ND2 ASN A 273     -25.990   2.632  -7.466  1.00  0.98           N  
ATOM   2120  OD1 ASN A 273     -24.850   3.823  -5.939  1.00  0.98           O  
ATOM   2121  N   VAL A 274     -20.874   3.991  -7.996  1.00  0.99           N  
ATOM   2122  CA  VAL A 274     -19.790   3.015  -7.967  1.00  0.99           C  
ATOM   2123  C   VAL A 274     -19.132   3.013  -6.589  1.00  0.99           C  
ATOM   2124  CB  VAL A 274     -18.736   3.304  -9.060  1.00  0.99           C  
ATOM   2125  O   VAL A 274     -18.831   4.074  -6.036  1.00  0.99           O  
ATOM   2126  CG1 VAL A 274     -17.512   2.409  -8.880  1.00  0.99           C  
ATOM   2127  CG2 VAL A 274     -19.343   3.111 -10.449  1.00  0.99           C  
ATOM   2128  N   THR A 275     -18.925   1.821  -6.006  1.00  0.99           N  
ATOM   2129  CA  THR A 275     -18.319   1.667  -4.688  1.00  0.99           C  
ATOM   2130  C   THR A 275     -16.799   1.770  -4.776  1.00  0.99           C  
ATOM   2131  CB  THR A 275     -18.709   0.321  -4.049  1.00  0.99           C  
ATOM   2132  O   THR A 275     -16.186   1.214  -5.689  1.00  0.99           O  
ATOM   2133  CG2 THR A 275     -18.065   0.158  -2.676  1.00  0.99           C  
ATOM   2134  OG1 THR A 275     -20.134   0.262  -3.906  1.00  0.99           O  
ATOM   2135  N   LEU A 276     -16.223   2.587  -3.914  1.00  0.99           N  
ATOM   2136  CA  LEU A 276     -14.770   2.636  -3.793  1.00  0.99           C  
ATOM   2137  C   LEU A 276     -14.283   1.691  -2.700  1.00  0.99           C  
ATOM   2138  CB  LEU A 276     -14.305   4.064  -3.493  1.00  0.99           C  
ATOM   2139  O   LEU A 276     -14.708   1.796  -1.547  1.00  0.99           O  
ATOM   2140  CG  LEU A 276     -12.815   4.244  -3.202  1.00  0.99           C  
ATOM   2141  CD1 LEU A 276     -11.984   3.842  -4.416  1.00  0.99           C  
ATOM   2142  CD2 LEU A 276     -12.519   5.685  -2.798  1.00  0.99           C  
ATOM   2143  N   ILE A 277     -13.523   0.677  -3.076  1.00  0.99           N  
ATOM   2144  CA  ILE A 277     -12.749  -0.118  -2.128  1.00  0.99           C  
ATOM   2145  C   ILE A 277     -11.356   0.485  -1.964  1.00  0.99           C  
ATOM   2146  CB  ILE A 277     -12.645  -1.592  -2.579  1.00  0.99           C  
ATOM   2147  O   ILE A 277     -10.503   0.342  -2.843  1.00  0.99           O  
ATOM   2148  CG1 ILE A 277     -14.043  -2.189  -2.780  1.00  0.99           C  
ATOM   2149  CG2 ILE A 277     -11.840  -2.412  -1.567  1.00  0.99           C  
ATOM   2150  CD1 ILE A 277     -14.050  -3.500  -3.555  1.00  0.99           C  
ATOM   2151  N   GLU A 278     -11.209   1.244  -0.838  1.00  0.99           N  
ATOM   2152  CA  GLU A 278      -9.975   1.984  -0.592  1.00  0.99           C  
ATOM   2153  C   GLU A 278      -8.983   1.150   0.214  1.00  0.99           C  
ATOM   2154  CB  GLU A 278     -10.271   3.297   0.137  1.00  0.99           C  
ATOM   2155  O   GLU A 278      -9.240   0.818   1.373  1.00  0.99           O  
ATOM   2156  CG  GLU A 278      -9.060   4.208   0.279  1.00  0.99           C  
ATOM   2157  CD  GLU A 278      -9.363   5.495   1.030  1.00  0.99           C  
ATOM   2158  OE1 GLU A 278      -8.660   6.507   0.808  1.00  0.99           O  
ATOM   2159  OE2 GLU A 278     -10.310   5.491   1.849  1.00  0.99           O  
ATOM   2160  N   ASP A 279      -7.871   0.750  -0.418  1.00  0.99           N  
ATOM   2161  CA  ASP A 279      -6.754   0.054   0.213  1.00  0.99           C  
ATOM   2162  C   ASP A 279      -5.796   1.040   0.877  1.00  0.99           C  
ATOM   2163  CB  ASP A 279      -6.004  -0.798  -0.814  1.00  0.99           C  
ATOM   2164  O   ASP A 279      -5.012   1.705   0.198  1.00  0.99           O  
ATOM   2165  CG  ASP A 279      -4.874  -1.607  -0.202  1.00  0.99           C  
ATOM   2166  OD1 ASP A 279      -4.567  -1.417   0.995  1.00  0.99           O  
ATOM   2167  OD2 ASP A 279      -4.284  -2.440  -0.923  1.00  0.99           O  
ATOM   2168  N   ASP A 280      -5.731   1.127   2.209  1.00  0.98           N  
ATOM   2169  CA  ASP A 280      -4.999   2.173   2.916  1.00  0.98           C  
ATOM   2170  C   ASP A 280      -3.969   1.573   3.871  1.00  0.98           C  
ATOM   2171  CB  ASP A 280      -5.964   3.077   3.685  1.00  0.98           C  
ATOM   2172  O   ASP A 280      -3.751   2.096   4.966  1.00  0.98           O  
ATOM   2173  CG  ASP A 280      -5.425   4.482   3.890  1.00  0.98           C  
ATOM   2174  OD1 ASP A 280      -4.549   4.919   3.111  1.00  0.98           O  
ATOM   2175  OD2 ASP A 280      -5.877   5.157   4.839  1.00  0.98           O  
ATOM   2176  N   VAL A 281      -3.288   0.487   3.543  1.00  0.98           N  
ATOM   2177  CA  VAL A 281      -2.437  -0.310   4.420  1.00  0.98           C  
ATOM   2178  C   VAL A 281      -1.163   0.465   4.748  1.00  0.98           C  
ATOM   2179  CB  VAL A 281      -2.083  -1.672   3.782  1.00  0.98           C  
ATOM   2180  O   VAL A 281      -0.504   0.192   5.754  1.00  0.98           O  
ATOM   2181  CG1 VAL A 281      -3.314  -2.574   3.716  1.00  0.98           C  
ATOM   2182  CG2 VAL A 281      -1.490  -1.470   2.389  1.00  0.98           C  
ATOM   2183  N   TYR A 282      -0.833   1.538   3.983  1.00  0.98           N  
ATOM   2184  CA  TYR A 282       0.424   2.245   4.206  1.00  0.98           C  
ATOM   2185  C   TYR A 282       0.179   3.603   4.851  1.00  0.98           C  
ATOM   2186  CB  TYR A 282       1.181   2.422   2.886  1.00  0.98           C  
ATOM   2187  O   TYR A 282       1.101   4.413   4.977  1.00  0.98           O  
ATOM   2188  CG  TYR A 282       1.692   1.128   2.301  1.00  0.98           C  
ATOM   2189  CD1 TYR A 282       2.615   0.345   2.991  1.00  0.98           C  
ATOM   2190  CD2 TYR A 282       1.255   0.686   1.057  1.00  0.98           C  
ATOM   2191  CE1 TYR A 282       3.090  -0.848   2.455  1.00  0.98           C  
ATOM   2192  CE2 TYR A 282       1.723  -0.505   0.511  1.00  0.98           C  
ATOM   2193  OH  TYR A 282       3.106  -2.443   0.682  1.00  0.98           O  
ATOM   2194  CZ  TYR A 282       2.639  -1.264   1.217  1.00  0.98           C  
ATOM   2195  N   SER A 283      -1.046   3.949   5.258  1.00  0.95           N  
ATOM   2196  CA  SER A 283      -1.440   5.297   5.653  1.00  0.95           C  
ATOM   2197  C   SER A 283      -0.618   5.787   6.841  1.00  0.95           C  
ATOM   2198  CB  SER A 283      -2.929   5.341   6.001  1.00  0.95           C  
ATOM   2199  O   SER A 283      -0.398   6.990   6.996  1.00  0.95           O  
ATOM   2200  OG  SER A 283      -3.218   4.476   7.085  1.00  0.95           O  
ATOM   2201  N   GLU A 284      -0.172   4.803   7.692  1.00  0.96           N  
ATOM   2202  CA  GLU A 284       0.581   5.172   8.887  1.00  0.96           C  
ATOM   2203  C   GLU A 284       2.043   5.457   8.552  1.00  0.96           C  
ATOM   2204  CB  GLU A 284       0.490   4.067   9.943  1.00  0.96           C  
ATOM   2205  O   GLU A 284       2.797   5.938   9.401  1.00  0.96           O  
ATOM   2206  CG  GLU A 284      -0.896   3.910  10.551  1.00  0.96           C  
ATOM   2207  CD  GLU A 284      -1.292   5.070  11.450  1.00  0.96           C  
ATOM   2208  OE1 GLU A 284      -2.459   5.118  11.902  1.00  0.96           O  
ATOM   2209  OE2 GLU A 284      -0.429   5.940  11.704  1.00  0.96           O  
ATOM   2210  N   LEU A 285       2.461   5.204   7.324  1.00  0.97           N  
ATOM   2211  CA  LEU A 285       3.871   5.299   6.962  1.00  0.97           C  
ATOM   2212  C   LEU A 285       4.138   6.558   6.145  1.00  0.97           C  
ATOM   2213  CB  LEU A 285       4.305   4.062   6.171  1.00  0.97           C  
ATOM   2214  O   LEU A 285       4.769   6.495   5.088  1.00  0.97           O  
ATOM   2215  CG  LEU A 285       3.908   2.707   6.759  1.00  0.97           C  
ATOM   2216  CD1 LEU A 285       4.427   1.575   5.879  1.00  0.97           C  
ATOM   2217  CD2 LEU A 285       4.433   2.567   8.184  1.00  0.97           C  
ATOM   2218  N   TYR A 286       3.760   7.733   6.620  1.00  0.96           N  
ATOM   2219  CA  TYR A 286       3.994   9.040   6.016  1.00  0.96           C  
ATOM   2220  C   TYR A 286       5.199   9.725   6.650  1.00  0.96           C  
ATOM   2221  CB  TYR A 286       2.754   9.928   6.159  1.00  0.96           C  
ATOM   2222  O   TYR A 286       5.539   9.454   7.804  1.00  0.96           O  
ATOM   2223  CG  TYR A 286       2.405  10.258   7.590  1.00  0.96           C  
ATOM   2224  CD1 TYR A 286       1.627   9.392   8.356  1.00  0.96           C  
ATOM   2225  CD2 TYR A 286       2.851  11.437   8.178  1.00  0.96           C  
ATOM   2226  CE1 TYR A 286       1.302   9.694   9.674  1.00  0.96           C  
ATOM   2227  CE2 TYR A 286       2.532  11.748   9.496  1.00  0.96           C  
ATOM   2228  OH  TYR A 286       1.439  11.175  11.539  1.00  0.96           O  
ATOM   2229  CZ  TYR A 286       1.758  10.872  10.234  1.00  0.96           C  
ATOM   2230  N   PHE A 287       5.910  10.607   5.909  1.00  0.92           N  
ATOM   2231  CA  PHE A 287       7.114  11.255   6.415  1.00  0.92           C  
ATOM   2232  C   PHE A 287       6.840  12.713   6.763  1.00  0.92           C  
ATOM   2233  CB  PHE A 287       8.246  11.165   5.387  1.00  0.92           C  
ATOM   2234  O   PHE A 287       7.649  13.360   7.431  1.00  0.92           O  
ATOM   2235  CG  PHE A 287       8.650   9.754   5.050  1.00  0.92           C  
ATOM   2236  CD1 PHE A 287       8.336   8.704   5.905  1.00  0.92           C  
ATOM   2237  CD2 PHE A 287       9.343   9.479   3.879  1.00  0.92           C  
ATOM   2238  CE1 PHE A 287       8.709   7.398   5.596  1.00  0.92           C  
ATOM   2239  CE2 PHE A 287       9.718   8.176   3.563  1.00  0.92           C  
ATOM   2240  CZ  PHE A 287       9.401   7.137   4.424  1.00  0.92           C  
ATOM   2241  N   GLY A 288       5.628  13.185   6.291  1.00  0.86           N  
ATOM   2242  CA  GLY A 288       5.274  14.563   6.594  1.00  0.86           C  
ATOM   2243  C   GLY A 288       4.736  14.745   8.001  1.00  0.86           C  
ATOM   2244  O   GLY A 288       4.783  13.820   8.814  1.00  0.86           O  
ATOM   2245  N   ARG A 289       4.307  15.961   8.269  1.00  0.86           N  
ATOM   2246  CA  ARG A 289       3.881  16.337   9.614  1.00  0.86           C  
ATOM   2247  C   ARG A 289       2.495  15.783   9.923  1.00  0.86           C  
ATOM   2248  CB  ARG A 289       3.887  17.858   9.774  1.00  0.86           C  
ATOM   2249  O   ARG A 289       2.215  15.394  11.059  1.00  0.86           O  
ATOM   2250  CG  ARG A 289       5.278  18.469   9.814  1.00  0.86           C  
ATOM   2251  CD  ARG A 289       5.230  19.965  10.093  1.00  0.86           C  
ATOM   2252  NE  ARG A 289       6.567  20.523  10.273  1.00  0.86           N  
ATOM   2253  NH1 ARG A 289       5.842  22.689  10.614  1.00  0.86           N  
ATOM   2254  NH2 ARG A 289       8.082  22.204  10.664  1.00  0.86           N  
ATOM   2255  CZ  ARG A 289       6.828  21.804  10.517  1.00  0.86           C  
ATOM   2256  N   GLU A 290       1.751  15.732   8.812  1.00  0.89           N  
ATOM   2257  CA  GLU A 290       0.374  15.301   9.028  1.00  0.89           C  
ATOM   2258  C   GLU A 290       0.079  14.003   8.282  1.00  0.89           C  
ATOM   2259  CB  GLU A 290      -0.607  16.393   8.591  1.00  0.89           C  
ATOM   2260  O   GLU A 290       0.538  13.810   7.154  1.00  0.89           O  
ATOM   2261  CG  GLU A 290      -0.487  17.682   9.390  1.00  0.89           C  
ATOM   2262  CD  GLU A 290      -1.475  18.752   8.954  1.00  0.89           C  
ATOM   2263  OE1 GLU A 290      -1.545  19.817   9.609  1.00  0.89           O  
ATOM   2264  OE2 GLU A 290      -2.186  18.523   7.950  1.00  0.89           O  
ATOM   2265  N   LYS A 291      -0.638  13.158   8.996  1.00  0.94           N  
ATOM   2266  CA  LYS A 291      -1.117  11.935   8.360  1.00  0.94           C  
ATOM   2267  C   LYS A 291      -2.115  12.247   7.249  1.00  0.94           C  
ATOM   2268  CB  LYS A 291      -1.757  11.007   9.393  1.00  0.94           C  
ATOM   2269  O   LYS A 291      -3.074  12.992   7.460  1.00  0.94           O  
ATOM   2270  CG  LYS A 291      -2.250   9.687   8.819  1.00  0.94           C  
ATOM   2271  CD  LYS A 291      -2.870   8.806   9.896  1.00  0.94           C  
ATOM   2272  CE  LYS A 291      -3.385   7.494   9.318  1.00  0.94           C  
ATOM   2273  NZ  LYS A 291      -3.943   6.603  10.378  1.00  0.94           N  
ATOM   2274  N   PRO A 292      -1.829  11.717   6.034  1.00  0.96           N  
ATOM   2275  CA  PRO A 292      -2.816  11.934   4.973  1.00  0.96           C  
ATOM   2276  C   PRO A 292      -4.149  11.246   5.259  1.00  0.96           C  
ATOM   2277  CB  PRO A 292      -2.144  11.330   3.738  1.00  0.96           C  
ATOM   2278  O   PRO A 292      -4.173  10.137   5.798  1.00  0.96           O  
ATOM   2279  CG  PRO A 292      -1.182  10.322   4.280  1.00  0.96           C  
ATOM   2280  CD  PRO A 292      -0.694  10.800   5.617  1.00  0.96           C  
ATOM   2281  N   LEU A 293      -5.232  11.995   4.980  1.00  0.98           N  
ATOM   2282  CA  LEU A 293      -6.559  11.421   5.174  1.00  0.98           C  
ATOM   2283  C   LEU A 293      -6.912  10.471   4.034  1.00  0.98           C  
ATOM   2284  CB  LEU A 293      -7.612  12.527   5.278  1.00  0.98           C  
ATOM   2285  O   LEU A 293      -6.520  10.698   2.887  1.00  0.98           O  
ATOM   2286  CG  LEU A 293      -7.494  13.464   6.480  1.00  0.98           C  
ATOM   2287  CD1 LEU A 293      -8.519  14.589   6.378  1.00  0.98           C  
ATOM   2288  CD2 LEU A 293      -7.670  12.690   7.782  1.00  0.98           C  
ATOM   2289  N   PRO A 294      -7.564   9.400   4.384  1.00  0.98           N  
ATOM   2290  CA  PRO A 294      -8.088   8.551   3.311  1.00  0.98           C  
ATOM   2291  C   PRO A 294      -9.269   9.187   2.580  1.00  0.98           C  
ATOM   2292  CB  PRO A 294      -8.521   7.281   4.047  1.00  0.98           C  
ATOM   2293  O   PRO A 294      -9.839  10.171   3.058  1.00  0.98           O  
ATOM   2294  CG  PRO A 294      -8.973   7.753   5.391  1.00  0.98           C  
ATOM   2295  CD  PRO A 294      -8.071   8.869   5.833  1.00  0.98           C  
ATOM   2296  N   ALA A 295      -9.615   8.695   1.347  1.00  0.99           N  
ATOM   2297  CA  ALA A 295     -10.788   9.162   0.614  1.00  0.99           C  
ATOM   2298  C   ALA A 295     -12.053   9.020   1.456  1.00  0.99           C  
ATOM   2299  CB  ALA A 295     -10.937   8.395  -0.697  1.00  0.99           C  
ATOM   2300  O   ALA A 295     -13.004   9.789   1.294  1.00  0.99           O  
ATOM   2301  N   LYS A 296     -12.032   8.050   2.344  1.00  0.99           N  
ATOM   2302  CA  LYS A 296     -13.145   7.792   3.253  1.00  0.99           C  
ATOM   2303  C   LYS A 296     -13.546   9.059   4.003  1.00  0.99           C  
ATOM   2304  CB  LYS A 296     -12.782   6.688   4.247  1.00  0.99           C  
ATOM   2305  O   LYS A 296     -14.704   9.212   4.397  1.00  0.99           O  
ATOM   2306  CG  LYS A 296     -13.887   6.360   5.240  1.00  0.99           C  
ATOM   2307  CD  LYS A 296     -15.082   5.711   4.552  1.00  0.99           C  
ATOM   2308  CE  LYS A 296     -16.148   5.295   5.556  1.00  0.99           C  
ATOM   2309  NZ  LYS A 296     -17.492   5.171   4.917  1.00  0.99           N  
ATOM   2310  N   ALA A 297     -12.645  10.001   4.226  1.00  0.98           N  
ATOM   2311  CA  ALA A 297     -12.900  11.235   4.964  1.00  0.98           C  
ATOM   2312  C   ALA A 297     -13.924  12.106   4.240  1.00  0.98           C  
ATOM   2313  CB  ALA A 297     -11.600  12.009   5.171  1.00  0.98           C  
ATOM   2314  O   ALA A 297     -14.553  12.973   4.851  1.00  0.98           O  
ATOM   2315  N   TRP A 298     -14.102  11.905   2.970  1.00  0.98           N  
ATOM   2316  CA  TRP A 298     -15.014  12.714   2.168  1.00  0.98           C  
ATOM   2317  C   TRP A 298     -16.271  11.928   1.815  1.00  0.98           C  
ATOM   2318  CB  TRP A 298     -14.322  13.197   0.890  1.00  0.98           C  
ATOM   2319  O   TRP A 298     -17.070  12.363   0.981  1.00  0.98           O  
ATOM   2320  CG  TRP A 298     -13.268  14.236   1.123  1.00  0.98           C  
ATOM   2321  CD1 TRP A 298     -13.440  15.592   1.154  1.00  0.98           C  
ATOM   2322  CD2 TRP A 298     -11.875  14.003   1.354  1.00  0.98           C  
ATOM   2323  CE2 TRP A 298     -11.262  15.265   1.518  1.00  0.98           C  
ATOM   2324  CE3 TRP A 298     -11.086  12.849   1.440  1.00  0.98           C  
ATOM   2325  NE1 TRP A 298     -12.237  16.217   1.391  1.00  0.98           N  
ATOM   2326  CH2 TRP A 298      -9.144  14.259   1.841  1.00  0.98           C  
ATOM   2327  CZ2 TRP A 298      -9.893  15.404   1.762  1.00  0.98           C  
ATOM   2328  CZ3 TRP A 298      -9.724  12.989   1.684  1.00  0.98           C  
ATOM   2329  N   ASP A 299     -16.408  10.730   2.372  1.00  0.98           N  
ATOM   2330  CA  ASP A 299     -17.534   9.846   2.087  1.00  0.98           C  
ATOM   2331  C   ASP A 299     -18.770  10.256   2.885  1.00  0.98           C  
ATOM   2332  CB  ASP A 299     -17.167   8.393   2.394  1.00  0.98           C  
ATOM   2333  O   ASP A 299     -18.821  10.064   4.102  1.00  0.98           O  
ATOM   2334  CG  ASP A 299     -18.281   7.417   2.061  1.00  0.98           C  
ATOM   2335  OD1 ASP A 299     -19.159   7.751   1.237  1.00  0.98           O  
ATOM   2336  OD2 ASP A 299     -18.284   6.304   2.631  1.00  0.98           O  
ATOM   2337  N   ARG A 300     -19.855  10.735   2.138  1.00  0.95           N  
ATOM   2338  CA  ARG A 300     -21.081  11.157   2.807  1.00  0.95           C  
ATOM   2339  C   ARG A 300     -22.237  10.219   2.475  1.00  0.95           C  
ATOM   2340  CB  ARG A 300     -21.441  12.591   2.414  1.00  0.95           C  
ATOM   2341  O   ARG A 300     -23.297  10.287   3.099  1.00  0.95           O  
ATOM   2342  CG  ARG A 300     -20.351  13.606   2.721  1.00  0.95           C  
ATOM   2343  CD  ARG A 300     -20.102  13.731   4.217  1.00  0.95           C  
ATOM   2344  NE  ARG A 300     -19.092  14.744   4.513  1.00  0.95           N  
ATOM   2345  NH1 ARG A 300     -17.384  13.232   4.878  1.00  0.95           N  
ATOM   2346  NH2 ARG A 300     -16.991  15.482   5.071  1.00  0.95           N  
ATOM   2347  CZ  ARG A 300     -17.825  14.484   4.820  1.00  0.95           C  
ATOM   2348  N   HIS A 301     -21.979   9.256   1.609  1.00  0.95           N  
ATOM   2349  CA  HIS A 301     -23.075   8.427   1.119  1.00  0.95           C  
ATOM   2350  C   HIS A 301     -22.774   6.945   1.314  1.00  0.95           C  
ATOM   2351  CB  HIS A 301     -23.348   8.718  -0.358  1.00  0.95           C  
ATOM   2352  O   HIS A 301     -23.304   6.099   0.589  1.00  0.95           O  
ATOM   2353  CG  HIS A 301     -23.660  10.153  -0.639  1.00  0.95           C  
ATOM   2354  CD2 HIS A 301     -22.937  11.115  -1.260  1.00  0.95           C  
ATOM   2355  ND1 HIS A 301     -24.845  10.746  -0.259  1.00  0.95           N  
ATOM   2356  CE1 HIS A 301     -24.837  12.013  -0.637  1.00  0.95           C  
ATOM   2357  NE2 HIS A 301     -23.691  12.262  -1.247  1.00  0.95           N  
ATOM   2358  N   ASP A 302     -21.782   6.706   2.218  1.00  0.95           N  
ATOM   2359  CA  ASP A 302     -21.437   5.325   2.540  1.00  0.95           C  
ATOM   2360  C   ASP A 302     -21.028   4.554   1.287  1.00  0.95           C  
ATOM   2361  CB  ASP A 302     -22.611   4.625   3.228  1.00  0.95           C  
ATOM   2362  O   ASP A 302     -21.413   3.396   1.111  1.00  0.95           O  
ATOM   2363  CG  ASP A 302     -22.178   3.464   4.105  1.00  0.95           C  
ATOM   2364  OD1 ASP A 302     -20.983   3.384   4.465  1.00  0.95           O  
ATOM   2365  OD2 ASP A 302     -23.038   2.620   4.437  1.00  0.95           O  
ATOM   2366  N   GLY A 303     -20.336   5.223   0.325  1.00  0.98           N  
ATOM   2367  CA  GLY A 303     -19.886   4.614  -0.917  1.00  0.98           C  
ATOM   2368  C   GLY A 303     -18.439   4.162  -0.870  1.00  0.98           C  
ATOM   2369  O   GLY A 303     -17.898   3.691  -1.872  1.00  0.98           O  
ATOM   2370  N   VAL A 304     -17.780   4.294   0.322  1.00  0.99           N  
ATOM   2371  CA  VAL A 304     -16.369   3.938   0.432  1.00  0.99           C  
ATOM   2372  C   VAL A 304     -16.195   2.827   1.465  1.00  0.99           C  
ATOM   2373  CB  VAL A 304     -15.503   5.160   0.813  1.00  0.99           C  
ATOM   2374  O   VAL A 304     -16.585   2.982   2.625  1.00  0.99           O  
ATOM   2375  CG1 VAL A 304     -14.033   4.763   0.934  1.00  0.99           C  
ATOM   2376  CG2 VAL A 304     -15.676   6.276  -0.215  1.00  0.99           C  
ATOM   2377  N   LEU A 305     -15.683   1.668   1.061  1.00  0.99           N  
ATOM   2378  CA  LEU A 305     -15.203   0.621   1.956  1.00  0.99           C  
ATOM   2379  C   LEU A 305     -13.712   0.782   2.230  1.00  0.99           C  
ATOM   2380  CB  LEU A 305     -15.478  -0.762   1.359  1.00  0.99           C  
ATOM   2381  O   LEU A 305     -12.881   0.457   1.379  1.00  0.99           O  
ATOM   2382  CG  LEU A 305     -16.934  -1.073   1.010  1.00  0.99           C  
ATOM   2383  CD1 LEU A 305     -17.014  -2.304   0.115  1.00  0.99           C  
ATOM   2384  CD2 LEU A 305     -17.758  -1.273   2.278  1.00  0.99           C  
ATOM   2385  N   HIS A 306     -13.380   1.284   3.393  1.00  0.99           N  
ATOM   2386  CA  HIS A 306     -11.999   1.581   3.755  1.00  0.99           C  
ATOM   2387  C   HIS A 306     -11.329   0.376   4.407  1.00  0.99           C  
ATOM   2388  CB  HIS A 306     -11.939   2.787   4.695  1.00  0.99           C  
ATOM   2389  O   HIS A 306     -11.792  -0.114   5.439  1.00  0.99           O  
ATOM   2390  CG  HIS A 306     -10.547   3.196   5.059  1.00  0.99           C  
ATOM   2391  CD2 HIS A 306      -9.689   4.056   4.462  1.00  0.99           C  
ATOM   2392  ND1 HIS A 306      -9.889   2.695   6.161  1.00  0.99           N  
ATOM   2393  CE1 HIS A 306      -8.682   3.233   6.227  1.00  0.99           C  
ATOM   2394  NE2 HIS A 306      -8.536   4.062   5.208  1.00  0.99           N  
ATOM   2395  N   CYS A 307     -10.275  -0.123   3.774  1.00  0.99           N  
ATOM   2396  CA  CYS A 307      -9.560  -1.304   4.245  1.00  0.99           C  
ATOM   2397  C   CYS A 307      -8.151  -0.943   4.700  1.00  0.99           C  
ATOM   2398  CB  CYS A 307      -9.496  -2.365   3.147  1.00  0.99           C  
ATOM   2399  O   CYS A 307      -7.410  -0.280   3.972  1.00  0.99           O  
ATOM   2400  SG  CYS A 307     -11.113  -2.839   2.497  1.00  0.99           S  
ATOM   2401  N   SER A 308      -7.791  -1.426   5.918  1.00  0.98           N  
ATOM   2402  CA  SER A 308      -6.469  -1.168   6.480  1.00  0.98           C  
ATOM   2403  C   SER A 308      -5.980  -2.350   7.310  1.00  0.98           C  
ATOM   2404  CB  SER A 308      -6.490   0.096   7.341  1.00  0.98           C  
ATOM   2405  O   SER A 308      -6.628  -3.398   7.348  1.00  0.98           O  
ATOM   2406  OG  SER A 308      -5.174   0.565   7.578  1.00  0.98           O  
ATOM   2407  N   SER A 309      -4.695  -2.148   7.751  1.00  0.98           N  
ATOM   2408  CA  SER A 309      -4.094  -3.268   8.467  1.00  0.98           C  
ATOM   2409  C   SER A 309      -2.966  -2.800   9.380  1.00  0.98           C  
ATOM   2410  CB  SER A 309      -3.564  -4.312   7.482  1.00  0.98           C  
ATOM   2411  O   SER A 309      -2.384  -1.736   9.160  1.00  0.98           O  
ATOM   2412  OG  SER A 309      -2.847  -5.327   8.163  1.00  0.98           O  
ATOM   2413  N   PHE A 310      -2.660  -3.650  10.364  1.00  0.98           N  
ATOM   2414  CA  PHE A 310      -1.500  -3.414  11.215  1.00  0.98           C  
ATOM   2415  C   PHE A 310      -0.265  -4.106  10.650  1.00  0.98           C  
ATOM   2416  CB  PHE A 310      -1.770  -3.904  12.641  1.00  0.98           C  
ATOM   2417  O   PHE A 310       0.812  -4.049  11.247  1.00  0.98           O  
ATOM   2418  CG  PHE A 310      -2.810  -3.098  13.373  1.00  0.98           C  
ATOM   2419  CD1 PHE A 310      -2.519  -1.823  13.840  1.00  0.98           C  
ATOM   2420  CD2 PHE A 310      -4.079  -3.618  13.592  1.00  0.98           C  
ATOM   2421  CE1 PHE A 310      -3.480  -1.075  14.517  1.00  0.98           C  
ATOM   2422  CE2 PHE A 310      -5.044  -2.877  14.268  1.00  0.98           C  
ATOM   2423  CZ  PHE A 310      -4.742  -1.606  14.731  1.00  0.98           C  
ATOM   2424  N   SER A 311      -0.303  -4.688   9.498  1.00  0.97           N  
ATOM   2425  CA  SER A 311       0.706  -5.587   8.949  1.00  0.97           C  
ATOM   2426  C   SER A 311       1.960  -4.824   8.535  1.00  0.97           C  
ATOM   2427  CB  SER A 311       0.147  -6.353   7.749  1.00  0.97           C  
ATOM   2428  O   SER A 311       3.077  -5.322   8.690  1.00  0.97           O  
ATOM   2429  OG  SER A 311      -0.863  -7.259   8.158  1.00  0.97           O  
ATOM   2430  N   LYS A 312       1.713  -3.566   8.127  1.00  0.96           N  
ATOM   2431  CA  LYS A 312       2.861  -2.845   7.586  1.00  0.96           C  
ATOM   2432  C   LYS A 312       3.443  -1.882   8.617  1.00  0.96           C  
ATOM   2433  CB  LYS A 312       2.468  -2.082   6.320  1.00  0.96           C  
ATOM   2434  O   LYS A 312       4.555  -1.379   8.447  1.00  0.96           O  
ATOM   2435  CG  LYS A 312       1.857  -2.956   5.235  1.00  0.96           C  
ATOM   2436  CD  LYS A 312       2.772  -4.119   4.873  1.00  0.96           C  
ATOM   2437  CE  LYS A 312       2.149  -5.012   3.809  1.00  0.96           C  
ATOM   2438  NZ  LYS A 312       2.999  -6.205   3.519  1.00  0.96           N  
ATOM   2439  N   CYS A 313       2.649  -1.709   9.753  1.00  0.97           N  
ATOM   2440  CA  CYS A 313       3.124  -0.674  10.664  1.00  0.97           C  
ATOM   2441  C   CYS A 313       3.368  -1.243  12.057  1.00  0.97           C  
ATOM   2442  CB  CYS A 313       2.119   0.475  10.742  1.00  0.97           C  
ATOM   2443  O   CYS A 313       3.979  -0.586  12.902  1.00  0.97           O  
ATOM   2444  SG  CYS A 313       0.520  -0.002  11.434  1.00  0.97           S  
ATOM   2445  N   LEU A 314       2.986  -2.498  12.244  1.00  0.97           N  
ATOM   2446  CA  LEU A 314       3.118  -2.963  13.621  1.00  0.97           C  
ATOM   2447  C   LEU A 314       3.604  -4.408  13.663  1.00  0.97           C  
ATOM   2448  CB  LEU A 314       1.783  -2.840  14.359  1.00  0.97           C  
ATOM   2449  O   LEU A 314       4.678  -4.690  14.200  1.00  0.97           O  
ATOM   2450  CG  LEU A 314       1.781  -3.255  15.831  1.00  0.97           C  
ATOM   2451  CD1 LEU A 314       2.809  -2.443  16.612  1.00  0.97           C  
ATOM   2452  CD2 LEU A 314       0.390  -3.086  16.432  1.00  0.97           C  
ATOM   2453  N   VAL A 315       2.791  -5.365  12.989  1.00  0.95           N  
ATOM   2454  CA  VAL A 315       3.162  -6.769  13.120  1.00  0.95           C  
ATOM   2455  C   VAL A 315       2.489  -7.587  12.020  1.00  0.95           C  
ATOM   2456  CB  VAL A 315       2.782  -7.329  14.509  1.00  0.95           C  
ATOM   2457  O   VAL A 315       1.314  -7.944  12.134  1.00  0.95           O  
ATOM   2458  CG1 VAL A 315       1.296  -7.114  14.790  1.00  0.95           C  
ATOM   2459  CG2 VAL A 315       3.137  -8.812  14.601  1.00  0.95           C  
ATOM   2460  N   PRO A 316       3.209  -7.913  10.950  1.00  0.92           N  
ATOM   2461  CA  PRO A 316       2.615  -8.652   9.834  1.00  0.92           C  
ATOM   2462  C   PRO A 316       2.154 -10.052  10.231  1.00  0.92           C  
ATOM   2463  CB  PRO A 316       3.753  -8.721   8.812  1.00  0.92           C  
ATOM   2464  O   PRO A 316       1.148 -10.545   9.714  1.00  0.92           O  
ATOM   2465  CG  PRO A 316       4.992  -8.439   9.599  1.00  0.92           C  
ATOM   2466  CD  PRO A 316       4.629  -7.555  10.758  1.00  0.92           C  
ATOM   2467  N   GLY A 317       2.847 -10.644  11.255  1.00  0.92           N  
ATOM   2468  CA  GLY A 317       2.630 -12.034  11.623  1.00  0.92           C  
ATOM   2469  C   GLY A 317       1.306 -12.266  12.325  1.00  0.92           C  
ATOM   2470  O   GLY A 317       0.787 -13.385  12.329  1.00  0.92           O  
ATOM   2471  N   PHE A 318       0.682 -11.152  12.840  1.00  0.95           N  
ATOM   2472  CA  PHE A 318      -0.583 -11.304  13.548  1.00  0.95           C  
ATOM   2473  C   PHE A 318      -1.747 -11.382  12.567  1.00  0.95           C  
ATOM   2474  CB  PHE A 318      -0.797 -10.143  14.524  1.00  0.95           C  
ATOM   2475  O   PHE A 318      -2.806 -11.922  12.893  1.00  0.95           O  
ATOM   2476  CG  PHE A 318      -0.101 -10.325  15.846  1.00  0.95           C  
ATOM   2477  CD1 PHE A 318       0.952 -11.223  15.975  1.00  0.95           C  
ATOM   2478  CD2 PHE A 318      -0.500  -9.599  16.961  1.00  0.95           C  
ATOM   2479  CE1 PHE A 318       1.598 -11.394  17.197  1.00  0.95           C  
ATOM   2480  CE2 PHE A 318       0.140  -9.765  18.185  1.00  0.95           C  
ATOM   2481  CZ  PHE A 318       1.188 -10.663  18.302  1.00  0.95           C  
ATOM   2482  N   ARG A 319      -1.481 -10.860  11.369  1.00  0.97           N  
ATOM   2483  CA  ARG A 319      -2.487 -10.880  10.312  1.00  0.97           C  
ATOM   2484  C   ARG A 319      -3.795 -10.256  10.788  1.00  0.97           C  
ATOM   2485  CB  ARG A 319      -2.734 -12.312   9.831  1.00  0.97           C  
ATOM   2486  O   ARG A 319      -4.851 -10.889  10.722  1.00  0.97           O  
ATOM   2487  CG  ARG A 319      -1.468 -13.058   9.442  1.00  0.97           C  
ATOM   2488  CD  ARG A 319      -0.681 -12.313   8.372  1.00  0.97           C  
ATOM   2489  NE  ARG A 319      -1.473 -12.113   7.162  1.00  0.97           N  
ATOM   2490  NH1 ARG A 319      -0.828  -9.916   6.855  1.00  0.97           N  
ATOM   2491  NH2 ARG A 319      -2.278 -10.906   5.382  1.00  0.97           N  
ATOM   2492  CZ  ARG A 319      -1.525 -10.979   6.469  1.00  0.97           C  
ATOM   2493  N   ILE A 320      -3.748  -8.996  11.310  1.00  0.98           N  
ATOM   2494  CA  ILE A 320      -4.936  -8.279  11.762  1.00  0.98           C  
ATOM   2495  C   ILE A 320      -5.143  -7.031  10.907  1.00  0.98           C  
ATOM   2496  CB  ILE A 320      -4.829  -7.895  13.255  1.00  0.98           C  
ATOM   2497  O   ILE A 320      -4.265  -6.167  10.836  1.00  0.98           O  
ATOM   2498  CG1 ILE A 320      -4.730  -9.153  14.125  1.00  0.98           C  
ATOM   2499  CG2 ILE A 320      -6.021  -7.030  13.676  1.00  0.98           C  
ATOM   2500  CD1 ILE A 320      -5.998  -9.996  14.141  1.00  0.98           C  
ATOM   2501  N   GLY A 321      -6.240  -6.973  10.181  1.00  0.98           N  
ATOM   2502  CA  GLY A 321      -6.751  -5.844   9.420  1.00  0.98           C  
ATOM   2503  C   GLY A 321      -8.225  -5.579   9.665  1.00  0.98           C  
ATOM   2504  O   GLY A 321      -8.806  -6.104  10.616  1.00  0.98           O  
ATOM   2505  N   TRP A 322      -8.735  -4.614   8.932  1.00  0.99           N  
ATOM   2506  CA  TRP A 322     -10.151  -4.311   9.111  1.00  0.99           C  
ATOM   2507  C   TRP A 322     -10.716  -3.607   7.881  1.00  0.99           C  
ATOM   2508  CB  TRP A 322     -10.363  -3.442  10.354  1.00  0.99           C  
ATOM   2509  O   TRP A 322      -9.966  -3.204   6.989  1.00  0.99           O  
ATOM   2510  CG  TRP A 322      -9.780  -2.065  10.242  1.00  0.99           C  
ATOM   2511  CD1 TRP A 322     -10.427  -0.926   9.849  1.00  0.99           C  
ATOM   2512  CD2 TRP A 322      -8.430  -1.684  10.521  1.00  0.99           C  
ATOM   2513  CE2 TRP A 322      -8.328  -0.297  10.277  1.00  0.99           C  
ATOM   2514  CE3 TRP A 322      -7.295  -2.382  10.956  1.00  0.99           C  
ATOM   2515  NE1 TRP A 322      -9.559   0.141   9.869  1.00  0.99           N  
ATOM   2516  CH2 TRP A 322      -6.039  -0.300  10.879  1.00  0.99           C  
ATOM   2517  CZ2 TRP A 322      -7.134   0.407  10.454  1.00  0.99           C  
ATOM   2518  CZ3 TRP A 322      -6.108  -1.680  11.131  1.00  0.99           C  
ATOM   2519  N   VAL A 323     -12.048  -3.628   7.781  1.00  0.99           N  
ATOM   2520  CA  VAL A 323     -12.769  -2.784   6.835  1.00  0.99           C  
ATOM   2521  C   VAL A 323     -13.825  -1.965   7.573  1.00  0.99           C  
ATOM   2522  CB  VAL A 323     -13.430  -3.622   5.717  1.00  0.99           C  
ATOM   2523  O   VAL A 323     -14.533  -2.488   8.438  1.00  0.99           O  
ATOM   2524  CG1 VAL A 323     -14.335  -4.699   6.312  1.00  0.99           C  
ATOM   2525  CG2 VAL A 323     -14.220  -2.719   4.771  1.00  0.99           C  
ATOM   2526  N   ALA A 324     -13.690  -0.653   7.404  1.00  0.99           N  
ATOM   2527  CA  ALA A 324     -14.827   0.197   7.748  1.00  0.99           C  
ATOM   2528  C   ALA A 324     -15.904   0.136   6.668  1.00  0.99           C  
ATOM   2529  CB  ALA A 324     -14.370   1.638   7.958  1.00  0.99           C  
ATOM   2530  O   ALA A 324     -15.851   0.883   5.687  1.00  0.99           O  
ATOM   2531  N   ALA A 325     -16.894  -0.711   6.888  1.00  0.98           N  
ATOM   2532  CA  ALA A 325     -17.717  -1.230   5.799  1.00  0.98           C  
ATOM   2533  C   ALA A 325     -19.064  -0.515   5.740  1.00  0.98           C  
ATOM   2534  CB  ALA A 325     -17.923  -2.734   5.958  1.00  0.98           C  
ATOM   2535  O   ALA A 325     -19.864  -0.758   4.834  1.00  0.98           O  
ATOM   2536  N   GLY A 326     -19.311   0.352   6.657  1.00  0.96           N  
ATOM   2537  CA  GLY A 326     -20.595   1.035   6.645  1.00  0.96           C  
ATOM   2538  C   GLY A 326     -21.772   0.090   6.491  1.00  0.96           C  
ATOM   2539  O   GLY A 326     -21.889  -0.890   7.230  1.00  0.96           O  
ATOM   2540  N   LYS A 327     -22.623   0.331   5.501  1.00  0.96           N  
ATOM   2541  CA  LYS A 327     -23.868  -0.410   5.324  1.00  0.96           C  
ATOM   2542  C   LYS A 327     -23.596  -1.846   4.886  1.00  0.96           C  
ATOM   2543  CB  LYS A 327     -24.768   0.288   4.303  1.00  0.96           C  
ATOM   2544  O   LYS A 327     -24.489  -2.695   4.933  1.00  0.96           O  
ATOM   2545  CG  LYS A 327     -24.197   0.317   2.893  1.00  0.96           C  
ATOM   2546  CD  LYS A 327     -25.135   1.027   1.925  1.00  0.96           C  
ATOM   2547  CE  LYS A 327     -24.530   1.125   0.531  1.00  0.96           C  
ATOM   2548  NZ  LYS A 327     -25.413   1.887  -0.403  1.00  0.96           N  
ATOM   2549  N   HIS A 328     -22.302  -2.136   4.468  1.00  0.98           N  
ATOM   2550  CA  HIS A 328     -21.972  -3.466   3.968  1.00  0.98           C  
ATOM   2551  C   HIS A 328     -21.404  -4.346   5.076  1.00  0.98           C  
ATOM   2552  CB  HIS A 328     -20.976  -3.371   2.810  1.00  0.98           C  
ATOM   2553  O   HIS A 328     -20.954  -5.465   4.816  1.00  0.98           O  
ATOM   2554  CG  HIS A 328     -21.507  -2.637   1.620  1.00  0.98           C  
ATOM   2555  CD2 HIS A 328     -21.145  -1.453   1.071  1.00  0.98           C  
ATOM   2556  ND1 HIS A 328     -22.544  -3.119   0.851  1.00  0.98           N  
ATOM   2557  CE1 HIS A 328     -22.797  -2.261  -0.124  1.00  0.98           C  
ATOM   2558  NE2 HIS A 328     -21.962  -1.242  -0.013  1.00  0.98           N  
ATOM   2559  N   ALA A 329     -21.386  -3.885   6.337  1.00  0.98           N  
ATOM   2560  CA  ALA A 329     -20.742  -4.584   7.446  1.00  0.98           C  
ATOM   2561  C   ALA A 329     -21.350  -5.969   7.649  1.00  0.98           C  
ATOM   2562  CB  ALA A 329     -20.856  -3.763   8.729  1.00  0.98           C  
ATOM   2563  O   ALA A 329     -20.626  -6.961   7.762  1.00  0.98           O  
ATOM   2564  N   ARG A 330     -22.672  -6.061   7.653  1.00  0.98           N  
ATOM   2565  CA  ARG A 330     -23.330  -7.341   7.896  1.00  0.98           C  
ATOM   2566  C   ARG A 330     -23.056  -8.322   6.760  1.00  0.98           C  
ATOM   2567  CB  ARG A 330     -24.838  -7.147   8.068  1.00  0.98           C  
ATOM   2568  O   ARG A 330     -22.779  -9.498   7.002  1.00  0.98           O  
ATOM   2569  CG  ARG A 330     -25.252  -6.761   9.479  1.00  0.98           C  
ATOM   2570  CD  ARG A 330     -26.673  -7.207   9.792  1.00  0.98           C  
ATOM   2571  NE  ARG A 330     -27.102  -6.756  11.113  1.00  0.98           N  
ATOM   2572  NH1 ARG A 330     -29.257  -7.563  10.917  1.00  0.98           N  
ATOM   2573  NH2 ARG A 330     -28.602  -6.484  12.831  1.00  0.98           N  
ATOM   2574  CZ  ARG A 330     -28.319  -6.936  11.617  1.00  0.98           C  
ATOM   2575  N   LYS A 331     -23.175  -7.844   5.564  1.00  0.98           N  
ATOM   2576  CA  LYS A 331     -22.883  -8.675   4.399  1.00  0.98           C  
ATOM   2577  C   LYS A 331     -21.455  -9.211   4.450  1.00  0.98           C  
ATOM   2578  CB  LYS A 331     -23.100  -7.886   3.108  1.00  0.98           C  
ATOM   2579  O   LYS A 331     -21.218 -10.389   4.174  1.00  0.98           O  
ATOM   2580  CG  LYS A 331     -22.934  -8.712   1.841  1.00  0.98           C  
ATOM   2581  CD  LYS A 331     -23.317  -7.917   0.600  1.00  0.98           C  
ATOM   2582  CE  LYS A 331     -23.178  -8.752  -0.666  1.00  0.98           C  
ATOM   2583  NZ  LYS A 331     -23.623  -8.000  -1.877  1.00  0.98           N  
ATOM   2584  N   ILE A 332     -20.472  -8.417   4.803  1.00  0.99           N  
ATOM   2585  CA  ILE A 332     -19.070  -8.811   4.875  1.00  0.99           C  
ATOM   2586  C   ILE A 332     -18.873  -9.813   6.010  1.00  0.99           C  
ATOM   2587  CB  ILE A 332     -18.149  -7.586   5.076  1.00  0.99           C  
ATOM   2588  O   ILE A 332     -18.102 -10.767   5.878  1.00  0.99           O  
ATOM   2589  CG1 ILE A 332     -18.035  -6.785   3.774  1.00  0.99           C  
ATOM   2590  CG2 ILE A 332     -16.768  -8.024   5.572  1.00  0.99           C  
ATOM   2591  CD1 ILE A 332     -17.216  -5.508   3.903  1.00  0.99           C  
ATOM   2592  N   GLN A 333     -19.537  -9.637   7.103  1.00  0.98           N  
ATOM   2593  CA  GLN A 333     -19.497 -10.603   8.195  1.00  0.98           C  
ATOM   2594  C   GLN A 333     -19.973 -11.977   7.732  1.00  0.98           C  
ATOM   2595  CB  GLN A 333     -20.349 -10.121   9.370  1.00  0.98           C  
ATOM   2596  O   GLN A 333     -19.353 -12.994   8.049  1.00  0.98           O  
ATOM   2597  CG  GLN A 333     -19.816  -8.862  10.041  1.00  0.98           C  
ATOM   2598  CD  GLN A 333     -20.737  -8.341  11.129  1.00  0.98           C  
ATOM   2599  NE2 GLN A 333     -21.155  -7.087  11.001  1.00  0.98           N  
ATOM   2600  OE1 GLN A 333     -21.070  -9.061  12.075  1.00  0.98           O  
ATOM   2601  N   ARG A 334     -21.061 -12.012   6.978  1.00  0.98           N  
ATOM   2602  CA  ARG A 334     -21.583 -13.273   6.462  1.00  0.98           C  
ATOM   2603  C   ARG A 334     -20.573 -13.946   5.539  1.00  0.98           C  
ATOM   2604  CB  ARG A 334     -22.901 -13.045   5.719  1.00  0.98           C  
ATOM   2605  O   ARG A 334     -20.344 -15.154   5.637  1.00  0.98           O  
ATOM   2606  CG  ARG A 334     -24.054 -12.636   6.622  1.00  0.98           C  
ATOM   2607  CD  ARG A 334     -25.315 -12.334   5.824  1.00  0.98           C  
ATOM   2608  NE  ARG A 334     -26.459 -12.086   6.698  1.00  0.98           N  
ATOM   2609  NH1 ARG A 334     -27.900 -11.500   4.990  1.00  0.98           N  
ATOM   2610  NH2 ARG A 334     -28.630 -11.499   7.162  1.00  0.98           N  
ATOM   2611  CZ  ARG A 334     -27.660 -11.696   6.281  1.00  0.98           C  
ATOM   2612  N   LEU A 335     -19.963 -13.128   4.713  1.00  0.98           N  
ATOM   2613  CA  LEU A 335     -18.955 -13.670   3.809  1.00  0.98           C  
ATOM   2614  C   LEU A 335     -17.772 -14.234   4.590  1.00  0.98           C  
ATOM   2615  CB  LEU A 335     -18.472 -12.592   2.835  1.00  0.98           C  
ATOM   2616  O   LEU A 335     -17.239 -15.289   4.241  1.00  0.98           O  
ATOM   2617  CG  LEU A 335     -19.456 -12.177   1.740  1.00  0.98           C  
ATOM   2618  CD1 LEU A 335     -18.973 -10.908   1.047  1.00  0.98           C  
ATOM   2619  CD2 LEU A 335     -19.641 -13.306   0.732  1.00  0.98           C  
ATOM   2620  N   GLN A 336     -17.404 -13.474   5.644  1.00  0.98           N  
ATOM   2621  CA  GLN A 336     -16.279 -13.928   6.454  1.00  0.98           C  
ATOM   2622  C   GLN A 336     -16.593 -15.256   7.138  1.00  0.98           C  
ATOM   2623  CB  GLN A 336     -15.909 -12.874   7.500  1.00  0.98           C  
ATOM   2624  O   GLN A 336     -15.743 -16.146   7.197  1.00  0.98           O  
ATOM   2625  CG  GLN A 336     -14.642 -13.199   8.279  1.00  0.98           C  
ATOM   2626  CD  GLN A 336     -14.279 -12.122   9.284  1.00  0.98           C  
ATOM   2627  NE2 GLN A 336     -13.026 -11.681   9.255  1.00  0.98           N  
ATOM   2628  OE1 GLN A 336     -15.118 -11.688  10.080  1.00  0.98           O  
ATOM   2629  N   LEU A 337     -17.778 -15.502   7.602  1.00  0.96           N  
ATOM   2630  CA  LEU A 337     -18.195 -16.732   8.265  1.00  0.96           C  
ATOM   2631  C   LEU A 337     -18.111 -17.919   7.312  1.00  0.96           C  
ATOM   2632  CB  LEU A 337     -19.622 -16.595   8.803  1.00  0.96           C  
ATOM   2633  O   LEU A 337     -17.891 -19.053   7.743  1.00  0.96           O  
ATOM   2634  CG  LEU A 337     -19.778 -15.845  10.127  1.00  0.96           C  
ATOM   2635  CD1 LEU A 337     -21.253 -15.615  10.435  1.00  0.96           C  
ATOM   2636  CD2 LEU A 337     -19.103 -16.613  11.259  1.00  0.96           C  
ATOM   2637  N   MET A 338     -18.181 -17.625   6.011  1.00  0.95           N  
ATOM   2638  CA  MET A 338     -18.185 -18.676   4.997  1.00  0.95           C  
ATOM   2639  C   MET A 338     -16.776 -18.927   4.469  1.00  0.95           C  
ATOM   2640  CB  MET A 338     -19.119 -18.309   3.843  1.00  0.95           C  
ATOM   2641  O   MET A 338     -16.572 -19.802   3.626  1.00  0.95           O  
ATOM   2642  CG  MET A 338     -20.578 -18.185   4.251  1.00  0.95           C  
ATOM   2643  SD  MET A 338     -21.611 -17.416   2.944  1.00  0.95           S  
ATOM   2644  CE  MET A 338     -21.477 -18.678   1.647  1.00  0.95           C  
ATOM   2645  N   SER A 339     -15.855 -18.118   4.924  1.00  0.93           N  
ATOM   2646  CA  SER A 339     -14.484 -18.259   4.445  1.00  0.93           C  
ATOM   2647  C   SER A 339     -13.538 -18.633   5.582  1.00  0.93           C  
ATOM   2648  CB  SER A 339     -14.011 -16.965   3.782  1.00  0.93           C  
ATOM   2649  O   SER A 339     -13.396 -19.811   5.917  1.00  0.93           O  
ATOM   2650  OG  SER A 339     -13.757 -15.966   4.754  1.00  0.93           O  
ATOM   2651  N   THR A 340     -13.073 -17.630   6.340  1.00  0.93           N  
ATOM   2652  CA  THR A 340     -12.094 -17.873   7.393  1.00  0.93           C  
ATOM   2653  C   THR A 340     -12.786 -18.079   8.738  1.00  0.93           C  
ATOM   2654  CB  THR A 340     -11.090 -16.710   7.502  1.00  0.93           C  
ATOM   2655  O   THR A 340     -12.128 -18.333   9.748  1.00  0.93           O  
ATOM   2656  CG2 THR A 340     -10.187 -16.646   6.275  1.00  0.93           C  
ATOM   2657  OG1 THR A 340     -11.809 -15.476   7.618  1.00  0.93           O  
ATOM   2658  N   LEU A 341     -14.040 -18.019   8.757  1.00  0.93           N  
ATOM   2659  CA  LEU A 341     -14.872 -18.100   9.953  1.00  0.93           C  
ATOM   2660  C   LEU A 341     -14.660 -16.881  10.845  1.00  0.93           C  
ATOM   2661  CB  LEU A 341     -14.563 -19.379  10.735  1.00  0.93           C  
ATOM   2662  O   LEU A 341     -15.598 -16.120  11.096  1.00  0.93           O  
ATOM   2663  CG  LEU A 341     -15.377 -19.608  12.010  1.00  0.93           C  
ATOM   2664  CD1 LEU A 341     -16.863 -19.705  11.679  1.00  0.93           C  
ATOM   2665  CD2 LEU A 341     -14.901 -20.864  12.731  1.00  0.93           C  
ATOM   2666  N   SER A 342     -13.471 -16.604  11.255  1.00  0.91           N  
ATOM   2667  CA  SER A 342     -13.121 -15.452  12.079  1.00  0.91           C  
ATOM   2668  C   SER A 342     -11.612 -15.233  12.110  1.00  0.91           C  
ATOM   2669  CB  SER A 342     -13.648 -15.630  13.503  1.00  0.91           C  
ATOM   2670  O   SER A 342     -10.842 -16.127  11.752  1.00  0.91           O  
ATOM   2671  OG  SER A 342     -12.925 -16.641  14.184  1.00  0.91           O  
ATOM   2672  N   THR A 343     -11.276 -13.997  12.468  1.00  0.94           N  
ATOM   2673  CA  THR A 343      -9.879 -13.666  12.724  1.00  0.94           C  
ATOM   2674  C   THR A 343      -9.434 -14.208  14.079  1.00  0.94           C  
ATOM   2675  CB  THR A 343      -9.647 -12.144  12.676  1.00  0.94           C  
ATOM   2676  O   THR A 343     -10.241 -14.320  15.004  1.00  0.94           O  
ATOM   2677  CG2 THR A 343      -8.169 -11.807  12.850  1.00  0.94           C  
ATOM   2678  OG1 THR A 343     -10.095 -11.639  11.412  1.00  0.94           O  
ATOM   2679  N   SER A 344      -8.164 -14.621  14.219  1.00  0.94           N  
ATOM   2680  CA  SER A 344      -7.629 -15.239  15.427  1.00  0.94           C  
ATOM   2681  C   SER A 344      -7.897 -14.376  16.656  1.00  0.94           C  
ATOM   2682  CB  SER A 344      -6.127 -15.485  15.284  1.00  0.94           C  
ATOM   2683  O   SER A 344      -7.439 -13.233  16.729  1.00  0.94           O  
ATOM   2684  OG  SER A 344      -5.563 -15.892  16.519  1.00  0.94           O  
ATOM   2685  N   SER A 345      -8.566 -14.996  17.686  1.00  0.94           N  
ATOM   2686  CA  SER A 345      -8.982 -14.294  18.895  1.00  0.94           C  
ATOM   2687  C   SER A 345      -7.780 -13.888  19.740  1.00  0.94           C  
ATOM   2688  CB  SER A 345      -9.926 -15.167  19.724  1.00  0.94           C  
ATOM   2689  O   SER A 345      -7.682 -12.740  20.179  1.00  0.94           O  
ATOM   2690  OG  SER A 345     -10.278 -14.519  20.934  1.00  0.94           O  
ATOM   2691  N   PRO A 346      -6.812 -14.813  19.965  1.00  0.94           N  
ATOM   2692  CA  PRO A 346      -5.667 -14.400  20.779  1.00  0.94           C  
ATOM   2693  C   PRO A 346      -4.916 -13.212  20.182  1.00  0.94           C  
ATOM   2694  CB  PRO A 346      -4.783 -15.649  20.803  1.00  0.94           C  
ATOM   2695  O   PRO A 346      -4.457 -12.334  20.918  1.00  0.94           O  
ATOM   2696  CG  PRO A 346      -5.724 -16.788  20.579  1.00  0.94           C  
ATOM   2697  CD  PRO A 346      -6.831 -16.322  19.678  1.00  0.94           C  
ATOM   2698  N   MET A 347      -4.798 -13.176  18.851  1.00  0.96           N  
ATOM   2699  CA  MET A 347      -4.098 -12.080  18.186  1.00  0.96           C  
ATOM   2700  C   MET A 347      -4.868 -10.772  18.336  1.00  0.96           C  
ATOM   2701  CB  MET A 347      -3.888 -12.396  16.705  1.00  0.96           C  
ATOM   2702  O   MET A 347      -4.269  -9.715  18.542  1.00  0.96           O  
ATOM   2703  CG  MET A 347      -2.985 -13.593  16.456  1.00  0.96           C  
ATOM   2704  SD  MET A 347      -1.320 -13.385  17.200  1.00  0.96           S  
ATOM   2705  CE  MET A 347      -1.506 -14.404  18.690  1.00  0.96           C  
ATOM   2706  N   GLN A 348      -6.194 -10.788  18.240  1.00  0.97           N  
ATOM   2707  CA  GLN A 348      -7.011  -9.599  18.460  1.00  0.97           C  
ATOM   2708  C   GLN A 348      -6.842  -9.070  19.881  1.00  0.97           C  
ATOM   2709  CB  GLN A 348      -8.485  -9.901  18.183  1.00  0.97           C  
ATOM   2710  O   GLN A 348      -6.656  -7.869  20.084  1.00  0.97           O  
ATOM   2711  CG  GLN A 348      -8.774 -10.280  16.737  1.00  0.97           C  
ATOM   2712  CD  GLN A 348     -10.249 -10.520  16.477  1.00  0.97           C  
ATOM   2713  NE2 GLN A 348     -10.592 -11.746  16.095  1.00  0.97           N  
ATOM   2714  OE1 GLN A 348     -11.074  -9.612  16.619  1.00  0.97           O  
ATOM   2715  N   LEU A 349      -6.887  -9.960  20.848  1.00  0.95           N  
ATOM   2716  CA  LEU A 349      -6.765  -9.586  22.253  1.00  0.95           C  
ATOM   2717  C   LEU A 349      -5.387  -9.001  22.543  1.00  0.95           C  
ATOM   2718  CB  LEU A 349      -7.018 -10.797  23.154  1.00  0.95           C  
ATOM   2719  O   LEU A 349      -5.265  -8.033  23.297  1.00  0.95           O  
ATOM   2720  CG  LEU A 349      -8.449 -11.335  23.182  1.00  0.95           C  
ATOM   2721  CD1 LEU A 349      -8.494 -12.686  23.887  1.00  0.95           C  
ATOM   2722  CD2 LEU A 349      -9.381 -10.339  23.864  1.00  0.95           C  
ATOM   2723  N   ALA A 350      -4.402  -9.585  21.979  1.00  0.96           N  
ATOM   2724  CA  ALA A 350      -3.045  -9.073  22.149  1.00  0.96           C  
ATOM   2725  C   ALA A 350      -2.927  -7.644  21.626  1.00  0.96           C  
ATOM   2726  CB  ALA A 350      -2.041  -9.980  21.441  1.00  0.96           C  
ATOM   2727  O   ALA A 350      -2.293  -6.796  22.257  1.00  0.96           O  
ATOM   2728  N   LEU A 351      -3.577  -7.388  20.534  1.00  0.96           N  
ATOM   2729  CA  LEU A 351      -3.520  -6.045  19.967  1.00  0.96           C  
ATOM   2730  C   LEU A 351      -4.265  -5.050  20.850  1.00  0.96           C  
ATOM   2731  CB  LEU A 351      -4.112  -6.035  18.555  1.00  0.96           C  
ATOM   2732  O   LEU A 351      -3.825  -3.910  21.016  1.00  0.96           O  
ATOM   2733  CG  LEU A 351      -3.173  -6.458  17.424  1.00  0.96           C  
ATOM   2734  CD1 LEU A 351      -3.911  -6.441  16.089  1.00  0.96           C  
ATOM   2735  CD2 LEU A 351      -1.949  -5.551  17.376  1.00  0.96           C  
ATOM   2736  N   VAL A 352      -5.382  -5.507  21.370  1.00  0.96           N  
ATOM   2737  CA  VAL A 352      -6.124  -4.653  22.292  1.00  0.96           C  
ATOM   2738  C   VAL A 352      -5.230  -4.257  23.464  1.00  0.96           C  
ATOM   2739  CB  VAL A 352      -7.402  -5.353  22.808  1.00  0.96           C  
ATOM   2740  O   VAL A 352      -5.157  -3.081  23.827  1.00  0.96           O  
ATOM   2741  CG1 VAL A 352      -8.015  -4.569  23.967  1.00  0.96           C  
ATOM   2742  CG2 VAL A 352      -8.414  -5.518  21.676  1.00  0.96           C  
ATOM   2743  N   ASP A 353      -4.585  -5.263  24.030  1.00  0.95           N  
ATOM   2744  CA  ASP A 353      -3.682  -5.016  25.149  1.00  0.95           C  
ATOM   2745  C   ASP A 353      -2.591  -4.018  24.765  1.00  0.95           C  
ATOM   2746  CB  ASP A 353      -3.051  -6.325  25.629  1.00  0.95           C  
ATOM   2747  O   ASP A 353      -2.346  -3.050  25.487  1.00  0.95           O  
ATOM   2748  CG  ASP A 353      -2.108  -6.134  26.803  1.00  0.95           C  
ATOM   2749  OD1 ASP A 353      -2.583  -5.891  27.934  1.00  0.95           O  
ATOM   2750  OD2 ASP A 353      -0.878  -6.223  26.595  1.00  0.95           O  
ATOM   2751  N   TYR A 354      -2.014  -4.194  23.604  1.00  0.96           N  
ATOM   2752  CA  TYR A 354      -0.905  -3.356  23.162  1.00  0.96           C  
ATOM   2753  C   TYR A 354      -1.381  -1.942  22.850  1.00  0.96           C  
ATOM   2754  CB  TYR A 354      -0.230  -3.963  21.929  1.00  0.96           C  
ATOM   2755  O   TYR A 354      -0.738  -0.964  23.238  1.00  0.96           O  
ATOM   2756  CG  TYR A 354       0.983  -3.196  21.461  1.00  0.96           C  
ATOM   2757  CD1 TYR A 354       0.876  -2.225  20.468  1.00  0.96           C  
ATOM   2758  CD2 TYR A 354       2.237  -3.440  22.010  1.00  0.96           C  
ATOM   2759  CE1 TYR A 354       1.991  -1.516  20.032  1.00  0.96           C  
ATOM   2760  CE2 TYR A 354       3.359  -2.738  21.582  1.00  0.96           C  
ATOM   2761  OH  TYR A 354       4.333  -1.081  20.167  1.00  0.96           O  
ATOM   2762  CZ  TYR A 354       3.226  -1.779  20.595  1.00  0.96           C  
ATOM   2763  N   LEU A 355      -2.556  -1.826  22.200  1.00  0.96           N  
ATOM   2764  CA  LEU A 355      -3.060  -0.536  21.744  1.00  0.96           C  
ATOM   2765  C   LEU A 355      -3.577   0.291  22.917  1.00  0.96           C  
ATOM   2766  CB  LEU A 355      -4.174  -0.730  20.712  1.00  0.96           C  
ATOM   2767  O   LEU A 355      -3.739   1.508  22.801  1.00  0.96           O  
ATOM   2768  CG  LEU A 355      -3.750  -1.299  19.357  1.00  0.96           C  
ATOM   2769  CD1 LEU A 355      -4.972  -1.531  18.474  1.00  0.96           C  
ATOM   2770  CD2 LEU A 355      -2.758  -0.366  18.671  1.00  0.96           C  
ATOM   2771  N   SER A 356      -3.870  -0.290  24.030  1.00  0.89           N  
ATOM   2772  CA  SER A 356      -4.401   0.392  25.206  1.00  0.89           C  
ATOM   2773  C   SER A 356      -3.305   1.154  25.945  1.00  0.89           C  
ATOM   2774  CB  SER A 356      -5.064  -0.609  26.152  1.00  0.89           C  
ATOM   2775  O   SER A 356      -3.592   1.953  26.838  1.00  0.89           O  
ATOM   2776  OG  SER A 356      -4.108  -1.510  26.683  1.00  0.89           O  
ATOM   2777  N   THR A 357      -2.095   0.989  25.503  1.00  0.86           N  
ATOM   2778  CA  THR A 357      -0.954   1.688  26.083  1.00  0.86           C  
ATOM   2779  C   THR A 357      -0.498   2.826  25.175  1.00  0.86           C  
ATOM   2780  CB  THR A 357       0.222   0.726  26.333  1.00  0.86           C  
ATOM   2781  O   THR A 357      -1.018   2.991  24.069  1.00  0.86           O  
ATOM   2782  CG2 THR A 357      -0.231  -0.506  27.110  1.00  0.86           C  
ATOM   2783  OG1 THR A 357       0.768   0.309  25.075  1.00  0.86           O  
ATOM   2784  N   ARG A 358       0.269   3.886  25.614  1.00  0.83           N  
ATOM   2785  CA  ARG A 358       0.806   4.964  24.791  1.00  0.83           C  
ATOM   2786  C   ARG A 358       1.982   4.478  23.950  1.00  0.83           C  
ATOM   2787  CB  ARG A 358       1.240   6.143  25.666  1.00  0.83           C  
ATOM   2788  O   ARG A 358       2.572   5.251  23.193  1.00  0.83           O  
ATOM   2789  CG  ARG A 358       0.086   6.867  26.340  1.00  0.83           C  
ATOM   2790  CD  ARG A 358       0.497   8.248  26.831  1.00  0.83           C  
ATOM   2791  NE  ARG A 358      -0.586   8.907  27.556  1.00  0.83           N  
ATOM   2792  NH1 ARG A 358       0.376  11.006  27.501  1.00  0.83           N  
ATOM   2793  NH2 ARG A 358      -1.653  10.697  28.521  1.00  0.83           N  
ATOM   2794  CZ  ARG A 358      -0.619  10.202  27.858  1.00  0.83           C  
ATOM   2795  N   ARG A 359       2.147   3.190  23.831  1.00  0.89           N  
ATOM   2796  CA  ARG A 359       3.310   2.572  23.202  1.00  0.89           C  
ATOM   2797  C   ARG A 359       3.168   2.558  21.683  1.00  0.89           C  
ATOM   2798  CB  ARG A 359       3.508   1.147  23.722  1.00  0.89           C  
ATOM   2799  O   ARG A 359       4.164   2.642  20.961  1.00  0.89           O  
ATOM   2800  CG  ARG A 359       3.896   1.075  25.191  1.00  0.89           C  
ATOM   2801  CD  ARG A 359       4.063  -0.363  25.661  1.00  0.89           C  
ATOM   2802  NE  ARG A 359       4.543  -0.427  27.038  1.00  0.89           N  
ATOM   2803  NH1 ARG A 359       4.296  -2.716  27.236  1.00  0.89           N  
ATOM   2804  NH2 ARG A 359       5.092  -1.488  29.000  1.00  0.89           N  
ATOM   2805  CZ  ARG A 359       4.643  -1.543  27.755  1.00  0.89           C  
ATOM   2806  N   TYR A 360       2.002   2.573  21.176  1.00  0.96           N  
ATOM   2807  CA  TYR A 360       1.782   2.451  19.740  1.00  0.96           C  
ATOM   2808  C   TYR A 360       2.180   3.732  19.016  1.00  0.96           C  
ATOM   2809  CB  TYR A 360       0.315   2.120  19.446  1.00  0.96           C  
ATOM   2810  O   TYR A 360       2.890   3.689  18.009  1.00  0.96           O  
ATOM   2811  CG  TYR A 360       0.021   1.917  17.980  1.00  0.96           C  
ATOM   2812  CD1 TYR A 360      -1.104   2.489  17.389  1.00  0.96           C  
ATOM   2813  CD2 TYR A 360       0.865   1.151  17.183  1.00  0.96           C  
ATOM   2814  CE1 TYR A 360      -1.380   2.302  16.039  1.00  0.96           C  
ATOM   2815  CE2 TYR A 360       0.598   0.958  15.831  1.00  0.96           C  
ATOM   2816  OH  TYR A 360      -0.794   1.349  13.932  1.00  0.96           O  
ATOM   2817  CZ  TYR A 360      -0.525   1.537  15.269  1.00  0.96           C  
ATOM   2818  N   ASP A 361       1.741   4.913  19.554  1.00  0.94           N  
ATOM   2819  CA  ASP A 361       2.063   6.185  18.914  1.00  0.94           C  
ATOM   2820  C   ASP A 361       3.569   6.438  18.922  1.00  0.94           C  
ATOM   2821  CB  ASP A 361       1.332   7.336  19.608  1.00  0.94           C  
ATOM   2822  O   ASP A 361       4.126   6.933  17.940  1.00  0.94           O  
ATOM   2823  CG  ASP A 361      -0.165   7.327  19.355  1.00  0.94           C  
ATOM   2824  OD1 ASP A 361      -0.597   6.886  18.268  1.00  0.94           O  
ATOM   2825  OD2 ASP A 361      -0.919   7.767  20.249  1.00  0.94           O  
ATOM   2826  N   ALA A 362       4.188   6.127  20.087  1.00  0.95           N  
ATOM   2827  CA  ALA A 362       5.641   6.256  20.165  1.00  0.95           C  
ATOM   2828  C   ALA A 362       6.327   5.351  19.146  1.00  0.95           C  
ATOM   2829  CB  ALA A 362       6.129   5.931  21.575  1.00  0.95           C  
ATOM   2830  O   ALA A 362       7.282   5.764  18.483  1.00  0.95           O  
ATOM   2831  N   HIS A 363       5.844   4.132  18.966  1.00  0.97           N  
ATOM   2832  CA  HIS A 363       6.365   3.202  17.971  1.00  0.97           C  
ATOM   2833  C   HIS A 363       6.215   3.764  16.561  1.00  0.97           C  
ATOM   2834  CB  HIS A 363       5.655   1.851  18.076  1.00  0.97           C  
ATOM   2835  O   HIS A 363       7.153   3.706  15.762  1.00  0.97           O  
ATOM   2836  CG  HIS A 363       5.862   0.970  16.886  1.00  0.97           C  
ATOM   2837  CD2 HIS A 363       5.015   0.596  15.898  1.00  0.97           C  
ATOM   2838  ND1 HIS A 363       7.067   0.359  16.613  1.00  0.97           N  
ATOM   2839  CE1 HIS A 363       6.951  -0.355  15.505  1.00  0.97           C  
ATOM   2840  NE2 HIS A 363       5.716  -0.227  15.052  1.00  0.97           N  
ATOM   2841  N   LEU A 364       5.075   4.308  16.214  1.00  0.96           N  
ATOM   2842  CA  LEU A 364       4.834   4.829  14.873  1.00  0.96           C  
ATOM   2843  C   LEU A 364       5.798   5.966  14.551  1.00  0.96           C  
ATOM   2844  CB  LEU A 364       3.389   5.316  14.739  1.00  0.96           C  
ATOM   2845  O   LEU A 364       6.310   6.054  13.433  1.00  0.96           O  
ATOM   2846  CG  LEU A 364       2.312   4.232  14.667  1.00  0.96           C  
ATOM   2847  CD1 LEU A 364       0.928   4.866  14.577  1.00  0.96           C  
ATOM   2848  CD2 LEU A 364       2.562   3.308  13.480  1.00  0.96           C  
ATOM   2849  N   ARG A 365       6.077   6.868  15.531  1.00  0.95           N  
ATOM   2850  CA  ARG A 365       7.013   7.968  15.321  1.00  0.95           C  
ATOM   2851  C   ARG A 365       8.410   7.445  15.005  1.00  0.95           C  
ATOM   2852  CB  ARG A 365       7.059   8.877  16.551  1.00  0.95           C  
ATOM   2853  O   ARG A 365       9.054   7.910  14.062  1.00  0.95           O  
ATOM   2854  CG  ARG A 365       5.827   9.752  16.718  1.00  0.95           C  
ATOM   2855  CD  ARG A 365       6.045  10.841  17.759  1.00  0.95           C  
ATOM   2856  NE  ARG A 365       6.255  10.279  19.090  1.00  0.95           N  
ATOM   2857  NH1 ARG A 365       4.008  10.135  19.609  1.00  0.95           N  
ATOM   2858  NH2 ARG A 365       5.585   9.452  21.126  1.00  0.95           N  
ATOM   2859  CZ  ARG A 365       5.282   9.957  19.939  1.00  0.95           C  
ATOM   2860  N   ARG A 366       8.820   6.472  15.810  1.00  0.96           N  
ATOM   2861  CA  ARG A 366      10.129   5.861  15.601  1.00  0.96           C  
ATOM   2862  C   ARG A 366      10.187   5.139  14.259  1.00  0.96           C  
ATOM   2863  CB  ARG A 366      10.455   4.887  16.735  1.00  0.96           C  
ATOM   2864  O   ARG A 366      11.164   5.273  13.518  1.00  0.96           O  
ATOM   2865  CG  ARG A 366      11.816   4.224  16.605  1.00  0.96           C  
ATOM   2866  CD  ARG A 366      12.101   3.287  17.771  1.00  0.96           C  
ATOM   2867  NE  ARG A 366      11.177   2.157  17.793  1.00  0.96           N  
ATOM   2868  NH1 ARG A 366      11.649   1.548  19.971  1.00  0.96           N  
ATOM   2869  NH2 ARG A 366      10.118   0.357  18.748  1.00  0.96           N  
ATOM   2870  CZ  ARG A 366      10.983   1.356  18.837  1.00  0.96           C  
ATOM   2871  N   LEU A 367       9.160   4.365  13.976  1.00  0.97           N  
ATOM   2872  CA  LEU A 367       9.090   3.614  12.727  1.00  0.97           C  
ATOM   2873  C   LEU A 367       9.205   4.546  11.525  1.00  0.97           C  
ATOM   2874  CB  LEU A 367       7.782   2.822  12.650  1.00  0.97           C  
ATOM   2875  O   LEU A 367       9.996   4.295  10.613  1.00  0.97           O  
ATOM   2876  CG  LEU A 367       7.535   2.045  11.356  1.00  0.97           C  
ATOM   2877  CD1 LEU A 367       8.634   1.010  11.141  1.00  0.97           C  
ATOM   2878  CD2 LEU A 367       6.164   1.378  11.386  1.00  0.97           C  
ATOM   2879  N   ARG A 368       8.505   5.637  11.427  1.00  0.97           N  
ATOM   2880  CA  ARG A 368       8.515   6.581  10.315  1.00  0.97           C  
ATOM   2881  C   ARG A 368       9.896   7.204  10.137  1.00  0.97           C  
ATOM   2882  CB  ARG A 368       7.470   7.678  10.530  1.00  0.97           C  
ATOM   2883  O   ARG A 368      10.379   7.346   9.012  1.00  0.97           O  
ATOM   2884  CG  ARG A 368       6.036   7.209  10.337  1.00  0.97           C  
ATOM   2885  CD  ARG A 368       5.051   8.368  10.394  1.00  0.97           C  
ATOM   2886  NE  ARG A 368       4.871   8.855  11.759  1.00  0.97           N  
ATOM   2887  NH1 ARG A 368       2.567   8.970  11.635  1.00  0.97           N  
ATOM   2888  NH2 ARG A 368       3.647   9.568  13.567  1.00  0.97           N  
ATOM   2889  CZ  ARG A 368       3.696   9.130  12.317  1.00  0.97           C  
ATOM   2890  N   ARG A 369      10.446   7.559  11.243  1.00  0.95           N  
ATOM   2891  CA  ARG A 369      11.786   8.135  11.186  1.00  0.95           C  
ATOM   2892  C   ARG A 369      12.779   7.151  10.576  1.00  0.95           C  
ATOM   2893  CB  ARG A 369      12.252   8.551  12.583  1.00  0.95           C  
ATOM   2894  O   ARG A 369      13.541   7.509   9.676  1.00  0.95           O  
ATOM   2895  CG  ARG A 369      13.629   9.194  12.607  1.00  0.95           C  
ATOM   2896  CD  ARG A 369      14.033   9.612  14.014  1.00  0.95           C  
ATOM   2897  NE  ARG A 369      14.123   8.464  14.912  1.00  0.95           N  
ATOM   2898  NH1 ARG A 369      14.099   9.717  16.852  1.00  0.95           N  
ATOM   2899  NH2 ARG A 369      14.235   7.432  16.960  1.00  0.95           N  
ATOM   2900  CZ  ARG A 369      14.152   8.540  16.239  1.00  0.95           C  
ATOM   2901  N   GLN A 370      12.747   5.913  11.026  1.00  0.97           N  
ATOM   2902  CA  GLN A 370      13.660   4.886  10.536  1.00  0.97           C  
ATOM   2903  C   GLN A 370      13.421   4.597   9.057  1.00  0.97           C  
ATOM   2904  CB  GLN A 370      13.512   3.601  11.352  1.00  0.97           C  
ATOM   2905  O   GLN A 370      14.370   4.487   8.278  1.00  0.97           O  
ATOM   2906  CG  GLN A 370      14.050   3.710  12.773  1.00  0.97           C  
ATOM   2907  CD  GLN A 370      13.887   2.424  13.562  1.00  0.97           C  
ATOM   2908  NE2 GLN A 370      14.993   1.901  14.079  1.00  0.97           N  
ATOM   2909  OE1 GLN A 370      12.775   1.906  13.707  1.00  0.97           O  
ATOM   2910  N   LEU A 371      12.206   4.497   8.695  1.00  0.97           N  
ATOM   2911  CA  LEU A 371      11.885   4.220   7.300  1.00  0.97           C  
ATOM   2912  C   LEU A 371      12.337   5.367   6.401  1.00  0.97           C  
ATOM   2913  CB  LEU A 371      10.382   3.987   7.131  1.00  0.97           C  
ATOM   2914  O   LEU A 371      12.854   5.135   5.305  1.00  0.97           O  
ATOM   2915  CG  LEU A 371       9.840   2.654   7.651  1.00  0.97           C  
ATOM   2916  CD1 LEU A 371       8.323   2.605   7.506  1.00  0.97           C  
ATOM   2917  CD2 LEU A 371      10.490   1.488   6.914  1.00  0.97           C  
ATOM   2918  N   ALA A 372      12.130   6.598   6.822  1.00  0.95           N  
ATOM   2919  CA  ALA A 372      12.570   7.759   6.054  1.00  0.95           C  
ATOM   2920  C   ALA A 372      14.083   7.746   5.856  1.00  0.95           C  
ATOM   2921  CB  ALA A 372      12.138   9.050   6.746  1.00  0.95           C  
ATOM   2922  O   ALA A 372      14.573   7.987   4.751  1.00  0.95           O  
ATOM   2923  N   GLU A 373      14.765   7.439   6.914  1.00  0.94           N  
ATOM   2924  CA  GLU A 373      16.222   7.372   6.863  1.00  0.94           C  
ATOM   2925  C   GLU A 373      16.692   6.266   5.922  1.00  0.94           C  
ATOM   2926  CB  GLU A 373      16.800   7.153   8.263  1.00  0.94           C  
ATOM   2927  O   GLU A 373      17.573   6.485   5.088  1.00  0.94           O  
ATOM   2928  CG  GLU A 373      16.680   8.365   9.175  1.00  0.94           C  
ATOM   2929  CD  GLU A 373      17.138   8.092  10.599  1.00  0.94           C  
ATOM   2930  OE1 GLU A 373      17.076   9.014  11.444  1.00  0.94           O  
ATOM   2931  OE2 GLU A 373      17.563   6.948  10.872  1.00  0.94           O  
ATOM   2932  N   ARG A 374      16.083   5.101   6.076  1.00  0.95           N  
ATOM   2933  CA  ARG A 374      16.475   3.967   5.247  1.00  0.95           C  
ATOM   2934  C   ARG A 374      16.174   4.234   3.776  1.00  0.95           C  
ATOM   2935  CB  ARG A 374      15.762   2.693   5.705  1.00  0.95           C  
ATOM   2936  O   ARG A 374      16.980   3.907   2.902  1.00  0.95           O  
ATOM   2937  CG  ARG A 374      16.217   2.187   7.065  1.00  0.95           C  
ATOM   2938  CD  ARG A 374      15.578   0.850   7.412  1.00  0.95           C  
ATOM   2939  NE  ARG A 374      15.988   0.384   8.734  1.00  0.95           N  
ATOM   2940  NH1 ARG A 374      14.922  -1.659   8.571  1.00  0.95           N  
ATOM   2941  NH2 ARG A 374      16.093  -1.120  10.466  1.00  0.95           N  
ATOM   2942  CZ  ARG A 374      15.666  -0.797   9.254  1.00  0.95           C  
ATOM   2943  N   LYS A 375      15.029   4.735   3.549  1.00  0.96           N  
ATOM   2944  CA  LYS A 375      14.656   5.046   2.173  1.00  0.96           C  
ATOM   2945  C   LYS A 375      15.627   6.046   1.552  1.00  0.96           C  
ATOM   2946  CB  LYS A 375      13.230   5.596   2.114  1.00  0.96           C  
ATOM   2947  O   LYS A 375      16.047   5.882   0.405  1.00  0.96           O  
ATOM   2948  CG  LYS A 375      12.661   5.692   0.706  1.00  0.96           C  
ATOM   2949  CD  LYS A 375      11.179   6.046   0.724  1.00  0.96           C  
ATOM   2950  CE  LYS A 375      10.591   6.067  -0.680  1.00  0.96           C  
ATOM   2951  NZ  LYS A 375       9.122   6.335  -0.661  1.00  0.96           N  
ATOM   2952  N   GLN A 376      15.983   7.074   2.271  1.00  0.94           N  
ATOM   2953  CA  GLN A 376      16.935   8.078   1.807  1.00  0.94           C  
ATOM   2954  C   GLN A 376      18.300   7.455   1.529  1.00  0.94           C  
ATOM   2955  CB  GLN A 376      17.071   9.204   2.833  1.00  0.94           C  
ATOM   2956  O   GLN A 376      18.923   7.743   0.505  1.00  0.94           O  
ATOM   2957  CG  GLN A 376      17.995  10.331   2.391  1.00  0.94           C  
ATOM   2958  CD  GLN A 376      17.471  11.078   1.179  1.00  0.94           C  
ATOM   2959  NE2 GLN A 376      18.335  11.867   0.549  1.00  0.94           N  
ATOM   2960  OE1 GLN A 376      16.299  10.947   0.811  1.00  0.94           O  
ATOM   2961  N   ARG A 377      18.747   6.662   2.353  1.00  0.93           N  
ATOM   2962  CA  ARG A 377      20.030   5.991   2.173  1.00  0.93           C  
ATOM   2963  C   ARG A 377      20.018   5.111   0.927  1.00  0.93           C  
ATOM   2964  CB  ARG A 377      20.375   5.150   3.404  1.00  0.93           C  
ATOM   2965  O   ARG A 377      20.978   5.107   0.154  1.00  0.93           O  
ATOM   2966  CG  ARG A 377      20.863   5.967   4.590  1.00  0.93           C  
ATOM   2967  CD  ARG A 377      21.413   5.080   5.698  1.00  0.93           C  
ATOM   2968  NE  ARG A 377      21.667   5.838   6.920  1.00  0.93           N  
ATOM   2969  NH1 ARG A 377      22.176   3.989   8.208  1.00  0.93           N  
ATOM   2970  NH2 ARG A 377      22.230   6.085   9.132  1.00  0.93           N  
ATOM   2971  CZ  ARG A 377      22.024   5.302   8.084  1.00  0.93           C  
ATOM   2972  N   ALA A 378      18.995   4.338   0.793  1.00  0.95           N  
ATOM   2973  CA  ALA A 378      18.851   3.490  -0.388  1.00  0.95           C  
ATOM   2974  C   ALA A 378      18.827   4.326  -1.664  1.00  0.95           C  
ATOM   2975  CB  ALA A 378      17.584   2.645  -0.284  1.00  0.95           C  
ATOM   2976  O   ALA A 378      19.474   3.978  -2.654  1.00  0.95           O  
ATOM   2977  N   TRP A 379      18.084   5.303  -1.633  1.00  0.95           N  
ATOM   2978  CA  TRP A 379      17.979   6.208  -2.773  1.00  0.95           C  
ATOM   2979  C   TRP A 379      19.349   6.751  -3.165  1.00  0.95           C  
ATOM   2980  CB  TRP A 379      17.029   7.366  -2.455  1.00  0.95           C  
ATOM   2981  O   TRP A 379      19.720   6.728  -4.341  1.00  0.95           O  
ATOM   2982  CG  TRP A 379      17.015   8.445  -3.495  1.00  0.95           C  
ATOM   2983  CD1 TRP A 379      16.846   9.786  -3.289  1.00  0.95           C  
ATOM   2984  CD2 TRP A 379      17.172   8.273  -4.907  1.00  0.95           C  
ATOM   2985  CE2 TRP A 379      17.088   9.554  -5.496  1.00  0.95           C  
ATOM   2986  CE3 TRP A 379      17.377   7.159  -5.732  1.00  0.95           C  
ATOM   2987  NE1 TRP A 379      16.889  10.459  -4.489  1.00  0.95           N  
ATOM   2988  CH2 TRP A 379      17.402   8.644  -7.659  1.00  0.95           C  
ATOM   2989  CZ2 TRP A 379      17.202   9.751  -6.875  1.00  0.95           C  
ATOM   2990  CZ3 TRP A 379      17.490   7.357  -7.103  1.00  0.95           C  
ATOM   2991  N   GLN A 380      20.134   7.211  -2.243  1.00  0.93           N  
ATOM   2992  CA  GLN A 380      21.475   7.728  -2.494  1.00  0.93           C  
ATOM   2993  C   GLN A 380      22.380   6.648  -3.081  1.00  0.93           C  
ATOM   2994  CB  GLN A 380      22.087   8.284  -1.207  1.00  0.93           C  
ATOM   2995  O   GLN A 380      23.156   6.913  -4.001  1.00  0.93           O  
ATOM   2996  CG  GLN A 380      21.442   9.578  -0.729  1.00  0.93           C  
ATOM   2997  CD  GLN A 380      22.063  10.104   0.551  1.00  0.93           C  
ATOM   2998  NE2 GLN A 380      21.990  11.416   0.749  1.00  0.93           N  
ATOM   2999  OE1 GLN A 380      22.603   9.339   1.356  1.00  0.93           O  
ATOM   3000  N   ALA A 381      22.259   5.523  -2.548  1.00  0.95           N  
ATOM   3001  CA  ALA A 381      23.057   4.411  -3.058  1.00  0.95           C  
ATOM   3002  C   ALA A 381      22.700   4.100  -4.508  1.00  0.95           C  
ATOM   3003  CB  ALA A 381      22.861   3.172  -2.187  1.00  0.95           C  
ATOM   3004  O   ALA A 381      23.584   3.872  -5.337  1.00  0.95           O  
ATOM   3005  N   LEU A 382      21.479   4.133  -4.770  1.00  0.97           N  
ATOM   3006  CA  LEU A 382      21.028   3.866  -6.131  1.00  0.97           C  
ATOM   3007  C   LEU A 382      21.544   4.930  -7.094  1.00  0.97           C  
ATOM   3008  CB  LEU A 382      19.499   3.808  -6.187  1.00  0.97           C  
ATOM   3009  O   LEU A 382      21.976   4.612  -8.204  1.00  0.97           O  
ATOM   3010  CG  LEU A 382      18.843   2.581  -5.553  1.00  0.97           C  
ATOM   3011  CD1 LEU A 382      17.352   2.824  -5.347  1.00  0.97           C  
ATOM   3012  CD2 LEU A 382      19.074   1.345  -6.416  1.00  0.97           C  
ATOM   3013  N   LEU A 383      21.575   6.172  -6.666  1.00  0.95           N  
ATOM   3014  CA  LEU A 383      22.093   7.259  -7.491  1.00  0.95           C  
ATOM   3015  C   LEU A 383      23.584   7.079  -7.752  1.00  0.95           C  
ATOM   3016  CB  LEU A 383      21.840   8.610  -6.817  1.00  0.95           C  
ATOM   3017  O   LEU A 383      24.070   7.393  -8.841  1.00  0.95           O  
ATOM   3018  CG  LEU A 383      20.404   9.135  -6.868  1.00  0.95           C  
ATOM   3019  CD1 LEU A 383      20.291  10.447  -6.098  1.00  0.95           C  
ATOM   3020  CD2 LEU A 383      19.951   9.316  -8.313  1.00  0.95           C  
ATOM   3021  N   ARG A 384      24.193   6.593  -6.793  1.00  0.95           N  
ATOM   3022  CA  ARG A 384      25.642   6.431  -6.863  1.00  0.95           C  
ATOM   3023  C   ARG A 384      26.019   5.277  -7.786  1.00  0.95           C  
ATOM   3024  CB  ARG A 384      26.225   6.198  -5.467  1.00  0.95           C  
ATOM   3025  O   ARG A 384      26.941   5.399  -8.595  1.00  0.95           O  
ATOM   3026  CG  ARG A 384      27.742   6.106  -5.442  1.00  0.95           C  
ATOM   3027  CD  ARG A 384      28.264   5.784  -4.048  1.00  0.95           C  
ATOM   3028  NE  ARG A 384      27.874   6.803  -3.078  1.00  0.95           N  
ATOM   3029  NH1 ARG A 384      28.863   5.757  -1.271  1.00  0.95           N  
ATOM   3030  NH2 ARG A 384      27.763   7.747  -0.987  1.00  0.95           N  
ATOM   3031  CZ  ARG A 384      28.168   6.767  -1.781  1.00  0.95           C  
ATOM   3032  N   TYR A 385      25.272   4.138  -7.745  1.00  0.97           N  
ATOM   3033  CA  TYR A 385      25.776   2.909  -8.348  1.00  0.97           C  
ATOM   3034  C   TYR A 385      25.025   2.585  -9.634  1.00  0.97           C  
ATOM   3035  CB  TYR A 385      25.659   1.740  -7.366  1.00  0.97           C  
ATOM   3036  O   TYR A 385      25.521   1.835 -10.478  1.00  0.97           O  
ATOM   3037  CG  TYR A 385      26.584   1.850  -6.178  1.00  0.97           C  
ATOM   3038  CD1 TYR A 385      27.965   1.919  -6.350  1.00  0.97           C  
ATOM   3039  CD2 TYR A 385      26.080   1.884  -4.883  1.00  0.97           C  
ATOM   3040  CE1 TYR A 385      28.821   2.018  -5.259  1.00  0.97           C  
ATOM   3041  CE2 TYR A 385      26.927   1.983  -3.784  1.00  0.97           C  
ATOM   3042  OH  TYR A 385      29.137   2.148  -2.897  1.00  0.97           O  
ATOM   3043  CZ  TYR A 385      28.294   2.050  -3.981  1.00  0.97           C  
ATOM   3044  N   LEU A 386      23.835   3.101  -9.789  1.00  0.98           N  
ATOM   3045  CA  LEU A 386      23.118   2.809 -11.026  1.00  0.98           C  
ATOM   3046  C   LEU A 386      23.504   3.795 -12.123  1.00  0.98           C  
ATOM   3047  CB  LEU A 386      21.606   2.853 -10.792  1.00  0.98           C  
ATOM   3048  O   LEU A 386      23.888   4.931 -11.836  1.00  0.98           O  
ATOM   3049  CG  LEU A 386      21.044   1.840  -9.794  1.00  0.98           C  
ATOM   3050  CD1 LEU A 386      19.520   1.834  -9.846  1.00  0.98           C  
ATOM   3051  CD2 LEU A 386      21.599   0.448 -10.075  1.00  0.98           C  
ATOM   3052  N   PRO A 387      23.415   3.337 -13.400  1.00  0.96           N  
ATOM   3053  CA  PRO A 387      23.654   4.268 -14.506  1.00  0.96           C  
ATOM   3054  C   PRO A 387      22.728   5.481 -14.465  1.00  0.96           C  
ATOM   3055  CB  PRO A 387      23.383   3.416 -15.748  1.00  0.96           C  
ATOM   3056  O   PRO A 387      21.591   5.380 -13.998  1.00  0.96           O  
ATOM   3057  CG  PRO A 387      23.546   2.004 -15.286  1.00  0.96           C  
ATOM   3058  CD  PRO A 387      23.107   1.917 -13.853  1.00  0.96           C  
ATOM   3059  N   ALA A 388      23.178   6.631 -14.960  1.00  0.94           N  
ATOM   3060  CA  ALA A 388      22.467   7.906 -14.906  1.00  0.94           C  
ATOM   3061  C   ALA A 388      21.156   7.836 -15.684  1.00  0.94           C  
ATOM   3062  CB  ALA A 388      23.346   9.029 -15.451  1.00  0.94           C  
ATOM   3063  O   ALA A 388      20.232   8.611 -15.426  1.00  0.94           O  
ATOM   3064  N   GLU A 389      21.091   6.890 -16.593  1.00  0.94           N  
ATOM   3065  CA  GLU A 389      19.925   6.764 -17.463  1.00  0.94           C  
ATOM   3066  C   GLU A 389      18.748   6.136 -16.722  1.00  0.94           C  
ATOM   3067  CB  GLU A 389      20.267   5.937 -18.705  1.00  0.94           C  
ATOM   3068  O   GLU A 389      17.611   6.189 -17.194  1.00  0.94           O  
ATOM   3069  CG  GLU A 389      21.291   6.594 -19.618  1.00  0.94           C  
ATOM   3070  CD  GLU A 389      22.727   6.255 -19.252  1.00  0.94           C  
ATOM   3071  OE1 GLU A 389      23.638   6.499 -20.075  1.00  0.94           O  
ATOM   3072  OE2 GLU A 389      22.943   5.740 -18.132  1.00  0.94           O  
ATOM   3073  N   VAL A 390      19.044   5.500 -15.561  1.00  0.97           N  
ATOM   3074  CA  VAL A 390      17.968   4.917 -14.766  1.00  0.97           C  
ATOM   3075  C   VAL A 390      17.231   6.019 -14.008  1.00  0.97           C  
ATOM   3076  CB  VAL A 390      18.503   3.856 -13.778  1.00  0.97           C  
ATOM   3077  O   VAL A 390      17.847   6.799 -13.278  1.00  0.97           O  
ATOM   3078  CG1 VAL A 390      17.376   3.323 -12.895  1.00  0.97           C  
ATOM   3079  CG2 VAL A 390      19.179   2.715 -14.535  1.00  0.97           C  
ATOM   3080  N   LYS A 391      15.947   6.058 -14.198  1.00  0.95           N  
ATOM   3081  CA  LYS A 391      15.119   7.028 -13.487  1.00  0.95           C  
ATOM   3082  C   LYS A 391      14.561   6.433 -12.197  1.00  0.95           C  
ATOM   3083  CB  LYS A 391      13.975   7.513 -14.378  1.00  0.95           C  
ATOM   3084  O   LYS A 391      14.069   5.303 -12.190  1.00  0.95           O  
ATOM   3085  CG  LYS A 391      14.433   8.247 -15.629  1.00  0.95           C  
ATOM   3086  CD  LYS A 391      13.252   8.691 -16.482  1.00  0.95           C  
ATOM   3087  CE  LYS A 391      13.710   9.380 -17.759  1.00  0.95           C  
ATOM   3088  NZ  LYS A 391      12.559   9.728 -18.645  1.00  0.95           N  
ATOM   3089  N   ILE A 392      14.682   7.195 -11.093  1.00  0.96           N  
ATOM   3090  CA  ILE A 392      14.211   6.735  -9.791  1.00  0.96           C  
ATOM   3091  C   ILE A 392      13.083   7.640  -9.301  1.00  0.96           C  
ATOM   3092  CB  ILE A 392      15.357   6.698  -8.756  1.00  0.96           C  
ATOM   3093  O   ILE A 392      13.283   8.842  -9.107  1.00  0.96           O  
ATOM   3094  CG1 ILE A 392      16.540   5.888  -9.299  1.00  0.96           C  
ATOM   3095  CG2 ILE A 392      14.864   6.123  -7.425  1.00  0.96           C  
ATOM   3096  CD1 ILE A 392      17.796   5.976  -8.442  1.00  0.96           C  
ATOM   3097  N   HIS A 393      11.927   7.051  -9.133  1.00  0.94           N  
ATOM   3098  CA  HIS A 393      10.793   7.793  -8.596  1.00  0.94           C  
ATOM   3099  C   HIS A 393      10.721   7.667  -7.077  1.00  0.94           C  
ATOM   3100  CB  HIS A 393       9.487   7.305  -9.225  1.00  0.94           C  
ATOM   3101  O   HIS A 393      10.577   6.562  -6.548  1.00  0.94           O  
ATOM   3102  CG  HIS A 393       9.492   7.339 -10.720  1.00  0.94           C  
ATOM   3103  CD2 HIS A 393       9.800   6.385 -11.630  1.00  0.94           C  
ATOM   3104  ND1 HIS A 393       9.151   8.463 -11.440  1.00  0.94           N  
ATOM   3105  CE1 HIS A 393       9.249   8.198 -12.732  1.00  0.94           C  
ATOM   3106  NE2 HIS A 393       9.641   6.943 -12.874  1.00  0.94           N  
ATOM   3107  N   HIS A 394      10.773   8.832  -6.416  1.00  0.94           N  
ATOM   3108  CA  HIS A 394      10.854   8.930  -4.963  1.00  0.94           C  
ATOM   3109  C   HIS A 394       9.695   9.747  -4.401  1.00  0.94           C  
ATOM   3110  CB  HIS A 394      12.187   9.550  -4.541  1.00  0.94           C  
ATOM   3111  O   HIS A 394       9.533  10.920  -4.744  1.00  0.94           O  
ATOM   3112  CG  HIS A 394      12.409   9.545  -3.062  1.00  0.94           C  
ATOM   3113  CD2 HIS A 394      13.281   8.848  -2.296  1.00  0.94           C  
ATOM   3114  ND1 HIS A 394      11.677  10.329  -2.197  1.00  0.94           N  
ATOM   3115  CE1 HIS A 394      12.091  10.114  -0.960  1.00  0.94           C  
ATOM   3116  NE2 HIS A 394      13.064   9.219  -0.992  1.00  0.94           N  
ATOM   3117  N   ASN A 395       8.903   9.127  -3.490  1.00  0.92           N  
ATOM   3118  CA  ASN A 395       7.844   9.821  -2.765  1.00  0.92           C  
ATOM   3119  C   ASN A 395       8.101   9.821  -1.260  1.00  0.92           C  
ATOM   3120  CB  ASN A 395       6.483   9.192  -3.071  1.00  0.92           C  
ATOM   3121  O   ASN A 395       8.763   8.922  -0.740  1.00  0.92           O  
ATOM   3122  CG  ASN A 395       6.055   9.398  -4.510  1.00  0.92           C  
ATOM   3123  ND2 ASN A 395       6.172   8.351  -5.319  1.00  0.92           N  
ATOM   3124  OD1 ASN A 395       5.623  10.489  -4.893  1.00  0.92           O  
ATOM   3125  N   ASP A 396       7.573  10.857  -0.539  1.00  0.90           N  
ATOM   3126  CA  ASP A 396       7.827  11.036   0.887  1.00  0.90           C  
ATOM   3127  C   ASP A 396       6.841  10.225   1.726  1.00  0.90           C  
ATOM   3128  CB  ASP A 396       7.746  12.516   1.266  1.00  0.90           C  
ATOM   3129  O   ASP A 396       6.119  10.782   2.556  1.00  0.90           O  
ATOM   3130  CG  ASP A 396       8.877  13.341   0.677  1.00  0.90           C  
ATOM   3131  OD1 ASP A 396       9.947  12.775   0.365  1.00  0.90           O  
ATOM   3132  OD2 ASP A 396       8.698  14.569   0.526  1.00  0.90           O  
ATOM   3133  N   SER A 397       6.707   8.960   1.475  1.00  0.94           N  
ATOM   3134  CA  SER A 397       5.869   8.014   2.205  1.00  0.94           C  
ATOM   3135  C   SER A 397       6.232   6.574   1.861  1.00  0.94           C  
ATOM   3136  CB  SER A 397       4.391   8.262   1.902  1.00  0.94           C  
ATOM   3137  O   SER A 397       7.009   6.328   0.936  1.00  0.94           O  
ATOM   3138  OG  SER A 397       4.105   7.995   0.540  1.00  0.94           O  
ATOM   3139  N   GLY A 398       5.693   5.650   2.663  1.00  0.96           N  
ATOM   3140  CA  GLY A 398       5.956   4.245   2.392  1.00  0.96           C  
ATOM   3141  C   GLY A 398       7.435   3.914   2.339  1.00  0.96           C  
ATOM   3142  O   GLY A 398       8.264   4.666   2.857  1.00  0.96           O  
ATOM   3143  N   TYR A 399       7.717   2.795   1.786  1.00  0.97           N  
ATOM   3144  CA  TYR A 399       9.120   2.396   1.777  1.00  0.97           C  
ATOM   3145  C   TYR A 399       9.512   1.813   0.425  1.00  0.97           C  
ATOM   3146  CB  TYR A 399       9.396   1.376   2.885  1.00  0.97           C  
ATOM   3147  O   TYR A 399      10.532   1.129   0.309  1.00  0.97           O  
ATOM   3148  CG  TYR A 399       8.343   0.301   2.997  1.00  0.97           C  
ATOM   3149  CD1 TYR A 399       7.363   0.359   3.986  1.00  0.97           C  
ATOM   3150  CD2 TYR A 399       8.325  -0.774   2.115  1.00  0.97           C  
ATOM   3151  CE1 TYR A 399       6.392  -0.631   4.095  1.00  0.97           C  
ATOM   3152  CE2 TYR A 399       7.358  -1.769   2.214  1.00  0.97           C  
ATOM   3153  OH  TYR A 399       5.437  -2.671   3.308  1.00  0.97           O  
ATOM   3154  CZ  TYR A 399       6.396  -1.689   3.205  1.00  0.97           C  
ATOM   3155  N   PHE A 400       8.772   2.049  -0.574  1.00  0.98           N  
ATOM   3156  CA  PHE A 400       9.120   1.580  -1.910  1.00  0.98           C  
ATOM   3157  C   PHE A 400       9.683   2.717  -2.754  1.00  0.98           C  
ATOM   3158  CB  PHE A 400       7.899   0.967  -2.601  1.00  0.98           C  
ATOM   3159  O   PHE A 400       9.294   3.874  -2.583  1.00  0.98           O  
ATOM   3160  CG  PHE A 400       7.434  -0.324  -1.983  1.00  0.98           C  
ATOM   3161  CD1 PHE A 400       8.328  -1.365  -1.760  1.00  0.98           C  
ATOM   3162  CD2 PHE A 400       6.104  -0.497  -1.624  1.00  0.98           C  
ATOM   3163  CE1 PHE A 400       7.901  -2.561  -1.187  1.00  0.98           C  
ATOM   3164  CE2 PHE A 400       5.670  -1.689  -1.051  1.00  0.98           C  
ATOM   3165  CZ  PHE A 400       6.570  -2.720  -0.835  1.00  0.98           C  
ATOM   3166  N   LEU A 401      10.584   2.397  -3.639  1.00  0.98           N  
ATOM   3167  CA  LEU A 401      10.985   3.200  -4.789  1.00  0.98           C  
ATOM   3168  C   LEU A 401      10.543   2.541  -6.092  1.00  0.98           C  
ATOM   3169  CB  LEU A 401      12.502   3.405  -4.796  1.00  0.98           C  
ATOM   3170  O   LEU A 401      10.416   1.316  -6.161  1.00  0.98           O  
ATOM   3171  CG  LEU A 401      13.085   4.190  -3.620  1.00  0.98           C  
ATOM   3172  CD1 LEU A 401      14.609   4.169  -3.674  1.00  0.98           C  
ATOM   3173  CD2 LEU A 401      12.565   5.623  -3.623  1.00  0.98           C  
ATOM   3174  N   TRP A 402      10.244   3.339  -7.094  1.00  0.97           N  
ATOM   3175  CA  TRP A 402       9.859   2.883  -8.426  1.00  0.97           C  
ATOM   3176  C   TRP A 402      10.894   3.301  -9.464  1.00  0.97           C  
ATOM   3177  CB  TRP A 402       8.483   3.436  -8.807  1.00  0.97           C  
ATOM   3178  O   TRP A 402      11.156   4.492  -9.645  1.00  0.97           O  
ATOM   3179  CG  TRP A 402       7.907   2.830 -10.052  1.00  0.97           C  
ATOM   3180  CD1 TRP A 402       7.537   3.487 -11.193  1.00  0.97           C  
ATOM   3181  CD2 TRP A 402       7.630   1.445 -10.278  1.00  0.97           C  
ATOM   3182  CE2 TRP A 402       7.093   1.333 -11.579  1.00  0.97           C  
ATOM   3183  CE3 TRP A 402       7.784   0.286  -9.505  1.00  0.97           C  
ATOM   3184  NE1 TRP A 402       7.047   2.592 -12.116  1.00  0.97           N  
ATOM   3185  CH2 TRP A 402       6.871  -1.012 -11.349  1.00  0.97           C  
ATOM   3186  CZ2 TRP A 402       6.710   0.106 -12.126  1.00  0.97           C  
ATOM   3187  CZ3 TRP A 402       7.401  -0.934 -10.051  1.00  0.97           C  
ATOM   3188  N   LEU A 403      11.470   2.299 -10.073  1.00  0.98           N  
ATOM   3189  CA  LEU A 403      12.588   2.584 -10.965  1.00  0.98           C  
ATOM   3190  C   LEU A 403      12.221   2.279 -12.413  1.00  0.98           C  
ATOM   3191  CB  LEU A 403      13.820   1.772 -10.557  1.00  0.98           C  
ATOM   3192  O   LEU A 403      11.472   1.337 -12.682  1.00  0.98           O  
ATOM   3193  CG  LEU A 403      14.464   2.142  -9.220  1.00  0.98           C  
ATOM   3194  CD1 LEU A 403      13.809   1.364  -8.083  1.00  0.98           C  
ATOM   3195  CD2 LEU A 403      15.966   1.880  -9.258  1.00  0.98           C  
ATOM   3196  N   GLU A 404      12.785   3.134 -13.287  1.00  0.96           N  
ATOM   3197  CA  GLU A 404      12.576   2.999 -14.726  1.00  0.96           C  
ATOM   3198  C   GLU A 404      13.895   2.763 -15.456  1.00  0.96           C  
ATOM   3199  CB  GLU A 404      11.880   4.242 -15.286  1.00  0.96           C  
ATOM   3200  O   GLU A 404      14.792   3.607 -15.416  1.00  0.96           O  
ATOM   3201  CG  GLU A 404      11.603   4.171 -16.781  1.00  0.96           C  
ATOM   3202  CD  GLU A 404      10.893   5.403 -17.319  1.00  0.96           C  
ATOM   3203  OE1 GLU A 404      10.746   5.526 -18.556  1.00  0.96           O  
ATOM   3204  OE2 GLU A 404      10.481   6.251 -16.497  1.00  0.96           O  
ATOM   3205  N   LEU A 405      13.974   1.617 -16.121  1.00  0.97           N  
ATOM   3206  CA  LEU A 405      15.164   1.282 -16.895  1.00  0.97           C  
ATOM   3207  C   LEU A 405      15.132   1.958 -18.262  1.00  0.97           C  
ATOM   3208  CB  LEU A 405      15.282  -0.235 -17.067  1.00  0.97           C  
ATOM   3209  O   LEU A 405      14.057   2.188 -18.820  1.00  0.97           O  
ATOM   3210  CG  LEU A 405      15.378  -1.057 -15.781  1.00  0.97           C  
ATOM   3211  CD1 LEU A 405      15.232  -2.544 -16.090  1.00  0.97           C  
ATOM   3212  CD2 LEU A 405      16.696  -0.781 -15.066  1.00  0.97           C  
ATOM   3213  N   PRO A 406      16.329   2.313 -18.833  1.00  0.94           N  
ATOM   3214  CA  PRO A 406      16.342   2.856 -20.194  1.00  0.94           C  
ATOM   3215  C   PRO A 406      16.001   1.809 -21.251  1.00  0.94           C  
ATOM   3216  CB  PRO A 406      17.781   3.352 -20.361  1.00  0.94           C  
ATOM   3217  O   PRO A 406      16.193   0.611 -21.023  1.00  0.94           O  
ATOM   3218  CG  PRO A 406      18.595   2.467 -19.474  1.00  0.94           C  
ATOM   3219  CD  PRO A 406      17.783   2.135 -18.256  1.00  0.94           C  
ATOM   3220  N   GLU A 407      15.451   2.253 -22.349  1.00  0.90           N  
ATOM   3221  CA  GLU A 407      15.264   1.356 -23.485  1.00  0.90           C  
ATOM   3222  C   GLU A 407      16.604   0.876 -24.035  1.00  0.90           C  
ATOM   3223  CB  GLU A 407      14.460   2.048 -24.589  1.00  0.90           C  
ATOM   3224  O   GLU A 407      17.587   1.619 -24.027  1.00  0.90           O  
ATOM   3225  CG  GLU A 407      13.012   2.326 -24.213  1.00  0.90           C  
ATOM   3226  CD  GLU A 407      12.191   2.890 -25.362  1.00  0.90           C  
ATOM   3227  OE1 GLU A 407      11.036   3.314 -25.132  1.00  0.90           O  
ATOM   3228  OE2 GLU A 407      12.708   2.908 -26.502  1.00  0.90           O  
ATOM   3229  N   PRO A 408      16.631  -0.525 -24.392  1.00  0.91           N  
ATOM   3230  CA  PRO A 408      15.516  -1.469 -24.501  1.00  0.91           C  
ATOM   3231  C   PRO A 408      15.461  -2.454 -23.335  1.00  0.91           C  
ATOM   3232  CB  PRO A 408      15.797  -2.197 -25.818  1.00  0.91           C  
ATOM   3233  O   PRO A 408      14.919  -3.553 -23.477  1.00  0.91           O  
ATOM   3234  CG  PRO A 408      17.287  -2.288 -25.893  1.00  0.91           C  
ATOM   3235  CD  PRO A 408      17.873  -1.047 -25.283  1.00  0.91           C  
ATOM   3236  N   LEU A 409      15.961  -2.073 -22.200  1.00  0.95           N  
ATOM   3237  CA  LEU A 409      16.099  -3.026 -21.104  1.00  0.95           C  
ATOM   3238  C   LEU A 409      14.732  -3.446 -20.574  1.00  0.95           C  
ATOM   3239  CB  LEU A 409      16.936  -2.424 -19.972  1.00  0.95           C  
ATOM   3240  O   LEU A 409      13.781  -2.662 -20.608  1.00  0.95           O  
ATOM   3241  CG  LEU A 409      18.443  -2.338 -20.216  1.00  0.95           C  
ATOM   3242  CD1 LEU A 409      18.736  -1.439 -21.413  1.00  0.95           C  
ATOM   3243  CD2 LEU A 409      19.158  -1.827 -18.970  1.00  0.95           C  
ATOM   3244  N   ASP A 410      14.645  -4.725 -20.108  1.00  0.94           N  
ATOM   3245  CA  ASP A 410      13.448  -5.314 -19.514  1.00  0.94           C  
ATOM   3246  C   ASP A 410      13.687  -5.686 -18.052  1.00  0.94           C  
ATOM   3247  CB  ASP A 410      13.008  -6.547 -20.306  1.00  0.94           C  
ATOM   3248  O   ASP A 410      14.651  -6.386 -17.734  1.00  0.94           O  
ATOM   3249  CG  ASP A 410      11.743  -7.183 -19.757  1.00  0.94           C  
ATOM   3250  OD1 ASP A 410      11.837  -8.076 -18.888  1.00  0.94           O  
ATOM   3251  OD2 ASP A 410      10.642  -6.790 -20.200  1.00  0.94           O  
ATOM   3252  N   ALA A 411      12.818  -5.235 -17.141  1.00  0.96           N  
ATOM   3253  CA  ALA A 411      12.991  -5.432 -15.705  1.00  0.96           C  
ATOM   3254  C   ALA A 411      12.807  -6.898 -15.326  1.00  0.96           C  
ATOM   3255  CB  ALA A 411      12.011  -4.557 -14.926  1.00  0.96           C  
ATOM   3256  O   ALA A 411      13.373  -7.366 -14.335  1.00  0.96           O  
ATOM   3257  N   GLY A 412      11.965  -7.660 -16.071  1.00  0.92           N  
ATOM   3258  CA  GLY A 412      11.823  -9.089 -15.846  1.00  0.92           C  
ATOM   3259  C   GLY A 412      13.108  -9.861 -16.081  1.00  0.92           C  
ATOM   3260  O   GLY A 412      13.489 -10.704 -15.266  1.00  0.92           O  
ATOM   3261  N   GLU A 413      13.728  -9.552 -17.188  1.00  0.94           N  
ATOM   3262  CA  GLU A 413      15.009 -10.176 -17.503  1.00  0.94           C  
ATOM   3263  C   GLU A 413      16.074  -9.798 -16.477  1.00  0.94           C  
ATOM   3264  CB  GLU A 413      15.469  -9.781 -18.909  1.00  0.94           C  
ATOM   3265  O   GLU A 413      16.873 -10.641 -16.064  1.00  0.94           O  
ATOM   3266  CG  GLU A 413      14.603 -10.353 -20.022  1.00  0.94           C  
ATOM   3267  CD  GLU A 413      15.056  -9.930 -21.411  1.00  0.94           C  
ATOM   3268  OE1 GLU A 413      14.396 -10.309 -22.405  1.00  0.94           O  
ATOM   3269  OE2 GLU A 413      16.078  -9.216 -21.505  1.00  0.94           O  
ATOM   3270  N   LEU A 414      16.061  -8.565 -16.100  1.00  0.97           N  
ATOM   3271  CA  LEU A 414      16.993  -8.099 -15.080  1.00  0.97           C  
ATOM   3272  C   LEU A 414      16.764  -8.827 -13.760  1.00  0.97           C  
ATOM   3273  CB  LEU A 414      16.851  -6.588 -14.874  1.00  0.97           C  
ATOM   3274  O   LEU A 414      17.721  -9.217 -13.087  1.00  0.97           O  
ATOM   3275  CG  LEU A 414      17.729  -5.967 -13.786  1.00  0.97           C  
ATOM   3276  CD1 LEU A 414      19.204  -6.164 -14.119  1.00  0.97           C  
ATOM   3277  CD2 LEU A 414      17.406  -4.486 -13.620  1.00  0.97           C  
ATOM   3278  N   SER A 415      15.483  -8.970 -13.438  1.00  0.95           N  
ATOM   3279  CA  SER A 415      15.132  -9.663 -12.203  1.00  0.95           C  
ATOM   3280  C   SER A 415      15.704 -11.076 -12.180  1.00  0.95           C  
ATOM   3281  CB  SER A 415      13.613  -9.716 -12.032  1.00  0.95           C  
ATOM   3282  O   SER A 415      16.286 -11.499 -11.179  1.00  0.95           O  
ATOM   3283  OG  SER A 415      13.262 -10.476 -10.888  1.00  0.95           O  
ATOM   3284  N   LEU A 416      15.588 -11.798 -13.250  1.00  0.92           N  
ATOM   3285  CA  LEU A 416      16.104 -13.158 -13.354  1.00  0.92           C  
ATOM   3286  C   LEU A 416      17.626 -13.172 -13.253  1.00  0.92           C  
ATOM   3287  CB  LEU A 416      15.663 -13.800 -14.672  1.00  0.92           C  
ATOM   3288  O   LEU A 416      18.198 -14.001 -12.541  1.00  0.92           O  
ATOM   3289  CG  LEU A 416      14.174 -14.122 -14.805  1.00  0.92           C  
ATOM   3290  CD1 LEU A 416      13.856 -14.587 -16.222  1.00  0.92           C  
ATOM   3291  CD2 LEU A 416      13.763 -15.179 -13.785  1.00  0.92           C  
ATOM   3292  N   ALA A 417      18.292 -12.283 -13.890  1.00  0.95           N  
ATOM   3293  CA  ALA A 417      19.748 -12.179 -13.840  1.00  0.95           C  
ATOM   3294  C   ALA A 417      20.225 -11.817 -12.437  1.00  0.95           C  
ATOM   3295  CB  ALA A 417      20.243 -11.146 -14.850  1.00  0.95           C  
ATOM   3296  O   ALA A 417      21.184 -12.403 -11.929  1.00  0.95           O  
ATOM   3297  N   ALA A 418      19.508 -10.866 -11.844  1.00  0.96           N  
ATOM   3298  CA  ALA A 418      19.875 -10.419 -10.503  1.00  0.96           C  
ATOM   3299  C   ALA A 418      19.715 -11.546  -9.486  1.00  0.96           C  
ATOM   3300  CB  ALA A 418      19.031  -9.215 -10.094  1.00  0.96           C  
ATOM   3301  O   ALA A 418      20.498 -11.653  -8.540  1.00  0.96           O  
ATOM   3302  N   LEU A 419      18.731 -12.333  -9.698  1.00  0.93           N  
ATOM   3303  CA  LEU A 419      18.470 -13.436  -8.779  1.00  0.93           C  
ATOM   3304  C   LEU A 419      19.647 -14.404  -8.743  1.00  0.93           C  
ATOM   3305  CB  LEU A 419      17.194 -14.179  -9.184  1.00  0.93           C  
ATOM   3306  O   LEU A 419      19.923 -15.015  -7.708  1.00  0.93           O  
ATOM   3307  CG  LEU A 419      16.615 -15.144  -8.148  1.00  0.93           C  
ATOM   3308  CD1 LEU A 419      16.273 -14.399  -6.862  1.00  0.93           C  
ATOM   3309  CD2 LEU A 419      15.384 -15.851  -8.705  1.00  0.93           C  
ATOM   3310  N   THR A 420      20.444 -14.628  -9.880  1.00  0.93           N  
ATOM   3311  CA  THR A 420      21.628 -15.480  -9.910  1.00  0.93           C  
ATOM   3312  C   THR A 420      22.727 -14.910  -9.019  1.00  0.93           C  
ATOM   3313  CB  THR A 420      22.160 -15.644 -11.346  1.00  0.93           C  
ATOM   3314  O   THR A 420      23.680 -15.612  -8.674  1.00  0.93           O  
ATOM   3315  CG2 THR A 420      21.045 -16.048 -12.304  1.00  0.93           C  
ATOM   3316  OG1 THR A 420      22.726 -14.403 -11.785  1.00  0.93           O  
ATOM   3317  N   HIS A 421      22.530 -13.675  -8.605  1.00  0.96           N  
ATOM   3318  CA  HIS A 421      23.473 -13.020  -7.706  1.00  0.96           C  
ATOM   3319  C   HIS A 421      22.846 -12.765  -6.340  1.00  0.96           C  
ATOM   3320  CB  HIS A 421      23.964 -11.704  -8.312  1.00  0.96           C  
ATOM   3321  O   HIS A 421      23.241 -11.833  -5.635  1.00  0.96           O  
ATOM   3322  CG  HIS A 421      24.722 -11.878  -9.590  1.00  0.96           C  
ATOM   3323  CD2 HIS A 421      24.307 -11.864 -10.879  1.00  0.96           C  
ATOM   3324  ND1 HIS A 421      26.082 -12.100  -9.625  1.00  0.96           N  
ATOM   3325  CE1 HIS A 421      26.471 -12.215 -10.884  1.00  0.96           C  
ATOM   3326  NE2 HIS A 421      25.413 -12.076 -11.664  1.00  0.96           N  
ATOM   3327  N   HIS A 422      21.741 -13.440  -6.042  1.00  0.94           N  
ATOM   3328  CA  HIS A 422      21.050 -13.402  -4.759  1.00  0.94           C  
ATOM   3329  C   HIS A 422      20.465 -12.020  -4.488  1.00  0.94           C  
ATOM   3330  CB  HIS A 422      21.999 -13.801  -3.627  1.00  0.94           C  
ATOM   3331  O   HIS A 422      20.564 -11.507  -3.371  1.00  0.94           O  
ATOM   3332  CG  HIS A 422      22.565 -15.177  -3.776  1.00  0.94           C  
ATOM   3333  CD2 HIS A 422      23.803 -15.596  -4.129  1.00  0.94           C  
ATOM   3334  ND1 HIS A 422      21.821 -16.316  -3.552  1.00  0.94           N  
ATOM   3335  CE1 HIS A 422      22.580 -17.378  -3.761  1.00  0.94           C  
ATOM   3336  NE2 HIS A 422      23.787 -16.969  -4.112  1.00  0.94           N  
ATOM   3337  N   ILE A 423      20.002 -11.340  -5.526  1.00  0.96           N  
ATOM   3338  CA  ILE A 423      19.329 -10.048  -5.453  1.00  0.96           C  
ATOM   3339  C   ILE A 423      17.913 -10.172  -6.012  1.00  0.96           C  
ATOM   3340  CB  ILE A 423      20.113  -8.958  -6.217  1.00  0.96           C  
ATOM   3341  O   ILE A 423      17.721 -10.649  -7.134  1.00  0.96           O  
ATOM   3342  CG1 ILE A 423      21.545  -8.854  -5.679  1.00  0.96           C  
ATOM   3343  CG2 ILE A 423      19.394  -7.610  -6.124  1.00  0.96           C  
ATOM   3344  CD1 ILE A 423      22.493  -8.083  -6.587  1.00  0.96           C  
ATOM   3345  N   SER A 424      16.968  -9.692  -5.192  1.00  0.95           N  
ATOM   3346  CA  SER A 424      15.604  -9.741  -5.708  1.00  0.95           C  
ATOM   3347  C   SER A 424      15.057  -8.340  -5.960  1.00  0.95           C  
ATOM   3348  CB  SER A 424      14.689 -10.488  -4.737  1.00  0.95           C  
ATOM   3349  O   SER A 424      15.311  -7.420  -5.180  1.00  0.95           O  
ATOM   3350  OG  SER A 424      14.555  -9.772  -3.521  1.00  0.95           O  
ATOM   3351  N   ILE A 425      14.334  -8.115  -7.139  1.00  0.96           N  
ATOM   3352  CA  ILE A 425      13.556  -6.926  -7.472  1.00  0.96           C  
ATOM   3353  C   ILE A 425      12.192  -7.338  -8.020  1.00  0.96           C  
ATOM   3354  CB  ILE A 425      14.297  -6.034  -8.493  1.00  0.96           C  
ATOM   3355  O   ILE A 425      12.019  -8.466  -8.488  1.00  0.96           O  
ATOM   3356  CG1 ILE A 425      14.611  -6.827  -9.766  1.00  0.96           C  
ATOM   3357  CG2 ILE A 425      15.575  -5.456  -7.878  1.00  0.96           C  
ATOM   3358  CD1 ILE A 425      15.234  -5.993 -10.877  1.00  0.96           C  
ATOM   3359  N   ALA A 426      11.244  -6.394  -7.859  1.00  0.96           N  
ATOM   3360  CA  ALA A 426       9.894  -6.713  -8.314  1.00  0.96           C  
ATOM   3361  C   ALA A 426       9.597  -6.053  -9.657  1.00  0.96           C  
ATOM   3362  CB  ALA A 426       8.865  -6.279  -7.273  1.00  0.96           C  
ATOM   3363  O   ALA A 426       9.361  -4.844  -9.724  1.00  0.96           O  
ATOM   3364  N   PRO A 427       9.578  -6.886 -10.692  1.00  0.95           N  
ATOM   3365  CA  PRO A 427       9.335  -6.323 -12.023  1.00  0.95           C  
ATOM   3366  C   PRO A 427       7.938  -5.725 -12.164  1.00  0.95           C  
ATOM   3367  CB  PRO A 427       9.510  -7.527 -12.952  1.00  0.95           C  
ATOM   3368  O   PRO A 427       6.990  -6.204 -11.536  1.00  0.95           O  
ATOM   3369  CG  PRO A 427      10.257  -8.533 -12.137  1.00  0.95           C  
ATOM   3370  CD  PRO A 427       9.936  -8.307 -10.688  1.00  0.95           C  
ATOM   3371  N   GLY A 428       7.829  -4.666 -13.022  1.00  0.94           N  
ATOM   3372  CA  GLY A 428       6.601  -3.915 -13.227  1.00  0.94           C  
ATOM   3373  C   GLY A 428       5.461  -4.767 -13.753  1.00  0.94           C  
ATOM   3374  O   GLY A 428       4.290  -4.464 -13.513  1.00  0.94           O  
ATOM   3375  N   LYS A 429       5.775  -5.821 -14.376  1.00  0.91           N  
ATOM   3376  CA  LYS A 429       4.753  -6.692 -14.948  1.00  0.91           C  
ATOM   3377  C   LYS A 429       3.879  -7.305 -13.857  1.00  0.91           C  
ATOM   3378  CB  LYS A 429       5.397  -7.798 -15.786  1.00  0.91           C  
ATOM   3379  O   LYS A 429       2.765  -7.757 -14.128  1.00  0.91           O  
ATOM   3380  CG  LYS A 429       5.862  -7.341 -17.161  1.00  0.91           C  
ATOM   3381  CD  LYS A 429       6.362  -8.511 -17.998  1.00  0.91           C  
ATOM   3382  CE  LYS A 429       6.812  -8.058 -19.381  1.00  0.91           C  
ATOM   3383  NZ  LYS A 429       7.343  -9.195 -20.191  1.00  0.91           N  
ATOM   3384  N   MET A 430       4.474  -7.312 -12.680  1.00  0.93           N  
ATOM   3385  CA  MET A 430       3.720  -7.842 -11.547  1.00  0.93           C  
ATOM   3386  C   MET A 430       2.528  -6.948 -11.221  1.00  0.93           C  
ATOM   3387  CB  MET A 430       4.621  -7.982 -10.319  1.00  0.93           C  
ATOM   3388  O   MET A 430       1.566  -7.393 -10.594  1.00  0.93           O  
ATOM   3389  CG  MET A 430       5.639  -9.105 -10.431  1.00  0.93           C  
ATOM   3390  SD  MET A 430       6.725  -9.219  -8.956  1.00  0.93           S  
ATOM   3391  CE  MET A 430       5.534  -9.823  -7.727  1.00  0.93           C  
ATOM   3392  N   PHE A 431       2.549  -5.744 -11.679  1.00  0.95           N  
ATOM   3393  CA  PHE A 431       1.627  -4.738 -11.163  1.00  0.95           C  
ATOM   3394  C   PHE A 431       0.673  -4.269 -12.254  1.00  0.95           C  
ATOM   3395  CB  PHE A 431       2.398  -3.545 -10.590  1.00  0.95           C  
ATOM   3396  O   PHE A 431       0.047  -3.214 -12.127  1.00  0.95           O  
ATOM   3397  CG  PHE A 431       3.388  -3.918  -9.520  1.00  0.95           C  
ATOM   3398  CD1 PHE A 431       2.970  -4.140  -8.213  1.00  0.95           C  
ATOM   3399  CD2 PHE A 431       4.737  -4.048  -9.821  1.00  0.95           C  
ATOM   3400  CE1 PHE A 431       3.884  -4.486  -7.221  1.00  0.95           C  
ATOM   3401  CE2 PHE A 431       5.657  -4.394  -8.835  1.00  0.95           C  
ATOM   3402  CZ  PHE A 431       5.228  -4.611  -7.535  1.00  0.95           C  
ATOM   3403  N   SER A 432       0.654  -4.877 -13.373  1.00  0.92           N  
ATOM   3404  CA  SER A 432      -0.213  -4.481 -14.478  1.00  0.92           C  
ATOM   3405  C   SER A 432      -0.612  -5.684 -15.326  1.00  0.92           C  
ATOM   3406  CB  SER A 432       0.478  -3.436 -15.354  1.00  0.92           C  
ATOM   3407  O   SER A 432       0.049  -6.725 -15.286  1.00  0.92           O  
ATOM   3408  OG  SER A 432       1.348  -4.056 -16.286  1.00  0.92           O  
ATOM   3409  N   THR A 433      -1.705  -5.650 -16.045  1.00  0.83           N  
ATOM   3410  CA  THR A 433      -2.123  -6.689 -16.979  1.00  0.83           C  
ATOM   3411  C   THR A 433      -1.498  -6.465 -18.354  1.00  0.83           C  
ATOM   3412  CB  THR A 433      -3.656  -6.737 -17.112  1.00  0.83           C  
ATOM   3413  O   THR A 433      -1.441  -7.384 -19.173  1.00  0.83           O  
ATOM   3414  CG2 THR A 433      -4.309  -7.143 -15.794  1.00  0.83           C  
ATOM   3415  OG1 THR A 433      -4.138  -5.442 -17.492  1.00  0.83           O  
ATOM   3416  N   GLY A 434      -0.860  -5.320 -18.637  1.00  0.79           N  
ATOM   3417  CA  GLY A 434      -0.264  -4.998 -19.923  1.00  0.79           C  
ATOM   3418  C   GLY A 434       1.252  -5.064 -19.912  1.00  0.79           C  
ATOM   3419  O   GLY A 434       1.856  -5.401 -18.891  1.00  0.79           O  
ATOM   3420  N   GLU A 435       1.927  -4.832 -21.179  1.00  0.77           N  
ATOM   3421  CA  GLU A 435       3.371  -4.948 -21.355  1.00  0.77           C  
ATOM   3422  C   GLU A 435       4.056  -3.593 -21.205  1.00  0.77           C  
ATOM   3423  CB  GLU A 435       3.700  -5.555 -22.721  1.00  0.77           C  
ATOM   3424  O   GLU A 435       5.283  -3.499 -21.281  1.00  0.77           O  
ATOM   3425  CG  GLU A 435       3.199  -6.981 -22.897  1.00  0.77           C  
ATOM   3426  CD  GLU A 435       3.995  -8.000 -22.097  1.00  0.77           C  
ATOM   3427  OE1 GLU A 435       3.447  -9.078 -21.772  1.00  0.77           O  
ATOM   3428  OE2 GLU A 435       5.174  -7.717 -21.791  1.00  0.77           O  
ATOM   3429  N   ASN A 436       3.302  -2.570 -20.835  1.00  0.83           N  
ATOM   3430  CA  ASN A 436       3.813  -1.205 -20.894  1.00  0.83           C  
ATOM   3431  C   ASN A 436       4.725  -0.896 -19.711  1.00  0.83           C  
ATOM   3432  CB  ASN A 436       2.659  -0.202 -20.951  1.00  0.83           C  
ATOM   3433  O   ASN A 436       5.465   0.090 -19.732  1.00  0.83           O  
ATOM   3434  CG  ASN A 436       1.890  -0.269 -22.256  1.00  0.83           C  
ATOM   3435  ND2 ASN A 436       0.662   0.235 -22.247  1.00  0.83           N  
ATOM   3436  OD1 ASN A 436       2.395  -0.772 -23.263  1.00  0.83           O  
ATOM   3437  N   TRP A 437       4.799  -1.893 -18.727  1.00  0.90           N  
ATOM   3438  CA  TRP A 437       5.573  -1.567 -17.534  1.00  0.90           C  
ATOM   3439  C   TRP A 437       6.769  -2.503 -17.388  1.00  0.90           C  
ATOM   3440  CB  TRP A 437       4.693  -1.645 -16.283  1.00  0.90           C  
ATOM   3441  O   TRP A 437       7.267  -2.716 -16.280  1.00  0.90           O  
ATOM   3442  CG  TRP A 437       3.528  -0.702 -16.299  1.00  0.90           C  
ATOM   3443  CD1 TRP A 437       2.252  -0.975 -16.709  1.00  0.90           C  
ATOM   3444  CD2 TRP A 437       3.533   0.670 -15.890  1.00  0.90           C  
ATOM   3445  CE2 TRP A 437       2.225   1.167 -16.079  1.00  0.90           C  
ATOM   3446  CE3 TRP A 437       4.518   1.527 -15.382  1.00  0.90           C  
ATOM   3447  NE1 TRP A 437       1.464   0.145 -16.579  1.00  0.90           N  
ATOM   3448  CH2 TRP A 437       2.859   3.303 -15.280  1.00  0.90           C  
ATOM   3449  CZ2 TRP A 437       1.876   2.486 -15.776  1.00  0.90           C  
ATOM   3450  CZ3 TRP A 437       4.170   2.838 -15.081  1.00  0.90           C  
ATOM   3451  N   SER A 438       7.171  -3.069 -18.512  1.00  0.91           N  
ATOM   3452  CA  SER A 438       8.217  -4.086 -18.524  1.00  0.91           C  
ATOM   3453  C   SER A 438       9.573  -3.488 -18.164  1.00  0.91           C  
ATOM   3454  CB  SER A 438       8.295  -4.758 -19.895  1.00  0.91           C  
ATOM   3455  O   SER A 438      10.490  -4.210 -17.766  1.00  0.91           O  
ATOM   3456  OG  SER A 438       8.584  -3.807 -20.906  1.00  0.91           O  
ATOM   3457  N   ARG A 439       9.668  -2.192 -18.193  1.00  0.95           N  
ATOM   3458  CA  ARG A 439      10.949  -1.543 -17.931  1.00  0.95           C  
ATOM   3459  C   ARG A 439      11.028  -1.049 -16.490  1.00  0.95           C  
ATOM   3460  CB  ARG A 439      11.169  -0.378 -18.898  1.00  0.95           C  
ATOM   3461  O   ARG A 439      11.996  -0.388 -16.108  1.00  0.95           O  
ATOM   3462  CG  ARG A 439      11.218  -0.791 -20.360  1.00  0.95           C  
ATOM   3463  CD  ARG A 439      11.089   0.407 -21.290  1.00  0.95           C  
ATOM   3464  NE  ARG A 439      12.006   1.481 -20.916  1.00  0.95           N  
ATOM   3465  NH1 ARG A 439      11.093   3.042 -22.354  1.00  0.95           N  
ATOM   3466  NH2 ARG A 439      12.868   3.607 -21.018  1.00  0.95           N  
ATOM   3467  CZ  ARG A 439      11.987   2.707 -21.430  1.00  0.95           C  
ATOM   3468  N   PHE A 440       9.997  -1.225 -15.804  1.00  0.97           N  
ATOM   3469  CA  PHE A 440       9.925  -0.686 -14.451  1.00  0.97           C  
ATOM   3470  C   PHE A 440      10.049  -1.798 -13.417  1.00  0.97           C  
ATOM   3471  CB  PHE A 440       8.613   0.078 -14.245  1.00  0.97           C  
ATOM   3472  O   PHE A 440       9.689  -2.946 -13.686  1.00  0.97           O  
ATOM   3473  CG  PHE A 440       8.473   1.292 -15.124  1.00  0.97           C  
ATOM   3474  CD1 PHE A 440       8.701   2.565 -14.617  1.00  0.97           C  
ATOM   3475  CD2 PHE A 440       8.112   1.159 -16.459  1.00  0.97           C  
ATOM   3476  CE1 PHE A 440       8.572   3.690 -15.428  1.00  0.97           C  
ATOM   3477  CE2 PHE A 440       7.981   2.278 -17.276  1.00  0.97           C  
ATOM   3478  CZ  PHE A 440       8.211   3.543 -16.758  1.00  0.97           C  
ATOM   3479  N   PHE A 441      10.580  -1.445 -12.257  1.00  0.97           N  
ATOM   3480  CA  PHE A 441      10.529  -2.383 -11.142  1.00  0.97           C  
ATOM   3481  C   PHE A 441      10.432  -1.641  -9.815  1.00  0.97           C  
ATOM   3482  CB  PHE A 441      11.761  -3.294 -11.146  1.00  0.97           C  
ATOM   3483  O   PHE A 441      10.847  -0.485  -9.712  1.00  0.97           O  
ATOM   3484  CG  PHE A 441      13.056  -2.563 -10.921  1.00  0.97           C  
ATOM   3485  CD1 PHE A 441      13.784  -2.062 -11.994  1.00  0.97           C  
ATOM   3486  CD2 PHE A 441      13.548  -2.376  -9.635  1.00  0.97           C  
ATOM   3487  CE1 PHE A 441      14.984  -1.384 -11.788  1.00  0.97           C  
ATOM   3488  CE2 PHE A 441      14.746  -1.700  -9.422  1.00  0.97           C  
ATOM   3489  CZ  PHE A 441      15.463  -1.206 -10.500  1.00  0.97           C  
ATOM   3490  N   ARG A 442       9.763  -2.282  -8.865  1.00  0.97           N  
ATOM   3491  CA  ARG A 442       9.613  -1.785  -7.501  1.00  0.97           C  
ATOM   3492  C   ARG A 442      10.781  -2.228  -6.626  1.00  0.97           C  
ATOM   3493  CB  ARG A 442       8.293  -2.267  -6.895  1.00  0.97           C  
ATOM   3494  O   ARG A 442      11.240  -3.368  -6.724  1.00  0.97           O  
ATOM   3495  CG  ARG A 442       7.983  -1.663  -5.535  1.00  0.97           C  
ATOM   3496  CD  ARG A 442       6.914  -2.457  -4.796  1.00  0.97           C  
ATOM   3497  NE  ARG A 442       7.433  -3.728  -4.300  1.00  0.97           N  
ATOM   3498  NH1 ARG A 442       5.392  -4.504  -3.547  1.00  0.97           N  
ATOM   3499  NH2 ARG A 442       7.273  -5.791  -3.304  1.00  0.97           N  
ATOM   3500  CZ  ARG A 442       6.698  -4.672  -3.718  1.00  0.97           C  
ATOM   3501  N   PHE A 443      11.278  -1.328  -5.804  1.00  0.98           N  
ATOM   3502  CA  PHE A 443      12.429  -1.529  -4.932  1.00  0.98           C  
ATOM   3503  C   PHE A 443      12.066  -1.240  -3.480  1.00  0.98           C  
ATOM   3504  CB  PHE A 443      13.597  -0.640  -5.368  1.00  0.98           C  
ATOM   3505  O   PHE A 443      11.714  -0.109  -3.136  1.00  0.98           O  
ATOM   3506  CG  PHE A 443      14.899  -0.972  -4.690  1.00  0.98           C  
ATOM   3507  CD1 PHE A 443      15.182  -0.483  -3.420  1.00  0.98           C  
ATOM   3508  CD2 PHE A 443      15.840  -1.774  -5.322  1.00  0.98           C  
ATOM   3509  CE1 PHE A 443      16.386  -0.789  -2.790  1.00  0.98           C  
ATOM   3510  CE2 PHE A 443      17.046  -2.084  -4.699  1.00  0.98           C  
ATOM   3511  CZ  PHE A 443      17.317  -1.590  -3.433  1.00  0.98           C  
ATOM   3512  N   ASN A 444      12.239  -2.229  -2.606  1.00  0.97           N  
ATOM   3513  CA  ASN A 444      11.939  -2.102  -1.183  1.00  0.97           C  
ATOM   3514  C   ASN A 444      13.122  -1.524  -0.411  1.00  0.97           C  
ATOM   3515  CB  ASN A 444      11.533  -3.455  -0.597  1.00  0.97           C  
ATOM   3516  O   ASN A 444      14.199  -2.121  -0.378  1.00  0.97           O  
ATOM   3517  CG  ASN A 444      11.029  -3.346   0.829  1.00  0.97           C  
ATOM   3518  ND2 ASN A 444      10.203  -4.301   1.240  1.00  0.97           N  
ATOM   3519  OD1 ASN A 444      11.379  -2.412   1.554  1.00  0.97           O  
ATOM   3520  N   THR A 445      12.864  -0.466   0.363  1.00  0.98           N  
ATOM   3521  CA  THR A 445      13.946   0.240   1.040  1.00  0.98           C  
ATOM   3522  C   THR A 445      13.840   0.067   2.553  1.00  0.98           C  
ATOM   3523  CB  THR A 445      13.940   1.740   0.691  1.00  0.98           C  
ATOM   3524  O   THR A 445      14.566   0.716   3.309  1.00  0.98           O  
ATOM   3525  CG2 THR A 445      14.029   1.953  -0.816  1.00  0.98           C  
ATOM   3526  OG1 THR A 445      12.729   2.333   1.176  1.00  0.98           O  
ATOM   3527  N   ALA A 446      12.923  -0.770   3.001  1.00  0.97           N  
ATOM   3528  CA  ALA A 446      12.584  -0.843   4.420  1.00  0.97           C  
ATOM   3529  C   ALA A 446      13.585  -1.709   5.179  1.00  0.97           C  
ATOM   3530  CB  ALA A 446      11.169  -1.388   4.601  1.00  0.97           C  
ATOM   3531  O   ALA A 446      13.559  -1.765   6.411  1.00  0.97           O  
ATOM   3532  N   TRP A 447      14.543  -2.268   4.478  1.00  0.95           N  
ATOM   3533  CA  TRP A 447      15.504  -3.150   5.132  1.00  0.95           C  
ATOM   3534  C   TRP A 447      16.761  -2.386   5.532  1.00  0.95           C  
ATOM   3535  CB  TRP A 447      15.872  -4.319   4.214  1.00  0.95           C  
ATOM   3536  O   TRP A 447      17.107  -1.378   4.909  1.00  0.95           O  
ATOM   3537  CG  TRP A 447      14.744  -5.274   3.962  1.00  0.95           C  
ATOM   3538  CD1 TRP A 447      13.701  -5.106   3.094  1.00  0.95           C  
ATOM   3539  CD2 TRP A 447      14.545  -6.545   4.589  1.00  0.95           C  
ATOM   3540  CE2 TRP A 447      13.359  -7.094   4.052  1.00  0.95           C  
ATOM   3541  CE3 TRP A 447      15.255  -7.274   5.552  1.00  0.95           C  
ATOM   3542  NE1 TRP A 447      12.864  -6.198   3.144  1.00  0.95           N  
ATOM   3543  CH2 TRP A 447      13.581  -9.032   5.392  1.00  0.95           C  
ATOM   3544  CZ2 TRP A 447      12.867  -8.340   4.448  1.00  0.95           C  
ATOM   3545  CZ3 TRP A 447      14.764  -8.513   5.945  1.00  0.95           C  
ATOM   3546  N   GLN A 448      17.301  -2.851   6.622  1.00  0.92           N  
ATOM   3547  CA  GLN A 448      18.508  -2.207   7.129  1.00  0.92           C  
ATOM   3548  C   GLN A 448      19.594  -2.154   6.059  1.00  0.92           C  
ATOM   3549  CB  GLN A 448      19.027  -2.938   8.368  1.00  0.92           C  
ATOM   3550  O   GLN A 448      19.872  -3.157   5.399  1.00  0.92           O  
ATOM   3551  CG  GLN A 448      20.268  -2.303   8.982  1.00  0.92           C  
ATOM   3552  CD  GLN A 448      19.955  -1.051   9.778  1.00  0.92           C  
ATOM   3553  NE2 GLN A 448      20.908  -0.127   9.831  1.00  0.92           N  
ATOM   3554  OE1 GLN A 448      18.864  -0.914  10.341  1.00  0.92           O  
ATOM   3555  N   TRP A 449      20.081  -0.857   5.917  1.00  0.92           N  
ATOM   3556  CA  TRP A 449      21.148  -0.657   4.942  1.00  0.92           C  
ATOM   3557  C   TRP A 449      22.507  -0.997   5.545  1.00  0.92           C  
ATOM   3558  CB  TRP A 449      21.148   0.786   4.432  1.00  0.92           C  
ATOM   3559  O   TRP A 449      22.881  -0.460   6.590  1.00  0.92           O  
ATOM   3560  CG  TRP A 449      21.925   0.985   3.165  1.00  0.92           C  
ATOM   3561  CD1 TRP A 449      23.226   1.389   3.051  1.00  0.92           C  
ATOM   3562  CD2 TRP A 449      21.446   0.792   1.831  1.00  0.92           C  
ATOM   3563  CE2 TRP A 449      22.512   1.098   0.956  1.00  0.92           C  
ATOM   3564  CE3 TRP A 449      20.218   0.390   1.289  1.00  0.92           C  
ATOM   3565  NE1 TRP A 449      23.585   1.459   1.725  1.00  0.92           N  
ATOM   3566  CH2 TRP A 449      21.175   0.617  -0.936  1.00  0.92           C  
ATOM   3567  CZ2 TRP A 449      22.386   1.013  -0.433  1.00  0.92           C  
ATOM   3568  CZ3 TRP A 449      20.095   0.306  -0.093  1.00  0.92           C  
ATOM   3569  N   GLY A 450      23.231  -1.942   4.981  1.00  0.92           N  
ATOM   3570  CA  GLY A 450      24.575  -2.350   5.358  1.00  0.92           C  
ATOM   3571  C   GLY A 450      25.443  -2.717   4.169  1.00  0.92           C  
ATOM   3572  O   GLY A 450      25.162  -2.310   3.040  1.00  0.92           O  
ATOM   3573  N   GLU A 451      26.595  -3.364   4.416  1.00  0.95           N  
ATOM   3574  CA  GLU A 451      27.548  -3.766   3.387  1.00  0.95           C  
ATOM   3575  C   GLU A 451      26.900  -4.702   2.370  1.00  0.95           C  
ATOM   3576  CB  GLU A 451      28.769  -4.441   4.018  1.00  0.95           C  
ATOM   3577  O   GLU A 451      27.121  -4.565   1.164  1.00  0.95           O  
ATOM   3578  CG  GLU A 451      29.890  -4.731   3.032  1.00  0.95           C  
ATOM   3579  CD  GLU A 451      31.146  -5.277   3.694  1.00  0.95           C  
ATOM   3580  OE1 GLU A 451      32.152  -5.510   2.987  1.00  0.95           O  
ATOM   3581  OE2 GLU A 451      31.122  -5.474   4.929  1.00  0.95           O  
ATOM   3582  N   ARG A 452      26.088  -5.524   2.901  1.00  0.95           N  
ATOM   3583  CA  ARG A 452      25.415  -6.495   2.043  1.00  0.95           C  
ATOM   3584  C   ARG A 452      24.497  -5.799   1.045  1.00  0.95           C  
ATOM   3585  CB  ARG A 452      24.615  -7.492   2.885  1.00  0.95           C  
ATOM   3586  O   ARG A 452      24.520  -6.109  -0.148  1.00  0.95           O  
ATOM   3587  CG  ARG A 452      23.916  -8.566   2.067  1.00  0.95           C  
ATOM   3588  CD  ARG A 452      23.135  -9.528   2.950  1.00  0.95           C  
ATOM   3589  NE  ARG A 452      22.338 -10.461   2.158  1.00  0.95           N  
ATOM   3590  NH1 ARG A 452      21.207 -11.351   3.965  1.00  0.95           N  
ATOM   3591  NH2 ARG A 452      20.771 -12.111   1.847  1.00  0.95           N  
ATOM   3592  CZ  ARG A 452      21.441 -11.306   2.659  1.00  0.95           C  
ATOM   3593  N   GLU A 453      23.648  -4.891   1.466  1.00  0.96           N  
ATOM   3594  CA  GLU A 453      22.726  -4.151   0.609  1.00  0.96           C  
ATOM   3595  C   GLU A 453      23.480  -3.246  -0.361  1.00  0.96           C  
ATOM   3596  CB  GLU A 453      21.754  -3.323   1.453  1.00  0.96           C  
ATOM   3597  O   GLU A 453      23.111  -3.139  -1.533  1.00  0.96           O  
ATOM   3598  CG  GLU A 453      20.700  -4.154   2.171  1.00  0.96           C  
ATOM   3599  CD  GLU A 453      21.237  -4.873   3.398  1.00  0.96           C  
ATOM   3600  OE1 GLU A 453      20.560  -5.796   3.905  1.00  0.96           O  
ATOM   3601  OE2 GLU A 453      22.343  -4.510   3.857  1.00  0.96           O  
ATOM   3602  N   GLU A 454      24.598  -2.716   0.195  1.00  0.97           N  
ATOM   3603  CA  GLU A 454      25.429  -1.854  -0.639  1.00  0.97           C  
ATOM   3604  C   GLU A 454      26.033  -2.631  -1.805  1.00  0.97           C  
ATOM   3605  CB  GLU A 454      26.539  -1.206   0.193  1.00  0.97           C  
ATOM   3606  O   GLU A 454      25.968  -2.187  -2.954  1.00  0.97           O  
ATOM   3607  CG  GLU A 454      27.377  -0.197  -0.578  1.00  0.97           C  
ATOM   3608  CD  GLU A 454      26.726   1.173  -0.676  1.00  0.97           C  
ATOM   3609  OE1 GLU A 454      27.228   2.030  -1.439  1.00  0.97           O  
ATOM   3610  OE2 GLU A 454      25.707   1.392   0.016  1.00  0.97           O  
ATOM   3611  N   GLN A 455      26.574  -3.789  -1.579  1.00  0.97           N  
ATOM   3612  CA  GLN A 455      27.178  -4.632  -2.605  1.00  0.97           C  
ATOM   3613  C   GLN A 455      26.133  -5.111  -3.609  1.00  0.97           C  
ATOM   3614  CB  GLN A 455      27.884  -5.831  -1.969  1.00  0.97           C  
ATOM   3615  O   GLN A 455      26.409  -5.197  -4.807  1.00  0.97           O  
ATOM   3616  CG  GLN A 455      29.132  -5.462  -1.179  1.00  0.97           C  
ATOM   3617  CD  GLN A 455      30.144  -4.691  -2.006  1.00  0.97           C  
ATOM   3618  NE2 GLN A 455      30.743  -3.667  -1.407  1.00  0.97           N  
ATOM   3619  OE1 GLN A 455      30.386  -5.014  -3.173  1.00  0.97           O  
ATOM   3620  N   ALA A 456      24.965  -5.347  -3.088  1.00  0.97           N  
ATOM   3621  CA  ALA A 456      23.884  -5.804  -3.956  1.00  0.97           C  
ATOM   3622  C   ALA A 456      23.492  -4.724  -4.960  1.00  0.97           C  
ATOM   3623  CB  ALA A 456      22.673  -6.219  -3.125  1.00  0.97           C  
ATOM   3624  O   ALA A 456      23.309  -5.006  -6.146  1.00  0.97           O  
ATOM   3625  N   VAL A 457      23.409  -3.519  -4.513  1.00  0.98           N  
ATOM   3626  CA  VAL A 457      23.038  -2.418  -5.396  1.00  0.98           C  
ATOM   3627  C   VAL A 457      24.159  -2.160  -6.400  1.00  0.98           C  
ATOM   3628  CB  VAL A 457      22.729  -1.131  -4.599  1.00  0.98           C  
ATOM   3629  O   VAL A 457      23.898  -1.876  -7.572  1.00  0.98           O  
ATOM   3630  CG1 VAL A 457      22.610   0.069  -5.537  1.00  0.98           C  
ATOM   3631  CG2 VAL A 457      21.449  -1.304  -3.783  1.00  0.98           C  
ATOM   3632  N   LYS A 458      25.398  -2.256  -5.928  1.00  0.98           N  
ATOM   3633  CA  LYS A 458      26.537  -2.141  -6.835  1.00  0.98           C  
ATOM   3634  C   LYS A 458      26.468  -3.191  -7.940  1.00  0.98           C  
ATOM   3635  CB  LYS A 458      27.852  -2.275  -6.066  1.00  0.98           C  
ATOM   3636  O   LYS A 458      26.657  -2.875  -9.117  1.00  0.98           O  
ATOM   3637  CG  LYS A 458      29.090  -1.990  -6.903  1.00  0.98           C  
ATOM   3638  CD  LYS A 458      30.358  -2.042  -6.061  1.00  0.98           C  
ATOM   3639  CE  LYS A 458      31.599  -1.768  -6.900  1.00  0.98           C  
ATOM   3640  NZ  LYS A 458      32.844  -1.806  -6.076  1.00  0.98           N  
ATOM   3641  N   GLN A 459      26.216  -4.402  -7.536  1.00  0.98           N  
ATOM   3642  CA  GLN A 459      26.099  -5.500  -8.489  1.00  0.98           C  
ATOM   3643  C   GLN A 459      24.936  -5.272  -9.451  1.00  0.98           C  
ATOM   3644  CB  GLN A 459      25.921  -6.831  -7.757  1.00  0.98           C  
ATOM   3645  O   GLN A 459      25.054  -5.536 -10.650  1.00  0.98           O  
ATOM   3646  CG  GLN A 459      25.875  -8.040  -8.682  1.00  0.98           C  
ATOM   3647  CD  GLN A 459      27.151  -8.214  -9.484  1.00  0.98           C  
ATOM   3648  NE2 GLN A 459      27.008  -8.584 -10.752  1.00  0.98           N  
ATOM   3649  OE1 GLN A 459      28.256  -8.018  -8.968  1.00  0.98           O  
ATOM   3650  N   LEU A 460      23.842  -4.790  -8.898  1.00  0.98           N  
ATOM   3651  CA  LEU A 460      22.691  -4.467  -9.735  1.00  0.98           C  
ATOM   3652  C   LEU A 460      23.062  -3.435 -10.795  1.00  0.98           C  
ATOM   3653  CB  LEU A 460      21.536  -3.942  -8.878  1.00  0.98           C  
ATOM   3654  O   LEU A 460      22.679  -3.569 -11.959  1.00  0.98           O  
ATOM   3655  CG  LEU A 460      20.212  -3.696  -9.603  1.00  0.98           C  
ATOM   3656  CD1 LEU A 460      19.723  -4.980 -10.265  1.00  0.98           C  
ATOM   3657  CD2 LEU A 460      19.164  -3.156  -8.635  1.00  0.98           C  
ATOM   3658  N   GLY A 461      23.800  -2.455 -10.442  1.00  0.98           N  
ATOM   3659  CA  GLY A 461      24.293  -1.459 -11.379  1.00  0.98           C  
ATOM   3660  C   GLY A 461      25.144  -2.050 -12.487  1.00  0.98           C  
ATOM   3661  O   GLY A 461      24.991  -1.687 -13.655  1.00  0.98           O  
ATOM   3662  N   LYS A 462      26.045  -3.003 -12.118  1.00  0.98           N  
ATOM   3663  CA  LYS A 462      26.885  -3.685 -13.098  1.00  0.98           C  
ATOM   3664  C   LYS A 462      26.038  -4.456 -14.106  1.00  0.98           C  
ATOM   3665  CB  LYS A 462      27.862  -4.633 -12.401  1.00  0.98           C  
ATOM   3666  O   LYS A 462      26.294  -4.401 -15.311  1.00  0.98           O  
ATOM   3667  CG  LYS A 462      28.982  -3.927 -11.651  1.00  0.98           C  
ATOM   3668  CD  LYS A 462      29.937  -4.922 -11.005  1.00  0.98           C  
ATOM   3669  CE  LYS A 462      31.006  -4.218 -10.180  1.00  0.98           C  
ATOM   3670  NZ  LYS A 462      31.902  -5.192  -9.488  1.00  0.98           N  
ATOM   3671  N   LEU A 463      25.053  -5.110 -13.585  1.00  0.98           N  
ATOM   3672  CA  LEU A 463      24.177  -5.901 -14.443  1.00  0.98           C  
ATOM   3673  C   LEU A 463      23.455  -5.012 -15.450  1.00  0.98           C  
ATOM   3674  CB  LEU A 463      23.156  -6.671 -13.601  1.00  0.98           C  
ATOM   3675  O   LEU A 463      23.312  -5.380 -16.618  1.00  0.98           O  
ATOM   3676  CG  LEU A 463      23.700  -7.840 -12.778  1.00  0.98           C  
ATOM   3677  CD1 LEU A 463      22.617  -8.387 -11.854  1.00  0.98           C  
ATOM   3678  CD2 LEU A 463      24.233  -8.937 -13.693  1.00  0.98           C  
ATOM   3679  N   ILE A 464      23.027  -3.890 -14.991  1.00  0.97           N  
ATOM   3680  CA  ILE A 464      22.315  -2.958 -15.860  1.00  0.97           C  
ATOM   3681  C   ILE A 464      23.269  -2.407 -16.917  1.00  0.97           C  
ATOM   3682  CB  ILE A 464      21.683  -1.802 -15.053  1.00  0.97           C  
ATOM   3683  O   ILE A 464      22.926  -2.342 -18.099  1.00  0.97           O  
ATOM   3684  CG1 ILE A 464      20.576  -2.334 -14.136  1.00  0.97           C  
ATOM   3685  CG2 ILE A 464      21.143  -0.720 -15.992  1.00  0.97           C  
ATOM   3686  CD1 ILE A 464      20.037  -1.303 -13.154  1.00  0.97           C  
ATOM   3687  N   GLN A 465      24.475  -2.083 -16.562  1.00  0.95           N  
ATOM   3688  CA  GLN A 465      25.492  -1.565 -17.471  1.00  0.95           C  
ATOM   3689  C   GLN A 465      25.855  -2.596 -18.536  1.00  0.95           C  
ATOM   3690  CB  GLN A 465      26.742  -1.147 -16.696  1.00  0.95           C  
ATOM   3691  O   GLN A 465      26.004  -2.256 -19.712  1.00  0.95           O  
ATOM   3692  CG  GLN A 465      27.796  -0.459 -17.554  1.00  0.95           C  
ATOM   3693  CD  GLN A 465      27.399   0.950 -17.954  1.00  0.95           C  
ATOM   3694  NE2 GLN A 465      27.804   1.363 -19.150  1.00  0.95           N  
ATOM   3695  OE1 GLN A 465      26.733   1.660 -17.194  1.00  0.95           O  
ATOM   3696  N   GLU A 466      25.951  -3.808 -18.208  1.00  0.94           N  
ATOM   3697  CA  GLU A 466      26.296  -4.889 -19.126  1.00  0.94           C  
ATOM   3698  C   GLU A 466      25.214  -5.083 -20.184  1.00  0.94           C  
ATOM   3699  CB  GLU A 466      26.522  -6.194 -18.359  1.00  0.94           C  
ATOM   3700  O   GLU A 466      25.513  -5.421 -21.331  1.00  0.94           O  
ATOM   3701  CG  GLU A 466      27.811  -6.217 -17.549  1.00  0.94           C  
ATOM   3702  CD  GLU A 466      27.925  -7.429 -16.638  1.00  0.94           C  
ATOM   3703  OE1 GLU A 466      28.958  -7.572 -15.945  1.00  0.94           O  
ATOM   3704  OE2 GLU A 466      26.975  -8.243 -16.618  1.00  0.94           O  
ATOM   3705  N   ARG A 467      24.052  -4.750 -19.774  1.00  0.92           N  
ATOM   3706  CA  ARG A 467      22.920  -4.974 -20.667  1.00  0.92           C  
ATOM   3707  C   ARG A 467      22.661  -3.752 -21.541  1.00  0.92           C  
ATOM   3708  CB  ARG A 467      21.663  -5.321 -19.866  1.00  0.92           C  
ATOM   3709  O   ARG A 467      21.983  -3.847 -22.566  1.00  0.92           O  
ATOM   3710  CG  ARG A 467      21.699  -6.702 -19.230  1.00  0.92           C  
ATOM   3711  CD  ARG A 467      20.434  -6.990 -18.435  1.00  0.92           C  
ATOM   3712  NE  ARG A 467      20.463  -8.323 -17.840  1.00  0.92           N  
ATOM   3713  NH1 ARG A 467      19.214  -9.320 -19.508  1.00  0.92           N  
ATOM   3714  NH2 ARG A 467      19.972 -10.564 -17.737  1.00  0.92           N  
ATOM   3715  CZ  ARG A 467      19.883  -9.399 -18.363  1.00  0.92           C  
ATOM   3716  N   LEU A 468      23.178  -2.569 -21.098  1.00  0.88           N  
ATOM   3717  CA  LEU A 468      23.069  -1.364 -21.914  1.00  0.88           C  
ATOM   3718  C   LEU A 468      23.998  -1.439 -23.120  1.00  0.88           C  
ATOM   3719  CB  LEU A 468      23.394  -0.122 -21.080  1.00  0.88           C  
ATOM   3720  O   LEU A 468      23.614  -1.058 -24.229  1.00  0.88           O  
ATOM   3721  CG  LEU A 468      22.308   0.348 -20.111  1.00  0.88           C  
ATOM   3722  CD1 LEU A 468      22.835   1.477 -19.231  1.00  0.88           C  
ATOM   3723  CD2 LEU A 468      21.066   0.793 -20.874  1.00  0.88           C  
