# Supplementary material for: Escherichia coli transcription factors of unknown function: sequence features and possible evolutionary relationships
Source: PeerJ. 2022 Jul 20;10:e13772. doi: 10.7717/peerj.13772 (PMC9308461; doi:10.7717/peerj.13772)
Supplement: Supplemental Information 18 [file peerj-10-13772-s018.zip › Raw Data/PDB files/YddM_b1477_unrelaxed_model_1.pdb]

ATOM      1  N   MET A   1      16.197  14.654  -9.038  1.00  0.47           N  
ATOM      2  CA  MET A   1      14.939  14.564  -8.301  1.00  0.47           C  
ATOM      3  C   MET A   1      14.813  13.214  -7.603  1.00  0.47           C  
ATOM      4  CB  MET A   1      13.750  14.780  -9.239  1.00  0.47           C  
ATOM      5  O   MET A   1      14.871  12.167  -8.250  1.00  0.47           O  
ATOM      6  CG  MET A   1      12.554  15.437  -8.569  1.00  0.47           C  
ATOM      7  SD  MET A   1      11.336  16.082  -9.781  1.00  0.47           S  
ATOM      8  CE  MET A   1       9.969  14.921  -9.510  1.00  0.47           C  
ATOM      9  N   LYS A   2      15.461  13.009  -6.477  1.00  0.46           N  
ATOM     10  CA  LYS A   2      15.442  11.897  -5.531  1.00  0.46           C  
ATOM     11  C   LYS A   2      14.054  11.268  -5.450  1.00  0.46           C  
ATOM     12  CB  LYS A   2      15.887  12.364  -4.144  1.00  0.46           C  
ATOM     13  O   LYS A   2      13.056  11.972  -5.281  1.00  0.46           O  
ATOM     14  CG  LYS A   2      17.387  12.592  -4.020  1.00  0.46           C  
ATOM     15  CD  LYS A   2      17.791  12.880  -2.580  1.00  0.46           C  
ATOM     16  CE  LYS A   2      19.274  13.206  -2.469  1.00  0.46           C  
ATOM     17  NZ  LYS A   2      19.665  13.538  -1.066  1.00  0.46           N  
ATOM     18  N   MET A   3      13.684  10.358  -6.336  1.00  0.53           N  
ATOM     19  CA  MET A   3      12.446   9.584  -6.344  1.00  0.53           C  
ATOM     20  C   MET A   3      12.123   9.060  -4.949  1.00  0.53           C  
ATOM     21  CB  MET A   3      12.547   8.419  -7.330  1.00  0.53           C  
ATOM     22  O   MET A   3      12.827   8.194  -4.428  1.00  0.53           O  
ATOM     23  CG  MET A   3      12.673   8.852  -8.781  1.00  0.53           C  
ATOM     24  SD  MET A   3      12.383   7.472  -9.955  1.00  0.53           S  
ATOM     25  CE  MET A   3      12.313   8.391 -11.518  1.00  0.53           C  
ATOM     26  N   ALA A   4      11.865   9.977  -3.955  1.00  0.61           N  
ATOM     27  CA  ALA A   4      11.323   9.533  -2.674  1.00  0.61           C  
ATOM     28  C   ALA A   4      10.319   8.400  -2.866  1.00  0.61           C  
ATOM     29  CB  ALA A   4      10.668  10.700  -1.940  1.00  0.61           C  
ATOM     30  O   ALA A   4       9.505   8.434  -3.792  1.00  0.61           O  
ATOM     31  N   ASN A   5      10.748   7.172  -2.779  1.00  0.70           N  
ATOM     32  CA  ASN A   5       9.940   5.962  -2.675  1.00  0.70           C  
ATOM     33  C   ASN A   5       8.619   6.230  -1.960  1.00  0.70           C  
ATOM     34  CB  ASN A   5      10.718   4.857  -1.957  1.00  0.70           C  
ATOM     35  O   ASN A   5       8.604   6.532  -0.765  1.00  0.70           O  
ATOM     36  CG  ASN A   5      10.176   3.473  -2.256  1.00  0.70           C  
ATOM     37  ND2 ASN A   5      10.627   2.483  -1.495  1.00  0.70           N  
ATOM     38  OD1 ASN A   5       9.360   3.295  -3.164  1.00  0.70           O  
ATOM     39  N   HIS A   6       7.598   6.784  -2.778  1.00  0.81           N  
ATOM     40  CA  HIS A   6       6.290   7.002  -2.170  1.00  0.81           C  
ATOM     41  C   HIS A   6       5.591   5.679  -1.877  1.00  0.81           C  
ATOM     42  CB  HIS A   6       5.415   7.868  -3.079  1.00  0.81           C  
ATOM     43  O   HIS A   6       5.504   4.811  -2.749  1.00  0.81           O  
ATOM     44  CG  HIS A   6       5.947   9.251  -3.283  1.00  0.81           C  
ATOM     45  CD2 HIS A   6       6.613   9.802  -4.325  1.00  0.81           C  
ATOM     46  ND1 HIS A   6       5.817  10.245  -2.338  1.00  0.81           N  
ATOM     47  CE1 HIS A   6       6.381  11.352  -2.792  1.00  0.81           C  
ATOM     48  NE2 HIS A   6       6.872  11.110  -3.996  1.00  0.81           N  
ATOM     49  N   PRO A   7       5.269   5.503  -0.603  1.00  0.90           N  
ATOM     50  CA  PRO A   7       4.575   4.249  -0.301  1.00  0.90           C  
ATOM     51  C   PRO A   7       3.278   4.088  -1.089  1.00  0.90           C  
ATOM     52  CB  PRO A   7       4.292   4.356   1.200  1.00  0.90           C  
ATOM     53  O   PRO A   7       2.581   5.073  -1.346  1.00  0.90           O  
ATOM     54  CG  PRO A   7       4.257   5.825   1.478  1.00  0.90           C  
ATOM     55  CD  PRO A   7       5.171   6.516   0.508  1.00  0.90           C  
ATOM     56  N   ARG A   8       3.035   2.859  -1.583  1.00  0.94           N  
ATOM     57  CA  ARG A   8       1.754   2.529  -2.199  1.00  0.94           C  
ATOM     58  C   ARG A   8       0.646   2.461  -1.154  1.00  0.94           C  
ATOM     59  CB  ARG A   8       1.846   1.200  -2.952  1.00  0.94           C  
ATOM     60  O   ARG A   8       0.875   2.022  -0.025  1.00  0.94           O  
ATOM     61  CG  ARG A   8       2.827   1.217  -4.113  1.00  0.94           C  
ATOM     62  CD  ARG A   8       2.890  -0.131  -4.818  1.00  0.94           C  
ATOM     63  NE  ARG A   8       3.344  -1.189  -3.920  1.00  0.94           N  
ATOM     64  NH1 ARG A   8       3.138  -2.884  -5.476  1.00  0.94           N  
ATOM     65  NH2 ARG A   8       3.876  -3.351  -3.357  1.00  0.94           N  
ATOM     66  CZ  ARG A   8       3.452  -2.472  -4.253  1.00  0.94           C  
ATOM     67  N   PRO A   9      -0.452   2.976  -1.498  1.00  0.97           N  
ATOM     68  CA  PRO A   9      -1.572   2.922  -0.555  1.00  0.97           C  
ATOM     69  C   PRO A   9      -1.805   1.520   0.004  1.00  0.97           C  
ATOM     70  CB  PRO A   9      -2.765   3.379  -1.398  1.00  0.97           C  
ATOM     71  O   PRO A   9      -2.014   1.359   1.209  1.00  0.97           O  
ATOM     72  CG  PRO A   9      -2.183   4.312  -2.409  1.00  0.97           C  
ATOM     73  CD  PRO A   9      -0.836   3.791  -2.820  1.00  0.97           C  
ATOM     74  N   GLY A  10      -1.724   0.521  -0.924  1.00  0.98           N  
ATOM     75  CA  GLY A  10      -1.936  -0.852  -0.495  1.00  0.98           C  
ATOM     76  C   GLY A  10      -0.973  -1.293   0.591  1.00  0.98           C  
ATOM     77  O   GLY A  10      -1.351  -2.035   1.499  1.00  0.98           O  
ATOM     78  N   ASP A  11       0.283  -0.822   0.560  1.00  0.97           N  
ATOM     79  CA  ASP A  11       1.289  -1.165   1.560  1.00  0.97           C  
ATOM     80  C   ASP A  11       0.923  -0.591   2.927  1.00  0.97           C  
ATOM     81  CB  ASP A  11       2.668  -0.659   1.129  1.00  0.97           C  
ATOM     82  O   ASP A  11       1.069  -1.266   3.948  1.00  0.97           O  
ATOM     83  CG  ASP A  11       3.189  -1.348  -0.120  1.00  0.97           C  
ATOM     84  OD1 ASP A  11       2.816  -2.514  -0.373  1.00  0.97           O  
ATOM     85  OD2 ASP A  11       3.981  -0.721  -0.855  1.00  0.97           O  
ATOM     86  N   ILE A  12       0.432   0.617   2.904  1.00  0.97           N  
ATOM     87  CA  ILE A  12       0.048   1.282   4.144  1.00  0.97           C  
ATOM     88  C   ILE A  12      -1.166   0.582   4.751  1.00  0.97           C  
ATOM     89  CB  ILE A  12      -0.258   2.779   3.911  1.00  0.97           C  
ATOM     90  O   ILE A  12      -1.220   0.359   5.963  1.00  0.97           O  
ATOM     91  CG1 ILE A  12       0.968   3.490   3.326  1.00  0.97           C  
ATOM     92  CG2 ILE A  12      -0.709   3.447   5.213  1.00  0.97           C  
ATOM     93  CD1 ILE A  12       2.207   3.414   4.208  1.00  0.97           C  
ATOM     94  N   ILE A  13      -2.065   0.198   3.894  1.00  0.98           N  
ATOM     95  CA  ILE A  13      -3.260  -0.505   4.346  1.00  0.98           C  
ATOM     96  C   ILE A  13      -2.871  -1.861   4.931  1.00  0.98           C  
ATOM     97  CB  ILE A  13      -4.277  -0.690   3.197  1.00  0.98           C  
ATOM     98  O   ILE A  13      -3.350  -2.243   6.001  1.00  0.98           O  
ATOM     99  CG1 ILE A  13      -4.785   0.672   2.710  1.00  0.98           C  
ATOM    100  CG2 ILE A  13      -5.440  -1.581   3.642  1.00  0.98           C  
ATOM    101  CD1 ILE A  13      -5.566   0.611   1.404  1.00  0.98           C  
ATOM    102  N   GLN A  14      -1.992  -2.562   4.225  1.00  0.98           N  
ATOM    103  CA  GLN A  14      -1.545  -3.873   4.683  1.00  0.98           C  
ATOM    104  C   GLN A  14      -0.867  -3.778   6.047  1.00  0.98           C  
ATOM    105  CB  GLN A  14      -0.591  -4.501   3.666  1.00  0.98           C  
ATOM    106  O   GLN A  14      -1.106  -4.611   6.924  1.00  0.98           O  
ATOM    107  CG  GLN A  14      -0.194  -5.933   3.997  1.00  0.98           C  
ATOM    108  CD  GLN A  14      -1.374  -6.887   3.984  1.00  0.98           C  
ATOM    109  NE2 GLN A  14      -1.649  -7.506   5.128  1.00  0.98           N  
ATOM    110  OE1 GLN A  14      -2.033  -7.066   2.955  1.00  0.98           O  
ATOM    111  N   GLU A  15      -0.088  -2.782   6.267  1.00  0.97           N  
ATOM    112  CA  GLU A  15       0.565  -2.560   7.553  1.00  0.97           C  
ATOM    113  C   GLU A  15      -0.460  -2.352   8.664  1.00  0.97           C  
ATOM    114  CB  GLU A  15       1.509  -1.357   7.477  1.00  0.97           C  
ATOM    115  O   GLU A  15      -0.308  -2.886   9.764  1.00  0.97           O  
ATOM    116  CG  GLU A  15       2.775  -1.619   6.674  1.00  0.97           C  
ATOM    117  CD  GLU A  15       3.672  -0.397   6.552  1.00  0.97           C  
ATOM    118  OE1 GLU A  15       4.615  -0.416   5.729  1.00  0.97           O  
ATOM    119  OE2 GLU A  15       3.430   0.586   7.287  1.00  0.97           O  
ATOM    120  N   SER A  16      -1.499  -1.590   8.350  1.00  0.97           N  
ATOM    121  CA  SER A  16      -2.571  -1.355   9.311  1.00  0.97           C  
ATOM    122  C   SER A  16      -3.292  -2.652   9.663  1.00  0.97           C  
ATOM    123  CB  SER A  16      -3.572  -0.339   8.760  1.00  0.97           C  
ATOM    124  O   SER A  16      -3.559  -2.921  10.836  1.00  0.97           O  
ATOM    125  OG  SER A  16      -2.955   0.922   8.568  1.00  0.97           O  
ATOM    126  N   LEU A  17      -3.552  -3.454   8.670  1.00  0.98           N  
ATOM    127  CA  LEU A  17      -4.234  -4.726   8.884  1.00  0.98           C  
ATOM    128  C   LEU A  17      -3.388  -5.658   9.745  1.00  0.98           C  
ATOM    129  CB  LEU A  17      -4.550  -5.396   7.545  1.00  0.98           C  
ATOM    130  O   LEU A  17      -3.912  -6.337  10.632  1.00  0.98           O  
ATOM    131  CG  LEU A  17      -5.485  -4.631   6.607  1.00  0.98           C  
ATOM    132  CD1 LEU A  17      -5.823  -5.479   5.386  1.00  0.98           C  
ATOM    133  CD2 LEU A  17      -6.754  -4.212   7.342  1.00  0.98           C  
ATOM    134  N   ASP A  18      -2.108  -5.696   9.450  1.00  0.98           N  
ATOM    135  CA  ASP A  18      -1.197  -6.530  10.228  1.00  0.98           C  
ATOM    136  C   ASP A  18      -1.177  -6.103  11.694  1.00  0.98           C  
ATOM    137  CB  ASP A  18       0.216  -6.471   9.644  1.00  0.98           C  
ATOM    138  O   ASP A  18      -1.217  -6.947  12.592  1.00  0.98           O  
ATOM    139  CG  ASP A  18       0.328  -7.150   8.291  1.00  0.98           C  
ATOM    140  OD1 ASP A  18      -0.574  -7.935   7.926  1.00  0.98           O  
ATOM    141  OD2 ASP A  18       1.329  -6.902   7.584  1.00  0.98           O  
ATOM    142  N   GLU A  19      -1.194  -4.805  11.939  1.00  0.98           N  
ATOM    143  CA  GLU A  19      -1.172  -4.266  13.296  1.00  0.98           C  
ATOM    144  C   GLU A  19      -2.467  -4.585  14.037  1.00  0.98           C  
ATOM    145  CB  GLU A  19      -0.940  -2.753  13.269  1.00  0.98           C  
ATOM    146  O   GLU A  19      -2.450  -4.856  15.240  1.00  0.98           O  
ATOM    147  CG  GLU A  19       0.481  -2.355  12.895  1.00  0.98           C  
ATOM    148  CD  GLU A  19       0.660  -0.854  12.732  1.00  0.98           C  
ATOM    149  OE1 GLU A  19       1.766  -0.414  12.343  1.00  0.98           O  
ATOM    150  OE2 GLU A  19      -0.312  -0.113  12.997  1.00  0.98           O  
ATOM    151  N   LEU A  20      -3.537  -4.625  13.303  1.00  0.97           N  
ATOM    152  CA  LEU A  20      -4.857  -4.861  13.878  1.00  0.97           C  
ATOM    153  C   LEU A  20      -5.174  -6.352  13.919  1.00  0.97           C  
ATOM    154  CB  LEU A  20      -5.931  -4.122  13.075  1.00  0.97           C  
ATOM    155  O   LEU A  20      -6.224  -6.754  14.426  1.00  0.97           O  
ATOM    156  CG  LEU A  20      -5.859  -2.594  13.092  1.00  0.97           C  
ATOM    157  CD1 LEU A  20      -6.839  -2.006  12.083  1.00  0.97           C  
ATOM    158  CD2 LEU A  20      -6.140  -2.060  14.492  1.00  0.97           C  
ATOM    159  N   ASN A  21      -4.242  -7.216  13.426  1.00  0.98           N  
ATOM    160  CA  ASN A  21      -4.471  -8.651  13.305  1.00  0.98           C  
ATOM    161  C   ASN A  21      -5.786  -8.951  12.591  1.00  0.98           C  
ATOM    162  CB  ASN A  21      -4.451  -9.317  14.683  1.00  0.98           C  
ATOM    163  O   ASN A  21      -6.577  -9.773  13.057  1.00  0.98           O  
ATOM    164  CG  ASN A  21      -3.088  -9.251  15.344  1.00  0.98           C  
ATOM    165  ND2 ASN A  21      -3.067  -8.909  16.627  1.00  0.98           N  
ATOM    166  OD1 ASN A  21      -2.063  -9.504  14.707  1.00  0.98           O  
ATOM    167  N   VAL A  22      -6.074  -8.252  11.507  1.00  0.98           N  
ATOM    168  CA  VAL A  22      -7.261  -8.393  10.670  1.00  0.98           C  
ATOM    169  C   VAL A  22      -6.897  -9.113   9.374  1.00  0.98           C  
ATOM    170  CB  VAL A  22      -7.901  -7.022  10.357  1.00  0.98           C  
ATOM    171  O   VAL A  22      -5.917  -8.759   8.714  1.00  0.98           O  
ATOM    172  CG1 VAL A  22      -8.971  -7.159   9.275  1.00  0.98           C  
ATOM    173  CG2 VAL A  22      -8.493  -6.408  11.624  1.00  0.98           C  
ATOM    174  N   SER A  23      -7.638 -10.164   9.024  1.00  0.98           N  
ATOM    175  CA  SER A  23      -7.405 -10.913   7.793  1.00  0.98           C  
ATOM    176  C   SER A  23      -7.927 -10.154   6.578  1.00  0.98           C  
ATOM    177  CB  SER A  23      -8.068 -12.289   7.869  1.00  0.98           C  
ATOM    178  O   SER A  23      -8.682  -9.189   6.719  1.00  0.98           O  
ATOM    179  OG  SER A  23      -9.478 -12.173   7.791  1.00  0.98           O  
ATOM    180  N   LEU A  24      -7.501 -10.518   5.396  1.00  0.98           N  
ATOM    181  CA  LEU A  24      -7.973  -9.937   4.144  1.00  0.98           C  
ATOM    182  C   LEU A  24      -9.489 -10.052   4.029  1.00  0.98           C  
ATOM    183  CB  LEU A  24      -7.305 -10.623   2.949  1.00  0.98           C  
ATOM    184  O   LEU A  24     -10.163  -9.086   3.663  1.00  0.98           O  
ATOM    185  CG  LEU A  24      -7.657 -10.070   1.567  1.00  0.98           C  
ATOM    186  CD1 LEU A  24      -6.403  -9.560   0.866  1.00  0.98           C  
ATOM    187  CD2 LEU A  24      -8.351 -11.136   0.726  1.00  0.98           C  
ATOM    188  N   ARG A  25     -10.038 -11.198   4.384  1.00  0.99           N  
ATOM    189  CA  ARG A  25     -11.473 -11.438   4.274  1.00  0.99           C  
ATOM    190  C   ARG A  25     -12.253 -10.544   5.232  1.00  0.99           C  
ATOM    191  CB  ARG A  25     -11.796 -12.908   4.551  1.00  0.99           C  
ATOM    192  O   ARG A  25     -13.318 -10.031   4.882  1.00  0.99           O  
ATOM    193  CG  ARG A  25     -11.309 -13.860   3.469  1.00  0.99           C  
ATOM    194  CD  ARG A  25     -11.683 -15.303   3.778  1.00  0.99           C  
ATOM    195  NE  ARG A  25     -11.232 -16.213   2.728  1.00  0.99           N  
ATOM    196  NH1 ARG A  25     -13.183 -16.089   1.497  1.00  0.99           N  
ATOM    197  NH2 ARG A  25     -11.447 -17.400   0.774  1.00  0.99           N  
ATOM    198  CZ  ARG A  25     -11.955 -16.565   1.669  1.00  0.99           C  
ATOM    199  N   GLU A  26     -11.672 -10.424   6.496  1.00  0.99           N  
ATOM    200  CA  GLU A  26     -12.307  -9.524   7.455  1.00  0.99           C  
ATOM    201  C   GLU A  26     -12.291  -8.083   6.954  1.00  0.99           C  
ATOM    202  CB  GLU A  26     -11.615  -9.616   8.817  1.00  0.99           C  
ATOM    203  O   GLU A  26     -13.289  -7.369   7.068  1.00  0.99           O  
ATOM    204  CG  GLU A  26     -11.882 -10.919   9.557  1.00  0.99           C  
ATOM    205  CD  GLU A  26     -11.015 -11.095  10.793  1.00  0.99           C  
ATOM    206  OE1 GLU A  26     -11.510 -11.634  11.809  1.00  0.99           O  
ATOM    207  OE2 GLU A  26      -9.832 -10.690  10.746  1.00  0.99           O  
ATOM    208  N   PHE A  27     -11.198  -7.713   6.392  1.00  0.99           N  
ATOM    209  CA  PHE A  27     -11.056  -6.381   5.816  1.00  0.99           C  
ATOM    210  C   PHE A  27     -12.046  -6.176   4.676  1.00  0.99           C  
ATOM    211  CB  PHE A  27      -9.625  -6.160   5.315  1.00  0.99           C  
ATOM    212  O   PHE A  27     -12.756  -5.170   4.637  1.00  0.99           O  
ATOM    213  CG  PHE A  27      -9.453  -4.904   4.506  1.00  0.99           C  
ATOM    214  CD1 PHE A  27      -9.098  -4.968   3.164  1.00  0.99           C  
ATOM    215  CD2 PHE A  27      -9.646  -3.657   5.087  1.00  0.99           C  
ATOM    216  CE1 PHE A  27      -8.938  -3.806   2.412  1.00  0.99           C  
ATOM    217  CE2 PHE A  27      -9.488  -2.492   4.342  1.00  0.99           C  
ATOM    218  CZ  PHE A  27      -9.133  -2.569   3.005  1.00  0.99           C  
ATOM    219  N   ALA A  28     -12.134  -7.127   3.783  1.00  0.99           N  
ATOM    220  CA  ALA A  28     -13.057  -7.043   2.654  1.00  0.99           C  
ATOM    221  C   ALA A  28     -14.499  -6.906   3.133  1.00  0.99           C  
ATOM    222  CB  ALA A  28     -12.912  -8.269   1.755  1.00  0.99           C  
ATOM    223  O   ALA A  28     -15.255  -6.080   2.618  1.00  0.99           O  
ATOM    224  N   ARG A  29     -14.875  -7.668   4.093  1.00  0.99           N  
ATOM    225  CA  ARG A  29     -16.219  -7.616   4.660  1.00  0.99           C  
ATOM    226  C   ARG A  29     -16.500  -6.250   5.278  1.00  0.99           C  
ATOM    227  CB  ARG A  29     -16.402  -8.714   5.710  1.00  0.99           C  
ATOM    228  O   ARG A  29     -17.554  -5.659   5.037  1.00  0.99           O  
ATOM    229  CG  ARG A  29     -17.819  -8.817   6.252  1.00  0.99           C  
ATOM    230  CD  ARG A  29     -17.971  -9.988   7.214  1.00  0.99           C  
ATOM    231  NE  ARG A  29     -16.776 -10.171   8.033  1.00  0.99           N  
ATOM    232  NH1 ARG A  29     -17.560 -12.051   9.123  1.00  0.99           N  
ATOM    233  NH2 ARG A  29     -15.481 -11.219   9.613  1.00  0.99           N  
ATOM    234  CZ  ARG A  29     -16.609 -11.147   8.921  1.00  0.99           C  
ATOM    235  N   ALA A  30     -15.520  -5.700   6.019  1.00  0.98           N  
ATOM    236  CA  ALA A  30     -15.674  -4.398   6.663  1.00  0.98           C  
ATOM    237  C   ALA A  30     -15.830  -3.288   5.627  1.00  0.98           C  
ATOM    238  CB  ALA A  30     -14.482  -4.109   7.572  1.00  0.98           C  
ATOM    239  O   ALA A  30     -16.553  -2.315   5.854  1.00  0.98           O  
ATOM    240  N   MET A  31     -15.181  -3.461   4.526  1.00  0.98           N  
ATOM    241  CA  MET A  31     -15.188  -2.470   3.454  1.00  0.98           C  
ATOM    242  C   MET A  31     -16.380  -2.679   2.527  1.00  0.98           C  
ATOM    243  CB  MET A  31     -13.886  -2.533   2.654  1.00  0.98           C  
ATOM    244  O   MET A  31     -16.617  -1.875   1.623  1.00  0.98           O  
ATOM    245  CG  MET A  31     -12.674  -2.016   3.413  1.00  0.98           C  
ATOM    246  SD  MET A  31     -12.719  -0.198   3.654  1.00  0.98           S  
ATOM    247  CE  MET A  31     -12.385   0.358   1.960  1.00  0.98           C  
ATOM    248  N   GLU A  32     -17.124  -3.758   2.769  1.00  0.98           N  
ATOM    249  CA  GLU A  32     -18.232  -4.138   1.897  1.00  0.98           C  
ATOM    250  C   GLU A  32     -17.783  -4.229   0.442  1.00  0.98           C  
ATOM    251  CB  GLU A  32     -19.387  -3.142   2.030  1.00  0.98           C  
ATOM    252  O   GLU A  32     -18.436  -3.684  -0.450  1.00  0.98           O  
ATOM    253  CG  GLU A  32     -20.010  -3.105   3.418  1.00  0.98           C  
ATOM    254  CD  GLU A  32     -21.211  -2.177   3.511  1.00  0.98           C  
ATOM    255  OE1 GLU A  32     -21.505  -1.674   4.619  1.00  0.98           O  
ATOM    256  OE2 GLU A  32     -21.865  -1.953   2.468  1.00  0.98           O  
ATOM    257  N   ILE A  33     -16.703  -4.941   0.150  1.00  0.98           N  
ATOM    258  CA  ILE A  33     -16.174  -5.231  -1.179  1.00  0.98           C  
ATOM    259  C   ILE A  33     -15.811  -6.711  -1.278  1.00  0.98           C  
ATOM    260  CB  ILE A  33     -14.944  -4.354  -1.501  1.00  0.98           C  
ATOM    261  O   ILE A  33     -15.753  -7.411  -0.265  1.00  0.98           O  
ATOM    262  CG1 ILE A  33     -13.813  -4.632  -0.504  1.00  0.98           C  
ATOM    263  CG2 ILE A  33     -15.323  -2.870  -1.500  1.00  0.98           C  
ATOM    264  CD1 ILE A  33     -12.528  -3.869  -0.796  1.00  0.98           C  
ATOM    265  N   ALA A  34     -15.649  -7.217  -2.508  1.00  0.98           N  
ATOM    266  CA  ALA A  34     -15.240  -8.605  -2.705  1.00  0.98           C  
ATOM    267  C   ALA A  34     -13.802  -8.824  -2.241  1.00  0.98           C  
ATOM    268  CB  ALA A  34     -15.388  -9.001  -4.171  1.00  0.98           C  
ATOM    269  O   ALA A  34     -12.971  -7.918  -2.327  1.00  0.98           O  
ATOM    270  N   PRO A  35     -13.460 -10.002  -1.678  1.00  0.98           N  
ATOM    271  CA  PRO A  35     -12.075 -10.303  -1.308  1.00  0.98           C  
ATOM    272  C   PRO A  35     -11.093 -10.064  -2.453  1.00  0.98           C  
ATOM    273  CB  PRO A  35     -12.125 -11.786  -0.932  1.00  0.98           C  
ATOM    274  O   PRO A  35      -9.976  -9.591  -2.224  1.00  0.98           O  
ATOM    275  CG  PRO A  35     -13.513 -12.005  -0.426  1.00  0.98           C  
ATOM    276  CD  PRO A  35     -14.457 -11.173  -1.245  1.00  0.98           C  
ATOM    277  N   SER A  36     -11.522 -10.341  -3.729  1.00  0.98           N  
ATOM    278  CA  SER A  36     -10.660 -10.122  -4.886  1.00  0.98           C  
ATOM    279  C   SER A  36     -10.341  -8.641  -5.066  1.00  0.98           C  
ATOM    280  CB  SER A  36     -11.317 -10.668  -6.155  1.00  0.98           C  
ATOM    281  O   SER A  36      -9.225  -8.283  -5.448  1.00  0.98           O  
ATOM    282  OG  SER A  36     -12.576 -10.056  -6.373  1.00  0.98           O  
ATOM    283  N   THR A  37     -11.380  -7.803  -4.811  1.00  0.98           N  
ATOM    284  CA  THR A  37     -11.171  -6.362  -4.880  1.00  0.98           C  
ATOM    285  C   THR A  37     -10.193  -5.904  -3.801  1.00  0.98           C  
ATOM    286  CB  THR A  37     -12.499  -5.596  -4.732  1.00  0.98           C  
ATOM    287  O   THR A  37      -9.297  -5.102  -4.068  1.00  0.98           O  
ATOM    288  CG2 THR A  37     -12.282  -4.091  -4.848  1.00  0.98           C  
ATOM    289  OG1 THR A  37     -13.404  -6.018  -5.759  1.00  0.98           O  
ATOM    290  N   ALA A  38     -10.347  -6.406  -2.602  1.00  0.98           N  
ATOM    291  CA  ALA A  38      -9.431  -6.087  -1.511  1.00  0.98           C  
ATOM    292  C   ALA A  38      -8.002  -6.493  -1.858  1.00  0.98           C  
ATOM    293  CB  ALA A  38      -9.878  -6.774  -0.223  1.00  0.98           C  
ATOM    294  O   ALA A  38      -7.062  -5.722  -1.648  1.00  0.98           O  
ATOM    295  N   SER A  39      -7.874  -7.654  -2.410  1.00  0.98           N  
ATOM    296  CA  SER A  39      -6.562  -8.155  -2.806  1.00  0.98           C  
ATOM    297  C   SER A  39      -5.910  -7.242  -3.839  1.00  0.98           C  
ATOM    298  CB  SER A  39      -6.677  -9.573  -3.368  1.00  0.98           C  
ATOM    299  O   SER A  39      -4.736  -6.888  -3.709  1.00  0.98           O  
ATOM    300  OG  SER A  39      -5.408 -10.059  -3.770  1.00  0.98           O  
ATOM    301  N   ARG A  40      -6.661  -6.877  -4.853  1.00  0.98           N  
ATOM    302  CA  ARG A  40      -6.145  -6.011  -5.908  1.00  0.98           C  
ATOM    303  C   ARG A  40      -5.759  -4.644  -5.354  1.00  0.98           C  
ATOM    304  CB  ARG A  40      -7.179  -5.850  -7.026  1.00  0.98           C  
ATOM    305  O   ARG A  40      -4.765  -4.053  -5.782  1.00  0.98           O  
ATOM    306  CG  ARG A  40      -7.339  -7.085  -7.899  1.00  0.98           C  
ATOM    307  CD  ARG A  40      -8.216  -6.808  -9.112  1.00  0.98           C  
ATOM    308  NE  ARG A  40      -9.591  -6.506  -8.725  1.00  0.98           N  
ATOM    309  NH1 ARG A  40     -10.149  -5.490 -10.724  1.00  0.98           N  
ATOM    310  NH2 ARG A  40     -11.703  -5.662  -9.047  1.00  0.98           N  
ATOM    311  CZ  ARG A  40     -10.478  -5.886  -9.500  1.00  0.98           C  
ATOM    312  N   LEU A  41      -6.588  -4.138  -4.380  1.00  0.98           N  
ATOM    313  CA  LEU A  41      -6.261  -2.877  -3.722  1.00  0.98           C  
ATOM    314  C   LEU A  41      -4.943  -2.987  -2.962  1.00  0.98           C  
ATOM    315  CB  LEU A  41      -7.383  -2.465  -2.766  1.00  0.98           C  
ATOM    316  O   LEU A  41      -4.062  -2.138  -3.112  1.00  0.98           O  
ATOM    317  CG  LEU A  41      -7.167  -1.165  -1.988  1.00  0.98           C  
ATOM    318  CD1 LEU A  41      -7.042   0.013  -2.949  1.00  0.98           C  
ATOM    319  CD2 LEU A  41      -8.306  -0.938  -1.000  1.00  0.98           C  
ATOM    320  N   LEU A  42      -4.718  -4.092  -2.225  1.00  0.98           N  
ATOM    321  CA  LEU A  42      -3.552  -4.259  -1.364  1.00  0.98           C  
ATOM    322  C   LEU A  42      -2.296  -4.507  -2.193  1.00  0.98           C  
ATOM    323  CB  LEU A  42      -3.769  -5.417  -0.386  1.00  0.98           C  
ATOM    324  O   LEU A  42      -1.192  -4.149  -1.776  1.00  0.98           O  
ATOM    325  CG  LEU A  42      -4.850  -5.213   0.677  1.00  0.98           C  
ATOM    326  CD1 LEU A  42      -4.923  -6.427   1.597  1.00  0.98           C  
ATOM    327  CD2 LEU A  42      -4.580  -3.944   1.478  1.00  0.98           C  
ATOM    328  N   THR A  43      -2.477  -5.076  -3.432  1.00  0.97           N  
ATOM    329  CA  THR A  43      -1.326  -5.408  -4.264  1.00  0.97           C  
ATOM    330  C   THR A  43      -1.053  -4.300  -5.277  1.00  0.97           C  
ATOM    331  CB  THR A  43      -1.538  -6.742  -5.004  1.00  0.97           C  
ATOM    332  O   THR A  43      -0.125  -4.402  -6.081  1.00  0.97           O  
ATOM    333  CG2 THR A  43      -1.671  -7.901  -4.021  1.00  0.97           C  
ATOM    334  OG1 THR A  43      -2.731  -6.660  -5.793  1.00  0.97           O  
ATOM    335  N   GLY A  44      -1.926  -3.301  -5.239  1.00  0.95           N  
ATOM    336  CA  GLY A  44      -1.707  -2.136  -6.081  1.00  0.95           C  
ATOM    337  C   GLY A  44      -2.214  -2.320  -7.499  1.00  0.95           C  
ATOM    338  O   GLY A  44      -1.811  -1.591  -8.408  1.00  0.95           O  
ATOM    339  N   LYS A  45      -2.969  -3.367  -7.715  1.00  0.96           N  
ATOM    340  CA  LYS A  45      -3.533  -3.643  -9.033  1.00  0.96           C  
ATOM    341  C   LYS A  45      -4.818  -2.851  -9.258  1.00  0.96           C  
ATOM    342  CB  LYS A  45      -3.804  -5.139  -9.199  1.00  0.96           C  
ATOM    343  O   LYS A  45      -5.351  -2.824 -10.370  1.00  0.96           O  
ATOM    344  CG  LYS A  45      -2.545  -5.991  -9.266  1.00  0.96           C  
ATOM    345  CD  LYS A  45      -2.877  -7.462  -9.482  1.00  0.96           C  
ATOM    346  CE  LYS A  45      -1.619  -8.318  -9.540  1.00  0.96           C  
ATOM    347  NZ  LYS A  45      -1.942  -9.771  -9.662  1.00  0.96           N  
ATOM    348  N   ALA A  46      -5.334  -2.303  -8.206  1.00  0.96           N  
ATOM    349  CA  ALA A  46      -6.459  -1.373  -8.257  1.00  0.96           C  
ATOM    350  C   ALA A  46      -6.126  -0.069  -7.536  1.00  0.96           C  
ATOM    351  CB  ALA A  46      -7.705  -2.010  -7.647  1.00  0.96           C  
ATOM    352  O   ALA A  46      -5.450  -0.078  -6.505  1.00  0.96           O  
ATOM    353  N   ALA A  47      -6.586   1.014  -8.194  1.00  0.95           N  
ATOM    354  CA  ALA A  47      -6.361   2.323  -7.587  1.00  0.95           C  
ATOM    355  C   ALA A  47      -7.344   2.575  -6.448  1.00  0.95           C  
ATOM    356  CB  ALA A  47      -6.475   3.424  -8.638  1.00  0.95           C  
ATOM    357  O   ALA A  47      -8.465   2.060  -6.461  1.00  0.95           O  
ATOM    358  N   LEU A  48      -6.872   3.268  -5.432  1.00  0.98           N  
ATOM    359  CA  LEU A  48      -7.730   3.750  -4.355  1.00  0.98           C  
ATOM    360  C   LEU A  48      -8.614   4.896  -4.836  1.00  0.98           C  
ATOM    361  CB  LEU A  48      -6.888   4.205  -3.161  1.00  0.98           C  
ATOM    362  O   LEU A  48      -8.121   5.994  -5.106  1.00  0.98           O  
ATOM    363  CG  LEU A  48      -7.648   4.493  -1.865  1.00  0.98           C  
ATOM    364  CD1 LEU A  48      -6.732   4.303  -0.661  1.00  0.98           C  
ATOM    365  CD2 LEU A  48      -8.225   5.904  -1.886  1.00  0.98           C  
ATOM    366  N   THR A  49      -9.916   4.647  -4.990  1.00  0.98           N  
ATOM    367  CA  THR A  49     -10.889   5.631  -5.451  1.00  0.98           C  
ATOM    368  C   THR A  49     -11.399   6.474  -4.285  1.00  0.98           C  
ATOM    369  CB  THR A  49     -12.078   4.954  -6.157  1.00  0.98           C  
ATOM    370  O   THR A  49     -11.172   6.135  -3.121  1.00  0.98           O  
ATOM    371  CG2 THR A  49     -11.601   4.026  -7.269  1.00  0.98           C  
ATOM    372  OG1 THR A  49     -12.823   4.191  -5.200  1.00  0.98           O  
ATOM    373  N   PRO A  50     -12.115   7.643  -4.588  1.00  0.99           N  
ATOM    374  CA  PRO A  50     -12.713   8.439  -3.514  1.00  0.99           C  
ATOM    375  C   PRO A  50     -13.674   7.631  -2.645  1.00  0.99           C  
ATOM    376  CB  PRO A  50     -13.457   9.545  -4.267  1.00  0.99           C  
ATOM    377  O   PRO A  50     -13.670   7.771  -1.419  1.00  0.99           O  
ATOM    378  CG  PRO A  50     -12.644   9.781  -5.499  1.00  0.99           C  
ATOM    379  CD  PRO A  50     -12.136   8.458  -5.996  1.00  0.99           C  
ATOM    380  N   GLU A  51     -14.500   6.776  -3.306  1.00  0.98           N  
ATOM    381  CA  GLU A  51     -15.409   5.919  -2.550  1.00  0.98           C  
ATOM    382  C   GLU A  51     -14.646   5.038  -1.565  1.00  0.98           C  
ATOM    383  CB  GLU A  51     -16.241   5.050  -3.497  1.00  0.98           C  
ATOM    384  O   GLU A  51     -15.042   4.910  -0.404  1.00  0.98           O  
ATOM    385  CG  GLU A  51     -17.258   4.168  -2.788  1.00  0.98           C  
ATOM    386  CD  GLU A  51     -18.084   3.318  -3.741  1.00  0.98           C  
ATOM    387  OE1 GLU A  51     -18.922   2.517  -3.269  1.00  0.98           O  
ATOM    388  OE2 GLU A  51     -17.890   3.455  -4.970  1.00  0.98           O  
ATOM    389  N   MET A  52     -13.537   4.383  -1.967  1.00  0.98           N  
ATOM    390  CA  MET A  52     -12.713   3.525  -1.121  1.00  0.98           C  
ATOM    391  C   MET A  52     -12.060   4.330  -0.002  1.00  0.98           C  
ATOM    392  CB  MET A  52     -11.639   2.821  -1.952  1.00  0.98           C  
ATOM    393  O   MET A  52     -11.928   3.844   1.123  1.00  0.98           O  
ATOM    394  CG  MET A  52     -12.189   1.752  -2.883  1.00  0.98           C  
ATOM    395  SD  MET A  52     -13.040   0.402  -1.978  1.00  0.98           S  
ATOM    396  CE  MET A  52     -12.351  -1.042  -2.833  1.00  0.98           C  
ATOM    397  N   ALA A  53     -11.660   5.589  -0.332  1.00  0.99           N  
ATOM    398  CA  ALA A  53     -11.054   6.463   0.670  1.00  0.99           C  
ATOM    399  C   ALA A  53     -12.025   6.743   1.813  1.00  0.99           C  
ATOM    400  CB  ALA A  53     -10.599   7.772   0.030  1.00  0.99           C  
ATOM    401  O   ALA A  53     -11.642   6.702   2.985  1.00  0.99           O  
ATOM    402  N   ILE A  54     -13.265   7.034   1.497  1.00  0.99           N  
ATOM    403  CA  ILE A  54     -14.282   7.284   2.513  1.00  0.99           C  
ATOM    404  C   ILE A  54     -14.470   6.036   3.373  1.00  0.99           C  
ATOM    405  CB  ILE A  54     -15.626   7.703   1.877  1.00  0.99           C  
ATOM    406  O   ILE A  54     -14.493   6.120   4.604  1.00  0.99           O  
ATOM    407  CG1 ILE A  54     -15.506   9.095   1.245  1.00  0.99           C  
ATOM    408  CG2 ILE A  54     -16.750   7.669   2.916  1.00  0.99           C  
ATOM    409  CD1 ILE A  54     -16.679   9.472   0.350  1.00  0.99           C  
ATOM    410  N   LYS A  55     -14.496   4.851   2.728  1.00  0.99           N  
ATOM    411  CA  LYS A  55     -14.660   3.599   3.462  1.00  0.99           C  
ATOM    412  C   LYS A  55     -13.468   3.340   4.380  1.00  0.99           C  
ATOM    413  CB  LYS A  55     -14.841   2.429   2.494  1.00  0.99           C  
ATOM    414  O   LYS A  55     -13.642   2.957   5.538  1.00  0.99           O  
ATOM    415  CG  LYS A  55     -16.157   2.454   1.732  1.00  0.99           C  
ATOM    416  CD  LYS A  55     -16.289   1.253   0.804  1.00  0.99           C  
ATOM    417  CE  LYS A  55     -17.621   1.259   0.066  1.00  0.99           C  
ATOM    418  NZ  LYS A  55     -17.761   0.074  -0.832  1.00  0.99           N  
ATOM    419  N   LEU A  56     -12.337   3.578   3.921  1.00  0.98           N  
ATOM    420  CA  LEU A  56     -11.121   3.371   4.700  1.00  0.98           C  
ATOM    421  C   LEU A  56     -11.099   4.279   5.925  1.00  0.98           C  
ATOM    422  CB  LEU A  56      -9.882   3.626   3.838  1.00  0.98           C  
ATOM    423  O   LEU A  56     -10.646   3.872   6.997  1.00  0.98           O  
ATOM    424  CG  LEU A  56      -9.461   2.490   2.904  1.00  0.98           C  
ATOM    425  CD1 LEU A  56      -8.453   2.995   1.877  1.00  0.98           C  
ATOM    426  CD2 LEU A  56      -8.881   1.328   3.704  1.00  0.98           C  
ATOM    427  N   SER A  57     -11.531   5.495   5.707  1.00  0.98           N  
ATOM    428  CA  SER A  57     -11.555   6.434   6.824  1.00  0.98           C  
ATOM    429  C   SER A  57     -12.383   5.893   7.984  1.00  0.98           C  
ATOM    430  CB  SER A  57     -12.111   7.786   6.376  1.00  0.98           C  
ATOM    431  O   SER A  57     -12.073   6.151   9.149  1.00  0.98           O  
ATOM    432  OG  SER A  57     -13.522   7.735   6.255  1.00  0.98           O  
ATOM    433  N   VAL A  58     -13.359   5.175   7.666  1.00  0.98           N  
ATOM    434  CA  VAL A  58     -14.256   4.609   8.668  1.00  0.98           C  
ATOM    435  C   VAL A  58     -13.664   3.314   9.219  1.00  0.98           C  
ATOM    436  CB  VAL A  58     -15.663   4.346   8.087  1.00  0.98           C  
ATOM    437  O   VAL A  58     -13.657   3.093  10.432  1.00  0.98           O  
ATOM    438  CG1 VAL A  58     -16.542   3.622   9.105  1.00  0.98           C  
ATOM    439  CG2 VAL A  58     -16.314   5.658   7.652  1.00  0.98           C  
ATOM    440  N   VAL A  59     -13.121   2.442   8.342  1.00  0.98           N  
ATOM    441  CA  VAL A  59     -12.736   1.080   8.697  1.00  0.98           C  
ATOM    442  C   VAL A  59     -11.368   1.091   9.377  1.00  0.98           C  
ATOM    443  CB  VAL A  59     -12.707   0.157   7.459  1.00  0.98           C  
ATOM    444  O   VAL A  59     -11.167   0.417  10.390  1.00  0.98           O  
ATOM    445  CG1 VAL A  59     -12.033  -1.173   7.791  1.00  0.98           C  
ATOM    446  CG2 VAL A  59     -14.123  -0.075   6.935  1.00  0.98           C  
ATOM    447  N   ILE A  60     -10.450   1.858   8.926  1.00  0.97           N  
ATOM    448  CA  ILE A  60      -9.073   1.817   9.404  1.00  0.97           C  
ATOM    449  C   ILE A  60      -8.757   3.094  10.179  1.00  0.97           C  
ATOM    450  CB  ILE A  60      -8.075   1.638   8.238  1.00  0.97           C  
ATOM    451  O   ILE A  60      -8.050   3.056  11.189  1.00  0.97           O  
ATOM    452  CG1 ILE A  60      -8.237   0.252   7.604  1.00  0.97           C  
ATOM    453  CG2 ILE A  60      -6.637   1.856   8.718  1.00  0.97           C  
ATOM    454  CD1 ILE A  60      -7.354   0.020   6.386  1.00  0.97           C  
ATOM    455  N   GLY A  61      -9.324   4.239   9.702  1.00  0.97           N  
ATOM    456  CA  GLY A  61      -9.056   5.529  10.317  1.00  0.97           C  
ATOM    457  C   GLY A  61      -8.355   6.500   9.386  1.00  0.97           C  
ATOM    458  O   GLY A  61      -8.116   6.186   8.219  1.00  0.97           O  
ATOM    459  N   SER A  62      -8.104   7.692   9.734  1.00  0.96           N  
ATOM    460  CA  SER A  62      -7.526   8.823   9.015  1.00  0.96           C  
ATOM    461  C   SER A  62      -8.583   9.553   8.193  1.00  0.96           C  
ATOM    462  CB  SER A  62      -6.392   8.355   8.102  1.00  0.96           C  
ATOM    463  O   SER A  62      -9.782   9.354   8.396  1.00  0.96           O  
ATOM    464  OG  SER A  62      -5.612   9.455   7.665  1.00  0.96           O  
ATOM    465  N   SER A  63      -8.171  10.431   7.387  1.00  0.98           N  
ATOM    466  CA  SER A  63      -9.143  11.185   6.602  1.00  0.98           C  
ATOM    467  C   SER A  63      -9.189  10.695   5.159  1.00  0.98           C  
ATOM    468  CB  SER A  63      -8.812  12.678   6.631  1.00  0.98           C  
ATOM    469  O   SER A  63      -8.208  10.148   4.652  1.00  0.98           O  
ATOM    470  OG  SER A  63      -7.656  12.953   5.859  1.00  0.98           O  
ATOM    471  N   PRO A  64     -10.394  10.746   4.565  1.00  0.99           N  
ATOM    472  CA  PRO A  64     -10.442  10.417   3.138  1.00  0.99           C  
ATOM    473  C   PRO A  64      -9.370  11.143   2.328  1.00  0.99           C  
ATOM    474  CB  PRO A  64     -11.843  10.869   2.719  1.00  0.99           C  
ATOM    475  O   PRO A  64      -8.753  10.549   1.441  1.00  0.99           O  
ATOM    476  CG  PRO A  64     -12.676  10.722   3.951  1.00  0.99           C  
ATOM    477  CD  PRO A  64     -11.844  11.111   5.139  1.00  0.99           C  
ATOM    478  N   GLN A  65      -9.081  12.389   2.656  1.00  0.98           N  
ATOM    479  CA  GLN A  65      -8.075  13.195   1.970  1.00  0.98           C  
ATOM    480  C   GLN A  65      -6.688  12.572   2.103  1.00  0.98           C  
ATOM    481  CB  GLN A  65      -8.065  14.622   2.519  1.00  0.98           C  
ATOM    482  O   GLN A  65      -5.922  12.540   1.138  1.00  0.98           O  
ATOM    483  CG  GLN A  65      -7.207  15.586   1.710  1.00  0.98           C  
ATOM    484  CD  GLN A  65      -7.658  15.704   0.267  1.00  0.98           C  
ATOM    485  NE2 GLN A  65      -6.769  15.370  -0.662  1.00  0.98           N  
ATOM    486  OE1 GLN A  65      -8.798  16.091  -0.011  1.00  0.98           O  
ATOM    487  N   MET A  66      -6.379  12.187   3.266  1.00  0.98           N  
ATOM    488  CA  MET A  66      -5.078  11.558   3.476  1.00  0.98           C  
ATOM    489  C   MET A  66      -4.894  10.364   2.544  1.00  0.98           C  
ATOM    490  CB  MET A  66      -4.923  11.114   4.931  1.00  0.98           C  
ATOM    491  O   MET A  66      -3.846  10.221   1.912  1.00  0.98           O  
ATOM    492  CG  MET A  66      -3.561  10.519   5.249  1.00  0.98           C  
ATOM    493  SD  MET A  66      -3.480   8.720   4.897  1.00  0.98           S  
ATOM    494  CE  MET A  66      -3.644   8.057   6.577  1.00  0.98           C  
ATOM    495  N   TRP A  67      -5.885   9.488   2.449  1.00  0.98           N  
ATOM    496  CA  TRP A  67      -5.814   8.308   1.593  1.00  0.98           C  
ATOM    497  C   TRP A  67      -5.655   8.706   0.129  1.00  0.98           C  
ATOM    498  CB  TRP A  67      -7.065   7.442   1.765  1.00  0.98           C  
ATOM    499  O   TRP A  67      -4.856   8.112  -0.599  1.00  0.98           O  
ATOM    500  CG  TRP A  67      -7.157   6.764   3.099  1.00  0.98           C  
ATOM    501  CD1 TRP A  67      -8.095   6.979   4.070  1.00  0.98           C  
ATOM    502  CD2 TRP A  67      -6.271   5.763   3.612  1.00  0.98           C  
ATOM    503  CE2 TRP A  67      -6.734   5.415   4.900  1.00  0.98           C  
ATOM    504  CE3 TRP A  67      -5.131   5.126   3.105  1.00  0.98           C  
ATOM    505  NE1 TRP A  67      -7.847   6.170   5.155  1.00  0.98           N  
ATOM    506  CH2 TRP A  67      -4.981   3.848   5.170  1.00  0.98           C  
ATOM    507  CZ2 TRP A  67      -6.095   4.456   5.689  1.00  0.98           C  
ATOM    508  CZ3 TRP A  67      -4.496   4.172   3.892  1.00  0.98           C  
ATOM    509  N   LEU A  68      -6.352   9.650  -0.233  1.00  0.98           N  
ATOM    510  CA  LEU A  68      -6.250  10.109  -1.614  1.00  0.98           C  
ATOM    511  C   LEU A  68      -4.879  10.720  -1.884  1.00  0.98           C  
ATOM    512  CB  LEU A  68      -7.347  11.133  -1.920  1.00  0.98           C  
ATOM    513  O   LEU A  68      -4.338  10.579  -2.982  1.00  0.98           O  
ATOM    514  CG  LEU A  68      -8.766  10.581  -2.068  1.00  0.98           C  
ATOM    515  CD1 LEU A  68      -9.765  11.723  -2.224  1.00  0.98           C  
ATOM    516  CD2 LEU A  68      -8.849   9.627  -3.254  1.00  0.98           C  
ATOM    517  N   ASN A  69      -4.369  11.400  -0.921  1.00  0.97           N  
ATOM    518  CA  ASN A  69      -3.026  11.952  -1.067  1.00  0.97           C  
ATOM    519  C   ASN A  69      -1.991  10.854  -1.296  1.00  0.97           C  
ATOM    520  CB  ASN A  69      -2.652  12.786   0.160  1.00  0.97           C  
ATOM    521  O   ASN A  69      -1.086  11.010  -2.118  1.00  0.97           O  
ATOM    522  CG  ASN A  69      -3.391  14.109   0.214  1.00  0.97           C  
ATOM    523  ND2 ASN A  69      -3.386  14.744   1.380  1.00  0.97           N  
ATOM    524  OD1 ASN A  69      -3.962  14.556  -0.784  1.00  0.97           O  
ATOM    525  N   LEU A  70      -2.166   9.737  -0.640  1.00  0.96           N  
ATOM    526  CA  LEU A  70      -1.268   8.605  -0.839  1.00  0.96           C  
ATOM    527  C   LEU A  70      -1.363   8.081  -2.269  1.00  0.96           C  
ATOM    528  CB  LEU A  70      -1.592   7.483   0.150  1.00  0.96           C  
ATOM    529  O   LEU A  70      -0.340   7.825  -2.909  1.00  0.96           O  
ATOM    530  CG  LEU A  70      -1.189   7.726   1.606  1.00  0.96           C  
ATOM    531  CD1 LEU A  70      -1.777   6.644   2.506  1.00  0.96           C  
ATOM    532  CD2 LEU A  70       0.329   7.773   1.740  1.00  0.96           C  
ATOM    533  N   GLN A  71      -2.598   7.927  -2.706  1.00  0.97           N  
ATOM    534  CA  GLN A  71      -2.827   7.453  -4.067  1.00  0.97           C  
ATOM    535  C   GLN A  71      -2.223   8.408  -5.092  1.00  0.97           C  
ATOM    536  CB  GLN A  71      -4.324   7.278  -4.330  1.00  0.97           C  
ATOM    537  O   GLN A  71      -1.529   7.979  -6.015  1.00  0.97           O  
ATOM    538  CG  GLN A  71      -4.653   6.880  -5.763  1.00  0.97           C  
ATOM    539  CD  GLN A  71      -4.079   5.528  -6.143  1.00  0.97           C  
ATOM    540  NE2 GLN A  71      -3.293   5.498  -7.214  1.00  0.97           N  
ATOM    541  OE1 GLN A  71      -4.340   4.519  -5.480  1.00  0.97           O  
ATOM    542  N   ASN A  72      -2.436   9.671  -4.867  1.00  0.97           N  
ATOM    543  CA  ASN A  72      -1.963  10.680  -5.809  1.00  0.97           C  
ATOM    544  C   ASN A  72      -0.439  10.735  -5.854  1.00  0.97           C  
ATOM    545  CB  ASN A  72      -2.535  12.054  -5.455  1.00  0.97           C  
ATOM    546  O   ASN A  72       0.151  10.841  -6.930  1.00  0.97           O  
ATOM    547  CG  ASN A  72      -4.017  12.164  -5.751  1.00  0.97           C  
ATOM    548  ND2 ASN A  72      -4.682  13.115  -5.105  1.00  0.97           N  
ATOM    549  OD1 ASN A  72      -4.561  11.401  -6.554  1.00  0.97           O  
ATOM    550  N   ALA A  73       0.092  10.680  -4.663  1.00  0.96           N  
ATOM    551  CA  ALA A  73       1.551  10.697  -4.589  1.00  0.96           C  
ATOM    552  C   ALA A  73       2.153   9.532  -5.369  1.00  0.96           C  
ATOM    553  CB  ALA A  73       2.010  10.653  -3.133  1.00  0.96           C  
ATOM    554  O   ALA A  73       3.101   9.715  -6.136  1.00  0.96           O  
ATOM    555  N   TRP A  74       1.631   8.352  -5.185  1.00  0.95           N  
ATOM    556  CA  TRP A  74       2.104   7.166  -5.891  1.00  0.95           C  
ATOM    557  C   TRP A  74       1.860   7.291  -7.391  1.00  0.95           C  
ATOM    558  CB  TRP A  74       1.415   5.909  -5.352  1.00  0.95           C  
ATOM    559  O   TRP A  74       2.752   7.015  -8.197  1.00  0.95           O  
ATOM    560  CG  TRP A  74       1.745   4.660  -6.113  1.00  0.95           C  
ATOM    561  CD1 TRP A  74       0.973   4.042  -7.057  1.00  0.95           C  
ATOM    562  CD2 TRP A  74       2.934   3.873  -5.989  1.00  0.95           C  
ATOM    563  CE2 TRP A  74       2.816   2.792  -6.890  1.00  0.95           C  
ATOM    564  CE3 TRP A  74       4.089   3.979  -5.203  1.00  0.95           C  
ATOM    565  NE1 TRP A  74       1.612   2.918  -7.529  1.00  0.95           N  
ATOM    566  CH2 TRP A  74       4.932   1.949  -6.245  1.00  0.95           C  
ATOM    567  CZ2 TRP A  74       3.812   1.822  -7.026  1.00  0.95           C  
ATOM    568  CZ3 TRP A  74       5.079   3.012  -5.340  1.00  0.95           C  
ATOM    569  N   SER A  75       0.640   7.676  -7.793  1.00  0.95           N  
ATOM    570  CA  SER A  75       0.268   7.811  -9.198  1.00  0.95           C  
ATOM    571  C   SER A  75       1.194   8.781  -9.924  1.00  0.95           C  
ATOM    572  CB  SER A  75      -1.181   8.283  -9.326  1.00  0.95           C  
ATOM    573  O   SER A  75       1.627   8.512 -11.046  1.00  0.95           O  
ATOM    574  OG  SER A  75      -2.074   7.310  -8.813  1.00  0.95           O  
ATOM    575  N   LEU A  76       1.472   9.918  -9.240  1.00  0.95           N  
ATOM    576  CA  LEU A  76       2.361  10.920  -9.818  1.00  0.95           C  
ATOM    577  C   LEU A  76       3.770  10.363  -9.989  1.00  0.95           C  
ATOM    578  CB  LEU A  76       2.398  12.174  -8.941  1.00  0.95           C  
ATOM    579  O   LEU A  76       4.397  10.557 -11.033  1.00  0.95           O  
ATOM    580  CG  LEU A  76       3.201  13.357  -9.483  1.00  0.95           C  
ATOM    581  CD1 LEU A  76       2.699  13.748 -10.869  1.00  0.95           C  
ATOM    582  CD2 LEU A  76       3.120  14.542  -8.526  1.00  0.95           C  
ATOM    583  N   ALA A  77       4.252   9.679  -8.998  1.00  0.93           N  
ATOM    584  CA  ALA A  77       5.576   9.065  -9.066  1.00  0.93           C  
ATOM    585  C   ALA A  77       5.673   8.101 -10.245  1.00  0.93           C  
ATOM    586  CB  ALA A  77       5.893   8.338  -7.761  1.00  0.93           C  
ATOM    587  O   ALA A  77       6.670   8.098 -10.971  1.00  0.93           O  
ATOM    588  N   GLU A  78       4.652   7.299 -10.435  1.00  0.93           N  
ATOM    589  CA  GLU A  78       4.621   6.345 -11.540  1.00  0.93           C  
ATOM    590  C   GLU A  78       4.588   7.061 -12.887  1.00  0.93           C  
ATOM    591  CB  GLU A  78       3.414   5.412 -11.410  1.00  0.93           C  
ATOM    592  O   GLU A  78       5.282   6.663 -13.825  1.00  0.93           O  
ATOM    593  CG  GLU A  78       3.574   4.343 -10.339  1.00  0.93           C  
ATOM    594  CD  GLU A  78       4.686   3.352 -10.643  1.00  0.93           C  
ATOM    595  OE1 GLU A  78       5.695   3.326  -9.902  1.00  0.93           O  
ATOM    596  OE2 GLU A  78       4.548   2.595 -11.630  1.00  0.93           O  
ATOM    597  N   ALA A  79       3.839   8.077 -12.922  1.00  0.94           N  
ATOM    598  CA  ALA A  79       3.696   8.844 -14.157  1.00  0.94           C  
ATOM    599  C   ALA A  79       5.009   9.523 -14.536  1.00  0.94           C  
ATOM    600  CB  ALA A  79       2.586   9.882 -14.014  1.00  0.94           C  
ATOM    601  O   ALA A  79       5.350   9.613 -15.718  1.00  0.94           O  
ATOM    602  N   GLU A  80       5.763   9.963 -13.537  1.00  0.93           N  
ATOM    603  CA  GLU A  80       7.044  10.628 -13.757  1.00  0.93           C  
ATOM    604  C   GLU A  80       8.032   9.704 -14.463  1.00  0.93           C  
ATOM    605  CB  GLU A  80       7.633  11.113 -12.431  1.00  0.93           C  
ATOM    606  O   GLU A  80       8.917  10.169 -15.185  1.00  0.93           O  
ATOM    607  CG  GLU A  80       6.973  12.373 -11.888  1.00  0.93           C  
ATOM    608  CD  GLU A  80       7.504  12.789 -10.525  1.00  0.93           C  
ATOM    609  OE1 GLU A  80       7.185  13.909 -10.066  1.00  0.93           O  
ATOM    610  OE2 GLU A  80       8.244  11.988  -9.912  1.00  0.93           O  
ATOM    611  N   LYS A  81       7.794   8.466 -14.381  1.00  0.93           N  
ATOM    612  CA  LYS A  81       8.684   7.485 -14.994  1.00  0.93           C  
ATOM    613  C   LYS A  81       8.372   7.311 -16.478  1.00  0.93           C  
ATOM    614  CB  LYS A  81       8.578   6.139 -14.275  1.00  0.93           C  
ATOM    615  O   LYS A  81       9.258   6.982 -17.269  1.00  0.93           O  
ATOM    616  CG  LYS A  81       9.016   6.180 -12.818  1.00  0.93           C  
ATOM    617  CD  LYS A  81       8.807   4.835 -12.134  1.00  0.93           C  
ATOM    618  CE  LYS A  81       9.137   4.904 -10.649  1.00  0.93           C  
ATOM    619  NZ  LYS A  81       8.818   3.624  -9.950  1.00  0.93           N  
ATOM    620  N   THR A  82       7.194   7.577 -16.790  1.00  0.93           N  
ATOM    621  CA  THR A  82       6.772   7.189 -18.131  1.00  0.93           C  
ATOM    622  C   THR A  82       6.514   8.421 -18.994  1.00  0.93           C  
ATOM    623  CB  THR A  82       5.504   6.316 -18.087  1.00  0.93           C  
ATOM    624  O   THR A  82       6.548   8.342 -20.224  1.00  0.93           O  
ATOM    625  CG2 THR A  82       5.749   5.031 -17.303  1.00  0.93           C  
ATOM    626  OG1 THR A  82       4.446   7.051 -17.460  1.00  0.93           O  
ATOM    627  N   VAL A  83       6.215   9.494 -18.328  1.00  0.94           N  
ATOM    628  CA  VAL A  83       5.849  10.686 -19.086  1.00  0.94           C  
ATOM    629  C   VAL A  83       7.107  11.356 -19.635  1.00  0.94           C  
ATOM    630  CB  VAL A  83       5.047  11.685 -18.221  1.00  0.94           C  
ATOM    631  O   VAL A  83       8.034  11.661 -18.881  1.00  0.94           O  
ATOM    632  CG1 VAL A  83       4.813  12.989 -18.981  1.00  0.94           C  
ATOM    633  CG2 VAL A  83       3.718  11.068 -17.789  1.00  0.94           C  
ATOM    634  N   ASP A  84       7.198  11.479 -20.957  1.00  0.94           N  
ATOM    635  CA  ASP A  84       8.269  12.197 -21.641  1.00  0.94           C  
ATOM    636  C   ASP A  84       7.915  13.672 -21.818  1.00  0.94           C  
ATOM    637  CB  ASP A  84       8.560  11.559 -23.001  1.00  0.94           C  
ATOM    638  O   ASP A  84       7.112  14.024 -22.684  1.00  0.94           O  
ATOM    639  CG  ASP A  84       9.732  12.205 -23.720  1.00  0.94           C  
ATOM    640  OD1 ASP A  84      10.347  13.141 -23.166  1.00  0.94           O  
ATOM    641  OD2 ASP A  84      10.041  11.775 -24.852  1.00  0.94           O  
ATOM    642  N   VAL A  85       8.626  14.455 -21.078  1.00  0.93           N  
ATOM    643  CA  VAL A  85       8.232  15.860 -21.073  1.00  0.93           C  
ATOM    644  C   VAL A  85       9.081  16.639 -22.076  1.00  0.93           C  
ATOM    645  CB  VAL A  85       8.367  16.482 -19.665  1.00  0.93           C  
ATOM    646  O   VAL A  85       8.877  17.839 -22.271  1.00  0.93           O  
ATOM    647  CG1 VAL A  85       7.383  15.834 -18.692  1.00  0.93           C  
ATOM    648  CG2 VAL A  85       9.799  16.342 -19.155  1.00  0.93           C  
ATOM    649  N   SER A  86       9.977  16.060 -22.770  1.00  0.93           N  
ATOM    650  CA  SER A  86      10.919  16.740 -23.653  1.00  0.93           C  
ATOM    651  C   SER A  86      10.200  17.402 -24.824  1.00  0.93           C  
ATOM    652  CB  SER A  86      11.967  15.758 -24.178  1.00  0.93           C  
ATOM    653  O   SER A  86      10.679  18.397 -25.371  1.00  0.93           O  
ATOM    654  OG  SER A  86      11.354  14.713 -24.913  1.00  0.93           O  
ATOM    655  N   ARG A  87       9.016  16.999 -25.153  1.00  0.92           N  
ATOM    656  CA  ARG A  87       8.286  17.520 -26.304  1.00  0.92           C  
ATOM    657  C   ARG A  87       7.260  18.563 -25.875  1.00  0.92           C  
ATOM    658  CB  ARG A  87       7.595  16.384 -27.061  1.00  0.92           C  
ATOM    659  O   ARG A  87       6.590  19.166 -26.716  1.00  0.92           O  
ATOM    660  CG  ARG A  87       8.554  15.355 -27.639  1.00  0.92           C  
ATOM    661  CD  ARG A  87       7.815  14.252 -28.384  1.00  0.92           C  
ATOM    662  NE  ARG A  87       8.735  13.247 -28.908  1.00  0.92           N  
ATOM    663  NH1 ARG A  87       7.096  11.981 -29.932  1.00  0.92           N  
ATOM    664  NH2 ARG A  87       9.292  11.338 -30.057  1.00  0.92           N  
ATOM    665  CZ  ARG A  87       8.372  12.191 -29.631  1.00  0.92           C  
ATOM    666  N   LEU A  88       7.229  18.817 -24.595  1.00  0.93           N  
ATOM    667  CA  LEU A  88       6.193  19.707 -24.084  1.00  0.93           C  
ATOM    668  C   LEU A  88       6.724  21.128 -23.929  1.00  0.93           C  
ATOM    669  CB  LEU A  88       5.664  19.198 -22.740  1.00  0.93           C  
ATOM    670  O   LEU A  88       7.916  21.326 -23.683  1.00  0.93           O  
ATOM    671  CG  LEU A  88       5.121  17.768 -22.723  1.00  0.93           C  
ATOM    672  CD1 LEU A  88       4.618  17.409 -21.329  1.00  0.93           C  
ATOM    673  CD2 LEU A  88       4.012  17.604 -23.756  1.00  0.93           C  
ATOM    674  N   ARG A  89       5.862  22.098 -24.296  1.00  0.93           N  
ATOM    675  CA  ARG A  89       6.197  23.510 -24.148  1.00  0.93           C  
ATOM    676  C   ARG A  89       5.194  24.219 -23.245  1.00  0.93           C  
ATOM    677  CB  ARG A  89       6.249  24.197 -25.514  1.00  0.93           C  
ATOM    678  O   ARG A  89       4.000  23.914 -23.275  1.00  0.93           O  
ATOM    679  CG  ARG A  89       7.336  23.660 -26.432  1.00  0.93           C  
ATOM    680  CD  ARG A  89       7.398  24.432 -27.743  1.00  0.93           C  
ATOM    681  NE  ARG A  89       8.398  23.875 -28.649  1.00  0.93           N  
ATOM    682  NH1 ARG A  89       7.940  25.332 -30.383  1.00  0.93           N  
ATOM    683  NH2 ARG A  89       9.566  23.734 -30.622  1.00  0.93           N  
ATOM    684  CZ  ARG A  89       8.633  24.315 -29.883  1.00  0.93           C  
ATOM    685  N   ARG A  90       5.714  25.066 -22.310  1.00  0.92           N  
ATOM    686  CA  ARG A  90       4.871  25.912 -21.472  1.00  0.92           C  
ATOM    687  C   ARG A  90       4.122  26.942 -22.312  1.00  0.92           C  
ATOM    688  CB  ARG A  90       5.709  26.616 -20.403  1.00  0.92           C  
ATOM    689  O   ARG A  90       4.700  27.557 -23.210  1.00  0.92           O  
ATOM    690  CG  ARG A  90       4.883  27.315 -19.335  1.00  0.92           C  
ATOM    691  CD  ARG A  90       5.751  27.814 -18.188  1.00  0.92           C  
ATOM    692  NE  ARG A  90       4.952  28.444 -17.141  1.00  0.92           N  
ATOM    693  NH1 ARG A  90       5.946  27.293 -15.402  1.00  0.92           N  
ATOM    694  NH2 ARG A  90       4.284  28.814 -14.975  1.00  0.92           N  
ATOM    695  CZ  ARG A  90       5.062  28.182 -15.842  1.00  0.92           C  
ATOM    696  N   LEU A  91       2.717  27.051 -22.151  1.00  0.92           N  
ATOM    697  CA  LEU A  91       1.904  27.981 -22.926  1.00  0.92           C  
ATOM    698  C   LEU A  91       2.111  29.414 -22.447  1.00  0.92           C  
ATOM    699  CB  LEU A  91       0.422  27.607 -22.829  1.00  0.92           C  
ATOM    700  O   LEU A  91       2.184  30.340 -23.258  1.00  0.92           O  
ATOM    701  CG  LEU A  91       0.010  26.292 -23.491  1.00  0.92           C  
ATOM    702  CD1 LEU A  91      -1.459  25.994 -23.209  1.00  0.92           C  
ATOM    703  CD2 LEU A  91       0.271  26.344 -24.993  1.00  0.92           C  
ATOM    704  N   VAL A  92       2.452  29.495 -21.185  1.00  0.91           N  
ATOM    705  CA  VAL A  92       2.551  30.860 -20.681  1.00  0.91           C  
ATOM    706  C   VAL A  92       3.957  31.112 -20.141  1.00  0.91           C  
ATOM    707  CB  VAL A  92       1.501  31.137 -19.582  1.00  0.91           C  
ATOM    708  O   VAL A  92       4.495  30.295 -19.389  1.00  0.91           O  
ATOM    709  CG1 VAL A  92       1.626  32.569 -19.064  1.00  0.91           C  
ATOM    710  CG2 VAL A  92       0.092  30.879 -20.114  1.00  0.91           C  
ATOM    711  N   THR A  93       4.855  31.872 -20.898  1.00  0.75           N  
ATOM    712  CA  THR A  93       6.174  32.330 -20.476  1.00  0.75           C  
ATOM    713  C   THR A  93       6.053  33.433 -19.428  1.00  0.75           C  
ATOM    714  CB  THR A  93       6.997  32.843 -21.672  1.00  0.75           C  
ATOM    715  O   THR A  93       5.292  34.385 -19.606  1.00  0.75           O  
ATOM    716  CG2 THR A  93       8.490  32.812 -21.366  1.00  0.75           C  
ATOM    717  OG1 THR A  93       6.738  32.015 -22.813  1.00  0.75           O  
ATOM    718  N   GLN A  94       5.782  33.209 -18.036  1.00  0.62           N  
ATOM    719  CA  GLN A  94       6.043  34.363 -17.183  1.00  0.62           C  
ATOM    720  C   GLN A  94       7.351  35.048 -17.568  1.00  0.62           C  
ATOM    721  CB  GLN A  94       6.082  33.947 -15.712  1.00  0.62           C  
ATOM    722  O   GLN A  94       8.314  34.384 -17.958  1.00  0.62           O  
ATOM    723  CG  GLN A  94       4.751  33.427 -15.184  1.00  0.62           C  
ATOM    724  CD  GLN A  94       4.770  33.178 -13.688  1.00  0.62           C  
ATOM    725  NE2 GLN A  94       3.762  32.468 -13.192  1.00  0.62           N  
ATOM    726  OE1 GLN A  94       5.683  33.619 -12.983  1.00  0.62           O  
