# Supplementary material for: Escherichia coli transcription factors of unknown function: sequence features and possible evolutionary relationships
Source: PeerJ. 2022 Jul 20;10:e13772. doi: 10.7717/peerj.13772 (PMC9308461; doi:10.7717/peerj.13772)
Supplement: Supplemental Information 18 [file peerj-10-13772-s018.zip › Raw Data/PDB files/YdhB_b1659_unrelaxed_model_1.pdb]

ATOM      1  N   MET A   1     -32.046  14.120  20.602  1.00  0.58           N  
ATOM      2  CA  MET A   1     -31.351  15.268  21.179  1.00  0.58           C  
ATOM      3  C   MET A   1     -29.839  15.088  21.095  1.00  0.58           C  
ATOM      4  CB  MET A   1     -31.773  15.477  22.634  1.00  0.58           C  
ATOM      5  O   MET A   1     -29.112  16.038  20.800  1.00  0.58           O  
ATOM      6  CG  MET A   1     -31.368  16.828  23.202  1.00  0.58           C  
ATOM      7  SD  MET A   1     -31.875  17.035  24.953  1.00  0.58           S  
ATOM      8  CE  MET A   1     -33.665  17.248  24.745  1.00  0.58           C  
ATOM      9  N   TRP A   2     -29.245  14.405  20.258  1.00  0.73           N  
ATOM     10  CA  TRP A   2     -28.012  14.122  19.530  1.00  0.73           C  
ATOM     11  C   TRP A   2     -28.314  13.508  18.167  1.00  0.73           C  
ATOM     12  CB  TRP A   2     -27.112  13.184  20.339  1.00  0.73           C  
ATOM     13  O   TRP A   2     -29.061  12.532  18.071  1.00  0.73           O  
ATOM     14  CG  TRP A   2     -25.739  13.011  19.762  1.00  0.73           C  
ATOM     15  CD1 TRP A   2     -24.715  13.917  19.788  1.00  0.73           C  
ATOM     16  CD2 TRP A   2     -25.242  11.862  19.070  1.00  0.73           C  
ATOM     17  CE2 TRP A   2     -23.906  12.140  18.704  1.00  0.73           C  
ATOM     18  CE3 TRP A   2     -25.796  10.622  18.725  1.00  0.73           C  
ATOM     19  NE1 TRP A   2     -23.610  13.399  19.153  1.00  0.73           N  
ATOM     20  CH2 TRP A   2     -23.683  10.017  17.682  1.00  0.73           C  
ATOM     21  CZ2 TRP A   2     -23.116  11.222  18.008  1.00  0.73           C  
ATOM     22  CZ3 TRP A   2     -25.008   9.710  18.032  1.00  0.73           C  
ATOM     23  N   SER A   3     -27.953  14.345  17.136  1.00  0.82           N  
ATOM     24  CA  SER A   3     -28.158  13.845  15.781  1.00  0.82           C  
ATOM     25  C   SER A   3     -26.878  13.942  14.957  1.00  0.82           C  
ATOM     26  CB  SER A   3     -29.280  14.619  15.087  1.00  0.82           C  
ATOM     27  O   SER A   3     -25.880  14.504  15.414  1.00  0.82           O  
ATOM     28  OG  SER A   3     -28.884  15.955  14.828  1.00  0.82           O  
ATOM     29  N   GLU A   4     -26.774  13.041  14.031  1.00  0.86           N  
ATOM     30  CA  GLU A   4     -25.730  13.155  13.018  1.00  0.86           C  
ATOM     31  C   GLU A   4     -25.522  14.608  12.600  1.00  0.86           C  
ATOM     32  CB  GLU A   4     -26.071  12.300  11.795  1.00  0.86           C  
ATOM     33  O   GLU A   4     -24.386  15.049  12.412  1.00  0.86           O  
ATOM     34  CG  GLU A   4     -24.950  12.219  10.769  1.00  0.86           C  
ATOM     35  CD  GLU A   4     -25.291  11.339   9.576  1.00  0.86           C  
ATOM     36  OE1 GLU A   4     -24.465  11.238   8.641  1.00  0.86           O  
ATOM     37  OE2 GLU A   4     -26.394  10.747   9.577  1.00  0.86           O  
ATOM     38  N   TYR A   5     -26.561  15.361  12.628  1.00  0.92           N  
ATOM     39  CA  TYR A   5     -26.518  16.765  12.235  1.00  0.92           C  
ATOM     40  C   TYR A   5     -25.738  17.592  13.249  1.00  0.92           C  
ATOM     41  CB  TYR A   5     -27.936  17.325  12.085  1.00  0.92           C  
ATOM     42  O   TYR A   5     -24.923  18.438  12.874  1.00  0.92           O  
ATOM     43  CG  TYR A   5     -27.977  18.809  11.813  1.00  0.92           C  
ATOM     44  CD1 TYR A   5     -28.386  19.706  12.797  1.00  0.92           C  
ATOM     45  CD2 TYR A   5     -27.610  19.317  10.572  1.00  0.92           C  
ATOM     46  CE1 TYR A   5     -28.427  21.075  12.551  1.00  0.92           C  
ATOM     47  CE2 TYR A   5     -27.647  20.683  10.314  1.00  0.92           C  
ATOM     48  OH  TYR A   5     -28.095  22.906  11.058  1.00  0.92           O  
ATOM     49  CZ  TYR A   5     -28.056  21.553  11.308  1.00  0.92           C  
ATOM     50  N   SER A   6     -25.969  17.420  14.500  1.00  0.93           N  
ATOM     51  CA  SER A   6     -25.281  18.180  15.538  1.00  0.93           C  
ATOM     52  C   SER A   6     -23.770  17.996  15.448  1.00  0.93           C  
ATOM     53  CB  SER A   6     -25.772  17.759  16.924  1.00  0.93           C  
ATOM     54  O   SER A   6     -23.013  18.957  15.599  1.00  0.93           O  
ATOM     55  OG  SER A   6     -27.171  17.950  17.042  1.00  0.93           O  
ATOM     56  N   LEU A   7     -23.339  16.755  15.207  1.00  0.94           N  
ATOM     57  CA  LEU A   7     -21.913  16.489  15.060  1.00  0.94           C  
ATOM     58  C   LEU A   7     -21.348  17.211  13.842  1.00  0.94           C  
ATOM     59  CB  LEU A   7     -21.657  14.984  14.941  1.00  0.94           C  
ATOM     60  O   LEU A   7     -20.233  17.736  13.887  1.00  0.94           O  
ATOM     61  CG  LEU A   7     -20.194  14.540  14.970  1.00  0.94           C  
ATOM     62  CD1 LEU A   7     -19.560  14.891  16.312  1.00  0.94           C  
ATOM     63  CD2 LEU A   7     -20.083  13.044  14.696  1.00  0.94           C  
ATOM     64  N   GLU A   8     -22.125  17.223  12.794  1.00  0.93           N  
ATOM     65  CA  GLU A   8     -21.728  17.925  11.577  1.00  0.93           C  
ATOM     66  C   GLU A   8     -21.518  19.413  11.841  1.00  0.93           C  
ATOM     67  CB  GLU A   8     -22.776  17.729  10.478  1.00  0.93           C  
ATOM     68  O   GLU A   8     -20.562  20.009  11.340  1.00  0.93           O  
ATOM     69  CG  GLU A   8     -22.337  18.236   9.112  1.00  0.93           C  
ATOM     70  CD  GLU A   8     -23.384  18.028   8.030  1.00  0.93           C  
ATOM     71  OE1 GLU A   8     -23.164  18.471   6.879  1.00  0.93           O  
ATOM     72  OE2 GLU A   8     -24.433  17.419   8.335  1.00  0.93           O  
ATOM     73  N   VAL A   9     -22.373  19.958  12.623  1.00  0.96           N  
ATOM     74  CA  VAL A   9     -22.305  21.377  12.955  1.00  0.96           C  
ATOM     75  C   VAL A   9     -21.036  21.661  13.756  1.00  0.96           C  
ATOM     76  CB  VAL A   9     -23.550  21.835  13.749  1.00  0.96           C  
ATOM     77  O   VAL A   9     -20.279  22.577  13.428  1.00  0.96           O  
ATOM     78  CG1 VAL A   9     -23.321  23.214  14.364  1.00  0.96           C  
ATOM     79  CG2 VAL A   9     -24.783  21.846  12.847  1.00  0.96           C  
ATOM     80  N   VAL A  10     -20.785  20.888  14.758  1.00  0.96           N  
ATOM     81  CA  VAL A  10     -19.605  21.064  15.599  1.00  0.96           C  
ATOM     82  C   VAL A  10     -18.342  20.893  14.759  1.00  0.96           C  
ATOM     83  CB  VAL A  10     -19.597  20.069  16.781  1.00  0.96           C  
ATOM     84  O   VAL A  10     -17.392  21.669  14.890  1.00  0.96           O  
ATOM     85  CG1 VAL A  10     -18.258  20.111  17.514  1.00  0.96           C  
ATOM     86  CG2 VAL A  10     -20.745  20.373  17.742  1.00  0.96           C  
ATOM     87  N   ASP A  11     -18.317  19.829  13.939  1.00  0.95           N  
ATOM     88  CA  ASP A  11     -17.184  19.570  13.057  1.00  0.95           C  
ATOM     89  C   ASP A  11     -16.923  20.758  12.134  1.00  0.95           C  
ATOM     90  CB  ASP A  11     -17.425  18.305  12.231  1.00  0.95           C  
ATOM     91  O   ASP A  11     -15.775  21.168  11.950  1.00  0.95           O  
ATOM     92  CG  ASP A  11     -16.213  17.888  11.417  1.00  0.95           C  
ATOM     93  OD1 ASP A  11     -15.110  17.752  11.991  1.00  0.95           O  
ATOM     94  OD2 ASP A  11     -16.360  17.695  10.191  1.00  0.95           O  
ATOM     95  N   ALA A  12     -18.002  21.275  11.561  1.00  0.96           N  
ATOM     96  CA  ALA A  12     -17.881  22.407  10.646  1.00  0.96           C  
ATOM     97  C   ALA A  12     -17.314  23.631  11.361  1.00  0.96           C  
ATOM     98  CB  ALA A  12     -19.237  22.738  10.026  1.00  0.96           C  
ATOM     99  O   ALA A  12     -16.449  24.326  10.823  1.00  0.96           O  
ATOM    100  N   VAL A  13     -17.785  23.899  12.543  1.00  0.97           N  
ATOM    101  CA  VAL A  13     -17.286  25.032  13.314  1.00  0.97           C  
ATOM    102  C   VAL A  13     -15.803  24.835  13.623  1.00  0.97           C  
ATOM    103  CB  VAL A  13     -18.082  25.221  14.625  1.00  0.97           C  
ATOM    104  O   VAL A  13     -15.002  25.758  13.461  1.00  0.97           O  
ATOM    105  CG1 VAL A  13     -17.450  26.312  15.488  1.00  0.97           C  
ATOM    106  CG2 VAL A  13     -19.541  25.556  14.319  1.00  0.97           C  
ATOM    107  N   ALA A  14     -15.418  23.652  13.997  1.00  0.96           N  
ATOM    108  CA  ALA A  14     -14.029  23.324  14.303  1.00  0.96           C  
ATOM    109  C   ALA A  14     -13.135  23.528  13.084  1.00  0.96           C  
ATOM    110  CB  ALA A  14     -13.920  21.885  14.803  1.00  0.96           C  
ATOM    111  O   ALA A  14     -12.060  24.124  13.187  1.00  0.96           O  
ATOM    112  N   ARG A  15     -13.551  23.068  11.904  1.00  0.94           N  
ATOM    113  CA  ARG A  15     -12.761  23.124  10.678  1.00  0.94           C  
ATOM    114  C   ARG A  15     -12.594  24.562  10.200  1.00  0.94           C  
ATOM    115  CB  ARG A  15     -13.411  22.279   9.580  1.00  0.94           C  
ATOM    116  O   ARG A  15     -11.514  24.950   9.749  1.00  0.94           O  
ATOM    117  CG  ARG A  15     -13.142  20.788   9.711  1.00  0.94           C  
ATOM    118  CD  ARG A  15     -13.664  20.014   8.508  1.00  0.94           C  
ATOM    119  NE  ARG A  15     -15.122  20.034   8.445  1.00  0.94           N  
ATOM    120  NH1 ARG A  15     -15.234  21.598   6.748  1.00  0.94           N  
ATOM    121  NH2 ARG A  15     -17.158  20.726   7.638  1.00  0.94           N  
ATOM    122  CZ  ARG A  15     -15.835  20.786   7.610  1.00  0.94           C  
ATOM    123  N   ASN A  16     -13.640  25.325  10.367  1.00  0.95           N  
ATOM    124  CA  ASN A  16     -13.656  26.670   9.802  1.00  0.95           C  
ATOM    125  C   ASN A  16     -13.130  27.702  10.795  1.00  0.95           C  
ATOM    126  CB  ASN A  16     -15.069  27.044   9.347  1.00  0.95           C  
ATOM    127  O   ASN A  16     -12.688  28.782  10.399  1.00  0.95           O  
ATOM    128  CG  ASN A  16     -15.470  26.350   8.060  1.00  0.95           C  
ATOM    129  ND2 ASN A  16     -16.445  25.453   8.150  1.00  0.95           N  
ATOM    130  OD1 ASN A  16     -14.909  26.618   6.995  1.00  0.95           O  
ATOM    131  N   GLY A  17     -13.161  27.419  12.056  1.00  0.95           N  
ATOM    132  CA  GLY A  17     -12.715  28.321  13.106  1.00  0.95           C  
ATOM    133  C   GLY A  17     -13.643  29.504  13.310  1.00  0.95           C  
ATOM    134  O   GLY A  17     -13.219  30.556  13.792  1.00  0.95           O  
ATOM    135  N   SER A  18     -14.856  29.382  12.685  1.00  0.95           N  
ATOM    136  CA  SER A  18     -15.838  30.460  12.748  1.00  0.95           C  
ATOM    137  C   SER A  18     -17.260  29.920  12.637  1.00  0.95           C  
ATOM    138  CB  SER A  18     -15.584  31.481  11.638  1.00  0.95           C  
ATOM    139  O   SER A  18     -17.540  29.063  11.796  1.00  0.95           O  
ATOM    140  OG  SER A  18     -16.680  32.372  11.514  1.00  0.95           O  
ATOM    141  N   PHE A  19     -18.146  30.504  13.420  1.00  0.95           N  
ATOM    142  CA  PHE A  19     -19.546  30.109  13.334  1.00  0.95           C  
ATOM    143  C   PHE A  19     -20.165  30.589  12.026  1.00  0.95           C  
ATOM    144  CB  PHE A  19     -20.337  30.663  14.523  1.00  0.95           C  
ATOM    145  O   PHE A  19     -20.929  29.860  11.390  1.00  0.95           O  
ATOM    146  CG  PHE A  19     -20.120  29.902  15.803  1.00  0.95           C  
ATOM    147  CD1 PHE A  19     -20.909  28.802  16.116  1.00  0.95           C  
ATOM    148  CD2 PHE A  19     -19.128  30.289  16.694  1.00  0.95           C  
ATOM    149  CE1 PHE A  19     -20.710  28.096  17.301  1.00  0.95           C  
ATOM    150  CE2 PHE A  19     -18.923  29.588  17.880  1.00  0.95           C  
ATOM    151  CZ  PHE A  19     -19.716  28.493  18.182  1.00  0.95           C  
ATOM    152  N   SER A  20     -19.807  31.734  11.650  1.00  0.95           N  
ATOM    153  CA  SER A  20     -20.333  32.299  10.412  1.00  0.95           C  
ATOM    154  C   SER A  20     -19.864  31.504   9.198  1.00  0.95           C  
ATOM    155  CB  SER A  20     -19.909  33.762  10.267  1.00  0.95           C  
ATOM    156  O   SER A  20     -20.660  31.190   8.310  1.00  0.95           O  
ATOM    157  OG  SER A  20     -20.465  34.551  11.306  1.00  0.95           O  
ATOM    158  N   ALA A  21     -18.604  31.161   9.209  1.00  0.96           N  
ATOM    159  CA  ALA A  21     -18.051  30.371   8.112  1.00  0.96           C  
ATOM    160  C   ALA A  21     -18.661  28.973   8.080  1.00  0.96           C  
ATOM    161  CB  ALA A  21     -16.531  30.282   8.233  1.00  0.96           C  
ATOM    162  O   ALA A  21     -18.956  28.442   7.007  1.00  0.96           O  
ATOM    163  N   ALA A  22     -18.867  28.431   9.180  1.00  0.96           N  
ATOM    164  CA  ALA A  22     -19.505  27.120   9.267  1.00  0.96           C  
ATOM    165  C   ALA A  22     -20.933  27.168   8.732  1.00  0.96           C  
ATOM    166  CB  ALA A  22     -19.497  26.619  10.709  1.00  0.96           C  
ATOM    167  O   ALA A  22     -21.366  26.261   8.017  1.00  0.96           O  
ATOM    168  N   ALA A  23     -21.615  28.144   9.104  1.00  0.97           N  
ATOM    169  CA  ALA A  23     -22.989  28.323   8.641  1.00  0.97           C  
ATOM    170  C   ALA A  23     -23.048  28.407   7.118  1.00  0.97           C  
ATOM    171  CB  ALA A  23     -23.602  29.575   9.264  1.00  0.97           C  
ATOM    172  O   ALA A  23     -23.927  27.811   6.491  1.00  0.97           O  
ATOM    173  N   GLN A  24     -22.154  29.155   6.585  1.00  0.97           N  
ATOM    174  CA  GLN A  24     -22.074  29.271   5.133  1.00  0.97           C  
ATOM    175  C   GLN A  24     -21.823  27.913   4.485  1.00  0.97           C  
ATOM    176  CB  GLN A  24     -20.974  30.256   4.731  1.00  0.97           C  
ATOM    177  O   GLN A  24     -22.476  27.558   3.502  1.00  0.97           O  
ATOM    178  CG  GLN A  24     -20.977  30.611   3.251  1.00  0.97           C  
ATOM    179  CD  GLN A  24     -19.932  31.651   2.895  1.00  0.97           C  
ATOM    180  NE2 GLN A  24     -19.891  32.041   1.625  1.00  0.97           N  
ATOM    181  OE1 GLN A  24     -19.167  32.102   3.754  1.00  0.97           O  
ATOM    182  N   GLU A  25     -20.948  27.147   5.123  1.00  0.97           N  
ATOM    183  CA  GLU A  25     -20.622  25.820   4.612  1.00  0.97           C  
ATOM    184  C   GLU A  25     -21.830  24.890   4.677  1.00  0.97           C  
ATOM    185  CB  GLU A  25     -19.451  25.216   5.391  1.00  0.97           C  
ATOM    186  O   GLU A  25     -22.082  24.123   3.746  1.00  0.97           O  
ATOM    187  CG  GLU A  25     -19.096  23.798   4.967  1.00  0.97           C  
ATOM    188  CD  GLU A  25     -17.977  23.186   5.795  1.00  0.97           C  
ATOM    189  OE1 GLU A  25     -17.851  21.941   5.820  1.00  0.97           O  
ATOM    190  OE2 GLU A  25     -17.221  23.959   6.425  1.00  0.97           O  
ATOM    191  N   LEU A  26     -22.595  25.101   5.681  1.00  0.96           N  
ATOM    192  CA  LEU A  26     -23.694  24.177   5.936  1.00  0.96           C  
ATOM    193  C   LEU A  26     -24.994  24.696   5.329  1.00  0.96           C  
ATOM    194  CB  LEU A  26     -23.872  23.957   7.441  1.00  0.96           C  
ATOM    195  O   LEU A  26     -26.046  24.069   5.475  1.00  0.96           O  
ATOM    196  CG  LEU A  26     -22.724  23.249   8.163  1.00  0.96           C  
ATOM    197  CD1 LEU A  26     -22.957  23.264   9.670  1.00  0.96           C  
ATOM    198  CD2 LEU A  26     -22.573  21.819   7.654  1.00  0.96           C  
ATOM    199  N   HIS A  27     -24.852  25.875   4.620  1.00  0.97           N  
ATOM    200  CA  HIS A  27     -26.025  26.518   4.039  1.00  0.97           C  
ATOM    201  C   HIS A  27     -27.111  26.733   5.088  1.00  0.97           C  
ATOM    202  CB  HIS A  27     -26.573  25.685   2.879  1.00  0.97           C  
ATOM    203  O   HIS A  27     -28.274  26.392   4.862  1.00  0.97           O  
ATOM    204  CG  HIS A  27     -25.574  25.436   1.794  1.00  0.97           C  
ATOM    205  CD2 HIS A  27     -24.943  24.302   1.410  1.00  0.97           C  
ATOM    206  ND1 HIS A  27     -25.118  26.434   0.960  1.00  0.97           N  
ATOM    207  CE1 HIS A  27     -24.247  25.921   0.107  1.00  0.97           C  
ATOM    208  NE2 HIS A  27     -24.122  24.629   0.359  1.00  0.97           N  
ATOM    209  N   ARG A  28     -26.677  27.264   6.220  1.00  0.97           N  
ATOM    210  CA  ARG A  28     -27.561  27.607   7.329  1.00  0.97           C  
ATOM    211  C   ARG A  28     -27.287  29.021   7.831  1.00  0.97           C  
ATOM    212  CB  ARG A  28     -27.401  26.605   8.474  1.00  0.97           C  
ATOM    213  O   ARG A  28     -26.307  29.650   7.425  1.00  0.97           O  
ATOM    214  CG  ARG A  28     -27.762  25.177   8.098  1.00  0.97           C  
ATOM    215  CD  ARG A  28     -29.258  25.015   7.868  1.00  0.97           C  
ATOM    216  NE  ARG A  28     -29.635  23.610   7.740  1.00  0.97           N  
ATOM    217  NH1 ARG A  28     -31.306  23.985   6.189  1.00  0.97           N  
ATOM    218  NH2 ARG A  28     -30.859  21.855   6.907  1.00  0.97           N  
ATOM    219  CZ  ARG A  28     -30.599  23.153   6.945  1.00  0.97           C  
ATOM    220  N   VAL A  29     -28.188  29.525   8.678  1.00  0.97           N  
ATOM    221  CA  VAL A  29     -27.974  30.837   9.280  1.00  0.97           C  
ATOM    222  C   VAL A  29     -27.101  30.698  10.525  1.00  0.97           C  
ATOM    223  CB  VAL A  29     -29.311  31.522   9.640  1.00  0.97           C  
ATOM    224  O   VAL A  29     -27.159  29.682  11.222  1.00  0.97           O  
ATOM    225  CG1 VAL A  29     -30.126  31.812   8.380  1.00  0.97           C  
ATOM    226  CG2 VAL A  29     -30.111  30.653  10.609  1.00  0.97           C  
ATOM    227  N   PRO A  30     -26.130  31.663  10.809  1.00  0.96           N  
ATOM    228  CA  PRO A  30     -25.221  31.605  11.956  1.00  0.96           C  
ATOM    229  C   PRO A  30     -25.948  31.335  13.271  1.00  0.96           C  
ATOM    230  CB  PRO A  30     -24.574  32.992  11.964  1.00  0.96           C  
ATOM    231  O   PRO A  30     -25.446  30.589  14.116  1.00  0.96           O  
ATOM    232  CG  PRO A  30     -24.571  33.421  10.532  1.00  0.96           C  
ATOM    233  CD  PRO A  30     -25.826  32.916   9.881  1.00  0.96           C  
ATOM    234  N   SER A  31     -27.122  31.925  13.459  1.00  0.97           N  
ATOM    235  CA  SER A  31     -27.891  31.734  14.685  1.00  0.97           C  
ATOM    236  C   SER A  31     -28.286  30.273  14.868  1.00  0.97           C  
ATOM    237  CB  SER A  31     -29.143  32.612  14.674  1.00  0.97           C  
ATOM    238  O   SER A  31     -28.295  29.763  15.991  1.00  0.97           O  
ATOM    239  OG  SER A  31     -29.950  32.323  13.545  1.00  0.97           O  
ATOM    240  N   ALA A  32     -28.642  29.559  13.757  1.00  0.97           N  
ATOM    241  CA  ALA A  32     -28.996  28.142  13.801  1.00  0.97           C  
ATOM    242  C   ALA A  32     -27.806  27.293  14.237  1.00  0.97           C  
ATOM    243  CB  ALA A  32     -29.506  27.679  12.439  1.00  0.97           C  
ATOM    244  O   ALA A  32     -27.952  26.383  15.058  1.00  0.97           O  
ATOM    245  N   VAL A  33     -26.654  27.545  13.709  1.00  0.97           N  
ATOM    246  CA  VAL A  33     -25.428  26.827  14.046  1.00  0.97           C  
ATOM    247  C   VAL A  33     -25.081  27.058  15.514  1.00  0.97           C  
ATOM    248  CB  VAL A  33     -24.251  27.262  13.145  1.00  0.97           C  
ATOM    249  O   VAL A  33     -24.805  26.107  16.250  1.00  0.97           O  
ATOM    250  CG1 VAL A  33     -22.941  26.648  13.635  1.00  0.97           C  
ATOM    251  CG2 VAL A  33     -24.518  26.871  11.692  1.00  0.97           C  
ATOM    252  N   SER A  34     -25.092  28.346  15.911  1.00  0.96           N  
ATOM    253  CA  SER A  34     -24.792  28.704  17.293  1.00  0.96           C  
ATOM    254  C   SER A  34     -25.734  28.000  18.264  1.00  0.96           C  
ATOM    255  CB  SER A  34     -24.885  30.218  17.487  1.00  0.96           C  
ATOM    256  O   SER A  34     -25.298  27.476  19.291  1.00  0.96           O  
ATOM    257  OG  SER A  34     -24.510  30.580  18.805  1.00  0.96           O  
ATOM    258  N   TYR A  35     -26.951  28.021  17.924  1.00  0.97           N  
ATOM    259  CA  TYR A  35     -27.976  27.395  18.751  1.00  0.97           C  
ATOM    260  C   TYR A  35     -27.718  25.900  18.902  1.00  0.97           C  
ATOM    261  CB  TYR A  35     -29.367  27.626  18.152  1.00  0.97           C  
ATOM    262  O   TYR A  35     -27.778  25.362  20.010  1.00  0.97           O  
ATOM    263  CG  TYR A  35     -30.483  26.986  18.942  1.00  0.97           C  
ATOM    264  CD1 TYR A  35     -31.094  25.816  18.498  1.00  0.97           C  
ATOM    265  CD2 TYR A  35     -30.928  27.551  20.132  1.00  0.97           C  
ATOM    266  CE1 TYR A  35     -32.124  25.224  19.222  1.00  0.97           C  
ATOM    267  CE2 TYR A  35     -31.957  26.967  20.864  1.00  0.97           C  
ATOM    268  OH  TYR A  35     -33.567  25.224  21.122  1.00  0.97           O  
ATOM    269  CZ  TYR A  35     -32.548  25.806  20.402  1.00  0.97           C  
ATOM    270  N   THR A  36     -27.468  25.221  17.825  1.00  0.97           N  
ATOM    271  CA  THR A  36     -27.187  23.790  17.843  1.00  0.97           C  
ATOM    272  C   THR A  36     -25.997  23.483  18.747  1.00  0.97           C  
ATOM    273  CB  THR A  36     -26.907  23.258  16.425  1.00  0.97           C  
ATOM    274  O   THR A  36     -26.045  22.549  19.550  1.00  0.97           O  
ATOM    275  CG2 THR A  36     -26.593  21.766  16.449  1.00  0.97           C  
ATOM    276  OG1 THR A  36     -28.059  23.480  15.602  1.00  0.97           O  
ATOM    277  N   VAL A  37     -24.934  24.282  18.623  1.00  0.97           N  
ATOM    278  CA  VAL A  37     -23.739  24.091  19.439  1.00  0.97           C  
ATOM    279  C   VAL A  37     -24.078  24.310  20.912  1.00  0.97           C  
ATOM    280  CB  VAL A  37     -22.599  25.041  19.008  1.00  0.97           C  
ATOM    281  O   VAL A  37     -23.680  23.520  21.771  1.00  0.97           O  
ATOM    282  CG1 VAL A  37     -21.467  25.027  20.034  1.00  0.97           C  
ATOM    283  CG2 VAL A  37     -22.077  24.654  17.626  1.00  0.97           C  
ATOM    284  N   ARG A  38     -24.780  25.317  21.203  1.00  0.96           N  
ATOM    285  CA  ARG A  38     -25.173  25.626  22.574  1.00  0.96           C  
ATOM    286  C   ARG A  38     -25.993  24.490  23.178  1.00  0.96           C  
ATOM    287  CB  ARG A  38     -25.969  26.932  22.625  1.00  0.96           C  
ATOM    288  O   ARG A  38     -25.769  24.097  24.324  1.00  0.96           O  
ATOM    289  CG  ARG A  38     -25.104  28.182  22.600  1.00  0.96           C  
ATOM    290  CD  ARG A  38     -25.927  29.442  22.829  1.00  0.96           C  
ATOM    291  NE  ARG A  38     -26.459  29.973  21.578  1.00  0.96           N  
ATOM    292  NH1 ARG A  38     -28.242  31.066  22.560  1.00  0.96           N  
ATOM    293  NH2 ARG A  38     -27.943  31.162  20.289  1.00  0.96           N  
ATOM    294  CZ  ARG A  38     -27.547  30.732  21.478  1.00  0.96           C  
ATOM    295  N   GLN A  39     -26.958  23.946  22.411  1.00  0.96           N  
ATOM    296  CA  GLN A  39     -27.776  22.834  22.884  1.00  0.96           C  
ATOM    297  C   GLN A  39     -26.913  21.625  23.232  1.00  0.96           C  
ATOM    298  CB  GLN A  39     -28.820  22.450  21.834  1.00  0.96           C  
ATOM    299  O   GLN A  39     -27.137  20.969  24.251  1.00  0.96           O  
ATOM    300  CG  GLN A  39     -30.002  23.408  21.763  1.00  0.96           C  
ATOM    301  CD  GLN A  39     -31.121  22.893  20.877  1.00  0.96           C  
ATOM    302  NE2 GLN A  39     -32.351  23.295  21.182  1.00  0.96           N  
ATOM    303  OE1 GLN A  39     -30.883  22.141  19.927  1.00  0.96           O  
ATOM    304  N   LEU A  40     -25.992  21.439  22.359  1.00  0.95           N  
ATOM    305  CA  LEU A  40     -25.082  20.323  22.592  1.00  0.95           C  
ATOM    306  C   LEU A  40     -24.239  20.561  23.840  1.00  0.95           C  
ATOM    307  CB  LEU A  40     -24.172  20.110  21.380  1.00  0.95           C  
ATOM    308  O   LEU A  40     -24.058  19.653  24.655  1.00  0.95           O  
ATOM    309  CG  LEU A  40     -23.399  18.791  21.335  1.00  0.95           C  
ATOM    310  CD1 LEU A  40     -24.363  17.611  21.386  1.00  0.95           C  
ATOM    311  CD2 LEU A  40     -22.528  18.724  20.085  1.00  0.95           C  
ATOM    312  N   GLU A  41     -23.690  21.706  23.969  1.00  0.97           N  
ATOM    313  CA  GLU A  41     -22.900  22.061  25.144  1.00  0.97           C  
ATOM    314  C   GLU A  41     -23.728  21.948  26.421  1.00  0.97           C  
ATOM    315  CB  GLU A  41     -22.336  23.477  25.005  1.00  0.97           C  
ATOM    316  O   GLU A  41     -23.232  21.485  27.450  1.00  0.97           O  
ATOM    317  CG  GLU A  41     -21.215  23.596  23.983  1.00  0.97           C  
ATOM    318  CD  GLU A  41     -20.691  25.015  23.829  1.00  0.97           C  
ATOM    319  OE1 GLU A  41     -19.509  25.188  23.454  1.00  0.97           O  
ATOM    320  OE2 GLU A  41     -21.469  25.961  24.086  1.00  0.97           O  
ATOM    321  N   GLU A  42     -24.983  22.355  26.362  1.00  0.97           N  
ATOM    322  CA  GLU A  42     -25.885  22.218  27.502  1.00  0.97           C  
ATOM    323  C   GLU A  42     -26.099  20.751  27.864  1.00  0.97           C  
ATOM    324  CB  GLU A  42     -27.230  22.888  27.206  1.00  0.97           C  
ATOM    325  O   GLU A  42     -26.051  20.383  29.039  1.00  0.97           O  
ATOM    326  CG  GLU A  42     -27.182  24.409  27.251  1.00  0.97           C  
ATOM    327  CD  GLU A  42     -28.490  25.062  26.835  1.00  0.97           C  
ATOM    328  OE1 GLU A  42     -28.563  26.312  26.809  1.00  0.97           O  
ATOM    329  OE2 GLU A  42     -29.451  24.319  26.533  1.00  0.97           O  
ATOM    330  N   TRP A  43     -26.302  19.990  26.906  1.00  0.95           N  
ATOM    331  CA  TRP A  43     -26.495  18.559  27.117  1.00  0.95           C  
ATOM    332  C   TRP A  43     -25.248  17.926  27.724  1.00  0.95           C  
ATOM    333  CB  TRP A  43     -26.846  17.864  25.799  1.00  0.95           C  
ATOM    334  O   TRP A  43     -25.341  17.135  28.666  1.00  0.95           O  
ATOM    335  CG  TRP A  43     -26.946  16.372  25.905  1.00  0.95           C  
ATOM    336  CD1 TRP A  43     -27.961  15.652  26.471  1.00  0.95           C  
ATOM    337  CD2 TRP A  43     -25.990  15.417  25.436  1.00  0.95           C  
ATOM    338  CE2 TRP A  43     -26.491  14.134  25.751  1.00  0.95           C  
ATOM    339  CE3 TRP A  43     -24.756  15.520  24.778  1.00  0.95           C  
ATOM    340  NE1 TRP A  43     -27.694  14.306  26.381  1.00  0.95           N  
ATOM    341  CH2 TRP A  43     -24.597  13.093  24.787  1.00  0.95           C  
ATOM    342  CZ2 TRP A  43     -25.800  12.963  25.430  1.00  0.95           C  
ATOM    343  CZ3 TRP A  43     -24.071  14.354  24.460  1.00  0.95           C  
ATOM    344  N   LEU A  44     -24.070  18.342  27.267  1.00  0.95           N  
ATOM    345  CA  LEU A  44     -22.802  17.778  27.715  1.00  0.95           C  
ATOM    346  C   LEU A  44     -22.357  18.414  29.028  1.00  0.95           C  
ATOM    347  CB  LEU A  44     -21.721  17.974  26.648  1.00  0.95           C  
ATOM    348  O   LEU A  44     -21.490  17.877  29.720  1.00  0.95           O  
ATOM    349  CG  LEU A  44     -21.837  17.100  25.398  1.00  0.95           C  
ATOM    350  CD1 LEU A  44     -20.862  17.577  24.326  1.00  0.95           C  
ATOM    351  CD2 LEU A  44     -21.587  15.636  25.743  1.00  0.95           C  
ATOM    352  N   ALA A  45     -22.993  19.554  29.365  1.00  0.97           N  
ATOM    353  CA  ALA A  45     -22.674  20.340  30.554  1.00  0.97           C  
ATOM    354  C   ALA A  45     -21.218  20.796  30.536  1.00  0.97           C  
ATOM    355  CB  ALA A  45     -22.960  19.532  31.818  1.00  0.97           C  
ATOM    356  O   ALA A  45     -20.571  20.869  31.584  1.00  0.97           O  
ATOM    357  N   VAL A  46     -20.621  20.957  29.409  1.00  0.97           N  
ATOM    358  CA  VAL A  46     -19.268  21.467  29.210  1.00  0.97           C  
ATOM    359  C   VAL A  46     -19.200  22.256  27.904  1.00  0.97           C  
ATOM    360  CB  VAL A  46     -18.227  20.325  29.198  1.00  0.97           C  
ATOM    361  O   VAL A  46     -19.892  21.928  26.937  1.00  0.97           O  
ATOM    362  CG1 VAL A  46     -18.156  19.645  30.564  1.00  0.97           C  
ATOM    363  CG2 VAL A  46     -18.563  19.309  28.108  1.00  0.97           C  
ATOM    364  N   PRO A  47     -18.391  23.351  27.879  1.00  0.97           N  
ATOM    365  CA  PRO A  47     -18.214  24.049  26.603  1.00  0.97           C  
ATOM    366  C   PRO A  47     -17.350  23.266  25.617  1.00  0.97           C  
ATOM    367  CB  PRO A  47     -17.531  25.358  27.008  1.00  0.97           C  
ATOM    368  O   PRO A  47     -16.363  22.641  26.016  1.00  0.97           O  
ATOM    369  CG  PRO A  47     -16.861  25.052  28.309  1.00  0.97           C  
ATOM    370  CD  PRO A  47     -17.642  23.974  29.006  1.00  0.97           C  
ATOM    371  N   LEU A  48     -17.733  23.271  24.363  1.00  0.98           N  
ATOM    372  CA  LEU A  48     -16.965  22.579  23.334  1.00  0.98           C  
ATOM    373  C   LEU A  48     -16.003  23.535  22.638  1.00  0.98           C  
ATOM    374  CB  LEU A  48     -17.903  21.941  22.305  1.00  0.98           C  
ATOM    375  O   LEU A  48     -14.993  23.106  22.076  1.00  0.98           O  
ATOM    376  CG  LEU A  48     -18.802  20.813  22.814  1.00  0.98           C  
ATOM    377  CD1 LEU A  48     -19.674  20.279  21.683  1.00  0.98           C  
ATOM    378  CD2 LEU A  48     -17.964  19.694  23.423  1.00  0.98           C  
ATOM    379  N   PHE A  49     -16.317  24.808  22.671  1.00  0.98           N  
ATOM    380  CA  PHE A  49     -15.503  25.817  22.003  1.00  0.98           C  
ATOM    381  C   PHE A  49     -15.120  26.930  22.971  1.00  0.98           C  
ATOM    382  CB  PHE A  49     -16.248  26.401  20.799  1.00  0.98           C  
ATOM    383  O   PHE A  49     -15.887  27.263  23.877  1.00  0.98           O  
ATOM    384  CG  PHE A  49     -16.496  25.405  19.698  1.00  0.98           C  
ATOM    385  CD1 PHE A  49     -15.512  25.128  18.758  1.00  0.98           C  
ATOM    386  CD2 PHE A  49     -17.715  24.747  19.603  1.00  0.98           C  
ATOM    387  CE1 PHE A  49     -15.739  24.207  17.738  1.00  0.98           C  
ATOM    388  CE2 PHE A  49     -17.949  23.825  18.587  1.00  0.98           C  
ATOM    389  CZ  PHE A  49     -16.960  23.558  17.654  1.00  0.98           C  
ATOM    390  N   GLU A  50     -13.918  27.425  22.760  1.00  0.96           N  
ATOM    391  CA  GLU A  50     -13.491  28.704  23.320  1.00  0.96           C  
ATOM    392  C   GLU A  50     -13.683  29.837  22.316  1.00  0.96           C  
ATOM    393  CB  GLU A  50     -12.027  28.636  23.762  1.00  0.96           C  
ATOM    394  O   GLU A  50     -13.131  29.797  21.214  1.00  0.96           O  
ATOM    395  CG  GLU A  50     -11.791  27.738  24.968  1.00  0.96           C  
ATOM    396  CD  GLU A  50     -10.339  27.709  25.419  1.00  0.96           C  
ATOM    397  OE1 GLU A  50     -10.030  27.039  26.430  1.00  0.96           O  
ATOM    398  OE2 GLU A  50      -9.503  28.364  24.756  1.00  0.96           O  
ATOM    399  N   ARG A  51     -14.582  30.761  22.692  1.00  0.93           N  
ATOM    400  CA  ARG A  51     -14.900  31.850  21.774  1.00  0.93           C  
ATOM    401  C   ARG A  51     -13.994  33.052  22.015  1.00  0.93           C  
ATOM    402  CB  ARG A  51     -16.367  32.262  21.915  1.00  0.93           C  
ATOM    403  O   ARG A  51     -13.961  33.599  23.120  1.00  0.93           O  
ATOM    404  CG  ARG A  51     -17.350  31.122  21.705  1.00  0.93           C  
ATOM    405  CD  ARG A  51     -18.763  31.511  22.118  1.00  0.93           C  
ATOM    406  NE  ARG A  51     -19.683  30.382  22.022  1.00  0.93           N  
ATOM    407  NH1 ARG A  51     -21.393  31.410  23.186  1.00  0.93           N  
ATOM    408  NH2 ARG A  51     -21.665  29.279  22.386  1.00  0.93           N  
ATOM    409  CZ  ARG A  51     -20.912  30.360  22.531  1.00  0.93           C  
ATOM    410  N   ARG A  52     -13.079  33.342  20.983  1.00  0.88           N  
ATOM    411  CA  ARG A  52     -12.227  34.527  21.000  1.00  0.88           C  
ATOM    412  C   ARG A  52     -12.732  35.578  20.017  1.00  0.88           C  
ATOM    413  CB  ARG A  52     -10.780  34.155  20.671  1.00  0.88           C  
ATOM    414  O   ARG A  52     -13.696  35.340  19.286  1.00  0.88           O  
ATOM    415  CG  ARG A  52     -10.164  33.160  21.641  1.00  0.88           C  
ATOM    416  CD  ARG A  52      -8.730  32.816  21.263  1.00  0.88           C  
ATOM    417  NE  ARG A  52      -8.168  31.799  22.147  1.00  0.88           N  
ATOM    418  NH1 ARG A  52      -6.007  32.014  21.361  1.00  0.88           N  
ATOM    419  NH2 ARG A  52      -6.484  30.504  23.018  1.00  0.88           N  
ATOM    420  CZ  ARG A  52      -6.888  31.441  22.174  1.00  0.88           C  
ATOM    421  N   HIS A  53     -12.397  36.827  20.122  1.00  0.81           N  
ATOM    422  CA  HIS A  53     -12.898  37.985  19.391  1.00  0.81           C  
ATOM    423  C   HIS A  53     -12.952  37.710  17.892  1.00  0.81           C  
ATOM    424  CB  HIS A  53     -12.027  39.211  19.668  1.00  0.81           C  
ATOM    425  O   HIS A  53     -13.960  37.994  17.240  1.00  0.81           O  
ATOM    426  CG  HIS A  53     -12.655  40.502  19.247  1.00  0.81           C  
ATOM    427  CD2 HIS A  53     -12.839  41.662  19.920  1.00  0.81           C  
ATOM    428  ND1 HIS A  53     -13.186  40.696  17.991  1.00  0.81           N  
ATOM    429  CE1 HIS A  53     -13.670  41.924  17.908  1.00  0.81           C  
ATOM    430  NE2 HIS A  53     -13.472  42.531  19.066  1.00  0.81           N  
ATOM    431  N   ARG A  54     -12.243  36.745  17.344  1.00  0.80           N  
ATOM    432  CA  ARG A  54     -12.263  36.565  15.896  1.00  0.80           C  
ATOM    433  C   ARG A  54     -12.146  35.090  15.526  1.00  0.80           C  
ATOM    434  CB  ARG A  54     -11.134  37.362  15.239  1.00  0.80           C  
ATOM    435  O   ARG A  54     -12.344  34.718  14.367  1.00  0.80           O  
ATOM    436  CG  ARG A  54     -11.373  38.863  15.214  1.00  0.80           C  
ATOM    437  CD  ARG A  54     -10.270  39.597  14.463  1.00  0.80           C  
ATOM    438  NE  ARG A  54     -10.479  41.042  14.477  1.00  0.80           N  
ATOM    439  NH1 ARG A  54      -8.529  41.542  13.342  1.00  0.80           N  
ATOM    440  NH2 ARG A  54      -9.934  43.225  14.014  1.00  0.80           N  
ATOM    441  CZ  ARG A  54      -9.647  41.933  13.945  1.00  0.80           C  
ATOM    442  N   ASP A  55     -11.880  34.319  16.585  1.00  0.88           N  
ATOM    443  CA  ASP A  55     -11.715  32.910  16.240  1.00  0.88           C  
ATOM    444  C   ASP A  55     -12.342  32.008  17.301  1.00  0.88           C  
ATOM    445  CB  ASP A  55     -10.234  32.569  16.067  1.00  0.88           C  
ATOM    446  O   ASP A  55     -12.635  32.457  18.411  1.00  0.88           O  
ATOM    447  CG  ASP A  55      -9.594  33.284  14.891  1.00  0.88           C  
ATOM    448  OD1 ASP A  55     -10.306  33.618  13.919  1.00  0.88           O  
ATOM    449  OD2 ASP A  55      -8.366  33.513  14.934  1.00  0.88           O  
ATOM    450  N   VAL A  56     -12.712  30.901  16.863  1.00  0.93           N  
ATOM    451  CA  VAL A  56     -13.256  29.855  17.722  1.00  0.93           C  
ATOM    452  C   VAL A  56     -12.340  28.633  17.693  1.00  0.93           C  
ATOM    453  CB  VAL A  56     -14.688  29.458  17.295  1.00  0.93           C  
ATOM    454  O   VAL A  56     -11.897  28.207  16.624  1.00  0.93           O  
ATOM    455  CG1 VAL A  56     -15.242  28.369  18.212  1.00  0.93           C  
ATOM    456  CG2 VAL A  56     -15.603  30.681  17.299  1.00  0.93           C  
ATOM    457  N   GLU A  57     -12.006  28.224  18.941  1.00  0.96           N  
ATOM    458  CA  GLU A  57     -11.146  27.050  19.057  1.00  0.96           C  
ATOM    459  C   GLU A  57     -11.793  25.974  19.924  1.00  0.96           C  
ATOM    460  CB  GLU A  57      -9.781  27.439  19.632  1.00  0.96           C  
ATOM    461  O   GLU A  57     -12.548  26.285  20.847  1.00  0.96           O  
ATOM    462  CG  GLU A  57      -8.941  28.297  18.698  1.00  0.96           C  
ATOM    463  CD  GLU A  57      -7.563  28.617  19.254  1.00  0.96           C  
ATOM    464  OE1 GLU A  57      -6.754  29.254  18.541  1.00  0.96           O  
ATOM    465  OE2 GLU A  57      -7.289  28.228  20.411  1.00  0.96           O  
ATOM    466  N   LEU A  58     -11.431  24.735  19.587  1.00  0.97           N  
ATOM    467  CA  LEU A  58     -11.951  23.616  20.366  1.00  0.97           C  
ATOM    468  C   LEU A  58     -11.377  23.624  21.779  1.00  0.97           C  
ATOM    469  CB  LEU A  58     -11.627  22.287  19.679  1.00  0.97           C  
ATOM    470  O   LEU A  58     -10.190  23.901  21.970  1.00  0.97           O  
ATOM    471  CG  LEU A  58     -12.522  21.898  18.501  1.00  0.97           C  
ATOM    472  CD1 LEU A  58     -11.903  20.740  17.725  1.00  0.97           C  
ATOM    473  CD2 LEU A  58     -13.920  21.534  18.989  1.00  0.97           C  
ATOM    474  N   THR A  59     -12.192  23.364  22.762  1.00  0.98           N  
ATOM    475  CA  THR A  59     -11.690  22.996  24.081  1.00  0.98           C  
ATOM    476  C   THR A  59     -11.194  21.553  24.088  1.00  0.98           C  
ATOM    477  CB  THR A  59     -12.773  23.174  25.161  1.00  0.98           C  
ATOM    478  O   THR A  59     -11.355  20.831  23.102  1.00  0.98           O  
ATOM    479  CG2 THR A  59     -13.360  24.582  25.124  1.00  0.98           C  
ATOM    480  OG1 THR A  59     -13.823  22.225  24.937  1.00  0.98           O  
ATOM    481  N   ALA A  60     -10.478  21.154  25.204  1.00  0.97           N  
ATOM    482  CA  ALA A  60     -10.070  19.759  25.345  1.00  0.97           C  
ATOM    483  C   ALA A  60     -11.272  18.823  25.252  1.00  0.97           C  
ATOM    484  CB  ALA A  60      -9.337  19.550  26.668  1.00  0.97           C  
ATOM    485  O   ALA A  60     -11.203  17.777  24.603  1.00  0.97           O  
ATOM    486  N   ALA A  61     -12.353  19.210  25.904  1.00  0.97           N  
ATOM    487  CA  ALA A  61     -13.595  18.442  25.858  1.00  0.97           C  
ATOM    488  C   ALA A  61     -14.152  18.386  24.438  1.00  0.97           C  
ATOM    489  CB  ALA A  61     -14.628  19.042  26.808  1.00  0.97           C  
ATOM    490  O   ALA A  61     -14.614  17.335  23.987  1.00  0.97           O  
ATOM    491  N   GLY A  62     -14.133  19.530  23.722  1.00  0.97           N  
ATOM    492  CA  GLY A  62     -14.575  19.600  22.338  1.00  0.97           C  
ATOM    493  C   GLY A  62     -13.807  18.670  21.418  1.00  0.97           C  
ATOM    494  O   GLY A  62     -14.400  17.989  20.579  1.00  0.97           O  
ATOM    495  N   ALA A  63     -12.487  18.667  21.635  1.00  0.96           N  
ATOM    496  CA  ALA A  63     -11.645  17.792  20.825  1.00  0.96           C  
ATOM    497  C   ALA A  63     -11.975  16.324  21.079  1.00  0.96           C  
ATOM    498  CB  ALA A  63     -10.169  18.059  21.111  1.00  0.96           C  
ATOM    499  O   ALA A  63     -12.081  15.533  20.139  1.00  0.96           O  
ATOM    500  N   TRP A  64     -12.124  16.010  22.352  1.00  0.96           N  
ATOM    501  CA  TRP A  64     -12.473  14.640  22.710  1.00  0.96           C  
ATOM    502  C   TRP A  64     -13.848  14.268  22.166  1.00  0.96           C  
ATOM    503  CB  TRP A  64     -12.446  14.457  24.230  1.00  0.96           C  
ATOM    504  O   TRP A  64     -14.031  13.182  21.611  1.00  0.96           O  
ATOM    505  CG  TRP A  64     -12.730  13.056  24.681  1.00  0.96           C  
ATOM    506  CD1 TRP A  64     -13.933  12.547  25.082  1.00  0.96           C  
ATOM    507  CD2 TRP A  64     -11.787  11.983  24.779  1.00  0.96           C  
ATOM    508  CE2 TRP A  64     -12.490  10.851  25.248  1.00  0.96           C  
ATOM    509  CE3 TRP A  64     -10.416  11.870  24.516  1.00  0.96           C  
ATOM    510  NE1 TRP A  64     -13.796  11.221  25.425  1.00  0.96           N  
ATOM    511  CH2 TRP A  64     -10.524   9.535  25.194  1.00  0.96           C  
ATOM    512  CZ2 TRP A  64     -11.866   9.619  25.459  1.00  0.96           C  
ATOM    513  CZ3 TRP A  64      -9.797  10.643  24.727  1.00  0.96           C  
ATOM    514  N   PHE A  65     -14.830  15.124  22.252  1.00  0.95           N  
ATOM    515  CA  PHE A  65     -16.179  14.902  21.748  1.00  0.95           C  
ATOM    516  C   PHE A  65     -16.157  14.610  20.252  1.00  0.95           C  
ATOM    517  CB  PHE A  65     -17.067  16.117  22.032  1.00  0.95           C  
ATOM    518  O   PHE A  65     -16.786  13.655  19.791  1.00  0.95           O  
ATOM    519  CG  PHE A  65     -18.446  16.015  21.436  1.00  0.95           C  
ATOM    520  CD1 PHE A  65     -18.763  16.689  20.264  1.00  0.95           C  
ATOM    521  CD2 PHE A  65     -19.424  15.243  22.050  1.00  0.95           C  
ATOM    522  CE1 PHE A  65     -20.038  16.596  19.710  1.00  0.95           C  
ATOM    523  CE2 PHE A  65     -20.700  15.146  21.502  1.00  0.95           C  
ATOM    524  CZ  PHE A  65     -21.006  15.823  20.333  1.00  0.95           C  
ATOM    525  N   LEU A  66     -15.453  15.431  19.529  1.00  0.93           N  
ATOM    526  CA  LEU A  66     -15.382  15.254  18.083  1.00  0.93           C  
ATOM    527  C   LEU A  66     -14.749  13.911  17.731  1.00  0.93           C  
ATOM    528  CB  LEU A  66     -14.583  16.391  17.442  1.00  0.93           C  
ATOM    529  O   LEU A  66     -15.239  13.202  16.850  1.00  0.93           O  
ATOM    530  CG  LEU A  66     -15.345  17.693  17.184  1.00  0.93           C  
ATOM    531  CD1 LEU A  66     -14.418  18.736  16.568  1.00  0.93           C  
ATOM    532  CD2 LEU A  66     -16.548  17.439  16.282  1.00  0.93           C  
ATOM    533  N   LYS A  67     -13.692  13.663  18.407  1.00  0.90           N  
ATOM    534  CA  LYS A  67     -13.011  12.394  18.168  1.00  0.90           C  
ATOM    535  C   LYS A  67     -13.945  11.213  18.419  1.00  0.90           C  
ATOM    536  CB  LYS A  67     -11.768  12.276  19.052  1.00  0.90           C  
ATOM    537  O   LYS A  67     -14.094  10.340  17.562  1.00  0.90           O  
ATOM    538  CG  LYS A  67     -10.985  10.988  18.850  1.00  0.90           C  
ATOM    539  CD  LYS A  67      -9.781  10.914  19.780  1.00  0.90           C  
ATOM    540  CE  LYS A  67      -9.059   9.579  19.657  1.00  0.90           C  
ATOM    541  NZ  LYS A  67      -7.896   9.490  20.589  1.00  0.90           N  
ATOM    542  N   GLU A  68     -14.615  11.169  19.551  1.00  0.93           N  
ATOM    543  CA  GLU A  68     -15.484  10.054  19.917  1.00  0.93           C  
ATOM    544  C   GLU A  68     -16.793  10.094  19.133  1.00  0.93           C  
ATOM    545  CB  GLU A  68     -15.771  10.068  21.421  1.00  0.93           C  
ATOM    546  O   GLU A  68     -17.314   9.052  18.731  1.00  0.93           O  
ATOM    547  CG  GLU A  68     -14.565   9.717  22.280  1.00  0.93           C  
ATOM    548  CD  GLU A  68     -13.991   8.342  21.975  1.00  0.93           C  
ATOM    549  OE1 GLU A  68     -12.758   8.227  21.789  1.00  0.93           O  
ATOM    550  OE2 GLU A  68     -14.780   7.373  21.922  1.00  0.93           O  
ATOM    551  N   GLY A  69     -17.270  11.254  18.964  1.00  0.91           N  
ATOM    552  CA  GLY A  69     -18.496  11.421  18.200  1.00  0.91           C  
ATOM    553  C   GLY A  69     -18.396  10.881  16.786  1.00  0.91           C  
ATOM    554  O   GLY A  69     -19.314  10.213  16.305  1.00  0.91           O  
ATOM    555  N   ARG A  70     -17.306  11.180  16.160  1.00  0.86           N  
ATOM    556  CA  ARG A  70     -17.075  10.681  14.809  1.00  0.86           C  
ATOM    557  C   ARG A  70     -17.090   9.157  14.777  1.00  0.86           C  
ATOM    558  CB  ARG A  70     -15.744  11.203  14.263  1.00  0.86           C  
ATOM    559  O   ARG A  70     -17.657   8.555  13.863  1.00  0.86           O  
ATOM    560  CG  ARG A  70     -15.776  12.670  13.862  1.00  0.86           C  
ATOM    561  CD  ARG A  70     -14.419  13.147  13.362  1.00  0.86           C  
ATOM    562  NE  ARG A  70     -14.409  14.588  13.124  1.00  0.86           N  
ATOM    563  NH1 ARG A  70     -12.139  14.712  12.713  1.00  0.86           N  
ATOM    564  NH2 ARG A  70     -13.431  16.604  12.624  1.00  0.86           N  
ATOM    565  CZ  ARG A  70     -13.326  15.298  12.820  1.00  0.86           C  
ATOM    566  N   SER A  71     -16.501   8.574  15.759  1.00  0.81           N  
ATOM    567  CA  SER A  71     -16.451   7.117  15.820  1.00  0.81           C  
ATOM    568  C   SER A  71     -17.844   6.523  16.006  1.00  0.81           C  
ATOM    569  CB  SER A  71     -15.537   6.659  16.958  1.00  0.81           C  
ATOM    570  O   SER A  71     -18.179   5.509  15.390  1.00  0.81           O  
ATOM    571  OG  SER A  71     -15.527   5.245  17.057  1.00  0.81           O  
ATOM    572  N   VAL A  72     -18.717   7.157  16.792  1.00  0.88           N  
ATOM    573  CA  VAL A  72     -20.067   6.675  17.064  1.00  0.88           C  
ATOM    574  C   VAL A  72     -20.911   6.757  15.794  1.00  0.88           C  
ATOM    575  CB  VAL A  72     -20.738   7.478  18.202  1.00  0.88           C  
ATOM    576  O   VAL A  72     -21.628   5.812  15.455  1.00  0.88           O  
ATOM    577  CG1 VAL A  72     -22.223   7.132  18.304  1.00  0.88           C  
ATOM    578  CG2 VAL A  72     -20.032   7.212  19.530  1.00  0.88           C  
ATOM    579  N   VAL A  73     -20.859   7.901  15.114  1.00  0.86           N  
ATOM    580  CA  VAL A  73     -21.594   8.087  13.867  1.00  0.86           C  
ATOM    581  C   VAL A  73     -21.170   7.026  12.854  1.00  0.86           C  
ATOM    582  CB  VAL A  73     -21.373   9.500  13.283  1.00  0.86           C  
ATOM    583  O   VAL A  73     -22.014   6.437  12.173  1.00  0.86           O  
ATOM    584  CG1 VAL A  73     -21.924   9.589  11.861  1.00  0.86           C  
ATOM    585  CG2 VAL A  73     -22.022  10.554  14.178  1.00  0.86           C  
ATOM    586  N   LYS A  74     -19.915   6.886  12.768  1.00  0.80           N  
ATOM    587  CA  LYS A  74     -19.389   5.861  11.871  1.00  0.80           C  
ATOM    588  C   LYS A  74     -19.957   4.487  12.213  1.00  0.80           C  
ATOM    589  CB  LYS A  74     -17.861   5.826  11.933  1.00  0.80           C  
ATOM    590  O   LYS A  74     -20.386   3.748  11.325  1.00  0.80           O  
ATOM    591  CG  LYS A  74     -17.222   4.893  10.915  1.00  0.80           C  
ATOM    592  CD  LYS A  74     -15.702   5.003  10.934  1.00  0.80           C  
ATOM    593  CE  LYS A  74     -15.061   4.075   9.910  1.00  0.80           C  
ATOM    594  NZ  LYS A  74     -13.573   4.195   9.910  1.00  0.80           N  
ATOM    595  N   LYS A  75     -20.005   4.124  13.460  1.00  0.82           N  
ATOM    596  CA  LYS A  75     -20.532   2.839  13.910  1.00  0.82           C  
ATOM    597  C   LYS A  75     -22.019   2.713  13.590  1.00  0.82           C  
ATOM    598  CB  LYS A  75     -20.301   2.659  15.411  1.00  0.82           C  
ATOM    599  O   LYS A  75     -22.483   1.647  13.181  1.00  0.82           O  
ATOM    600  CG  LYS A  75     -20.696   1.288  15.938  1.00  0.82           C  
ATOM    601  CD  LYS A  75     -19.732   0.208  15.464  1.00  0.82           C  
ATOM    602  CE  LYS A  75     -20.046  -1.141  16.097  1.00  0.82           C  
ATOM    603  NZ  LYS A  75     -19.086  -2.197  15.655  1.00  0.82           N  
ATOM    604  N   MET A  76     -22.770   3.786  13.805  1.00  0.87           N  
ATOM    605  CA  MET A  76     -24.197   3.794  13.500  1.00  0.87           C  
ATOM    606  C   MET A  76     -24.437   3.567  12.011  1.00  0.87           C  
ATOM    607  CB  MET A  76     -24.834   5.115  13.936  1.00  0.87           C  
ATOM    608  O   MET A  76     -25.324   2.801  11.630  1.00  0.87           O  
ATOM    609  CG  MET A  76     -25.080   5.212  15.433  1.00  0.87           C  
ATOM    610  SD  MET A  76     -25.791   6.830  15.925  1.00  0.87           S  
ATOM    611  CE  MET A  76     -27.494   6.625  15.332  1.00  0.87           C  
ATOM    612  N   GLN A  77     -23.685   4.278  11.139  1.00  0.83           N  
ATOM    613  CA  GLN A  77     -23.791   4.107   9.694  1.00  0.83           C  
ATOM    614  C   GLN A  77     -23.479   2.671   9.285  1.00  0.83           C  
ATOM    615  CB  GLN A  77     -22.855   5.075   8.968  1.00  0.83           C  
ATOM    616  O   GLN A  77     -24.191   2.084   8.468  1.00  0.83           O  
ATOM    617  CG  GLN A  77     -23.298   6.530   9.041  1.00  0.83           C  
ATOM    618  CD  GLN A  77     -22.305   7.479   8.395  1.00  0.83           C  
ATOM    619  NE2 GLN A  77     -22.795   8.621   7.926  1.00  0.83           N  
ATOM    620  OE1 GLN A  77     -21.107   7.187   8.319  1.00  0.83           O  
ATOM    621  N   ILE A  78     -22.435   2.149   9.854  1.00  0.80           N  
ATOM    622  CA  ILE A  78     -22.041   0.771   9.580  1.00  0.80           C  
ATOM    623  C   ILE A  78     -23.152  -0.181  10.019  1.00  0.80           C  
ATOM    624  CB  ILE A  78     -20.716   0.411  10.289  1.00  0.80           C  
ATOM    625  O   ILE A  78     -23.498  -1.117   9.295  1.00  0.80           O  
ATOM    626  CG1 ILE A  78     -19.545   1.160   9.643  1.00  0.80           C  
ATOM    627  CG2 ILE A  78     -20.481  -1.102  10.259  1.00  0.80           C  
ATOM    628  CD1 ILE A  78     -18.243   1.068  10.428  1.00  0.80           C  
ATOM    629  N   THR A  79     -23.734   0.071  11.183  1.00  0.83           N  
ATOM    630  CA  THR A  79     -24.811  -0.757  11.715  1.00  0.83           C  
ATOM    631  C   THR A  79     -26.030  -0.715  10.797  1.00  0.83           C  
ATOM    632  CB  THR A  79     -25.215  -0.306  13.130  1.00  0.83           C  
ATOM    633  O   THR A  79     -26.635  -1.750  10.512  1.00  0.83           O  
ATOM    634  CG2 THR A  79     -26.346  -1.170  13.681  1.00  0.83           C  
ATOM    635  OG1 THR A  79     -24.082  -0.411  14.001  1.00  0.83           O  
ATOM    636  N   ARG A  80     -26.388   0.528  10.431  1.00  0.87           N  
ATOM    637  CA  ARG A  80     -27.497   0.690   9.496  1.00  0.87           C  
ATOM    638  C   ARG A  80     -27.272  -0.133   8.232  1.00  0.87           C  
ATOM    639  CB  ARG A  80     -27.685   2.165   9.135  1.00  0.87           C  
ATOM    640  O   ARG A  80     -28.163  -0.864   7.794  1.00  0.87           O  
ATOM    641  CG  ARG A  80     -28.835   2.422   8.174  1.00  0.87           C  
ATOM    642  CD  ARG A  80     -28.925   3.891   7.784  1.00  0.87           C  
ATOM    643  NE  ARG A  80     -29.752   4.082   6.596  1.00  0.87           N  
ATOM    644  NH1 ARG A  80     -29.695   6.390   6.675  1.00  0.87           N  
ATOM    645  NH2 ARG A  80     -30.855   5.325   5.010  1.00  0.87           N  
ATOM    646  CZ  ARG A  80     -30.099   5.265   6.096  1.00  0.87           C  
ATOM    647  N   GLN A  81     -26.150   0.003   7.615  1.00  0.82           N  
ATOM    648  CA  GLN A  81     -25.795  -0.736   6.408  1.00  0.82           C  
ATOM    649  C   GLN A  81     -25.876  -2.242   6.641  1.00  0.82           C  
ATOM    650  CB  GLN A  81     -24.392  -0.352   5.936  1.00  0.82           C  
ATOM    651  O   GLN A  81     -26.404  -2.977   5.804  1.00  0.82           O  
ATOM    652  CG  GLN A  81     -24.322   1.010   5.259  1.00  0.82           C  
ATOM    653  CD  GLN A  81     -22.906   1.407   4.884  1.00  0.82           C  
ATOM    654  NE2 GLN A  81     -22.768   2.544   4.211  1.00  0.82           N  
ATOM    655  OE1 GLN A  81     -21.945   0.698   5.198  1.00  0.82           O  
ATOM    656  N   GLN A  82     -25.443  -2.708   7.736  1.00  0.79           N  
ATOM    657  CA  GLN A  82     -25.467  -4.129   8.065  1.00  0.79           C  
ATOM    658  C   GLN A  82     -26.899  -4.638   8.204  1.00  0.79           C  
ATOM    659  CB  GLN A  82     -24.687  -4.395   9.354  1.00  0.79           C  
ATOM    660  O   GLN A  82     -27.221  -5.735   7.745  1.00  0.79           O  
ATOM    661  CG  GLN A  82     -23.177  -4.289   9.192  1.00  0.79           C  
ATOM    662  CD  GLN A  82     -22.430  -4.509  10.495  1.00  0.79           C  
ATOM    663  NE2 GLN A  82     -21.164  -4.897  10.394  1.00  0.79           N  
ATOM    664  OE1 GLN A  82     -22.987  -4.331  11.583  1.00  0.79           O  
ATOM    665  N   CYS A  83     -27.731  -3.875   8.864  1.00  0.84           N  
ATOM    666  CA  CYS A  83     -29.139  -4.237   8.989  1.00  0.84           C  
ATOM    667  C   CYS A  83     -29.790  -4.373   7.618  1.00  0.84           C  
ATOM    668  CB  CYS A  83     -29.888  -3.195   9.818  1.00  0.84           C  
ATOM    669  O   CYS A  83     -30.539  -5.321   7.373  1.00  0.84           O  
ATOM    670  SG  CYS A  83     -29.498  -3.249  11.581  1.00  0.84           S  
ATOM    671  N   GLN A  84     -29.509  -3.408   6.709  1.00  0.85           N  
ATOM    672  CA  GLN A  84     -30.043  -3.459   5.352  1.00  0.85           C  
ATOM    673  C   GLN A  84     -29.538  -4.692   4.607  1.00  0.85           C  
ATOM    674  CB  GLN A  84     -29.671  -2.191   4.580  1.00  0.85           C  
ATOM    675  O   GLN A  84     -30.300  -5.349   3.895  1.00  0.85           O  
ATOM    676  CG  GLN A  84     -30.392  -0.942   5.068  1.00  0.85           C  
ATOM    677  CD  GLN A  84     -29.877   0.326   4.412  1.00  0.85           C  
ATOM    678  NE2 GLN A  84     -30.705   1.365   4.398  1.00  0.85           N  
ATOM    679  OE1 GLN A  84     -28.744   0.372   3.923  1.00  0.85           O  
ATOM    680  N   GLN A  85     -28.328  -5.030   4.779  1.00  0.79           N  
ATOM    681  CA  GLN A  85     -27.720  -6.190   4.135  1.00  0.79           C  
ATOM    682  C   GLN A  85     -28.374  -7.486   4.605  1.00  0.79           C  
ATOM    683  CB  GLN A  85     -26.216  -6.231   4.409  1.00  0.79           C  
ATOM    684  O   GLN A  85     -28.678  -8.364   3.795  1.00  0.79           O  
ATOM    685  CG  GLN A  85     -25.425  -5.167   3.659  1.00  0.79           C  
ATOM    686  CD  GLN A  85     -23.953  -5.163   4.027  1.00  0.79           C  
ATOM    687  NE2 GLN A  85     -23.151  -4.439   3.253  1.00  0.79           N  
ATOM    688  OE1 GLN A  85     -23.540  -5.803   4.999  1.00  0.79           O  
ATOM    689  N   ILE A  86     -28.543  -7.532   5.884  1.00  0.81           N  
ATOM    690  CA  ILE A  86     -29.185  -8.711   6.453  1.00  0.81           C  
ATOM    691  C   ILE A  86     -30.602  -8.845   5.901  1.00  0.81           C  
ATOM    692  CB  ILE A  86     -29.215  -8.649   7.997  1.00  0.81           C  
ATOM    693  O   ILE A  86     -31.026  -9.938   5.519  1.00  0.81           O  
ATOM    694  CG1 ILE A  86     -27.796  -8.771   8.564  1.00  0.81           C  
ATOM    695  CG2 ILE A  86     -30.127  -9.742   8.564  1.00  0.81           C  
ATOM    696  CD1 ILE A  86     -27.703  -8.501  10.060  1.00  0.81           C  
ATOM    697  N   ALA A  87     -31.305  -7.756   5.853  1.00  0.84           N  
ATOM    698  CA  ALA A  87     -32.670  -7.749   5.331  1.00  0.84           C  
ATOM    699  C   ALA A  87     -32.701  -8.199   3.873  1.00  0.84           C  
ATOM    700  CB  ALA A  87     -33.286  -6.359   5.470  1.00  0.84           C  
ATOM    701  O   ALA A  87     -33.667  -8.826   3.431  1.00  0.84           O  
ATOM    702  N   ASN A  88     -31.630  -7.966   3.079  1.00  0.82           N  
ATOM    703  CA  ASN A  88     -31.555  -8.287   1.658  1.00  0.82           C  
ATOM    704  C   ASN A  88     -30.891  -9.641   1.423  1.00  0.82           C  
ATOM    705  CB  ASN A  88     -30.808  -7.190   0.898  1.00  0.82           C  
ATOM    706  O   ASN A  88     -30.529  -9.972   0.293  1.00  0.82           O  
ATOM    707  CG  ASN A  88     -31.608  -5.907   0.785  1.00  0.82           C  
ATOM    708  ND2 ASN A  88     -30.924  -4.772   0.860  1.00  0.82           N  
ATOM    709  OD1 ASN A  88     -32.832  -5.937   0.634  1.00  0.82           O  
ATOM    710  N   GLY A  89     -30.707 -10.409   2.494  1.00  0.80           N  
ATOM    711  CA  GLY A  89     -30.242 -11.782   2.380  1.00  0.80           C  
ATOM    712  C   GLY A  89     -28.732 -11.909   2.459  1.00  0.80           C  
ATOM    713  O   GLY A  89     -28.181 -12.985   2.217  1.00  0.80           O  
ATOM    714  N   TRP A  90     -28.122 -10.739   2.709  1.00  0.81           N  
ATOM    715  CA  TRP A  90     -26.672 -10.814   2.859  1.00  0.81           C  
ATOM    716  C   TRP A  90     -26.293 -11.301   4.253  1.00  0.81           C  
ATOM    717  CB  TRP A  90     -26.032  -9.450   2.589  1.00  0.81           C  
ATOM    718  O   TRP A  90     -26.927 -10.926   5.242  1.00  0.81           O  
ATOM    719  CG  TRP A  90     -26.112  -9.012   1.157  1.00  0.81           C  
ATOM    720  CD1 TRP A  90     -27.071  -8.218   0.591  1.00  0.81           C  
ATOM    721  CD2 TRP A  90     -25.199  -9.348   0.109  1.00  0.81           C  
ATOM    722  CE2 TRP A  90     -25.665  -8.722  -1.069  1.00  0.81           C  
ATOM    723  CE3 TRP A  90     -24.029 -10.117   0.050  1.00  0.81           C  
ATOM    724  NE1 TRP A  90     -26.808  -8.040  -0.747  1.00  0.81           N  
ATOM    725  CH2 TRP A  90     -23.860  -9.601  -2.321  1.00  0.81           C  
ATOM    726  CZ2 TRP A  90     -25.002  -8.843  -2.292  1.00  0.81           C  
ATOM    727  CZ3 TRP A  90     -23.370 -10.236  -1.168  1.00  0.81           C  
ATOM    728  N   ARG A  91     -25.353 -12.266   4.381  1.00  0.80           N  
ATOM    729  CA  ARG A  91     -24.956 -12.842   5.662  1.00  0.80           C  
ATOM    730  C   ARG A  91     -23.741 -12.119   6.234  1.00  0.80           C  
ATOM    731  CB  ARG A  91     -24.654 -14.335   5.510  1.00  0.80           C  
ATOM    732  O   ARG A  91     -23.282 -12.440   7.332  1.00  0.80           O  
ATOM    733  CG  ARG A  91     -25.892 -15.197   5.322  1.00  0.80           C  
ATOM    734  CD  ARG A  91     -25.550 -16.681   5.316  1.00  0.80           C  
ATOM    735  NE  ARG A  91     -26.748 -17.510   5.221  1.00  0.80           N  
ATOM    736  NH1 ARG A  91     -25.603 -19.489   4.890  1.00  0.80           N  
ATOM    737  NH2 ARG A  91     -27.895 -19.481   4.950  1.00  0.80           N  
ATOM    738  CZ  ARG A  91     -26.746 -18.825   5.020  1.00  0.80           C  
ATOM    739  N   GLY A  92     -23.388 -11.036   5.578  1.00  0.83           N  
ATOM    740  CA  GLY A  92     -22.215 -10.325   6.059  1.00  0.83           C  
ATOM    741  C   GLY A  92     -21.454  -9.614   4.956  1.00  0.83           C  
ATOM    742  O   GLY A  92     -21.939  -9.510   3.827  1.00  0.83           O  
ATOM    743  N   GLN A  93     -20.374  -8.881   5.270  1.00  0.90           N  
ATOM    744  CA  GLN A  93     -19.530  -8.109   4.364  1.00  0.90           C  
ATOM    745  C   GLN A  93     -18.051  -8.337   4.661  1.00  0.90           C  
ATOM    746  CB  GLN A  93     -19.862  -6.619   4.459  1.00  0.90           C  
ATOM    747  O   GLN A  93     -17.673  -8.577   5.810  1.00  0.90           O  
ATOM    748  CG  GLN A  93     -18.998  -5.738   3.566  1.00  0.90           C  
ATOM    749  CD  GLN A  93     -19.299  -4.261   3.732  1.00  0.90           C  
ATOM    750  NE2 GLN A  93     -19.636  -3.597   2.631  1.00  0.90           N  
ATOM    751  OE1 GLN A  93     -19.230  -3.719   4.840  1.00  0.90           O  
ATOM    752  N   LEU A  94     -17.286  -8.485   3.610  1.00  0.93           N  
ATOM    753  CA  LEU A  94     -15.831  -8.501   3.718  1.00  0.93           C  
ATOM    754  C   LEU A  94     -15.214  -7.357   2.920  1.00  0.93           C  
ATOM    755  CB  LEU A  94     -15.272  -9.840   3.228  1.00  0.93           C  
ATOM    756  O   LEU A  94     -15.396  -7.275   1.703  1.00  0.93           O  
ATOM    757  CG  LEU A  94     -13.750  -9.991   3.259  1.00  0.93           C  
ATOM    758  CD1 LEU A  94     -13.243  -9.957   4.697  1.00  0.93           C  
ATOM    759  CD2 LEU A  94     -13.327 -11.283   2.568  1.00  0.93           C  
ATOM    760  N   ALA A  95     -14.557  -6.447   3.647  1.00  0.95           N  
ATOM    761  CA  ALA A  95     -13.879  -5.328   2.998  1.00  0.95           C  
ATOM    762  C   ALA A  95     -12.373  -5.562   2.931  1.00  0.95           C  
ATOM    763  CB  ALA A  95     -14.180  -4.025   3.733  1.00  0.95           C  
ATOM    764  O   ALA A  95     -11.743  -5.884   3.942  1.00  0.95           O  
ATOM    765  N   ILE A  96     -11.776  -5.373   1.736  1.00  0.97           N  
ATOM    766  CA  ILE A  96     -10.339  -5.571   1.580  1.00  0.97           C  
ATOM    767  C   ILE A  96      -9.728  -4.369   0.862  1.00  0.97           C  
ATOM    768  CB  ILE A  96     -10.028  -6.871   0.806  1.00  0.97           C  
ATOM    769  O   ILE A  96     -10.427  -3.638   0.157  1.00  0.97           O  
ATOM    770  CG1 ILE A  96     -10.578  -6.788  -0.622  1.00  0.97           C  
ATOM    771  CG2 ILE A  96     -10.597  -8.087   1.543  1.00  0.97           C  
ATOM    772  CD1 ILE A  96     -10.139  -7.934  -1.523  1.00  0.97           C  
ATOM    773  N   ALA A  97      -8.482  -4.149   1.148  1.00  0.97           N  
ATOM    774  CA  ALA A  97      -7.684  -3.169   0.416  1.00  0.97           C  
ATOM    775  C   ALA A  97      -6.638  -3.855  -0.458  1.00  0.97           C  
ATOM    776  CB  ALA A  97      -7.010  -2.200   1.385  1.00  0.97           C  
ATOM    777  O   ALA A  97      -5.934  -4.759  -0.000  1.00  0.97           O  
ATOM    778  N   VAL A  98      -6.567  -3.408  -1.719  1.00  0.97           N  
ATOM    779  CA  VAL A  98      -5.580  -3.950  -2.647  1.00  0.97           C  
ATOM    780  C   VAL A  98      -4.680  -2.827  -3.158  1.00  0.97           C  
ATOM    781  CB  VAL A  98      -6.254  -4.673  -3.834  1.00  0.97           C  
ATOM    782  O   VAL A  98      -5.163  -1.844  -3.725  1.00  0.97           O  
ATOM    783  CG1 VAL A  98      -5.206  -5.303  -4.749  1.00  0.97           C  
ATOM    784  CG2 VAL A  98      -7.231  -5.733  -3.327  1.00  0.97           C  
ATOM    785  N   ASP A  99      -3.383  -3.021  -2.919  1.00  0.96           N  
ATOM    786  CA  ASP A  99      -2.450  -2.043  -3.467  1.00  0.96           C  
ATOM    787  C   ASP A  99      -2.394  -2.130  -4.991  1.00  0.96           C  
ATOM    788  CB  ASP A  99      -1.052  -2.245  -2.878  1.00  0.96           C  
ATOM    789  O   ASP A  99      -2.512  -3.217  -5.560  1.00  0.96           O  
ATOM    790  CG  ASP A  99      -0.119  -1.079  -3.152  1.00  0.96           C  
ATOM    791  OD1 ASP A  99       0.320  -0.908  -4.310  1.00  0.96           O  
ATOM    792  OD2 ASP A  99       0.183  -0.326  -2.201  1.00  0.96           O  
ATOM    793  N   ASN A 100      -2.151  -1.043  -5.604  1.00  0.94           N  
ATOM    794  CA  ASN A 100      -2.200  -0.983  -7.061  1.00  0.94           C  
ATOM    795  C   ASN A 100      -0.978  -1.645  -7.691  1.00  0.94           C  
ATOM    796  CB  ASN A 100      -2.323   0.466  -7.535  1.00  0.94           C  
ATOM    797  O   ASN A 100      -0.874  -1.727  -8.916  1.00  0.94           O  
ATOM    798  CG  ASN A 100      -1.105   1.299  -7.188  1.00  0.94           C  
ATOM    799  ND2 ASN A 100      -1.146   2.581  -7.531  1.00  0.94           N  
ATOM    800  OD1 ASN A 100      -0.135   0.795  -6.617  1.00  0.94           O  
ATOM    801  N   ILE A 101      -0.136  -2.165  -6.880  1.00  0.94           N  
ATOM    802  CA  ILE A 101       1.035  -2.876  -7.380  1.00  0.94           C  
ATOM    803  C   ILE A 101       0.679  -4.338  -7.641  1.00  0.94           C  
ATOM    804  CB  ILE A 101       2.219  -2.782  -6.391  1.00  0.94           C  
ATOM    805  O   ILE A 101       1.405  -5.044  -8.345  1.00  0.94           O  
ATOM    806  CG1 ILE A 101       1.826  -3.368  -5.031  1.00  0.94           C  
ATOM    807  CG2 ILE A 101       2.688  -1.331  -6.248  1.00  0.94           C  
ATOM    808  CD1 ILE A 101       3.012  -3.711  -4.139  1.00  0.94           C  
ATOM    809  N   VAL A 102      -0.423  -4.742  -7.046  1.00  0.95           N  
ATOM    810  CA  VAL A 102      -0.880  -6.117  -7.226  1.00  0.95           C  
ATOM    811  C   VAL A 102      -1.459  -6.289  -8.628  1.00  0.95           C  
ATOM    812  CB  VAL A 102      -1.930  -6.510  -6.163  1.00  0.95           C  
ATOM    813  O   VAL A 102      -2.088  -5.374  -9.163  1.00  0.95           O  
ATOM    814  CG1 VAL A 102      -2.495  -7.900  -6.451  1.00  0.95           C  
ATOM    815  CG2 VAL A 102      -1.318  -6.458  -4.764  1.00  0.95           C  
ATOM    816  N   ARG A 103      -1.308  -7.475  -9.251  1.00  0.94           N  
ATOM    817  CA  ARG A 103      -1.803  -7.728 -10.600  1.00  0.94           C  
ATOM    818  C   ARG A 103      -3.322  -7.607 -10.658  1.00  0.94           C  
ATOM    819  CB  ARG A 103      -1.368  -9.114 -11.082  1.00  0.94           C  
ATOM    820  O   ARG A 103      -4.035  -8.337  -9.965  1.00  0.94           O  
ATOM    821  CG  ARG A 103       0.134  -9.261 -11.260  1.00  0.94           C  
ATOM    822  CD  ARG A 103       0.518 -10.677 -11.666  1.00  0.94           C  
ATOM    823  NE  ARG A 103       0.067 -10.991 -13.019  1.00  0.94           N  
ATOM    824  NH1 ARG A 103       0.542 -13.247 -12.877  1.00  0.94           N  
ATOM    825  NH2 ARG A 103      -0.346 -12.377 -14.802  1.00  0.94           N  
ATOM    826  CZ  ARG A 103       0.089 -12.204 -13.563  1.00  0.94           C  
ATOM    827  N   PRO A 104      -3.779  -6.706 -11.537  1.00  0.93           N  
ATOM    828  CA  PRO A 104      -5.221  -6.466 -11.618  1.00  0.93           C  
ATOM    829  C   PRO A 104      -6.003  -7.709 -12.037  1.00  0.93           C  
ATOM    830  CB  PRO A 104      -5.337  -5.366 -12.676  1.00  0.93           C  
ATOM    831  O   PRO A 104      -7.111  -7.941 -11.545  1.00  0.93           O  
ATOM    832  CG  PRO A 104      -4.011  -4.676 -12.657  1.00  0.93           C  
ATOM    833  CD  PRO A 104      -2.969  -5.659 -12.207  1.00  0.93           C  
ATOM    834  N   GLU A 105      -5.391  -8.555 -12.918  1.00  0.93           N  
ATOM    835  CA  GLU A 105      -6.051  -9.765 -13.397  1.00  0.93           C  
ATOM    836  C   GLU A 105      -6.322 -10.737 -12.252  1.00  0.93           C  
ATOM    837  CB  GLU A 105      -5.205 -10.447 -14.476  1.00  0.93           C  
ATOM    838  O   GLU A 105      -7.391 -11.349 -12.191  1.00  0.93           O  
ATOM    839  CG  GLU A 105      -5.083  -9.642 -15.762  1.00  0.93           C  
ATOM    840  CD  GLU A 105      -4.103  -8.485 -15.655  1.00  0.93           C  
ATOM    841  OE1 GLU A 105      -4.194  -7.535 -16.466  1.00  0.93           O  
ATOM    842  OE2 GLU A 105      -3.237  -8.528 -14.753  1.00  0.93           O  
ATOM    843  N   ARG A 106      -5.394 -10.802 -11.327  1.00  0.94           N  
ATOM    844  CA  ARG A 106      -5.556 -11.696 -10.185  1.00  0.94           C  
ATOM    845  C   ARG A 106      -6.637 -11.184  -9.238  1.00  0.94           C  
ATOM    846  CB  ARG A 106      -4.233 -11.854  -9.433  1.00  0.94           C  
ATOM    847  O   ARG A 106      -7.428 -11.968  -8.709  1.00  0.94           O  
ATOM    848  CG  ARG A 106      -3.176 -12.631 -10.202  1.00  0.94           C  
ATOM    849  CD  ARG A 106      -3.677 -14.009 -10.613  1.00  0.94           C  
ATOM    850  NE  ARG A 106      -3.879 -14.876  -9.455  1.00  0.94           N  
ATOM    851  NH1 ARG A 106      -4.568 -16.706 -10.687  1.00  0.94           N  
ATOM    852  NH2 ARG A 106      -4.448 -16.836  -8.401  1.00  0.94           N  
ATOM    853  CZ  ARG A 106      -4.298 -16.137  -9.517  1.00  0.94           C  
ATOM    854  N   THR A 107      -6.621  -9.923  -9.010  1.00  0.96           N  
ATOM    855  CA  THR A 107      -7.653  -9.322  -8.172  1.00  0.96           C  
ATOM    856  C   THR A 107      -9.036  -9.530  -8.784  1.00  0.96           C  
ATOM    857  CB  THR A 107      -7.400  -7.816  -7.969  1.00  0.96           C  
ATOM    858  O   THR A 107      -9.975  -9.920  -8.088  1.00  0.96           O  
ATOM    859  CG2 THR A 107      -8.449  -7.203  -7.047  1.00  0.96           C  
ATOM    860  OG1 THR A 107      -6.103  -7.630  -7.390  1.00  0.96           O  
ATOM    861  N   ARG A 108      -9.172  -9.353 -10.063  1.00  0.97           N  
ATOM    862  CA  ARG A 108     -10.446  -9.519 -10.757  1.00  0.97           C  
ATOM    863  C   ARG A 108     -10.941 -10.958 -10.657  1.00  0.97           C  
ATOM    864  CB  ARG A 108     -10.315  -9.110 -12.226  1.00  0.97           C  
ATOM    865  O   ARG A 108     -12.115 -11.197 -10.371  1.00  0.97           O  
ATOM    866  CG  ARG A 108     -10.125  -7.616 -12.435  1.00  0.97           C  
ATOM    867  CD  ARG A 108     -10.201  -7.239 -13.908  1.00  0.97           C  
ATOM    868  NE  ARG A 108      -8.945  -7.514 -14.600  1.00  0.97           N  
ATOM    869  NH1 ARG A 108      -8.880  -5.494 -15.719  1.00  0.97           N  
ATOM    870  NH2 ARG A 108      -7.205  -7.031 -16.020  1.00  0.97           N  
ATOM    871  CZ  ARG A 108      -8.346  -6.679 -15.445  1.00  0.97           C  
ATOM    872  N   GLN A 109      -9.953 -11.909 -10.913  1.00  0.97           N  
ATOM    873  CA  GLN A 109     -10.312 -13.320 -10.809  1.00  0.97           C  
ATOM    874  C   GLN A 109     -10.726 -13.678  -9.385  1.00  0.97           C  
ATOM    875  CB  GLN A 109      -9.148 -14.205 -11.256  1.00  0.97           C  
ATOM    876  O   GLN A 109     -11.650 -14.469  -9.182  1.00  0.97           O  
ATOM    877  CG  GLN A 109      -9.512 -15.678 -11.392  1.00  0.97           C  
ATOM    878  CD  GLN A 109     -10.627 -15.917 -12.393  1.00  0.97           C  
ATOM    879  NE2 GLN A 109     -11.668 -16.622 -11.964  1.00  0.97           N  
ATOM    880  OE1 GLN A 109     -10.553 -15.470 -13.542  1.00  0.97           O  
ATOM    881  N   MET A 110     -10.087 -13.133  -8.435  1.00  0.97           N  
ATOM    882  CA  MET A 110     -10.431 -13.364  -7.035  1.00  0.97           C  
ATOM    883  C   MET A 110     -11.868 -12.941  -6.750  1.00  0.97           C  
ATOM    884  CB  MET A 110      -9.471 -12.609  -6.113  1.00  0.97           C  
ATOM    885  O   MET A 110     -12.605 -13.652  -6.066  1.00  0.97           O  
ATOM    886  CG  MET A 110      -9.767 -12.797  -4.634  1.00  0.97           C  
ATOM    887  SD  MET A 110      -8.981 -11.508  -3.591  1.00  0.97           S  
ATOM    888  CE  MET A 110      -9.941 -10.055  -4.100  1.00  0.97           C  
ATOM    889  N   ILE A 111     -12.261 -11.872  -7.283  1.00  0.98           N  
ATOM    890  CA  ILE A 111     -13.611 -11.359  -7.079  1.00  0.98           C  
ATOM    891  C   ILE A 111     -14.629 -12.340  -7.655  1.00  0.98           C  
ATOM    892  CB  ILE A 111     -13.789  -9.964  -7.721  1.00  0.98           C  
ATOM    893  O   ILE A 111     -15.598 -12.705  -6.985  1.00  0.98           O  
ATOM    894  CG1 ILE A 111     -12.942  -8.923  -6.980  1.00  0.98           C  
ATOM    895  CG2 ILE A 111     -15.266  -9.560  -7.733  1.00  0.98           C  
ATOM    896  CD1 ILE A 111     -12.814  -7.595  -7.712  1.00  0.98           C  
ATOM    897  N   VAL A 112     -14.393 -12.779  -8.844  1.00  0.98           N  
ATOM    898  CA  VAL A 112     -15.277 -13.736  -9.502  1.00  0.98           C  
ATOM    899  C   VAL A 112     -15.369 -15.012  -8.668  1.00  0.98           C  
ATOM    900  CB  VAL A 112     -14.792 -14.067 -10.931  1.00  0.98           C  
ATOM    901  O   VAL A 112     -16.467 -15.485  -8.366  1.00  0.98           O  
ATOM    902  CG1 VAL A 112     -15.624 -15.197 -11.535  1.00  0.98           C  
ATOM    903  CG2 VAL A 112     -14.852 -12.823 -11.816  1.00  0.98           C  
ATOM    904  N   ASP A 113     -14.250 -15.519  -8.275  1.00  0.98           N  
ATOM    905  CA  ASP A 113     -14.189 -16.769  -7.525  1.00  0.98           C  
ATOM    906  C   ASP A 113     -14.835 -16.616  -6.149  1.00  0.98           C  
ATOM    907  CB  ASP A 113     -12.740 -17.236  -7.376  1.00  0.98           C  
ATOM    908  O   ASP A 113     -15.481 -17.542  -5.655  1.00  0.98           O  
ATOM    909  CG  ASP A 113     -12.125 -17.687  -8.689  1.00  0.98           C  
ATOM    910  OD1 ASP A 113     -12.874 -17.973  -9.648  1.00  0.98           O  
ATOM    911  OD2 ASP A 113     -10.879 -17.761  -8.765  1.00  0.98           O  
ATOM    912  N   PHE A 114     -14.706 -15.429  -5.619  1.00  0.98           N  
ATOM    913  CA  PHE A 114     -15.316 -15.156  -4.322  1.00  0.98           C  
ATOM    914  C   PHE A 114     -16.831 -15.302  -4.394  1.00  0.98           C  
ATOM    915  CB  PHE A 114     -14.946 -13.750  -3.839  1.00  0.98           C  
ATOM    916  O   PHE A 114     -17.434 -15.987  -3.565  1.00  0.98           O  
ATOM    917  CG  PHE A 114     -15.502 -13.409  -2.483  1.00  0.98           C  
ATOM    918  CD1 PHE A 114     -16.748 -12.805  -2.359  1.00  0.98           C  
ATOM    919  CD2 PHE A 114     -14.779 -13.692  -1.332  1.00  0.98           C  
ATOM    920  CE1 PHE A 114     -17.265 -12.488  -1.104  1.00  0.98           C  
ATOM    921  CE2 PHE A 114     -15.289 -13.378  -0.075  1.00  0.98           C  
ATOM    922  CZ  PHE A 114     -16.531 -12.775   0.036  1.00  0.98           C  
ATOM    923  N   TYR A 115     -17.424 -14.784  -5.367  1.00  0.97           N  
ATOM    924  CA  TYR A 115     -18.879 -14.762  -5.458  1.00  0.97           C  
ATOM    925  C   TYR A 115     -19.414 -16.098  -5.960  1.00  0.97           C  
ATOM    926  CB  TYR A 115     -19.343 -13.633  -6.383  1.00  0.97           C  
ATOM    927  O   TYR A 115     -20.599 -16.399  -5.800  1.00  0.97           O  
ATOM    928  CG  TYR A 115     -19.458 -12.294  -5.697  1.00  0.97           C  
ATOM    929  CD1 TYR A 115     -20.466 -12.049  -4.767  1.00  0.97           C  
ATOM    930  CD2 TYR A 115     -18.559 -11.270  -5.977  1.00  0.97           C  
ATOM    931  CE1 TYR A 115     -20.576 -10.816  -4.134  1.00  0.97           C  
ATOM    932  CE2 TYR A 115     -18.660 -10.033  -5.349  1.00  0.97           C  
ATOM    933  OH  TYR A 115     -19.774  -8.593  -3.806  1.00  0.97           O  
ATOM    934  CZ  TYR A 115     -19.670  -9.816  -4.431  1.00  0.97           C  
ATOM    935  N   ARG A 116     -18.557 -16.901  -6.509  1.00  0.97           N  
ATOM    936  CA  ARG A 116     -18.937 -18.279  -6.803  1.00  0.97           C  
ATOM    937  C   ARG A 116     -19.034 -19.105  -5.525  1.00  0.97           C  
ATOM    938  CB  ARG A 116     -17.935 -18.919  -7.765  1.00  0.97           C  
ATOM    939  O   ARG A 116     -19.856 -20.018  -5.431  1.00  0.97           O  
ATOM    940  CG  ARG A 116     -18.065 -18.436  -9.201  1.00  0.97           C  
ATOM    941  CD  ARG A 116     -17.034 -19.090 -10.112  1.00  0.97           C  
ATOM    942  NE  ARG A 116     -17.194 -18.664 -11.499  1.00  0.97           N  
ATOM    943  NH1 ARG A 116     -15.104 -19.380 -12.176  1.00  0.97           N  
ATOM    944  NH2 ARG A 116     -16.523 -18.388 -13.678  1.00  0.97           N  
ATOM    945  CZ  ARG A 116     -16.273 -18.812 -12.448  1.00  0.97           C  
ATOM    946  N   HIS A 117     -18.155 -18.731  -4.594  1.00  0.96           N  
ATOM    947  CA  HIS A 117     -18.119 -19.464  -3.333  1.00  0.96           C  
ATOM    948  C   HIS A 117     -19.117 -18.890  -2.333  1.00  0.96           C  
ATOM    949  CB  HIS A 117     -16.709 -19.442  -2.740  1.00  0.96           C  
ATOM    950  O   HIS A 117     -19.797 -19.639  -1.629  1.00  0.96           O  
ATOM    951  CG  HIS A 117     -16.548 -20.324  -1.543  1.00  0.96           C  
ATOM    952  CD2 HIS A 117     -16.592 -20.043  -0.220  1.00  0.96           C  
ATOM    953  ND1 HIS A 117     -16.305 -21.677  -1.644  1.00  0.96           N  
ATOM    954  CE1 HIS A 117     -16.207 -22.191  -0.429  1.00  0.96           C  
ATOM    955  NE2 HIS A 117     -16.377 -21.221   0.453  1.00  0.96           N  
ATOM    956  N   PHE A 118     -19.188 -17.578  -2.275  1.00  0.95           N  
ATOM    957  CA  PHE A 118     -20.078 -16.855  -1.374  1.00  0.95           C  
ATOM    958  C   PHE A 118     -21.070 -16.005  -2.160  1.00  0.95           C  
ATOM    959  CB  PHE A 118     -19.274 -15.971  -0.416  1.00  0.95           C  
ATOM    960  O   PHE A 118     -20.752 -14.885  -2.563  1.00  0.95           O  
ATOM    961  CG  PHE A 118     -18.362 -16.742   0.500  1.00  0.95           C  
ATOM    962  CD1 PHE A 118     -18.875 -17.450   1.579  1.00  0.95           C  
ATOM    963  CD2 PHE A 118     -16.990 -16.757   0.282  1.00  0.95           C  
ATOM    964  CE1 PHE A 118     -18.034 -18.165   2.429  1.00  0.95           C  
ATOM    965  CE2 PHE A 118     -16.143 -17.469   1.126  1.00  0.95           C  
ATOM    966  CZ  PHE A 118     -16.667 -18.171   2.200  1.00  0.95           C  
ATOM    967  N   ASP A 119     -22.339 -16.520  -2.313  1.00  0.92           N  
ATOM    968  CA  ASP A 119     -23.299 -15.751  -3.100  1.00  0.92           C  
ATOM    969  C   ASP A 119     -24.113 -14.814  -2.210  1.00  0.92           C  
ATOM    970  CB  ASP A 119     -24.233 -16.686  -3.871  1.00  0.92           C  
ATOM    971  O   ASP A 119     -24.944 -14.048  -2.702  1.00  0.92           O  
ATOM    972  CG  ASP A 119     -25.074 -17.566  -2.963  1.00  0.92           C  
ATOM    973  OD1 ASP A 119     -24.923 -17.485  -1.725  1.00  0.92           O  
ATOM    974  OD2 ASP A 119     -25.894 -18.348  -3.490  1.00  0.92           O  
ATOM    975  N   ASP A 120     -23.806 -14.850  -0.904  1.00  0.90           N  
ATOM    976  CA  ASP A 120     -24.613 -14.068   0.028  1.00  0.90           C  
ATOM    977  C   ASP A 120     -23.733 -13.184   0.909  1.00  0.90           C  
ATOM    978  CB  ASP A 120     -25.472 -14.988   0.897  1.00  0.90           C  
ATOM    979  O   ASP A 120     -24.170 -12.718   1.963  1.00  0.90           O  
ATOM    980  CG  ASP A 120     -24.654 -16.013   1.664  1.00  0.90           C  
ATOM    981  OD1 ASP A 120     -23.471 -16.228   1.323  1.00  0.90           O  
ATOM    982  OD2 ASP A 120     -25.199 -16.613   2.616  1.00  0.90           O  
ATOM    983  N   VAL A 121     -22.433 -13.088   0.587  1.00  0.92           N  
ATOM    984  CA  VAL A 121     -21.508 -12.203   1.288  1.00  0.92           C  
ATOM    985  C   VAL A 121     -21.046 -11.091   0.350  1.00  0.92           C  
ATOM    986  CB  VAL A 121     -20.290 -12.977   1.839  1.00  0.92           C  
ATOM    987  O   VAL A 121     -20.570 -11.360  -0.755  1.00  0.92           O  
ATOM    988  CG1 VAL A 121     -19.329 -12.031   2.557  1.00  0.92           C  
ATOM    989  CG2 VAL A 121     -20.746 -14.093   2.777  1.00  0.92           C  
ATOM    990  N   GLU A 122     -21.183  -9.900   0.862  1.00  0.92           N  
ATOM    991  CA  GLU A 122     -20.753  -8.760   0.058  1.00  0.92           C  
ATOM    992  C   GLU A 122     -19.246  -8.544   0.168  1.00  0.92           C  
ATOM    993  CB  GLU A 122     -21.498  -7.492   0.481  1.00  0.92           C  
ATOM    994  O   GLU A 122     -18.704  -8.464   1.272  1.00  0.92           O  
ATOM    995  CG  GLU A 122     -21.307  -6.320  -0.470  1.00  0.92           C  
ATOM    996  CD  GLU A 122     -22.163  -5.114  -0.117  1.00  0.92           C  
ATOM    997  OE1 GLU A 122     -22.386  -4.250  -0.995  1.00  0.92           O  
ATOM    998  OE2 GLU A 122     -22.614  -5.033   1.047  1.00  0.92           O  
ATOM    999  N   LEU A 123     -18.581  -8.563  -0.953  1.00  0.95           N  
ATOM   1000  CA  LEU A 123     -17.152  -8.272  -1.005  1.00  0.95           C  
ATOM   1001  C   LEU A 123     -16.906  -6.830  -1.437  1.00  0.95           C  
ATOM   1002  CB  LEU A 123     -16.444  -9.233  -1.963  1.00  0.95           C  
ATOM   1003  O   LEU A 123     -17.322  -6.425  -2.525  1.00  0.95           O  
ATOM   1004  CG  LEU A 123     -14.935  -9.037  -2.127  1.00  0.95           C  
ATOM   1005  CD1 LEU A 123     -14.219  -9.317  -0.810  1.00  0.95           C  
ATOM   1006  CD2 LEU A 123     -14.397  -9.935  -3.235  1.00  0.95           C  
ATOM   1007  N   LEU A 124     -16.307  -5.985  -0.534  1.00  0.95           N  
ATOM   1008  CA  LEU A 124     -15.891  -4.622  -0.849  1.00  0.95           C  
ATOM   1009  C   LEU A 124     -14.393  -4.561  -1.127  1.00  0.95           C  
ATOM   1010  CB  LEU A 124     -16.249  -3.674   0.298  1.00  0.95           C  
ATOM   1011  O   LEU A 124     -13.583  -4.904  -0.263  1.00  0.95           O  
ATOM   1012  CG  LEU A 124     -17.703  -3.701   0.772  1.00  0.95           C  
ATOM   1013  CD1 LEU A 124     -17.890  -2.766   1.963  1.00  0.95           C  
ATOM   1014  CD2 LEU A 124     -18.644  -3.320  -0.366  1.00  0.95           C  
ATOM   1015  N   VAL A 125     -14.013  -4.161  -2.343  1.00  0.97           N  
ATOM   1016  CA  VAL A 125     -12.606  -4.116  -2.728  1.00  0.97           C  
ATOM   1017  C   VAL A 125     -12.184  -2.669  -2.972  1.00  0.97           C  
ATOM   1018  CB  VAL A 125     -12.333  -4.971  -3.985  1.00  0.97           C  
ATOM   1019  O   VAL A 125     -12.719  -2.001  -3.860  1.00  0.97           O  
ATOM   1020  CG1 VAL A 125     -10.840  -4.991  -4.310  1.00  0.97           C  
ATOM   1021  CG2 VAL A 125     -12.860  -6.391  -3.789  1.00  0.97           C  
ATOM   1022  N   PHE A 126     -11.273  -2.199  -2.179  1.00  0.96           N  
ATOM   1023  CA  PHE A 126     -10.761  -0.837  -2.276  1.00  0.96           C  
ATOM   1024  C   PHE A 126      -9.342  -0.831  -2.833  1.00  0.96           C  
ATOM   1025  CB  PHE A 126     -10.791  -0.151  -0.907  1.00  0.96           C  
ATOM   1026  O   PHE A 126      -8.500  -1.625  -2.410  1.00  0.96           O  
ATOM   1027  CG  PHE A 126     -12.161  -0.088  -0.290  1.00  0.96           C  
ATOM   1028  CD1 PHE A 126     -13.054   0.916  -0.646  1.00  0.96           C  
ATOM   1029  CD2 PHE A 126     -12.558  -1.033   0.648  1.00  0.96           C  
ATOM   1030  CE1 PHE A 126     -14.323   0.977  -0.076  1.00  0.96           C  
ATOM   1031  CE2 PHE A 126     -13.825  -0.978   1.222  1.00  0.96           C  
ATOM   1032  CZ  PHE A 126     -14.705   0.028   0.860  1.00  0.96           C  
ATOM   1033  N   GLN A 127      -9.159   0.038  -3.683  1.00  0.96           N  
ATOM   1034  CA  GLN A 127      -7.804   0.234  -4.188  1.00  0.96           C  
ATOM   1035  C   GLN A 127      -7.056   1.281  -3.367  1.00  0.96           C  
ATOM   1036  CB  GLN A 127      -7.833   0.645  -5.661  1.00  0.96           C  
ATOM   1037  O   GLN A 127      -7.573   2.374  -3.128  1.00  0.96           O  
ATOM   1038  CG  GLN A 127      -8.277  -0.468  -6.601  1.00  0.96           C  
ATOM   1039  CD  GLN A 127      -8.176  -0.076  -8.063  1.00  0.96           C  
ATOM   1040  NE2 GLN A 127      -8.192  -1.070  -8.946  1.00  0.96           N  
ATOM   1041  OE1 GLN A 127      -8.084   1.109  -8.397  1.00  0.96           O  
ATOM   1042  N   GLU A 128      -5.831   0.909  -2.972  1.00  0.96           N  
ATOM   1043  CA  GLU A 128      -4.997   1.808  -2.182  1.00  0.96           C  
ATOM   1044  C   GLU A 128      -3.590   1.910  -2.763  1.00  0.96           C  
ATOM   1045  CB  GLU A 128      -4.932   1.341  -0.726  1.00  0.96           C  
ATOM   1046  O   GLU A 128      -3.183   1.070  -3.569  1.00  0.96           O  
ATOM   1047  CG  GLU A 128      -6.289   1.275  -0.040  1.00  0.96           C  
ATOM   1048  CD  GLU A 128      -6.904   2.643   0.207  1.00  0.96           C  
ATOM   1049  OE1 GLU A 128      -8.085   2.713   0.617  1.00  0.96           O  
ATOM   1050  OE2 GLU A 128      -6.200   3.654  -0.014  1.00  0.96           O  
ATOM   1051  N   VAL A 129      -2.950   3.054  -2.448  1.00  0.94           N  
ATOM   1052  CA  VAL A 129      -1.579   3.278  -2.894  1.00  0.94           C  
ATOM   1053  C   VAL A 129      -0.684   3.569  -1.691  1.00  0.94           C  
ATOM   1054  CB  VAL A 129      -1.495   4.436  -3.913  1.00  0.94           C  
ATOM   1055  O   VAL A 129      -1.043   4.368  -0.822  1.00  0.94           O  
ATOM   1056  CG1 VAL A 129      -0.049   4.671  -4.346  1.00  0.94           C  
ATOM   1057  CG2 VAL A 129      -2.378   4.144  -5.125  1.00  0.94           C  
ATOM   1058  N   PHE A 130       0.440   2.914  -1.546  1.00  0.91           N  
ATOM   1059  CA  PHE A 130       1.453   3.124  -0.518  1.00  0.91           C  
ATOM   1060  C   PHE A 130       0.880   2.861   0.869  1.00  0.91           C  
ATOM   1061  CB  PHE A 130       2.010   4.549  -0.595  1.00  0.91           C  
ATOM   1062  O   PHE A 130       0.386   1.766   1.145  1.00  0.91           O  
ATOM   1063  CG  PHE A 130       2.875   4.799  -1.800  1.00  0.91           C  
ATOM   1064  CD1 PHE A 130       4.092   4.145  -1.947  1.00  0.91           C  
ATOM   1065  CD2 PHE A 130       2.471   5.689  -2.787  1.00  0.91           C  
ATOM   1066  CE1 PHE A 130       4.896   4.374  -3.061  1.00  0.91           C  
ATOM   1067  CE2 PHE A 130       3.269   5.923  -3.904  1.00  0.91           C  
ATOM   1068  CZ  PHE A 130       4.481   5.265  -4.039  1.00  0.91           C  
ATOM   1069  N   ASN A 131       0.930   4.004   1.726  1.00  0.91           N  
ATOM   1070  CA  ASN A 131       0.502   3.849   3.112  1.00  0.91           C  
ATOM   1071  C   ASN A 131      -1.016   3.748   3.223  1.00  0.91           C  
ATOM   1072  CB  ASN A 131       1.021   5.008   3.967  1.00  0.91           C  
ATOM   1073  O   ASN A 131      -1.549   3.490   4.304  1.00  0.91           O  
ATOM   1074  CG  ASN A 131       2.494   4.876   4.297  1.00  0.91           C  
ATOM   1075  ND2 ASN A 131       3.118   5.985   4.679  1.00  0.91           N  
ATOM   1076  OD1 ASN A 131       3.068   3.788   4.208  1.00  0.91           O  
ATOM   1077  N   GLY A 132      -1.655   3.965   2.107  1.00  0.92           N  
ATOM   1078  CA  GLY A 132      -3.106   3.879   2.119  1.00  0.92           C  
ATOM   1079  C   GLY A 132      -3.620   2.518   2.548  1.00  0.92           C  
ATOM   1080  O   GLY A 132      -4.669   2.417   3.188  1.00  0.92           O  
ATOM   1081  N   VAL A 133      -2.821   1.517   2.224  1.00  0.93           N  
ATOM   1082  CA  VAL A 133      -3.211   0.152   2.562  1.00  0.93           C  
ATOM   1083  C   VAL A 133      -3.194  -0.031   4.078  1.00  0.93           C  
ATOM   1084  CB  VAL A 133      -2.284  -0.886   1.890  1.00  0.93           C  
ATOM   1085  O   VAL A 133      -4.161  -0.528   4.660  1.00  0.93           O  
ATOM   1086  CG1 VAL A 133      -2.704  -2.306   2.262  1.00  0.93           C  
ATOM   1087  CG2 VAL A 133      -2.291  -0.703   0.373  1.00  0.93           C  
ATOM   1088  N   TRP A 134      -2.204   0.422   4.731  1.00  0.91           N  
ATOM   1089  CA  TRP A 134      -2.098   0.332   6.183  1.00  0.91           C  
ATOM   1090  C   TRP A 134      -3.109   1.250   6.862  1.00  0.91           C  
ATOM   1091  CB  TRP A 134      -0.680   0.686   6.642  1.00  0.91           C  
ATOM   1092  O   TRP A 134      -3.700   0.887   7.881  1.00  0.91           O  
ATOM   1093  CG  TRP A 134       0.303  -0.438   6.504  1.00  0.91           C  
ATOM   1094  CD1 TRP A 134       1.317  -0.538   5.593  1.00  0.91           C  
ATOM   1095  CD2 TRP A 134       0.361  -1.625   7.301  1.00  0.91           C  
ATOM   1096  CE2 TRP A 134       1.437  -2.401   6.817  1.00  0.91           C  
ATOM   1097  CE3 TRP A 134      -0.393  -2.108   8.379  1.00  0.91           C  
ATOM   1098  NE1 TRP A 134       2.003  -1.716   5.776  1.00  0.91           N  
ATOM   1099  CH2 TRP A 134       1.024  -4.084   8.429  1.00  0.91           C  
ATOM   1100  CZ2 TRP A 134       1.778  -3.636   7.375  1.00  0.91           C  
ATOM   1101  CZ3 TRP A 134      -0.053  -3.336   8.933  1.00  0.91           C  
ATOM   1102  N   ASP A 135      -3.222   2.352   6.263  1.00  0.90           N  
ATOM   1103  CA  ASP A 135      -4.173   3.318   6.806  1.00  0.90           C  
ATOM   1104  C   ASP A 135      -5.585   2.736   6.844  1.00  0.90           C  
ATOM   1105  CB  ASP A 135      -4.158   4.607   5.983  1.00  0.90           C  
ATOM   1106  O   ASP A 135      -6.279   2.844   7.856  1.00  0.90           O  
ATOM   1107  CG  ASP A 135      -4.842   5.767   6.685  1.00  0.90           C  
ATOM   1108  OD1 ASP A 135      -4.239   6.366   7.601  1.00  0.90           O  
ATOM   1109  OD2 ASP A 135      -5.995   6.083   6.320  1.00  0.90           O  
ATOM   1110  N   ALA A 136      -5.938   2.063   5.770  1.00  0.91           N  
ATOM   1111  CA  ALA A 136      -7.261   1.450   5.679  1.00  0.91           C  
ATOM   1112  C   ALA A 136      -7.433   0.360   6.733  1.00  0.91           C  
ATOM   1113  CB  ALA A 136      -7.487   0.877   4.283  1.00  0.91           C  
ATOM   1114  O   ALA A 136      -8.495   0.246   7.349  1.00  0.91           O  
ATOM   1115  N   LEU A 137      -6.383  -0.398   6.964  1.00  0.90           N  
ATOM   1116  CA  LEU A 137      -6.427  -1.468   7.955  1.00  0.90           C  
ATOM   1117  C   LEU A 137      -6.493  -0.898   9.368  1.00  0.90           C  
ATOM   1118  CB  LEU A 137      -5.205  -2.379   7.816  1.00  0.90           C  
ATOM   1119  O   LEU A 137      -7.343  -1.300  10.166  1.00  0.90           O  
ATOM   1120  CG  LEU A 137      -5.267  -3.715   8.557  1.00  0.90           C  
ATOM   1121  CD1 LEU A 137      -6.383  -4.585   7.988  1.00  0.90           C  
ATOM   1122  CD2 LEU A 137      -3.926  -4.436   8.475  1.00  0.90           C  
ATOM   1123  N   SER A 138      -5.686   0.078   9.678  1.00  0.86           N  
ATOM   1124  CA  SER A 138      -5.577   0.656  11.013  1.00  0.86           C  
ATOM   1125  C   SER A 138      -6.851   1.401  11.399  1.00  0.86           C  
ATOM   1126  CB  SER A 138      -4.379   1.603  11.092  1.00  0.86           C  
ATOM   1127  O   SER A 138      -7.232   1.425  12.571  1.00  0.86           O  
ATOM   1128  OG  SER A 138      -4.585   2.743  10.275  1.00  0.86           O  
ATOM   1129  N   ASP A 139      -7.555   1.915  10.407  1.00  0.84           N  
ATOM   1130  CA  ASP A 139      -8.754   2.706  10.669  1.00  0.84           C  
ATOM   1131  C   ASP A 139     -10.002   1.826  10.672  1.00  0.84           C  
ATOM   1132  CB  ASP A 139      -8.899   3.821   9.632  1.00  0.84           C  
ATOM   1133  O   ASP A 139     -11.114   2.318  10.871  1.00  0.84           O  
ATOM   1134  CG  ASP A 139      -7.945   4.978   9.868  1.00  0.84           C  
ATOM   1135  OD1 ASP A 139      -7.273   5.010  10.922  1.00  0.84           O  
ATOM   1136  OD2 ASP A 139      -7.866   5.869   8.994  1.00  0.84           O  
ATOM   1137  N   GLY A 140      -9.809   0.546  10.445  1.00  0.85           N  
ATOM   1138  CA  GLY A 140     -10.922  -0.389  10.504  1.00  0.85           C  
ATOM   1139  C   GLY A 140     -11.803  -0.345   9.270  1.00  0.85           C  
ATOM   1140  O   GLY A 140     -12.923  -0.861   9.281  1.00  0.85           O  
ATOM   1141  N   ARG A 141     -11.271   0.255   8.196  1.00  0.88           N  
ATOM   1142  CA  ARG A 141     -12.047   0.347   6.963  1.00  0.88           C  
ATOM   1143  C   ARG A 141     -12.052  -0.984   6.219  1.00  0.88           C  
ATOM   1144  CB  ARG A 141     -11.492   1.450   6.059  1.00  0.88           C  
ATOM   1145  O   ARG A 141     -13.009  -1.302   5.510  1.00  0.88           O  
ATOM   1146  CG  ARG A 141     -11.766   2.857   6.566  1.00  0.88           C  
ATOM   1147  CD  ARG A 141     -11.300   3.914   5.574  1.00  0.88           C  
ATOM   1148  NE  ARG A 141      -9.845   4.034   5.557  1.00  0.88           N  
ATOM   1149  NH1 ARG A 141      -9.573   2.958   3.531  1.00  0.88           N  
ATOM   1150  NH2 ARG A 141      -7.746   3.740   4.674  1.00  0.88           N  
ATOM   1151  CZ  ARG A 141      -9.058   3.577   4.587  1.00  0.88           C  
ATOM   1152  N   VAL A 142     -10.921  -1.689   6.418  1.00  0.92           N  
ATOM   1153  CA  VAL A 142     -10.839  -2.997   5.775  1.00  0.92           C  
ATOM   1154  C   VAL A 142     -10.361  -4.040   6.782  1.00  0.92           C  
ATOM   1155  CB  VAL A 142      -9.898  -2.969   4.549  1.00  0.92           C  
ATOM   1156  O   VAL A 142      -9.823  -3.692   7.836  1.00  0.92           O  
ATOM   1157  CG1 VAL A 142     -10.405  -1.980   3.501  1.00  0.92           C  
ATOM   1158  CG2 VAL A 142      -8.475  -2.614   4.978  1.00  0.92           C  
ATOM   1159  N   GLU A 143     -10.547  -5.321   6.458  1.00  0.93           N  
ATOM   1160  CA  GLU A 143     -10.144  -6.428   7.320  1.00  0.93           C  
ATOM   1161  C   GLU A 143      -8.876  -7.099   6.799  1.00  0.93           C  
ATOM   1162  CB  GLU A 143     -11.272  -7.456   7.439  1.00  0.93           C  
ATOM   1163  O   GLU A 143      -8.196  -7.812   7.540  1.00  0.93           O  
ATOM   1164  CG  GLU A 143     -12.505  -6.936   8.164  1.00  0.93           C  
ATOM   1165  CD  GLU A 143     -13.720  -7.834   8.001  1.00  0.93           C  
ATOM   1166  OE1 GLU A 143     -14.739  -7.380   7.431  1.00  0.93           O  
ATOM   1167  OE2 GLU A 143     -13.655  -9.001   8.448  1.00  0.93           O  
ATOM   1168  N   LEU A 144      -8.587  -6.930   5.562  1.00  0.95           N  
ATOM   1169  CA  LEU A 144      -7.452  -7.546   4.885  1.00  0.95           C  
ATOM   1170  C   LEU A 144      -6.849  -6.594   3.857  1.00  0.95           C  
ATOM   1171  CB  LEU A 144      -7.877  -8.849   4.203  1.00  0.95           C  
ATOM   1172  O   LEU A 144      -7.576  -5.858   3.185  1.00  0.95           O  
ATOM   1173  CG  LEU A 144      -6.789  -9.595   3.427  1.00  0.95           C  
ATOM   1174  CD1 LEU A 144      -6.336 -10.827   4.202  1.00  0.95           C  
ATOM   1175  CD2 LEU A 144      -7.292  -9.983   2.041  1.00  0.95           C  
ATOM   1176  N   ALA A 145      -5.532  -6.598   3.822  1.00  0.96           N  
ATOM   1177  CA  ALA A 145      -4.834  -5.799   2.817  1.00  0.96           C  
ATOM   1178  C   ALA A 145      -3.880  -6.662   1.996  1.00  0.96           C  
ATOM   1179  CB  ALA A 145      -4.074  -4.655   3.481  1.00  0.96           C  
ATOM   1180  O   ALA A 145      -3.124  -7.462   2.551  1.00  0.96           O  
ATOM   1181  N   ILE A 146      -3.904  -6.456   0.709  1.00  0.96           N  
ATOM   1182  CA  ILE A 146      -3.039  -7.182  -0.215  1.00  0.96           C  
ATOM   1183  C   ILE A 146      -2.031  -6.222  -0.842  1.00  0.96           C  
ATOM   1184  CB  ILE A 146      -3.859  -7.893  -1.315  1.00  0.96           C  
ATOM   1185  O   ILE A 146      -2.414  -5.216  -1.443  1.00  0.96           O  
ATOM   1186  CG1 ILE A 146      -4.983  -8.726  -0.690  1.00  0.96           C  
ATOM   1187  CG2 ILE A 146      -2.951  -8.765  -2.187  1.00  0.96           C  
ATOM   1188  CD1 ILE A 146      -5.972  -9.290  -1.701  1.00  0.96           C  
ATOM   1189  N   GLY A 147      -0.733  -6.513  -0.644  1.00  0.95           N  
ATOM   1190  CA  GLY A 147       0.330  -5.743  -1.270  1.00  0.95           C  
ATOM   1191  C   GLY A 147       0.823  -4.595  -0.409  1.00  0.95           C  
ATOM   1192  O   GLY A 147       1.260  -3.566  -0.927  1.00  0.95           O  
ATOM   1193  N   ALA A 148       0.689  -4.647   0.910  1.00  0.91           N  
ATOM   1194  CA  ALA A 148       1.184  -3.632   1.837  1.00  0.91           C  
ATOM   1195  C   ALA A 148       2.706  -3.673   1.935  1.00  0.91           C  
ATOM   1196  CB  ALA A 148       0.560  -3.821   3.217  1.00  0.91           C  
ATOM   1197  O   ALA A 148       3.320  -4.719   1.709  1.00  0.91           O  
ATOM   1198  N   THR A 149       3.318  -2.509   2.192  1.00  0.85           N  
ATOM   1199  CA  THR A 149       4.756  -2.481   2.432  1.00  0.85           C  
ATOM   1200  C   THR A 149       5.091  -3.102   3.786  1.00  0.85           C  
ATOM   1201  CB  THR A 149       5.305  -1.044   2.374  1.00  0.85           C  
ATOM   1202  O   THR A 149       4.274  -3.068   4.709  1.00  0.85           O  
ATOM   1203  CG2 THR A 149       5.037  -0.408   1.014  1.00  0.85           C  
ATOM   1204  OG1 THR A 149       4.674  -0.256   3.390  1.00  0.85           O  
ATOM   1205  N   ARG A 150       6.214  -3.854   3.839  1.00  0.75           N  
ATOM   1206  CA  ARG A 150       6.643  -4.516   5.066  1.00  0.75           C  
ATOM   1207  C   ARG A 150       7.204  -3.508   6.064  1.00  0.75           C  
ATOM   1208  CB  ARG A 150       7.690  -5.589   4.761  1.00  0.75           C  
ATOM   1209  O   ARG A 150       7.735  -3.891   7.109  1.00  0.75           O  
ATOM   1210  CG  ARG A 150       7.797  -6.666   5.829  1.00  0.75           C  
ATOM   1211  CD  ARG A 150       8.727  -7.793   5.401  1.00  0.75           C  
ATOM   1212  NE  ARG A 150       8.917  -8.770   6.470  1.00  0.75           N  
ATOM   1213  NH1 ARG A 150      10.115 -10.262   5.176  1.00  0.75           N  
ATOM   1214  NH2 ARG A 150       9.685 -10.735   7.377  1.00  0.75           N  
ATOM   1215  CZ  ARG A 150       9.572  -9.920   6.338  1.00  0.75           C  
ATOM   1216  N   ALA A 151       6.649  -2.294   6.147  1.00  0.64           N  
ATOM   1217  CA  ALA A 151       7.104  -1.317   7.134  1.00  0.64           C  
ATOM   1218  C   ALA A 151       6.341  -1.467   8.446  1.00  0.64           C  
ATOM   1219  CB  ALA A 151       6.949   0.101   6.590  1.00  0.64           C  
ATOM   1220  O   ALA A 151       5.226  -1.994   8.467  1.00  0.64           O  
ATOM   1221  N   ILE A 152       6.980  -1.975   9.589  1.00  0.54           N  
ATOM   1222  CA  ILE A 152       6.758  -2.347  10.982  1.00  0.54           C  
ATOM   1223  C   ILE A 152       5.263  -2.320  11.291  1.00  0.54           C  
ATOM   1224  CB  ILE A 152       7.521  -1.410  11.945  1.00  0.54           C  
ATOM   1225  O   ILE A 152       4.591  -1.314  11.051  1.00  0.54           O  
ATOM   1226  CG1 ILE A 152       9.017  -1.404  11.610  1.00  0.54           C  
ATOM   1227  CG2 ILE A 152       7.288  -1.826  13.400  1.00  0.54           C  
ATOM   1228  CD1 ILE A 152       9.809  -0.321  12.330  1.00  0.54           C  
ATOM   1229  N   PRO A 153       4.530  -3.473  11.396  1.00  0.55           N  
ATOM   1230  CA  PRO A 153       3.144  -3.638  11.841  1.00  0.55           C  
ATOM   1231  C   PRO A 153       2.719  -2.579  12.855  1.00  0.55           C  
ATOM   1232  CB  PRO A 153       3.140  -5.032  12.473  1.00  0.55           C  
ATOM   1233  O   PRO A 153       3.518  -2.177  13.705  1.00  0.55           O  
ATOM   1234  CG  PRO A 153       4.554  -5.505  12.364  1.00  0.55           C  
ATOM   1235  CD  PRO A 153       5.375  -4.413  11.741  1.00  0.55           C  
ATOM   1236  N   VAL A 154       1.986  -1.614  12.420  1.00  0.56           N  
ATOM   1237  CA  VAL A 154       1.344  -0.653  13.311  1.00  0.56           C  
ATOM   1238  C   VAL A 154       0.781  -1.377  14.532  1.00  0.56           C  
ATOM   1239  CB  VAL A 154       0.223   0.128  12.590  1.00  0.56           C  
ATOM   1240  O   VAL A 154      -0.115  -2.215  14.405  1.00  0.56           O  
ATOM   1241  CG1 VAL A 154       0.236   1.598  13.006  1.00  0.56           C  
ATOM   1242  CG2 VAL A 154       0.370  -0.003  11.076  1.00  0.56           C  
ATOM   1243  N   GLY A 155       1.690  -2.324  15.202  1.00  0.60           N  
ATOM   1244  CA  GLY A 155       1.179  -2.810  16.474  1.00  0.60           C  
ATOM   1245  C   GLY A 155       0.794  -4.277  16.441  1.00  0.60           C  
ATOM   1246  O   GLY A 155       0.874  -4.922  15.394  1.00  0.60           O  
ATOM   1247  N   GLY A 156       0.950  -5.170  17.415  1.00  0.67           N  
ATOM   1248  CA  GLY A 156       0.723  -6.580  17.687  1.00  0.67           C  
ATOM   1249  C   GLY A 156      -0.664  -7.049  17.289  1.00  0.67           C  
ATOM   1250  O   GLY A 156      -0.999  -8.223  17.456  1.00  0.67           O  
ATOM   1251  N   ARG A 157      -1.424  -6.237  16.576  1.00  0.80           N  
ATOM   1252  CA  ARG A 157      -2.811  -6.580  16.280  1.00  0.80           C  
ATOM   1253  C   ARG A 157      -2.934  -7.224  14.903  1.00  0.80           C  
ATOM   1254  CB  ARG A 157      -3.701  -5.338  16.358  1.00  0.80           C  
ATOM   1255  O   ARG A 157      -3.978  -7.786  14.566  1.00  0.80           O  
ATOM   1256  CG  ARG A 157      -3.861  -4.782  17.764  1.00  0.80           C  
ATOM   1257  CD  ARG A 157      -4.807  -3.590  17.795  1.00  0.80           C  
ATOM   1258  NE  ARG A 157      -4.865  -2.982  19.122  1.00  0.80           N  
ATOM   1259  NH1 ARG A 157      -6.382  -1.343  18.531  1.00  0.80           N  
ATOM   1260  NH2 ARG A 157      -5.589  -1.457  20.679  1.00  0.80           N  
ATOM   1261  CZ  ARG A 157      -5.612  -1.929  19.441  1.00  0.80           C  
ATOM   1262  N   TYR A 158      -1.898  -7.278  14.136  1.00  0.88           N  
ATOM   1263  CA  TYR A 158      -2.048  -7.719  12.754  1.00  0.88           C  
ATOM   1264  C   TYR A 158      -1.134  -8.901  12.456  1.00  0.88           C  
ATOM   1265  CB  TYR A 158      -1.748  -6.570  11.787  1.00  0.88           C  
ATOM   1266  O   TYR A 158      -0.042  -9.007  13.020  1.00  0.88           O  
ATOM   1267  CG  TYR A 158      -2.610  -5.350  12.007  1.00  0.88           C  
ATOM   1268  CD1 TYR A 158      -3.940  -5.330  11.594  1.00  0.88           C  
ATOM   1269  CD2 TYR A 158      -2.096  -4.216  12.627  1.00  0.88           C  
ATOM   1270  CE1 TYR A 158      -4.738  -4.208  11.793  1.00  0.88           C  
ATOM   1271  CE2 TYR A 158      -2.885  -3.089  12.830  1.00  0.88           C  
ATOM   1272  OH  TYR A 158      -4.988  -1.981  12.610  1.00  0.88           O  
ATOM   1273  CZ  TYR A 158      -4.203  -3.094  12.411  1.00  0.88           C  
ATOM   1274  N   ALA A 159      -1.686  -9.812  11.734  1.00  0.90           N  
ATOM   1275  CA  ALA A 159      -0.894 -10.900  11.168  1.00  0.90           C  
ATOM   1276  C   ALA A 159      -0.468 -10.582   9.738  1.00  0.90           C  
ATOM   1277  CB  ALA A 159      -1.682 -12.208  11.206  1.00  0.90           C  
ATOM   1278  O   ALA A 159      -1.048  -9.707   9.091  1.00  0.90           O  
ATOM   1279  N   PHE A 160       0.711 -11.204   9.370  1.00  0.91           N  
ATOM   1280  CA  PHE A 160       1.123 -10.952   7.994  1.00  0.91           C  
ATOM   1281  C   PHE A 160       1.683 -12.218   7.356  1.00  0.91           C  
ATOM   1282  CB  PHE A 160       2.166  -9.832   7.941  1.00  0.91           C  
ATOM   1283  O   PHE A 160       2.075 -13.152   8.058  1.00  0.91           O  
ATOM   1284  CG  PHE A 160       3.507 -10.223   8.502  1.00  0.91           C  
ATOM   1285  CD1 PHE A 160       3.784 -10.061   9.854  1.00  0.91           C  
ATOM   1286  CD2 PHE A 160       4.490 -10.753   7.677  1.00  0.91           C  
ATOM   1287  CE1 PHE A 160       5.024 -10.423  10.376  1.00  0.91           C  
ATOM   1288  CE2 PHE A 160       5.731 -11.117   8.191  1.00  0.91           C  
ATOM   1289  CZ  PHE A 160       5.996 -10.950   9.540  1.00  0.91           C  
ATOM   1290  N   ARG A 161       1.596 -12.207   6.098  1.00  0.93           N  
ATOM   1291  CA  ARG A 161       2.196 -13.212   5.225  1.00  0.93           C  
ATOM   1292  C   ARG A 161       3.029 -12.557   4.129  1.00  0.93           C  
ATOM   1293  CB  ARG A 161       1.115 -14.098   4.603  1.00  0.93           C  
ATOM   1294  O   ARG A 161       2.564 -11.637   3.454  1.00  0.93           O  
ATOM   1295  CG  ARG A 161       1.659 -15.328   3.895  1.00  0.93           C  
ATOM   1296  CD  ARG A 161       0.550 -16.137   3.236  1.00  0.93           C  
ATOM   1297  NE  ARG A 161      -0.362 -16.706   4.225  1.00  0.93           N  
ATOM   1298  NH1 ARG A 161      -1.979 -17.308   2.689  1.00  0.93           N  
ATOM   1299  NH2 ARG A 161      -2.293 -17.737   4.919  1.00  0.93           N  
ATOM   1300  CZ  ARG A 161      -1.543 -17.249   3.942  1.00  0.93           C  
ATOM   1301  N   ASP A 162       4.292 -13.079   3.933  1.00  0.93           N  
ATOM   1302  CA  ASP A 162       5.242 -12.530   2.970  1.00  0.93           C  
ATOM   1303  C   ASP A 162       4.782 -12.786   1.537  1.00  0.93           C  
ATOM   1304  CB  ASP A 162       6.634 -13.126   3.191  1.00  0.93           C  
ATOM   1305  O   ASP A 162       4.409 -13.908   1.190  1.00  0.93           O  
ATOM   1306  CG  ASP A 162       7.708 -12.446   2.360  1.00  0.93           C  
ATOM   1307  OD1 ASP A 162       8.007 -11.257   2.604  1.00  0.93           O  
ATOM   1308  OD2 ASP A 162       8.260 -13.105   1.452  1.00  0.93           O  
ATOM   1309  N   MET A 163       4.781 -11.640   0.698  1.00  0.94           N  
ATOM   1310  CA  MET A 163       4.425 -11.756  -0.713  1.00  0.94           C  
ATOM   1311  C   MET A 163       5.669 -11.719  -1.594  1.00  0.94           C  
ATOM   1312  CB  MET A 163       3.463 -10.638  -1.119  1.00  0.94           C  
ATOM   1313  O   MET A 163       5.585 -11.939  -2.804  1.00  0.94           O  
ATOM   1314  CG  MET A 163       2.074 -10.776  -0.518  1.00  0.94           C  
ATOM   1315  SD  MET A 163       0.968  -9.386  -0.978  1.00  0.94           S  
ATOM   1316  CE  MET A 163       0.773  -9.706  -2.754  1.00  0.94           C  
ATOM   1317  N   GLY A 164       6.864 -11.361  -1.010  1.00  0.92           N  
ATOM   1318  CA  GLY A 164       8.110 -11.267  -1.754  1.00  0.92           C  
ATOM   1319  C   GLY A 164       8.539  -9.837  -2.021  1.00  0.92           C  
ATOM   1320  O   GLY A 164       8.065  -8.908  -1.364  1.00  0.92           O  
ATOM   1321  N   MET A 165       9.556  -9.759  -2.888  1.00  0.92           N  
ATOM   1322  CA  MET A 165      10.129  -8.461  -3.235  1.00  0.92           C  
ATOM   1323  C   MET A 165       9.611  -7.980  -4.586  1.00  0.92           C  
ATOM   1324  CB  MET A 165      11.657  -8.537  -3.257  1.00  0.92           C  
ATOM   1325  O   MET A 165       9.652  -8.721  -5.570  1.00  0.92           O  
ATOM   1326  CG  MET A 165      12.267  -8.996  -1.943  1.00  0.92           C  
ATOM   1327  SD  MET A 165      11.947  -7.820  -0.570  1.00  0.92           S  
ATOM   1328  CE  MET A 165      13.123  -6.505  -0.994  1.00  0.92           C  
ATOM   1329  N   LEU A 166       9.067  -6.754  -4.574  1.00  0.92           N  
ATOM   1330  CA  LEU A 166       8.619  -6.125  -5.811  1.00  0.92           C  
ATOM   1331  C   LEU A 166       9.758  -5.360  -6.476  1.00  0.92           C  
ATOM   1332  CB  LEU A 166       7.446  -5.180  -5.537  1.00  0.92           C  
ATOM   1333  O   LEU A 166      10.383  -4.501  -5.850  1.00  0.92           O  
ATOM   1334  CG  LEU A 166       6.869  -4.446  -6.748  1.00  0.92           C  
ATOM   1335  CD1 LEU A 166       6.063  -5.406  -7.616  1.00  0.92           C  
ATOM   1336  CD2 LEU A 166       6.008  -3.270  -6.301  1.00  0.92           C  
ATOM   1337  N   SER A 167      10.007  -5.711  -7.745  1.00  0.92           N  
ATOM   1338  CA  SER A 167      11.054  -5.029  -8.498  1.00  0.92           C  
ATOM   1339  C   SER A 167      10.489  -3.855  -9.291  1.00  0.92           C  
ATOM   1340  CB  SER A 167      11.755  -6.004  -9.445  1.00  0.92           C  
ATOM   1341  O   SER A 167       9.351  -3.908  -9.762  1.00  0.92           O  
ATOM   1342  OG  SER A 167      12.334  -7.078  -8.723  1.00  0.92           O  
ATOM   1343  N   TRP A 168      11.323  -2.852  -9.422  1.00  0.94           N  
ATOM   1344  CA  TRP A 168      10.919  -1.632 -10.112  1.00  0.94           C  
ATOM   1345  C   TRP A 168      11.776  -1.398 -11.352  1.00  0.94           C  
ATOM   1346  CB  TRP A 168      11.015  -0.426  -9.174  1.00  0.94           C  
ATOM   1347  O   TRP A 168      12.970  -1.711 -11.356  1.00  0.94           O  
ATOM   1348  CG  TRP A 168      10.110  -0.507  -7.982  1.00  0.94           C  
ATOM   1349  CD1 TRP A 168      10.379  -1.105  -6.782  1.00  0.94           C  
ATOM   1350  CD2 TRP A 168       8.785   0.023  -7.878  1.00  0.94           C  
ATOM   1351  CE2 TRP A 168       8.310  -0.289  -6.585  1.00  0.94           C  
ATOM   1352  CE3 TRP A 168       7.952   0.733  -8.753  1.00  0.94           C  
ATOM   1353  NE1 TRP A 168       9.301  -0.977  -5.937  1.00  0.94           N  
ATOM   1354  CH2 TRP A 168       6.244   0.779  -7.022  1.00  0.94           C  
ATOM   1355  CZ2 TRP A 168       7.038   0.085  -6.146  1.00  0.94           C  
ATOM   1356  CZ3 TRP A 168       6.687   1.105  -8.315  1.00  0.94           C  
ATOM   1357  N   SER A 169      11.160  -0.893 -12.425  1.00  0.95           N  
ATOM   1358  CA  SER A 169      11.876  -0.508 -13.636  1.00  0.95           C  
ATOM   1359  C   SER A 169      11.696   0.977 -13.936  1.00  0.95           C  
ATOM   1360  CB  SER A 169      11.399  -1.338 -14.828  1.00  0.95           C  
ATOM   1361  O   SER A 169      10.572   1.481 -13.947  1.00  0.95           O  
ATOM   1362  OG  SER A 169      11.659  -2.716 -14.618  1.00  0.95           O  
ATOM   1363  N   CYS A 170      12.828   1.626 -14.087  1.00  0.97           N  
ATOM   1364  CA  CYS A 170      12.774   2.997 -14.583  1.00  0.97           C  
ATOM   1365  C   CYS A 170      12.627   3.022 -16.100  1.00  0.97           C  
ATOM   1366  CB  CYS A 170      14.028   3.767 -14.170  1.00  0.97           C  
ATOM   1367  O   CYS A 170      13.536   2.610 -16.822  1.00  0.97           O  
ATOM   1368  SG  CYS A 170      13.958   5.531 -14.553  1.00  0.97           S  
ATOM   1369  N   VAL A 171      11.448   3.622 -16.586  1.00  0.98           N  
ATOM   1370  CA  VAL A 171      11.143   3.442 -18.002  1.00  0.98           C  
ATOM   1371  C   VAL A 171      10.787   4.787 -18.629  1.00  0.98           C  
ATOM   1372  CB  VAL A 171       9.989   2.435 -18.210  1.00  0.98           C  
ATOM   1373  O   VAL A 171      10.363   5.712 -17.932  1.00  0.98           O  
ATOM   1374  CG1 VAL A 171      10.394   1.042 -17.730  1.00  0.98           C  
ATOM   1375  CG2 VAL A 171       8.731   2.909 -17.484  1.00  0.98           C  
ATOM   1376  N   VAL A 172      11.013   4.848 -19.917  1.00  0.98           N  
ATOM   1377  CA  VAL A 172      10.566   5.941 -20.775  1.00  0.98           C  
ATOM   1378  C   VAL A 172      10.047   5.381 -22.097  1.00  0.98           C  
ATOM   1379  CB  VAL A 172      11.700   6.958 -21.035  1.00  0.98           C  
ATOM   1380  O   VAL A 172      10.269   4.210 -22.413  1.00  0.98           O  
ATOM   1381  CG1 VAL A 172      12.120   7.643 -19.736  1.00  0.98           C  
ATOM   1382  CG2 VAL A 172      12.896   6.267 -21.688  1.00  0.98           C  
ATOM   1383  N   ALA A 173       9.321   6.229 -22.832  1.00  0.99           N  
ATOM   1384  CA  ALA A 173       8.924   5.851 -24.186  1.00  0.99           C  
ATOM   1385  C   ALA A 173      10.144   5.679 -25.086  1.00  0.99           C  
ATOM   1386  CB  ALA A 173       7.975   6.892 -24.773  1.00  0.99           C  
ATOM   1387  O   ALA A 173      11.183   6.305 -24.862  1.00  0.99           O  
ATOM   1388  N   SER A 174      10.067   4.857 -26.093  1.00  0.98           N  
ATOM   1389  CA  SER A 174      11.178   4.541 -26.985  1.00  0.98           C  
ATOM   1390  C   SER A 174      11.649   5.778 -27.741  1.00  0.98           C  
ATOM   1391  CB  SER A 174      10.776   3.449 -27.977  1.00  0.98           C  
ATOM   1392  O   SER A 174      12.804   5.850 -28.167  1.00  0.98           O  
ATOM   1393  OG  SER A 174       9.626   3.835 -28.711  1.00  0.98           O  
ATOM   1394  N   HIS A 175      10.740   6.738 -27.930  1.00  0.97           N  
ATOM   1395  CA  HIS A 175      11.091   7.943 -28.674  1.00  0.97           C  
ATOM   1396  C   HIS A 175      11.497   9.072 -27.733  1.00  0.97           C  
ATOM   1397  CB  HIS A 175       9.923   8.387 -29.556  1.00  0.97           C  
ATOM   1398  O   HIS A 175      11.668  10.214 -28.166  1.00  0.97           O  
ATOM   1399  CG  HIS A 175       8.674   8.688 -28.790  1.00  0.97           C  
ATOM   1400  CD2 HIS A 175       8.114   9.868 -28.431  1.00  0.97           C  
ATOM   1401  ND1 HIS A 175       7.848   7.702 -28.297  1.00  0.97           N  
ATOM   1402  CE1 HIS A 175       6.829   8.264 -27.667  1.00  0.97           C  
ATOM   1403  NE2 HIS A 175       6.967   9.577 -27.734  1.00  0.97           N  
ATOM   1404  N   HIS A 176      11.552   8.830 -26.415  1.00  0.98           N  
ATOM   1405  CA  HIS A 176      12.001   9.788 -25.411  1.00  0.98           C  
ATOM   1406  C   HIS A 176      13.491  10.080 -25.557  1.00  0.98           C  
ATOM   1407  CB  HIS A 176      11.703   9.268 -24.004  1.00  0.98           C  
ATOM   1408  O   HIS A 176      14.280   9.178 -25.847  1.00  0.98           O  
ATOM   1409  CG  HIS A 176      11.845  10.308 -22.938  1.00  0.98           C  
ATOM   1410  CD2 HIS A 176      10.914  11.020 -22.261  1.00  0.98           C  
ATOM   1411  ND1 HIS A 176      13.070  10.721 -22.459  1.00  0.98           N  
ATOM   1412  CE1 HIS A 176      12.884  11.644 -21.531  1.00  0.98           C  
ATOM   1413  NE2 HIS A 176      11.585  11.844 -21.392  1.00  0.98           N  
ATOM   1414  N   PRO A 177      13.940  11.392 -25.410  1.00  0.97           N  
ATOM   1415  CA  PRO A 177      15.349  11.764 -25.556  1.00  0.97           C  
ATOM   1416  C   PRO A 177      16.279  10.902 -24.705  1.00  0.97           C  
ATOM   1417  CB  PRO A 177      15.379  13.222 -25.091  1.00  0.97           C  
ATOM   1418  O   PRO A 177      17.373  10.544 -25.149  1.00  0.97           O  
ATOM   1419  CG  PRO A 177      14.035  13.766 -25.452  1.00  0.97           C  
ATOM   1420  CD  PRO A 177      13.006  12.701 -25.204  1.00  0.97           C  
ATOM   1421  N   LEU A 178      15.845  10.489 -23.497  1.00  0.97           N  
ATOM   1422  CA  LEU A 178      16.681   9.687 -22.610  1.00  0.97           C  
ATOM   1423  C   LEU A 178      16.903   8.293 -23.187  1.00  0.97           C  
ATOM   1424  CB  LEU A 178      16.045   9.582 -21.222  1.00  0.97           C  
ATOM   1425  O   LEU A 178      17.902   7.640 -22.877  1.00  0.97           O  
ATOM   1426  CG  LEU A 178      16.088  10.845 -20.360  1.00  0.97           C  
ATOM   1427  CD1 LEU A 178      15.320  10.626 -19.060  1.00  0.97           C  
ATOM   1428  CD2 LEU A 178      17.530  11.248 -20.073  1.00  0.97           C  
ATOM   1429  N   ALA A 179      15.958   7.822 -23.994  1.00  0.97           N  
ATOM   1430  CA  ALA A 179      16.066   6.500 -24.605  1.00  0.97           C  
ATOM   1431  C   ALA A 179      17.195   6.460 -25.631  1.00  0.97           C  
ATOM   1432  CB  ALA A 179      14.743   6.106 -25.258  1.00  0.97           C  
ATOM   1433  O   ALA A 179      17.739   5.392 -25.923  1.00  0.97           O  
ATOM   1434  N   LEU A 180      17.615   7.632 -26.187  1.00  0.94           N  
ATOM   1435  CA  LEU A 180      18.614   7.739 -27.244  1.00  0.94           C  
ATOM   1436  C   LEU A 180      19.998   8.005 -26.660  1.00  0.94           C  
ATOM   1437  CB  LEU A 180      18.239   8.854 -28.225  1.00  0.94           C  
ATOM   1438  O   LEU A 180      21.000   7.943 -27.376  1.00  0.94           O  
ATOM   1439  CG  LEU A 180      16.886   8.713 -28.926  1.00  0.94           C  
ATOM   1440  CD1 LEU A 180      16.556   9.984 -29.701  1.00  0.94           C  
ATOM   1441  CD2 LEU A 180      16.887   7.501 -29.851  1.00  0.94           C  
ATOM   1442  N   MET A 181      20.065   8.241 -25.337  1.00  0.94           N  
ATOM   1443  CA  MET A 181      21.316   8.533 -24.643  1.00  0.94           C  
ATOM   1444  C   MET A 181      21.865   7.283 -23.961  1.00  0.94           C  
ATOM   1445  CB  MET A 181      21.113   9.645 -23.612  1.00  0.94           C  
ATOM   1446  O   MET A 181      21.111   6.359 -23.652  1.00  0.94           O  
ATOM   1447  CG  MET A 181      20.686  10.971 -24.218  1.00  0.94           C  
ATOM   1448  SD  MET A 181      20.346  12.249 -22.945  1.00  0.94           S  
ATOM   1449  CE  MET A 181      19.876  13.642 -24.008  1.00  0.94           C  
ATOM   1450  N   ASP A 182      23.278   7.181 -23.776  1.00  0.91           N  
ATOM   1451  CA  ASP A 182      23.901   6.065 -23.071  1.00  0.91           C  
ATOM   1452  C   ASP A 182      23.961   6.328 -21.568  1.00  0.91           C  
ATOM   1453  CB  ASP A 182      25.308   5.805 -23.616  1.00  0.91           C  
ATOM   1454  O   ASP A 182      24.303   7.432 -21.139  1.00  0.91           O  
ATOM   1455  CG  ASP A 182      25.304   5.279 -25.040  1.00  0.91           C  
ATOM   1456  OD1 ASP A 182      24.343   4.581 -25.430  1.00  0.91           O  
ATOM   1457  OD2 ASP A 182      26.273   5.561 -25.778  1.00  0.91           O  
ATOM   1458  N   GLY A 183      23.391   5.470 -20.729  1.00  0.90           N  
ATOM   1459  CA  GLY A 183      23.477   5.489 -19.277  1.00  0.90           C  
ATOM   1460  C   GLY A 183      24.802   4.971 -18.751  1.00  0.90           C  
ATOM   1461  O   GLY A 183      25.710   4.670 -19.529  1.00  0.90           O  
ATOM   1462  N   PRO A 184      24.837   4.900 -17.380  1.00  0.95           N  
ATOM   1463  CA  PRO A 184      23.792   5.104 -16.374  1.00  0.95           C  
ATOM   1464  C   PRO A 184      23.448   6.578 -16.171  1.00  0.95           C  
ATOM   1465  CB  PRO A 184      24.404   4.506 -15.105  1.00  0.95           C  
ATOM   1466  O   PRO A 184      24.295   7.449 -16.385  1.00  0.95           O  
ATOM   1467  CG  PRO A 184      25.879   4.673 -15.276  1.00  0.95           C  
ATOM   1468  CD  PRO A 184      26.200   4.600 -16.741  1.00  0.95           C  
ATOM   1469  N   PHE A 185      22.241   6.902 -15.867  1.00  0.96           N  
ATOM   1470  CA  PHE A 185      21.737   8.261 -15.711  1.00  0.96           C  
ATOM   1471  C   PHE A 185      21.796   8.697 -14.252  1.00  0.96           C  
ATOM   1472  CB  PHE A 185      20.300   8.366 -16.232  1.00  0.96           C  
ATOM   1473  O   PHE A 185      21.388   7.951 -13.359  1.00  0.96           O  
ATOM   1474  CG  PHE A 185      20.175   8.144 -17.715  1.00  0.96           C  
ATOM   1475  CD1 PHE A 185      20.437   9.173 -18.611  1.00  0.96           C  
ATOM   1476  CD2 PHE A 185      19.794   6.905 -18.214  1.00  0.96           C  
ATOM   1477  CE1 PHE A 185      20.322   8.970 -19.985  1.00  0.96           C  
ATOM   1478  CE2 PHE A 185      19.676   6.694 -19.585  1.00  0.96           C  
ATOM   1479  CZ  PHE A 185      19.940   7.729 -20.468  1.00  0.96           C  
ATOM   1480  N   SER A 186      22.408   9.925 -14.095  1.00  0.95           N  
ATOM   1481  CA  SER A 186      22.494  10.526 -12.768  1.00  0.95           C  
ATOM   1482  C   SER A 186      21.176  11.184 -12.372  1.00  0.95           C  
ATOM   1483  CB  SER A 186      23.623  11.556 -12.718  1.00  0.95           C  
ATOM   1484  O   SER A 186      20.323  11.439 -13.224  1.00  0.95           O  
ATOM   1485  OG  SER A 186      23.295  12.700 -13.489  1.00  0.95           O  
ATOM   1486  N   ASP A 187      21.010  11.392 -11.048  1.00  0.95           N  
ATOM   1487  CA  ASP A 187      19.844  12.115 -10.551  1.00  0.95           C  
ATOM   1488  C   ASP A 187      19.740  13.497 -11.192  1.00  0.95           C  
ATOM   1489  CB  ASP A 187      19.902  12.245  -9.027  1.00  0.95           C  
ATOM   1490  O   ASP A 187      18.639  13.976 -11.472  1.00  0.95           O  
ATOM   1491  CG  ASP A 187      19.633  10.934  -8.310  1.00  0.95           C  
ATOM   1492  OD1 ASP A 187      19.308   9.929  -8.977  1.00  0.95           O  
ATOM   1493  OD2 ASP A 187      19.744  10.907  -7.065  1.00  0.95           O  
ATOM   1494  N   ASP A 188      20.856  14.124 -11.523  1.00  0.94           N  
ATOM   1495  CA  ASP A 188      20.880  15.452 -12.128  1.00  0.94           C  
ATOM   1496  C   ASP A 188      20.296  15.424 -13.538  1.00  0.94           C  
ATOM   1497  CB  ASP A 188      22.308  16.001 -12.161  1.00  0.94           C  
ATOM   1498  O   ASP A 188      19.522  16.308 -13.913  1.00  0.94           O  
ATOM   1499  CG  ASP A 188      22.797  16.463 -10.799  1.00  0.94           C  
ATOM   1500  OD1 ASP A 188      21.963  16.696  -9.898  1.00  0.94           O  
ATOM   1501  OD2 ASP A 188      24.028  16.597 -10.627  1.00  0.94           O  
ATOM   1502  N   THR A 189      20.584  14.387 -14.230  1.00  0.95           N  
ATOM   1503  CA  THR A 189      20.051  14.236 -15.579  1.00  0.95           C  
ATOM   1504  C   THR A 189      18.551  13.959 -15.539  1.00  0.95           C  
ATOM   1505  CB  THR A 189      20.765  13.102 -16.338  1.00  0.95           C  
ATOM   1506  O   THR A 189      17.780  14.579 -16.275  1.00  0.95           O  
ATOM   1507  CG2 THR A 189      20.225  12.966 -17.758  1.00  0.95           C  
ATOM   1508  OG1 THR A 189      22.168  13.384 -16.398  1.00  0.95           O  
ATOM   1509  N   LEU A 190      18.177  13.101 -14.686  1.00  0.96           N  
ATOM   1510  CA  LEU A 190      16.778  12.697 -14.591  1.00  0.96           C  
ATOM   1511  C   LEU A 190      15.902  13.868 -14.159  1.00  0.96           C  
ATOM   1512  CB  LEU A 190      16.621  11.536 -13.605  1.00  0.96           C  
ATOM   1513  O   LEU A 190      14.757  13.988 -14.600  1.00  0.96           O  
ATOM   1514  CG  LEU A 190      17.311  10.225 -13.986  1.00  0.96           C  
ATOM   1515  CD1 LEU A 190      17.134   9.192 -12.878  1.00  0.96           C  
ATOM   1516  CD2 LEU A 190      16.764   9.698 -15.308  1.00  0.96           C  
ATOM   1517  N   ARG A 191      16.394  14.789 -13.361  1.00  0.95           N  
ATOM   1518  CA  ARG A 191      15.666  15.916 -12.787  1.00  0.95           C  
ATOM   1519  C   ARG A 191      15.134  16.837 -13.879  1.00  0.95           C  
ATOM   1520  CB  ARG A 191      16.561  16.703 -11.827  1.00  0.95           C  
ATOM   1521  O   ARG A 191      14.220  17.629 -13.640  1.00  0.95           O  
ATOM   1522  CG  ARG A 191      15.813  17.722 -10.984  1.00  0.95           C  
ATOM   1523  CD  ARG A 191      16.737  18.427 -10.000  1.00  0.95           C  
ATOM   1524  NE  ARG A 191      17.429  17.476  -9.134  1.00  0.95           N  
ATOM   1525  NH1 ARG A 191      15.584  17.011  -7.824  1.00  0.95           N  
ATOM   1526  NH2 ARG A 191      17.587  15.982  -7.397  1.00  0.95           N  
ATOM   1527  CZ  ARG A 191      16.865  16.825  -8.120  1.00  0.95           C  
ATOM   1528  N   ASN A 192      15.700  16.735 -15.035  1.00  0.96           N  
ATOM   1529  CA  ASN A 192      15.322  17.621 -16.131  1.00  0.96           C  
ATOM   1530  C   ASN A 192      14.034  17.158 -16.807  1.00  0.96           C  
ATOM   1531  CB  ASN A 192      16.453  17.721 -17.156  1.00  0.96           C  
ATOM   1532  O   ASN A 192      13.529  17.824 -17.712  1.00  0.96           O  
ATOM   1533  CG  ASN A 192      17.664  18.458 -16.619  1.00  0.96           C  
ATOM   1534  ND2 ASN A 192      18.853  17.986 -16.977  1.00  0.96           N  
ATOM   1535  OD1 ASN A 192      17.533  19.443 -15.888  1.00  0.96           O  
ATOM   1536  N   TRP A 193      13.505  16.054 -16.332  1.00  0.97           N  
ATOM   1537  CA  TRP A 193      12.285  15.513 -16.921  1.00  0.97           C  
ATOM   1538  C   TRP A 193      11.243  15.224 -15.845  1.00  0.97           C  
ATOM   1539  CB  TRP A 193      12.588  14.238 -17.712  1.00  0.97           C  
ATOM   1540  O   TRP A 193      11.587  14.826 -14.730  1.00  0.97           O  
ATOM   1541  CG  TRP A 193      13.638  14.412 -18.768  1.00  0.97           C  
ATOM   1542  CD1 TRP A 193      14.984  14.212 -18.632  1.00  0.97           C  
ATOM   1543  CD2 TRP A 193      13.428  14.826 -20.121  1.00  0.97           C  
ATOM   1544  CE2 TRP A 193      14.692  14.855 -20.750  1.00  0.97           C  
ATOM   1545  CE3 TRP A 193      12.292  15.175 -20.864  1.00  0.97           C  
ATOM   1546  NE1 TRP A 193      15.623  14.477 -19.821  1.00  0.97           N  
ATOM   1547  CH2 TRP A 193      13.725  15.556 -22.793  1.00  0.97           C  
ATOM   1548  CZ2 TRP A 193      14.852  15.220 -22.089  1.00  0.97           C  
ATOM   1549  CZ3 TRP A 193      12.453  15.537 -22.197  1.00  0.97           C  
ATOM   1550  N   PRO A 194       9.930  15.460 -16.235  1.00  0.98           N  
ATOM   1551  CA  PRO A 194       8.885  15.162 -15.253  1.00  0.98           C  
ATOM   1552  C   PRO A 194       8.876  13.695 -14.828  1.00  0.98           C  
ATOM   1553  CB  PRO A 194       7.594  15.525 -15.991  1.00  0.98           C  
ATOM   1554  O   PRO A 194       9.160  12.811 -15.640  1.00  0.98           O  
ATOM   1555  CG  PRO A 194       8.016  16.499 -17.042  1.00  0.98           C  
ATOM   1556  CD  PRO A 194       9.395  16.131 -17.509  1.00  0.98           C  
ATOM   1557  N   SER A 195       8.627  13.505 -13.540  1.00  0.97           N  
ATOM   1558  CA  SER A 195       8.494  12.161 -12.987  1.00  0.97           C  
ATOM   1559  C   SER A 195       7.028  11.776 -12.818  1.00  0.97           C  
ATOM   1560  CB  SER A 195       9.214  12.061 -11.642  1.00  0.97           C  
ATOM   1561  O   SER A 195       6.226  12.569 -12.320  1.00  0.97           O  
ATOM   1562  OG  SER A 195       9.148  10.740 -11.133  1.00  0.97           O  
ATOM   1563  N   LEU A 196       6.731  10.642 -13.322  1.00  0.97           N  
ATOM   1564  CA  LEU A 196       5.402  10.089 -13.085  1.00  0.97           C  
ATOM   1565  C   LEU A 196       5.196   9.782 -11.606  1.00  0.97           C  
ATOM   1566  CB  LEU A 196       5.194   8.819 -13.915  1.00  0.97           C  
ATOM   1567  O   LEU A 196       6.018   9.101 -10.988  1.00  0.97           O  
ATOM   1568  CG  LEU A 196       3.786   8.223 -13.902  1.00  0.97           C  
ATOM   1569  CD1 LEU A 196       2.980   8.741 -15.089  1.00  0.97           C  
ATOM   1570  CD2 LEU A 196       3.850   6.700 -13.916  1.00  0.97           C  
ATOM   1571  N   VAL A 197       4.121  10.321 -11.041  1.00  0.95           N  
ATOM   1572  CA  VAL A 197       3.882  10.145  -9.612  1.00  0.95           C  
ATOM   1573  C   VAL A 197       2.448   9.674  -9.381  1.00  0.95           C  
ATOM   1574  CB  VAL A 197       4.148  11.449  -8.827  1.00  0.95           C  
ATOM   1575  O   VAL A 197       1.521  10.140 -10.048  1.00  0.95           O  
ATOM   1576  CG1 VAL A 197       3.799  11.272  -7.351  1.00  0.95           C  
ATOM   1577  CG2 VAL A 197       5.605  11.879  -8.987  1.00  0.95           C  
ATOM   1578  N   ARG A 198       2.359   8.742  -8.358  1.00  0.93           N  
ATOM   1579  CA  ARG A 198       1.050   8.368  -7.833  1.00  0.93           C  
ATOM   1580  C   ARG A 198       0.890   8.823  -6.386  1.00  0.93           C  
ATOM   1581  CB  ARG A 198       0.842   6.856  -7.933  1.00  0.93           C  
ATOM   1582  O   ARG A 198       1.769   8.587  -5.555  1.00  0.93           O  
ATOM   1583  CG  ARG A 198       0.763   6.338  -9.361  1.00  0.93           C  
ATOM   1584  CD  ARG A 198       0.529   4.834  -9.403  1.00  0.93           C  
ATOM   1585  NE  ARG A 198      -0.831   4.489  -9.001  1.00  0.93           N  
ATOM   1586  NH1 ARG A 198      -0.288   2.379  -8.230  1.00  0.93           N  
ATOM   1587  NH2 ARG A 198      -2.455   3.121  -8.125  1.00  0.93           N  
ATOM   1588  CZ  ARG A 198      -1.188   3.330  -8.453  1.00  0.93           C  
ATOM   1589  N   GLU A 199      -0.303   9.367  -6.174  1.00  0.93           N  
ATOM   1590  CA  GLU A 199      -0.536   9.920  -4.843  1.00  0.93           C  
ATOM   1591  C   GLU A 199      -0.844   8.817  -3.833  1.00  0.93           C  
ATOM   1592  CB  GLU A 199      -1.680  10.937  -4.876  1.00  0.93           C  
ATOM   1593  O   GLU A 199      -1.606   7.894  -4.128  1.00  0.93           O  
ATOM   1594  CG  GLU A 199      -1.303  12.264  -5.518  1.00  0.93           C  
ATOM   1595  CD  GLU A 199      -0.375  13.106  -4.657  1.00  0.93           C  
ATOM   1596  OE1 GLU A 199       0.413  13.904  -5.213  1.00  0.93           O  
ATOM   1597  OE2 GLU A 199      -0.435  12.965  -3.415  1.00  0.93           O  
ATOM   1598  N   ASP A 200      -0.150   8.938  -2.650  1.00  0.93           N  
ATOM   1599  CA  ASP A 200      -0.458   8.079  -1.511  1.00  0.93           C  
ATOM   1600  C   ASP A 200      -1.884   8.310  -1.018  1.00  0.93           C  
ATOM   1601  CB  ASP A 200       0.537   8.319  -0.373  1.00  0.93           C  
ATOM   1602  O   ASP A 200      -2.302   9.454  -0.825  1.00  0.93           O  
ATOM   1603  CG  ASP A 200       0.423   7.294   0.741  1.00  0.93           C  
ATOM   1604  OD1 ASP A 200      -0.688   6.771   0.977  1.00  0.93           O  
ATOM   1605  OD2 ASP A 200       1.452   7.008   1.391  1.00  0.93           O  
ATOM   1606  N   THR A 201      -2.637   7.179  -0.812  1.00  0.94           N  
ATOM   1607  CA  THR A 201      -4.056   7.302  -0.497  1.00  0.94           C  
ATOM   1608  C   THR A 201      -4.273   7.347   1.013  1.00  0.94           C  
ATOM   1609  CB  THR A 201      -4.864   6.138  -1.100  1.00  0.94           C  
ATOM   1610  O   THR A 201      -5.404   7.221   1.487  1.00  0.94           O  
ATOM   1611  CG2 THR A 201      -4.854   6.193  -2.624  1.00  0.94           C  
ATOM   1612  OG1 THR A 201      -4.293   4.895  -0.674  1.00  0.94           O  
ATOM   1613  N   SER A 202      -3.220   7.512   1.798  1.00  0.91           N  
ATOM   1614  CA  SER A 202      -3.344   7.569   3.251  1.00  0.91           C  
ATOM   1615  C   SER A 202      -4.159   8.782   3.688  1.00  0.91           C  
ATOM   1616  CB  SER A 202      -1.964   7.609   3.907  1.00  0.91           C  
ATOM   1617  O   SER A 202      -4.014   9.869   3.127  1.00  0.91           O  
ATOM   1618  OG  SER A 202      -2.078   7.742   5.313  1.00  0.91           O  
ATOM   1619  N   ARG A 203      -5.058   8.548   4.654  1.00  0.87           N  
ATOM   1620  CA  ARG A 203      -5.911   9.606   5.185  1.00  0.87           C  
ATOM   1621  C   ARG A 203      -5.387  10.111   6.525  1.00  0.87           C  
ATOM   1622  CB  ARG A 203      -7.350   9.111   5.337  1.00  0.87           C  
ATOM   1623  O   ARG A 203      -5.432  11.311   6.803  1.00  0.87           O  
ATOM   1624  CG  ARG A 203      -7.989   8.662   4.032  1.00  0.87           C  
ATOM   1625  CD  ARG A 203      -9.356   8.032   4.261  1.00  0.87           C  
ATOM   1626  NE  ARG A 203      -9.913   7.491   3.024  1.00  0.87           N  
ATOM   1627  NH1 ARG A 203     -11.712   6.459   4.043  1.00  0.87           N  
ATOM   1628  NH2 ARG A 203     -11.438   6.315   1.772  1.00  0.87           N  
ATOM   1629  CZ  ARG A 203     -11.020   6.756   2.949  1.00  0.87           C  
ATOM   1630  N   THR A 204      -4.843   9.231   7.311  1.00  0.84           N  
ATOM   1631  CA  THR A 204      -4.380   9.578   8.650  1.00  0.84           C  
ATOM   1632  C   THR A 204      -2.864   9.437   8.751  1.00  0.84           C  
ATOM   1633  CB  THR A 204      -5.052   8.697   9.719  1.00  0.84           C  
ATOM   1634  O   THR A 204      -2.196  10.274   9.363  1.00  0.84           O  
ATOM   1635  CG2 THR A 204      -6.546   8.988   9.811  1.00  0.84           C  
ATOM   1636  OG1 THR A 204      -4.865   7.317   9.380  1.00  0.84           O  
ATOM   1637  N   LEU A 205      -2.369   8.405   8.128  1.00  0.85           N  
ATOM   1638  CA  LEU A 205      -0.931   8.163   8.157  1.00  0.85           C  
ATOM   1639  C   LEU A 205      -0.196   9.143   7.249  1.00  0.85           C  
ATOM   1640  CB  LEU A 205      -0.621   6.725   7.733  1.00  0.85           C  
ATOM   1641  O   LEU A 205      -0.780   9.675   6.301  1.00  0.85           O  
ATOM   1642  CG  LEU A 205      -1.132   5.620   8.658  1.00  0.85           C  
ATOM   1643  CD1 LEU A 205      -0.860   4.249   8.048  1.00  0.85           C  
ATOM   1644  CD2 LEU A 205      -0.488   5.735  10.036  1.00  0.85           C  
ATOM   1645  N   PRO A 206       1.067   9.468   7.628  1.00  0.86           N  
ATOM   1646  CA  PRO A 206       1.822  10.354   6.738  1.00  0.86           C  
ATOM   1647  C   PRO A 206       1.933   9.806   5.317  1.00  0.86           C  
ATOM   1648  CB  PRO A 206       3.199  10.431   7.402  1.00  0.86           C  
ATOM   1649  O   PRO A 206       2.180   8.612   5.129  1.00  0.86           O  
ATOM   1650  CG  PRO A 206       2.962  10.025   8.821  1.00  0.86           C  
ATOM   1651  CD  PRO A 206       1.791   9.086   8.859  1.00  0.86           C  
ATOM   1652  N   LYS A 207       1.645  10.682   4.414  1.00  0.89           N  
ATOM   1653  CA  LYS A 207       1.718  10.281   3.012  1.00  0.89           C  
ATOM   1654  C   LYS A 207       3.165  10.079   2.573  1.00  0.89           C  
ATOM   1655  CB  LYS A 207       1.040  11.322   2.120  1.00  0.89           C  
ATOM   1656  O   LYS A 207       4.071  10.749   3.073  1.00  0.89           O  
ATOM   1657  CG  LYS A 207      -0.459  11.451   2.348  1.00  0.89           C  
ATOM   1658  CD  LYS A 207      -1.098  12.398   1.340  1.00  0.89           C  
ATOM   1659  CE  LYS A 207      -2.608  12.475   1.524  1.00  0.89           C  
ATOM   1660  NZ  LYS A 207      -3.243  13.377   0.517  1.00  0.89           N  
ATOM   1661  N   ARG A 208       3.323   9.111   1.768  1.00  0.85           N  
ATOM   1662  CA  ARG A 208       4.645   8.760   1.260  1.00  0.85           C  
ATOM   1663  C   ARG A 208       4.822   9.236  -0.178  1.00  0.85           C  
ATOM   1664  CB  ARG A 208       4.870   7.249   1.344  1.00  0.85           C  
ATOM   1665  O   ARG A 208       3.874   9.215  -0.966  1.00  0.85           O  
ATOM   1666  CG  ARG A 208       5.262   6.760   2.729  1.00  0.85           C  
ATOM   1667  CD  ARG A 208       5.781   5.330   2.697  1.00  0.85           C  
ATOM   1668  NE  ARG A 208       6.169   4.867   4.026  1.00  0.85           N  
ATOM   1669  NH1 ARG A 208       6.960   2.818   3.308  1.00  0.85           N  
ATOM   1670  NH2 ARG A 208       7.034   3.365   5.533  1.00  0.85           N  
ATOM   1671  CZ  ARG A 208       6.720   3.684   4.286  1.00  0.85           C  
ATOM   1672  N   ILE A 209       5.970   9.810  -0.386  1.00  0.84           N  
ATOM   1673  CA  ILE A 209       6.392  10.120  -1.748  1.00  0.84           C  
ATOM   1674  C   ILE A 209       7.668   9.352  -2.080  1.00  0.84           C  
ATOM   1675  CB  ILE A 209       6.614  11.637  -1.939  1.00  0.84           C  
ATOM   1676  O   ILE A 209       8.652   9.420  -1.340  1.00  0.84           O  
ATOM   1677  CG1 ILE A 209       5.330  12.410  -1.617  1.00  0.84           C  
ATOM   1678  CG2 ILE A 209       7.092  11.938  -3.363  1.00  0.84           C  
ATOM   1679  CD1 ILE A 209       5.505  13.923  -1.603  1.00  0.84           C  
ATOM   1680  N   THR A 210       7.531   8.487  -3.109  1.00  0.83           N  
ATOM   1681  CA  THR A 210       8.706   7.698  -3.460  1.00  0.83           C  
ATOM   1682  C   THR A 210       9.196   8.051  -4.861  1.00  0.83           C  
ATOM   1683  CB  THR A 210       8.408   6.189  -3.383  1.00  0.83           C  
ATOM   1684  O   THR A 210       8.399   8.405  -5.733  1.00  0.83           O  
ATOM   1685  CG2 THR A 210       8.099   5.761  -1.952  1.00  0.83           C  
ATOM   1686  OG1 THR A 210       7.281   5.887  -4.215  1.00  0.83           O  
ATOM   1687  N   TRP A 211      10.472   8.256  -5.001  1.00  0.85           N  
ATOM   1688  CA  TRP A 211      11.226   8.289  -6.250  1.00  0.85           C  
ATOM   1689  C   TRP A 211      11.246   9.697  -6.837  1.00  0.85           C  
ATOM   1690  CB  TRP A 211      10.631   7.308  -7.264  1.00  0.85           C  
ATOM   1691  O   TRP A 211      11.779   9.914  -7.928  1.00  0.85           O  
ATOM   1692  CG  TRP A 211      10.423   5.925  -6.724  1.00  0.85           C  
ATOM   1693  CD1 TRP A 211      11.235   4.840  -6.904  1.00  0.85           C  
ATOM   1694  CD2 TRP A 211       9.328   5.479  -5.918  1.00  0.85           C  
ATOM   1695  CE2 TRP A 211       9.541   4.109  -5.646  1.00  0.85           C  
ATOM   1696  CE3 TRP A 211       8.187   6.104  -5.400  1.00  0.85           C  
ATOM   1697  NE1 TRP A 211      10.710   3.744  -6.258  1.00  0.85           N  
ATOM   1698  CH2 TRP A 211       7.545   3.991  -4.380  1.00  0.85           C  
ATOM   1699  CZ2 TRP A 211       8.653   3.354  -4.876  1.00  0.85           C  
ATOM   1700  CZ3 TRP A 211       7.304   5.351  -4.634  1.00  0.85           C  
ATOM   1701  N   LEU A 212      10.619  10.589  -6.263  1.00  0.92           N  
ATOM   1702  CA  LEU A 212      10.635  11.972  -6.726  1.00  0.92           C  
ATOM   1703  C   LEU A 212      11.889  12.692  -6.245  1.00  0.92           C  
ATOM   1704  CB  LEU A 212       9.387  12.715  -6.240  1.00  0.92           C  
ATOM   1705  O   LEU A 212      12.175  12.716  -5.045  1.00  0.92           O  
ATOM   1706  CG  LEU A 212       9.247  14.170  -6.690  1.00  0.92           C  
ATOM   1707  CD1 LEU A 212       9.031  14.240  -8.198  1.00  0.92           C  
ATOM   1708  CD2 LEU A 212       8.101  14.851  -5.948  1.00  0.92           C  
ATOM   1709  N   LEU A 213      12.616  13.178  -7.130  1.00  0.93           N  
ATOM   1710  CA  LEU A 213      13.807  13.954  -6.800  1.00  0.93           C  
ATOM   1711  C   LEU A 213      13.431  15.367  -6.367  1.00  0.93           C  
ATOM   1712  CB  LEU A 213      14.759  14.010  -7.997  1.00  0.93           C  
ATOM   1713  O   LEU A 213      12.363  15.868  -6.726  1.00  0.93           O  
ATOM   1714  CG  LEU A 213      15.238  12.665  -8.546  1.00  0.93           C  
ATOM   1715  CD1 LEU A 213      15.987  12.865  -9.860  1.00  0.93           C  
ATOM   1716  CD2 LEU A 213      16.119  11.954  -7.525  1.00  0.93           C  
ATOM   1717  N   ASP A 214      14.320  15.956  -5.548  1.00  0.91           N  
ATOM   1718  CA  ASP A 214      14.113  17.346  -5.152  1.00  0.91           C  
ATOM   1719  C   ASP A 214      14.058  18.263  -6.372  1.00  0.91           C  
ATOM   1720  CB  ASP A 214      15.220  17.803  -4.200  1.00  0.91           C  
ATOM   1721  O   ASP A 214      14.901  18.166  -7.266  1.00  0.91           O  
ATOM   1722  CG  ASP A 214      15.116  17.172  -2.823  1.00  0.91           C  
ATOM   1723  OD1 ASP A 214      14.045  16.627  -2.481  1.00  0.91           O  
ATOM   1724  OD2 ASP A 214      16.114  17.223  -2.072  1.00  0.91           O  
ATOM   1725  N   ASN A 215      12.954  19.064  -6.548  1.00  0.93           N  
ATOM   1726  CA  ASN A 215      12.785  20.090  -7.572  1.00  0.93           C  
ATOM   1727  C   ASN A 215      12.503  19.475  -8.940  1.00  0.93           C  
ATOM   1728  CB  ASN A 215      14.020  20.990  -7.638  1.00  0.93           C  
ATOM   1729  O   ASN A 215      12.859  20.052  -9.969  1.00  0.93           O  
ATOM   1730  CG  ASN A 215      14.158  21.882  -6.420  1.00  0.93           C  
ATOM   1731  ND2 ASN A 215      15.394  22.119  -5.996  1.00  0.93           N  
ATOM   1732  OD1 ASN A 215      13.163  22.353  -5.864  1.00  0.93           O  
ATOM   1733  N   GLN A 216      12.019  18.297  -9.003  1.00  0.96           N  
ATOM   1734  CA  GLN A 216      11.648  17.620 -10.242  1.00  0.96           C  
ATOM   1735  C   GLN A 216      10.164  17.804 -10.546  1.00  0.96           C  
ATOM   1736  CB  GLN A 216      11.987  16.131 -10.162  1.00  0.96           C  
ATOM   1737  O   GLN A 216       9.325  17.717  -9.647  1.00  0.96           O  
ATOM   1738  CG  GLN A 216      11.827  15.392 -11.484  1.00  0.96           C  
ATOM   1739  CD  GLN A 216      12.286  13.948 -11.409  1.00  0.96           C  
ATOM   1740  NE2 GLN A 216      12.916  13.470 -12.477  1.00  0.96           N  
ATOM   1741  OE1 GLN A 216      12.077  13.268 -10.399  1.00  0.96           O  
ATOM   1742  N   LYS A 217       9.805  18.245 -11.801  1.00  0.97           N  
ATOM   1743  CA  LYS A 217       8.404  18.344 -12.201  1.00  0.97           C  
ATOM   1744  C   LYS A 217       7.708  16.989 -12.108  1.00  0.97           C  
ATOM   1745  CB  LYS A 217       8.290  18.896 -13.622  1.00  0.97           C  
ATOM   1746  O   LYS A 217       8.348  15.946 -12.252  1.00  0.97           O  
ATOM   1747  CG  LYS A 217       8.733  20.345 -13.761  1.00  0.97           C  
ATOM   1748  CD  LYS A 217       8.596  20.837 -15.197  1.00  0.97           C  
ATOM   1749  CE  LYS A 217       9.153  22.244 -15.363  1.00  0.97           C  
ATOM   1750  NZ  LYS A 217       9.105  22.695 -16.786  1.00  0.97           N  
ATOM   1751  N   ARG A 218       6.359  17.136 -11.832  1.00  0.96           N  
ATOM   1752  CA  ARG A 218       5.617  15.893 -11.643  1.00  0.96           C  
ATOM   1753  C   ARG A 218       4.446  15.801 -12.615  1.00  0.96           C  
ATOM   1754  CB  ARG A 218       5.113  15.781 -10.203  1.00  0.96           C  
ATOM   1755  O   ARG A 218       3.852  16.818 -12.978  1.00  0.96           O  
ATOM   1756  CG  ARG A 218       4.174  16.904  -9.790  1.00  0.96           C  
ATOM   1757  CD  ARG A 218       3.708  16.748  -8.349  1.00  0.96           C  
ATOM   1758  NE  ARG A 218       2.460  15.995  -8.264  1.00  0.96           N  
ATOM   1759  NH1 ARG A 218       2.343  16.049  -5.958  1.00  0.96           N  
ATOM   1760  NH2 ARG A 218       0.709  14.992  -7.169  1.00  0.96           N  
ATOM   1761  CZ  ARG A 218       1.840  15.680  -7.131  1.00  0.96           C  
ATOM   1762  N   VAL A 219       4.256  14.556 -13.046  1.00  0.97           N  
ATOM   1763  CA  VAL A 219       3.014  14.157 -13.699  1.00  0.97           C  
ATOM   1764  C   VAL A 219       2.255  13.175 -12.810  1.00  0.97           C  
ATOM   1765  CB  VAL A 219       3.277  13.528 -15.085  1.00  0.97           C  
ATOM   1766  O   VAL A 219       2.670  12.025 -12.650  1.00  0.97           O  
ATOM   1767  CG1 VAL A 219       1.968  13.087 -15.736  1.00  0.97           C  
ATOM   1768  CG2 VAL A 219       4.020  14.513 -15.986  1.00  0.97           C  
ATOM   1769  N   VAL A 220       1.172  13.646 -12.229  1.00  0.96           N  
ATOM   1770  CA  VAL A 220       0.421  12.844 -11.268  1.00  0.96           C  
ATOM   1771  C   VAL A 220      -0.745  12.152 -11.972  1.00  0.96           C  
ATOM   1772  CB  VAL A 220      -0.099  13.704 -10.095  1.00  0.96           C  
ATOM   1773  O   VAL A 220      -1.571  12.809 -12.609  1.00  0.96           O  
ATOM   1774  CG1 VAL A 220      -0.781  12.828  -9.044  1.00  0.96           C  
ATOM   1775  CG2 VAL A 220       1.044  14.501  -9.470  1.00  0.96           C  
ATOM   1776  N   VAL A 221      -0.868  10.786 -11.805  1.00  0.96           N  
ATOM   1777  CA  VAL A 221      -1.909  10.017 -12.478  1.00  0.96           C  
ATOM   1778  C   VAL A 221      -2.600   9.094 -11.477  1.00  0.96           C  
ATOM   1779  CB  VAL A 221      -1.337   9.194 -13.654  1.00  0.96           C  
ATOM   1780  O   VAL A 221      -2.012   8.723 -10.458  1.00  0.96           O  
ATOM   1781  CG1 VAL A 221      -0.750  10.115 -14.722  1.00  0.96           C  
ATOM   1782  CG2 VAL A 221      -0.280   8.211 -13.152  1.00  0.96           C  
ATOM   1783  N   PRO A 222      -3.774   8.716 -11.704  1.00  0.94           N  
ATOM   1784  CA  PRO A 222      -4.579   7.985 -10.722  1.00  0.94           C  
ATOM   1785  C   PRO A 222      -4.364   6.475 -10.790  1.00  0.94           C  
ATOM   1786  CB  PRO A 222      -6.016   8.350 -11.103  1.00  0.94           C  
ATOM   1787  O   PRO A 222      -4.660   5.761  -9.828  1.00  0.94           O  
ATOM   1788  CG  PRO A 222      -5.969   8.601 -12.576  1.00  0.94           C  
ATOM   1789  CD  PRO A 222      -4.662   9.264 -12.905  1.00  0.94           C  
ATOM   1790  N   ASP A 223      -3.866   5.922 -11.901  1.00  0.94           N  
ATOM   1791  CA  ASP A 223      -3.774   4.472 -12.049  1.00  0.94           C  
ATOM   1792  C   ASP A 223      -2.708   4.091 -13.074  1.00  0.94           C  
ATOM   1793  CB  ASP A 223      -5.128   3.888 -12.458  1.00  0.94           C  
ATOM   1794  O   ASP A 223      -2.123   4.962 -13.722  1.00  0.94           O  
ATOM   1795  CG  ASP A 223      -5.695   4.527 -13.713  1.00  0.94           C  
ATOM   1796  OD1 ASP A 223      -4.923   4.815 -14.653  1.00  0.94           O  
ATOM   1797  OD2 ASP A 223      -6.925   4.747 -13.762  1.00  0.94           O  
ATOM   1798  N   TRP A 224      -2.451   2.758 -13.276  1.00  0.95           N  
ATOM   1799  CA  TRP A 224      -1.372   2.274 -14.131  1.00  0.95           C  
ATOM   1800  C   TRP A 224      -1.746   2.401 -15.604  1.00  0.95           C  
ATOM   1801  CB  TRP A 224      -1.036   0.817 -13.800  1.00  0.95           C  
ATOM   1802  O   TRP A 224      -0.873   2.551 -16.461  1.00  0.95           O  
ATOM   1803  CG  TRP A 224      -0.294   0.641 -12.509  1.00  0.95           C  
ATOM   1804  CD1 TRP A 224      -0.731  -0.012 -11.391  1.00  0.95           C  
ATOM   1805  CD2 TRP A 224       1.015   1.130 -12.203  1.00  0.95           C  
ATOM   1806  CE2 TRP A 224       1.309   0.735 -10.879  1.00  0.95           C  
ATOM   1807  CE3 TRP A 224       1.970   1.863 -12.921  1.00  0.95           C  
ATOM   1808  NE1 TRP A 224       0.229   0.041 -10.406  1.00  0.95           N  
ATOM   1809  CH2 TRP A 224       3.436   1.769 -10.982  1.00  0.95           C  
ATOM   1810  CZ2 TRP A 224       2.520   1.051 -10.258  1.00  0.95           C  
ATOM   1811  CZ3 TRP A 224       3.174   2.176 -12.301  1.00  0.95           C  
ATOM   1812  N   GLU A 225      -3.028   2.414 -15.909  1.00  0.95           N  
ATOM   1813  CA  GLU A 225      -3.460   2.644 -17.284  1.00  0.95           C  
ATOM   1814  C   GLU A 225      -3.103   4.054 -17.746  1.00  0.95           C  
ATOM   1815  CB  GLU A 225      -4.967   2.412 -17.420  1.00  0.95           C  
ATOM   1816  O   GLU A 225      -2.584   4.239 -18.849  1.00  0.95           O  
ATOM   1817  CG  GLU A 225      -5.469   2.453 -18.856  1.00  0.95           C  
ATOM   1818  CD  GLU A 225      -6.954   2.154 -18.982  1.00  0.95           C  
ATOM   1819  OE1 GLU A 225      -7.483   2.173 -20.117  1.00  0.95           O  
ATOM   1820  OE2 GLU A 225      -7.594   1.900 -17.937  1.00  0.95           O  
ATOM   1821  N   SER A 226      -3.428   5.026 -16.916  1.00  0.97           N  
ATOM   1822  CA  SER A 226      -3.057   6.405 -17.216  1.00  0.97           C  
ATOM   1823  C   SER A 226      -1.541   6.574 -17.254  1.00  0.97           C  
ATOM   1824  CB  SER A 226      -3.659   7.359 -16.184  1.00  0.97           C  
ATOM   1825  O   SER A 226      -1.015   7.313 -18.088  1.00  0.97           O  
ATOM   1826  OG  SER A 226      -5.074   7.283 -16.194  1.00  0.97           O  
ATOM   1827  N   SER A 227      -0.849   5.799 -16.338  1.00  0.97           N  
ATOM   1828  CA  SER A 227       0.610   5.809 -16.354  1.00  0.97           C  
ATOM   1829  C   SER A 227       1.151   5.369 -17.710  1.00  0.97           C  
ATOM   1830  CB  SER A 227       1.164   4.901 -15.255  1.00  0.97           C  
ATOM   1831  O   SER A 227       2.018   6.032 -18.283  1.00  0.97           O  
ATOM   1832  OG  SER A 227       0.749   5.348 -13.976  1.00  0.97           O  
ATOM   1833  N   ALA A 228       0.598   4.326 -18.170  1.00  0.97           N  
ATOM   1834  CA  ALA A 228       1.042   3.775 -19.448  1.00  0.97           C  
ATOM   1835  C   ALA A 228       0.834   4.776 -20.580  1.00  0.97           C  
ATOM   1836  CB  ALA A 228       0.305   2.473 -19.751  1.00  0.97           C  
ATOM   1837  O   ALA A 228       1.710   4.953 -21.430  1.00  0.97           O  
ATOM   1838  N   THR A 229      -0.292   5.486 -20.597  1.00  0.98           N  
ATOM   1839  CA  THR A 229      -0.615   6.480 -21.615  1.00  0.98           C  
ATOM   1840  C   THR A 229       0.390   7.628 -21.587  1.00  0.98           C  
ATOM   1841  CB  THR A 229      -2.038   7.034 -21.423  1.00  0.98           C  
ATOM   1842  O   THR A 229       0.928   8.015 -22.627  1.00  0.98           O  
ATOM   1843  CG2 THR A 229      -2.350   8.118 -22.450  1.00  0.98           C  
ATOM   1844  OG1 THR A 229      -2.984   5.968 -21.568  1.00  0.98           O  
ATOM   1845  N   CYS A 230       0.659   8.117 -20.415  1.00  0.98           N  
ATOM   1846  CA  CYS A 230       1.544   9.263 -20.239  1.00  0.98           C  
ATOM   1847  C   CYS A 230       2.982   8.902 -20.595  1.00  0.98           C  
ATOM   1848  CB  CYS A 230       1.479   9.775 -18.800  1.00  0.98           C  
ATOM   1849  O   CYS A 230       3.667   9.667 -21.276  1.00  0.98           O  
ATOM   1850  SG  CYS A 230      -0.104  10.529 -18.366  1.00  0.98           S  
ATOM   1851  N   ILE A 231       3.434   7.733 -20.145  1.00  0.98           N  
ATOM   1852  CA  ILE A 231       4.785   7.287 -20.468  1.00  0.98           C  
ATOM   1853  C   ILE A 231       4.906   7.054 -21.972  1.00  0.98           C  
ATOM   1854  CB  ILE A 231       5.156   6.002 -19.695  1.00  0.98           C  
ATOM   1855  O   ILE A 231       5.871   7.495 -22.600  1.00  0.98           O  
ATOM   1856  CG1 ILE A 231       5.297   6.302 -18.198  1.00  0.98           C  
ATOM   1857  CG2 ILE A 231       6.443   5.388 -20.254  1.00  0.98           C  
ATOM   1858  CD1 ILE A 231       5.409   5.059 -17.325  1.00  0.98           C  
ATOM   1859  N   SER A 232       3.948   6.455 -22.540  1.00  0.98           N  
ATOM   1860  CA  SER A 232       3.957   6.138 -23.965  1.00  0.98           C  
ATOM   1861  C   SER A 232       3.945   7.405 -24.813  1.00  0.98           C  
ATOM   1862  CB  SER A 232       2.757   5.261 -24.327  1.00  0.98           C  
ATOM   1863  O   SER A 232       4.443   7.408 -25.941  1.00  0.98           O  
ATOM   1864  OG  SER A 232       2.870   3.982 -23.727  1.00  0.98           O  
ATOM   1865  N   ALA A 233       3.416   8.468 -24.258  1.00  0.98           N  
ATOM   1866  CA  ALA A 233       3.352   9.744 -24.965  1.00  0.98           C  
ATOM   1867  C   ALA A 233       4.664  10.511 -24.833  1.00  0.98           C  
ATOM   1868  CB  ALA A 233       2.192  10.586 -24.440  1.00  0.98           C  
ATOM   1869  O   ALA A 233       4.826  11.582 -25.423  1.00  0.98           O  
ATOM   1870  N   GLY A 234       5.591   9.954 -24.038  1.00  0.98           N  
ATOM   1871  CA  GLY A 234       6.900  10.559 -23.851  1.00  0.98           C  
ATOM   1872  C   GLY A 234       6.882  11.734 -22.891  1.00  0.98           C  
ATOM   1873  O   GLY A 234       7.765  12.593 -22.937  1.00  0.98           O  
ATOM   1874  N   LEU A 235       5.892  11.811 -22.104  1.00  0.97           N  
ATOM   1875  CA  LEU A 235       5.650  12.960 -21.238  1.00  0.97           C  
ATOM   1876  C   LEU A 235       6.563  12.922 -20.018  1.00  0.97           C  
ATOM   1877  CB  LEU A 235       4.185  12.997 -20.794  1.00  0.97           C  
ATOM   1878  O   LEU A 235       6.905  13.968 -19.461  1.00  0.97           O  
ATOM   1879  CG  LEU A 235       3.160  13.366 -21.867  1.00  0.97           C  
ATOM   1880  CD1 LEU A 235       1.754  13.379 -21.276  1.00  0.97           C  
ATOM   1881  CD2 LEU A 235       3.497  14.717 -22.487  1.00  0.97           C  
ATOM   1882  N   CYS A 236       6.903  11.754 -19.516  1.00  0.98           N  
ATOM   1883  CA  CYS A 236       7.566  11.675 -18.219  1.00  0.98           C  
ATOM   1884  C   CYS A 236       8.390  10.398 -18.105  1.00  0.98           C  
ATOM   1885  CB  CYS A 236       6.540  11.733 -17.088  1.00  0.98           C  
ATOM   1886  O   CYS A 236       8.320   9.529 -18.976  1.00  0.98           O  
ATOM   1887  SG  CYS A 236       5.267  10.455 -17.193  1.00  0.98           S  
ATOM   1888  N   ILE A 237       9.245  10.353 -17.060  1.00  0.98           N  
ATOM   1889  CA  ILE A 237       9.955   9.166 -16.595  1.00  0.98           C  
ATOM   1890  C   ILE A 237       9.109   8.433 -15.556  1.00  0.98           C  
ATOM   1891  CB  ILE A 237      11.336   9.529 -16.003  1.00  0.98           C  
ATOM   1892  O   ILE A 237       8.499   9.061 -14.688  1.00  0.98           O  
ATOM   1893  CG1 ILE A 237      12.145  10.359 -17.005  1.00  0.98           C  
ATOM   1894  CG2 ILE A 237      12.098   8.264 -15.597  1.00  0.98           C  
ATOM   1895  CD1 ILE A 237      13.340  11.076 -16.393  1.00  0.98           C  
ATOM   1896  N   GLY A 238       9.051   7.106 -15.725  1.00  0.97           N  
ATOM   1897  CA  GLY A 238       8.233   6.369 -14.775  1.00  0.97           C  
ATOM   1898  C   GLY A 238       8.998   5.280 -14.047  1.00  0.97           C  
ATOM   1899  O   GLY A 238       9.766   4.537 -14.661  1.00  0.97           O  
ATOM   1900  N   MET A 239       8.829   5.270 -12.736  1.00  0.95           N  
ATOM   1901  CA  MET A 239       9.191   4.098 -11.943  1.00  0.95           C  
ATOM   1902  C   MET A 239       7.998   3.162 -11.780  1.00  0.95           C  
ATOM   1903  CB  MET A 239       9.717   4.519 -10.570  1.00  0.95           C  
ATOM   1904  O   MET A 239       7.071   3.456 -11.024  1.00  0.95           O  
ATOM   1905  CG  MET A 239      10.975   5.371 -10.630  1.00  0.95           C  
ATOM   1906  SD  MET A 239      12.364   4.515 -11.470  1.00  0.95           S  
ATOM   1907  CE  MET A 239      12.661   3.161 -10.299  1.00  0.95           C  
ATOM   1908  N   VAL A 240       8.115   2.026 -12.517  1.00  0.95           N  
ATOM   1909  CA  VAL A 240       6.945   1.163 -12.643  1.00  0.95           C  
ATOM   1910  C   VAL A 240       7.294  -0.252 -12.185  1.00  0.95           C  
ATOM   1911  CB  VAL A 240       6.413   1.137 -14.094  1.00  0.95           C  
ATOM   1912  O   VAL A 240       8.409  -0.727 -12.412  1.00  0.95           O  
ATOM   1913  CG1 VAL A 240       5.169   0.257 -14.197  1.00  0.95           C  
ATOM   1914  CG2 VAL A 240       6.111   2.554 -14.576  1.00  0.95           C  
ATOM   1915  N   PRO A 241       6.274  -0.940 -11.454  1.00  0.95           N  
ATOM   1916  CA  PRO A 241       6.557  -2.354 -11.197  1.00  0.95           C  
ATOM   1917  C   PRO A 241       6.916  -3.124 -12.466  1.00  0.95           C  
ATOM   1918  CB  PRO A 241       5.249  -2.872 -10.596  1.00  0.95           C  
ATOM   1919  O   PRO A 241       6.261  -2.958 -13.499  1.00  0.95           O  
ATOM   1920  CG  PRO A 241       4.603  -1.667  -9.991  1.00  0.95           C  
ATOM   1921  CD  PRO A 241       4.894  -0.481 -10.864  1.00  0.95           C  
ATOM   1922  N   THR A 242       7.901  -3.886 -12.365  1.00  0.94           N  
ATOM   1923  CA  THR A 242       8.477  -4.561 -13.522  1.00  0.94           C  
ATOM   1924  C   THR A 242       7.416  -5.377 -14.255  1.00  0.94           C  
ATOM   1925  CB  THR A 242       9.641  -5.481 -13.110  1.00  0.94           C  
ATOM   1926  O   THR A 242       7.380  -5.394 -15.488  1.00  0.94           O  
ATOM   1927  CG2 THR A 242      10.225  -6.204 -14.320  1.00  0.94           C  
ATOM   1928  OG1 THR A 242      10.669  -4.695 -12.495  1.00  0.94           O  
ATOM   1929  N   HIS A 243       6.560  -6.050 -13.590  1.00  0.93           N  
ATOM   1930  CA  HIS A 243       5.542  -6.871 -14.237  1.00  0.93           C  
ATOM   1931  C   HIS A 243       4.564  -6.013 -15.032  1.00  0.93           C  
ATOM   1932  CB  HIS A 243       4.787  -7.703 -13.199  1.00  0.93           C  
ATOM   1933  O   HIS A 243       3.967  -6.482 -16.003  1.00  0.93           O  
ATOM   1934  CG  HIS A 243       3.957  -6.885 -12.262  1.00  0.93           C  
ATOM   1935  CD2 HIS A 243       2.640  -6.572 -12.284  1.00  0.93           C  
ATOM   1936  ND1 HIS A 243       4.479  -6.278 -11.141  1.00  0.93           N  
ATOM   1937  CE1 HIS A 243       3.516  -5.626 -10.511  1.00  0.93           C  
ATOM   1938  NE2 HIS A 243       2.390  -5.788 -11.184  1.00  0.93           N  
ATOM   1939  N   PHE A 244       4.375  -4.796 -14.675  1.00  0.95           N  
ATOM   1940  CA  PHE A 244       3.533  -3.876 -15.429  1.00  0.95           C  
ATOM   1941  C   PHE A 244       4.263  -3.363 -16.665  1.00  0.95           C  
ATOM   1942  CB  PHE A 244       3.098  -2.699 -14.550  1.00  0.95           C  
ATOM   1943  O   PHE A 244       3.644  -3.126 -17.704  1.00  0.95           O  
ATOM   1944  CG  PHE A 244       1.948  -3.019 -13.633  1.00  0.95           C  
ATOM   1945  CD1 PHE A 244       0.677  -3.250 -14.144  1.00  0.95           C  
ATOM   1946  CD2 PHE A 244       2.139  -3.090 -12.259  1.00  0.95           C  
ATOM   1947  CE1 PHE A 244      -0.389  -3.546 -13.298  1.00  0.95           C  
ATOM   1948  CE2 PHE A 244       1.079  -3.385 -11.407  1.00  0.95           C  
ATOM   1949  CZ  PHE A 244      -0.185  -3.612 -11.928  1.00  0.95           C  
ATOM   1950  N   ALA A 245       5.550  -3.153 -16.521  1.00  0.96           N  
ATOM   1951  CA  ALA A 245       6.363  -2.566 -17.583  1.00  0.96           C  
ATOM   1952  C   ALA A 245       6.681  -3.595 -18.663  1.00  0.96           C  
ATOM   1953  CB  ALA A 245       7.654  -1.989 -17.006  1.00  0.96           C  
ATOM   1954  O   ALA A 245       6.896  -3.239 -19.825  1.00  0.96           O  
ATOM   1955  N   LYS A 246       6.709  -4.840 -18.377  1.00  0.95           N  
ATOM   1956  CA  LYS A 246       7.266  -5.925 -19.180  1.00  0.95           C  
ATOM   1957  C   LYS A 246       6.610  -5.982 -20.557  1.00  0.95           C  
ATOM   1958  CB  LYS A 246       7.098  -7.265 -18.463  1.00  0.95           C  
ATOM   1959  O   LYS A 246       7.299  -6.038 -21.577  1.00  0.95           O  
ATOM   1960  CG  LYS A 246       7.891  -8.405 -19.087  1.00  0.95           C  
ATOM   1961  CD  LYS A 246       7.824  -9.664 -18.233  1.00  0.95           C  
ATOM   1962  CE  LYS A 246       8.599 -10.812 -18.867  1.00  0.95           C  
ATOM   1963  NZ  LYS A 246       8.612 -12.022 -17.992  1.00  0.95           N  
ATOM   1964  N   PRO A 247       5.246  -5.966 -20.630  1.00  0.94           N  
ATOM   1965  CA  PRO A 247       4.632  -6.044 -21.958  1.00  0.94           C  
ATOM   1966  C   PRO A 247       5.081  -4.914 -22.883  1.00  0.94           C  
ATOM   1967  CB  PRO A 247       3.134  -5.944 -21.660  1.00  0.94           C  
ATOM   1968  O   PRO A 247       5.294  -5.137 -24.077  1.00  0.94           O  
ATOM   1969  CG  PRO A 247       2.991  -6.432 -20.255  1.00  0.94           C  
ATOM   1970  CD  PRO A 247       4.235  -6.071 -19.495  1.00  0.94           C  
ATOM   1971  N   TRP A 248       5.292  -3.753 -22.353  1.00  0.97           N  
ATOM   1972  CA  TRP A 248       5.701  -2.588 -23.131  1.00  0.97           C  
ATOM   1973  C   TRP A 248       7.175  -2.678 -23.511  1.00  0.97           C  
ATOM   1974  CB  TRP A 248       5.441  -1.299 -22.347  1.00  0.97           C  
ATOM   1975  O   TRP A 248       7.557  -2.323 -24.629  1.00  0.97           O  
ATOM   1976  CG  TRP A 248       4.016  -1.126 -21.914  1.00  0.97           C  
ATOM   1977  CD1 TRP A 248       3.466  -1.502 -20.720  1.00  0.97           C  
ATOM   1978  CD2 TRP A 248       2.958  -0.536 -22.675  1.00  0.97           C  
ATOM   1979  CE2 TRP A 248       1.792  -0.588 -21.880  1.00  0.97           C  
ATOM   1980  CE3 TRP A 248       2.883   0.032 -23.954  1.00  0.97           C  
ATOM   1981  NE1 TRP A 248       2.129  -1.181 -20.693  1.00  0.97           N  
ATOM   1982  CH2 TRP A 248       0.518   0.459 -23.578  1.00  0.97           C  
ATOM   1983  CZ2 TRP A 248       0.564  -0.091 -22.323  1.00  0.97           C  
ATOM   1984  CZ3 TRP A 248       1.659   0.525 -24.393  1.00  0.97           C  
ATOM   1985  N   LEU A 249       7.910  -3.191 -22.558  1.00  0.97           N  
ATOM   1986  CA  LEU A 249       9.331  -3.391 -22.819  1.00  0.97           C  
ATOM   1987  C   LEU A 249       9.542  -4.456 -23.890  1.00  0.97           C  
ATOM   1988  CB  LEU A 249      10.061  -3.792 -21.534  1.00  0.97           C  
ATOM   1989  O   LEU A 249      10.365  -4.281 -24.792  1.00  0.97           O  
ATOM   1990  CG  LEU A 249      10.168  -2.716 -20.451  1.00  0.97           C  
ATOM   1991  CD1 LEU A 249      10.657  -3.328 -19.143  1.00  0.97           C  
ATOM   1992  CD2 LEU A 249      11.096  -1.593 -20.902  1.00  0.97           C  
ATOM   1993  N   ASN A 250       8.811  -5.541 -23.850  1.00  0.96           N  
ATOM   1994  CA  ASN A 250       8.913  -6.635 -24.810  1.00  0.96           C  
ATOM   1995  C   ASN A 250       8.540  -6.181 -26.218  1.00  0.96           C  
ATOM   1996  CB  ASN A 250       8.032  -7.810 -24.381  1.00  0.96           C  
ATOM   1997  O   ASN A 250       9.134  -6.633 -27.199  1.00  0.96           O  
ATOM   1998  CG  ASN A 250       8.593  -8.554 -23.184  1.00  0.96           C  
ATOM   1999  ND2 ASN A 250       7.769  -9.393 -22.568  1.00  0.96           N  
ATOM   2000  OD1 ASN A 250       9.758  -8.375 -22.817  1.00  0.96           O  
ATOM   2001  N   GLU A 251       7.650  -5.218 -26.309  1.00  0.97           N  
ATOM   2002  CA  GLU A 251       7.181  -4.706 -27.593  1.00  0.97           C  
ATOM   2003  C   GLU A 251       8.097  -3.602 -28.114  1.00  0.97           C  
ATOM   2004  CB  GLU A 251       5.746  -4.186 -27.473  1.00  0.97           C  
ATOM   2005  O   GLU A 251       7.926  -3.125 -29.238  1.00  0.97           O  
ATOM   2006  CG  GLU A 251       4.711  -5.282 -27.265  1.00  0.97           C  
ATOM   2007  CD  GLU A 251       3.310  -4.745 -27.019  1.00  0.97           C  
ATOM   2008  OE1 GLU A 251       2.431  -5.521 -26.578  1.00  0.97           O  
ATOM   2009  OE2 GLU A 251       3.089  -3.540 -27.270  1.00  0.97           O  
ATOM   2010  N   GLY A 252       8.998  -3.178 -27.291  1.00  0.97           N  
ATOM   2011  CA  GLY A 252       9.941  -2.137 -27.667  1.00  0.97           C  
ATOM   2012  C   GLY A 252       9.347  -0.743 -27.603  1.00  0.97           C  
ATOM   2013  O   GLY A 252       9.912   0.204 -28.155  1.00  0.97           O  
ATOM   2014  N   LYS A 253       8.166  -0.621 -27.039  1.00  0.98           N  
ATOM   2015  CA  LYS A 253       7.503   0.674 -26.915  1.00  0.98           C  
ATOM   2016  C   LYS A 253       8.107   1.494 -25.778  1.00  0.98           C  
ATOM   2017  CB  LYS A 253       6.002   0.490 -26.688  1.00  0.98           C  
ATOM   2018  O   LYS A 253       8.100   2.726 -25.822  1.00  0.98           O  
ATOM   2019  CG  LYS A 253       5.253  -0.041 -27.902  1.00  0.98           C  
ATOM   2020  CD  LYS A 253       3.752  -0.098 -27.652  1.00  0.98           C  
ATOM   2021  CE  LYS A 253       3.000  -0.610 -28.873  1.00  0.98           C  
ATOM   2022  NZ  LYS A 253       1.536  -0.744 -28.606  1.00  0.98           N  
ATOM   2023  N   TRP A 254       8.561   0.790 -24.765  1.00  0.98           N  
ATOM   2024  CA  TRP A 254       9.280   1.419 -23.662  1.00  0.98           C  
ATOM   2025  C   TRP A 254      10.735   0.964 -23.631  1.00  0.98           C  
ATOM   2026  CB  TRP A 254       8.603   1.099 -22.327  1.00  0.98           C  
ATOM   2027  O   TRP A 254      11.068  -0.107 -24.144  1.00  0.98           O  
ATOM   2028  CG  TRP A 254       7.236   1.698 -22.178  1.00  0.98           C  
ATOM   2029  CD1 TRP A 254       6.583   2.494 -23.077  1.00  0.98           C  
ATOM   2030  CD2 TRP A 254       6.358   1.553 -21.058  1.00  0.98           C  
ATOM   2031  CE2 TRP A 254       5.187   2.288 -21.347  1.00  0.98           C  
ATOM   2032  CE3 TRP A 254       6.447   0.872 -19.837  1.00  0.98           C  
ATOM   2033  NE1 TRP A 254       5.350   2.852 -22.584  1.00  0.98           N  
ATOM   2034  CH2 TRP A 254       4.225   1.685 -19.271  1.00  0.98           C  
ATOM   2035  CZ2 TRP A 254       4.112   2.361 -20.458  1.00  0.98           C  
ATOM   2036  CZ3 TRP A 254       5.376   0.945 -18.953  1.00  0.98           C  
ATOM   2037  N   VAL A 255      11.555   1.812 -23.016  1.00  0.98           N  
ATOM   2038  CA  VAL A 255      12.960   1.499 -22.781  1.00  0.98           C  
ATOM   2039  C   VAL A 255      13.275   1.621 -21.292  1.00  0.98           C  
ATOM   2040  CB  VAL A 255      13.892   2.421 -23.600  1.00  0.98           C  
ATOM   2041  O   VAL A 255      12.908   2.610 -20.653  1.00  0.98           O  
ATOM   2042  CG1 VAL A 255      15.357   2.105 -23.309  1.00  0.98           C  
ATOM   2043  CG2 VAL A 255      13.599   2.285 -25.093  1.00  0.98           C  
ATOM   2044  N   ALA A 256      13.888   0.553 -20.764  1.00  0.97           N  
ATOM   2045  CA  ALA A 256      14.331   0.603 -19.373  1.00  0.97           C  
ATOM   2046  C   ALA A 256      15.657   1.347 -19.246  1.00  0.97           C  
ATOM   2047  CB  ALA A 256      14.459  -0.809 -18.805  1.00  0.97           C  
ATOM   2048  O   ALA A 256      16.611   1.056 -19.972  1.00  0.97           O  
ATOM   2049  N   LEU A 257      15.703   2.338 -18.359  1.00  0.97           N  
ATOM   2050  CA  LEU A 257      16.912   3.131 -18.166  1.00  0.97           C  
ATOM   2051  C   LEU A 257      17.797   2.520 -17.085  1.00  0.97           C  
ATOM   2052  CB  LEU A 257      16.554   4.572 -17.795  1.00  0.97           C  
ATOM   2053  O   LEU A 257      17.294   2.011 -16.080  1.00  0.97           O  
ATOM   2054  CG  LEU A 257      15.654   5.323 -18.778  1.00  0.97           C  
ATOM   2055  CD1 LEU A 257      15.364   6.729 -18.265  1.00  0.97           C  
ATOM   2056  CD2 LEU A 257      16.298   5.374 -20.160  1.00  0.97           C  
ATOM   2057  N   GLU A 258      19.108   2.538 -17.331  1.00  0.96           N  
ATOM   2058  CA  GLU A 258      20.072   2.159 -16.303  1.00  0.96           C  
ATOM   2059  C   GLU A 258      20.434   3.350 -15.420  1.00  0.96           C  
ATOM   2060  CB  GLU A 258      21.335   1.572 -16.939  1.00  0.96           C  
ATOM   2061  O   GLU A 258      20.916   4.371 -15.914  1.00  0.96           O  
ATOM   2062  CG  GLU A 258      22.272   0.904 -15.944  1.00  0.96           C  
ATOM   2063  CD  GLU A 258      23.501   0.291 -16.595  1.00  0.96           C  
ATOM   2064  OE1 GLU A 258      24.364  -0.253 -15.870  1.00  0.96           O  
ATOM   2065  OE2 GLU A 258      23.603   0.357 -17.840  1.00  0.96           O  
ATOM   2066  N   LEU A 259      20.174   3.232 -14.088  1.00  0.95           N  
ATOM   2067  CA  LEU A 259      20.362   4.342 -13.160  1.00  0.95           C  
ATOM   2068  C   LEU A 259      21.686   4.209 -12.415  1.00  0.95           C  
ATOM   2069  CB  LEU A 259      19.205   4.406 -12.159  1.00  0.95           C  
ATOM   2070  O   LEU A 259      22.098   3.101 -12.064  1.00  0.95           O  
ATOM   2071  CG  LEU A 259      17.798   4.481 -12.754  1.00  0.95           C  
ATOM   2072  CD1 LEU A 259      16.753   4.490 -11.644  1.00  0.95           C  
ATOM   2073  CD2 LEU A 259      17.656   5.715 -13.639  1.00  0.95           C  
ATOM   2074  N   GLU A 260      22.345   5.347 -12.205  1.00  0.94           N  
ATOM   2075  CA  GLU A 260      23.553   5.370 -11.385  1.00  0.94           C  
ATOM   2076  C   GLU A 260      23.262   4.901  -9.962  1.00  0.94           C  
ATOM   2077  CB  GLU A 260      24.161   6.775 -11.362  1.00  0.94           C  
ATOM   2078  O   GLU A 260      24.072   4.195  -9.358  1.00  0.94           O  
ATOM   2079  CG  GLU A 260      24.933   7.131 -12.624  1.00  0.94           C  
ATOM   2080  CD  GLU A 260      25.617   8.487 -12.546  1.00  0.94           C  
ATOM   2081  OE1 GLU A 260      26.268   8.896 -13.534  1.00  0.94           O  
ATOM   2082  OE2 GLU A 260      25.501   9.145 -11.488  1.00  0.94           O  
ATOM   2083  N   ASN A 261      22.081   5.293  -9.478  1.00  0.89           N  
ATOM   2084  CA  ASN A 261      21.627   4.895  -8.149  1.00  0.89           C  
ATOM   2085  C   ASN A 261      20.292   4.159  -8.210  1.00  0.89           C  
ATOM   2086  CB  ASN A 261      21.520   6.114  -7.231  1.00  0.89           C  
ATOM   2087  O   ASN A 261      19.231   4.785  -8.171  1.00  0.89           O  
ATOM   2088  CG  ASN A 261      22.836   6.852  -7.084  1.00  0.89           C  
ATOM   2089  ND2 ASN A 261      22.850   8.122  -7.471  1.00  0.89           N  
ATOM   2090  OD1 ASN A 261      23.832   6.285  -6.628  1.00  0.89           O  
ATOM   2091  N   PRO A 262      20.356   2.739  -8.315  1.00  0.87           N  
ATOM   2092  CA  PRO A 262      19.106   1.984  -8.436  1.00  0.87           C  
ATOM   2093  C   PRO A 262      18.295   1.975  -7.143  1.00  0.87           C  
ATOM   2094  CB  PRO A 262      19.580   0.573  -8.793  1.00  0.87           C  
ATOM   2095  O   PRO A 262      18.857   2.128  -6.056  1.00  0.87           O  
ATOM   2096  CG  PRO A 262      20.982   0.499  -8.280  1.00  0.87           C  
ATOM   2097  CD  PRO A 262      21.565   1.883  -8.285  1.00  0.87           C  
ATOM   2098  N   PHE A 263      17.048   1.848  -7.232  1.00  0.83           N  
ATOM   2099  CA  PHE A 263      16.148   1.770  -6.088  1.00  0.83           C  
ATOM   2100  C   PHE A 263      16.022   0.334  -5.595  1.00  0.83           C  
ATOM   2101  CB  PHE A 263      14.767   2.324  -6.450  1.00  0.83           C  
ATOM   2102  O   PHE A 263      16.049  -0.606  -6.392  1.00  0.83           O  
ATOM   2103  CG  PHE A 263      14.783   3.769  -6.869  1.00  0.83           C  
ATOM   2104  CD1 PHE A 263      14.817   4.783  -5.919  1.00  0.83           C  
ATOM   2105  CD2 PHE A 263      14.764   4.114  -8.214  1.00  0.83           C  
ATOM   2106  CE1 PHE A 263      14.832   6.122  -6.304  1.00  0.83           C  
ATOM   2107  CE2 PHE A 263      14.779   5.450  -8.607  1.00  0.83           C  
ATOM   2108  CZ  PHE A 263      14.812   6.452  -7.650  1.00  0.83           C  
ATOM   2109  N   PRO A 264      15.984   0.230  -4.245  1.00  0.85           N  
ATOM   2110  CA  PRO A 264      15.838  -1.136  -3.736  1.00  0.85           C  
ATOM   2111  C   PRO A 264      14.470  -1.738  -4.048  1.00  0.85           C  
ATOM   2112  CB  PRO A 264      16.032  -0.972  -2.227  1.00  0.85           C  
ATOM   2113  O   PRO A 264      13.503  -1.004  -4.264  1.00  0.85           O  
ATOM   2114  CG  PRO A 264      15.606   0.431  -1.937  1.00  0.85           C  
ATOM   2115  CD  PRO A 264      15.927   1.283  -3.131  1.00  0.85           C  
ATOM   2116  N   ASP A 265      14.494  -3.011  -4.159  1.00  0.89           N  
ATOM   2117  CA  ASP A 265      13.220  -3.719  -4.237  1.00  0.89           C  
ATOM   2118  C   ASP A 265      12.371  -3.462  -2.994  1.00  0.89           C  
ATOM   2119  CB  ASP A 265      13.450  -5.221  -4.417  1.00  0.89           C  
ATOM   2120  O   ASP A 265      12.902  -3.135  -1.931  1.00  0.89           O  
ATOM   2121  CG  ASP A 265      14.039  -5.573  -5.771  1.00  0.89           C  
ATOM   2122  OD1 ASP A 265      14.177  -4.674  -6.629  1.00  0.89           O  
ATOM   2123  OD2 ASP A 265      14.366  -6.761  -5.984  1.00  0.89           O  
ATOM   2124  N   SER A 266      11.037  -3.530  -3.211  1.00  0.90           N  
ATOM   2125  CA  SER A 266      10.119  -3.259  -2.110  1.00  0.90           C  
ATOM   2126  C   SER A 266       9.502  -4.547  -1.575  1.00  0.90           C  
ATOM   2127  CB  SER A 266       9.013  -2.302  -2.557  1.00  0.90           C  
ATOM   2128  O   SER A 266       8.984  -5.360  -2.344  1.00  0.90           O  
ATOM   2129  OG  SER A 266       9.563  -1.088  -3.038  1.00  0.90           O  
ATOM   2130  N   ALA A 267       9.675  -4.726  -0.308  1.00  0.91           N  
ATOM   2131  CA  ALA A 267       9.037  -5.877   0.325  1.00  0.91           C  
ATOM   2132  C   ALA A 267       7.528  -5.678   0.432  1.00  0.91           C  
ATOM   2133  CB  ALA A 267       9.637  -6.124   1.707  1.00  0.91           C  
ATOM   2134  O   ALA A 267       7.064  -4.623   0.871  1.00  0.91           O  
ATOM   2135  N   CYS A 268       6.785  -6.707   0.016  1.00  0.93           N  
ATOM   2136  CA  CYS A 268       5.328  -6.651   0.037  1.00  0.93           C  
ATOM   2137  C   CYS A 268       4.752  -7.757   0.913  1.00  0.93           C  
ATOM   2138  CB  CYS A 268       4.767  -6.765  -1.380  1.00  0.93           C  
ATOM   2139  O   CYS A 268       5.348  -8.828   1.040  1.00  0.93           O  
ATOM   2140  SG  CYS A 268       5.328  -5.459  -2.493  1.00  0.93           S  
ATOM   2141  N   CYS A 269       3.613  -7.420   1.500  1.00  0.94           N  
ATOM   2142  CA  CYS A 269       3.032  -8.454   2.350  1.00  0.94           C  
ATOM   2143  C   CYS A 269       1.510  -8.433   2.272  1.00  0.94           C  
ATOM   2144  CB  CYS A 269       3.480  -8.271   3.799  1.00  0.94           C  
ATOM   2145  O   CYS A 269       0.922  -7.459   1.798  1.00  0.94           O  
ATOM   2146  SG  CYS A 269       2.846  -6.767   4.573  1.00  0.94           S  
ATOM   2147  N   LEU A 270       0.933  -9.525   2.608  1.00  0.95           N  
ATOM   2148  CA  LEU A 270      -0.474  -9.702   2.950  1.00  0.95           C  
ATOM   2149  C   LEU A 270      -0.698  -9.511   4.446  1.00  0.95           C  
ATOM   2150  CB  LEU A 270      -0.959 -11.090   2.523  1.00  0.95           C  
ATOM   2151  O   LEU A 270       0.013 -10.098   5.265  1.00  0.95           O  
ATOM   2152  CG  LEU A 270      -2.401 -11.446   2.887  1.00  0.95           C  
ATOM   2153  CD1 LEU A 270      -3.375 -10.710   1.973  1.00  0.95           C  
ATOM   2154  CD2 LEU A 270      -2.618 -12.953   2.803  1.00  0.95           C  
ATOM   2155  N   THR A 271      -1.624  -8.678   4.809  1.00  0.94           N  
ATOM   2156  CA  THR A 271      -1.825  -8.421   6.231  1.00  0.94           C  
ATOM   2157  C   THR A 271      -3.313  -8.374   6.567  1.00  0.94           C  
ATOM   2158  CB  THR A 271      -1.157  -7.101   6.659  1.00  0.94           C  
ATOM   2159  O   THR A 271      -4.132  -7.989   5.731  1.00  0.94           O  
ATOM   2160  CG2 THR A 271      -1.795  -5.908   5.955  1.00  0.94           C  
ATOM   2161  OG1 THR A 271      -1.301  -6.938   8.076  1.00  0.94           O  
ATOM   2162  N   TRP A 272      -3.644  -8.868   7.823  1.00  0.93           N  
ATOM   2163  CA  TRP A 272      -5.035  -8.904   8.263  1.00  0.93           C  
ATOM   2164  C   TRP A 272      -5.129  -8.782   9.780  1.00  0.93           C  
ATOM   2165  CB  TRP A 272      -5.713 -10.196   7.798  1.00  0.93           C  
ATOM   2166  O   TRP A 272      -4.130  -8.941  10.485  1.00  0.93           O  
ATOM   2167  CG  TRP A 272      -5.189 -11.432   8.465  1.00  0.93           C  
ATOM   2168  CD1 TRP A 272      -5.731 -12.081   9.540  1.00  0.93           C  
ATOM   2169  CD2 TRP A 272      -4.015 -12.165   8.103  1.00  0.93           C  
ATOM   2170  CE2 TRP A 272      -3.906 -13.250   9.002  1.00  0.93           C  
ATOM   2171  CE3 TRP A 272      -3.044 -12.011   7.105  1.00  0.93           C  
ATOM   2172  NE1 TRP A 272      -4.964 -13.176   9.867  1.00  0.93           N  
ATOM   2173  CH2 TRP A 272      -1.926 -14.002   7.945  1.00  0.93           C  
ATOM   2174  CZ2 TRP A 272      -2.863 -14.176   8.931  1.00  0.93           C  
ATOM   2175  CZ3 TRP A 272      -2.007 -12.934   7.036  1.00  0.93           C  
ATOM   2176  N   GLN A 273      -6.348  -8.427  10.267  1.00  0.87           N  
ATOM   2177  CA  GLN A 273      -6.610  -8.356  11.700  1.00  0.87           C  
ATOM   2178  C   GLN A 273      -6.767  -9.750  12.301  1.00  0.87           C  
ATOM   2179  CB  GLN A 273      -7.861  -7.520  11.978  1.00  0.87           C  
ATOM   2180  O   GLN A 273      -7.655 -10.507  11.902  1.00  0.87           O  
ATOM   2181  CG  GLN A 273      -7.675  -6.031  11.722  1.00  0.87           C  
ATOM   2182  CD  GLN A 273      -8.892  -5.213  12.108  1.00  0.87           C  
ATOM   2183  NE2 GLN A 273      -8.979  -3.995  11.584  1.00  0.87           N  
ATOM   2184  OE1 GLN A 273      -9.749  -5.672  12.870  1.00  0.87           O  
ATOM   2185  N   GLN A 274      -5.963 -10.170  13.273  1.00  0.81           N  
ATOM   2186  CA  GLN A 274      -5.840 -11.522  13.806  1.00  0.81           C  
ATOM   2187  C   GLN A 274      -7.072 -11.907  14.620  1.00  0.81           C  
ATOM   2188  CB  GLN A 274      -4.582 -11.647  14.667  1.00  0.81           C  
ATOM   2189  O   GLN A 274      -7.542 -13.045  14.544  1.00  0.81           O  
ATOM   2190  CG  GLN A 274      -4.201 -13.085  14.996  1.00  0.81           C  
ATOM   2191  CD  GLN A 274      -2.827 -13.198  15.628  1.00  0.81           C  
ATOM   2192  NE2 GLN A 274      -2.374 -14.429  15.844  1.00  0.81           N  
ATOM   2193  OE1 GLN A 274      -2.177 -12.189  15.918  1.00  0.81           O  
ATOM   2194  N   ASN A 275      -7.839 -11.034  15.196  1.00  0.78           N  
ATOM   2195  CA  ASN A 275      -8.849 -11.388  16.188  1.00  0.78           C  
ATOM   2196  C   ASN A 275     -10.250 -11.394  15.584  1.00  0.78           C  
ATOM   2197  CB  ASN A 275      -8.789 -10.429  17.379  1.00  0.78           C  
ATOM   2198  O   ASN A 275     -11.212 -11.795  16.241  1.00  0.78           O  
ATOM   2199  CG  ASN A 275      -7.530 -10.602  18.206  1.00  0.78           C  
ATOM   2200  ND2 ASN A 275      -7.162  -9.567  18.951  1.00  0.78           N  
ATOM   2201  OD1 ASN A 275      -6.892 -11.658  18.174  1.00  0.78           O  
ATOM   2202  N   ASP A 276     -10.369 -11.335  14.272  1.00  0.74           N  
ATOM   2203  CA  ASP A 276     -11.698 -11.272  13.672  1.00  0.74           C  
ATOM   2204  C   ASP A 276     -11.781 -12.151  12.426  1.00  0.74           C  
ATOM   2205  CB  ASP A 276     -12.061  -9.827  13.322  1.00  0.74           C  
ATOM   2206  O   ASP A 276     -11.890 -11.643  11.308  1.00  0.74           O  
ATOM   2207  CG  ASP A 276     -13.559  -9.602  13.213  1.00  0.74           C  
ATOM   2208  OD1 ASP A 276     -14.335 -10.568  13.376  1.00  0.74           O  
ATOM   2209  OD2 ASP A 276     -13.967  -8.448  12.959  1.00  0.74           O  
ATOM   2210  N   MET A 277     -11.684 -13.461  12.644  1.00  0.86           N  
ATOM   2211  CA  MET A 277     -11.663 -14.373  11.504  1.00  0.86           C  
ATOM   2212  C   MET A 277     -13.077 -14.792  11.116  1.00  0.86           C  
ATOM   2213  CB  MET A 277     -10.820 -15.610  11.820  1.00  0.86           C  
ATOM   2214  O   MET A 277     -13.714 -15.575  11.823  1.00  0.86           O  
ATOM   2215  CG  MET A 277      -9.350 -15.305  12.058  1.00  0.86           C  
ATOM   2216  SD  MET A 277      -8.521 -14.627  10.567  1.00  0.86           S  
ATOM   2217  CE  MET A 277      -8.497 -16.105   9.516  1.00  0.86           C  
ATOM   2218  N   SER A 278     -13.631 -14.305  10.047  1.00  0.90           N  
ATOM   2219  CA  SER A 278     -14.899 -14.723   9.458  1.00  0.90           C  
ATOM   2220  C   SER A 278     -14.693 -15.827   8.427  1.00  0.90           C  
ATOM   2221  CB  SER A 278     -15.607 -13.532   8.809  1.00  0.90           C  
ATOM   2222  O   SER A 278     -13.576 -16.039   7.952  1.00  0.90           O  
ATOM   2223  OG  SER A 278     -14.934 -13.129   7.629  1.00  0.90           O  
ATOM   2224  N   PRO A 279     -15.737 -16.673   8.236  1.00  0.92           N  
ATOM   2225  CA  PRO A 279     -15.612 -17.692   7.191  1.00  0.92           C  
ATOM   2226  C   PRO A 279     -15.135 -17.117   5.859  1.00  0.92           C  
ATOM   2227  CB  PRO A 279     -17.034 -18.247   7.068  1.00  0.92           C  
ATOM   2228  O   PRO A 279     -14.321 -17.737   5.171  1.00  0.92           O  
ATOM   2229  CG  PRO A 279     -17.637 -18.055   8.422  1.00  0.92           C  
ATOM   2230  CD  PRO A 279     -17.123 -16.766   8.995  1.00  0.92           C  
ATOM   2231  N   ALA A 280     -15.612 -15.902   5.481  1.00  0.95           N  
ATOM   2232  CA  ALA A 280     -15.210 -15.245   4.240  1.00  0.95           C  
ATOM   2233  C   ALA A 280     -13.728 -14.884   4.266  1.00  0.95           C  
ATOM   2234  CB  ALA A 280     -16.055 -13.995   4.002  1.00  0.95           C  
ATOM   2235  O   ALA A 280     -13.014 -15.095   3.283  1.00  0.95           O  
ATOM   2236  N   LEU A 281     -13.225 -14.322   5.397  1.00  0.95           N  
ATOM   2237  CA  LEU A 281     -11.817 -13.969   5.536  1.00  0.95           C  
ATOM   2238  C   LEU A 281     -10.937 -15.214   5.489  1.00  0.95           C  
ATOM   2239  CB  LEU A 281     -11.580 -13.211   6.845  1.00  0.95           C  
ATOM   2240  O   LEU A 281      -9.905 -15.225   4.815  1.00  0.95           O  
ATOM   2241  CG  LEU A 281     -10.139 -12.789   7.132  1.00  0.95           C  
ATOM   2242  CD1 LEU A 281      -9.597 -11.940   5.987  1.00  0.95           C  
ATOM   2243  CD2 LEU A 281     -10.057 -12.030   8.453  1.00  0.95           C  
ATOM   2244  N   THR A 282     -11.362 -16.258   6.139  1.00  0.95           N  
ATOM   2245  CA  THR A 282     -10.624 -17.516   6.143  1.00  0.95           C  
ATOM   2246  C   THR A 282     -10.510 -18.082   4.731  1.00  0.95           C  
ATOM   2247  CB  THR A 282     -11.297 -18.554   7.061  1.00  0.95           C  
ATOM   2248  O   THR A 282      -9.429 -18.497   4.308  1.00  0.95           O  
ATOM   2249  CG2 THR A 282     -10.528 -19.871   7.058  1.00  0.95           C  
ATOM   2250  OG1 THR A 282     -11.341 -18.042   8.399  1.00  0.95           O  
ATOM   2251  N   TRP A 283     -11.609 -18.059   4.056  1.00  0.97           N  
ATOM   2252  CA  TRP A 283     -11.625 -18.546   2.681  1.00  0.97           C  
ATOM   2253  C   TRP A 283     -10.648 -17.760   1.814  1.00  0.97           C  
ATOM   2254  CB  TRP A 283     -13.036 -18.455   2.094  1.00  0.97           C  
ATOM   2255  O   TRP A 283      -9.874 -18.345   1.052  1.00  0.97           O  
ATOM   2256  CG  TRP A 283     -13.144 -18.962   0.687  1.00  0.97           C  
ATOM   2257  CD1 TRP A 283     -13.425 -20.240   0.292  1.00  0.97           C  
ATOM   2258  CD2 TRP A 283     -12.968 -18.201  -0.511  1.00  0.97           C  
ATOM   2259  CE2 TRP A 283     -13.157 -19.083  -1.598  1.00  0.97           C  
ATOM   2260  CE3 TRP A 283     -12.668 -16.857  -0.772  1.00  0.97           C  
ATOM   2261  NE1 TRP A 283     -13.435 -20.320  -1.082  1.00  0.97           N  
ATOM   2262  CH2 TRP A 283     -12.763 -17.343  -3.154  1.00  0.97           C  
ATOM   2263  CZ2 TRP A 283     -13.057 -18.663  -2.927  1.00  0.97           C  
ATOM   2264  CZ3 TRP A 283     -12.568 -16.441  -2.095  1.00  0.97           C  
ATOM   2265  N   LEU A 284     -10.750 -16.458   1.964  1.00  0.97           N  
ATOM   2266  CA  LEU A 284      -9.918 -15.584   1.144  1.00  0.97           C  
ATOM   2267  C   LEU A 284      -8.438 -15.818   1.429  1.00  0.97           C  
ATOM   2268  CB  LEU A 284     -10.272 -14.116   1.395  1.00  0.97           C  
ATOM   2269  O   LEU A 284      -7.622 -15.853   0.505  1.00  0.97           O  
ATOM   2270  CG  LEU A 284      -9.625 -13.093   0.460  1.00  0.97           C  
ATOM   2271  CD1 LEU A 284      -9.925 -13.440  -0.995  1.00  0.97           C  
ATOM   2272  CD2 LEU A 284     -10.108 -11.685   0.790  1.00  0.97           C  
ATOM   2273  N   LEU A 285      -8.044 -15.962   2.672  1.00  0.97           N  
ATOM   2274  CA  LEU A 285      -6.659 -16.236   3.042  1.00  0.97           C  
ATOM   2275  C   LEU A 285      -6.181 -17.547   2.426  1.00  0.97           C  
ATOM   2276  CB  LEU A 285      -6.511 -16.290   4.564  1.00  0.97           C  
ATOM   2277  O   LEU A 285      -5.057 -17.629   1.925  1.00  0.97           O  
ATOM   2278  CG  LEU A 285      -6.617 -14.955   5.303  1.00  0.97           C  
ATOM   2279  CD1 LEU A 285      -6.703 -15.187   6.808  1.00  0.97           C  
ATOM   2280  CD2 LEU A 285      -5.431 -14.059   4.962  1.00  0.97           C  
ATOM   2281  N   GLU A 286      -7.053 -18.550   2.431  1.00  0.96           N  
ATOM   2282  CA  GLU A 286      -6.724 -19.827   1.804  1.00  0.96           C  
ATOM   2283  C   GLU A 286      -6.615 -19.685   0.288  1.00  0.96           C  
ATOM   2284  CB  GLU A 286      -7.770 -20.886   2.159  1.00  0.96           C  
ATOM   2285  O   GLU A 286      -5.711 -20.250  -0.330  1.00  0.96           O  
ATOM   2286  CG  GLU A 286      -7.709 -21.348   3.608  1.00  0.96           C  
ATOM   2287  CD  GLU A 286      -8.838 -22.296   3.983  1.00  0.96           C  
ATOM   2288  OE1 GLU A 286      -8.910 -22.717   5.160  1.00  0.96           O  
ATOM   2289  OE2 GLU A 286      -9.655 -22.621   3.093  1.00  0.96           O  
ATOM   2290  N   TYR A 287      -7.542 -18.876  -0.256  1.00  0.97           N  
ATOM   2291  CA  TYR A 287      -7.562 -18.608  -1.689  1.00  0.97           C  
ATOM   2292  C   TYR A 287      -6.254 -17.969  -2.143  1.00  0.97           C  
ATOM   2293  CB  TYR A 287      -8.740 -17.698  -2.050  1.00  0.97           C  
ATOM   2294  O   TYR A 287      -5.690 -18.356  -3.169  1.00  0.97           O  
ATOM   2295  CG  TYR A 287      -8.837 -17.386  -3.524  1.00  0.97           C  
ATOM   2296  CD1 TYR A 287      -8.208 -16.265  -4.061  1.00  0.97           C  
ATOM   2297  CD2 TYR A 287      -9.557 -18.211  -4.382  1.00  0.97           C  
ATOM   2298  CE1 TYR A 287      -8.296 -15.973  -5.418  1.00  0.97           C  
ATOM   2299  CE2 TYR A 287      -9.652 -17.928  -5.740  1.00  0.97           C  
ATOM   2300  OH  TYR A 287      -9.109 -16.524  -7.593  1.00  0.97           O  
ATOM   2301  CZ  TYR A 287      -9.019 -16.809  -6.249  1.00  0.97           C  
ATOM   2302  N   LEU A 288      -5.770 -17.044  -1.375  1.00  0.96           N  
ATOM   2303  CA  LEU A 288      -4.584 -16.272  -1.731  1.00  0.96           C  
ATOM   2304  C   LEU A 288      -3.332 -17.140  -1.666  1.00  0.96           C  
ATOM   2305  CB  LEU A 288      -4.432 -15.065  -0.802  1.00  0.96           C  
ATOM   2306  O   LEU A 288      -2.362 -16.891  -2.385  1.00  0.96           O  
ATOM   2307  CG  LEU A 288      -5.447 -13.936  -0.985  1.00  0.96           C  
ATOM   2308  CD1 LEU A 288      -5.333 -12.931   0.157  1.00  0.96           C  
ATOM   2309  CD2 LEU A 288      -5.247 -13.249  -2.331  1.00  0.96           C  
ATOM   2310  N   GLY A 289      -3.394 -18.261  -0.929  1.00  0.94           N  
ATOM   2311  CA  GLY A 289      -2.333 -19.255  -0.918  1.00  0.94           C  
ATOM   2312  C   GLY A 289      -1.172 -18.880  -0.017  1.00  0.94           C  
ATOM   2313  O   GLY A 289      -1.294 -17.983   0.820  1.00  0.94           O  
ATOM   2314  N   ASP A 290      -0.102 -19.628  -0.069  1.00  0.94           N  
ATOM   2315  CA  ASP A 290       1.085 -19.436   0.758  1.00  0.94           C  
ATOM   2316  C   ASP A 290       2.004 -18.373   0.162  1.00  0.94           C  
ATOM   2317  CB  ASP A 290       1.843 -20.755   0.923  1.00  0.94           C  
ATOM   2318  O   ASP A 290       1.659 -17.735  -0.835  1.00  0.94           O  
ATOM   2319  CG  ASP A 290       2.315 -21.337  -0.398  1.00  0.94           C  
ATOM   2320  OD1 ASP A 290       2.315 -20.613  -1.418  1.00  0.94           O  
ATOM   2321  OD2 ASP A 290       2.687 -22.530  -0.421  1.00  0.94           O  
ATOM   2322  N   SER A 291       3.133 -18.041   0.800  1.00  0.93           N  
ATOM   2323  CA  SER A 291       4.077 -16.997   0.411  1.00  0.93           C  
ATOM   2324  C   SER A 291       4.565 -17.198  -1.020  1.00  0.93           C  
ATOM   2325  CB  SER A 291       5.271 -16.971   1.367  1.00  0.93           C  
ATOM   2326  O   SER A 291       4.653 -16.241  -1.791  1.00  0.93           O  
ATOM   2327  OG  SER A 291       4.871 -16.550   2.659  1.00  0.93           O  
ATOM   2328  N   GLU A 292       4.763 -18.419  -1.374  1.00  0.93           N  
ATOM   2329  CA  GLU A 292       5.241 -18.727  -2.718  1.00  0.93           C  
ATOM   2330  C   GLU A 292       4.187 -18.390  -3.769  1.00  0.93           C  
ATOM   2331  CB  GLU A 292       5.637 -20.202  -2.824  1.00  0.93           C  
ATOM   2332  O   GLU A 292       4.496 -17.773  -4.791  1.00  0.93           O  
ATOM   2333  CG  GLU A 292       6.318 -20.563  -4.135  1.00  0.93           C  
ATOM   2334  CD  GLU A 292       6.756 -22.018  -4.203  1.00  0.93           C  
ATOM   2335  OE1 GLU A 292       7.270 -22.448  -5.260  1.00  0.93           O  
ATOM   2336  OE2 GLU A 292       6.583 -22.733  -3.191  1.00  0.93           O  
ATOM   2337  N   THR A 293       2.953 -18.771  -3.499  1.00  0.93           N  
ATOM   2338  CA  THR A 293       1.849 -18.495  -4.412  1.00  0.93           C  
ATOM   2339  C   THR A 293       1.639 -16.992  -4.567  1.00  0.93           C  
ATOM   2340  CB  THR A 293       0.544 -19.152  -3.926  1.00  0.93           C  
ATOM   2341  O   THR A 293       1.467 -16.495  -5.682  1.00  0.93           O  
ATOM   2342  CG2 THR A 293      -0.604 -18.876  -4.892  1.00  0.93           C  
ATOM   2343  OG1 THR A 293       0.737 -20.568  -3.824  1.00  0.93           O  
ATOM   2344  N   LEU A 294       1.715 -16.313  -3.470  1.00  0.93           N  
ATOM   2345  CA  LEU A 294       1.527 -14.866  -3.473  1.00  0.93           C  
ATOM   2346  C   LEU A 294       2.595 -14.181  -4.318  1.00  0.93           C  
ATOM   2347  CB  LEU A 294       1.559 -14.318  -2.044  1.00  0.93           C  
ATOM   2348  O   LEU A 294       2.287 -13.287  -5.110  1.00  0.93           O  
ATOM   2349  CG  LEU A 294       0.291 -14.516  -1.213  1.00  0.93           C  
ATOM   2350  CD1 LEU A 294       0.579 -14.257   0.262  1.00  0.93           C  
ATOM   2351  CD2 LEU A 294      -0.824 -13.605  -1.713  1.00  0.93           C  
ATOM   2352  N   ASN A 295       3.771 -14.620  -4.168  1.00  0.92           N  
ATOM   2353  CA  ASN A 295       4.884 -14.049  -4.918  1.00  0.92           C  
ATOM   2354  C   ASN A 295       4.750 -14.320  -6.414  1.00  0.92           C  
ATOM   2355  CB  ASN A 295       6.217 -14.591  -4.397  1.00  0.92           C  
ATOM   2356  O   ASN A 295       4.840 -13.399  -7.227  1.00  0.92           O  
ATOM   2357  CG  ASN A 295       7.413 -13.931  -5.055  1.00  0.92           C  
ATOM   2358  ND2 ASN A 295       7.902 -12.854  -4.451  1.00  0.92           N  
ATOM   2359  OD1 ASN A 295       7.892 -14.384  -6.097  1.00  0.92           O  
ATOM   2360  N   LYS A 296       4.443 -15.480  -6.800  1.00  0.91           N  
ATOM   2361  CA  LYS A 296       4.454 -15.927  -8.190  1.00  0.91           C  
ATOM   2362  C   LYS A 296       3.217 -15.435  -8.936  1.00  0.91           C  
ATOM   2363  CB  LYS A 296       4.537 -17.452  -8.263  1.00  0.91           C  
ATOM   2364  O   LYS A 296       3.314 -14.976 -10.076  1.00  0.91           O  
ATOM   2365  CG  LYS A 296       5.922 -18.011  -7.971  1.00  0.91           C  
ATOM   2366  CD  LYS A 296       5.973 -19.519  -8.185  1.00  0.91           C  
ATOM   2367  CE  LYS A 296       7.351 -20.083  -7.868  1.00  0.91           C  
ATOM   2368  NZ  LYS A 296       7.393 -21.567  -8.031  1.00  0.91           N  
ATOM   2369  N   GLU A 297       2.106 -15.422  -8.265  1.00  0.92           N  
ATOM   2370  CA  GLU A 297       0.854 -15.200  -8.982  1.00  0.92           C  
ATOM   2371  C   GLU A 297       0.362 -13.766  -8.803  1.00  0.92           C  
ATOM   2372  CB  GLU A 297      -0.218 -16.186  -8.512  1.00  0.92           C  
ATOM   2373  O   GLU A 297      -0.391 -13.254  -9.634  1.00  0.92           O  
ATOM   2374  CG  GLU A 297       0.107 -17.641  -8.820  1.00  0.92           C  
ATOM   2375  CD  GLU A 297      -1.047 -18.587  -8.531  1.00  0.92           C  
ATOM   2376  OE1 GLU A 297      -0.854 -19.822  -8.609  1.00  0.92           O  
ATOM   2377  OE2 GLU A 297      -2.154 -18.091  -8.225  1.00  0.92           O  
ATOM   2378  N   TRP A 298       0.787 -13.113  -7.757  1.00  0.92           N  
ATOM   2379  CA  TRP A 298       0.178 -11.831  -7.417  1.00  0.92           C  
ATOM   2380  C   TRP A 298       1.147 -10.682  -7.676  1.00  0.92           C  
ATOM   2381  CB  TRP A 298      -0.269 -11.819  -5.953  1.00  0.92           C  
ATOM   2382  O   TRP A 298       0.725  -9.550  -7.924  1.00  0.92           O  
ATOM   2383  CG  TRP A 298      -1.394 -12.762  -5.651  1.00  0.92           C  
ATOM   2384  CD1 TRP A 298      -1.306 -14.111  -5.446  1.00  0.92           C  
ATOM   2385  CD2 TRP A 298      -2.779 -12.427  -5.526  1.00  0.92           C  
ATOM   2386  CE2 TRP A 298      -3.475 -13.623  -5.243  1.00  0.92           C  
ATOM   2387  CE3 TRP A 298      -3.501 -11.230  -5.625  1.00  0.92           C  
ATOM   2388  NE1 TRP A 298      -2.554 -14.635  -5.200  1.00  0.92           N  
ATOM   2389  CH2 TRP A 298      -5.541 -12.471  -5.160  1.00  0.92           C  
ATOM   2390  CZ2 TRP A 298      -4.859 -13.656  -5.058  1.00  0.92           C  
ATOM   2391  CZ3 TRP A 298      -4.878 -11.264  -5.440  1.00  0.92           C  
ATOM   2392  N   LEU A 299       2.468 -10.994  -7.613  1.00  0.90           N  
ATOM   2393  CA  LEU A 299       3.446  -9.914  -7.691  1.00  0.90           C  
ATOM   2394  C   LEU A 299       4.303 -10.047  -8.946  1.00  0.90           C  
ATOM   2395  CB  LEU A 299       4.339  -9.908  -6.448  1.00  0.90           C  
ATOM   2396  O   LEU A 299       4.890  -9.066  -9.408  1.00  0.90           O  
ATOM   2397  CG  LEU A 299       3.698  -9.403  -5.155  1.00  0.90           C  
ATOM   2398  CD1 LEU A 299       4.698  -9.469  -4.006  1.00  0.90           C  
ATOM   2399  CD2 LEU A 299       3.178  -7.981  -5.336  1.00  0.90           C  
ATOM   2400  N   ARG A 300       4.306 -11.332  -9.484  1.00  0.85           N  
ATOM   2401  CA  ARG A 300       5.171 -11.569 -10.636  1.00  0.85           C  
ATOM   2402  C   ARG A 300       4.387 -12.179 -11.793  1.00  0.85           C  
ATOM   2403  CB  ARG A 300       6.337 -12.483 -10.254  1.00  0.85           C  
ATOM   2404  O   ARG A 300       3.314 -12.752 -11.590  1.00  0.85           O  
ATOM   2405  CG  ARG A 300       7.273 -11.886  -9.215  1.00  0.85           C  
ATOM   2406  CD  ARG A 300       8.464 -12.793  -8.942  1.00  0.85           C  
ATOM   2407  NE  ARG A 300       9.385 -12.198  -7.978  1.00  0.85           N  
ATOM   2408  NH1 ARG A 300      10.909 -13.933  -8.049  1.00  0.85           N  
ATOM   2409  NH2 ARG A 300      11.288 -12.124  -6.694  1.00  0.85           N  
ATOM   2410  CZ  ARG A 300      10.525 -12.753  -7.576  1.00  0.85           C  
ATOM   2411  N   GLU A 301       4.866 -12.011 -13.015  1.00  0.72           N  
ATOM   2412  CA  GLU A 301       4.316 -12.736 -14.157  1.00  0.72           C  
ATOM   2413  C   GLU A 301       4.784 -14.189 -14.165  1.00  0.72           C  
ATOM   2414  CB  GLU A 301       4.707 -12.050 -15.468  1.00  0.72           C  
ATOM   2415  O   GLU A 301       5.893 -14.492 -13.720  1.00  0.72           O  
ATOM   2416  CG  GLU A 301       3.718 -10.988 -15.926  1.00  0.72           C  
ATOM   2417  CD  GLU A 301       3.955 -10.523 -17.354  1.00  0.72           C  
ATOM   2418  OE1 GLU A 301       3.115  -9.769 -17.894  1.00  0.72           O  
ATOM   2419  OE2 GLU A 301       4.990 -10.916 -17.937  1.00  0.72           O  
ATOM   2420  N   PRO A 302       3.876 -15.055 -14.591  1.00  0.63           N  
ATOM   2421  CA  PRO A 302       4.328 -16.440 -14.743  1.00  0.63           C  
ATOM   2422  C   PRO A 302       5.518 -16.572 -15.690  1.00  0.63           C  
ATOM   2423  CB  PRO A 302       3.097 -17.152 -15.310  1.00  0.63           C  
ATOM   2424  O   PRO A 302       5.628 -15.817 -16.659  1.00  0.63           O  
ATOM   2425  CG  PRO A 302       2.092 -16.066 -15.523  1.00  0.63           C  
ATOM   2426  CD  PRO A 302       2.687 -14.768 -15.059  1.00  0.63           C  
ATOM   2427  N   GLU A 303       6.713 -16.987 -15.213  1.00  0.59           N  
ATOM   2428  CA  GLU A 303       7.827 -17.293 -16.106  1.00  0.59           C  
ATOM   2429  C   GLU A 303       7.347 -18.021 -17.358  1.00  0.59           C  
ATOM   2430  CB  GLU A 303       8.882 -18.133 -15.381  1.00  0.59           C  
ATOM   2431  O   GLU A 303       6.524 -18.935 -17.274  1.00  0.59           O  
ATOM   2432  CG  GLU A 303       9.772 -17.327 -14.445  1.00  0.59           C  
ATOM   2433  CD  GLU A 303      10.889 -18.150 -13.825  1.00  0.59           C  
ATOM   2434  OE1 GLU A 303      11.698 -17.590 -13.051  1.00  0.59           O  
ATOM   2435  OE2 GLU A 303      10.958 -19.365 -14.116  1.00  0.59           O  
ATOM   2436  N   GLU A 304       7.106 -17.363 -18.548  1.00  0.51           N  
ATOM   2437  CA  GLU A 304       6.878 -18.045 -19.818  1.00  0.51           C  
ATOM   2438  C   GLU A 304       7.730 -19.307 -19.928  1.00  0.51           C  
ATOM   2439  CB  GLU A 304       7.173 -17.108 -20.992  1.00  0.51           C  
ATOM   2440  O   GLU A 304       8.924 -19.284 -19.625  1.00  0.51           O  
ATOM   2441  CG  GLU A 304       6.030 -16.160 -21.324  1.00  0.51           C  
ATOM   2442  CD  GLU A 304       6.328 -15.252 -22.507  1.00  0.51           C  
ATOM   2443  OE1 GLU A 304       5.474 -14.404 -22.851  1.00  0.51           O  
ATOM   2444  OE2 GLU A 304       7.424 -15.390 -23.095  1.00  0.51           O  
ATOM   2445  N   THR A 305       7.269 -20.500 -19.470  1.00  0.38           N  
ATOM   2446  CA  THR A 305       7.882 -21.776 -19.824  1.00  0.38           C  
ATOM   2447  C   THR A 305       8.372 -21.758 -21.269  1.00  0.38           C  
ATOM   2448  CB  THR A 305       6.897 -22.943 -19.627  1.00  0.38           C  
ATOM   2449  O   THR A 305       7.652 -21.321 -22.169  1.00  0.38           O  
ATOM   2450  CG2 THR A 305       7.605 -24.173 -19.069  1.00  0.38           C  
ATOM   2451  OG1 THR A 305       5.867 -22.543 -18.714  1.00  0.38           O  
ATOM   2452  N   PRO A 306       9.678 -21.712 -21.604  1.00  0.39           N  
ATOM   2453  CA  PRO A 306      10.099 -21.868 -22.998  1.00  0.39           C  
ATOM   2454  C   PRO A 306       9.319 -22.957 -23.731  1.00  0.39           C  
ATOM   2455  CB  PRO A 306      11.579 -22.242 -22.880  1.00  0.39           C  
ATOM   2456  O   PRO A 306       8.976 -23.982 -23.137  1.00  0.39           O  
ATOM   2457  CG  PRO A 306      11.792 -22.501 -21.423  1.00  0.39           C  
ATOM   2458  CD  PRO A 306      10.502 -22.243 -20.699  1.00  0.39           C  
ATOM   2459  N   ALA A 307       8.236 -22.663 -24.483  1.00  0.43           N  
ATOM   2460  CA  ALA A 307       7.728 -23.564 -25.514  1.00  0.43           C  
ATOM   2461  C   ALA A 307       8.778 -24.599 -25.905  1.00  0.43           C  
ATOM   2462  CB  ALA A 307       7.285 -22.771 -26.741  1.00  0.43           C  
ATOM   2463  O   ALA A 307       9.903 -24.246 -26.267  1.00  0.43           O  
ATOM   2464  N   THR A 308       9.136 -25.600 -25.068  1.00  0.41           N  
ATOM   2465  CA  THR A 308       9.763 -26.812 -25.582  1.00  0.41           C  
ATOM   2466  C   THR A 308       9.319 -27.083 -27.017  1.00  0.41           C  
ATOM   2467  CB  THR A 308       9.431 -28.030 -24.701  1.00  0.41           C  
ATOM   2468  O   THR A 308       8.121 -27.139 -27.302  1.00  0.41           O  
ATOM   2469  CG2 THR A 308      10.486 -28.229 -23.617  1.00  0.41           C  
ATOM   2470  OG1 THR A 308       8.155 -27.829 -24.080  1.00  0.41           O  
ATOM   2471  N   GLY A 309       9.694 -26.248 -27.998  1.00  0.53           N  
ATOM   2472  CA  GLY A 309       9.779 -26.534 -29.421  1.00  0.53           C  
ATOM   2473  C   GLY A 309      10.417 -27.877 -29.722  1.00  0.53           C  
ATOM   2474  O   GLY A 309      11.449 -28.225 -29.143  1.00  0.53           O  
ATOM   2475  N   ASP A 310       9.631 -28.984 -29.680  1.00  0.40           N  
ATOM   2476  CA  ASP A 310       9.871 -30.094 -30.598  1.00  0.40           C  
ATOM   2477  C   ASP A 310      10.351 -29.589 -31.957  1.00  0.40           C  
ATOM   2478  CB  ASP A 310       8.604 -30.935 -30.766  1.00  0.40           C  
ATOM   2479  O   ASP A 310       9.869 -28.568 -32.451  1.00  0.40           O  
ATOM   2480  CG  ASP A 310       8.441 -31.986 -29.683  1.00  0.40           C  
ATOM   2481  OD1 ASP A 310       9.414 -32.259 -28.947  1.00  0.40           O  
ATOM   2482  OD2 ASP A 310       7.331 -32.549 -29.566  1.00  0.40           O  
