# Supplementary material for: Escherichia coli transcription factors of unknown function: sequence features and possible evolutionary relationships
Source: PeerJ. 2022 Jul 20;10:e13772. doi: 10.7717/peerj.13772 (PMC9308461; doi:10.7717/peerj.13772)
Supplement: Supplemental Information 18 [file peerj-10-13772-s018.zip › Raw Data/PDB files/YdjF_b1770_unrelaxed_model_1.pdb]

ATOM      1  N   MET A   1     -34.031  13.514  24.317  1.00  0.85           N  
ATOM      2  CA  MET A   1     -32.805  13.280  23.560  1.00  0.85           C  
ATOM      3  C   MET A   1     -33.065  13.373  22.060  1.00  0.85           C  
ATOM      4  CB  MET A   1     -32.213  11.912  23.905  1.00  0.85           C  
ATOM      5  O   MET A   1     -34.079  12.873  21.570  1.00  0.85           O  
ATOM      6  CG  MET A   1     -30.879  11.634  23.231  1.00  0.85           C  
ATOM      7  SD  MET A   1     -30.195   9.991  23.677  1.00  0.85           S  
ATOM      8  CE  MET A   1     -29.112  10.458  25.056  1.00  0.85           C  
ATOM      9  N   ALA A   2     -32.363  14.242  21.353  1.00  0.90           N  
ATOM     10  CA  ALA A   2     -32.529  14.401  19.911  1.00  0.90           C  
ATOM     11  C   ALA A   2     -32.327  13.074  19.186  1.00  0.90           C  
ATOM     12  CB  ALA A   2     -31.556  15.450  19.376  1.00  0.90           C  
ATOM     13  O   ALA A   2     -31.549  12.228  19.632  1.00  0.90           O  
ATOM     14  N   ALA A   3     -33.140  12.740  18.197  1.00  0.91           N  
ATOM     15  CA  ALA A   3     -33.095  11.517  17.399  1.00  0.91           C  
ATOM     16  C   ALA A   3     -31.674  11.222  16.928  1.00  0.91           C  
ATOM     17  CB  ALA A   3     -34.037  11.628  16.202  1.00  0.91           C  
ATOM     18  O   ALA A   3     -31.214  10.080  17.000  1.00  0.91           O  
ATOM     19  N   LYS A   4     -30.948  12.236  16.533  1.00  0.91           N  
ATOM     20  CA  LYS A   4     -29.589  12.068  16.025  1.00  0.91           C  
ATOM     21  C   LYS A   4     -28.661  11.523  17.107  1.00  0.91           C  
ATOM     22  CB  LYS A   4     -29.048  13.395  15.490  1.00  0.91           C  
ATOM     23  O   LYS A   4     -27.852  10.631  16.847  1.00  0.91           O  
ATOM     24  CG  LYS A   4     -27.777  13.257  14.666  1.00  0.91           C  
ATOM     25  CD  LYS A   4     -27.305  14.606  14.138  1.00  0.91           C  
ATOM     26  CE  LYS A   4     -25.962  14.491  13.429  1.00  0.91           C  
ATOM     27  NZ  LYS A   4     -25.486  15.813  12.925  1.00  0.91           N  
ATOM     28  N   ASP A   5     -28.657  12.036  18.273  1.00  0.92           N  
ATOM     29  CA  ASP A   5     -27.831  11.606  19.397  1.00  0.92           C  
ATOM     30  C   ASP A   5     -28.173  10.179  19.817  1.00  0.92           C  
ATOM     31  CB  ASP A   5     -28.001  12.558  20.583  1.00  0.92           C  
ATOM     32  O   ASP A   5     -27.280   9.383  20.115  1.00  0.92           O  
ATOM     33  CG  ASP A   5     -27.432  13.942  20.319  1.00  0.92           C  
ATOM     34  OD1 ASP A   5     -26.492  14.069  19.506  1.00  0.92           O  
ATOM     35  OD2 ASP A   5     -27.928  14.912  20.932  1.00  0.92           O  
ATOM     36  N   ARG A   6     -29.456   9.883  19.774  1.00  0.96           N  
ATOM     37  CA  ARG A   6     -29.917   8.545  20.129  1.00  0.96           C  
ATOM     38  C   ARG A   6     -29.419   7.510  19.124  1.00  0.96           C  
ATOM     39  CB  ARG A   6     -31.444   8.505  20.208  1.00  0.96           C  
ATOM     40  O   ARG A   6     -28.906   6.458  19.511  1.00  0.96           O  
ATOM     41  CG  ARG A   6     -32.000   7.191  20.735  1.00  0.96           C  
ATOM     42  CD  ARG A   6     -33.495   7.280  21.007  1.00  0.96           C  
ATOM     43  NE  ARG A   6     -34.246   7.586  19.793  1.00  0.96           N  
ATOM     44  NH1 ARG A   6     -34.709   9.771  20.384  1.00  0.96           N  
ATOM     45  NH2 ARG A   6     -35.467   8.933  18.390  1.00  0.96           N  
ATOM     46  CZ  ARG A   6     -34.806   8.763  19.525  1.00  0.96           C  
ATOM     47  N   ILE A   7     -29.544   7.810  17.845  1.00  0.95           N  
ATOM     48  CA  ILE A   7     -29.093   6.913  16.787  1.00  0.95           C  
ATOM     49  C   ILE A   7     -27.593   6.665  16.925  1.00  0.95           C  
ATOM     50  CB  ILE A   7     -29.415   7.482  15.387  1.00  0.95           C  
ATOM     51  O   ILE A   7     -27.128   5.531  16.781  1.00  0.95           O  
ATOM     52  CG1 ILE A   7     -30.917   7.374  15.099  1.00  0.95           C  
ATOM     53  CG2 ILE A   7     -28.597   6.763  14.310  1.00  0.95           C  
ATOM     54  CD1 ILE A   7     -31.349   8.048  13.804  1.00  0.95           C  
ATOM     55  N   GLN A   8     -26.860   7.677  17.232  1.00  0.90           N  
ATOM     56  CA  GLN A   8     -25.426   7.531  17.458  1.00  0.90           C  
ATOM     57  C   GLN A   8     -25.146   6.630  18.657  1.00  0.90           C  
ATOM     58  CB  GLN A   8     -24.773   8.899  17.665  1.00  0.90           C  
ATOM     59  O   GLN A   8     -24.246   5.790  18.612  1.00  0.90           O  
ATOM     60  CG  GLN A   8     -23.251   8.863  17.642  1.00  0.90           C  
ATOM     61  CD  GLN A   8     -22.694   8.393  16.312  1.00  0.90           C  
ATOM     62  NE2 GLN A   8     -21.400   8.093  16.283  1.00  0.90           N  
ATOM     63  OE1 GLN A   8     -23.421   8.300  15.318  1.00  0.90           O  
ATOM     64  N   ALA A   9     -25.865   6.776  19.636  1.00  0.93           N  
ATOM     65  CA  ALA A   9     -25.713   5.948  20.830  1.00  0.93           C  
ATOM     66  C   ALA A   9     -26.046   4.489  20.533  1.00  0.93           C  
ATOM     67  CB  ALA A   9     -26.599   6.474  21.957  1.00  0.93           C  
ATOM     68  O   ALA A   9     -25.360   3.580  21.006  1.00  0.93           O  
ATOM     69  N   ILE A  10     -27.145   4.274  19.785  1.00  0.95           N  
ATOM     70  CA  ILE A  10     -27.523   2.919  19.398  1.00  0.95           C  
ATOM     71  C   ILE A  10     -26.399   2.281  18.585  1.00  0.95           C  
ATOM     72  CB  ILE A  10     -28.841   2.909  18.591  1.00  0.95           C  
ATOM     73  O   ILE A  10     -26.062   1.113  18.789  1.00  0.95           O  
ATOM     74  CG1 ILE A  10     -30.020   3.298  19.490  1.00  0.95           C  
ATOM     75  CG2 ILE A  10     -29.070   1.538  17.948  1.00  0.95           C  
ATOM     76  CD1 ILE A  10     -31.327   3.510  18.738  1.00  0.95           C  
ATOM     77  N   LYS A  11     -25.788   3.081  17.676  1.00  0.89           N  
ATOM     78  CA  LYS A  11     -24.658   2.587  16.895  1.00  0.89           C  
ATOM     79  C   LYS A  11     -23.539   2.085  17.803  1.00  0.89           C  
ATOM     80  CB  LYS A  11     -24.128   3.681  15.966  1.00  0.89           C  
ATOM     81  O   LYS A  11     -22.980   1.011  17.572  1.00  0.89           O  
ATOM     82  CG  LYS A  11     -24.965   3.888  14.713  1.00  0.89           C  
ATOM     83  CD  LYS A  11     -24.346   4.932  13.793  1.00  0.89           C  
ATOM     84  CE  LYS A  11     -25.117   5.055  12.486  1.00  0.89           C  
ATOM     85  NZ  LYS A  11     -24.490   6.049  11.564  1.00  0.89           N  
ATOM     86  N   GLN A  12     -23.258   2.833  18.777  1.00  0.86           N  
ATOM     87  CA  GLN A  12     -22.190   2.476  19.705  1.00  0.86           C  
ATOM     88  C   GLN A  12     -22.530   1.200  20.469  1.00  0.86           C  
ATOM     89  CB  GLN A  12     -21.923   3.620  20.684  1.00  0.86           C  
ATOM     90  O   GLN A  12     -21.678   0.325  20.639  1.00  0.86           O  
ATOM     91  CG  GLN A  12     -20.684   3.416  21.545  1.00  0.86           C  
ATOM     92  CD  GLN A  12     -19.407   3.345  20.729  1.00  0.86           C  
ATOM     93  NE2 GLN A  12     -18.517   2.430  21.098  1.00  0.86           N  
ATOM     94  OE1 GLN A  12     -19.222   4.105  19.773  1.00  0.86           O  
ATOM     95  N   MET A  13     -23.778   1.098  20.878  1.00  0.91           N  
ATOM     96  CA  MET A  13     -24.221  -0.059  21.651  1.00  0.91           C  
ATOM     97  C   MET A  13     -24.164  -1.330  20.811  1.00  0.91           C  
ATOM     98  CB  MET A  13     -25.641   0.157  22.178  1.00  0.91           C  
ATOM     99  O   MET A  13     -23.689  -2.367  21.277  1.00  0.91           O  
ATOM    100  CG  MET A  13     -25.739   1.221  23.259  1.00  0.91           C  
ATOM    101  SD  MET A  13     -27.463   1.488  23.829  1.00  0.91           S  
ATOM    102  CE  MET A  13     -27.687   0.019  24.869  1.00  0.91           C  
ATOM    103  N   VAL A  14     -24.660  -1.227  19.628  1.00  0.89           N  
ATOM    104  CA  VAL A  14     -24.677  -2.398  18.757  1.00  0.89           C  
ATOM    105  C   VAL A  14     -23.248  -2.782  18.379  1.00  0.89           C  
ATOM    106  CB  VAL A  14     -25.515  -2.146  17.484  1.00  0.89           C  
ATOM    107  O   VAL A  14     -22.937  -3.965  18.223  1.00  0.89           O  
ATOM    108  CG1 VAL A  14     -25.075  -3.076  16.355  1.00  0.89           C  
ATOM    109  CG2 VAL A  14     -27.002  -2.327  17.781  1.00  0.89           C  
ATOM    110  N   ALA A  15     -22.379  -1.759  18.180  1.00  0.79           N  
ATOM    111  CA  ALA A  15     -20.972  -1.995  17.870  1.00  0.79           C  
ATOM    112  C   ALA A  15     -20.282  -2.755  18.999  1.00  0.79           C  
ATOM    113  CB  ALA A  15     -20.256  -0.672  17.608  1.00  0.79           C  
ATOM    114  O   ALA A  15     -19.457  -3.637  18.748  1.00  0.79           O  
ATOM    115  N   ASN A  16     -20.664  -2.515  20.238  1.00  0.79           N  
ATOM    116  CA  ASN A  16     -20.034  -3.129  21.402  1.00  0.79           C  
ATOM    117  C   ASN A  16     -20.637  -4.497  21.710  1.00  0.79           C  
ATOM    118  CB  ASN A  16     -20.149  -2.211  22.621  1.00  0.79           C  
ATOM    119  O   ASN A  16     -19.911  -5.449  21.999  1.00  0.79           O  
ATOM    120  CG  ASN A  16     -19.247  -0.996  22.524  1.00  0.79           C  
ATOM    121  ND2 ASN A  16     -19.574   0.046  23.279  1.00  0.79           N  
ATOM    122  OD1 ASN A  16     -18.267  -0.994  21.775  1.00  0.79           O  
ATOM    123  N   ASP A  17     -21.911  -4.630  21.512  1.00  0.84           N  
ATOM    124  CA  ASP A  17     -22.603  -5.825  21.983  1.00  0.84           C  
ATOM    125  C   ASP A  17     -22.924  -6.767  20.825  1.00  0.84           C  
ATOM    126  CB  ASP A  17     -23.887  -5.445  22.723  1.00  0.84           C  
ATOM    127  O   ASP A  17     -23.310  -7.918  21.042  1.00  0.84           O  
ATOM    128  CG  ASP A  17     -23.627  -4.687  24.013  1.00  0.84           C  
ATOM    129  OD1 ASP A  17     -22.529  -4.830  24.593  1.00  0.84           O  
ATOM    130  OD2 ASP A  17     -24.528  -3.943  24.455  1.00  0.84           O  
ATOM    131  N   LYS A  18     -22.729  -6.312  19.645  1.00  0.82           N  
ATOM    132  CA  LYS A  18     -22.945  -7.051  18.405  1.00  0.82           C  
ATOM    133  C   LYS A  18     -24.432  -7.283  18.154  1.00  0.82           C  
ATOM    134  CB  LYS A  18     -22.205  -8.389  18.441  1.00  0.82           C  
ATOM    135  O   LYS A  18     -24.836  -7.610  17.036  1.00  0.82           O  
ATOM    136  CG  LYS A  18     -20.690  -8.258  18.480  1.00  0.82           C  
ATOM    137  CD  LYS A  18     -20.008  -9.618  18.399  1.00  0.82           C  
ATOM    138  CE  LYS A  18     -18.492  -9.487  18.441  1.00  0.82           C  
ATOM    139  NZ  LYS A  18     -17.819 -10.819  18.372  1.00  0.82           N  
ATOM    140  N   LYS A  19     -25.219  -7.148  19.230  1.00  0.91           N  
ATOM    141  CA  LYS A  19     -26.667  -7.286  19.105  1.00  0.91           C  
ATOM    142  C   LYS A  19     -27.393  -6.395  20.109  1.00  0.91           C  
ATOM    143  CB  LYS A  19     -27.086  -8.744  19.299  1.00  0.91           C  
ATOM    144  O   LYS A  19     -26.858  -6.089  21.176  1.00  0.91           O  
ATOM    145  CG  LYS A  19     -26.897  -9.259  20.719  1.00  0.91           C  
ATOM    146  CD  LYS A  19     -27.394 -10.691  20.865  1.00  0.91           C  
ATOM    147  CE  LYS A  19     -27.204 -11.208  22.285  1.00  0.91           C  
ATOM    148  NZ  LYS A  19     -27.664 -12.621  22.426  1.00  0.91           N  
ATOM    149  N   VAL A  20     -28.527  -5.981  19.723  1.00  0.95           N  
ATOM    150  CA  VAL A  20     -29.361  -5.186  20.619  1.00  0.95           C  
ATOM    151  C   VAL A  20     -30.818  -5.626  20.495  1.00  0.95           C  
ATOM    152  CB  VAL A  20     -29.234  -3.675  20.322  1.00  0.95           C  
ATOM    153  O   VAL A  20     -31.213  -6.209  19.482  1.00  0.95           O  
ATOM    154  CG1 VAL A  20     -27.839  -3.169  20.683  1.00  0.95           C  
ATOM    155  CG2 VAL A  20     -29.544  -3.393  18.853  1.00  0.95           C  
ATOM    156  N   THR A  21     -31.569  -5.436  21.551  1.00  0.97           N  
ATOM    157  CA  THR A  21     -32.997  -5.732  21.504  1.00  0.97           C  
ATOM    158  C   THR A  21     -33.818  -4.453  21.635  1.00  0.97           C  
ATOM    159  CB  THR A  21     -33.400  -6.720  22.614  1.00  0.97           C  
ATOM    160  O   THR A  21     -33.386  -3.494  22.278  1.00  0.97           O  
ATOM    161  CG2 THR A  21     -32.566  -7.995  22.545  1.00  0.97           C  
ATOM    162  OG1 THR A  21     -33.202  -6.101  23.891  1.00  0.97           O  
ATOM    163  N   VAL A  22     -34.960  -4.430  21.002  1.00  0.98           N  
ATOM    164  CA  VAL A  22     -35.866  -3.287  20.997  1.00  0.98           C  
ATOM    165  C   VAL A  22     -36.304  -2.968  22.425  1.00  0.98           C  
ATOM    166  CB  VAL A  22     -37.102  -3.545  20.105  1.00  0.98           C  
ATOM    167  O   VAL A  22     -36.300  -1.805  22.837  1.00  0.98           O  
ATOM    168  CG1 VAL A  22     -38.127  -2.423  20.266  1.00  0.98           C  
ATOM    169  CG2 VAL A  22     -36.684  -3.686  18.643  1.00  0.98           C  
ATOM    170  N   SER A  23     -36.595  -3.975  23.202  1.00  0.97           N  
ATOM    171  CA  SER A  23     -37.063  -3.807  24.574  1.00  0.97           C  
ATOM    172  C   SER A  23     -35.998  -3.150  25.445  1.00  0.97           C  
ATOM    173  CB  SER A  23     -37.464  -5.155  25.173  1.00  0.97           C  
ATOM    174  O   SER A  23     -36.295  -2.233  26.214  1.00  0.97           O  
ATOM    175  OG  SER A  23     -36.850  -5.346  26.436  1.00  0.97           O  
ATOM    176  N   ASN A  24     -34.788  -3.584  25.279  1.00  0.97           N  
ATOM    177  CA  ASN A  24     -33.677  -3.030  26.046  1.00  0.97           C  
ATOM    178  C   ASN A  24     -33.421  -1.569  25.687  1.00  0.97           C  
ATOM    179  CB  ASN A  24     -32.409  -3.859  25.830  1.00  0.97           C  
ATOM    180  O   ASN A  24     -33.271  -0.725  26.572  1.00  0.97           O  
ATOM    181  CG  ASN A  24     -31.291  -3.474  26.779  1.00  0.97           C  
ATOM    182  ND2 ASN A  24     -30.052  -3.639  26.333  1.00  0.97           N  
ATOM    183  OD1 ASN A  24     -31.539  -3.032  27.904  1.00  0.97           O  
ATOM    184  N   LEU A  25     -33.384  -1.247  24.427  1.00  0.97           N  
ATOM    185  CA  LEU A  25     -33.122   0.108  23.955  1.00  0.97           C  
ATOM    186  C   LEU A  25     -34.235   1.058  24.383  1.00  0.97           C  
ATOM    187  CB  LEU A  25     -32.977   0.127  22.431  1.00  0.97           C  
ATOM    188  O   LEU A  25     -33.969   2.200  24.768  1.00  0.97           O  
ATOM    189  CG  LEU A  25     -31.739  -0.565  21.858  1.00  0.97           C  
ATOM    190  CD1 LEU A  25     -31.765  -0.522  20.334  1.00  0.97           C  
ATOM    191  CD2 LEU A  25     -30.468   0.082  22.396  1.00  0.97           C  
ATOM    192  N   SER A  26     -35.443   0.547  24.295  1.00  0.97           N  
ATOM    193  CA  SER A  26     -36.583   1.349  24.728  1.00  0.97           C  
ATOM    194  C   SER A  26     -36.468   1.721  26.203  1.00  0.97           C  
ATOM    195  CB  SER A  26     -37.892   0.596  24.485  1.00  0.97           C  
ATOM    196  O   SER A  26     -36.755   2.857  26.586  1.00  0.97           O  
ATOM    197  OG  SER A  26     -38.993   1.322  25.004  1.00  0.97           O  
ATOM    198  N   GLY A  27     -36.030   0.810  27.011  1.00  0.97           N  
ATOM    199  CA  GLY A  27     -35.818   1.045  28.430  1.00  0.97           C  
ATOM    200  C   GLY A  27     -34.701   2.033  28.711  1.00  0.97           C  
ATOM    201  O   GLY A  27     -34.860   2.941  29.530  1.00  0.97           O  
ATOM    202  N   ILE A  28     -33.617   1.987  27.954  1.00  0.96           N  
ATOM    203  CA  ILE A  28     -32.430   2.813  28.145  1.00  0.96           C  
ATOM    204  C   ILE A  28     -32.733   4.254  27.740  1.00  0.96           C  
ATOM    205  CB  ILE A  28     -31.229   2.271  27.337  1.00  0.96           C  
ATOM    206  O   ILE A  28     -32.412   5.192  28.474  1.00  0.96           O  
ATOM    207  CG1 ILE A  28     -30.722   0.960  27.949  1.00  0.96           C  
ATOM    208  CG2 ILE A  28     -30.109   3.314  27.270  1.00  0.96           C  
ATOM    209  CD1 ILE A  28     -29.678   0.245  27.102  1.00  0.96           C  
ATOM    210  N   PHE A  29     -33.430   4.390  26.653  1.00  0.97           N  
ATOM    211  CA  PHE A  29     -33.616   5.732  26.112  1.00  0.97           C  
ATOM    212  C   PHE A  29     -34.962   6.306  26.538  1.00  0.97           C  
ATOM    213  CB  PHE A  29     -33.512   5.715  24.584  1.00  0.97           C  
ATOM    214  O   PHE A  29     -35.286   7.449  26.212  1.00  0.97           O  
ATOM    215  CG  PHE A  29     -32.132   5.405  24.072  1.00  0.97           C  
ATOM    216  CD1 PHE A  29     -31.099   6.324  24.216  1.00  0.97           C  
ATOM    217  CD2 PHE A  29     -31.866   4.194  23.446  1.00  0.97           C  
ATOM    218  CE1 PHE A  29     -29.820   6.039  23.743  1.00  0.97           C  
ATOM    219  CE2 PHE A  29     -30.591   3.903  22.971  1.00  0.97           C  
ATOM    220  CZ  PHE A  29     -29.569   4.827  23.120  1.00  0.97           C  
ATOM    221  N   GLN A  30     -35.711   5.463  27.299  1.00  0.96           N  
ATOM    222  CA  GLN A  30     -37.016   5.864  27.813  1.00  0.96           C  
ATOM    223  C   GLN A  30     -37.910   6.392  26.694  1.00  0.96           C  
ATOM    224  CB  GLN A  30     -36.862   6.923  28.905  1.00  0.96           C  
ATOM    225  O   GLN A  30     -38.507   7.462  26.823  1.00  0.96           O  
ATOM    226  CG  GLN A  30     -36.146   6.421  30.152  1.00  0.96           C  
ATOM    227  CD  GLN A  30     -36.142   7.440  31.277  1.00  0.96           C  
ATOM    228  NE2 GLN A  30     -35.798   6.993  32.480  1.00  0.96           N  
ATOM    229  OE1 GLN A  30     -36.446   8.618  31.066  1.00  0.96           O  
ATOM    230  N   VAL A  31     -38.002   5.731  25.556  1.00  0.97           N  
ATOM    231  CA  VAL A  31     -38.875   6.000  24.418  1.00  0.97           C  
ATOM    232  C   VAL A  31     -39.697   4.755  24.092  1.00  0.97           C  
ATOM    233  CB  VAL A  31     -38.069   6.447  23.178  1.00  0.97           C  
ATOM    234  O   VAL A  31     -39.461   3.683  24.654  1.00  0.97           O  
ATOM    235  CG1 VAL A  31     -37.322   7.749  23.460  1.00  0.97           C  
ATOM    236  CG2 VAL A  31     -37.094   5.350  22.752  1.00  0.97           C  
ATOM    237  N   THR A  32     -40.705   4.938  23.212  1.00  0.97           N  
ATOM    238  CA  THR A  32     -41.553   3.807  22.850  1.00  0.97           C  
ATOM    239  C   THR A  32     -40.791   2.820  21.971  1.00  0.97           C  
ATOM    240  CB  THR A  32     -42.824   4.275  22.117  1.00  0.97           C  
ATOM    241  O   THR A  32     -39.805   3.186  21.327  1.00  0.97           O  
ATOM    242  CG2 THR A  32     -43.619   5.260  22.969  1.00  0.97           C  
ATOM    243  OG1 THR A  32     -42.454   4.913  20.889  1.00  0.97           O  
ATOM    244  N   GLU A  33     -41.160   1.581  21.979  1.00  0.97           N  
ATOM    245  CA  GLU A  33     -40.558   0.571  21.115  1.00  0.97           C  
ATOM    246  C   GLU A  33     -40.697   0.949  19.643  1.00  0.97           C  
ATOM    247  CB  GLU A  33     -41.191  -0.800  21.368  1.00  0.97           C  
ATOM    248  O   GLU A  33     -39.811   0.660  18.836  1.00  0.97           O  
ATOM    249  CG  GLU A  33     -40.836  -1.402  22.719  1.00  0.97           C  
ATOM    250  CD  GLU A  33     -41.322  -2.833  22.886  1.00  0.97           C  
ATOM    251  OE1 GLU A  33     -41.114  -3.422  23.971  1.00  0.97           O  
ATOM    252  OE2 GLU A  33     -41.914  -3.369  21.923  1.00  0.97           O  
ATOM    253  N   GLU A  34     -41.780   1.623  19.329  1.00  0.97           N  
ATOM    254  CA  GLU A  34     -42.009   2.074  17.960  1.00  0.97           C  
ATOM    255  C   GLU A  34     -40.930   3.056  17.514  1.00  0.97           C  
ATOM    256  CB  GLU A  34     -43.392   2.717  17.830  1.00  0.97           C  
ATOM    257  O   GLU A  34     -40.464   3.000  16.374  1.00  0.97           O  
ATOM    258  CG  GLU A  34     -43.809   2.996  16.393  1.00  0.97           C  
ATOM    259  CD  GLU A  34     -43.842   1.748  15.525  1.00  0.97           C  
ATOM    260  OE1 GLU A  34     -43.745   1.870  14.283  1.00  0.97           O  
ATOM    261  OE2 GLU A  34     -43.967   0.640  16.092  1.00  0.97           O  
ATOM    262  N   THR A  35     -40.519   3.918  18.413  1.00  0.97           N  
ATOM    263  CA  THR A  35     -39.453   4.873  18.129  1.00  0.97           C  
ATOM    264  C   THR A  35     -38.135   4.150  17.866  1.00  0.97           C  
ATOM    265  CB  THR A  35     -39.273   5.871  19.288  1.00  0.97           C  
ATOM    266  O   THR A  35     -37.418   4.480  16.919  1.00  0.97           O  
ATOM    267  CG2 THR A  35     -38.167   6.875  18.982  1.00  0.97           C  
ATOM    268  OG1 THR A  35     -40.502   6.578  19.497  1.00  0.97           O  
ATOM    269  N   ILE A  36     -37.829   3.137  18.628  1.00  0.98           N  
ATOM    270  CA  ILE A  36     -36.613   2.347  18.466  1.00  0.98           C  
ATOM    271  C   ILE A  36     -36.660   1.592  17.140  1.00  0.98           C  
ATOM    272  CB  ILE A  36     -36.420   1.359  19.638  1.00  0.98           C  
ATOM    273  O   ILE A  36     -35.669   1.549  16.407  1.00  0.98           O  
ATOM    274  CG1 ILE A  36     -36.150   2.122  20.941  1.00  0.98           C  
ATOM    275  CG2 ILE A  36     -35.287   0.375  19.334  1.00  0.98           C  
ATOM    276  CD1 ILE A  36     -34.919   3.016  20.890  1.00  0.98           C  
ATOM    277  N   ARG A  37     -37.796   1.080  16.797  1.00  0.97           N  
ATOM    278  CA  ARG A  37     -37.929   0.343  15.545  1.00  0.97           C  
ATOM    279  C   ARG A  37     -37.676   1.249  14.346  1.00  0.97           C  
ATOM    280  CB  ARG A  37     -39.318  -0.291  15.440  1.00  0.97           C  
ATOM    281  O   ARG A  37     -37.007   0.851  13.390  1.00  0.97           O  
ATOM    282  CG  ARG A  37     -39.514  -1.499  16.341  1.00  0.97           C  
ATOM    283  CD  ARG A  37     -40.841  -2.195  16.070  1.00  0.97           C  
ATOM    284  NE  ARG A  37     -41.073  -3.294  17.003  1.00  0.97           N  
ATOM    285  NH1 ARG A  37     -42.582  -2.135  18.315  1.00  0.97           N  
ATOM    286  NH2 ARG A  37     -42.031  -4.299  18.833  1.00  0.97           N  
ATOM    287  CZ  ARG A  37     -41.895  -3.240  18.048  1.00  0.97           C  
ATOM    288  N   ARG A  38     -38.120   2.459  14.411  1.00  0.97           N  
ATOM    289  CA  ARG A  38     -37.872   3.428  13.349  1.00  0.97           C  
ATOM    290  C   ARG A  38     -36.385   3.752  13.240  1.00  0.97           C  
ATOM    291  CB  ARG A  38     -38.670   4.710  13.593  1.00  0.97           C  
ATOM    292  O   ARG A  38     -35.844   3.845  12.136  1.00  0.97           O  
ATOM    293  CG  ARG A  38     -40.159   4.571  13.316  1.00  0.97           C  
ATOM    294  CD  ARG A  38     -40.900   5.881  13.543  1.00  0.97           C  
ATOM    295  NE  ARG A  38     -42.346   5.705  13.454  1.00  0.97           N  
ATOM    296  NH1 ARG A  38     -42.852   7.909  13.927  1.00  0.97           N  
ATOM    297  NH2 ARG A  38     -44.534   6.401  13.533  1.00  0.97           N  
ATOM    298  CZ  ARG A  38     -43.241   6.672  13.638  1.00  0.97           C  
ATOM    299  N   ASP A  39     -35.770   3.953  14.394  1.00  0.97           N  
ATOM    300  CA  ASP A  39     -34.332   4.207  14.411  1.00  0.97           C  
ATOM    301  C   ASP A  39     -33.562   3.042  13.793  1.00  0.97           C  
ATOM    302  CB  ASP A  39     -33.848   4.458  15.840  1.00  0.97           C  
ATOM    303  O   ASP A  39     -32.657   3.251  12.982  1.00  0.97           O  
ATOM    304  CG  ASP A  39     -34.322   5.787  16.402  1.00  0.97           C  
ATOM    305  OD1 ASP A  39     -34.769   6.654  15.621  1.00  0.97           O  
ATOM    306  OD2 ASP A  39     -34.244   5.969  17.636  1.00  0.97           O  
ATOM    307  N   LEU A  40     -33.935   1.817  14.192  1.00  0.97           N  
ATOM    308  CA  LEU A  40     -33.263   0.634  13.667  1.00  0.97           C  
ATOM    309  C   LEU A  40     -33.507   0.489  12.168  1.00  0.97           C  
ATOM    310  CB  LEU A  40     -33.743  -0.623  14.397  1.00  0.97           C  
ATOM    311  O   LEU A  40     -32.636   0.014  11.436  1.00  0.97           O  
ATOM    312  CG  LEU A  40     -33.366  -0.734  15.875  1.00  0.97           C  
ATOM    313  CD1 LEU A  40     -33.844  -2.065  16.446  1.00  0.97           C  
ATOM    314  CD2 LEU A  40     -31.859  -0.580  16.056  1.00  0.97           C  
ATOM    315  N   GLU A  41     -34.674   0.839  11.746  1.00  0.96           N  
ATOM    316  CA  GLU A  41     -34.979   0.819  10.318  1.00  0.96           C  
ATOM    317  C   GLU A  41     -34.038   1.733   9.540  1.00  0.96           C  
ATOM    318  CB  GLU A  41     -36.434   1.229  10.073  1.00  0.96           C  
ATOM    319  O   GLU A  41     -33.539   1.359   8.476  1.00  0.96           O  
ATOM    320  CG  GLU A  41     -36.903   1.004   8.643  1.00  0.96           C  
ATOM    321  CD  GLU A  41     -38.375   1.327   8.437  1.00  0.96           C  
ATOM    322  OE1 GLU A  41     -38.877   1.170   7.302  1.00  0.96           O  
ATOM    323  OE2 GLU A  41     -39.030   1.742   9.419  1.00  0.96           O  
ATOM    324  N   LYS A  42     -33.847   2.849  10.087  1.00  0.95           N  
ATOM    325  CA  LYS A  42     -32.924   3.789   9.458  1.00  0.95           C  
ATOM    326  C   LYS A  42     -31.518   3.203   9.371  1.00  0.95           C  
ATOM    327  CB  LYS A  42     -32.895   5.110  10.229  1.00  0.95           C  
ATOM    328  O   LYS A  42     -30.860   3.306   8.333  1.00  0.95           O  
ATOM    329  CG  LYS A  42     -34.116   5.988  10.000  1.00  0.95           C  
ATOM    330  CD  LYS A  42     -33.987   7.324  10.720  1.00  0.95           C  
ATOM    331  CE  LYS A  42     -35.244   8.169  10.562  1.00  0.95           C  
ATOM    332  NZ  LYS A  42     -35.126   9.476  11.275  1.00  0.95           N  
ATOM    333  N   LEU A  43     -31.104   2.635  10.430  1.00  0.93           N  
ATOM    334  CA  LEU A  43     -29.769   2.050  10.485  1.00  0.93           C  
ATOM    335  C   LEU A  43     -29.665   0.846   9.555  1.00  0.93           C  
ATOM    336  CB  LEU A  43     -29.424   1.635  11.917  1.00  0.93           C  
ATOM    337  O   LEU A  43     -28.613   0.607   8.957  1.00  0.93           O  
ATOM    338  CG  LEU A  43     -29.177   2.770  12.911  1.00  0.93           C  
ATOM    339  CD1 LEU A  43     -29.009   2.213  14.321  1.00  0.93           C  
ATOM    340  CD2 LEU A  43     -27.953   3.582  12.502  1.00  0.93           C  
ATOM    341  N   GLU A  44     -30.696   0.030   9.425  1.00  0.93           N  
ATOM    342  CA  GLU A  44     -30.727  -1.080   8.478  1.00  0.93           C  
ATOM    343  C   GLU A  44     -30.649  -0.580   7.039  1.00  0.93           C  
ATOM    344  CB  GLU A  44     -31.991  -1.920   8.675  1.00  0.93           C  
ATOM    345  O   GLU A  44     -29.940  -1.159   6.212  1.00  0.93           O  
ATOM    346  CG  GLU A  44     -32.035  -3.175   7.815  1.00  0.93           C  
ATOM    347  CD  GLU A  44     -33.250  -4.048   8.089  1.00  0.93           C  
ATOM    348  OE1 GLU A  44     -33.091  -5.281   8.235  1.00  0.93           O  
ATOM    349  OE2 GLU A  44     -34.370  -3.494   8.158  1.00  0.93           O  
ATOM    350  N   ASP A  45     -31.429   0.521   6.758  1.00  0.89           N  
ATOM    351  CA  ASP A  45     -31.435   1.111   5.423  1.00  0.89           C  
ATOM    352  C   ASP A  45     -30.042   1.596   5.030  1.00  0.89           C  
ATOM    353  CB  ASP A  45     -32.434   2.268   5.353  1.00  0.89           C  
ATOM    354  O   ASP A  45     -29.674   1.557   3.854  1.00  0.89           O  
ATOM    355  CG  ASP A  45     -33.879   1.803   5.322  1.00  0.89           C  
ATOM    356  OD1 ASP A  45     -34.128   0.597   5.109  1.00  0.89           O  
ATOM    357  OD2 ASP A  45     -34.778   2.651   5.511  1.00  0.89           O  
ATOM    358  N   GLU A  46     -29.291   1.928   6.039  1.00  0.86           N  
ATOM    359  CA  GLU A  46     -27.927   2.386   5.797  1.00  0.86           C  
ATOM    360  C   GLU A  46     -26.949   1.215   5.761  1.00  0.86           C  
ATOM    361  CB  GLU A  46     -27.500   3.395   6.866  1.00  0.86           C  
ATOM    362  O   GLU A  46     -25.749   1.407   5.555  1.00  0.86           O  
ATOM    363  CG  GLU A  46     -28.336   4.667   6.881  1.00  0.86           C  
ATOM    364  CD  GLU A  46     -28.037   5.568   8.068  1.00  0.86           C  
ATOM    365  OE1 GLU A  46     -28.746   6.582   8.254  1.00  0.86           O  
ATOM    366  OE2 GLU A  46     -27.084   5.258   8.818  1.00  0.86           O  
ATOM    367  N   GLY A  47     -27.518   0.004   6.066  1.00  0.82           N  
ATOM    368  CA  GLY A  47     -26.699  -1.196   6.014  1.00  0.82           C  
ATOM    369  C   GLY A  47     -25.881  -1.415   7.273  1.00  0.82           C  
ATOM    370  O   GLY A  47     -24.978  -2.255   7.294  1.00  0.82           O  
ATOM    371  N   PHE A  48     -26.038  -0.589   8.326  1.00  0.84           N  
ATOM    372  CA  PHE A  48     -25.253  -0.648   9.553  1.00  0.84           C  
ATOM    373  C   PHE A  48     -25.603  -1.892  10.361  1.00  0.84           C  
ATOM    374  CB  PHE A  48     -25.481   0.609  10.399  1.00  0.84           C  
ATOM    375  O   PHE A  48     -24.721  -2.540  10.928  1.00  0.84           O  
ATOM    376  CG  PHE A  48     -24.611   0.681  11.625  1.00  0.84           C  
ATOM    377  CD1 PHE A  48     -25.106   0.312  12.869  1.00  0.84           C  
ATOM    378  CD2 PHE A  48     -23.296   1.119  11.533  1.00  0.84           C  
ATOM    379  CE1 PHE A  48     -24.303   0.378  14.006  1.00  0.84           C  
ATOM    380  CE2 PHE A  48     -22.487   1.188  12.663  1.00  0.84           C  
ATOM    381  CZ  PHE A  48     -22.993   0.818  13.899  1.00  0.84           C  
ATOM    382  N   LEU A  49     -26.799  -2.289  10.427  1.00  0.92           N  
ATOM    383  CA  LEU A  49     -27.255  -3.476  11.142  1.00  0.92           C  
ATOM    384  C   LEU A  49     -28.361  -4.185  10.369  1.00  0.92           C  
ATOM    385  CB  LEU A  49     -27.754  -3.100  12.540  1.00  0.92           C  
ATOM    386  O   LEU A  49     -28.842  -3.674   9.355  1.00  0.92           O  
ATOM    387  CG  LEU A  49     -28.857  -2.043  12.605  1.00  0.92           C  
ATOM    388  CD1 LEU A  49     -30.210  -2.669  12.282  1.00  0.92           C  
ATOM    389  CD2 LEU A  49     -28.884  -1.381  13.979  1.00  0.92           C  
ATOM    390  N   THR A  50     -28.581  -5.401  10.687  1.00  0.93           N  
ATOM    391  CA  THR A  50     -29.698  -6.193  10.183  1.00  0.93           C  
ATOM    392  C   THR A  50     -30.722  -6.446  11.285  1.00  0.93           C  
ATOM    393  CB  THR A  50     -29.214  -7.538   9.609  1.00  0.93           C  
ATOM    394  O   THR A  50     -30.374  -6.925  12.367  1.00  0.93           O  
ATOM    395  CG2 THR A  50     -30.374  -8.333   9.019  1.00  0.93           C  
ATOM    396  OG1 THR A  50     -28.246  -7.292   8.582  1.00  0.93           O  
ATOM    397  N   ARG A  51     -31.889  -5.963  10.975  1.00  0.96           N  
ATOM    398  CA  ARG A  51     -32.949  -6.149  11.960  1.00  0.96           C  
ATOM    399  C   ARG A  51     -33.322  -7.622  12.091  1.00  0.96           C  
ATOM    400  CB  ARG A  51     -34.184  -5.327  11.583  1.00  0.96           C  
ATOM    401  O   ARG A  51     -33.296  -8.364  11.107  1.00  0.96           O  
ATOM    402  CG  ARG A  51     -33.964  -3.824  11.639  1.00  0.96           C  
ATOM    403  CD  ARG A  51     -35.220  -3.055  11.254  1.00  0.96           C  
ATOM    404  NE  ARG A  51     -36.303  -3.954  10.864  1.00  0.96           N  
ATOM    405  NH1 ARG A  51     -37.763  -2.267  10.264  1.00  0.96           N  
ATOM    406  NH2 ARG A  51     -38.401  -4.461  10.078  1.00  0.96           N  
ATOM    407  CZ  ARG A  51     -37.487  -3.558  10.403  1.00  0.96           C  
ATOM    408  N   THR A  52     -33.520  -8.124  13.248  1.00  0.93           N  
ATOM    409  CA  THR A  52     -34.029  -9.448  13.588  1.00  0.93           C  
ATOM    410  C   THR A  52     -35.337  -9.341  14.367  1.00  0.93           C  
ATOM    411  CB  THR A  52     -33.002 -10.246  14.411  1.00  0.93           C  
ATOM    412  O   THR A  52     -35.836  -8.239  14.604  1.00  0.93           O  
ATOM    413  CG2 THR A  52     -31.691 -10.406  13.649  1.00  0.93           C  
ATOM    414  OG1 THR A  52     -32.746  -9.558  15.642  1.00  0.93           O  
ATOM    415  N   TYR A  53     -35.933 -10.548  14.644  1.00  0.92           N  
ATOM    416  CA  TYR A  53     -37.153 -10.552  15.444  1.00  0.92           C  
ATOM    417  C   TYR A  53     -36.891 -10.000  16.840  1.00  0.92           C  
ATOM    418  CB  TYR A  53     -37.728 -11.968  15.542  1.00  0.92           C  
ATOM    419  O   TYR A  53     -36.093 -10.558  17.596  1.00  0.92           O  
ATOM    420  CG  TYR A  53     -39.093 -12.026  16.183  1.00  0.92           C  
ATOM    421  CD1 TYR A  53     -39.242 -12.403  17.516  1.00  0.92           C  
ATOM    422  CD2 TYR A  53     -40.235 -11.706  15.458  1.00  0.92           C  
ATOM    423  CE1 TYR A  53     -40.499 -12.460  18.111  1.00  0.92           C  
ATOM    424  CE2 TYR A  53     -41.497 -11.759  16.043  1.00  0.92           C  
ATOM    425  OH  TYR A  53     -42.864 -12.191  17.951  1.00  0.92           O  
ATOM    426  CZ  TYR A  53     -41.618 -12.136  17.367  1.00  0.92           C  
ATOM    427  N   GLY A  54     -37.341  -8.742  17.092  1.00  0.94           N  
ATOM    428  CA  GLY A  54     -37.269  -8.161  18.424  1.00  0.94           C  
ATOM    429  C   GLY A  54     -36.019  -7.331  18.645  1.00  0.94           C  
ATOM    430  O   GLY A  54     -35.814  -6.785  19.731  1.00  0.94           O  
ATOM    431  N   GLY A  55     -35.179  -7.179  17.640  1.00  0.95           N  
ATOM    432  CA  GLY A  55     -33.956  -6.408  17.799  1.00  0.95           C  
ATOM    433  C   GLY A  55     -33.181  -6.246  16.505  1.00  0.95           C  
ATOM    434  O   GLY A  55     -33.772  -6.056  15.441  1.00  0.95           O  
ATOM    435  N   ALA A  56     -31.866  -6.173  16.623  1.00  0.96           N  
ATOM    436  CA  ALA A  56     -30.998  -5.969  15.466  1.00  0.96           C  
ATOM    437  C   ALA A  56     -29.580  -6.453  15.751  1.00  0.96           C  
ATOM    438  CB  ALA A  56     -30.983  -4.495  15.066  1.00  0.96           C  
ATOM    439  O   ALA A  56     -29.155  -6.502  16.908  1.00  0.96           O  
ATOM    440  N   VAL A  57     -28.947  -6.982  14.726  1.00  0.92           N  
ATOM    441  CA  VAL A  57     -27.568  -7.446  14.834  1.00  0.92           C  
ATOM    442  C   VAL A  57     -26.672  -6.623  13.912  1.00  0.92           C  
ATOM    443  CB  VAL A  57     -27.446  -8.949  14.495  1.00  0.92           C  
ATOM    444  O   VAL A  57     -27.114  -6.160  12.858  1.00  0.92           O  
ATOM    445  CG1 VAL A  57     -28.163  -9.799  15.542  1.00  0.92           C  
ATOM    446  CG2 VAL A  57     -28.007  -9.227  13.101  1.00  0.92           C  
ATOM    447  N   LEU A  58     -25.520  -6.309  14.396  1.00  0.85           N  
ATOM    448  CA  LEU A  58     -24.534  -5.531  13.653  1.00  0.85           C  
ATOM    449  C   LEU A  58     -24.166  -6.226  12.347  1.00  0.85           C  
ATOM    450  CB  LEU A  58     -23.277  -5.311  14.499  1.00  0.85           C  
ATOM    451  O   LEU A  58     -23.948  -7.439  12.324  1.00  0.85           O  
ATOM    452  CG  LEU A  58     -22.199  -4.412  13.891  1.00  0.85           C  
ATOM    453  CD1 LEU A  58     -22.690  -2.969  13.822  1.00  0.85           C  
ATOM    454  CD2 LEU A  58     -20.907  -4.506  14.695  1.00  0.85           C  
ATOM    455  N   ASN A  59     -24.298  -5.486  11.243  1.00  0.80           N  
ATOM    456  CA  ASN A  59     -23.789  -6.009   9.980  1.00  0.80           C  
ATOM    457  C   ASN A  59     -22.264  -6.058   9.966  1.00  0.80           C  
ATOM    458  CB  ASN A  59     -24.304  -5.173   8.806  1.00  0.80           C  
ATOM    459  O   ASN A  59     -21.604  -5.033  10.151  1.00  0.80           O  
ATOM    460  CG  ASN A  59     -25.735  -5.508   8.434  1.00  0.80           C  
ATOM    461  ND2 ASN A  59     -26.382  -4.611   7.700  1.00  0.80           N  
ATOM    462  OD1 ASN A  59     -26.255  -6.564   8.805  1.00  0.80           O  
ATOM    463  N   THR A  60     -21.618  -7.238  10.246  1.00  0.65           N  
ATOM    464  CA  THR A  60     -20.173  -7.423  10.320  1.00  0.65           C  
ATOM    465  C   THR A  60     -19.484  -6.781   9.120  1.00  0.65           C  
ATOM    466  CB  THR A  60     -19.804  -8.916  10.389  1.00  0.65           C  
ATOM    467  O   THR A  60     -18.349  -6.310   9.227  1.00  0.65           O  
ATOM    468  CG2 THR A  60     -19.385  -9.314  11.801  1.00  0.65           C  
ATOM    469  OG1 THR A  60     -20.937  -9.702   9.999  1.00  0.65           O  
ATOM    470  N   ALA A  61     -20.285  -6.676   8.020  1.00  0.58           N  
ATOM    471  CA  ALA A  61     -19.689  -6.093   6.820  1.00  0.58           C  
ATOM    472  C   ALA A  61     -19.371  -4.615   7.029  1.00  0.58           C  
ATOM    473  CB  ALA A  61     -20.621  -6.270   5.624  1.00  0.58           C  
ATOM    474  O   ALA A  61     -18.384  -4.105   6.494  1.00  0.58           O  
ATOM    475  N   MET A  62     -20.150  -3.921   8.033  1.00  0.49           N  
ATOM    476  CA  MET A  62     -19.892  -2.512   8.313  1.00  0.49           C  
ATOM    477  C   MET A  62     -18.702  -2.352   9.253  1.00  0.49           C  
ATOM    478  CB  MET A  62     -21.130  -1.848   8.918  1.00  0.49           C  
ATOM    479  O   MET A  62     -18.042  -1.312   9.255  1.00  0.49           O  
ATOM    480  CG  MET A  62     -22.166  -1.427   7.888  1.00  0.49           C  
ATOM    481  SD  MET A  62     -21.886   0.276   7.264  1.00  0.49           S  
ATOM    482  CE  MET A  62     -22.766   0.186   5.681  1.00  0.49           C  
ATOM    483  N   LEU A  63     -18.441  -3.406  10.213  1.00  0.54           N  
ATOM    484  CA  LEU A  63     -17.270  -3.289  11.075  1.00  0.54           C  
ATOM    485  C   LEU A  63     -16.001  -3.113  10.246  1.00  0.54           C  
ATOM    486  CB  LEU A  63     -17.140  -4.521  11.973  1.00  0.54           C  
ATOM    487  O   LEU A  63     -15.071  -2.421  10.667  1.00  0.54           O  
ATOM    488  CG  LEU A  63     -18.140  -4.629  13.125  1.00  0.54           C  
ATOM    489  CD1 LEU A  63     -18.131  -6.040  13.705  1.00  0.54           C  
ATOM    490  CD2 LEU A  63     -17.825  -3.600  14.206  1.00  0.54           C  
ATOM    491  N   THR A  64     -16.124  -3.591   8.951  1.00  0.57           N  
ATOM    492  CA  THR A  64     -14.964  -3.487   8.074  1.00  0.57           C  
ATOM    493  C   THR A  64     -14.764  -2.047   7.610  1.00  0.57           C  
ATOM    494  CB  THR A  64     -15.105  -4.409   6.849  1.00  0.57           C  
ATOM    495  O   THR A  64     -13.631  -1.609   7.397  1.00  0.57           O  
ATOM    496  CG2 THR A  64     -14.999  -5.877   7.250  1.00  0.57           C  
ATOM    497  OG1 THR A  64     -16.379  -4.184   6.233  1.00  0.57           O  
ATOM    498  N   GLU A  65     -15.993  -1.250   7.606  1.00  0.56           N  
ATOM    499  CA  GLU A  65     -15.896   0.126   7.129  1.00  0.56           C  
ATOM    500  C   GLU A  65     -15.192   1.016   8.149  1.00  0.56           C  
ATOM    501  CB  GLU A  65     -17.285   0.686   6.813  1.00  0.56           C  
ATOM    502  O   GLU A  65     -14.600   2.035   7.788  1.00  0.56           O  
ATOM    503  CG  GLU A  65     -17.849   0.216   5.480  1.00  0.56           C  
ATOM    504  CD  GLU A  65     -19.184   0.857   5.134  1.00  0.56           C  
ATOM    505  OE1 GLU A  65     -19.754   0.533   4.067  1.00  0.56           O  
ATOM    506  OE2 GLU A  65     -19.663   1.689   5.935  1.00  0.56           O  
ATOM    507  N   ASN A  66     -15.167   0.559   9.441  1.00  0.58           N  
ATOM    508  CA  ASN A  66     -14.521   1.386  10.456  1.00  0.58           C  
ATOM    509  C   ASN A  66     -13.017   1.134  10.510  1.00  0.58           C  
ATOM    510  CB  ASN A  66     -15.151   1.140  11.829  1.00  0.58           C  
ATOM    511  O   ASN A  66     -12.277   1.899  11.131  1.00  0.58           O  
ATOM    512  CG  ASN A  66     -16.535   1.746  11.953  1.00  0.58           C  
ATOM    513  ND2 ASN A  66     -17.375   1.140  12.784  1.00  0.58           N  
ATOM    514  OD1 ASN A  66     -16.847   2.750  11.307  1.00  0.58           O  
ATOM    515  N   ILE A  67     -12.715   0.062   9.770  1.00  0.71           N  
ATOM    516  CA  ILE A  67     -11.276  -0.169   9.699  1.00  0.71           C  
ATOM    517  C   ILE A  67     -10.622   0.912   8.841  1.00  0.71           C  
ATOM    518  CB  ILE A  67     -10.957  -1.570   9.132  1.00  0.71           C  
ATOM    519  O   ILE A  67     -11.109   1.229   7.753  1.00  0.71           O  
ATOM    520  CG1 ILE A  67     -11.529  -2.660  10.046  1.00  0.71           C  
ATOM    521  CG2 ILE A  67      -9.447  -1.747   8.948  1.00  0.71           C  
ATOM    522  CD1 ILE A  67     -11.414  -4.068   9.478  1.00  0.71           C  
ATOM    523  N   HIS A  68      -9.579   1.550   9.325  1.00  0.83           N  
ATOM    524  CA  HIS A  68      -8.882   2.672   8.704  1.00  0.83           C  
ATOM    525  C   HIS A  68      -8.530   2.366   7.252  1.00  0.83           C  
ATOM    526  CB  HIS A  68      -7.616   3.017   9.490  1.00  0.83           C  
ATOM    527  O   HIS A  68      -8.668   3.227   6.381  1.00  0.83           O  
ATOM    528  CG  HIS A  68      -7.049   4.360   9.154  1.00  0.83           C  
ATOM    529  CD2 HIS A  68      -7.404   5.601   9.560  1.00  0.83           C  
ATOM    530  ND1 HIS A  68      -5.982   4.524   8.297  1.00  0.83           N  
ATOM    531  CE1 HIS A  68      -5.705   5.812   8.191  1.00  0.83           C  
ATOM    532  NE2 HIS A  68      -6.553   6.488   8.947  1.00  0.83           N  
ATOM    533  N   PHE A  69      -8.155   1.173   6.991  1.00  0.90           N  
ATOM    534  CA  PHE A  69      -7.808   0.793   5.626  1.00  0.90           C  
ATOM    535  C   PHE A  69      -8.989   1.007   4.688  1.00  0.90           C  
ATOM    536  CB  PHE A  69      -7.353  -0.669   5.573  1.00  0.90           C  
ATOM    537  O   PHE A  69      -8.847   1.632   3.635  1.00  0.90           O  
ATOM    538  CG  PHE A  69      -7.127  -1.184   4.178  1.00  0.90           C  
ATOM    539  CD1 PHE A  69      -8.146  -1.826   3.485  1.00  0.90           C  
ATOM    540  CD2 PHE A  69      -5.894  -1.026   3.558  1.00  0.90           C  
ATOM    541  CE1 PHE A  69      -7.939  -2.303   2.192  1.00  0.90           C  
ATOM    542  CE2 PHE A  69      -5.680  -1.501   2.267  1.00  0.90           C  
ATOM    543  CZ  PHE A  69      -6.703  -2.140   1.587  1.00  0.90           C  
ATOM    544  N   TYR A  70     -10.181   0.513   5.017  1.00  0.87           N  
ATOM    545  CA  TYR A  70     -11.341   0.576   4.135  1.00  0.87           C  
ATOM    546  C   TYR A  70     -11.857   2.005   4.013  1.00  0.87           C  
ATOM    547  CB  TYR A  70     -12.457  -0.340   4.648  1.00  0.87           C  
ATOM    548  O   TYR A  70     -12.377   2.396   2.966  1.00  0.87           O  
ATOM    549  CG  TYR A  70     -12.135  -1.810   4.538  1.00  0.87           C  
ATOM    550  CD1 TYR A  70     -11.860  -2.392   3.302  1.00  0.87           C  
ATOM    551  CD2 TYR A  70     -12.105  -2.621   5.667  1.00  0.87           C  
ATOM    552  CE1 TYR A  70     -11.565  -3.747   3.195  1.00  0.87           C  
ATOM    553  CE2 TYR A  70     -11.811  -3.977   5.572  1.00  0.87           C  
ATOM    554  OH  TYR A  70     -11.250  -5.872   4.233  1.00  0.87           O  
ATOM    555  CZ  TYR A  70     -11.542  -4.530   4.334  1.00  0.87           C  
ATOM    556  N   LYS A  71     -11.736   2.774   5.063  1.00  0.83           N  
ATOM    557  CA  LYS A  71     -12.064   4.193   4.953  1.00  0.83           C  
ATOM    558  C   LYS A  71     -11.158   4.890   3.942  1.00  0.83           C  
ATOM    559  CB  LYS A  71     -11.952   4.877   6.316  1.00  0.83           C  
ATOM    560  O   LYS A  71     -11.634   5.644   3.091  1.00  0.83           O  
ATOM    561  CG  LYS A  71     -13.084   4.537   7.275  1.00  0.83           C  
ATOM    562  CD  LYS A  71     -12.958   5.305   8.584  1.00  0.83           C  
ATOM    563  CE  LYS A  71     -14.065   4.933   9.561  1.00  0.83           C  
ATOM    564  NZ  LYS A  71     -13.922   5.654  10.861  1.00  0.83           N  
ATOM    565  N   ARG A  72      -9.925   4.580   3.956  1.00  0.90           N  
ATOM    566  CA  ARG A  72      -8.974   5.168   3.018  1.00  0.90           C  
ATOM    567  C   ARG A  72      -9.217   4.659   1.601  1.00  0.90           C  
ATOM    568  CB  ARG A  72      -7.537   4.861   3.446  1.00  0.90           C  
ATOM    569  O   ARG A  72      -9.054   5.403   0.632  1.00  0.90           O  
ATOM    570  CG  ARG A  72      -7.082   5.634   4.673  1.00  0.90           C  
ATOM    571  CD  ARG A  72      -5.573   5.560   4.858  1.00  0.90           C  
ATOM    572  NE  ARG A  72      -5.120   4.185   5.052  1.00  0.90           N  
ATOM    573  NH1 ARG A  72      -3.106   4.474   3.959  1.00  0.90           N  
ATOM    574  NH2 ARG A  72      -3.648   2.434   4.852  1.00  0.90           N  
ATOM    575  CZ  ARG A  72      -3.959   3.701   4.621  1.00  0.90           C  
ATOM    576  N   ALA A  73      -9.617   3.417   1.608  1.00  0.90           N  
ATOM    577  CA  ALA A  73      -9.842   2.794   0.306  1.00  0.90           C  
ATOM    578  C   ALA A  73     -10.980   3.483  -0.442  1.00  0.90           C  
ATOM    579  CB  ALA A  73     -10.143   1.307   0.473  1.00  0.90           C  
ATOM    580  O   ALA A  73     -10.983   3.528  -1.675  1.00  0.90           O  
ATOM    581  N   SER A  74     -11.923   4.074   0.314  1.00  0.87           N  
ATOM    582  CA  SER A  74     -13.087   4.705  -0.299  1.00  0.87           C  
ATOM    583  C   SER A  74     -12.802   6.160  -0.658  1.00  0.87           C  
ATOM    584  CB  SER A  74     -14.293   4.630   0.638  1.00  0.87           C  
ATOM    585  O   SER A  74     -13.443   6.722  -1.548  1.00  0.87           O  
ATOM    586  OG  SER A  74     -14.033   5.318   1.850  1.00  0.87           O  
ATOM    587  N   SER A  75     -11.788   6.737  -0.089  1.00  0.86           N  
ATOM    588  CA  SER A  75     -11.396   8.107  -0.407  1.00  0.86           C  
ATOM    589  C   SER A  75     -10.538   8.157  -1.667  1.00  0.86           C  
ATOM    590  CB  SER A  75     -10.636   8.733   0.763  1.00  0.86           C  
ATOM    591  O   SER A  75      -9.622   7.350  -1.833  1.00  0.86           O  
ATOM    592  OG  SER A  75     -11.453   8.791   1.920  1.00  0.86           O  
ATOM    593  N   PHE A  76     -10.888   9.131  -2.534  1.00  0.92           N  
ATOM    594  CA  PHE A  76     -10.154   9.331  -3.778  1.00  0.92           C  
ATOM    595  C   PHE A  76     -10.100   8.041  -4.588  1.00  0.92           C  
ATOM    596  CB  PHE A  76      -8.734   9.830  -3.491  1.00  0.92           C  
ATOM    597  O   PHE A  76      -9.056   7.693  -5.142  1.00  0.92           O  
ATOM    598  CG  PHE A  76      -8.689  11.149  -2.768  1.00  0.92           C  
ATOM    599  CD1 PHE A  76      -9.021  12.328  -3.423  1.00  0.92           C  
ATOM    600  CD2 PHE A  76      -8.314  11.209  -1.432  1.00  0.92           C  
ATOM    601  CE1 PHE A  76      -8.980  13.551  -2.756  1.00  0.92           C  
ATOM    602  CE2 PHE A  76      -8.270  12.426  -0.759  1.00  0.92           C  
ATOM    603  CZ  PHE A  76      -8.603  13.596  -1.423  1.00  0.92           C  
ATOM    604  N   TYR A  77     -11.152   7.335  -4.540  1.00  0.93           N  
ATOM    605  CA  TYR A  77     -11.221   6.030  -5.190  1.00  0.93           C  
ATOM    606  C   TYR A  77     -10.918   6.146  -6.679  1.00  0.93           C  
ATOM    607  CB  TYR A  77     -12.602   5.400  -4.985  1.00  0.93           C  
ATOM    608  O   TYR A  77     -10.095   5.397  -7.211  1.00  0.93           O  
ATOM    609  CG  TYR A  77     -12.788   4.096  -5.722  1.00  0.93           C  
ATOM    610  CD1 TYR A  77     -13.552   4.034  -6.886  1.00  0.93           C  
ATOM    611  CD2 TYR A  77     -12.203   2.924  -5.255  1.00  0.93           C  
ATOM    612  CE1 TYR A  77     -13.728   2.834  -7.567  1.00  0.93           C  
ATOM    613  CE2 TYR A  77     -12.373   1.718  -5.928  1.00  0.93           C  
ATOM    614  OH  TYR A  77     -13.307   0.492  -7.751  1.00  0.93           O  
ATOM    615  CZ  TYR A  77     -13.136   1.683  -7.081  1.00  0.93           C  
ATOM    616  N   GLU A  78     -11.544   7.067  -7.388  1.00  0.96           N  
ATOM    617  CA  GLU A  78     -11.344   7.242  -8.823  1.00  0.96           C  
ATOM    618  C   GLU A  78      -9.892   7.585  -9.141  1.00  0.96           C  
ATOM    619  CB  GLU A  78     -12.273   8.331  -9.366  1.00  0.96           C  
ATOM    620  O   GLU A  78      -9.325   7.072 -10.109  1.00  0.96           O  
ATOM    621  CG  GLU A  78     -13.746   7.950  -9.345  1.00  0.96           C  
ATOM    622  CD  GLU A  78     -14.658   9.050  -9.866  1.00  0.96           C  
ATOM    623  OE1 GLU A  78     -15.894   8.852  -9.892  1.00  0.96           O  
ATOM    624  OE2 GLU A  78     -14.132  10.118 -10.251  1.00  0.96           O  
ATOM    625  N   GLU A  79      -9.344   8.344  -8.355  1.00  0.98           N  
ATOM    626  CA  GLU A  79      -7.945   8.725  -8.526  1.00  0.98           C  
ATOM    627  C   GLU A  79      -7.021   7.522  -8.357  1.00  0.98           C  
ATOM    628  CB  GLU A  79      -7.562   9.826  -7.534  1.00  0.98           C  
ATOM    629  O   GLU A  79      -6.084   7.338  -9.136  1.00  0.98           O  
ATOM    630  CG  GLU A  79      -8.236  11.163  -7.809  1.00  0.98           C  
ATOM    631  CD  GLU A  79      -9.626  11.270  -7.204  1.00  0.98           C  
ATOM    632  OE1 GLU A  79     -10.213  12.376  -7.224  1.00  0.98           O  
ATOM    633  OE2 GLU A  79     -10.132  10.240  -6.705  1.00  0.98           O  
ATOM    634  N   LYS A  80      -7.317   6.711  -7.399  1.00  0.98           N  
ATOM    635  CA  LYS A  80      -6.501   5.524  -7.163  1.00  0.98           C  
ATOM    636  C   LYS A  80      -6.587   4.555  -8.339  1.00  0.98           C  
ATOM    637  CB  LYS A  80      -6.934   4.823  -5.874  1.00  0.98           C  
ATOM    638  O   LYS A  80      -5.582   3.960  -8.734  1.00  0.98           O  
ATOM    639  CG  LYS A  80      -6.575   5.583  -4.606  1.00  0.98           C  
ATOM    640  CD  LYS A  80      -7.177   4.925  -3.371  1.00  0.98           C  
ATOM    641  CE  LYS A  80      -6.926   5.751  -2.117  1.00  0.98           C  
ATOM    642  NZ  LYS A  80      -7.962   5.501  -1.071  1.00  0.98           N  
ATOM    643  N   GLN A  81      -7.688   4.452  -8.899  1.00  0.98           N  
ATOM    644  CA  GLN A  81      -7.864   3.606 -10.074  1.00  0.98           C  
ATOM    645  C   GLN A  81      -7.039   4.120 -11.251  1.00  0.98           C  
ATOM    646  CB  GLN A  81      -9.341   3.528 -10.464  1.00  0.98           C  
ATOM    647  O   GLN A  81      -6.398   3.337 -11.955  1.00  0.98           O  
ATOM    648  CG  GLN A  81     -10.177   2.658  -9.535  1.00  0.98           C  
ATOM    649  CD  GLN A  81      -9.856   1.181  -9.668  1.00  0.98           C  
ATOM    650  NE2 GLN A  81      -9.737   0.496  -8.535  1.00  0.98           N  
ATOM    651  OE1 GLN A  81      -9.717   0.659 -10.779  1.00  0.98           O  
ATOM    652  N   LEU A  82      -7.173   5.386 -11.415  1.00  0.98           N  
ATOM    653  CA  LEU A  82      -6.404   6.012 -12.485  1.00  0.98           C  
ATOM    654  C   LEU A  82      -4.910   5.775 -12.293  1.00  0.98           C  
ATOM    655  CB  LEU A  82      -6.691   7.515 -12.542  1.00  0.98           C  
ATOM    656  O   LEU A  82      -4.215   5.378 -13.231  1.00  0.98           O  
ATOM    657  CG  LEU A  82      -5.993   8.297 -13.656  1.00  0.98           C  
ATOM    658  CD1 LEU A  82      -6.393   7.747 -15.021  1.00  0.98           C  
ATOM    659  CD2 LEU A  82      -6.322   9.782 -13.555  1.00  0.98           C  
ATOM    660  N   ILE A  83      -4.469   5.989 -11.170  1.00  0.99           N  
ATOM    661  CA  ILE A  83      -3.064   5.791 -10.831  1.00  0.99           C  
ATOM    662  C   ILE A  83      -2.676   4.333 -11.068  1.00  0.99           C  
ATOM    663  CB  ILE A  83      -2.773   6.192  -9.368  1.00  0.99           C  
ATOM    664  O   ILE A  83      -1.629   4.051 -11.655  1.00  0.99           O  
ATOM    665  CG1 ILE A  83      -2.892   7.711  -9.197  1.00  0.99           C  
ATOM    666  CG2 ILE A  83      -1.389   5.699  -8.937  1.00  0.99           C  
ATOM    667  CD1 ILE A  83      -2.994   8.165  -7.747  1.00  0.99           C  
ATOM    668  N   ALA A  84      -3.472   3.416 -10.638  1.00  0.98           N  
ATOM    669  CA  ALA A  84      -3.216   1.990 -10.819  1.00  0.98           C  
ATOM    670  C   ALA A  84      -3.058   1.645 -12.298  1.00  0.98           C  
ATOM    671  CB  ALA A  84      -4.341   1.163 -10.201  1.00  0.98           C  
ATOM    672  O   ALA A  84      -2.125   0.934 -12.680  1.00  0.98           O  
ATOM    673  N   ARG A  85      -3.883   2.160 -13.107  1.00  0.98           N  
ATOM    674  CA  ARG A  85      -3.814   1.902 -14.542  1.00  0.98           C  
ATOM    675  C   ARG A  85      -2.530   2.469 -15.139  1.00  0.98           C  
ATOM    676  CB  ARG A  85      -5.031   2.496 -15.254  1.00  0.98           C  
ATOM    677  O   ARG A  85      -1.898   1.831 -15.984  1.00  0.98           O  
ATOM    678  CG  ARG A  85      -6.318   1.720 -15.025  1.00  0.98           C  
ATOM    679  CD  ARG A  85      -7.430   2.186 -15.956  1.00  0.98           C  
ATOM    680  NE  ARG A  85      -7.953   3.490 -15.559  1.00  0.98           N  
ATOM    681  NH1 ARG A  85      -9.493   2.646 -14.058  1.00  0.98           N  
ATOM    682  NH2 ARG A  85      -9.322   4.909 -14.381  1.00  0.98           N  
ATOM    683  CZ  ARG A  85      -8.922   3.679 -14.667  1.00  0.98           C  
ATOM    684  N   LYS A  86      -2.164   3.603 -14.683  1.00  0.99           N  
ATOM    685  CA  LYS A  86      -0.953   4.244 -15.186  1.00  0.99           C  
ATOM    686  C   LYS A  86       0.294   3.478 -14.754  1.00  0.99           C  
ATOM    687  CB  LYS A  86      -0.872   5.693 -14.703  1.00  0.99           C  
ATOM    688  O   LYS A  86       1.334   3.553 -15.412  1.00  0.99           O  
ATOM    689  CG  LYS A  86      -1.840   6.635 -15.403  1.00  0.99           C  
ATOM    690  CD  LYS A  86      -1.745   8.049 -14.847  1.00  0.99           C  
ATOM    691  CE  LYS A  86      -2.665   9.007 -15.592  1.00  0.99           C  
ATOM    692  NZ  LYS A  86      -2.797  10.314 -14.881  1.00  0.99           N  
ATOM    693  N   ALA A  87       0.169   2.752 -13.707  1.00  0.99           N  
ATOM    694  CA  ALA A  87       1.321   2.047 -13.151  1.00  0.99           C  
ATOM    695  C   ALA A  87       1.562   0.729 -13.880  1.00  0.99           C  
ATOM    696  CB  ALA A  87       1.122   1.797 -11.658  1.00  0.99           C  
ATOM    697  O   ALA A  87       2.662   0.173 -13.825  1.00  0.99           O  
ATOM    698  N   LEU A  88       0.654   0.181 -14.629  1.00  0.98           N  
ATOM    699  CA  LEU A  88       0.681  -1.154 -15.216  1.00  0.98           C  
ATOM    700  C   LEU A  88       1.886  -1.319 -16.136  1.00  0.98           C  
ATOM    701  CB  LEU A  88      -0.611  -1.423 -15.994  1.00  0.98           C  
ATOM    702  O   LEU A  88       2.609  -2.314 -16.046  1.00  0.98           O  
ATOM    703  CG  LEU A  88      -1.818  -1.869 -15.169  1.00  0.98           C  
ATOM    704  CD1 LEU A  88      -3.074  -1.887 -16.034  1.00  0.98           C  
ATOM    705  CD2 LEU A  88      -1.568  -3.241 -14.552  1.00  0.98           C  
ATOM    706  N   PRO A  89       2.146  -0.357 -16.963  1.00  0.97           N  
ATOM    707  CA  PRO A  89       3.255  -0.530 -17.903  1.00  0.97           C  
ATOM    708  C   PRO A  89       4.603  -0.689 -17.203  1.00  0.97           C  
ATOM    709  CB  PRO A  89       3.219   0.757 -18.732  1.00  0.97           C  
ATOM    710  O   PRO A  89       5.546  -1.228 -17.787  1.00  0.97           O  
ATOM    711  CG  PRO A  89       1.797   1.213 -18.667  1.00  0.97           C  
ATOM    712  CD  PRO A  89       1.258   0.901 -17.301  1.00  0.97           C  
ATOM    713  N   PHE A  90       4.685  -0.259 -15.993  1.00  0.98           N  
ATOM    714  CA  PHE A  90       5.957  -0.293 -15.279  1.00  0.98           C  
ATOM    715  C   PHE A  90       6.157  -1.639 -14.594  1.00  0.98           C  
ATOM    716  CB  PHE A  90       6.026   0.837 -14.247  1.00  0.98           C  
ATOM    717  O   PHE A  90       7.239  -1.922 -14.075  1.00  0.98           O  
ATOM    718  CG  PHE A  90       5.942   2.214 -14.848  1.00  0.98           C  
ATOM    719  CD1 PHE A  90       7.079   2.844 -15.340  1.00  0.98           C  
ATOM    720  CD2 PHE A  90       4.725   2.880 -14.922  1.00  0.98           C  
ATOM    721  CE1 PHE A  90       7.004   4.118 -15.897  1.00  0.98           C  
ATOM    722  CE2 PHE A  90       4.643   4.154 -15.477  1.00  0.98           C  
ATOM    723  CZ  PHE A  90       5.784   4.771 -15.963  1.00  0.98           C  
ATOM    724  N   ILE A  91       5.121  -2.447 -14.685  1.00  0.97           N  
ATOM    725  CA  ILE A  91       5.163  -3.747 -14.023  1.00  0.97           C  
ATOM    726  C   ILE A  91       5.178  -4.858 -15.070  1.00  0.97           C  
ATOM    727  CB  ILE A  91       3.968  -3.932 -13.062  1.00  0.97           C  
ATOM    728  O   ILE A  91       5.502  -6.007 -14.761  1.00  0.97           O  
ATOM    729  CG1 ILE A  91       3.870  -2.745 -12.097  1.00  0.97           C  
ATOM    730  CG2 ILE A  91       4.091  -5.252 -12.295  1.00  0.97           C  
ATOM    731  CD1 ILE A  91       5.119  -2.527 -11.254  1.00  0.97           C  
ATOM    732  N   ASP A  92       4.947  -4.564 -16.293  1.00  0.92           N  
ATOM    733  CA  ASP A  92       4.663  -5.541 -17.340  1.00  0.92           C  
ATOM    734  C   ASP A  92       5.856  -6.467 -17.563  1.00  0.92           C  
ATOM    735  CB  ASP A  92       4.293  -4.835 -18.646  1.00  0.92           C  
ATOM    736  O   ASP A  92       5.685  -7.674 -17.752  1.00  0.92           O  
ATOM    737  CG  ASP A  92       2.844  -4.382 -18.686  1.00  0.92           C  
ATOM    738  OD1 ASP A  92       2.071  -4.730 -17.767  1.00  0.92           O  
ATOM    739  OD2 ASP A  92       2.472  -3.673 -19.645  1.00  0.92           O  
ATOM    740  N   ASN A  93       7.055  -5.956 -17.393  1.00  0.95           N  
ATOM    741  CA  ASN A  93       8.240  -6.755 -17.685  1.00  0.95           C  
ATOM    742  C   ASN A  93       8.900  -7.268 -16.409  1.00  0.95           C  
ATOM    743  CB  ASN A  93       9.242  -5.947 -18.513  1.00  0.95           C  
ATOM    744  O   ASN A  93      10.028  -7.762 -16.443  1.00  0.95           O  
ATOM    745  CG  ASN A  93       9.703  -4.688 -17.806  1.00  0.95           C  
ATOM    746  ND2 ASN A  93      10.871  -4.187 -18.189  1.00  0.95           N  
ATOM    747  OD1 ASN A  93       9.015  -4.171 -16.922  1.00  0.95           O  
ATOM    748  N   LYS A  94       8.155  -7.135 -15.285  1.00  0.98           N  
ATOM    749  CA  LYS A  94       8.728  -7.578 -14.017  1.00  0.98           C  
ATOM    750  C   LYS A  94       8.192  -8.951 -13.622  1.00  0.98           C  
ATOM    751  CB  LYS A  94       8.434  -6.562 -12.912  1.00  0.98           C  
ATOM    752  O   LYS A  94       7.048  -9.290 -13.931  1.00  0.98           O  
ATOM    753  CG  LYS A  94       8.800  -5.130 -13.273  1.00  0.98           C  
ATOM    754  CD  LYS A  94      10.286  -4.994 -13.578  1.00  0.98           C  
ATOM    755  CE  LYS A  94      10.658  -3.557 -13.919  1.00  0.98           C  
ATOM    756  NZ  LYS A  94      11.982  -3.476 -14.606  1.00  0.98           N  
ATOM    757  N   THR A  95       9.027  -9.773 -13.036  1.00  0.98           N  
ATOM    758  CA  THR A  95       8.595 -11.110 -12.643  1.00  0.98           C  
ATOM    759  C   THR A  95       8.423 -11.199 -11.129  1.00  0.98           C  
ATOM    760  CB  THR A  95       9.597 -12.181 -13.113  1.00  0.98           C  
ATOM    761  O   THR A  95       7.753 -12.105 -10.628  1.00  0.98           O  
ATOM    762  CG2 THR A  95       9.661 -12.244 -14.635  1.00  0.98           C  
ATOM    763  OG1 THR A  95      10.899 -11.866 -12.603  1.00  0.98           O  
ATOM    764  N   THR A  96       9.083 -10.270 -10.338  1.00  0.99           N  
ATOM    765  CA  THR A  96       8.910 -10.205  -8.891  1.00  0.99           C  
ATOM    766  C   THR A  96       8.601  -8.778  -8.447  1.00  0.99           C  
ATOM    767  CB  THR A  96      10.164 -10.713  -8.156  1.00  0.99           C  
ATOM    768  O   THR A  96       9.157  -7.820  -8.987  1.00  0.99           O  
ATOM    769  CG2 THR A  96      10.442 -12.176  -8.488  1.00  0.99           C  
ATOM    770  OG1 THR A  96      11.294  -9.923  -8.547  1.00  0.99           O  
ATOM    771  N   MET A  97       7.640  -8.625  -7.472  1.00  0.99           N  
ATOM    772  CA  MET A  97       7.195  -7.322  -6.984  1.00  0.99           C  
ATOM    773  C   MET A  97       6.939  -7.363  -5.482  1.00  0.99           C  
ATOM    774  CB  MET A  97       5.930  -6.876  -7.719  1.00  0.99           C  
ATOM    775  O   MET A  97       6.474  -8.374  -4.954  1.00  0.99           O  
ATOM    776  CG  MET A  97       5.376  -5.546  -7.233  1.00  0.99           C  
ATOM    777  SD  MET A  97       3.844  -5.058  -8.118  1.00  0.99           S  
ATOM    778  CE  MET A  97       2.677  -6.262  -7.425  1.00  0.99           C  
ATOM    779  N   ALA A  98       7.434  -6.350  -4.826  1.00  0.99           N  
ATOM    780  CA  ALA A  98       6.984  -6.090  -3.461  1.00  0.99           C  
ATOM    781  C   ALA A  98       5.922  -4.995  -3.432  1.00  0.99           C  
ATOM    782  CB  ALA A  98       8.167  -5.703  -2.576  1.00  0.99           C  
ATOM    783  O   ALA A  98       6.020  -4.006  -4.163  1.00  0.99           O  
ATOM    784  N   ALA A  99       4.879  -5.195  -2.622  1.00  0.99           N  
ATOM    785  CA  ALA A  99       3.802  -4.216  -2.506  1.00  0.99           C  
ATOM    786  C   ALA A  99       3.450  -3.959  -1.043  1.00  0.99           C  
ATOM    787  CB  ALA A  99       2.568  -4.689  -3.272  1.00  0.99           C  
ATOM    788  O   ALA A  99       3.258  -4.901  -0.270  1.00  0.99           O  
ATOM    789  N   ASP A 100       3.348  -2.688  -0.680  1.00  0.98           N  
ATOM    790  CA  ASP A 100       2.959  -2.373   0.691  1.00  0.98           C  
ATOM    791  C   ASP A 100       1.450  -2.513   0.880  1.00  0.98           C  
ATOM    792  CB  ASP A 100       3.407  -0.958   1.065  1.00  0.98           C  
ATOM    793  O   ASP A 100       0.757  -3.044   0.009  1.00  0.98           O  
ATOM    794  CG  ASP A 100       2.524   0.121   0.464  1.00  0.98           C  
ATOM    795  OD1 ASP A 100       1.627  -0.204  -0.343  1.00  0.98           O  
ATOM    796  OD2 ASP A 100       2.729   1.308   0.799  1.00  0.98           O  
ATOM    797  N   SER A 101       0.942  -2.170   2.059  1.00  0.98           N  
ATOM    798  CA  SER A 101      -0.450  -2.422   2.416  1.00  0.98           C  
ATOM    799  C   SER A 101      -1.321  -1.201   2.142  1.00  0.98           C  
ATOM    800  CB  SER A 101      -0.563  -2.819   3.889  1.00  0.98           C  
ATOM    801  O   SER A 101      -2.420  -1.081   2.686  1.00  0.98           O  
ATOM    802  OG  SER A 101      -0.038  -1.802   4.725  1.00  0.98           O  
ATOM    803  N   SER A 102      -0.923  -0.309   1.251  1.00  0.98           N  
ATOM    804  CA  SER A 102      -1.675   0.912   0.985  1.00  0.98           C  
ATOM    805  C   SER A 102      -2.878   0.637   0.089  1.00  0.98           C  
ATOM    806  CB  SER A 102      -0.776   1.965   0.336  1.00  0.98           C  
ATOM    807  O   SER A 102      -2.849  -0.281  -0.733  1.00  0.98           O  
ATOM    808  OG  SER A 102      -0.437   1.590  -0.988  1.00  0.98           O  
ATOM    809  N   SER A 103      -3.897   1.487   0.243  1.00  0.97           N  
ATOM    810  CA  SER A 103      -5.134   1.314  -0.512  1.00  0.97           C  
ATOM    811  C   SER A 103      -4.932   1.648  -1.986  1.00  0.97           C  
ATOM    812  CB  SER A 103      -6.245   2.189   0.070  1.00  0.97           C  
ATOM    813  O   SER A 103      -5.619   1.101  -2.852  1.00  0.97           O  
ATOM    814  OG  SER A 103      -5.894   3.560  -0.001  1.00  0.97           O  
ATOM    815  N   THR A 104      -4.014   2.530  -2.306  1.00  0.98           N  
ATOM    816  CA  THR A 104      -3.722   2.851  -3.699  1.00  0.98           C  
ATOM    817  C   THR A 104      -3.077   1.660  -4.403  1.00  0.98           C  
ATOM    818  CB  THR A 104      -2.798   4.077  -3.808  1.00  0.98           C  
ATOM    819  O   THR A 104      -3.473   1.301  -5.514  1.00  0.98           O  
ATOM    820  CG2 THR A 104      -2.533   4.439  -5.265  1.00  0.98           C  
ATOM    821  OG1 THR A 104      -3.416   5.193  -3.155  1.00  0.98           O  
ATOM    822  N   VAL A 105      -2.139   1.008  -3.737  1.00  0.99           N  
ATOM    823  CA  VAL A 105      -1.438  -0.142  -4.298  1.00  0.99           C  
ATOM    824  C   VAL A 105      -2.403  -1.317  -4.440  1.00  0.99           C  
ATOM    825  CB  VAL A 105      -0.227  -0.548  -3.429  1.00  0.99           C  
ATOM    826  O   VAL A 105      -2.290  -2.111  -5.377  1.00  0.99           O  
ATOM    827  CG1 VAL A 105       0.344  -1.887  -3.890  1.00  0.99           C  
ATOM    828  CG2 VAL A 105       0.847   0.538  -3.470  1.00  0.99           C  
ATOM    829  N   MET A 106      -3.363  -1.378  -3.552  1.00  0.98           N  
ATOM    830  CA  MET A 106      -4.374  -2.430  -3.617  1.00  0.98           C  
ATOM    831  C   MET A 106      -5.122  -2.384  -4.945  1.00  0.98           C  
ATOM    832  CB  MET A 106      -5.360  -2.301  -2.455  1.00  0.98           C  
ATOM    833  O   MET A 106      -5.413  -3.426  -5.535  1.00  0.98           O  
ATOM    834  CG  MET A 106      -6.426  -3.385  -2.433  1.00  0.98           C  
ATOM    835  SD  MET A 106      -5.712  -5.071  -2.319  1.00  0.98           S  
ATOM    836  CE  MET A 106      -5.150  -5.065  -0.594  1.00  0.98           C  
ATOM    837  N   GLU A 107      -5.388  -1.156  -5.437  1.00  0.98           N  
ATOM    838  CA  GLU A 107      -6.090  -1.019  -6.709  1.00  0.98           C  
ATOM    839  C   GLU A 107      -5.249  -1.557  -7.864  1.00  0.98           C  
ATOM    840  CB  GLU A 107      -6.460   0.444  -6.965  1.00  0.98           C  
ATOM    841  O   GLU A 107      -5.782  -2.155  -8.801  1.00  0.98           O  
ATOM    842  CG  GLU A 107      -7.454   1.011  -5.962  1.00  0.98           C  
ATOM    843  CD  GLU A 107      -8.739   0.204  -5.869  1.00  0.98           C  
ATOM    844  OE1 GLU A 107      -9.215  -0.051  -4.740  1.00  0.98           O  
ATOM    845  OE2 GLU A 107      -9.274  -0.176  -6.934  1.00  0.98           O  
ATOM    846  N   LEU A 108      -3.990  -1.366  -7.784  1.00  0.99           N  
ATOM    847  CA  LEU A 108      -3.082  -1.926  -8.780  1.00  0.99           C  
ATOM    848  C   LEU A 108      -3.081  -3.449  -8.718  1.00  0.99           C  
ATOM    849  CB  LEU A 108      -1.662  -1.393  -8.571  1.00  0.99           C  
ATOM    850  O   LEU A 108      -3.183  -4.117  -9.750  1.00  0.99           O  
ATOM    851  CG  LEU A 108      -0.558  -2.067  -9.387  1.00  0.99           C  
ATOM    852  CD1 LEU A 108      -0.821  -1.892 -10.879  1.00  0.99           C  
ATOM    853  CD2 LEU A 108       0.807  -1.503  -9.009  1.00  0.99           C  
ATOM    854  N   LEU A 109      -3.028  -3.991  -7.538  1.00  0.99           N  
ATOM    855  CA  LEU A 109      -2.978  -5.439  -7.371  1.00  0.99           C  
ATOM    856  C   LEU A 109      -4.241  -6.093  -7.920  1.00  0.99           C  
ATOM    857  CB  LEU A 109      -2.800  -5.803  -5.895  1.00  0.99           C  
ATOM    858  O   LEU A 109      -4.179  -7.175  -8.509  1.00  0.99           O  
ATOM    859  CG  LEU A 109      -1.460  -5.427  -5.260  1.00  0.99           C  
ATOM    860  CD1 LEU A 109      -1.452  -5.797  -3.780  1.00  0.99           C  
ATOM    861  CD2 LEU A 109      -0.310  -6.108  -5.993  1.00  0.99           C  
ATOM    862  N   LYS A 110      -5.356  -5.439  -7.761  1.00  0.98           N  
ATOM    863  CA  LYS A 110      -6.608  -5.959  -8.301  1.00  0.98           C  
ATOM    864  C   LYS A 110      -6.545  -6.078  -9.821  1.00  0.98           C  
ATOM    865  CB  LYS A 110      -7.781  -5.066  -7.894  1.00  0.98           C  
ATOM    866  O   LYS A 110      -7.084  -7.024 -10.398  1.00  0.98           O  
ATOM    867  CG  LYS A 110      -8.139  -5.150  -6.417  1.00  0.98           C  
ATOM    868  CD  LYS A 110      -9.234  -4.156  -6.050  1.00  0.98           C  
ATOM    869  CE  LYS A 110      -9.602  -4.249  -4.576  1.00  0.98           C  
ATOM    870  NZ  LYS A 110     -10.604  -3.210  -4.189  1.00  0.98           N  
ATOM    871  N   LEU A 111      -5.851  -5.180 -10.431  1.00  0.98           N  
ATOM    872  CA  LEU A 111      -5.745  -5.182 -11.886  1.00  0.98           C  
ATOM    873  C   LEU A 111      -4.802  -6.282 -12.361  1.00  0.98           C  
ATOM    874  CB  LEU A 111      -5.257  -3.822 -12.390  1.00  0.98           C  
ATOM    875  O   LEU A 111      -4.869  -6.707 -13.517  1.00  0.98           O  
ATOM    876  CG  LEU A 111      -6.195  -2.636 -12.158  1.00  0.98           C  
ATOM    877  CD1 LEU A 111      -5.567  -1.352 -12.687  1.00  0.98           C  
ATOM    878  CD2 LEU A 111      -7.547  -2.887 -12.816  1.00  0.98           C  
ATOM    879  N   LEU A 112      -3.982  -6.749 -11.483  1.00  0.98           N  
ATOM    880  CA  LEU A 112      -2.957  -7.718 -11.854  1.00  0.98           C  
ATOM    881  C   LEU A 112      -3.405  -9.138 -11.523  1.00  0.98           C  
ATOM    882  CB  LEU A 112      -1.640  -7.406 -11.139  1.00  0.98           C  
ATOM    883  O   LEU A 112      -2.627 -10.085 -11.655  1.00  0.98           O  
ATOM    884  CG  LEU A 112      -0.916  -6.131 -11.575  1.00  0.98           C  
ATOM    885  CD1 LEU A 112       0.260  -5.845 -10.648  1.00  0.98           C  
ATOM    886  CD2 LEU A 112      -0.447  -6.251 -13.021  1.00  0.98           C  
ATOM    887  N   GLN A 113      -4.600  -9.376 -11.015  1.00  0.96           N  
ATOM    888  CA  GLN A 113      -5.043 -10.637 -10.431  1.00  0.96           C  
ATOM    889  C   GLN A 113      -4.921 -11.781 -11.434  1.00  0.96           C  
ATOM    890  CB  GLN A 113      -6.487 -10.523  -9.939  1.00  0.96           C  
ATOM    891  O   GLN A 113      -4.731 -12.936 -11.046  1.00  0.96           O  
ATOM    892  CG  GLN A 113      -7.495 -10.252 -11.047  1.00  0.96           C  
ATOM    893  CD  GLN A 113      -8.913 -10.105 -10.528  1.00  0.96           C  
ATOM    894  NE2 GLN A 113      -9.789  -9.536 -11.349  1.00  0.96           N  
ATOM    895  OE1 GLN A 113      -9.219 -10.501  -9.399  1.00  0.96           O  
ATOM    896  N   ASP A 114      -4.959 -11.468 -12.697  1.00  0.95           N  
ATOM    897  CA  ASP A 114      -4.940 -12.531 -13.697  1.00  0.95           C  
ATOM    898  C   ASP A 114      -3.554 -12.673 -14.321  1.00  0.95           C  
ATOM    899  CB  ASP A 114      -5.982 -12.263 -14.785  1.00  0.95           C  
ATOM    900  O   ASP A 114      -3.384 -13.385 -15.313  1.00  0.95           O  
ATOM    901  CG  ASP A 114      -7.407 -12.294 -14.262  1.00  0.95           C  
ATOM    902  OD1 ASP A 114      -7.722 -13.141 -13.398  1.00  0.95           O  
ATOM    903  OD2 ASP A 114      -8.224 -11.466 -14.721  1.00  0.95           O  
ATOM    904  N   ARG A 115      -2.627 -11.945 -13.730  1.00  0.95           N  
ATOM    905  CA  ARG A 115      -1.270 -11.982 -14.267  1.00  0.95           C  
ATOM    906  C   ARG A 115      -0.540 -13.245 -13.821  1.00  0.95           C  
ATOM    907  CB  ARG A 115      -0.486 -10.742 -13.833  1.00  0.95           C  
ATOM    908  O   ARG A 115      -0.310 -13.447 -12.627  1.00  0.95           O  
ATOM    909  CG  ARG A 115       0.878 -10.614 -14.494  1.00  0.95           C  
ATOM    910  CD  ARG A 115       1.573  -9.317 -14.106  1.00  0.95           C  
ATOM    911  NE  ARG A 115       2.885  -9.199 -14.735  1.00  0.95           N  
ATOM    912  NH1 ARG A 115       3.442  -7.220 -13.681  1.00  0.95           N  
ATOM    913  NH2 ARG A 115       4.911  -8.197 -15.145  1.00  0.95           N  
ATOM    914  CZ  ARG A 115       3.743  -8.206 -14.519  1.00  0.95           C  
ATOM    915  N   SER A 116      -0.112 -14.051 -14.792  1.00  0.95           N  
ATOM    916  CA  SER A 116       0.657 -15.254 -14.491  1.00  0.95           C  
ATOM    917  C   SER A 116       2.155 -14.974 -14.516  1.00  0.95           C  
ATOM    918  CB  SER A 116       0.321 -16.367 -15.484  1.00  0.95           C  
ATOM    919  O   SER A 116       2.605 -14.030 -15.169  1.00  0.95           O  
ATOM    920  OG  SER A 116       0.688 -15.993 -16.801  1.00  0.95           O  
ATOM    921  N   GLY A 117       2.913 -15.644 -13.698  1.00  0.97           N  
ATOM    922  CA  GLY A 117       4.364 -15.548 -13.692  1.00  0.97           C  
ATOM    923  C   GLY A 117       4.887 -14.472 -12.760  1.00  0.97           C  
ATOM    924  O   GLY A 117       6.089 -14.202 -12.728  1.00  0.97           O  
ATOM    925  N   LEU A 118       3.943 -13.770 -12.153  1.00  0.98           N  
ATOM    926  CA  LEU A 118       4.335 -12.735 -11.203  1.00  0.98           C  
ATOM    927  C   LEU A 118       4.373 -13.288  -9.782  1.00  0.98           C  
ATOM    928  CB  LEU A 118       3.372 -11.548 -11.276  1.00  0.98           C  
ATOM    929  O   LEU A 118       3.450 -13.988  -9.359  1.00  0.98           O  
ATOM    930  CG  LEU A 118       3.666 -10.377 -10.337  1.00  0.98           C  
ATOM    931  CD1 LEU A 118       4.981  -9.706 -10.723  1.00  0.98           C  
ATOM    932  CD2 LEU A 118       2.520  -9.371 -10.360  1.00  0.98           C  
ATOM    933  N   THR A 119       5.496 -13.081  -9.093  1.00  0.99           N  
ATOM    934  CA  THR A 119       5.606 -13.375  -7.668  1.00  0.99           C  
ATOM    935  C   THR A 119       5.515 -12.094  -6.844  1.00  0.99           C  
ATOM    936  CB  THR A 119       6.925 -14.102  -7.348  1.00  0.99           C  
ATOM    937  O   THR A 119       6.284 -11.154  -7.060  1.00  0.99           O  
ATOM    938  CG2 THR A 119       7.025 -14.430  -5.862  1.00  0.99           C  
ATOM    939  OG1 THR A 119       6.986 -15.320  -8.100  1.00  0.99           O  
ATOM    940  N   LEU A 120       4.539 -12.094  -5.924  1.00  0.99           N  
ATOM    941  CA  LEU A 120       4.284 -10.915  -5.103  1.00  0.99           C  
ATOM    942  C   LEU A 120       4.697 -11.160  -3.656  1.00  0.99           C  
ATOM    943  CB  LEU A 120       2.804 -10.529  -5.166  1.00  0.99           C  
ATOM    944  O   LEU A 120       4.262 -12.135  -3.039  1.00  0.99           O  
ATOM    945  CG  LEU A 120       2.345  -9.444  -4.191  1.00  0.99           C  
ATOM    946  CD1 LEU A 120       2.962  -8.100  -4.564  1.00  0.99           C  
ATOM    947  CD2 LEU A 120       0.823  -9.352  -4.171  1.00  0.99           C  
ATOM    948  N   LEU A 121       5.611 -10.312  -3.141  1.00  0.99           N  
ATOM    949  CA  LEU A 121       5.912 -10.212  -1.717  1.00  0.99           C  
ATOM    950  C   LEU A 121       5.125  -9.075  -1.074  1.00  0.99           C  
ATOM    951  CB  LEU A 121       7.412  -9.997  -1.499  1.00  0.99           C  
ATOM    952  O   LEU A 121       5.271  -7.914  -1.465  1.00  0.99           O  
ATOM    953  CG  LEU A 121       7.866  -9.809  -0.050  1.00  0.99           C  
ATOM    954  CD1 LEU A 121       7.668 -11.099   0.739  1.00  0.99           C  
ATOM    955  CD2 LEU A 121       9.324  -9.364  -0.001  1.00  0.99           C  
ATOM    956  N   THR A 122       4.271  -9.335  -0.054  1.00  0.99           N  
ATOM    957  CA  THR A 122       3.448  -8.255   0.479  1.00  0.99           C  
ATOM    958  C   THR A 122       3.221  -8.435   1.977  1.00  0.99           C  
ATOM    959  CB  THR A 122       2.090  -8.179  -0.243  1.00  0.99           C  
ATOM    960  O   THR A 122       3.175  -9.564   2.471  1.00  0.99           O  
ATOM    961  CG2 THR A 122       1.267  -9.440  -0.001  1.00  0.99           C  
ATOM    962  OG1 THR A 122       1.360  -7.045   0.242  1.00  0.99           O  
ATOM    963  N   ASN A 123       3.131  -7.306   2.646  1.00  0.99           N  
ATOM    964  CA  ASN A 123       2.752  -7.330   4.055  1.00  0.99           C  
ATOM    965  C   ASN A 123       1.275  -6.996   4.244  1.00  0.99           C  
ATOM    966  CB  ASN A 123       3.623  -6.364   4.861  1.00  0.99           C  
ATOM    967  O   ASN A 123       0.844  -6.677   5.353  1.00  0.99           O  
ATOM    968  CG  ASN A 123       3.274  -4.911   4.606  1.00  0.99           C  
ATOM    969  ND2 ASN A 123       3.267  -4.108   5.663  1.00  0.99           N  
ATOM    970  OD1 ASN A 123       3.012  -4.514   3.467  1.00  0.99           O  
ATOM    971  N   SER A 124       0.489  -6.974   3.216  1.00  0.99           N  
ATOM    972  CA  SER A 124      -0.923  -6.609   3.260  1.00  0.99           C  
ATOM    973  C   SER A 124      -1.806  -7.837   3.459  1.00  0.99           C  
ATOM    974  CB  SER A 124      -1.329  -5.882   1.977  1.00  0.99           C  
ATOM    975  O   SER A 124      -1.927  -8.673   2.561  1.00  0.99           O  
ATOM    976  OG  SER A 124      -2.737  -5.730   1.910  1.00  0.99           O  
ATOM    977  N   ALA A 125      -2.435  -7.923   4.603  1.00  0.98           N  
ATOM    978  CA  ALA A 125      -3.381  -9.011   4.837  1.00  0.98           C  
ATOM    979  C   ALA A 125      -4.527  -8.966   3.831  1.00  0.98           C  
ATOM    980  CB  ALA A 125      -3.924  -8.946   6.262  1.00  0.98           C  
ATOM    981  O   ALA A 125      -4.968 -10.007   3.337  1.00  0.98           O  
ATOM    982  N   GLU A 126      -4.898  -7.751   3.504  1.00  0.97           N  
ATOM    983  CA  GLU A 126      -5.980  -7.572   2.540  1.00  0.97           C  
ATOM    984  C   GLU A 126      -5.560  -8.034   1.148  1.00  0.97           C  
ATOM    985  CB  GLU A 126      -6.425  -6.108   2.497  1.00  0.97           C  
ATOM    986  O   GLU A 126      -6.333  -8.691   0.447  1.00  0.97           O  
ATOM    987  CG  GLU A 126      -7.563  -5.840   1.523  1.00  0.97           C  
ATOM    988  CD  GLU A 126      -8.863  -6.524   1.916  1.00  0.97           C  
ATOM    989  OE1 GLU A 126      -9.815  -6.529   1.103  1.00  0.97           O  
ATOM    990  OE2 GLU A 126      -8.929  -7.057   3.045  1.00  0.97           O  
ATOM    991  N   ALA A 127      -4.443  -7.697   0.718  1.00  0.98           N  
ATOM    992  CA  ALA A 127      -3.942  -8.142  -0.579  1.00  0.98           C  
ATOM    993  C   ALA A 127      -3.903  -9.666  -0.659  1.00  0.98           C  
ATOM    994  CB  ALA A 127      -2.553  -7.564  -0.841  1.00  0.98           C  
ATOM    995  O   ALA A 127      -4.284 -10.250  -1.676  1.00  0.98           O  
ATOM    996  N   ILE A 128      -3.492 -10.292   0.422  1.00  0.98           N  
ATOM    997  CA  ILE A 128      -3.430 -11.749   0.479  1.00  0.98           C  
ATOM    998  C   ILE A 128      -4.825 -12.334   0.275  1.00  0.98           C  
ATOM    999  CB  ILE A 128      -2.834 -12.237   1.818  1.00  0.98           C  
ATOM   1000  O   ILE A 128      -5.008 -13.256  -0.523  1.00  0.98           O  
ATOM   1001  CG1 ILE A 128      -1.361 -11.827   1.929  1.00  0.98           C  
ATOM   1002  CG2 ILE A 128      -2.993 -13.753   1.959  1.00  0.98           C  
ATOM   1003  CD1 ILE A 128      -0.797 -11.920   3.340  1.00  0.98           C  
ATOM   1004  N   HIS A 129      -5.748 -11.752   0.939  1.00  0.97           N  
ATOM   1005  CA  HIS A 129      -7.133 -12.197   0.834  1.00  0.97           C  
ATOM   1006  C   HIS A 129      -7.665 -12.015  -0.584  1.00  0.97           C  
ATOM   1007  CB  HIS A 129      -8.016 -11.440   1.828  1.00  0.97           C  
ATOM   1008  O   HIS A 129      -8.228 -12.945  -1.165  1.00  0.97           O  
ATOM   1009  CG  HIS A 129      -9.479 -11.685   1.638  1.00  0.97           C  
ATOM   1010  CD2 HIS A 129     -10.472 -10.862   1.226  1.00  0.97           C  
ATOM   1011  ND1 HIS A 129     -10.067 -12.906   1.887  1.00  0.97           N  
ATOM   1012  CE1 HIS A 129     -11.363 -12.824   1.634  1.00  0.97           C  
ATOM   1013  NE2 HIS A 129     -11.634 -11.594   1.232  1.00  0.97           N  
ATOM   1014  N   VAL A 130      -7.421 -10.889  -1.147  1.00  0.95           N  
ATOM   1015  CA  VAL A 130      -7.975 -10.529  -2.448  1.00  0.95           C  
ATOM   1016  C   VAL A 130      -7.337 -11.389  -3.537  1.00  0.95           C  
ATOM   1017  CB  VAL A 130      -7.765  -9.031  -2.760  1.00  0.95           C  
ATOM   1018  O   VAL A 130      -7.999 -11.764  -4.508  1.00  0.95           O  
ATOM   1019  CG1 VAL A 130      -8.005  -8.749  -4.243  1.00  0.95           C  
ATOM   1020  CG2 VAL A 130      -8.685  -8.172  -1.894  1.00  0.95           C  
ATOM   1021  N   LEU A 131      -6.144 -11.790  -3.331  1.00  0.98           N  
ATOM   1022  CA  LEU A 131      -5.413 -12.470  -4.394  1.00  0.98           C  
ATOM   1023  C   LEU A 131      -5.354 -13.972  -4.139  1.00  0.98           C  
ATOM   1024  CB  LEU A 131      -3.995 -11.906  -4.516  1.00  0.98           C  
ATOM   1025  O   LEU A 131      -4.582 -14.686  -4.782  1.00  0.98           O  
ATOM   1026  CG  LEU A 131      -3.881 -10.450  -4.970  1.00  0.98           C  
ATOM   1027  CD1 LEU A 131      -2.428  -9.990  -4.917  1.00  0.98           C  
ATOM   1028  CD2 LEU A 131      -4.449 -10.282  -6.375  1.00  0.98           C  
ATOM   1029  N   ALA A 132      -6.109 -14.452  -3.233  1.00  0.97           N  
ATOM   1030  CA  ALA A 132      -6.093 -15.856  -2.832  1.00  0.97           C  
ATOM   1031  C   ALA A 132      -6.423 -16.767  -4.011  1.00  0.97           C  
ATOM   1032  CB  ALA A 132      -7.077 -16.094  -1.689  1.00  0.97           C  
ATOM   1033  O   ALA A 132      -5.898 -17.879  -4.111  1.00  0.97           O  
ATOM   1034  N   GLN A 133      -7.227 -16.291  -4.902  1.00  0.95           N  
ATOM   1035  CA  GLN A 133      -7.631 -17.119  -6.034  1.00  0.95           C  
ATOM   1036  C   GLN A 133      -7.025 -16.604  -7.336  1.00  0.95           C  
ATOM   1037  CB  GLN A 133      -9.155 -17.168  -6.147  1.00  0.95           C  
ATOM   1038  O   GLN A 133      -7.463 -16.985  -8.424  1.00  0.95           O  
ATOM   1039  CG  GLN A 133      -9.845 -17.740  -4.916  1.00  0.95           C  
ATOM   1040  CD  GLN A 133      -9.508 -19.201  -4.679  1.00  0.95           C  
ATOM   1041  NE2 GLN A 133      -9.094 -19.523  -3.459  1.00  0.95           N  
ATOM   1042  OE1 GLN A 133      -9.619 -20.032  -5.586  1.00  0.95           O  
ATOM   1043  N   SER A 134      -6.071 -15.766  -7.156  1.00  0.97           N  
ATOM   1044  CA  SER A 134      -5.471 -15.189  -8.355  1.00  0.97           C  
ATOM   1045  C   SER A 134      -4.383 -16.096  -8.920  1.00  0.97           C  
ATOM   1046  CB  SER A 134      -4.889 -13.808  -8.052  1.00  0.97           C  
ATOM   1047  O   SER A 134      -4.074 -17.139  -8.340  1.00  0.97           O  
ATOM   1048  OG  SER A 134      -3.629 -13.922  -7.414  1.00  0.97           O  
ATOM   1049  N   GLU A 135      -3.816 -15.732 -10.106  1.00  0.97           N  
ATOM   1050  CA  GLU A 135      -2.722 -16.454 -10.749  1.00  0.97           C  
ATOM   1051  C   GLU A 135      -1.370 -16.017 -10.192  1.00  0.97           C  
ATOM   1052  CB  GLU A 135      -2.759 -16.247 -12.265  1.00  0.97           C  
ATOM   1053  O   GLU A 135      -0.347 -16.647 -10.466  1.00  0.97           O  
ATOM   1054  CG  GLU A 135      -3.966 -16.878 -12.943  1.00  0.97           C  
ATOM   1055  CD  GLU A 135      -3.833 -16.955 -14.455  1.00  0.97           C  
ATOM   1056  OE1 GLU A 135      -4.396 -17.891 -15.067  1.00  0.97           O  
ATOM   1057  OE2 GLU A 135      -3.159 -16.073 -15.033  1.00  0.97           O  
ATOM   1058  N   ILE A 136      -1.374 -14.990  -9.392  1.00  0.98           N  
ATOM   1059  CA  ILE A 136      -0.154 -14.444  -8.808  1.00  0.98           C  
ATOM   1060  C   ILE A 136       0.318 -15.341  -7.666  1.00  0.98           C  
ATOM   1061  CB  ILE A 136      -0.368 -13.000  -8.302  1.00  0.98           C  
ATOM   1062  O   ILE A 136      -0.487 -15.790  -6.848  1.00  0.98           O  
ATOM   1063  CG1 ILE A 136      -0.737 -12.074  -9.467  1.00  0.98           C  
ATOM   1064  CG2 ILE A 136       0.879 -12.493  -7.573  1.00  0.98           C  
ATOM   1065  CD1 ILE A 136      -1.129 -10.667  -9.039  1.00  0.98           C  
ATOM   1066  N   LYS A 137       1.610 -15.712  -7.732  1.00  0.98           N  
ATOM   1067  CA  LYS A 137       2.212 -16.346  -6.562  1.00  0.98           C  
ATOM   1068  C   LYS A 137       2.440 -15.333  -5.444  1.00  0.98           C  
ATOM   1069  CB  LYS A 137       3.533 -17.019  -6.937  1.00  0.98           C  
ATOM   1070  O   LYS A 137       3.234 -14.402  -5.595  1.00  0.98           O  
ATOM   1071  CG  LYS A 137       4.189 -17.775  -5.791  1.00  0.98           C  
ATOM   1072  CD  LYS A 137       5.492 -18.432  -6.229  1.00  0.98           C  
ATOM   1073  CE  LYS A 137       6.168 -19.158  -5.074  1.00  0.98           C  
ATOM   1074  NZ  LYS A 137       7.435 -19.824  -5.503  1.00  0.98           N  
ATOM   1075  N   VAL A 138       1.754 -15.541  -4.298  1.00  0.98           N  
ATOM   1076  CA  VAL A 138       1.796 -14.552  -3.226  1.00  0.98           C  
ATOM   1077  C   VAL A 138       2.630 -15.086  -2.063  1.00  0.98           C  
ATOM   1078  CB  VAL A 138       0.377 -14.183  -2.738  1.00  0.98           C  
ATOM   1079  O   VAL A 138       2.381 -16.186  -1.566  1.00  0.98           O  
ATOM   1080  CG1 VAL A 138       0.444 -13.160  -1.606  1.00  0.98           C  
ATOM   1081  CG2 VAL A 138      -0.463 -13.648  -3.897  1.00  0.98           C  
ATOM   1082  N   VAL A 139       3.678 -14.314  -1.748  1.00  0.98           N  
ATOM   1083  CA  VAL A 139       4.469 -14.573  -0.550  1.00  0.98           C  
ATOM   1084  C   VAL A 139       4.081 -13.586   0.549  1.00  0.98           C  
ATOM   1085  CB  VAL A 139       5.984 -14.480  -0.839  1.00  0.98           C  
ATOM   1086  O   VAL A 139       4.274 -12.377   0.403  1.00  0.98           O  
ATOM   1087  CG1 VAL A 139       6.794 -14.787   0.420  1.00  0.98           C  
ATOM   1088  CG2 VAL A 139       6.370 -15.429  -1.972  1.00  0.98           C  
ATOM   1089  N   SER A 140       3.543 -14.066   1.681  1.00  0.98           N  
ATOM   1090  CA  SER A 140       3.206 -13.246   2.841  1.00  0.98           C  
ATOM   1091  C   SER A 140       4.420 -13.035   3.740  1.00  0.98           C  
ATOM   1092  CB  SER A 140       2.074 -13.890   3.642  1.00  0.98           C  
ATOM   1093  O   SER A 140       5.181 -13.971   3.995  1.00  0.98           O  
ATOM   1094  OG  SER A 140       1.831 -13.169   4.838  1.00  0.98           O  
ATOM   1095  N   THR A 141       4.519 -11.815   4.252  1.00  0.98           N  
ATOM   1096  CA  THR A 141       5.683 -11.526   5.083  1.00  0.98           C  
ATOM   1097  C   THR A 141       5.487 -12.069   6.495  1.00  0.98           C  
ATOM   1098  CB  THR A 141       5.963 -10.013   5.145  1.00  0.98           C  
ATOM   1099  O   THR A 141       6.455 -12.241   7.240  1.00  0.98           O  
ATOM   1100  CG2 THR A 141       6.365  -9.471   3.778  1.00  0.98           C  
ATOM   1101  OG1 THR A 141       4.782  -9.333   5.588  1.00  0.98           O  
ATOM   1102  N   GLY A 142       4.158 -12.473   6.828  1.00  0.97           N  
ATOM   1103  CA  GLY A 142       3.870 -12.899   8.188  1.00  0.97           C  
ATOM   1104  C   GLY A 142       4.127 -11.816   9.219  1.00  0.97           C  
ATOM   1105  O   GLY A 142       4.227 -10.636   8.876  1.00  0.97           O  
ATOM   1106  N   GLY A 143       3.923 -12.125  10.488  1.00  0.97           N  
ATOM   1107  CA  GLY A 143       4.157 -11.191  11.578  1.00  0.97           C  
ATOM   1108  C   GLY A 143       2.890 -10.814  12.323  1.00  0.97           C  
ATOM   1109  O   GLY A 143       1.932 -11.589  12.362  1.00  0.97           O  
ATOM   1110  N   GLU A 144       3.005  -9.657  12.954  1.00  0.97           N  
ATOM   1111  CA  GLU A 144       1.882  -9.162  13.745  1.00  0.97           C  
ATOM   1112  C   GLU A 144       0.931  -8.328  12.892  1.00  0.97           C  
ATOM   1113  CB  GLU A 144       2.384  -8.337  14.933  1.00  0.97           C  
ATOM   1114  O   GLU A 144       1.369  -7.467  12.127  1.00  0.97           O  
ATOM   1115  CG  GLU A 144       1.286  -7.922  15.902  1.00  0.97           C  
ATOM   1116  CD  GLU A 144       1.810  -7.179  17.121  1.00  0.97           C  
ATOM   1117  OE1 GLU A 144       0.993  -6.731  17.956  1.00  0.97           O  
ATOM   1118  OE2 GLU A 144       3.049  -7.044  17.240  1.00  0.97           O  
ATOM   1119  N   LEU A 145      -0.381  -8.654  12.994  1.00  0.97           N  
ATOM   1120  CA  LEU A 145      -1.398  -7.938  12.231  1.00  0.97           C  
ATOM   1121  C   LEU A 145      -1.753  -6.617  12.904  1.00  0.97           C  
ATOM   1122  CB  LEU A 145      -2.655  -8.799  12.075  1.00  0.97           C  
ATOM   1123  O   LEU A 145      -2.057  -6.586  14.099  1.00  0.97           O  
ATOM   1124  CG  LEU A 145      -3.837  -8.148  11.355  1.00  0.97           C  
ATOM   1125  CD1 LEU A 145      -3.486  -7.882   9.895  1.00  0.97           C  
ATOM   1126  CD2 LEU A 145      -5.078  -9.029  11.460  1.00  0.97           C  
ATOM   1127  N   ASN A 146      -1.615  -5.584  12.130  1.00  0.95           N  
ATOM   1128  CA  ASN A 146      -2.249  -4.323  12.497  1.00  0.95           C  
ATOM   1129  C   ASN A 146      -3.681  -4.242  11.974  1.00  0.95           C  
ATOM   1130  CB  ASN A 146      -1.428  -3.139  11.981  1.00  0.95           C  
ATOM   1131  O   ASN A 146      -3.899  -4.069  10.774  1.00  0.95           O  
ATOM   1132  CG  ASN A 146      -1.966  -1.804  12.458  1.00  0.95           C  
ATOM   1133  ND2 ASN A 146      -1.079  -0.952  12.958  1.00  0.95           N  
ATOM   1134  OD1 ASN A 146      -3.169  -1.541  12.377  1.00  0.95           O  
ATOM   1135  N   LYS A 147      -4.605  -4.211  12.894  1.00  0.91           N  
ATOM   1136  CA  LYS A 147      -6.008  -4.377  12.527  1.00  0.91           C  
ATOM   1137  C   LYS A 147      -6.551  -3.122  11.850  1.00  0.91           C  
ATOM   1138  CB  LYS A 147      -6.849  -4.713  13.759  1.00  0.91           C  
ATOM   1139  O   LYS A 147      -7.520  -3.190  11.091  1.00  0.91           O  
ATOM   1140  CG  LYS A 147      -6.528  -6.066  14.378  1.00  0.91           C  
ATOM   1141  CD  LYS A 147      -7.396  -6.342  15.598  1.00  0.91           C  
ATOM   1142  CE  LYS A 147      -7.040  -7.672  16.249  1.00  0.91           C  
ATOM   1143  NZ  LYS A 147      -7.862  -7.930  17.469  1.00  0.91           N  
ATOM   1144  N   ASN A 148      -5.901  -1.972  12.056  1.00  0.89           N  
ATOM   1145  CA  ASN A 148      -6.399  -0.725  11.484  1.00  0.89           C  
ATOM   1146  C   ASN A 148      -5.970  -0.565  10.028  1.00  0.89           C  
ATOM   1147  CB  ASN A 148      -5.925   0.472  12.312  1.00  0.89           C  
ATOM   1148  O   ASN A 148      -6.756  -0.118   9.191  1.00  0.89           O  
ATOM   1149  CG  ASN A 148      -6.622   0.566  13.655  1.00  0.89           C  
ATOM   1150  ND2 ASN A 148      -5.903   1.045  14.663  1.00  0.89           N  
ATOM   1151  OD1 ASN A 148      -7.796   0.210  13.785  1.00  0.89           O  
ATOM   1152  N   THR A 149      -4.754  -1.050   9.739  1.00  0.93           N  
ATOM   1153  CA  THR A 149      -4.236  -0.861   8.388  1.00  0.93           C  
ATOM   1154  C   THR A 149      -4.214  -2.183   7.627  1.00  0.93           C  
ATOM   1155  CB  THR A 149      -2.820  -0.257   8.413  1.00  0.93           C  
ATOM   1156  O   THR A 149      -3.825  -2.227   6.458  1.00  0.93           O  
ATOM   1157  CG2 THR A 149      -2.818   1.114   9.082  1.00  0.93           C  
ATOM   1158  OG1 THR A 149      -1.946  -1.131   9.139  1.00  0.93           O  
ATOM   1159  N   LEU A 150      -4.556  -3.202   8.367  1.00  0.96           N  
ATOM   1160  CA  LEU A 150      -4.540  -4.553   7.819  1.00  0.96           C  
ATOM   1161  C   LEU A 150      -3.179  -4.876   7.210  1.00  0.96           C  
ATOM   1162  CB  LEU A 150      -5.636  -4.717   6.763  1.00  0.96           C  
ATOM   1163  O   LEU A 150      -3.101  -5.420   6.106  1.00  0.96           O  
ATOM   1164  CG  LEU A 150      -7.074  -4.508   7.240  1.00  0.96           C  
ATOM   1165  CD1 LEU A 150      -8.051  -4.718   6.088  1.00  0.96           C  
ATOM   1166  CD2 LEU A 150      -7.395  -5.446   8.398  1.00  0.96           C  
ATOM   1167  N   SER A 151      -2.153  -4.499   7.915  1.00  0.98           N  
ATOM   1168  CA  SER A 151      -0.773  -4.763   7.522  1.00  0.98           C  
ATOM   1169  C   SER A 151      -0.072  -5.660   8.536  1.00  0.98           C  
ATOM   1170  CB  SER A 151       0.001  -3.453   7.367  1.00  0.98           C  
ATOM   1171  O   SER A 151      -0.391  -5.629   9.726  1.00  0.98           O  
ATOM   1172  OG  SER A 151       0.080  -2.766   8.604  1.00  0.98           O  
ATOM   1173  N   LEU A 152       0.816  -6.518   8.030  1.00  0.98           N  
ATOM   1174  CA  LEU A 152       1.677  -7.338   8.875  1.00  0.98           C  
ATOM   1175  C   LEU A 152       2.979  -6.611   9.192  1.00  0.98           C  
ATOM   1176  CB  LEU A 152       1.978  -8.676   8.195  1.00  0.98           C  
ATOM   1177  O   LEU A 152       3.636  -6.085   8.291  1.00  0.98           O  
ATOM   1178  CG  LEU A 152       0.767  -9.491   7.735  1.00  0.98           C  
ATOM   1179  CD1 LEU A 152       1.214 -10.654   6.856  1.00  0.98           C  
ATOM   1180  CD2 LEU A 152      -0.026  -9.995   8.936  1.00  0.98           C  
ATOM   1181  N   GLN A 153       3.336  -6.578  10.535  1.00  0.97           N  
ATOM   1182  CA  GLN A 153       4.481  -5.775  10.949  1.00  0.97           C  
ATOM   1183  C   GLN A 153       5.315  -6.505  11.998  1.00  0.97           C  
ATOM   1184  CB  GLN A 153       4.020  -4.422  11.493  1.00  0.97           C  
ATOM   1185  O   GLN A 153       4.952  -7.599  12.436  1.00  0.97           O  
ATOM   1186  CG  GLN A 153       2.948  -4.525  12.570  1.00  0.97           C  
ATOM   1187  CD  GLN A 153       2.446  -3.169  13.029  1.00  0.97           C  
ATOM   1188  NE2 GLN A 153       1.966  -3.103  14.267  1.00  0.97           N  
ATOM   1189  OE1 GLN A 153       2.490  -2.189  12.279  1.00  0.97           O  
ATOM   1190  N   GLY A 154       6.420  -5.902  12.363  1.00  0.97           N  
ATOM   1191  CA  GLY A 154       7.263  -6.402  13.436  1.00  0.97           C  
ATOM   1192  C   GLY A 154       8.542  -7.049  12.938  1.00  0.97           C  
ATOM   1193  O   GLY A 154       8.835  -7.016  11.741  1.00  0.97           O  
ATOM   1194  N   ARG A 155       9.282  -7.547  13.835  1.00  0.98           N  
ATOM   1195  CA  ARG A 155      10.606  -8.101  13.573  1.00  0.98           C  
ATOM   1196  C   ARG A 155      10.527  -9.276  12.604  1.00  0.98           C  
ATOM   1197  CB  ARG A 155      11.272  -8.543  14.878  1.00  0.98           C  
ATOM   1198  O   ARG A 155      11.331  -9.377  11.675  1.00  0.98           O  
ATOM   1199  CG  ARG A 155      12.699  -9.037  14.705  1.00  0.98           C  
ATOM   1200  CD  ARG A 155      13.355  -9.348  16.044  1.00  0.98           C  
ATOM   1201  NE  ARG A 155      12.856 -10.597  16.611  1.00  0.98           N  
ATOM   1202  NH1 ARG A 155      14.780 -11.066  17.801  1.00  0.98           N  
ATOM   1203  NH2 ARG A 155      12.994 -12.500  17.890  1.00  0.98           N  
ATOM   1204  CZ  ARG A 155      13.544 -11.385  17.432  1.00  0.98           C  
ATOM   1205  N   ILE A 156       9.595 -10.143  12.779  1.00  0.98           N  
ATOM   1206  CA  ILE A 156       9.442 -11.310  11.916  1.00  0.98           C  
ATOM   1207  C   ILE A 156       9.182 -10.859  10.481  1.00  0.98           C  
ATOM   1208  CB  ILE A 156       8.301 -12.229  12.405  1.00  0.98           C  
ATOM   1209  O   ILE A 156       9.760 -11.404   9.538  1.00  0.98           O  
ATOM   1210  CG1 ILE A 156       8.680 -12.891  13.735  1.00  0.98           C  
ATOM   1211  CG2 ILE A 156       7.965 -13.283  11.345  1.00  0.98           C  
ATOM   1212  CD1 ILE A 156       7.531 -13.627  14.410  1.00  0.98           C  
ATOM   1213  N   THR A 157       8.314  -9.864  10.360  1.00  0.99           N  
ATOM   1214  CA  THR A 157       7.999  -9.320   9.043  1.00  0.99           C  
ATOM   1215  C   THR A 157       9.261  -8.812   8.352  1.00  0.99           C  
ATOM   1216  CB  THR A 157       6.970  -8.179   9.143  1.00  0.99           C  
ATOM   1217  O   THR A 157       9.521  -9.151   7.196  1.00  0.99           O  
ATOM   1218  CG2 THR A 157       6.676  -7.582   7.770  1.00  0.99           C  
ATOM   1219  OG1 THR A 157       5.752  -8.689   9.700  1.00  0.99           O  
ATOM   1220  N   LYS A 158      10.106  -8.101   8.982  1.00  0.99           N  
ATOM   1221  CA  LYS A 158      11.329  -7.531   8.425  1.00  0.99           C  
ATOM   1222  C   LYS A 158      12.321  -8.626   8.042  1.00  0.99           C  
ATOM   1223  CB  LYS A 158      11.973  -6.565   9.420  1.00  0.99           C  
ATOM   1224  O   LYS A 158      12.972  -8.544   6.999  1.00  0.99           O  
ATOM   1225  CG  LYS A 158      11.197  -5.271   9.617  1.00  0.99           C  
ATOM   1226  CD  LYS A 158      11.951  -4.298  10.514  1.00  0.99           C  
ATOM   1227  CE  LYS A 158      11.974  -4.772  11.961  1.00  0.99           C  
ATOM   1228  NZ  LYS A 158      12.691  -3.808  12.849  1.00  0.99           N  
ATOM   1229  N   GLU A 159      12.386  -9.635   8.873  1.00  0.98           N  
ATOM   1230  CA  GLU A 159      13.301 -10.738   8.600  1.00  0.98           C  
ATOM   1231  C   GLU A 159      12.902 -11.486   7.331  1.00  0.98           C  
ATOM   1232  CB  GLU A 159      13.349 -11.704   9.787  1.00  0.98           C  
ATOM   1233  O   GLU A 159      13.760 -11.854   6.526  1.00  0.98           O  
ATOM   1234  CG  GLU A 159      14.094 -11.157  10.996  1.00  0.98           C  
ATOM   1235  CD  GLU A 159      14.049 -12.085  12.199  1.00  0.98           C  
ATOM   1236  OE1 GLU A 159      14.702 -11.783  13.224  1.00  0.98           O  
ATOM   1237  OE2 GLU A 159      13.355 -13.124  12.116  1.00  0.98           O  
ATOM   1238  N   ILE A 160      11.693 -11.655   7.196  1.00  0.98           N  
ATOM   1239  CA  ILE A 160      11.209 -12.340   6.003  1.00  0.98           C  
ATOM   1240  C   ILE A 160      11.486 -11.484   4.769  1.00  0.98           C  
ATOM   1241  CB  ILE A 160       9.701 -12.659   6.106  1.00  0.98           C  
ATOM   1242  O   ILE A 160      11.960 -11.989   3.749  1.00  0.98           O  
ATOM   1243  CG1 ILE A 160       9.454 -13.732   7.173  1.00  0.98           C  
ATOM   1244  CG2 ILE A 160       9.148 -13.101   4.748  1.00  0.98           C  
ATOM   1245  CD1 ILE A 160       7.982 -14.015   7.438  1.00  0.98           C  
ATOM   1246  N   ILE A 161      11.192 -10.186   4.913  1.00  0.99           N  
ATOM   1247  CA  ILE A 161      11.412  -9.278   3.792  1.00  0.99           C  
ATOM   1248  C   ILE A 161      12.879  -9.328   3.370  1.00  0.99           C  
ATOM   1249  CB  ILE A 161      11.006  -7.831   4.148  1.00  0.99           C  
ATOM   1250  O   ILE A 161      13.186  -9.374   2.176  1.00  0.99           O  
ATOM   1251  CG1 ILE A 161       9.485  -7.728   4.310  1.00  0.99           C  
ATOM   1252  CG2 ILE A 161      11.511  -6.851   3.085  1.00  0.99           C  
ATOM   1253  CD1 ILE A 161       9.016  -6.428   4.949  1.00  0.99           C  
ATOM   1254  N   ARG A 162      13.849  -9.470   4.249  1.00  0.99           N  
ATOM   1255  CA  ARG A 162      15.284  -9.407   3.988  1.00  0.99           C  
ATOM   1256  C   ARG A 162      15.761 -10.651   3.246  1.00  0.99           C  
ATOM   1257  CB  ARG A 162      16.062  -9.247   5.296  1.00  0.99           C  
ATOM   1258  O   ARG A 162      16.855 -10.660   2.678  1.00  0.99           O  
ATOM   1259  CG  ARG A 162      15.983  -7.851   5.893  1.00  0.99           C  
ATOM   1260  CD  ARG A 162      16.690  -7.772   7.239  1.00  0.99           C  
ATOM   1261  NE  ARG A 162      16.525  -6.460   7.858  1.00  0.99           N  
ATOM   1262  NH1 ARG A 162      16.652  -7.240  10.029  1.00  0.99           N  
ATOM   1263  NH2 ARG A 162      16.355  -5.003   9.625  1.00  0.99           N  
ATOM   1264  CZ  ARG A 162      16.511  -6.237   9.169  1.00  0.99           C  
ATOM   1265  N   ARG A 163      14.940 -11.595   3.063  1.00  0.98           N  
ATOM   1266  CA  ARG A 163      15.311 -12.843   2.404  1.00  0.98           C  
ATOM   1267  C   ARG A 163      15.045 -12.769   0.904  1.00  0.98           C  
ATOM   1268  CB  ARG A 163      14.548 -14.021   3.014  1.00  0.98           C  
ATOM   1269  O   ARG A 163      15.443 -13.663   0.153  1.00  0.98           O  
ATOM   1270  CG  ARG A 163      14.887 -14.285   4.472  1.00  0.98           C  
ATOM   1271  CD  ARG A 163      14.136 -15.493   5.016  1.00  0.98           C  
ATOM   1272  NE  ARG A 163      14.461 -15.744   6.417  1.00  0.98           N  
ATOM   1273  NH1 ARG A 163      13.348 -17.765   6.528  1.00  0.98           N  
ATOM   1274  NH2 ARG A 163      14.430 -16.944   8.375  1.00  0.98           N  
ATOM   1275  CZ  ARG A 163      14.079 -16.817   7.103  1.00  0.98           C  
ATOM   1276  N   TYR A 164      14.350 -11.716   0.586  1.00  0.99           N  
ATOM   1277  CA  TYR A 164      13.911 -11.689  -0.805  1.00  0.99           C  
ATOM   1278  C   TYR A 164      14.429 -10.445  -1.517  1.00  0.99           C  
ATOM   1279  CB  TYR A 164      12.382 -11.739  -0.887  1.00  0.99           C  
ATOM   1280  O   TYR A 164      14.630  -9.402  -0.890  1.00  0.99           O  
ATOM   1281  CG  TYR A 164      11.780 -12.970  -0.252  1.00  0.99           C  
ATOM   1282  CD1 TYR A 164      11.613 -14.143  -0.984  1.00  0.99           C  
ATOM   1283  CD2 TYR A 164      11.377 -12.961   1.079  1.00  0.99           C  
ATOM   1284  CE1 TYR A 164      11.057 -15.279  -0.404  1.00  0.99           C  
ATOM   1285  CE2 TYR A 164      10.820 -14.090   1.669  1.00  0.99           C  
ATOM   1286  OH  TYR A 164      10.114 -16.364   1.500  1.00  0.99           O  
ATOM   1287  CZ  TYR A 164      10.665 -15.243   0.921  1.00  0.99           C  
ATOM   1288  N   HIS A 165      14.769 -10.607  -2.763  1.00  0.99           N  
ATOM   1289  CA  HIS A 165      15.004  -9.509  -3.693  1.00  0.99           C  
ATOM   1290  C   HIS A 165      13.935  -9.469  -4.780  1.00  0.99           C  
ATOM   1291  CB  HIS A 165      16.392  -9.630  -4.325  1.00  0.99           C  
ATOM   1292  O   HIS A 165      13.554 -10.509  -5.321  1.00  0.99           O  
ATOM   1293  CG  HIS A 165      16.757  -8.470  -5.196  1.00  0.99           C  
ATOM   1294  CD2 HIS A 165      16.697  -8.313  -6.539  1.00  0.99           C  
ATOM   1295  ND1 HIS A 165      17.258  -7.289  -4.691  1.00  0.99           N  
ATOM   1296  CE1 HIS A 165      17.489  -6.454  -5.690  1.00  0.99           C  
ATOM   1297  NE2 HIS A 165      17.157  -7.051  -6.822  1.00  0.99           N  
ATOM   1298  N   VAL A 166      13.397  -8.238  -5.037  1.00  0.99           N  
ATOM   1299  CA  VAL A 166      12.343  -8.128  -6.041  1.00  0.99           C  
ATOM   1300  C   VAL A 166      12.750  -7.115  -7.109  1.00  0.99           C  
ATOM   1301  CB  VAL A 166      10.995  -7.721  -5.405  1.00  0.99           C  
ATOM   1302  O   VAL A 166      13.628  -6.280  -6.879  1.00  0.99           O  
ATOM   1303  CG1 VAL A 166      10.488  -8.814  -4.467  1.00  0.99           C  
ATOM   1304  CG2 VAL A 166      11.136  -6.395  -4.660  1.00  0.99           C  
ATOM   1305  N   ASP A 167      12.166  -7.272  -8.286  1.00  0.99           N  
ATOM   1306  CA  ASP A 167      12.427  -6.369  -9.403  1.00  0.99           C  
ATOM   1307  C   ASP A 167      11.928  -4.959  -9.097  1.00  0.99           C  
ATOM   1308  CB  ASP A 167      11.770  -6.893 -10.682  1.00  0.99           C  
ATOM   1309  O   ASP A 167      12.604  -3.975  -9.403  1.00  0.99           O  
ATOM   1310  CG  ASP A 167      12.385  -8.190 -11.176  1.00  0.99           C  
ATOM   1311  OD1 ASP A 167      13.602  -8.401 -10.981  1.00  0.99           O  
ATOM   1312  OD2 ASP A 167      11.648  -9.007 -11.769  1.00  0.99           O  
ATOM   1313  N   ILE A 168      10.769  -4.914  -8.442  1.00  0.99           N  
ATOM   1314  CA  ILE A 168      10.179  -3.600  -8.213  1.00  0.99           C  
ATOM   1315  C   ILE A 168       9.385  -3.611  -6.909  1.00  0.99           C  
ATOM   1316  CB  ILE A 168       9.271  -3.176  -9.390  1.00  0.99           C  
ATOM   1317  O   ILE A 168       8.761  -4.617  -6.563  1.00  0.99           O  
ATOM   1318  CG1 ILE A 168       8.782  -1.736  -9.195  1.00  0.99           C  
ATOM   1319  CG2 ILE A 168       8.090  -4.140  -9.535  1.00  0.99           C  
ATOM   1320  CD1 ILE A 168       8.166  -1.118 -10.442  1.00  0.99           C  
ATOM   1321  N   MET A 169       9.551  -2.514  -6.163  1.00  0.99           N  
ATOM   1322  CA  MET A 169       8.683  -2.215  -5.028  1.00  0.99           C  
ATOM   1323  C   MET A 169       7.657  -1.148  -5.393  1.00  0.99           C  
ATOM   1324  CB  MET A 169       9.509  -1.757  -3.824  1.00  0.99           C  
ATOM   1325  O   MET A 169       8.013  -0.095  -5.925  1.00  0.99           O  
ATOM   1326  CG  MET A 169       8.670  -1.240  -2.667  1.00  0.99           C  
ATOM   1327  SD  MET A 169       9.665  -0.954  -1.151  1.00  0.99           S  
ATOM   1328  CE  MET A 169       8.359  -0.429  -0.006  1.00  0.99           C  
ATOM   1329  N   VAL A 170       6.382  -1.487  -5.154  1.00  0.99           N  
ATOM   1330  CA  VAL A 170       5.319  -0.508  -5.356  1.00  0.99           C  
ATOM   1331  C   VAL A 170       4.732  -0.095  -4.009  1.00  0.99           C  
ATOM   1332  CB  VAL A 170       4.206  -1.060  -6.275  1.00  0.99           C  
ATOM   1333  O   VAL A 170       4.297  -0.945  -3.227  1.00  0.99           O  
ATOM   1334  CG1 VAL A 170       3.183   0.027  -6.597  1.00  0.99           C  
ATOM   1335  CG2 VAL A 170       4.808  -1.629  -7.559  1.00  0.99           C  
ATOM   1336  N   MET A 171       4.732   1.193  -3.787  1.00  0.99           N  
ATOM   1337  CA  MET A 171       4.300   1.678  -2.479  1.00  0.99           C  
ATOM   1338  C   MET A 171       3.578   3.016  -2.606  1.00  0.99           C  
ATOM   1339  CB  MET A 171       5.494   1.817  -1.534  1.00  0.99           C  
ATOM   1340  O   MET A 171       3.565   3.619  -3.680  1.00  0.99           O  
ATOM   1341  CG  MET A 171       6.491   2.883  -1.958  1.00  0.99           C  
ATOM   1342  SD  MET A 171       7.877   3.063  -0.768  1.00  0.99           S  
ATOM   1343  CE  MET A 171       7.783   4.844  -0.435  1.00  0.99           C  
ATOM   1344  N   SER A 172       2.863   3.376  -1.564  1.00  0.98           N  
ATOM   1345  CA  SER A 172       2.308   4.714  -1.387  1.00  0.98           C  
ATOM   1346  C   SER A 172       2.778   5.339  -0.078  1.00  0.98           C  
ATOM   1347  CB  SER A 172       0.780   4.670  -1.421  1.00  0.98           C  
ATOM   1348  O   SER A 172       3.591   4.751   0.640  1.00  0.98           O  
ATOM   1349  OG  SER A 172       0.243   5.974  -1.567  1.00  0.98           O  
ATOM   1350  N   CYS A 173       2.424   6.613   0.091  1.00  0.98           N  
ATOM   1351  CA  CYS A 173       2.845   7.313   1.299  1.00  0.98           C  
ATOM   1352  C   CYS A 173       1.776   8.295   1.762  1.00  0.98           C  
ATOM   1353  CB  CYS A 173       4.161   8.053   1.060  1.00  0.98           C  
ATOM   1354  O   CYS A 173       0.746   8.453   1.104  1.00  0.98           O  
ATOM   1355  SG  CYS A 173       4.028   9.408  -0.127  1.00  0.98           S  
ATOM   1356  N   LYS A 174       2.028   8.915   2.939  1.00  0.96           N  
ATOM   1357  CA  LYS A 174       1.093   9.879   3.512  1.00  0.96           C  
ATOM   1358  C   LYS A 174       1.296  11.266   2.909  1.00  0.96           C  
ATOM   1359  CB  LYS A 174       1.247   9.940   5.032  1.00  0.96           C  
ATOM   1360  O   LYS A 174       0.346  12.042   2.788  1.00  0.96           O  
ATOM   1361  CG  LYS A 174       0.243  10.852   5.720  1.00  0.96           C  
ATOM   1362  CD  LYS A 174      -1.181  10.331   5.568  1.00  0.96           C  
ATOM   1363  CE  LYS A 174      -2.184  11.226   6.283  1.00  0.96           C  
ATOM   1364  NZ  LYS A 174      -3.583  10.729   6.123  1.00  0.96           N  
ATOM   1365  N   GLY A 175       2.590  11.557   2.587  1.00  0.97           N  
ATOM   1366  CA  GLY A 175       2.912  12.860   2.027  1.00  0.97           C  
ATOM   1367  C   GLY A 175       4.226  12.876   1.271  1.00  0.97           C  
ATOM   1368  O   GLY A 175       5.115  12.067   1.543  1.00  0.97           O  
ATOM   1369  N   LEU A 176       4.203  13.804   0.291  1.00  0.98           N  
ATOM   1370  CA  LEU A 176       5.416  14.090  -0.466  1.00  0.98           C  
ATOM   1371  C   LEU A 176       5.859  15.534  -0.258  1.00  0.98           C  
ATOM   1372  CB  LEU A 176       5.193  13.822  -1.957  1.00  0.98           C  
ATOM   1373  O   LEU A 176       5.069  16.463  -0.442  1.00  0.98           O  
ATOM   1374  CG  LEU A 176       5.142  12.354  -2.382  1.00  0.98           C  
ATOM   1375  CD1 LEU A 176       4.669  12.236  -3.827  1.00  0.98           C  
ATOM   1376  CD2 LEU A 176       6.508  11.699  -2.207  1.00  0.98           C  
ATOM   1377  N   ASP A 177       7.080  15.604   0.174  1.00  0.98           N  
ATOM   1378  CA  ASP A 177       7.676  16.922   0.374  1.00  0.98           C  
ATOM   1379  C   ASP A 177       8.988  17.054  -0.395  1.00  0.98           C  
ATOM   1380  CB  ASP A 177       7.909  17.185   1.863  1.00  0.98           C  
ATOM   1381  O   ASP A 177       9.869  16.198  -0.281  1.00  0.98           O  
ATOM   1382  CG  ASP A 177       8.541  18.539   2.134  1.00  0.98           C  
ATOM   1383  OD1 ASP A 177       7.880  19.576   1.910  1.00  0.98           O  
ATOM   1384  OD2 ASP A 177       9.711  18.569   2.574  1.00  0.98           O  
ATOM   1385  N   ILE A 178       9.172  18.143  -1.096  1.00  0.97           N  
ATOM   1386  CA  ILE A 178      10.295  18.303  -2.013  1.00  0.97           C  
ATOM   1387  C   ILE A 178      11.607  18.284  -1.232  1.00  0.97           C  
ATOM   1388  CB  ILE A 178      10.177  19.609  -2.830  1.00  0.97           C  
ATOM   1389  O   ILE A 178      12.635  17.834  -1.743  1.00  0.97           O  
ATOM   1390  CG1 ILE A 178      11.043  19.531  -4.092  1.00  0.97           C  
ATOM   1391  CG2 ILE A 178      10.565  20.818  -1.974  1.00  0.97           C  
ATOM   1392  CD1 ILE A 178      10.674  20.550  -5.161  1.00  0.97           C  
ATOM   1393  N   ASN A 179      11.573  18.686   0.026  1.00  0.97           N  
ATOM   1394  CA  ASN A 179      12.793  18.785   0.820  1.00  0.97           C  
ATOM   1395  C   ASN A 179      13.001  17.545   1.684  1.00  0.97           C  
ATOM   1396  CB  ASN A 179      12.765  20.042   1.692  1.00  0.97           C  
ATOM   1397  O   ASN A 179      14.135  17.205   2.027  1.00  0.97           O  
ATOM   1398  CG  ASN A 179      12.720  21.318   0.876  1.00  0.97           C  
ATOM   1399  ND2 ASN A 179      11.834  22.232   1.252  1.00  0.97           N  
ATOM   1400  OD1 ASN A 179      13.476  21.481  -0.086  1.00  0.97           O  
ATOM   1401  N   SER A 180      11.920  16.877   1.942  1.00  0.96           N  
ATOM   1402  CA  SER A 180      12.029  15.803   2.925  1.00  0.96           C  
ATOM   1403  C   SER A 180      11.804  14.439   2.281  1.00  0.96           C  
ATOM   1404  CB  SER A 180      11.026  16.012   4.060  1.00  0.96           C  
ATOM   1405  O   SER A 180      12.090  13.405   2.888  1.00  0.96           O  
ATOM   1406  OG  SER A 180      11.279  17.231   4.737  1.00  0.96           O  
ATOM   1407  N   GLY A 181      11.339  14.354   1.007  1.00  0.98           N  
ATOM   1408  CA  GLY A 181      11.061  13.100   0.324  1.00  0.98           C  
ATOM   1409  C   GLY A 181       9.690  12.537   0.645  1.00  0.98           C  
ATOM   1410  O   GLY A 181       8.732  13.290   0.833  1.00  0.98           O  
ATOM   1411  N   ALA A 182       9.630  11.213   0.610  1.00  0.98           N  
ATOM   1412  CA  ALA A 182       8.381  10.540   0.958  1.00  0.98           C  
ATOM   1413  C   ALA A 182       8.261  10.353   2.467  1.00  0.98           C  
ATOM   1414  CB  ALA A 182       8.288   9.191   0.249  1.00  0.98           C  
ATOM   1415  O   ALA A 182       9.230   9.980   3.132  1.00  0.98           O  
ATOM   1416  N   LEU A 183       7.020  10.638   2.954  1.00  0.98           N  
ATOM   1417  CA  LEU A 183       6.802  10.611   4.396  1.00  0.98           C  
ATOM   1418  C   LEU A 183       5.618   9.718   4.751  1.00  0.98           C  
ATOM   1419  CB  LEU A 183       6.566  12.027   4.930  1.00  0.98           C  
ATOM   1420  O   LEU A 183       4.708   9.534   3.938  1.00  0.98           O  
ATOM   1421  CG  LEU A 183       7.679  13.043   4.672  1.00  0.98           C  
ATOM   1422  CD1 LEU A 183       7.091  14.359   4.173  1.00  0.98           C  
ATOM   1423  CD2 LEU A 183       8.504  13.265   5.935  1.00  0.98           C  
ATOM   1424  N   ASP A 184       5.678   9.173   5.993  1.00  0.96           N  
ATOM   1425  CA  ASP A 184       4.601   8.361   6.550  1.00  0.96           C  
ATOM   1426  C   ASP A 184       4.193   8.864   7.933  1.00  0.96           C  
ATOM   1427  CB  ASP A 184       5.022   6.892   6.628  1.00  0.96           C  
ATOM   1428  O   ASP A 184       4.879   9.702   8.522  1.00  0.96           O  
ATOM   1429  CG  ASP A 184       3.875   5.932   6.364  1.00  0.96           C  
ATOM   1430  OD1 ASP A 184       2.811   6.062   7.006  1.00  0.96           O  
ATOM   1431  OD2 ASP A 184       4.039   5.035   5.509  1.00  0.96           O  
ATOM   1432  N   SER A 185       3.002   8.428   8.396  1.00  0.92           N  
ATOM   1433  CA  SER A 185       2.511   8.908   9.684  1.00  0.92           C  
ATOM   1434  C   SER A 185       2.820   7.914  10.798  1.00  0.92           C  
ATOM   1435  CB  SER A 185       1.005   9.165   9.622  1.00  0.92           C  
ATOM   1436  O   SER A 185       2.800   8.270  11.978  1.00  0.92           O  
ATOM   1437  OG  SER A 185       0.313   8.003   9.199  1.00  0.92           O  
ATOM   1438  N   ASN A 186       3.148   6.709  10.359  1.00  0.91           N  
ATOM   1439  CA  ASN A 186       3.341   5.620  11.310  1.00  0.91           C  
ATOM   1440  C   ASN A 186       4.735   5.012  11.192  1.00  0.91           C  
ATOM   1441  CB  ASN A 186       2.273   4.541  11.116  1.00  0.91           C  
ATOM   1442  O   ASN A 186       5.131   4.559  10.116  1.00  0.91           O  
ATOM   1443  CG  ASN A 186       2.386   3.418  12.128  1.00  0.91           C  
ATOM   1444  ND2 ASN A 186       1.395   3.308  13.004  1.00  0.91           N  
ATOM   1445  OD1 ASN A 186       3.357   2.657  12.122  1.00  0.91           O  
ATOM   1446  N   GLU A 187       5.430   4.981  12.286  1.00  0.95           N  
ATOM   1447  CA  GLU A 187       6.817   4.527  12.302  1.00  0.95           C  
ATOM   1448  C   GLU A 187       6.920   3.053  11.921  1.00  0.95           C  
ATOM   1449  CB  GLU A 187       7.443   4.759  13.680  1.00  0.95           C  
ATOM   1450  O   GLU A 187       7.802   2.665  11.153  1.00  0.95           O  
ATOM   1451  CG  GLU A 187       8.924   4.416  13.749  1.00  0.95           C  
ATOM   1452  CD  GLU A 187       9.543   4.698  15.109  1.00  0.95           C  
ATOM   1453  OE1 GLU A 187      10.788   4.781  15.203  1.00  0.95           O  
ATOM   1454  OE2 GLU A 187       8.776   4.837  16.088  1.00  0.95           O  
ATOM   1455  N   ALA A 188       6.088   2.248  12.461  1.00  0.95           N  
ATOM   1456  CA  ALA A 188       6.133   0.817  12.172  1.00  0.95           C  
ATOM   1457  C   ALA A 188       5.929   0.551  10.683  1.00  0.95           C  
ATOM   1458  CB  ALA A 188       5.080   0.076  12.991  1.00  0.95           C  
ATOM   1459  O   ALA A 188       6.655  -0.245  10.083  1.00  0.95           O  
ATOM   1460  N   GLU A 189       5.036   1.212  10.039  1.00  0.95           N  
ATOM   1461  CA  GLU A 189       4.786   1.077   8.607  1.00  0.95           C  
ATOM   1462  C   GLU A 189       5.974   1.576   7.789  1.00  0.95           C  
ATOM   1463  CB  GLU A 189       3.517   1.836   8.209  1.00  0.95           C  
ATOM   1464  O   GLU A 189       6.367   0.943   6.807  1.00  0.95           O  
ATOM   1465  CG  GLU A 189       2.232   1.186   8.699  1.00  0.95           C  
ATOM   1466  CD  GLU A 189       0.978   1.827   8.125  1.00  0.95           C  
ATOM   1467  OE1 GLU A 189      -0.138   1.339   8.410  1.00  0.95           O  
ATOM   1468  OE2 GLU A 189       1.114   2.826   7.384  1.00  0.95           O  
ATOM   1469  N   ALA A 190       6.502   2.678   8.285  1.00  0.97           N  
ATOM   1470  CA  ALA A 190       7.656   3.250   7.596  1.00  0.97           C  
ATOM   1471  C   ALA A 190       8.840   2.288   7.617  1.00  0.97           C  
ATOM   1472  CB  ALA A 190       8.046   4.584   8.229  1.00  0.97           C  
ATOM   1473  O   ALA A 190       9.522   2.110   6.605  1.00  0.97           O  
ATOM   1474  N   GLU A 191       9.033   1.615   8.691  1.00  0.98           N  
ATOM   1475  CA  GLU A 191      10.158   0.693   8.816  1.00  0.98           C  
ATOM   1476  C   GLU A 191      10.000  -0.502   7.881  1.00  0.98           C  
ATOM   1477  CB  GLU A 191      10.303   0.214  10.263  1.00  0.98           C  
ATOM   1478  O   GLU A 191      10.968  -0.940   7.255  1.00  0.98           O  
ATOM   1479  CG  GLU A 191      10.870   1.265  11.206  1.00  0.98           C  
ATOM   1480  CD  GLU A 191      12.281   1.699  10.842  1.00  0.98           C  
ATOM   1481  OE1 GLU A 191      12.590   2.908  10.948  1.00  0.98           O  
ATOM   1482  OE2 GLU A 191      13.083   0.824  10.447  1.00  0.98           O  
ATOM   1483  N   ILE A 192       8.833  -0.977   7.787  1.00  0.98           N  
ATOM   1484  CA  ILE A 192       8.561  -2.097   6.892  1.00  0.98           C  
ATOM   1485  C   ILE A 192       8.820  -1.678   5.447  1.00  0.98           C  
ATOM   1486  CB  ILE A 192       7.112  -2.608   7.051  1.00  0.98           C  
ATOM   1487  O   ILE A 192       9.494  -2.389   4.699  1.00  0.98           O  
ATOM   1488  CG1 ILE A 192       6.912  -3.225   8.440  1.00  0.98           C  
ATOM   1489  CG2 ILE A 192       6.771  -3.617   5.950  1.00  0.98           C  
ATOM   1490  CD1 ILE A 192       7.842  -4.393   8.738  1.00  0.98           C  
ATOM   1491  N   LYS A 193       8.346  -0.556   5.062  1.00  0.99           N  
ATOM   1492  CA  LYS A 193       8.531  -0.057   3.702  1.00  0.99           C  
ATOM   1493  C   LYS A 193      10.006   0.198   3.405  1.00  0.99           C  
ATOM   1494  CB  LYS A 193       7.724   1.225   3.487  1.00  0.99           C  
ATOM   1495  O   LYS A 193      10.485  -0.104   2.311  1.00  0.99           O  
ATOM   1496  CG  LYS A 193       6.218   1.010   3.454  1.00  0.99           C  
ATOM   1497  CD  LYS A 193       5.472   2.315   3.203  1.00  0.99           C  
ATOM   1498  CE  LYS A 193       3.967   2.136   3.350  1.00  0.99           C  
ATOM   1499  NZ  LYS A 193       3.233   3.416   3.119  1.00  0.99           N  
ATOM   1500  N   LYS A 194      10.684   0.736   4.386  1.00  0.99           N  
ATOM   1501  CA  LYS A 194      12.114   0.968   4.200  1.00  0.99           C  
ATOM   1502  C   LYS A 194      12.852  -0.338   3.924  1.00  0.99           C  
ATOM   1503  CB  LYS A 194      12.710   1.658   5.428  1.00  0.99           C  
ATOM   1504  O   LYS A 194      13.730  -0.391   3.061  1.00  0.99           O  
ATOM   1505  CG  LYS A 194      12.365   3.136   5.537  1.00  0.99           C  
ATOM   1506  CD  LYS A 194      12.972   3.761   6.786  1.00  0.99           C  
ATOM   1507  CE  LYS A 194      12.571   5.222   6.933  1.00  0.99           C  
ATOM   1508  NZ  LYS A 194      13.091   5.816   8.201  1.00  0.99           N  
ATOM   1509  N   THR A 195      12.486  -1.316   4.653  1.00  0.99           N  
ATOM   1510  CA  THR A 195      13.109  -2.621   4.457  1.00  0.99           C  
ATOM   1511  C   THR A 195      12.786  -3.172   3.072  1.00  0.99           C  
ATOM   1512  CB  THR A 195      12.652  -3.624   5.532  1.00  0.99           C  
ATOM   1513  O   THR A 195      13.657  -3.728   2.400  1.00  0.99           O  
ATOM   1514  CG2 THR A 195      13.394  -4.950   5.398  1.00  0.99           C  
ATOM   1515  OG1 THR A 195      12.908  -3.075   6.831  1.00  0.99           O  
ATOM   1516  N   MET A 196      11.579  -2.950   2.579  1.00  0.99           N  
ATOM   1517  CA  MET A 196      11.186  -3.398   1.246  1.00  0.99           C  
ATOM   1518  C   MET A 196      11.932  -2.619   0.168  1.00  0.99           C  
ATOM   1519  CB  MET A 196       9.676  -3.246   1.051  1.00  0.99           C  
ATOM   1520  O   MET A 196      12.369  -3.194  -0.830  1.00  0.99           O  
ATOM   1521  CG  MET A 196       8.852  -4.252   1.838  1.00  0.99           C  
ATOM   1522  SD  MET A 196       7.053  -4.097   1.509  1.00  0.99           S  
ATOM   1523  CE  MET A 196       6.432  -5.518   2.452  1.00  0.99           C  
ATOM   1524  N   ILE A 197      12.096  -1.324   0.409  1.00  0.99           N  
ATOM   1525  CA  ILE A 197      12.803  -0.466  -0.536  1.00  0.99           C  
ATOM   1526  C   ILE A 197      14.232  -0.971  -0.723  1.00  0.99           C  
ATOM   1527  CB  ILE A 197      12.813   1.006  -0.065  1.00  0.99           C  
ATOM   1528  O   ILE A 197      14.719  -1.072  -1.851  1.00  0.99           O  
ATOM   1529  CG1 ILE A 197      11.415   1.620  -0.205  1.00  0.99           C  
ATOM   1530  CG2 ILE A 197      13.849   1.817  -0.849  1.00  0.99           C  
ATOM   1531  CD1 ILE A 197      11.256   2.963   0.495  1.00  0.99           C  
ATOM   1532  N   ARG A 198      14.832  -1.459   0.286  1.00  0.99           N  
ATOM   1533  CA  ARG A 198      16.219  -1.910   0.237  1.00  0.99           C  
ATOM   1534  C   ARG A 198      16.345  -3.211  -0.549  1.00  0.99           C  
ATOM   1535  CB  ARG A 198      16.775  -2.096   1.650  1.00  0.99           C  
ATOM   1536  O   ARG A 198      17.421  -3.535  -1.056  1.00  0.99           O  
ATOM   1537  CG  ARG A 198      17.036  -0.791   2.386  1.00  0.99           C  
ATOM   1538  CD  ARG A 198      17.629  -1.031   3.767  1.00  0.99           C  
ATOM   1539  NE  ARG A 198      17.668   0.196   4.557  1.00  0.99           N  
ATOM   1540  NH1 ARG A 198      17.897  -0.876   6.591  1.00  0.99           N  
ATOM   1541  NH2 ARG A 198      17.819   1.413   6.499  1.00  0.99           N  
ATOM   1542  CZ  ARG A 198      17.795   0.242   5.881  1.00  0.99           C  
ATOM   1543  N   GLN A 199      15.231  -3.926  -0.677  1.00  0.99           N  
ATOM   1544  CA  GLN A 199      15.272  -5.233  -1.323  1.00  0.99           C  
ATOM   1545  C   GLN A 199      14.830  -5.142  -2.781  1.00  0.99           C  
ATOM   1546  CB  GLN A 199      14.393  -6.233  -0.569  1.00  0.99           C  
ATOM   1547  O   GLN A 199      14.799  -6.149  -3.490  1.00  0.99           O  
ATOM   1548  CG  GLN A 199      14.857  -6.509   0.854  1.00  0.99           C  
ATOM   1549  CD  GLN A 199      16.311  -6.935   0.925  1.00  0.99           C  
ATOM   1550  NE2 GLN A 199      16.599  -8.142   0.449  1.00  0.99           N  
ATOM   1551  OE1 GLN A 199      17.169  -6.187   1.404  1.00  0.99           O  
ATOM   1552  N   ALA A 200      14.549  -3.861  -3.202  1.00  0.99           N  
ATOM   1553  CA  ALA A 200      13.987  -3.713  -4.542  1.00  0.99           C  
ATOM   1554  C   ALA A 200      14.990  -3.056  -5.488  1.00  0.99           C  
ATOM   1555  CB  ALA A 200      12.697  -2.898  -4.491  1.00  0.99           C  
ATOM   1556  O   ALA A 200      15.768  -2.193  -5.076  1.00  0.99           O  
ATOM   1557  N   THR A 201      15.017  -3.482  -6.749  1.00  0.98           N  
ATOM   1558  CA  THR A 201      15.834  -2.864  -7.788  1.00  0.98           C  
ATOM   1559  C   THR A 201      15.274  -1.499  -8.177  1.00  0.98           C  
ATOM   1560  CB  THR A 201      15.923  -3.760  -9.037  1.00  0.98           C  
ATOM   1561  O   THR A 201      16.025  -0.533  -8.327  1.00  0.98           O  
ATOM   1562  CG2 THR A 201      16.786  -3.116 -10.116  1.00  0.98           C  
ATOM   1563  OG1 THR A 201      16.495  -5.022  -8.672  1.00  0.98           O  
ATOM   1564  N   GLU A 202      13.956  -1.447  -8.385  1.00  0.99           N  
ATOM   1565  CA  GLU A 202      13.242  -0.212  -8.697  1.00  0.99           C  
ATOM   1566  C   GLU A 202      12.137   0.058  -7.680  1.00  0.99           C  
ATOM   1567  CB  GLU A 202      12.655  -0.273 -10.109  1.00  0.99           C  
ATOM   1568  O   GLU A 202      11.588  -0.874  -7.089  1.00  0.99           O  
ATOM   1569  CG  GLU A 202      13.701  -0.402 -11.206  1.00  0.99           C  
ATOM   1570  CD  GLU A 202      13.101  -0.508 -12.599  1.00  0.99           C  
ATOM   1571  OE1 GLU A 202      13.867  -0.603 -13.584  1.00  0.99           O  
ATOM   1572  OE2 GLU A 202      11.854  -0.494 -12.705  1.00  0.99           O  
ATOM   1573  N   VAL A 203      11.899   1.357  -7.532  1.00  0.99           N  
ATOM   1574  CA  VAL A 203      10.844   1.741  -6.600  1.00  0.99           C  
ATOM   1575  C   VAL A 203       9.859   2.680  -7.293  1.00  0.99           C  
ATOM   1576  CB  VAL A 203      11.420   2.413  -5.334  1.00  0.99           C  
ATOM   1577  O   VAL A 203      10.258   3.698  -7.863  1.00  0.99           O  
ATOM   1578  CG1 VAL A 203      10.298   2.831  -4.386  1.00  0.99           C  
ATOM   1579  CG2 VAL A 203      12.398   1.474  -4.630  1.00  0.99           C  
ATOM   1580  N   ALA A 204       8.587   2.216  -7.265  1.00  0.99           N  
ATOM   1581  CA  ALA A 204       7.510   3.051  -7.790  1.00  0.99           C  
ATOM   1582  C   ALA A 204       6.629   3.583  -6.664  1.00  0.99           C  
ATOM   1583  CB  ALA A 204       6.669   2.264  -8.793  1.00  0.99           C  
ATOM   1584  O   ALA A 204       6.109   2.810  -5.856  1.00  0.99           O  
ATOM   1585  N   LEU A 205       6.525   4.926  -6.630  1.00  0.99           N  
ATOM   1586  CA  LEU A 205       5.674   5.592  -5.650  1.00  0.99           C  
ATOM   1587  C   LEU A 205       4.354   6.025  -6.281  1.00  0.99           C  
ATOM   1588  CB  LEU A 205       6.391   6.806  -5.054  1.00  0.99           C  
ATOM   1589  O   LEU A 205       4.341   6.844  -7.202  1.00  0.99           O  
ATOM   1590  CG  LEU A 205       5.649   7.554  -3.945  1.00  0.99           C  
ATOM   1591  CD1 LEU A 205       5.458   6.651  -2.732  1.00  0.99           C  
ATOM   1592  CD2 LEU A 205       6.402   8.823  -3.561  1.00  0.99           C  
ATOM   1593  N   LEU A 206       3.254   5.458  -5.766  1.00  0.99           N  
ATOM   1594  CA  LEU A 206       1.915   5.797  -6.235  1.00  0.99           C  
ATOM   1595  C   LEU A 206       1.251   6.804  -5.302  1.00  0.99           C  
ATOM   1596  CB  LEU A 206       1.051   4.538  -6.344  1.00  0.99           C  
ATOM   1597  O   LEU A 206       0.940   6.481  -4.153  1.00  0.99           O  
ATOM   1598  CG  LEU A 206       1.623   3.393  -7.181  1.00  0.99           C  
ATOM   1599  CD1 LEU A 206       0.546   2.349  -7.459  1.00  0.99           C  
ATOM   1600  CD2 LEU A 206       2.210   3.924  -8.484  1.00  0.99           C  
ATOM   1601  N   VAL A 207       0.925   7.984  -5.824  1.00  0.98           N  
ATOM   1602  CA  VAL A 207       0.349   9.003  -4.953  1.00  0.98           C  
ATOM   1603  C   VAL A 207      -0.667   9.834  -5.733  1.00  0.98           C  
ATOM   1604  CB  VAL A 207       1.438   9.919  -4.352  1.00  0.98           C  
ATOM   1605  O   VAL A 207      -0.479  10.100  -6.923  1.00  0.98           O  
ATOM   1606  CG1 VAL A 207       2.333   9.136  -3.393  1.00  0.98           C  
ATOM   1607  CG2 VAL A 207       2.270  10.557  -5.463  1.00  0.98           C  
ATOM   1608  N   ASP A 208      -1.837  10.184  -5.094  1.00  0.98           N  
ATOM   1609  CA  ASP A 208      -2.765  11.132  -5.704  1.00  0.98           C  
ATOM   1610  C   ASP A 208      -2.342  12.572  -5.424  1.00  0.98           C  
ATOM   1611  CB  ASP A 208      -4.188  10.893  -5.194  1.00  0.98           C  
ATOM   1612  O   ASP A 208      -1.351  12.810  -4.729  1.00  0.98           O  
ATOM   1613  CG  ASP A 208      -4.332  11.137  -3.702  1.00  0.98           C  
ATOM   1614  OD1 ASP A 208      -4.379  12.312  -3.278  1.00  0.98           O  
ATOM   1615  OD2 ASP A 208      -4.397  10.145  -2.944  1.00  0.98           O  
ATOM   1616  N   HIS A 209      -2.929  13.466  -6.039  1.00  0.98           N  
ATOM   1617  CA  HIS A 209      -2.564  14.878  -6.029  1.00  0.98           C  
ATOM   1618  C   HIS A 209      -2.550  15.434  -4.609  1.00  0.98           C  
ATOM   1619  CB  HIS A 209      -3.527  15.686  -6.900  1.00  0.98           C  
ATOM   1620  O   HIS A 209      -1.874  16.427  -4.333  1.00  0.98           O  
ATOM   1621  CG  HIS A 209      -4.925  15.724  -6.372  1.00  0.98           C  
ATOM   1622  CD2 HIS A 209      -5.578  16.666  -5.650  1.00  0.98           C  
ATOM   1623  ND1 HIS A 209      -5.824  14.698  -6.571  1.00  0.98           N  
ATOM   1624  CE1 HIS A 209      -6.972  15.008  -5.992  1.00  0.98           C  
ATOM   1625  NE2 HIS A 209      -6.849  16.197  -5.426  1.00  0.98           N  
ATOM   1626  N   SER A 210      -3.380  14.852  -3.727  1.00  0.97           N  
ATOM   1627  CA  SER A 210      -3.516  15.377  -2.373  1.00  0.97           C  
ATOM   1628  C   SER A 210      -2.263  15.108  -1.547  1.00  0.97           C  
ATOM   1629  CB  SER A 210      -4.734  14.764  -1.680  1.00  0.97           C  
ATOM   1630  O   SER A 210      -2.110  15.645  -0.448  1.00  0.97           O  
ATOM   1631  OG  SER A 210      -4.483  13.416  -1.321  1.00  0.97           O  
ATOM   1632  N   LYS A 211      -1.331  14.338  -2.003  1.00  0.98           N  
ATOM   1633  CA  LYS A 211      -0.183  13.930  -1.198  1.00  0.98           C  
ATOM   1634  C   LYS A 211       1.025  14.821  -1.474  1.00  0.98           C  
ATOM   1635  CB  LYS A 211       0.171  12.467  -1.470  1.00  0.98           C  
ATOM   1636  O   LYS A 211       2.016  14.776  -0.742  1.00  0.98           O  
ATOM   1637  CG  LYS A 211      -0.978  11.498  -1.234  1.00  0.98           C  
ATOM   1638  CD  LYS A 211      -1.379  11.453   0.235  1.00  0.98           C  
ATOM   1639  CE  LYS A 211      -2.446  10.399   0.492  1.00  0.98           C  
ATOM   1640  NZ  LYS A 211      -2.876  10.383   1.922  1.00  0.98           N  
ATOM   1641  N   PHE A 212       0.961  15.662  -2.471  1.00  0.98           N  
ATOM   1642  CA  PHE A 212       2.049  16.577  -2.797  1.00  0.98           C  
ATOM   1643  C   PHE A 212       2.077  17.752  -1.827  1.00  0.98           C  
ATOM   1644  CB  PHE A 212       1.912  17.087  -4.235  1.00  0.98           C  
ATOM   1645  O   PHE A 212       1.030  18.193  -1.348  1.00  0.98           O  
ATOM   1646  CG  PHE A 212       2.210  16.045  -5.279  1.00  0.98           C  
ATOM   1647  CD1 PHE A 212       3.470  15.963  -5.860  1.00  0.98           C  
ATOM   1648  CD2 PHE A 212       1.230  15.146  -5.680  1.00  0.98           C  
ATOM   1649  CE1 PHE A 212       3.748  15.000  -6.827  1.00  0.98           C  
ATOM   1650  CE2 PHE A 212       1.501  14.181  -6.646  1.00  0.98           C  
ATOM   1651  CZ  PHE A 212       2.760  14.110  -7.218  1.00  0.98           C  
ATOM   1652  N   ASP A 213       3.314  18.197  -1.491  1.00  0.98           N  
ATOM   1653  CA  ASP A 213       3.559  19.340  -0.616  1.00  0.98           C  
ATOM   1654  C   ASP A 213       2.948  19.115   0.765  1.00  0.98           C  
ATOM   1655  CB  ASP A 213       2.997  20.621  -1.237  1.00  0.98           C  
ATOM   1656  O   ASP A 213       2.345  20.024   1.339  1.00  0.98           O  
ATOM   1657  CG  ASP A 213       3.622  20.951  -2.581  1.00  0.98           C  
ATOM   1658  OD1 ASP A 213       4.863  20.886  -2.709  1.00  0.98           O  
ATOM   1659  OD2 ASP A 213       2.866  21.284  -3.519  1.00  0.98           O  
ATOM   1660  N   ARG A 214       2.995  17.877   1.112  1.00  0.97           N  
ATOM   1661  CA  ARG A 214       2.482  17.488   2.422  1.00  0.97           C  
ATOM   1662  C   ARG A 214       3.575  16.842   3.267  1.00  0.97           C  
ATOM   1663  CB  ARG A 214       1.299  16.530   2.273  1.00  0.97           C  
ATOM   1664  O   ARG A 214       4.383  16.063   2.757  1.00  0.97           O  
ATOM   1665  CG  ARG A 214       0.065  17.166   1.654  1.00  0.97           C  
ATOM   1666  CD  ARG A 214      -0.617  18.128   2.617  1.00  0.97           C  
ATOM   1667  NE  ARG A 214      -1.911  18.574   2.107  1.00  0.97           N  
ATOM   1668  NH1 ARG A 214      -2.388  19.930   3.915  1.00  0.97           N  
ATOM   1669  NH2 ARG A 214      -3.877  19.759   2.180  1.00  0.97           N  
ATOM   1670  CZ  ARG A 214      -2.722  19.420   2.735  1.00  0.97           C  
ATOM   1671  N   LYS A 215       3.537  17.196   4.580  1.00  0.95           N  
ATOM   1672  CA  LYS A 215       4.461  16.581   5.529  1.00  0.95           C  
ATOM   1673  C   LYS A 215       3.742  15.574   6.422  1.00  0.95           C  
ATOM   1674  CB  LYS A 215       5.140  17.650   6.386  1.00  0.95           C  
ATOM   1675  O   LYS A 215       2.520  15.632   6.574  1.00  0.95           O  
ATOM   1676  CG  LYS A 215       6.086  18.556   5.611  1.00  0.95           C  
ATOM   1677  CD  LYS A 215       6.813  19.525   6.535  1.00  0.95           C  
ATOM   1678  CE  LYS A 215       7.791  20.404   5.766  1.00  0.95           C  
ATOM   1679  NZ  LYS A 215       8.513  21.350   6.668  1.00  0.95           N  
ATOM   1680  N   ALA A 216       4.587  14.633   6.819  1.00  0.94           N  
ATOM   1681  CA  ALA A 216       4.116  13.676   7.817  1.00  0.94           C  
ATOM   1682  C   ALA A 216       5.195  13.393   8.858  1.00  0.94           C  
ATOM   1683  CB  ALA A 216       3.678  12.377   7.144  1.00  0.94           C  
ATOM   1684  O   ALA A 216       6.326  13.870   8.734  1.00  0.94           O  
ATOM   1685  N   PHE A 217       4.841  12.691   9.857  1.00  0.95           N  
ATOM   1686  CA  PHE A 217       5.613  12.566  11.088  1.00  0.95           C  
ATOM   1687  C   PHE A 217       6.929  11.842  10.831  1.00  0.95           C  
ATOM   1688  CB  PHE A 217       4.805  11.824  12.157  1.00  0.95           C  
ATOM   1689  O   PHE A 217       7.973  12.236  11.355  1.00  0.95           O  
ATOM   1690  CG  PHE A 217       5.515  11.702  13.478  1.00  0.95           C  
ATOM   1691  CD1 PHE A 217       5.855  10.455  13.989  1.00  0.95           C  
ATOM   1692  CD2 PHE A 217       5.842  12.836  14.211  1.00  0.95           C  
ATOM   1693  CE1 PHE A 217       6.512  10.340  15.211  1.00  0.95           C  
ATOM   1694  CE2 PHE A 217       6.499  12.728  15.434  1.00  0.95           C  
ATOM   1695  CZ  PHE A 217       6.832  11.479  15.933  1.00  0.95           C  
ATOM   1696  N   VAL A 218       6.968  10.825   9.909  1.00  0.97           N  
ATOM   1697  CA  VAL A 218       8.121   9.942   9.769  1.00  0.97           C  
ATOM   1698  C   VAL A 218       8.661  10.019   8.342  1.00  0.97           C  
ATOM   1699  CB  VAL A 218       7.764   8.481  10.125  1.00  0.97           C  
ATOM   1700  O   VAL A 218       7.897   9.934   7.378  1.00  0.97           O  
ATOM   1701  CG1 VAL A 218       8.998   7.585  10.033  1.00  0.97           C  
ATOM   1702  CG2 VAL A 218       7.151   8.408  11.523  1.00  0.97           C  
ATOM   1703  N   GLN A 219       9.950  10.243   8.286  1.00  0.97           N  
ATOM   1704  CA  GLN A 219      10.590  10.178   6.976  1.00  0.97           C  
ATOM   1705  C   GLN A 219      10.687   8.737   6.482  1.00  0.97           C  
ATOM   1706  CB  GLN A 219      11.982  10.810   7.027  1.00  0.97           C  
ATOM   1707  O   GLN A 219      11.287   7.887   7.143  1.00  0.97           O  
ATOM   1708  CG  GLN A 219      12.644  10.951   5.663  1.00  0.97           C  
ATOM   1709  CD  GLN A 219      13.997  11.634   5.734  1.00  0.97           C  
ATOM   1710  NE2 GLN A 219      14.531  12.013   4.579  1.00  0.97           N  
ATOM   1711  OE1 GLN A 219      14.557  11.818   6.819  1.00  0.97           O  
ATOM   1712  N   LEU A 220      10.189   8.484   5.299  1.00  0.98           N  
ATOM   1713  CA  LEU A 220      10.120   7.141   4.734  1.00  0.98           C  
ATOM   1714  C   LEU A 220      11.231   6.923   3.712  1.00  0.98           C  
ATOM   1715  CB  LEU A 220       8.756   6.904   4.079  1.00  0.98           C  
ATOM   1716  O   LEU A 220      11.972   5.941   3.795  1.00  0.98           O  
ATOM   1717  CG  LEU A 220       8.629   5.653   3.209  1.00  0.98           C  
ATOM   1718  CD1 LEU A 220       8.941   4.405   4.028  1.00  0.98           C  
ATOM   1719  CD2 LEU A 220       7.235   5.564   2.599  1.00  0.98           C  
ATOM   1720  N   ALA A 221      11.359   7.758   2.761  1.00  0.98           N  
ATOM   1721  CA  ALA A 221      12.358   7.604   1.707  1.00  0.98           C  
ATOM   1722  C   ALA A 221      12.752   8.957   1.121  1.00  0.98           C  
ATOM   1723  CB  ALA A 221      11.834   6.684   0.607  1.00  0.98           C  
ATOM   1724  O   ALA A 221      11.908   9.844   0.970  1.00  0.98           O  
ATOM   1725  N   ASP A 222      14.074   9.019   0.899  1.00  0.97           N  
ATOM   1726  CA  ASP A 222      14.495  10.161   0.093  1.00  0.97           C  
ATOM   1727  C   ASP A 222      14.290   9.888  -1.395  1.00  0.97           C  
ATOM   1728  CB  ASP A 222      15.961  10.502   0.368  1.00  0.97           C  
ATOM   1729  O   ASP A 222      13.997   8.757  -1.790  1.00  0.97           O  
ATOM   1730  CG  ASP A 222      16.914   9.394  -0.043  1.00  0.97           C  
ATOM   1731  OD1 ASP A 222      16.625   8.673  -1.022  1.00  0.97           O  
ATOM   1732  OD2 ASP A 222      17.963   9.239   0.619  1.00  0.97           O  
ATOM   1733  N   PHE A 223      14.456  10.915  -2.279  1.00  0.98           N  
ATOM   1734  CA  PHE A 223      14.082  10.796  -3.683  1.00  0.98           C  
ATOM   1735  C   PHE A 223      15.108   9.970  -4.449  1.00  0.98           C  
ATOM   1736  CB  PHE A 223      13.939  12.181  -4.322  1.00  0.98           C  
ATOM   1737  O   PHE A 223      14.829   9.487  -5.549  1.00  0.98           O  
ATOM   1738  CG  PHE A 223      12.686  12.909  -3.920  1.00  0.98           C  
ATOM   1739  CD1 PHE A 223      11.437  12.441  -4.311  1.00  0.98           C  
ATOM   1740  CD2 PHE A 223      12.756  14.062  -3.149  1.00  0.98           C  
ATOM   1741  CE1 PHE A 223      10.275  13.114  -3.940  1.00  0.98           C  
ATOM   1742  CE2 PHE A 223      11.598  14.740  -2.774  1.00  0.98           C  
ATOM   1743  CZ  PHE A 223      10.359  14.264  -3.172  1.00  0.98           C  
ATOM   1744  N   SER A 224      16.267   9.794  -3.795  1.00  0.97           N  
ATOM   1745  CA  SER A 224      17.298   8.993  -4.446  1.00  0.97           C  
ATOM   1746  C   SER A 224      16.897   7.523  -4.512  1.00  0.97           C  
ATOM   1747  CB  SER A 224      18.631   9.134  -3.711  1.00  0.97           C  
ATOM   1748  O   SER A 224      17.463   6.754  -5.293  1.00  0.97           O  
ATOM   1749  OG  SER A 224      18.556   8.556  -2.418  1.00  0.97           O  
ATOM   1750  N   HIS A 225      15.917   7.114  -3.762  1.00  0.98           N  
ATOM   1751  CA  HIS A 225      15.478   5.724  -3.726  1.00  0.98           C  
ATOM   1752  C   HIS A 225      14.292   5.496  -4.657  1.00  0.98           C  
ATOM   1753  CB  HIS A 225      15.112   5.313  -2.299  1.00  0.98           C  
ATOM   1754  O   HIS A 225      13.840   4.361  -4.828  1.00  0.98           O  
ATOM   1755  CG  HIS A 225      16.274   5.319  -1.356  1.00  0.98           C  
ATOM   1756  CD2 HIS A 225      16.555   6.114  -0.297  1.00  0.98           C  
ATOM   1757  ND1 HIS A 225      17.318   4.425  -1.457  1.00  0.98           N  
ATOM   1758  CE1 HIS A 225      18.193   4.670  -0.496  1.00  0.98           C  
ATOM   1759  NE2 HIS A 225      17.754   5.690   0.221  1.00  0.98           N  
ATOM   1760  N   ILE A 226      13.736   6.563  -5.225  1.00  0.99           N  
ATOM   1761  CA  ILE A 226      12.489   6.477  -5.978  1.00  0.99           C  
ATOM   1762  C   ILE A 226      12.776   6.621  -7.471  1.00  0.99           C  
ATOM   1763  CB  ILE A 226      11.478   7.552  -5.520  1.00  0.99           C  
ATOM   1764  O   ILE A 226      13.366   7.615  -7.903  1.00  0.99           O  
ATOM   1765  CG1 ILE A 226      11.109   7.346  -4.047  1.00  0.99           C  
ATOM   1766  CG2 ILE A 226      10.229   7.531  -6.406  1.00  0.99           C  
ATOM   1767  CD1 ILE A 226      10.255   8.461  -3.460  1.00  0.99           C  
ATOM   1768  N   ASN A 227      12.291   5.639  -8.201  1.00  0.99           N  
ATOM   1769  CA  ASN A 227      12.494   5.642  -9.645  1.00  0.99           C  
ATOM   1770  C   ASN A 227      11.300   6.245 -10.379  1.00  0.99           C  
ATOM   1771  CB  ASN A 227      12.768   4.224 -10.152  1.00  0.99           C  
ATOM   1772  O   ASN A 227      11.470   6.975 -11.357  1.00  0.99           O  
ATOM   1773  CG  ASN A 227      13.965   3.584  -9.477  1.00  0.99           C  
ATOM   1774  ND2 ASN A 227      15.148   3.796 -10.041  1.00  0.99           N  
ATOM   1775  OD1 ASN A 227      13.827   2.903  -8.457  1.00  0.99           O  
ATOM   1776  N   TYR A 228      10.091   5.920  -9.885  1.00  0.99           N  
ATOM   1777  CA  TYR A 228       8.864   6.366 -10.536  1.00  0.99           C  
ATOM   1778  C   TYR A 228       7.923   7.024  -9.534  1.00  0.99           C  
ATOM   1779  CB  TYR A 228       8.160   5.190 -11.219  1.00  0.99           C  
ATOM   1780  O   TYR A 228       7.733   6.518  -8.426  1.00  0.99           O  
ATOM   1781  CG  TYR A 228       9.096   4.275 -11.971  1.00  0.99           C  
ATOM   1782  CD1 TYR A 228       9.685   4.680 -13.167  1.00  0.99           C  
ATOM   1783  CD2 TYR A 228       9.393   3.005 -11.488  1.00  0.99           C  
ATOM   1784  CE1 TYR A 228      10.547   3.840 -13.864  1.00  0.99           C  
ATOM   1785  CE2 TYR A 228      10.253   2.157 -12.177  1.00  0.99           C  
ATOM   1786  OH  TYR A 228      11.678   1.747 -14.048  1.00  0.99           O  
ATOM   1787  CZ  TYR A 228      10.825   2.582 -13.362  1.00  0.99           C  
ATOM   1788  N   ILE A 229       7.444   8.198  -9.959  1.00  0.99           N  
ATOM   1789  CA  ILE A 229       6.288   8.770  -9.278  1.00  0.99           C  
ATOM   1790  C   ILE A 229       5.090   8.792 -10.225  1.00  0.99           C  
ATOM   1791  CB  ILE A 229       6.587  10.194  -8.758  1.00  0.99           C  
ATOM   1792  O   ILE A 229       5.143   9.413 -11.289  1.00  0.99           O  
ATOM   1793  CG1 ILE A 229       7.705  10.157  -7.711  1.00  0.99           C  
ATOM   1794  CG2 ILE A 229       5.320  10.836  -8.184  1.00  0.99           C  
ATOM   1795  CD1 ILE A 229       8.117  11.529  -7.195  1.00  0.99           C  
ATOM   1796  N   ILE A 230       4.050   8.074  -9.817  1.00  0.99           N  
ATOM   1797  CA  ILE A 230       2.850   7.960 -10.639  1.00  0.99           C  
ATOM   1798  C   ILE A 230       1.676   8.635  -9.934  1.00  0.99           C  
ATOM   1799  CB  ILE A 230       2.514   6.483 -10.946  1.00  0.99           C  
ATOM   1800  O   ILE A 230       1.305   8.250  -8.823  1.00  0.99           O  
ATOM   1801  CG1 ILE A 230       3.717   5.784 -11.590  1.00  0.99           C  
ATOM   1802  CG2 ILE A 230       1.278   6.386 -11.845  1.00  0.99           C  
ATOM   1803  CD1 ILE A 230       3.634   4.264 -11.569  1.00  0.99           C  
ATOM   1804  N   THR A 231       1.009   9.636 -10.630  1.00  0.99           N  
ATOM   1805  CA  THR A 231      -0.033  10.414  -9.969  1.00  0.99           C  
ATOM   1806  C   THR A 231      -1.241  10.589 -10.885  1.00  0.99           C  
ATOM   1807  CB  THR A 231       0.491  11.795  -9.536  1.00  0.99           C  
ATOM   1808  O   THR A 231      -1.226  10.140 -12.033  1.00  0.99           O  
ATOM   1809  CG2 THR A 231       0.804  12.669 -10.747  1.00  0.99           C  
ATOM   1810  OG1 THR A 231      -0.502  12.447  -8.735  1.00  0.99           O  
ATOM   1811  N   ASP A 232      -2.383  11.116 -10.308  1.00  0.99           N  
ATOM   1812  CA  ASP A 232      -3.657  11.161 -11.019  1.00  0.99           C  
ATOM   1813  C   ASP A 232      -3.744  12.396 -11.913  1.00  0.99           C  
ATOM   1814  CB  ASP A 232      -4.825  11.144 -10.030  1.00  0.99           C  
ATOM   1815  O   ASP A 232      -4.444  12.387 -12.928  1.00  0.99           O  
ATOM   1816  CG  ASP A 232      -4.718  12.225  -8.969  1.00  0.99           C  
ATOM   1817  OD1 ASP A 232      -3.660  12.334  -8.313  1.00  0.99           O  
ATOM   1818  OD2 ASP A 232      -5.703  12.973  -8.785  1.00  0.99           O  
ATOM   1819  N   LYS A 233      -3.063  13.383 -11.590  1.00  0.98           N  
ATOM   1820  CA  LYS A 233      -3.080  14.600 -12.397  1.00  0.98           C  
ATOM   1821  C   LYS A 233      -1.730  15.310 -12.350  1.00  0.98           C  
ATOM   1822  CB  LYS A 233      -4.186  15.544 -11.922  1.00  0.98           C  
ATOM   1823  O   LYS A 233      -0.836  14.905 -11.605  1.00  0.98           O  
ATOM   1824  CG  LYS A 233      -3.975  16.085 -10.515  1.00  0.98           C  
ATOM   1825  CD  LYS A 233      -5.117  17.000 -10.091  1.00  0.98           C  
ATOM   1826  CE  LYS A 233      -4.859  17.622  -8.726  1.00  0.98           C  
ATOM   1827  NZ  LYS A 233      -5.940  18.576  -8.338  1.00  0.98           N  
ATOM   1828  N   SER A 234      -1.621  16.299 -13.233  1.00  0.98           N  
ATOM   1829  CA  SER A 234      -0.373  17.048 -13.332  1.00  0.98           C  
ATOM   1830  C   SER A 234      -0.045  17.752 -12.019  1.00  0.98           C  
ATOM   1831  CB  SER A 234      -0.450  18.074 -14.464  1.00  0.98           C  
ATOM   1832  O   SER A 234      -0.870  18.496 -11.485  1.00  0.98           O  
ATOM   1833  OG  SER A 234       0.773  18.780 -14.587  1.00  0.98           O  
ATOM   1834  N   PRO A 235       1.226  17.415 -11.493  1.00  0.97           N  
ATOM   1835  CA  PRO A 235       1.618  18.175 -10.303  1.00  0.97           C  
ATOM   1836  C   PRO A 235       2.105  19.583 -10.636  1.00  0.97           C  
ATOM   1837  CB  PRO A 235       2.748  17.333  -9.704  1.00  0.97           C  
ATOM   1838  O   PRO A 235       2.151  19.963 -11.808  1.00  0.97           O  
ATOM   1839  CG  PRO A 235       3.414  16.696 -10.880  1.00  0.97           C  
ATOM   1840  CD  PRO A 235       2.372  16.412 -11.923  1.00  0.97           C  
ATOM   1841  N   GLY A 236       2.316  20.433  -9.681  1.00  0.97           N  
ATOM   1842  CA  GLY A 236       2.839  21.771  -9.904  1.00  0.97           C  
ATOM   1843  C   GLY A 236       4.154  21.779 -10.660  1.00  0.97           C  
ATOM   1844  O   GLY A 236       4.889  20.790 -10.649  1.00  0.97           O  
ATOM   1845  N   ALA A 237       4.513  22.891 -11.357  1.00  0.98           N  
ATOM   1846  CA  ALA A 237       5.696  23.060 -12.197  1.00  0.98           C  
ATOM   1847  C   ALA A 237       6.971  22.748 -11.417  1.00  0.98           C  
ATOM   1848  CB  ALA A 237       5.753  24.479 -12.757  1.00  0.98           C  
ATOM   1849  O   ALA A 237       7.937  22.226 -11.978  1.00  0.98           O  
ATOM   1850  N   GLU A 238       6.865  23.047 -10.190  1.00  0.98           N  
ATOM   1851  CA  GLU A 238       8.032  22.798  -9.349  1.00  0.98           C  
ATOM   1852  C   GLU A 238       8.333  21.305  -9.250  1.00  0.98           C  
ATOM   1853  CB  GLU A 238       7.821  23.385  -7.951  1.00  0.98           C  
ATOM   1854  O   GLU A 238       9.491  20.893  -9.340  1.00  0.98           O  
ATOM   1855  CG  GLU A 238       9.039  23.269  -7.045  1.00  0.98           C  
ATOM   1856  CD  GLU A 238       8.804  23.823  -5.649  1.00  0.98           C  
ATOM   1857  OE1 GLU A 238       9.776  23.933  -4.868  1.00  0.98           O  
ATOM   1858  OE2 GLU A 238       7.637  24.149  -5.334  1.00  0.98           O  
ATOM   1859  N   TRP A 239       7.353  20.474  -9.117  1.00  0.98           N  
ATOM   1860  CA  TRP A 239       7.516  19.028  -9.014  1.00  0.98           C  
ATOM   1861  C   TRP A 239       7.979  18.436 -10.341  1.00  0.98           C  
ATOM   1862  CB  TRP A 239       6.205  18.368  -8.577  1.00  0.98           C  
ATOM   1863  O   TRP A 239       8.835  17.548 -10.367  1.00  0.98           O  
ATOM   1864  CG  TRP A 239       6.015  18.317  -7.091  1.00  0.98           C  
ATOM   1865  CD1 TRP A 239       5.169  19.086  -6.342  1.00  0.98           C  
ATOM   1866  CD2 TRP A 239       6.691  17.453  -6.172  1.00  0.98           C  
ATOM   1867  CE2 TRP A 239       6.204  17.753  -4.881  1.00  0.98           C  
ATOM   1868  CE3 TRP A 239       7.662  16.453  -6.316  1.00  0.98           C  
ATOM   1869  NE1 TRP A 239       5.277  18.752  -5.012  1.00  0.98           N  
ATOM   1870  CH2 TRP A 239       7.607  16.113  -3.908  1.00  0.98           C  
ATOM   1871  CZ2 TRP A 239       6.657  17.087  -3.739  1.00  0.98           C  
ATOM   1872  CZ3 TRP A 239       8.111  15.792  -5.179  1.00  0.98           C  
ATOM   1873  N   ILE A 240       7.461  19.004 -11.362  1.00  0.99           N  
ATOM   1874  CA  ILE A 240       7.838  18.517 -12.684  1.00  0.99           C  
ATOM   1875  C   ILE A 240       9.329  18.752 -12.914  1.00  0.99           C  
ATOM   1876  CB  ILE A 240       7.010  19.199 -13.795  1.00  0.99           C  
ATOM   1877  O   ILE A 240      10.054  17.838 -13.313  1.00  0.99           O  
ATOM   1878  CG1 ILE A 240       5.532  18.806 -13.678  1.00  0.99           C  
ATOM   1879  CG2 ILE A 240       7.563  18.843 -15.178  1.00  0.99           C  
ATOM   1880  CD1 ILE A 240       4.606  19.604 -14.585  1.00  0.99           C  
ATOM   1881  N   ALA A 241       9.766  19.919 -12.626  1.00  0.98           N  
ATOM   1882  CA  ALA A 241      11.174  20.277 -12.775  1.00  0.98           C  
ATOM   1883  C   ALA A 241      12.053  19.452 -11.840  1.00  0.98           C  
ATOM   1884  CB  ALA A 241      11.375  21.767 -12.511  1.00  0.98           C  
ATOM   1885  O   ALA A 241      13.107  18.956 -12.245  1.00  0.98           O  
ATOM   1886  N   PHE A 242      11.531  19.294 -10.686  1.00  0.98           N  
ATOM   1887  CA  PHE A 242      12.275  18.546  -9.679  1.00  0.98           C  
ATOM   1888  C   PHE A 242      12.496  17.106 -10.128  1.00  0.98           C  
ATOM   1889  CB  PHE A 242      11.538  18.569  -8.336  1.00  0.98           C  
ATOM   1890  O   PHE A 242      13.614  16.592 -10.054  1.00  0.98           O  
ATOM   1891  CG  PHE A 242      12.212  17.761  -7.260  1.00  0.98           C  
ATOM   1892  CD1 PHE A 242      11.871  16.430  -7.054  1.00  0.98           C  
ATOM   1893  CD2 PHE A 242      13.188  18.333  -6.454  1.00  0.98           C  
ATOM   1894  CE1 PHE A 242      12.493  15.680  -6.059  1.00  0.98           C  
ATOM   1895  CE2 PHE A 242      13.814  17.590  -5.457  1.00  0.98           C  
ATOM   1896  CZ  PHE A 242      13.464  16.264  -5.261  1.00  0.98           C  
ATOM   1897  N   CYS A 243      11.461  16.450 -10.564  1.00  0.98           N  
ATOM   1898  CA  CYS A 243      11.562  15.057 -10.984  1.00  0.98           C  
ATOM   1899  C   CYS A 243      12.501  14.912 -12.175  1.00  0.98           C  
ATOM   1900  CB  CYS A 243      10.183  14.503 -11.339  1.00  0.98           C  
ATOM   1901  O   CYS A 243      13.307  13.982 -12.227  1.00  0.98           O  
ATOM   1902  SG  CYS A 243       9.123  14.214  -9.906  1.00  0.98           S  
ATOM   1903  N   LYS A 244      12.467  15.873 -13.043  1.00  0.98           N  
ATOM   1904  CA  LYS A 244      13.372  15.870 -14.188  1.00  0.98           C  
ATOM   1905  C   LYS A 244      14.826  15.997 -13.741  1.00  0.98           C  
ATOM   1906  CB  LYS A 244      13.021  17.003 -15.154  1.00  0.98           C  
ATOM   1907  O   LYS A 244      15.683  15.223 -14.171  1.00  0.98           O  
ATOM   1908  CG  LYS A 244      13.838  16.999 -16.437  1.00  0.98           C  
ATOM   1909  CD  LYS A 244      13.412  18.121 -17.375  1.00  0.98           C  
ATOM   1910  CE  LYS A 244      14.274  18.160 -18.630  1.00  0.98           C  
ATOM   1911  NZ  LYS A 244      13.857  19.256 -19.555  1.00  0.98           N  
ATOM   1912  N   ASP A 245      15.113  16.873 -12.810  1.00  0.98           N  
ATOM   1913  CA  ASP A 245      16.465  17.158 -12.339  1.00  0.98           C  
ATOM   1914  C   ASP A 245      17.024  15.988 -11.532  1.00  0.98           C  
ATOM   1915  CB  ASP A 245      16.482  18.434 -11.496  1.00  0.98           C  
ATOM   1916  O   ASP A 245      18.241  15.827 -11.423  1.00  0.98           O  
ATOM   1917  CG  ASP A 245      16.293  19.694 -12.323  1.00  0.98           C  
ATOM   1918  OD1 ASP A 245      16.404  19.630 -13.566  1.00  0.98           O  
ATOM   1919  OD2 ASP A 245      16.033  20.761 -11.725  1.00  0.98           O  
ATOM   1920  N   ASN A 246      16.135  15.125 -11.051  1.00  0.98           N  
ATOM   1921  CA  ASN A 246      16.578  14.047 -10.173  1.00  0.98           C  
ATOM   1922  C   ASN A 246      16.374  12.679 -10.818  1.00  0.98           C  
ATOM   1923  CB  ASN A 246      15.849  14.115  -8.829  1.00  0.98           C  
ATOM   1924  O   ASN A 246      16.377  11.657 -10.129  1.00  0.98           O  
ATOM   1925  CG  ASN A 246      16.361  15.234  -7.943  1.00  0.98           C  
ATOM   1926  ND2 ASN A 246      15.664  16.364  -7.952  1.00  0.98           N  
ATOM   1927  OD1 ASN A 246      17.375  15.084  -7.257  1.00  0.98           O  
ATOM   1928  N   ASN A 247      16.135  12.684 -12.100  1.00  0.98           N  
ATOM   1929  CA  ASN A 247      15.987  11.464 -12.886  1.00  0.98           C  
ATOM   1930  C   ASN A 247      14.895  10.560 -12.319  1.00  0.98           C  
ATOM   1931  CB  ASN A 247      17.315  10.708 -12.960  1.00  0.98           C  
ATOM   1932  O   ASN A 247      15.099   9.355 -12.163  1.00  0.98           O  
ATOM   1933  CG  ASN A 247      18.385  11.479 -13.708  1.00  0.98           C  
ATOM   1934  ND2 ASN A 247      19.591  11.511 -13.154  1.00  0.98           N  
ATOM   1935  OD1 ASN A 247      18.129  12.043 -14.775  1.00  0.98           O  
ATOM   1936  N   ILE A 248      13.881  11.166 -11.848  1.00  0.98           N  
ATOM   1937  CA  ILE A 248      12.675  10.456 -11.434  1.00  0.98           C  
ATOM   1938  C   ILE A 248      11.634  10.512 -12.550  1.00  0.98           C  
ATOM   1939  CB  ILE A 248      12.094  11.044 -10.129  1.00  0.98           C  
ATOM   1940  O   ILE A 248      11.259  11.596 -13.004  1.00  0.98           O  
ATOM   1941  CG1 ILE A 248      13.117  10.937  -8.993  1.00  0.98           C  
ATOM   1942  CG2 ILE A 248      10.786  10.341  -9.755  1.00  0.98           C  
ATOM   1943  CD1 ILE A 248      12.769  11.768  -7.765  1.00  0.98           C  
ATOM   1944  N   GLN A 249      11.223   9.355 -13.020  1.00  0.98           N  
ATOM   1945  CA  GLN A 249      10.194   9.324 -14.053  1.00  0.98           C  
ATOM   1946  C   GLN A 249       8.821   9.651 -13.472  1.00  0.98           C  
ATOM   1947  CB  GLN A 249      10.162   7.957 -14.739  1.00  0.98           C  
ATOM   1948  O   GLN A 249       8.259   8.860 -12.711  1.00  0.98           O  
ATOM   1949  CG  GLN A 249       9.255   7.903 -15.961  1.00  0.98           C  
ATOM   1950  CD  GLN A 249       9.378   6.598 -16.726  1.00  0.98           C  
ATOM   1951  NE2 GLN A 249       8.413   6.329 -17.598  1.00  0.98           N  
ATOM   1952  OE1 GLN A 249      10.333   5.839 -16.535  1.00  0.98           O  
ATOM   1953  N   LEU A 250       8.319  10.805 -13.841  1.00  0.98           N  
ATOM   1954  CA  LEU A 250       7.012  11.267 -13.385  1.00  0.98           C  
ATOM   1955  C   LEU A 250       5.938  10.971 -14.427  1.00  0.98           C  
ATOM   1956  CB  LEU A 250       7.048  12.767 -13.084  1.00  0.98           C  
ATOM   1957  O   LEU A 250       6.090  11.324 -15.598  1.00  0.98           O  
ATOM   1958  CG  LEU A 250       5.732  13.399 -12.629  1.00  0.98           C  
ATOM   1959  CD1 LEU A 250       5.296  12.811 -11.291  1.00  0.98           C  
ATOM   1960  CD2 LEU A 250       5.871  14.915 -12.533  1.00  0.98           C  
ATOM   1961  N   VAL A 251       4.793  10.273 -13.998  1.00  0.99           N  
ATOM   1962  CA  VAL A 251       3.686   9.908 -14.876  1.00  0.99           C  
ATOM   1963  C   VAL A 251       2.382  10.485 -14.331  1.00  0.99           C  
ATOM   1964  CB  VAL A 251       3.567   8.376 -15.032  1.00  0.99           C  
ATOM   1965  O   VAL A 251       2.081  10.343 -13.144  1.00  0.99           O  
ATOM   1966  CG1 VAL A 251       2.441   8.017 -15.999  1.00  0.99           C  
ATOM   1967  CG2 VAL A 251       4.893   7.784 -15.507  1.00  0.99           C  
ATOM   1968  N   TRP A 252       1.534  11.262 -15.120  1.00  0.96           N  
ATOM   1969  CA  TRP A 252       0.219  11.758 -14.728  1.00  0.96           C  
ATOM   1970  C   TRP A 252      -0.731  11.783 -15.920  1.00  0.96           C  
ATOM   1971  CB  TRP A 252       0.332  13.158 -14.119  1.00  0.96           C  
ATOM   1972  O   TRP A 252      -0.292  11.808 -17.072  1.00  0.96           O  
ATOM   1973  CG  TRP A 252       1.002  14.159 -15.013  1.00  0.96           C  
ATOM   1974  CD1 TRP A 252       0.404  14.962 -15.944  1.00  0.96           C  
ATOM   1975  CD2 TRP A 252       2.400  14.458 -15.063  1.00  0.96           C  
ATOM   1976  CE2 TRP A 252       2.579  15.455 -16.048  1.00  0.96           C  
ATOM   1977  CE3 TRP A 252       3.520  13.981 -14.369  1.00  0.96           C  
ATOM   1978  NE1 TRP A 252       1.347  15.744 -16.570  1.00  0.96           N  
ATOM   1979  CH2 TRP A 252       4.914  15.498 -15.663  1.00  0.96           C  
ATOM   1980  CZ2 TRP A 252       3.835  15.983 -16.357  1.00  0.96           C  
ATOM   1981  CZ3 TRP A 252       4.769  14.508 -14.678  1.00  0.96           C  
