# Supplementary material for: Escherichia coli transcription factors of unknown function: sequence features and possible evolutionary relationships
Source: PeerJ. 2022 Jul 20;10:e13772. doi: 10.7717/peerj.13772 (PMC9308461; doi:10.7717/peerj.13772)
Supplement: Supplemental Information 18 [file peerj-10-13772-s018.zip › Raw Data/PDB files/YeeY_b2015_unrelaxed_model_1.pdb]

ATOM      1  N   MET A   1     -30.197 -17.080  22.931  1.00  0.67           N  
ATOM      2  CA  MET A   1     -29.175 -16.038  22.990  1.00  0.67           C  
ATOM      3  C   MET A   1     -29.772 -14.716  23.460  1.00  0.67           C  
ATOM      4  CB  MET A   1     -28.513 -15.856  21.623  1.00  0.67           C  
ATOM      5  O   MET A   1     -29.094 -13.921  24.113  1.00  0.67           O  
ATOM      6  CG  MET A   1     -27.185 -15.118  21.679  1.00  0.67           C  
ATOM      7  SD  MET A   1     -26.396 -14.965  20.029  1.00  0.67           S  
ATOM      8  CE  MET A   1     -26.386 -16.706  19.517  1.00  0.67           C  
ATOM      9  N   LYS A   2     -31.106 -14.671  23.457  1.00  0.84           N  
ATOM     10  CA  LYS A   2     -31.844 -13.455  23.785  1.00  0.84           C  
ATOM     11  C   LYS A   2     -31.865 -13.214  25.292  1.00  0.84           C  
ATOM     12  CB  LYS A   2     -33.273 -13.532  23.247  1.00  0.84           C  
ATOM     13  O   LYS A   2     -31.655 -12.089  25.750  1.00  0.84           O  
ATOM     14  CG  LYS A   2     -34.063 -12.240  23.400  1.00  0.84           C  
ATOM     15  CD  LYS A   2     -35.442 -12.349  22.763  1.00  0.84           C  
ATOM     16  CE  LYS A   2     -36.276 -11.100  23.016  1.00  0.84           C  
ATOM     17  NZ  LYS A   2     -37.634 -11.207  22.404  1.00  0.84           N  
ATOM     18  N   PRO A   3     -31.829 -14.330  26.051  1.00  0.90           N  
ATOM     19  CA  PRO A   3     -31.919 -14.111  27.497  1.00  0.90           C  
ATOM     20  C   PRO A   3     -30.624 -13.564  28.093  1.00  0.90           C  
ATOM     21  CB  PRO A   3     -32.226 -15.506  28.046  1.00  0.90           C  
ATOM     22  O   PRO A   3     -30.660 -12.694  28.966  1.00  0.90           O  
ATOM     23  CG  PRO A   3     -32.794 -16.258  26.885  1.00  0.90           C  
ATOM     24  CD  PRO A   3     -32.248 -15.662  25.619  1.00  0.90           C  
ATOM     25  N   LEU A   4     -29.531 -13.979  27.660  1.00  0.94           N  
ATOM     26  CA  LEU A   4     -28.236 -13.529  28.157  1.00  0.94           C  
ATOM     27  C   LEU A   4     -27.979 -12.077  27.768  1.00  0.94           C  
ATOM     28  CB  LEU A   4     -27.114 -14.420  27.617  1.00  0.94           C  
ATOM     29  O   LEU A   4     -27.486 -11.290  28.580  1.00  0.94           O  
ATOM     30  CG  LEU A   4     -25.695 -14.073  28.069  1.00  0.94           C  
ATOM     31  CD1 LEU A   4     -25.581 -14.177  29.586  1.00  0.94           C  
ATOM     32  CD2 LEU A   4     -24.679 -14.983  27.388  1.00  0.94           C  
ATOM     33  N   LEU A   5     -28.281 -11.658  26.538  1.00  0.95           N  
ATOM     34  CA  LEU A   5     -28.103 -10.282  26.087  1.00  0.95           C  
ATOM     35  C   LEU A   5     -28.929  -9.321  26.936  1.00  0.95           C  
ATOM     36  CB  LEU A   5     -28.496 -10.146  24.614  1.00  0.95           C  
ATOM     37  O   LEU A   5     -28.448  -8.250  27.314  1.00  0.95           O  
ATOM     38  CG  LEU A   5     -28.145  -8.820  23.938  1.00  0.95           C  
ATOM     39  CD1 LEU A   5     -26.642  -8.572  24.004  1.00  0.95           C  
ATOM     40  CD2 LEU A   5     -28.631  -8.810  22.493  1.00  0.95           C  
ATOM     41  N   ASP A   6     -30.200  -9.798  27.294  1.00  0.95           N  
ATOM     42  CA  ASP A   6     -31.072  -8.976  28.127  1.00  0.95           C  
ATOM     43  C   ASP A   6     -30.454  -8.741  29.504  1.00  0.95           C  
ATOM     44  CB  ASP A   6     -32.448  -9.630  28.273  1.00  0.95           C  
ATOM     45  O   ASP A   6     -30.471  -7.618  30.013  1.00  0.95           O  
ATOM     46  CG  ASP A   6     -33.311  -9.476  27.033  1.00  0.95           C  
ATOM     47  OD1 ASP A   6     -32.968  -8.664  26.147  1.00  0.95           O  
ATOM     48  OD2 ASP A   6     -34.346 -10.172  26.942  1.00  0.95           O  
ATOM     49  N   VAL A   7     -29.879  -9.785  30.016  1.00  0.97           N  
ATOM     50  CA  VAL A   7     -29.279  -9.693  31.342  1.00  0.97           C  
ATOM     51  C   VAL A   7     -28.060  -8.774  31.295  1.00  0.97           C  
ATOM     52  CB  VAL A   7     -28.877 -11.085  31.881  1.00  0.97           C  
ATOM     53  O   VAL A   7     -27.854  -7.960  32.198  1.00  0.97           O  
ATOM     54  CG1 VAL A   7     -27.998 -10.949  33.123  1.00  0.97           C  
ATOM     55  CG2 VAL A   7     -30.120 -11.916  32.190  1.00  0.97           C  
ATOM     56  N   LEU A   8     -27.241  -8.884  30.231  1.00  0.97           N  
ATOM     57  CA  LEU A   8     -26.068  -8.028  30.092  1.00  0.97           C  
ATOM     58  C   LEU A   8     -26.473  -6.559  30.023  1.00  0.97           C  
ATOM     59  CB  LEU A   8     -25.272  -8.410  28.841  1.00  0.97           C  
ATOM     60  O   LEU A   8     -25.809  -5.700  30.608  1.00  0.97           O  
ATOM     61  CG  LEU A   8     -24.615  -9.791  28.851  1.00  0.97           C  
ATOM     62  CD1 LEU A   8     -23.838 -10.018  27.559  1.00  0.97           C  
ATOM     63  CD2 LEU A   8     -23.703  -9.941  30.063  1.00  0.97           C  
ATOM     64  N   MET A   9     -27.575  -6.282  29.306  1.00  0.97           N  
ATOM     65  CA  MET A   9     -28.093  -4.920  29.209  1.00  0.97           C  
ATOM     66  C   MET A   9     -28.539  -4.408  30.575  1.00  0.97           C  
ATOM     67  CB  MET A   9     -29.259  -4.857  28.221  1.00  0.97           C  
ATOM     68  O   MET A   9     -28.282  -3.255  30.924  1.00  0.97           O  
ATOM     69  CG  MET A   9     -28.843  -5.035  26.770  1.00  0.97           C  
ATOM     70  SD  MET A   9     -30.276  -5.049  25.624  1.00  0.97           S  
ATOM     71  CE  MET A   9     -30.857  -3.341  25.817  1.00  0.97           C  
ATOM     72  N   ILE A  10     -29.184  -5.341  31.277  1.00  0.97           N  
ATOM     73  CA  ILE A  10     -29.678  -4.994  32.604  1.00  0.97           C  
ATOM     74  C   ILE A  10     -28.502  -4.696  33.532  1.00  0.97           C  
ATOM     75  CB  ILE A  10     -30.553  -6.123  33.195  1.00  0.97           C  
ATOM     76  O   ILE A  10     -28.494  -3.677  34.226  1.00  0.97           O  
ATOM     77  CG1 ILE A  10     -31.844  -6.279  32.383  1.00  0.97           C  
ATOM     78  CG2 ILE A  10     -30.863  -5.851  34.670  1.00  0.97           C  
ATOM     79  CD1 ILE A  10     -32.658  -7.513  32.744  1.00  0.97           C  
ATOM     80  N   LEU A  11     -27.488  -5.538  33.558  1.00  0.97           N  
ATOM     81  CA  LEU A  11     -26.316  -5.343  34.405  1.00  0.97           C  
ATOM     82  C   LEU A  11     -25.608  -4.037  34.063  1.00  0.97           C  
ATOM     83  CB  LEU A  11     -25.346  -6.518  34.256  1.00  0.97           C  
ATOM     84  O   LEU A  11     -25.176  -3.307  34.958  1.00  0.97           O  
ATOM     85  CG  LEU A  11     -25.854  -7.882  34.726  1.00  0.97           C  
ATOM     86  CD1 LEU A  11     -24.786  -8.949  34.509  1.00  0.97           C  
ATOM     87  CD2 LEU A  11     -26.267  -7.822  36.193  1.00  0.97           C  
ATOM     88  N   ASP A  12     -25.446  -3.764  32.706  1.00  0.97           N  
ATOM     89  CA  ASP A  12     -24.814  -2.527  32.259  1.00  0.97           C  
ATOM     90  C   ASP A  12     -25.585  -1.306  32.755  1.00  0.97           C  
ATOM     91  CB  ASP A  12     -24.710  -2.498  30.732  1.00  0.97           C  
ATOM     92  O   ASP A  12     -24.989  -0.353  33.262  1.00  0.97           O  
ATOM     93  CG  ASP A  12     -23.839  -1.366  30.218  1.00  0.97           C  
ATOM     94  OD1 ASP A  12     -22.722  -1.169  30.744  1.00  0.97           O  
ATOM     95  OD2 ASP A  12     -24.274  -0.662  29.281  1.00  0.97           O  
ATOM     96  N   ALA A  13     -26.935  -1.358  32.618  1.00  0.96           N  
ATOM     97  CA  ALA A  13     -27.794  -0.265  33.066  1.00  0.96           C  
ATOM     98  C   ALA A  13     -27.720  -0.094  34.580  1.00  0.96           C  
ATOM     99  CB  ALA A  13     -29.237  -0.509  32.630  1.00  0.96           C  
ATOM    100  O   ALA A  13     -27.692   1.031  35.084  1.00  0.96           O  
ATOM    101  N   LEU A  14     -27.723  -1.210  35.217  1.00  0.96           N  
ATOM    102  CA  LEU A  14     -27.645  -1.180  36.674  1.00  0.96           C  
ATOM    103  C   LEU A  14     -26.341  -0.537  37.135  1.00  0.96           C  
ATOM    104  CB  LEU A  14     -27.761  -2.595  37.246  1.00  0.96           C  
ATOM    105  O   LEU A  14     -26.338   0.267  38.070  1.00  0.96           O  
ATOM    106  CG  LEU A  14     -27.944  -2.701  38.761  1.00  0.96           C  
ATOM    107  CD1 LEU A  14     -29.237  -2.014  39.188  1.00  0.96           C  
ATOM    108  CD2 LEU A  14     -27.939  -4.161  39.200  1.00  0.96           C  
ATOM    109  N   GLU A  15     -25.210  -0.876  36.501  1.00  0.96           N  
ATOM    110  CA  GLU A  15     -23.918  -0.270  36.811  1.00  0.96           C  
ATOM    111  C   GLU A  15     -23.944   1.237  36.571  1.00  0.96           C  
ATOM    112  CB  GLU A  15     -22.807  -0.916  35.978  1.00  0.96           C  
ATOM    113  O   GLU A  15     -23.434   2.009  37.386  1.00  0.96           O  
ATOM    114  CG  GLU A  15     -21.425  -0.336  36.241  1.00  0.96           C  
ATOM    115  CD  GLU A  15     -20.912  -0.620  37.644  1.00  0.96           C  
ATOM    116  OE1 GLU A  15     -19.863  -0.058  38.032  1.00  0.96           O  
ATOM    117  OE2 GLU A  15     -21.564  -1.413  38.360  1.00  0.96           O  
ATOM    118  N   LYS A  16     -24.537   1.724  35.513  1.00  0.95           N  
ATOM    119  CA  LYS A  16     -24.544   3.126  35.106  1.00  0.95           C  
ATOM    120  C   LYS A  16     -25.513   3.940  35.959  1.00  0.95           C  
ATOM    121  CB  LYS A  16     -24.913   3.254  33.628  1.00  0.95           C  
ATOM    122  O   LYS A  16     -25.211   5.073  36.342  1.00  0.95           O  
ATOM    123  CG  LYS A  16     -23.811   2.816  32.675  1.00  0.95           C  
ATOM    124  CD  LYS A  16     -24.238   2.966  31.220  1.00  0.95           C  
ATOM    125  CE  LYS A  16     -23.136   2.528  30.265  1.00  0.95           C  
ATOM    126  NZ  LYS A  16     -23.590   2.560  28.843  1.00  0.95           N  
ATOM    127  N   GLU A  17     -26.616   3.341  36.397  1.00  0.95           N  
ATOM    128  CA  GLU A  17     -27.687   4.104  37.031  1.00  0.95           C  
ATOM    129  C   GLU A  17     -27.668   3.927  38.546  1.00  0.95           C  
ATOM    130  CB  GLU A  17     -29.049   3.687  36.470  1.00  0.95           C  
ATOM    131  O   GLU A  17     -28.173   4.777  39.282  1.00  0.95           O  
ATOM    132  CG  GLU A  17     -29.182   3.887  34.967  1.00  0.95           C  
ATOM    133  CD  GLU A  17     -28.975   5.329  34.533  1.00  0.95           C  
ATOM    134  OE1 GLU A  17     -28.555   5.561  33.376  1.00  0.95           O  
ATOM    135  OE2 GLU A  17     -29.232   6.235  35.357  1.00  0.95           O  
ATOM    136  N   GLY A  18     -27.166   2.809  39.035  1.00  0.94           N  
ATOM    137  CA  GLY A  18     -26.939   2.623  40.459  1.00  0.94           C  
ATOM    138  C   GLY A  18     -28.085   1.919  41.159  1.00  0.94           C  
ATOM    139  O   GLY A  18     -27.965   1.531  42.323  1.00  0.94           O  
ATOM    140  N   SER A  19     -29.323   1.781  40.537  1.00  0.94           N  
ATOM    141  CA  SER A  19     -30.446   1.100  41.173  1.00  0.94           C  
ATOM    142  C   SER A  19     -31.347   0.434  40.138  1.00  0.94           C  
ATOM    143  CB  SER A  19     -31.262   2.082  42.014  1.00  0.94           C  
ATOM    144  O   SER A  19     -31.322   0.797  38.960  1.00  0.94           O  
ATOM    145  OG  SER A  19     -31.952   3.002  41.186  1.00  0.94           O  
ATOM    146  N   PHE A  20     -32.131  -0.571  40.492  1.00  0.95           N  
ATOM    147  CA  PHE A  20     -33.064  -1.254  39.604  1.00  0.95           C  
ATOM    148  C   PHE A  20     -34.148  -0.299  39.118  1.00  0.95           C  
ATOM    149  CB  PHE A  20     -33.701  -2.454  40.311  1.00  0.95           C  
ATOM    150  O   PHE A  20     -34.567  -0.364  37.961  1.00  0.95           O  
ATOM    151  CG  PHE A  20     -32.868  -3.706  40.252  1.00  0.95           C  
ATOM    152  CD1 PHE A  20     -32.860  -4.499  39.110  1.00  0.95           C  
ATOM    153  CD2 PHE A  20     -32.093  -4.091  41.338  1.00  0.95           C  
ATOM    154  CE1 PHE A  20     -32.089  -5.658  39.053  1.00  0.95           C  
ATOM    155  CE2 PHE A  20     -31.321  -5.248  41.288  1.00  0.95           C  
ATOM    156  CZ  PHE A  20     -31.321  -6.031  40.145  1.00  0.95           C  
ATOM    157  N   ALA A  21     -34.556   0.564  40.094  1.00  0.95           N  
ATOM    158  CA  ALA A  21     -35.592   1.531  39.740  1.00  0.95           C  
ATOM    159  C   ALA A  21     -35.124   2.448  38.613  1.00  0.95           C  
ATOM    160  CB  ALA A  21     -35.990   2.355  40.962  1.00  0.95           C  
ATOM    161  O   ALA A  21     -35.830   2.629  37.618  1.00  0.95           O  
ATOM    162  N   ALA A  22     -33.897   2.960  38.718  1.00  0.95           N  
ATOM    163  CA  ALA A  22     -33.339   3.857  37.709  1.00  0.95           C  
ATOM    164  C   ALA A  22     -33.022   3.104  36.420  1.00  0.95           C  
ATOM    165  CB  ALA A  22     -32.084   4.543  38.243  1.00  0.95           C  
ATOM    166  O   ALA A  22     -33.266   3.610  35.322  1.00  0.95           O  
ATOM    167  N   ALA A  23     -32.544   1.913  36.472  1.00  0.96           N  
ATOM    168  CA  ALA A  23     -32.228   1.082  35.313  1.00  0.96           C  
ATOM    169  C   ALA A  23     -33.491   0.718  34.539  1.00  0.96           C  
ATOM    170  CB  ALA A  23     -31.492  -0.182  35.750  1.00  0.96           C  
ATOM    171  O   ALA A  23     -33.491   0.712  33.305  1.00  0.96           O  
ATOM    172  N   SER A  24     -34.549   0.445  35.280  1.00  0.97           N  
ATOM    173  CA  SER A  24     -35.811   0.075  34.647  1.00  0.97           C  
ATOM    174  C   SER A  24     -36.369   1.225  33.815  1.00  0.97           C  
ATOM    175  CB  SER A  24     -36.836  -0.348  35.699  1.00  0.97           C  
ATOM    176  O   SER A  24     -36.947   1.004  32.749  1.00  0.97           O  
ATOM    177  OG  SER A  24     -37.244   0.762  36.479  1.00  0.97           O  
ATOM    178  N   ALA A  25     -36.239   2.433  34.358  1.00  0.96           N  
ATOM    179  CA  ALA A  25     -36.669   3.613  33.612  1.00  0.96           C  
ATOM    180  C   ALA A  25     -35.912   3.734  32.293  1.00  0.96           C  
ATOM    181  CB  ALA A  25     -36.473   4.874  34.452  1.00  0.96           C  
ATOM    182  O   ALA A  25     -36.506   4.031  31.254  1.00  0.96           O  
ATOM    183  N   LYS A  26     -34.598   3.370  32.287  1.00  0.96           N  
ATOM    184  CA  LYS A  26     -33.744   3.450  31.105  1.00  0.96           C  
ATOM    185  C   LYS A  26     -34.105   2.367  30.092  1.00  0.96           C  
ATOM    186  CB  LYS A  26     -32.271   3.331  31.497  1.00  0.96           C  
ATOM    187  O   LYS A  26     -34.096   2.612  28.884  1.00  0.96           O  
ATOM    188  CG  LYS A  26     -31.308   3.427  30.322  1.00  0.96           C  
ATOM    189  CD  LYS A  26     -31.189   4.857  29.812  1.00  0.96           C  
ATOM    190  CE  LYS A  26     -30.133   4.977  28.722  1.00  0.96           C  
ATOM    191  NZ  LYS A  26     -30.008   6.380  28.225  1.00  0.96           N  
ATOM    192  N   LEU A  27     -34.517   1.192  30.578  1.00  0.96           N  
ATOM    193  CA  LEU A  27     -34.736   0.037  29.714  1.00  0.96           C  
ATOM    194  C   LEU A  27     -36.217  -0.126  29.389  1.00  0.96           C  
ATOM    195  CB  LEU A  27     -34.203  -1.237  30.376  1.00  0.96           C  
ATOM    196  O   LEU A  27     -36.607  -1.080  28.713  1.00  0.96           O  
ATOM    197  CG  LEU A  27     -32.692  -1.302  30.602  1.00  0.96           C  
ATOM    198  CD1 LEU A  27     -32.320  -2.593  31.324  1.00  0.96           C  
ATOM    199  CD2 LEU A  27     -31.948  -1.192  29.276  1.00  0.96           C  
ATOM    200  N   TYR A  28     -37.074   0.855  29.895  1.00  0.97           N  
ATOM    201  CA  TYR A  28     -38.516   0.852  29.673  1.00  0.97           C  
ATOM    202  C   TYR A  28     -39.128  -0.481  30.087  1.00  0.97           C  
ATOM    203  CB  TYR A  28     -38.834   1.138  28.203  1.00  0.97           C  
ATOM    204  O   TYR A  28     -39.920  -1.065  29.344  1.00  0.97           O  
ATOM    205  CG  TYR A  28     -38.277   2.450  27.706  1.00  0.97           C  
ATOM    206  CD1 TYR A  28     -38.904   3.656  28.012  1.00  0.97           C  
ATOM    207  CD2 TYR A  28     -37.124   2.487  26.928  1.00  0.97           C  
ATOM    208  CE1 TYR A  28     -38.395   4.867  27.554  1.00  0.97           C  
ATOM    209  CE2 TYR A  28     -36.607   3.692  26.465  1.00  0.97           C  
ATOM    210  OH  TYR A  28     -36.741   6.071  26.328  1.00  0.97           O  
ATOM    211  CZ  TYR A  28     -37.248   4.875  26.783  1.00  0.97           C  
ATOM    212  N   LYS A  29     -38.670  -1.014  31.256  1.00  0.96           N  
ATOM    213  CA  LYS A  29     -39.187  -2.214  31.907  1.00  0.96           C  
ATOM    214  C   LYS A  29     -39.489  -1.953  33.380  1.00  0.96           C  
ATOM    215  CB  LYS A  29     -38.194  -3.369  31.772  1.00  0.96           C  
ATOM    216  O   LYS A  29     -39.129  -0.902  33.916  1.00  0.96           O  
ATOM    217  CG  LYS A  29     -37.936  -3.799  30.336  1.00  0.96           C  
ATOM    218  CD  LYS A  29     -37.027  -5.019  30.273  1.00  0.96           C  
ATOM    219  CE  LYS A  29     -36.837  -5.503  28.841  1.00  0.96           C  
ATOM    220  NZ  LYS A  29     -36.031  -6.759  28.783  1.00  0.96           N  
ATOM    221  N   THR A  30     -40.247  -2.839  34.080  1.00  0.97           N  
ATOM    222  CA  THR A  30     -40.535  -2.686  35.502  1.00  0.97           C  
ATOM    223  C   THR A  30     -39.370  -3.192  36.348  1.00  0.97           C  
ATOM    224  CB  THR A  30     -41.822  -3.434  35.896  1.00  0.97           C  
ATOM    225  O   THR A  30     -38.638  -4.091  35.930  1.00  0.97           O  
ATOM    226  CG2 THR A  30     -42.997  -3.004  35.023  1.00  0.97           C  
ATOM    227  OG1 THR A  30     -41.615  -4.843  35.739  1.00  0.97           O  
ATOM    228  N   PRO A  31     -39.078  -2.542  37.506  1.00  0.96           N  
ATOM    229  CA  PRO A  31     -38.011  -3.012  38.392  1.00  0.96           C  
ATOM    230  C   PRO A  31     -38.133  -4.497  38.728  1.00  0.96           C  
ATOM    231  CB  PRO A  31     -38.189  -2.152  39.646  1.00  0.96           C  
ATOM    232  O   PRO A  31     -37.126  -5.207  38.778  1.00  0.96           O  
ATOM    233  CG  PRO A  31     -38.782  -0.873  39.151  1.00  0.96           C  
ATOM    234  CD  PRO A  31     -39.724  -1.188  38.024  1.00  0.96           C  
ATOM    235  N   SER A  32     -39.368  -5.048  38.963  1.00  0.96           N  
ATOM    236  CA  SER A  32     -39.605  -6.452  39.284  1.00  0.96           C  
ATOM    237  C   SER A  32     -39.197  -7.360  38.129  1.00  0.96           C  
ATOM    238  CB  SER A  32     -41.076  -6.683  39.630  1.00  0.96           C  
ATOM    239  O   SER A  32     -38.641  -8.438  38.346  1.00  0.96           O  
ATOM    240  OG  SER A  32     -41.912  -6.303  38.551  1.00  0.96           O  
ATOM    241  N   ALA A  33     -39.422  -6.930  36.895  1.00  0.97           N  
ATOM    242  CA  ALA A  33     -39.045  -7.691  35.707  1.00  0.97           C  
ATOM    243  C   ALA A  33     -37.528  -7.820  35.597  1.00  0.97           C  
ATOM    244  CB  ALA A  33     -39.612  -7.033  34.451  1.00  0.97           C  
ATOM    245  O   ALA A  33     -37.011  -8.896  35.288  1.00  0.97           O  
ATOM    246  N   LEU A  34     -36.786  -6.643  35.800  1.00  0.97           N  
ATOM    247  CA  LEU A  34     -35.329  -6.673  35.742  1.00  0.97           C  
ATOM    248  C   LEU A  34     -34.763  -7.625  36.791  1.00  0.97           C  
ATOM    249  CB  LEU A  34     -34.754  -5.269  35.947  1.00  0.97           C  
ATOM    250  O   LEU A  34     -33.912  -8.462  36.481  1.00  0.97           O  
ATOM    251  CG  LEU A  34     -35.144  -4.218  34.906  1.00  0.97           C  
ATOM    252  CD1 LEU A  34     -34.315  -2.952  35.094  1.00  0.97           C  
ATOM    253  CD2 LEU A  34     -34.971  -4.773  33.496  1.00  0.97           C  
ATOM    254  N   SER A  35     -35.278  -7.474  38.057  1.00  0.95           N  
ATOM    255  CA  SER A  35     -34.830  -8.312  39.164  1.00  0.95           C  
ATOM    256  C   SER A  35     -35.050  -9.791  38.862  1.00  0.95           C  
ATOM    257  CB  SER A  35     -35.560  -7.933  40.454  1.00  0.95           C  
ATOM    258  O   SER A  35     -34.161 -10.615  39.088  1.00  0.95           O  
ATOM    259  OG  SER A  35     -35.063  -8.680  41.551  1.00  0.95           O  
ATOM    260  N   TYR A  36     -36.205 -10.091  38.360  1.00  0.97           N  
ATOM    261  CA  TYR A  36     -36.553 -11.467  38.021  1.00  0.97           C  
ATOM    262  C   TYR A  36     -35.601 -12.027  36.971  1.00  0.97           C  
ATOM    263  CB  TYR A  36     -37.996 -11.547  37.514  1.00  0.97           C  
ATOM    264  O   TYR A  36     -35.105 -13.148  37.109  1.00  0.97           O  
ATOM    265  CG  TYR A  36     -38.399 -12.924  37.046  1.00  0.97           C  
ATOM    266  CD1 TYR A  36     -38.440 -13.236  35.689  1.00  0.97           C  
ATOM    267  CD2 TYR A  36     -38.741 -13.916  37.959  1.00  0.97           C  
ATOM    268  CE1 TYR A  36     -38.813 -14.503  35.253  1.00  0.97           C  
ATOM    269  CE2 TYR A  36     -39.116 -15.186  37.535  1.00  0.97           C  
ATOM    270  OH  TYR A  36     -39.518 -16.726  35.756  1.00  0.97           O  
ATOM    271  CZ  TYR A  36     -39.148 -15.470  36.182  1.00  0.97           C  
ATOM    272  N   THR A  37     -35.290 -11.319  35.894  1.00  0.97           N  
ATOM    273  CA  THR A  37     -34.422 -11.742  34.801  1.00  0.97           C  
ATOM    274  C   THR A  37     -33.019 -12.054  35.313  1.00  0.97           C  
ATOM    275  CB  THR A  37     -34.343 -10.666  33.702  1.00  0.97           C  
ATOM    276  O   THR A  37     -32.434 -13.077  34.951  1.00  0.97           O  
ATOM    277  CG2 THR A  37     -33.431 -11.110  32.563  1.00  0.97           C  
ATOM    278  OG1 THR A  37     -35.656 -10.425  33.182  1.00  0.97           O  
ATOM    279  N   VAL A  38     -32.499 -11.148  36.225  1.00  0.97           N  
ATOM    280  CA  VAL A  38     -31.168 -11.347  36.788  1.00  0.97           C  
ATOM    281  C   VAL A  38     -31.167 -12.577  37.692  1.00  0.97           C  
ATOM    282  CB  VAL A  38     -30.694 -10.105  37.577  1.00  0.97           C  
ATOM    283  O   VAL A  38     -30.271 -13.420  37.602  1.00  0.97           O  
ATOM    284  CG1 VAL A  38     -29.388 -10.399  38.313  1.00  0.97           C  
ATOM    285  CG2 VAL A  38     -30.526  -8.910  36.640  1.00  0.97           C  
ATOM    286  N   HIS A  39     -32.203 -12.727  38.522  1.00  0.96           N  
ATOM    287  CA  HIS A  39     -32.332 -13.868  39.423  1.00  0.96           C  
ATOM    288  C   HIS A  39     -32.438 -15.175  38.645  1.00  0.96           C  
ATOM    289  CB  HIS A  39     -33.550 -13.698  40.332  1.00  0.96           C  
ATOM    290  O   HIS A  39     -31.828 -16.178  39.022  1.00  0.96           O  
ATOM    291  CG  HIS A  39     -33.279 -12.873  41.550  1.00  0.96           C  
ATOM    292  CD2 HIS A  39     -33.865 -11.741  42.005  1.00  0.96           C  
ATOM    293  ND1 HIS A  39     -32.294 -13.190  42.459  1.00  0.96           N  
ATOM    294  CE1 HIS A  39     -32.286 -12.286  43.425  1.00  0.96           C  
ATOM    295  NE2 HIS A  39     -33.230 -11.396  43.173  1.00  0.96           N  
ATOM    296  N   LYS A  40     -33.217 -15.131  37.614  1.00  0.97           N  
ATOM    297  CA  LYS A  40     -33.363 -16.319  36.778  1.00  0.97           C  
ATOM    298  C   LYS A  40     -32.017 -16.762  36.212  1.00  0.97           C  
ATOM    299  CB  LYS A  40     -34.349 -16.056  35.640  1.00  0.97           C  
ATOM    300  O   LYS A  40     -31.694 -17.951  36.221  1.00  0.97           O  
ATOM    301  CG  LYS A  40     -34.677 -17.288  34.808  1.00  0.97           C  
ATOM    302  CD  LYS A  40     -35.754 -16.993  33.772  1.00  0.97           C  
ATOM    303  CE  LYS A  40     -36.092 -18.228  32.948  1.00  0.97           C  
ATOM    304  NZ  LYS A  40     -37.128 -17.936  31.913  1.00  0.97           N  
ATOM    305  N   LEU A  41     -31.199 -15.776  35.683  1.00  0.96           N  
ATOM    306  CA  LEU A  41     -29.871 -16.107  35.179  1.00  0.96           C  
ATOM    307  C   LEU A  41     -28.993 -16.672  36.290  1.00  0.96           C  
ATOM    308  CB  LEU A  41     -29.206 -14.870  34.567  1.00  0.96           C  
ATOM    309  O   LEU A  41     -28.301 -17.673  36.091  1.00  0.96           O  
ATOM    310  CG  LEU A  41     -27.836 -15.085  33.924  1.00  0.96           C  
ATOM    311  CD1 LEU A  41     -27.970 -15.924  32.657  1.00  0.96           C  
ATOM    312  CD2 LEU A  41     -27.172 -13.747  33.617  1.00  0.96           C  
ATOM    313  N   GLU A  42     -28.989 -16.084  37.463  1.00  0.97           N  
ATOM    314  CA  GLU A  42     -28.227 -16.571  38.609  1.00  0.97           C  
ATOM    315  C   GLU A  42     -28.597 -18.013  38.945  1.00  0.97           C  
ATOM    316  CB  GLU A  42     -28.454 -15.673  39.828  1.00  0.97           C  
ATOM    317  O   GLU A  42     -27.718 -18.850  39.164  1.00  0.97           O  
ATOM    318  CG  GLU A  42     -27.804 -14.302  39.710  1.00  0.97           C  
ATOM    319  CD  GLU A  42     -28.051 -13.415  40.920  1.00  0.97           C  
ATOM    320  OE1 GLU A  42     -27.113 -12.712  41.360  1.00  0.97           O  
ATOM    321  OE2 GLU A  42     -29.192 -13.423  41.434  1.00  0.97           O  
ATOM    322  N   SER A  43     -29.928 -18.287  38.938  1.00  0.97           N  
ATOM    323  CA  SER A  43     -30.424 -19.623  39.251  1.00  0.97           C  
ATOM    324  C   SER A  43     -30.009 -20.631  38.184  1.00  0.97           C  
ATOM    325  CB  SER A  43     -31.947 -19.612  39.387  1.00  0.97           C  
ATOM    326  O   SER A  43     -29.537 -21.723  38.505  1.00  0.97           O  
ATOM    327  OG  SER A  43     -32.437 -20.912  39.666  1.00  0.97           O  
ATOM    328  N   ASP A  44     -30.115 -20.245  36.957  1.00  0.96           N  
ATOM    329  CA  ASP A  44     -29.775 -21.123  35.841  1.00  0.96           C  
ATOM    330  C   ASP A  44     -28.292 -21.489  35.863  1.00  0.96           C  
ATOM    331  CB  ASP A  44     -30.134 -20.462  34.509  1.00  0.96           C  
ATOM    332  O   ASP A  44     -27.925 -22.632  35.581  1.00  0.96           O  
ATOM    333  CG  ASP A  44     -31.631 -20.407  34.259  1.00  0.96           C  
ATOM    334  OD1 ASP A  44     -32.400 -21.033  35.020  1.00  0.96           O  
ATOM    335  OD2 ASP A  44     -32.045 -19.733  33.291  1.00  0.96           O  
ATOM    336  N   LEU A  45     -27.444 -20.563  36.301  1.00  0.95           N  
ATOM    337  CA  LEU A  45     -26.001 -20.774  36.254  1.00  0.95           C  
ATOM    338  C   LEU A  45     -25.460 -21.141  37.632  1.00  0.95           C  
ATOM    339  CB  LEU A  45     -25.293 -19.521  35.732  1.00  0.95           C  
ATOM    340  O   LEU A  45     -24.264 -21.400  37.785  1.00  0.95           O  
ATOM    341  CG  LEU A  45     -25.630 -19.098  34.301  1.00  0.95           C  
ATOM    342  CD1 LEU A  45     -24.869 -17.830  33.930  1.00  0.95           C  
ATOM    343  CD2 LEU A  45     -25.312 -20.224  33.322  1.00  0.95           C  
ATOM    344  N   ASN A  46     -26.365 -21.171  38.631  1.00  0.97           N  
ATOM    345  CA  ASN A  46     -25.993 -21.428  40.018  1.00  0.97           C  
ATOM    346  C   ASN A  46     -24.846 -20.527  40.467  1.00  0.97           C  
ATOM    347  CB  ASN A  46     -25.618 -22.899  40.209  1.00  0.97           C  
ATOM    348  O   ASN A  46     -23.851 -21.006  41.014  1.00  0.97           O  
ATOM    349  CG  ASN A  46     -25.594 -23.311  41.668  1.00  0.97           C  
ATOM    350  ND2 ASN A  46     -24.712 -24.244  42.006  1.00  0.97           N  
ATOM    351  OD1 ASN A  46     -26.362 -22.795  42.484  1.00  0.97           O  
ATOM    352  N   ILE A  47     -24.964 -19.245  40.229  1.00  0.97           N  
ATOM    353  CA  ILE A  47     -24.004 -18.220  40.622  1.00  0.97           C  
ATOM    354  C   ILE A  47     -24.738 -17.042  41.258  1.00  0.97           C  
ATOM    355  CB  ILE A  47     -23.163 -17.741  39.418  1.00  0.97           C  
ATOM    356  O   ILE A  47     -25.968 -16.967  41.204  1.00  0.97           O  
ATOM    357  CG1 ILE A  47     -24.070 -17.129  38.343  1.00  0.97           C  
ATOM    358  CG2 ILE A  47     -22.336 -18.896  38.844  1.00  0.97           C  
ATOM    359  CD1 ILE A  47     -23.314 -16.502  37.180  1.00  0.97           C  
ATOM    360  N   GLN A  48     -24.019 -16.160  41.941  1.00  0.97           N  
ATOM    361  CA  GLN A  48     -24.543 -14.897  42.451  1.00  0.97           C  
ATOM    362  C   GLN A  48     -23.879 -13.708  41.764  1.00  0.97           C  
ATOM    363  CB  GLN A  48     -24.347 -14.806  43.965  1.00  0.97           C  
ATOM    364  O   GLN A  48     -22.654 -13.570  41.797  1.00  0.97           O  
ATOM    365  CG  GLN A  48     -25.179 -13.718  44.629  1.00  0.97           C  
ATOM    366  CD  GLN A  48     -25.076 -13.741  46.143  1.00  0.97           C  
ATOM    367  NE2 GLN A  48     -25.617 -12.714  46.790  1.00  0.97           N  
ATOM    368  OE1 GLN A  48     -24.516 -14.674  46.726  1.00  0.97           O  
ATOM    369  N   LEU A  49     -24.637 -12.892  41.081  1.00  0.97           N  
ATOM    370  CA  LEU A  49     -24.078 -11.762  40.347  1.00  0.97           C  
ATOM    371  C   LEU A  49     -24.147 -10.485  41.178  1.00  0.97           C  
ATOM    372  CB  LEU A  49     -24.821 -11.564  39.023  1.00  0.97           C  
ATOM    373  O   LEU A  49     -23.274  -9.622  41.070  1.00  0.97           O  
ATOM    374  CG  LEU A  49     -24.738 -12.716  38.020  1.00  0.97           C  
ATOM    375  CD1 LEU A  49     -25.594 -12.414  36.794  1.00  0.97           C  
ATOM    376  CD2 LEU A  49     -23.289 -12.971  37.617  1.00  0.97           C  
ATOM    377  N   LEU A  50     -25.212 -10.397  42.012  1.00  0.97           N  
ATOM    378  CA  LEU A  50     -25.456  -9.221  42.841  1.00  0.97           C  
ATOM    379  C   LEU A  50     -25.571  -9.607  44.312  1.00  0.97           C  
ATOM    380  CB  LEU A  50     -26.730  -8.502  42.389  1.00  0.97           C  
ATOM    381  O   LEU A  50     -26.210 -10.606  44.648  1.00  0.97           O  
ATOM    382  CG  LEU A  50     -26.741  -7.981  40.951  1.00  0.97           C  
ATOM    383  CD1 LEU A  50     -28.140  -7.510  40.568  1.00  0.97           C  
ATOM    384  CD2 LEU A  50     -25.727  -6.855  40.781  1.00  0.97           C  
ATOM    385  N   ASP A  51     -24.856  -8.914  45.155  1.00  0.95           N  
ATOM    386  CA  ASP A  51     -25.013  -9.012  46.602  1.00  0.95           C  
ATOM    387  C   ASP A  51     -26.111  -8.075  47.101  1.00  0.95           C  
ATOM    388  CB  ASP A  51     -23.693  -8.697  47.308  1.00  0.95           C  
ATOM    389  O   ASP A  51     -25.948  -6.853  47.082  1.00  0.95           O  
ATOM    390  CG  ASP A  51     -23.769  -8.871  48.815  1.00  0.95           C  
ATOM    391  OD1 ASP A  51     -24.857  -9.197  49.337  1.00  0.95           O  
ATOM    392  OD2 ASP A  51     -22.732  -8.678  49.486  1.00  0.95           O  
ATOM    393  N   ARG A  52     -27.154  -8.770  47.615  1.00  0.92           N  
ATOM    394  CA  ARG A  52     -28.311  -7.971  48.004  1.00  0.92           C  
ATOM    395  C   ARG A  52     -28.420  -7.868  49.522  1.00  0.92           C  
ATOM    396  CB  ARG A  52     -29.596  -8.567  47.426  1.00  0.92           C  
ATOM    397  O   ARG A  52     -29.505  -7.630  50.057  1.00  0.92           O  
ATOM    398  CG  ARG A  52     -29.618  -8.625  45.906  1.00  0.92           C  
ATOM    399  CD  ARG A  52     -30.790  -9.448  45.391  1.00  0.92           C  
ATOM    400  NE  ARG A  52     -30.790  -9.532  43.933  1.00  0.92           N  
ATOM    401  NH1 ARG A  52     -29.415 -11.386  43.834  1.00  0.92           N  
ATOM    402  NH2 ARG A  52     -30.204 -10.435  41.904  1.00  0.92           N  
ATOM    403  CZ  ARG A  52     -30.136 -10.451  43.227  1.00  0.92           C  
ATOM    404  N   SER A  53     -27.374  -8.097  50.347  1.00  0.90           N  
ATOM    405  CA  SER A  53     -27.394  -8.113  51.806  1.00  0.90           C  
ATOM    406  C   SER A  53     -27.521  -6.703  52.373  1.00  0.90           C  
ATOM    407  CB  SER A  53     -26.130  -8.778  52.353  1.00  0.90           C  
ATOM    408  O   SER A  53     -28.020  -6.518  53.485  1.00  0.90           O  
ATOM    409  OG  SER A  53     -24.973  -8.060  51.960  1.00  0.90           O  
ATOM    410  N   GLY A  54     -27.281  -5.663  51.536  1.00  0.85           N  
ATOM    411  CA  GLY A  54     -27.375  -4.269  51.939  1.00  0.85           C  
ATOM    412  C   GLY A  54     -28.561  -3.549  51.325  1.00  0.85           C  
ATOM    413  O   GLY A  54     -29.498  -4.187  50.840  1.00  0.85           O  
ATOM    414  N   HIS A  55     -28.667  -2.207  51.613  1.00  0.81           N  
ATOM    415  CA  HIS A  55     -29.760  -1.385  51.104  1.00  0.81           C  
ATOM    416  C   HIS A  55     -29.690  -1.253  49.587  1.00  0.81           C  
ATOM    417  CB  HIS A  55     -29.736  -0.000  51.753  1.00  0.81           C  
ATOM    418  O   HIS A  55     -30.723  -1.236  48.913  1.00  0.81           O  
ATOM    419  CG  HIS A  55     -30.961   0.813  51.478  1.00  0.81           C  
ATOM    420  CD2 HIS A  55     -31.113   2.014  50.872  1.00  0.81           C  
ATOM    421  ND1 HIS A  55     -32.224   0.403  51.846  1.00  0.81           N  
ATOM    422  CE1 HIS A  55     -33.103   1.320  51.476  1.00  0.81           C  
ATOM    423  NE2 HIS A  55     -32.454   2.308  50.883  1.00  0.81           N  
ATOM    424  N   ARG A  56     -28.386  -1.538  49.024  1.00  0.84           N  
ATOM    425  CA  ARG A  56     -28.182  -1.422  47.583  1.00  0.84           C  
ATOM    426  C   ARG A  56     -27.521  -2.675  47.020  1.00  0.84           C  
ATOM    427  CB  ARG A  56     -27.332  -0.191  47.258  1.00  0.84           C  
ATOM    428  O   ARG A  56     -26.673  -3.285  47.676  1.00  0.84           O  
ATOM    429  CG  ARG A  56     -28.029   1.131  47.541  1.00  0.84           C  
ATOM    430  CD  ARG A  56     -27.198   2.318  47.075  1.00  0.84           C  
ATOM    431  NE  ARG A  56     -27.939   3.571  47.186  1.00  0.84           N  
ATOM    432  NH1 ARG A  56     -26.229   4.894  46.371  1.00  0.84           N  
ATOM    433  NH2 ARG A  56     -28.222   5.842  46.990  1.00  0.84           N  
ATOM    434  CZ  ARG A  56     -27.461   4.766  46.849  1.00  0.84           C  
ATOM    435  N   ALA A  57     -27.952  -3.112  45.897  1.00  0.89           N  
ATOM    436  CA  ALA A  57     -27.345  -4.258  45.226  1.00  0.89           C  
ATOM    437  C   ALA A  57     -25.937  -3.926  44.740  1.00  0.89           C  
ATOM    438  CB  ALA A  57     -28.215  -4.713  44.057  1.00  0.89           C  
ATOM    439  O   ALA A  57     -25.718  -2.884  44.117  1.00  0.89           O  
ATOM    440  N   LYS A  58     -24.961  -4.680  45.225  1.00  0.94           N  
ATOM    441  CA  LYS A  58     -23.574  -4.539  44.790  1.00  0.94           C  
ATOM    442  C   LYS A  58     -23.135  -5.738  43.955  1.00  0.94           C  
ATOM    443  CB  LYS A  58     -22.647  -4.370  45.995  1.00  0.94           C  
ATOM    444  O   LYS A  58     -23.570  -6.865  44.202  1.00  0.94           O  
ATOM    445  CG  LYS A  58     -22.884  -3.091  46.784  1.00  0.94           C  
ATOM    446  CD  LYS A  58     -21.898  -2.955  47.936  1.00  0.94           C  
ATOM    447  CE  LYS A  58     -22.157  -1.694  48.749  1.00  0.94           C  
ATOM    448  NZ  LYS A  58     -21.216  -1.575  49.903  1.00  0.94           N  
ATOM    449  N   PHE A  59     -22.319  -5.390  42.855  1.00  0.97           N  
ATOM    450  CA  PHE A  59     -21.839  -6.473  42.005  1.00  0.97           C  
ATOM    451  C   PHE A  59     -20.888  -7.383  42.773  1.00  0.97           C  
ATOM    452  CB  PHE A  59     -21.142  -5.915  40.761  1.00  0.97           C  
ATOM    453  O   PHE A  59     -20.042  -6.906  43.533  1.00  0.97           O  
ATOM    454  CG  PHE A  59     -22.092  -5.422  39.703  1.00  0.97           C  
ATOM    455  CD1 PHE A  59     -22.679  -6.309  38.809  1.00  0.97           C  
ATOM    456  CD2 PHE A  59     -22.398  -4.071  39.603  1.00  0.97           C  
ATOM    457  CE1 PHE A  59     -23.558  -5.855  37.828  1.00  0.97           C  
ATOM    458  CE2 PHE A  59     -23.276  -3.610  38.626  1.00  0.97           C  
ATOM    459  CZ  PHE A  59     -23.854  -4.504  37.739  1.00  0.97           C  
ATOM    460  N   THR A  60     -21.055  -8.704  42.753  1.00  0.98           N  
ATOM    461  CA  THR A  60     -20.055  -9.667  43.203  1.00  0.98           C  
ATOM    462  C   THR A  60     -18.866  -9.697  42.247  1.00  0.98           C  
ATOM    463  CB  THR A  60     -20.655 -11.080  43.325  1.00  0.98           C  
ATOM    464  O   THR A  60     -18.878  -9.029  41.211  1.00  0.98           O  
ATOM    465  CG2 THR A  60     -21.918 -11.069  44.179  1.00  0.98           C  
ATOM    466  OG1 THR A  60     -20.979 -11.569  42.018  1.00  0.98           O  
ATOM    467  N   ARG A  61     -17.798 -10.386  42.594  1.00  0.97           N  
ATOM    468  CA  ARG A  61     -16.653 -10.559  41.706  1.00  0.97           C  
ATOM    469  C   ARG A  61     -17.081 -11.156  40.370  1.00  0.97           C  
ATOM    470  CB  ARG A  61     -15.593 -11.447  42.361  1.00  0.97           C  
ATOM    471  O   ARG A  61     -16.668 -10.680  39.310  1.00  0.97           O  
ATOM    472  CG  ARG A  61     -14.321 -11.594  41.541  1.00  0.97           C  
ATOM    473  CD  ARG A  61     -13.285 -12.449  42.257  1.00  0.97           C  
ATOM    474  NE  ARG A  61     -12.108 -12.680  41.424  1.00  0.97           N  
ATOM    475  NH1 ARG A  61     -11.089 -14.132  42.905  1.00  0.97           N  
ATOM    476  NH2 ARG A  61     -10.070 -13.611  40.918  1.00  0.97           N  
ATOM    477  CZ  ARG A  61     -11.092 -13.474  41.751  1.00  0.97           C  
ATOM    478  N   THR A  62     -17.929 -12.164  40.445  1.00  0.97           N  
ATOM    479  CA  THR A  62     -18.460 -12.822  39.257  1.00  0.97           C  
ATOM    480  C   THR A  62     -19.307 -11.854  38.436  1.00  0.97           C  
ATOM    481  CB  THR A  62     -19.301 -14.056  39.630  1.00  0.97           C  
ATOM    482  O   THR A  62     -19.196 -11.810  37.209  1.00  0.97           O  
ATOM    483  CG2 THR A  62     -19.795 -14.783  38.383  1.00  0.97           C  
ATOM    484  OG1 THR A  62     -18.502 -14.955  40.409  1.00  0.97           O  
ATOM    485  N   GLY A  63     -20.122 -11.018  39.126  1.00  0.97           N  
ATOM    486  CA  GLY A  63     -20.937 -10.004  38.478  1.00  0.97           C  
ATOM    487  C   GLY A  63     -20.117  -8.969  37.729  1.00  0.97           C  
ATOM    488  O   GLY A  63     -20.457  -8.597  36.604  1.00  0.97           O  
ATOM    489  N   LYS A  64     -19.030  -8.534  38.354  1.00  0.97           N  
ATOM    490  CA  LYS A  64     -18.162  -7.545  37.721  1.00  0.97           C  
ATOM    491  C   LYS A  64     -17.487  -8.120  36.479  1.00  0.97           C  
ATOM    492  CB  LYS A  64     -17.106  -7.047  38.709  1.00  0.97           C  
ATOM    493  O   LYS A  64     -17.370  -7.440  35.458  1.00  0.97           O  
ATOM    494  CG  LYS A  64     -17.634  -6.046  39.727  1.00  0.97           C  
ATOM    495  CD  LYS A  64     -16.509  -5.461  40.571  1.00  0.97           C  
ATOM    496  CE  LYS A  64     -17.035  -4.454  41.584  1.00  0.97           C  
ATOM    497  NZ  LYS A  64     -15.937  -3.886  42.422  1.00  0.97           N  
ATOM    498  N   MET A  65     -17.019  -9.372  36.641  1.00  0.97           N  
ATOM    499  CA  MET A  65     -16.415 -10.041  35.492  1.00  0.97           C  
ATOM    500  C   MET A  65     -17.410 -10.152  34.342  1.00  0.97           C  
ATOM    501  CB  MET A  65     -15.909 -11.430  35.883  1.00  0.97           C  
ATOM    502  O   MET A  65     -17.081  -9.836  33.197  1.00  0.97           O  
ATOM    503  CG  MET A  65     -15.233 -12.179  34.745  1.00  0.97           C  
ATOM    504  SD  MET A  65     -15.247 -13.997  34.994  1.00  0.97           S  
ATOM    505  CE  MET A  65     -17.035 -14.296  35.070  1.00  0.97           C  
ATOM    506  N   LEU A  66     -18.640 -10.621  34.646  1.00  0.96           N  
ATOM    507  CA  LEU A  66     -19.677 -10.763  33.630  1.00  0.96           C  
ATOM    508  C   LEU A  66     -20.002  -9.416  32.993  1.00  0.96           C  
ATOM    509  CB  LEU A  66     -20.944 -11.371  34.239  1.00  0.96           C  
ATOM    510  O   LEU A  66     -20.182  -9.327  31.776  1.00  0.96           O  
ATOM    511  CG  LEU A  66     -22.039 -11.784  33.254  1.00  0.96           C  
ATOM    512  CD1 LEU A  66     -21.507 -12.830  32.279  1.00  0.96           C  
ATOM    513  CD2 LEU A  66     -23.258 -12.313  34.000  1.00  0.96           C  
ATOM    514  N   LEU A  67     -20.097  -8.383  33.802  1.00  0.97           N  
ATOM    515  CA  LEU A  67     -20.365  -7.036  33.310  1.00  0.97           C  
ATOM    516  C   LEU A  67     -19.284  -6.590  32.331  1.00  0.97           C  
ATOM    517  CB  LEU A  67     -20.452  -6.047  34.476  1.00  0.97           C  
ATOM    518  O   LEU A  67     -19.592  -6.109  31.237  1.00  0.97           O  
ATOM    519  CG  LEU A  67     -20.680  -4.581  34.106  1.00  0.97           C  
ATOM    520  CD1 LEU A  67     -22.006  -4.420  33.370  1.00  0.97           C  
ATOM    521  CD2 LEU A  67     -20.644  -3.703  35.352  1.00  0.97           C  
ATOM    522  N   GLU A  68     -17.985  -6.734  32.681  1.00  0.97           N  
ATOM    523  CA  GLU A  68     -16.872  -6.318  31.833  1.00  0.97           C  
ATOM    524  C   GLU A  68     -16.872  -7.080  30.511  1.00  0.97           C  
ATOM    525  CB  GLU A  68     -15.539  -6.521  32.558  1.00  0.97           C  
ATOM    526  O   GLU A  68     -16.811  -6.473  29.439  1.00  0.97           O  
ATOM    527  CG  GLU A  68     -15.258  -5.480  33.631  1.00  0.97           C  
ATOM    528  CD  GLU A  68     -13.974  -5.744  34.402  1.00  0.97           C  
ATOM    529  OE1 GLU A  68     -13.637  -4.950  35.309  1.00  0.97           O  
ATOM    530  OE2 GLU A  68     -13.301  -6.753  34.096  1.00  0.97           O  
ATOM    531  N   LYS A  69     -16.982  -8.390  30.580  1.00  0.97           N  
ATOM    532  CA  LYS A  69     -16.994  -9.206  29.369  1.00  0.97           C  
ATOM    533  C   LYS A  69     -18.282  -8.997  28.578  1.00  0.97           C  
ATOM    534  CB  LYS A  69     -16.828 -10.686  29.718  1.00  0.97           C  
ATOM    535  O   LYS A  69     -18.266  -8.995  27.346  1.00  0.97           O  
ATOM    536  CG  LYS A  69     -15.464 -11.038  30.292  1.00  0.97           C  
ATOM    537  CD  LYS A  69     -14.351 -10.788  29.281  1.00  0.97           C  
ATOM    538  CE  LYS A  69     -12.986 -11.152  29.849  1.00  0.97           C  
ATOM    539  NZ  LYS A  69     -11.878 -10.737  28.938  1.00  0.97           N  
ATOM    540  N   GLY A  70     -19.329  -8.812  29.297  1.00  0.96           N  
ATOM    541  CA  GLY A  70     -20.623  -8.554  28.684  1.00  0.96           C  
ATOM    542  C   GLY A  70     -20.647  -7.283  27.856  1.00  0.96           C  
ATOM    543  O   GLY A  70     -21.277  -7.237  26.797  1.00  0.96           O  
ATOM    544  N   ARG A  71     -19.974  -6.254  28.280  1.00  0.96           N  
ATOM    545  CA  ARG A  71     -19.899  -5.006  27.528  1.00  0.96           C  
ATOM    546  C   ARG A  71     -19.237  -5.224  26.171  1.00  0.96           C  
ATOM    547  CB  ARG A  71     -19.132  -3.946  28.321  1.00  0.96           C  
ATOM    548  O   ARG A  71     -19.629  -4.609  25.178  1.00  0.96           O  
ATOM    549  CG  ARG A  71     -19.952  -3.282  29.415  1.00  0.96           C  
ATOM    550  CD  ARG A  71     -19.123  -2.288  30.217  1.00  0.96           C  
ATOM    551  NE  ARG A  71     -19.936  -1.578  31.200  1.00  0.96           N  
ATOM    552  NH1 ARG A  71     -18.140  -0.737  32.384  1.00  0.96           N  
ATOM    553  NH2 ARG A  71     -20.281  -0.251  33.043  1.00  0.96           N  
ATOM    554  CZ  ARG A  71     -19.451  -0.857  32.207  1.00  0.96           C  
ATOM    555  N   GLU A  72     -18.255  -6.034  26.106  1.00  0.94           N  
ATOM    556  CA  GLU A  72     -17.625  -6.368  24.832  1.00  0.94           C  
ATOM    557  C   GLU A  72     -18.618  -7.030  23.882  1.00  0.94           C  
ATOM    558  CB  GLU A  72     -16.418  -7.283  25.052  1.00  0.94           C  
ATOM    559  O   GLU A  72     -18.670  -6.694  22.697  1.00  0.94           O  
ATOM    560  CG  GLU A  72     -15.265  -6.615  25.789  1.00  0.94           C  
ATOM    561  CD  GLU A  72     -14.102  -7.555  26.061  1.00  0.94           C  
ATOM    562  OE1 GLU A  72     -13.207  -7.197  26.860  1.00  0.94           O  
ATOM    563  OE2 GLU A  72     -14.085  -8.658  25.471  1.00  0.94           O  
ATOM    564  N   VAL A  73     -19.451  -7.898  24.474  1.00  0.95           N  
ATOM    565  CA  VAL A  73     -20.459  -8.593  23.681  1.00  0.95           C  
ATOM    566  C   VAL A  73     -21.494  -7.593  23.169  1.00  0.95           C  
ATOM    567  CB  VAL A  73     -21.152  -9.709  24.494  1.00  0.95           C  
ATOM    568  O   VAL A  73     -21.857  -7.614  21.991  1.00  0.95           O  
ATOM    569  CG1 VAL A  73     -22.330 -10.293  23.716  1.00  0.95           C  
ATOM    570  CG2 VAL A  73     -20.151 -10.804  24.857  1.00  0.95           C  
ATOM    571  N   LEU A  74     -21.963  -6.740  24.102  1.00  0.94           N  
ATOM    572  CA  LEU A  74     -22.954  -5.740  23.718  1.00  0.94           C  
ATOM    573  C   LEU A  74     -22.414  -4.835  22.617  1.00  0.94           C  
ATOM    574  CB  LEU A  74     -23.365  -4.900  24.930  1.00  0.94           C  
ATOM    575  O   LEU A  74     -23.139  -4.486  21.682  1.00  0.94           O  
ATOM    576  CG  LEU A  74     -24.239  -5.597  25.974  1.00  0.94           C  
ATOM    577  CD1 LEU A  74     -24.434  -4.697  27.189  1.00  0.94           C  
ATOM    578  CD2 LEU A  74     -25.584  -5.989  25.370  1.00  0.94           C  
ATOM    579  N   HIS A  75     -21.143  -4.485  22.698  1.00  0.91           N  
ATOM    580  CA  HIS A  75     -20.492  -3.677  21.673  1.00  0.91           C  
ATOM    581  C   HIS A  75     -20.479  -4.398  20.329  1.00  0.91           C  
ATOM    582  CB  HIS A  75     -19.065  -3.325  22.095  1.00  0.91           C  
ATOM    583  O   HIS A  75     -20.788  -3.800  19.296  1.00  0.91           O  
ATOM    584  CG  HIS A  75     -18.321  -2.516  21.080  1.00  0.91           C  
ATOM    585  CD2 HIS A  75     -17.254  -2.824  20.306  1.00  0.91           C  
ATOM    586  ND1 HIS A  75     -18.660  -1.216  20.771  1.00  0.91           N  
ATOM    587  CE1 HIS A  75     -17.831  -0.759  19.848  1.00  0.91           C  
ATOM    588  NE2 HIS A  75     -16.968  -1.715  19.548  1.00  0.91           N  
ATOM    589  N   THR A  76     -20.140  -5.663  20.346  1.00  0.90           N  
ATOM    590  CA  THR A  76     -20.093  -6.473  19.134  1.00  0.90           C  
ATOM    591  C   THR A  76     -21.476  -6.573  18.496  1.00  0.90           C  
ATOM    592  CB  THR A  76     -19.557  -7.887  19.427  1.00  0.90           C  
ATOM    593  O   THR A  76     -21.615  -6.440  17.279  1.00  0.90           O  
ATOM    594  CG2 THR A  76     -19.510  -8.731  18.158  1.00  0.90           C  
ATOM    595  OG1 THR A  76     -18.235  -7.786  19.970  1.00  0.90           O  
ATOM    596  N   VAL A  77     -22.487  -6.821  19.279  1.00  0.90           N  
ATOM    597  CA  VAL A  77     -23.857  -6.933  18.789  1.00  0.90           C  
ATOM    598  C   VAL A  77     -24.279  -5.622  18.131  1.00  0.90           C  
ATOM    599  CB  VAL A  77     -24.838  -7.299  19.926  1.00  0.90           C  
ATOM    600  O   VAL A  77     -24.867  -5.625  17.046  1.00  0.90           O  
ATOM    601  CG1 VAL A  77     -26.284  -7.121  19.468  1.00  0.90           C  
ATOM    602  CG2 VAL A  77     -24.596  -8.731  20.398  1.00  0.90           C  
ATOM    603  N   ARG A  78     -24.006  -4.459  18.806  1.00  0.87           N  
ATOM    604  CA  ARG A  78     -24.321  -3.147  18.249  1.00  0.87           C  
ATOM    605  C   ARG A  78     -23.621  -2.939  16.911  1.00  0.87           C  
ATOM    606  CB  ARG A  78     -23.923  -2.039  19.227  1.00  0.87           C  
ATOM    607  O   ARG A  78     -24.222  -2.427  15.964  1.00  0.87           O  
ATOM    608  CG  ARG A  78     -24.857  -1.905  20.419  1.00  0.87           C  
ATOM    609  CD  ARG A  78     -24.419  -0.788  21.356  1.00  0.87           C  
ATOM    610  NE  ARG A  78     -25.119  -0.852  22.636  1.00  0.87           N  
ATOM    611  NH1 ARG A  78     -23.620   0.501  23.758  1.00  0.87           N  
ATOM    612  NH2 ARG A  78     -25.436  -0.364  24.857  1.00  0.87           N  
ATOM    613  CZ  ARG A  78     -24.723  -0.238  23.747  1.00  0.87           C  
ATOM    614  N   GLU A  79     -22.350  -3.368  16.830  1.00  0.83           N  
ATOM    615  CA  GLU A  79     -21.598  -3.267  15.584  1.00  0.83           C  
ATOM    616  C   GLU A  79     -22.234  -4.114  14.485  1.00  0.83           C  
ATOM    617  CB  GLU A  79     -20.142  -3.691  15.798  1.00  0.83           C  
ATOM    618  O   GLU A  79     -22.342  -3.674  13.339  1.00  0.83           O  
ATOM    619  CG  GLU A  79     -19.317  -2.681  16.582  1.00  0.83           C  
ATOM    620  CD  GLU A  79     -19.361  -1.281  15.990  1.00  0.83           C  
ATOM    621  OE1 GLU A  79     -19.769  -0.335  16.701  1.00  0.83           O  
ATOM    622  OE2 GLU A  79     -18.986  -1.130  14.806  1.00  0.83           O  
ATOM    623  N   LEU A  80     -22.647  -5.258  14.869  1.00  0.85           N  
ATOM    624  CA  LEU A  80     -23.283  -6.163  13.917  1.00  0.85           C  
ATOM    625  C   LEU A  80     -24.590  -5.573  13.398  1.00  0.85           C  
ATOM    626  CB  LEU A  80     -23.545  -7.525  14.565  1.00  0.85           C  
ATOM    627  O   LEU A  80     -24.882  -5.655  12.203  1.00  0.85           O  
ATOM    628  CG  LEU A  80     -22.344  -8.465  14.676  1.00  0.85           C  
ATOM    629  CD1 LEU A  80     -22.711  -9.699  15.494  1.00  0.85           C  
ATOM    630  CD2 LEU A  80     -21.847  -8.864  13.290  1.00  0.85           C  
ATOM    631  N   GLU A  81     -25.436  -5.026  14.284  1.00  0.84           N  
ATOM    632  CA  GLU A  81     -26.683  -4.379  13.890  1.00  0.84           C  
ATOM    633  C   GLU A  81     -26.428  -3.239  12.908  1.00  0.84           C  
ATOM    634  CB  GLU A  81     -27.430  -3.856  15.120  1.00  0.84           C  
ATOM    635  O   GLU A  81     -27.114  -3.124  11.891  1.00  0.84           O  
ATOM    636  CG  GLU A  81     -28.087  -4.948  15.952  1.00  0.84           C  
ATOM    637  CD  GLU A  81     -28.812  -4.415  17.177  1.00  0.84           C  
ATOM    638  OE1 GLU A  81     -29.663  -5.139  17.742  1.00  0.84           O  
ATOM    639  OE2 GLU A  81     -28.528  -3.263  17.575  1.00  0.84           O  
ATOM    640  N   LYS A  82     -25.419  -2.397  13.252  1.00  0.79           N  
ATOM    641  CA  LYS A  82     -25.043  -1.295  12.372  1.00  0.79           C  
ATOM    642  C   LYS A  82     -24.622  -1.809  10.998  1.00  0.79           C  
ATOM    643  CB  LYS A  82     -23.913  -0.473  12.993  1.00  0.79           C  
ATOM    644  O   LYS A  82     -25.032  -1.261   9.972  1.00  0.79           O  
ATOM    645  CG  LYS A  82     -24.349   0.392  14.166  1.00  0.79           C  
ATOM    646  CD  LYS A  82     -23.192   1.217  14.714  1.00  0.79           C  
ATOM    647  CE  LYS A  82     -23.605   2.016  15.943  1.00  0.79           C  
ATOM    648  NZ  LYS A  82     -22.458   2.778  16.520  1.00  0.79           N  
ATOM    649  N   GLN A  83     -23.868  -2.911  10.979  1.00  0.74           N  
ATOM    650  CA  GLN A  83     -23.401  -3.504   9.730  1.00  0.74           C  
ATOM    651  C   GLN A  83     -24.567  -4.057   8.914  1.00  0.74           C  
ATOM    652  CB  GLN A  83     -22.384  -4.611  10.009  1.00  0.74           C  
ATOM    653  O   GLN A  83     -24.620  -3.875   7.696  1.00  0.74           O  
ATOM    654  CG  GLN A  83     -21.028  -4.098  10.475  1.00  0.74           C  
ATOM    655  CD  GLN A  83     -20.042  -5.216  10.757  1.00  0.74           C  
ATOM    656  NE2 GLN A  83     -18.772  -4.860  10.914  1.00  0.74           N  
ATOM    657  OE1 GLN A  83     -20.419  -6.389  10.835  1.00  0.74           O  
ATOM    658  N   ALA A  84     -25.475  -4.698   9.574  1.00  0.79           N  
ATOM    659  CA  ALA A  84     -26.642  -5.275   8.910  1.00  0.79           C  
ATOM    660  C   ALA A  84     -27.499  -4.189   8.266  1.00  0.79           C  
ATOM    661  CB  ALA A  84     -27.472  -6.085   9.903  1.00  0.79           C  
ATOM    662  O   ALA A  84     -27.952  -4.341   7.129  1.00  0.79           O  
ATOM    663  N   ILE A  85     -27.720  -3.093   9.014  1.00  0.77           N  
ATOM    664  CA  ILE A  85     -28.509  -1.973   8.513  1.00  0.77           C  
ATOM    665  C   ILE A  85     -27.826  -1.365   7.291  1.00  0.77           C  
ATOM    666  CB  ILE A  85     -28.716  -0.897   9.602  1.00  0.77           C  
ATOM    667  O   ILE A  85     -28.472  -1.115   6.270  1.00  0.77           O  
ATOM    668  CG1 ILE A  85     -29.624  -1.431  10.716  1.00  0.77           C  
ATOM    669  CG2 ILE A  85     -29.293   0.384   8.993  1.00  0.77           C  
ATOM    670  CD1 ILE A  85     -29.687  -0.537  11.947  1.00  0.77           C  
ATOM    671  N   LYS A  86     -26.578  -1.146   7.385  1.00  0.72           N  
ATOM    672  CA  LYS A  86     -25.845  -0.510   6.294  1.00  0.72           C  
ATOM    673  C   LYS A  86     -25.803  -1.410   5.062  1.00  0.72           C  
ATOM    674  CB  LYS A  86     -24.424  -0.159   6.736  1.00  0.72           C  
ATOM    675  O   LYS A  86     -25.941  -0.933   3.934  1.00  0.72           O  
ATOM    676  CG  LYS A  86     -24.344   1.040   7.670  1.00  0.72           C  
ATOM    677  CD  LYS A  86     -22.905   1.494   7.875  1.00  0.72           C  
ATOM    678  CE  LYS A  86     -22.830   2.743   8.743  1.00  0.72           C  
ATOM    679  NZ  LYS A  86     -21.418   3.169   8.979  1.00  0.72           N  
ATOM    680  N   LEU A  87     -25.569  -2.673   5.359  1.00  0.74           N  
ATOM    681  CA  LEU A  87     -25.631  -3.616   4.248  1.00  0.74           C  
ATOM    682  C   LEU A  87     -26.997  -3.572   3.572  1.00  0.74           C  
ATOM    683  CB  LEU A  87     -25.335  -5.037   4.735  1.00  0.74           C  
ATOM    684  O   LEU A  87     -27.087  -3.590   2.343  1.00  0.74           O  
ATOM    685  CG  LEU A  87     -25.188  -6.108   3.652  1.00  0.74           C  
ATOM    686  CD1 LEU A  87     -24.036  -5.759   2.715  1.00  0.74           C  
ATOM    687  CD2 LEU A  87     -24.975  -7.480   4.282  1.00  0.74           C  
ATOM    688  N   HIS A  88     -28.005  -3.487   4.422  1.00  0.79           N  
ATOM    689  CA  HIS A  88     -29.364  -3.375   3.903  1.00  0.79           C  
ATOM    690  C   HIS A  88     -29.552  -2.076   3.126  1.00  0.79           C  
ATOM    691  CB  HIS A  88     -30.381  -3.458   5.042  1.00  0.79           C  
ATOM    692  O   HIS A  88     -30.277  -2.043   2.129  1.00  0.79           O  
ATOM    693  CG  HIS A  88     -31.803  -3.382   4.584  1.00  0.79           C  
ATOM    694  CD2 HIS A  88     -32.741  -2.420   4.751  1.00  0.79           C  
ATOM    695  ND1 HIS A  88     -32.405  -4.387   3.859  1.00  0.79           N  
ATOM    696  CE1 HIS A  88     -33.656  -4.045   3.599  1.00  0.79           C  
ATOM    697  NE2 HIS A  88     -33.885  -2.856   4.129  1.00  0.79           N  
ATOM    698  N   GLU A  89     -28.757  -1.003   3.469  1.00  0.82           N  
ATOM    699  CA  GLU A  89     -28.867   0.311   2.842  1.00  0.82           C  
ATOM    700  C   GLU A  89     -28.046   0.380   1.558  1.00  0.82           C  
ATOM    701  CB  GLU A  89     -28.420   1.408   3.812  1.00  0.82           C  
ATOM    702  O   GLU A  89     -28.063   1.395   0.858  1.00  0.82           O  
ATOM    703  CG  GLU A  89     -29.377   1.629   4.974  1.00  0.82           C  
ATOM    704  CD  GLU A  89     -28.907   2.703   5.942  1.00  0.82           C  
ATOM    705  OE1 GLU A  89     -29.715   3.156   6.785  1.00  0.82           O  
ATOM    706  OE2 GLU A  89     -27.722   3.095   5.857  1.00  0.82           O  
ATOM    707  N   GLY A  90     -27.331  -0.626   1.306  1.00  0.84           N  
ATOM    708  CA  GLY A  90     -26.665  -0.700   0.016  1.00  0.84           C  
ATOM    709  C   GLY A  90     -25.168  -0.469   0.104  1.00  0.84           C  
ATOM    710  O   GLY A  90     -24.490  -0.358  -0.920  1.00  0.84           O  
ATOM    711  N   TRP A  91     -24.620  -0.313   1.384  1.00  0.86           N  
ATOM    712  CA  TRP A  91     -23.176  -0.168   1.534  1.00  0.86           C  
ATOM    713  C   TRP A  91     -22.478  -1.519   1.419  1.00  0.86           C  
ATOM    714  CB  TRP A  91     -22.837   0.483   2.879  1.00  0.86           C  
ATOM    715  O   TRP A  91     -22.978  -2.528   1.921  1.00  0.86           O  
ATOM    716  CG  TRP A  91     -23.180   1.940   2.953  1.00  0.86           C  
ATOM    717  CD1 TRP A  91     -24.396   2.486   3.258  1.00  0.86           C  
ATOM    718  CD2 TRP A  91     -22.295   3.039   2.713  1.00  0.86           C  
ATOM    719  CE2 TRP A  91     -23.043   4.224   2.891  1.00  0.86           C  
ATOM    720  CE3 TRP A  91     -20.941   3.137   2.365  1.00  0.86           C  
ATOM    721  NE1 TRP A  91     -24.320   3.860   3.223  1.00  0.86           N  
ATOM    722  CH2 TRP A  91     -21.154   5.560   2.392  1.00  0.86           C  
ATOM    723  CZ2 TRP A  91     -22.480   5.493   2.732  1.00  0.86           C  
ATOM    724  CZ3 TRP A  91     -20.383   4.400   2.207  1.00  0.86           C  
ATOM    725  N   GLU A  92     -21.373  -1.476   0.733  1.00  0.87           N  
ATOM    726  CA  GLU A  92     -20.548  -2.672   0.592  1.00  0.87           C  
ATOM    727  C   GLU A  92     -19.824  -3.000   1.895  1.00  0.87           C  
ATOM    728  CB  GLU A  92     -19.534  -2.496  -0.542  1.00  0.87           C  
ATOM    729  O   GLU A  92     -19.365  -2.099   2.600  1.00  0.87           O  
ATOM    730  CG  GLU A  92     -20.170  -2.250  -1.902  1.00  0.87           C  
ATOM    731  CD  GLU A  92     -20.306  -0.775  -2.244  1.00  0.87           C  
ATOM    732  OE1 GLU A  92     -20.184  -0.414  -3.436  1.00  0.87           O  
ATOM    733  OE2 GLU A  92     -20.535   0.027  -1.311  1.00  0.87           O  
ATOM    734  N   ASN A  93     -19.767  -4.316   2.268  1.00  0.87           N  
ATOM    735  CA  ASN A  93     -18.977  -4.722   3.424  1.00  0.87           C  
ATOM    736  C   ASN A  93     -17.487  -4.479   3.199  1.00  0.87           C  
ATOM    737  CB  ASN A  93     -19.229  -6.194   3.757  1.00  0.87           C  
ATOM    738  O   ASN A  93     -16.782  -4.037   4.108  1.00  0.87           O  
ATOM    739  CG  ASN A  93     -20.581  -6.423   4.405  1.00  0.87           C  
ATOM    740  ND2 ASN A  93     -21.061  -7.660   4.353  1.00  0.87           N  
ATOM    741  OD1 ASN A  93     -21.188  -5.496   4.946  1.00  0.87           O  
ATOM    742  N   GLU A  94     -17.057  -4.749   2.075  1.00  0.92           N  
ATOM    743  CA  GLU A  94     -15.681  -4.555   1.627  1.00  0.92           C  
ATOM    744  C   GLU A  94     -15.636  -3.904   0.247  1.00  0.92           C  
ATOM    745  CB  GLU A  94     -14.930  -5.889   1.603  1.00  0.92           C  
ATOM    746  O   GLU A  94     -16.390  -4.287  -0.650  1.00  0.92           O  
ATOM    747  CG  GLU A  94     -13.469  -5.766   1.196  1.00  0.92           C  
ATOM    748  CD  GLU A  94     -12.752  -7.104   1.121  1.00  0.92           C  
ATOM    749  OE1 GLU A  94     -12.975  -7.859   0.147  1.00  0.92           O  
ATOM    750  OE2 GLU A  94     -11.961  -7.401   2.044  1.00  0.92           O  
ATOM    751  N   LEU A  95     -14.857  -2.905   0.134  1.00  0.95           N  
ATOM    752  CA  LEU A  95     -14.606  -2.244  -1.143  1.00  0.95           C  
ATOM    753  C   LEU A  95     -13.153  -2.419  -1.570  1.00  0.95           C  
ATOM    754  CB  LEU A  95     -14.948  -0.754  -1.051  1.00  0.95           C  
ATOM    755  O   LEU A  95     -12.240  -1.950  -0.886  1.00  0.95           O  
ATOM    756  CG  LEU A  95     -14.784   0.059  -2.336  1.00  0.95           C  
ATOM    757  CD1 LEU A  95     -15.805  -0.386  -3.378  1.00  0.95           C  
ATOM    758  CD2 LEU A  95     -14.922   1.550  -2.048  1.00  0.95           C  
ATOM    759  N   VAL A  96     -12.908  -3.110  -2.746  1.00  0.97           N  
ATOM    760  CA  VAL A  96     -11.565  -3.328  -3.273  1.00  0.97           C  
ATOM    761  C   VAL A  96     -11.238  -2.259  -4.314  1.00  0.97           C  
ATOM    762  CB  VAL A  96     -11.420  -4.736  -3.892  1.00  0.97           C  
ATOM    763  O   VAL A  96     -11.916  -2.153  -5.338  1.00  0.97           O  
ATOM    764  CG1 VAL A  96      -9.996  -4.960  -4.397  1.00  0.97           C  
ATOM    765  CG2 VAL A  96     -11.804  -5.808  -2.874  1.00  0.97           C  
ATOM    766  N   ILE A  97     -10.208  -1.452  -4.059  1.00  0.97           N  
ATOM    767  CA  ILE A  97      -9.782  -0.374  -4.944  1.00  0.97           C  
ATOM    768  C   ILE A  97      -8.418  -0.707  -5.544  1.00  0.97           C  
ATOM    769  CB  ILE A  97      -9.723   0.979  -4.200  1.00  0.97           C  
ATOM    770  O   ILE A  97      -7.431  -0.850  -4.818  1.00  0.97           O  
ATOM    771  CG1 ILE A  97     -11.066   1.273  -3.521  1.00  0.97           C  
ATOM    772  CG2 ILE A  97      -9.336   2.107  -5.160  1.00  0.97           C  
ATOM    773  CD1 ILE A  97     -11.044   2.490  -2.607  1.00  0.97           C  
ATOM    774  N   GLY A  98      -8.398  -0.889  -6.885  1.00  0.97           N  
ATOM    775  CA  GLY A  98      -7.138  -1.045  -7.594  1.00  0.97           C  
ATOM    776  C   GLY A  98      -6.467   0.276  -7.917  1.00  0.97           C  
ATOM    777  O   GLY A  98      -7.072   1.150  -8.541  1.00  0.97           O  
ATOM    778  N   VAL A  99      -5.217   0.350  -7.564  1.00  0.97           N  
ATOM    779  CA  VAL A  99      -4.474   1.587  -7.783  1.00  0.97           C  
ATOM    780  C   VAL A  99      -3.259   1.310  -8.665  1.00  0.97           C  
ATOM    781  CB  VAL A  99      -4.028   2.225  -6.448  1.00  0.97           C  
ATOM    782  O   VAL A  99      -2.381   0.526  -8.297  1.00  0.97           O  
ATOM    783  CG1 VAL A  99      -3.350   3.572  -6.693  1.00  0.97           C  
ATOM    784  CG2 VAL A  99      -5.223   2.388  -5.510  1.00  0.97           C  
ATOM    785  N   ASP A 100      -3.280   2.039  -9.808  1.00  0.95           N  
ATOM    786  CA  ASP A 100      -2.143   1.858 -10.705  1.00  0.95           C  
ATOM    787  C   ASP A 100      -0.865   2.430 -10.095  1.00  0.95           C  
ATOM    788  CB  ASP A 100      -2.418   2.514 -12.060  1.00  0.95           C  
ATOM    789  O   ASP A 100      -0.905   3.446  -9.398  1.00  0.95           O  
ATOM    790  CG  ASP A 100      -1.396   2.138 -13.119  1.00  0.95           C  
ATOM    791  OD1 ASP A 100      -0.451   2.920 -13.359  1.00  0.95           O  
ATOM    792  OD2 ASP A 100      -1.539   1.052 -13.721  1.00  0.95           O  
ATOM    793  N   ASP A 101       0.215   1.797 -10.395  1.00  0.93           N  
ATOM    794  CA  ASP A 101       1.480   2.167  -9.769  1.00  0.93           C  
ATOM    795  C   ASP A 101       1.939   3.548 -10.230  1.00  0.93           C  
ATOM    796  CB  ASP A 101       2.557   1.124 -10.079  1.00  0.93           C  
ATOM    797  O   ASP A 101       2.815   4.156  -9.612  1.00  0.93           O  
ATOM    798  CG  ASP A 101       2.940   1.086 -11.548  1.00  0.93           C  
ATOM    799  OD1 ASP A 101       2.227   1.688 -12.380  1.00  0.93           O  
ATOM    800  OD2 ASP A 101       3.962   0.446 -11.876  1.00  0.93           O  
ATOM    801  N   THR A 102       1.345   4.055 -11.302  1.00  0.93           N  
ATOM    802  CA  THR A 102       1.690   5.392 -11.774  1.00  0.93           C  
ATOM    803  C   THR A 102       0.892   6.453 -11.022  1.00  0.93           C  
ATOM    804  CB  THR A 102       1.440   5.533 -13.286  1.00  0.93           C  
ATOM    805  O   THR A 102       1.149   7.650 -11.169  1.00  0.93           O  
ATOM    806  CG2 THR A 102       2.228   4.491 -14.074  1.00  0.93           C  
ATOM    807  OG1 THR A 102       0.042   5.358 -13.551  1.00  0.93           O  
ATOM    808  N   PHE A 103      -0.062   6.041 -10.192  1.00  0.95           N  
ATOM    809  CA  PHE A 103      -0.899   6.945  -9.411  1.00  0.95           C  
ATOM    810  C   PHE A 103      -0.248   7.261  -8.069  1.00  0.95           C  
ATOM    811  CB  PHE A 103      -2.288   6.338  -9.190  1.00  0.95           C  
ATOM    812  O   PHE A 103       0.208   6.357  -7.366  1.00  0.95           O  
ATOM    813  CG  PHE A 103      -3.231   7.238  -8.437  1.00  0.95           C  
ATOM    814  CD1 PHE A 103      -3.312   7.179  -7.051  1.00  0.95           C  
ATOM    815  CD2 PHE A 103      -4.036   8.143  -9.116  1.00  0.95           C  
ATOM    816  CE1 PHE A 103      -4.184   8.010  -6.352  1.00  0.95           C  
ATOM    817  CE2 PHE A 103      -4.909   8.977  -8.424  1.00  0.95           C  
ATOM    818  CZ  PHE A 103      -4.983   8.909  -7.043  1.00  0.95           C  
ATOM    819  N   PRO A 104      -0.115   8.608  -7.649  1.00  0.94           N  
ATOM    820  CA  PRO A 104       0.416   8.965  -6.331  1.00  0.94           C  
ATOM    821  C   PRO A 104      -0.527   8.583  -5.192  1.00  0.94           C  
ATOM    822  CB  PRO A 104       0.581  10.485  -6.417  1.00  0.94           C  
ATOM    823  O   PRO A 104      -1.409   9.365  -4.828  1.00  0.94           O  
ATOM    824  CG  PRO A 104      -0.453  10.925  -7.403  1.00  0.94           C  
ATOM    825  CD  PRO A 104      -0.666   9.820  -8.397  1.00  0.94           C  
ATOM    826  N   PHE A 105      -0.326   7.425  -4.588  1.00  0.95           N  
ATOM    827  CA  PHE A 105      -1.206   6.855  -3.575  1.00  0.95           C  
ATOM    828  C   PHE A 105      -1.462   7.855  -2.454  1.00  0.95           C  
ATOM    829  CB  PHE A 105      -0.606   5.567  -3.002  1.00  0.95           C  
ATOM    830  O   PHE A 105      -2.553   7.889  -1.881  1.00  0.95           O  
ATOM    831  CG  PHE A 105      -1.535   4.820  -2.084  1.00  0.95           C  
ATOM    832  CD1 PHE A 105      -1.539   5.076  -0.718  1.00  0.95           C  
ATOM    833  CD2 PHE A 105      -2.405   3.861  -2.586  1.00  0.95           C  
ATOM    834  CE1 PHE A 105      -2.397   4.386   0.135  1.00  0.95           C  
ATOM    835  CE2 PHE A 105      -3.266   3.168  -1.741  1.00  0.95           C  
ATOM    836  CZ  PHE A 105      -3.260   3.431  -0.380  1.00  0.95           C  
ATOM    837  N   SER A 106      -0.464   8.677  -2.225  1.00  0.95           N  
ATOM    838  CA  SER A 106      -0.555   9.630  -1.124  1.00  0.95           C  
ATOM    839  C   SER A 106      -1.742  10.571  -1.304  1.00  0.95           C  
ATOM    840  CB  SER A 106       0.736  10.441  -1.009  1.00  0.95           C  
ATOM    841  O   SER A 106      -2.255  11.125  -0.329  1.00  0.95           O  
ATOM    842  OG  SER A 106       0.998  11.144  -2.212  1.00  0.95           O  
ATOM    843  N   LEU A 107      -2.229  10.680  -2.467  1.00  0.96           N  
ATOM    844  CA  LEU A 107      -3.345  11.575  -2.750  1.00  0.96           C  
ATOM    845  C   LEU A 107      -4.658  10.984  -2.247  1.00  0.96           C  
ATOM    846  CB  LEU A 107      -3.440  11.855  -4.252  1.00  0.96           C  
ATOM    847  O   LEU A 107      -5.660  11.693  -2.134  1.00  0.96           O  
ATOM    848  CG  LEU A 107      -2.309  12.686  -4.860  1.00  0.96           C  
ATOM    849  CD1 LEU A 107      -2.534  12.873  -6.357  1.00  0.96           C  
ATOM    850  CD2 LEU A 107      -2.198  14.035  -4.158  1.00  0.96           C  
ATOM    851  N   LEU A 108      -4.621   9.725  -1.866  1.00  0.97           N  
ATOM    852  CA  LEU A 108      -5.829   9.050  -1.403  1.00  0.97           C  
ATOM    853  C   LEU A 108      -5.969   9.165   0.112  1.00  0.97           C  
ATOM    854  CB  LEU A 108      -5.811   7.576  -1.815  1.00  0.97           C  
ATOM    855  O   LEU A 108      -7.043   8.909   0.661  1.00  0.97           O  
ATOM    856  CG  LEU A 108      -5.884   7.291  -3.316  1.00  0.97           C  
ATOM    857  CD1 LEU A 108      -5.891   5.787  -3.570  1.00  0.97           C  
ATOM    858  CD2 LEU A 108      -7.119   7.947  -3.926  1.00  0.97           C  
ATOM    859  N   ALA A 109      -4.957   9.551   0.786  1.00  0.97           N  
ATOM    860  CA  ALA A 109      -4.927   9.555   2.247  1.00  0.97           C  
ATOM    861  C   ALA A 109      -6.044  10.425   2.816  1.00  0.97           C  
ATOM    862  CB  ALA A 109      -3.570  10.040   2.750  1.00  0.97           C  
ATOM    863  O   ALA A 109      -6.821   9.974   3.661  1.00  0.97           O  
ATOM    864  N   PRO A 110      -6.197  11.708   2.342  1.00  0.97           N  
ATOM    865  CA  PRO A 110      -7.289  12.527   2.874  1.00  0.97           C  
ATOM    866  C   PRO A 110      -8.666  11.939   2.577  1.00  0.97           C  
ATOM    867  CB  PRO A 110      -7.103  13.869   2.162  1.00  0.97           C  
ATOM    868  O   PRO A 110      -9.593  12.092   3.378  1.00  0.97           O  
ATOM    869  CG  PRO A 110      -5.663  13.892   1.759  1.00  0.97           C  
ATOM    870  CD  PRO A 110      -5.225  12.484   1.475  1.00  0.97           C  
ATOM    871  N   LEU A 111      -8.811  11.294   1.425  1.00  0.97           N  
ATOM    872  CA  LEU A 111     -10.077  10.665   1.064  1.00  0.97           C  
ATOM    873  C   LEU A 111     -10.373   9.479   1.975  1.00  0.97           C  
ATOM    874  CB  LEU A 111     -10.052  10.209  -0.397  1.00  0.97           C  
ATOM    875  O   LEU A 111     -11.521   9.267   2.372  1.00  0.97           O  
ATOM    876  CG  LEU A 111      -9.978  11.315  -1.451  1.00  0.97           C  
ATOM    877  CD1 LEU A 111      -9.457  10.755  -2.771  1.00  0.97           C  
ATOM    878  CD2 LEU A 111     -11.345  11.963  -1.642  1.00  0.97           C  
ATOM    879  N   ILE A 112      -9.357   8.729   2.312  1.00  0.97           N  
ATOM    880  CA  ILE A 112      -9.498   7.592   3.216  1.00  0.97           C  
ATOM    881  C   ILE A 112      -9.972   8.077   4.585  1.00  0.97           C  
ATOM    882  CB  ILE A 112      -8.172   6.812   3.354  1.00  0.97           C  
ATOM    883  O   ILE A 112     -10.908   7.517   5.159  1.00  0.97           O  
ATOM    884  CG1 ILE A 112      -7.827   6.109   2.036  1.00  0.97           C  
ATOM    885  CG2 ILE A 112      -8.254   5.806   4.506  1.00  0.97           C  
ATOM    886  CD1 ILE A 112      -6.404   5.569   1.976  1.00  0.97           C  
ATOM    887  N   GLU A 113      -9.375   9.118   5.050  1.00  0.97           N  
ATOM    888  CA  GLU A 113      -9.761   9.697   6.333  1.00  0.97           C  
ATOM    889  C   GLU A 113     -11.215  10.160   6.314  1.00  0.97           C  
ATOM    890  CB  GLU A 113      -8.842  10.866   6.694  1.00  0.97           C  
ATOM    891  O   GLU A 113     -11.985   9.845   7.224  1.00  0.97           O  
ATOM    892  CG  GLU A 113      -9.114  11.461   8.068  1.00  0.97           C  
ATOM    893  CD  GLU A 113      -8.090  12.506   8.484  1.00  0.97           C  
ATOM    894  OE1 GLU A 113      -7.893  12.712   9.703  1.00  0.97           O  
ATOM    895  OE2 GLU A 113      -7.480  13.123   7.583  1.00  0.97           O  
ATOM    896  N   ALA A 114     -11.558  10.889   5.260  1.00  0.96           N  
ATOM    897  CA  ALA A 114     -12.922  11.390   5.112  1.00  0.96           C  
ATOM    898  C   ALA A 114     -13.925  10.242   5.060  1.00  0.96           C  
ATOM    899  CB  ALA A 114     -13.038  12.252   3.857  1.00  0.96           C  
ATOM    900  O   ALA A 114     -14.997  10.319   5.665  1.00  0.96           O  
ATOM    901  N   PHE A 115     -13.565   9.181   4.373  1.00  0.96           N  
ATOM    902  CA  PHE A 115     -14.444   8.026   4.231  1.00  0.96           C  
ATOM    903  C   PHE A 115     -14.719   7.385   5.586  1.00  0.96           C  
ATOM    904  CB  PHE A 115     -13.831   6.996   3.277  1.00  0.96           C  
ATOM    905  O   PHE A 115     -15.873   7.125   5.933  1.00  0.96           O  
ATOM    906  CG  PHE A 115     -14.701   5.791   3.045  1.00  0.96           C  
ATOM    907  CD1 PHE A 115     -14.457   4.600   3.718  1.00  0.96           C  
ATOM    908  CD2 PHE A 115     -15.763   5.848   2.152  1.00  0.96           C  
ATOM    909  CE1 PHE A 115     -15.261   3.482   3.505  1.00  0.96           C  
ATOM    910  CE2 PHE A 115     -16.571   4.736   1.933  1.00  0.96           C  
ATOM    911  CZ  PHE A 115     -16.317   3.554   2.610  1.00  0.96           C  
ATOM    912  N   TYR A 116     -13.763   7.190   6.411  1.00  0.95           N  
ATOM    913  CA  TYR A 116     -13.914   6.494   7.684  1.00  0.95           C  
ATOM    914  C   TYR A 116     -14.542   7.404   8.733  1.00  0.95           C  
ATOM    915  CB  TYR A 116     -12.558   5.983   8.181  1.00  0.95           C  
ATOM    916  O   TYR A 116     -15.092   6.927   9.728  1.00  0.95           O  
ATOM    917  CG  TYR A 116     -12.170   4.640   7.612  1.00  0.95           C  
ATOM    918  CD1 TYR A 116     -12.929   3.503   7.879  1.00  0.95           C  
ATOM    919  CD2 TYR A 116     -11.043   4.505   6.808  1.00  0.95           C  
ATOM    920  CE1 TYR A 116     -12.573   2.263   7.358  1.00  0.95           C  
ATOM    921  CE2 TYR A 116     -10.678   3.270   6.282  1.00  0.95           C  
ATOM    922  OH  TYR A 116     -11.093   0.932   6.044  1.00  0.95           O  
ATOM    923  CZ  TYR A 116     -11.449   2.157   6.562  1.00  0.95           C  
ATOM    924  N   GLN A 117     -14.531   8.695   8.488  1.00  0.93           N  
ATOM    925  CA  GLN A 117     -15.238   9.606   9.382  1.00  0.93           C  
ATOM    926  C   GLN A 117     -16.749   9.491   9.202  1.00  0.93           C  
ATOM    927  CB  GLN A 117     -14.790  11.049   9.143  1.00  0.93           C  
ATOM    928  O   GLN A 117     -17.506   9.614  10.168  1.00  0.93           O  
ATOM    929  CG  GLN A 117     -13.430  11.378   9.745  1.00  0.93           C  
ATOM    930  CD  GLN A 117     -13.014  12.817   9.502  1.00  0.93           C  
ATOM    931  NE2 GLN A 117     -11.896  13.219  10.097  1.00  0.93           N  
ATOM    932  OE1 GLN A 117     -13.691  13.561   8.786  1.00  0.93           O  
ATOM    933  N   HIS A 118     -17.185   9.112   8.022  1.00  0.87           N  
ATOM    934  CA  HIS A 118     -18.610   9.138   7.715  1.00  0.87           C  
ATOM    935  C   HIS A 118     -19.150   7.730   7.485  1.00  0.87           C  
ATOM    936  CB  HIS A 118     -18.878  10.009   6.486  1.00  0.87           C  
ATOM    937  O   HIS A 118     -20.349   7.488   7.639  1.00  0.87           O  
ATOM    938  CG  HIS A 118     -18.554  11.455   6.693  1.00  0.87           C  
ATOM    939  CD2 HIS A 118     -19.307  12.476   7.165  1.00  0.87           C  
ATOM    940  ND1 HIS A 118     -17.319  11.990   6.397  1.00  0.87           N  
ATOM    941  CE1 HIS A 118     -17.328  13.282   6.680  1.00  0.87           C  
ATOM    942  NE2 HIS A 118     -18.522  13.602   7.147  1.00  0.87           N  
ATOM    943  N   HIS A 119     -18.254   6.833   7.175  1.00  0.85           N  
ATOM    944  CA  HIS A 119     -18.682   5.492   6.791  1.00  0.85           C  
ATOM    945  C   HIS A 119     -17.764   4.429   7.385  1.00  0.85           C  
ATOM    946  CB  HIS A 119     -18.722   5.359   5.268  1.00  0.85           C  
ATOM    947  O   HIS A 119     -16.880   3.912   6.698  1.00  0.85           O  
ATOM    948  CG  HIS A 119     -19.493   6.447   4.590  1.00  0.85           C  
ATOM    949  CD2 HIS A 119     -19.082   7.475   3.811  1.00  0.85           C  
ATOM    950  ND1 HIS A 119     -20.863   6.558   4.684  1.00  0.85           N  
ATOM    951  CE1 HIS A 119     -21.263   7.609   3.989  1.00  0.85           C  
ATOM    952  NE2 HIS A 119     -20.201   8.183   3.449  1.00  0.85           N  
ATOM    953  N   SER A 120     -18.046   3.947   8.640  1.00  0.77           N  
ATOM    954  CA  SER A 120     -17.065   3.151   9.372  1.00  0.77           C  
ATOM    955  C   SER A 120     -17.290   1.659   9.153  1.00  0.77           C  
ATOM    956  CB  SER A 120     -17.123   3.471  10.866  1.00  0.77           C  
ATOM    957  O   SER A 120     -16.444   0.839   9.515  1.00  0.77           O  
ATOM    958  OG  SER A 120     -18.416   3.212  11.386  1.00  0.77           O  
ATOM    959  N   VAL A 121     -18.297   1.371   8.328  1.00  0.84           N  
ATOM    960  CA  VAL A 121     -18.640  -0.047   8.325  1.00  0.84           C  
ATOM    961  C   VAL A 121     -17.970  -0.738   7.140  1.00  0.84           C  
ATOM    962  CB  VAL A 121     -20.169  -0.262   8.272  1.00  0.84           C  
ATOM    963  O   VAL A 121     -17.703  -1.942   7.185  1.00  0.84           O  
ATOM    964  CG1 VAL A 121     -20.505  -1.752   8.248  1.00  0.84           C  
ATOM    965  CG2 VAL A 121     -20.845   0.423   9.459  1.00  0.84           C  
ATOM    966  N   THR A 122     -17.630  -0.004   6.034  1.00  0.90           N  
ATOM    967  CA  THR A 122     -17.048  -0.606   4.840  1.00  0.90           C  
ATOM    968  C   THR A 122     -15.541  -0.781   5.002  1.00  0.90           C  
ATOM    969  CB  THR A 122     -17.338   0.244   3.589  1.00  0.90           C  
ATOM    970  O   THR A 122     -14.833   0.171   5.338  1.00  0.90           O  
ATOM    971  CG2 THR A 122     -16.747  -0.399   2.338  1.00  0.90           C  
ATOM    972  OG1 THR A 122     -18.755   0.372   3.423  1.00  0.90           O  
ATOM    973  N   ARG A 123     -15.066  -1.964   4.835  1.00  0.92           N  
ATOM    974  CA  ARG A 123     -13.635  -2.253   4.851  1.00  0.92           C  
ATOM    975  C   ARG A 123     -13.000  -1.947   3.498  1.00  0.92           C  
ATOM    976  CB  ARG A 123     -13.385  -3.714   5.229  1.00  0.92           C  
ATOM    977  O   ARG A 123     -13.505  -2.375   2.459  1.00  0.92           O  
ATOM    978  CG  ARG A 123     -11.916  -4.062   5.408  1.00  0.92           C  
ATOM    979  CD  ARG A 123     -11.727  -5.513   5.825  1.00  0.92           C  
ATOM    980  NE  ARG A 123     -10.313  -5.865   5.925  1.00  0.92           N  
ATOM    981  NH1 ARG A 123     -10.690  -8.084   6.448  1.00  0.92           N  
ATOM    982  NH2 ARG A 123      -8.546  -7.288   6.284  1.00  0.92           N  
ATOM    983  CZ  ARG A 123      -9.853  -7.078   6.219  1.00  0.92           C  
ATOM    984  N   LEU A 124     -11.963  -1.107   3.570  1.00  0.97           N  
ATOM    985  CA  LEU A 124     -11.272  -0.780   2.327  1.00  0.97           C  
ATOM    986  C   LEU A 124     -10.100  -1.726   2.091  1.00  0.97           C  
ATOM    987  CB  LEU A 124     -10.777   0.668   2.355  1.00  0.97           C  
ATOM    988  O   LEU A 124      -9.325  -2.003   3.009  1.00  0.97           O  
ATOM    989  CG  LEU A 124     -11.848   1.749   2.505  1.00  0.97           C  
ATOM    990  CD1 LEU A 124     -11.202   3.128   2.595  1.00  0.97           C  
ATOM    991  CD2 LEU A 124     -12.834   1.690   1.342  1.00  0.97           C  
ATOM    992  N   LYS A 125      -9.984  -2.326   0.899  1.00  0.97           N  
ATOM    993  CA  LYS A 125      -8.850  -3.117   0.430  1.00  0.97           C  
ATOM    994  C   LYS A 125      -8.242  -2.511  -0.832  1.00  0.97           C  
ATOM    995  CB  LYS A 125      -9.277  -4.561   0.164  1.00  0.97           C  
ATOM    996  O   LYS A 125      -8.951  -2.252  -1.807  1.00  0.97           O  
ATOM    997  CG  LYS A 125      -8.143  -5.467  -0.294  1.00  0.97           C  
ATOM    998  CD  LYS A 125      -8.615  -6.903  -0.479  1.00  0.97           C  
ATOM    999  CE  LYS A 125      -7.484  -7.809  -0.945  1.00  0.97           C  
ATOM   1000  NZ  LYS A 125      -7.928  -9.229  -1.074  1.00  0.97           N  
ATOM   1001  N   PHE A 126      -6.942  -2.287  -0.778  1.00  0.97           N  
ATOM   1002  CA  PHE A 126      -6.244  -1.739  -1.934  1.00  0.97           C  
ATOM   1003  C   PHE A 126      -5.365  -2.799  -2.589  1.00  0.97           C  
ATOM   1004  CB  PHE A 126      -5.395  -0.530  -1.529  1.00  0.97           C  
ATOM   1005  O   PHE A 126      -4.635  -3.517  -1.903  1.00  0.97           O  
ATOM   1006  CG  PHE A 126      -6.202   0.637  -1.027  1.00  0.97           C  
ATOM   1007  CD1 PHE A 126      -6.597   1.650  -1.892  1.00  0.97           C  
ATOM   1008  CD2 PHE A 126      -6.564   0.721   0.311  1.00  0.97           C  
ATOM   1009  CE1 PHE A 126      -7.344   2.731  -1.430  1.00  0.97           C  
ATOM   1010  CE2 PHE A 126      -7.310   1.799   0.780  1.00  0.97           C  
ATOM   1011  CZ  PHE A 126      -7.698   2.803  -0.092  1.00  0.97           C  
ATOM   1012  N   ILE A 127      -5.423  -2.858  -3.865  1.00  0.96           N  
ATOM   1013  CA  ILE A 127      -4.560  -3.756  -4.624  1.00  0.96           C  
ATOM   1014  C   ILE A 127      -3.793  -2.965  -5.681  1.00  0.96           C  
ATOM   1015  CB  ILE A 127      -5.371  -4.892  -5.288  1.00  0.96           C  
ATOM   1016  O   ILE A 127      -4.246  -1.907  -6.123  1.00  0.96           O  
ATOM   1017  CG1 ILE A 127      -6.396  -4.312  -6.269  1.00  0.96           C  
ATOM   1018  CG2 ILE A 127      -6.057  -5.757  -4.226  1.00  0.96           C  
ATOM   1019  CD1 ILE A 127      -7.136  -5.364  -7.084  1.00  0.96           C  
ATOM   1020  N   ASN A 128      -2.647  -3.441  -5.908  1.00  0.92           N  
ATOM   1021  CA  ASN A 128      -1.766  -2.750  -6.844  1.00  0.92           C  
ATOM   1022  C   ASN A 128      -1.995  -3.217  -8.279  1.00  0.92           C  
ATOM   1023  CB  ASN A 128      -0.301  -2.948  -6.449  1.00  0.92           C  
ATOM   1024  O   ASN A 128      -2.040  -4.419  -8.545  1.00  0.92           O  
ATOM   1025  CG  ASN A 128       0.646  -2.092  -7.266  1.00  0.92           C  
ATOM   1026  ND2 ASN A 128       1.936  -2.393  -7.188  1.00  0.92           N  
ATOM   1027  OD1 ASN A 128       0.220  -1.165  -7.961  1.00  0.92           O  
ATOM   1028  N   GLY A 129      -2.323  -2.269  -9.128  1.00  0.85           N  
ATOM   1029  CA  GLY A 129      -2.332  -2.532 -10.558  1.00  0.85           C  
ATOM   1030  C   GLY A 129      -1.146  -1.925 -11.284  1.00  0.85           C  
ATOM   1031  O   GLY A 129      -0.606  -0.903 -10.857  1.00  0.85           O  
ATOM   1032  N   VAL A 130      -0.616  -2.696 -12.280  1.00  0.84           N  
ATOM   1033  CA  VAL A 130       0.471  -2.150 -13.085  1.00  0.84           C  
ATOM   1034  C   VAL A 130       0.042  -2.074 -14.549  1.00  0.84           C  
ATOM   1035  CB  VAL A 130       1.757  -2.997 -12.950  1.00  0.84           C  
ATOM   1036  O   VAL A 130      -0.289  -3.093 -15.159  1.00  0.84           O  
ATOM   1037  CG1 VAL A 130       2.886  -2.401 -13.789  1.00  0.84           C  
ATOM   1038  CG2 VAL A 130       2.174  -3.103 -11.485  1.00  0.84           C  
ATOM   1039  N   LEU A 131      -0.054  -0.893 -15.066  1.00  0.82           N  
ATOM   1040  CA  LEU A 131      -0.391  -0.628 -16.460  1.00  0.82           C  
ATOM   1041  C   LEU A 131      -1.717  -1.283 -16.833  1.00  0.82           C  
ATOM   1042  CB  LEU A 131       0.719  -1.133 -17.385  1.00  0.82           C  
ATOM   1043  O   LEU A 131      -2.761  -0.946 -16.270  1.00  0.82           O  
ATOM   1044  CG  LEU A 131       2.105  -0.521 -17.178  1.00  0.82           C  
ATOM   1045  CD1 LEU A 131       3.131  -1.218 -18.066  1.00  0.82           C  
ATOM   1046  CD2 LEU A 131       2.076   0.977 -17.460  1.00  0.82           C  
ATOM   1047  N   GLY A 132      -1.702  -2.215 -17.699  1.00  0.84           N  
ATOM   1048  CA  GLY A 132      -2.936  -2.853 -18.129  1.00  0.84           C  
ATOM   1049  C   GLY A 132      -3.574  -3.708 -17.049  1.00  0.84           C  
ATOM   1050  O   GLY A 132      -4.748  -4.071 -17.151  1.00  0.84           O  
ATOM   1051  N   GLY A 133      -2.832  -4.023 -15.985  1.00  0.87           N  
ATOM   1052  CA  GLY A 133      -3.298  -4.886 -14.912  1.00  0.87           C  
ATOM   1053  C   GLY A 133      -4.467  -4.303 -14.141  1.00  0.87           C  
ATOM   1054  O   GLY A 133      -5.277  -5.042 -13.578  1.00  0.87           O  
ATOM   1055  N   SER A 134      -4.574  -2.952 -14.166  1.00  0.93           N  
ATOM   1056  CA  SER A 134      -5.676  -2.307 -13.459  1.00  0.93           C  
ATOM   1057  C   SER A 134      -7.018  -2.650 -14.096  1.00  0.93           C  
ATOM   1058  CB  SER A 134      -5.484  -0.790 -13.438  1.00  0.93           C  
ATOM   1059  O   SER A 134      -7.971  -3.003 -13.398  1.00  0.93           O  
ATOM   1060  OG  SER A 134      -4.323  -0.439 -12.705  1.00  0.93           O  
ATOM   1061  N   TRP A 135      -7.077  -2.622 -15.403  1.00  0.94           N  
ATOM   1062  CA  TRP A 135      -8.315  -2.961 -16.096  1.00  0.94           C  
ATOM   1063  C   TRP A 135      -8.645  -4.441 -15.929  1.00  0.94           C  
ATOM   1064  CB  TRP A 135      -8.212  -2.613 -17.584  1.00  0.94           C  
ATOM   1065  O   TRP A 135      -9.808  -4.807 -15.745  1.00  0.94           O  
ATOM   1066  CG  TRP A 135      -8.257  -1.142 -17.869  1.00  0.94           C  
ATOM   1067  CD1 TRP A 135      -7.250  -0.370 -18.377  1.00  0.94           C  
ATOM   1068  CD2 TRP A 135      -9.367  -0.265 -17.658  1.00  0.94           C  
ATOM   1069  CE2 TRP A 135      -8.962   1.027 -18.062  1.00  0.94           C  
ATOM   1070  CE3 TRP A 135     -10.668  -0.445 -17.168  1.00  0.94           C  
ATOM   1071  NE1 TRP A 135      -7.667   0.935 -18.496  1.00  0.94           N  
ATOM   1072  CH2 TRP A 135     -11.078   1.929 -17.505  1.00  0.94           C  
ATOM   1073  CZ2 TRP A 135      -9.812   2.133 -17.989  1.00  0.94           C  
ATOM   1074  CZ3 TRP A 135     -11.512   0.657 -17.096  1.00  0.94           C  
ATOM   1075  N   ASP A 136      -7.621  -5.329 -15.947  1.00  0.91           N  
ATOM   1076  CA  ASP A 136      -7.824  -6.757 -15.722  1.00  0.91           C  
ATOM   1077  C   ASP A 136      -8.436  -7.014 -14.347  1.00  0.91           C  
ATOM   1078  CB  ASP A 136      -6.503  -7.515 -15.860  1.00  0.91           C  
ATOM   1079  O   ASP A 136      -9.353  -7.828 -14.212  1.00  0.91           O  
ATOM   1080  CG  ASP A 136      -6.061  -7.681 -17.304  1.00  0.91           C  
ATOM   1081  OD1 ASP A 136      -6.854  -7.379 -18.222  1.00  0.91           O  
ATOM   1082  OD2 ASP A 136      -4.912  -8.119 -17.525  1.00  0.91           O  
ATOM   1083  N   ALA A 137      -7.887  -6.217 -13.371  1.00  0.92           N  
ATOM   1084  CA  ALA A 137      -8.409  -6.379 -12.016  1.00  0.92           C  
ATOM   1085  C   ALA A 137      -9.896  -6.044 -11.958  1.00  0.92           C  
ATOM   1086  CB  ALA A 137      -7.630  -5.502 -11.038  1.00  0.92           C  
ATOM   1087  O   ALA A 137     -10.668  -6.732 -11.284  1.00  0.92           O  
ATOM   1088  N   LEU A 138     -10.234  -5.052 -12.711  1.00  0.93           N  
ATOM   1089  CA  LEU A 138     -11.632  -4.639 -12.726  1.00  0.93           C  
ATOM   1090  C   LEU A 138     -12.491  -5.651 -13.478  1.00  0.93           C  
ATOM   1091  CB  LEU A 138     -11.776  -3.255 -13.364  1.00  0.93           C  
ATOM   1092  O   LEU A 138     -13.516  -6.105 -12.964  1.00  0.93           O  
ATOM   1093  CG  LEU A 138     -13.172  -2.632 -13.325  1.00  0.93           C  
ATOM   1094  CD1 LEU A 138     -13.584  -2.344 -11.885  1.00  0.93           C  
ATOM   1095  CD2 LEU A 138     -13.214  -1.359 -14.163  1.00  0.93           C  
ATOM   1096  N   THR A 139     -12.058  -6.097 -14.646  1.00  0.91           N  
ATOM   1097  CA  THR A 139     -12.846  -6.958 -15.521  1.00  0.91           C  
ATOM   1098  C   THR A 139     -12.950  -8.366 -14.942  1.00  0.91           C  
ATOM   1099  CB  THR A 139     -12.239  -7.025 -16.934  1.00  0.91           C  
ATOM   1100  O   THR A 139     -13.943  -9.062 -15.162  1.00  0.91           O  
ATOM   1101  CG2 THR A 139     -12.243  -5.652 -17.600  1.00  0.91           C  
ATOM   1102  OG1 THR A 139     -10.889  -7.497 -16.847  1.00  0.91           O  
ATOM   1103  N   GLN A 140     -12.008  -8.805 -14.147  1.00  0.90           N  
ATOM   1104  CA  GLN A 140     -11.991 -10.144 -13.568  1.00  0.90           C  
ATOM   1105  C   GLN A 140     -12.637 -10.154 -12.186  1.00  0.90           C  
ATOM   1106  CB  GLN A 140     -10.559 -10.675 -13.483  1.00  0.90           C  
ATOM   1107  O   GLN A 140     -12.618 -11.174 -11.493  1.00  0.90           O  
ATOM   1108  CG  GLN A 140      -9.927 -10.959 -14.839  1.00  0.90           C  
ATOM   1109  CD  GLN A 140      -8.485 -11.418 -14.729  1.00  0.90           C  
ATOM   1110  NE2 GLN A 140      -7.808 -11.522 -15.868  1.00  0.90           N  
ATOM   1111  OE1 GLN A 140      -7.983 -11.675 -13.631  1.00  0.90           O  
ATOM   1112  N   GLY A 141     -13.111  -8.974 -11.779  1.00  0.90           N  
ATOM   1113  CA  GLY A 141     -13.841  -8.883 -10.525  1.00  0.90           C  
ATOM   1114  C   GLY A 141     -12.936  -8.843  -9.309  1.00  0.90           C  
ATOM   1115  O   GLY A 141     -13.378  -9.111  -8.190  1.00  0.90           O  
ATOM   1116  N   ARG A 142     -11.643  -8.605  -9.550  1.00  0.92           N  
ATOM   1117  CA  ARG A 142     -10.693  -8.541  -8.444  1.00  0.92           C  
ATOM   1118  C   ARG A 142     -10.688  -7.155  -7.806  1.00  0.92           C  
ATOM   1119  CB  ARG A 142      -9.285  -8.903  -8.922  1.00  0.92           C  
ATOM   1120  O   ARG A 142     -10.172  -6.977  -6.701  1.00  0.92           O  
ATOM   1121  CG  ARG A 142      -9.118 -10.368  -9.290  1.00  0.92           C  
ATOM   1122  CD  ARG A 142      -7.676 -10.697  -9.654  1.00  0.92           C  
ATOM   1123  NE  ARG A 142      -7.300 -10.120 -10.941  1.00  0.92           N  
ATOM   1124  NH1 ARG A 142      -5.298  -9.241 -10.195  1.00  0.92           N  
ATOM   1125  NH2 ARG A 142      -5.936  -8.960 -12.379  1.00  0.92           N  
ATOM   1126  CZ  ARG A 142      -6.179  -9.442 -11.169  1.00  0.92           C  
ATOM   1127  N   ALA A 143     -11.168  -6.157  -8.504  1.00  0.95           N  
ATOM   1128  CA  ALA A 143     -11.339  -4.798  -7.995  1.00  0.95           C  
ATOM   1129  C   ALA A 143     -12.740  -4.272  -8.297  1.00  0.95           C  
ATOM   1130  CB  ALA A 143     -10.285  -3.869  -8.593  1.00  0.95           C  
ATOM   1131  O   ALA A 143     -13.351  -4.654  -9.297  1.00  0.95           O  
ATOM   1132  N   ASP A 144     -13.246  -3.403  -7.360  1.00  0.95           N  
ATOM   1133  CA  ASP A 144     -14.531  -2.740  -7.564  1.00  0.95           C  
ATOM   1134  C   ASP A 144     -14.351  -1.391  -8.256  1.00  0.95           C  
ATOM   1135  CB  ASP A 144     -15.256  -2.554  -6.229  1.00  0.95           C  
ATOM   1136  O   ASP A 144     -15.205  -0.970  -9.038  1.00  0.95           O  
ATOM   1137  CG  ASP A 144     -15.512  -3.864  -5.506  1.00  0.95           C  
ATOM   1138  OD1 ASP A 144     -16.191  -4.750  -6.069  1.00  0.95           O  
ATOM   1139  OD2 ASP A 144     -15.033  -4.012  -4.360  1.00  0.95           O  
ATOM   1140  N   ILE A 145     -13.293  -0.686  -7.961  1.00  0.97           N  
ATOM   1141  CA  ILE A 145     -12.871   0.584  -8.541  1.00  0.97           C  
ATOM   1142  C   ILE A 145     -11.379   0.533  -8.864  1.00  0.97           C  
ATOM   1143  CB  ILE A 145     -13.174   1.766  -7.594  1.00  0.97           C  
ATOM   1144  O   ILE A 145     -10.607  -0.119  -8.157  1.00  0.97           O  
ATOM   1145  CG1 ILE A 145     -14.680   1.863  -7.326  1.00  0.97           C  
ATOM   1146  CG2 ILE A 145     -12.636   3.077  -8.176  1.00  0.97           C  
ATOM   1147  CD1 ILE A 145     -15.058   2.912  -6.288  1.00  0.97           C  
ATOM   1148  N   ILE A 146     -11.018   1.078  -9.992  1.00  0.97           N  
ATOM   1149  CA  ILE A 146      -9.602   1.249 -10.295  1.00  0.97           C  
ATOM   1150  C   ILE A 146      -9.298   2.727 -10.525  1.00  0.97           C  
ATOM   1151  CB  ILE A 146      -9.183   0.418 -11.529  1.00  0.97           C  
ATOM   1152  O   ILE A 146     -10.134   3.465 -11.052  1.00  0.97           O  
ATOM   1153  CG1 ILE A 146     -10.028   0.807 -12.747  1.00  0.97           C  
ATOM   1154  CG2 ILE A 146      -9.302  -1.081 -11.236  1.00  0.97           C  
ATOM   1155  CD1 ILE A 146      -9.570   0.165 -14.049  1.00  0.97           C  
ATOM   1156  N   VAL A 147      -8.162   3.141 -10.108  1.00  0.97           N  
ATOM   1157  CA  VAL A 147      -7.737   4.530 -10.237  1.00  0.97           C  
ATOM   1158  C   VAL A 147      -6.343   4.589 -10.859  1.00  0.97           C  
ATOM   1159  CB  VAL A 147      -7.741   5.254  -8.872  1.00  0.97           C  
ATOM   1160  O   VAL A 147      -5.456   3.819 -10.484  1.00  0.97           O  
ATOM   1161  CG1 VAL A 147      -7.331   6.717  -9.034  1.00  0.97           C  
ATOM   1162  CG2 VAL A 147      -9.119   5.152  -8.219  1.00  0.97           C  
ATOM   1163  N   GLY A 148      -6.228   5.431 -11.830  1.00  0.95           N  
ATOM   1164  CA  GLY A 148      -4.937   5.652 -12.461  1.00  0.95           C  
ATOM   1165  C   GLY A 148      -4.631   4.653 -13.560  1.00  0.95           C  
ATOM   1166  O   GLY A 148      -3.465   4.392 -13.863  1.00  0.95           O  
ATOM   1167  N   ALA A 149      -5.676   4.028 -14.083  1.00  0.94           N  
ATOM   1168  CA  ALA A 149      -5.513   3.017 -15.125  1.00  0.94           C  
ATOM   1169  C   ALA A 149      -5.001   3.642 -16.420  1.00  0.94           C  
ATOM   1170  CB  ALA A 149      -6.833   2.292 -15.374  1.00  0.94           C  
ATOM   1171  O   ALA A 149      -5.501   4.683 -16.854  1.00  0.94           O  
ATOM   1172  N   MET A 150      -3.959   2.963 -16.916  1.00  0.89           N  
ATOM   1173  CA  MET A 150      -3.387   3.387 -18.190  1.00  0.89           C  
ATOM   1174  C   MET A 150      -4.021   2.629 -19.351  1.00  0.89           C  
ATOM   1175  CB  MET A 150      -1.871   3.179 -18.195  1.00  0.89           C  
ATOM   1176  O   MET A 150      -4.684   1.611 -19.145  1.00  0.89           O  
ATOM   1177  CG  MET A 150      -1.156   3.851 -17.035  1.00  0.89           C  
ATOM   1178  SD  MET A 150      -1.004   5.666 -17.259  1.00  0.89           S  
ATOM   1179  CE  MET A 150       0.171   5.721 -18.640  1.00  0.89           C  
ATOM   1180  N   HIS A 151      -4.148   3.121 -20.534  1.00  0.85           N  
ATOM   1181  CA  HIS A 151      -4.704   2.546 -21.754  1.00  0.85           C  
ATOM   1182  C   HIS A 151      -6.203   2.808 -21.853  1.00  0.85           C  
ATOM   1183  CB  HIS A 151      -4.429   1.042 -21.810  1.00  0.85           C  
ATOM   1184  O   HIS A 151      -6.823   3.264 -20.890  1.00  0.85           O  
ATOM   1185  CG  HIS A 151      -2.977   0.693 -21.729  1.00  0.85           C  
ATOM   1186  CD2 HIS A 151      -2.282  -0.012 -20.806  1.00  0.85           C  
ATOM   1187  ND1 HIS A 151      -2.063   1.090 -22.681  1.00  0.85           N  
ATOM   1188  CE1 HIS A 151      -0.865   0.640 -22.347  1.00  0.85           C  
ATOM   1189  NE2 HIS A 151      -0.971  -0.032 -21.213  1.00  0.85           N  
ATOM   1190  N   GLU A 152      -6.709   2.606 -22.894  1.00  0.88           N  
ATOM   1191  CA  GLU A 152      -8.133   2.816 -23.141  1.00  0.88           C  
ATOM   1192  C   GLU A 152      -8.978   1.763 -22.429  1.00  0.88           C  
ATOM   1193  CB  GLU A 152      -8.427   2.799 -24.643  1.00  0.88           C  
ATOM   1194  O   GLU A 152      -8.577   0.602 -22.329  1.00  0.88           O  
ATOM   1195  CG  GLU A 152      -9.785   3.378 -25.011  1.00  0.88           C  
ATOM   1196  CD  GLU A 152      -9.882   4.877 -24.774  1.00  0.88           C  
ATOM   1197  OE1 GLU A 152     -11.013   5.399 -24.650  1.00  0.88           O  
ATOM   1198  OE2 GLU A 152      -8.819   5.533 -24.712  1.00  0.88           O  
ATOM   1199  N   PRO A 153     -10.022   2.220 -21.811  1.00  0.90           N  
ATOM   1200  CA  PRO A 153     -10.942   1.301 -21.136  1.00  0.90           C  
ATOM   1201  C   PRO A 153     -11.512   0.241 -22.076  1.00  0.90           C  
ATOM   1202  CB  PRO A 153     -12.048   2.225 -20.620  1.00  0.90           C  
ATOM   1203  O   PRO A 153     -11.524   0.433 -23.295  1.00  0.90           O  
ATOM   1204  CG  PRO A 153     -11.999   3.419 -21.519  1.00  0.90           C  
ATOM   1205  CD  PRO A 153     -10.594   3.577 -22.024  1.00  0.90           C  
ATOM   1206  N   PRO A 154     -11.951  -0.887 -21.525  1.00  0.88           N  
ATOM   1207  CA  PRO A 154     -12.611  -1.898 -22.354  1.00  0.88           C  
ATOM   1208  C   PRO A 154     -13.936  -1.410 -22.936  1.00  0.88           C  
ATOM   1209  CB  PRO A 154     -12.837  -3.059 -21.382  1.00  0.88           C  
ATOM   1210  O   PRO A 154     -14.547  -0.483 -22.398  1.00  0.88           O  
ATOM   1211  CG  PRO A 154     -12.880  -2.422 -20.030  1.00  0.88           C  
ATOM   1212  CD  PRO A 154     -12.049  -1.172 -20.065  1.00  0.88           C  
ATOM   1213  N   SER A 155     -14.344  -1.815 -24.119  1.00  0.87           N  
ATOM   1214  CA  SER A 155     -15.548  -1.406 -24.836  1.00  0.87           C  
ATOM   1215  C   SER A 155     -16.796  -2.030 -24.221  1.00  0.87           C  
ATOM   1216  CB  SER A 155     -15.450  -1.792 -26.313  1.00  0.87           C  
ATOM   1217  O   SER A 155     -17.916  -1.737 -24.643  1.00  0.87           O  
ATOM   1218  OG  SER A 155     -14.270  -1.263 -26.893  1.00  0.87           O  
ATOM   1219  N   SER A 156     -16.789  -2.591 -22.995  1.00  0.87           N  
ATOM   1220  CA  SER A 156     -17.934  -3.286 -22.416  1.00  0.87           C  
ATOM   1221  C   SER A 156     -18.833  -2.324 -21.646  1.00  0.87           C  
ATOM   1222  CB  SER A 156     -17.467  -4.411 -21.491  1.00  0.87           C  
ATOM   1223  O   SER A 156     -18.345  -1.415 -20.973  1.00  0.87           O  
ATOM   1224  OG  SER A 156     -18.560  -4.958 -20.773  1.00  0.87           O  
ATOM   1225  N   SER A 157     -20.220  -2.457 -21.782  1.00  0.82           N  
ATOM   1226  CA  SER A 157     -21.220  -1.612 -21.138  1.00  0.82           C  
ATOM   1227  C   SER A 157     -21.318  -1.910 -19.646  1.00  0.82           C  
ATOM   1228  CB  SER A 157     -22.588  -1.805 -21.795  1.00  0.82           C  
ATOM   1229  O   SER A 157     -21.921  -1.142 -18.892  1.00  0.82           O  
ATOM   1230  OG  SER A 157     -23.014  -3.152 -21.683  1.00  0.82           O  
ATOM   1231  N   GLU A 158     -20.616  -2.944 -19.179  1.00  0.88           N  
ATOM   1232  CA  GLU A 158     -20.712  -3.350 -17.780  1.00  0.88           C  
ATOM   1233  C   GLU A 158     -19.827  -2.481 -16.891  1.00  0.88           C  
ATOM   1234  CB  GLU A 158     -20.331  -4.825 -17.621  1.00  0.88           C  
ATOM   1235  O   GLU A 158     -20.014  -2.438 -15.673  1.00  0.88           O  
ATOM   1236  CG  GLU A 158     -21.259  -5.782 -18.355  1.00  0.88           C  
ATOM   1237  CD  GLU A 158     -20.838  -7.238 -18.231  1.00  0.88           C  
ATOM   1238  OE1 GLU A 158     -21.590  -8.128 -18.690  1.00  0.88           O  
ATOM   1239  OE2 GLU A 158     -19.749  -7.491 -17.669  1.00  0.88           O  
ATOM   1240  N   PHE A 159     -19.020  -1.707 -17.506  1.00  0.94           N  
ATOM   1241  CA  PHE A 159     -18.054  -0.924 -16.744  1.00  0.94           C  
ATOM   1242  C   PHE A 159     -18.195   0.561 -17.055  1.00  0.94           C  
ATOM   1243  CB  PHE A 159     -16.626  -1.391 -17.044  1.00  0.94           C  
ATOM   1244  O   PHE A 159     -18.485   0.938 -18.192  1.00  0.94           O  
ATOM   1245  CG  PHE A 159     -16.402  -2.857 -16.793  1.00  0.94           C  
ATOM   1246  CD1 PHE A 159     -16.340  -3.354 -15.497  1.00  0.94           C  
ATOM   1247  CD2 PHE A 159     -16.252  -3.740 -17.855  1.00  0.94           C  
ATOM   1248  CE1 PHE A 159     -16.132  -4.711 -15.262  1.00  0.94           C  
ATOM   1249  CE2 PHE A 159     -16.043  -5.098 -17.628  1.00  0.94           C  
ATOM   1250  CZ  PHE A 159     -15.983  -5.581 -16.331  1.00  0.94           C  
ATOM   1251  N   GLY A 160     -18.197   1.318 -15.971  1.00  0.95           N  
ATOM   1252  CA  GLY A 160     -18.097   2.762 -16.116  1.00  0.95           C  
ATOM   1253  C   GLY A 160     -16.671   3.272 -16.037  1.00  0.95           C  
ATOM   1254  O   GLY A 160     -15.812   2.638 -15.420  1.00  0.95           O  
ATOM   1255  N   PHE A 161     -16.401   4.375 -16.762  1.00  0.96           N  
ATOM   1256  CA  PHE A 161     -15.070   4.965 -16.685  1.00  0.96           C  
ATOM   1257  C   PHE A 161     -15.123   6.461 -16.971  1.00  0.96           C  
ATOM   1258  CB  PHE A 161     -14.118   4.276 -17.668  1.00  0.96           C  
ATOM   1259  O   PHE A 161     -16.086   6.951 -17.564  1.00  0.96           O  
ATOM   1260  CG  PHE A 161     -14.615   4.267 -19.088  1.00  0.96           C  
ATOM   1261  CD1 PHE A 161     -15.319   3.178 -19.587  1.00  0.96           C  
ATOM   1262  CD2 PHE A 161     -14.377   5.349 -19.926  1.00  0.96           C  
ATOM   1263  CE1 PHE A 161     -15.779   3.167 -20.901  1.00  0.96           C  
ATOM   1264  CE2 PHE A 161     -14.834   5.345 -21.241  1.00  0.96           C  
ATOM   1265  CZ  PHE A 161     -15.534   4.253 -21.727  1.00  0.96           C  
ATOM   1266  N   SER A 162     -14.234   7.128 -16.390  1.00  0.96           N  
ATOM   1267  CA  SER A 162     -14.034   8.555 -16.623  1.00  0.96           C  
ATOM   1268  C   SER A 162     -12.551   8.904 -16.679  1.00  0.96           C  
ATOM   1269  CB  SER A 162     -14.719   9.378 -15.531  1.00  0.96           C  
ATOM   1270  O   SER A 162     -11.744   8.325 -15.949  1.00  0.96           O  
ATOM   1271  OG  SER A 162     -14.604  10.765 -15.799  1.00  0.96           O  
ATOM   1272  N   ARG A 163     -12.298   9.871 -17.585  1.00  0.95           N  
ATOM   1273  CA  ARG A 163     -10.917  10.325 -17.711  1.00  0.95           C  
ATOM   1274  C   ARG A 163     -10.515  11.191 -16.522  1.00  0.95           C  
ATOM   1275  CB  ARG A 163     -10.723  11.103 -19.015  1.00  0.95           C  
ATOM   1276  O   ARG A 163     -11.255  12.094 -16.126  1.00  0.95           O  
ATOM   1277  CG  ARG A 163      -9.268  11.373 -19.360  1.00  0.95           C  
ATOM   1278  CD  ARG A 163      -9.117  11.941 -20.765  1.00  0.95           C  
ATOM   1279  NE  ARG A 163      -7.722  12.232 -21.082  1.00  0.95           N  
ATOM   1280  NH1 ARG A 163      -8.167  13.122 -23.167  1.00  0.95           N  
ATOM   1281  NH2 ARG A 163      -6.009  13.008 -22.400  1.00  0.95           N  
ATOM   1282  CZ  ARG A 163      -7.303  12.787 -22.216  1.00  0.95           C  
ATOM   1283  N   LEU A 164      -9.268  10.811 -15.913  1.00  0.95           N  
ATOM   1284  CA  LEU A 164      -8.740  11.602 -14.807  1.00  0.95           C  
ATOM   1285  C   LEU A 164      -7.867  12.742 -15.322  1.00  0.95           C  
ATOM   1286  CB  LEU A 164      -7.933  10.718 -13.852  1.00  0.95           C  
ATOM   1287  O   LEU A 164      -7.827  13.819 -14.721  1.00  0.95           O  
ATOM   1288  CG  LEU A 164      -8.737   9.758 -12.974  1.00  0.95           C  
ATOM   1289  CD1 LEU A 164      -7.801   8.906 -12.125  1.00  0.95           C  
ATOM   1290  CD2 LEU A 164      -9.714  10.529 -12.093  1.00  0.95           C  
ATOM   1291  N   GLY A 165      -7.218  12.557 -16.502  1.00  0.93           N  
ATOM   1292  CA  GLY A 165      -6.298  13.498 -17.122  1.00  0.93           C  
ATOM   1293  C   GLY A 165      -5.206  12.822 -17.929  1.00  0.93           C  
ATOM   1294  O   GLY A 165      -5.376  11.690 -18.388  1.00  0.93           O  
ATOM   1295  N   ASP A 166      -4.214  13.586 -18.270  1.00  0.93           N  
ATOM   1296  CA  ASP A 166      -3.091  13.065 -19.043  1.00  0.93           C  
ATOM   1297  C   ASP A 166      -1.812  13.046 -18.209  1.00  0.93           C  
ATOM   1298  CB  ASP A 166      -2.880  13.897 -20.310  1.00  0.93           C  
ATOM   1299  O   ASP A 166      -1.403  14.074 -17.666  1.00  0.93           O  
ATOM   1300  CG  ASP A 166      -4.062  13.839 -21.261  1.00  0.93           C  
ATOM   1301  OD1 ASP A 166      -4.517  12.726 -21.601  1.00  0.93           O  
ATOM   1302  OD2 ASP A 166      -4.541  14.916 -21.677  1.00  0.93           O  
ATOM   1303  N   LEU A 167      -1.292  11.863 -18.043  1.00  0.93           N  
ATOM   1304  CA  LEU A 167      -0.056  11.687 -17.288  1.00  0.93           C  
ATOM   1305  C   LEU A 167       1.154  12.084 -18.127  1.00  0.93           C  
ATOM   1306  CB  LEU A 167       0.086  10.236 -16.822  1.00  0.93           C  
ATOM   1307  O   LEU A 167       1.387  11.517 -19.197  1.00  0.93           O  
ATOM   1308  CG  LEU A 167       1.317   9.914 -15.973  1.00  0.93           C  
ATOM   1309  CD1 LEU A 167       1.226  10.612 -14.621  1.00  0.93           C  
ATOM   1310  CD2 LEU A 167       1.464   8.406 -15.794  1.00  0.93           C  
ATOM   1311  N   GLU A 168       1.862  13.055 -17.665  1.00  0.93           N  
ATOM   1312  CA  GLU A 168       3.079  13.485 -18.347  1.00  0.93           C  
ATOM   1313  C   GLU A 168       4.241  12.543 -18.047  1.00  0.93           C  
ATOM   1314  CB  GLU A 168       3.445  14.916 -17.943  1.00  0.93           C  
ATOM   1315  O   GLU A 168       4.528  12.252 -16.884  1.00  0.93           O  
ATOM   1316  CG  GLU A 168       4.654  15.472 -18.680  1.00  0.93           C  
ATOM   1317  CD  GLU A 168       5.058  16.860 -18.208  1.00  0.93           C  
ATOM   1318  OE1 GLU A 168       5.980  17.460 -18.806  1.00  0.93           O  
ATOM   1319  OE2 GLU A 168       4.449  17.350 -17.231  1.00  0.93           O  
ATOM   1320  N   GLN A 169       4.840  12.129 -19.127  1.00  0.92           N  
ATOM   1321  CA  GLN A 169       6.028  11.291 -19.005  1.00  0.92           C  
ATOM   1322  C   GLN A 169       7.280  12.042 -19.448  1.00  0.92           C  
ATOM   1323  CB  GLN A 169       5.868  10.009 -19.824  1.00  0.92           C  
ATOM   1324  O   GLN A 169       7.234  12.832 -20.393  1.00  0.92           O  
ATOM   1325  CG  GLN A 169       4.653   9.178 -19.434  1.00  0.92           C  
ATOM   1326  CD  GLN A 169       4.871   8.383 -18.160  1.00  0.92           C  
ATOM   1327  NE2 GLN A 169       3.933   8.493 -17.225  1.00  0.92           N  
ATOM   1328  OE1 GLN A 169       5.873   7.675 -18.018  1.00  0.92           O  
ATOM   1329  N   VAL A 170       8.379  11.822 -18.708  1.00  0.93           N  
ATOM   1330  CA  VAL A 170       9.650  12.431 -19.083  1.00  0.93           C  
ATOM   1331  C   VAL A 170      10.705  11.345 -19.282  1.00  0.93           C  
ATOM   1332  CB  VAL A 170      10.127  13.449 -18.022  1.00  0.93           C  
ATOM   1333  O   VAL A 170      10.664  10.303 -18.624  1.00  0.93           O  
ATOM   1334  CG1 VAL A 170       9.140  14.609 -17.905  1.00  0.93           C  
ATOM   1335  CG2 VAL A 170      10.312  12.762 -16.670  1.00  0.93           C  
ATOM   1336  N   PHE A 171      11.524  11.630 -20.273  1.00  0.94           N  
ATOM   1337  CA  PHE A 171      12.658  10.738 -20.482  1.00  0.94           C  
ATOM   1338  C   PHE A 171      13.843  11.157 -19.621  1.00  0.94           C  
ATOM   1339  CB  PHE A 171      13.063  10.718 -21.959  1.00  0.94           C  
ATOM   1340  O   PHE A 171      14.407  12.236 -19.815  1.00  0.94           O  
ATOM   1341  CG  PHE A 171      13.913   9.537 -22.340  1.00  0.94           C  
ATOM   1342  CD1 PHE A 171      15.299   9.638 -22.364  1.00  0.94           C  
ATOM   1343  CD2 PHE A 171      13.326   8.323 -22.674  1.00  0.94           C  
ATOM   1344  CE1 PHE A 171      16.088   8.546 -22.716  1.00  0.94           C  
ATOM   1345  CE2 PHE A 171      14.109   7.227 -23.027  1.00  0.94           C  
ATOM   1346  CZ  PHE A 171      15.489   7.341 -23.048  1.00  0.94           C  
ATOM   1347  N   ALA A 172      14.169  10.320 -18.636  1.00  0.96           N  
ATOM   1348  CA  ALA A 172      15.156  10.734 -17.641  1.00  0.96           C  
ATOM   1349  C   ALA A 172      16.293   9.721 -17.543  1.00  0.96           C  
ATOM   1350  CB  ALA A 172      14.493  10.918 -16.278  1.00  0.96           C  
ATOM   1351  O   ALA A 172      16.070   8.514 -17.663  1.00  0.96           O  
ATOM   1352  N   VAL A 173      17.476  10.289 -17.364  1.00  0.98           N  
ATOM   1353  CA  VAL A 173      18.676   9.478 -17.184  1.00  0.98           C  
ATOM   1354  C   VAL A 173      19.513  10.042 -16.038  1.00  0.98           C  
ATOM   1355  CB  VAL A 173      19.517   9.415 -18.478  1.00  0.98           C  
ATOM   1356  O   VAL A 173      19.388  11.219 -15.690  1.00  0.98           O  
ATOM   1357  CG1 VAL A 173      18.720   8.769 -19.610  1.00  0.98           C  
ATOM   1358  CG2 VAL A 173      19.984  10.813 -18.880  1.00  0.98           C  
ATOM   1359  N   ALA A 174      20.360   9.195 -15.440  1.00  0.99           N  
ATOM   1360  CA  ALA A 174      21.332   9.670 -14.459  1.00  0.99           C  
ATOM   1361  C   ALA A 174      22.406  10.529 -15.123  1.00  0.99           C  
ATOM   1362  CB  ALA A 174      21.974   8.491 -13.731  1.00  0.99           C  
ATOM   1363  O   ALA A 174      22.763  10.301 -16.281  1.00  0.99           O  
ATOM   1364  N   PRO A 175      22.921  11.563 -14.445  1.00  0.98           N  
ATOM   1365  CA  PRO A 175      23.923  12.456 -15.032  1.00  0.98           C  
ATOM   1366  C   PRO A 175      25.176  11.715 -15.493  1.00  0.98           C  
ATOM   1367  CB  PRO A 175      24.248  13.420 -13.889  1.00  0.98           C  
ATOM   1368  O   PRO A 175      25.846  12.153 -16.433  1.00  0.98           O  
ATOM   1369  CG  PRO A 175      23.035  13.401 -13.016  1.00  0.98           C  
ATOM   1370  CD  PRO A 175      22.410  12.038 -13.099  1.00  0.98           C  
ATOM   1371  N   HIS A 176      25.492  10.582 -14.858  1.00  0.98           N  
ATOM   1372  CA  HIS A 176      26.704   9.841 -15.191  1.00  0.98           C  
ATOM   1373  C   HIS A 176      26.422   8.763 -16.232  1.00  0.98           C  
ATOM   1374  CB  HIS A 176      27.311   9.213 -13.935  1.00  0.98           C  
ATOM   1375  O   HIS A 176      27.302   7.961 -16.556  1.00  0.98           O  
ATOM   1376  CG  HIS A 176      26.388   8.269 -13.232  1.00  0.98           C  
ATOM   1377  CD2 HIS A 176      26.339   6.916 -13.221  1.00  0.98           C  
ATOM   1378  ND1 HIS A 176      25.360   8.699 -12.421  1.00  0.98           N  
ATOM   1379  CE1 HIS A 176      24.718   7.648 -11.940  1.00  0.98           C  
ATOM   1380  NE2 HIS A 176      25.292   6.554 -12.410  1.00  0.98           N  
ATOM   1381  N   HIS A 177      25.165   8.623 -16.730  1.00  0.98           N  
ATOM   1382  CA  HIS A 177      24.782   7.721 -17.810  1.00  0.98           C  
ATOM   1383  C   HIS A 177      25.305   8.218 -19.154  1.00  0.98           C  
ATOM   1384  CB  HIS A 177      23.262   7.564 -17.864  1.00  0.98           C  
ATOM   1385  O   HIS A 177      25.262   9.418 -19.436  1.00  0.98           O  
ATOM   1386  CG  HIS A 177      22.804   6.468 -18.773  1.00  0.98           C  
ATOM   1387  CD2 HIS A 177      22.368   5.215 -18.505  1.00  0.98           C  
ATOM   1388  ND1 HIS A 177      22.766   6.606 -20.144  1.00  0.98           N  
ATOM   1389  CE1 HIS A 177      22.323   5.481 -20.681  1.00  0.98           C  
ATOM   1390  NE2 HIS A 177      22.075   4.621 -19.708  1.00  0.98           N  
ATOM   1391  N   PRO A 178      25.890   7.350 -20.039  1.00  0.97           N  
ATOM   1392  CA  PRO A 178      26.457   7.762 -21.325  1.00  0.97           C  
ATOM   1393  C   PRO A 178      25.463   8.536 -22.187  1.00  0.97           C  
ATOM   1394  CB  PRO A 178      26.834   6.433 -21.985  1.00  0.97           C  
ATOM   1395  O   PRO A 178      25.860   9.421 -22.950  1.00  0.97           O  
ATOM   1396  CG  PRO A 178      27.138   5.514 -20.847  1.00  0.97           C  
ATOM   1397  CD  PRO A 178      26.208   5.835 -19.712  1.00  0.97           C  
ATOM   1398  N   LEU A 179      24.188   8.198 -22.051  1.00  0.97           N  
ATOM   1399  CA  LEU A 179      23.166   8.867 -22.847  1.00  0.97           C  
ATOM   1400  C   LEU A 179      23.067  10.343 -22.476  1.00  0.97           C  
ATOM   1401  CB  LEU A 179      21.807   8.189 -22.656  1.00  0.97           C  
ATOM   1402  O   LEU A 179      22.553  11.150 -23.253  1.00  0.97           O  
ATOM   1403  CG  LEU A 179      20.748   8.479 -23.720  1.00  0.97           C  
ATOM   1404  CD1 LEU A 179      21.236   8.023 -25.092  1.00  0.97           C  
ATOM   1405  CD2 LEU A 179      19.430   7.800 -23.364  1.00  0.97           C  
ATOM   1406  N   ALA A 180      23.533  10.745 -21.270  1.00  0.98           N  
ATOM   1407  CA  ALA A 180      23.491  12.123 -20.787  1.00  0.98           C  
ATOM   1408  C   ALA A 180      24.336  13.039 -21.667  1.00  0.98           C  
ATOM   1409  CB  ALA A 180      23.967  12.193 -19.339  1.00  0.98           C  
ATOM   1410  O   ALA A 180      24.068  14.239 -21.763  1.00  0.98           O  
ATOM   1411  N   LEU A 181      25.301  12.501 -22.435  1.00  0.97           N  
ATOM   1412  CA  LEU A 181      26.264  13.272 -23.213  1.00  0.97           C  
ATOM   1413  C   LEU A 181      25.833  13.367 -24.673  1.00  0.97           C  
ATOM   1414  CB  LEU A 181      27.656  12.643 -23.120  1.00  0.97           C  
ATOM   1415  O   LEU A 181      26.444  14.094 -25.459  1.00  0.97           O  
ATOM   1416  CG  LEU A 181      28.289  12.599 -21.728  1.00  0.97           C  
ATOM   1417  CD1 LEU A 181      29.582  11.791 -21.759  1.00  0.97           C  
ATOM   1418  CD2 LEU A 181      28.546  14.011 -21.213  1.00  0.97           C  
ATOM   1419  N   GLU A 182      24.776  12.690 -25.050  1.00  0.97           N  
ATOM   1420  CA  GLU A 182      24.300  12.671 -26.430  1.00  0.97           C  
ATOM   1421  C   GLU A 182      23.590  13.974 -26.787  1.00  0.97           C  
ATOM   1422  CB  GLU A 182      23.364  11.482 -26.660  1.00  0.97           C  
ATOM   1423  O   GLU A 182      22.980  14.611 -25.926  1.00  0.97           O  
ATOM   1424  CG  GLU A 182      24.050  10.128 -26.549  1.00  0.97           C  
ATOM   1425  CD  GLU A 182      24.994   9.837 -27.705  1.00  0.97           C  
ATOM   1426  OE1 GLU A 182      25.813   8.897 -27.598  1.00  0.97           O  
ATOM   1427  OE2 GLU A 182      24.913  10.556 -28.726  1.00  0.97           O  
ATOM   1428  N   GLU A 183      23.717  14.424 -28.008  1.00  0.96           N  
ATOM   1429  CA  GLU A 183      23.036  15.617 -28.501  1.00  0.96           C  
ATOM   1430  C   GLU A 183      21.533  15.383 -28.625  1.00  0.96           C  
ATOM   1431  CB  GLU A 183      23.615  16.047 -29.851  1.00  0.96           C  
ATOM   1432  O   GLU A 183      21.101  14.336 -29.112  1.00  0.96           O  
ATOM   1433  CG  GLU A 183      23.145  17.419 -30.313  1.00  0.96           C  
ATOM   1434  CD  GLU A 183      23.744  17.842 -31.644  1.00  0.96           C  
ATOM   1435  OE1 GLU A 183      23.355  18.908 -32.174  1.00  0.96           O  
ATOM   1436  OE2 GLU A 183      24.609  17.101 -32.163  1.00  0.96           O  
ATOM   1437  N   GLU A 184      20.703  16.362 -28.164  1.00  0.95           N  
ATOM   1438  CA  GLU A 184      19.245  16.324 -28.210  1.00  0.95           C  
ATOM   1439  C   GLU A 184      18.713  17.023 -29.457  1.00  0.95           C  
ATOM   1440  CB  GLU A 184      18.650  16.965 -26.953  1.00  0.95           C  
ATOM   1441  O   GLU A 184      19.359  17.927 -29.992  1.00  0.95           O  
ATOM   1442  CG  GLU A 184      19.100  16.308 -25.656  1.00  0.95           C  
ATOM   1443  CD  GLU A 184      18.622  17.044 -24.414  1.00  0.95           C  
ATOM   1444  OE1 GLU A 184      19.119  16.747 -23.304  1.00  0.95           O  
ATOM   1445  OE2 GLU A 184      17.743  17.923 -24.552  1.00  0.95           O  
ATOM   1446  N   PRO A 185      17.559  16.610 -29.825  1.00  0.94           N  
ATOM   1447  CA  PRO A 185      16.692  15.541 -29.324  1.00  0.94           C  
ATOM   1448  C   PRO A 185      17.202  14.149 -29.689  1.00  0.94           C  
ATOM   1449  CB  PRO A 185      15.351  15.827 -30.005  1.00  0.94           C  
ATOM   1450  O   PRO A 185      17.826  13.971 -30.738  1.00  0.94           O  
ATOM   1451  CG  PRO A 185      15.710  16.495 -31.293  1.00  0.94           C  
ATOM   1452  CD  PRO A 185      16.952  17.312 -31.076  1.00  0.94           C  
ATOM   1453  N   LEU A 186      17.084  13.172 -28.770  1.00  0.93           N  
ATOM   1454  CA  LEU A 186      17.509  11.790 -28.965  1.00  0.93           C  
ATOM   1455  C   LEU A 186      16.573  11.065 -29.927  1.00  0.93           C  
ATOM   1456  CB  LEU A 186      17.557  11.050 -27.626  1.00  0.93           C  
ATOM   1457  O   LEU A 186      15.351  11.133 -29.780  1.00  0.93           O  
ATOM   1458  CG  LEU A 186      18.429  11.676 -26.537  1.00  0.93           C  
ATOM   1459  CD1 LEU A 186      18.292  10.895 -25.234  1.00  0.93           C  
ATOM   1460  CD2 LEU A 186      19.887  11.729 -26.983  1.00  0.93           C  
ATOM   1461  N   ASN A 187      17.111  10.472 -30.941  1.00  0.92           N  
ATOM   1462  CA  ASN A 187      16.284   9.639 -31.808  1.00  0.92           C  
ATOM   1463  C   ASN A 187      16.316   8.176 -31.377  1.00  0.92           C  
ATOM   1464  CB  ASN A 187      16.730   9.773 -33.266  1.00  0.92           C  
ATOM   1465  O   ASN A 187      17.111   7.795 -30.516  1.00  0.92           O  
ATOM   1466  CG  ASN A 187      18.133   9.250 -33.498  1.00  0.92           C  
ATOM   1467  ND2 ASN A 187      18.883   9.925 -34.361  1.00  0.92           N  
ATOM   1468  OD1 ASN A 187      18.540   8.246 -32.907  1.00  0.92           O  
ATOM   1469  N   ARG A 188      15.417   7.405 -31.853  1.00  0.88           N  
ATOM   1470  CA  ARG A 188      15.215   6.015 -31.459  1.00  0.88           C  
ATOM   1471  C   ARG A 188      16.482   5.194 -31.677  1.00  0.88           C  
ATOM   1472  CB  ARG A 188      14.051   5.399 -32.238  1.00  0.88           C  
ATOM   1473  O   ARG A 188      16.799   4.309 -30.880  1.00  0.88           O  
ATOM   1474  CG  ARG A 188      13.651   4.014 -31.754  1.00  0.88           C  
ATOM   1475  CD  ARG A 188      12.377   3.526 -32.431  1.00  0.88           C  
ATOM   1476  NE  ARG A 188      12.056   2.154 -32.050  1.00  0.88           N  
ATOM   1477  NH1 ARG A 188      10.108   2.047 -33.287  1.00  0.88           N  
ATOM   1478  NH2 ARG A 188      10.790   0.238 -32.056  1.00  0.88           N  
ATOM   1479  CZ  ARG A 188      10.985   1.483 -32.465  1.00  0.88           C  
ATOM   1480  N   ARG A 189      17.187   5.505 -32.734  1.00  0.91           N  
ATOM   1481  CA  ARG A 189      18.414   4.786 -33.059  1.00  0.91           C  
ATOM   1482  C   ARG A 189      19.455   4.954 -31.957  1.00  0.91           C  
ATOM   1483  CB  ARG A 189      18.983   5.270 -34.395  1.00  0.91           C  
ATOM   1484  O   ARG A 189      20.093   3.982 -31.546  1.00  0.91           O  
ATOM   1485  CG  ARG A 189      20.171   4.460 -34.889  1.00  0.91           C  
ATOM   1486  CD  ARG A 189      20.684   4.969 -36.228  1.00  0.91           C  
ATOM   1487  NE  ARG A 189      21.996   4.416 -36.549  1.00  0.91           N  
ATOM   1488  NH1 ARG A 189      21.913   4.972 -38.790  1.00  0.91           N  
ATOM   1489  NH2 ARG A 189      23.750   3.897 -37.938  1.00  0.91           N  
ATOM   1490  CZ  ARG A 189      22.550   4.430 -37.758  1.00  0.91           C  
ATOM   1491  N   ILE A 190      19.615   6.159 -31.410  1.00  0.94           N  
ATOM   1492  CA  ILE A 190      20.565   6.455 -30.344  1.00  0.94           C  
ATOM   1493  C   ILE A 190      20.119   5.774 -29.052  1.00  0.94           C  
ATOM   1494  CB  ILE A 190      20.712   7.978 -30.124  1.00  0.94           C  
ATOM   1495  O   ILE A 190      20.922   5.127 -28.375  1.00  0.94           O  
ATOM   1496  CG1 ILE A 190      21.377   8.631 -31.341  1.00  0.94           C  
ATOM   1497  CG2 ILE A 190      21.506   8.265 -28.846  1.00  0.94           C  
ATOM   1498  CD1 ILE A 190      21.372  10.153 -31.306  1.00  0.94           C  
ATOM   1499  N   ILE A 191      18.859   5.844 -28.714  1.00  0.93           N  
ATOM   1500  CA  ILE A 191      18.310   5.311 -27.472  1.00  0.93           C  
ATOM   1501  C   ILE A 191      18.485   3.794 -27.441  1.00  0.93           C  
ATOM   1502  CB  ILE A 191      16.819   5.682 -27.307  1.00  0.93           C  
ATOM   1503  O   ILE A 191      18.858   3.227 -26.411  1.00  0.93           O  
ATOM   1504  CG1 ILE A 191      16.665   7.193 -27.102  1.00  0.93           C  
ATOM   1505  CG2 ILE A 191      16.195   4.905 -26.144  1.00  0.93           C  
ATOM   1506  CD1 ILE A 191      15.223   7.679 -27.135  1.00  0.93           C  
ATOM   1507  N   LYS A 192      18.303   3.127 -28.551  1.00  0.92           N  
ATOM   1508  CA  LYS A 192      18.355   1.673 -28.674  1.00  0.92           C  
ATOM   1509  C   LYS A 192      19.751   1.144 -28.357  1.00  0.92           C  
ATOM   1510  CB  LYS A 192      17.936   1.238 -30.079  1.00  0.92           C  
ATOM   1511  O   LYS A 192      19.919  -0.040 -28.060  1.00  0.92           O  
ATOM   1512  CG  LYS A 192      16.430   1.223 -30.298  1.00  0.92           C  
ATOM   1513  CD  LYS A 192      16.069   0.636 -31.657  1.00  0.92           C  
ATOM   1514  CE  LYS A 192      14.562   0.494 -31.823  1.00  0.92           C  
ATOM   1515  NZ  LYS A 192      14.204  -0.093 -33.149  1.00  0.92           N  
ATOM   1516  N   ARG A 193      20.783   2.005 -28.383  1.00  0.94           N  
ATOM   1517  CA  ARG A 193      22.157   1.599 -28.110  1.00  0.94           C  
ATOM   1518  C   ARG A 193      22.387   1.415 -26.613  1.00  0.94           C  
ATOM   1519  CB  ARG A 193      23.143   2.627 -28.669  1.00  0.94           C  
ATOM   1520  O   ARG A 193      23.405   0.855 -26.201  1.00  0.94           O  
ATOM   1521  CG  ARG A 193      23.140   2.722 -30.186  1.00  0.94           C  
ATOM   1522  CD  ARG A 193      24.101   3.791 -30.686  1.00  0.94           C  
ATOM   1523  NE  ARG A 193      23.957   4.016 -32.122  1.00  0.94           N  
ATOM   1524  NH1 ARG A 193      25.513   5.721 -32.220  1.00  0.94           N  
ATOM   1525  NH2 ARG A 193      24.422   5.048 -34.120  1.00  0.94           N  
ATOM   1526  CZ  ARG A 193      24.631   4.928 -32.817  1.00  0.94           C  
ATOM   1527  N   TYR A 194      21.428   1.917 -25.817  1.00  0.95           N  
ATOM   1528  CA  TYR A 194      21.586   1.865 -24.368  1.00  0.95           C  
ATOM   1529  C   TYR A 194      20.490   1.020 -23.729  1.00  0.95           C  
ATOM   1530  CB  TYR A 194      21.568   3.277 -23.774  1.00  0.95           C  
ATOM   1531  O   TYR A 194      19.394   0.893 -24.281  1.00  0.95           O  
ATOM   1532  CG  TYR A 194      22.638   4.184 -24.332  1.00  0.95           C  
ATOM   1533  CD1 TYR A 194      23.908   4.227 -23.761  1.00  0.95           C  
ATOM   1534  CD2 TYR A 194      22.382   4.998 -25.429  1.00  0.95           C  
ATOM   1535  CE1 TYR A 194      24.897   5.063 -24.270  1.00  0.95           C  
ATOM   1536  CE2 TYR A 194      23.363   5.837 -25.947  1.00  0.95           C  
ATOM   1537  OH  TYR A 194      25.591   6.691 -25.870  1.00  0.95           O  
ATOM   1538  CZ  TYR A 194      24.616   5.862 -25.361  1.00  0.95           C  
ATOM   1539  N   ARG A 195      20.808   0.425 -22.642  1.00  0.95           N  
ATOM   1540  CA  ARG A 195      19.889  -0.438 -21.905  1.00  0.95           C  
ATOM   1541  C   ARG A 195      18.664   0.340 -21.438  1.00  0.95           C  
ATOM   1542  CB  ARG A 195      20.594  -1.074 -20.705  1.00  0.95           C  
ATOM   1543  O   ARG A 195      18.788   1.451 -20.917  1.00  0.95           O  
ATOM   1544  CG  ARG A 195      19.707  -2.002 -19.890  1.00  0.95           C  
ATOM   1545  CD  ARG A 195      20.509  -2.792 -18.866  1.00  0.95           C  
ATOM   1546  NE  ARG A 195      21.547  -3.600 -19.500  1.00  0.95           N  
ATOM   1547  NH1 ARG A 195      23.079  -3.347 -17.790  1.00  0.95           N  
ATOM   1548  NH2 ARG A 195      23.613  -4.594 -19.638  1.00  0.95           N  
ATOM   1549  CZ  ARG A 195      22.744  -3.845 -18.974  1.00  0.95           C  
ATOM   1550  N   ALA A 196      17.515  -0.230 -21.648  1.00  0.94           N  
ATOM   1551  CA  ALA A 196      16.267   0.347 -21.155  1.00  0.94           C  
ATOM   1552  C   ALA A 196      15.832  -0.317 -19.852  1.00  0.94           C  
ATOM   1553  CB  ALA A 196      15.169   0.217 -22.208  1.00  0.94           C  
ATOM   1554  O   ALA A 196      16.148  -1.484 -19.607  1.00  0.94           O  
ATOM   1555  N   ILE A 197      15.216   0.481 -18.995  1.00  0.95           N  
ATOM   1556  CA  ILE A 197      14.485  -0.035 -17.842  1.00  0.95           C  
ATOM   1557  C   ILE A 197      12.983   0.058 -18.100  1.00  0.95           C  
ATOM   1558  CB  ILE A 197      14.856   0.728 -16.550  1.00  0.95           C  
ATOM   1559  O   ILE A 197      12.445   1.152 -18.286  1.00  0.95           O  
ATOM   1560  CG1 ILE A 197      16.379   0.810 -16.397  1.00  0.95           C  
ATOM   1561  CG2 ILE A 197      14.218   0.061 -15.328  1.00  0.95           C  
ATOM   1562  CD1 ILE A 197      17.059  -0.542 -16.235  1.00  0.95           C  
ATOM   1563  N   VAL A 198      12.335  -1.076 -18.104  1.00  0.92           N  
ATOM   1564  CA  VAL A 198      10.917  -1.083 -18.447  1.00  0.92           C  
ATOM   1565  C   VAL A 198      10.119  -1.754 -17.332  1.00  0.92           C  
ATOM   1566  CB  VAL A 198      10.662  -1.799 -19.792  1.00  0.92           C  
ATOM   1567  O   VAL A 198      10.644  -2.605 -16.610  1.00  0.92           O  
ATOM   1568  CG1 VAL A 198      11.369  -1.072 -20.934  1.00  0.92           C  
ATOM   1569  CG2 VAL A 198      11.120  -3.255 -19.715  1.00  0.92           C  
ATOM   1570  N   VAL A 199       8.859  -1.260 -17.144  1.00  0.90           N  
ATOM   1571  CA  VAL A 199       7.957  -1.885 -16.183  1.00  0.90           C  
ATOM   1572  C   VAL A 199       7.127  -2.962 -16.877  1.00  0.90           C  
ATOM   1573  CB  VAL A 199       7.029  -0.845 -15.515  1.00  0.90           C  
ATOM   1574  O   VAL A 199       6.487  -2.700 -17.897  1.00  0.90           O  
ATOM   1575  CG1 VAL A 199       6.075  -1.523 -14.534  1.00  0.90           C  
ATOM   1576  CG2 VAL A 199       7.854   0.229 -14.808  1.00  0.90           C  
ATOM   1577  N   GLY A 200       7.239  -4.210 -16.389  1.00  0.87           N  
ATOM   1578  CA  GLY A 200       6.448  -5.297 -16.942  1.00  0.87           C  
ATOM   1579  C   GLY A 200       4.954  -5.098 -16.766  1.00  0.87           C  
ATOM   1580  O   GLY A 200       4.508  -4.572 -15.745  1.00  0.87           O  
ATOM   1581  N   ASP A 201       4.159  -5.340 -17.918  1.00  0.78           N  
ATOM   1582  CA  ASP A 201       2.702  -5.250 -17.904  1.00  0.78           C  
ATOM   1583  C   ASP A 201       2.081  -6.496 -17.276  1.00  0.78           C  
ATOM   1584  CB  ASP A 201       2.162  -5.051 -19.322  1.00  0.78           C  
ATOM   1585  O   ASP A 201       2.446  -7.621 -17.624  1.00  0.78           O  
ATOM   1586  CG  ASP A 201       0.719  -4.578 -19.346  1.00  0.78           C  
ATOM   1587  OD1 ASP A 201       0.036  -4.650 -18.302  1.00  0.78           O  
ATOM   1588  OD2 ASP A 201       0.261  -4.132 -20.420  1.00  0.78           O  
ATOM   1589  N   THR A 202       1.377  -6.345 -16.197  1.00  0.64           N  
ATOM   1590  CA  THR A 202       0.776  -7.483 -15.511  1.00  0.64           C  
ATOM   1591  C   THR A 202      -0.516  -7.910 -16.202  1.00  0.64           C  
ATOM   1592  CB  THR A 202       0.488  -7.156 -14.034  1.00  0.64           C  
ATOM   1593  O   THR A 202      -1.222  -8.796 -15.716  1.00  0.64           O  
ATOM   1594  CG2 THR A 202       1.781  -6.922 -13.260  1.00  0.64           C  
ATOM   1595  OG1 THR A 202      -0.320  -5.976 -13.961  1.00  0.64           O  
ATOM   1596  N   ALA A 203      -0.869  -7.287 -17.400  1.00  0.61           N  
ATOM   1597  CA  ALA A 203      -2.107  -7.703 -18.054  1.00  0.61           C  
ATOM   1598  C   ALA A 203      -1.968  -9.101 -18.651  1.00  0.61           C  
ATOM   1599  CB  ALA A 203      -2.499  -6.702 -19.137  1.00  0.61           C  
ATOM   1600  O   ALA A 203      -0.916  -9.451 -19.190  1.00  0.61           O  
ATOM   1601  N   GLN A 204      -2.866 -10.060 -18.216  1.00  0.57           N  
ATOM   1602  CA  GLN A 204      -2.920 -11.467 -18.599  1.00  0.57           C  
ATOM   1603  C   GLN A 204      -3.383 -11.626 -20.045  1.00  0.57           C  
ATOM   1604  CB  GLN A 204      -3.846 -12.245 -17.663  1.00  0.57           C  
ATOM   1605  O   GLN A 204      -2.902 -12.504 -20.763  1.00  0.57           O  
ATOM   1606  CG  GLN A 204      -3.265 -12.475 -16.275  1.00  0.57           C  
ATOM   1607  CD  GLN A 204      -3.952 -13.604 -15.530  1.00  0.57           C  
ATOM   1608  NE2 GLN A 204      -3.972 -13.514 -14.205  1.00  0.57           N  
ATOM   1609  OE1 GLN A 204      -4.462 -14.548 -16.141  1.00  0.57           O  
ATOM   1610  N   ALA A 205      -3.869 -10.394 -20.727  1.00  0.48           N  
ATOM   1611  CA  ALA A 205      -4.452 -10.527 -22.059  1.00  0.48           C  
ATOM   1612  C   ALA A 205      -4.042  -9.363 -22.956  1.00  0.48           C  
ATOM   1613  CB  ALA A 205      -5.974 -10.614 -21.968  1.00  0.48           C  
ATOM   1614  O   ALA A 205      -4.246  -8.198 -22.605  1.00  0.48           O  
ATOM   1615  N   GLY A 206      -2.703  -9.276 -23.353  1.00  0.42           N  
ATOM   1616  CA  GLY A 206      -2.375  -8.429 -24.489  1.00  0.42           C  
ATOM   1617  C   GLY A 206      -1.096  -7.637 -24.292  1.00  0.42           C  
ATOM   1618  O   GLY A 206      -0.774  -7.237 -23.171  1.00  0.42           O  
ATOM   1619  N   ALA A 207       0.045  -8.190 -24.759  1.00  0.35           N  
ATOM   1620  CA  ALA A 207       1.374  -7.660 -25.048  1.00  0.35           C  
ATOM   1621  C   ALA A 207       1.375  -6.134 -25.015  1.00  0.35           C  
ATOM   1622  CB  ALA A 207       1.863  -8.160 -26.406  1.00  0.35           C  
ATOM   1623  O   ALA A 207       0.538  -5.493 -25.655  1.00  0.35           O  
ATOM   1624  N   SER A 208       1.397  -5.449 -23.834  1.00  0.45           N  
ATOM   1625  CA  SER A 208       1.697  -4.037 -23.617  1.00  0.45           C  
ATOM   1626  C   SER A 208       2.583  -3.484 -24.729  1.00  0.45           C  
ATOM   1627  CB  SER A 208       2.378  -3.835 -22.263  1.00  0.45           C  
ATOM   1628  O   SER A 208       3.390  -4.214 -25.308  1.00  0.45           O  
ATOM   1629  OG  SER A 208       3.767  -4.102 -22.354  1.00  0.45           O  
ATOM   1630  N   THR A 209       2.096  -2.628 -25.554  1.00  0.42           N  
ATOM   1631  CA  THR A 209       2.828  -1.780 -26.488  1.00  0.42           C  
ATOM   1632  C   THR A 209       4.258  -1.553 -26.006  1.00  0.42           C  
ATOM   1633  CB  THR A 209       2.126  -0.422 -26.677  1.00  0.42           C  
ATOM   1634  O   THR A 209       5.190  -1.504 -26.812  1.00  0.42           O  
ATOM   1635  CG2 THR A 209       2.263   0.073 -28.113  1.00  0.42           C  
ATOM   1636  OG1 THR A 209       0.735  -0.562 -26.362  1.00  0.42           O  
ATOM   1637  N   ALA A 210       4.491  -1.747 -24.665  1.00  0.47           N  
ATOM   1638  CA  ALA A 210       5.855  -1.556 -24.181  1.00  0.47           C  
ATOM   1639  C   ALA A 210       6.731  -2.759 -24.521  1.00  0.47           C  
ATOM   1640  CB  ALA A 210       5.856  -1.310 -22.674  1.00  0.47           C  
ATOM   1641  O   ALA A 210       7.916  -2.605 -24.825  1.00  0.47           O  
ATOM   1642  N   SER A 211       6.093  -3.949 -24.865  1.00  0.46           N  
ATOM   1643  CA  SER A 211       6.830  -5.152 -25.239  1.00  0.46           C  
ATOM   1644  C   SER A 211       7.179  -5.147 -26.724  1.00  0.46           C  
ATOM   1645  CB  SER A 211       6.019  -6.404 -24.902  1.00  0.46           C  
ATOM   1646  O   SER A 211       8.241  -5.632 -27.118  1.00  0.46           O  
ATOM   1647  OG  SER A 211       6.803  -7.572 -25.077  1.00  0.46           O  
ATOM   1648  N   GLN A 212       6.531  -4.349 -27.480  1.00  0.45           N  
ATOM   1649  CA  GLN A 212       6.848  -4.382 -28.904  1.00  0.45           C  
ATOM   1650  C   GLN A 212       7.986  -3.421 -29.237  1.00  0.45           C  
ATOM   1651  CB  GLN A 212       5.612  -4.042 -29.738  1.00  0.45           C  
ATOM   1652  O   GLN A 212       8.787  -3.687 -30.136  1.00  0.45           O  
ATOM   1653  CG  GLN A 212       4.566  -5.148 -29.768  1.00  0.45           C  
ATOM   1654  CD  GLN A 212       3.348  -4.782 -30.594  1.00  0.45           C  
ATOM   1655  NE2 GLN A 212       2.505  -5.769 -30.878  1.00  0.45           N  
ATOM   1656  OE1 GLN A 212       3.165  -3.621 -30.974  1.00  0.45           O  
ATOM   1657  N   LEU A 213       8.324  -2.562 -28.199  1.00  0.49           N  
ATOM   1658  CA  LEU A 213       9.411  -1.613 -28.412  1.00  0.49           C  
ATOM   1659  C   LEU A 213      10.730  -2.170 -27.887  1.00  0.49           C  
ATOM   1660  CB  LEU A 213       9.099  -0.279 -27.728  1.00  0.49           C  
ATOM   1661  O   LEU A 213      11.800  -1.825 -28.393  1.00  0.49           O  
ATOM   1662  CG  LEU A 213       8.193   0.683 -28.499  1.00  0.49           C  
ATOM   1663  CD1 LEU A 213       7.358   1.514 -27.531  1.00  0.49           C  
ATOM   1664  CD2 LEU A 213       9.021   1.584 -29.409  1.00  0.49           C  
ATOM   1665  N   LEU A 214      10.727  -3.350 -27.279  1.00  0.57           N  
ATOM   1666  CA  LEU A 214      11.911  -3.923 -26.646  1.00  0.57           C  
ATOM   1667  C   LEU A 214      12.542  -4.987 -27.537  1.00  0.57           C  
ATOM   1668  CB  LEU A 214      11.552  -4.526 -25.286  1.00  0.57           C  
ATOM   1669  O   LEU A 214      13.642  -5.467 -27.254  1.00  0.57           O  
ATOM   1670  CG  LEU A 214      11.123  -3.540 -24.198  1.00  0.57           C  
ATOM   1671  CD1 LEU A 214      10.572  -4.290 -22.990  1.00  0.57           C  
ATOM   1672  CD2 LEU A 214      12.291  -2.648 -23.794  1.00  0.57           C  
ATOM   1673  N   ASP A 215      11.993  -5.362 -28.683  1.00  0.63           N  
ATOM   1674  CA  ASP A 215      12.508  -6.562 -29.336  1.00  0.63           C  
ATOM   1675  C   ASP A 215      13.899  -6.316 -29.917  1.00  0.63           C  
ATOM   1676  CB  ASP A 215      11.553  -7.027 -30.437  1.00  0.63           C  
ATOM   1677  O   ASP A 215      14.758  -7.199 -29.879  1.00  0.63           O  
ATOM   1678  CG  ASP A 215      10.430  -7.906 -29.915  1.00  0.63           C  
ATOM   1679  OD1 ASP A 215      10.469  -8.307 -28.732  1.00  0.63           O  
ATOM   1680  OD2 ASP A 215       9.498  -8.201 -30.694  1.00  0.63           O  
ATOM   1681  N   GLU A 216      14.368  -5.065 -29.837  1.00  0.79           N  
ATOM   1682  CA  GLU A 216      15.692  -4.870 -30.421  1.00  0.79           C  
ATOM   1683  C   GLU A 216      16.610  -4.112 -29.467  1.00  0.79           C  
ATOM   1684  CB  GLU A 216      15.587  -4.125 -31.754  1.00  0.79           C  
ATOM   1685  O   GLU A 216      17.762  -3.826 -29.801  1.00  0.79           O  
ATOM   1686  CG  GLU A 216      14.847  -4.899 -32.835  1.00  0.79           C  
ATOM   1687  CD  GLU A 216      14.774  -4.157 -34.161  1.00  0.79           C  
ATOM   1688  OE1 GLU A 216      14.208  -4.707 -35.133  1.00  0.79           O  
ATOM   1689  OE2 GLU A 216      15.287  -3.018 -34.227  1.00  0.79           O  
ATOM   1690  N   GLN A 217      16.207  -3.743 -28.298  1.00  0.89           N  
ATOM   1691  CA  GLN A 217      16.968  -2.972 -27.321  1.00  0.89           C  
ATOM   1692  C   GLN A 217      17.196  -3.776 -26.044  1.00  0.89           C  
ATOM   1693  CB  GLN A 217      16.252  -1.661 -26.995  1.00  0.89           C  
ATOM   1694  O   GLN A 217      16.289  -4.458 -25.563  1.00  0.89           O  
ATOM   1695  CG  GLN A 217      17.009  -0.773 -26.017  1.00  0.89           C  
ATOM   1696  CD  GLN A 217      16.273   0.517 -25.705  1.00  0.89           C  
ATOM   1697  NE2 GLN A 217      16.948   1.433 -25.019  1.00  0.89           N  
ATOM   1698  OE1 GLN A 217      15.108   0.688 -26.078  1.00  0.89           O  
ATOM   1699  N   GLU A 218      18.439  -3.901 -25.509  1.00  0.92           N  
ATOM   1700  CA  GLU A 218      18.692  -4.496 -24.200  1.00  0.92           C  
ATOM   1701  C   GLU A 218      17.840  -3.835 -23.120  1.00  0.92           C  
ATOM   1702  CB  GLU A 218      20.176  -4.389 -23.838  1.00  0.92           C  
ATOM   1703  O   GLU A 218      17.786  -2.606 -23.029  1.00  0.92           O  
ATOM   1704  CG  GLU A 218      20.560  -5.159 -22.583  1.00  0.92           C  
ATOM   1705  CD  GLU A 218      22.028  -5.013 -22.215  1.00  0.92           C  
ATOM   1706  OE1 GLU A 218      22.461  -5.603 -21.199  1.00  0.92           O  
ATOM   1707  OE2 GLU A 218      22.751  -4.303 -22.949  1.00  0.92           O  
ATOM   1708  N   ALA A 219      17.111  -4.677 -22.355  1.00  0.93           N  
ATOM   1709  CA  ALA A 219      16.196  -4.100 -21.374  1.00  0.93           C  
ATOM   1710  C   ALA A 219      16.231  -4.883 -20.065  1.00  0.93           C  
ATOM   1711  CB  ALA A 219      14.774  -4.061 -21.929  1.00  0.93           C  
ATOM   1712  O   ALA A 219      16.470  -6.093 -20.064  1.00  0.93           O  
ATOM   1713  N   ILE A 220      16.177  -4.132 -18.927  1.00  0.94           N  
ATOM   1714  CA  ILE A 220      15.836  -4.668 -17.614  1.00  0.94           C  
ATOM   1715  C   ILE A 220      14.350  -4.455 -17.339  1.00  0.94           C  
ATOM   1716  CB  ILE A 220      16.686  -4.016 -16.500  1.00  0.94           C  
ATOM   1717  O   ILE A 220      13.858  -3.325 -17.390  1.00  0.94           O  
ATOM   1718  CG1 ILE A 220      18.176  -4.294 -16.733  1.00  0.94           C  
ATOM   1719  CG2 ILE A 220      16.245  -4.517 -15.121  1.00  0.94           C  
ATOM   1720  CD1 ILE A 220      19.101  -3.544 -15.784  1.00  0.94           C  
ATOM   1721  N   THR A 221      13.638  -5.514 -17.170  1.00  0.93           N  
ATOM   1722  CA  THR A 221      12.222  -5.442 -16.828  1.00  0.93           C  
ATOM   1723  C   THR A 221      12.028  -5.489 -15.315  1.00  0.93           C  
ATOM   1724  CB  THR A 221      11.429  -6.587 -17.485  1.00  0.93           C  
ATOM   1725  O   THR A 221      12.507  -6.411 -14.651  1.00  0.93           O  
ATOM   1726  CG2 THR A 221       9.943  -6.485 -17.159  1.00  0.93           C  
ATOM   1727  OG1 THR A 221      11.600  -6.524 -18.907  1.00  0.93           O  
ATOM   1728  N   VAL A 222      11.297  -4.467 -14.749  1.00  0.94           N  
ATOM   1729  CA  VAL A 222      11.055  -4.396 -13.311  1.00  0.94           C  
ATOM   1730  C   VAL A 222       9.555  -4.475 -13.035  1.00  0.94           C  
ATOM   1731  CB  VAL A 222      11.642  -3.104 -12.700  1.00  0.94           C  
ATOM   1732  O   VAL A 222       8.745  -4.475 -13.965  1.00  0.94           O  
ATOM   1733  CG1 VAL A 222      13.161  -3.073 -12.859  1.00  0.94           C  
ATOM   1734  CG2 VAL A 222      11.009  -1.873 -13.346  1.00  0.94           C  
ATOM   1735  N   PHE A 223       9.138  -4.532 -11.775  1.00  0.91           N  
ATOM   1736  CA  PHE A 223       7.758  -4.839 -11.416  1.00  0.91           C  
ATOM   1737  C   PHE A 223       6.994  -3.567 -11.068  1.00  0.91           C  
ATOM   1738  CB  PHE A 223       7.713  -5.818 -10.238  1.00  0.91           C  
ATOM   1739  O   PHE A 223       5.766  -3.586 -10.953  1.00  0.91           O  
ATOM   1740  CG  PHE A 223       8.606  -5.429  -9.091  1.00  0.91           C  
ATOM   1741  CD1 PHE A 223       9.883  -5.963  -8.974  1.00  0.91           C  
ATOM   1742  CD2 PHE A 223       8.167  -4.528  -8.129  1.00  0.91           C  
ATOM   1743  CE1 PHE A 223      10.712  -5.605  -7.913  1.00  0.91           C  
ATOM   1744  CE2 PHE A 223       8.990  -4.166  -7.066  1.00  0.91           C  
ATOM   1745  CZ  PHE A 223      10.261  -4.706  -6.959  1.00  0.91           C  
ATOM   1746  N   ASP A 224       7.634  -2.377 -10.913  1.00  0.93           N  
ATOM   1747  CA  ASP A 224       6.951  -1.129 -10.582  1.00  0.93           C  
ATOM   1748  C   ASP A 224       7.808   0.080 -10.950  1.00  0.93           C  
ATOM   1749  CB  ASP A 224       6.597  -1.090  -9.094  1.00  0.93           C  
ATOM   1750  O   ASP A 224       8.979  -0.067 -11.305  1.00  0.93           O  
ATOM   1751  CG  ASP A 224       7.815  -1.183  -8.192  1.00  0.93           C  
ATOM   1752  OD1 ASP A 224       8.917  -0.768  -8.610  1.00  0.93           O  
ATOM   1753  OD2 ASP A 224       7.671  -1.680  -7.054  1.00  0.93           O  
ATOM   1754  N   PHE A 225       7.257   1.270 -10.930  1.00  0.94           N  
ATOM   1755  CA  PHE A 225       7.919   2.497 -11.357  1.00  0.94           C  
ATOM   1756  C   PHE A 225       8.925   2.961 -10.311  1.00  0.94           C  
ATOM   1757  CB  PHE A 225       6.890   3.600 -11.622  1.00  0.94           C  
ATOM   1758  O   PHE A 225       9.924   3.603 -10.644  1.00  0.94           O  
ATOM   1759  CG  PHE A 225       6.352   3.603 -13.027  1.00  0.94           C  
ATOM   1760  CD1 PHE A 225       6.954   4.372 -14.016  1.00  0.94           C  
ATOM   1761  CD2 PHE A 225       5.243   2.837 -13.360  1.00  0.94           C  
ATOM   1762  CE1 PHE A 225       6.458   4.377 -15.317  1.00  0.94           C  
ATOM   1763  CE2 PHE A 225       4.741   2.836 -14.658  1.00  0.94           C  
ATOM   1764  CZ  PHE A 225       5.350   3.608 -15.635  1.00  0.94           C  
ATOM   1765  N   LYS A 226       8.685   2.585  -9.091  1.00  0.95           N  
ATOM   1766  CA  LYS A 226       9.641   2.929  -8.042  1.00  0.95           C  
ATOM   1767  C   LYS A 226      10.988   2.254  -8.282  1.00  0.95           C  
ATOM   1768  CB  LYS A 226       9.095   2.535  -6.668  1.00  0.95           C  
ATOM   1769  O   LYS A 226      12.036   2.897  -8.189  1.00  0.95           O  
ATOM   1770  CG  LYS A 226       9.975   2.969  -5.505  1.00  0.95           C  
ATOM   1771  CD  LYS A 226       9.359   2.587  -4.165  1.00  0.95           C  
ATOM   1772  CE  LYS A 226      10.272   2.958  -3.004  1.00  0.95           C  
ATOM   1773  NZ  LYS A 226       9.717   2.498  -1.695  1.00  0.95           N  
ATOM   1774  N   THR A 227      10.946   0.961  -8.588  1.00  0.97           N  
ATOM   1775  CA  THR A 227      12.161   0.206  -8.872  1.00  0.97           C  
ATOM   1776  C   THR A 227      12.830   0.717 -10.145  1.00  0.97           C  
ATOM   1777  CB  THR A 227      11.866  -1.298  -9.012  1.00  0.97           C  
ATOM   1778  O   THR A 227      14.054   0.856 -10.198  1.00  0.97           O  
ATOM   1779  CG2 THR A 227      13.150  -2.094  -9.219  1.00  0.97           C  
ATOM   1780  OG1 THR A 227      11.215  -1.764  -7.823  1.00  0.97           O  
ATOM   1781  N   LYS A 228      11.965   0.974 -11.149  1.00  0.97           N  
ATOM   1782  CA  LYS A 228      12.469   1.576 -12.380  1.00  0.97           C  
ATOM   1783  C   LYS A 228      13.227   2.868 -12.090  1.00  0.97           C  
ATOM   1784  CB  LYS A 228      11.321   1.849 -13.353  1.00  0.97           C  
ATOM   1785  O   LYS A 228      14.341   3.064 -12.581  1.00  0.97           O  
ATOM   1786  CG  LYS A 228      11.755   2.511 -14.652  1.00  0.97           C  
ATOM   1787  CD  LYS A 228      10.582   2.688 -15.608  1.00  0.97           C  
ATOM   1788  CE  LYS A 228      11.011   3.372 -16.900  1.00  0.97           C  
ATOM   1789  NZ  LYS A 228       9.986   3.217 -17.975  1.00  0.97           N  
ATOM   1790  N   LEU A 229      12.652   3.711 -11.276  1.00  0.98           N  
ATOM   1791  CA  LEU A 229      13.257   4.982 -10.894  1.00  0.98           C  
ATOM   1792  C   LEU A 229      14.605   4.761 -10.215  1.00  0.98           C  
ATOM   1793  CB  LEU A 229      12.326   5.762  -9.962  1.00  0.98           C  
ATOM   1794  O   LEU A 229      15.593   5.414 -10.559  1.00  0.98           O  
ATOM   1795  CG  LEU A 229      12.863   7.087  -9.420  1.00  0.98           C  
ATOM   1796  CD1 LEU A 229      13.178   8.041 -10.567  1.00  0.98           C  
ATOM   1797  CD2 LEU A 229      11.862   7.716  -8.455  1.00  0.98           C  
ATOM   1798  N   GLU A 230      14.723   3.821  -9.334  1.00  0.98           N  
ATOM   1799  CA  GLU A 230      15.949   3.520  -8.600  1.00  0.98           C  
ATOM   1800  C   GLU A 230      17.064   3.081  -9.546  1.00  0.98           C  
ATOM   1801  CB  GLU A 230      15.694   2.436  -7.549  1.00  0.98           C  
ATOM   1802  O   GLU A 230      18.210   3.515  -9.406  1.00  0.98           O  
ATOM   1803  CG  GLU A 230      14.869   2.912  -6.363  1.00  0.98           C  
ATOM   1804  CD  GLU A 230      14.555   1.807  -5.368  1.00  0.98           C  
ATOM   1805  OE1 GLU A 230      13.889   2.082  -4.344  1.00  0.98           O  
ATOM   1806  OE2 GLU A 230      14.979   0.655  -5.614  1.00  0.98           O  
ATOM   1807  N   LEU A 231      16.724   2.250 -10.449  1.00  0.98           N  
ATOM   1808  CA  LEU A 231      17.713   1.740 -11.392  1.00  0.98           C  
ATOM   1809  C   LEU A 231      18.188   2.842 -12.331  1.00  0.98           C  
ATOM   1810  CB  LEU A 231      17.131   0.578 -12.202  1.00  0.98           C  
ATOM   1811  O   LEU A 231      19.368   2.895 -12.687  1.00  0.98           O  
ATOM   1812  CG  LEU A 231      16.859  -0.716 -11.433  1.00  0.98           C  
ATOM   1813  CD1 LEU A 231      16.478  -1.835 -12.397  1.00  0.98           C  
ATOM   1814  CD2 LEU A 231      18.074  -1.110 -10.601  1.00  0.98           C  
ATOM   1815  N   GLN A 232      17.276   3.752 -12.669  1.00  0.98           N  
ATOM   1816  CA  GLN A 232      17.662   4.873 -13.519  1.00  0.98           C  
ATOM   1817  C   GLN A 232      18.575   5.841 -12.771  1.00  0.98           C  
ATOM   1818  CB  GLN A 232      16.424   5.610 -14.032  1.00  0.98           C  
ATOM   1819  O   GLN A 232      19.561   6.329 -13.327  1.00  0.98           O  
ATOM   1820  CG  GLN A 232      15.693   4.879 -15.150  1.00  0.98           C  
ATOM   1821  CD  GLN A 232      14.518   5.667 -15.697  1.00  0.98           C  
ATOM   1822  NE2 GLN A 232      14.234   5.492 -16.983  1.00  0.98           N  
ATOM   1823  OE1 GLN A 232      13.871   6.427 -14.970  1.00  0.98           O  
ATOM   1824  N   ILE A 233      18.279   6.076 -11.514  1.00  0.98           N  
ATOM   1825  CA  ILE A 233      19.110   6.938 -10.682  1.00  0.98           C  
ATOM   1826  C   ILE A 233      20.511   6.344 -10.560  1.00  0.98           C  
ATOM   1827  CB  ILE A 233      18.490   7.139  -9.281  1.00  0.98           C  
ATOM   1828  O   ILE A 233      21.504   7.075 -10.555  1.00  0.98           O  
ATOM   1829  CG1 ILE A 233      17.243   8.027  -9.371  1.00  0.98           C  
ATOM   1830  CG2 ILE A 233      19.518   7.736  -8.316  1.00  0.98           C  
ATOM   1831  CD1 ILE A 233      16.429   8.084  -8.086  1.00  0.98           C  
ATOM   1832  N   SER A 234      20.655   5.017 -10.586  1.00  0.98           N  
ATOM   1833  CA  SER A 234      21.932   4.325 -10.439  1.00  0.98           C  
ATOM   1834  C   SER A 234      22.706   4.308 -11.753  1.00  0.98           C  
ATOM   1835  CB  SER A 234      21.713   2.893  -9.948  1.00  0.98           C  
ATOM   1836  O   SER A 234      23.852   3.856 -11.799  1.00  0.98           O  
ATOM   1837  OG  SER A 234      21.131   2.096 -10.964  1.00  0.98           O  
ATOM   1838  N   GLY A 235      22.043   4.734 -12.792  1.00  0.98           N  
ATOM   1839  CA  GLY A 235      22.705   4.862 -14.080  1.00  0.98           C  
ATOM   1840  C   GLY A 235      22.716   3.571 -14.876  1.00  0.98           C  
ATOM   1841  O   GLY A 235      23.522   3.408 -15.794  1.00  0.98           O  
ATOM   1842  N   LEU A 236      21.876   2.586 -14.529  1.00  0.98           N  
ATOM   1843  CA  LEU A 236      21.907   1.259 -15.134  1.00  0.98           C  
ATOM   1844  C   LEU A 236      21.129   1.241 -16.445  1.00  0.98           C  
ATOM   1845  CB  LEU A 236      21.331   0.217 -14.170  1.00  0.98           C  
ATOM   1846  O   LEU A 236      21.318   0.345 -17.271  1.00  0.98           O  
ATOM   1847  CG  LEU A 236      22.192  -0.132 -12.956  1.00  0.98           C  
ATOM   1848  CD1 LEU A 236      21.416  -1.028 -11.996  1.00  0.98           C  
ATOM   1849  CD2 LEU A 236      23.488  -0.806 -13.395  1.00  0.98           C  
ATOM   1850  N   GLY A 237      20.303   2.185 -16.634  1.00  0.97           N  
ATOM   1851  CA  GLY A 237      19.513   2.239 -17.853  1.00  0.97           C  
ATOM   1852  C   GLY A 237      18.759   3.545 -18.018  1.00  0.97           C  
ATOM   1853  O   GLY A 237      19.053   4.528 -17.335  1.00  0.97           O  
ATOM   1854  N   CYS A 238      17.901   3.615 -19.111  1.00  0.96           N  
ATOM   1855  CA  CYS A 238      17.146   4.817 -19.448  1.00  0.96           C  
ATOM   1856  C   CYS A 238      15.686   4.483 -19.730  1.00  0.96           C  
ATOM   1857  CB  CYS A 238      17.762   5.515 -20.660  1.00  0.96           C  
ATOM   1858  O   CYS A 238      15.329   3.312 -19.870  1.00  0.96           O  
ATOM   1859  SG  CYS A 238      17.800   4.491 -22.148  1.00  0.96           S  
ATOM   1860  N   GLY A 239      14.856   5.497 -19.628  1.00  0.94           N  
ATOM   1861  CA  GLY A 239      13.455   5.285 -19.956  1.00  0.94           C  
ATOM   1862  C   GLY A 239      12.554   6.410 -19.481  1.00  0.94           C  
ATOM   1863  O   GLY A 239      13.033   7.411 -18.944  1.00  0.94           O  
ATOM   1864  N   TYR A 240      11.261   6.248 -19.763  1.00  0.94           N  
ATOM   1865  CA  TYR A 240      10.261   7.239 -19.383  1.00  0.94           C  
ATOM   1866  C   TYR A 240       9.777   7.006 -17.957  1.00  0.94           C  
ATOM   1867  CB  TYR A 240       9.073   7.202 -20.350  1.00  0.94           C  
ATOM   1868  O   TYR A 240       9.651   5.861 -17.516  1.00  0.94           O  
ATOM   1869  CG  TYR A 240       9.361   7.834 -21.690  1.00  0.94           C  
ATOM   1870  CD1 TYR A 240       9.233   9.209 -21.875  1.00  0.94           C  
ATOM   1871  CD2 TYR A 240       9.761   7.059 -22.773  1.00  0.94           C  
ATOM   1872  CE1 TYR A 240       9.495   9.796 -23.109  1.00  0.94           C  
ATOM   1873  CE2 TYR A 240      10.026   7.635 -24.011  1.00  0.94           C  
ATOM   1874  OH  TYR A 240      10.153   9.578 -25.392  1.00  0.94           O  
ATOM   1875  CZ  TYR A 240       9.891   9.002 -24.168  1.00  0.94           C  
ATOM   1876  N   LEU A 241       9.569   8.118 -17.261  1.00  0.94           N  
ATOM   1877  CA  LEU A 241       8.988   8.140 -15.923  1.00  0.94           C  
ATOM   1878  C   LEU A 241       7.850   9.152 -15.842  1.00  0.94           C  
ATOM   1879  CB  LEU A 241      10.058   8.474 -14.880  1.00  0.94           C  
ATOM   1880  O   LEU A 241       7.880  10.182 -16.519  1.00  0.94           O  
ATOM   1881  CG  LEU A 241      11.178   7.447 -14.704  1.00  0.94           C  
ATOM   1882  CD1 LEU A 241      12.363   8.074 -13.978  1.00  0.94           C  
ATOM   1883  CD2 LEU A 241      10.668   6.224 -13.950  1.00  0.94           C  
ATOM   1884  N   PRO A 242       6.838   8.793 -14.968  1.00  0.94           N  
ATOM   1885  CA  PRO A 242       5.904   9.885 -14.679  1.00  0.94           C  
ATOM   1886  C   PRO A 242       6.594  11.108 -14.079  1.00  0.94           C  
ATOM   1887  CB  PRO A 242       4.931   9.260 -13.677  1.00  0.94           C  
ATOM   1888  O   PRO A 242       7.418  10.973 -13.171  1.00  0.94           O  
ATOM   1889  CG  PRO A 242       4.996   7.791 -13.946  1.00  0.94           C  
ATOM   1890  CD  PRO A 242       6.406   7.437 -14.324  1.00  0.94           C  
ATOM   1891  N   ARG A 243       6.337  12.234 -14.641  1.00  0.94           N  
ATOM   1892  CA  ARG A 243       6.991  13.468 -14.217  1.00  0.94           C  
ATOM   1893  C   ARG A 243       6.914  13.636 -12.704  1.00  0.94           C  
ATOM   1894  CB  ARG A 243       6.361  14.677 -14.912  1.00  0.94           C  
ATOM   1895  O   ARG A 243       7.909  13.975 -12.060  1.00  0.94           O  
ATOM   1896  CG  ARG A 243       6.946  16.011 -14.476  1.00  0.94           C  
ATOM   1897  CD  ARG A 243       6.546  17.137 -15.420  1.00  0.94           C  
ATOM   1898  NE  ARG A 243       7.132  16.962 -16.746  1.00  0.94           N  
ATOM   1899  NH1 ARG A 243       9.243  17.674 -16.134  1.00  0.94           N  
ATOM   1900  NH2 ARG A 243       8.828  17.026 -18.293  1.00  0.94           N  
ATOM   1901  CZ  ARG A 243       8.400  17.221 -17.055  1.00  0.94           C  
ATOM   1902  N   TYR A 244       5.707  13.465 -12.147  1.00  0.94           N  
ATOM   1903  CA  TYR A 244       5.575  13.694 -10.713  1.00  0.94           C  
ATOM   1904  C   TYR A 244       6.557  12.831  -9.930  1.00  0.94           C  
ATOM   1905  CB  TYR A 244       4.143  13.405 -10.252  1.00  0.94           C  
ATOM   1906  O   TYR A 244       7.051  13.241  -8.877  1.00  0.94           O  
ATOM   1907  CG  TYR A 244       3.850  11.936 -10.066  1.00  0.94           C  
ATOM   1908  CD1 TYR A 244       3.337  11.171 -11.111  1.00  0.94           C  
ATOM   1909  CD2 TYR A 244       4.085  11.311  -8.846  1.00  0.94           C  
ATOM   1910  CE1 TYR A 244       3.064   9.817 -10.944  1.00  0.94           C  
ATOM   1911  CE2 TYR A 244       3.815   9.958  -8.668  1.00  0.94           C  
ATOM   1912  OH  TYR A 244       3.038   7.881  -9.550  1.00  0.94           O  
ATOM   1913  CZ  TYR A 244       3.306   9.220  -9.721  1.00  0.94           C  
ATOM   1914  N   LEU A 245       6.800  11.619 -10.427  1.00  0.95           N  
ATOM   1915  CA  LEU A 245       7.716  10.703  -9.757  1.00  0.95           C  
ATOM   1916  C   LEU A 245       9.162  11.157  -9.929  1.00  0.95           C  
ATOM   1917  CB  LEU A 245       7.547   9.282 -10.301  1.00  0.95           C  
ATOM   1918  O   LEU A 245       9.988  10.966  -9.033  1.00  0.95           O  
ATOM   1919  CG  LEU A 245       6.354   8.489  -9.765  1.00  0.95           C  
ATOM   1920  CD1 LEU A 245       6.248   7.145 -10.478  1.00  0.95           C  
ATOM   1921  CD2 LEU A 245       6.476   8.292  -8.258  1.00  0.95           C  
ATOM   1922  N   ALA A 246       9.510  11.742 -11.058  1.00  0.96           N  
ATOM   1923  CA  ALA A 246      10.879  12.094 -11.425  1.00  0.96           C  
ATOM   1924  C   ALA A 246      11.251  13.476 -10.894  1.00  0.96           C  
ATOM   1925  CB  ALA A 246      11.053  12.045 -12.941  1.00  0.96           C  
ATOM   1926  O   ALA A 246      12.434  13.799 -10.763  1.00  0.96           O  
ATOM   1927  N   GLN A 247      10.257  14.323 -10.575  1.00  0.96           N  
ATOM   1928  CA  GLN A 247      10.453  15.757 -10.392  1.00  0.96           C  
ATOM   1929  C   GLN A 247      11.470  16.037  -9.289  1.00  0.96           C  
ATOM   1930  CB  GLN A 247       9.125  16.444 -10.069  1.00  0.96           C  
ATOM   1931  O   GLN A 247      12.371  16.861  -9.463  1.00  0.96           O  
ATOM   1932  CG  GLN A 247       9.202  17.965 -10.073  1.00  0.96           C  
ATOM   1933  CD  GLN A 247       9.638  18.527 -11.413  1.00  0.96           C  
ATOM   1934  NE2 GLN A 247      10.711  19.311 -11.406  1.00  0.96           N  
ATOM   1935  OE1 GLN A 247       9.016  18.258 -12.445  1.00  0.96           O  
ATOM   1936  N   ARG A 248      11.273  15.350  -8.215  1.00  0.97           N  
ATOM   1937  CA  ARG A 248      12.173  15.615  -7.097  1.00  0.97           C  
ATOM   1938  C   ARG A 248      13.611  15.260  -7.457  1.00  0.97           C  
ATOM   1939  CB  ARG A 248      11.734  14.834  -5.857  1.00  0.97           C  
ATOM   1940  O   ARG A 248      14.550  15.926  -7.014  1.00  0.97           O  
ATOM   1941  CG  ARG A 248      11.978  13.336  -5.955  1.00  0.97           C  
ATOM   1942  CD  ARG A 248      11.611  12.619  -4.663  1.00  0.97           C  
ATOM   1943  NE  ARG A 248      11.832  11.180  -4.764  1.00  0.97           N  
ATOM   1944  NH1 ARG A 248      10.909  10.685  -2.704  1.00  0.97           N  
ATOM   1945  NH2 ARG A 248      11.741   9.007  -4.026  1.00  0.97           N  
ATOM   1946  CZ  ARG A 248      11.494  10.294  -3.831  1.00  0.97           C  
ATOM   1947  N   PHE A 249      13.858  14.294  -8.284  1.00  0.98           N  
ATOM   1948  CA  PHE A 249      15.190  13.838  -8.661  1.00  0.98           C  
ATOM   1949  C   PHE A 249      15.737  14.661  -9.822  1.00  0.98           C  
ATOM   1950  CB  PHE A 249      15.165  12.353  -9.038  1.00  0.98           C  
ATOM   1951  O   PHE A 249      16.952  14.789  -9.981  1.00  0.98           O  
ATOM   1952  CG  PHE A 249      14.727  11.450  -7.916  1.00  0.98           C  
ATOM   1953  CD1 PHE A 249      15.609  11.103  -6.900  1.00  0.98           C  
ATOM   1954  CD2 PHE A 249      13.433  10.947  -7.878  1.00  0.98           C  
ATOM   1955  CE1 PHE A 249      15.207  10.267  -5.861  1.00  0.98           C  
ATOM   1956  CE2 PHE A 249      13.024  10.111  -6.843  1.00  0.98           C  
ATOM   1957  CZ  PHE A 249      13.913   9.772  -5.836  1.00  0.98           C  
ATOM   1958  N   LEU A 250      14.834  15.187 -10.499  1.00  0.98           N  
ATOM   1959  CA  LEU A 250      15.248  16.172 -11.492  1.00  0.98           C  
ATOM   1960  C   LEU A 250      15.706  17.462 -10.820  1.00  0.98           C  
ATOM   1961  CB  LEU A 250      14.103  16.467 -12.464  1.00  0.98           C  
ATOM   1962  O   LEU A 250      16.729  18.036 -11.200  1.00  0.98           O  
ATOM   1963  CG  LEU A 250      13.707  15.333 -13.410  1.00  0.98           C  
ATOM   1964  CD1 LEU A 250      12.375  15.644 -14.084  1.00  0.98           C  
ATOM   1965  CD2 LEU A 250      14.797  15.100 -14.452  1.00  0.98           C  
ATOM   1966  N   ASP A 251      15.025  17.877  -9.764  1.00  0.98           N  
ATOM   1967  CA  ASP A 251      15.345  19.093  -9.023  1.00  0.98           C  
ATOM   1968  C   ASP A 251      16.687  18.963  -8.307  1.00  0.98           C  
ATOM   1969  CB  ASP A 251      14.240  19.414  -8.015  1.00  0.98           C  
ATOM   1970  O   ASP A 251      17.472  19.913  -8.269  1.00  0.98           O  
ATOM   1971  CG  ASP A 251      12.940  19.840  -8.675  1.00  0.98           C  
ATOM   1972  OD1 ASP A 251      12.948  20.172  -9.880  1.00  0.98           O  
ATOM   1973  OD2 ASP A 251      11.899  19.846  -7.983  1.00  0.98           O  
ATOM   1974  N   SER A 252      16.942  17.783  -7.832  1.00  0.98           N  
ATOM   1975  CA  SER A 252      18.151  17.558  -7.047  1.00  0.98           C  
ATOM   1976  C   SER A 252      19.354  17.294  -7.947  1.00  0.98           C  
ATOM   1977  CB  SER A 252      17.956  16.385  -6.086  1.00  0.98           C  
ATOM   1978  O   SER A 252      20.498  17.339  -7.492  1.00  0.98           O  
ATOM   1979  OG  SER A 252      17.882  15.161  -6.795  1.00  0.98           O  
ATOM   1980  N   GLY A 253      19.141  16.989  -9.197  1.00  0.98           N  
ATOM   1981  CA  GLY A 253      20.200  16.687 -10.148  1.00  0.98           C  
ATOM   1982  C   GLY A 253      20.540  15.211 -10.214  1.00  0.98           C  
ATOM   1983  O   GLY A 253      21.500  14.819 -10.881  1.00  0.98           O  
ATOM   1984  N   ALA A 254      19.797  14.437  -9.439  1.00  0.98           N  
ATOM   1985  CA  ALA A 254      20.026  12.995  -9.481  1.00  0.98           C  
ATOM   1986  C   ALA A 254      19.623  12.415 -10.833  1.00  0.98           C  
ATOM   1987  CB  ALA A 254      19.259  12.301  -8.358  1.00  0.98           C  
ATOM   1988  O   ALA A 254      20.114  11.357 -11.234  1.00  0.98           O  
ATOM   1989  N   LEU A 255      18.725  13.028 -11.500  1.00  0.99           N  
ATOM   1990  CA  LEU A 255      18.323  12.709 -12.865  1.00  0.99           C  
ATOM   1991  C   LEU A 255      18.385  13.948 -13.754  1.00  0.99           C  
ATOM   1992  CB  LEU A 255      16.909  12.123 -12.885  1.00  0.99           C  
ATOM   1993  O   LEU A 255      18.262  15.073 -13.266  1.00  0.99           O  
ATOM   1994  CG  LEU A 255      16.746  10.726 -12.283  1.00  0.99           C  
ATOM   1995  CD1 LEU A 255      15.268  10.374 -12.155  1.00  0.99           C  
ATOM   1996  CD2 LEU A 255      17.476   9.690 -13.131  1.00  0.99           C  
ATOM   1997  N   ILE A 256      18.584  13.779 -15.000  1.00  0.98           N  
ATOM   1998  CA  ILE A 256      18.470  14.831 -16.004  1.00  0.98           C  
ATOM   1999  C   ILE A 256      17.429  14.436 -17.049  1.00  0.98           C  
ATOM   2000  CB  ILE A 256      19.829  15.115 -16.683  1.00  0.98           C  
ATOM   2001  O   ILE A 256      17.337  13.268 -17.432  1.00  0.98           O  
ATOM   2002  CG1 ILE A 256      20.339  13.860 -17.402  1.00  0.98           C  
ATOM   2003  CG2 ILE A 256      20.852  15.611 -15.657  1.00  0.98           C  
ATOM   2004  CD1 ILE A 256      21.563  14.101 -18.274  1.00  0.98           C  
ATOM   2005  N   GLU A 257      16.643  15.407 -17.366  1.00  0.96           N  
ATOM   2006  CA  GLU A 257      15.639  15.198 -18.405  1.00  0.96           C  
ATOM   2007  C   GLU A 257      16.238  15.384 -19.796  1.00  0.96           C  
ATOM   2008  CB  GLU A 257      14.457  16.151 -18.209  1.00  0.96           C  
ATOM   2009  O   GLU A 257      16.936  16.367 -20.051  1.00  0.96           O  
ATOM   2010  CG  GLU A 257      13.362  15.994 -19.254  1.00  0.96           C  
ATOM   2011  CD  GLU A 257      12.156  16.884 -18.998  1.00  0.96           C  
ATOM   2012  OE1 GLU A 257      11.253  16.947 -19.863  1.00  0.96           O  
ATOM   2013  OE2 GLU A 257      12.114  17.524 -17.923  1.00  0.96           O  
ATOM   2014  N   LYS A 258      16.002  14.388 -20.764  1.00  0.95           N  
ATOM   2015  CA  LYS A 258      16.468  14.479 -22.145  1.00  0.95           C  
ATOM   2016  C   LYS A 258      15.301  14.685 -23.106  1.00  0.95           C  
ATOM   2017  CB  LYS A 258      17.250  13.223 -22.531  1.00  0.95           C  
ATOM   2018  O   LYS A 258      14.228  14.106 -22.923  1.00  0.95           O  
ATOM   2019  CG  LYS A 258      18.469  12.961 -21.661  1.00  0.95           C  
ATOM   2020  CD  LYS A 258      19.484  14.092 -21.765  1.00  0.95           C  
ATOM   2021  CE  LYS A 258      20.107  14.159 -23.153  1.00  0.95           C  
ATOM   2022  NZ  LYS A 258      21.102  15.268 -23.261  1.00  0.95           N  
ATOM   2023  N   LYS A 259      15.614  15.537 -24.197  1.00  0.94           N  
ATOM   2024  CA  LYS A 259      14.613  15.728 -25.242  1.00  0.94           C  
ATOM   2025  C   LYS A 259      14.670  14.602 -26.271  1.00  0.94           C  
ATOM   2026  CB  LYS A 259      14.808  17.079 -25.933  1.00  0.94           C  
ATOM   2027  O   LYS A 259      15.750  14.240 -26.743  1.00  0.94           O  
ATOM   2028  CG  LYS A 259      14.526  18.277 -25.038  1.00  0.94           C  
ATOM   2029  CD  LYS A 259      14.658  19.588 -25.803  1.00  0.94           C  
ATOM   2030  CE  LYS A 259      14.425  20.790 -24.897  1.00  0.94           C  
ATOM   2031  NZ  LYS A 259      14.594  22.079 -25.633  1.00  0.94           N  
ATOM   2032  N   VAL A 260      13.541  13.908 -26.544  1.00  0.92           N  
ATOM   2033  CA  VAL A 260      13.443  12.819 -27.511  1.00  0.92           C  
ATOM   2034  C   VAL A 260      12.616  13.269 -28.714  1.00  0.92           C  
ATOM   2035  CB  VAL A 260      12.820  11.554 -26.879  1.00  0.92           C  
ATOM   2036  O   VAL A 260      11.673  14.051 -28.570  1.00  0.92           O  
ATOM   2037  CG1 VAL A 260      12.731  10.426 -27.905  1.00  0.92           C  
ATOM   2038  CG2 VAL A 260      13.631  11.111 -25.663  1.00  0.92           C  
ATOM   2039  N   VAL A 261      13.039  12.931 -29.923  1.00  0.87           N  
ATOM   2040  CA  VAL A 261      12.423  13.342 -31.181  1.00  0.87           C  
ATOM   2041  C   VAL A 261      10.925  13.053 -31.141  1.00  0.87           C  
ATOM   2042  CB  VAL A 261      13.072  12.630 -32.389  1.00  0.87           C  
ATOM   2043  O   VAL A 261      10.116  13.878 -31.573  1.00  0.87           O  
ATOM   2044  CG1 VAL A 261      12.294  12.926 -33.671  1.00  0.87           C  
ATOM   2045  CG2 VAL A 261      14.532  13.053 -32.537  1.00  0.87           C  
ATOM   2046  N   ALA A 262      10.471  12.067 -30.329  1.00  0.69           N  
ATOM   2047  CA  ALA A 262       9.050  11.761 -30.180  1.00  0.69           C  
ATOM   2048  C   ALA A 262       8.475  12.420 -28.929  1.00  0.69           C  
ATOM   2049  CB  ALA A 262       8.834  10.251 -30.129  1.00  0.69           C  
ATOM   2050  O   ALA A 262       9.048  12.308 -27.842  1.00  0.69           O  
ATOM   2051  N   GLN A 263       8.134  13.735 -28.951  1.00  0.65           N  
ATOM   2052  CA  GLN A 263       7.565  14.748 -28.069  1.00  0.65           C  
ATOM   2053  C   GLN A 263       6.985  14.115 -26.807  1.00  0.65           C  
ATOM   2054  CB  GLN A 263       6.486  15.550 -28.797  1.00  0.65           C  
ATOM   2055  O   GLN A 263       6.769  12.902 -26.758  1.00  0.65           O  
ATOM   2056  CG  GLN A 263       7.040  16.601 -29.751  1.00  0.65           C  
ATOM   2057  CD  GLN A 263       5.950  17.408 -30.432  1.00  0.65           C  
ATOM   2058  NE2 GLN A 263       6.348  18.296 -31.336  1.00  0.65           N  
ATOM   2059  OE1 GLN A 263       4.761  17.233 -30.148  1.00  0.65           O  
ATOM   2060  N   THR A 264       7.249  14.843 -25.625  1.00  0.62           N  
ATOM   2061  CA  THR A 264       6.568  14.643 -24.351  1.00  0.62           C  
ATOM   2062  C   THR A 264       5.309  13.801 -24.536  1.00  0.62           C  
ATOM   2063  CB  THR A 264       6.197  15.988 -23.699  1.00  0.62           C  
ATOM   2064  O   THR A 264       4.491  14.083 -25.414  1.00  0.62           O  
ATOM   2065  CG2 THR A 264       5.640  15.784 -22.294  1.00  0.62           C  
ATOM   2066  OG1 THR A 264       7.366  16.813 -23.621  1.00  0.62           O  
ATOM   2067  N   LEU A 265       5.390  12.611 -23.765  1.00  0.78           N  
ATOM   2068  CA  LEU A 265       4.322  11.621 -23.840  1.00  0.78           C  
ATOM   2069  C   LEU A 265       3.266  11.878 -22.770  1.00  0.78           C  
ATOM   2070  CB  LEU A 265       4.889  10.207 -23.684  1.00  0.78           C  
ATOM   2071  O   LEU A 265       3.590  11.984 -21.585  1.00  0.78           O  
ATOM   2072  CG  LEU A 265       5.760   9.695 -24.833  1.00  0.78           C  
ATOM   2073  CD1 LEU A 265       6.475   8.411 -24.424  1.00  0.78           C  
ATOM   2074  CD2 LEU A 265       4.916   9.469 -26.083  1.00  0.78           C  
ATOM   2075  N   PHE A 266       2.178  12.464 -23.260  1.00  0.88           N  
ATOM   2076  CA  PHE A 266       0.998  12.505 -22.404  1.00  0.88           C  
ATOM   2077  C   PHE A 266       0.126  11.274 -22.625  1.00  0.88           C  
ATOM   2078  CB  PHE A 266       0.186  13.777 -22.666  1.00  0.88           C  
ATOM   2079  O   PHE A 266      -0.316  11.013 -23.746  1.00  0.88           O  
ATOM   2080  CG  PHE A 266       0.907  15.044 -22.294  1.00  0.88           C  
ATOM   2081  CD1 PHE A 266       0.802  15.571 -21.013  1.00  0.88           C  
ATOM   2082  CD2 PHE A 266       1.691  15.710 -23.228  1.00  0.88           C  
ATOM   2083  CE1 PHE A 266       1.469  16.744 -20.666  1.00  0.88           C  
ATOM   2084  CE2 PHE A 266       2.360  16.883 -22.889  1.00  0.88           C  
ATOM   2085  CZ  PHE A 266       2.247  17.398 -21.608  1.00  0.88           C  
ATOM   2086  N   GLU A 267      -0.102  10.510 -21.492  1.00  0.88           N  
ATOM   2087  CA  GLU A 267      -0.929   9.309 -21.564  1.00  0.88           C  
ATOM   2088  C   GLU A 267      -2.230   9.489 -20.787  1.00  0.88           C  
ATOM   2089  CB  GLU A 267      -0.163   8.095 -21.033  1.00  0.88           C  
ATOM   2090  O   GLU A 267      -2.216   9.916 -19.631  1.00  0.88           O  
ATOM   2091  CG  GLU A 267       1.027   7.694 -21.893  1.00  0.88           C  
ATOM   2092  CD  GLU A 267       1.737   6.448 -21.391  1.00  0.88           C  
ATOM   2093  OE1 GLU A 267       2.635   5.934 -22.097  1.00  0.88           O  
ATOM   2094  OE2 GLU A 267       1.393   5.980 -20.283  1.00  0.88           O  
ATOM   2095  N   PRO A 268      -3.284   9.238 -21.557  1.00  0.92           N  
ATOM   2096  CA  PRO A 268      -4.543   9.347 -20.816  1.00  0.92           C  
ATOM   2097  C   PRO A 268      -4.624   8.372 -19.644  1.00  0.92           C  
ATOM   2098  CB  PRO A 268      -5.602   9.022 -21.872  1.00  0.92           C  
ATOM   2099  O   PRO A 268      -4.189   7.223 -19.761  1.00  0.92           O  
ATOM   2100  CG  PRO A 268      -4.881   8.210 -22.899  1.00  0.92           C  
ATOM   2101  CD  PRO A 268      -3.440   8.632 -22.916  1.00  0.92           C  
ATOM   2102  N   VAL A 269      -5.153   8.868 -18.502  1.00  0.94           N  
ATOM   2103  CA  VAL A 269      -5.337   8.079 -17.288  1.00  0.94           C  
ATOM   2104  C   VAL A 269      -6.813   8.068 -16.898  1.00  0.94           C  
ATOM   2105  CB  VAL A 269      -4.481   8.624 -16.122  1.00  0.94           C  
ATOM   2106  O   VAL A 269      -7.507   9.078 -17.040  1.00  0.94           O  
ATOM   2107  CG1 VAL A 269      -4.719   7.809 -14.852  1.00  0.94           C  
ATOM   2108  CG2 VAL A 269      -3.001   8.614 -16.498  1.00  0.94           C  
ATOM   2109  N   TRP A 270      -7.207   6.929 -16.381  1.00  0.96           N  
ATOM   2110  CA  TRP A 270      -8.641   6.732 -16.197  1.00  0.96           C  
ATOM   2111  C   TRP A 270      -8.949   6.272 -14.776  1.00  0.96           C  
ATOM   2112  CB  TRP A 270      -9.178   5.713 -17.205  1.00  0.96           C  
ATOM   2113  O   TRP A 270      -8.072   5.755 -14.080  1.00  0.96           O  
ATOM   2114  CG  TRP A 270      -8.819   6.017 -18.629  1.00  0.96           C  
ATOM   2115  CD1 TRP A 270      -7.652   5.707 -19.269  1.00  0.96           C  
ATOM   2116  CD2 TRP A 270      -9.634   6.698 -19.588  1.00  0.96           C  
ATOM   2117  CE2 TRP A 270      -8.897   6.764 -20.791  1.00  0.96           C  
ATOM   2118  CE3 TRP A 270     -10.918   7.258 -19.548  1.00  0.96           C  
ATOM   2119  NE1 TRP A 270      -7.692   6.153 -20.570  1.00  0.96           N  
ATOM   2120  CH2 TRP A 270     -10.660   7.909 -21.877  1.00  0.96           C  
ATOM   2121  CZ2 TRP A 270      -9.402   7.369 -21.944  1.00  0.96           C  
ATOM   2122  CZ3 TRP A 270     -11.419   7.860 -20.696  1.00  0.96           C  
ATOM   2123  N   ILE A 271     -10.149   6.512 -14.355  1.00  0.97           N  
ATOM   2124  CA  ILE A 271     -10.816   5.791 -13.276  1.00  0.97           C  
ATOM   2125  C   ILE A 271     -11.898   4.881 -13.854  1.00  0.97           C  
ATOM   2126  CB  ILE A 271     -11.428   6.761 -12.241  1.00  0.97           C  
ATOM   2127  O   ILE A 271     -12.539   5.225 -14.851  1.00  0.97           O  
ATOM   2128  CG1 ILE A 271     -12.051   5.979 -11.079  1.00  0.97           C  
ATOM   2129  CG2 ILE A 271     -12.463   7.675 -12.904  1.00  0.97           C  
ATOM   2130  CD1 ILE A 271     -12.528   6.856  -9.929  1.00  0.97           C  
ATOM   2131  N   GLY A 272     -12.017   3.671 -13.352  1.00  0.97           N  
ATOM   2132  CA  GLY A 272     -13.027   2.724 -13.796  1.00  0.97           C  
ATOM   2133  C   GLY A 272     -13.752   2.044 -12.650  1.00  0.97           C  
ATOM   2134  O   GLY A 272     -13.228   1.966 -11.537  1.00  0.97           O  
ATOM   2135  N   TRP A 273     -14.978   1.586 -12.913  1.00  0.97           N  
ATOM   2136  CA  TRP A 273     -15.739   0.895 -11.877  1.00  0.97           C  
ATOM   2137  C   TRP A 273     -16.737  -0.079 -12.494  1.00  0.97           C  
ATOM   2138  CB  TRP A 273     -16.473   1.902 -10.987  1.00  0.97           C  
ATOM   2139  O   TRP A 273     -17.029  -0.004 -13.690  1.00  0.97           O  
ATOM   2140  CG  TRP A 273     -17.458   2.761 -11.722  1.00  0.97           C  
ATOM   2141  CD1 TRP A 273     -18.795   2.528 -11.884  1.00  0.97           C  
ATOM   2142  CD2 TRP A 273     -17.179   3.990 -12.400  1.00  0.97           C  
ATOM   2143  CE2 TRP A 273     -18.396   4.448 -12.951  1.00  0.97           C  
ATOM   2144  CE3 TRP A 273     -16.017   4.749 -12.595  1.00  0.97           C  
ATOM   2145  NE1 TRP A 273     -19.365   3.540 -12.622  1.00  0.97           N  
ATOM   2146  CH2 TRP A 273     -17.333   6.357 -13.860  1.00  0.97           C  
ATOM   2147  CZ2 TRP A 273     -18.484   5.634 -13.684  1.00  0.97           C  
ATOM   2148  CZ3 TRP A 273     -16.107   5.928 -13.326  1.00  0.97           C  
ATOM   2149  N   ASN A 274     -17.047  -1.082 -11.672  1.00  0.92           N  
ATOM   2150  CA  ASN A 274     -18.057  -2.061 -12.060  1.00  0.92           C  
ATOM   2151  C   ASN A 274     -19.466  -1.568 -11.747  1.00  0.92           C  
ATOM   2152  CB  ASN A 274     -17.798  -3.402 -11.370  1.00  0.92           C  
ATOM   2153  O   ASN A 274     -19.828  -1.410 -10.579  1.00  0.92           O  
ATOM   2154  CG  ASN A 274     -18.649  -4.523 -11.933  1.00  0.92           C  
ATOM   2155  ND2 ASN A 274     -18.069  -5.713 -12.039  1.00  0.92           N  
ATOM   2156  OD1 ASN A 274     -19.819  -4.321 -12.271  1.00  0.92           O  
ATOM   2157  N   GLU A 275     -20.290  -1.372 -12.822  1.00  0.91           N  
ATOM   2158  CA  GLU A 275     -21.635  -0.828 -12.658  1.00  0.91           C  
ATOM   2159  C   GLU A 275     -22.542  -1.810 -11.923  1.00  0.91           C  
ATOM   2160  CB  GLU A 275     -22.240  -0.470 -14.018  1.00  0.91           C  
ATOM   2161  O   GLU A 275     -23.472  -1.402 -11.225  1.00  0.91           O  
ATOM   2162  CG  GLU A 275     -21.566   0.713 -14.698  1.00  0.91           C  
ATOM   2163  CD  GLU A 275     -21.992   2.056 -14.127  1.00  0.91           C  
ATOM   2164  OE1 GLU A 275     -21.477   3.101 -14.585  1.00  0.91           O  
ATOM   2165  OE2 GLU A 275     -22.847   2.063 -13.214  1.00  0.91           O  
ATOM   2166  N   GLN A 276     -22.249  -3.025 -11.957  1.00  0.85           N  
ATOM   2167  CA  GLN A 276     -23.131  -4.062 -11.433  1.00  0.85           C  
ATOM   2168  C   GLN A 276     -22.908  -4.270  -9.938  1.00  0.85           C  
ATOM   2169  CB  GLN A 276     -22.919  -5.378 -12.184  1.00  0.85           C  
ATOM   2170  O   GLN A 276     -23.839  -4.620  -9.209  1.00  0.85           O  
ATOM   2171  CG  GLN A 276     -23.352  -5.331 -13.643  1.00  0.85           C  
ATOM   2172  CD  GLN A 276     -23.144  -6.651 -14.360  1.00  0.85           C  
ATOM   2173  NE2 GLN A 276     -23.561  -6.714 -15.620  1.00  0.85           N  
ATOM   2174  OE1 GLN A 276     -22.612  -7.607 -13.787  1.00  0.85           O  
ATOM   2175  N   THR A 277     -21.637  -4.000  -9.511  1.00  0.82           N  
ATOM   2176  CA  THR A 277     -21.315  -4.299  -8.120  1.00  0.82           C  
ATOM   2177  C   THR A 277     -21.152  -3.014  -7.314  1.00  0.82           C  
ATOM   2178  CB  THR A 277     -20.031  -5.143  -8.013  1.00  0.82           C  
ATOM   2179  O   THR A 277     -20.832  -3.058  -6.124  1.00  0.82           O  
ATOM   2180  CG2 THR A 277     -20.196  -6.486  -8.716  1.00  0.82           C  
ATOM   2181  OG1 THR A 277     -18.946  -4.429  -8.618  1.00  0.82           O  
ATOM   2182  N   ALA A 278     -21.488  -1.887  -8.014  1.00  0.86           N  
ATOM   2183  CA  ALA A 278     -21.252  -0.599  -7.367  1.00  0.86           C  
ATOM   2184  C   ALA A 278     -22.287  -0.335  -6.277  1.00  0.86           C  
ATOM   2185  CB  ALA A 278     -21.270   0.526  -8.398  1.00  0.86           C  
ATOM   2186  O   ALA A 278     -23.492  -0.366  -6.537  1.00  0.86           O  
ATOM   2187  N   GLY A 279     -21.847  -0.299  -5.018  1.00  0.91           N  
ATOM   2188  CA  GLY A 279     -22.661   0.147  -3.899  1.00  0.91           C  
ATOM   2189  C   GLY A 279     -22.420   1.597  -3.525  1.00  0.91           C  
ATOM   2190  O   GLY A 279     -21.887   2.369  -4.325  1.00  0.91           O  
ATOM   2191  N   LEU A 280     -22.963   2.051  -2.478  1.00  0.93           N  
ATOM   2192  CA  LEU A 280     -22.892   3.447  -2.060  1.00  0.93           C  
ATOM   2193  C   LEU A 280     -21.449   3.858  -1.783  1.00  0.93           C  
ATOM   2194  CB  LEU A 280     -23.749   3.677  -0.812  1.00  0.93           C  
ATOM   2195  O   LEU A 280     -21.051   4.985  -2.088  1.00  0.93           O  
ATOM   2196  CG  LEU A 280     -25.262   3.561  -0.998  1.00  0.93           C  
ATOM   2197  CD1 LEU A 280     -25.973   3.698   0.344  1.00  0.93           C  
ATOM   2198  CD2 LEU A 280     -25.762   4.612  -1.983  1.00  0.93           C  
ATOM   2199  N   ALA A 281     -20.637   2.897  -1.214  1.00  0.94           N  
ATOM   2200  CA  ALA A 281     -19.232   3.195  -0.947  1.00  0.94           C  
ATOM   2201  C   ALA A 281     -18.469   3.448  -2.244  1.00  0.94           C  
ATOM   2202  CB  ALA A 281     -18.585   2.054  -0.166  1.00  0.94           C  
ATOM   2203  O   ALA A 281     -17.702   4.409  -2.344  1.00  0.94           O  
ATOM   2204  N   SER A 282     -18.685   2.542  -3.190  1.00  0.95           N  
ATOM   2205  CA  SER A 282     -18.062   2.702  -4.500  1.00  0.95           C  
ATOM   2206  C   SER A 282     -18.449   4.032  -5.137  1.00  0.95           C  
ATOM   2207  CB  SER A 282     -18.454   1.549  -5.425  1.00  0.95           C  
ATOM   2208  O   SER A 282     -17.595   4.740  -5.675  1.00  0.95           O  
ATOM   2209  OG  SER A 282     -17.885   1.721  -6.712  1.00  0.95           O  
ATOM   2210  N   GLY A 283     -19.753   4.415  -5.054  1.00  0.95           N  
ATOM   2211  CA  GLY A 283     -20.239   5.684  -5.569  1.00  0.95           C  
ATOM   2212  C   GLY A 283     -19.593   6.885  -4.904  1.00  0.95           C  
ATOM   2213  O   GLY A 283     -19.218   7.847  -5.578  1.00  0.95           O  
ATOM   2214  N   TRP A 284     -19.477   6.833  -3.599  1.00  0.96           N  
ATOM   2215  CA  TRP A 284     -18.832   7.899  -2.840  1.00  0.96           C  
ATOM   2216  C   TRP A 284     -17.402   8.122  -3.320  1.00  0.96           C  
ATOM   2217  CB  TRP A 284     -18.836   7.572  -1.344  1.00  0.96           C  
ATOM   2218  O   TRP A 284     -17.002   9.256  -3.595  1.00  0.96           O  
ATOM   2219  CG  TRP A 284     -18.264   8.657  -0.481  1.00  0.96           C  
ATOM   2220  CD1 TRP A 284     -18.943   9.690   0.102  1.00  0.96           C  
ATOM   2221  CD2 TRP A 284     -16.892   8.817  -0.109  1.00  0.96           C  
ATOM   2222  CE2 TRP A 284     -16.811   9.970   0.702  1.00  0.96           C  
ATOM   2223  CE3 TRP A 284     -15.721   8.097  -0.383  1.00  0.96           C  
ATOM   2224  NE1 TRP A 284     -18.075  10.484   0.815  1.00  0.96           N  
ATOM   2225  CH2 TRP A 284     -14.474   9.697   0.960  1.00  0.96           C  
ATOM   2226  CZ2 TRP A 284     -15.604  10.420   1.243  1.00  0.96           C  
ATOM   2227  CZ3 TRP A 284     -14.521   8.546   0.156  1.00  0.96           C  
ATOM   2228  N   TRP A 285     -16.605   6.982  -3.389  1.00  0.97           N  
ATOM   2229  CA  TRP A 285     -15.207   7.074  -3.797  1.00  0.97           C  
ATOM   2230  C   TRP A 285     -15.089   7.609  -5.220  1.00  0.97           C  
ATOM   2231  CB  TRP A 285     -14.525   5.707  -3.694  1.00  0.97           C  
ATOM   2232  O   TRP A 285     -14.252   8.471  -5.498  1.00  0.97           O  
ATOM   2233  CG  TRP A 285     -13.945   5.416  -2.343  1.00  0.97           C  
ATOM   2234  CD1 TRP A 285     -14.538   4.724  -1.323  1.00  0.97           C  
ATOM   2235  CD2 TRP A 285     -12.657   5.813  -1.863  1.00  0.97           C  
ATOM   2236  CE2 TRP A 285     -12.535   5.327  -0.542  1.00  0.97           C  
ATOM   2237  CE3 TRP A 285     -11.593   6.533  -2.422  1.00  0.97           C  
ATOM   2238  NE1 TRP A 285     -13.695   4.667  -0.237  1.00  0.97           N  
ATOM   2239  CH2 TRP A 285     -10.363   6.246  -0.342  1.00  0.97           C  
ATOM   2240  CZ2 TRP A 285     -11.389   5.539   0.229  1.00  0.97           C  
ATOM   2241  CZ3 TRP A 285     -10.454   6.743  -1.653  1.00  0.97           C  
ATOM   2242  N   ARG A 286     -15.912   7.096  -6.121  1.00  0.97           N  
ATOM   2243  CA  ARG A 286     -15.929   7.589  -7.494  1.00  0.97           C  
ATOM   2244  C   ARG A 286     -16.115   9.102  -7.530  1.00  0.97           C  
ATOM   2245  CB  ARG A 286     -17.037   6.905  -8.298  1.00  0.97           C  
ATOM   2246  O   ARG A 286     -15.342   9.813  -8.176  1.00  0.97           O  
ATOM   2247  CG  ARG A 286     -17.167   7.414  -9.724  1.00  0.97           C  
ATOM   2248  CD  ARG A 286     -18.468   6.957 -10.370  1.00  0.97           C  
ATOM   2249  NE  ARG A 286     -19.634   7.456  -9.646  1.00  0.97           N  
ATOM   2250  NH1 ARG A 286     -21.112   5.938 -10.565  1.00  0.97           N  
ATOM   2251  NH2 ARG A 286     -21.851   7.492  -9.050  1.00  0.97           N  
ATOM   2252  CZ  ARG A 286     -20.863   6.961  -9.755  1.00  0.97           C  
ATOM   2253  N   ASP A 287     -17.090   9.624  -6.829  1.00  0.97           N  
ATOM   2254  CA  ASP A 287     -17.421  11.046  -6.839  1.00  0.97           C  
ATOM   2255  C   ASP A 287     -16.311  11.873  -6.193  1.00  0.97           C  
ATOM   2256  CB  ASP A 287     -18.748  11.293  -6.118  1.00  0.97           C  
ATOM   2257  O   ASP A 287     -15.935  12.927  -6.710  1.00  0.97           O  
ATOM   2258  CG  ASP A 287     -19.941  10.708  -6.854  1.00  0.97           C  
ATOM   2259  OD1 ASP A 287     -19.823  10.403  -8.060  1.00  0.97           O  
ATOM   2260  OD2 ASP A 287     -21.008  10.553  -6.222  1.00  0.97           O  
ATOM   2261  N   GLU A 288     -15.756  11.371  -5.107  1.00  0.97           N  
ATOM   2262  CA  GLU A 288     -14.719  12.101  -4.384  1.00  0.97           C  
ATOM   2263  C   GLU A 288     -13.421  12.153  -5.185  1.00  0.97           C  
ATOM   2264  CB  GLU A 288     -14.468  11.463  -3.015  1.00  0.97           C  
ATOM   2265  O   GLU A 288     -12.739  13.180  -5.206  1.00  0.97           O  
ATOM   2266  CG  GLU A 288     -15.600  11.675  -2.021  1.00  0.97           C  
ATOM   2267  CD  GLU A 288     -15.839  13.139  -1.687  1.00  0.97           C  
ATOM   2268  OE1 GLU A 288     -17.014  13.542  -1.529  1.00  0.97           O  
ATOM   2269  OE2 GLU A 288     -14.843  13.890  -1.584  1.00  0.97           O  
ATOM   2270  N   ILE A 289     -13.099  11.058  -5.854  1.00  0.97           N  
ATOM   2271  CA  ILE A 289     -11.881  11.022  -6.655  1.00  0.97           C  
ATOM   2272  C   ILE A 289     -12.020  11.966  -7.848  1.00  0.97           C  
ATOM   2273  CB  ILE A 289     -11.566   9.589  -7.140  1.00  0.97           C  
ATOM   2274  O   ILE A 289     -11.109  12.745  -8.139  1.00  0.97           O  
ATOM   2275  CG1 ILE A 289     -11.052   8.732  -5.977  1.00  0.97           C  
ATOM   2276  CG2 ILE A 289     -10.552   9.618  -8.288  1.00  0.97           C  
ATOM   2277  CD1 ILE A 289     -10.936   7.250  -6.304  1.00  0.97           C  
ATOM   2278  N   LEU A 290     -13.180  11.960  -8.472  1.00  0.96           N  
ATOM   2279  CA  LEU A 290     -13.419  12.784  -9.652  1.00  0.96           C  
ATOM   2280  C   LEU A 290     -13.480  14.261  -9.279  1.00  0.96           C  
ATOM   2281  CB  LEU A 290     -14.718  12.365 -10.344  1.00  0.96           C  
ATOM   2282  O   LEU A 290     -13.127  15.125 -10.086  1.00  0.96           O  
ATOM   2283  CG  LEU A 290     -14.679  11.049 -11.122  1.00  0.96           C  
ATOM   2284  CD1 LEU A 290     -16.086  10.644 -11.550  1.00  0.96           C  
ATOM   2285  CD2 LEU A 290     -13.760  11.170 -12.332  1.00  0.96           C  
ATOM   2286  N   ALA A 291     -13.879  14.590  -8.051  1.00  0.96           N  
ATOM   2287  CA  ALA A 291     -14.044  15.968  -7.598  1.00  0.96           C  
ATOM   2288  C   ALA A 291     -12.760  16.495  -6.963  1.00  0.96           C  
ATOM   2289  CB  ALA A 291     -15.202  16.068  -6.608  1.00  0.96           C  
ATOM   2290  O   ALA A 291     -12.660  17.681  -6.641  1.00  0.96           O  
ATOM   2291  N   ASN A 292     -11.710  15.616  -6.782  1.00  0.95           N  
ATOM   2292  CA  ASN A 292     -10.508  15.979  -6.040  1.00  0.95           C  
ATOM   2293  C   ASN A 292      -9.538  16.783  -6.901  1.00  0.95           C  
ATOM   2294  CB  ASN A 292      -9.818  14.728  -5.490  1.00  0.95           C  
ATOM   2295  O   ASN A 292      -8.952  16.251  -7.845  1.00  0.95           O  
ATOM   2296  CG  ASN A 292      -8.719  15.056  -4.499  1.00  0.95           C  
ATOM   2297  ND2 ASN A 292      -8.876  14.593  -3.265  1.00  0.95           N  
ATOM   2298  OD1 ASN A 292      -7.736  15.720  -4.840  1.00  0.95           O  
ATOM   2299  N   SER A 293      -9.326  18.044  -6.542  1.00  0.92           N  
ATOM   2300  CA  SER A 293      -8.506  18.949  -7.340  1.00  0.92           C  
ATOM   2301  C   SER A 293      -7.034  18.555  -7.285  1.00  0.92           C  
ATOM   2302  CB  SER A 293      -8.675  20.391  -6.860  1.00  0.92           C  
ATOM   2303  O   SER A 293      -6.288  18.786  -8.239  1.00  0.92           O  
ATOM   2304  OG  SER A 293      -8.312  20.512  -5.495  1.00  0.92           O  
ATOM   2305  N   ALA A 294      -6.612  17.988  -6.146  1.00  0.93           N  
ATOM   2306  CA  ALA A 294      -5.230  17.537  -6.008  1.00  0.93           C  
ATOM   2307  C   ALA A 294      -4.917  16.418  -6.998  1.00  0.93           C  
ATOM   2308  CB  ALA A 294      -4.962  17.069  -4.580  1.00  0.93           C  
ATOM   2309  O   ALA A 294      -3.841  16.397  -7.601  1.00  0.93           O  
ATOM   2310  N   ILE A 295      -5.879  15.497  -7.130  1.00  0.93           N  
ATOM   2311  CA  ILE A 295      -5.715  14.405  -8.084  1.00  0.93           C  
ATOM   2312  C   ILE A 295      -5.698  14.961  -9.506  1.00  0.93           C  
ATOM   2313  CB  ILE A 295      -6.833  13.350  -7.934  1.00  0.93           C  
ATOM   2314  O   ILE A 295      -4.834  14.603 -10.310  1.00  0.93           O  
ATOM   2315  CG1 ILE A 295      -6.700  12.618  -6.594  1.00  0.93           C  
ATOM   2316  CG2 ILE A 295      -6.803  12.361  -9.103  1.00  0.93           C  
ATOM   2317  CD1 ILE A 295      -7.863  11.688  -6.278  1.00  0.93           C  
ATOM   2318  N   ALA A 296      -6.552  15.863  -9.777  1.00  0.91           N  
ATOM   2319  CA  ALA A 296      -6.611  16.496 -11.091  1.00  0.91           C  
ATOM   2320  C   ALA A 296      -5.320  17.252 -11.395  1.00  0.91           C  
ATOM   2321  CB  ALA A 296      -7.808  17.440 -11.174  1.00  0.91           C  
ATOM   2322  O   ALA A 296      -4.881  17.307 -12.546  1.00  0.91           O  
ATOM   2323  N   GLY A 297      -4.709  17.797 -10.321  1.00  0.90           N  
ATOM   2324  CA  GLY A 297      -3.506  18.603 -10.450  1.00  0.90           C  
ATOM   2325  C   GLY A 297      -2.291  17.798 -10.871  1.00  0.90           C  
ATOM   2326  O   GLY A 297      -1.320  18.354 -11.390  1.00  0.90           O  
ATOM   2327  N   VAL A 298      -2.378  16.465 -10.723  1.00  0.89           N  
ATOM   2328  CA  VAL A 298      -1.262  15.603 -11.099  1.00  0.89           C  
ATOM   2329  C   VAL A 298      -1.265  15.384 -12.611  1.00  0.89           C  
ATOM   2330  CB  VAL A 298      -1.321  14.245 -10.364  1.00  0.89           C  
ATOM   2331  O   VAL A 298      -0.208  15.202 -13.219  1.00  0.89           O  
ATOM   2332  CG1 VAL A 298      -0.237  13.302 -10.883  1.00  0.89           C  
ATOM   2333  CG2 VAL A 298      -1.181  14.448  -8.857  1.00  0.89           C  
ATOM   2334  N   TYR A 299      -2.391  15.468 -13.187  1.00  0.91           N  
ATOM   2335  CA  TYR A 299      -2.565  15.172 -14.605  1.00  0.91           C  
ATOM   2336  C   TYR A 299      -2.781  16.450 -15.406  1.00  0.91           C  
ATOM   2337  CB  TYR A 299      -3.745  14.219 -14.814  1.00  0.91           C  
ATOM   2338  O   TYR A 299      -3.299  17.439 -14.882  1.00  0.91           O  
ATOM   2339  CG  TYR A 299      -3.634  12.934 -14.030  1.00  0.91           C  
ATOM   2340  CD1 TYR A 299      -2.656  11.991 -14.335  1.00  0.91           C  
ATOM   2341  CD2 TYR A 299      -4.508  12.660 -12.983  1.00  0.91           C  
ATOM   2342  CE1 TYR A 299      -2.551  10.804 -13.617  1.00  0.91           C  
ATOM   2343  CE2 TYR A 299      -4.413  11.477 -12.258  1.00  0.91           C  
ATOM   2344  OH  TYR A 299      -3.333   9.384 -11.866  1.00  0.91           O  
ATOM   2345  CZ  TYR A 299      -3.432  10.557 -12.581  1.00  0.91           C  
ATOM   2346  N   ALA A 300      -2.096  16.578 -16.552  1.00  0.82           N  
ATOM   2347  CA  ALA A 300      -2.307  17.725 -17.430  1.00  0.82           C  
ATOM   2348  C   ALA A 300      -3.734  17.746 -17.971  1.00  0.82           C  
ATOM   2349  CB  ALA A 300      -1.305  17.705 -18.582  1.00  0.82           C  
ATOM   2350  O   ALA A 300      -4.351  16.694 -18.154  1.00  0.82           O  
ATOM   2351  N   LYS A 301      -4.331  18.879 -18.037  1.00  0.70           N  
ATOM   2352  CA  LYS A 301      -5.682  19.030 -18.570  1.00  0.70           C  
ATOM   2353  C   LYS A 301      -5.714  18.753 -20.070  1.00  0.70           C  
ATOM   2354  CB  LYS A 301      -6.217  20.434 -18.284  1.00  0.70           C  
ATOM   2355  O   LYS A 301      -4.787  19.119 -20.795  1.00  0.70           O  
ATOM   2356  CG  LYS A 301      -6.570  20.677 -16.824  1.00  0.70           C  
ATOM   2357  CD  LYS A 301      -7.319  21.990 -16.641  1.00  0.70           C  
ATOM   2358  CE  LYS A 301      -7.672  22.235 -15.180  1.00  0.70           C  
ATOM   2359  NZ  LYS A 301      -8.405  23.523 -14.995  1.00  0.70           N  
ATOM   2360  N   SER A 302      -6.432  17.684 -20.510  1.00  0.60           N  
ATOM   2361  CA  SER A 302      -6.644  17.353 -21.915  1.00  0.60           C  
ATOM   2362  C   SER A 302      -7.070  18.580 -22.714  1.00  0.60           C  
ATOM   2363  CB  SER A 302      -7.697  16.253 -22.054  1.00  0.60           C  
ATOM   2364  O   SER A 302      -7.888  19.377 -22.249  1.00  0.60           O  
ATOM   2365  OG  SER A 302      -8.892  16.769 -22.615  1.00  0.60           O  
ATOM   2366  N   ASP A 303      -6.197  19.263 -23.499  1.00  0.58           N  
ATOM   2367  CA  ASP A 303      -6.602  20.250 -24.495  1.00  0.58           C  
ATOM   2368  C   ASP A 303      -7.681  19.689 -25.417  1.00  0.58           C  
ATOM   2369  CB  ASP A 303      -5.395  20.710 -25.316  1.00  0.58           C  
ATOM   2370  O   ASP A 303      -7.383  18.929 -26.341  1.00  0.58           O  
ATOM   2371  CG  ASP A 303      -4.738  21.959 -24.756  1.00  0.58           C  
ATOM   2372  OD1 ASP A 303      -5.312  22.595 -23.846  1.00  0.58           O  
ATOM   2373  OD2 ASP A 303      -3.637  22.313 -25.232  1.00  0.58           O  
ATOM   2374  N   ASP A 304      -8.695  18.947 -25.011  1.00  0.53           N  
ATOM   2375  CA  ASP A 304      -9.771  18.502 -25.892  1.00  0.53           C  
ATOM   2376  C   ASP A 304     -10.598  19.685 -26.390  1.00  0.53           C  
ATOM   2377  CB  ASP A 304     -10.671  17.495 -25.174  1.00  0.53           C  
ATOM   2378  O   ASP A 304     -11.665  19.499 -26.978  1.00  0.53           O  
ATOM   2379  CG  ASP A 304     -10.157  16.070 -25.263  1.00  0.53           C  
ATOM   2380  OD1 ASP A 304      -9.244  15.800 -26.073  1.00  0.53           O  
ATOM   2381  OD2 ASP A 304     -10.671  15.207 -24.519  1.00  0.53           O  
ATOM   2382  N   GLY A 305      -9.973  20.784 -26.944  1.00  0.43           N  
ATOM   2383  CA  GLY A 305     -10.614  21.748 -27.825  1.00  0.43           C  
ATOM   2384  C   GLY A 305      -9.950  21.846 -29.186  1.00  0.43           C  
ATOM   2385  O   GLY A 305     -10.365  22.644 -30.029  1.00  0.43           O  
ATOM   2386  N   LYS A 306      -9.377  20.694 -29.751  1.00  0.37           N  
ATOM   2387  CA  LYS A 306      -9.192  20.739 -31.199  1.00  0.37           C  
ATOM   2388  C   LYS A 306      -9.789  19.505 -31.869  1.00  0.37           C  
ATOM   2389  CB  LYS A 306      -7.707  20.857 -31.547  1.00  0.37           C  
ATOM   2390  O   LYS A 306      -9.458  18.374 -31.507  1.00  0.37           O  
ATOM   2391  CG  LYS A 306      -7.171  22.281 -31.496  1.00  0.37           C  
ATOM   2392  CD  LYS A 306      -5.745  22.360 -32.025  1.00  0.37           C  
ATOM   2393  CE  LYS A 306      -5.189  23.774 -31.929  1.00  0.37           C  
ATOM   2394  NZ  LYS A 306      -3.812  23.868 -32.498  1.00  0.37           N  
ATOM   2395  N   SER A 307     -11.156  19.298 -31.950  1.00  0.34           N  
ATOM   2396  CA  SER A 307     -12.086  18.978 -33.027  1.00  0.34           C  
ATOM   2397  C   SER A 307     -11.491  17.951 -33.985  1.00  0.34           C  
ATOM   2398  CB  SER A 307     -12.470  20.242 -33.797  1.00  0.34           C  
ATOM   2399  O   SER A 307     -10.419  18.172 -34.552  1.00  0.34           O  
ATOM   2400  OG  SER A 307     -13.302  19.926 -34.900  1.00  0.34           O  
ATOM   2401  N   ALA A 308     -11.611  16.597 -33.703  1.00  0.31           N  
ATOM   2402  CA  ALA A 308     -12.149  15.613 -34.640  1.00  0.31           C  
ATOM   2403  C   ALA A 308     -12.959  16.291 -35.742  1.00  0.31           C  
ATOM   2404  CB  ALA A 308     -13.012  14.592 -33.902  1.00  0.31           C  
ATOM   2405  O   ALA A 308     -13.911  17.022 -35.461  1.00  0.31           O  
ATOM   2406  N   ILE A 309     -12.292  16.966 -36.684  1.00  0.37           N  
ATOM   2407  CA  ILE A 309     -12.721  16.785 -38.066  1.00  0.37           C  
ATOM   2408  C   ILE A 309     -11.764  15.837 -38.784  1.00  0.37           C  
ATOM   2409  CB  ILE A 309     -12.801  18.134 -38.815  1.00  0.37           C  
ATOM   2410  O   ILE A 309     -10.544  15.950 -38.642  1.00  0.37           O  
ATOM   2411  CG1 ILE A 309     -13.694  19.118 -38.049  1.00  0.37           C  
ATOM   2412  CG2 ILE A 309     -13.312  17.929 -40.244  1.00  0.37           C  
ATOM   2413  CD1 ILE A 309     -13.673  20.535 -38.606  1.00  0.37           C  
