# Supplementary material for: Escherichia coli transcription factors of unknown function: sequence features and possible evolutionary relationships
Source: PeerJ. 2022 Jul 20;10:e13772. doi: 10.7717/peerj.13772 (PMC9308461; doi:10.7717/peerj.13772)
Supplement: Supplemental Information 18 [file peerj-10-13772-s018.zip › Raw Data/PDB files/YegW_b2101_unrelaxed_model_1.pdb]

ATOM      1  N   MET A   1      25.189  -3.607  -8.831  1.00  0.61           N  
ATOM      2  CA  MET A   1      24.724  -2.366  -9.445  1.00  0.61           C  
ATOM      3  C   MET A   1      25.111  -2.310 -10.919  1.00  0.61           C  
ATOM      4  CB  MET A   1      25.294  -1.154  -8.708  1.00  0.61           C  
ATOM      5  O   MET A   1      24.332  -1.844 -11.753  1.00  0.61           O  
ATOM      6  CG  MET A   1      24.558   0.143  -8.999  1.00  0.61           C  
ATOM      7  SD  MET A   1      25.297   1.582  -8.132  1.00  0.61           S  
ATOM      8  CE  MET A   1      26.771   0.802  -7.417  1.00  0.61           C  
ATOM      9  N   GLU A   2      26.190  -2.988 -11.260  1.00  0.78           N  
ATOM     10  CA  GLU A   2      26.713  -2.966 -12.622  1.00  0.78           C  
ATOM     11  C   GLU A   2      25.839  -3.790 -13.563  1.00  0.78           C  
ATOM     12  CB  GLU A   2      28.153  -3.485 -12.654  1.00  0.78           C  
ATOM     13  O   GLU A   2      25.586  -3.383 -14.699  1.00  0.78           O  
ATOM     14  CG  GLU A   2      28.954  -3.004 -13.856  1.00  0.78           C  
ATOM     15  CD  GLU A   2      30.430  -3.357 -13.773  1.00  0.78           C  
ATOM     16  OE1 GLU A   2      31.181  -3.053 -14.728  1.00  0.78           O  
ATOM     17  OE2 GLU A   2      30.839  -3.943 -12.746  1.00  0.78           O  
ATOM     18  N   GLN A   3      25.185  -4.808 -12.997  1.00  0.84           N  
ATOM     19  CA  GLN A   3      24.322  -5.648 -13.821  1.00  0.84           C  
ATOM     20  C   GLN A   3      23.002  -4.947 -14.129  1.00  0.84           C  
ATOM     21  CB  GLN A   3      24.057  -6.987 -13.131  1.00  0.84           C  
ATOM     22  O   GLN A   3      22.513  -5.001 -15.259  1.00  0.84           O  
ATOM     23  CG  GLN A   3      25.249  -7.933 -13.145  1.00  0.84           C  
ATOM     24  CD  GLN A   3      24.949  -9.267 -12.486  1.00  0.84           C  
ATOM     25  NE2 GLN A   3      25.706 -10.294 -12.854  1.00  0.84           N  
ATOM     26  OE1 GLN A   3      24.044  -9.372 -11.652  1.00  0.84           O  
ATOM     27  N   ALA A   4      22.491  -4.291 -13.102  1.00  0.84           N  
ATOM     28  CA  ALA A   4      21.237  -3.560 -13.266  1.00  0.84           C  
ATOM     29  C   ALA A   4      21.385  -2.440 -14.292  1.00  0.84           C  
ATOM     30  CB  ALA A   4      20.772  -2.992 -11.927  1.00  0.84           C  
ATOM     31  O   ALA A   4      20.514  -2.252 -15.145  1.00  0.84           O  
ATOM     32  N   HIS A   5      22.502  -1.749 -14.257  1.00  0.88           N  
ATOM     33  CA  HIS A   5      22.758  -0.645 -15.176  1.00  0.88           C  
ATOM     34  C   HIS A   5      22.913  -1.146 -16.608  1.00  0.88           C  
ATOM     35  CB  HIS A   5      24.009   0.126 -14.751  1.00  0.88           C  
ATOM     36  O   HIS A   5      22.367  -0.551 -17.540  1.00  0.88           O  
ATOM     37  CG  HIS A   5      23.819   0.942 -13.512  1.00  0.88           C  
ATOM     38  CD2 HIS A   5      22.724   1.151 -12.744  1.00  0.88           C  
ATOM     39  ND1 HIS A   5      24.840   1.664 -12.933  1.00  0.88           N  
ATOM     40  CE1 HIS A   5      24.379   2.282 -11.859  1.00  0.88           C  
ATOM     41  NE2 HIS A   5      23.098   1.988 -11.722  1.00  0.88           N  
ATOM     42  N   THR A   6      23.594  -2.238 -16.708  1.00  0.89           N  
ATOM     43  CA  THR A   6      23.800  -2.832 -18.024  1.00  0.89           C  
ATOM     44  C   THR A   6      22.469  -3.252 -18.642  1.00  0.89           C  
ATOM     45  CB  THR A   6      24.740  -4.049 -17.947  1.00  0.89           C  
ATOM     46  O   THR A   6      22.217  -2.992 -19.821  1.00  0.89           O  
ATOM     47  CG2 THR A   6      25.004  -4.629 -19.332  1.00  0.89           C  
ATOM     48  OG1 THR A   6      25.986  -3.647 -17.364  1.00  0.89           O  
ATOM     49  N   GLN A   7      21.623  -3.838 -17.853  1.00  0.90           N  
ATOM     50  CA  GLN A   7      20.312  -4.268 -18.328  1.00  0.90           C  
ATOM     51  C   GLN A   7      19.436  -3.069 -18.682  1.00  0.90           C  
ATOM     52  CB  GLN A   7      19.617  -5.135 -17.278  1.00  0.90           C  
ATOM     53  O   GLN A   7      18.717  -3.093 -19.683  1.00  0.90           O  
ATOM     54  CG  GLN A   7      20.155  -6.557 -17.200  1.00  0.90           C  
ATOM     55  CD  GLN A   7      19.412  -7.412 -16.191  1.00  0.90           C  
ATOM     56  NE2 GLN A   7      19.737  -8.700 -16.151  1.00  0.90           N  
ATOM     57  OE1 GLN A   7      18.553  -6.919 -15.453  1.00  0.90           O  
ATOM     58  N   LEU A   8      19.518  -2.051 -17.813  1.00  0.91           N  
ATOM     59  CA  LEU A   8      18.771  -0.831 -18.099  1.00  0.91           C  
ATOM     60  C   LEU A   8      19.205  -0.228 -19.431  1.00  0.91           C  
ATOM     61  CB  LEU A   8      18.962   0.191 -16.976  1.00  0.91           C  
ATOM     62  O   LEU A   8      18.364   0.123 -20.262  1.00  0.91           O  
ATOM     63  CG  LEU A   8      18.354   1.575 -17.207  1.00  0.91           C  
ATOM     64  CD1 LEU A   8      16.839   1.472 -17.347  1.00  0.91           C  
ATOM     65  CD2 LEU A   8      18.728   2.521 -16.071  1.00  0.91           C  
ATOM     66  N   ILE A   9      20.469  -0.138 -19.637  1.00  0.92           N  
ATOM     67  CA  ILE A   9      21.005   0.460 -20.855  1.00  0.92           C  
ATOM     68  C   ILE A   9      20.565  -0.357 -22.068  1.00  0.92           C  
ATOM     69  CB  ILE A   9      22.546   0.559 -20.806  1.00  0.92           C  
ATOM     70  O   ILE A   9      20.165   0.205 -23.091  1.00  0.92           O  
ATOM     71  CG1 ILE A   9      22.985   1.508 -19.685  1.00  0.92           C  
ATOM     72  CG2 ILE A   9      23.101   1.014 -22.159  1.00  0.92           C  
ATOM     73  CD1 ILE A   9      22.414   2.914 -19.807  1.00  0.92           C  
ATOM     74  N   ALA A  10      20.581  -1.621 -21.959  1.00  0.90           N  
ATOM     75  CA  ALA A  10      20.125  -2.498 -23.034  1.00  0.90           C  
ATOM     76  C   ALA A  10      18.657  -2.243 -23.364  1.00  0.90           C  
ATOM     77  CB  ALA A  10      20.334  -3.961 -22.651  1.00  0.90           C  
ATOM     78  O   ALA A  10      18.284  -2.153 -24.536  1.00  0.90           O  
ATOM     79  N   GLN A  11      17.825  -2.123 -22.296  1.00  0.90           N  
ATOM     80  CA  GLN A  11      16.403  -1.849 -22.473  1.00  0.90           C  
ATOM     81  C   GLN A  11      16.182  -0.488 -23.127  1.00  0.90           C  
ATOM     82  CB  GLN A  11      15.673  -1.911 -21.130  1.00  0.90           C  
ATOM     83  O   GLN A  11      15.317  -0.342 -23.992  1.00  0.90           O  
ATOM     84  CG  GLN A  11      15.559  -3.317 -20.556  1.00  0.90           C  
ATOM     85  CD  GLN A  11      14.888  -3.343 -19.196  1.00  0.90           C  
ATOM     86  NE2 GLN A  11      14.488  -4.531 -18.755  1.00  0.90           N  
ATOM     87  OE1 GLN A  11      14.730  -2.304 -18.547  1.00  0.90           O  
ATOM     88  N   LEU A  12      16.942   0.429 -22.727  1.00  0.90           N  
ATOM     89  CA  LEU A  12      16.839   1.775 -23.280  1.00  0.90           C  
ATOM     90  C   LEU A  12      17.223   1.787 -24.756  1.00  0.90           C  
ATOM     91  CB  LEU A  12      17.730   2.745 -22.500  1.00  0.90           C  
ATOM     92  O   LEU A  12      16.527   2.386 -25.578  1.00  0.90           O  
ATOM     93  CG  LEU A  12      17.179   3.249 -21.166  1.00  0.90           C  
ATOM     94  CD1 LEU A  12      18.284   3.914 -20.353  1.00  0.90           C  
ATOM     95  CD2 LEU A  12      16.022   4.215 -21.395  1.00  0.90           C  
ATOM     96  N   ASN A  13      18.252   1.151 -25.120  1.00  0.91           N  
ATOM     97  CA  ASN A  13      18.706   1.106 -26.505  1.00  0.91           C  
ATOM     98  C   ASN A  13      17.686   0.416 -27.407  1.00  0.91           C  
ATOM     99  CB  ASN A  13      20.062   0.405 -26.604  1.00  0.91           C  
ATOM    100  O   ASN A  13      17.458   0.849 -28.538  1.00  0.91           O  
ATOM    101  CG  ASN A  13      21.214   1.300 -26.190  1.00  0.91           C  
ATOM    102  ND2 ASN A  13      22.287   0.694 -25.697  1.00  0.91           N  
ATOM    103  OD1 ASN A  13      21.138   2.525 -26.311  1.00  0.91           O  
ATOM    104  N   GLU A  14      17.071  -0.618 -26.883  1.00  0.89           N  
ATOM    105  CA  GLU A  14      16.052  -1.339 -27.640  1.00  0.89           C  
ATOM    106  C   GLU A  14      14.834  -0.458 -27.903  1.00  0.89           C  
ATOM    107  CB  GLU A  14      15.631  -2.611 -26.900  1.00  0.89           C  
ATOM    108  O   GLU A  14      14.316  -0.424 -29.021  1.00  0.89           O  
ATOM    109  CG  GLU A  14      14.740  -3.533 -27.719  1.00  0.89           C  
ATOM    110  CD  GLU A  14      14.319  -4.785 -26.966  1.00  0.89           C  
ATOM    111  OE1 GLU A  14      13.545  -5.596 -27.523  1.00  0.89           O  
ATOM    112  OE2 GLU A  14      14.765  -4.955 -25.810  1.00  0.89           O  
ATOM    113  N   ARG A  15      14.381   0.205 -26.926  1.00  0.86           N  
ATOM    114  CA  ARG A  15      13.177   1.026 -27.003  1.00  0.86           C  
ATOM    115  C   ARG A  15      13.413   2.266 -27.858  1.00  0.86           C  
ATOM    116  CB  ARG A  15      12.713   1.434 -25.603  1.00  0.86           C  
ATOM    117  O   ARG A  15      12.519   2.705 -28.585  1.00  0.86           O  
ATOM    118  CG  ARG A  15      11.351   2.108 -25.577  1.00  0.86           C  
ATOM    119  CD  ARG A  15      10.239   1.149 -25.982  1.00  0.86           C  
ATOM    120  NE  ARG A  15       8.920   1.754 -25.822  1.00  0.86           N  
ATOM    121  NH1 ARG A  15       7.791   0.089 -26.958  1.00  0.86           N  
ATOM    122  NH2 ARG A  15       6.642   1.872 -26.088  1.00  0.86           N  
ATOM    123  CZ  ARG A  15       7.788   1.237 -26.290  1.00  0.86           C  
ATOM    124  N   ILE A  16      14.585   2.885 -27.724  1.00  0.84           N  
ATOM    125  CA  ILE A  16      14.961   4.081 -28.471  1.00  0.84           C  
ATOM    126  C   ILE A  16      14.995   3.767 -29.965  1.00  0.84           C  
ATOM    127  CB  ILE A  16      16.330   4.628 -28.007  1.00  0.84           C  
ATOM    128  O   ILE A  16      14.604   4.597 -30.789  1.00  0.84           O  
ATOM    129  CG1 ILE A  16      16.214   5.239 -26.606  1.00  0.84           C  
ATOM    130  CG2 ILE A  16      16.868   5.654 -29.009  1.00  0.84           C  
ATOM    131  CD1 ILE A  16      17.554   5.547 -25.952  1.00  0.84           C  
ATOM    132  N   LEU A  17      15.280   2.556 -30.358  1.00  0.81           N  
ATOM    133  CA  LEU A  17      15.393   2.144 -31.753  1.00  0.81           C  
ATOM    134  C   LEU A  17      14.034   1.737 -32.312  1.00  0.81           C  
ATOM    135  CB  LEU A  17      16.383   0.985 -31.892  1.00  0.81           C  
ATOM    136  O   LEU A  17      13.877   1.587 -33.526  1.00  0.81           O  
ATOM    137  CG  LEU A  17      17.852   1.311 -31.617  1.00  0.81           C  
ATOM    138  CD1 LEU A  17      18.686   0.034 -31.610  1.00  0.81           C  
ATOM    139  CD2 LEU A  17      18.384   2.298 -32.650  1.00  0.81           C  
ATOM    140  N   ALA A  18      13.043   1.583 -31.433  1.00  0.82           N  
ATOM    141  CA  ALA A  18      11.717   1.150 -31.866  1.00  0.82           C  
ATOM    142  C   ALA A  18      11.011   2.248 -32.656  1.00  0.82           C  
ATOM    143  CB  ALA A  18      10.873   0.738 -30.662  1.00  0.82           C  
ATOM    144  O   ALA A  18      11.076   3.424 -32.289  1.00  0.82           O  
ATOM    145  N   ALA A  19      10.637   2.044 -33.907  1.00  0.76           N  
ATOM    146  CA  ALA A  19      10.069   2.985 -34.869  1.00  0.76           C  
ATOM    147  C   ALA A  19       8.659   3.402 -34.462  1.00  0.76           C  
ATOM    148  CB  ALA A  19      10.057   2.375 -36.268  1.00  0.76           C  
ATOM    149  O   ALA A  19       7.704   2.643 -34.644  1.00  0.76           O  
ATOM    150  N   ASP A  20       8.515   4.172 -33.371  1.00  0.87           N  
ATOM    151  CA  ASP A  20       7.201   4.749 -33.105  1.00  0.87           C  
ATOM    152  C   ASP A  20       7.297   6.258 -32.890  1.00  0.87           C  
ATOM    153  CB  ASP A  20       6.559   4.084 -31.886  1.00  0.87           C  
ATOM    154  O   ASP A  20       8.393   6.823 -32.902  1.00  0.87           O  
ATOM    155  CG  ASP A  20       7.139   4.571 -30.570  1.00  0.87           C  
ATOM    156  OD1 ASP A  20       7.963   5.511 -30.578  1.00  0.87           O  
ATOM    157  OD2 ASP A  20       6.772   4.008 -29.516  1.00  0.87           O  
ATOM    158  N   ASN A  21       6.266   7.160 -33.125  1.00  0.88           N  
ATOM    159  CA  ASN A  21       6.230   8.619 -33.098  1.00  0.88           C  
ATOM    160  C   ASN A  21       6.266   9.154 -31.669  1.00  0.88           C  
ATOM    161  CB  ASN A  21       4.990   9.139 -33.828  1.00  0.88           C  
ATOM    162  O   ASN A  21       6.093  10.353 -31.447  1.00  0.88           O  
ATOM    163  CG  ASN A  21       5.175   9.187 -35.332  1.00  0.88           C  
ATOM    164  ND2 ASN A  21       4.084   9.404 -36.057  1.00  0.88           N  
ATOM    165  OD1 ASN A  21       6.290   9.031 -35.838  1.00  0.88           O  
ATOM    166  N   THR A  22       6.552   8.320 -30.721  1.00  0.91           N  
ATOM    167  CA  THR A  22       6.633   8.764 -29.334  1.00  0.91           C  
ATOM    168  C   THR A  22       7.911   9.562 -29.094  1.00  0.91           C  
ATOM    169  CB  THR A  22       6.579   7.571 -28.361  1.00  0.91           C  
ATOM    170  O   THR A  22       8.994   9.151 -29.517  1.00  0.91           O  
ATOM    171  CG2 THR A  22       6.537   8.044 -26.912  1.00  0.91           C  
ATOM    172  OG1 THR A  22       5.407   6.792 -28.633  1.00  0.91           O  
ATOM    173  N   PRO A  23       7.799  10.774 -28.548  1.00  0.94           N  
ATOM    174  CA  PRO A  23       9.002  11.546 -28.225  1.00  0.94           C  
ATOM    175  C   PRO A  23      10.032  10.733 -27.444  1.00  0.94           C  
ATOM    176  CB  PRO A  23       8.462  12.701 -27.378  1.00  0.94           C  
ATOM    177  O   PRO A  23       9.665   9.909 -26.603  1.00  0.94           O  
ATOM    178  CG  PRO A  23       7.042  12.865 -27.816  1.00  0.94           C  
ATOM    179  CD  PRO A  23       6.485  11.510 -28.145  1.00  0.94           C  
ATOM    180  N   LEU A  24      11.313  10.961 -27.657  1.00  0.93           N  
ATOM    181  CA  LEU A  24      12.409  10.154 -27.132  1.00  0.93           C  
ATOM    182  C   LEU A  24      12.459  10.231 -25.609  1.00  0.93           C  
ATOM    183  CB  LEU A  24      13.745  10.615 -27.722  1.00  0.93           C  
ATOM    184  O   LEU A  24      12.713   9.226 -24.941  1.00  0.93           O  
ATOM    185  CG  LEU A  24      14.923   9.653 -27.566  1.00  0.93           C  
ATOM    186  CD1 LEU A  24      14.609   8.318 -28.232  1.00  0.93           C  
ATOM    187  CD2 LEU A  24      16.193  10.263 -28.150  1.00  0.93           C  
ATOM    188  N   TYR A  25      12.294  11.430 -25.115  1.00  0.95           N  
ATOM    189  CA  TYR A  25      12.401  11.553 -23.666  1.00  0.95           C  
ATOM    190  C   TYR A  25      11.299  10.764 -22.969  1.00  0.95           C  
ATOM    191  CB  TYR A  25      12.336  13.024 -23.245  1.00  0.95           C  
ATOM    192  O   TYR A  25      11.502  10.239 -21.871  1.00  0.95           O  
ATOM    193  CG  TYR A  25      10.933  13.580 -23.196  1.00  0.95           C  
ATOM    194  CD1 TYR A  25      10.327  14.095 -24.339  1.00  0.95           C  
ATOM    195  CD2 TYR A  25      10.212  13.592 -22.006  1.00  0.95           C  
ATOM    196  CE1 TYR A  25       9.035  14.610 -24.298  1.00  0.95           C  
ATOM    197  CE2 TYR A  25       8.920  14.105 -21.954  1.00  0.95           C  
ATOM    198  OH  TYR A  25       7.062  15.119 -23.057  1.00  0.95           O  
ATOM    199  CZ  TYR A  25       8.341  14.610 -23.103  1.00  0.95           C  
ATOM    200  N   ILE A  26      10.052  10.617 -23.598  1.00  0.93           N  
ATOM    201  CA  ILE A  26       8.959   9.821 -23.050  1.00  0.93           C  
ATOM    202  C   ILE A  26       9.326   8.340 -23.095  1.00  0.93           C  
ATOM    203  CB  ILE A  26       7.640  10.069 -23.816  1.00  0.93           C  
ATOM    204  O   ILE A  26       9.091   7.606 -22.132  1.00  0.93           O  
ATOM    205  CG1 ILE A  26       7.157  11.508 -23.596  1.00  0.93           C  
ATOM    206  CG2 ILE A  26       6.569   9.061 -23.389  1.00  0.93           C  
ATOM    207  CD1 ILE A  26       5.887  11.858 -24.358  1.00  0.93           C  
ATOM    208  N   LYS A  27       9.912   7.885 -24.150  1.00  0.93           N  
ATOM    209  CA  LYS A  27      10.375   6.505 -24.270  1.00  0.93           C  
ATOM    210  C   LYS A  27      11.408   6.177 -23.195  1.00  0.93           C  
ATOM    211  CB  LYS A  27      10.967   6.257 -25.658  1.00  0.93           C  
ATOM    212  O   LYS A  27      11.364   5.103 -22.591  1.00  0.93           O  
ATOM    213  CG  LYS A  27       9.938   6.261 -26.779  1.00  0.93           C  
ATOM    214  CD  LYS A  27      10.582   5.980 -28.130  1.00  0.93           C  
ATOM    215  CE  LYS A  27       9.565   6.047 -29.261  1.00  0.93           C  
ATOM    216  NZ  LYS A  27      10.189   5.758 -30.587  1.00  0.93           N  
ATOM    217  N   PHE A  28      12.271   7.104 -23.057  1.00  0.95           N  
ATOM    218  CA  PHE A  28      13.299   6.949 -22.035  1.00  0.95           C  
ATOM    219  C   PHE A  28      12.671   6.787 -20.655  1.00  0.95           C  
ATOM    220  CB  PHE A  28      14.251   8.149 -22.041  1.00  0.95           C  
ATOM    221  O   PHE A  28      12.975   5.833 -19.937  1.00  0.95           O  
ATOM    222  CG  PHE A  28      15.508   7.931 -21.243  1.00  0.95           C  
ATOM    223  CD1 PHE A  28      15.474   7.923 -19.854  1.00  0.95           C  
ATOM    224  CD2 PHE A  28      16.725   7.733 -21.883  1.00  0.95           C  
ATOM    225  CE1 PHE A  28      16.636   7.721 -19.113  1.00  0.95           C  
ATOM    226  CE2 PHE A  28      17.890   7.531 -21.149  1.00  0.95           C  
ATOM    227  CZ  PHE A  28      17.844   7.526 -19.764  1.00  0.95           C  
ATOM    228  N   ALA A  29      11.810   7.727 -20.281  1.00  0.93           N  
ATOM    229  CA  ALA A  29      11.154   7.715 -18.976  1.00  0.93           C  
ATOM    230  C   ALA A  29      10.364   6.425 -18.771  1.00  0.93           C  
ATOM    231  CB  ALA A  29      10.236   8.926 -18.831  1.00  0.93           C  
ATOM    232  O   ALA A  29      10.436   5.809 -17.705  1.00  0.93           O  
ATOM    233  N   GLU A  30       9.644   5.946 -19.723  1.00  0.92           N  
ATOM    234  CA  GLU A  30       8.833   4.736 -19.635  1.00  0.92           C  
ATOM    235  C   GLU A  30       9.706   3.497 -19.458  1.00  0.92           C  
ATOM    236  CB  GLU A  30       7.954   4.586 -20.880  1.00  0.92           C  
ATOM    237  O   GLU A  30       9.333   2.565 -18.743  1.00  0.92           O  
ATOM    238  CG  GLU A  30       6.761   5.531 -20.908  1.00  0.92           C  
ATOM    239  CD  GLU A  30       5.881   5.350 -22.134  1.00  0.92           C  
ATOM    240  OE1 GLU A  30       4.750   5.885 -22.154  1.00  0.92           O  
ATOM    241  OE2 GLU A  30       6.326   4.666 -23.083  1.00  0.92           O  
ATOM    242  N   THR A  31      10.830   3.507 -20.145  1.00  0.93           N  
ATOM    243  CA  THR A  31      11.758   2.388 -20.024  1.00  0.93           C  
ATOM    244  C   THR A  31      12.282   2.273 -18.595  1.00  0.93           C  
ATOM    245  CB  THR A  31      12.941   2.534 -20.998  1.00  0.93           C  
ATOM    246  O   THR A  31      12.381   1.171 -18.051  1.00  0.93           O  
ATOM    247  CG2 THR A  31      13.886   1.341 -20.899  1.00  0.93           C  
ATOM    248  OG1 THR A  31      12.441   2.624 -22.338  1.00  0.93           O  
ATOM    249  N   VAL A  32      12.647   3.417 -18.054  1.00  0.92           N  
ATOM    250  CA  VAL A  32      13.107   3.415 -16.669  1.00  0.92           C  
ATOM    251  C   VAL A  32      11.993   2.909 -15.756  1.00  0.92           C  
ATOM    252  CB  VAL A  32      13.566   4.821 -16.221  1.00  0.92           C  
ATOM    253  O   VAL A  32      12.233   2.080 -14.875  1.00  0.92           O  
ATOM    254  CG1 VAL A  32      13.857   4.841 -14.722  1.00  0.92           C  
ATOM    255  CG2 VAL A  32      14.797   5.257 -17.014  1.00  0.92           C  
ATOM    256  N   LYS A  33      10.808   3.371 -15.941  1.00  0.87           N  
ATOM    257  CA  LYS A  33       9.663   2.939 -15.145  1.00  0.87           C  
ATOM    258  C   LYS A  33       9.450   1.432 -15.261  1.00  0.87           C  
ATOM    259  CB  LYS A  33       8.398   3.682 -15.576  1.00  0.87           C  
ATOM    260  O   LYS A  33       9.194   0.757 -14.261  1.00  0.87           O  
ATOM    261  CG  LYS A  33       8.372   5.148 -15.169  1.00  0.87           C  
ATOM    262  CD  LYS A  33       7.023   5.787 -15.469  1.00  0.87           C  
ATOM    263  CE  LYS A  33       6.817   5.986 -16.965  1.00  0.87           C  
ATOM    264  NZ  LYS A  33       5.511   6.646 -17.262  1.00  0.87           N  
ATOM    265  N   ASN A  34       9.535   0.917 -16.420  1.00  0.86           N  
ATOM    266  CA  ASN A  34       9.380  -0.515 -16.652  1.00  0.86           C  
ATOM    267  C   ASN A  34      10.481  -1.317 -15.963  1.00  0.86           C  
ATOM    268  CB  ASN A  34       9.363  -0.818 -18.152  1.00  0.86           C  
ATOM    269  O   ASN A  34      10.228  -2.404 -15.440  1.00  0.86           O  
ATOM    270  CG  ASN A  34       8.063  -0.408 -18.815  1.00  0.86           C  
ATOM    271  ND2 ASN A  34       8.105  -0.203 -20.126  1.00  0.86           N  
ATOM    272  OD1 ASN A  34       7.029  -0.277 -18.155  1.00  0.86           O  
ATOM    273  N   ALA A  35      11.699  -0.761 -16.052  1.00  0.88           N  
ATOM    274  CA  ALA A  35      12.816  -1.419 -15.379  1.00  0.88           C  
ATOM    275  C   ALA A  35      12.578  -1.501 -13.874  1.00  0.88           C  
ATOM    276  CB  ALA A  35      14.121  -0.681 -15.669  1.00  0.88           C  
ATOM    277  O   ALA A  35      12.977  -2.474 -13.229  1.00  0.88           O  
ATOM    278  N   VAL A  36      11.977  -0.475 -13.356  1.00  0.84           N  
ATOM    279  CA  VAL A  36      11.623  -0.481 -11.940  1.00  0.84           C  
ATOM    280  C   VAL A  36      10.541  -1.527 -11.682  1.00  0.84           C  
ATOM    281  CB  VAL A  36      11.143   0.910 -11.469  1.00  0.84           C  
ATOM    282  O   VAL A  36      10.657  -2.334 -10.757  1.00  0.84           O  
ATOM    283  CG1 VAL A  36      10.632   0.846 -10.031  1.00  0.84           C  
ATOM    284  CG2 VAL A  36      12.270   1.933 -11.594  1.00  0.84           C  
ATOM    285  N   ARG A  37       9.496  -1.574 -12.517  1.00  0.74           N  
ATOM    286  CA  ARG A  37       8.371  -2.491 -12.369  1.00  0.74           C  
ATOM    287  C   ARG A  37       8.826  -3.941 -12.494  1.00  0.74           C  
ATOM    288  CB  ARG A  37       7.291  -2.189 -13.411  1.00  0.74           C  
ATOM    289  O   ARG A  37       8.334  -4.815 -11.778  1.00  0.74           O  
ATOM    290  CG  ARG A  37       6.502  -0.920 -13.130  1.00  0.74           C  
ATOM    291  CD  ARG A  37       5.421  -0.685 -14.175  1.00  0.74           C  
ATOM    292  NE  ARG A  37       5.122   0.736 -14.332  1.00  0.74           N  
ATOM    293  NH1 ARG A  37       3.883   0.475 -16.264  1.00  0.74           N  
ATOM    294  NH2 ARG A  37       4.188   2.562 -15.366  1.00  0.74           N  
ATOM    295  CZ  ARG A  37       4.399   1.254 -15.320  1.00  0.74           C  
ATOM    296  N   SER A  38       9.797  -4.191 -13.386  1.00  0.79           N  
ATOM    297  CA  SER A  38      10.233  -5.553 -13.677  1.00  0.79           C  
ATOM    298  C   SER A  38      11.298  -6.015 -12.688  1.00  0.79           C  
ATOM    299  CB  SER A  38      10.774  -5.650 -15.104  1.00  0.79           C  
ATOM    300  O   SER A  38      11.691  -7.184 -12.692  1.00  0.79           O  
ATOM    301  OG  SER A  38      11.952  -4.876 -15.249  1.00  0.79           O  
ATOM    302  N   GLY A  39      11.810  -5.077 -11.811  1.00  0.78           N  
ATOM    303  CA  GLY A  39      12.780  -5.413 -10.781  1.00  0.78           C  
ATOM    304  C   GLY A  39      14.217  -5.256 -11.241  1.00  0.78           C  
ATOM    305  O   GLY A  39      15.149  -5.596 -10.509  1.00  0.78           O  
ATOM    306  N   VAL A  40      14.379  -4.890 -12.522  1.00  0.84           N  
ATOM    307  CA  VAL A  40      15.730  -4.621 -13.005  1.00  0.84           C  
ATOM    308  C   VAL A  40      16.375  -3.529 -12.154  1.00  0.84           C  
ATOM    309  CB  VAL A  40      15.728  -4.205 -14.493  1.00  0.84           C  
ATOM    310  O   VAL A  40      17.529  -3.659 -11.737  1.00  0.84           O  
ATOM    311  CG1 VAL A  40      17.108  -3.705 -14.916  1.00  0.84           C  
ATOM    312  CG2 VAL A  40      15.287  -5.374 -15.372  1.00  0.84           C  
ATOM    313  N   LEU A  41      15.638  -2.444 -11.992  1.00  0.87           N  
ATOM    314  CA  LEU A  41      16.037  -1.406 -11.048  1.00  0.87           C  
ATOM    315  C   LEU A  41      15.287  -1.553  -9.728  1.00  0.87           C  
ATOM    316  CB  LEU A  41      15.785  -0.017 -11.640  1.00  0.87           C  
ATOM    317  O   LEU A  41      14.058  -1.654  -9.716  1.00  0.87           O  
ATOM    318  CG  LEU A  41      16.629   0.365 -12.857  1.00  0.87           C  
ATOM    319  CD1 LEU A  41      16.135   1.680 -13.452  1.00  0.87           C  
ATOM    320  CD2 LEU A  41      18.102   0.464 -12.477  1.00  0.87           C  
ATOM    321  N   GLU A  42      16.087  -1.606  -8.641  1.00  0.81           N  
ATOM    322  CA  GLU A  42      15.466  -1.669  -7.321  1.00  0.81           C  
ATOM    323  C   GLU A  42      15.327  -0.278  -6.710  1.00  0.81           C  
ATOM    324  CB  GLU A  42      16.275  -2.574  -6.389  1.00  0.81           C  
ATOM    325  O   GLU A  42      16.084   0.634  -7.050  1.00  0.81           O  
ATOM    326  CG  GLU A  42      16.365  -4.019  -6.860  1.00  0.81           C  
ATOM    327  CD  GLU A  42      17.180  -4.903  -5.931  1.00  0.81           C  
ATOM    328  OE1 GLU A  42      17.338  -6.110  -6.224  1.00  0.81           O  
ATOM    329  OE2 GLU A  42      17.665  -4.386  -4.899  1.00  0.81           O  
ATOM    330  N   HIS A  43      14.329  -0.118  -5.926  1.00  0.77           N  
ATOM    331  CA  HIS A  43      14.156   1.121  -5.175  1.00  0.77           C  
ATOM    332  C   HIS A  43      15.403   1.451  -4.362  1.00  0.77           C  
ATOM    333  CB  HIS A  43      12.939   1.023  -4.254  1.00  0.77           C  
ATOM    334  O   HIS A  43      16.001   0.564  -3.749  1.00  0.77           O  
ATOM    335  CG  HIS A  43      11.635   0.966  -4.985  1.00  0.77           C  
ATOM    336  CD2 HIS A  43      10.711   1.924  -5.231  1.00  0.77           C  
ATOM    337  ND1 HIS A  43      11.155  -0.190  -5.560  1.00  0.77           N  
ATOM    338  CE1 HIS A  43       9.988   0.061  -6.131  1.00  0.77           C  
ATOM    339  NE2 HIS A  43       9.696   1.337  -5.945  1.00  0.77           N  
ATOM    340  N   GLY A  44      15.894   2.649  -4.441  1.00  0.81           N  
ATOM    341  CA  GLY A  44      17.125   3.051  -3.779  1.00  0.81           C  
ATOM    342  C   GLY A  44      18.327   3.050  -4.705  1.00  0.81           C  
ATOM    343  O   GLY A  44      19.364   3.636  -4.386  1.00  0.81           O  
ATOM    344  N   ASN A  45      18.187   2.312  -5.850  1.00  0.89           N  
ATOM    345  CA  ASN A  45      19.271   2.301  -6.826  1.00  0.89           C  
ATOM    346  C   ASN A  45      19.601   3.709  -7.314  1.00  0.89           C  
ATOM    347  CB  ASN A  45      18.919   1.397  -8.010  1.00  0.89           C  
ATOM    348  O   ASN A  45      18.710   4.551  -7.440  1.00  0.89           O  
ATOM    349  CG  ASN A  45      19.082  -0.075  -7.690  1.00  0.89           C  
ATOM    350  ND2 ASN A  45      19.657  -0.370  -6.529  1.00  0.89           N  
ATOM    351  OD1 ASN A  45      18.696  -0.942  -8.479  1.00  0.89           O  
ATOM    352  N   ILE A  46      20.835   3.917  -7.503  1.00  0.92           N  
ATOM    353  CA  ILE A  46      21.305   5.182  -8.058  1.00  0.92           C  
ATOM    354  C   ILE A  46      21.495   5.044  -9.567  1.00  0.92           C  
ATOM    355  CB  ILE A  46      22.622   5.637  -7.391  1.00  0.92           C  
ATOM    356  O   ILE A  46      22.187   4.135 -10.032  1.00  0.92           O  
ATOM    357  CG1 ILE A  46      22.443   5.743  -5.873  1.00  0.92           C  
ATOM    358  CG2 ILE A  46      23.094   6.969  -7.982  1.00  0.92           C  
ATOM    359  CD1 ILE A  46      21.456   6.819  -5.439  1.00  0.92           C  
ATOM    360  N   LEU A  47      20.804   5.891 -10.248  1.00  0.93           N  
ATOM    361  CA  LEU A  47      20.967   5.871 -11.698  1.00  0.93           C  
ATOM    362  C   LEU A  47      22.294   6.503 -12.104  1.00  0.93           C  
ATOM    363  CB  LEU A  47      19.809   6.605 -12.378  1.00  0.93           C  
ATOM    364  O   LEU A  47      22.812   7.374 -11.402  1.00  0.93           O  
ATOM    365  CG  LEU A  47      18.421   5.986 -12.208  1.00  0.93           C  
ATOM    366  CD1 LEU A  47      17.359   6.885 -12.835  1.00  0.93           C  
ATOM    367  CD2 LEU A  47      18.378   4.591 -12.823  1.00  0.93           C  
ATOM    368  N   PRO A  48      22.786   6.003 -13.287  1.00  0.93           N  
ATOM    369  CA  PRO A  48      23.950   6.720 -13.813  1.00  0.93           C  
ATOM    370  C   PRO A  48      23.673   8.203 -14.048  1.00  0.93           C  
ATOM    371  CB  PRO A  48      24.239   6.003 -15.134  1.00  0.93           C  
ATOM    372  O   PRO A  48      22.522   8.593 -14.263  1.00  0.93           O  
ATOM    373  CG  PRO A  48      23.593   4.663 -14.991  1.00  0.93           C  
ATOM    374  CD  PRO A  48      22.363   4.815 -14.143  1.00  0.93           C  
ATOM    375  N   GLY A  49      24.717   9.018 -13.898  1.00  0.93           N  
ATOM    376  CA  GLY A  49      24.575  10.438 -14.177  1.00  0.93           C  
ATOM    377  C   GLY A  49      24.099  10.724 -15.588  1.00  0.93           C  
ATOM    378  O   GLY A  49      24.179   9.860 -16.463  1.00  0.93           O  
ATOM    379  N   GLU A  50      23.601  11.936 -15.827  1.00  0.93           N  
ATOM    380  CA  GLU A  50      23.057  12.338 -17.121  1.00  0.93           C  
ATOM    381  C   GLU A  50      24.099  12.193 -18.227  1.00  0.93           C  
ATOM    382  CB  GLU A  50      22.546  13.780 -17.065  1.00  0.93           C  
ATOM    383  O   GLU A  50      23.790  11.712 -19.319  1.00  0.93           O  
ATOM    384  CG  GLU A  50      21.312  13.962 -16.195  1.00  0.93           C  
ATOM    385  CD  GLU A  50      20.831  15.403 -16.128  1.00  0.93           C  
ATOM    386  OE1 GLU A  50      19.921  15.703 -15.322  1.00  0.93           O  
ATOM    387  OE2 GLU A  50      21.368  16.239 -16.889  1.00  0.93           O  
ATOM    388  N   ARG A  51      25.311  12.569 -17.884  1.00  0.93           N  
ATOM    389  CA  ARG A  51      26.402  12.474 -18.848  1.00  0.93           C  
ATOM    390  C   ARG A  51      26.656  11.024 -19.246  1.00  0.93           C  
ATOM    391  CB  ARG A  51      27.680  13.093 -18.277  1.00  0.93           C  
ATOM    392  O   ARG A  51      26.827  10.721 -20.429  1.00  0.93           O  
ATOM    393  CG  ARG A  51      28.836  13.140 -19.263  1.00  0.93           C  
ATOM    394  CD  ARG A  51      30.077  13.770 -18.648  1.00  0.93           C  
ATOM    395  NE  ARG A  51      31.249  13.596 -19.501  1.00  0.93           N  
ATOM    396  NH1 ARG A  51      32.600  15.026 -18.288  1.00  0.93           N  
ATOM    397  NH2 ARG A  51      33.421  13.967 -20.148  1.00  0.93           N  
ATOM    398  CZ  ARG A  51      32.421  14.197 -19.310  1.00  0.93           C  
ATOM    399  N   ASP A  52      26.644  10.196 -18.287  1.00  0.94           N  
ATOM    400  CA  ASP A  52      26.882   8.775 -18.525  1.00  0.94           C  
ATOM    401  C   ASP A  52      25.735   8.152 -19.318  1.00  0.94           C  
ATOM    402  CB  ASP A  52      27.069   8.034 -17.200  1.00  0.94           C  
ATOM    403  O   ASP A  52      25.967   7.371 -20.244  1.00  0.94           O  
ATOM    404  CG  ASP A  52      28.347   8.423 -16.478  1.00  0.94           C  
ATOM    405  OD1 ASP A  52      29.316   8.851 -17.142  1.00  0.94           O  
ATOM    406  OD2 ASP A  52      28.387   8.297 -15.235  1.00  0.94           O  
ATOM    407  N   LEU A  53      24.559   8.472 -18.944  1.00  0.94           N  
ATOM    408  CA  LEU A  53      23.388   7.942 -19.634  1.00  0.94           C  
ATOM    409  C   LEU A  53      23.379   8.372 -21.097  1.00  0.94           C  
ATOM    410  CB  LEU A  53      22.103   8.409 -18.944  1.00  0.94           C  
ATOM    411  O   LEU A  53      23.056   7.574 -21.980  1.00  0.94           O  
ATOM    412  CG  LEU A  53      21.725   7.684 -17.652  1.00  0.94           C  
ATOM    413  CD1 LEU A  53      20.627   8.446 -16.918  1.00  0.94           C  
ATOM    414  CD2 LEU A  53      21.284   6.255 -17.950  1.00  0.94           C  
ATOM    415  N   SER A  54      23.744   9.597 -21.300  1.00  0.95           N  
ATOM    416  CA  SER A  54      23.832  10.116 -22.661  1.00  0.95           C  
ATOM    417  C   SER A  54      24.873   9.357 -23.476  1.00  0.95           C  
ATOM    418  CB  SER A  54      24.172  11.607 -22.645  1.00  0.95           C  
ATOM    419  O   SER A  54      24.607   8.950 -24.609  1.00  0.95           O  
ATOM    420  OG  SER A  54      24.321  12.103 -23.965  1.00  0.95           O  
ATOM    421  N   GLN A  55      26.016   9.138 -22.920  1.00  0.94           N  
ATOM    422  CA  GLN A  55      27.114   8.454 -23.595  1.00  0.94           C  
ATOM    423  C   GLN A  55      26.768   6.992 -23.865  1.00  0.94           C  
ATOM    424  CB  GLN A  55      28.395   8.545 -22.764  1.00  0.94           C  
ATOM    425  O   GLN A  55      26.992   6.489 -24.968  1.00  0.94           O  
ATOM    426  CG  GLN A  55      29.631   8.018 -23.480  1.00  0.94           C  
ATOM    427  CD  GLN A  55      30.891   8.143 -22.644  1.00  0.94           C  
ATOM    428  NE2 GLN A  55      32.017   7.708 -23.200  1.00  0.94           N  
ATOM    429  OE1 GLN A  55      30.853   8.626 -21.508  1.00  0.94           O  
ATOM    430  N   LEU A  56      26.127   6.380 -22.939  1.00  0.93           N  
ATOM    431  CA  LEU A  56      25.858   4.948 -23.017  1.00  0.93           C  
ATOM    432  C   LEU A  56      24.703   4.664 -23.972  1.00  0.93           C  
ATOM    433  CB  LEU A  56      25.539   4.386 -21.630  1.00  0.93           C  
ATOM    434  O   LEU A  56      24.668   3.613 -24.615  1.00  0.93           O  
ATOM    435  CG  LEU A  56      26.708   4.300 -20.647  1.00  0.93           C  
ATOM    436  CD1 LEU A  56      26.197   4.027 -19.237  1.00  0.93           C  
ATOM    437  CD2 LEU A  56      27.695   3.222 -21.082  1.00  0.93           C  
ATOM    438  N   THR A  57      23.778   5.651 -24.169  1.00  0.92           N  
ATOM    439  CA  THR A  57      22.567   5.395 -24.940  1.00  0.92           C  
ATOM    440  C   THR A  57      22.618   6.120 -26.282  1.00  0.92           C  
ATOM    441  CB  THR A  57      21.309   5.831 -24.166  1.00  0.92           C  
ATOM    442  O   THR A  57      21.864   5.790 -27.201  1.00  0.92           O  
ATOM    443  CG2 THR A  57      21.193   5.086 -22.840  1.00  0.92           C  
ATOM    444  OG1 THR A  57      21.378   7.239 -23.906  1.00  0.92           O  
ATOM    445  N   GLY A  58      23.503   7.177 -26.421  1.00  0.92           N  
ATOM    446  CA  GLY A  58      23.558   8.002 -27.618  1.00  0.92           C  
ATOM    447  C   GLY A  58      22.463   9.050 -27.671  1.00  0.92           C  
ATOM    448  O   GLY A  58      22.295   9.728 -28.687  1.00  0.92           O  
ATOM    449  N   VAL A  59      21.651   9.184 -26.667  1.00  0.93           N  
ATOM    450  CA  VAL A  59      20.601  10.190 -26.554  1.00  0.93           C  
ATOM    451  C   VAL A  59      21.202  11.515 -26.090  1.00  0.93           C  
ATOM    452  CB  VAL A  59      19.487   9.741 -25.582  1.00  0.93           C  
ATOM    453  O   VAL A  59      22.096  11.534 -25.241  1.00  0.93           O  
ATOM    454  CG1 VAL A  59      18.463  10.857 -25.381  1.00  0.93           C  
ATOM    455  CG2 VAL A  59      18.807   8.475 -26.099  1.00  0.93           C  
ATOM    456  N   SER A  60      20.761  12.610 -26.711  1.00  0.95           N  
ATOM    457  CA  SER A  60      21.302  13.915 -26.349  1.00  0.95           C  
ATOM    458  C   SER A  60      21.121  14.196 -24.861  1.00  0.95           C  
ATOM    459  CB  SER A  60      20.634  15.019 -27.169  1.00  0.95           C  
ATOM    460  O   SER A  60      20.183  13.693 -24.239  1.00  0.95           O  
ATOM    461  OG  SER A  60      19.324  15.276 -26.694  1.00  0.95           O  
ATOM    462  N   ARG A  61      21.981  14.887 -24.249  1.00  0.95           N  
ATOM    463  CA  ARG A  61      21.925  15.257 -22.838  1.00  0.95           C  
ATOM    464  C   ARG A  61      20.641  16.017 -22.523  1.00  0.95           C  
ATOM    465  CB  ARG A  61      23.141  16.101 -22.454  1.00  0.95           C  
ATOM    466  O   ARG A  61      20.088  15.886 -21.429  1.00  0.95           O  
ATOM    467  CG  ARG A  61      24.426  15.300 -22.308  1.00  0.95           C  
ATOM    468  CD  ARG A  61      25.569  16.158 -21.784  1.00  0.95           C  
ATOM    469  NE  ARG A  61      25.391  16.491 -20.373  1.00  0.95           N  
ATOM    470  NH1 ARG A  61      27.027  18.122 -20.338  1.00  0.95           N  
ATOM    471  NH2 ARG A  61      25.844  17.637 -18.435  1.00  0.95           N  
ATOM    472  CZ  ARG A  61      26.087  17.416 -19.718  1.00  0.95           C  
ATOM    473  N   ILE A  62      20.205  16.848 -23.438  1.00  0.96           N  
ATOM    474  CA  ILE A  62      18.993  17.637 -23.248  1.00  0.96           C  
ATOM    475  C   ILE A  62      17.788  16.708 -23.117  1.00  0.96           C  
ATOM    476  CB  ILE A  62      18.778  18.631 -24.411  1.00  0.96           C  
ATOM    477  O   ILE A  62      16.935  16.906 -22.248  1.00  0.96           O  
ATOM    478  CG1 ILE A  62      19.854  19.723 -24.386  1.00  0.96           C  
ATOM    479  CG2 ILE A  62      17.375  19.243 -24.347  1.00  0.96           C  
ATOM    480  CD1 ILE A  62      19.837  20.637 -25.604  1.00  0.96           C  
ATOM    481  N   THR A  63      17.747  15.672 -23.915  1.00  0.95           N  
ATOM    482  CA  THR A  63      16.658  14.701 -23.894  1.00  0.95           C  
ATOM    483  C   THR A  63      16.696  13.874 -22.612  1.00  0.95           C  
ATOM    484  CB  THR A  63      16.721  13.765 -25.115  1.00  0.95           C  
ATOM    485  O   THR A  63      15.655  13.613 -22.005  1.00  0.95           O  
ATOM    486  CG2 THR A  63      15.573  12.761 -25.097  1.00  0.95           C  
ATOM    487  OG1 THR A  63      16.640  14.546 -26.313  1.00  0.95           O  
ATOM    488  N   VAL A  64      17.886  13.443 -22.214  1.00  0.96           N  
ATOM    489  CA  VAL A  64      18.037  12.698 -20.969  1.00  0.96           C  
ATOM    490  C   VAL A  64      17.562  13.552 -19.795  1.00  0.96           C  
ATOM    491  CB  VAL A  64      19.499  12.252 -20.747  1.00  0.96           C  
ATOM    492  O   VAL A  64      16.843  13.068 -18.918  1.00  0.96           O  
ATOM    493  CG1 VAL A  64      19.677  11.657 -19.351  1.00  0.96           C  
ATOM    494  CG2 VAL A  64      19.918  11.246 -21.817  1.00  0.96           C  
ATOM    495  N   ARG A  65      17.989  14.780 -19.838  1.00  0.96           N  
ATOM    496  CA  ARG A  65      17.586  15.692 -18.773  1.00  0.96           C  
ATOM    497  C   ARG A  65      16.068  15.834 -18.719  1.00  0.96           C  
ATOM    498  CB  ARG A  65      18.234  17.065 -18.966  1.00  0.96           C  
ATOM    499  O   ARG A  65      15.479  15.848 -17.637  1.00  0.96           O  
ATOM    500  CG  ARG A  65      17.958  18.041 -17.834  1.00  0.96           C  
ATOM    501  CD  ARG A  65      18.687  19.362 -18.038  1.00  0.96           C  
ATOM    502  NE  ARG A  65      20.136  19.183 -18.038  1.00  0.96           N  
ATOM    503  NH1 ARG A  65      20.528  20.663 -19.768  1.00  0.96           N  
ATOM    504  NH2 ARG A  65      22.278  19.568 -18.772  1.00  0.96           N  
ATOM    505  CZ  ARG A  65      20.978  19.805 -18.859  1.00  0.96           C  
ATOM    506  N   LYS A  66      15.477  15.993 -19.829  1.00  0.97           N  
ATOM    507  CA  LYS A  66      14.023  16.106 -19.895  1.00  0.97           C  
ATOM    508  C   LYS A  66      13.350  14.847 -19.357  1.00  0.97           C  
ATOM    509  CB  LYS A  66      13.569  16.370 -21.331  1.00  0.97           C  
ATOM    510  O   LYS A  66      12.355  14.929 -18.634  1.00  0.97           O  
ATOM    511  CG  LYS A  66      13.739  17.815 -21.778  1.00  0.97           C  
ATOM    512  CD  LYS A  66      13.111  18.054 -23.145  1.00  0.97           C  
ATOM    513  CE  LYS A  66      13.295  19.495 -23.601  1.00  0.97           C  
ATOM    514  NZ  LYS A  66      12.673  19.738 -24.937  1.00  0.97           N  
ATOM    515  N   ALA A  67      13.846  13.685 -19.709  1.00  0.96           N  
ATOM    516  CA  ALA A  67      13.319  12.414 -19.217  1.00  0.96           C  
ATOM    517  C   ALA A  67      13.423  12.329 -17.697  1.00  0.96           C  
ATOM    518  CB  ALA A  67      14.058  11.245 -19.864  1.00  0.96           C  
ATOM    519  O   ALA A  67      12.469  11.930 -17.025  1.00  0.96           O  
ATOM    520  N   MET A  68      14.596  12.696 -17.213  1.00  0.95           N  
ATOM    521  CA  MET A  68      14.813  12.658 -15.770  1.00  0.95           C  
ATOM    522  C   MET A  68      13.863  13.610 -15.051  1.00  0.95           C  
ATOM    523  CB  MET A  68      16.263  13.014 -15.435  1.00  0.95           C  
ATOM    524  O   MET A  68      13.353  13.290 -13.976  1.00  0.95           O  
ATOM    525  CG  MET A  68      17.275  11.997 -15.935  1.00  0.95           C  
ATOM    526  SD  MET A  68      16.935  10.303 -15.315  1.00  0.95           S  
ATOM    527  CE  MET A  68      17.489  10.475 -13.596  1.00  0.95           C  
ATOM    528  N   GLN A  69      13.709  14.780 -15.642  1.00  0.95           N  
ATOM    529  CA  GLN A  69      12.769  15.738 -15.069  1.00  0.95           C  
ATOM    530  C   GLN A  69      11.361  15.154 -15.001  1.00  0.95           C  
ATOM    531  CB  GLN A  69      12.761  17.034 -15.881  1.00  0.95           C  
ATOM    532  O   GLN A  69      10.666  15.311 -13.995  1.00  0.95           O  
ATOM    533  CG  GLN A  69      11.917  18.141 -15.264  1.00  0.95           C  
ATOM    534  CD  GLN A  69      11.965  19.431 -16.062  1.00  0.95           C  
ATOM    535  NE2 GLN A  69      11.181  20.417 -15.643  1.00  0.95           N  
ATOM    536  OE1 GLN A  69      12.703  19.539 -17.047  1.00  0.95           O  
ATOM    537  N   ALA A  70      10.972  14.521 -16.062  1.00  0.93           N  
ATOM    538  CA  ALA A  70       9.661  13.879 -16.097  1.00  0.93           C  
ATOM    539  C   ALA A  70       9.538  12.823 -15.002  1.00  0.93           C  
ATOM    540  CB  ALA A  70       9.412  13.252 -17.467  1.00  0.93           C  
ATOM    541  O   ALA A  70       8.513  12.743 -14.321  1.00  0.93           O  
ATOM    542  N   LEU A  71      10.558  11.968 -14.881  1.00  0.92           N  
ATOM    543  CA  LEU A  71      10.577  10.928 -13.858  1.00  0.92           C  
ATOM    544  C   LEU A  71      10.518  11.539 -12.462  1.00  0.92           C  
ATOM    545  CB  LEU A  71      11.831  10.062 -13.996  1.00  0.92           C  
ATOM    546  O   LEU A  71       9.825  11.023 -11.582  1.00  0.92           O  
ATOM    547  CG  LEU A  71      11.875   9.120 -15.200  1.00  0.92           C  
ATOM    548  CD1 LEU A  71      13.296   8.615 -15.427  1.00  0.92           C  
ATOM    549  CD2 LEU A  71      10.913   7.954 -15.003  1.00  0.92           C  
ATOM    550  N   GLU A  72      11.234  12.580 -12.277  1.00  0.90           N  
ATOM    551  CA  GLU A  72      11.222  13.285 -10.999  1.00  0.90           C  
ATOM    552  C   GLU A  72       9.837  13.848 -10.692  1.00  0.90           C  
ATOM    553  CB  GLU A  72      12.260  14.411 -10.996  1.00  0.90           C  
ATOM    554  O   GLU A  72       9.344  13.721  -9.569  1.00  0.90           O  
ATOM    555  CG  GLU A  72      12.412  15.104  -9.650  1.00  0.90           C  
ATOM    556  CD  GLU A  72      13.495  16.170  -9.643  1.00  0.90           C  
ATOM    557  OE1 GLU A  72      13.985  16.530  -8.548  1.00  0.90           O  
ATOM    558  OE2 GLU A  72      13.857  16.650 -10.740  1.00  0.90           O  
ATOM    559  N   GLU A  73       9.217  14.489 -11.666  1.00  0.86           N  
ATOM    560  CA  GLU A  73       7.885  15.062 -11.503  1.00  0.86           C  
ATOM    561  C   GLU A  73       6.862  13.989 -11.141  1.00  0.86           C  
ATOM    562  CB  GLU A  73       7.453  15.791 -12.778  1.00  0.86           C  
ATOM    563  O   GLU A  73       5.923  14.248 -10.386  1.00  0.86           O  
ATOM    564  CG  GLU A  73       8.143  17.131 -12.984  1.00  0.86           C  
ATOM    565  CD  GLU A  73       7.822  17.772 -14.325  1.00  0.86           C  
ATOM    566  OE1 GLU A  73       8.338  18.877 -14.609  1.00  0.86           O  
ATOM    567  OE2 GLU A  73       7.047  17.165 -15.097  1.00  0.86           O  
ATOM    568  N   GLU A  74       7.114  12.796 -11.677  1.00  0.82           N  
ATOM    569  CA  GLU A  74       6.192  11.694 -11.422  1.00  0.82           C  
ATOM    570  C   GLU A  74       6.542  10.970 -10.125  1.00  0.82           C  
ATOM    571  CB  GLU A  74       6.195  10.707 -12.592  1.00  0.82           C  
ATOM    572  O   GLU A  74       5.888   9.992  -9.757  1.00  0.82           O  
ATOM    573  CG  GLU A  74       5.590  11.268 -13.871  1.00  0.82           C  
ATOM    574  CD  GLU A  74       5.600  10.277 -15.024  1.00  0.82           C  
ATOM    575  OE1 GLU A  74       5.488  10.707 -16.195  1.00  0.82           O  
ATOM    576  OE2 GLU A  74       5.720   9.061 -14.755  1.00  0.82           O  
ATOM    577  N   GLY A  75       7.680  11.308  -9.520  1.00  0.79           N  
ATOM    578  CA  GLY A  75       8.074  10.731  -8.244  1.00  0.79           C  
ATOM    579  C   GLY A  75       8.796   9.405  -8.387  1.00  0.79           C  
ATOM    580  O   GLY A  75       8.913   8.648  -7.421  1.00  0.79           O  
ATOM    581  N   VAL A  76       9.197   9.026  -9.570  1.00  0.84           N  
ATOM    582  CA  VAL A  76       9.900   7.771  -9.815  1.00  0.84           C  
ATOM    583  C   VAL A  76      11.332   7.870  -9.293  1.00  0.84           C  
ATOM    584  CB  VAL A  76       9.905   7.407 -11.317  1.00  0.84           C  
ATOM    585  O   VAL A  76      11.872   6.900  -8.756  1.00  0.84           O  
ATOM    586  CG1 VAL A  76      10.712   6.133 -11.561  1.00  0.84           C  
ATOM    587  CG2 VAL A  76       8.475   7.244 -11.830  1.00  0.84           C  
ATOM    588  N   VAL A  77      11.939   9.057  -9.448  1.00  0.90           N  
ATOM    589  CA  VAL A  77      13.308   9.262  -8.987  1.00  0.90           C  
ATOM    590  C   VAL A  77      13.384  10.530  -8.140  1.00  0.90           C  
ATOM    591  CB  VAL A  77      14.298   9.351 -10.170  1.00  0.90           C  
ATOM    592  O   VAL A  77      12.510  11.396  -8.227  1.00  0.90           O  
ATOM    593  CG1 VAL A  77      14.279   8.061 -10.988  1.00  0.90           C  
ATOM    594  CG2 VAL A  77      13.965  10.553 -11.054  1.00  0.90           C  
ATOM    595  N   THR A  78      14.277  10.576  -7.253  1.00  0.87           N  
ATOM    596  CA  THR A  78      14.670  11.777  -6.525  1.00  0.87           C  
ATOM    597  C   THR A  78      16.116  12.151  -6.840  1.00  0.87           C  
ATOM    598  CB  THR A  78      14.505  11.590  -5.006  1.00  0.87           C  
ATOM    599  O   THR A  78      17.006  11.299  -6.798  1.00  0.87           O  
ATOM    600  CG2 THR A  78      14.841  12.873  -4.254  1.00  0.87           C  
ATOM    601  OG1 THR A  78      13.149  11.223  -4.720  1.00  0.87           O  
ATOM    602  N   ARG A  79      16.389  13.548  -7.123  1.00  0.88           N  
ATOM    603  CA  ARG A  79      17.745  14.026  -7.375  1.00  0.88           C  
ATOM    604  C   ARG A  79      18.315  14.728  -6.147  1.00  0.88           C  
ATOM    605  CB  ARG A  79      17.767  14.973  -8.577  1.00  0.88           C  
ATOM    606  O   ARG A  79      17.647  15.567  -5.539  1.00  0.88           O  
ATOM    607  CG  ARG A  79      17.347  14.318  -9.884  1.00  0.88           C  
ATOM    608  CD  ARG A  79      17.347  15.312 -11.037  1.00  0.88           C  
ATOM    609  NE  ARG A  79      16.094  16.058 -11.105  1.00  0.88           N  
ATOM    610  NH1 ARG A  79      16.581  17.097 -13.111  1.00  0.88           N  
ATOM    611  NH2 ARG A  79      14.593  17.517 -12.051  1.00  0.88           N  
ATOM    612  CZ  ARG A  79      15.759  16.889 -12.089  1.00  0.88           C  
ATOM    613  N   SER A  80      19.386  14.221  -5.706  1.00  0.84           N  
ATOM    614  CA  SER A  80      20.073  14.857  -4.586  1.00  0.84           C  
ATOM    615  C   SER A  80      21.484  15.286  -4.975  1.00  0.84           C  
ATOM    616  CB  SER A  80      20.132  13.911  -3.386  1.00  0.84           C  
ATOM    617  O   SER A  80      22.174  14.577  -5.711  1.00  0.84           O  
ATOM    618  OG  SER A  80      18.829  13.535  -2.978  1.00  0.84           O  
ATOM    619  N   ARG A  81      21.860  16.609  -4.559  1.00  0.81           N  
ATOM    620  CA  ARG A  81      23.216  17.082  -4.815  1.00  0.81           C  
ATOM    621  C   ARG A  81      24.248  16.171  -4.160  1.00  0.81           C  
ATOM    622  CB  ARG A  81      23.389  18.517  -4.312  1.00  0.81           C  
ATOM    623  O   ARG A  81      24.169  15.897  -2.960  1.00  0.81           O  
ATOM    624  CG  ARG A  81      22.818  19.571  -5.247  1.00  0.81           C  
ATOM    625  CD  ARG A  81      23.152  20.981  -4.779  1.00  0.81           C  
ATOM    626  NE  ARG A  81      22.535  21.992  -5.632  1.00  0.81           N  
ATOM    627  NH1 ARG A  81      23.845  23.735  -4.866  1.00  0.81           N  
ATOM    628  NH2 ARG A  81      22.250  24.112  -6.470  1.00  0.81           N  
ATOM    629  CZ  ARG A  81      22.878  23.277  -5.654  1.00  0.81           C  
ATOM    630  N   GLY A  82      25.223  15.556  -4.960  1.00  0.81           N  
ATOM    631  CA  GLY A  82      26.320  14.756  -4.440  1.00  0.81           C  
ATOM    632  C   GLY A  82      25.992  13.277  -4.355  1.00  0.81           C  
ATOM    633  O   GLY A  82      26.885  12.447  -4.178  1.00  0.81           O  
ATOM    634  N   TYR A  83      24.667  12.902  -4.508  1.00  0.80           N  
ATOM    635  CA  TYR A  83      24.296  11.502  -4.330  1.00  0.80           C  
ATOM    636  C   TYR A  83      23.806  10.897  -5.640  1.00  0.80           C  
ATOM    637  CB  TYR A  83      23.215  11.365  -3.254  1.00  0.80           C  
ATOM    638  O   TYR A  83      23.876   9.682  -5.834  1.00  0.80           O  
ATOM    639  CG  TYR A  83      23.735  11.523  -1.846  1.00  0.80           C  
ATOM    640  CD1 TYR A  83      24.296  10.444  -1.165  1.00  0.80           C  
ATOM    641  CD2 TYR A  83      23.667  12.749  -1.193  1.00  0.80           C  
ATOM    642  CE1 TYR A  83      24.775  10.584   0.133  1.00  0.80           C  
ATOM    643  CE2 TYR A  83      24.143  12.900   0.105  1.00  0.80           C  
ATOM    644  OH  TYR A  83      25.168  11.958   2.044  1.00  0.80           O  
ATOM    645  CZ  TYR A  83      24.695  11.814   0.759  1.00  0.80           C  
ATOM    646  N   GLY A  84      23.450  11.862  -6.568  1.00  0.89           N  
ATOM    647  CA  GLY A  84      22.970  11.399  -7.861  1.00  0.89           C  
ATOM    648  C   GLY A  84      21.461  11.258  -7.922  1.00  0.89           C  
ATOM    649  O   GLY A  84      20.738  11.952  -7.203  1.00  0.89           O  
ATOM    650  N   THR A  85      20.970  10.533  -8.918  1.00  0.92           N  
ATOM    651  CA  THR A  85      19.551  10.284  -9.147  1.00  0.92           C  
ATOM    652  C   THR A  85      19.155   8.901  -8.637  1.00  0.92           C  
ATOM    653  CB  THR A  85      19.197  10.404 -10.641  1.00  0.92           C  
ATOM    654  O   THR A  85      19.641   7.886  -9.140  1.00  0.92           O  
ATOM    655  CG2 THR A  85      17.694  10.269 -10.862  1.00  0.92           C  
ATOM    656  OG1 THR A  85      19.627  11.682 -11.126  1.00  0.92           O  
ATOM    657  N   GLN A  86      18.226   8.876  -7.640  1.00  0.91           N  
ATOM    658  CA  GLN A  86      17.840   7.642  -6.963  1.00  0.91           C  
ATOM    659  C   GLN A  86      16.418   7.232  -7.336  1.00  0.91           C  
ATOM    660  CB  GLN A  86      17.960   7.801  -5.447  1.00  0.91           C  
ATOM    661  O   GLN A  86      15.530   8.080  -7.446  1.00  0.91           O  
ATOM    662  CG  GLN A  86      17.649   6.529  -4.669  1.00  0.91           C  
ATOM    663  CD  GLN A  86      17.821   6.700  -3.171  1.00  0.91           C  
ATOM    664  NE2 GLN A  86      17.988   5.589  -2.463  1.00  0.91           N  
ATOM    665  OE1 GLN A  86      17.805   7.822  -2.655  1.00  0.91           O  
ATOM    666  N   ILE A  87      16.220   5.865  -7.626  1.00  0.87           N  
ATOM    667  CA  ILE A  87      14.875   5.341  -7.835  1.00  0.87           C  
ATOM    668  C   ILE A  87      14.088   5.402  -6.528  1.00  0.87           C  
ATOM    669  CB  ILE A  87      14.910   3.892  -8.372  1.00  0.87           C  
ATOM    670  O   ILE A  87      14.551   4.915  -5.494  1.00  0.87           O  
ATOM    671  CG1 ILE A  87      15.697   3.829  -9.686  1.00  0.87           C  
ATOM    672  CG2 ILE A  87      13.490   3.351  -8.558  1.00  0.87           C  
ATOM    673  CD1 ILE A  87      15.073   4.630 -10.821  1.00  0.87           C  
ATOM    674  N   ASN A  88      12.887   6.147  -6.650  1.00  0.82           N  
ATOM    675  CA  ASN A  88      12.055   6.283  -5.459  1.00  0.82           C  
ATOM    676  C   ASN A  88      11.530   4.931  -4.985  1.00  0.82           C  
ATOM    677  CB  ASN A  88      10.891   7.241  -5.724  1.00  0.82           C  
ATOM    678  O   ASN A  88      11.371   4.007  -5.785  1.00  0.82           O  
ATOM    679  CG  ASN A  88      11.336   8.687  -5.824  1.00  0.82           C  
ATOM    680  ND2 ASN A  88      10.457   9.544  -6.329  1.00  0.82           N  
ATOM    681  OD1 ASN A  88      12.461   9.030  -5.452  1.00  0.82           O  
ATOM    682  N   ASN A  89      11.402   4.632  -3.800  1.00  0.72           N  
ATOM    683  CA  ASN A  89      10.835   3.442  -3.175  1.00  0.72           C  
ATOM    684  C   ASN A  89       9.311   3.503  -3.134  1.00  0.72           C  
ATOM    685  CB  ASN A  89      11.397   3.258  -1.763  1.00  0.72           C  
ATOM    686  O   ASN A  89       8.721   3.681  -2.067  1.00  0.72           O  
ATOM    687  CG  ASN A  89      11.109   1.882  -1.195  1.00  0.72           C  
ATOM    688  ND2 ASN A  89      11.251   1.741   0.117  1.00  0.72           N  
ATOM    689  OD1 ASN A  89      10.762   0.954  -1.930  1.00  0.72           O  
ATOM    690  N   ILE A  90       8.670   3.794  -4.297  1.00  0.74           N  
ATOM    691  CA  ILE A  90       7.219   3.943  -4.287  1.00  0.74           C  
ATOM    692  C   ILE A  90       6.558   2.567  -4.266  1.00  0.74           C  
ATOM    693  CB  ILE A  90       6.726   4.757  -5.505  1.00  0.74           C  
ATOM    694  O   ILE A  90       7.051   1.626  -4.892  1.00  0.74           O  
ATOM    695  CG1 ILE A  90       7.348   6.158  -5.499  1.00  0.74           C  
ATOM    696  CG2 ILE A  90       5.196   4.837  -5.517  1.00  0.74           C  
ATOM    697  CD1 ILE A  90       7.121   6.941  -6.784  1.00  0.74           C  
ATOM    698  N   PHE A  91       5.636   2.318  -3.448  1.00  0.78           N  
ATOM    699  CA  PHE A  91       4.814   1.130  -3.249  1.00  0.78           C  
ATOM    700  C   PHE A  91       3.430   1.320  -3.858  1.00  0.78           C  
ATOM    701  CB  PHE A  91       4.691   0.803  -1.758  1.00  0.78           C  
ATOM    702  O   PHE A  91       2.660   2.171  -3.409  1.00  0.78           O  
ATOM    703  CG  PHE A  91       3.724  -0.311  -1.458  1.00  0.78           C  
ATOM    704  CD1 PHE A  91       2.544  -0.059  -0.769  1.00  0.78           C  
ATOM    705  CD2 PHE A  91       3.996  -1.610  -1.866  1.00  0.78           C  
ATOM    706  CE1 PHE A  91       1.648  -1.088  -0.490  1.00  0.78           C  
ATOM    707  CE2 PHE A  91       3.104  -2.643  -1.591  1.00  0.78           C  
ATOM    708  CZ  PHE A  91       1.931  -2.380  -0.902  1.00  0.78           C  
ATOM    709  N   GLU A  92       3.194   0.627  -5.076  1.00  0.82           N  
ATOM    710  CA  GLU A  92       1.859   0.663  -5.665  1.00  0.82           C  
ATOM    711  C   GLU A  92       0.902  -0.262  -4.919  1.00  0.82           C  
ATOM    712  CB  GLU A  92       1.913   0.281  -7.146  1.00  0.82           C  
ATOM    713  O   GLU A  92       1.140  -1.468  -4.830  1.00  0.82           O  
ATOM    714  CG  GLU A  92       2.624   1.305  -8.020  1.00  0.82           C  
ATOM    715  CD  GLU A  92       2.545   0.985  -9.504  1.00  0.82           C  
ATOM    716  OE1 GLU A  92       3.045   1.787 -10.325  1.00  0.82           O  
ATOM    717  OE2 GLU A  92       1.977  -0.075  -9.849  1.00  0.82           O  
ATOM    718  N   TYR A  93      -0.062   0.253  -4.344  1.00  0.88           N  
ATOM    719  CA  TYR A  93      -1.080  -0.493  -3.612  1.00  0.88           C  
ATOM    720  C   TYR A  93      -2.379  -0.566  -4.406  1.00  0.88           C  
ATOM    721  CB  TYR A  93      -1.338   0.148  -2.246  1.00  0.88           C  
ATOM    722  O   TYR A  93      -2.997   0.462  -4.693  1.00  0.88           O  
ATOM    723  CG  TYR A  93      -2.167  -0.708  -1.320  1.00  0.88           C  
ATOM    724  CD1 TYR A  93      -3.559  -0.634  -1.330  1.00  0.88           C  
ATOM    725  CD2 TYR A  93      -1.562  -1.592  -0.433  1.00  0.88           C  
ATOM    726  CE1 TYR A  93      -4.327  -1.420  -0.478  1.00  0.88           C  
ATOM    727  CE2 TYR A  93      -2.321  -2.383   0.424  1.00  0.88           C  
ATOM    728  OH  TYR A  93      -4.455  -3.071   1.240  1.00  0.88           O  
ATOM    729  CZ  TYR A  93      -3.700  -2.290   0.394  1.00  0.88           C  
ATOM    730  N   SER A  94      -2.738  -1.844  -4.787  1.00  0.89           N  
ATOM    731  CA  SER A  94      -3.950  -2.041  -5.575  1.00  0.89           C  
ATOM    732  C   SER A  94      -5.196  -1.979  -4.698  1.00  0.89           C  
ATOM    733  CB  SER A  94      -3.900  -3.381  -6.310  1.00  0.89           C  
ATOM    734  O   SER A  94      -5.309  -2.718  -3.718  1.00  0.89           O  
ATOM    735  OG  SER A  94      -5.129  -3.641  -6.966  1.00  0.89           O  
ATOM    736  N   LEU A  95      -6.131  -1.122  -5.123  1.00  0.88           N  
ATOM    737  CA  LEU A  95      -7.377  -0.984  -4.377  1.00  0.88           C  
ATOM    738  C   LEU A  95      -8.415  -1.990  -4.862  1.00  0.88           C  
ATOM    739  CB  LEU A  95      -7.927   0.438  -4.509  1.00  0.88           C  
ATOM    740  O   LEU A  95      -9.430  -2.211  -4.198  1.00  0.88           O  
ATOM    741  CG  LEU A  95      -7.056   1.557  -3.935  1.00  0.88           C  
ATOM    742  CD1 LEU A  95      -7.712   2.914  -4.174  1.00  0.88           C  
ATOM    743  CD2 LEU A  95      -6.808   1.332  -2.448  1.00  0.88           C  
ATOM    744  N   LYS A  96      -8.210  -2.623  -5.930  1.00  0.81           N  
ATOM    745  CA  LYS A  96      -9.157  -3.564  -6.523  1.00  0.81           C  
ATOM    746  C   LYS A  96      -8.991  -4.959  -5.927  1.00  0.81           C  
ATOM    747  CB  LYS A  96      -8.981  -3.618  -8.041  1.00  0.81           C  
ATOM    748  O   LYS A  96      -9.971  -5.690  -5.764  1.00  0.81           O  
ATOM    749  CG  LYS A  96     -10.076  -4.388  -8.764  1.00  0.81           C  
ATOM    750  CD  LYS A  96      -9.844  -4.409 -10.269  1.00  0.81           C  
ATOM    751  CE  LYS A  96     -10.881  -5.265 -10.984  1.00  0.81           C  
ATOM    752  NZ  LYS A  96     -10.632  -5.324 -12.455  1.00  0.81           N  
ATOM    753  N   GLU A  97      -7.772  -5.296  -5.654  1.00  0.75           N  
ATOM    754  CA  GLU A  97      -7.454  -6.645  -5.195  1.00  0.75           C  
ATOM    755  C   GLU A  97      -7.875  -6.847  -3.743  1.00  0.75           C  
ATOM    756  CB  GLU A  97      -5.958  -6.928  -5.354  1.00  0.75           C  
ATOM    757  O   GLU A  97      -7.690  -5.960  -2.908  1.00  0.75           O  
ATOM    758  CG  GLU A  97      -5.474  -6.890  -6.796  1.00  0.75           C  
ATOM    759  CD  GLU A  97      -3.980  -7.138  -6.934  1.00  0.75           C  
ATOM    760  OE1 GLU A  97      -3.458  -7.083  -8.071  1.00  0.75           O  
ATOM    761  OE2 GLU A  97      -3.326  -7.391  -5.898  1.00  0.75           O  
ATOM    762  N   ALA A  98      -8.795  -7.778  -3.494  1.00  0.81           N  
ATOM    763  CA  ALA A  98      -9.158  -8.068  -2.109  1.00  0.81           C  
ATOM    764  C   ALA A  98      -8.012  -8.759  -1.374  1.00  0.81           C  
ATOM    765  CB  ALA A  98     -10.416  -8.933  -2.059  1.00  0.81           C  
ATOM    766  O   ALA A  98      -8.234  -9.706  -0.617  1.00  0.81           O  
ATOM    767  N   ARG A  99      -6.793  -8.455  -1.839  1.00  0.85           N  
ATOM    768  CA  ARG A  99      -5.598  -8.917  -1.140  1.00  0.85           C  
ATOM    769  C   ARG A  99      -5.185  -7.932  -0.051  1.00  0.85           C  
ATOM    770  CB  ARG A  99      -4.445  -9.123  -2.125  1.00  0.85           C  
ATOM    771  O   ARG A  99      -5.482  -6.739  -0.141  1.00  0.85           O  
ATOM    772  CG  ARG A  99      -4.688 -10.235  -3.134  1.00  0.85           C  
ATOM    773  CD  ARG A  99      -3.497 -10.423  -4.063  1.00  0.85           C  
ATOM    774  NE  ARG A  99      -3.745 -11.469  -5.051  1.00  0.85           N  
ATOM    775  NH1 ARG A  99      -2.288 -10.614  -6.626  1.00  0.85           N  
ATOM    776  NH2 ARG A  99      -3.463 -12.532  -7.067  1.00  0.85           N  
ATOM    777  CZ  ARG A  99      -3.164 -11.536  -6.246  1.00  0.85           C  
ATOM    778  N   GLY A 100      -4.768  -8.561   1.076  1.00  0.89           N  
ATOM    779  CA  GLY A 100      -4.303  -7.725   2.172  1.00  0.89           C  
ATOM    780  C   GLY A 100      -2.956  -7.081   1.901  1.00  0.89           C  
ATOM    781  O   GLY A 100      -2.327  -7.353   0.877  1.00  0.89           O  
ATOM    782  N   PHE A 101      -2.483  -6.189   2.660  1.00  0.93           N  
ATOM    783  CA  PHE A 101      -1.230  -5.445   2.593  1.00  0.93           C  
ATOM    784  C   PHE A 101      -0.051  -6.387   2.382  1.00  0.93           C  
ATOM    785  CB  PHE A 101      -1.023  -4.622   3.868  1.00  0.93           C  
ATOM    786  O   PHE A 101       0.746  -6.197   1.461  1.00  0.93           O  
ATOM    787  CG  PHE A 101       0.352  -4.024   3.988  1.00  0.93           C  
ATOM    788  CD1 PHE A 101       1.341  -4.661   4.727  1.00  0.93           C  
ATOM    789  CD2 PHE A 101       0.657  -2.823   3.360  1.00  0.93           C  
ATOM    790  CE1 PHE A 101       2.615  -4.110   4.840  1.00  0.93           C  
ATOM    791  CE2 PHE A 101       1.928  -2.265   3.468  1.00  0.93           C  
ATOM    792  CZ  PHE A 101       2.905  -2.910   4.209  1.00  0.93           C  
ATOM    793  N   SER A 102       0.065  -7.409   3.230  1.00  0.93           N  
ATOM    794  CA  SER A 102       1.218  -8.303   3.200  1.00  0.93           C  
ATOM    795  C   SER A 102       1.343  -8.998   1.848  1.00  0.93           C  
ATOM    796  CB  SER A 102       1.116  -9.347   4.312  1.00  0.93           C  
ATOM    797  O   SER A 102       2.432  -9.058   1.274  1.00  0.93           O  
ATOM    798  OG  SER A 102       1.141  -8.728   5.587  1.00  0.93           O  
ATOM    799  N   GLN A 103       0.279  -9.480   1.397  1.00  0.92           N  
ATOM    800  CA  GLN A 103       0.285 -10.175   0.114  1.00  0.92           C  
ATOM    801  C   GLN A 103       0.657  -9.229  -1.023  1.00  0.92           C  
ATOM    802  CB  GLN A 103      -1.079 -10.813  -0.158  1.00  0.92           C  
ATOM    803  O   GLN A 103       1.409  -9.600  -1.926  1.00  0.92           O  
ATOM    804  CG  GLN A 103      -1.084 -11.775  -1.338  1.00  0.92           C  
ATOM    805  CD  GLN A 103      -2.403 -12.507  -1.493  1.00  0.92           C  
ATOM    806  NE2 GLN A 103      -2.387 -13.608  -2.237  1.00  0.92           N  
ATOM    807  OE1 GLN A 103      -3.429 -12.087  -0.949  1.00  0.92           O  
ATOM    808  N   GLN A 104       0.121  -8.032  -0.985  1.00  0.91           N  
ATOM    809  CA  GLN A 104       0.426  -7.056  -2.025  1.00  0.91           C  
ATOM    810  C   GLN A 104       1.906  -6.683  -2.013  1.00  0.91           C  
ATOM    811  CB  GLN A 104      -0.433  -5.802  -1.854  1.00  0.91           C  
ATOM    812  O   GLN A 104       2.515  -6.504  -3.069  1.00  0.91           O  
ATOM    813  CG  GLN A 104      -1.911  -6.024  -2.144  1.00  0.91           C  
ATOM    814  CD  GLN A 104      -2.637  -4.743  -2.508  1.00  0.91           C  
ATOM    815  NE2 GLN A 104      -3.683  -4.419  -1.755  1.00  0.91           N  
ATOM    816  OE1 GLN A 104      -2.260  -4.048  -3.458  1.00  0.91           O  
ATOM    817  N   VAL A 105       2.438  -6.628  -0.860  1.00  0.90           N  
ATOM    818  CA  VAL A 105       3.858  -6.321  -0.720  1.00  0.90           C  
ATOM    819  C   VAL A 105       4.693  -7.467  -1.287  1.00  0.90           C  
ATOM    820  CB  VAL A 105       4.240  -6.063   0.755  1.00  0.90           C  
ATOM    821  O   VAL A 105       5.637  -7.238  -2.048  1.00  0.90           O  
ATOM    822  CG1 VAL A 105       5.758  -6.024   0.921  1.00  0.90           C  
ATOM    823  CG2 VAL A 105       3.612  -4.761   1.248  1.00  0.90           C  
ATOM    824  N   VAL A 106       4.396  -8.687  -0.932  1.00  0.88           N  
ATOM    825  CA  VAL A 106       5.108  -9.869  -1.405  1.00  0.88           C  
ATOM    826  C   VAL A 106       5.010  -9.958  -2.926  1.00  0.88           C  
ATOM    827  CB  VAL A 106       4.556 -11.160  -0.760  1.00  0.88           C  
ATOM    828  O   VAL A 106       5.999 -10.250  -3.602  1.00  0.88           O  
ATOM    829  CG1 VAL A 106       5.128 -12.397  -1.451  1.00  0.88           C  
ATOM    830  CG2 VAL A 106       4.871 -11.186   0.735  1.00  0.88           C  
ATOM    831  N   LEU A 107       3.910  -9.730  -3.519  1.00  0.83           N  
ATOM    832  CA  LEU A 107       3.689  -9.790  -4.959  1.00  0.83           C  
ATOM    833  C   LEU A 107       4.599  -8.808  -5.690  1.00  0.83           C  
ATOM    834  CB  LEU A 107       2.225  -9.490  -5.291  1.00  0.83           C  
ATOM    835  O   LEU A 107       4.935  -9.018  -6.858  1.00  0.83           O  
ATOM    836  CG  LEU A 107       1.229 -10.626  -5.050  1.00  0.83           C  
ATOM    837  CD1 LEU A 107      -0.198 -10.136  -5.273  1.00  0.83           C  
ATOM    838  CD2 LEU A 107       1.541 -11.812  -5.956  1.00  0.83           C  
ATOM    839  N   ARG A 108       5.001  -7.936  -4.985  1.00  0.79           N  
ATOM    840  CA  ARG A 108       5.848  -6.918  -5.597  1.00  0.79           C  
ATOM    841  C   ARG A 108       7.318  -7.163  -5.274  1.00  0.79           C  
ATOM    842  CB  ARG A 108       5.434  -5.521  -5.127  1.00  0.79           C  
ATOM    843  O   ARG A 108       8.151  -6.268  -5.431  1.00  0.79           O  
ATOM    844  CG  ARG A 108       4.143  -5.019  -5.753  1.00  0.79           C  
ATOM    845  CD  ARG A 108       3.513  -3.905  -4.928  1.00  0.79           C  
ATOM    846  NE  ARG A 108       2.380  -3.297  -5.620  1.00  0.79           N  
ATOM    847  NH1 ARG A 108       0.969  -3.351  -3.791  1.00  0.79           N  
ATOM    848  NH2 ARG A 108       0.235  -2.491  -5.786  1.00  0.79           N  
ATOM    849  CZ  ARG A 108       1.197  -3.048  -5.064  1.00  0.79           C  
ATOM    850  N   GLY A 109       7.535  -8.340  -4.692  1.00  0.78           N  
ATOM    851  CA  GLY A 109       8.901  -8.784  -4.468  1.00  0.78           C  
ATOM    852  C   GLY A 109       9.551  -8.130  -3.263  1.00  0.78           C  
ATOM    853  O   GLY A 109      10.778  -8.043  -3.183  1.00  0.78           O  
ATOM    854  N   LYS A 110       8.688  -7.571  -2.371  1.00  0.84           N  
ATOM    855  CA  LYS A 110       9.199  -6.923  -1.167  1.00  0.84           C  
ATOM    856  C   LYS A 110       8.825  -7.715   0.083  1.00  0.84           C  
ATOM    857  CB  LYS A 110       8.668  -5.493  -1.059  1.00  0.84           C  
ATOM    858  O   LYS A 110       8.106  -8.713   0.000  1.00  0.84           O  
ATOM    859  CG  LYS A 110       9.053  -4.601  -2.230  1.00  0.84           C  
ATOM    860  CD  LYS A 110       8.599  -3.164  -2.011  1.00  0.84           C  
ATOM    861  CE  LYS A 110       9.030  -2.259  -3.157  1.00  0.84           C  
ATOM    862  NZ  LYS A 110      10.236  -1.452  -2.802  1.00  0.84           N  
ATOM    863  N   LYS A 111       9.379  -7.274   1.257  1.00  0.90           N  
ATOM    864  CA  LYS A 111       9.140  -7.974   2.516  1.00  0.90           C  
ATOM    865  C   LYS A 111       8.227  -7.163   3.431  1.00  0.90           C  
ATOM    866  CB  LYS A 111      10.462  -8.271   3.224  1.00  0.90           C  
ATOM    867  O   LYS A 111       8.601  -6.082   3.890  1.00  0.90           O  
ATOM    868  CG  LYS A 111      10.315  -9.123   4.476  1.00  0.90           C  
ATOM    869  CD  LYS A 111      11.660  -9.360   5.152  1.00  0.90           C  
ATOM    870  CE  LYS A 111      11.502 -10.125   6.459  1.00  0.90           C  
ATOM    871  NZ  LYS A 111      12.815 -10.336   7.139  1.00  0.90           N  
ATOM    872  N   PRO A 112       7.043  -7.739   3.704  1.00  0.95           N  
ATOM    873  CA  PRO A 112       6.163  -7.045   4.647  1.00  0.95           C  
ATOM    874  C   PRO A 112       6.510  -7.339   6.105  1.00  0.95           C  
ATOM    875  CB  PRO A 112       4.774  -7.586   4.297  1.00  0.95           C  
ATOM    876  O   PRO A 112       7.029  -8.414   6.415  1.00  0.95           O  
ATOM    877  CG  PRO A 112       5.012  -8.994   3.856  1.00  0.95           C  
ATOM    878  CD  PRO A 112       6.299  -9.040   3.083  1.00  0.95           C  
ATOM    879  N   ASP A 113       6.249  -6.394   6.998  1.00  0.96           N  
ATOM    880  CA  ASP A 113       6.358  -6.570   8.443  1.00  0.96           C  
ATOM    881  C   ASP A 113       5.348  -5.695   9.181  1.00  0.96           C  
ATOM    882  CB  ASP A 113       7.778  -6.250   8.918  1.00  0.96           C  
ATOM    883  O   ASP A 113       4.795  -4.756   8.605  1.00  0.96           O  
ATOM    884  CG  ASP A 113       8.150  -6.970  10.202  1.00  0.96           C  
ATOM    885  OD1 ASP A 113       7.322  -7.743  10.730  1.00  0.96           O  
ATOM    886  OD2 ASP A 113       9.281  -6.761  10.691  1.00  0.96           O  
ATOM    887  N   THR A 114       5.141  -6.157  10.429  1.00  0.97           N  
ATOM    888  CA  THR A 114       4.142  -5.460  11.232  1.00  0.97           C  
ATOM    889  C   THR A 114       4.633  -5.276  12.665  1.00  0.97           C  
ATOM    890  CB  THR A 114       2.803  -6.219  11.239  1.00  0.97           C  
ATOM    891  O   THR A 114       5.246  -6.180  13.238  1.00  0.97           O  
ATOM    892  CG2 THR A 114       1.808  -5.570  12.196  1.00  0.97           C  
ATOM    893  OG1 THR A 114       2.250  -6.213   9.917  1.00  0.97           O  
ATOM    894  N   LEU A 115       4.392  -4.128  13.124  1.00  0.96           N  
ATOM    895  CA  LEU A 115       4.516  -3.868  14.554  1.00  0.96           C  
ATOM    896  C   LEU A 115       3.152  -3.590  15.176  1.00  0.96           C  
ATOM    897  CB  LEU A 115       5.455  -2.684  14.805  1.00  0.96           C  
ATOM    898  O   LEU A 115       2.543  -2.552  14.909  1.00  0.96           O  
ATOM    899  CG  LEU A 115       5.657  -2.278  16.265  1.00  0.96           C  
ATOM    900  CD1 LEU A 115       6.381  -3.383  17.028  1.00  0.96           C  
ATOM    901  CD2 LEU A 115       6.430  -0.966  16.353  1.00  0.96           C  
ATOM    902  N   TRP A 116       2.661  -4.493  16.077  1.00  0.96           N  
ATOM    903  CA  TRP A 116       1.354  -4.332  16.706  1.00  0.96           C  
ATOM    904  C   TRP A 116       1.417  -3.314  17.839  1.00  0.96           C  
ATOM    905  CB  TRP A 116       0.843  -5.674  17.237  1.00  0.96           C  
ATOM    906  O   TRP A 116       2.212  -3.461  18.770  1.00  0.96           O  
ATOM    907  CG  TRP A 116       0.434  -6.638  16.163  1.00  0.96           C  
ATOM    908  CD1 TRP A 116       1.145  -7.712  15.706  1.00  0.96           C  
ATOM    909  CD2 TRP A 116      -0.781  -6.611  15.409  1.00  0.96           C  
ATOM    910  CE2 TRP A 116      -0.741  -7.700  14.511  1.00  0.96           C  
ATOM    911  CE3 TRP A 116      -1.903  -5.770  15.406  1.00  0.96           C  
ATOM    912  NE1 TRP A 116       0.444  -8.355  14.712  1.00  0.96           N  
ATOM    913  CH2 TRP A 116      -2.866  -7.133  13.636  1.00  0.96           C  
ATOM    914  CZ2 TRP A 116      -1.780  -7.971  13.618  1.00  0.96           C  
ATOM    915  CZ3 TRP A 116      -2.936  -6.042  14.517  1.00  0.96           C  
ATOM    916  N   VAL A 117       0.598  -2.281  17.701  1.00  0.96           N  
ATOM    917  CA  VAL A 117       0.514  -1.242  18.722  1.00  0.96           C  
ATOM    918  C   VAL A 117      -0.550  -1.613  19.751  1.00  0.96           C  
ATOM    919  CB  VAL A 117       0.199   0.138  18.102  1.00  0.96           C  
ATOM    920  O   VAL A 117      -0.337  -1.463  20.956  1.00  0.96           O  
ATOM    921  CG1 VAL A 117       0.022   1.192  19.194  1.00  0.96           C  
ATOM    922  CG2 VAL A 117       1.302   0.551  17.130  1.00  0.96           C  
ATOM    923  N   ASN A 118      -1.663  -2.144  19.284  1.00  0.94           N  
ATOM    924  CA  ASN A 118      -2.747  -2.531  20.181  1.00  0.94           C  
ATOM    925  C   ASN A 118      -3.668  -3.562  19.536  1.00  0.94           C  
ATOM    926  CB  ASN A 118      -3.548  -1.302  20.617  1.00  0.94           C  
ATOM    927  O   ASN A 118      -3.894  -3.528  18.325  1.00  0.94           O  
ATOM    928  CG  ASN A 118      -4.667  -1.646  21.580  1.00  0.94           C  
ATOM    929  ND2 ASN A 118      -5.208  -0.633  22.246  1.00  0.94           N  
ATOM    930  OD1 ASN A 118      -5.042  -2.813  21.724  1.00  0.94           O  
ATOM    931  N   LYS A 119      -4.071  -4.551  20.375  1.00  0.97           N  
ATOM    932  CA  LYS A 119      -5.151  -5.484  20.067  1.00  0.97           C  
ATOM    933  C   LYS A 119      -6.157  -5.558  21.211  1.00  0.97           C  
ATOM    934  CB  LYS A 119      -4.589  -6.876  19.772  1.00  0.97           C  
ATOM    935  O   LYS A 119      -5.865  -6.125  22.266  1.00  0.97           O  
ATOM    936  CG  LYS A 119      -3.649  -6.924  18.576  1.00  0.97           C  
ATOM    937  CD  LYS A 119      -3.086  -8.323  18.363  1.00  0.97           C  
ATOM    938  CE  LYS A 119      -2.068  -8.351  17.232  1.00  0.97           C  
ATOM    939  NZ  LYS A 119      -1.503  -9.718  17.028  1.00  0.97           N  
ATOM    940  N   ARG A 120      -7.311  -4.999  21.012  1.00  0.97           N  
ATOM    941  CA  ARG A 120      -8.246  -5.006  22.132  1.00  0.97           C  
ATOM    942  C   ARG A 120      -9.690  -5.036  21.640  1.00  0.97           C  
ATOM    943  CB  ARG A 120      -8.023  -3.785  23.027  1.00  0.97           C  
ATOM    944  O   ARG A 120      -9.971  -4.654  20.502  1.00  0.97           O  
ATOM    945  CG  ARG A 120      -8.304  -2.458  22.340  1.00  0.97           C  
ATOM    946  CD  ARG A 120      -8.016  -1.277  23.257  1.00  0.97           C  
ATOM    947  NE  ARG A 120      -8.301  -0.004  22.601  1.00  0.97           N  
ATOM    948  NH1 ARG A 120      -7.809   1.294  24.448  1.00  0.97           N  
ATOM    949  NH2 ARG A 120      -8.480   2.283  22.492  1.00  0.97           N  
ATOM    950  CZ  ARG A 120      -8.196   1.188  23.182  1.00  0.97           C  
ATOM    951  N   VAL A 121     -10.533  -5.476  22.533  1.00  0.98           N  
ATOM    952  CA  VAL A 121     -11.970  -5.440  22.283  1.00  0.98           C  
ATOM    953  C   VAL A 121     -12.551  -4.122  22.791  1.00  0.98           C  
ATOM    954  CB  VAL A 121     -12.692  -6.633  22.950  1.00  0.98           C  
ATOM    955  O   VAL A 121     -12.267  -3.705  23.916  1.00  0.98           O  
ATOM    956  CG1 VAL A 121     -14.198  -6.556  22.708  1.00  0.98           C  
ATOM    957  CG2 VAL A 121     -12.130  -7.954  22.428  1.00  0.98           C  
ATOM    958  N   VAL A 122     -13.360  -3.469  21.970  1.00  0.98           N  
ATOM    959  CA  VAL A 122     -14.008  -2.214  22.336  1.00  0.98           C  
ATOM    960  C   VAL A 122     -15.474  -2.247  21.913  1.00  0.98           C  
ATOM    961  CB  VAL A 122     -13.296  -1.001  21.697  1.00  0.98           C  
ATOM    962  O   VAL A 122     -15.889  -3.129  21.157  1.00  0.98           O  
ATOM    963  CG1 VAL A 122     -11.836  -0.935  22.142  1.00  0.98           C  
ATOM    964  CG2 VAL A 122     -13.390  -1.069  20.174  1.00  0.98           C  
ATOM    965  N   LYS A 123     -16.245  -1.267  22.459  1.00  0.99           N  
ATOM    966  CA  LYS A 123     -17.607  -1.082  21.965  1.00  0.99           C  
ATOM    967  C   LYS A 123     -17.613  -0.319  20.644  1.00  0.99           C  
ATOM    968  CB  LYS A 123     -18.459  -0.346  23.000  1.00  0.99           C  
ATOM    969  O   LYS A 123     -16.945   0.708  20.511  1.00  0.99           O  
ATOM    970  CG  LYS A 123     -18.645  -1.109  24.304  1.00  0.99           C  
ATOM    971  CD  LYS A 123     -19.385  -2.422  24.083  1.00  0.99           C  
ATOM    972  CE  LYS A 123     -19.608  -3.166  25.392  1.00  0.99           C  
ATOM    973  NZ  LYS A 123     -20.286  -4.479  25.174  1.00  0.99           N  
ATOM    974  N   CYS A 124     -18.414  -0.899  19.731  1.00  0.98           N  
ATOM    975  CA  CYS A 124     -18.392  -0.371  18.371  1.00  0.98           C  
ATOM    976  C   CYS A 124     -19.036   1.009  18.312  1.00  0.98           C  
ATOM    977  CB  CYS A 124     -19.113  -1.321  17.415  1.00  0.98           C  
ATOM    978  O   CYS A 124     -20.230   1.154  18.576  1.00  0.98           O  
ATOM    979  SG  CYS A 124     -18.874  -0.918  15.671  1.00  0.98           S  
ATOM    980  N   PRO A 125     -18.261   1.988  17.917  1.00  0.98           N  
ATOM    981  CA  PRO A 125     -18.841   3.318  17.721  1.00  0.98           C  
ATOM    982  C   PRO A 125     -19.860   3.356  16.584  1.00  0.98           C  
ATOM    983  CB  PRO A 125     -17.625   4.189  17.394  1.00  0.98           C  
ATOM    984  O   PRO A 125     -19.801   2.531  15.669  1.00  0.98           O  
ATOM    985  CG  PRO A 125     -16.451   3.402  17.880  1.00  0.98           C  
ATOM    986  CD  PRO A 125     -16.787   1.941  17.796  1.00  0.98           C  
ATOM    987  N   GLU A 126     -20.714   4.334  16.592  1.00  0.98           N  
ATOM    988  CA  GLU A 126     -21.810   4.431  15.633  1.00  0.98           C  
ATOM    989  C   GLU A 126     -21.288   4.484  14.201  1.00  0.98           C  
ATOM    990  CB  GLU A 126     -22.672   5.662  15.925  1.00  0.98           C  
ATOM    991  O   GLU A 126     -21.779   3.765  13.328  1.00  0.98           O  
ATOM    992  CG  GLU A 126     -23.941   5.737  15.088  1.00  0.98           C  
ATOM    993  CD  GLU A 126     -24.895   6.831  15.541  1.00  0.98           C  
ATOM    994  OE1 GLU A 126     -26.009   6.936  14.979  1.00  0.98           O  
ATOM    995  OE2 GLU A 126     -24.525   7.590  16.465  1.00  0.98           O  
ATOM    996  N   GLU A 127     -20.305   5.240  13.980  1.00  0.97           N  
ATOM    997  CA  GLU A 127     -19.771   5.420  12.633  1.00  0.97           C  
ATOM    998  C   GLU A 127     -19.175   4.122  12.097  1.00  0.97           C  
ATOM    999  CB  GLU A 127     -18.716   6.529  12.617  1.00  0.97           C  
ATOM   1000  O   GLU A 127     -19.377   3.775  10.931  1.00  0.97           O  
ATOM   1001  CG  GLU A 127     -18.219   6.885  11.224  1.00  0.97           C  
ATOM   1002  CD  GLU A 127     -17.168   7.984  11.224  1.00  0.97           C  
ATOM   1003  OE1 GLU A 127     -16.634   8.313  10.140  1.00  0.97           O  
ATOM   1004  OE2 GLU A 127     -16.875   8.518  12.317  1.00  0.97           O  
ATOM   1005  N   VAL A 128     -18.502   3.410  12.951  1.00  0.98           N  
ATOM   1006  CA  VAL A 128     -17.886   2.141  12.576  1.00  0.98           C  
ATOM   1007  C   VAL A 128     -18.968   1.083  12.368  1.00  0.98           C  
ATOM   1008  CB  VAL A 128     -16.873   1.665  13.641  1.00  0.98           C  
ATOM   1009  O   VAL A 128     -18.896   0.290  11.426  1.00  0.98           O  
ATOM   1010  CG1 VAL A 128     -16.365   0.262  13.314  1.00  0.98           C  
ATOM   1011  CG2 VAL A 128     -15.708   2.648  13.746  1.00  0.98           C  
ATOM   1012  N   ALA A 129     -19.920   1.095  13.250  1.00  0.98           N  
ATOM   1013  CA  ALA A 129     -21.026   0.146  13.158  1.00  0.98           C  
ATOM   1014  C   ALA A 129     -21.727   0.248  11.806  1.00  0.98           C  
ATOM   1015  CB  ALA A 129     -22.024   0.381  14.290  1.00  0.98           C  
ATOM   1016  O   ALA A 129     -22.097  -0.768  11.214  1.00  0.98           O  
ATOM   1017  N   GLN A 130     -21.904   1.441  11.326  1.00  0.98           N  
ATOM   1018  CA  GLN A 130     -22.529   1.662  10.026  1.00  0.98           C  
ATOM   1019  C   GLN A 130     -21.714   1.019   8.907  1.00  0.98           C  
ATOM   1020  CB  GLN A 130     -22.700   3.158   9.759  1.00  0.98           C  
ATOM   1021  O   GLN A 130     -22.273   0.378   8.015  1.00  0.98           O  
ATOM   1022  CG  GLN A 130     -23.788   3.812  10.599  1.00  0.98           C  
ATOM   1023  CD  GLN A 130     -23.836   5.319  10.427  1.00  0.98           C  
ATOM   1024  NE2 GLN A 130     -24.771   5.965  11.116  1.00  0.98           N  
ATOM   1025  OE1 GLN A 130     -23.040   5.898   9.681  1.00  0.98           O  
ATOM   1026  N   GLN A 131     -20.437   1.148   9.008  1.00  0.98           N  
ATOM   1027  CA  GLN A 131     -19.559   0.591   7.984  1.00  0.98           C  
ATOM   1028  C   GLN A 131     -19.545  -0.934   8.042  1.00  0.98           C  
ATOM   1029  CB  GLN A 131     -18.138   1.135   8.141  1.00  0.98           C  
ATOM   1030  O   GLN A 131     -19.515  -1.600   7.005  1.00  0.98           O  
ATOM   1031  CG  GLN A 131     -18.037   2.646   7.984  1.00  0.98           C  
ATOM   1032  CD  GLN A 131     -18.526   3.129   6.631  1.00  0.98           C  
ATOM   1033  NE2 GLN A 131     -19.287   4.218   6.630  1.00  0.98           N  
ATOM   1034  OE1 GLN A 131     -18.221   2.529   5.595  1.00  0.98           O  
ATOM   1035  N   LEU A 132     -19.698  -1.483   9.250  1.00  0.98           N  
ATOM   1036  CA  LEU A 132     -19.597  -2.924   9.454  1.00  0.98           C  
ATOM   1037  C   LEU A 132     -20.974  -3.577   9.410  1.00  0.98           C  
ATOM   1038  CB  LEU A 132     -18.917  -3.230  10.791  1.00  0.98           C  
ATOM   1039  O   LEU A 132     -21.089  -4.800   9.517  1.00  0.98           O  
ATOM   1040  CG  LEU A 132     -17.406  -3.002  10.851  1.00  0.98           C  
ATOM   1041  CD1 LEU A 132     -16.894  -3.209  12.273  1.00  0.98           C  
ATOM   1042  CD2 LEU A 132     -16.686  -3.929   9.878  1.00  0.98           C  
ATOM   1043  N   ALA A 133     -21.957  -2.745   9.326  1.00  0.97           N  
ATOM   1044  CA  ALA A 133     -23.331  -3.240   9.324  1.00  0.97           C  
ATOM   1045  C   ALA A 133     -23.606  -4.099  10.555  1.00  0.97           C  
ATOM   1046  CB  ALA A 133     -23.609  -4.035   8.051  1.00  0.97           C  
ATOM   1047  O   ALA A 133     -24.152  -5.199  10.442  1.00  0.97           O  
ATOM   1048  N   VAL A 134     -23.212  -3.614  11.681  1.00  0.98           N  
ATOM   1049  CA  VAL A 134     -23.486  -4.231  12.975  1.00  0.98           C  
ATOM   1050  C   VAL A 134     -24.182  -3.226  13.890  1.00  0.98           C  
ATOM   1051  CB  VAL A 134     -22.192  -4.751  13.641  1.00  0.98           C  
ATOM   1052  O   VAL A 134     -24.296  -2.045  13.553  1.00  0.98           O  
ATOM   1053  CG1 VAL A 134     -21.535  -5.825  12.777  1.00  0.98           C  
ATOM   1054  CG2 VAL A 134     -21.223  -3.598  13.894  1.00  0.98           C  
ATOM   1055  N   GLU A 135     -24.648  -3.707  15.016  1.00  0.98           N  
ATOM   1056  CA  GLU A 135     -25.305  -2.837  15.987  1.00  0.98           C  
ATOM   1057  C   GLU A 135     -24.291  -1.958  16.714  1.00  0.98           C  
ATOM   1058  CB  GLU A 135     -26.103  -3.664  16.997  1.00  0.98           C  
ATOM   1059  O   GLU A 135     -23.267  -2.448  17.193  1.00  0.98           O  
ATOM   1060  CG  GLU A 135     -26.956  -2.828  17.940  1.00  0.98           C  
ATOM   1061  CD  GLU A 135     -27.739  -3.663  18.941  1.00  0.98           C  
ATOM   1062  OE1 GLU A 135     -28.417  -3.081  19.818  1.00  0.98           O  
ATOM   1063  OE2 GLU A 135     -27.673  -4.909  18.848  1.00  0.98           O  
ATOM   1064  N   ALA A 136     -24.539  -0.640  16.744  1.00  0.98           N  
ATOM   1065  CA  ALA A 136     -23.709   0.224  17.580  1.00  0.98           C  
ATOM   1066  C   ALA A 136     -23.627  -0.308  19.008  1.00  0.98           C  
ATOM   1067  CB  ALA A 136     -24.256   1.650  17.578  1.00  0.98           C  
ATOM   1068  O   ALA A 136     -24.635  -0.733  19.578  1.00  0.98           O  
ATOM   1069  N   GLY A 137     -22.395  -0.373  19.552  1.00  0.98           N  
ATOM   1070  CA  GLY A 137     -22.207  -0.855  20.911  1.00  0.98           C  
ATOM   1071  C   GLY A 137     -21.835  -2.324  20.977  1.00  0.98           C  
ATOM   1072  O   GLY A 137     -21.499  -2.838  22.046  1.00  0.98           O  
ATOM   1073  N   SER A 138     -22.031  -2.967  19.787  1.00  0.98           N  
ATOM   1074  CA  SER A 138     -21.586  -4.357  19.769  1.00  0.98           C  
ATOM   1075  C   SER A 138     -20.075  -4.456  19.948  1.00  0.98           C  
ATOM   1076  CB  SER A 138     -21.999  -5.035  18.462  1.00  0.98           C  
ATOM   1077  O   SER A 138     -19.355  -3.477  19.742  1.00  0.98           O  
ATOM   1078  OG  SER A 138     -21.393  -4.397  17.351  1.00  0.98           O  
ATOM   1079  N   ASP A 139     -19.606  -5.681  20.327  1.00  0.98           N  
ATOM   1080  CA  ASP A 139     -18.175  -5.887  20.527  1.00  0.98           C  
ATOM   1081  C   ASP A 139     -17.448  -6.028  19.192  1.00  0.98           C  
ATOM   1082  CB  ASP A 139     -17.928  -7.124  21.394  1.00  0.98           C  
ATOM   1083  O   ASP A 139     -17.882  -6.782  18.319  1.00  0.98           O  
ATOM   1084  CG  ASP A 139     -18.281  -6.906  22.854  1.00  0.98           C  
ATOM   1085  OD1 ASP A 139     -18.449  -5.740  23.273  1.00  0.98           O  
ATOM   1086  OD2 ASP A 139     -18.391  -7.908  23.593  1.00  0.98           O  
ATOM   1087  N   VAL A 140     -16.361  -5.256  19.068  1.00  0.99           N  
ATOM   1088  CA  VAL A 140     -15.466  -5.364  17.920  1.00  0.99           C  
ATOM   1089  C   VAL A 140     -14.015  -5.358  18.395  1.00  0.99           C  
ATOM   1090  CB  VAL A 140     -15.700  -4.220  16.908  1.00  0.99           C  
ATOM   1091  O   VAL A 140     -13.711  -4.855  19.479  1.00  0.99           O  
ATOM   1092  CG1 VAL A 140     -17.110  -4.295  16.325  1.00  0.99           C  
ATOM   1093  CG2 VAL A 140     -15.465  -2.864  17.572  1.00  0.99           C  
ATOM   1094  N   PHE A 141     -13.216  -5.988  17.578  1.00  0.98           N  
ATOM   1095  CA  PHE A 141     -11.787  -5.834  17.829  1.00  0.98           C  
ATOM   1096  C   PHE A 141     -11.258  -4.560  17.181  1.00  0.98           C  
ATOM   1097  CB  PHE A 141     -11.015  -7.049  17.307  1.00  0.98           C  
ATOM   1098  O   PHE A 141     -11.575  -4.267  16.027  1.00  0.98           O  
ATOM   1099  CG  PHE A 141     -11.014  -8.220  18.252  1.00  0.98           C  
ATOM   1100  CD1 PHE A 141     -10.112  -8.280  19.307  1.00  0.98           C  
ATOM   1101  CD2 PHE A 141     -11.917  -9.262  18.085  1.00  0.98           C  
ATOM   1102  CE1 PHE A 141     -10.109  -9.363  20.183  1.00  0.98           C  
ATOM   1103  CE2 PHE A 141     -11.921 -10.348  18.957  1.00  0.98           C  
ATOM   1104  CZ  PHE A 141     -11.015 -10.397  20.004  1.00  0.98           C  
ATOM   1105  N   LEU A 142     -10.489  -3.792  17.932  1.00  0.98           N  
ATOM   1106  CA  LEU A 142      -9.690  -2.691  17.403  1.00  0.98           C  
ATOM   1107  C   LEU A 142      -8.217  -3.077  17.326  1.00  0.98           C  
ATOM   1108  CB  LEU A 142      -9.858  -1.441  18.271  1.00  0.98           C  
ATOM   1109  O   LEU A 142      -7.558  -3.236  18.356  1.00  0.98           O  
ATOM   1110  CG  LEU A 142      -8.996  -0.235  17.896  1.00  0.98           C  
ATOM   1111  CD1 LEU A 142      -9.314   0.222  16.476  1.00  0.98           C  
ATOM   1112  CD2 LEU A 142      -9.208   0.903  18.888  1.00  0.98           C  
ATOM   1113  N   LEU A 143      -7.759  -3.221  16.105  1.00  0.98           N  
ATOM   1114  CA  LEU A 143      -6.370  -3.583  15.845  1.00  0.98           C  
ATOM   1115  C   LEU A 143      -5.599  -2.399  15.271  1.00  0.98           C  
ATOM   1116  CB  LEU A 143      -6.297  -4.770  14.882  1.00  0.98           C  
ATOM   1117  O   LEU A 143      -5.948  -1.882  14.208  1.00  0.98           O  
ATOM   1118  CG  LEU A 143      -7.235  -5.941  15.176  1.00  0.98           C  
ATOM   1119  CD1 LEU A 143      -7.218  -6.938  14.022  1.00  0.98           C  
ATOM   1120  CD2 LEU A 143      -6.847  -6.623  16.483  1.00  0.98           C  
ATOM   1121  N   LYS A 144      -4.583  -2.047  16.010  1.00  0.98           N  
ATOM   1122  CA  LYS A 144      -3.726  -0.957  15.554  1.00  0.98           C  
ATOM   1123  C   LYS A 144      -2.292  -1.435  15.343  1.00  0.98           C  
ATOM   1124  CB  LYS A 144      -3.751   0.200  16.553  1.00  0.98           C  
ATOM   1125  O   LYS A 144      -1.705  -2.060  16.229  1.00  0.98           O  
ATOM   1126  CG  LYS A 144      -3.019   1.446  16.077  1.00  0.98           C  
ATOM   1127  CD  LYS A 144      -3.232   2.618  17.027  1.00  0.98           C  
ATOM   1128  CE  LYS A 144      -2.568   3.886  16.510  1.00  0.98           C  
ATOM   1129  NZ  LYS A 144      -2.814   5.049  17.414  1.00  0.98           N  
ATOM   1130  N   ARG A 145      -1.787  -1.030  14.148  1.00  0.97           N  
ATOM   1131  CA  ARG A 145      -0.455  -1.536  13.831  1.00  0.97           C  
ATOM   1132  C   ARG A 145       0.287  -0.581  12.902  1.00  0.97           C  
ATOM   1133  CB  ARG A 145      -0.544  -2.924  13.193  1.00  0.97           C  
ATOM   1134  O   ARG A 145      -0.333   0.245  12.229  1.00  0.97           O  
ATOM   1135  CG  ARG A 145      -1.368  -2.964  11.916  1.00  0.97           C  
ATOM   1136  CD  ARG A 145      -1.690  -4.391  11.497  1.00  0.97           C  
ATOM   1137  NE  ARG A 145      -2.450  -4.428  10.250  1.00  0.97           N  
ATOM   1138  NH1 ARG A 145      -4.272  -5.526  11.152  1.00  0.97           N  
ATOM   1139  NH2 ARG A 145      -4.260  -4.945   8.935  1.00  0.97           N  
ATOM   1140  CZ  ARG A 145      -3.659  -4.966  10.115  1.00  0.97           C  
ATOM   1141  N   ILE A 146       1.644  -0.710  12.962  1.00  0.97           N  
ATOM   1142  CA  ILE A 146       2.530  -0.050  12.010  1.00  0.97           C  
ATOM   1143  C   ILE A 146       2.987  -1.052  10.951  1.00  0.97           C  
ATOM   1144  CB  ILE A 146       3.752   0.578  12.716  1.00  0.97           C  
ATOM   1145  O   ILE A 146       3.419  -2.159  11.281  1.00  0.97           O  
ATOM   1146  CG1 ILE A 146       3.295   1.537  13.821  1.00  0.97           C  
ATOM   1147  CG2 ILE A 146       4.651   1.296  11.705  1.00  0.97           C  
ATOM   1148  CD1 ILE A 146       4.423   2.033  14.716  1.00  0.97           C  
ATOM   1149  N   ARG A 147       2.928  -0.566   9.653  1.00  0.97           N  
ATOM   1150  CA  ARG A 147       3.275  -1.453   8.547  1.00  0.97           C  
ATOM   1151  C   ARG A 147       4.634  -1.089   7.958  1.00  0.97           C  
ATOM   1152  CB  ARG A 147       2.201  -1.402   7.459  1.00  0.97           C  
ATOM   1153  O   ARG A 147       4.949   0.092   7.794  1.00  0.97           O  
ATOM   1154  CG  ARG A 147       0.806  -1.749   7.953  1.00  0.97           C  
ATOM   1155  CD  ARG A 147       0.688  -3.221   8.322  1.00  0.97           C  
ATOM   1156  NE  ARG A 147       0.749  -4.079   7.142  1.00  0.97           N  
ATOM   1157  NH1 ARG A 147       0.442  -6.051   8.305  1.00  0.97           N  
ATOM   1158  NH2 ARG A 147       0.702  -6.086   6.027  1.00  0.97           N  
ATOM   1159  CZ  ARG A 147       0.631  -5.403   7.161  1.00  0.97           C  
ATOM   1160  N   TYR A 148       5.399  -2.200   7.631  1.00  0.94           N  
ATOM   1161  CA  TYR A 148       6.734  -2.032   7.067  1.00  0.94           C  
ATOM   1162  C   TYR A 148       6.830  -2.679   5.691  1.00  0.94           C  
ATOM   1163  CB  TYR A 148       7.791  -2.629   8.001  1.00  0.94           C  
ATOM   1164  O   TYR A 148       6.232  -3.730   5.449  1.00  0.94           O  
ATOM   1165  CG  TYR A 148       7.937  -1.886   9.306  1.00  0.94           C  
ATOM   1166  CD1 TYR A 148       8.987  -0.993   9.508  1.00  0.94           C  
ATOM   1167  CD2 TYR A 148       7.027  -2.076  10.341  1.00  0.94           C  
ATOM   1168  CE1 TYR A 148       9.127  -0.307  10.710  1.00  0.94           C  
ATOM   1169  CE2 TYR A 148       7.158  -1.396  11.547  1.00  0.94           C  
ATOM   1170  OH  TYR A 148       8.343   0.162  12.914  1.00  0.94           O  
ATOM   1171  CZ  TYR A 148       8.209  -0.514  11.722  1.00  0.94           C  
ATOM   1172  N   VAL A 149       7.582  -1.998   4.829  1.00  0.90           N  
ATOM   1173  CA  VAL A 149       8.077  -2.585   3.589  1.00  0.90           C  
ATOM   1174  C   VAL A 149       9.603  -2.536   3.567  1.00  0.90           C  
ATOM   1175  CB  VAL A 149       7.503  -1.861   2.350  1.00  0.90           C  
ATOM   1176  O   VAL A 149      10.197  -1.459   3.651  1.00  0.90           O  
ATOM   1177  CG1 VAL A 149       8.073  -2.456   1.064  1.00  0.90           C  
ATOM   1178  CG2 VAL A 149       5.977  -1.938   2.347  1.00  0.90           C  
ATOM   1179  N   ASP A 150      10.253  -3.699   3.505  1.00  0.88           N  
ATOM   1180  CA  ASP A 150      11.711  -3.773   3.507  1.00  0.88           C  
ATOM   1181  C   ASP A 150      12.300  -2.982   4.673  1.00  0.88           C  
ATOM   1182  CB  ASP A 150      12.277  -3.257   2.182  1.00  0.88           C  
ATOM   1183  O   ASP A 150      13.232  -2.197   4.489  1.00  0.88           O  
ATOM   1184  CG  ASP A 150      11.967  -4.171   1.010  1.00  0.88           C  
ATOM   1185  OD1 ASP A 150      11.788  -5.391   1.217  1.00  0.88           O  
ATOM   1186  OD2 ASP A 150      11.906  -3.668  -0.133  1.00  0.88           O  
ATOM   1187  N   GLU A 151      11.707  -3.077   5.865  1.00  0.89           N  
ATOM   1188  CA  GLU A 151      12.208  -2.573   7.140  1.00  0.89           C  
ATOM   1189  C   GLU A 151      11.928  -1.081   7.293  1.00  0.89           C  
ATOM   1190  CB  GLU A 151      13.709  -2.843   7.273  1.00  0.89           C  
ATOM   1191  O   GLU A 151      12.414  -0.445   8.231  1.00  0.89           O  
ATOM   1192  CG  GLU A 151      14.068  -4.321   7.307  1.00  0.89           C  
ATOM   1193  CD  GLU A 151      15.564  -4.573   7.403  1.00  0.89           C  
ATOM   1194  OE1 GLU A 151      16.002  -5.724   7.172  1.00  0.89           O  
ATOM   1195  OE2 GLU A 151      16.305  -3.614   7.713  1.00  0.89           O  
ATOM   1196  N   GLU A 152      11.275  -0.514   6.265  1.00  0.89           N  
ATOM   1197  CA  GLU A 152      10.870   0.886   6.356  1.00  0.89           C  
ATOM   1198  C   GLU A 152       9.399   1.011   6.742  1.00  0.89           C  
ATOM   1199  CB  GLU A 152      11.130   1.608   5.031  1.00  0.89           C  
ATOM   1200  O   GLU A 152       8.533   0.396   6.116  1.00  0.89           O  
ATOM   1201  CG  GLU A 152      10.918   3.113   5.099  1.00  0.89           C  
ATOM   1202  CD  GLU A 152      11.315   3.833   3.821  1.00  0.89           C  
ATOM   1203  OE1 GLU A 152      11.395   5.083   3.828  1.00  0.89           O  
ATOM   1204  OE2 GLU A 152      11.547   3.143   2.803  1.00  0.89           O  
ATOM   1205  N   ALA A 153       9.123   1.843   7.796  1.00  0.93           N  
ATOM   1206  CA  ALA A 153       7.743   2.099   8.198  1.00  0.93           C  
ATOM   1207  C   ALA A 153       7.005   2.913   7.139  1.00  0.93           C  
ATOM   1208  CB  ALA A 153       7.704   2.821   9.542  1.00  0.93           C  
ATOM   1209  O   ALA A 153       7.426   4.020   6.793  1.00  0.93           O  
ATOM   1210  N   VAL A 154       5.788   2.358   6.729  1.00  0.93           N  
ATOM   1211  CA  VAL A 154       5.189   3.005   5.566  1.00  0.93           C  
ATOM   1212  C   VAL A 154       3.756   3.423   5.889  1.00  0.93           C  
ATOM   1213  CB  VAL A 154       5.209   2.081   4.328  1.00  0.93           C  
ATOM   1214  O   VAL A 154       3.180   4.269   5.201  1.00  0.93           O  
ATOM   1215  CG1 VAL A 154       6.643   1.837   3.860  1.00  0.93           C  
ATOM   1216  CG2 VAL A 154       4.512   0.758   4.639  1.00  0.93           C  
ATOM   1217  N   SER A 155       3.173   2.850   6.955  1.00  0.96           N  
ATOM   1218  CA  SER A 155       1.791   3.211   7.251  1.00  0.96           C  
ATOM   1219  C   SER A 155       1.399   2.785   8.662  1.00  0.96           C  
ATOM   1220  CB  SER A 155       0.841   2.574   6.236  1.00  0.96           C  
ATOM   1221  O   SER A 155       2.036   1.911   9.253  1.00  0.96           O  
ATOM   1222  OG  SER A 155       0.914   1.160   6.297  1.00  0.96           O  
ATOM   1223  N   ILE A 156       0.442   3.491   9.220  1.00  0.98           N  
ATOM   1224  CA  ILE A 156      -0.254   3.118  10.447  1.00  0.98           C  
ATOM   1225  C   ILE A 156      -1.701   2.748  10.128  1.00  0.98           C  
ATOM   1226  CB  ILE A 156      -0.210   4.258  11.490  1.00  0.98           C  
ATOM   1227  O   ILE A 156      -2.398   3.489   9.431  1.00  0.98           O  
ATOM   1228  CG1 ILE A 156       1.242   4.622  11.822  1.00  0.98           C  
ATOM   1229  CG2 ILE A 156      -0.978   3.862  12.754  1.00  0.98           C  
ATOM   1230  CD1 ILE A 156       1.384   5.844  12.718  1.00  0.98           C  
ATOM   1231  N   GLU A 157      -2.096   1.654  10.721  1.00  0.97           N  
ATOM   1232  CA  GLU A 157      -3.422   1.153  10.370  1.00  0.97           C  
ATOM   1233  C   GLU A 157      -4.234   0.820  11.618  1.00  0.97           C  
ATOM   1234  CB  GLU A 157      -3.310  -0.080   9.470  1.00  0.97           C  
ATOM   1235  O   GLU A 157      -3.707   0.246  12.573  1.00  0.97           O  
ATOM   1236  CG  GLU A 157      -4.651  -0.601   8.972  1.00  0.97           C  
ATOM   1237  CD  GLU A 157      -4.524  -1.822   8.076  1.00  0.97           C  
ATOM   1238  OE1 GLU A 157      -5.152  -2.863   8.375  1.00  0.97           O  
ATOM   1239  OE2 GLU A 157      -3.790  -1.738   7.066  1.00  0.97           O  
ATOM   1240  N   GLU A 158      -5.499   1.218  11.521  1.00  0.98           N  
ATOM   1241  CA  GLU A 158      -6.518   0.780  12.469  1.00  0.98           C  
ATOM   1242  C   GLU A 158      -7.595  -0.050  11.776  1.00  0.98           C  
ATOM   1243  CB  GLU A 158      -7.153   1.983  13.172  1.00  0.98           C  
ATOM   1244  O   GLU A 158      -8.185   0.389  10.787  1.00  0.98           O  
ATOM   1245  CG  GLU A 158      -6.196   2.736  14.085  1.00  0.98           C  
ATOM   1246  CD  GLU A 158      -6.838   3.933  14.770  1.00  0.98           C  
ATOM   1247  OE1 GLU A 158      -6.198   4.538  15.659  1.00  0.98           O  
ATOM   1248  OE2 GLU A 158      -7.990   4.267  14.414  1.00  0.98           O  
ATOM   1249  N   SER A 159      -7.805  -1.207  12.417  1.00  0.98           N  
ATOM   1250  CA  SER A 159      -8.816  -2.094  11.851  1.00  0.98           C  
ATOM   1251  C   SER A 159      -9.848  -2.496  12.898  1.00  0.98           C  
ATOM   1252  CB  SER A 159      -8.162  -3.344  11.261  1.00  0.98           C  
ATOM   1253  O   SER A 159      -9.493  -2.834  14.030  1.00  0.98           O  
ATOM   1254  OG  SER A 159      -7.278  -3.000  10.208  1.00  0.98           O  
ATOM   1255  N   TRP A 160     -11.063  -2.335  12.485  1.00  0.99           N  
ATOM   1256  CA  TRP A 160     -12.179  -2.830  13.284  1.00  0.99           C  
ATOM   1257  C   TRP A 160     -12.760  -4.103  12.678  1.00  0.99           C  
ATOM   1258  CB  TRP A 160     -13.271  -1.763  13.403  1.00  0.99           C  
ATOM   1259  O   TRP A 160     -13.109  -4.132  11.495  1.00  0.99           O  
ATOM   1260  CG  TRP A 160     -12.846  -0.539  14.158  1.00  0.99           C  
ATOM   1261  CD1 TRP A 160     -13.055  -0.273  15.483  1.00  0.99           C  
ATOM   1262  CD2 TRP A 160     -12.142   0.589  13.629  1.00  0.99           C  
ATOM   1263  CE2 TRP A 160     -11.957   1.502  14.690  1.00  0.99           C  
ATOM   1264  CE3 TRP A 160     -11.649   0.917  12.358  1.00  0.99           C  
ATOM   1265  NE1 TRP A 160     -12.523   0.953  15.809  1.00  0.99           N  
ATOM   1266  CH2 TRP A 160     -10.826   3.018  13.267  1.00  0.99           C  
ATOM   1267  CZ2 TRP A 160     -11.299   2.722  14.520  1.00  0.99           C  
ATOM   1268  CZ3 TRP A 160     -10.994   2.131  12.191  1.00  0.99           C  
ATOM   1269  N   VAL A 161     -12.900  -5.124  13.566  1.00  0.98           N  
ATOM   1270  CA  VAL A 161     -13.382  -6.429  13.127  1.00  0.98           C  
ATOM   1271  C   VAL A 161     -14.464  -6.929  14.081  1.00  0.98           C  
ATOM   1272  CB  VAL A 161     -12.232  -7.458  13.038  1.00  0.98           C  
ATOM   1273  O   VAL A 161     -14.284  -6.906  15.301  1.00  0.98           O  
ATOM   1274  CG1 VAL A 161     -12.743  -8.793  12.501  1.00  0.98           C  
ATOM   1275  CG2 VAL A 161     -11.104  -6.921  12.160  1.00  0.98           C  
ATOM   1276  N   PRO A 162     -15.630  -7.335  13.517  1.00  0.98           N  
ATOM   1277  CA  PRO A 162     -16.596  -7.946  14.434  1.00  0.98           C  
ATOM   1278  C   PRO A 162     -15.970  -9.020  15.320  1.00  0.98           C  
ATOM   1279  CB  PRO A 162     -17.639  -8.554  13.493  1.00  0.98           C  
ATOM   1280  O   PRO A 162     -15.247  -9.889  14.826  1.00  0.98           O  
ATOM   1281  CG  PRO A 162     -17.568  -7.722  12.254  1.00  0.98           C  
ATOM   1282  CD  PRO A 162     -16.134  -7.340  12.018  1.00  0.98           C  
ATOM   1283  N   ALA A 163     -16.211  -9.016  16.624  1.00  0.98           N  
ATOM   1284  CA  ALA A 163     -15.534  -9.824  17.635  1.00  0.98           C  
ATOM   1285  C   ALA A 163     -15.730 -11.314  17.368  1.00  0.98           C  
ATOM   1286  CB  ALA A 163     -16.041  -9.466  19.030  1.00  0.98           C  
ATOM   1287  O   ALA A 163     -14.833 -12.121  17.624  1.00  0.98           O  
ATOM   1288  N   HIS A 164     -16.904 -11.652  16.832  1.00  0.96           N  
ATOM   1289  CA  HIS A 164     -17.221 -13.063  16.642  1.00  0.96           C  
ATOM   1290  C   HIS A 164     -16.357 -13.679  15.547  1.00  0.96           C  
ATOM   1291  CB  HIS A 164     -18.703 -13.238  16.304  1.00  0.96           C  
ATOM   1292  O   HIS A 164     -16.316 -14.902  15.397  1.00  0.96           O  
ATOM   1293  CG  HIS A 164     -19.085 -12.674  14.972  1.00  0.96           C  
ATOM   1294  CD2 HIS A 164     -19.265 -13.272  13.771  1.00  0.96           C  
ATOM   1295  ND1 HIS A 164     -19.325 -11.331  14.775  1.00  0.96           N  
ATOM   1296  CE1 HIS A 164     -19.638 -11.128  13.506  1.00  0.96           C  
ATOM   1297  NE2 HIS A 164     -19.609 -12.290  12.876  1.00  0.96           N  
ATOM   1298  N   LEU A 165     -15.616 -12.828  14.783  1.00  0.97           N  
ATOM   1299  CA  LEU A 165     -14.816 -13.323  13.668  1.00  0.97           C  
ATOM   1300  C   LEU A 165     -13.395 -13.644  14.118  1.00  0.97           C  
ATOM   1301  CB  LEU A 165     -14.785 -12.296  12.533  1.00  0.97           C  
ATOM   1302  O   LEU A 165     -12.630 -14.266  13.377  1.00  0.97           O  
ATOM   1303  CG  LEU A 165     -16.116 -12.020  11.831  1.00  0.97           C  
ATOM   1304  CD1 LEU A 165     -15.935 -10.960  10.749  1.00  0.97           C  
ATOM   1305  CD2 LEU A 165     -16.685 -13.304  11.239  1.00  0.97           C  
ATOM   1306  N   ILE A 166     -12.978 -13.199  15.277  1.00  0.97           N  
ATOM   1307  CA  ILE A 166     -11.648 -13.460  15.819  1.00  0.97           C  
ATOM   1308  C   ILE A 166     -11.764 -14.313  17.079  1.00  0.97           C  
ATOM   1309  CB  ILE A 166     -10.896 -12.146  16.128  1.00  0.97           C  
ATOM   1310  O   ILE A 166     -12.194 -13.828  18.128  1.00  0.97           O  
ATOM   1311  CG1 ILE A 166     -10.697 -11.330  14.845  1.00  0.97           C  
ATOM   1312  CG2 ILE A 166      -9.555 -12.438  16.805  1.00  0.97           C  
ATOM   1313  CD1 ILE A 166     -10.035  -9.977  15.069  1.00  0.97           C  
ATOM   1314  N   HIS A 167     -11.322 -15.585  17.040  1.00  0.94           N  
ATOM   1315  CA  HIS A 167     -11.450 -16.538  18.136  1.00  0.94           C  
ATOM   1316  C   HIS A 167     -10.211 -16.523  19.026  1.00  0.94           C  
ATOM   1317  CB  HIS A 167     -11.690 -17.948  17.595  1.00  0.94           C  
ATOM   1318  O   HIS A 167     -10.289 -16.854  20.211  1.00  0.94           O  
ATOM   1319  CG  HIS A 167     -12.943 -18.076  16.788  1.00  0.94           C  
ATOM   1320  CD2 HIS A 167     -13.132 -18.385  15.484  1.00  0.94           C  
ATOM   1321  ND1 HIS A 167     -14.196 -17.870  17.322  1.00  0.94           N  
ATOM   1322  CE1 HIS A 167     -15.105 -18.049  16.378  1.00  0.94           C  
ATOM   1323  NE2 HIS A 167     -14.486 -18.363  15.253  1.00  0.94           N  
ATOM   1324  N   ASP A 168      -9.076 -16.150  18.408  1.00  0.95           N  
ATOM   1325  CA  ASP A 168      -7.794 -16.004  19.091  1.00  0.95           C  
ATOM   1326  C   ASP A 168      -7.002 -14.827  18.526  1.00  0.95           C  
ATOM   1327  CB  ASP A 168      -6.976 -17.292  18.978  1.00  0.95           C  
ATOM   1328  O   ASP A 168      -6.334 -14.958  17.498  1.00  0.95           O  
ATOM   1329  CG  ASP A 168      -5.677 -17.240  19.763  1.00  0.95           C  
ATOM   1330  OD1 ASP A 168      -5.419 -16.227  20.449  1.00  0.95           O  
ATOM   1331  OD2 ASP A 168      -4.903 -18.219  19.693  1.00  0.95           O  
ATOM   1332  N   VAL A 169      -6.995 -13.725  19.305  1.00  0.95           N  
ATOM   1333  CA  VAL A 169      -6.381 -12.497  18.809  1.00  0.95           C  
ATOM   1334  C   VAL A 169      -4.866 -12.672  18.729  1.00  0.95           C  
ATOM   1335  CB  VAL A 169      -6.731 -11.287  19.704  1.00  0.95           C  
ATOM   1336  O   VAL A 169      -4.211 -12.080  17.868  1.00  0.95           O  
ATOM   1337  CG1 VAL A 169      -6.142 -11.461  21.103  1.00  0.95           C  
ATOM   1338  CG2 VAL A 169      -6.230  -9.991  19.068  1.00  0.95           C  
ATOM   1339  N   ASP A 170      -4.286 -13.510  19.543  1.00  0.95           N  
ATOM   1340  CA  ASP A 170      -2.842 -13.720  19.587  1.00  0.95           C  
ATOM   1341  C   ASP A 170      -2.375 -14.569  18.407  1.00  0.95           C  
ATOM   1342  CB  ASP A 170      -2.436 -14.383  20.905  1.00  0.95           C  
ATOM   1343  O   ASP A 170      -1.182 -14.613  18.100  1.00  0.95           O  
ATOM   1344  CG  ASP A 170      -2.631 -13.478  22.108  1.00  0.95           C  
ATOM   1345  OD1 ASP A 170      -2.363 -12.261  22.007  1.00  0.95           O  
ATOM   1346  OD2 ASP A 170      -3.055 -13.986  23.169  1.00  0.95           O  
ATOM   1347  N   ALA A 171      -3.335 -15.190  17.743  1.00  0.95           N  
ATOM   1348  CA  ALA A 171      -3.000 -16.018  16.587  1.00  0.95           C  
ATOM   1349  C   ALA A 171      -2.806 -15.163  15.338  1.00  0.95           C  
ATOM   1350  CB  ALA A 171      -4.088 -17.063  16.348  1.00  0.95           C  
ATOM   1351  O   ALA A 171      -2.336 -15.654  14.309  1.00  0.95           O  
ATOM   1352  N   ILE A 172      -3.208 -13.929  15.475  1.00  0.96           N  
ATOM   1353  CA  ILE A 172      -3.024 -13.033  14.338  1.00  0.96           C  
ATOM   1354  C   ILE A 172      -1.547 -12.673  14.199  1.00  0.96           C  
ATOM   1355  CB  ILE A 172      -3.876 -11.752  14.485  1.00  0.96           C  
ATOM   1356  O   ILE A 172      -0.981 -12.000  15.064  1.00  0.96           O  
ATOM   1357  CG1 ILE A 172      -5.353 -12.112  14.682  1.00  0.96           C  
ATOM   1358  CG2 ILE A 172      -3.692 -10.839  13.269  1.00  0.96           C  
ATOM   1359  CD1 ILE A 172      -6.242 -10.922  15.013  1.00  0.96           C  
ATOM   1360  N   GLY A 173      -0.902 -13.199  13.148  1.00  0.94           N  
ATOM   1361  CA  GLY A 173       0.487 -12.865  12.876  1.00  0.94           C  
ATOM   1362  C   GLY A 173       0.659 -11.502  12.233  1.00  0.94           C  
ATOM   1363  O   GLY A 173       0.052 -10.523  12.671  1.00  0.94           O  
ATOM   1364  N   ILE A 174       1.452 -11.490  11.166  1.00  0.93           N  
ATOM   1365  CA  ILE A 174       1.760 -10.215  10.527  1.00  0.93           C  
ATOM   1366  C   ILE A 174       0.615  -9.812   9.600  1.00  0.93           C  
ATOM   1367  CB  ILE A 174       3.088 -10.283   9.740  1.00  0.93           C  
ATOM   1368  O   ILE A 174       0.509  -8.649   9.205  1.00  0.93           O  
ATOM   1369  CG1 ILE A 174       2.986 -11.313   8.609  1.00  0.93           C  
ATOM   1370  CG2 ILE A 174       4.254 -10.612  10.677  1.00  0.93           C  
ATOM   1371  CD1 ILE A 174       4.140 -11.259   7.617  1.00  0.93           C  
ATOM   1372  N   SER A 175      -0.264 -10.773   9.274  1.00  0.94           N  
ATOM   1373  CA  SER A 175      -1.314 -10.496   8.299  1.00  0.94           C  
ATOM   1374  C   SER A 175      -2.686 -10.882   8.839  1.00  0.94           C  
ATOM   1375  CB  SER A 175      -1.042 -11.243   6.992  1.00  0.94           C  
ATOM   1376  O   SER A 175      -2.964 -12.064   9.056  1.00  0.94           O  
ATOM   1377  OG  SER A 175      -2.181 -11.212   6.150  1.00  0.94           O  
ATOM   1378  N   LEU A 176      -3.580  -9.913   9.003  1.00  0.96           N  
ATOM   1379  CA  LEU A 176      -4.961 -10.168   9.397  1.00  0.96           C  
ATOM   1380  C   LEU A 176      -5.668 -11.040   8.364  1.00  0.96           C  
ATOM   1381  CB  LEU A 176      -5.720  -8.850   9.575  1.00  0.96           C  
ATOM   1382  O   LEU A 176      -6.418 -11.950   8.724  1.00  0.96           O  
ATOM   1383  CG  LEU A 176      -7.201  -8.964   9.939  1.00  0.96           C  
ATOM   1384  CD1 LEU A 176      -7.369  -9.755  11.233  1.00  0.96           C  
ATOM   1385  CD2 LEU A 176      -7.828  -7.580  10.067  1.00  0.96           C  
ATOM   1386  N   TYR A 177      -5.398 -10.821   7.185  1.00  0.95           N  
ATOM   1387  CA  TYR A 177      -6.050 -11.559   6.108  1.00  0.95           C  
ATOM   1388  C   TYR A 177      -5.585 -13.010   6.082  1.00  0.95           C  
ATOM   1389  CB  TYR A 177      -5.770 -10.897   4.756  1.00  0.95           C  
ATOM   1390  O   TYR A 177      -6.354 -13.909   5.736  1.00  0.95           O  
ATOM   1391  CG  TYR A 177      -6.688  -9.739   4.445  1.00  0.95           C  
ATOM   1392  CD1 TYR A 177      -7.251  -8.978   5.467  1.00  0.95           C  
ATOM   1393  CD2 TYR A 177      -6.994  -9.405   3.131  1.00  0.95           C  
ATOM   1394  CE1 TYR A 177      -8.099  -7.911   5.186  1.00  0.95           C  
ATOM   1395  CE2 TYR A 177      -7.840  -8.340   2.838  1.00  0.95           C  
ATOM   1396  OH  TYR A 177      -9.225  -6.546   3.586  1.00  0.95           O  
ATOM   1397  CZ  TYR A 177      -8.387  -7.601   3.871  1.00  0.95           C  
ATOM   1398  N   ASP A 178      -4.305 -13.294   6.369  1.00  0.95           N  
ATOM   1399  CA  ASP A 178      -3.856 -14.672   6.548  1.00  0.95           C  
ATOM   1400  C   ASP A 178      -4.617 -15.354   7.683  1.00  0.95           C  
ATOM   1401  CB  ASP A 178      -2.352 -14.715   6.823  1.00  0.95           C  
ATOM   1402  O   ASP A 178      -4.982 -16.526   7.576  1.00  0.95           O  
ATOM   1403  CG  ASP A 178      -1.515 -14.440   5.587  1.00  0.95           C  
ATOM   1404  OD1 ASP A 178      -2.062 -14.457   4.463  1.00  0.95           O  
ATOM   1405  OD2 ASP A 178      -0.296 -14.206   5.737  1.00  0.95           O  
ATOM   1406  N   TYR A 179      -4.809 -14.594   8.756  1.00  0.96           N  
ATOM   1407  CA  TYR A 179      -5.621 -15.124   9.845  1.00  0.96           C  
ATOM   1408  C   TYR A 179      -7.035 -15.437   9.369  1.00  0.96           C  
ATOM   1409  CB  TYR A 179      -5.670 -14.133  11.011  1.00  0.96           C  
ATOM   1410  O   TYR A 179      -7.562 -16.519   9.637  1.00  0.96           O  
ATOM   1411  CG  TYR A 179      -6.642 -14.522  12.099  1.00  0.96           C  
ATOM   1412  CD1 TYR A 179      -7.927 -13.985  12.137  1.00  0.96           C  
ATOM   1413  CD2 TYR A 179      -6.278 -15.427  13.090  1.00  0.96           C  
ATOM   1414  CE1 TYR A 179      -8.825 -14.339  13.139  1.00  0.96           C  
ATOM   1415  CE2 TYR A 179      -7.167 -15.789  14.096  1.00  0.96           C  
ATOM   1416  OH  TYR A 179      -9.322 -15.595  15.105  1.00  0.96           O  
ATOM   1417  CZ  TYR A 179      -8.437 -15.241  14.112  1.00  0.96           C  
ATOM   1418  N   PHE A 180      -7.704 -14.514   8.714  1.00  0.96           N  
ATOM   1419  CA  PHE A 180      -9.037 -14.749   8.174  1.00  0.96           C  
ATOM   1420  C   PHE A 180      -9.073 -16.039   7.363  1.00  0.96           C  
ATOM   1421  CB  PHE A 180      -9.482 -13.569   7.303  1.00  0.96           C  
ATOM   1422  O   PHE A 180      -9.984 -16.854   7.523  1.00  0.96           O  
ATOM   1423  CG  PHE A 180     -10.014 -12.402   8.090  1.00  0.96           C  
ATOM   1424  CD1 PHE A 180     -10.519 -12.582   9.372  1.00  0.96           C  
ATOM   1425  CD2 PHE A 180     -10.010 -11.124   7.546  1.00  0.96           C  
ATOM   1426  CE1 PHE A 180     -11.012 -11.503  10.102  1.00  0.96           C  
ATOM   1427  CE2 PHE A 180     -10.502 -10.041   8.269  1.00  0.96           C  
ATOM   1428  CZ  PHE A 180     -11.003 -10.233   9.546  1.00  0.96           C  
ATOM   1429  N   ARG A 181      -8.142 -16.216   6.518  1.00  0.94           N  
ATOM   1430  CA  ARG A 181      -8.111 -17.384   5.644  1.00  0.94           C  
ATOM   1431  C   ARG A 181      -7.981 -18.671   6.453  1.00  0.94           C  
ATOM   1432  CB  ARG A 181      -6.959 -17.277   4.643  1.00  0.94           C  
ATOM   1433  O   ARG A 181      -8.619 -19.677   6.135  1.00  0.94           O  
ATOM   1434  CG  ARG A 181      -7.197 -16.261   3.536  1.00  0.94           C  
ATOM   1435  CD  ARG A 181      -6.046 -16.231   2.541  1.00  0.94           C  
ATOM   1436  NE  ARG A 181      -6.185 -15.132   1.590  1.00  0.94           N  
ATOM   1437  NH1 ARG A 181      -3.942 -14.577   1.589  1.00  0.94           N  
ATOM   1438  NH2 ARG A 181      -5.420 -13.398   0.293  1.00  0.94           N  
ATOM   1439  CZ  ARG A 181      -5.182 -14.371   1.159  1.00  0.94           C  
ATOM   1440  N   SER A 182      -7.175 -18.574   7.500  1.00  0.95           N  
ATOM   1441  CA  SER A 182      -7.019 -19.742   8.360  1.00  0.95           C  
ATOM   1442  C   SER A 182      -8.322 -20.080   9.076  1.00  0.95           C  
ATOM   1443  CB  SER A 182      -5.910 -19.507   9.387  1.00  0.95           C  
ATOM   1444  O   SER A 182      -8.513 -21.211   9.527  1.00  0.95           O  
ATOM   1445  OG  SER A 182      -6.366 -18.670  10.437  1.00  0.95           O  
ATOM   1446  N   GLN A 183      -9.195 -19.098   9.136  1.00  0.95           N  
ATOM   1447  CA  GLN A 183     -10.506 -19.289   9.747  1.00  0.95           C  
ATOM   1448  C   GLN A 183     -11.585 -19.487   8.686  1.00  0.95           C  
ATOM   1449  CB  GLN A 183     -10.861 -18.099  10.640  1.00  0.95           C  
ATOM   1450  O   GLN A 183     -12.778 -19.391   8.981  1.00  0.95           O  
ATOM   1451  CG  GLN A 183      -9.868 -17.862  11.771  1.00  0.95           C  
ATOM   1452  CD  GLN A 183      -9.749 -19.050  12.707  1.00  0.95           C  
ATOM   1453  NE2 GLN A 183      -8.520 -19.493  12.949  1.00  0.95           N  
ATOM   1454  OE1 GLN A 183     -10.754 -19.565  13.209  1.00  0.95           O  
ATOM   1455  N   HIS A 184     -11.178 -19.637   7.430  1.00  0.94           N  
ATOM   1456  CA  HIS A 184     -12.056 -19.876   6.290  1.00  0.94           C  
ATOM   1457  C   HIS A 184     -12.936 -18.663   6.008  1.00  0.94           C  
ATOM   1458  CB  HIS A 184     -12.926 -21.110   6.534  1.00  0.94           C  
ATOM   1459  O   HIS A 184     -14.111 -18.810   5.664  1.00  0.94           O  
ATOM   1460  CG  HIS A 184     -12.141 -22.360   6.777  1.00  0.94           C  
ATOM   1461  CD2 HIS A 184     -12.517 -23.567   7.262  1.00  0.94           C  
ATOM   1462  ND1 HIS A 184     -10.791 -22.453   6.513  1.00  0.94           N  
ATOM   1463  CE1 HIS A 184     -10.371 -23.668   6.826  1.00  0.94           C  
ATOM   1464  NE2 HIS A 184     -11.398 -24.363   7.282  1.00  0.94           N  
ATOM   1465  N   ILE A 185     -12.447 -17.502   6.389  1.00  0.95           N  
ATOM   1466  CA  ILE A 185     -13.015 -16.215   6.004  1.00  0.95           C  
ATOM   1467  C   ILE A 185     -12.190 -15.604   4.874  1.00  0.95           C  
ATOM   1468  CB  ILE A 185     -13.083 -15.245   7.204  1.00  0.95           C  
ATOM   1469  O   ILE A 185     -10.991 -15.365   5.032  1.00  0.95           O  
ATOM   1470  CG1 ILE A 185     -13.898 -15.864   8.346  1.00  0.95           C  
ATOM   1471  CG2 ILE A 185     -13.673 -13.898   6.778  1.00  0.95           C  
ATOM   1472  CD1 ILE A 185     -13.752 -15.137   9.675  1.00  0.95           C  
ATOM   1473  N   TYR A 186     -12.864 -15.294   3.760  1.00  0.95           N  
ATOM   1474  CA  TYR A 186     -12.131 -14.875   2.570  1.00  0.95           C  
ATOM   1475  C   TYR A 186     -12.593 -13.500   2.101  1.00  0.95           C  
ATOM   1476  CB  TYR A 186     -12.306 -15.897   1.443  1.00  0.95           C  
ATOM   1477  O   TYR A 186     -13.692 -13.359   1.560  1.00  0.95           O  
ATOM   1478  CG  TYR A 186     -11.821 -17.281   1.798  1.00  0.95           C  
ATOM   1479  CD1 TYR A 186     -10.484 -17.636   1.631  1.00  0.95           C  
ATOM   1480  CD2 TYR A 186     -12.697 -18.237   2.300  1.00  0.95           C  
ATOM   1481  CE1 TYR A 186     -10.032 -18.911   1.956  1.00  0.95           C  
ATOM   1482  CE2 TYR A 186     -12.257 -19.515   2.627  1.00  0.95           C  
ATOM   1483  OH  TYR A 186     -10.483 -21.106   2.775  1.00  0.95           O  
ATOM   1484  CZ  TYR A 186     -10.924 -19.842   2.452  1.00  0.95           C  
ATOM   1485  N   PRO A 187     -11.775 -12.576   2.366  1.00  0.94           N  
ATOM   1486  CA  PRO A 187     -12.107 -11.278   1.775  1.00  0.94           C  
ATOM   1487  C   PRO A 187     -12.191 -11.328   0.251  1.00  0.94           C  
ATOM   1488  CB  PRO A 187     -10.955 -10.378   2.229  1.00  0.94           C  
ATOM   1489  O   PRO A 187     -11.266 -11.813  -0.406  1.00  0.94           O  
ATOM   1490  CG  PRO A 187     -10.357 -11.086   3.401  1.00  0.94           C  
ATOM   1491  CD  PRO A 187     -10.482 -12.566   3.179  1.00  0.94           C  
ATOM   1492  N   GLN A 188     -13.285 -10.821  -0.327  1.00  0.93           N  
ATOM   1493  CA  GLN A 188     -13.519 -10.958  -1.761  1.00  0.93           C  
ATOM   1494  C   GLN A 188     -13.534  -9.596  -2.448  1.00  0.93           C  
ATOM   1495  CB  GLN A 188     -14.834 -11.694  -2.023  1.00  0.93           C  
ATOM   1496  O   GLN A 188     -13.102  -9.468  -3.596  1.00  0.93           O  
ATOM   1497  CG  GLN A 188     -14.774 -13.186  -1.725  1.00  0.93           C  
ATOM   1498  CD  GLN A 188     -13.879 -13.941  -2.689  1.00  0.93           C  
ATOM   1499  NE2 GLN A 188     -13.099 -14.880  -2.163  1.00  0.93           N  
ATOM   1500  OE1 GLN A 188     -13.888 -13.684  -3.897  1.00  0.93           O  
ATOM   1501  N   ARG A 189     -14.005  -8.679  -1.716  1.00  0.92           N  
ATOM   1502  CA  ARG A 189     -14.151  -7.338  -2.272  1.00  0.92           C  
ATOM   1503  C   ARG A 189     -13.827  -6.274  -1.229  1.00  0.92           C  
ATOM   1504  CB  ARG A 189     -15.569  -7.130  -2.809  1.00  0.92           C  
ATOM   1505  O   ARG A 189     -13.945  -6.520  -0.026  1.00  0.92           O  
ATOM   1506  CG  ARG A 189     -15.720  -5.900  -3.690  1.00  0.92           C  
ATOM   1507  CD  ARG A 189     -17.117  -5.801  -4.286  1.00  0.92           C  
ATOM   1508  NE  ARG A 189     -17.394  -4.459  -4.790  1.00  0.92           N  
ATOM   1509  NH1 ARG A 189     -19.437  -5.006  -5.720  1.00  0.92           N  
ATOM   1510  NH2 ARG A 189     -18.640  -2.862  -5.872  1.00  0.92           N  
ATOM   1511  CZ  ARG A 189     -18.490  -4.112  -5.460  1.00  0.92           C  
ATOM   1512  N   THR A 190     -13.353  -5.144  -1.756  1.00  0.93           N  
ATOM   1513  CA  THR A 190     -13.132  -4.001  -0.877  1.00  0.93           C  
ATOM   1514  C   THR A 190     -13.783  -2.745  -1.449  1.00  0.93           C  
ATOM   1515  CB  THR A 190     -11.629  -3.748  -0.657  1.00  0.93           C  
ATOM   1516  O   THR A 190     -13.874  -2.586  -2.668  1.00  0.93           O  
ATOM   1517  CG2 THR A 190     -10.960  -4.949   0.004  1.00  0.93           C  
ATOM   1518  OG1 THR A 190     -11.001  -3.502  -1.922  1.00  0.93           O  
ATOM   1519  N   ARG A 191     -14.381  -2.005  -0.588  1.00  0.93           N  
ATOM   1520  CA  ARG A 191     -14.776  -0.633  -0.890  1.00  0.93           C  
ATOM   1521  C   ARG A 191     -13.819   0.366  -0.249  1.00  0.93           C  
ATOM   1522  CB  ARG A 191     -16.206  -0.368  -0.415  1.00  0.93           C  
ATOM   1523  O   ARG A 191     -13.611   0.343   0.966  1.00  0.93           O  
ATOM   1524  CG  ARG A 191     -17.257  -1.205  -1.127  1.00  0.93           C  
ATOM   1525  CD  ARG A 191     -18.664  -0.864  -0.655  1.00  0.93           C  
ATOM   1526  NE  ARG A 191     -18.877  -1.259   0.734  1.00  0.93           N  
ATOM   1527  NH1 ARG A 191     -21.180  -1.333   0.576  1.00  0.93           N  
ATOM   1528  NH2 ARG A 191     -20.146  -1.828   2.562  1.00  0.93           N  
ATOM   1529  CZ  ARG A 191     -20.067  -1.473   1.288  1.00  0.93           C  
ATOM   1530  N   SER A 192     -13.356   1.288  -1.075  1.00  0.95           N  
ATOM   1531  CA  SER A 192     -12.310   2.150  -0.536  1.00  0.95           C  
ATOM   1532  C   SER A 192     -12.614   3.621  -0.800  1.00  0.95           C  
ATOM   1533  CB  SER A 192     -10.952   1.786  -1.137  1.00  0.95           C  
ATOM   1534  O   SER A 192     -13.208   3.963  -1.825  1.00  0.95           O  
ATOM   1535  OG  SER A 192     -10.653   0.419  -0.913  1.00  0.95           O  
ATOM   1536  N   ARG A 193     -12.298   4.419   0.125  1.00  0.96           N  
ATOM   1537  CA  ARG A 193     -12.271   5.873   0.007  1.00  0.96           C  
ATOM   1538  C   ARG A 193     -10.880   6.421   0.305  1.00  0.96           C  
ATOM   1539  CB  ARG A 193     -13.297   6.508   0.949  1.00  0.96           C  
ATOM   1540  O   ARG A 193     -10.274   6.072   1.320  1.00  0.96           O  
ATOM   1541  CG  ARG A 193     -14.740   6.172   0.604  1.00  0.96           C  
ATOM   1542  CD  ARG A 193     -15.719   6.862   1.544  1.00  0.96           C  
ATOM   1543  NE  ARG A 193     -17.104   6.570   1.188  1.00  0.96           N  
ATOM   1544  NH1 ARG A 193     -17.708   5.836   3.294  1.00  0.96           N  
ATOM   1545  NH2 ARG A 193     -19.250   5.860   1.598  1.00  0.96           N  
ATOM   1546  CZ  ARG A 193     -18.017   6.089   2.027  1.00  0.96           C  
ATOM   1547  N   VAL A 194     -10.455   7.305  -0.593  1.00  0.96           N  
ATOM   1548  CA  VAL A 194      -9.104   7.836  -0.445  1.00  0.96           C  
ATOM   1549  C   VAL A 194      -9.162   9.347  -0.232  1.00  0.96           C  
ATOM   1550  CB  VAL A 194      -8.226   7.503  -1.673  1.00  0.96           C  
ATOM   1551  O   VAL A 194      -9.909  10.048  -0.918  1.00  0.96           O  
ATOM   1552  CG1 VAL A 194      -6.798   8.006  -1.468  1.00  0.96           C  
ATOM   1553  CG2 VAL A 194      -8.233   6.000  -1.942  1.00  0.96           C  
ATOM   1554  N   SER A 195      -8.449   9.841   0.717  1.00  0.98           N  
ATOM   1555  CA  SER A 195      -8.308  11.265   1.002  1.00  0.98           C  
ATOM   1556  C   SER A 195      -6.872  11.613   1.381  1.00  0.98           C  
ATOM   1557  CB  SER A 195      -9.257  11.684   2.125  1.00  0.98           C  
ATOM   1558  O   SER A 195      -5.989  10.754   1.342  1.00  0.98           O  
ATOM   1559  OG  SER A 195      -8.948  10.998   3.326  1.00  0.98           O  
ATOM   1560  N   ALA A 196      -6.553  12.863   1.613  1.00  0.96           N  
ATOM   1561  CA  ALA A 196      -5.228  13.328   2.017  1.00  0.96           C  
ATOM   1562  C   ALA A 196      -5.326  14.351   3.145  1.00  0.96           C  
ATOM   1563  CB  ALA A 196      -4.487  13.926   0.823  1.00  0.96           C  
ATOM   1564  O   ALA A 196      -6.304  15.098   3.230  1.00  0.96           O  
ATOM   1565  N   ARG A 197      -4.353  14.271   4.052  1.00  0.96           N  
ATOM   1566  CA  ARG A 197      -4.227  15.246   5.130  1.00  0.96           C  
ATOM   1567  C   ARG A 197      -2.764  15.466   5.501  1.00  0.96           C  
ATOM   1568  CB  ARG A 197      -5.016  14.794   6.360  1.00  0.96           C  
ATOM   1569  O   ARG A 197      -1.890  14.705   5.080  1.00  0.96           O  
ATOM   1570  CG  ARG A 197      -4.476  13.529   7.008  1.00  0.96           C  
ATOM   1571  CD  ARG A 197      -5.298  13.123   8.223  1.00  0.96           C  
ATOM   1572  NE  ARG A 197      -4.672  12.026   8.955  1.00  0.96           N  
ATOM   1573  NH1 ARG A 197      -6.314  11.894  10.575  1.00  0.96           N  
ATOM   1574  NH2 ARG A 197      -4.516  10.474  10.642  1.00  0.96           N  
ATOM   1575  CZ  ARG A 197      -5.169  11.467  10.056  1.00  0.96           C  
ATOM   1576  N   MET A 198      -2.516  16.576   6.261  1.00  0.96           N  
ATOM   1577  CA  MET A 198      -1.167  16.770   6.786  1.00  0.96           C  
ATOM   1578  C   MET A 198      -0.919  15.871   7.993  1.00  0.96           C  
ATOM   1579  CB  MET A 198      -0.944  18.234   7.170  1.00  0.96           C  
ATOM   1580  O   MET A 198      -1.840  15.587   8.761  1.00  0.96           O  
ATOM   1581  CG  MET A 198      -0.957  19.186   5.985  1.00  0.96           C  
ATOM   1582  SD  MET A 198       0.277  18.734   4.705  1.00  0.96           S  
ATOM   1583  CE  MET A 198       1.646  19.825   5.180  1.00  0.96           C  
ATOM   1584  N   PRO A 199       0.409  15.375   8.081  1.00  0.93           N  
ATOM   1585  CA  PRO A 199       0.710  14.472   9.194  1.00  0.93           C  
ATOM   1586  C   PRO A 199       0.495  15.124  10.558  1.00  0.93           C  
ATOM   1587  CB  PRO A 199       2.186  14.128   8.979  1.00  0.93           C  
ATOM   1588  O   PRO A 199       0.843  16.292  10.750  1.00  0.93           O  
ATOM   1589  CG  PRO A 199       2.740  15.286   8.213  1.00  0.93           C  
ATOM   1590  CD  PRO A 199       1.646  15.861   7.360  1.00  0.93           C  
ATOM   1591  N   ASP A 200      -0.186  14.362  11.472  1.00  0.92           N  
ATOM   1592  CA  ASP A 200      -0.302  14.825  12.852  1.00  0.92           C  
ATOM   1593  C   ASP A 200       0.845  14.292  13.708  1.00  0.92           C  
ATOM   1594  CB  ASP A 200      -1.645  14.400  13.449  1.00  0.92           C  
ATOM   1595  O   ASP A 200       1.704  13.558  13.216  1.00  0.92           O  
ATOM   1596  CG  ASP A 200      -1.804  12.892  13.540  1.00  0.92           C  
ATOM   1597  OD1 ASP A 200      -0.794  12.165  13.421  1.00  0.92           O  
ATOM   1598  OD2 ASP A 200      -2.948  12.427  13.730  1.00  0.92           O  
ATOM   1599  N   ALA A 201       0.900  14.685  14.945  1.00  0.92           N  
ATOM   1600  CA  ALA A 201       2.000  14.361  15.850  1.00  0.92           C  
ATOM   1601  C   ALA A 201       2.099  12.855  16.076  1.00  0.92           C  
ATOM   1602  CB  ALA A 201       1.824  15.086  17.182  1.00  0.92           C  
ATOM   1603  O   ALA A 201       3.200  12.303  16.144  1.00  0.92           O  
ATOM   1604  N   GLU A 202       0.943  12.232  16.200  1.00  0.90           N  
ATOM   1605  CA  GLU A 202       0.934  10.791  16.429  1.00  0.90           C  
ATOM   1606  C   GLU A 202       1.587  10.044  15.268  1.00  0.90           C  
ATOM   1607  CB  GLU A 202      -0.496  10.287  16.640  1.00  0.90           C  
ATOM   1608  O   GLU A 202       2.425   9.166  15.481  1.00  0.90           O  
ATOM   1609  CG  GLU A 202      -0.584   8.803  16.963  1.00  0.90           C  
ATOM   1610  CD  GLU A 202      -2.013   8.292  17.051  1.00  0.90           C  
ATOM   1611  OE1 GLU A 202      -2.214   7.108  17.404  1.00  0.90           O  
ATOM   1612  OE2 GLU A 202      -2.940   9.083  16.765  1.00  0.90           O  
ATOM   1613  N   PHE A 203       1.159  10.318  14.091  1.00  0.93           N  
ATOM   1614  CA  PHE A 203       1.731   9.702  12.900  1.00  0.93           C  
ATOM   1615  C   PHE A 203       3.234   9.946  12.833  1.00  0.93           C  
ATOM   1616  CB  PHE A 203       1.054  10.242  11.636  1.00  0.93           C  
ATOM   1617  O   PHE A 203       4.009   9.016  12.600  1.00  0.93           O  
ATOM   1618  CG  PHE A 203       1.505   9.565  10.370  1.00  0.93           C  
ATOM   1619  CD1 PHE A 203       2.550  10.088   9.619  1.00  0.93           C  
ATOM   1620  CD2 PHE A 203       0.882   8.404   9.930  1.00  0.93           C  
ATOM   1621  CE1 PHE A 203       2.969   9.464   8.447  1.00  0.93           C  
ATOM   1622  CE2 PHE A 203       1.295   7.775   8.759  1.00  0.93           C  
ATOM   1623  CZ  PHE A 203       2.338   8.307   8.018  1.00  0.93           C  
ATOM   1624  N   GLN A 204       3.667  11.126  13.136  1.00  0.92           N  
ATOM   1625  CA  GLN A 204       5.072  11.507  13.028  1.00  0.92           C  
ATOM   1626  C   GLN A 204       5.910  10.833  14.111  1.00  0.92           C  
ATOM   1627  CB  GLN A 204       5.225  13.026  13.115  1.00  0.92           C  
ATOM   1628  O   GLN A 204       7.116  10.644  13.941  1.00  0.92           O  
ATOM   1629  CG  GLN A 204       4.814  13.760  11.845  1.00  0.92           C  
ATOM   1630  CD  GLN A 204       5.050  15.256  11.929  1.00  0.92           C  
ATOM   1631  NE2 GLN A 204       5.448  15.857  10.813  1.00  0.92           N  
ATOM   1632  OE1 GLN A 204       4.876  15.867  12.988  1.00  0.92           O  
ATOM   1633  N   SER A 205       5.298  10.479  15.235  1.00  0.91           N  
ATOM   1634  CA  SER A 205       6.027   9.806  16.305  1.00  0.91           C  
ATOM   1635  C   SER A 205       6.416   8.387  15.901  1.00  0.91           C  
ATOM   1636  CB  SER A 205       5.190   9.769  17.584  1.00  0.91           C  
ATOM   1637  O   SER A 205       7.406   7.845  16.398  1.00  0.91           O  
ATOM   1638  OG  SER A 205       4.100   8.873  17.447  1.00  0.91           O  
ATOM   1639  N   HIS A 206       5.703   7.835  14.988  1.00  0.91           N  
ATOM   1640  CA  HIS A 206       5.959   6.454  14.595  1.00  0.91           C  
ATOM   1641  C   HIS A 206       6.631   6.386  13.227  1.00  0.91           C  
ATOM   1642  CB  HIS A 206       4.657   5.651  14.580  1.00  0.91           C  
ATOM   1643  O   HIS A 206       7.388   5.453  12.949  1.00  0.91           O  
ATOM   1644  CG  HIS A 206       4.054   5.460  15.936  1.00  0.91           C  
ATOM   1645  CD2 HIS A 206       2.910   5.940  16.475  1.00  0.91           C  
ATOM   1646  ND1 HIS A 206       4.650   4.693  16.913  1.00  0.91           N  
ATOM   1647  CE1 HIS A 206       3.895   4.709  17.999  1.00  0.91           C  
ATOM   1648  NE2 HIS A 206       2.833   5.459  17.759  1.00  0.91           N  
ATOM   1649  N   ILE A 207       6.311   7.302  12.409  1.00  0.92           N  
ATOM   1650  CA  ILE A 207       6.779   7.289  11.028  1.00  0.92           C  
ATOM   1651  C   ILE A 207       7.468   8.612  10.704  1.00  0.92           C  
ATOM   1652  CB  ILE A 207       5.619   7.033  10.040  1.00  0.92           C  
ATOM   1653  O   ILE A 207       6.904   9.685  10.931  1.00  0.92           O  
ATOM   1654  CG1 ILE A 207       4.968   5.674  10.321  1.00  0.92           C  
ATOM   1655  CG2 ILE A 207       6.114   7.114   8.593  1.00  0.92           C  
ATOM   1656  CD1 ILE A 207       3.789   5.352   9.414  1.00  0.92           C  
ATOM   1657  N   GLN A 208       8.677   8.538  10.244  1.00  0.83           N  
ATOM   1658  CA  GLN A 208       9.452   9.728   9.909  1.00  0.83           C  
ATOM   1659  C   GLN A 208       9.020  10.306   8.565  1.00  0.83           C  
ATOM   1660  CB  GLN A 208      10.947   9.405   9.886  1.00  0.83           C  
ATOM   1661  O   GLN A 208       9.312   9.732   7.513  1.00  0.83           O  
ATOM   1662  CG  GLN A 208      11.518   9.034  11.248  1.00  0.83           C  
ATOM   1663  CD  GLN A 208      12.965   8.586  11.176  1.00  0.83           C  
ATOM   1664  NE2 GLN A 208      13.393   7.801  12.159  1.00  0.83           N  
ATOM   1665  OE1 GLN A 208      13.694   8.942  10.244  1.00  0.83           O  
ATOM   1666  N   LEU A 209       8.146  11.262   8.645  1.00  0.84           N  
ATOM   1667  CA  LEU A 209       7.692  11.994   7.467  1.00  0.84           C  
ATOM   1668  C   LEU A 209       7.732  13.498   7.714  1.00  0.84           C  
ATOM   1669  CB  LEU A 209       6.273  11.565   7.083  1.00  0.84           C  
ATOM   1670  O   LEU A 209       7.285  13.972   8.760  1.00  0.84           O  
ATOM   1671  CG  LEU A 209       5.726  12.131   5.772  1.00  0.84           C  
ATOM   1672  CD1 LEU A 209       6.470  11.530   4.584  1.00  0.84           C  
ATOM   1673  CD2 LEU A 209       4.228  11.867   5.659  1.00  0.84           C  
ATOM   1674  N   ASP A 210       8.352  14.222   6.751  1.00  0.81           N  
ATOM   1675  CA  ASP A 210       8.375  15.678   6.854  1.00  0.81           C  
ATOM   1676  C   ASP A 210       6.965  16.238   7.022  1.00  0.81           C  
ATOM   1677  CB  ASP A 210       9.042  16.293   5.622  1.00  0.81           C  
ATOM   1678  O   ASP A 210       6.030  15.791   6.355  1.00  0.81           O  
ATOM   1679  CG  ASP A 210       9.296  17.783   5.767  1.00  0.81           C  
ATOM   1680  OD1 ASP A 210       8.335  18.577   5.676  1.00  0.81           O  
ATOM   1681  OD2 ASP A 210      10.468  18.166   5.971  1.00  0.81           O  
ATOM   1682  N   SER A 211       6.772  17.295   7.821  1.00  0.89           N  
ATOM   1683  CA  SER A 211       5.479  17.899   8.124  1.00  0.89           C  
ATOM   1684  C   SER A 211       4.882  18.575   6.895  1.00  0.89           C  
ATOM   1685  CB  SER A 211       5.615  18.915   9.260  1.00  0.89           C  
ATOM   1686  O   SER A 211       3.685  18.870   6.861  1.00  0.89           O  
ATOM   1687  OG  SER A 211       6.527  19.941   8.909  1.00  0.89           O  
ATOM   1688  N   LYS A 212       5.672  18.697   5.858  1.00  0.87           N  
ATOM   1689  CA  LYS A 212       5.219  19.377   4.648  1.00  0.87           C  
ATOM   1690  C   LYS A 212       4.725  18.377   3.607  1.00  0.87           C  
ATOM   1691  CB  LYS A 212       6.342  20.233   4.060  1.00  0.87           C  
ATOM   1692  O   LYS A 212       4.187  18.768   2.569  1.00  0.87           O  
ATOM   1693  CG  LYS A 212       6.787  21.375   4.962  1.00  0.87           C  
ATOM   1694  CD  LYS A 212       7.968  22.130   4.366  1.00  0.87           C  
ATOM   1695  CE  LYS A 212       8.503  23.182   5.328  1.00  0.87           C  
ATOM   1696  NZ  LYS A 212       9.687  23.897   4.765  1.00  0.87           N  
ATOM   1697  N   ILE A 213       4.960  17.103   3.943  1.00  0.87           N  
ATOM   1698  CA  ILE A 213       4.522  16.047   3.037  1.00  0.87           C  
ATOM   1699  C   ILE A 213       3.195  15.468   3.524  1.00  0.87           C  
ATOM   1700  CB  ILE A 213       5.582  14.930   2.917  1.00  0.87           C  
ATOM   1701  O   ILE A 213       3.070  15.077   4.687  1.00  0.87           O  
ATOM   1702  CG1 ILE A 213       6.903  15.502   2.389  1.00  0.87           C  
ATOM   1703  CG2 ILE A 213       5.076  13.800   2.015  1.00  0.87           C  
ATOM   1704  CD1 ILE A 213       8.048  14.498   2.367  1.00  0.87           C  
ATOM   1705  N   PRO A 214       2.178  15.447   2.603  1.00  0.93           N  
ATOM   1706  CA  PRO A 214       0.865  14.946   3.015  1.00  0.93           C  
ATOM   1707  C   PRO A 214       0.865  13.443   3.286  1.00  0.93           C  
ATOM   1708  CB  PRO A 214      -0.032  15.285   1.821  1.00  0.93           C  
ATOM   1709  O   PRO A 214       1.756  12.728   2.821  1.00  0.93           O  
ATOM   1710  CG  PRO A 214       0.899  15.368   0.655  1.00  0.93           C  
ATOM   1711  CD  PRO A 214       2.238  15.838   1.147  1.00  0.93           C  
ATOM   1712  N   VAL A 215      -0.098  13.041   4.060  1.00  0.95           N  
ATOM   1713  CA  VAL A 215      -0.421  11.647   4.341  1.00  0.95           C  
ATOM   1714  C   VAL A 215      -1.659  11.233   3.548  1.00  0.95           C  
ATOM   1715  CB  VAL A 215      -0.652  11.411   5.850  1.00  0.95           C  
ATOM   1716  O   VAL A 215      -2.644  11.973   3.492  1.00  0.95           O  
ATOM   1717  CG1 VAL A 215      -1.035   9.956   6.117  1.00  0.95           C  
ATOM   1718  CG2 VAL A 215       0.594  11.793   6.647  1.00  0.95           C  
ATOM   1719  N   LEU A 216      -1.511  10.113   2.864  1.00  0.96           N  
ATOM   1720  CA  LEU A 216      -2.699   9.550   2.232  1.00  0.96           C  
ATOM   1721  C   LEU A 216      -3.500   8.717   3.227  1.00  0.96           C  
ATOM   1722  CB  LEU A 216      -2.310   8.691   1.026  1.00  0.96           C  
ATOM   1723  O   LEU A 216      -2.933   7.908   3.965  1.00  0.96           O  
ATOM   1724  CG  LEU A 216      -1.581   9.409  -0.110  1.00  0.96           C  
ATOM   1725  CD1 LEU A 216      -1.147   8.410  -1.177  1.00  0.96           C  
ATOM   1726  CD2 LEU A 216      -2.467  10.493  -0.714  1.00  0.96           C  
ATOM   1727  N   VAL A 217      -4.834   8.991   3.223  1.00  0.97           N  
ATOM   1728  CA  VAL A 217      -5.715   8.231   4.104  1.00  0.97           C  
ATOM   1729  C   VAL A 217      -6.645   7.351   3.272  1.00  0.97           C  
ATOM   1730  CB  VAL A 217      -6.540   9.161   5.022  1.00  0.97           C  
ATOM   1731  O   VAL A 217      -7.355   7.845   2.393  1.00  0.97           O  
ATOM   1732  CG1 VAL A 217      -7.388   8.344   5.996  1.00  0.97           C  
ATOM   1733  CG2 VAL A 217      -5.620  10.116   5.779  1.00  0.97           C  
ATOM   1734  N   ILE A 218      -6.650   6.043   3.652  1.00  0.96           N  
ATOM   1735  CA  ILE A 218      -7.543   5.110   2.974  1.00  0.96           C  
ATOM   1736  C   ILE A 218      -8.473   4.453   3.991  1.00  0.96           C  
ATOM   1737  CB  ILE A 218      -6.752   4.033   2.198  1.00  0.96           C  
ATOM   1738  O   ILE A 218      -8.013   3.865   4.973  1.00  0.96           O  
ATOM   1739  CG1 ILE A 218      -7.712   3.100   1.450  1.00  0.96           C  
ATOM   1740  CG2 ILE A 218      -5.845   3.241   3.145  1.00  0.96           C  
ATOM   1741  CD1 ILE A 218      -7.050   2.283   0.349  1.00  0.96           C  
ATOM   1742  N   LYS A 219      -9.707   4.723   3.726  1.00  0.97           N  
ATOM   1743  CA  LYS A 219     -10.739   3.992   4.456  1.00  0.97           C  
ATOM   1744  C   LYS A 219     -11.317   2.863   3.607  1.00  0.97           C  
ATOM   1745  CB  LYS A 219     -11.855   4.938   4.901  1.00  0.97           C  
ATOM   1746  O   LYS A 219     -11.753   3.091   2.476  1.00  0.97           O  
ATOM   1747  CG  LYS A 219     -11.388   6.056   5.821  1.00  0.97           C  
ATOM   1748  CD  LYS A 219     -12.543   6.959   6.235  1.00  0.97           C  
ATOM   1749  CE  LYS A 219     -12.076   8.085   7.147  1.00  0.97           C  
ATOM   1750  NZ  LYS A 219     -13.198   8.995   7.523  1.00  0.97           N  
ATOM   1751  N   GLN A 220     -11.354   1.631   4.316  1.00  0.96           N  
ATOM   1752  CA  GLN A 220     -11.729   0.469   3.518  1.00  0.96           C  
ATOM   1753  C   GLN A 220     -12.666  -0.452   4.295  1.00  0.96           C  
ATOM   1754  CB  GLN A 220     -10.486  -0.302   3.073  1.00  0.96           C  
ATOM   1755  O   GLN A 220     -12.490  -0.654   5.499  1.00  0.96           O  
ATOM   1756  CG  GLN A 220      -9.678   0.405   1.994  1.00  0.96           C  
ATOM   1757  CD  GLN A 220      -8.495  -0.415   1.514  1.00  0.96           C  
ATOM   1758  NE2 GLN A 220      -8.528  -0.819   0.248  1.00  0.96           N  
ATOM   1759  OE1 GLN A 220      -7.559  -0.683   2.274  1.00  0.96           O  
ATOM   1760  N   VAL A 221     -13.669  -0.926   3.525  1.00  0.97           N  
ATOM   1761  CA  VAL A 221     -14.515  -2.003   4.027  1.00  0.97           C  
ATOM   1762  C   VAL A 221     -14.257  -3.278   3.228  1.00  0.97           C  
ATOM   1763  CB  VAL A 221     -16.012  -1.626   3.961  1.00  0.97           C  
ATOM   1764  O   VAL A 221     -14.464  -3.309   2.012  1.00  0.97           O  
ATOM   1765  CG1 VAL A 221     -16.879  -2.756   4.513  1.00  0.97           C  
ATOM   1766  CG2 VAL A 221     -16.270  -0.329   4.726  1.00  0.97           C  
ATOM   1767  N   ALA A 222     -13.818  -4.296   3.963  1.00  0.97           N  
ATOM   1768  CA  ALA A 222     -13.622  -5.600   3.334  1.00  0.97           C  
ATOM   1769  C   ALA A 222     -14.870  -6.468   3.471  1.00  0.97           C  
ATOM   1770  CB  ALA A 222     -12.415  -6.309   3.943  1.00  0.97           C  
ATOM   1771  O   ALA A 222     -15.421  -6.605   4.566  1.00  0.97           O  
ATOM   1772  N   LEU A 223     -15.270  -7.046   2.340  1.00  0.96           N  
ATOM   1773  CA  LEU A 223     -16.468  -7.876   2.285  1.00  0.96           C  
ATOM   1774  C   LEU A 223     -16.112  -9.324   1.967  1.00  0.96           C  
ATOM   1775  CB  LEU A 223     -17.446  -7.337   1.237  1.00  0.96           C  
ATOM   1776  O   LEU A 223     -15.220  -9.585   1.157  1.00  0.96           O  
ATOM   1777  CG  LEU A 223     -17.881  -5.880   1.402  1.00  0.96           C  
ATOM   1778  CD1 LEU A 223     -18.318  -5.303   0.060  1.00  0.96           C  
ATOM   1779  CD2 LEU A 223     -19.002  -5.769   2.429  1.00  0.96           C  
ATOM   1780  N   ASP A 224     -16.818 -10.267   2.643  1.00  0.95           N  
ATOM   1781  CA  ASP A 224     -16.563 -11.680   2.379  1.00  0.95           C  
ATOM   1782  C   ASP A 224     -17.381 -12.171   1.187  1.00  0.95           C  
ATOM   1783  CB  ASP A 224     -16.878 -12.523   3.616  1.00  0.95           C  
ATOM   1784  O   ASP A 224     -17.985 -11.371   0.469  1.00  0.95           O  
ATOM   1785  CG  ASP A 224     -18.359 -12.561   3.947  1.00  0.95           C  
ATOM   1786  OD1 ASP A 224     -19.179 -12.085   3.131  1.00  0.95           O  
ATOM   1787  OD2 ASP A 224     -18.710 -13.068   5.034  1.00  0.95           O  
ATOM   1788  N   GLN A 225     -17.499 -13.473   0.907  1.00  0.92           N  
ATOM   1789  CA  GLN A 225     -18.122 -14.109  -0.249  1.00  0.92           C  
ATOM   1790  C   GLN A 225     -19.628 -13.866  -0.266  1.00  0.92           C  
ATOM   1791  CB  GLN A 225     -17.832 -15.611  -0.257  1.00  0.92           C  
ATOM   1792  O   GLN A 225     -20.251 -13.871  -1.330  1.00  0.92           O  
ATOM   1793  CG  GLN A 225     -16.357 -15.952  -0.420  1.00  0.92           C  
ATOM   1794  CD  GLN A 225     -16.088 -17.443  -0.342  1.00  0.92           C  
ATOM   1795  NE2 GLN A 225     -14.823 -17.825  -0.483  1.00  0.92           N  
ATOM   1796  OE1 GLN A 225     -17.008 -18.245  -0.156  1.00  0.92           O  
ATOM   1797  N   GLN A 226     -20.119 -13.611   0.901  1.00  0.94           N  
ATOM   1798  CA  GLN A 226     -21.552 -13.359   1.011  1.00  0.94           C  
ATOM   1799  C   GLN A 226     -21.844 -11.863   1.068  1.00  0.94           C  
ATOM   1800  CB  GLN A 226     -22.126 -14.055   2.246  1.00  0.94           C  
ATOM   1801  O   GLN A 226     -22.932 -11.453   1.480  1.00  0.94           O  
ATOM   1802  CG  GLN A 226     -22.192 -15.571   2.123  1.00  0.94           C  
ATOM   1803  CD  GLN A 226     -20.845 -16.236   2.336  1.00  0.94           C  
ATOM   1804  NE2 GLN A 226     -20.570 -17.280   1.561  1.00  0.94           N  
ATOM   1805  OE1 GLN A 226     -20.057 -15.815   3.189  1.00  0.94           O  
ATOM   1806  N   GLN A 227     -20.930 -10.963   0.783  1.00  0.94           N  
ATOM   1807  CA  GLN A 227     -21.025  -9.507   0.747  1.00  0.94           C  
ATOM   1808  C   GLN A 227     -21.273  -8.938   2.141  1.00  0.94           C  
ATOM   1809  CB  GLN A 227     -22.135  -9.064  -0.206  1.00  0.94           C  
ATOM   1810  O   GLN A 227     -21.909  -7.892   2.286  1.00  0.94           O  
ATOM   1811  CG  GLN A 227     -21.872  -9.418  -1.664  1.00  0.94           C  
ATOM   1812  CD  GLN A 227     -20.676  -8.683  -2.240  1.00  0.94           C  
ATOM   1813  NE2 GLN A 227     -19.765  -9.427  -2.858  1.00  0.94           N  
ATOM   1814  OE1 GLN A 227     -20.573  -7.457  -2.131  1.00  0.94           O  
ATOM   1815  N   ARG A 228     -20.794  -9.741   3.141  1.00  0.96           N  
ATOM   1816  CA  ARG A 228     -20.864  -9.246   4.512  1.00  0.96           C  
ATOM   1817  C   ARG A 228     -19.590  -8.498   4.889  1.00  0.96           C  
ATOM   1818  CB  ARG A 228     -21.104 -10.399   5.489  1.00  0.96           C  
ATOM   1819  O   ARG A 228     -18.484  -8.974   4.627  1.00  0.96           O  
ATOM   1820  CG  ARG A 228     -22.411 -11.141   5.258  1.00  0.96           C  
ATOM   1821  CD  ARG A 228     -22.544 -12.348   6.176  1.00  0.96           C  
ATOM   1822  NE  ARG A 228     -21.470 -13.312   5.959  1.00  0.96           N  
ATOM   1823  NH1 ARG A 228     -22.158 -14.765   7.617  1.00  0.96           N  
ATOM   1824  NH2 ARG A 228     -20.298 -15.245   6.367  1.00  0.96           N  
ATOM   1825  CZ  ARG A 228     -21.311 -14.439   6.648  1.00  0.96           C  
ATOM   1826  N   PRO A 229     -19.728  -7.255   5.541  1.00  0.98           N  
ATOM   1827  CA  PRO A 229     -18.523  -6.561   6.001  1.00  0.98           C  
ATOM   1828  C   PRO A 229     -17.785  -7.324   7.099  1.00  0.98           C  
ATOM   1829  CB  PRO A 229     -19.062  -5.229   6.529  1.00  0.98           C  
ATOM   1830  O   PRO A 229     -18.389  -7.699   8.107  1.00  0.98           O  
ATOM   1831  CG  PRO A 229     -20.387  -5.061   5.857  1.00  0.98           C  
ATOM   1832  CD  PRO A 229     -20.990  -6.420   5.645  1.00  0.98           C  
ATOM   1833  N   ILE A 230     -16.538  -7.525   6.868  1.00  0.98           N  
ATOM   1834  CA  ILE A 230     -15.786  -8.320   7.834  1.00  0.98           C  
ATOM   1835  C   ILE A 230     -14.712  -7.454   8.489  1.00  0.98           C  
ATOM   1836  CB  ILE A 230     -15.144  -9.558   7.169  1.00  0.98           C  
ATOM   1837  O   ILE A 230     -14.178  -7.807   9.543  1.00  0.98           O  
ATOM   1838  CG1 ILE A 230     -14.257  -9.133   5.992  1.00  0.98           C  
ATOM   1839  CG2 ILE A 230     -16.222 -10.546   6.713  1.00  0.98           C  
ATOM   1840  CD1 ILE A 230     -13.433 -10.266   5.398  1.00  0.98           C  
ATOM   1841  N   GLU A 231     -14.453  -6.343   7.882  1.00  0.98           N  
ATOM   1842  CA  GLU A 231     -13.427  -5.443   8.400  1.00  0.98           C  
ATOM   1843  C   GLU A 231     -13.636  -4.018   7.896  1.00  0.98           C  
ATOM   1844  CB  GLU A 231     -12.031  -5.938   8.012  1.00  0.98           C  
ATOM   1845  O   GLU A 231     -13.977  -3.810   6.730  1.00  0.98           O  
ATOM   1846  CG  GLU A 231     -10.907  -5.004   8.435  1.00  0.98           C  
ATOM   1847  CD  GLU A 231      -9.590  -5.292   7.731  1.00  0.98           C  
ATOM   1848  OE1 GLU A 231      -8.539  -4.780   8.178  1.00  0.98           O  
ATOM   1849  OE2 GLU A 231      -9.611  -6.034   6.724  1.00  0.98           O  
ATOM   1850  N   TYR A 232     -13.486  -3.110   8.761  1.00  0.98           N  
ATOM   1851  CA  TYR A 232     -13.344  -1.692   8.450  1.00  0.98           C  
ATOM   1852  C   TYR A 232     -11.975  -1.175   8.875  1.00  0.98           C  
ATOM   1853  CB  TYR A 232     -14.445  -0.878   9.136  1.00  0.98           C  
ATOM   1854  O   TYR A 232     -11.583  -1.318  10.036  1.00  0.98           O  
ATOM   1855  CG  TYR A 232     -14.337   0.609   8.901  1.00  0.98           C  
ATOM   1856  CD1 TYR A 232     -14.206   1.495   9.968  1.00  0.98           C  
ATOM   1857  CD2 TYR A 232     -14.367   1.131   7.612  1.00  0.98           C  
ATOM   1858  CE1 TYR A 232     -14.108   2.866   9.756  1.00  0.98           C  
ATOM   1859  CE2 TYR A 232     -14.270   2.500   7.389  1.00  0.98           C  
ATOM   1860  OH  TYR A 232     -14.044   4.715   8.250  1.00  0.98           O  
ATOM   1861  CZ  TYR A 232     -14.141   3.359   8.465  1.00  0.98           C  
ATOM   1862  N   SER A 233     -11.301  -0.539   7.900  1.00  0.98           N  
ATOM   1863  CA  SER A 233      -9.940  -0.117   8.217  1.00  0.98           C  
ATOM   1864  C   SER A 233      -9.686   1.317   7.764  1.00  0.98           C  
ATOM   1865  CB  SER A 233      -8.922  -1.054   7.565  1.00  0.98           C  
ATOM   1866  O   SER A 233     -10.280   1.779   6.787  1.00  0.98           O  
ATOM   1867  OG  SER A 233      -9.037  -1.018   6.153  1.00  0.98           O  
ATOM   1868  N   ILE A 234      -8.879   1.925   8.535  1.00  0.98           N  
ATOM   1869  CA  ILE A 234      -8.341   3.237   8.194  1.00  0.98           C  
ATOM   1870  C   ILE A 234      -6.815   3.185   8.193  1.00  0.98           C  
ATOM   1871  CB  ILE A 234      -8.839   4.325   9.171  1.00  0.98           C  
ATOM   1872  O   ILE A 234      -6.197   2.888   9.219  1.00  0.98           O  
ATOM   1873  CG1 ILE A 234     -10.370   4.304   9.258  1.00  0.98           C  
ATOM   1874  CG2 ILE A 234      -8.333   5.707   8.746  1.00  0.98           C  
ATOM   1875  CD1 ILE A 234     -10.942   5.228  10.325  1.00  0.98           C  
ATOM   1876  N   SER A 235      -6.264   3.536   7.039  1.00  0.97           N  
ATOM   1877  CA  SER A 235      -4.810   3.514   6.912  1.00  0.97           C  
ATOM   1878  C   SER A 235      -4.264   4.896   6.569  1.00  0.97           C  
ATOM   1879  CB  SER A 235      -4.380   2.507   5.844  1.00  0.97           C  
ATOM   1880  O   SER A 235      -4.757   5.553   5.650  1.00  0.97           O  
ATOM   1881  OG  SER A 235      -4.847   1.207   6.161  1.00  0.97           O  
ATOM   1882  N   HIS A 236      -3.290   5.261   7.359  1.00  0.97           N  
ATOM   1883  CA  HIS A 236      -2.510   6.461   7.082  1.00  0.97           C  
ATOM   1884  C   HIS A 236      -1.163   6.111   6.457  1.00  0.97           C  
ATOM   1885  CB  HIS A 236      -2.300   7.271   8.363  1.00  0.97           C  
ATOM   1886  O   HIS A 236      -0.326   5.469   7.096  1.00  0.97           O  
ATOM   1887  CG  HIS A 236      -3.574   7.709   9.012  1.00  0.97           C  
ATOM   1888  CD2 HIS A 236      -4.162   8.926   9.085  1.00  0.97           C  
ATOM   1889  ND1 HIS A 236      -4.399   6.840   9.693  1.00  0.97           N  
ATOM   1890  CE1 HIS A 236      -5.443   7.506  10.157  1.00  0.97           C  
ATOM   1891  NE2 HIS A 236      -5.323   8.774   9.802  1.00  0.97           N  
ATOM   1892  N   CYS A 237      -1.001   6.599   5.249  1.00  0.96           N  
ATOM   1893  CA  CYS A 237       0.111   6.095   4.450  1.00  0.96           C  
ATOM   1894  C   CYS A 237       1.031   7.231   4.019  1.00  0.96           C  
ATOM   1895  CB  CYS A 237      -0.407   5.352   3.219  1.00  0.96           C  
ATOM   1896  O   CYS A 237       0.565   8.328   3.703  1.00  0.96           O  
ATOM   1897  SG  CYS A 237      -1.660   4.106   3.595  1.00  0.96           S  
ATOM   1898  N   ARG A 238       2.333   6.917   3.990  1.00  0.92           N  
ATOM   1899  CA  ARG A 238       3.273   7.887   3.438  1.00  0.92           C  
ATOM   1900  C   ARG A 238       2.959   8.182   1.975  1.00  0.92           C  
ATOM   1901  CB  ARG A 238       4.710   7.381   3.574  1.00  0.92           C  
ATOM   1902  O   ARG A 238       3.036   7.291   1.127  1.00  0.92           O  
ATOM   1903  CG  ARG A 238       5.249   7.429   4.995  1.00  0.92           C  
ATOM   1904  CD  ARG A 238       6.669   6.889   5.079  1.00  0.92           C  
ATOM   1905  NE  ARG A 238       7.592   7.669   4.260  1.00  0.92           N  
ATOM   1906  NH1 ARG A 238       9.499   6.635   5.056  1.00  0.92           N  
ATOM   1907  NH2 ARG A 238       9.661   8.294   3.482  1.00  0.92           N  
ATOM   1908  CZ  ARG A 238       8.915   7.531   4.268  1.00  0.92           C  
ATOM   1909  N   SER A 239       2.680   9.332   1.669  1.00  0.89           N  
ATOM   1910  CA  SER A 239       2.316   9.692   0.303  1.00  0.89           C  
ATOM   1911  C   SER A 239       3.532   9.671  -0.617  1.00  0.89           C  
ATOM   1912  CB  SER A 239       1.663  11.074   0.268  1.00  0.89           C  
ATOM   1913  O   SER A 239       3.391   9.594  -1.840  1.00  0.89           O  
ATOM   1914  OG  SER A 239       2.532  12.054   0.808  1.00  0.89           O  
ATOM   1915  N   ASP A 240       4.682   9.765  -0.026  1.00  0.84           N  
ATOM   1916  CA  ASP A 240       5.902   9.717  -0.825  1.00  0.84           C  
ATOM   1917  C   ASP A 240       6.288   8.276  -1.153  1.00  0.84           C  
ATOM   1918  CB  ASP A 240       7.050  10.416  -0.093  1.00  0.84           C  
ATOM   1919  O   ASP A 240       7.150   8.037  -2.002  1.00  0.84           O  
ATOM   1920  CG  ASP A 240       7.330   9.822   1.276  1.00  0.84           C  
ATOM   1921  OD1 ASP A 240       6.391   9.305   1.920  1.00  0.84           O  
ATOM   1922  OD2 ASP A 240       8.498   9.874   1.717  1.00  0.84           O  
ATOM   1923  N   LEU A 241       5.568   7.308  -0.529  1.00  0.87           N  
ATOM   1924  CA  LEU A 241       5.906   5.906  -0.750  1.00  0.87           C  
ATOM   1925  C   LEU A 241       4.732   5.156  -1.372  1.00  0.87           C  
ATOM   1926  CB  LEU A 241       6.313   5.239   0.566  1.00  0.87           C  
ATOM   1927  O   LEU A 241       4.926   4.144  -2.049  1.00  0.87           O  
ATOM   1928  CG  LEU A 241       7.605   5.743   1.210  1.00  0.87           C  
ATOM   1929  CD1 LEU A 241       7.898   4.966   2.489  1.00  0.87           C  
ATOM   1930  CD2 LEU A 241       8.770   5.632   0.232  1.00  0.87           C  
ATOM   1931  N   TYR A 242       3.458   5.608  -1.073  1.00  0.90           N  
ATOM   1932  CA  TYR A 242       2.267   4.910  -1.545  1.00  0.90           C  
ATOM   1933  C   TYR A 242       1.740   5.538  -2.830  1.00  0.90           C  
ATOM   1934  CB  TYR A 242       1.174   4.925  -0.471  1.00  0.90           C  
ATOM   1935  O   TYR A 242       1.678   6.764  -2.950  1.00  0.90           O  
ATOM   1936  CG  TYR A 242       1.243   3.756   0.481  1.00  0.90           C  
ATOM   1937  CD1 TYR A 242       0.488   2.606   0.258  1.00  0.90           C  
ATOM   1938  CD2 TYR A 242       2.061   3.798   1.604  1.00  0.90           C  
ATOM   1939  CE1 TYR A 242       0.546   1.527   1.133  1.00  0.90           C  
ATOM   1940  CE2 TYR A 242       2.128   2.724   2.486  1.00  0.90           C  
ATOM   1941  OH  TYR A 242       1.430   0.529   3.112  1.00  0.90           O  
ATOM   1942  CZ  TYR A 242       1.368   1.595   2.243  1.00  0.90           C  
ATOM   1943  N   VAL A 243       1.469   4.751  -3.750  1.00  0.87           N  
ATOM   1944  CA  VAL A 243       0.601   5.066  -4.880  1.00  0.87           C  
ATOM   1945  C   VAL A 243      -0.571   4.088  -4.920  1.00  0.87           C  
ATOM   1946  CB  VAL A 243       1.373   5.027  -6.218  1.00  0.87           C  
ATOM   1947  O   VAL A 243      -0.371   2.872  -4.969  1.00  0.87           O  
ATOM   1948  CG1 VAL A 243       0.437   5.314  -7.390  1.00  0.87           C  
ATOM   1949  CG2 VAL A 243       2.529   6.026  -6.195  1.00  0.87           C  
ATOM   1950  N   PHE A 244      -1.787   4.647  -4.843  1.00  0.91           N  
ATOM   1951  CA  PHE A 244      -2.961   3.785  -4.917  1.00  0.91           C  
ATOM   1952  C   PHE A 244      -3.438   3.642  -6.357  1.00  0.91           C  
ATOM   1953  CB  PHE A 244      -4.091   4.338  -4.042  1.00  0.91           C  
ATOM   1954  O   PHE A 244      -3.592   4.637  -7.068  1.00  0.91           O  
ATOM   1955  CG  PHE A 244      -3.759   4.380  -2.575  1.00  0.91           C  
ATOM   1956  CD1 PHE A 244      -3.489   3.209  -1.876  1.00  0.91           C  
ATOM   1957  CD2 PHE A 244      -3.716   5.589  -1.895  1.00  0.91           C  
ATOM   1958  CE1 PHE A 244      -3.181   3.245  -0.518  1.00  0.91           C  
ATOM   1959  CE2 PHE A 244      -3.409   5.633  -0.538  1.00  0.91           C  
ATOM   1960  CZ  PHE A 244      -3.143   4.459   0.149  1.00  0.91           C  
ATOM   1961  N   VAL A 245      -3.619   2.418  -6.764  1.00  0.87           N  
ATOM   1962  CA  VAL A 245      -3.989   2.142  -8.149  1.00  0.87           C  
ATOM   1963  C   VAL A 245      -5.359   1.469  -8.193  1.00  0.87           C  
ATOM   1964  CB  VAL A 245      -2.936   1.255  -8.851  1.00  0.87           C  
ATOM   1965  O   VAL A 245      -5.659   0.604  -7.368  1.00  0.87           O  
ATOM   1966  CG1 VAL A 245      -3.300   1.046 -10.320  1.00  0.87           C  
ATOM   1967  CG2 VAL A 245      -1.546   1.875  -8.725  1.00  0.87           C  
ATOM   1968  N   CYS A 246      -6.146   2.057  -9.126  1.00  0.85           N  
ATOM   1969  CA  CYS A 246      -7.439   1.452  -9.429  1.00  0.85           C  
ATOM   1970  C   CYS A 246      -7.537   1.088 -10.906  1.00  0.85           C  
ATOM   1971  CB  CYS A 246      -8.576   2.400  -9.052  1.00  0.85           C  
ATOM   1972  O   CYS A 246      -7.492   1.965 -11.770  1.00  0.85           O  
ATOM   1973  SG  CYS A 246     -10.216   1.652  -9.166  1.00  0.85           S  
ATOM   1974  N   GLU A 247      -7.341  -0.122 -11.324  1.00  0.73           N  
ATOM   1975  CA  GLU A 247      -7.403  -0.475 -12.739  1.00  0.73           C  
ATOM   1976  C   GLU A 247      -8.801  -0.947 -13.129  1.00  0.73           C  
ATOM   1977  CB  GLU A 247      -6.371  -1.556 -13.069  1.00  0.73           C  
ATOM   1978  O   GLU A 247      -9.538  -1.477 -12.295  1.00  0.73           O  
ATOM   1979  CG  GLU A 247      -4.929  -1.102 -12.898  1.00  0.73           C  
ATOM   1980  CD  GLU A 247      -3.916  -2.195 -13.201  1.00  0.73           C  
ATOM   1981  OE1 GLU A 247      -2.702  -1.896 -13.265  1.00  0.73           O  
ATOM   1982  OE2 GLU A 247      -4.340  -3.359 -13.377  1.00  0.73           O  
ATOM   1983  N   GLU A 248      -9.315  -0.568 -14.412  1.00  0.63           N  
ATOM   1984  CA  GLU A 248     -10.590  -0.977 -14.993  1.00  0.63           C  
ATOM   1985  C   GLU A 248     -10.615  -2.478 -15.267  1.00  0.63           C  
ATOM   1986  CB  GLU A 248     -10.868  -0.202 -16.283  1.00  0.63           C  
ATOM   1987  O   GLU A 248      -9.575  -3.082 -15.540  1.00  0.63           O  
ATOM   1988  CG  GLU A 248     -11.073   1.291 -16.071  1.00  0.63           C  
ATOM   1989  CD  GLU A 248     -11.313   2.053 -17.364  1.00  0.63           C  
ATOM   1990  OE1 GLU A 248     -11.615   3.267 -17.307  1.00  0.63           O  
ATOM   1991  OE2 GLU A 248     -11.200   1.431 -18.444  1.00  0.63           O  
