# Supplementary material for: Escherichia coli transcription factors of unknown function: sequence features and possible evolutionary relationships
Source: PeerJ. 2022 Jul 20;10:e13772. doi: 10.7717/peerj.13772 (PMC9308461; doi:10.7717/peerj.13772)
Supplement: Supplemental Information 18 [file peerj-10-13772-s018.zip › Raw Data/PDB files/YeiL_b2163_unrelaxed_model_1.pdb]

ATOM      1  N   MET A   1      -9.380 -18.181   6.880  1.00  0.88           N  
ATOM      2  CA  MET A   1      -9.014 -17.978   8.279  1.00  0.88           C  
ATOM      3  C   MET A   1      -8.018 -19.036   8.740  1.00  0.88           C  
ATOM      4  CB  MET A   1     -10.257 -18.005   9.170  1.00  0.88           C  
ATOM      5  O   MET A   1      -7.035 -18.719   9.412  1.00  0.88           O  
ATOM      6  CG  MET A   1     -11.078 -16.727   9.117  1.00  0.88           C  
ATOM      7  SD  MET A   1     -12.514 -16.765  10.259  1.00  0.88           S  
ATOM      8  CE  MET A   1     -11.976 -18.065  11.406  1.00  0.88           C  
ATOM      9  N   SER A   2      -8.263 -20.273   8.351  1.00  0.89           N  
ATOM     10  CA  SER A   2      -7.395 -21.383   8.731  1.00  0.89           C  
ATOM     11  C   SER A   2      -6.013 -21.245   8.103  1.00  0.89           C  
ATOM     12  CB  SER A   2      -8.020 -22.717   8.321  1.00  0.89           C  
ATOM     13  O   SER A   2      -5.034 -21.791   8.616  1.00  0.89           O  
ATOM     14  OG  SER A   2      -8.181 -22.785   6.914  1.00  0.89           O  
ATOM     15  N   GLU A   3      -5.978 -20.466   7.026  1.00  0.90           N  
ATOM     16  CA  GLU A   3      -4.723 -20.307   6.298  1.00  0.90           C  
ATOM     17  C   GLU A   3      -4.005 -19.024   6.709  1.00  0.90           C  
ATOM     18  CB  GLU A   3      -4.972 -20.309   4.788  1.00  0.90           C  
ATOM     19  O   GLU A   3      -3.004 -18.644   6.099  1.00  0.90           O  
ATOM     20  CG  GLU A   3      -5.535 -21.620   4.260  1.00  0.90           C  
ATOM     21  CD  GLU A   3      -5.831 -21.589   2.769  1.00  0.90           C  
ATOM     22  OE1 GLU A   3      -6.517 -22.508   2.266  1.00  0.90           O  
ATOM     23  OE2 GLU A   3      -5.373 -20.638   2.097  1.00  0.90           O  
ATOM     24  N   SER A   4      -4.621 -18.346   7.667  1.00  0.92           N  
ATOM     25  CA  SER A   4      -4.010 -17.096   8.109  1.00  0.92           C  
ATOM     26  C   SER A   4      -3.751 -17.109   9.612  1.00  0.92           C  
ATOM     27  CB  SER A   4      -4.900 -15.907   7.747  1.00  0.92           C  
ATOM     28  O   SER A   4      -4.147 -18.047  10.307  1.00  0.92           O  
ATOM     29  OG  SER A   4      -6.015 -15.829   8.618  1.00  0.92           O  
ATOM     30  N   ALA A   5      -2.950 -16.113  10.122  1.00  0.91           N  
ATOM     31  CA  ALA A   5      -2.686 -15.979  11.552  1.00  0.91           C  
ATOM     32  C   ALA A   5      -3.756 -15.129  12.231  1.00  0.91           C  
ATOM     33  CB  ALA A   5      -1.303 -15.374  11.784  1.00  0.91           C  
ATOM     34  O   ALA A   5      -3.590 -14.712  13.380  1.00  0.91           O  
ATOM     35  N   PHE A   6      -4.809 -14.925  11.565  1.00  0.95           N  
ATOM     36  CA  PHE A   6      -5.848 -13.994  11.990  1.00  0.95           C  
ATOM     37  C   PHE A   6      -6.476 -14.446  13.303  1.00  0.95           C  
ATOM     38  CB  PHE A   6      -6.927 -13.862  10.910  1.00  0.95           C  
ATOM     39  O   PHE A   6      -6.574 -13.665  14.252  1.00  0.95           O  
ATOM     40  CG  PHE A   6      -8.020 -12.889  11.261  1.00  0.95           C  
ATOM     41  CD1 PHE A   6      -9.316 -13.333  11.493  1.00  0.95           C  
ATOM     42  CD2 PHE A   6      -7.751 -11.530  11.358  1.00  0.95           C  
ATOM     43  CE1 PHE A   6     -10.330 -12.434  11.817  1.00  0.95           C  
ATOM     44  CE2 PHE A   6      -8.759 -10.626  11.682  1.00  0.95           C  
ATOM     45  CZ  PHE A   6     -10.048 -11.080  11.910  1.00  0.95           C  
ATOM     46  N   LYS A   7      -6.846 -15.702  13.503  1.00  0.94           N  
ATOM     47  CA  LYS A   7      -7.536 -16.214  14.683  1.00  0.94           C  
ATOM     48  C   LYS A   7      -6.643 -16.140  15.918  1.00  0.94           C  
ATOM     49  CB  LYS A   7      -7.995 -17.655  14.453  1.00  0.94           C  
ATOM     50  O   LYS A   7      -7.135 -15.996  17.039  1.00  0.94           O  
ATOM     51  CG  LYS A   7      -9.184 -17.783  13.512  1.00  0.94           C  
ATOM     52  CD  LYS A   7      -9.657 -19.227  13.403  1.00  0.94           C  
ATOM     53  CE  LYS A   7     -10.861 -19.354  12.480  1.00  0.94           C  
ATOM     54  NZ  LYS A   7     -11.335 -20.767  12.378  1.00  0.94           N  
ATOM     55  N   ASP A   8      -5.339 -16.188  15.585  1.00  0.94           N  
ATOM     56  CA  ASP A   8      -4.376 -16.245  16.681  1.00  0.94           C  
ATOM     57  C   ASP A   8      -4.169 -14.865  17.301  1.00  0.94           C  
ATOM     58  CB  ASP A   8      -3.040 -16.808  16.192  1.00  0.94           C  
ATOM     59  O   ASP A   8      -3.447 -14.725  18.290  1.00  0.94           O  
ATOM     60  CG  ASP A   8      -3.145 -18.241  15.701  1.00  0.94           C  
ATOM     61  OD1 ASP A   8      -4.030 -18.985  16.175  1.00  0.94           O  
ATOM     62  OD2 ASP A   8      -2.333 -18.631  14.834  1.00  0.94           O  
ATOM     63  N   CYS A   9      -4.890 -13.917  16.734  1.00  0.96           N  
ATOM     64  CA  CYS A   9      -4.665 -12.552  17.196  1.00  0.96           C  
ATOM     65  C   CYS A   9      -5.615 -12.199  18.335  1.00  0.96           C  
ATOM     66  CB  CYS A   9      -4.842 -11.561  16.047  1.00  0.96           C  
ATOM     67  O   CYS A   9      -5.486 -11.139  18.951  1.00  0.96           O  
ATOM     68  SG  CYS A   9      -3.619 -11.747  14.730  1.00  0.96           S  
ATOM     69  N   PHE A  10      -6.539 -13.128  18.593  1.00  0.97           N  
ATOM     70  CA  PHE A  10      -7.611 -12.765  19.513  1.00  0.97           C  
ATOM     71  C   PHE A  10      -7.757 -13.810  20.613  1.00  0.97           C  
ATOM     72  CB  PHE A  10      -8.936 -12.606  18.761  1.00  0.97           C  
ATOM     73  O   PHE A  10      -7.527 -14.999  20.382  1.00  0.97           O  
ATOM     74  CG  PHE A  10      -8.841 -11.727  17.544  1.00  0.97           C  
ATOM     75  CD1 PHE A  10      -8.821 -10.343  17.668  1.00  0.97           C  
ATOM     76  CD2 PHE A  10      -8.772 -12.284  16.273  1.00  0.97           C  
ATOM     77  CE1 PHE A  10      -8.734  -9.526  16.543  1.00  0.97           C  
ATOM     78  CE2 PHE A  10      -8.684 -11.475  15.144  1.00  0.97           C  
ATOM     79  CZ  PHE A  10      -8.666 -10.096  15.281  1.00  0.97           C  
ATOM     80  N   LEU A  11      -8.188 -13.400  21.823  1.00  0.96           N  
ATOM     81  CA  LEU A  11      -8.505 -14.305  22.922  1.00  0.96           C  
ATOM     82  C   LEU A  11      -9.861 -14.968  22.706  1.00  0.96           C  
ATOM     83  CB  LEU A  11      -8.498 -13.553  24.255  1.00  0.96           C  
ATOM     84  O   LEU A  11     -10.051 -16.134  23.061  1.00  0.96           O  
ATOM     85  CG  LEU A  11      -7.124 -13.209  24.833  1.00  0.96           C  
ATOM     86  CD1 LEU A  11      -7.274 -12.339  26.076  1.00  0.96           C  
ATOM     87  CD2 LEU A  11      -6.346 -14.481  25.155  1.00  0.96           C  
ATOM     88  N   THR A  12     -10.747 -14.137  22.202  1.00  0.92           N  
ATOM     89  CA  THR A  12     -12.100 -14.625  21.956  1.00  0.92           C  
ATOM     90  C   THR A  12     -12.261 -15.065  20.504  1.00  0.92           C  
ATOM     91  CB  THR A  12     -13.151 -13.550  22.290  1.00  0.92           C  
ATOM     92  O   THR A  12     -11.550 -14.581  19.621  1.00  0.92           O  
ATOM     93  CG2 THR A  12     -13.092 -13.162  23.764  1.00  0.92           C  
ATOM     94  OG1 THR A  12     -12.905 -12.386  21.491  1.00  0.92           O  
ATOM     95  N   ASP A  13     -13.153 -15.985  20.362  1.00  0.93           N  
ATOM     96  CA  ASP A  13     -13.457 -16.463  19.016  1.00  0.93           C  
ATOM     97  C   ASP A  13     -14.262 -15.426  18.235  1.00  0.93           C  
ATOM     98  CB  ASP A  13     -14.223 -17.786  19.077  1.00  0.93           C  
ATOM     99  O   ASP A  13     -15.396 -15.109  18.600  1.00  0.93           O  
ATOM    100  CG  ASP A  13     -14.442 -18.408  17.709  1.00  0.93           C  
ATOM    101  OD1 ASP A  13     -13.889 -17.897  16.712  1.00  0.93           O  
ATOM    102  OD2 ASP A  13     -15.177 -19.416  17.628  1.00  0.93           O  
ATOM    103  N   VAL A  14     -13.690 -14.983  17.165  1.00  0.95           N  
ATOM    104  CA  VAL A  14     -14.332 -13.926  16.391  1.00  0.95           C  
ATOM    105  C   VAL A  14     -14.821 -14.486  15.057  1.00  0.95           C  
ATOM    106  CB  VAL A  14     -13.374 -12.737  16.151  1.00  0.95           C  
ATOM    107  O   VAL A  14     -15.256 -13.732  14.183  1.00  0.95           O  
ATOM    108  CG1 VAL A  14     -13.019 -12.055  17.471  1.00  0.95           C  
ATOM    109  CG2 VAL A  14     -12.111 -13.207  15.432  1.00  0.95           C  
ATOM    110  N   SER A  15     -14.834 -15.756  14.939  1.00  0.94           N  
ATOM    111  CA  SER A  15     -15.087 -16.418  13.664  1.00  0.94           C  
ATOM    112  C   SER A  15     -16.503 -16.142  13.169  1.00  0.94           C  
ATOM    113  CB  SER A  15     -14.867 -17.926  13.790  1.00  0.94           C  
ATOM    114  O   SER A  15     -16.718 -15.922  11.975  1.00  0.94           O  
ATOM    115  OG  SER A  15     -13.535 -18.209  14.181  1.00  0.94           O  
ATOM    116  N   ALA A  16     -17.403 -16.089  14.085  1.00  0.94           N  
ATOM    117  CA  ALA A  16     -18.815 -15.975  13.730  1.00  0.94           C  
ATOM    118  C   ALA A  16     -19.101 -14.645  13.039  1.00  0.94           C  
ATOM    119  CB  ALA A  16     -19.690 -16.124  14.973  1.00  0.94           C  
ATOM    120  O   ALA A  16     -19.981 -14.562  12.179  1.00  0.94           O  
ATOM    121  N   ASP A  17     -18.273 -13.657  13.303  1.00  0.96           N  
ATOM    122  CA  ASP A  17     -18.593 -12.331  12.785  1.00  0.96           C  
ATOM    123  C   ASP A  17     -17.544 -11.868  11.776  1.00  0.96           C  
ATOM    124  CB  ASP A  17     -18.704 -11.320  13.928  1.00  0.96           C  
ATOM    125  O   ASP A  17     -17.591 -10.732  11.300  1.00  0.96           O  
ATOM    126  CG  ASP A  17     -19.916 -11.556  14.812  1.00  0.96           C  
ATOM    127  OD1 ASP A  17     -20.975 -11.977  14.297  1.00  0.96           O  
ATOM    128  OD2 ASP A  17     -19.813 -11.317  16.035  1.00  0.96           O  
ATOM    129  N   THR A  18     -16.586 -12.751  11.516  1.00  0.98           N  
ATOM    130  CA  THR A  18     -15.551 -12.422  10.542  1.00  0.98           C  
ATOM    131  C   THR A  18     -16.079 -12.577   9.119  1.00  0.98           C  
ATOM    132  CB  THR A  18     -14.305 -13.307  10.730  1.00  0.98           C  
ATOM    133  O   THR A  18     -16.711 -13.583   8.792  1.00  0.98           O  
ATOM    134  CG2 THR A  18     -13.241 -12.988   9.685  1.00  0.98           C  
ATOM    135  OG1 THR A  18     -13.759 -13.083  12.036  1.00  0.98           O  
ATOM    136  N   ARG A  19     -15.815 -11.503   8.308  1.00  0.98           N  
ATOM    137  CA  ARG A  19     -16.219 -11.512   6.905  1.00  0.98           C  
ATOM    138  C   ARG A  19     -15.005 -11.436   5.986  1.00  0.98           C  
ATOM    139  CB  ARG A  19     -17.172 -10.350   6.613  1.00  0.98           C  
ATOM    140  O   ARG A  19     -13.972 -10.876   6.358  1.00  0.98           O  
ATOM    141  CG  ARG A  19     -18.447 -10.376   7.440  1.00  0.98           C  
ATOM    142  CD  ARG A  19     -19.480  -9.389   6.916  1.00  0.98           C  
ATOM    143  NE  ARG A  19     -20.708  -9.424   7.704  1.00  0.98           N  
ATOM    144  NH1 ARG A  19     -21.685  -7.619   6.644  1.00  0.98           N  
ATOM    145  NH2 ARG A  19     -22.798  -8.704   8.328  1.00  0.98           N  
ATOM    146  CZ  ARG A  19     -21.728  -8.582   7.557  1.00  0.98           C  
ATOM    147  N   LEU A  20     -15.202 -12.011   4.818  1.00  0.98           N  
ATOM    148  CA  LEU A  20     -14.164 -11.952   3.795  1.00  0.98           C  
ATOM    149  C   LEU A  20     -14.503 -10.907   2.737  1.00  0.98           C  
ATOM    150  CB  LEU A  20     -13.983 -13.322   3.136  1.00  0.98           C  
ATOM    151  O   LEU A  20     -15.607 -10.909   2.188  1.00  0.98           O  
ATOM    152  CG  LEU A  20     -12.875 -13.428   2.087  1.00  0.98           C  
ATOM    153  CD1 LEU A  20     -11.507 -13.278   2.743  1.00  0.98           C  
ATOM    154  CD2 LEU A  20     -12.972 -14.753   1.338  1.00  0.98           C  
ATOM    155  N   PHE A  21     -13.473 -10.037   2.527  1.00  0.98           N  
ATOM    156  CA  PHE A  21     -13.624  -9.007   1.507  1.00  0.98           C  
ATOM    157  C   PHE A  21     -12.620  -9.210   0.379  1.00  0.98           C  
ATOM    158  CB  PHE A  21     -13.450  -7.613   2.119  1.00  0.98           C  
ATOM    159  O   PHE A  21     -11.460  -9.549   0.626  1.00  0.98           O  
ATOM    160  CG  PHE A  21     -14.620  -7.167   2.954  1.00  0.98           C  
ATOM    161  CD1 PHE A  21     -15.511  -6.214   2.475  1.00  0.98           C  
ATOM    162  CD2 PHE A  21     -14.828  -7.700   4.219  1.00  0.98           C  
ATOM    163  CE1 PHE A  21     -16.595  -5.799   3.245  1.00  0.98           C  
ATOM    164  CE2 PHE A  21     -15.909  -7.290   4.995  1.00  0.98           C  
ATOM    165  CZ  PHE A  21     -16.790  -6.339   4.507  1.00  0.98           C  
ATOM    166  N   HIS A  22     -13.182  -8.987  -0.808  1.00  0.98           N  
ATOM    167  CA  HIS A  22     -12.353  -9.014  -2.008  1.00  0.98           C  
ATOM    168  C   HIS A  22     -12.284  -7.638  -2.661  1.00  0.98           C  
ATOM    169  CB  HIS A  22     -12.888 -10.043  -3.006  1.00  0.98           C  
ATOM    170  O   HIS A  22     -13.307  -7.092  -3.078  1.00  0.98           O  
ATOM    171  CG  HIS A  22     -12.066 -10.156  -4.250  1.00  0.98           C  
ATOM    172  CD2 HIS A  22     -10.733 -10.027  -4.449  1.00  0.98           C  
ATOM    173  ND1 HIS A  22     -12.616 -10.431  -5.483  1.00  0.98           N  
ATOM    174  CE1 HIS A  22     -11.653 -10.468  -6.390  1.00  0.98           C  
ATOM    175  NE2 HIS A  22     -10.501 -10.226  -5.788  1.00  0.98           N  
ATOM    176  N   PHE A  23     -11.098  -7.117  -2.722  1.00  0.98           N  
ATOM    177  CA  PHE A  23     -10.868  -5.816  -3.340  1.00  0.98           C  
ATOM    178  C   PHE A  23     -10.089  -5.964  -4.641  1.00  0.98           C  
ATOM    179  CB  PHE A  23     -10.116  -4.889  -2.380  1.00  0.98           C  
ATOM    180  O   PHE A  23      -9.071  -6.658  -4.685  1.00  0.98           O  
ATOM    181  CG  PHE A  23     -10.876  -4.576  -1.119  1.00  0.98           C  
ATOM    182  CD1 PHE A  23     -11.812  -3.549  -1.091  1.00  0.98           C  
ATOM    183  CD2 PHE A  23     -10.653  -5.308   0.040  1.00  0.98           C  
ATOM    184  CE1 PHE A  23     -12.517  -3.257   0.074  1.00  0.98           C  
ATOM    185  CE2 PHE A  23     -11.353  -5.022   1.209  1.00  0.98           C  
ATOM    186  CZ  PHE A  23     -12.283  -3.996   1.224  1.00  0.98           C  
ATOM    187  N   LEU A  24     -10.670  -5.294  -5.652  1.00  0.98           N  
ATOM    188  CA  LEU A  24      -9.920  -5.241  -6.902  1.00  0.98           C  
ATOM    189  C   LEU A  24      -8.879  -4.127  -6.865  1.00  0.98           C  
ATOM    190  CB  LEU A  24     -10.867  -5.032  -8.087  1.00  0.98           C  
ATOM    191  O   LEU A  24      -8.922  -3.261  -5.987  1.00  0.98           O  
ATOM    192  CG  LEU A  24     -11.980  -6.067  -8.255  1.00  0.98           C  
ATOM    193  CD1 LEU A  24     -12.886  -5.685  -9.421  1.00  0.98           C  
ATOM    194  CD2 LEU A  24     -11.392  -7.458  -8.462  1.00  0.98           C  
ATOM    195  N   ALA A  25      -7.940  -4.233  -7.754  1.00  0.96           N  
ATOM    196  CA  ALA A  25      -6.940  -3.175  -7.872  1.00  0.96           C  
ATOM    197  C   ALA A  25      -7.601  -1.804  -7.974  1.00  0.96           C  
ATOM    198  CB  ALA A  25      -6.045  -3.422  -9.085  1.00  0.96           C  
ATOM    199  O   ALA A  25      -8.605  -1.641  -8.671  1.00  0.96           O  
ATOM    200  N   ARG A  26      -7.148  -0.873  -7.065  1.00  0.96           N  
ATOM    201  CA  ARG A  26      -7.541   0.533  -7.060  1.00  0.96           C  
ATOM    202  C   ARG A  26      -8.799   0.746  -6.225  1.00  0.96           C  
ATOM    203  CB  ARG A  26      -7.769   1.032  -8.488  1.00  0.96           C  
ATOM    204  O   ARG A  26      -9.265   1.878  -6.073  1.00  0.96           O  
ATOM    205  CG  ARG A  26      -6.512   1.048  -9.344  1.00  0.96           C  
ATOM    206  CD  ARG A  26      -6.789   1.580 -10.743  1.00  0.96           C  
ATOM    207  NE  ARG A  26      -5.563   1.692 -11.529  1.00  0.96           N  
ATOM    208  NH1 ARG A  26      -6.637   2.189 -13.514  1.00  0.96           N  
ATOM    209  NH2 ARG A  26      -4.349   2.055 -13.444  1.00  0.96           N  
ATOM    210  CZ  ARG A  26      -5.519   1.978 -12.827  1.00  0.96           C  
ATOM    211  N   ASP A  27      -9.371  -0.381  -5.793  1.00  0.98           N  
ATOM    212  CA  ASP A  27     -10.458  -0.232  -4.830  1.00  0.98           C  
ATOM    213  C   ASP A  27      -9.960   0.408  -3.535  1.00  0.98           C  
ATOM    214  CB  ASP A  27     -11.101  -1.588  -4.532  1.00  0.98           C  
ATOM    215  O   ASP A  27      -8.832   0.158  -3.107  1.00  0.98           O  
ATOM    216  CG  ASP A  27     -12.023  -2.063  -5.642  1.00  0.98           C  
ATOM    217  OD1 ASP A  27     -12.253  -1.306  -6.609  1.00  0.98           O  
ATOM    218  OD2 ASP A  27     -12.526  -3.204  -5.546  1.00  0.98           O  
ATOM    219  N   TYR A  28     -10.816   1.238  -2.995  1.00  0.98           N  
ATOM    220  CA  TYR A  28     -10.506   1.771  -1.673  1.00  0.98           C  
ATOM    221  C   TYR A  28     -10.903   0.785  -0.581  1.00  0.98           C  
ATOM    222  CB  TYR A  28     -11.218   3.109  -1.453  1.00  0.98           C  
ATOM    223  O   TYR A  28     -12.045   0.320  -0.541  1.00  0.98           O  
ATOM    224  CG  TYR A  28     -10.568   4.267  -2.170  1.00  0.98           C  
ATOM    225  CD1 TYR A  28      -9.485   4.939  -1.610  1.00  0.98           C  
ATOM    226  CD2 TYR A  28     -11.038   4.692  -3.409  1.00  0.98           C  
ATOM    227  CE1 TYR A  28      -8.884   6.009  -2.267  1.00  0.98           C  
ATOM    228  CE2 TYR A  28     -10.445   5.760  -4.074  1.00  0.98           C  
ATOM    229  OH  TYR A  28      -8.780   7.469  -4.151  1.00  0.98           O  
ATOM    230  CZ  TYR A  28      -9.370   6.411  -3.496  1.00  0.98           C  
ATOM    231  N   ILE A  29      -9.835   0.482   0.257  1.00  0.98           N  
ATOM    232  CA  ILE A  29     -10.114  -0.306   1.452  1.00  0.98           C  
ATOM    233  C   ILE A  29     -10.659   0.601   2.553  1.00  0.98           C  
ATOM    234  CB  ILE A  29      -8.853  -1.050   1.946  1.00  0.98           C  
ATOM    235  O   ILE A  29     -11.607   0.237   3.253  1.00  0.98           O  
ATOM    236  CG1 ILE A  29      -8.338  -2.005   0.862  1.00  0.98           C  
ATOM    237  CG2 ILE A  29      -9.145  -1.804   3.246  1.00  0.98           C  
ATOM    238  CD1 ILE A  29      -6.994  -2.642   1.187  1.00  0.98           C  
ATOM    239  N   VAL A  30     -10.082   1.743   2.716  1.00  0.98           N  
ATOM    240  CA  VAL A  30     -10.535   2.812   3.600  1.00  0.98           C  
ATOM    241  C   VAL A  30     -10.642   4.119   2.817  1.00  0.98           C  
ATOM    242  CB  VAL A  30      -9.587   2.990   4.808  1.00  0.98           C  
ATOM    243  O   VAL A  30      -9.711   4.500   2.104  1.00  0.98           O  
ATOM    244  CG1 VAL A  30     -10.032   4.167   5.673  1.00  0.98           C  
ATOM    245  CG2 VAL A  30      -9.530   1.706   5.634  1.00  0.98           C  
ATOM    246  N   GLN A  31     -11.808   4.743   3.012  1.00  0.96           N  
ATOM    247  CA  GLN A  31     -11.998   6.056   2.405  1.00  0.96           C  
ATOM    248  C   GLN A  31     -11.532   7.168   3.341  1.00  0.96           C  
ATOM    249  CB  GLN A  31     -13.465   6.268   2.029  1.00  0.96           C  
ATOM    250  O   GLN A  31     -11.803   7.129   4.543  1.00  0.96           O  
ATOM    251  CG  GLN A  31     -13.992   5.260   1.016  1.00  0.96           C  
ATOM    252  CD  GLN A  31     -13.625   5.617  -0.412  1.00  0.96           C  
ATOM    253  NE2 GLN A  31     -14.117   4.831  -1.364  1.00  0.96           N  
ATOM    254  OE1 GLN A  31     -12.907   6.591  -0.658  1.00  0.96           O  
ATOM    255  N   GLU A  32     -10.821   8.144   2.789  1.00  0.95           N  
ATOM    256  CA  GLU A  32     -10.333   9.265   3.586  1.00  0.95           C  
ATOM    257  C   GLU A  32     -11.488  10.036   4.220  1.00  0.95           C  
ATOM    258  CB  GLU A  32      -9.482  10.205   2.729  1.00  0.95           C  
ATOM    259  O   GLU A  32     -12.501  10.294   3.567  1.00  0.95           O  
ATOM    260  CG  GLU A  32      -8.775  11.293   3.524  1.00  0.95           C  
ATOM    261  CD  GLU A  32      -7.714  12.029   2.723  1.00  0.95           C  
ATOM    262  OE1 GLU A  32      -6.841  12.687   3.332  1.00  0.95           O  
ATOM    263  OE2 GLU A  32      -7.756  11.948   1.475  1.00  0.95           O  
ATOM    264  N   GLY A  33     -11.328  10.361   5.457  1.00  0.92           N  
ATOM    265  CA  GLY A  33     -12.288  11.216   6.138  1.00  0.92           C  
ATOM    266  C   GLY A  33     -13.480  10.456   6.688  1.00  0.92           C  
ATOM    267  O   GLY A  33     -14.334  11.034   7.363  1.00  0.92           O  
ATOM    268  N   GLN A  34     -13.519   9.161   6.310  1.00  0.93           N  
ATOM    269  CA  GLN A  34     -14.604   8.334   6.826  1.00  0.93           C  
ATOM    270  C   GLN A  34     -14.075   7.257   7.769  1.00  0.93           C  
ATOM    271  CB  GLN A  34     -15.381   7.689   5.676  1.00  0.93           C  
ATOM    272  O   GLN A  34     -13.237   6.441   7.380  1.00  0.93           O  
ATOM    273  CG  GLN A  34     -16.063   8.692   4.756  1.00  0.93           C  
ATOM    274  CD  GLN A  34     -16.848   8.027   3.641  1.00  0.93           C  
ATOM    275  NE2 GLN A  34     -17.551   8.830   2.850  1.00  0.93           N  
ATOM    276  OE1 GLN A  34     -16.822   6.801   3.491  1.00  0.93           O  
ATOM    277  N   GLN A  35     -14.627   7.283   8.984  1.00  0.95           N  
ATOM    278  CA  GLN A  35     -14.237   6.204   9.885  1.00  0.95           C  
ATOM    279  C   GLN A  35     -14.540   4.840   9.273  1.00  0.95           C  
ATOM    280  CB  GLN A  35     -14.948   6.344  11.232  1.00  0.95           C  
ATOM    281  O   GLN A  35     -15.638   4.613   8.761  1.00  0.95           O  
ATOM    282  CG  GLN A  35     -14.490   7.546  12.047  1.00  0.95           C  
ATOM    283  CD  GLN A  35     -13.058   7.416  12.529  1.00  0.95           C  
ATOM    284  NE2 GLN A  35     -12.330   8.529  12.534  1.00  0.95           N  
ATOM    285  OE1 GLN A  35     -12.608   6.326  12.896  1.00  0.95           O  
ATOM    286  N   PRO A  36     -13.517   3.920   9.319  1.00  0.96           N  
ATOM    287  CA  PRO A  36     -13.795   2.595   8.758  1.00  0.96           C  
ATOM    288  C   PRO A  36     -14.848   1.827   9.554  1.00  0.96           C  
ATOM    289  CB  PRO A  36     -12.437   1.891   8.827  1.00  0.96           C  
ATOM    290  O   PRO A  36     -14.812   1.822  10.788  1.00  0.96           O  
ATOM    291  CG  PRO A  36     -11.684   2.618   9.894  1.00  0.96           C  
ATOM    292  CD  PRO A  36     -12.208   4.023   9.975  1.00  0.96           C  
ATOM    293  N   SER A  37     -15.766   1.180   8.879  1.00  0.97           N  
ATOM    294  CA  SER A  37     -16.795   0.363   9.513  1.00  0.97           C  
ATOM    295  C   SER A  37     -16.246  -1.000   9.920  1.00  0.97           C  
ATOM    296  CB  SER A  37     -17.989   0.182   8.575  1.00  0.97           C  
ATOM    297  O   SER A  37     -16.841  -1.694  10.747  1.00  0.97           O  
ATOM    298  OG  SER A  37     -18.593   1.430   8.282  1.00  0.97           O  
ATOM    299  N   TRP A  38     -15.033  -1.275   9.352  1.00  0.98           N  
ATOM    300  CA  TRP A  38     -14.440  -2.590   9.574  1.00  0.98           C  
ATOM    301  C   TRP A  38     -12.987  -2.463  10.020  1.00  0.98           C  
ATOM    302  CB  TRP A  38     -14.525  -3.440   8.303  1.00  0.98           C  
ATOM    303  O   TRP A  38     -12.287  -1.531   9.618  1.00  0.98           O  
ATOM    304  CG  TRP A  38     -15.918  -3.610   7.776  1.00  0.98           C  
ATOM    305  CD1 TRP A  38     -16.573  -2.791   6.899  1.00  0.98           C  
ATOM    306  CD2 TRP A  38     -16.830  -4.665   8.098  1.00  0.98           C  
ATOM    307  CE2 TRP A  38     -18.021  -4.422   7.378  1.00  0.98           C  
ATOM    308  CE3 TRP A  38     -16.755  -5.793   8.926  1.00  0.98           C  
ATOM    309  NE1 TRP A  38     -17.838  -3.274   6.655  1.00  0.98           N  
ATOM    310  CH2 TRP A  38     -19.030  -6.365   8.279  1.00  0.98           C  
ATOM    311  CZ2 TRP A  38     -19.129  -5.268   7.462  1.00  0.98           C  
ATOM    312  CZ3 TRP A  38     -17.859  -6.634   9.007  1.00  0.98           C  
ATOM    313  N   LEU A  39     -12.581  -3.277  10.893  1.00  0.98           N  
ATOM    314  CA  LEU A  39     -11.168  -3.595  11.073  1.00  0.98           C  
ATOM    315  C   LEU A  39     -10.727  -4.680  10.097  1.00  0.98           C  
ATOM    316  CB  LEU A  39     -10.898  -4.044  12.511  1.00  0.98           C  
ATOM    317  O   LEU A  39     -11.207  -5.814  10.165  1.00  0.98           O  
ATOM    318  CG  LEU A  39      -9.466  -4.477  12.829  1.00  0.98           C  
ATOM    319  CD1 LEU A  39      -8.522  -3.282  12.754  1.00  0.98           C  
ATOM    320  CD2 LEU A  39      -9.398  -5.133  14.204  1.00  0.98           C  
ATOM    321  N   PHE A  40      -9.797  -4.335   9.239  1.00  0.98           N  
ATOM    322  CA  PHE A  40      -9.389  -5.267   8.194  1.00  0.98           C  
ATOM    323  C   PHE A  40      -8.088  -5.965   8.571  1.00  0.98           C  
ATOM    324  CB  PHE A  40      -9.226  -4.539   6.856  1.00  0.98           C  
ATOM    325  O   PHE A  40      -7.229  -5.376   9.231  1.00  0.98           O  
ATOM    326  CG  PHE A  40     -10.508  -3.963   6.319  1.00  0.98           C  
ATOM    327  CD1 PHE A  40     -11.403  -4.759   5.614  1.00  0.98           C  
ATOM    328  CD2 PHE A  40     -10.818  -2.624   6.518  1.00  0.98           C  
ATOM    329  CE1 PHE A  40     -12.590  -4.228   5.116  1.00  0.98           C  
ATOM    330  CE2 PHE A  40     -12.003  -2.087   6.023  1.00  0.98           C  
ATOM    331  CZ  PHE A  40     -12.887  -2.890   5.321  1.00  0.98           C  
ATOM    332  N   TYR A  41      -7.992  -7.195   8.240  1.00  0.98           N  
ATOM    333  CA  TYR A  41      -6.767  -7.986   8.214  1.00  0.98           C  
ATOM    334  C   TYR A  41      -6.413  -8.395   6.789  1.00  0.98           C  
ATOM    335  CB  TYR A  41      -6.913  -9.232   9.093  1.00  0.98           C  
ATOM    336  O   TYR A  41      -7.053  -9.278   6.212  1.00  0.98           O  
ATOM    337  CG  TYR A  41      -5.622  -9.989   9.292  1.00  0.98           C  
ATOM    338  CD1 TYR A  41      -5.347 -11.140   8.558  1.00  0.98           C  
ATOM    339  CD2 TYR A  41      -4.676  -9.555  10.214  1.00  0.98           C  
ATOM    340  CE1 TYR A  41      -4.160 -11.843   8.738  1.00  0.98           C  
ATOM    341  CE2 TYR A  41      -3.485 -10.249  10.403  1.00  0.98           C  
ATOM    342  OH  TYR A  41      -2.060 -12.081   9.844  1.00  0.98           O  
ATOM    343  CZ  TYR A  41      -3.237 -11.390   9.661  1.00  0.98           C  
ATOM    344  N   LEU A  42      -5.425  -7.665   6.252  1.00  0.98           N  
ATOM    345  CA  LEU A  42      -4.971  -7.961   4.898  1.00  0.98           C  
ATOM    346  C   LEU A  42      -4.234  -9.295   4.851  1.00  0.98           C  
ATOM    347  CB  LEU A  42      -4.062  -6.843   4.380  1.00  0.98           C  
ATOM    348  O   LEU A  42      -3.120  -9.412   5.366  1.00  0.98           O  
ATOM    349  CG  LEU A  42      -3.581  -6.975   2.934  1.00  0.98           C  
ATOM    350  CD1 LEU A  42      -4.769  -6.954   1.977  1.00  0.98           C  
ATOM    351  CD2 LEU A  42      -2.595  -5.863   2.594  1.00  0.98           C  
ATOM    352  N   THR A  43      -4.880 -10.283   4.170  1.00  0.97           N  
ATOM    353  CA  THR A  43      -4.329 -11.633   4.155  1.00  0.97           C  
ATOM    354  C   THR A  43      -3.506 -11.867   2.891  1.00  0.97           C  
ATOM    355  CB  THR A  43      -5.442 -12.692   4.249  1.00  0.97           C  
ATOM    356  O   THR A  43      -2.604 -12.707   2.877  1.00  0.97           O  
ATOM    357  CG2 THR A  43      -6.166 -12.612   5.589  1.00  0.97           C  
ATOM    358  OG1 THR A  43      -6.388 -12.479   3.194  1.00  0.97           O  
ATOM    359  N   ARG A  44      -3.927 -11.179   1.890  1.00  0.96           N  
ATOM    360  CA  ARG A  44      -3.242 -11.269   0.604  1.00  0.96           C  
ATOM    361  C   ARG A  44      -3.283  -9.934  -0.132  1.00  0.96           C  
ATOM    362  CB  ARG A  44      -3.865 -12.365  -0.262  1.00  0.96           C  
ATOM    363  O   ARG A  44      -4.315  -9.260  -0.150  1.00  0.96           O  
ATOM    364  CG  ARG A  44      -3.128 -12.610  -1.569  1.00  0.96           C  
ATOM    365  CD  ARG A  44      -3.767 -13.733  -2.375  1.00  0.96           C  
ATOM    366  NE  ARG A  44      -4.951 -13.272  -3.095  1.00  0.96           N  
ATOM    367  NH1 ARG A  44      -5.231 -15.223  -4.301  1.00  0.96           N  
ATOM    368  NH2 ARG A  44      -6.684 -13.474  -4.589  1.00  0.96           N  
ATOM    369  CZ  ARG A  44      -5.619 -13.991  -3.993  1.00  0.96           C  
ATOM    370  N   GLY A  45      -2.185  -9.596  -0.733  1.00  0.97           N  
ATOM    371  CA  GLY A  45      -2.135  -8.404  -1.564  1.00  0.97           C  
ATOM    372  C   GLY A  45      -1.392  -7.253  -0.913  1.00  0.97           C  
ATOM    373  O   GLY A  45      -0.810  -7.412   0.163  1.00  0.97           O  
ATOM    374  N   ARG A  46      -1.423  -6.149  -1.686  1.00  0.97           N  
ATOM    375  CA  ARG A  46      -0.759  -4.925  -1.252  1.00  0.97           C  
ATOM    376  C   ARG A  46      -1.666  -3.714  -1.438  1.00  0.97           C  
ATOM    377  CB  ARG A  46       0.550  -4.722  -2.018  1.00  0.97           C  
ATOM    378  O   ARG A  46      -2.527  -3.706  -2.321  1.00  0.97           O  
ATOM    379  CG  ARG A  46       1.563  -5.838  -1.815  1.00  0.97           C  
ATOM    380  CD  ARG A  46       2.734  -5.719  -2.779  1.00  0.97           C  
ATOM    381  NE  ARG A  46       2.304  -5.843  -4.168  1.00  0.97           N  
ATOM    382  NH1 ARG A  46       4.331  -5.199  -5.071  1.00  0.97           N  
ATOM    383  NH2 ARG A  46       2.578  -5.740  -6.446  1.00  0.97           N  
ATOM    384  CZ  ARG A  46       3.072  -5.594  -5.225  1.00  0.97           C  
ATOM    385  N   ALA A  47      -1.344  -2.792  -0.568  1.00  0.97           N  
ATOM    386  CA  ALA A  47      -2.124  -1.558  -0.624  1.00  0.97           C  
ATOM    387  C   ALA A  47      -1.242  -0.339  -0.372  1.00  0.97           C  
ATOM    388  CB  ALA A  47      -3.265  -1.604   0.389  1.00  0.97           C  
ATOM    389  O   ALA A  47      -0.107  -0.472   0.093  1.00  0.97           O  
ATOM    390  N   ARG A  48      -1.782   0.823  -0.776  1.00  0.96           N  
ATOM    391  CA  ARG A  48      -1.054   2.062  -0.522  1.00  0.96           C  
ATOM    392  C   ARG A  48      -1.893   3.028   0.309  1.00  0.96           C  
ATOM    393  CB  ARG A  48      -0.642   2.724  -1.838  1.00  0.96           C  
ATOM    394  O   ARG A  48      -3.124   2.959   0.296  1.00  0.96           O  
ATOM    395  CG  ARG A  48      -1.812   3.085  -2.739  1.00  0.96           C  
ATOM    396  CD  ARG A  48      -1.347   3.490  -4.131  1.00  0.96           C  
ATOM    397  NE  ARG A  48      -2.467   3.595  -5.063  1.00  0.96           N  
ATOM    398  NH1 ARG A  48      -1.151   3.990  -6.921  1.00  0.96           N  
ATOM    399  NH2 ARG A  48      -3.433   3.906  -7.123  1.00  0.96           N  
ATOM    400  CZ  ARG A  48      -2.348   3.830  -6.367  1.00  0.96           C  
ATOM    401  N   LEU A  49      -1.190   3.858   0.982  1.00  0.95           N  
ATOM    402  CA  LEU A  49      -1.785   4.860   1.860  1.00  0.95           C  
ATOM    403  C   LEU A  49      -1.612   6.260   1.282  1.00  0.95           C  
ATOM    404  CB  LEU A  49      -1.158   4.790   3.255  1.00  0.95           C  
ATOM    405  O   LEU A  49      -0.499   6.659   0.931  1.00  0.95           O  
ATOM    406  CG  LEU A  49      -1.704   5.771   4.294  1.00  0.95           C  
ATOM    407  CD1 LEU A  49      -3.127   5.387   4.688  1.00  0.95           C  
ATOM    408  CD2 LEU A  49      -0.797   5.814   5.519  1.00  0.95           C  
ATOM    409  N   TYR A  50      -2.806   7.005   1.132  1.00  0.95           N  
ATOM    410  CA  TYR A  50      -2.818   8.381   0.650  1.00  0.95           C  
ATOM    411  C   TYR A  50      -3.341   9.330   1.721  1.00  0.95           C  
ATOM    412  CB  TYR A  50      -3.673   8.500  -0.616  1.00  0.95           C  
ATOM    413  O   TYR A  50      -4.118   8.928   2.590  1.00  0.95           O  
ATOM    414  CG  TYR A  50      -3.102   7.766  -1.805  1.00  0.95           C  
ATOM    415  CD1 TYR A  50      -1.993   8.261  -2.488  1.00  0.95           C  
ATOM    416  CD2 TYR A  50      -3.671   6.576  -2.248  1.00  0.95           C  
ATOM    417  CE1 TYR A  50      -1.465   7.588  -3.585  1.00  0.95           C  
ATOM    418  CE2 TYR A  50      -3.151   5.896  -3.345  1.00  0.95           C  
ATOM    419  OH  TYR A  50      -1.531   5.739  -5.091  1.00  0.95           O  
ATOM    420  CZ  TYR A  50      -2.050   6.408  -4.005  1.00  0.95           C  
ATOM    421  N   ALA A  51      -2.834  10.533   1.531  1.00  0.94           N  
ATOM    422  CA  ALA A  51      -3.449  11.629   2.275  1.00  0.94           C  
ATOM    423  C   ALA A  51      -3.598  12.870   1.401  1.00  0.94           C  
ATOM    424  CB  ALA A  51      -2.627  11.954   3.520  1.00  0.94           C  
ATOM    425  O   ALA A  51      -2.733  13.159   0.570  1.00  0.94           O  
ATOM    426  N   THR A  52      -4.790  13.455   1.595  1.00  0.94           N  
ATOM    427  CA  THR A  52      -4.991  14.742   0.939  1.00  0.94           C  
ATOM    428  C   THR A  52      -4.489  15.882   1.820  1.00  0.94           C  
ATOM    429  CB  THR A  52      -6.475  14.969   0.596  1.00  0.94           C  
ATOM    430  O   THR A  52      -4.917  16.022   2.968  1.00  0.94           O  
ATOM    431  CG2 THR A  52      -6.670  16.277  -0.162  1.00  0.94           C  
ATOM    432  OG1 THR A  52      -6.943  13.884  -0.215  1.00  0.94           O  
ATOM    433  N   LEU A  53      -3.524  16.698   1.238  1.00  0.90           N  
ATOM    434  CA  LEU A  53      -2.944  17.815   1.974  1.00  0.90           C  
ATOM    435  C   LEU A  53      -3.857  19.036   1.919  1.00  0.90           C  
ATOM    436  CB  LEU A  53      -1.565  18.169   1.412  1.00  0.90           C  
ATOM    437  O   LEU A  53      -4.801  19.074   1.127  1.00  0.90           O  
ATOM    438  CG  LEU A  53      -0.529  17.044   1.397  1.00  0.90           C  
ATOM    439  CD1 LEU A  53       0.756  17.515   0.724  1.00  0.90           C  
ATOM    440  CD2 LEU A  53      -0.249  16.556   2.814  1.00  0.90           C  
ATOM    441  N   ALA A  54      -3.638  20.069   2.774  1.00  0.89           N  
ATOM    442  CA  ALA A  54      -4.462  21.268   2.907  1.00  0.89           C  
ATOM    443  C   ALA A  54      -4.591  21.995   1.571  1.00  0.89           C  
ATOM    444  CB  ALA A  54      -3.877  22.202   3.963  1.00  0.89           C  
ATOM    445  O   ALA A  54      -5.612  22.631   1.300  1.00  0.89           O  
ATOM    446  N   ASN A  55      -3.603  21.804   0.757  1.00  0.90           N  
ATOM    447  CA  ASN A  55      -3.626  22.501  -0.524  1.00  0.90           C  
ATOM    448  C   ASN A  55      -4.373  21.698  -1.586  1.00  0.90           C  
ATOM    449  CB  ASN A  55      -2.203  22.808  -0.995  1.00  0.90           C  
ATOM    450  O   ASN A  55      -4.401  22.083  -2.756  1.00  0.90           O  
ATOM    451  CG  ASN A  55      -1.377  21.555  -1.213  1.00  0.90           C  
ATOM    452  ND2 ASN A  55      -0.093  21.734  -1.502  1.00  0.90           N  
ATOM    453  OD1 ASN A  55      -1.889  20.436  -1.124  1.00  0.90           O  
ATOM    454  N   GLY A  56      -4.863  20.531  -1.194  1.00  0.89           N  
ATOM    455  CA  GLY A  56      -5.677  19.731  -2.096  1.00  0.89           C  
ATOM    456  C   GLY A  56      -4.887  18.656  -2.818  1.00  0.89           C  
ATOM    457  O   GLY A  56      -5.465  17.799  -3.489  1.00  0.89           O  
ATOM    458  N   ARG A  57      -3.642  18.678  -2.557  1.00  0.90           N  
ATOM    459  CA  ARG A  57      -2.780  17.696  -3.207  1.00  0.90           C  
ATOM    460  C   ARG A  57      -2.849  16.349  -2.494  1.00  0.90           C  
ATOM    461  CB  ARG A  57      -1.334  18.193  -3.249  1.00  0.90           C  
ATOM    462  O   ARG A  57      -2.869  16.293  -1.263  1.00  0.90           O  
ATOM    463  CG  ARG A  57      -1.088  19.286  -4.277  1.00  0.90           C  
ATOM    464  CD  ARG A  57       0.386  19.656  -4.365  1.00  0.90           C  
ATOM    465  NE  ARG A  57       0.613  20.744  -5.313  1.00  0.90           N  
ATOM    466  NH1 ARG A  57       2.908  20.776  -5.043  1.00  0.90           N  
ATOM    467  NH2 ARG A  57       1.898  22.240  -6.490  1.00  0.90           N  
ATOM    468  CZ  ARG A  57       1.806  21.251  -5.613  1.00  0.90           C  
ATOM    469  N   VAL A  58      -2.855  15.214  -3.322  1.00  0.92           N  
ATOM    470  CA  VAL A  58      -2.860  13.861  -2.778  1.00  0.92           C  
ATOM    471  C   VAL A  58      -1.429  13.340  -2.673  1.00  0.92           C  
ATOM    472  CB  VAL A  58      -3.713  12.905  -3.641  1.00  0.92           C  
ATOM    473  O   VAL A  58      -0.678  13.369  -3.651  1.00  0.92           O  
ATOM    474  CG1 VAL A  58      -3.679  11.488  -3.071  1.00  0.92           C  
ATOM    475  CG2 VAL A  58      -5.151  13.411  -3.735  1.00  0.92           C  
ATOM    476  N   SER A  59      -1.154  12.913  -1.482  1.00  0.93           N  
ATOM    477  CA  SER A  59       0.208  12.454  -1.230  1.00  0.93           C  
ATOM    478  C   SER A  59       0.237  10.966  -0.899  1.00  0.93           C  
ATOM    479  CB  SER A  59       0.840  13.251  -0.088  1.00  0.93           C  
ATOM    480  O   SER A  59      -0.535  10.495  -0.061  1.00  0.93           O  
ATOM    481  OG  SER A  59       1.074  14.593  -0.480  1.00  0.93           O  
ATOM    482  N   LEU A  60       1.131  10.266  -1.670  1.00  0.93           N  
ATOM    483  CA  LEU A  60       1.458   8.897  -1.286  1.00  0.93           C  
ATOM    484  C   LEU A  60       2.299   8.876  -0.013  1.00  0.93           C  
ATOM    485  CB  LEU A  60       2.205   8.186  -2.417  1.00  0.93           C  
ATOM    486  O   LEU A  60       3.375   9.476   0.034  1.00  0.93           O  
ATOM    487  CG  LEU A  60       2.573   6.722  -2.171  1.00  0.93           C  
ATOM    488  CD1 LEU A  60       1.313   5.877  -2.022  1.00  0.93           C  
ATOM    489  CD2 LEU A  60       3.447   6.193  -3.303  1.00  0.93           C  
ATOM    490  N   ILE A  61       1.813   8.024   1.018  1.00  0.91           N  
ATOM    491  CA  ILE A  61       2.413   8.111   2.345  1.00  0.91           C  
ATOM    492  C   ILE A  61       3.167   6.820   2.656  1.00  0.91           C  
ATOM    493  CB  ILE A  61       1.348   8.385   3.430  1.00  0.91           C  
ATOM    494  O   ILE A  61       4.268   6.855   3.211  1.00  0.91           O  
ATOM    495  CG1 ILE A  61       0.605   9.692   3.131  1.00  0.91           C  
ATOM    496  CG2 ILE A  61       1.991   8.426   4.820  1.00  0.91           C  
ATOM    497  CD1 ILE A  61       1.490  10.930   3.172  1.00  0.91           C  
ATOM    498  N   ASP A  62       2.522   5.731   2.344  1.00  0.91           N  
ATOM    499  CA  ASP A  62       3.087   4.443   2.736  1.00  0.91           C  
ATOM    500  C   ASP A  62       2.481   3.305   1.917  1.00  0.91           C  
ATOM    501  CB  ASP A  62       2.867   4.192   4.229  1.00  0.91           C  
ATOM    502  O   ASP A  62       1.505   3.507   1.192  1.00  0.91           O  
ATOM    503  CG  ASP A  62       3.875   3.223   4.823  1.00  0.91           C  
ATOM    504  OD1 ASP A  62       4.755   2.731   4.085  1.00  0.91           O  
ATOM    505  OD2 ASP A  62       3.786   2.948   6.039  1.00  0.91           O  
ATOM    506  N   PHE A  63       3.089   2.158   2.076  1.00  0.92           N  
ATOM    507  CA  PHE A  63       2.625   0.925   1.451  1.00  0.92           C  
ATOM    508  C   PHE A  63       2.363  -0.148   2.501  1.00  0.92           C  
ATOM    509  CB  PHE A  63       3.649   0.421   0.429  1.00  0.92           C  
ATOM    510  O   PHE A  63       3.041  -0.198   3.529  1.00  0.92           O  
ATOM    511  CG  PHE A  63       3.936   1.401  -0.676  1.00  0.92           C  
ATOM    512  CD1 PHE A  63       3.145   1.434  -1.817  1.00  0.92           C  
ATOM    513  CD2 PHE A  63       4.999   2.289  -0.573  1.00  0.92           C  
ATOM    514  CE1 PHE A  63       3.408   2.340  -2.842  1.00  0.92           C  
ATOM    515  CE2 PHE A  63       5.269   3.197  -1.593  1.00  0.92           C  
ATOM    516  CZ  PHE A  63       4.473   3.220  -2.727  1.00  0.92           C  
ATOM    517  N   PHE A  64       1.360  -0.955   2.225  1.00  0.93           N  
ATOM    518  CA  PHE A  64       1.035  -2.092   3.079  1.00  0.93           C  
ATOM    519  C   PHE A  64       1.153  -3.400   2.307  1.00  0.93           C  
ATOM    520  CB  PHE A  64      -0.378  -1.947   3.655  1.00  0.93           C  
ATOM    521  O   PHE A  64       0.770  -3.474   1.138  1.00  0.93           O  
ATOM    522  CG  PHE A  64      -0.596  -0.665   4.413  1.00  0.93           C  
ATOM    523  CD1 PHE A  64       0.344  -0.216   5.332  1.00  0.93           C  
ATOM    524  CD2 PHE A  64      -1.742   0.091   4.205  1.00  0.93           C  
ATOM    525  CE1 PHE A  64       0.145   0.970   6.035  1.00  0.93           C  
ATOM    526  CE2 PHE A  64      -1.949   1.277   4.904  1.00  0.93           C  
ATOM    527  CZ  PHE A  64      -1.004   1.714   5.819  1.00  0.93           C  
ATOM    528  N   ALA A  65       1.705  -4.391   2.989  1.00  0.93           N  
ATOM    529  CA  ALA A  65       1.707  -5.748   2.449  1.00  0.93           C  
ATOM    530  C   ALA A  65       1.142  -6.741   3.460  1.00  0.93           C  
ATOM    531  CB  ALA A  65       3.120  -6.156   2.039  1.00  0.93           C  
ATOM    532  O   ALA A  65       1.325  -6.578   4.669  1.00  0.93           O  
ATOM    533  N   ALA A  66       0.443  -7.725   2.906  1.00  0.95           N  
ATOM    534  CA  ALA A  66      -0.026  -8.807   3.768  1.00  0.95           C  
ATOM    535  C   ALA A  66       1.146  -9.552   4.400  1.00  0.95           C  
ATOM    536  CB  ALA A  66      -0.904  -9.774   2.978  1.00  0.95           C  
ATOM    537  O   ALA A  66       2.212  -9.677   3.791  1.00  0.95           O  
ATOM    538  N   PRO A  67       0.884 -10.039   5.635  1.00  0.94           N  
ATOM    539  CA  PRO A  67      -0.297  -9.862   6.483  1.00  0.94           C  
ATOM    540  C   PRO A  67      -0.205  -8.624   7.372  1.00  0.94           C  
ATOM    541  CB  PRO A  67      -0.321 -11.139   7.326  1.00  0.94           C  
ATOM    542  O   PRO A  67       0.851  -8.349   7.947  1.00  0.94           O  
ATOM    543  CG  PRO A  67       1.117 -11.513   7.495  1.00  0.94           C  
ATOM    544  CD  PRO A  67       1.851 -11.164   6.232  1.00  0.94           C  
ATOM    545  N   CYS A  68      -1.324  -7.833   7.417  1.00  0.95           N  
ATOM    546  CA  CYS A  68      -1.327  -6.685   8.317  1.00  0.95           C  
ATOM    547  C   CYS A  68      -2.749  -6.200   8.576  1.00  0.95           C  
ATOM    548  CB  CYS A  68      -0.488  -5.547   7.737  1.00  0.95           C  
ATOM    549  O   CYS A  68      -3.671  -6.543   7.835  1.00  0.95           O  
ATOM    550  SG  CYS A  68      -1.253  -4.727   6.321  1.00  0.95           S  
ATOM    551  N   PHE A  69      -2.838  -5.470   9.706  1.00  0.97           N  
ATOM    552  CA  PHE A  69      -4.125  -4.855  10.008  1.00  0.97           C  
ATOM    553  C   PHE A  69      -4.264  -3.513   9.299  1.00  0.97           C  
ATOM    554  CB  PHE A  69      -4.291  -4.669  11.520  1.00  0.97           C  
ATOM    555  O   PHE A  69      -3.278  -2.794   9.121  1.00  0.97           O  
ATOM    556  CG  PHE A  69      -4.619  -5.941  12.255  1.00  0.97           C  
ATOM    557  CD1 PHE A  69      -5.885  -6.505  12.166  1.00  0.97           C  
ATOM    558  CD2 PHE A  69      -3.660  -6.572  13.036  1.00  0.97           C  
ATOM    559  CE1 PHE A  69      -6.192  -7.682  12.845  1.00  0.97           C  
ATOM    560  CE2 PHE A  69      -3.958  -7.748  13.718  1.00  0.97           C  
ATOM    561  CZ  PHE A  69      -5.225  -8.301  13.622  1.00  0.97           C  
ATOM    562  N   ILE A  70      -5.499  -3.196   8.821  1.00  0.97           N  
ATOM    563  CA  ILE A  70      -5.909  -1.889   8.317  1.00  0.97           C  
ATOM    564  C   ILE A  70      -7.102  -1.377   9.121  1.00  0.97           C  
ATOM    565  CB  ILE A  70      -6.262  -1.949   6.814  1.00  0.97           C  
ATOM    566  O   ILE A  70      -8.093  -2.090   9.295  1.00  0.97           O  
ATOM    567  CG1 ILE A  70      -5.054  -2.427   6.000  1.00  0.97           C  
ATOM    568  CG2 ILE A  70      -6.750  -0.584   6.319  1.00  0.97           C  
ATOM    569  CD1 ILE A  70      -5.366  -2.715   4.538  1.00  0.97           C  
ATOM    570  N   GLY A  71      -6.941  -0.260   9.673  1.00  0.97           N  
ATOM    571  CA  GLY A  71      -7.967   0.323  10.523  1.00  0.97           C  
ATOM    572  C   GLY A  71      -7.631   0.249  12.000  1.00  0.97           C  
ATOM    573  O   GLY A  71      -8.449   0.615  12.847  1.00  0.97           O  
ATOM    574  N   GLU A  72      -6.446  -0.263  12.273  1.00  0.96           N  
ATOM    575  CA  GLU A  72      -6.028  -0.475  13.656  1.00  0.96           C  
ATOM    576  C   GLU A  72      -5.862   0.851  14.392  1.00  0.96           C  
ATOM    577  CB  GLU A  72      -4.721  -1.272  13.706  1.00  0.96           C  
ATOM    578  O   GLU A  72      -6.128   0.938  15.593  1.00  0.96           O  
ATOM    579  CG  GLU A  72      -3.504  -0.489  13.237  1.00  0.96           C  
ATOM    580  CD  GLU A  72      -3.326  -0.506  11.727  1.00  0.96           C  
ATOM    581  OE1 GLU A  72      -2.249  -0.095  11.238  1.00  0.96           O  
ATOM    582  OE2 GLU A  72      -4.270  -0.934  11.027  1.00  0.96           O  
ATOM    583  N   ILE A  73      -5.393   1.866  13.719  1.00  0.96           N  
ATOM    584  CA  ILE A  73      -5.211   3.162  14.365  1.00  0.96           C  
ATOM    585  C   ILE A  73      -6.571   3.744  14.745  1.00  0.96           C  
ATOM    586  CB  ILE A  73      -4.443   4.145  13.453  1.00  0.96           C  
ATOM    587  O   ILE A  73      -6.749   4.244  15.858  1.00  0.96           O  
ATOM    588  CG1 ILE A  73      -3.006   3.660  13.235  1.00  0.96           C  
ATOM    589  CG2 ILE A  73      -4.462   5.557  14.045  1.00  0.96           C  
ATOM    590  CD1 ILE A  73      -2.191   4.540  12.298  1.00  0.96           C  
ATOM    591  N   GLU A  74      -7.511   3.609  13.809  1.00  0.97           N  
ATOM    592  CA  GLU A  74      -8.862   4.105  14.055  1.00  0.97           C  
ATOM    593  C   GLU A  74      -9.555   3.299  15.151  1.00  0.97           C  
ATOM    594  CB  GLU A  74      -9.692   4.064  12.769  1.00  0.97           C  
ATOM    595  O   GLU A  74     -10.431   3.815  15.848  1.00  0.97           O  
ATOM    596  CG  GLU A  74      -9.239   5.062  11.713  1.00  0.97           C  
ATOM    597  CD  GLU A  74      -8.035   4.586  10.915  1.00  0.97           C  
ATOM    598  OE1 GLU A  74      -7.466   5.386  10.139  1.00  0.97           O  
ATOM    599  OE2 GLU A  74      -7.659   3.402  11.067  1.00  0.97           O  
ATOM    600  N   LEU A  75      -9.192   1.997  15.223  1.00  0.97           N  
ATOM    601  CA  LEU A  75      -9.720   1.174  16.305  1.00  0.97           C  
ATOM    602  C   LEU A  75      -9.245   1.687  17.660  1.00  0.97           C  
ATOM    603  CB  LEU A  75      -9.297  -0.286  16.122  1.00  0.97           C  
ATOM    604  O   LEU A  75     -10.045   1.837  18.586  1.00  0.97           O  
ATOM    605  CG  LEU A  75      -9.793  -1.273  17.180  1.00  0.97           C  
ATOM    606  CD1 LEU A  75     -10.254  -2.569  16.522  1.00  0.97           C  
ATOM    607  CD2 LEU A  75      -8.701  -1.549  18.208  1.00  0.97           C  
ATOM    608  N   ILE A  76      -7.964   2.047  17.779  1.00  0.96           N  
ATOM    609  CA  ILE A  76      -7.332   2.445  19.032  1.00  0.96           C  
ATOM    610  C   ILE A  76      -7.718   3.883  19.371  1.00  0.96           C  
ATOM    611  CB  ILE A  76      -5.794   2.307  18.958  1.00  0.96           C  
ATOM    612  O   ILE A  76      -7.984   4.204  20.532  1.00  0.96           O  
ATOM    613  CG1 ILE A  76      -5.398   0.834  18.802  1.00  0.96           C  
ATOM    614  CG2 ILE A  76      -5.136   2.922  20.196  1.00  0.96           C  
ATOM    615  CD1 ILE A  76      -3.936   0.622  18.432  1.00  0.96           C  
ATOM    616  N   ASP A  77      -7.694   4.711  18.362  1.00  0.95           N  
ATOM    617  CA  ASP A  77      -8.021   6.126  18.511  1.00  0.95           C  
ATOM    618  C   ASP A  77      -9.229   6.504  17.657  1.00  0.95           C  
ATOM    619  CB  ASP A  77      -6.819   6.996  18.137  1.00  0.95           C  
ATOM    620  O   ASP A  77      -9.093   6.763  16.460  1.00  0.95           O  
ATOM    621  CG  ASP A  77      -7.062   8.476  18.376  1.00  0.95           C  
ATOM    622  OD1 ASP A  77      -8.159   8.846  18.846  1.00  0.95           O  
ATOM    623  OD2 ASP A  77      -6.148   9.280  18.090  1.00  0.95           O  
ATOM    624  N   LYS A  78     -10.386   6.600  18.264  1.00  0.93           N  
ATOM    625  CA  LYS A  78     -11.648   6.809  17.559  1.00  0.93           C  
ATOM    626  C   LYS A  78     -11.697   8.193  16.918  1.00  0.93           C  
ATOM    627  CB  LYS A  78     -12.831   6.630  18.511  1.00  0.93           C  
ATOM    628  O   LYS A  78     -12.469   8.423  15.984  1.00  0.93           O  
ATOM    629  CG  LYS A  78     -12.893   7.666  19.623  1.00  0.93           C  
ATOM    630  CD  LYS A  78     -14.115   7.463  20.509  1.00  0.93           C  
ATOM    631  CE  LYS A  78     -14.197   8.521  21.601  1.00  0.93           C  
ATOM    632  NZ  LYS A  78     -15.501   8.466  22.329  1.00  0.93           N  
ATOM    633  N   ASP A  79     -10.861   9.071  17.386  1.00  0.94           N  
ATOM    634  CA  ASP A  79     -10.890  10.444  16.891  1.00  0.94           C  
ATOM    635  C   ASP A  79      -9.831  10.661  15.812  1.00  0.94           C  
ATOM    636  CB  ASP A  79     -10.680  11.433  18.039  1.00  0.94           C  
ATOM    637  O   ASP A  79      -9.667  11.775  15.311  1.00  0.94           O  
ATOM    638  CG  ASP A  79     -11.785  11.377  19.079  1.00  0.94           C  
ATOM    639  OD1 ASP A  79     -12.974  11.295  18.702  1.00  0.94           O  
ATOM    640  OD2 ASP A  79     -11.465  11.419  20.287  1.00  0.94           O  
ATOM    641  N   HIS A  80      -9.118   9.606  15.528  1.00  0.94           N  
ATOM    642  CA  HIS A  80      -8.101   9.708  14.487  1.00  0.94           C  
ATOM    643  C   HIS A  80      -8.736   9.867  13.110  1.00  0.94           C  
ATOM    644  CB  HIS A  80      -7.190   8.479  14.506  1.00  0.94           C  
ATOM    645  O   HIS A  80      -9.673   9.143  12.766  1.00  0.94           O  
ATOM    646  CG  HIS A  80      -6.079   8.541  13.508  1.00  0.94           C  
ATOM    647  CD2 HIS A  80      -5.959   7.992  12.276  1.00  0.94           C  
ATOM    648  ND1 HIS A  80      -4.910   9.233  13.738  1.00  0.94           N  
ATOM    649  CE1 HIS A  80      -4.117   9.109  12.686  1.00  0.94           C  
ATOM    650  NE2 HIS A  80      -4.730   8.360  11.785  1.00  0.94           N  
ATOM    651  N   GLU A  81      -8.267  10.879  12.378  1.00  0.94           N  
ATOM    652  CA  GLU A  81      -8.761  11.083  11.019  1.00  0.94           C  
ATOM    653  C   GLU A  81      -8.231  10.011  10.072  1.00  0.94           C  
ATOM    654  CB  GLU A  81      -8.374  12.474  10.509  1.00  0.94           C  
ATOM    655  O   GLU A  81      -7.018   9.878   9.893  1.00  0.94           O  
ATOM    656  CG  GLU A  81      -9.071  12.871   9.216  1.00  0.94           C  
ATOM    657  CD  GLU A  81      -8.801  14.310   8.807  1.00  0.94           C  
ATOM    658  OE1 GLU A  81      -9.301  14.743   7.744  1.00  0.94           O  
ATOM    659  OE2 GLU A  81      -8.082  15.010   9.554  1.00  0.94           O  
ATOM    660  N   PRO A  82      -9.153   9.273   9.470  1.00  0.95           N  
ATOM    661  CA  PRO A  82      -8.721   8.204   8.566  1.00  0.95           C  
ATOM    662  C   PRO A  82      -8.075   8.737   7.289  1.00  0.95           C  
ATOM    663  CB  PRO A  82     -10.022   7.461   8.252  1.00  0.95           C  
ATOM    664  O   PRO A  82      -8.515   9.754   6.748  1.00  0.95           O  
ATOM    665  CG  PRO A  82     -10.935   7.792   9.388  1.00  0.95           C  
ATOM    666  CD  PRO A  82     -10.641   9.192   9.844  1.00  0.95           C  
ATOM    667  N   ARG A  83      -7.056   8.008   6.913  1.00  0.95           N  
ATOM    668  CA  ARG A  83      -6.433   8.230   5.612  1.00  0.95           C  
ATOM    669  C   ARG A  83      -6.872   7.172   4.606  1.00  0.95           C  
ATOM    670  CB  ARG A  83      -4.908   8.232   5.740  1.00  0.95           C  
ATOM    671  O   ARG A  83      -7.397   6.124   4.989  1.00  0.95           O  
ATOM    672  CG  ARG A  83      -4.376   9.233   6.752  1.00  0.95           C  
ATOM    673  CD  ARG A  83      -4.738  10.663   6.376  1.00  0.95           C  
ATOM    674  NE  ARG A  83      -4.609  11.568   7.514  1.00  0.95           N  
ATOM    675  NH1 ARG A  83      -2.769  12.688   6.678  1.00  0.95           N  
ATOM    676  NH2 ARG A  83      -3.650  13.279   8.710  1.00  0.95           N  
ATOM    677  CZ  ARG A  83      -3.676  12.510   7.631  1.00  0.95           C  
ATOM    678  N   ALA A  84      -6.693   7.492   3.342  1.00  0.97           N  
ATOM    679  CA  ALA A  84      -7.152   6.589   2.290  1.00  0.97           C  
ATOM    680  C   ALA A  84      -6.192   5.415   2.118  1.00  0.97           C  
ATOM    681  CB  ALA A  84      -7.308   7.343   0.971  1.00  0.97           C  
ATOM    682  O   ALA A  84      -4.974   5.603   2.063  1.00  0.97           O  
ATOM    683  N   VAL A  85      -6.786   4.256   2.120  1.00  0.98           N  
ATOM    684  CA  VAL A  85      -6.059   3.038   1.779  1.00  0.98           C  
ATOM    685  C   VAL A  85      -6.632   2.435   0.498  1.00  0.98           C  
ATOM    686  CB  VAL A  85      -6.115   2.004   2.926  1.00  0.98           C  
ATOM    687  O   VAL A  85      -7.827   2.140   0.424  1.00  0.98           O  
ATOM    688  CG1 VAL A  85      -5.327   0.748   2.560  1.00  0.98           C  
ATOM    689  CG2 VAL A  85      -5.581   2.615   4.221  1.00  0.98           C  
ATOM    690  N   GLN A  86      -5.755   2.278  -0.440  1.00  0.98           N  
ATOM    691  CA  GLN A  86      -6.191   1.794  -1.746  1.00  0.98           C  
ATOM    692  C   GLN A  86      -5.425   0.538  -2.151  1.00  0.98           C  
ATOM    693  CB  GLN A  86      -6.017   2.881  -2.808  1.00  0.98           C  
ATOM    694  O   GLN A  86      -4.205   0.469  -1.987  1.00  0.98           O  
ATOM    695  CG  GLN A  86      -6.652   2.538  -4.148  1.00  0.98           C  
ATOM    696  CD  GLN A  86      -6.458   3.628  -5.185  1.00  0.98           C  
ATOM    697  NE2 GLN A  86      -7.553   4.063  -5.800  1.00  0.98           N  
ATOM    698  OE1 GLN A  86      -5.334   4.076  -5.432  1.00  0.98           O  
ATOM    699  N   ALA A  87      -6.104  -0.427  -2.699  1.00  0.98           N  
ATOM    700  CA  ALA A  87      -5.492  -1.672  -3.157  1.00  0.98           C  
ATOM    701  C   ALA A  87      -4.598  -1.430  -4.370  1.00  0.98           C  
ATOM    702  CB  ALA A  87      -6.567  -2.703  -3.490  1.00  0.98           C  
ATOM    703  O   ALA A  87      -5.011  -0.782  -5.334  1.00  0.98           O  
ATOM    704  N   ILE A  88      -3.354  -1.906  -4.293  1.00  0.97           N  
ATOM    705  CA  ILE A  88      -2.428  -1.851  -5.419  1.00  0.97           C  
ATOM    706  C   ILE A  88      -2.765  -2.955  -6.418  1.00  0.97           C  
ATOM    707  CB  ILE A  88      -0.961  -1.982  -4.951  1.00  0.97           C  
ATOM    708  O   ILE A  88      -2.708  -2.741  -7.632  1.00  0.97           O  
ATOM    709  CG1 ILE A  88      -0.551  -0.753  -4.130  1.00  0.97           C  
ATOM    710  CG2 ILE A  88      -0.027  -2.176  -6.149  1.00  0.97           C  
ATOM    711  CD1 ILE A  88       0.781  -0.907  -3.410  1.00  0.97           C  
ATOM    712  N   GLU A  89      -3.129  -4.068  -5.968  1.00  0.96           N  
ATOM    713  CA  GLU A  89      -3.555  -5.281  -6.660  1.00  0.96           C  
ATOM    714  C   GLU A  89      -4.732  -5.938  -5.946  1.00  0.96           C  
ATOM    715  CB  GLU A  89      -2.392  -6.270  -6.777  1.00  0.96           C  
ATOM    716  O   GLU A  89      -5.266  -5.387  -4.980  1.00  0.96           O  
ATOM    717  CG  GLU A  89      -1.858  -6.753  -5.436  1.00  0.96           C  
ATOM    718  CD  GLU A  89      -0.565  -7.543  -5.554  1.00  0.96           C  
ATOM    719  OE1 GLU A  89      -0.180  -8.227  -4.579  1.00  0.96           O  
ATOM    720  OE2 GLU A  89       0.069  -7.476  -6.631  1.00  0.96           O  
ATOM    721  N   GLU A  90      -5.089  -7.123  -6.523  1.00  0.98           N  
ATOM    722  CA  GLU A  90      -6.167  -7.828  -5.836  1.00  0.98           C  
ATOM    723  C   GLU A  90      -5.808  -8.099  -4.378  1.00  0.98           C  
ATOM    724  CB  GLU A  90      -6.491  -9.142  -6.551  1.00  0.98           C  
ATOM    725  O   GLU A  90      -4.706  -8.565  -4.081  1.00  0.98           O  
ATOM    726  CG  GLU A  90      -7.739  -9.836  -6.025  1.00  0.98           C  
ATOM    727  CD  GLU A  90      -8.099 -11.093  -6.802  1.00  0.98           C  
ATOM    728  OE1 GLU A  90      -9.218 -11.622  -6.615  1.00  0.98           O  
ATOM    729  OE2 GLU A  90      -7.254 -11.553  -7.602  1.00  0.98           O  
ATOM    730  N   CYS A  91      -6.769  -7.757  -3.541  1.00  0.98           N  
ATOM    731  CA  CYS A  91      -6.527  -7.969  -2.118  1.00  0.98           C  
ATOM    732  C   CYS A  91      -7.656  -8.774  -1.487  1.00  0.98           C  
ATOM    733  CB  CYS A  91      -6.376  -6.631  -1.396  1.00  0.98           C  
ATOM    734  O   CYS A  91      -8.820  -8.619  -1.861  1.00  0.98           O  
ATOM    735  SG  CYS A  91      -4.899  -5.707  -1.873  1.00  0.98           S  
ATOM    736  N   TRP A  92      -7.266  -9.595  -0.532  1.00  0.98           N  
ATOM    737  CA  TRP A  92      -8.209 -10.331   0.304  1.00  0.98           C  
ATOM    738  C   TRP A  92      -8.058  -9.940   1.770  1.00  0.98           C  
ATOM    739  CB  TRP A  92      -8.008 -11.840   0.141  1.00  0.98           C  
ATOM    740  O   TRP A  92      -6.952  -9.969   2.316  1.00  0.98           O  
ATOM    741  CG  TRP A  92      -8.372 -12.360  -1.217  1.00  0.98           C  
ATOM    742  CD1 TRP A  92      -7.559 -12.443  -2.313  1.00  0.98           C  
ATOM    743  CD2 TRP A  92      -9.647 -12.866  -1.624  1.00  0.98           C  
ATOM    744  CE2 TRP A  92      -9.534 -13.239  -2.982  1.00  0.98           C  
ATOM    745  CE3 TRP A  92     -10.875 -13.042  -0.972  1.00  0.98           C  
ATOM    746  NE1 TRP A  92      -8.252 -12.971  -3.378  1.00  0.98           N  
ATOM    747  CH2 TRP A  92     -11.795 -13.938  -3.038  1.00  0.98           C  
ATOM    748  CZ2 TRP A  92     -10.605 -13.777  -3.700  1.00  0.98           C  
ATOM    749  CZ3 TRP A  92     -11.939 -13.578  -1.688  1.00  0.98           C  
ATOM    750  N   CYS A  93      -9.233  -9.588   2.299  1.00  0.98           N  
ATOM    751  CA  CYS A  93      -9.205  -9.159   3.693  1.00  0.98           C  
ATOM    752  C   CYS A  93     -10.242  -9.914   4.516  1.00  0.98           C  
ATOM    753  CB  CYS A  93      -9.455  -7.655   3.795  1.00  0.98           C  
ATOM    754  O   CYS A  93     -11.368 -10.125   4.062  1.00  0.98           O  
ATOM    755  SG  CYS A  93      -8.169  -6.649   3.022  1.00  0.98           S  
ATOM    756  N   LEU A  94      -9.719 -10.355   5.673  1.00  0.98           N  
ATOM    757  CA  LEU A  94     -10.670 -10.672   6.734  1.00  0.98           C  
ATOM    758  C   LEU A  94     -11.033  -9.423   7.529  1.00  0.98           C  
ATOM    759  CB  LEU A  94     -10.093 -11.738   7.670  1.00  0.98           C  
ATOM    760  O   LEU A  94     -10.184  -8.557   7.755  1.00  0.98           O  
ATOM    761  CG  LEU A  94      -9.759 -13.089   7.035  1.00  0.98           C  
ATOM    762  CD1 LEU A  94      -8.883 -13.913   7.973  1.00  0.98           C  
ATOM    763  CD2 LEU A  94     -11.036 -13.845   6.686  1.00  0.98           C  
ATOM    764  N   ALA A  95     -12.326  -9.333   7.984  1.00  0.98           N  
ATOM    765  CA  ALA A  95     -12.726  -8.074   8.606  1.00  0.98           C  
ATOM    766  C   ALA A  95     -13.718  -8.314   9.741  1.00  0.98           C  
ATOM    767  CB  ALA A  95     -13.330  -7.134   7.565  1.00  0.98           C  
ATOM    768  O   ALA A  95     -14.554  -9.217   9.662  1.00  0.98           O  
ATOM    769  N   LEU A  96     -13.608  -7.474  10.767  1.00  0.98           N  
ATOM    770  CA  LEU A  96     -14.539  -7.425  11.889  1.00  0.98           C  
ATOM    771  C   LEU A  96     -15.263  -6.084  11.936  1.00  0.98           C  
ATOM    772  CB  LEU A  96     -13.801  -7.666  13.209  1.00  0.98           C  
ATOM    773  O   LEU A  96     -14.653  -5.036  11.711  1.00  0.98           O  
ATOM    774  CG  LEU A  96     -13.226  -9.068  13.418  1.00  0.98           C  
ATOM    775  CD1 LEU A  96     -12.277  -9.080  14.611  1.00  0.98           C  
ATOM    776  CD2 LEU A  96     -14.348 -10.083  13.610  1.00  0.98           C  
ATOM    777  N   PRO A  97     -16.584  -6.220  12.262  1.00  0.98           N  
ATOM    778  CA  PRO A  97     -17.274  -4.942  12.456  1.00  0.98           C  
ATOM    779  C   PRO A  97     -16.677  -4.116  13.592  1.00  0.98           C  
ATOM    780  CB  PRO A  97     -18.709  -5.362  12.781  1.00  0.98           C  
ATOM    781  O   PRO A  97     -16.623  -4.579  14.735  1.00  0.98           O  
ATOM    782  CG  PRO A  97     -18.818  -6.768  12.285  1.00  0.98           C  
ATOM    783  CD  PRO A  97     -17.472  -7.423  12.408  1.00  0.98           C  
ATOM    784  N   MET A  98     -16.191  -2.997  13.213  1.00  0.96           N  
ATOM    785  CA  MET A  98     -15.407  -2.144  14.101  1.00  0.96           C  
ATOM    786  C   MET A  98     -16.246  -1.672  15.284  1.00  0.96           C  
ATOM    787  CB  MET A  98     -14.854  -0.938  13.339  1.00  0.96           C  
ATOM    788  O   MET A  98     -15.810  -1.757  16.433  1.00  0.96           O  
ATOM    789  CG  MET A  98     -13.916  -0.070  14.162  1.00  0.96           C  
ATOM    790  SD  MET A  98     -12.275  -0.852  14.415  1.00  0.96           S  
ATOM    791  CE  MET A  98     -11.586  -0.696  12.744  1.00  0.96           C  
ATOM    792  N   LYS A  99     -17.402  -1.206  15.077  1.00  0.95           N  
ATOM    793  CA  LYS A  99     -18.256  -0.648  16.122  1.00  0.95           C  
ATOM    794  C   LYS A  99     -18.569  -1.690  17.191  1.00  0.95           C  
ATOM    795  CB  LYS A  99     -19.555  -0.107  15.521  1.00  0.95           C  
ATOM    796  O   LYS A  99     -18.477  -1.406  18.388  1.00  0.95           O  
ATOM    797  CG  LYS A  99     -20.421   0.661  16.509  1.00  0.95           C  
ATOM    798  CD  LYS A  99     -21.681   1.201  15.846  1.00  0.95           C  
ATOM    799  CE  LYS A  99     -22.587   1.900  16.851  1.00  0.95           C  
ATOM    800  NZ  LYS A  99     -23.823   2.433  16.204  1.00  0.95           N  
ATOM    801  N   HIS A 100     -18.841  -2.868  16.783  1.00  0.95           N  
ATOM    802  CA  HIS A 100     -19.245  -3.951  17.673  1.00  0.95           C  
ATOM    803  C   HIS A 100     -18.051  -4.505  18.444  1.00  0.95           C  
ATOM    804  CB  HIS A 100     -19.924  -5.070  16.882  1.00  0.95           C  
ATOM    805  O   HIS A 100     -18.161  -4.805  19.635  1.00  0.95           O  
ATOM    806  CG  HIS A 100     -20.355  -6.226  17.727  1.00  0.95           C  
ATOM    807  CD2 HIS A 100     -19.859  -7.481  17.836  1.00  0.95           C  
ATOM    808  ND1 HIS A 100     -21.426  -6.157  18.591  1.00  0.95           N  
ATOM    809  CE1 HIS A 100     -21.570  -7.324  19.198  1.00  0.95           C  
ATOM    810  NE2 HIS A 100     -20.632  -8.144  18.757  1.00  0.95           N  
ATOM    811  N   TYR A 101     -16.876  -4.521  17.852  1.00  0.96           N  
ATOM    812  CA  TYR A 101     -15.770  -5.267  18.442  1.00  0.96           C  
ATOM    813  C   TYR A 101     -14.771  -4.327  19.107  1.00  0.96           C  
ATOM    814  CB  TYR A 101     -15.063  -6.112  17.378  1.00  0.96           C  
ATOM    815  O   TYR A 101     -13.884  -4.771  19.839  1.00  0.96           O  
ATOM    816  CG  TYR A 101     -15.667  -7.483  17.193  1.00  0.96           C  
ATOM    817  CD1 TYR A 101     -15.172  -8.583  17.889  1.00  0.96           C  
ATOM    818  CD2 TYR A 101     -16.732  -7.681  16.321  1.00  0.96           C  
ATOM    819  CE1 TYR A 101     -15.724  -9.849  17.720  1.00  0.96           C  
ATOM    820  CE2 TYR A 101     -17.292  -8.942  16.144  1.00  0.96           C  
ATOM    821  OH  TYR A 101     -17.332 -11.269  16.676  1.00  0.96           O  
ATOM    822  CZ  TYR A 101     -16.782 -10.018  16.847  1.00  0.96           C  
ATOM    823  N   ARG A 102     -14.978  -3.080  18.951  1.00  0.97           N  
ATOM    824  CA  ARG A 102     -13.995  -2.148  19.496  1.00  0.97           C  
ATOM    825  C   ARG A 102     -13.841  -2.334  21.002  1.00  0.97           C  
ATOM    826  CB  ARG A 102     -14.393  -0.704  19.184  1.00  0.97           C  
ATOM    827  O   ARG A 102     -12.729  -2.524  21.498  1.00  0.97           O  
ATOM    828  CG  ARG A 102     -13.410   0.332  19.706  1.00  0.97           C  
ATOM    829  CD  ARG A 102     -13.853   1.749  19.371  1.00  0.97           C  
ATOM    830  NE  ARG A 102     -13.644   2.060  17.960  1.00  0.97           N  
ATOM    831  NH1 ARG A 102     -15.226   3.742  17.883  1.00  0.97           N  
ATOM    832  NH2 ARG A 102     -14.032   3.198  16.003  1.00  0.97           N  
ATOM    833  CZ  ARG A 102     -14.301   2.999  17.285  1.00  0.97           C  
ATOM    834  N   PRO A 103     -14.910  -2.252  21.802  1.00  0.96           N  
ATOM    835  CA  PRO A 103     -14.717  -2.414  23.245  1.00  0.96           C  
ATOM    836  C   PRO A 103     -14.085  -3.755  23.609  1.00  0.96           C  
ATOM    837  CB  PRO A 103     -16.138  -2.311  23.804  1.00  0.96           C  
ATOM    838  O   PRO A 103     -13.248  -3.823  24.513  1.00  0.96           O  
ATOM    839  CG  PRO A 103     -16.921  -1.622  22.734  1.00  0.96           C  
ATOM    840  CD  PRO A 103     -16.275  -1.911  21.409  1.00  0.96           C  
ATOM    841  N   LEU A 104     -14.450  -4.784  22.857  1.00  0.97           N  
ATOM    842  CA  LEU A 104     -13.930  -6.119  23.132  1.00  0.97           C  
ATOM    843  C   LEU A 104     -12.443  -6.201  22.805  1.00  0.97           C  
ATOM    844  CB  LEU A 104     -14.700  -7.170  22.329  1.00  0.97           C  
ATOM    845  O   LEU A 104     -11.654  -6.709  23.605  1.00  0.97           O  
ATOM    846  CG  LEU A 104     -14.270  -8.624  22.529  1.00  0.97           C  
ATOM    847  CD1 LEU A 104     -14.606  -9.087  23.942  1.00  0.97           C  
ATOM    848  CD2 LEU A 104     -14.934  -9.525  21.493  1.00  0.97           C  
ATOM    849  N   LEU A 105     -12.109  -5.657  21.708  1.00  0.97           N  
ATOM    850  CA  LEU A 105     -10.727  -5.770  21.254  1.00  0.97           C  
ATOM    851  C   LEU A 105      -9.806  -4.892  22.094  1.00  0.97           C  
ATOM    852  CB  LEU A 105     -10.615  -5.382  19.777  1.00  0.97           C  
ATOM    853  O   LEU A 105      -8.637  -5.229  22.299  1.00  0.97           O  
ATOM    854  CG  LEU A 105     -11.298  -6.316  18.777  1.00  0.97           C  
ATOM    855  CD1 LEU A 105     -11.108  -5.800  17.355  1.00  0.97           C  
ATOM    856  CD2 LEU A 105     -10.756  -7.735  18.913  1.00  0.97           C  
ATOM    857  N   LEU A 106     -10.337  -3.774  22.573  1.00  0.97           N  
ATOM    858  CA  LEU A 106      -9.535  -2.870  23.390  1.00  0.97           C  
ATOM    859  C   LEU A 106      -9.282  -3.466  24.771  1.00  0.97           C  
ATOM    860  CB  LEU A 106     -10.229  -1.512  23.526  1.00  0.97           C  
ATOM    861  O   LEU A 106      -8.422  -2.984  25.512  1.00  0.97           O  
ATOM    862  CG  LEU A 106     -10.219  -0.618  22.285  1.00  0.97           C  
ATOM    863  CD1 LEU A 106     -10.961   0.685  22.565  1.00  0.97           C  
ATOM    864  CD2 LEU A 106      -8.789  -0.340  21.837  1.00  0.97           C  
ATOM    865  N   ASN A 107     -10.003  -4.489  25.117  1.00  0.97           N  
ATOM    866  CA  ASN A 107      -9.811  -5.174  26.390  1.00  0.97           C  
ATOM    867  C   ASN A 107      -9.201  -6.559  26.195  1.00  0.97           C  
ATOM    868  CB  ASN A 107     -11.136  -5.280  27.148  1.00  0.97           C  
ATOM    869  O   ASN A 107      -9.094  -7.335  27.146  1.00  0.97           O  
ATOM    870  CG  ASN A 107     -11.595  -3.949  27.711  1.00  0.97           C  
ATOM    871  ND2 ASN A 107     -12.755  -3.485  27.263  1.00  0.97           N  
ATOM    872  OD1 ASN A 107     -10.911  -3.342  28.540  1.00  0.97           O  
ATOM    873  N   ASP A 108      -8.937  -6.874  25.028  1.00  0.98           N  
ATOM    874  CA  ASP A 108      -8.287  -8.136  24.686  1.00  0.98           C  
ATOM    875  C   ASP A 108      -6.767  -8.003  24.739  1.00  0.98           C  
ATOM    876  CB  ASP A 108      -8.726  -8.606  23.298  1.00  0.98           C  
ATOM    877  O   ASP A 108      -6.153  -7.465  23.816  1.00  0.98           O  
ATOM    878  CG  ASP A 108      -8.265 -10.017  22.976  1.00  0.98           C  
ATOM    879  OD1 ASP A 108      -7.156 -10.408  23.401  1.00  0.98           O  
ATOM    880  OD2 ASP A 108      -9.016 -10.743  22.290  1.00  0.98           O  
ATOM    881  N   THR A 109      -6.108  -8.510  25.737  1.00  0.98           N  
ATOM    882  CA  THR A 109      -4.687  -8.291  25.984  1.00  0.98           C  
ATOM    883  C   THR A 109      -3.841  -8.974  24.913  1.00  0.98           C  
ATOM    884  CB  THR A 109      -4.276  -8.807  27.375  1.00  0.98           C  
ATOM    885  O   THR A 109      -2.785  -8.465  24.531  1.00  0.98           O  
ATOM    886  CG2 THR A 109      -4.908  -7.970  28.481  1.00  0.98           C  
ATOM    887  OG1 THR A 109      -4.701 -10.168  27.518  1.00  0.98           O  
ATOM    888  N   LEU A 110      -4.273 -10.159  24.450  1.00  0.98           N  
ATOM    889  CA  LEU A 110      -3.552 -10.850  23.386  1.00  0.98           C  
ATOM    890  C   LEU A 110      -3.532 -10.013  22.111  1.00  0.98           C  
ATOM    891  CB  LEU A 110      -4.187 -12.214  23.105  1.00  0.98           C  
ATOM    892  O   LEU A 110      -2.476  -9.827  21.502  1.00  0.98           O  
ATOM    893  CG  LEU A 110      -3.561 -13.034  21.976  1.00  0.98           C  
ATOM    894  CD1 LEU A 110      -2.093 -13.315  22.277  1.00  0.98           C  
ATOM    895  CD2 LEU A 110      -4.329 -14.335  21.771  1.00  0.98           C  
ATOM    896  N   PHE A 111      -4.682  -9.517  21.720  1.00  0.98           N  
ATOM    897  CA  PHE A 111      -4.794  -8.669  20.539  1.00  0.98           C  
ATOM    898  C   PHE A 111      -3.954  -7.408  20.696  1.00  0.98           C  
ATOM    899  CB  PHE A 111      -6.258  -8.297  20.281  1.00  0.98           C  
ATOM    900  O   PHE A 111      -3.179  -7.056  19.804  1.00  0.98           O  
ATOM    901  CG  PHE A 111      -6.438  -7.244  19.221  1.00  0.98           C  
ATOM    902  CD1 PHE A 111      -6.796  -5.946  19.565  1.00  0.98           C  
ATOM    903  CD2 PHE A 111      -6.249  -7.552  17.880  1.00  0.98           C  
ATOM    904  CE1 PHE A 111      -6.964  -4.969  18.586  1.00  0.98           C  
ATOM    905  CE2 PHE A 111      -6.415  -6.581  16.896  1.00  0.98           C  
ATOM    906  CZ  PHE A 111      -6.773  -5.291  17.251  1.00  0.98           C  
ATOM    907  N   LEU A 112      -4.069  -6.743  21.767  1.00  0.97           N  
ATOM    908  CA  LEU A 112      -3.358  -5.489  21.989  1.00  0.97           C  
ATOM    909  C   LEU A 112      -1.849  -5.709  21.971  1.00  0.97           C  
ATOM    910  CB  LEU A 112      -3.779  -4.862  23.320  1.00  0.97           C  
ATOM    911  O   LEU A 112      -1.102  -4.873  21.459  1.00  0.97           O  
ATOM    912  CG  LEU A 112      -5.173  -4.234  23.364  1.00  0.97           C  
ATOM    913  CD1 LEU A 112      -5.442  -3.636  24.741  1.00  0.97           C  
ATOM    914  CD2 LEU A 112      -5.316  -3.173  22.278  1.00  0.97           C  
ATOM    915  N   ARG A 113      -1.395  -6.773  22.616  1.00  0.97           N  
ATOM    916  CA  ARG A 113       0.028  -7.094  22.580  1.00  0.97           C  
ATOM    917  C   ARG A 113       0.509  -7.292  21.146  1.00  0.97           C  
ATOM    918  CB  ARG A 113       0.319  -8.347  23.408  1.00  0.97           C  
ATOM    919  O   ARG A 113       1.533  -6.734  20.746  1.00  0.97           O  
ATOM    920  CG  ARG A 113       1.796  -8.700  23.494  1.00  0.97           C  
ATOM    921  CD  ARG A 113       2.041  -9.873  24.433  1.00  0.97           C  
ATOM    922  NE  ARG A 113       3.445 -10.275  24.436  1.00  0.97           N  
ATOM    923  NH1 ARG A 113       3.086 -12.266  25.552  1.00  0.97           N  
ATOM    924  NH2 ARG A 113       5.206 -11.670  24.915  1.00  0.97           N  
ATOM    925  CZ  ARG A 113       3.909 -11.403  24.968  1.00  0.97           C  
ATOM    926  N   LYS A 114      -0.217  -8.051  20.380  1.00  0.96           N  
ATOM    927  CA  LYS A 114       0.132  -8.277  18.980  1.00  0.96           C  
ATOM    928  C   LYS A 114       0.107  -6.972  18.190  1.00  0.96           C  
ATOM    929  CB  LYS A 114      -0.821  -9.292  18.347  1.00  0.96           C  
ATOM    930  O   LYS A 114       0.979  -6.731  17.352  1.00  0.96           O  
ATOM    931  CG  LYS A 114      -0.576 -10.728  18.785  1.00  0.96           C  
ATOM    932  CD  LYS A 114      -1.367 -11.714  17.935  1.00  0.96           C  
ATOM    933  CE  LYS A 114      -1.061 -13.156  18.320  1.00  0.96           C  
ATOM    934  NZ  LYS A 114      -0.848 -14.016  17.118  1.00  0.96           N  
ATOM    935  N   LEU A 115      -0.930  -6.223  18.464  1.00  0.95           N  
ATOM    936  CA  LEU A 115      -1.050  -4.935  17.789  1.00  0.95           C  
ATOM    937  C   LEU A 115       0.134  -4.034  18.122  1.00  0.95           C  
ATOM    938  CB  LEU A 115      -2.358  -4.243  18.183  1.00  0.95           C  
ATOM    939  O   LEU A 115       0.684  -3.371  17.239  1.00  0.95           O  
ATOM    940  CG  LEU A 115      -2.737  -3.000  17.377  1.00  0.95           C  
ATOM    941  CD1 LEU A 115      -2.816  -3.335  15.891  1.00  0.95           C  
ATOM    942  CD2 LEU A 115      -4.060  -2.425  17.872  1.00  0.95           C  
ATOM    943  N   CYS A 116       0.560  -3.974  19.319  1.00  0.96           N  
ATOM    944  CA  CYS A 116       1.703  -3.169  19.734  1.00  0.96           C  
ATOM    945  C   CYS A 116       2.970  -3.607  19.008  1.00  0.96           C  
ATOM    946  CB  CYS A 116       1.909  -3.268  21.245  1.00  0.96           C  
ATOM    947  O   CYS A 116       3.740  -2.769  18.536  1.00  0.96           O  
ATOM    948  SG  CYS A 116       0.699  -2.335  22.208  1.00  0.96           S  
ATOM    949  N   VAL A 117       3.187  -4.864  18.952  1.00  0.95           N  
ATOM    950  CA  VAL A 117       4.355  -5.394  18.257  1.00  0.95           C  
ATOM    951  C   VAL A 117       4.296  -5.011  16.780  1.00  0.95           C  
ATOM    952  CB  VAL A 117       4.456  -6.929  18.406  1.00  0.95           C  
ATOM    953  O   VAL A 117       5.288  -4.547  16.213  1.00  0.95           O  
ATOM    954  CG1 VAL A 117       5.544  -7.490  17.492  1.00  0.95           C  
ATOM    955  CG2 VAL A 117       4.728  -7.307  19.861  1.00  0.95           C  
ATOM    956  N   THR A 118       3.140  -5.137  16.236  1.00  0.92           N  
ATOM    957  CA  THR A 118       2.964  -4.828  14.821  1.00  0.92           C  
ATOM    958  C   THR A 118       3.190  -3.342  14.560  1.00  0.92           C  
ATOM    959  CB  THR A 118       1.559  -5.230  14.333  1.00  0.92           C  
ATOM    960  O   THR A 118       3.856  -2.972  13.591  1.00  0.92           O  
ATOM    961  CG2 THR A 118       1.360  -4.860  12.867  1.00  0.92           C  
ATOM    962  OG1 THR A 118       1.394  -6.645  14.484  1.00  0.92           O  
ATOM    963  N   LEU A 119       2.631  -2.532  15.344  1.00  0.93           N  
ATOM    964  CA  LEU A 119       2.807  -1.093  15.181  1.00  0.93           C  
ATOM    965  C   LEU A 119       4.270  -0.701  15.357  1.00  0.93           C  
ATOM    966  CB  LEU A 119       1.938  -0.330  16.184  1.00  0.93           C  
ATOM    967  O   LEU A 119       4.764   0.194  14.667  1.00  0.93           O  
ATOM    968  CG  LEU A 119       0.436  -0.301  15.895  1.00  0.93           C  
ATOM    969  CD1 LEU A 119      -0.316   0.334  17.061  1.00  0.93           C  
ATOM    970  CD2 LEU A 119       0.155   0.451  14.598  1.00  0.93           C  
ATOM    971  N   SER A 120       4.949  -1.348  16.297  1.00  0.94           N  
ATOM    972  CA  SER A 120       6.378  -1.118  16.483  1.00  0.94           C  
ATOM    973  C   SER A 120       7.164  -1.484  15.228  1.00  0.94           C  
ATOM    974  CB  SER A 120       6.901  -1.922  17.674  1.00  0.94           C  
ATOM    975  O   SER A 120       8.046  -0.735  14.801  1.00  0.94           O  
ATOM    976  OG  SER A 120       6.325  -1.460  18.884  1.00  0.94           O  
ATOM    977  N   HIS A 121       6.817  -2.576  14.629  1.00  0.91           N  
ATOM    978  CA  HIS A 121       7.466  -2.996  13.393  1.00  0.91           C  
ATOM    979  C   HIS A 121       7.189  -2.011  12.262  1.00  0.91           C  
ATOM    980  CB  HIS A 121       7.002  -4.398  12.994  1.00  0.91           C  
ATOM    981  O   HIS A 121       8.095  -1.660  11.503  1.00  0.91           O  
ATOM    982  CG  HIS A 121       7.575  -5.486  13.846  1.00  0.91           C  
ATOM    983  CD2 HIS A 121       8.631  -5.488  14.693  1.00  0.91           C  
ATOM    984  ND1 HIS A 121       7.048  -6.759  13.881  1.00  0.91           N  
ATOM    985  CE1 HIS A 121       7.758  -7.499  14.716  1.00  0.91           C  
ATOM    986  NE2 HIS A 121       8.724  -6.752  15.222  1.00  0.91           N  
ATOM    987  N   LYS A 122       5.922  -1.569  12.134  1.00  0.89           N  
ATOM    988  CA  LYS A 122       5.558  -0.598  11.106  1.00  0.89           C  
ATOM    989  C   LYS A 122       6.321   0.710  11.291  1.00  0.89           C  
ATOM    990  CB  LYS A 122       4.052  -0.334  11.125  1.00  0.89           C  
ATOM    991  O   LYS A 122       6.812   1.292  10.321  1.00  0.89           O  
ATOM    992  CG  LYS A 122       3.221  -1.439  10.490  1.00  0.89           C  
ATOM    993  CD  LYS A 122       1.738  -1.094  10.489  1.00  0.89           C  
ATOM    994  CE  LYS A 122       0.899  -2.225   9.910  1.00  0.89           C  
ATOM    995  NZ  LYS A 122      -0.555  -1.887   9.898  1.00  0.89           N  
ATOM    996  N   ASN A 123       6.369   1.115  12.480  1.00  0.90           N  
ATOM    997  CA  ASN A 123       7.102   2.340  12.782  1.00  0.90           C  
ATOM    998  C   ASN A 123       8.581   2.210  12.429  1.00  0.90           C  
ATOM    999  CB  ASN A 123       6.940   2.714  14.257  1.00  0.90           C  
ATOM   1000  O   ASN A 123       9.174   3.135  11.872  1.00  0.90           O  
ATOM   1001  CG  ASN A 123       7.492   4.090  14.575  1.00  0.90           C  
ATOM   1002  ND2 ASN A 123       8.315   4.172  15.613  1.00  0.90           N  
ATOM   1003  OD1 ASN A 123       7.180   5.070  13.894  1.00  0.90           O  
ATOM   1004  N   TYR A 124       9.159   1.173  12.908  1.00  0.89           N  
ATOM   1005  CA  TYR A 124      10.560   0.930  12.583  1.00  0.89           C  
ATOM   1006  C   TYR A 124      10.783   0.957  11.076  1.00  0.89           C  
ATOM   1007  CB  TYR A 124      11.018  -0.415  13.154  1.00  0.89           C  
ATOM   1008  O   TYR A 124      11.743   1.565  10.595  1.00  0.89           O  
ATOM   1009  CG  TYR A 124      12.473  -0.721  12.894  1.00  0.89           C  
ATOM   1010  CD1 TYR A 124      12.847  -1.660  11.934  1.00  0.89           C  
ATOM   1011  CD2 TYR A 124      13.477  -0.074  13.606  1.00  0.89           C  
ATOM   1012  CE1 TYR A 124      14.186  -1.947  11.692  1.00  0.89           C  
ATOM   1013  CE2 TYR A 124      14.819  -0.352  13.372  1.00  0.89           C  
ATOM   1014  OH  TYR A 124      16.491  -1.568  12.179  1.00  0.89           O  
ATOM   1015  CZ  TYR A 124      15.164  -1.288  12.415  1.00  0.89           C  
ATOM   1016  N   ARG A 125       9.961   0.277  10.343  1.00  0.86           N  
ATOM   1017  CA  ARG A 125      10.026   0.297   8.885  1.00  0.86           C  
ATOM   1018  C   ARG A 125       9.965   1.725   8.353  1.00  0.86           C  
ATOM   1019  CB  ARG A 125       8.890  -0.535   8.285  1.00  0.86           C  
ATOM   1020  O   ARG A 125      10.708   2.083   7.437  1.00  0.86           O  
ATOM   1021  CG  ARG A 125       9.093  -2.036   8.412  1.00  0.86           C  
ATOM   1022  CD  ARG A 125       7.920  -2.815   7.832  1.00  0.86           C  
ATOM   1023  NE  ARG A 125       7.723  -2.516   6.416  1.00  0.86           N  
ATOM   1024  NH1 ARG A 125       5.673  -3.572   6.267  1.00  0.86           N  
ATOM   1025  NH2 ARG A 125       6.583  -2.559   4.423  1.00  0.86           N  
ATOM   1026  CZ  ARG A 125       6.660  -2.883   5.705  1.00  0.86           C  
ATOM   1027  N   ASN A 126       9.064   2.473   8.848  1.00  0.85           N  
ATOM   1028  CA  ASN A 126       8.942   3.869   8.441  1.00  0.85           C  
ATOM   1029  C   ASN A 126      10.235   4.641   8.690  1.00  0.85           C  
ATOM   1030  CB  ASN A 126       7.776   4.540   9.169  1.00  0.85           C  
ATOM   1031  O   ASN A 126      10.657   5.440   7.852  1.00  0.85           O  
ATOM   1032  CG  ASN A 126       6.425   4.090   8.648  1.00  0.85           C  
ATOM   1033  ND2 ASN A 126       5.379   4.320   9.433  1.00  0.85           N  
ATOM   1034  OD1 ASN A 126       6.323   3.539   7.549  1.00  0.85           O  
ATOM   1035  N   ILE A 127      10.812   4.420   9.839  1.00  0.85           N  
ATOM   1036  CA  ILE A 127      12.058   5.089  10.199  1.00  0.85           C  
ATOM   1037  C   ILE A 127      13.156   4.700   9.212  1.00  0.85           C  
ATOM   1038  CB  ILE A 127      12.488   4.745  11.643  1.00  0.85           C  
ATOM   1039  O   ILE A 127      13.880   5.562   8.708  1.00  0.85           O  
ATOM   1040  CG1 ILE A 127      11.530   5.387  12.653  1.00  0.85           C  
ATOM   1041  CG2 ILE A 127      13.931   5.191  11.897  1.00  0.85           C  
ATOM   1042  CD1 ILE A 127      11.709   4.887  14.080  1.00  0.85           C  
ATOM   1043  N   VAL A 128      13.249   3.414   8.954  1.00  0.84           N  
ATOM   1044  CA  VAL A 128      14.259   2.919   8.024  1.00  0.84           C  
ATOM   1045  C   VAL A 128      14.021   3.513   6.638  1.00  0.84           C  
ATOM   1046  CB  VAL A 128      14.254   1.375   7.951  1.00  0.84           C  
ATOM   1047  O   VAL A 128      14.959   3.976   5.985  1.00  0.84           O  
ATOM   1048  CG1 VAL A 128      15.132   0.886   6.801  1.00  0.84           C  
ATOM   1049  CG2 VAL A 128      14.721   0.777   9.277  1.00  0.84           C  
ATOM   1050  N   SER A 129      12.802   3.499   6.143  1.00  0.81           N  
ATOM   1051  CA  SER A 129      12.460   4.052   4.837  1.00  0.81           C  
ATOM   1052  C   SER A 129      12.803   5.535   4.758  1.00  0.81           C  
ATOM   1053  CB  SER A 129      10.974   3.847   4.541  1.00  0.81           C  
ATOM   1054  O   SER A 129      13.342   6.000   3.751  1.00  0.81           O  
ATOM   1055  OG  SER A 129      10.634   4.387   3.275  1.00  0.81           O  
ATOM   1056  N   LEU A 130      12.519   6.227   5.781  1.00  0.81           N  
ATOM   1057  CA  LEU A 130      12.806   7.657   5.813  1.00  0.81           C  
ATOM   1058  C   LEU A 130      14.308   7.912   5.741  1.00  0.81           C  
ATOM   1059  CB  LEU A 130      12.230   8.291   7.082  1.00  0.81           C  
ATOM   1060  O   LEU A 130      14.754   8.821   5.037  1.00  0.81           O  
ATOM   1061  CG  LEU A 130      10.718   8.522   7.097  1.00  0.81           C  
ATOM   1062  CD1 LEU A 130      10.254   8.900   8.500  1.00  0.81           C  
ATOM   1063  CD2 LEU A 130      10.331   9.601   6.092  1.00  0.81           C  
ATOM   1064  N   THR A 131      15.074   7.182   6.500  1.00  0.82           N  
ATOM   1065  CA  THR A 131      16.525   7.325   6.511  1.00  0.82           C  
ATOM   1066  C   THR A 131      17.114   6.976   5.147  1.00  0.82           C  
ATOM   1067  CB  THR A 131      17.166   6.436   7.592  1.00  0.82           C  
ATOM   1068  O   THR A 131      17.970   7.697   4.631  1.00  0.82           O  
ATOM   1069  CG2 THR A 131      18.680   6.618   7.628  1.00  0.82           C  
ATOM   1070  OG1 THR A 131      16.625   6.785   8.872  1.00  0.82           O  
ATOM   1071  N   GLN A 132      16.610   5.924   4.600  1.00  0.81           N  
ATOM   1072  CA  GLN A 132      17.104   5.485   3.299  1.00  0.81           C  
ATOM   1073  C   GLN A 132      16.742   6.488   2.207  1.00  0.81           C  
ATOM   1074  CB  GLN A 132      16.547   4.104   2.950  1.00  0.81           C  
ATOM   1075  O   GLN A 132      17.552   6.768   1.321  1.00  0.81           O  
ATOM   1076  CG  GLN A 132      17.120   2.978   3.799  1.00  0.81           C  
ATOM   1077  CD  GLN A 132      16.472   1.637   3.509  1.00  0.81           C  
ATOM   1078  NE2 GLN A 132      17.116   0.560   3.946  1.00  0.81           N  
ATOM   1079  OE1 GLN A 132      15.400   1.569   2.899  1.00  0.81           O  
ATOM   1080  N   ASN A 133      15.499   6.945   2.258  1.00  0.78           N  
ATOM   1081  CA  ASN A 133      15.052   7.906   1.255  1.00  0.78           C  
ATOM   1082  C   ASN A 133      15.866   9.195   1.311  1.00  0.78           C  
ATOM   1083  CB  ASN A 133      13.563   8.210   1.430  1.00  0.78           C  
ATOM   1084  O   ASN A 133      15.999   9.894   0.305  1.00  0.78           O  
ATOM   1085  CG  ASN A 133      12.673   7.142   0.825  1.00  0.78           C  
ATOM   1086  ND2 ASN A 133      11.441   7.051   1.312  1.00  0.78           N  
ATOM   1087  OD1 ASN A 133      13.090   6.405  -0.071  1.00  0.78           O  
ATOM   1088  N   GLN A 134      16.563   9.431   2.359  1.00  0.79           N  
ATOM   1089  CA  GLN A 134      17.360  10.644   2.508  1.00  0.79           C  
ATOM   1090  C   GLN A 134      18.824  10.385   2.163  1.00  0.79           C  
ATOM   1091  CB  GLN A 134      17.245  11.192   3.931  1.00  0.79           C  
ATOM   1092  O   GLN A 134      19.528  11.287   1.703  1.00  0.79           O  
ATOM   1093  CG  GLN A 134      15.899  11.836   4.235  1.00  0.79           C  
ATOM   1094  CD  GLN A 134      15.798  12.340   5.662  1.00  0.79           C  
ATOM   1095  NE2 GLN A 134      14.776  13.145   5.936  1.00  0.79           N  
ATOM   1096  OE1 GLN A 134      16.630  12.008   6.512  1.00  0.79           O  
ATOM   1097  N   SER A 135      19.316   9.170   2.218  1.00  0.83           N  
ATOM   1098  CA  SER A 135      20.753   8.917   2.241  1.00  0.83           C  
ATOM   1099  C   SER A 135      21.208   8.201   0.974  1.00  0.83           C  
ATOM   1100  CB  SER A 135      21.132   8.089   3.470  1.00  0.83           C  
ATOM   1101  O   SER A 135      22.365   8.324   0.568  1.00  0.83           O  
ATOM   1102  OG  SER A 135      20.765   8.760   4.662  1.00  0.83           O  
ATOM   1103  N   PHE A 136      20.267   7.540   0.324  1.00  0.87           N  
ATOM   1104  CA  PHE A 136      20.675   6.723  -0.813  1.00  0.87           C  
ATOM   1105  C   PHE A 136      20.406   7.448  -2.126  1.00  0.87           C  
ATOM   1106  CB  PHE A 136      19.944   5.377  -0.798  1.00  0.87           C  
ATOM   1107  O   PHE A 136      19.550   8.333  -2.188  1.00  0.87           O  
ATOM   1108  CG  PHE A 136      20.554   4.365   0.134  1.00  0.87           C  
ATOM   1109  CD1 PHE A 136      21.459   3.422  -0.338  1.00  0.87           C  
ATOM   1110  CD2 PHE A 136      20.223   4.357   1.482  1.00  0.87           C  
ATOM   1111  CE1 PHE A 136      22.026   2.484   0.522  1.00  0.87           C  
ATOM   1112  CE2 PHE A 136      20.785   3.423   2.348  1.00  0.87           C  
ATOM   1113  CZ  PHE A 136      21.685   2.487   1.866  1.00  0.87           C  
ATOM   1114  N   PRO A 137      21.250   7.054  -3.128  1.00  0.93           N  
ATOM   1115  CA  PRO A 137      21.016   7.639  -4.451  1.00  0.93           C  
ATOM   1116  C   PRO A 137      19.614   7.350  -4.984  1.00  0.93           C  
ATOM   1117  CB  PRO A 137      22.081   6.972  -5.325  1.00  0.93           C  
ATOM   1118  O   PRO A 137      19.023   6.320  -4.649  1.00  0.93           O  
ATOM   1119  CG  PRO A 137      23.141   6.533  -4.367  1.00  0.93           C  
ATOM   1120  CD  PRO A 137      22.486   6.168  -3.066  1.00  0.93           C  
ATOM   1121  N   LEU A 138      19.077   8.215  -5.770  1.00  0.94           N  
ATOM   1122  CA  LEU A 138      17.734   8.130  -6.332  1.00  0.94           C  
ATOM   1123  C   LEU A 138      17.553   6.833  -7.114  1.00  0.94           C  
ATOM   1124  CB  LEU A 138      17.455   9.330  -7.239  1.00  0.94           C  
ATOM   1125  O   LEU A 138      16.478   6.230  -7.085  1.00  0.94           O  
ATOM   1126  CG  LEU A 138      16.098   9.346  -7.945  1.00  0.94           C  
ATOM   1127  CD1 LEU A 138      14.968   9.257  -6.924  1.00  0.94           C  
ATOM   1128  CD2 LEU A 138      15.954  10.600  -8.801  1.00  0.94           C  
ATOM   1129  N   VAL A 139      18.514   6.396  -7.747  1.00  0.96           N  
ATOM   1130  CA  VAL A 139      18.438   5.177  -8.544  1.00  0.96           C  
ATOM   1131  C   VAL A 139      17.990   4.011  -7.665  1.00  0.96           C  
ATOM   1132  CB  VAL A 139      19.793   4.850  -9.213  1.00  0.96           C  
ATOM   1133  O   VAL A 139      17.137   3.216  -8.065  1.00  0.96           O  
ATOM   1134  CG1 VAL A 139      19.765   3.455  -9.835  1.00  0.96           C  
ATOM   1135  CG2 VAL A 139      20.134   5.902 -10.267  1.00  0.96           C  
ATOM   1136  N   ASN A 140      18.602   3.944  -6.495  1.00  0.94           N  
ATOM   1137  CA  ASN A 140      18.266   2.871  -5.565  1.00  0.94           C  
ATOM   1138  C   ASN A 140      16.864   3.048  -4.988  1.00  0.94           C  
ATOM   1139  CB  ASN A 140      19.298   2.793  -4.439  1.00  0.94           C  
ATOM   1140  O   ASN A 140      16.089   2.092  -4.924  1.00  0.94           O  
ATOM   1141  CG  ASN A 140      20.704   2.546  -4.951  1.00  0.94           C  
ATOM   1142  ND2 ASN A 140      21.235   1.360  -4.679  1.00  0.94           N  
ATOM   1143  OD1 ASN A 140      21.308   3.415  -5.586  1.00  0.94           O  
ATOM   1144  N   ARG A 141      16.552   4.195  -4.642  1.00  0.93           N  
ATOM   1145  CA  ARG A 141      15.260   4.495  -4.031  1.00  0.93           C  
ATOM   1146  C   ARG A 141      14.123   4.285  -5.025  1.00  0.93           C  
ATOM   1147  CB  ARG A 141      15.236   5.930  -3.501  1.00  0.93           C  
ATOM   1148  O   ARG A 141      13.074   3.743  -4.670  1.00  0.93           O  
ATOM   1149  CG  ARG A 141      16.177   6.172  -2.332  1.00  0.93           C  
ATOM   1150  CD  ARG A 141      16.062   7.593  -1.799  1.00  0.93           C  
ATOM   1151  NE  ARG A 141      16.678   8.559  -2.704  1.00  0.93           N  
ATOM   1152  NH1 ARG A 141      14.720   9.704  -3.147  1.00  0.93           N  
ATOM   1153  NH2 ARG A 141      16.685  10.363  -4.125  1.00  0.93           N  
ATOM   1154  CZ  ARG A 141      16.026   9.540  -3.323  1.00  0.93           C  
ATOM   1155  N   LEU A 142      14.357   4.755  -6.235  1.00  0.96           N  
ATOM   1156  CA  LEU A 142      13.340   4.596  -7.269  1.00  0.96           C  
ATOM   1157  C   LEU A 142      13.134   3.123  -7.607  1.00  0.96           C  
ATOM   1158  CB  LEU A 142      13.731   5.371  -8.530  1.00  0.96           C  
ATOM   1159  O   LEU A 142      12.002   2.685  -7.827  1.00  0.96           O  
ATOM   1160  CG  LEU A 142      12.756   5.292  -9.705  1.00  0.96           C  
ATOM   1161  CD1 LEU A 142      11.360   5.720  -9.264  1.00  0.96           C  
ATOM   1162  CD2 LEU A 142      13.243   6.154 -10.864  1.00  0.96           C  
ATOM   1163  N   ALA A 143      14.156   2.350  -7.671  1.00  0.96           N  
ATOM   1164  CA  ALA A 143      14.030   0.913  -7.899  1.00  0.96           C  
ATOM   1165  C   ALA A 143      13.151   0.264  -6.834  1.00  0.96           C  
ATOM   1166  CB  ALA A 143      15.407   0.255  -7.921  1.00  0.96           C  
ATOM   1167  O   ALA A 143      12.237  -0.500  -7.156  1.00  0.96           O  
ATOM   1168  N   ALA A 144      13.432   0.594  -5.594  1.00  0.93           N  
ATOM   1169  CA  ALA A 144      12.636   0.065  -4.489  1.00  0.93           C  
ATOM   1170  C   ALA A 144      11.182   0.513  -4.598  1.00  0.93           C  
ATOM   1171  CB  ALA A 144      13.227   0.502  -3.151  1.00  0.93           C  
ATOM   1172  O   ALA A 144      10.263  -0.291  -4.420  1.00  0.93           O  
ATOM   1173  N   PHE A 145      11.034   1.709  -4.912  1.00  0.94           N  
ATOM   1174  CA  PHE A 145       9.703   2.288  -5.056  1.00  0.94           C  
ATOM   1175  C   PHE A 145       8.915   1.570  -6.145  1.00  0.94           C  
ATOM   1176  CB  PHE A 145       9.797   3.783  -5.375  1.00  0.94           C  
ATOM   1177  O   PHE A 145       7.750   1.220  -5.947  1.00  0.94           O  
ATOM   1178  CG  PHE A 145       8.465   4.435  -5.630  1.00  0.94           C  
ATOM   1179  CD1 PHE A 145       7.983   4.581  -6.925  1.00  0.94           C  
ATOM   1180  CD2 PHE A 145       7.693   4.901  -4.573  1.00  0.94           C  
ATOM   1181  CE1 PHE A 145       6.750   5.184  -7.164  1.00  0.94           C  
ATOM   1182  CE2 PHE A 145       6.460   5.504  -4.804  1.00  0.94           C  
ATOM   1183  CZ  PHE A 145       5.991   5.646  -6.100  1.00  0.94           C  
ATOM   1184  N   ILE A 146       9.454   1.360  -7.260  1.00  0.97           N  
ATOM   1185  CA  ILE A 146       8.798   0.691  -8.379  1.00  0.97           C  
ATOM   1186  C   ILE A 146       8.361  -0.710  -7.958  1.00  0.97           C  
ATOM   1187  CB  ILE A 146       9.723   0.616  -9.614  1.00  0.97           C  
ATOM   1188  O   ILE A 146       7.233  -1.124  -8.233  1.00  0.97           O  
ATOM   1189  CG1 ILE A 146       9.871   2.000 -10.256  1.00  0.97           C  
ATOM   1190  CG2 ILE A 146       9.191  -0.403 -10.626  1.00  0.97           C  
ATOM   1191  CD1 ILE A 146      10.923   2.064 -11.355  1.00  0.97           C  
ATOM   1192  N   LEU A 147       9.193  -1.408  -7.192  1.00  0.95           N  
ATOM   1193  CA  LEU A 147       8.887  -2.770  -6.767  1.00  0.95           C  
ATOM   1194  C   LEU A 147       7.774  -2.777  -5.725  1.00  0.95           C  
ATOM   1195  CB  LEU A 147      10.137  -3.448  -6.200  1.00  0.95           C  
ATOM   1196  O   LEU A 147       6.960  -3.703  -5.686  1.00  0.95           O  
ATOM   1197  CG  LEU A 147      11.218  -3.832  -7.212  1.00  0.95           C  
ATOM   1198  CD1 LEU A 147      12.512  -4.198  -6.492  1.00  0.95           C  
ATOM   1199  CD2 LEU A 147      10.743  -4.985  -8.089  1.00  0.95           C  
ATOM   1200  N   LEU A 148       7.700  -1.738  -5.007  1.00  0.93           N  
ATOM   1201  CA  LEU A 148       6.683  -1.640  -3.966  1.00  0.93           C  
ATOM   1202  C   LEU A 148       5.332  -1.253  -4.559  1.00  0.93           C  
ATOM   1203  CB  LEU A 148       7.098  -0.618  -2.904  1.00  0.93           C  
ATOM   1204  O   LEU A 148       4.285  -1.631  -4.029  1.00  0.93           O  
ATOM   1205  CG  LEU A 148       8.197  -1.057  -1.934  1.00  0.93           C  
ATOM   1206  CD1 LEU A 148       8.689   0.134  -1.118  1.00  0.93           C  
ATOM   1207  CD2 LEU A 148       7.690  -2.166  -1.019  1.00  0.93           C  
ATOM   1208  N   SER A 149       5.322  -0.585  -5.638  1.00  0.95           N  
ATOM   1209  CA  SER A 149       4.100   0.038  -6.136  1.00  0.95           C  
ATOM   1210  C   SER A 149       3.581  -0.678  -7.378  1.00  0.95           C  
ATOM   1211  CB  SER A 149       4.341   1.515  -6.453  1.00  0.95           C  
ATOM   1212  O   SER A 149       2.483  -0.386  -7.856  1.00  0.95           O  
ATOM   1213  OG  SER A 149       5.259   1.656  -7.524  1.00  0.95           O  
ATOM   1214  N   GLN A 150       4.345  -1.619  -7.840  1.00  0.96           N  
ATOM   1215  CA  GLN A 150       3.983  -2.266  -9.096  1.00  0.96           C  
ATOM   1216  C   GLN A 150       2.773  -3.179  -8.916  1.00  0.96           C  
ATOM   1217  CB  GLN A 150       5.165  -3.064  -9.650  1.00  0.96           C  
ATOM   1218  O   GLN A 150       2.553  -3.720  -7.831  1.00  0.96           O  
ATOM   1219  CG  GLN A 150       5.519  -4.292  -8.822  1.00  0.96           C  
ATOM   1220  CD  GLN A 150       6.752  -5.011  -9.337  1.00  0.96           C  
ATOM   1221  NE2 GLN A 150       6.799  -6.324  -9.139  1.00  0.96           N  
ATOM   1222  OE1 GLN A 150       7.655  -4.391  -9.909  1.00  0.96           O  
ATOM   1223  N   GLU A 151       1.965  -3.202  -9.881  1.00  0.95           N  
ATOM   1224  CA  GLU A 151       0.938  -4.226 -10.053  1.00  0.95           C  
ATOM   1225  C   GLU A 151       1.403  -5.318 -11.013  1.00  0.95           C  
ATOM   1226  CB  GLU A 151      -0.365  -3.601 -10.559  1.00  0.95           C  
ATOM   1227  O   GLU A 151       1.403  -5.123 -12.230  1.00  0.95           O  
ATOM   1228  CG  GLU A 151      -1.514  -4.591 -10.684  1.00  0.95           C  
ATOM   1229  CD  GLU A 151      -2.757  -3.990 -11.321  1.00  0.95           C  
ATOM   1230  OE1 GLU A 151      -3.738  -4.732 -11.553  1.00  0.95           O  
ATOM   1231  OE2 GLU A 151      -2.749  -2.768 -11.589  1.00  0.95           O  
ATOM   1232  N   GLY A 152       1.664  -6.528 -10.497  1.00  0.93           N  
ATOM   1233  CA  GLY A 152       2.370  -7.490 -11.329  1.00  0.93           C  
ATOM   1234  C   GLY A 152       3.720  -6.989 -11.807  1.00  0.93           C  
ATOM   1235  O   GLY A 152       4.568  -6.609 -10.997  1.00  0.93           O  
ATOM   1236  N   ASP A 153       3.920  -6.844 -13.144  1.00  0.95           N  
ATOM   1237  CA  ASP A 153       5.184  -6.350 -13.683  1.00  0.95           C  
ATOM   1238  C   ASP A 153       5.037  -4.923 -14.207  1.00  0.95           C  
ATOM   1239  CB  ASP A 153       5.688  -7.270 -14.797  1.00  0.95           C  
ATOM   1240  O   ASP A 153       5.893  -4.437 -14.948  1.00  0.95           O  
ATOM   1241  CG  ASP A 153       6.173  -8.613 -14.281  1.00  0.95           C  
ATOM   1242  OD1 ASP A 153       6.690  -8.681 -13.145  1.00  0.95           O  
ATOM   1243  OD2 ASP A 153       6.040  -9.613 -15.020  1.00  0.95           O  
ATOM   1244  N   LEU A 154       3.984  -4.318 -13.781  1.00  0.97           N  
ATOM   1245  CA  LEU A 154       3.655  -3.008 -14.332  1.00  0.97           C  
ATOM   1246  C   LEU A 154       3.770  -1.925 -13.265  1.00  0.97           C  
ATOM   1247  CB  LEU A 154       2.242  -3.013 -14.921  1.00  0.97           C  
ATOM   1248  O   LEU A 154       3.124  -2.009 -12.217  1.00  0.97           O  
ATOM   1249  CG  LEU A 154       1.752  -1.693 -15.518  1.00  0.97           C  
ATOM   1250  CD1 LEU A 154       2.533  -1.361 -16.785  1.00  0.97           C  
ATOM   1251  CD2 LEU A 154       0.256  -1.760 -15.809  1.00  0.97           C  
ATOM   1252  N   TYR A 155       4.597  -0.950 -13.516  1.00  0.97           N  
ATOM   1253  CA  TYR A 155       4.678   0.279 -12.735  1.00  0.97           C  
ATOM   1254  C   TYR A 155       3.883   1.399 -13.396  1.00  0.97           C  
ATOM   1255  CB  TYR A 155       6.137   0.709 -12.559  1.00  0.97           C  
ATOM   1256  O   TYR A 155       4.196   1.815 -14.514  1.00  0.97           O  
ATOM   1257  CG  TYR A 155       6.297   2.121 -12.051  1.00  0.97           C  
ATOM   1258  CD1 TYR A 155       6.752   3.136 -12.889  1.00  0.97           C  
ATOM   1259  CD2 TYR A 155       5.995   2.443 -10.732  1.00  0.97           C  
ATOM   1260  CE1 TYR A 155       6.903   4.439 -12.425  1.00  0.97           C  
ATOM   1261  CE2 TYR A 155       6.142   3.742 -10.257  1.00  0.97           C  
ATOM   1262  OH  TYR A 155       6.743   6.019 -10.645  1.00  0.97           O  
ATOM   1263  CZ  TYR A 155       6.595   4.731 -11.110  1.00  0.97           C  
ATOM   1264  N   HIS A 156       2.932   1.975 -12.573  1.00  0.96           N  
ATOM   1265  CA  HIS A 156       2.086   2.965 -13.230  1.00  0.96           C  
ATOM   1266  C   HIS A 156       1.640   4.045 -12.250  1.00  0.96           C  
ATOM   1267  CB  HIS A 156       0.866   2.293 -13.861  1.00  0.96           C  
ATOM   1268  O   HIS A 156       0.552   4.608 -12.393  1.00  0.96           O  
ATOM   1269  CG  HIS A 156       0.037   1.517 -12.888  1.00  0.96           C  
ATOM   1270  CD2 HIS A 156       0.074   0.212 -12.531  1.00  0.96           C  
ATOM   1271  ND1 HIS A 156      -0.979   2.090 -12.153  1.00  0.96           N  
ATOM   1272  CE1 HIS A 156      -1.532   1.167 -11.384  1.00  0.96           C  
ATOM   1273  NE2 HIS A 156      -0.912   0.018 -11.595  1.00  0.96           N  
ATOM   1274  N   GLU A 157       2.396   4.347 -11.238  1.00  0.95           N  
ATOM   1275  CA  GLU A 157       2.102   5.447 -10.325  1.00  0.95           C  
ATOM   1276  C   GLU A 157       2.223   6.796 -11.028  1.00  0.95           C  
ATOM   1277  CB  GLU A 157       3.034   5.402  -9.111  1.00  0.95           C  
ATOM   1278  O   GLU A 157       3.008   6.944 -11.967  1.00  0.95           O  
ATOM   1279  CG  GLU A 157       2.836   4.178  -8.229  1.00  0.95           C  
ATOM   1280  CD  GLU A 157       1.438   4.082  -7.640  1.00  0.95           C  
ATOM   1281  OE1 GLU A 157       0.969   2.953  -7.368  1.00  0.95           O  
ATOM   1282  OE2 GLU A 157       0.804   5.145  -7.450  1.00  0.95           O  
ATOM   1283  N   LYS A 158       1.386   7.694 -10.566  1.00  0.94           N  
ATOM   1284  CA  LYS A 158       1.588   9.056 -11.051  1.00  0.94           C  
ATOM   1285  C   LYS A 158       2.985   9.562 -10.704  1.00  0.94           C  
ATOM   1286  CB  LYS A 158       0.531   9.995 -10.467  1.00  0.94           C  
ATOM   1287  O   LYS A 158       3.402   9.507  -9.545  1.00  0.94           O  
ATOM   1288  CG  LYS A 158      -0.885   9.706 -10.943  1.00  0.94           C  
ATOM   1289  CD  LYS A 158      -1.880  10.712 -10.379  1.00  0.94           C  
ATOM   1290  CE  LYS A 158      -3.303  10.399 -10.820  1.00  0.94           C  
ATOM   1291  NZ  LYS A 158      -4.290  11.347 -10.222  1.00  0.94           N  
ATOM   1292  N   HIS A 159       3.668  10.115 -11.648  1.00  0.95           N  
ATOM   1293  CA  HIS A 159       5.062  10.510 -11.473  1.00  0.95           C  
ATOM   1294  C   HIS A 159       5.186  11.672 -10.494  1.00  0.95           C  
ATOM   1295  CB  HIS A 159       5.684  10.888 -12.818  1.00  0.95           C  
ATOM   1296  O   HIS A 159       6.163  11.756  -9.745  1.00  0.95           O  
ATOM   1297  CG  HIS A 159       5.819   9.735 -13.762  1.00  0.95           C  
ATOM   1298  CD2 HIS A 159       5.908   8.404 -13.533  1.00  0.95           C  
ATOM   1299  ND1 HIS A 159       5.878   9.896 -15.129  1.00  0.95           N  
ATOM   1300  CE1 HIS A 159       5.997   8.710 -15.702  1.00  0.95           C  
ATOM   1301  NE2 HIS A 159       6.018   7.788 -14.755  1.00  0.95           N  
ATOM   1302  N   THR A 160       4.179  12.502 -10.510  1.00  0.94           N  
ATOM   1303  CA  THR A 160       4.205  13.622  -9.575  1.00  0.94           C  
ATOM   1304  C   THR A 160       4.119  13.126  -8.135  1.00  0.94           C  
ATOM   1305  CB  THR A 160       3.054  14.607  -9.852  1.00  0.94           C  
ATOM   1306  O   THR A 160       4.809  13.641  -7.253  1.00  0.94           O  
ATOM   1307  CG2 THR A 160       3.260  15.336 -11.175  1.00  0.94           C  
ATOM   1308  OG1 THR A 160       1.817  13.885  -9.904  1.00  0.94           O  
ATOM   1309  N   GLN A 161       3.341  12.108  -7.947  1.00  0.94           N  
ATOM   1310  CA  GLN A 161       3.220  11.527  -6.614  1.00  0.94           C  
ATOM   1311  C   GLN A 161       4.485  10.767  -6.227  1.00  0.94           C  
ATOM   1312  CB  GLN A 161       2.007  10.598  -6.541  1.00  0.94           C  
ATOM   1313  O   GLN A 161       4.942  10.851  -5.086  1.00  0.94           O  
ATOM   1314  CG  GLN A 161       0.671  11.322  -6.640  1.00  0.94           C  
ATOM   1315  CD  GLN A 161      -0.508  10.371  -6.721  1.00  0.94           C  
ATOM   1316  NE2 GLN A 161      -1.716  10.914  -6.621  1.00  0.94           N  
ATOM   1317  OE1 GLN A 161      -0.334   9.158  -6.874  1.00  0.94           O  
ATOM   1318  N   ALA A 162       4.981  10.092  -7.202  1.00  0.95           N  
ATOM   1319  CA  ALA A 162       6.223   9.357  -6.974  1.00  0.95           C  
ATOM   1320  C   ALA A 162       7.361  10.304  -6.607  1.00  0.95           C  
ATOM   1321  CB  ALA A 162       6.592   8.540  -8.210  1.00  0.95           C  
ATOM   1322  O   ALA A 162       8.119  10.041  -5.670  1.00  0.95           O  
ATOM   1323  N   ALA A 163       7.483  11.366  -7.382  1.00  0.94           N  
ATOM   1324  CA  ALA A 163       8.537  12.346  -7.133  1.00  0.94           C  
ATOM   1325  C   ALA A 163       8.411  12.944  -5.734  1.00  0.94           C  
ATOM   1326  CB  ALA A 163       8.496  13.451  -8.186  1.00  0.94           C  
ATOM   1327  O   ALA A 163       9.409  13.099  -5.026  1.00  0.94           O  
ATOM   1328  N   GLU A 164       7.225  13.234  -5.382  1.00  0.92           N  
ATOM   1329  CA  GLU A 164       6.984  13.784  -4.052  1.00  0.92           C  
ATOM   1330  C   GLU A 164       7.358  12.781  -2.964  1.00  0.92           C  
ATOM   1331  CB  GLU A 164       5.519  14.202  -3.901  1.00  0.92           C  
ATOM   1332  O   GLU A 164       8.024  13.135  -1.989  1.00  0.92           O  
ATOM   1333  CG  GLU A 164       5.210  14.894  -2.581  1.00  0.92           C  
ATOM   1334  CD  GLU A 164       3.765  15.354  -2.468  1.00  0.92           C  
ATOM   1335  OE1 GLU A 164       3.406  15.983  -1.447  1.00  0.92           O  
ATOM   1336  OE2 GLU A 164       2.985  15.082  -3.408  1.00  0.92           O  
ATOM   1337  N   TYR A 165       6.879  11.607  -3.156  1.00  0.91           N  
ATOM   1338  CA  TYR A 165       7.191  10.547  -2.203  1.00  0.91           C  
ATOM   1339  C   TYR A 165       8.698  10.370  -2.059  1.00  0.91           C  
ATOM   1340  CB  TYR A 165       6.550   9.226  -2.639  1.00  0.91           C  
ATOM   1341  O   TYR A 165       9.208  10.222  -0.945  1.00  0.91           O  
ATOM   1342  CG  TYR A 165       6.843   8.074  -1.710  1.00  0.91           C  
ATOM   1343  CD1 TYR A 165       7.948   7.250  -1.916  1.00  0.91           C  
ATOM   1344  CD2 TYR A 165       6.017   7.805  -0.624  1.00  0.91           C  
ATOM   1345  CE1 TYR A 165       8.221   6.186  -1.064  1.00  0.91           C  
ATOM   1346  CE2 TYR A 165       6.280   6.743   0.235  1.00  0.91           C  
ATOM   1347  OH  TYR A 165       7.648   4.888   0.855  1.00  0.91           O  
ATOM   1348  CZ  TYR A 165       7.383   5.941   0.008  1.00  0.91           C  
ATOM   1349  N   LEU A 166       9.461  10.496  -3.132  1.00  0.92           N  
ATOM   1350  CA  LEU A 166      10.895  10.226  -3.148  1.00  0.92           C  
ATOM   1351  C   LEU A 166      11.688  11.483  -2.807  1.00  0.92           C  
ATOM   1352  CB  LEU A 166      11.324   9.694  -4.518  1.00  0.92           C  
ATOM   1353  O   LEU A 166      12.914  11.434  -2.685  1.00  0.92           O  
ATOM   1354  CG  LEU A 166      10.845   8.287  -4.880  1.00  0.92           C  
ATOM   1355  CD1 LEU A 166      11.014   8.038  -6.374  1.00  0.92           C  
ATOM   1356  CD2 LEU A 166      11.599   7.240  -4.068  1.00  0.92           C  
ATOM   1357  N   GLY A 167      11.013  12.640  -2.711  1.00  0.90           N  
ATOM   1358  CA  GLY A 167      11.660  13.884  -2.324  1.00  0.90           C  
ATOM   1359  C   GLY A 167      12.573  14.441  -3.400  1.00  0.90           C  
ATOM   1360  O   GLY A 167      13.645  14.969  -3.099  1.00  0.90           O  
ATOM   1361  N   VAL A 168      12.216  14.250  -4.724  1.00  0.94           N  
ATOM   1362  CA  VAL A 168      13.007  14.744  -5.846  1.00  0.94           C  
ATOM   1363  C   VAL A 168      12.113  15.530  -6.802  1.00  0.94           C  
ATOM   1364  CB  VAL A 168      13.708  13.591  -6.598  1.00  0.94           C  
ATOM   1365  O   VAL A 168      10.885  15.477  -6.699  1.00  0.94           O  
ATOM   1366  CG1 VAL A 168      14.686  12.862  -5.678  1.00  0.94           C  
ATOM   1367  CG2 VAL A 168      12.675  12.618  -7.164  1.00  0.94           C  
ATOM   1368  N   SER A 169      12.770  16.264  -7.641  1.00  0.97           N  
ATOM   1369  CA  SER A 169      12.013  16.964  -8.674  1.00  0.97           C  
ATOM   1370  C   SER A 169      11.460  15.991  -9.710  1.00  0.97           C  
ATOM   1371  CB  SER A 169      12.887  18.013  -9.362  1.00  0.97           C  
ATOM   1372  O   SER A 169      12.010  14.905  -9.904  1.00  0.97           O  
ATOM   1373  OG  SER A 169      13.858  17.394 -10.190  1.00  0.97           O  
ATOM   1374  N   TYR A 170      10.349  16.360 -10.262  1.00  0.97           N  
ATOM   1375  CA  TYR A 170       9.742  15.600 -11.348  1.00  0.97           C  
ATOM   1376  C   TYR A 170      10.747  15.348 -12.466  1.00  0.97           C  
ATOM   1377  CB  TYR A 170       8.519  16.337 -11.902  1.00  0.97           C  
ATOM   1378  O   TYR A 170      10.870  14.224 -12.958  1.00  0.97           O  
ATOM   1379  CG  TYR A 170       7.820  15.599 -13.018  1.00  0.97           C  
ATOM   1380  CD1 TYR A 170       7.895  16.053 -14.333  1.00  0.97           C  
ATOM   1381  CD2 TYR A 170       7.082  14.449 -12.760  1.00  0.97           C  
ATOM   1382  CE1 TYR A 170       7.250  15.378 -15.365  1.00  0.97           C  
ATOM   1383  CE2 TYR A 170       6.434  13.766 -13.784  1.00  0.97           C  
ATOM   1384  OH  TYR A 170       5.884  13.564 -16.098  1.00  0.97           O  
ATOM   1385  CZ  TYR A 170       6.524  14.237 -15.081  1.00  0.97           C  
ATOM   1386  N   ARG A 171      11.529  16.289 -12.779  1.00  0.98           N  
ATOM   1387  CA  ARG A 171      12.527  16.199 -13.840  1.00  0.98           C  
ATOM   1388  C   ARG A 171      13.592  15.161 -13.504  1.00  0.98           C  
ATOM   1389  CB  ARG A 171      13.180  17.562 -14.080  1.00  0.98           C  
ATOM   1390  O   ARG A 171      13.991  14.373 -14.364  1.00  0.98           O  
ATOM   1391  CG  ARG A 171      14.127  17.590 -15.270  1.00  0.98           C  
ATOM   1392  CD  ARG A 171      14.679  18.987 -15.519  1.00  0.98           C  
ATOM   1393  NE  ARG A 171      15.948  18.944 -16.239  1.00  0.98           N  
ATOM   1394  NH1 ARG A 171      15.738  21.057 -17.150  1.00  0.98           N  
ATOM   1395  NH2 ARG A 171      17.589  19.785 -17.609  1.00  0.98           N  
ATOM   1396  CZ  ARG A 171      16.422  19.929 -16.998  1.00  0.98           C  
ATOM   1397  N   HIS A 172      14.057  15.194 -12.233  1.00  0.97           N  
ATOM   1398  CA  HIS A 172      15.069  14.238 -11.796  1.00  0.97           C  
ATOM   1399  C   HIS A 172      14.534  12.811 -11.841  1.00  0.97           C  
ATOM   1400  CB  HIS A 172      15.549  14.575 -10.383  1.00  0.97           C  
ATOM   1401  O   HIS A 172      15.253  11.885 -12.224  1.00  0.97           O  
ATOM   1402  CG  HIS A 172      16.792  13.847  -9.983  1.00  0.97           C  
ATOM   1403  CD2 HIS A 172      17.510  12.894 -10.623  1.00  0.97           C  
ATOM   1404  ND1 HIS A 172      17.433  14.073  -8.784  1.00  0.97           N  
ATOM   1405  CE1 HIS A 172      18.495  13.288  -8.705  1.00  0.97           C  
ATOM   1406  NE2 HIS A 172      18.564  12.563  -9.808  1.00  0.97           N  
ATOM   1407  N   LEU A 173      13.287  12.669 -11.480  1.00  0.98           N  
ATOM   1408  CA  LEU A 173      12.648  11.360 -11.562  1.00  0.98           C  
ATOM   1409  C   LEU A 173      12.651  10.843 -12.996  1.00  0.98           C  
ATOM   1410  CB  LEU A 173      11.212  11.431 -11.035  1.00  0.98           C  
ATOM   1411  O   LEU A 173      13.031   9.696 -13.246  1.00  0.98           O  
ATOM   1412  CG  LEU A 173      10.415  10.126 -11.064  1.00  0.98           C  
ATOM   1413  CD1 LEU A 173      10.704   9.301  -9.815  1.00  0.98           C  
ATOM   1414  CD2 LEU A 173       8.923  10.414 -11.187  1.00  0.98           C  
ATOM   1415  N   LEU A 174      12.282  11.661 -13.945  1.00  0.98           N  
ATOM   1416  CA  LEU A 174      12.175  11.265 -15.345  1.00  0.98           C  
ATOM   1417  C   LEU A 174      13.538  10.876 -15.906  1.00  0.98           C  
ATOM   1418  CB  LEU A 174      11.572  12.399 -16.178  1.00  0.98           C  
ATOM   1419  O   LEU A 174      13.640   9.956 -16.720  1.00  0.98           O  
ATOM   1420  CG  LEU A 174      10.116  12.760 -15.879  1.00  0.98           C  
ATOM   1421  CD1 LEU A 174       9.640  13.864 -16.818  1.00  0.98           C  
ATOM   1422  CD2 LEU A 174       9.224  11.529 -15.998  1.00  0.98           C  
ATOM   1423  N   TYR A 175      14.522  11.619 -15.436  1.00  0.98           N  
ATOM   1424  CA  TYR A 175      15.878  11.306 -15.874  1.00  0.98           C  
ATOM   1425  C   TYR A 175      16.267   9.889 -15.472  1.00  0.98           C  
ATOM   1426  CB  TYR A 175      16.877  12.308 -15.288  1.00  0.98           C  
ATOM   1427  O   TYR A 175      16.809   9.134 -16.283  1.00  0.98           O  
ATOM   1428  CG  TYR A 175      18.312  12.018 -15.653  1.00  0.98           C  
ATOM   1429  CD1 TYR A 175      19.155  11.351 -14.767  1.00  0.98           C  
ATOM   1430  CD2 TYR A 175      18.829  12.412 -16.883  1.00  0.98           C  
ATOM   1431  CE1 TYR A 175      20.480  11.083 -15.098  1.00  0.98           C  
ATOM   1432  CE2 TYR A 175      20.151  12.150 -17.224  1.00  0.98           C  
ATOM   1433  OH  TYR A 175      22.278  11.223 -16.660  1.00  0.98           O  
ATOM   1434  CZ  TYR A 175      20.968  11.485 -16.327  1.00  0.98           C  
ATOM   1435  N   VAL A 176      16.024   9.486 -14.265  1.00  0.98           N  
ATOM   1436  CA  VAL A 176      16.395   8.161 -13.777  1.00  0.98           C  
ATOM   1437  C   VAL A 176      15.542   7.099 -14.467  1.00  0.98           C  
ATOM   1438  CB  VAL A 176      16.238   8.057 -12.243  1.00  0.98           C  
ATOM   1439  O   VAL A 176      16.034   6.016 -14.794  1.00  0.98           O  
ATOM   1440  CG1 VAL A 176      16.579   6.649 -11.760  1.00  0.98           C  
ATOM   1441  CG2 VAL A 176      17.118   9.092 -11.546  1.00  0.98           C  
ATOM   1442  N   LEU A 177      14.283   7.388 -14.704  1.00  0.98           N  
ATOM   1443  CA  LEU A 177      13.444   6.455 -15.448  1.00  0.98           C  
ATOM   1444  C   LEU A 177      14.011   6.207 -16.842  1.00  0.98           C  
ATOM   1445  CB  LEU A 177      12.012   6.988 -15.554  1.00  0.98           C  
ATOM   1446  O   LEU A 177      14.045   5.067 -17.310  1.00  0.98           O  
ATOM   1447  CG  LEU A 177      11.148   6.862 -14.299  1.00  0.98           C  
ATOM   1448  CD1 LEU A 177       9.855   7.654 -14.465  1.00  0.98           C  
ATOM   1449  CD2 LEU A 177      10.849   5.397 -14.001  1.00  0.98           C  
ATOM   1450  N   ALA A 178      14.384   7.270 -17.504  1.00  0.98           N  
ATOM   1451  CA  ALA A 178      14.989   7.149 -18.828  1.00  0.98           C  
ATOM   1452  C   ALA A 178      16.252   6.294 -18.778  1.00  0.98           C  
ATOM   1453  CB  ALA A 178      15.307   8.529 -19.396  1.00  0.98           C  
ATOM   1454  O   ALA A 178      16.507   5.497 -19.684  1.00  0.98           O  
ATOM   1455  N   GLN A 179      16.992   6.514 -17.715  1.00  0.98           N  
ATOM   1456  CA  GLN A 179      18.182   5.695 -17.509  1.00  0.98           C  
ATOM   1457  C   GLN A 179      17.817   4.221 -17.364  1.00  0.98           C  
ATOM   1458  CB  GLN A 179      18.954   6.169 -16.276  1.00  0.98           C  
ATOM   1459  O   GLN A 179      18.481   3.352 -17.934  1.00  0.98           O  
ATOM   1460  CG  GLN A 179      20.268   5.433 -16.053  1.00  0.98           C  
ATOM   1461  CD  GLN A 179      21.244   5.613 -17.201  1.00  0.98           C  
ATOM   1462  NE2 GLN A 179      21.722   4.502 -17.753  1.00  0.98           N  
ATOM   1463  OE1 GLN A 179      21.565   6.740 -17.589  1.00  0.98           O  
ATOM   1464  N   PHE A 180      16.809   3.922 -16.524  1.00  0.98           N  
ATOM   1465  CA  PHE A 180      16.347   2.550 -16.350  1.00  0.98           C  
ATOM   1466  C   PHE A 180      15.975   1.929 -17.692  1.00  0.98           C  
ATOM   1467  CB  PHE A 180      15.146   2.502 -15.399  1.00  0.98           C  
ATOM   1468  O   PHE A 180      16.275   0.761 -17.945  1.00  0.98           O  
ATOM   1469  CG  PHE A 180      15.521   2.579 -13.944  1.00  0.98           C  
ATOM   1470  CD1 PHE A 180      16.850   2.716 -13.560  1.00  0.98           C  
ATOM   1471  CD2 PHE A 180      14.544   2.514 -12.959  1.00  0.98           C  
ATOM   1472  CE1 PHE A 180      17.200   2.787 -12.214  1.00  0.98           C  
ATOM   1473  CE2 PHE A 180      14.886   2.584 -11.611  1.00  0.98           C  
ATOM   1474  CZ  PHE A 180      16.215   2.720 -11.241  1.00  0.98           C  
ATOM   1475  N   ILE A 181      15.334   2.660 -18.569  1.00  0.98           N  
ATOM   1476  CA  ILE A 181      14.956   2.181 -19.894  1.00  0.98           C  
ATOM   1477  C   ILE A 181      16.211   1.911 -20.722  1.00  0.98           C  
ATOM   1478  CB  ILE A 181      14.042   3.193 -20.621  1.00  0.98           C  
ATOM   1479  O   ILE A 181      16.334   0.855 -21.347  1.00  0.98           O  
ATOM   1480  CG1 ILE A 181      12.685   3.290 -19.914  1.00  0.98           C  
ATOM   1481  CG2 ILE A 181      13.867   2.803 -22.091  1.00  0.98           C  
ATOM   1482  CD1 ILE A 181      11.805   4.426 -20.416  1.00  0.98           C  
ATOM   1483  N   HIS A 182      17.064   2.856 -20.739  1.00  0.98           N  
ATOM   1484  CA  HIS A 182      18.320   2.726 -21.469  1.00  0.98           C  
ATOM   1485  C   HIS A 182      19.095   1.494 -21.017  1.00  0.98           C  
ATOM   1486  CB  HIS A 182      19.176   3.981 -21.290  1.00  0.98           C  
ATOM   1487  O   HIS A 182      19.651   0.767 -21.844  1.00  0.98           O  
ATOM   1488  CG  HIS A 182      20.527   3.881 -21.924  1.00  0.98           C  
ATOM   1489  CD2 HIS A 182      20.949   4.192 -23.172  1.00  0.98           C  
ATOM   1490  ND1 HIS A 182      21.632   3.406 -21.251  1.00  0.98           N  
ATOM   1491  CE1 HIS A 182      22.678   3.431 -22.060  1.00  0.98           C  
ATOM   1492  NE2 HIS A 182      22.290   3.904 -23.232  1.00  0.98           N  
ATOM   1493  N   ASP A 183      19.056   1.217 -19.727  1.00  0.98           N  
ATOM   1494  CA  ASP A 183      19.816   0.114 -19.147  1.00  0.98           C  
ATOM   1495  C   ASP A 183      19.059  -1.205 -19.282  1.00  0.98           C  
ATOM   1496  CB  ASP A 183      20.127   0.394 -17.675  1.00  0.98           C  
ATOM   1497  O   ASP A 183      19.530  -2.247 -18.821  1.00  0.98           O  
ATOM   1498  CG  ASP A 183      21.120   1.527 -17.484  1.00  0.98           C  
ATOM   1499  OD1 ASP A 183      21.771   1.940 -18.467  1.00  0.98           O  
ATOM   1500  OD2 ASP A 183      21.254   2.009 -16.338  1.00  0.98           O  
ATOM   1501  N   GLY A 184      17.893  -1.181 -19.846  1.00  0.98           N  
ATOM   1502  CA  GLY A 184      17.122  -2.387 -20.100  1.00  0.98           C  
ATOM   1503  C   GLY A 184      16.389  -2.896 -18.874  1.00  0.98           C  
ATOM   1504  O   GLY A 184      16.037  -4.075 -18.800  1.00  0.98           O  
ATOM   1505  N   LEU A 185      16.213  -2.015 -17.891  1.00  0.98           N  
ATOM   1506  CA  LEU A 185      15.506  -2.422 -16.681  1.00  0.98           C  
ATOM   1507  C   LEU A 185      13.997  -2.298 -16.865  1.00  0.98           C  
ATOM   1508  CB  LEU A 185      15.957  -1.577 -15.487  1.00  0.98           C  
ATOM   1509  O   LEU A 185      13.232  -3.086 -16.305  1.00  0.98           O  
ATOM   1510  CG  LEU A 185      17.358  -1.863 -14.945  1.00  0.98           C  
ATOM   1511  CD1 LEU A 185      18.413  -1.509 -15.988  1.00  0.98           C  
ATOM   1512  CD2 LEU A 185      17.599  -1.094 -13.650  1.00  0.98           C  
ATOM   1513  N   LEU A 186      13.586  -1.285 -17.609  1.00  0.98           N  
ATOM   1514  CA  LEU A 186      12.178  -1.000 -17.865  1.00  0.98           C  
ATOM   1515  C   LEU A 186      11.915  -0.866 -19.361  1.00  0.98           C  
ATOM   1516  CB  LEU A 186      11.750   0.280 -17.143  1.00  0.98           C  
ATOM   1517  O   LEU A 186      12.823  -0.541 -20.129  1.00  0.98           O  
ATOM   1518  CG  LEU A 186      11.920   0.290 -15.623  1.00  0.98           C  
ATOM   1519  CD1 LEU A 186      11.539   1.653 -15.056  1.00  0.98           C  
ATOM   1520  CD2 LEU A 186      11.083  -0.813 -14.984  1.00  0.98           C  
ATOM   1521  N   ILE A 187      10.649  -1.126 -19.719  1.00  0.98           N  
ATOM   1522  CA  ILE A 187      10.132  -0.836 -21.053  1.00  0.98           C  
ATOM   1523  C   ILE A 187       8.932   0.102 -20.948  1.00  0.98           C  
ATOM   1524  CB  ILE A 187       9.738  -2.130 -21.800  1.00  0.98           C  
ATOM   1525  O   ILE A 187       7.984  -0.173 -20.209  1.00  0.98           O  
ATOM   1526  CG1 ILE A 187      10.955  -3.050 -21.952  1.00  0.98           C  
ATOM   1527  CG2 ILE A 187       9.127  -1.800 -23.165  1.00  0.98           C  
ATOM   1528  CD1 ILE A 187      10.613  -4.452 -22.438  1.00  0.98           C  
ATOM   1529  N   LYS A 188       9.045   1.173 -21.672  1.00  0.97           N  
ATOM   1530  CA  LYS A 188       7.915   2.098 -21.682  1.00  0.97           C  
ATOM   1531  C   LYS A 188       6.713   1.490 -22.399  1.00  0.97           C  
ATOM   1532  CB  LYS A 188       8.309   3.418 -22.347  1.00  0.97           C  
ATOM   1533  O   LYS A 188       6.858   0.894 -23.469  1.00  0.97           O  
ATOM   1534  CG  LYS A 188       7.269   4.519 -22.200  1.00  0.97           C  
ATOM   1535  CD  LYS A 188       7.798   5.858 -22.697  1.00  0.97           C  
ATOM   1536  CE  LYS A 188       6.808   6.984 -22.434  1.00  0.97           C  
ATOM   1537  NZ  LYS A 188       7.337   8.305 -22.887  1.00  0.97           N  
ATOM   1538  N   SER A 189       5.600   1.534 -21.730  1.00  0.95           N  
ATOM   1539  CA  SER A 189       4.326   1.115 -22.305  1.00  0.95           C  
ATOM   1540  C   SER A 189       3.286   2.226 -22.212  1.00  0.95           C  
ATOM   1541  CB  SER A 189       3.807  -0.140 -21.603  1.00  0.95           C  
ATOM   1542  O   SER A 189       3.531   3.263 -21.592  1.00  0.95           O  
ATOM   1543  OG  SER A 189       2.454  -0.386 -21.947  1.00  0.95           O  
ATOM   1544  N   LYS A 190       2.143   2.051 -22.840  1.00  0.92           N  
ATOM   1545  CA  LYS A 190       1.078   3.050 -22.823  1.00  0.92           C  
ATOM   1546  C   LYS A 190       0.519   3.233 -21.415  1.00  0.92           C  
ATOM   1547  CB  LYS A 190      -0.044   2.654 -23.784  1.00  0.92           C  
ATOM   1548  O   LYS A 190       0.129   4.340 -21.035  1.00  0.92           O  
ATOM   1549  CG  LYS A 190       0.325   2.787 -25.254  1.00  0.92           C  
ATOM   1550  CD  LYS A 190      -0.870   2.514 -26.158  1.00  0.92           C  
ATOM   1551  CE  LYS A 190      -0.492   2.607 -27.630  1.00  0.92           C  
ATOM   1552  NZ  LYS A 190      -1.665   2.353 -28.520  1.00  0.92           N  
ATOM   1553  N   LYS A 191       0.607   2.192 -20.644  1.00  0.91           N  
ATOM   1554  CA  LYS A 191      -0.036   2.177 -19.333  1.00  0.91           C  
ATOM   1555  C   LYS A 191       0.969   2.474 -18.224  1.00  0.91           C  
ATOM   1556  CB  LYS A 191      -0.711   0.828 -19.081  1.00  0.91           C  
ATOM   1557  O   LYS A 191       0.605   2.535 -17.048  1.00  0.91           O  
ATOM   1558  CG  LYS A 191      -1.881   0.538 -20.010  1.00  0.91           C  
ATOM   1559  CD  LYS A 191      -2.539  -0.796 -19.681  1.00  0.91           C  
ATOM   1560  CE  LYS A 191      -3.702  -1.093 -20.618  1.00  0.91           C  
ATOM   1561  NZ  LYS A 191      -4.334  -2.412 -20.315  1.00  0.91           N  
ATOM   1562  N   GLY A 192       2.212   2.622 -18.543  1.00  0.95           N  
ATOM   1563  CA  GLY A 192       3.274   2.849 -17.575  1.00  0.95           C  
ATOM   1564  C   GLY A 192       4.602   2.248 -17.995  1.00  0.95           C  
ATOM   1565  O   GLY A 192       5.034   2.420 -19.137  1.00  0.95           O  
ATOM   1566  N   TYR A 193       5.241   1.576 -17.039  1.00  0.98           N  
ATOM   1567  CA  TYR A 193       6.531   0.950 -17.308  1.00  0.98           C  
ATOM   1568  C   TYR A 193       6.499  -0.534 -16.962  1.00  0.98           C  
ATOM   1569  CB  TYR A 193       7.642   1.647 -16.519  1.00  0.98           C  
ATOM   1570  O   TYR A 193       6.154  -0.908 -15.839  1.00  0.98           O  
ATOM   1571  CG  TYR A 193       7.823   3.101 -16.879  1.00  0.98           C  
ATOM   1572  CD1 TYR A 193       8.806   3.499 -17.782  1.00  0.98           C  
ATOM   1573  CD2 TYR A 193       7.012   4.081 -16.317  1.00  0.98           C  
ATOM   1574  CE1 TYR A 193       8.977   4.838 -18.116  1.00  0.98           C  
ATOM   1575  CE2 TYR A 193       7.174   5.424 -16.643  1.00  0.98           C  
ATOM   1576  OH  TYR A 193       8.323   7.119 -17.870  1.00  0.98           O  
ATOM   1577  CZ  TYR A 193       8.157   5.792 -17.543  1.00  0.98           C  
ATOM   1578  N   LEU A 194       6.877  -1.355 -17.932  1.00  0.98           N  
ATOM   1579  CA  LEU A 194       6.990  -2.788 -17.683  1.00  0.98           C  
ATOM   1580  C   LEU A 194       8.369  -3.138 -17.134  1.00  0.98           C  
ATOM   1581  CB  LEU A 194       6.724  -3.578 -18.968  1.00  0.98           C  
ATOM   1582  O   LEU A 194       9.385  -2.661 -17.646  1.00  0.98           O  
ATOM   1583  CG  LEU A 194       5.300  -3.513 -19.521  1.00  0.98           C  
ATOM   1584  CD1 LEU A 194       5.243  -4.136 -20.912  1.00  0.98           C  
ATOM   1585  CD2 LEU A 194       4.326  -4.211 -18.577  1.00  0.98           C  
ATOM   1586  N   ILE A 195       8.330  -3.855 -16.062  1.00  0.98           N  
ATOM   1587  CA  ILE A 195       9.592  -4.315 -15.495  1.00  0.98           C  
ATOM   1588  C   ILE A 195      10.168  -5.436 -16.358  1.00  0.98           C  
ATOM   1589  CB  ILE A 195       9.414  -4.798 -14.038  1.00  0.98           C  
ATOM   1590  O   ILE A 195       9.643  -6.551 -16.369  1.00  0.98           O  
ATOM   1591  CG1 ILE A 195       8.840  -3.674 -13.169  1.00  0.98           C  
ATOM   1592  CG2 ILE A 195      10.743  -5.305 -13.470  1.00  0.98           C  
ATOM   1593  CD1 ILE A 195       8.408  -4.124 -11.780  1.00  0.98           C  
ATOM   1594  N   LYS A 196      11.307  -5.192 -17.068  1.00  0.98           N  
ATOM   1595  CA  LYS A 196      11.948  -6.127 -17.988  1.00  0.98           C  
ATOM   1596  C   LYS A 196      12.981  -6.988 -17.266  1.00  0.98           C  
ATOM   1597  CB  LYS A 196      12.609  -5.375 -19.144  1.00  0.98           C  
ATOM   1598  O   LYS A 196      13.074  -8.192 -17.513  1.00  0.98           O  
ATOM   1599  CG  LYS A 196      13.193  -6.281 -20.218  1.00  0.98           C  
ATOM   1600  CD  LYS A 196      13.804  -5.475 -21.357  1.00  0.98           C  
ATOM   1601  CE  LYS A 196      14.428  -6.379 -22.412  1.00  0.98           C  
ATOM   1602  NZ  LYS A 196      15.026  -5.593 -23.532  1.00  0.98           N  
ATOM   1603  N   ASN A 197      13.748  -6.351 -16.413  1.00  0.97           N  
ATOM   1604  CA  ASN A 197      14.782  -7.049 -15.656  1.00  0.97           C  
ATOM   1605  C   ASN A 197      14.581  -6.889 -14.152  1.00  0.97           C  
ATOM   1606  CB  ASN A 197      16.171  -6.553 -16.062  1.00  0.97           C  
ATOM   1607  O   ASN A 197      15.221  -6.045 -13.522  1.00  0.97           O  
ATOM   1608  CG  ASN A 197      17.282  -7.461 -15.572  1.00  0.97           C  
ATOM   1609  ND2 ASN A 197      18.414  -7.440 -16.265  1.00  0.97           N  
ATOM   1610  OD1 ASN A 197      17.123  -8.176 -14.579  1.00  0.97           O  
ATOM   1611  N   ARG A 198      13.791  -7.784 -13.588  1.00  0.96           N  
ATOM   1612  CA  ARG A 198      13.430  -7.702 -12.176  1.00  0.96           C  
ATOM   1613  C   ARG A 198      14.641  -7.955 -11.285  1.00  0.96           C  
ATOM   1614  CB  ARG A 198      12.319  -8.701 -11.846  1.00  0.96           C  
ATOM   1615  O   ARG A 198      14.802  -7.308 -10.248  1.00  0.96           O  
ATOM   1616  CG  ARG A 198      11.835  -8.631 -10.407  1.00  0.96           C  
ATOM   1617  CD  ARG A 198      10.625  -9.525 -10.175  1.00  0.96           C  
ATOM   1618  NE  ARG A 198       9.549  -8.809  -9.496  1.00  0.96           N  
ATOM   1619  NH1 ARG A 198       8.324  -8.411 -11.414  1.00  0.96           N  
ATOM   1620  NH2 ARG A 198       7.561  -7.663  -9.385  1.00  0.96           N  
ATOM   1621  CZ  ARG A 198       8.480  -8.296 -10.100  1.00  0.96           C  
ATOM   1622  N   LYS A 199      15.378  -8.838 -11.677  1.00  0.95           N  
ATOM   1623  CA  LYS A 199      16.559  -9.199 -10.899  1.00  0.95           C  
ATOM   1624  C   LYS A 199      17.475  -7.996 -10.698  1.00  0.95           C  
ATOM   1625  CB  LYS A 199      17.325 -10.333 -11.581  1.00  0.95           C  
ATOM   1626  O   LYS A 199      17.907  -7.717  -9.578  1.00  0.95           O  
ATOM   1627  CG  LYS A 199      18.483 -10.881 -10.759  1.00  0.95           C  
ATOM   1628  CD  LYS A 199      19.194 -12.017 -11.482  1.00  0.95           C  
ATOM   1629  CE  LYS A 199      20.398 -12.516 -10.694  1.00  0.95           C  
ATOM   1630  NZ  LYS A 199      21.100 -13.629 -11.400  1.00  0.95           N  
ATOM   1631  N   GLN A 200      17.782  -7.362 -11.724  1.00  0.96           N  
ATOM   1632  CA  GLN A 200      18.656  -6.196 -11.647  1.00  0.96           C  
ATOM   1633  C   GLN A 200      17.993  -5.062 -10.871  1.00  0.96           C  
ATOM   1634  CB  GLN A 200      19.040  -5.719 -13.048  1.00  0.96           C  
ATOM   1635  O   GLN A 200      18.645  -4.382 -10.076  1.00  0.96           O  
ATOM   1636  CG  GLN A 200      20.052  -6.616 -13.748  1.00  0.96           C  
ATOM   1637  CD  GLN A 200      20.599  -6.003 -15.023  1.00  0.96           C  
ATOM   1638  NE2 GLN A 200      21.196  -6.832 -15.872  1.00  0.96           N  
ATOM   1639  OE1 GLN A 200      20.485  -4.793 -15.243  1.00  0.96           O  
ATOM   1640  N   LEU A 201      16.739  -4.864 -11.132  1.00  0.96           N  
ATOM   1641  CA  LEU A 201      15.998  -3.834 -10.412  1.00  0.96           C  
ATOM   1642  C   LEU A 201      16.001  -4.110  -8.912  1.00  0.96           C  
ATOM   1643  CB  LEU A 201      14.559  -3.751 -10.925  1.00  0.96           C  
ATOM   1644  O   LEU A 201      16.236  -3.204  -8.110  1.00  0.96           O  
ATOM   1645  CG  LEU A 201      13.769  -2.501 -10.531  1.00  0.96           C  
ATOM   1646  CD1 LEU A 201      14.424  -1.254 -11.117  1.00  0.96           C  
ATOM   1647  CD2 LEU A 201      12.320  -2.617 -10.991  1.00  0.96           C  
ATOM   1648  N   SER A 202      15.817  -5.367  -8.593  1.00  0.94           N  
ATOM   1649  CA  SER A 202      15.843  -5.785  -7.195  1.00  0.94           C  
ATOM   1650  C   SER A 202      17.228  -5.595  -6.587  1.00  0.94           C  
ATOM   1651  CB  SER A 202      15.416  -7.248  -7.065  1.00  0.94           C  
ATOM   1652  O   SER A 202      17.353  -5.226  -5.417  1.00  0.94           O  
ATOM   1653  OG  SER A 202      14.061  -7.412  -7.447  1.00  0.94           O  
ATOM   1654  N   GLY A 203      18.215  -5.870  -7.385  1.00  0.94           N  
ATOM   1655  CA  GLY A 203      19.583  -5.650  -6.945  1.00  0.94           C  
ATOM   1656  C   GLY A 203      19.860  -4.210  -6.555  1.00  0.94           C  
ATOM   1657  O   GLY A 203      20.509  -3.950  -5.540  1.00  0.94           O  
ATOM   1658  N   LEU A 204      19.323  -3.316  -7.333  1.00  0.94           N  
ATOM   1659  CA  LEU A 204      19.471  -1.896  -7.030  1.00  0.94           C  
ATOM   1660  C   LEU A 204      18.761  -1.542  -5.728  1.00  0.94           C  
ATOM   1661  CB  LEU A 204      18.919  -1.043  -8.175  1.00  0.94           C  
ATOM   1662  O   LEU A 204      19.293  -0.787  -4.911  1.00  0.94           O  
ATOM   1663  CG  LEU A 204      19.697  -1.088  -9.490  1.00  0.94           C  
ATOM   1664  CD1 LEU A 204      18.915  -0.384 -10.594  1.00  0.94           C  
ATOM   1665  CD2 LEU A 204      21.075  -0.458  -9.319  1.00  0.94           C  
ATOM   1666  N   ALA A 205      17.609  -2.125  -5.573  1.00  0.91           N  
ATOM   1667  CA  ALA A 205      16.804  -1.855  -4.384  1.00  0.91           C  
ATOM   1668  C   ALA A 205      17.471  -2.418  -3.132  1.00  0.91           C  
ATOM   1669  CB  ALA A 205      15.403  -2.440  -4.546  1.00  0.91           C  
ATOM   1670  O   ALA A 205      17.467  -1.778  -2.078  1.00  0.91           O  
ATOM   1671  N   LEU A 206      18.092  -3.533  -3.182  1.00  0.85           N  
ATOM   1672  CA  LEU A 206      18.682  -4.247  -2.055  1.00  0.85           C  
ATOM   1673  C   LEU A 206      19.949  -3.549  -1.572  1.00  0.85           C  
ATOM   1674  CB  LEU A 206      18.998  -5.693  -2.443  1.00  0.85           C  
ATOM   1675  O   LEU A 206      20.351  -3.712  -0.418  1.00  0.85           O  
ATOM   1676  CG  LEU A 206      17.805  -6.644  -2.547  1.00  0.85           C  
ATOM   1677  CD1 LEU A 206      18.237  -7.973  -3.158  1.00  0.85           C  
ATOM   1678  CD2 LEU A 206      17.172  -6.861  -1.177  1.00  0.85           C  
ATOM   1679  N   GLU A 207      20.531  -2.824  -2.424  1.00  0.82           N  
ATOM   1680  CA  GLU A 207      21.705  -2.062  -2.008  1.00  0.82           C  
ATOM   1681  C   GLU A 207      21.354  -1.066  -0.906  1.00  0.82           C  
ATOM   1682  CB  GLU A 207      22.321  -1.329  -3.202  1.00  0.82           C  
ATOM   1683  O   GLU A 207      22.209  -0.702  -0.096  1.00  0.82           O  
ATOM   1684  CG  GLU A 207      23.023  -2.247  -4.192  1.00  0.82           C  
ATOM   1685  CD  GLU A 207      23.629  -1.506  -5.373  1.00  0.82           C  
ATOM   1686  OE1 GLU A 207      24.098  -2.166  -6.328  1.00  0.82           O  
ATOM   1687  OE2 GLU A 207      23.635  -0.255  -5.343  1.00  0.82           O  
ATOM   1688  N   MET A 208      20.058  -0.766  -0.800  1.00  0.73           N  
ATOM   1689  CA  MET A 208      19.526   0.166   0.191  1.00  0.73           C  
ATOM   1690  C   MET A 208      19.200  -0.555   1.495  1.00  0.73           C  
ATOM   1691  CB  MET A 208      18.277   0.867  -0.346  1.00  0.73           C  
ATOM   1692  O   MET A 208      19.184   0.061   2.562  1.00  0.73           O  
ATOM   1693  CG  MET A 208      18.554   1.810  -1.505  1.00  0.73           C  
ATOM   1694  SD  MET A 208      17.028   2.595  -2.154  1.00  0.73           S  
ATOM   1695  CE  MET A 208      16.524   3.562  -0.703  1.00  0.73           C  
ATOM   1696  N   ASP A 209      18.879  -1.851   1.340  1.00  0.69           N  
ATOM   1697  CA  ASP A 209      18.387  -2.660   2.451  1.00  0.69           C  
ATOM   1698  C   ASP A 209      19.015  -4.052   2.437  1.00  0.69           C  
ATOM   1699  CB  ASP A 209      16.862  -2.771   2.401  1.00  0.69           C  
ATOM   1700  O   ASP A 209      18.365  -5.029   2.060  1.00  0.69           O  
ATOM   1701  CG  ASP A 209      16.268  -3.346   3.675  1.00  0.69           C  
ATOM   1702  OD1 ASP A 209      16.998  -3.490   4.679  1.00  0.69           O  
ATOM   1703  OD2 ASP A 209      15.058  -3.662   3.673  1.00  0.69           O  
ATOM   1704  N   PRO A 210      20.280  -4.204   2.866  1.00  0.56           N  
ATOM   1705  CA  PRO A 210      20.918  -5.521   2.798  1.00  0.56           C  
ATOM   1706  C   PRO A 210      20.249  -6.548   3.710  1.00  0.56           C  
ATOM   1707  CB  PRO A 210      22.353  -5.242   3.252  1.00  0.56           C  
ATOM   1708  O   PRO A 210      20.349  -7.753   3.466  1.00  0.56           O  
ATOM   1709  CG  PRO A 210      22.437  -3.754   3.359  1.00  0.56           C  
ATOM   1710  CD  PRO A 210      21.048  -3.190   3.273  1.00  0.56           C  
ATOM   1711  N   GLU A 211      19.507  -6.050   4.667  1.00  0.56           N  
ATOM   1712  CA  GLU A 211      18.862  -6.940   5.628  1.00  0.56           C  
ATOM   1713  C   GLU A 211      17.533  -7.462   5.091  1.00  0.56           C  
ATOM   1714  CB  GLU A 211      18.645  -6.222   6.963  1.00  0.56           C  
ATOM   1715  O   GLU A 211      16.845  -8.233   5.764  1.00  0.56           O  
ATOM   1716  CG  GLU A 211      19.933  -5.911   7.711  1.00  0.56           C  
ATOM   1717  CD  GLU A 211      19.697  -5.328   9.095  1.00  0.56           C  
ATOM   1718  OE1 GLU A 211      20.685  -5.045   9.811  1.00  0.56           O  
ATOM   1719  OE2 GLU A 211      18.515  -5.153   9.467  1.00  0.56           O  
ATOM   1720  N   ASN A 212      17.165  -7.198   3.815  1.00  0.56           N  
ATOM   1721  CA  ASN A 212      16.014  -7.747   3.107  1.00  0.56           C  
ATOM   1722  C   ASN A 212      14.709  -7.445   3.840  1.00  0.56           C  
ATOM   1723  CB  ASN A 212      16.175  -9.255   2.908  1.00  0.56           C  
ATOM   1724  O   ASN A 212      13.834  -8.307   3.937  1.00  0.56           O  
ATOM   1725  CG  ASN A 212      15.419  -9.769   1.699  1.00  0.56           C  
ATOM   1726  ND2 ASN A 212      15.216 -11.080   1.639  1.00  0.56           N  
ATOM   1727  OD1 ASN A 212      15.022  -8.994   0.824  1.00  0.56           O  
ATOM   1728  N   LYS A 213      14.578  -6.336   4.393  1.00  0.53           N  
ATOM   1729  CA  LYS A 213      13.419  -6.075   5.242  1.00  0.53           C  
ATOM   1730  C   LYS A 213      12.200  -5.696   4.406  1.00  0.53           C  
ATOM   1731  CB  LYS A 213      13.729  -4.966   6.248  1.00  0.53           C  
ATOM   1732  O   LYS A 213      11.061  -5.868   4.846  1.00  0.53           O  
ATOM   1733  CG  LYS A 213      14.747  -5.359   7.309  1.00  0.53           C  
ATOM   1734  CD  LYS A 213      14.968  -4.236   8.314  1.00  0.53           C  
ATOM   1735  CE  LYS A 213      16.049  -4.595   9.325  1.00  0.53           C  
ATOM   1736  NZ  LYS A 213      16.255  -3.507  10.326  1.00  0.53           N  
ATOM   1737  N   PHE A 214      12.405  -5.466   3.068  1.00  0.57           N  
ATOM   1738  CA  PHE A 214      11.330  -5.095   2.156  1.00  0.57           C  
ATOM   1739  C   PHE A 214      10.963  -6.262   1.248  1.00  0.57           C  
ATOM   1740  CB  PHE A 214      11.733  -3.881   1.314  1.00  0.57           C  
ATOM   1741  O   PHE A 214      10.011  -6.174   0.469  1.00  0.57           O  
ATOM   1742  CG  PHE A 214      11.853  -2.606   2.105  1.00  0.57           C  
ATOM   1743  CD1 PHE A 214      10.721  -1.890   2.474  1.00  0.57           C  
ATOM   1744  CD2 PHE A 214      13.100  -2.124   2.481  1.00  0.57           C  
ATOM   1745  CE1 PHE A 214      10.830  -0.711   3.206  1.00  0.57           C  
ATOM   1746  CE2 PHE A 214      13.217  -0.946   3.213  1.00  0.57           C  
ATOM   1747  CZ  PHE A 214      12.081  -0.240   3.573  1.00  0.57           C  
ATOM   1748  N   SER A 215      11.832  -7.343   1.370  1.00  0.55           N  
ATOM   1749  CA  SER A 215      11.780  -8.434   0.402  1.00  0.55           C  
ATOM   1750  C   SER A 215      10.378  -9.026   0.311  1.00  0.55           C  
ATOM   1751  CB  SER A 215      12.782  -9.528   0.774  1.00  0.55           C  
ATOM   1752  O   SER A 215       9.890  -9.314  -0.785  1.00  0.55           O  
ATOM   1753  OG  SER A 215      12.817 -10.537  -0.221  1.00  0.55           O  
ATOM   1754  N   GLY A 216       9.668  -8.982   1.569  1.00  0.58           N  
ATOM   1755  CA  GLY A 216       8.347  -9.588   1.521  1.00  0.58           C  
ATOM   1756  C   GLY A 216       7.324  -8.731   0.799  1.00  0.58           C  
ATOM   1757  O   GLY A 216       6.425  -9.253   0.137  1.00  0.58           O  
ATOM   1758  N   MET A 217       7.590  -7.373   0.702  1.00  0.64           N  
ATOM   1759  CA  MET A 217       6.646  -6.456   0.068  1.00  0.64           C  
ATOM   1760  C   MET A 217       6.923  -6.338  -1.427  1.00  0.64           C  
ATOM   1761  CB  MET A 217       6.715  -5.076   0.724  1.00  0.64           C  
ATOM   1762  O   MET A 217       6.008  -6.087  -2.214  1.00  0.64           O  
ATOM   1763  CG  MET A 217       6.107  -5.028   2.116  1.00  0.64           C  
ATOM   1764  SD  MET A 217       6.176  -3.350   2.856  1.00  0.64           S  
ATOM   1765  CE  MET A 217       4.698  -2.609   2.108  1.00  0.64           C  
ATOM   1766  N   MET A 218       8.300  -6.638  -1.749  1.00  0.64           N  
ATOM   1767  CA  MET A 218       8.757  -6.405  -3.116  1.00  0.64           C  
ATOM   1768  C   MET A 218       8.472  -7.615  -3.999  1.00  0.64           C  
ATOM   1769  CB  MET A 218      10.253  -6.084  -3.136  1.00  0.64           C  
ATOM   1770  O   MET A 218       8.518  -7.518  -5.226  1.00  0.64           O  
ATOM   1771  CG  MET A 218      10.603  -4.755  -2.486  1.00  0.64           C  
ATOM   1772  SD  MET A 218      12.367  -4.305  -2.712  1.00  0.64           S  
ATOM   1773  CE  MET A 218      13.030  -4.784  -1.093  1.00  0.64           C  
ATOM   1774  N   GLN A 219       8.150  -8.815  -3.308  1.00  0.56           N  
ATOM   1775  CA  GLN A 219       7.889 -10.038  -4.060  1.00  0.56           C  
ATOM   1776  C   GLN A 219       6.466 -10.052  -4.611  1.00  0.56           C  
ATOM   1777  CB  GLN A 219       8.124 -11.269  -3.182  1.00  0.56           C  
ATOM   1778  O   GLN A 219       5.562  -9.453  -4.025  1.00  0.56           O  
ATOM   1779  CG  GLN A 219       9.568 -11.433  -2.726  1.00  0.56           C  
ATOM   1780  CD  GLN A 219       9.770 -12.651  -1.845  1.00  0.56           C  
ATOM   1781  NE2 GLN A 219      10.917 -12.715  -1.177  1.00  0.56           N  
ATOM   1782  OE1 GLN A 219       8.903 -13.527  -1.765  1.00  0.56           O  
