# Supplementary material for: Escherichia coli transcription factors of unknown function: sequence features and possible evolutionary relationships
Source: PeerJ. 2022 Jul 20;10:e13772. doi: 10.7717/peerj.13772 (PMC9308461; doi:10.7717/peerj.13772)
Supplement: Supplemental Information 18 [file peerj-10-13772-s018.zip › Raw Data/PDB files/YfeC_b2398_unrelaxed_model_1.pdb]

ATOM      1  N   MET A   1      14.533   3.008 -21.257  1.00  0.86           N  
ATOM      2  CA  MET A   1      15.073   3.950 -20.280  1.00  0.86           C  
ATOM      3  C   MET A   1      16.173   3.300 -19.448  1.00  0.86           C  
ATOM      4  CB  MET A   1      13.963   4.470 -19.364  1.00  0.86           C  
ATOM      5  O   MET A   1      16.080   2.122 -19.098  1.00  0.86           O  
ATOM      6  CG  MET A   1      13.351   5.782 -19.828  1.00  0.86           C  
ATOM      7  SD  MET A   1      12.022   6.372 -18.709  1.00  0.86           S  
ATOM      8  CE  MET A   1      13.020   7.014 -17.336  1.00  0.86           C  
ATOM      9  N   THR A   2      17.290   4.163 -19.215  1.00  0.89           N  
ATOM     10  CA  THR A   2      18.331   3.614 -18.354  1.00  0.89           C  
ATOM     11  C   THR A   2      17.932   3.723 -16.885  1.00  0.89           C  
ATOM     12  CB  THR A   2      19.676   4.331 -18.578  1.00  0.89           C  
ATOM     13  O   THR A   2      17.121   4.576 -16.519  1.00  0.89           O  
ATOM     14  CG2 THR A   2      20.104   4.254 -20.039  1.00  0.89           C  
ATOM     15  OG1 THR A   2      19.545   5.708 -18.201  1.00  0.89           O  
ATOM     16  N   PRO A   3      18.419   2.783 -16.100  1.00  0.88           N  
ATOM     17  CA  PRO A   3      18.148   2.906 -14.665  1.00  0.88           C  
ATOM     18  C   PRO A   3      18.507   4.284 -14.113  1.00  0.88           C  
ATOM     19  CB  PRO A   3      19.034   1.822 -14.045  1.00  0.88           C  
ATOM     20  O   PRO A   3      17.805   4.806 -13.243  1.00  0.88           O  
ATOM     21  CG  PRO A   3      19.145   0.769 -15.101  1.00  0.88           C  
ATOM     22  CD  PRO A   3      19.190   1.442 -16.443  1.00  0.88           C  
ATOM     23  N   ASP A   4      19.503   4.841 -14.596  1.00  0.88           N  
ATOM     24  CA  ASP A   4      19.890   6.185 -14.177  1.00  0.88           C  
ATOM     25  C   ASP A   4      18.799   7.200 -14.508  1.00  0.88           C  
ATOM     26  CB  ASP A   4      21.208   6.594 -14.837  1.00  0.88           C  
ATOM     27  O   ASP A   4      18.480   8.066 -13.691  1.00  0.88           O  
ATOM     28  CG  ASP A   4      22.427   6.206 -14.020  1.00  0.88           C  
ATOM     29  OD1 ASP A   4      22.334   6.148 -12.775  1.00  0.88           O  
ATOM     30  OD2 ASP A   4      23.492   5.958 -14.626  1.00  0.88           O  
ATOM     31  N   GLU A   5      18.269   7.006 -15.682  1.00  0.88           N  
ATOM     32  CA  GLU A   5      17.201   7.906 -16.109  1.00  0.88           C  
ATOM     33  C   GLU A   5      15.943   7.707 -15.269  1.00  0.88           C  
ATOM     34  CB  GLU A   5      16.882   7.697 -17.592  1.00  0.88           C  
ATOM     35  O   GLU A   5      15.302   8.678 -14.862  1.00  0.88           O  
ATOM     36  CG  GLU A   5      17.844   8.406 -18.534  1.00  0.88           C  
ATOM     37  CD  GLU A   5      17.607   8.070 -19.998  1.00  0.88           C  
ATOM     38  OE1 GLU A   5      18.236   8.703 -20.875  1.00  0.88           O  
ATOM     39  OE2 GLU A   5      16.785   7.166 -20.269  1.00  0.88           O  
ATOM     40  N   LEU A   6      15.664   6.489 -14.936  1.00  0.88           N  
ATOM     41  CA  LEU A   6      14.516   6.195 -14.085  1.00  0.88           C  
ATOM     42  C   LEU A   6      14.715   6.768 -12.686  1.00  0.88           C  
ATOM     43  CB  LEU A   6      14.283   4.684 -14.002  1.00  0.88           C  
ATOM     44  O   LEU A   6      13.776   7.297 -12.088  1.00  0.88           O  
ATOM     45  CG  LEU A   6      13.437   4.066 -15.117  1.00  0.88           C  
ATOM     46  CD1 LEU A   6      13.549   2.545 -15.085  1.00  0.88           C  
ATOM     47  CD2 LEU A   6      11.982   4.503 -14.989  1.00  0.88           C  
ATOM     48  N   ALA A   7      15.818   6.703 -12.291  1.00  0.87           N  
ATOM     49  CA  ALA A   7      16.146   7.226 -10.967  1.00  0.87           C  
ATOM     50  C   ALA A   7      15.934   8.736 -10.906  1.00  0.87           C  
ATOM     51  CB  ALA A   7      17.586   6.878 -10.599  1.00  0.87           C  
ATOM     52  O   ALA A   7      15.389   9.254  -9.929  1.00  0.87           O  
ATOM     53  N   ARG A   8      16.366   9.399 -11.909  1.00  0.87           N  
ATOM     54  CA  ARG A   8      16.216  10.850 -11.975  1.00  0.87           C  
ATOM     55  C   ARG A   8      14.745  11.244 -12.062  1.00  0.87           C  
ATOM     56  CB  ARG A   8      16.982  11.416 -13.172  1.00  0.87           C  
ATOM     57  O   ARG A   8      14.321  12.221 -11.440  1.00  0.87           O  
ATOM     58  CG  ARG A   8      18.480  11.539 -12.942  1.00  0.87           C  
ATOM     59  CD  ARG A   8      19.172  12.244 -14.100  1.00  0.87           C  
ATOM     60  NE  ARG A   8      19.476  11.320 -15.190  1.00  0.87           N  
ATOM     61  NH1 ARG A   8      21.731  11.817 -15.258  1.00  0.87           N  
ATOM     62  NH2 ARG A   8      20.849  10.272 -16.704  1.00  0.87           N  
ATOM     63  CZ  ARG A   8      20.684  11.139 -15.715  1.00  0.87           C  
ATOM     64  N   LEU A   9      13.956  10.400 -12.710  1.00  0.86           N  
ATOM     65  CA  LEU A   9      12.549  10.719 -12.924  1.00  0.86           C  
ATOM     66  C   LEU A   9      11.727  10.416 -11.675  1.00  0.86           C  
ATOM     67  CB  LEU A   9      11.996   9.934 -14.116  1.00  0.86           C  
ATOM     68  O   LEU A   9      10.836  11.187 -11.311  1.00  0.86           O  
ATOM     69  CG  LEU A   9      12.285  10.512 -15.502  1.00  0.86           C  
ATOM     70  CD1 LEU A   9      12.024   9.464 -16.579  1.00  0.86           C  
ATOM     71  CD2 LEU A   9      11.442  11.759 -15.747  1.00  0.86           C  
ATOM     72  N   THR A  10      12.049   9.346 -10.999  1.00  0.85           N  
ATOM     73  CA  THR A  10      11.219   8.880  -9.894  1.00  0.85           C  
ATOM     74  C   THR A  10      11.728   9.430  -8.565  1.00  0.85           C  
ATOM     75  CB  THR A  10      11.181   7.341  -9.835  1.00  0.85           C  
ATOM     76  O   THR A  10      10.974   9.515  -7.593  1.00  0.85           O  
ATOM     77  CG2 THR A  10      10.683   6.752 -11.150  1.00  0.85           C  
ATOM     78  OG1 THR A  10      12.500   6.847  -9.571  1.00  0.85           O  
ATOM     79  N   GLY A  11      12.972   9.831  -8.568  1.00  0.86           N  
ATOM     80  CA  GLY A  11      13.580  10.294  -7.331  1.00  0.86           C  
ATOM     81  C   GLY A  11      14.193   9.174  -6.512  1.00  0.86           C  
ATOM     82  O   GLY A  11      14.753   9.416  -5.441  1.00  0.86           O  
ATOM     83  N   TYR A  12      14.070   7.923  -6.997  1.00  0.87           N  
ATOM     84  CA  TYR A  12      14.701   6.785  -6.337  1.00  0.87           C  
ATOM     85  C   TYR A  12      16.160   6.651  -6.756  1.00  0.87           C  
ATOM     86  CB  TYR A  12      13.945   5.492  -6.655  1.00  0.87           C  
ATOM     87  O   TYR A  12      16.572   7.205  -7.778  1.00  0.87           O  
ATOM     88  CG  TYR A  12      12.547   5.450  -6.086  1.00  0.87           C  
ATOM     89  CD1 TYR A  12      12.335   5.282  -4.720  1.00  0.87           C  
ATOM     90  CD2 TYR A  12      11.437   5.578  -6.913  1.00  0.87           C  
ATOM     91  CE1 TYR A  12      11.049   5.241  -4.191  1.00  0.87           C  
ATOM     92  CE2 TYR A  12      10.146   5.538  -6.396  1.00  0.87           C  
ATOM     93  OH  TYR A  12       8.687   5.330  -4.518  1.00  0.87           O  
ATOM     94  CZ  TYR A  12       9.963   5.370  -5.036  1.00  0.87           C  
ATOM     95  N   SER A  13      16.896   5.876  -5.842  1.00  0.88           N  
ATOM     96  CA  SER A  13      18.300   5.662  -6.176  1.00  0.88           C  
ATOM     97  C   SER A  13      18.453   4.627  -7.285  1.00  0.88           C  
ATOM     98  CB  SER A  13      19.083   5.216  -4.940  1.00  0.88           C  
ATOM     99  O   SER A  13      17.566   3.796  -7.492  1.00  0.88           O  
ATOM    100  OG  SER A  13      18.732   3.893  -4.572  1.00  0.88           O  
ATOM    101  N   ARG A  14      19.504   4.759  -8.038  1.00  0.87           N  
ATOM    102  CA  ARG A  14      19.826   3.786  -9.077  1.00  0.87           C  
ATOM    103  C   ARG A  14      19.827   2.367  -8.518  1.00  0.87           C  
ATOM    104  CB  ARG A  14      21.185   4.102  -9.707  1.00  0.87           C  
ATOM    105  O   ARG A  14      19.332   1.440  -9.161  1.00  0.87           O  
ATOM    106  CG  ARG A  14      21.535   3.216 -10.892  1.00  0.87           C  
ATOM    107  CD  ARG A  14      22.892   3.574 -11.483  1.00  0.87           C  
ATOM    108  NE  ARG A  14      23.336   2.579 -12.455  1.00  0.87           N  
ATOM    109  NH1 ARG A  14      24.504   4.080 -13.766  1.00  0.87           N  
ATOM    110  NH2 ARG A  14      24.438   1.861 -14.337  1.00  0.87           N  
ATOM    111  CZ  ARG A  14      24.092   2.842 -13.517  1.00  0.87           C  
ATOM    112  N   GLN A  15      20.301   2.164  -7.378  1.00  0.89           N  
ATOM    113  CA  GLN A  15      20.357   0.867  -6.711  1.00  0.89           C  
ATOM    114  C   GLN A  15      18.958   0.291  -6.510  1.00  0.89           C  
ATOM    115  CB  GLN A  15      21.075   0.985  -5.366  1.00  0.89           C  
ATOM    116  O   GLN A  15      18.727  -0.894  -6.761  1.00  0.89           O  
ATOM    117  CG  GLN A  15      21.881  -0.250  -4.989  1.00  0.89           C  
ATOM    118  CD  GLN A  15      22.613  -0.093  -3.669  1.00  0.89           C  
ATOM    119  NE2 GLN A  15      23.094  -1.204  -3.122  1.00  0.89           N  
ATOM    120  OE1 GLN A  15      22.746   1.019  -3.147  1.00  0.89           O  
ATOM    121  N   THR A  16      18.069   1.180  -6.125  1.00  0.87           N  
ATOM    122  CA  THR A  16      16.685   0.773  -5.909  1.00  0.87           C  
ATOM    123  C   THR A  16      16.049   0.305  -7.215  1.00  0.87           C  
ATOM    124  CB  THR A  16      15.851   1.921  -5.311  1.00  0.87           C  
ATOM    125  O   THR A  16      15.389  -0.735  -7.253  1.00  0.87           O  
ATOM    126  CG2 THR A  16      14.407   1.489  -5.081  1.00  0.87           C  
ATOM    127  OG1 THR A  16      16.425   2.318  -4.059  1.00  0.87           O  
ATOM    128  N   ILE A  17      16.271   1.046  -8.184  1.00  0.89           N  
ATOM    129  CA  ILE A  17      15.723   0.703  -9.491  1.00  0.89           C  
ATOM    130  C   ILE A  17      16.299  -0.632  -9.958  1.00  0.89           C  
ATOM    131  CB  ILE A  17      16.014   1.806 -10.534  1.00  0.89           C  
ATOM    132  O   ILE A  17      15.567  -1.492 -10.452  1.00  0.89           O  
ATOM    133  CG1 ILE A  17      15.355   3.125 -10.114  1.00  0.89           C  
ATOM    134  CG2 ILE A  17      15.539   1.374 -11.924  1.00  0.89           C  
ATOM    135  CD1 ILE A  17      13.837   3.053 -10.010  1.00  0.89           C  
ATOM    136  N   ASN A  18      17.597  -0.828  -9.776  1.00  0.90           N  
ATOM    137  CA  ASN A  18      18.228  -2.087 -10.160  1.00  0.90           C  
ATOM    138  C   ASN A  18      17.633  -3.267  -9.398  1.00  0.90           C  
ATOM    139  CB  ASN A  18      19.740  -2.019  -9.937  1.00  0.90           C  
ATOM    140  O   ASN A  18      17.414  -4.335  -9.973  1.00  0.90           O  
ATOM    141  CG  ASN A  18      20.464  -1.299 -11.058  1.00  0.90           C  
ATOM    142  ND2 ASN A  18      21.642  -0.766 -10.757  1.00  0.90           N  
ATOM    143  OD1 ASN A  18      19.968  -1.222 -12.185  1.00  0.90           O  
ATOM    144  N   LYS A  19      17.429  -2.954  -8.245  1.00  0.89           N  
ATOM    145  CA  LYS A  19      16.787  -3.984  -7.434  1.00  0.89           C  
ATOM    146  C   LYS A  19      15.403  -4.328  -7.977  1.00  0.89           C  
ATOM    147  CB  LYS A  19      16.680  -3.531  -5.977  1.00  0.89           C  
ATOM    148  O   LYS A  19      15.049  -5.503  -8.090  1.00  0.89           O  
ATOM    149  CG  LYS A  19      16.535  -4.673  -4.982  1.00  0.89           C  
ATOM    150  CD  LYS A  19      16.382  -4.158  -3.557  1.00  0.89           C  
ATOM    151  CE  LYS A  19      16.108  -5.291  -2.578  1.00  0.89           C  
ATOM    152  NZ  LYS A  19      16.012  -4.798  -1.172  1.00  0.89           N  
ATOM    153  N   TRP A  20      14.632  -3.337  -8.344  1.00  0.91           N  
ATOM    154  CA  TRP A  20      13.288  -3.572  -8.862  1.00  0.91           C  
ATOM    155  C   TRP A  20      13.339  -4.328 -10.185  1.00  0.91           C  
ATOM    156  CB  TRP A  20      12.544  -2.246  -9.046  1.00  0.91           C  
ATOM    157  O   TRP A  20      12.520  -5.217 -10.431  1.00  0.91           O  
ATOM    158  CG  TRP A  20      12.149  -1.586  -7.759  1.00  0.91           C  
ATOM    159  CD1 TRP A  20      12.126  -2.153  -6.515  1.00  0.91           C  
ATOM    160  CD2 TRP A  20      11.716  -0.233  -7.591  1.00  0.91           C  
ATOM    161  CE2 TRP A  20      11.447  -0.047  -6.217  1.00  0.91           C  
ATOM    162  CE3 TRP A  20      11.530   0.843  -8.470  1.00  0.91           C  
ATOM    163  NE1 TRP A  20      11.704  -1.233  -5.583  1.00  0.91           N  
ATOM    164  CH2 TRP A  20      10.826   2.207  -6.583  1.00  0.91           C  
ATOM    165  CZ2 TRP A  20      11.000   1.172  -5.701  1.00  0.91           C  
ATOM    166  CZ3 TRP A  20      11.085   2.055  -7.955  1.00  0.91           C  
ATOM    167  N   VAL A  21      14.316  -3.955 -10.956  1.00  0.89           N  
ATOM    168  CA  VAL A  21      14.488  -4.608 -12.250  1.00  0.89           C  
ATOM    169  C   VAL A  21      14.702  -6.106 -12.048  1.00  0.89           C  
ATOM    170  CB  VAL A  21      15.669  -4.002 -13.040  1.00  0.89           C  
ATOM    171  O   VAL A  21      14.103  -6.926 -12.748  1.00  0.89           O  
ATOM    172  CG1 VAL A  21      15.980  -4.843 -14.276  1.00  0.89           C  
ATOM    173  CG2 VAL A  21      15.361  -2.558 -13.435  1.00  0.89           C  
ATOM    174  N   ARG A  22      15.474  -6.499 -11.028  1.00  0.88           N  
ATOM    175  CA  ARG A  22      15.782  -7.898 -10.751  1.00  0.88           C  
ATOM    176  C   ARG A  22      14.594  -8.602 -10.104  1.00  0.88           C  
ATOM    177  CB  ARG A  22      17.013  -8.010  -9.849  1.00  0.88           C  
ATOM    178  O   ARG A  22      14.224  -9.706 -10.509  1.00  0.88           O  
ATOM    179  CG  ARG A  22      18.320  -7.663 -10.544  1.00  0.88           C  
ATOM    180  CD  ARG A  22      19.520  -7.893  -9.636  1.00  0.88           C  
ATOM    181  NE  ARG A  22      20.772  -7.534 -10.296  1.00  0.88           N  
ATOM    182  NH1 ARG A  22      21.494  -6.124  -8.615  1.00  0.88           N  
ATOM    183  NH2 ARG A  22      22.785  -6.445 -10.481  1.00  0.88           N  
ATOM    184  CZ  ARG A  22      21.681  -6.702  -9.796  1.00  0.88           C  
ATOM    185  N   LYS A  23      14.089  -7.876  -9.161  1.00  0.89           N  
ATOM    186  CA  LYS A  23      13.018  -8.465  -8.364  1.00  0.89           C  
ATOM    187  C   LYS A  23      11.750  -8.646  -9.194  1.00  0.89           C  
ATOM    188  CB  LYS A  23      12.722  -7.599  -7.138  1.00  0.89           C  
ATOM    189  O   LYS A  23      11.098  -9.689  -9.122  1.00  0.89           O  
ATOM    190  CG  LYS A  23      11.748  -8.231  -6.155  1.00  0.89           C  
ATOM    191  CD  LYS A  23      11.547  -7.354  -4.925  1.00  0.89           C  
ATOM    192  CE  LYS A  23      10.523  -7.953  -3.971  1.00  0.89           C  
ATOM    193  NZ  LYS A  23      10.367  -7.128  -2.736  1.00  0.89           N  
ATOM    194  N   GLU A  24      11.410  -7.656  -9.980  1.00  0.88           N  
ATOM    195  CA  GLU A  24      10.151  -7.663 -10.719  1.00  0.88           C  
ATOM    196  C   GLU A  24      10.335  -8.250 -12.116  1.00  0.88           C  
ATOM    197  CB  GLU A  24       9.577  -6.247 -10.815  1.00  0.88           C  
ATOM    198  O   GLU A  24       9.357  -8.505 -12.821  1.00  0.88           O  
ATOM    199  CG  GLU A  24       9.118  -5.678  -9.481  1.00  0.88           C  
ATOM    200  CD  GLU A  24       8.071  -6.537  -8.790  1.00  0.88           C  
ATOM    201  OE1 GLU A  24       8.175  -6.749  -7.560  1.00  0.88           O  
ATOM    202  OE2 GLU A  24       7.140  -7.003  -9.484  1.00  0.88           O  
ATOM    203  N   GLY A  25      11.519  -8.545 -12.444  1.00  0.88           N  
ATOM    204  CA  GLY A  25      11.822  -9.151 -13.730  1.00  0.88           C  
ATOM    205  C   GLY A  25      11.479  -8.257 -14.907  1.00  0.88           C  
ATOM    206  O   GLY A  25      10.924  -8.721 -15.905  1.00  0.88           O  
ATOM    207  N   TRP A  26      11.807  -6.963 -14.713  1.00  0.91           N  
ATOM    208  CA  TRP A  26      11.538  -6.042 -15.812  1.00  0.91           C  
ATOM    209  C   TRP A  26      12.400  -6.375 -17.025  1.00  0.91           C  
ATOM    210  CB  TRP A  26      11.785  -4.596 -15.375  1.00  0.91           C  
ATOM    211  O   TRP A  26      13.525  -6.859 -16.881  1.00  0.91           O  
ATOM    212  CG  TRP A  26      10.844  -4.110 -14.313  1.00  0.91           C  
ATOM    213  CD1 TRP A  26       9.751  -4.767 -13.818  1.00  0.91           C  
ATOM    214  CD2 TRP A  26      10.910  -2.861 -13.620  1.00  0.91           C  
ATOM    215  CE2 TRP A  26       9.825  -2.826 -12.716  1.00  0.91           C  
ATOM    216  CE3 TRP A  26      11.783  -1.766 -13.674  1.00  0.91           C  
ATOM    217  NE1 TRP A  26       9.134  -4.000 -12.857  1.00  0.91           N  
ATOM    218  CH2 TRP A  26      10.458  -0.680 -11.946  1.00  0.91           C  
ATOM    219  CZ2 TRP A  26       9.589  -1.738 -11.873  1.00  0.91           C  
ATOM    220  CZ3 TRP A  26      11.547  -0.684 -12.834  1.00  0.91           C  
ATOM    221  N   THR A  27      11.802  -6.194 -18.215  1.00  0.89           N  
ATOM    222  CA  THR A  27      12.503  -6.473 -19.463  1.00  0.89           C  
ATOM    223  C   THR A  27      13.568  -5.414 -19.734  1.00  0.89           C  
ATOM    224  CB  THR A  27      11.525  -6.538 -20.651  1.00  0.89           C  
ATOM    225  O   THR A  27      13.297  -4.215 -19.636  1.00  0.89           O  
ATOM    226  CG2 THR A  27      12.232  -7.004 -21.920  1.00  0.89           C  
ATOM    227  OG1 THR A  27      10.468  -7.454 -20.342  1.00  0.89           O  
ATOM    228  N   THR A  28      14.851  -5.967 -19.973  1.00  0.90           N  
ATOM    229  CA  THR A  28      15.956  -5.056 -20.250  1.00  0.90           C  
ATOM    230  C   THR A  28      16.662  -5.441 -21.547  1.00  0.90           C  
ATOM    231  CB  THR A  28      16.972  -5.041 -19.093  1.00  0.90           C  
ATOM    232  O   THR A  28      16.556  -6.582 -22.002  1.00  0.90           O  
ATOM    233  CG2 THR A  28      16.311  -4.616 -17.786  1.00  0.90           C  
ATOM    234  OG1 THR A  28      17.522  -6.355 -18.932  1.00  0.90           O  
ATOM    235  N   SER A  29      17.186  -4.437 -22.300  1.00  0.87           N  
ATOM    236  CA  SER A  29      18.013  -4.646 -23.484  1.00  0.87           C  
ATOM    237  C   SER A  29      19.364  -3.952 -23.345  1.00  0.87           C  
ATOM    238  CB  SER A  29      17.296  -4.137 -24.736  1.00  0.87           C  
ATOM    239  O   SER A  29      19.487  -2.961 -22.621  1.00  0.87           O  
ATOM    240  OG  SER A  29      16.832  -2.812 -24.546  1.00  0.87           O  
ATOM    241  N   PRO A  30      20.330  -4.658 -23.975  1.00  0.82           N  
ATOM    242  CA  PRO A  30      21.649  -4.023 -23.907  1.00  0.82           C  
ATOM    243  C   PRO A  30      21.702  -2.692 -24.653  1.00  0.82           C  
ATOM    244  CB  PRO A  30      22.571  -5.054 -24.562  1.00  0.82           C  
ATOM    245  O   PRO A  30      21.032  -2.526 -25.676  1.00  0.82           O  
ATOM    246  CG  PRO A  30      21.656  -6.132 -25.046  1.00  0.82           C  
ATOM    247  CD  PRO A  30      20.255  -5.793 -24.626  1.00  0.82           C  
ATOM    248  N   LYS A  31      22.214  -1.714 -24.062  1.00  0.77           N  
ATOM    249  CA  LYS A  31      22.385  -0.417 -24.709  1.00  0.77           C  
ATOM    250  C   LYS A  31      23.541  -0.447 -25.704  1.00  0.77           C  
ATOM    251  CB  LYS A  31      22.618   0.677 -23.667  1.00  0.77           C  
ATOM    252  O   LYS A  31      24.671  -0.780 -25.340  1.00  0.77           O  
ATOM    253  CG  LYS A  31      22.569   2.090 -24.230  1.00  0.77           C  
ATOM    254  CD  LYS A  31      22.699   3.135 -23.130  1.00  0.77           C  
ATOM    255  CE  LYS A  31      22.771   4.545 -23.702  1.00  0.77           C  
ATOM    256  NZ  LYS A  31      22.203   5.555 -22.760  1.00  0.77           N  
ATOM    257  N   PRO A  32      23.243  -0.220 -26.977  1.00  0.75           N  
ATOM    258  CA  PRO A  32      24.284  -0.264 -28.007  1.00  0.75           C  
ATOM    259  C   PRO A  32      25.312   0.855 -27.854  1.00  0.75           C  
ATOM    260  CB  PRO A  32      23.497  -0.107 -29.311  1.00  0.75           C  
ATOM    261  O   PRO A  32      24.946   2.005 -27.597  1.00  0.75           O  
ATOM    262  CG  PRO A  32      22.069  -0.001 -28.884  1.00  0.75           C  
ATOM    263  CD  PRO A  32      22.021   0.047 -27.384  1.00  0.75           C  
ATOM    264  N   GLY A  33      26.628   0.502 -27.620  1.00  0.73           N  
ATOM    265  CA  GLY A  33      27.666   1.516 -27.726  1.00  0.73           C  
ATOM    266  C   GLY A  33      28.336   1.824 -26.400  1.00  0.73           C  
ATOM    267  O   GLY A  33      29.206   2.695 -26.327  1.00  0.73           O  
ATOM    268  N   VAL A  34      28.054   1.013 -25.331  1.00  0.70           N  
ATOM    269  CA  VAL A  34      28.662   1.235 -24.024  1.00  0.70           C  
ATOM    270  C   VAL A  34      29.713   0.160 -23.754  1.00  0.70           C  
ATOM    271  CB  VAL A  34      27.603   1.238 -22.898  1.00  0.70           C  
ATOM    272  O   VAL A  34      29.489  -1.020 -24.032  1.00  0.70           O  
ATOM    273  CG1 VAL A  34      28.252   1.532 -21.547  1.00  0.70           C  
ATOM    274  CG2 VAL A  34      26.507   2.259 -23.201  1.00  0.70           C  
ATOM    275  N   GLN A  35      30.993   0.536 -23.807  1.00  0.51           N  
ATOM    276  CA  GLN A  35      32.207  -0.241 -23.578  1.00  0.51           C  
ATOM    277  C   GLN A  35      32.160  -0.948 -22.227  1.00  0.51           C  
ATOM    278  CB  GLN A  35      33.442   0.657 -23.659  1.00  0.51           C  
ATOM    279  O   GLN A  35      32.000  -0.303 -21.188  1.00  0.51           O  
ATOM    280  CG  GLN A  35      34.721  -0.089 -24.016  1.00  0.51           C  
ATOM    281  CD  GLN A  35      35.910   0.837 -24.195  1.00  0.51           C  
ATOM    282  NE2 GLN A  35      37.111   0.305 -23.997  1.00  0.51           N  
ATOM    283  OE1 GLN A  35      35.750   2.021 -24.510  1.00  0.51           O  
ATOM    284  N   GLY A  36      31.575  -2.079 -22.157  1.00  0.64           N  
ATOM    285  CA  GLY A  36      31.575  -2.971 -21.008  1.00  0.64           C  
ATOM    286  C   GLY A  36      30.221  -3.602 -20.741  1.00  0.64           C  
ATOM    287  O   GLY A  36      30.071  -4.388 -19.804  1.00  0.64           O  
ATOM    288  N   GLY A  37      29.273  -3.548 -21.543  1.00  0.58           N  
ATOM    289  CA  GLY A  37      28.051  -4.333 -21.469  1.00  0.58           C  
ATOM    290  C   GLY A  37      27.263  -4.090 -20.195  1.00  0.58           C  
ATOM    291  O   GLY A  37      26.284  -4.788 -19.923  1.00  0.58           O  
ATOM    292  N   LYS A  38      27.589  -3.087 -19.371  1.00  0.64           N  
ATOM    293  CA  LYS A  38      26.922  -3.046 -18.073  1.00  0.64           C  
ATOM    294  C   LYS A  38      25.703  -2.128 -18.110  1.00  0.64           C  
ATOM    295  CB  LYS A  38      27.892  -2.583 -16.985  1.00  0.64           C  
ATOM    296  O   LYS A  38      24.863  -2.166 -17.208  1.00  0.64           O  
ATOM    297  CG  LYS A  38      28.842  -3.669 -16.501  1.00  0.64           C  
ATOM    298  CD  LYS A  38      29.737  -3.168 -15.374  1.00  0.64           C  
ATOM    299  CE  LYS A  38      30.665  -4.263 -14.867  1.00  0.64           C  
ATOM    300  NZ  LYS A  38      31.594  -3.757 -13.812  1.00  0.64           N  
ATOM    301  N   ALA A  39      25.575  -1.504 -19.323  1.00  0.71           N  
ATOM    302  CA  ALA A  39      24.439  -0.585 -19.329  1.00  0.71           C  
ATOM    303  C   ALA A  39      23.226  -1.217 -20.005  1.00  0.71           C  
ATOM    304  CB  ALA A  39      24.814   0.720 -20.027  1.00  0.71           C  
ATOM    305  O   ALA A  39      23.357  -1.875 -21.039  1.00  0.71           O  
ATOM    306  N   ARG A  40      22.057  -1.193 -19.275  1.00  0.82           N  
ATOM    307  CA  ARG A  40      20.834  -1.796 -19.795  1.00  0.82           C  
ATOM    308  C   ARG A  40      19.706  -0.772 -19.865  1.00  0.82           C  
ATOM    309  CB  ARG A  40      20.410  -2.984 -18.929  1.00  0.82           C  
ATOM    310  O   ARG A  40      19.695   0.201 -19.109  1.00  0.82           O  
ATOM    311  CG  ARG A  40      21.573  -3.740 -18.307  1.00  0.82           C  
ATOM    312  CD  ARG A  40      21.101  -4.955 -17.521  1.00  0.82           C  
ATOM    313  NE  ARG A  40      22.132  -5.987 -17.453  1.00  0.82           N  
ATOM    314  NH1 ARG A  40      20.912  -7.409 -16.102  1.00  0.82           N  
ATOM    315  NH2 ARG A  40      23.019  -7.998 -16.786  1.00  0.82           N  
ATOM    316  CZ  ARG A  40      22.019  -7.129 -16.781  1.00  0.82           C  
ATOM    317  N   LEU A  41      19.013  -1.064 -21.006  1.00  0.87           N  
ATOM    318  CA  LEU A  41      17.794  -0.275 -21.148  1.00  0.87           C  
ATOM    319  C   LEU A  41      16.593  -1.021 -20.575  1.00  0.87           C  
ATOM    320  CB  LEU A  41      17.543   0.065 -22.619  1.00  0.87           C  
ATOM    321  O   LEU A  41      16.441  -2.225 -20.797  1.00  0.87           O  
ATOM    322  CG  LEU A  41      18.550   1.009 -23.278  1.00  0.87           C  
ATOM    323  CD1 LEU A  41      18.373   1.000 -24.793  1.00  0.87           C  
ATOM    324  CD2 LEU A  41      18.400   2.422 -22.725  1.00  0.87           C  
ATOM    325  N   VAL A  42      15.912  -0.309 -19.650  1.00  0.89           N  
ATOM    326  CA  VAL A  42      14.680  -0.875 -19.110  1.00  0.89           C  
ATOM    327  C   VAL A  42      13.506  -0.519 -20.020  1.00  0.89           C  
ATOM    328  CB  VAL A  42      14.410  -0.379 -17.672  1.00  0.89           C  
ATOM    329  O   VAL A  42      13.336   0.643 -20.398  1.00  0.89           O  
ATOM    330  CG1 VAL A  42      13.126  -0.997 -17.120  1.00  0.89           C  
ATOM    331  CG2 VAL A  42      15.595  -0.704 -16.765  1.00  0.89           C  
ATOM    332  N   HIS A  43      12.855  -1.638 -20.510  1.00  0.90           N  
ATOM    333  CA  HIS A  43      11.645  -1.374 -21.280  1.00  0.90           C  
ATOM    334  C   HIS A  43      10.499  -0.936 -20.375  1.00  0.90           C  
ATOM    335  CB  HIS A  43      11.238  -2.613 -22.080  1.00  0.90           C  
ATOM    336  O   HIS A  43       9.970  -1.740 -19.603  1.00  0.90           O  
ATOM    337  CG  HIS A  43      12.142  -2.905 -23.236  1.00  0.90           C  
ATOM    338  CD2 HIS A  43      13.429  -2.555 -23.468  1.00  0.90           C  
ATOM    339  ND1 HIS A  43      11.738  -3.641 -24.328  1.00  0.90           N  
ATOM    340  CE1 HIS A  43      12.742  -3.732 -25.185  1.00  0.90           C  
ATOM    341  NE2 HIS A  43      13.779  -3.082 -24.686  1.00  0.90           N  
ATOM    342  N   VAL A  44      10.162   0.322 -20.426  1.00  0.87           N  
ATOM    343  CA  VAL A  44       9.126   0.861 -19.551  1.00  0.87           C  
ATOM    344  C   VAL A  44       7.749   0.597 -20.156  1.00  0.87           C  
ATOM    345  CB  VAL A  44       9.320   2.374 -19.308  1.00  0.87           C  
ATOM    346  O   VAL A  44       7.328   1.292 -21.083  1.00  0.87           O  
ATOM    347  CG1 VAL A  44       8.267   2.904 -18.336  1.00  0.87           C  
ATOM    348  CG2 VAL A  44      10.726   2.654 -18.781  1.00  0.87           C  
ATOM    349  N   ASN A  45       7.070  -0.543 -19.674  1.00  0.88           N  
ATOM    350  CA  ASN A  45       5.706  -0.873 -20.076  1.00  0.88           C  
ATOM    351  C   ASN A  45       4.701  -0.533 -18.979  1.00  0.88           C  
ATOM    352  CB  ASN A  45       5.600  -2.352 -20.453  1.00  0.88           C  
ATOM    353  O   ASN A  45       5.054   0.101 -17.982  1.00  0.88           O  
ATOM    354  CG  ASN A  45       5.992  -3.274 -19.315  1.00  0.88           C  
ATOM    355  ND2 ASN A  45       6.142  -4.558 -19.618  1.00  0.88           N  
ATOM    356  OD1 ASN A  45       6.158  -2.836 -18.174  1.00  0.88           O  
ATOM    357  N   GLU A  46       3.480  -0.757 -19.290  1.00  0.86           N  
ATOM    358  CA  GLU A  46       2.429  -0.423 -18.334  1.00  0.86           C  
ATOM    359  C   GLU A  46       2.703  -1.053 -16.971  1.00  0.86           C  
ATOM    360  CB  GLU A  46       1.063  -0.873 -18.857  1.00  0.86           C  
ATOM    361  O   GLU A  46       2.443  -0.439 -15.934  1.00  0.86           O  
ATOM    362  CG  GLU A  46      -0.109  -0.377 -18.022  1.00  0.86           C  
ATOM    363  CD  GLU A  46      -0.231   1.138 -17.999  1.00  0.86           C  
ATOM    364  OE1 GLU A  46      -0.647   1.698 -16.959  1.00  0.86           O  
ATOM    365  OE2 GLU A  46       0.091   1.770 -19.030  1.00  0.86           O  
ATOM    366  N   GLN A  47       3.271  -2.176 -16.941  1.00  0.85           N  
ATOM    367  CA  GLN A  47       3.605  -2.863 -15.698  1.00  0.85           C  
ATOM    368  C   GLN A  47       4.627  -2.070 -14.889  1.00  0.85           C  
ATOM    369  CB  GLN A  47       4.139  -4.267 -15.987  1.00  0.85           C  
ATOM    370  O   GLN A  47       4.470  -1.897 -13.678  1.00  0.85           O  
ATOM    371  CG  GLN A  47       4.382  -5.101 -14.737  1.00  0.85           C  
ATOM    372  CD  GLN A  47       5.079  -6.416 -15.035  1.00  0.85           C  
ATOM    373  NE2 GLN A  47       5.592  -7.064 -13.995  1.00  0.85           N  
ATOM    374  OE1 GLN A  47       5.155  -6.845 -16.190  1.00  0.85           O  
ATOM    375  N   VAL A  48       5.640  -1.606 -15.510  1.00  0.88           N  
ATOM    376  CA  VAL A  48       6.688  -0.833 -14.853  1.00  0.88           C  
ATOM    377  C   VAL A  48       6.116   0.490 -14.348  1.00  0.88           C  
ATOM    378  CB  VAL A  48       7.880  -0.570 -15.801  1.00  0.88           C  
ATOM    379  O   VAL A  48       6.364   0.885 -13.206  1.00  0.88           O  
ATOM    380  CG1 VAL A  48       8.918   0.326 -15.129  1.00  0.88           C  
ATOM    381  CG2 VAL A  48       8.512  -1.890 -16.240  1.00  0.88           C  
ATOM    382  N   ARG A  49       5.290   1.071 -15.185  1.00  0.87           N  
ATOM    383  CA  ARG A  49       4.687   2.347 -14.812  1.00  0.87           C  
ATOM    384  C   ARG A  49       3.783   2.190 -13.594  1.00  0.87           C  
ATOM    385  CB  ARG A  49       3.891   2.928 -15.983  1.00  0.87           C  
ATOM    386  O   ARG A  49       3.813   3.018 -12.681  1.00  0.87           O  
ATOM    387  CG  ARG A  49       4.758   3.452 -17.117  1.00  0.87           C  
ATOM    388  CD  ARG A  49       3.919   4.042 -18.242  1.00  0.87           C  
ATOM    389  NE  ARG A  49       4.750   4.482 -19.359  1.00  0.87           N  
ATOM    390  NH1 ARG A  49       3.396   6.265 -19.931  1.00  0.87           N  
ATOM    391  NH2 ARG A  49       5.306   5.841 -21.125  1.00  0.87           N  
ATOM    392  CZ  ARG A  49       4.482   5.529 -20.136  1.00  0.87           C  
ATOM    393  N   GLU A  50       3.022   1.123 -13.659  1.00  0.85           N  
ATOM    394  CA  GLU A  50       2.117   0.871 -12.542  1.00  0.85           C  
ATOM    395  C   GLU A  50       2.891   0.603 -11.255  1.00  0.85           C  
ATOM    396  CB  GLU A  50       1.192  -0.309 -12.855  1.00  0.85           C  
ATOM    397  O   GLU A  50       2.509   1.081 -10.184  1.00  0.85           O  
ATOM    398  CG  GLU A  50      -0.279  -0.023 -12.592  1.00  0.85           C  
ATOM    399  CD  GLU A  50      -1.181  -1.214 -12.876  1.00  0.85           C  
ATOM    400  OE1 GLU A  50      -2.407  -1.116 -12.641  1.00  0.85           O  
ATOM    401  OE2 GLU A  50      -0.658  -2.253 -13.337  1.00  0.85           O  
ATOM    402  N   TYR A  51       3.939  -0.093 -11.437  1.00  0.87           N  
ATOM    403  CA  TYR A  51       4.741  -0.422 -10.264  1.00  0.87           C  
ATOM    404  C   TYR A  51       5.347   0.833  -9.648  1.00  0.87           C  
ATOM    405  CB  TYR A  51       5.850  -1.412 -10.632  1.00  0.87           C  
ATOM    406  O   TYR A  51       5.309   1.014  -8.428  1.00  0.87           O  
ATOM    407  CG  TYR A  51       6.589  -1.967  -9.439  1.00  0.87           C  
ATOM    408  CD1 TYR A  51       7.748  -1.356  -8.966  1.00  0.87           C  
ATOM    409  CD2 TYR A  51       6.130  -3.104  -8.782  1.00  0.87           C  
ATOM    410  CE1 TYR A  51       8.433  -1.866  -7.868  1.00  0.87           C  
ATOM    411  CE2 TYR A  51       6.807  -3.622  -7.683  1.00  0.87           C  
ATOM    412  OH  TYR A  51       8.629  -3.506  -6.146  1.00  0.87           O  
ATOM    413  CZ  TYR A  51       7.955  -2.997  -7.234  1.00  0.87           C  
ATOM    414  N   ILE A  52       5.907   1.602 -10.479  1.00  0.86           N  
ATOM    415  CA  ILE A  52       6.552   2.822 -10.005  1.00  0.86           C  
ATOM    416  C   ILE A  52       5.514   3.737  -9.360  1.00  0.86           C  
ATOM    417  CB  ILE A  52       7.279   3.559 -11.152  1.00  0.86           C  
ATOM    418  O   ILE A  52       5.779   4.353  -8.325  1.00  0.86           O  
ATOM    419  CG1 ILE A  52       8.457   2.722 -11.664  1.00  0.86           C  
ATOM    420  CG2 ILE A  52       7.749   4.942 -10.693  1.00  0.86           C  
ATOM    421  CD1 ILE A  52       9.230   3.372 -12.803  1.00  0.86           C  
ATOM    422  N   ARG A  53       4.321   3.802  -9.970  1.00  0.83           N  
ATOM    423  CA  ARG A  53       3.223   4.588  -9.418  1.00  0.83           C  
ATOM    424  C   ARG A  53       2.841   4.095  -8.026  1.00  0.83           C  
ATOM    425  CB  ARG A  53       2.006   4.538 -10.344  1.00  0.83           C  
ATOM    426  O   ARG A  53       2.598   4.897  -7.122  1.00  0.83           O  
ATOM    427  CG  ARG A  53       1.258   5.857 -10.451  1.00  0.83           C  
ATOM    428  CD  ARG A  53      -0.027   5.713 -11.254  1.00  0.83           C  
ATOM    429  NE  ARG A  53       0.232   5.212 -12.601  1.00  0.83           N  
ATOM    430  NH1 ARG A  53      -1.581   6.269 -13.567  1.00  0.83           N  
ATOM    431  NH2 ARG A  53      -0.185   4.979 -14.847  1.00  0.83           N  
ATOM    432  CZ  ARG A  53      -0.512   5.488 -13.668  1.00  0.83           C  
ATOM    433  N   ASN A  54       2.810   2.804  -7.931  1.00  0.79           N  
ATOM    434  CA  ASN A  54       2.443   2.219  -6.645  1.00  0.79           C  
ATOM    435  C   ASN A  54       3.562   2.374  -5.619  1.00  0.79           C  
ATOM    436  CB  ASN A  54       2.075   0.743  -6.812  1.00  0.79           C  
ATOM    437  O   ASN A  54       3.306   2.389  -4.414  1.00  0.79           O  
ATOM    438  CG  ASN A  54       0.752   0.548  -7.525  1.00  0.79           C  
ATOM    439  ND2 ASN A  54       0.580  -0.612  -8.148  1.00  0.79           N  
ATOM    440  OD1 ASN A  54      -0.108   1.433  -7.518  1.00  0.79           O  
ATOM    441  N   ALA A  55       4.765   2.398  -6.152  1.00  0.76           N  
ATOM    442  CA  ALA A  55       5.943   2.523  -5.297  1.00  0.76           C  
ATOM    443  C   ALA A  55       6.049   3.928  -4.711  1.00  0.76           C  
ATOM    444  CB  ALA A  55       7.207   2.180  -6.081  1.00  0.76           C  
ATOM    445  O   ALA A  55       6.673   4.126  -3.666  1.00  0.76           O  
ATOM    446  N   GLU A  56       5.539   4.975  -5.394  1.00  0.68           N  
ATOM    447  CA  GLU A  56       5.499   6.360  -4.934  1.00  0.68           C  
ATOM    448  C   GLU A  56       4.534   6.525  -3.764  1.00  0.68           C  
ATOM    449  CB  GLU A  56       5.103   7.296  -6.079  1.00  0.68           C  
ATOM    450  O   GLU A  56       4.554   7.547  -3.075  1.00  0.68           O  
ATOM    451  CG  GLU A  56       6.184   7.467  -7.135  1.00  0.68           C  
ATOM    452  CD  GLU A  56       5.832   8.502  -8.192  1.00  0.68           C  
ATOM    453  OE1 GLU A  56       6.739   8.947  -8.932  1.00  0.68           O  
ATOM    454  OE2 GLU A  56       4.640   8.872  -8.280  1.00  0.68           O  
ATOM    455  N   ARG A  57       3.819   5.489  -3.527  1.00  0.55           N  
ATOM    456  CA  ARG A  57       2.946   5.540  -2.359  1.00  0.55           C  
ATOM    457  C   ARG A  57       3.710   5.181  -1.089  1.00  0.55           C  
ATOM    458  CB  ARG A  57       1.753   4.599  -2.537  1.00  0.55           C  
ATOM    459  O   ARG A  57       4.481   4.219  -1.072  1.00  0.55           O  
ATOM    460  CG  ARG A  57       0.427   5.195  -2.093  1.00  0.55           C  
ATOM    461  CD  ARG A  57      -0.706   4.181  -2.185  1.00  0.55           C  
ATOM    462  NE  ARG A  57      -1.317   4.174  -3.511  1.00  0.55           N  
ATOM    463  NH1 ARG A  57      -3.176   2.959  -2.875  1.00  0.55           N  
ATOM    464  NH2 ARG A  57      -2.939   3.647  -5.048  1.00  0.55           N  
ATOM    465  CZ  ARG A  57      -2.476   3.593  -3.808  1.00  0.55           C  
ATOM    466  N   PRO A  58       4.213   6.204  -0.254  1.00  0.49           N  
ATOM    467  CA  PRO A  58       4.989   5.982   0.968  1.00  0.49           C  
ATOM    468  C   PRO A  58       4.736   4.609   1.587  1.00  0.49           C  
ATOM    469  CB  PRO A  58       4.507   7.098   1.900  1.00  0.49           C  
ATOM    470  O   PRO A  58       3.594   4.145   1.622  1.00  0.49           O  
ATOM    471  CG  PRO A  58       3.385   7.753   1.161  1.00  0.49           C  
ATOM    472  CD  PRO A  58       3.160   7.009  -0.124  1.00  0.49           C  
ATOM    473  N   GLU A  59       5.540   3.547   1.154  1.00  0.50           N  
ATOM    474  CA  GLU A  59       5.801   2.366   1.971  1.00  0.50           C  
ATOM    475  C   GLU A  59       4.986   2.396   3.260  1.00  0.50           C  
ATOM    476  CB  GLU A  59       7.293   2.255   2.294  1.00  0.50           C  
ATOM    477  O   GLU A  59       4.980   1.424   4.019  1.00  0.50           O  
ATOM    478  CG  GLU A  59       8.165   1.960   1.082  1.00  0.50           C  
ATOM    479  CD  GLU A  59       9.355   1.070   1.401  1.00  0.50           C  
ATOM    480  OE1 GLU A  59       9.832   0.347   0.498  1.00  0.50           O  
ATOM    481  OE2 GLU A  59       9.815   1.097   2.565  1.00  0.50           O  
ATOM    482  N   GLY A  60       3.855   3.046   3.286  1.00  0.46           N  
ATOM    483  CA  GLY A  60       2.938   2.854   4.398  1.00  0.46           C  
ATOM    484  C   GLY A  60       1.526   2.517   3.956  1.00  0.46           C  
ATOM    485  O   GLY A  60       0.693   2.118   4.772  1.00  0.46           O  
ATOM    486  N   GLN A  61       1.342   2.206   2.671  1.00  0.45           N  
ATOM    487  CA  GLN A  61      -0.004   1.815   2.264  1.00  0.45           C  
ATOM    488  C   GLN A  61       0.023   0.538   1.430  1.00  0.45           C  
ATOM    489  CB  GLN A  61      -0.676   2.942   1.478  1.00  0.45           C  
ATOM    490  O   GLN A  61      -1.026  -0.042   1.139  1.00  0.45           O  
ATOM    491  CG  GLN A  61      -1.388   3.963   2.354  1.00  0.45           C  
ATOM    492  CD  GLN A  61      -1.993   5.102   1.554  1.00  0.45           C  
ATOM    493  NE2 GLN A  61      -2.232   6.229   2.216  1.00  0.45           N  
ATOM    494  OE1 GLN A  61      -2.242   4.971   0.352  1.00  0.45           O  
ATOM    495  N   GLY A  62       1.041  -0.443   1.550  1.00  0.37           N  
ATOM    496  CA  GLY A  62       0.966  -1.625   0.706  1.00  0.37           C  
ATOM    497  C   GLY A  62       1.580  -2.855   1.346  1.00  0.37           C  
ATOM    498  O   GLY A  62       2.736  -2.827   1.773  1.00  0.37           O  
ATOM    499  N   GLU A  63       1.004  -3.351   2.378  1.00  0.44           N  
ATOM    500  CA  GLU A  63       0.761  -4.720   2.824  1.00  0.44           C  
ATOM    501  C   GLU A  63       0.027  -4.741   4.162  1.00  0.44           C  
ATOM    502  CB  GLU A  63       2.079  -5.491   2.934  1.00  0.44           C  
ATOM    503  O   GLU A  63       0.434  -4.067   5.110  1.00  0.44           O  
ATOM    504  CG  GLU A  63       2.342  -6.429   1.765  1.00  0.44           C  
ATOM    505  CD  GLU A  63       3.671  -7.160   1.870  1.00  0.44           C  
ATOM    506  OE1 GLU A  63       3.782  -8.295   1.353  1.00  0.44           O  
ATOM    507  OE2 GLU A  63       4.609  -6.593   2.474  1.00  0.44           O  
ATOM    508  N   ALA A  64      -1.287  -4.369   4.214  1.00  0.47           N  
ATOM    509  CA  ALA A  64      -2.065  -4.712   5.402  1.00  0.47           C  
ATOM    510  C   ALA A  64      -1.280  -5.642   6.323  1.00  0.47           C  
ATOM    511  CB  ALA A  64      -3.390  -5.357   5.003  1.00  0.47           C  
ATOM    512  O   ALA A  64      -0.766  -6.673   5.882  1.00  0.47           O  
ATOM    513  N   PRO A  65      -0.427  -5.174   7.291  1.00  0.47           N  
ATOM    514  CA  PRO A  65       0.073  -6.140   8.271  1.00  0.47           C  
ATOM    515  C   PRO A  65      -0.927  -7.258   8.561  1.00  0.47           C  
ATOM    516  CB  PRO A  65       0.311  -5.285   9.519  1.00  0.47           C  
ATOM    517  O   PRO A  65      -2.136  -7.017   8.592  1.00  0.47           O  
ATOM    518  CG  PRO A  65      -0.246  -3.942   9.173  1.00  0.47           C  
ATOM    519  CD  PRO A  65      -0.726  -3.976   7.751  1.00  0.47           C  
ATOM    520  N   ALA A  66      -0.872  -8.354   7.784  1.00  0.50           N  
ATOM    521  CA  ALA A  66      -1.634  -9.497   8.280  1.00  0.50           C  
ATOM    522  C   ALA A  66      -2.029  -9.301   9.741  1.00  0.50           C  
ATOM    523  CB  ALA A  66      -0.829 -10.784   8.117  1.00  0.50           C  
ATOM    524  O   ALA A  66      -1.172  -9.060  10.595  1.00  0.50           O  
ATOM    525  N   LEU A  67      -2.893  -8.317  10.004  1.00  0.54           N  
ATOM    526  CA  LEU A  67      -3.508  -8.199  11.321  1.00  0.54           C  
ATOM    527  C   LEU A  67      -3.689  -9.571  11.962  1.00  0.54           C  
ATOM    528  CB  LEU A  67      -4.860  -7.487  11.219  1.00  0.54           C  
ATOM    529  O   LEU A  67      -4.320 -10.455  11.378  1.00  0.54           O  
ATOM    530  CG  LEU A  67      -4.820  -6.008  10.834  1.00  0.54           C  
ATOM    531  CD1 LEU A  67      -6.217  -5.518  10.467  1.00  0.54           C  
ATOM    532  CD2 LEU A  67      -4.237  -5.174  11.970  1.00  0.54           C  
ATOM    533  N   SER A  68      -2.577 -10.156  12.362  1.00  0.56           N  
ATOM    534  CA  SER A  68      -2.648 -11.371  13.167  1.00  0.56           C  
ATOM    535  C   SER A  68      -3.704 -11.248  14.261  1.00  0.56           C  
ATOM    536  CB  SER A  68      -1.288 -11.680  13.794  1.00  0.56           C  
ATOM    537  O   SER A  68      -3.910 -10.165  14.813  1.00  0.56           O  
ATOM    538  OG  SER A  68      -0.293 -11.817  12.793  1.00  0.56           O  
ATOM    539  N   GLY A  69      -4.879 -11.861  14.114  1.00  0.63           N  
ATOM    540  CA  GLY A  69      -6.020 -11.981  15.007  1.00  0.63           C  
ATOM    541  C   GLY A  69      -5.660 -11.771  16.466  1.00  0.63           C  
ATOM    542  O   GLY A  69      -6.507 -11.372  17.269  1.00  0.63           O  
ATOM    543  N   ASP A  70      -4.299 -11.497  16.774  1.00  0.71           N  
ATOM    544  CA  ASP A  70      -3.966 -11.370  18.189  1.00  0.71           C  
ATOM    545  C   ASP A  70      -3.395  -9.988  18.498  1.00  0.71           C  
ATOM    546  CB  ASP A  70      -2.970 -12.455  18.605  1.00  0.71           C  
ATOM    547  O   ASP A  70      -2.961  -9.727  19.622  1.00  0.71           O  
ATOM    548  CG  ASP A  70      -3.610 -13.566  19.419  1.00  0.71           C  
ATOM    549  OD1 ASP A  70      -4.797 -13.445  19.789  1.00  0.71           O  
ATOM    550  OD2 ASP A  70      -2.919 -14.571  19.695  1.00  0.71           O  
ATOM    551  N   ALA A  71      -3.412  -9.067  17.587  1.00  0.73           N  
ATOM    552  CA  ALA A  71      -2.816  -7.766  17.881  1.00  0.73           C  
ATOM    553  C   ALA A  71      -3.741  -6.923  18.754  1.00  0.73           C  
ATOM    554  CB  ALA A  71      -2.490  -7.026  16.586  1.00  0.73           C  
ATOM    555  O   ALA A  71      -4.966  -7.012  18.637  1.00  0.73           O  
ATOM    556  N   PRO A  72      -3.066  -6.316  19.769  1.00  0.85           N  
ATOM    557  CA  PRO A  72      -3.821  -5.429  20.656  1.00  0.85           C  
ATOM    558  C   PRO A  72      -4.605  -4.362  19.896  1.00  0.85           C  
ATOM    559  CB  PRO A  72      -2.734  -4.792  21.526  1.00  0.85           C  
ATOM    560  O   PRO A  72      -4.184  -3.930  18.820  1.00  0.85           O  
ATOM    561  CG  PRO A  72      -1.488  -5.548  21.194  1.00  0.85           C  
ATOM    562  CD  PRO A  72      -1.719  -6.314  19.923  1.00  0.85           C  
ATOM    563  N   LEU A  73      -5.881  -4.114  20.122  1.00  0.86           N  
ATOM    564  CA  LEU A  73      -6.787  -3.163  19.488  1.00  0.86           C  
ATOM    565  C   LEU A  73      -6.073  -1.850  19.186  1.00  0.86           C  
ATOM    566  CB  LEU A  73      -8.002  -2.902  20.382  1.00  0.86           C  
ATOM    567  O   LEU A  73      -6.242  -1.280  18.106  1.00  0.86           O  
ATOM    568  CG  LEU A  73      -9.026  -1.895  19.858  1.00  0.86           C  
ATOM    569  CD1 LEU A  73      -9.662  -2.407  18.570  1.00  0.86           C  
ATOM    570  CD2 LEU A  73     -10.092  -1.617  20.913  1.00  0.86           C  
ATOM    571  N   GLU A  74      -5.211  -1.464  20.105  1.00  0.86           N  
ATOM    572  CA  GLU A  74      -4.510  -0.195  19.937  1.00  0.86           C  
ATOM    573  C   GLU A  74      -3.650  -0.202  18.676  1.00  0.86           C  
ATOM    574  CB  GLU A  74      -3.645   0.109  21.162  1.00  0.86           C  
ATOM    575  O   GLU A  74      -3.631   0.776  17.926  1.00  0.86           O  
ATOM    576  CG  GLU A  74      -4.442   0.524  22.390  1.00  0.86           C  
ATOM    577  CD  GLU A  74      -3.603   0.591  23.656  1.00  0.86           C  
ATOM    578  OE1 GLU A  74      -4.172   0.801  24.752  1.00  0.86           O  
ATOM    579  OE2 GLU A  74      -2.366   0.432  23.552  1.00  0.86           O  
ATOM    580  N   VAL A  75      -3.055  -1.292  18.493  1.00  0.84           N  
ATOM    581  CA  VAL A  75      -2.184  -1.418  17.329  1.00  0.84           C  
ATOM    582  C   VAL A  75      -3.024  -1.428  16.054  1.00  0.84           C  
ATOM    583  CB  VAL A  75      -1.317  -2.695  17.405  1.00  0.84           C  
ATOM    584  O   VAL A  75      -2.667  -0.785  15.063  1.00  0.84           O  
ATOM    585  CG1 VAL A  75      -0.547  -2.904  16.102  1.00  0.84           C  
ATOM    586  CG2 VAL A  75      -0.356  -2.617  18.590  1.00  0.84           C  
ATOM    587  N   LEU A  76      -4.138  -2.028  16.152  1.00  0.86           N  
ATOM    588  CA  LEU A  76      -5.017  -2.101  14.990  1.00  0.86           C  
ATOM    589  C   LEU A  76      -5.582  -0.727  14.648  1.00  0.86           C  
ATOM    590  CB  LEU A  76      -6.160  -3.087  15.244  1.00  0.86           C  
ATOM    591  O   LEU A  76      -5.666  -0.360  13.473  1.00  0.86           O  
ATOM    592  CG  LEU A  76      -5.794  -4.572  15.211  1.00  0.86           C  
ATOM    593  CD1 LEU A  76      -6.954  -5.415  15.731  1.00  0.86           C  
ATOM    594  CD2 LEU A  76      -5.408  -4.997  13.798  1.00  0.86           C  
ATOM    595  N   LEU A  77      -5.856   0.013  15.640  1.00  0.89           N  
ATOM    596  CA  LEU A  77      -6.425   1.335  15.404  1.00  0.89           C  
ATOM    597  C   LEU A  77      -5.396   2.265  14.770  1.00  0.89           C  
ATOM    598  CB  LEU A  77      -6.938   1.940  16.713  1.00  0.89           C  
ATOM    599  O   LEU A  77      -5.729   3.056  13.884  1.00  0.89           O  
ATOM    600  CG  LEU A  77      -8.239   1.357  17.266  1.00  0.89           C  
ATOM    601  CD1 LEU A  77      -8.523   1.916  18.656  1.00  0.89           C  
ATOM    602  CD2 LEU A  77      -9.400   1.647  16.320  1.00  0.89           C  
ATOM    603  N   VAL A  78      -4.190   2.124  15.225  1.00  0.88           N  
ATOM    604  CA  VAL A  78      -3.124   2.948  14.664  1.00  0.88           C  
ATOM    605  C   VAL A  78      -2.920   2.597  13.192  1.00  0.88           C  
ATOM    606  CB  VAL A  78      -1.802   2.772  15.443  1.00  0.88           C  
ATOM    607  O   VAL A  78      -2.794   3.487  12.348  1.00  0.88           O  
ATOM    608  CG1 VAL A  78      -0.652   3.470  14.720  1.00  0.88           C  
ATOM    609  CG2 VAL A  78      -1.946   3.307  16.867  1.00  0.88           C  
ATOM    610  N   THR A  79      -2.909   1.363  12.969  1.00  0.85           N  
ATOM    611  CA  THR A  79      -2.750   0.917  11.590  1.00  0.85           C  
ATOM    612  C   THR A  79      -3.916   1.395  10.729  1.00  0.85           C  
ATOM    613  CB  THR A  79      -2.642  -0.617  11.507  1.00  0.85           C  
ATOM    614  O   THR A  79      -3.717   1.841   9.597  1.00  0.85           O  
ATOM    615  CG2 THR A  79      -2.332  -1.070  10.084  1.00  0.85           C  
ATOM    616  OG1 THR A  79      -1.595  -1.064  12.378  1.00  0.85           O  
ATOM    617  N   LEU A  80      -5.073   1.221  11.254  1.00  0.87           N  
ATOM    618  CA  LEU A  80      -6.265   1.692  10.556  1.00  0.87           C  
ATOM    619  C   LEU A  80      -6.159   3.180  10.242  1.00  0.87           C  
ATOM    620  CB  LEU A  80      -7.518   1.422  11.393  1.00  0.87           C  
ATOM    621  O   LEU A  80      -6.452   3.606   9.123  1.00  0.87           O  
ATOM    622  CG  LEU A  80      -8.855   1.794  10.750  1.00  0.87           C  
ATOM    623  CD1 LEU A  80      -9.234   0.771   9.685  1.00  0.87           C  
ATOM    624  CD2 LEU A  80      -9.947   1.901  11.810  1.00  0.87           C  
ATOM    625  N   ALA A  81      -5.670   3.898  11.181  1.00  0.89           N  
ATOM    626  CA  ALA A  81      -5.557   5.343  10.999  1.00  0.89           C  
ATOM    627  C   ALA A  81      -4.551   5.680   9.902  1.00  0.89           C  
ATOM    628  CB  ALA A  81      -5.156   6.015  12.310  1.00  0.89           C  
ATOM    629  O   ALA A  81      -4.767   6.606   9.117  1.00  0.89           O  
ATOM    630  N   LYS A  82      -3.572   4.882   9.811  1.00  0.85           N  
ATOM    631  CA  LYS A  82      -2.524   5.126   8.824  1.00  0.85           C  
ATOM    632  C   LYS A  82      -3.014   4.811   7.413  1.00  0.85           C  
ATOM    633  CB  LYS A  82      -1.281   4.295   9.144  1.00  0.85           C  
ATOM    634  O   LYS A  82      -2.499   5.358   6.435  1.00  0.85           O  
ATOM    635  CG  LYS A  82      -0.496   4.794  10.348  1.00  0.85           C  
ATOM    636  CD  LYS A  82       0.758   3.961  10.583  1.00  0.85           C  
ATOM    637  CE  LYS A  82       1.602   4.526  11.717  1.00  0.85           C  
ATOM    638  NZ  LYS A  82       2.819   3.698  11.968  1.00  0.85           N  
ATOM    639  N   GLU A  83      -4.013   4.054   7.334  1.00  0.86           N  
ATOM    640  CA  GLU A  83      -4.530   3.633   6.036  1.00  0.86           C  
ATOM    641  C   GLU A  83      -5.647   4.559   5.560  1.00  0.86           C  
ATOM    642  CB  GLU A  83      -5.035   2.190   6.099  1.00  0.86           C  
ATOM    643  O   GLU A  83      -6.123   4.436   4.430  1.00  0.86           O  
ATOM    644  CG  GLU A  83      -3.938   1.165   6.349  1.00  0.86           C  
ATOM    645  CD  GLU A  83      -3.039   0.943   5.143  1.00  0.86           C  
ATOM    646  OE1 GLU A  83      -1.824   0.706   5.328  1.00  0.86           O  
ATOM    647  OE2 GLU A  83      -3.553   1.008   4.005  1.00  0.86           O  
ATOM    648  N   MET A  84      -6.020   5.475   6.334  1.00  0.89           N  
ATOM    649  CA  MET A  84      -7.048   6.454   5.993  1.00  0.89           C  
ATOM    650  C   MET A  84      -6.424   7.713   5.400  1.00  0.89           C  
ATOM    651  CB  MET A  84      -7.880   6.813   7.226  1.00  0.89           C  
ATOM    652  O   MET A  84      -5.299   8.077   5.748  1.00  0.89           O  
ATOM    653  CG  MET A  84      -8.767   5.681   7.717  1.00  0.89           C  
ATOM    654  SD  MET A  84      -9.724   6.136   9.215  1.00  0.89           S  
ATOM    655  CE  MET A  84     -10.536   4.553   9.570  1.00  0.89           C  
ATOM    656  N   THR A  85      -7.115   8.295   4.421  1.00  0.93           N  
ATOM    657  CA  THR A  85      -6.724   9.623   3.961  1.00  0.93           C  
ATOM    658  C   THR A  85      -6.979  10.667   5.045  1.00  0.93           C  
ATOM    659  CB  THR A  85      -7.481  10.016   2.679  1.00  0.93           C  
ATOM    660  O   THR A  85      -7.732  10.419   5.988  1.00  0.93           O  
ATOM    661  CG2 THR A  85      -7.353   8.934   1.612  1.00  0.93           C  
ATOM    662  OG1 THR A  85      -8.867  10.205   2.988  1.00  0.93           O  
ATOM    663  N   PRO A  86      -6.232  11.830   4.900  1.00  0.91           N  
ATOM    664  CA  PRO A  86      -6.451  12.884   5.893  1.00  0.91           C  
ATOM    665  C   PRO A  86      -7.918  13.293   6.006  1.00  0.91           C  
ATOM    666  CB  PRO A  86      -5.600  14.044   5.370  1.00  0.91           C  
ATOM    667  O   PRO A  86      -8.406  13.559   7.108  1.00  0.91           O  
ATOM    668  CG  PRO A  86      -4.507  13.392   4.586  1.00  0.91           C  
ATOM    669  CD  PRO A  86      -5.062  12.161   3.928  1.00  0.91           C  
ATOM    670  N   VAL A  87      -8.562  13.283   4.925  1.00  0.94           N  
ATOM    671  CA  VAL A  87      -9.978  13.634   4.925  1.00  0.94           C  
ATOM    672  C   VAL A  87     -10.774  12.571   5.677  1.00  0.94           C  
ATOM    673  CB  VAL A  87     -10.524  13.792   3.488  1.00  0.94           C  
ATOM    674  O   VAL A  87     -11.637  12.896   6.497  1.00  0.94           O  
ATOM    675  CG1 VAL A  87     -12.040  13.979   3.504  1.00  0.94           C  
ATOM    676  CG2 VAL A  87      -9.845  14.966   2.786  1.00  0.94           C  
ATOM    677  N   GLU A  88     -10.508  11.321   5.414  1.00  0.93           N  
ATOM    678  CA  GLU A  88     -11.167  10.218   6.106  1.00  0.93           C  
ATOM    679  C   GLU A  88     -10.882  10.256   7.604  1.00  0.93           C  
ATOM    680  CB  GLU A  88     -10.724   8.874   5.520  1.00  0.93           C  
ATOM    681  O   GLU A  88     -11.775  10.012   8.418  1.00  0.93           O  
ATOM    682  CG  GLU A  88     -11.271   8.601   4.126  1.00  0.93           C  
ATOM    683  CD  GLU A  88     -10.635   7.392   3.459  1.00  0.93           C  
ATOM    684  OE1 GLU A  88     -11.229   6.843   2.504  1.00  0.93           O  
ATOM    685  OE2 GLU A  88      -9.534   6.989   3.896  1.00  0.93           O  
ATOM    686  N   GLN A  89      -9.685  10.561   7.924  1.00  0.93           N  
ATOM    687  CA  GLN A  89      -9.318  10.654   9.334  1.00  0.93           C  
ATOM    688  C   GLN A  89     -10.120  11.743  10.040  1.00  0.93           C  
ATOM    689  CB  GLN A  89      -7.820  10.925   9.482  1.00  0.93           C  
ATOM    690  O   GLN A  89     -10.584  11.548  11.166  1.00  0.93           O  
ATOM    691  CG  GLN A  89      -6.943   9.718   9.173  1.00  0.93           C  
ATOM    692  CD  GLN A  89      -5.464  10.010   9.341  1.00  0.93           C  
ATOM    693  NE2 GLN A  89      -4.622   9.108   8.846  1.00  0.93           N  
ATOM    694  OE1 GLN A  89      -5.081  11.037   9.910  1.00  0.93           O  
ATOM    695  N   LYS A  90     -10.258  12.805   9.411  1.00  0.95           N  
ATOM    696  CA  LYS A  90     -11.027  13.915   9.966  1.00  0.95           C  
ATOM    697  C   LYS A  90     -12.489  13.525  10.168  1.00  0.95           C  
ATOM    698  CB  LYS A  90     -10.933  15.142   9.057  1.00  0.95           C  
ATOM    699  O   LYS A  90     -13.079  13.824  11.208  1.00  0.95           O  
ATOM    700  CG  LYS A  90     -11.385  16.437   9.716  1.00  0.95           C  
ATOM    701  CD  LYS A  90     -11.148  17.637   8.809  1.00  0.95           C  
ATOM    702  CE  LYS A  90     -11.672  18.923   9.435  1.00  0.95           C  
ATOM    703  NZ  LYS A  90     -11.447  20.103   8.547  1.00  0.95           N  
ATOM    704  N   GLN A  91     -13.027  12.905   9.194  1.00  0.95           N  
ATOM    705  CA  GLN A  91     -14.416  12.471   9.298  1.00  0.95           C  
ATOM    706  C   GLN A  91     -14.596  11.469  10.434  1.00  0.95           C  
ATOM    707  CB  GLN A  91     -14.888  11.860   7.978  1.00  0.95           C  
ATOM    708  O   GLN A  91     -15.566  11.547  11.191  1.00  0.95           O  
ATOM    709  CG  GLN A  91     -15.043  12.872   6.852  1.00  0.95           C  
ATOM    710  CD  GLN A  91     -15.471  12.234   5.543  1.00  0.95           C  
ATOM    711  NE2 GLN A  91     -16.124  13.015   4.689  1.00  0.95           N  
ATOM    712  OE1 GLN A  91     -15.217  11.050   5.302  1.00  0.95           O  
ATOM    713  N   PHE A  92     -13.673  10.539  10.470  1.00  0.94           N  
ATOM    714  CA  PHE A  92     -13.733   9.530  11.521  1.00  0.94           C  
ATOM    715  C   PHE A  92     -13.606  10.174  12.896  1.00  0.94           C  
ATOM    716  CB  PHE A  92     -12.632   8.483  11.327  1.00  0.94           C  
ATOM    717  O   PHE A  92     -14.356   9.841  13.816  1.00  0.94           O  
ATOM    718  CG  PHE A  92     -12.756   7.295  12.243  1.00  0.94           C  
ATOM    719  CD1 PHE A  92     -11.756   7.001  13.161  1.00  0.94           C  
ATOM    720  CD2 PHE A  92     -13.874   6.473  12.185  1.00  0.94           C  
ATOM    721  CE1 PHE A  92     -11.868   5.902  14.010  1.00  0.94           C  
ATOM    722  CE2 PHE A  92     -13.993   5.373  13.030  1.00  0.94           C  
ATOM    723  CZ  PHE A  92     -12.988   5.089  13.941  1.00  0.94           C  
ATOM    724  N   THR A  93     -12.723  11.097  13.024  1.00  0.94           N  
ATOM    725  CA  THR A  93     -12.537  11.816  14.280  1.00  0.94           C  
ATOM    726  C   THR A  93     -13.812  12.557  14.672  1.00  0.94           C  
ATOM    727  CB  THR A  93     -11.369  12.814  14.184  1.00  0.94           C  
ATOM    728  O   THR A  93     -14.221  12.527  15.835  1.00  0.94           O  
ATOM    729  CG2 THR A  93     -11.180  13.566  15.498  1.00  0.94           C  
ATOM    730  OG1 THR A  93     -10.164  12.102  13.877  1.00  0.94           O  
ATOM    731  N   SER A  94     -14.370  13.212  13.748  1.00  0.95           N  
ATOM    732  CA  SER A  94     -15.612  13.936  13.996  1.00  0.95           C  
ATOM    733  C   SER A  94     -16.716  12.995  14.465  1.00  0.95           C  
ATOM    734  CB  SER A  94     -16.062  14.676  12.736  1.00  0.95           C  
ATOM    735  O   SER A  94     -17.469  13.323  15.384  1.00  0.95           O  
ATOM    736  OG  SER A  94     -17.166  15.521  13.016  1.00  0.95           O  
ATOM    737  N   LEU A  95     -16.750  11.918  13.810  1.00  0.94           N  
ATOM    738  CA  LEU A  95     -17.743  10.921  14.195  1.00  0.94           C  
ATOM    739  C   LEU A  95     -17.523  10.460  15.632  1.00  0.94           C  
ATOM    740  CB  LEU A  95     -17.691   9.719  13.247  1.00  0.94           C  
ATOM    741  O   LEU A  95     -18.478  10.340  16.403  1.00  0.94           O  
ATOM    742  CG  LEU A  95     -18.856   8.732  13.340  1.00  0.94           C  
ATOM    743  CD1 LEU A  95     -19.201   8.188  11.958  1.00  0.94           C  
ATOM    744  CD2 LEU A  95     -18.518   7.595  14.299  1.00  0.94           C  
ATOM    745  N   LEU A  96     -16.324  10.176  15.983  1.00  0.94           N  
ATOM    746  CA  LEU A  96     -15.984   9.701  17.319  1.00  0.94           C  
ATOM    747  C   LEU A  96     -16.309  10.756  18.371  1.00  0.94           C  
ATOM    748  CB  LEU A  96     -14.502   9.328  17.395  1.00  0.94           C  
ATOM    749  O   LEU A  96     -16.818  10.431  19.446  1.00  0.94           O  
ATOM    750  CG  LEU A  96     -14.158   7.859  17.139  1.00  0.94           C  
ATOM    751  CD1 LEU A  96     -12.764   7.740  16.531  1.00  0.94           C  
ATOM    752  CD2 LEU A  96     -14.254   7.054  18.431  1.00  0.94           C  
ATOM    753  N   LEU A  97     -16.077  11.990  18.067  1.00  0.96           N  
ATOM    754  CA  LEU A  97     -16.326  13.085  18.997  1.00  0.96           C  
ATOM    755  C   LEU A  97     -17.823  13.297  19.200  1.00  0.96           C  
ATOM    756  CB  LEU A  97     -15.681  14.377  18.489  1.00  0.96           C  
ATOM    757  O   LEU A  97     -18.266  13.601  20.309  1.00  0.96           O  
ATOM    758  CG  LEU A  97     -14.157  14.461  18.594  1.00  0.96           C  
ATOM    759  CD1 LEU A  97     -13.642  15.695  17.860  1.00  0.96           C  
ATOM    760  CD2 LEU A  97     -13.723  14.483  20.056  1.00  0.96           C  
ATOM    761  N   ARG A  98     -18.578  13.152  18.124  1.00  0.95           N  
ATOM    762  CA  ARG A  98     -20.017  13.390  18.169  1.00  0.95           C  
ATOM    763  C   ARG A  98     -20.739  12.252  18.881  1.00  0.95           C  
ATOM    764  CB  ARG A  98     -20.578  13.563  16.755  1.00  0.95           C  
ATOM    765  O   ARG A  98     -21.575  12.490  19.755  1.00  0.95           O  
ATOM    766  CG  ARG A  98     -22.052  13.932  16.718  1.00  0.95           C  
ATOM    767  CD  ARG A  98     -22.571  14.040  15.291  1.00  0.95           C  
ATOM    768  NE  ARG A  98     -24.011  13.808  15.222  1.00  0.95           N  
ATOM    769  NH1 ARG A  98     -24.122  13.885  12.916  1.00  0.95           N  
ATOM    770  NH2 ARG A  98     -26.021  13.524  14.148  1.00  0.95           N  
ATOM    771  CZ  ARG A  98     -24.715  13.739  14.096  1.00  0.95           C  
ATOM    772  N   GLU A  99     -20.337  11.126  18.633  1.00  0.94           N  
ATOM    773  CA  GLU A  99     -21.129  10.000  19.121  1.00  0.94           C  
ATOM    774  C   GLU A  99     -20.445   9.315  20.301  1.00  0.94           C  
ATOM    775  CB  GLU A  99     -21.376   8.990  17.997  1.00  0.94           C  
ATOM    776  O   GLU A  99     -21.100   8.638  21.096  1.00  0.94           O  
ATOM    777  CG  GLU A  99     -22.142   9.563  16.813  1.00  0.94           C  
ATOM    778  CD  GLU A  99     -22.704   8.494  15.889  1.00  0.94           C  
ATOM    779  OE1 GLU A  99     -23.335   8.847  14.866  1.00  0.94           O  
ATOM    780  OE2 GLU A  99     -22.512   7.295  16.190  1.00  0.94           O  
ATOM    781  N   GLY A 100     -19.216   9.578  20.401  1.00  0.93           N  
ATOM    782  CA  GLY A 100     -18.467   8.850  21.412  1.00  0.93           C  
ATOM    783  C   GLY A 100     -18.335   7.370  21.107  1.00  0.93           C  
ATOM    784  O   GLY A 100     -18.738   6.914  20.036  1.00  0.93           O  
ATOM    785  N   ILE A 101     -17.703   6.621  22.029  1.00  0.91           N  
ATOM    786  CA  ILE A 101     -17.441   5.199  21.839  1.00  0.91           C  
ATOM    787  C   ILE A 101     -18.755   4.422  21.872  1.00  0.91           C  
ATOM    788  CB  ILE A 101     -16.470   4.655  22.911  1.00  0.91           C  
ATOM    789  O   ILE A 101     -18.948   3.482  21.097  1.00  0.91           O  
ATOM    790  CG1 ILE A 101     -15.030   4.676  22.386  1.00  0.91           C  
ATOM    791  CG2 ILE A 101     -16.876   3.242  23.340  1.00  0.91           C  
ATOM    792  CD1 ILE A 101     -13.989   5.001  23.449  1.00  0.91           C  
ATOM    793  N   ILE A 102     -19.674   4.913  22.607  1.00  0.92           N  
ATOM    794  CA  ILE A 102     -20.961   4.238  22.736  1.00  0.92           C  
ATOM    795  C   ILE A 102     -21.714   4.304  21.409  1.00  0.92           C  
ATOM    796  CB  ILE A 102     -21.813   4.856  23.867  1.00  0.92           C  
ATOM    797  O   ILE A 102     -22.255   3.298  20.944  1.00  0.92           O  
ATOM    798  CG1 ILE A 102     -21.137   4.636  25.226  1.00  0.92           C  
ATOM    799  CG2 ILE A 102     -23.228   4.271  23.859  1.00  0.92           C  
ATOM    800  CD1 ILE A 102     -21.863   5.294  26.391  1.00  0.92           C  
ATOM    801  N   GLY A 103     -21.711   5.436  20.877  1.00  0.93           N  
ATOM    802  CA  GLY A 103     -22.386   5.615  19.602  1.00  0.93           C  
ATOM    803  C   GLY A 103     -21.777   4.790  18.483  1.00  0.93           C  
ATOM    804  O   GLY A 103     -22.498   4.191  17.683  1.00  0.93           O  
ATOM    805  N   LEU A 104     -20.483   4.766  18.505  1.00  0.92           N  
ATOM    806  CA  LEU A 104     -19.782   3.992  17.487  1.00  0.92           C  
ATOM    807  C   LEU A 104     -20.105   2.507  17.615  1.00  0.92           C  
ATOM    808  CB  LEU A 104     -18.271   4.209  17.594  1.00  0.92           C  
ATOM    809  O   LEU A 104     -20.385   1.840  16.616  1.00  0.92           O  
ATOM    810  CG  LEU A 104     -17.431   3.731  16.408  1.00  0.92           C  
ATOM    811  CD1 LEU A 104     -17.241   4.863  15.404  1.00  0.92           C  
ATOM    812  CD2 LEU A 104     -16.084   3.201  16.885  1.00  0.92           C  
ATOM    813  N   LEU A 105     -20.140   2.008  18.808  1.00  0.93           N  
ATOM    814  CA  LEU A 105     -20.417   0.596  19.049  1.00  0.93           C  
ATOM    815  C   LEU A 105     -21.859   0.255  18.691  1.00  0.93           C  
ATOM    816  CB  LEU A 105     -20.145   0.239  20.513  1.00  0.93           C  
ATOM    817  O   LEU A 105     -22.134  -0.826  18.165  1.00  0.93           O  
ATOM    818  CG  LEU A 105     -18.681   0.260  20.956  1.00  0.93           C  
ATOM    819  CD1 LEU A 105     -18.575  -0.014  22.452  1.00  0.93           C  
ATOM    820  CD2 LEU A 105     -17.867  -0.756  20.162  1.00  0.93           C  
ATOM    821  N   GLN A 106     -22.734   1.116  18.874  1.00  0.94           N  
ATOM    822  CA  GLN A 106     -24.122   0.910  18.473  1.00  0.94           C  
ATOM    823  C   GLN A 106     -24.250   0.835  16.954  1.00  0.94           C  
ATOM    824  CB  GLN A 106     -25.011   2.029  19.019  1.00  0.94           C  
ATOM    825  O   GLN A 106     -24.953  -0.030  16.428  1.00  0.94           O  
ATOM    826  CG  GLN A 106     -25.290   1.918  20.512  1.00  0.94           C  
ATOM    827  CD  GLN A 106     -26.090   3.090  21.048  1.00  0.94           C  
ATOM    828  NE2 GLN A 106     -26.745   2.890  22.187  1.00  0.94           N  
ATOM    829  OE1 GLN A 106     -26.119   4.167  20.444  1.00  0.94           O  
ATOM    830  N   ARG A 107     -23.593   1.663  16.277  1.00  0.91           N  
ATOM    831  CA  ARG A 107     -23.633   1.676  14.819  1.00  0.91           C  
ATOM    832  C   ARG A 107     -23.073   0.380  14.244  1.00  0.91           C  
ATOM    833  CB  ARG A 107     -22.854   2.873  14.270  1.00  0.91           C  
ATOM    834  O   ARG A 107     -23.532  -0.093  13.202  1.00  0.91           O  
ATOM    835  CG  ARG A 107     -23.727   4.064  13.909  1.00  0.91           C  
ATOM    836  CD  ARG A 107     -22.917   5.186  13.274  1.00  0.91           C  
ATOM    837  NE  ARG A 107     -23.761   6.320  12.908  1.00  0.91           N  
ATOM    838  NH1 ARG A 107     -22.757   6.670  10.857  1.00  0.91           N  
ATOM    839  NH2 ARG A 107     -24.485   8.014  11.537  1.00  0.91           N  
ATOM    840  CZ  ARG A 107     -23.666   6.999  11.768  1.00  0.91           C  
ATOM    841  N   LEU A 108     -22.076  -0.107  15.051  1.00  0.91           N  
ATOM    842  CA  LEU A 108     -21.470  -1.343  14.567  1.00  0.91           C  
ATOM    843  C   LEU A 108     -22.284  -2.556  15.006  1.00  0.91           C  
ATOM    844  CB  LEU A 108     -20.032  -1.469  15.076  1.00  0.91           C  
ATOM    845  O   LEU A 108     -21.944  -3.692  14.668  1.00  0.91           O  
ATOM    846  CG  LEU A 108     -19.020  -0.475  14.502  1.00  0.91           C  
ATOM    847  CD1 LEU A 108     -17.695  -0.576  15.250  1.00  0.91           C  
ATOM    848  CD2 LEU A 108     -18.819  -0.718  13.010  1.00  0.91           C  
ATOM    849  N   GLY A 109     -23.347  -2.362  15.722  1.00  0.93           N  
ATOM    850  CA  GLY A 109     -24.220  -3.433  16.175  1.00  0.93           C  
ATOM    851  C   GLY A 109     -23.620  -4.256  17.299  1.00  0.93           C  
ATOM    852  O   GLY A 109     -23.964  -5.428  17.468  1.00  0.93           O  
ATOM    853  N   ILE A 110     -22.618  -3.653  17.927  1.00  0.93           N  
ATOM    854  CA  ILE A 110     -21.929  -4.367  18.996  1.00  0.93           C  
ATOM    855  C   ILE A 110     -22.641  -4.121  20.324  1.00  0.93           C  
ATOM    856  CB  ILE A 110     -20.447  -3.942  19.096  1.00  0.93           C  
ATOM    857  O   ILE A 110     -22.738  -5.022  21.160  1.00  0.93           O  
ATOM    858  CG1 ILE A 110     -19.702  -4.293  17.803  1.00  0.93           C  
ATOM    859  CG2 ILE A 110     -19.778  -4.597  20.308  1.00  0.93           C  
ATOM    860  CD1 ILE A 110     -18.316  -3.672  17.698  1.00  0.93           C  
ATOM    861  N   ARG A 111     -23.227  -3.007  20.461  1.00  0.87           N  
ATOM    862  CA  ARG A 111     -23.930  -2.659  21.691  1.00  0.87           C  
ATOM    863  C   ARG A 111     -25.340  -2.158  21.394  1.00  0.87           C  
ATOM    864  CB  ARG A 111     -23.152  -1.599  22.474  1.00  0.87           C  
ATOM    865  O   ARG A 111     -25.553  -1.429  20.423  1.00  0.87           O  
ATOM    866  CG  ARG A 111     -23.546  -1.502  23.939  1.00  0.87           C  
ATOM    867  CD  ARG A 111     -22.674  -0.509  24.694  1.00  0.87           C  
ATOM    868  NE  ARG A 111     -22.001  -1.135  25.828  1.00  0.87           N  
ATOM    869  NH1 ARG A 111     -20.545   0.619  26.199  1.00  0.87           N  
ATOM    870  NH2 ARG A 111     -20.465  -1.244  27.532  1.00  0.87           N  
ATOM    871  CZ  ARG A 111     -21.005  -0.585  26.517  1.00  0.87           C  
ATOM    872  N   ASP A 112     -26.350  -2.791  22.134  1.00  0.80           N  
ATOM    873  CA  ASP A 112     -27.745  -2.398  21.967  1.00  0.80           C  
ATOM    874  C   ASP A 112     -28.102  -1.234  22.889  1.00  0.80           C  
ATOM    875  CB  ASP A 112     -28.673  -3.584  22.235  1.00  0.80           C  
ATOM    876  O   ASP A 112     -27.556  -1.116  23.988  1.00  0.80           O  
ATOM    877  CG  ASP A 112     -28.799  -4.520  21.045  1.00  0.80           C  
ATOM    878  OD1 ASP A 112     -28.730  -4.049  19.889  1.00  0.80           O  
ATOM    879  OD2 ASP A 112     -28.970  -5.738  21.266  1.00  0.80           O  
ATOM    880  N   SER A 113     -28.825  -0.148  22.289  1.00  0.69           N  
ATOM    881  CA  SER A 113     -29.274   0.998  23.073  1.00  0.69           C  
ATOM    882  C   SER A 113     -30.414   0.613  24.010  1.00  0.69           C  
ATOM    883  CB  SER A 113     -29.721   2.135  22.154  1.00  0.69           C  
ATOM    884  O   SER A 113     -31.382  -0.024  23.590  1.00  0.69           O  
ATOM    885  OG  SER A 113     -30.357   1.625  20.995  1.00  0.69           O  
ATOM    886  N   LYS A 114     -30.174  -0.054  25.175  1.00  0.64           N  
ATOM    887  CA  LYS A 114     -31.262  -0.223  26.134  1.00  0.64           C  
ATOM    888  C   LYS A 114     -31.781   1.128  26.620  1.00  0.64           C  
ATOM    889  CB  LYS A 114     -30.802  -1.066  27.325  1.00  0.64           C  
ATOM    890  O   LYS A 114     -31.001   2.060  26.829  1.00  0.64           O  
ATOM    891  CG  LYS A 114     -31.289  -2.507  27.288  1.00  0.64           C  
ATOM    892  CD  LYS A 114     -30.885  -3.266  28.545  1.00  0.64           C  
ATOM    893  CE  LYS A 114     -31.246  -4.742  28.448  1.00  0.64           C  
ATOM    894  NZ  LYS A 114     -30.962  -5.467  29.723  1.00  0.64           N  
