# Supplementary material for: Escherichia coli transcription factors of unknown function: sequence features and possible evolutionary relationships
Source: PeerJ. 2022 Jul 20;10:e13772. doi: 10.7717/peerj.13772 (PMC9308461; doi:10.7717/peerj.13772)
Supplement: Supplemental Information 18 [file peerj-10-13772-s018.zip › Raw Data/PDB files/YfeD_b2399_unrelaxed_model_1.pdb]

ATOM      1  N   MET A   1       0.774  19.444 -18.945  1.00  0.38           N  
ATOM      2  CA  MET A   1       1.270  18.090 -19.177  1.00  0.38           C  
ATOM      3  C   MET A   1       0.183  17.057 -18.900  1.00  0.38           C  
ATOM      4  CB  MET A   1       2.494  17.809 -18.305  1.00  0.38           C  
ATOM      5  O   MET A   1      -0.343  16.987 -17.788  1.00  0.38           O  
ATOM      6  CG  MET A   1       3.791  17.687 -19.089  1.00  0.38           C  
ATOM      7  SD  MET A   1       5.220  17.254 -18.021  1.00  0.38           S  
ATOM      8  CE  MET A   1       6.572  17.399 -19.223  1.00  0.38           C  
ATOM      9  N   LYS A   2      -0.843  17.012 -19.862  1.00  0.40           N  
ATOM     10  CA  LYS A   2      -1.979  16.111 -20.038  1.00  0.40           C  
ATOM     11  C   LYS A   2      -1.600  14.675 -19.688  1.00  0.40           C  
ATOM     12  CB  LYS A   2      -2.502  16.181 -21.473  1.00  0.40           C  
ATOM     13  O   LYS A   2      -0.652  14.123 -20.251  1.00  0.40           O  
ATOM     14  CG  LYS A   2      -3.723  17.073 -21.644  1.00  0.40           C  
ATOM     15  CD  LYS A   2      -4.208  17.087 -23.088  1.00  0.40           C  
ATOM     16  CE  LYS A   2      -5.337  18.088 -23.290  1.00  0.40           C  
ATOM     17  NZ  LYS A   2      -5.898  18.018 -24.673  1.00  0.40           N  
ATOM     18  N   ARG A   3      -1.426  14.297 -18.414  1.00  0.45           N  
ATOM     19  CA  ARG A   3      -1.312  12.956 -17.849  1.00  0.45           C  
ATOM     20  C   ARG A   3      -2.361  12.022 -18.442  1.00  0.45           C  
ATOM     21  CB  ARG A   3      -1.450  13.000 -16.326  1.00  0.45           C  
ATOM     22  O   ARG A   3      -3.560  12.297 -18.363  1.00  0.45           O  
ATOM     23  CG  ARG A   3      -0.138  13.236 -15.595  1.00  0.45           C  
ATOM     24  CD  ARG A   3      -0.292  13.064 -14.090  1.00  0.45           C  
ATOM     25  NE  ARG A   3       0.946  13.378 -13.382  1.00  0.45           N  
ATOM     26  NH1 ARG A   3       0.168  12.724 -11.307  1.00  0.45           N  
ATOM     27  NH2 ARG A   3       2.303  13.528 -11.535  1.00  0.45           N  
ATOM     28  CZ  ARG A   3       1.136  13.210 -12.077  1.00  0.45           C  
ATOM     29  N   LEU A   4      -2.205  11.591 -19.722  1.00  0.54           N  
ATOM     30  CA  LEU A   4      -2.954  10.463 -20.266  1.00  0.54           C  
ATOM     31  C   LEU A   4      -3.018   9.318 -19.261  1.00  0.54           C  
ATOM     32  CB  LEU A   4      -2.319   9.977 -21.571  1.00  0.54           C  
ATOM     33  O   LEU A   4      -1.983   8.850 -18.781  1.00  0.54           O  
ATOM     34  CG  LEU A   4      -2.482  10.892 -22.787  1.00  0.54           C  
ATOM     35  CD1 LEU A   4      -1.362  10.643 -23.791  1.00  0.54           C  
ATOM     36  CD2 LEU A   4      -3.846  10.681 -23.435  1.00  0.54           C  
ATOM     37  N   ARG A   5      -3.803   9.424 -18.253  1.00  0.65           N  
ATOM     38  CA  ARG A   5      -4.311   8.715 -17.083  1.00  0.65           C  
ATOM     39  C   ARG A   5      -3.938   7.237 -17.134  1.00  0.65           C  
ATOM     40  CB  ARG A   5      -5.830   8.869 -16.979  1.00  0.65           C  
ATOM     41  O   ARG A   5      -3.638   6.632 -16.103  1.00  0.65           O  
ATOM     42  CG  ARG A   5      -6.274   9.930 -15.984  1.00  0.65           C  
ATOM     43  CD  ARG A   5      -7.785   9.930 -15.796  1.00  0.65           C  
ATOM     44  NE  ARG A   5      -8.445  10.835 -16.732  1.00  0.65           N  
ATOM     45  NH1 ARG A   5      -9.990  11.620 -15.205  1.00  0.65           N  
ATOM     46  NH2 ARG A   5     -10.001  12.403 -17.360  1.00  0.65           N  
ATOM     47  CZ  ARG A   5      -9.477  11.617 -16.430  1.00  0.65           C  
ATOM     48  N   ASN A   6      -2.839   6.773 -17.960  1.00  0.79           N  
ATOM     49  CA  ASN A   6      -2.296   5.431 -17.780  1.00  0.79           C  
ATOM     50  C   ASN A   6      -1.058   5.207 -18.642  1.00  0.79           C  
ATOM     51  CB  ASN A   6      -3.359   4.375 -18.092  1.00  0.79           C  
ATOM     52  O   ASN A   6      -0.600   4.073 -18.796  1.00  0.79           O  
ATOM     53  CG  ASN A   6      -4.498   4.379 -17.091  1.00  0.79           C  
ATOM     54  ND2 ASN A   6      -5.673   3.943 -17.528  1.00  0.79           N  
ATOM     55  OD1 ASN A   6      -4.323   4.773 -15.935  1.00  0.79           O  
ATOM     56  N   LYS A   7      -0.542   6.312 -19.196  1.00  0.85           N  
ATOM     57  CA  LYS A   7       0.649   6.181 -20.030  1.00  0.85           C  
ATOM     58  C   LYS A   7       1.799   7.022 -19.483  1.00  0.85           C  
ATOM     59  CB  LYS A   7       0.343   6.587 -21.472  1.00  0.85           C  
ATOM     60  O   LYS A   7       1.583   8.130 -18.988  1.00  0.85           O  
ATOM     61  CG  LYS A   7      -0.696   5.709 -22.155  1.00  0.85           C  
ATOM     62  CD  LYS A   7      -0.942   6.149 -23.593  1.00  0.85           C  
ATOM     63  CE  LYS A   7      -2.007   5.294 -24.266  1.00  0.85           C  
ATOM     64  NZ  LYS A   7      -2.249   5.719 -25.677  1.00  0.85           N  
ATOM     65  N   MET A   8       2.969   6.432 -19.309  1.00  0.86           N  
ATOM     66  CA  MET A   8       4.164   7.108 -18.810  1.00  0.86           C  
ATOM     67  C   MET A   8       5.351   6.870 -19.737  1.00  0.86           C  
ATOM     68  CB  MET A   8       4.500   6.631 -17.396  1.00  0.86           C  
ATOM     69  O   MET A   8       5.462   5.807 -20.351  1.00  0.86           O  
ATOM     70  CG  MET A   8       5.531   7.495 -16.687  1.00  0.86           C  
ATOM     71  SD  MET A   8       5.666   7.103 -14.900  1.00  0.86           S  
ATOM     72  CE  MET A   8       6.421   5.455 -14.989  1.00  0.86           C  
ATOM     73  N   THR A   9       6.195   7.943 -19.919  1.00  0.88           N  
ATOM     74  CA  THR A   9       7.421   7.775 -20.691  1.00  0.88           C  
ATOM     75  C   THR A   9       8.438   6.942 -19.917  1.00  0.88           C  
ATOM     76  CB  THR A   9       8.041   9.136 -21.058  1.00  0.88           C  
ATOM     77  O   THR A   9       8.332   6.801 -18.697  1.00  0.88           O  
ATOM     78  CG2 THR A   9       7.036  10.019 -21.791  1.00  0.88           C  
ATOM     79  OG1 THR A   9       8.461   9.802 -19.861  1.00  0.88           O  
ATOM     80  N   THR A  10       9.305   6.351 -20.628  1.00  0.88           N  
ATOM     81  CA  THR A  10      10.370   5.580 -19.996  1.00  0.88           C  
ATOM     82  C   THR A  10      11.147   6.443 -19.005  1.00  0.88           C  
ATOM     83  CB  THR A  10      11.338   5.001 -21.044  1.00  0.88           C  
ATOM     84  O   THR A  10      11.531   5.973 -17.932  1.00  0.88           O  
ATOM     85  CG2 THR A  10      10.641   3.968 -21.924  1.00  0.88           C  
ATOM     86  OG1 THR A  10      11.830   6.063 -21.871  1.00  0.88           O  
ATOM     87  N   GLU A  11      11.301   7.629 -19.374  1.00  0.87           N  
ATOM     88  CA  GLU A  11      12.012   8.575 -18.518  1.00  0.87           C  
ATOM     89  C   GLU A  11      11.239   8.843 -17.230  1.00  0.87           C  
ATOM     90  CB  GLU A  11      12.265   9.888 -19.263  1.00  0.87           C  
ATOM     91  O   GLU A  11      11.821   8.861 -16.143  1.00  0.87           O  
ATOM     92  CG  GLU A  11      13.190  10.846 -18.525  1.00  0.87           C  
ATOM     93  CD  GLU A  11      13.599  12.048 -19.361  1.00  0.87           C  
ATOM     94  OE1 GLU A  11      14.433  12.857 -18.893  1.00  0.87           O  
ATOM     95  OE2 GLU A  11      13.080  12.184 -20.491  1.00  0.87           O  
ATOM     96  N   GLU A  12      10.030   9.004 -17.423  1.00  0.86           N  
ATOM     97  CA  GLU A  12       9.169   9.277 -16.276  1.00  0.86           C  
ATOM     98  C   GLU A  12       9.129   8.088 -15.320  1.00  0.86           C  
ATOM     99  CB  GLU A  12       7.752   9.627 -16.739  1.00  0.86           C  
ATOM    100  O   GLU A  12       9.223   8.260 -14.103  1.00  0.86           O  
ATOM    101  CG  GLU A  12       7.629  11.018 -17.343  1.00  0.86           C  
ATOM    102  CD  GLU A  12       6.238  11.319 -17.879  1.00  0.86           C  
ATOM    103  OE1 GLU A  12       5.876  12.512 -17.993  1.00  0.86           O  
ATOM    104  OE2 GLU A  12       5.504  10.353 -18.186  1.00  0.86           O  
ATOM    105  N   LEU A  13       9.029   6.948 -15.909  1.00  0.87           N  
ATOM    106  CA  LEU A  13       8.999   5.733 -15.101  1.00  0.87           C  
ATOM    107  C   LEU A  13      10.331   5.519 -14.391  1.00  0.87           C  
ATOM    108  CB  LEU A  13       8.670   4.518 -15.972  1.00  0.87           C  
ATOM    109  O   LEU A  13      10.360   5.175 -13.207  1.00  0.87           O  
ATOM    110  CG  LEU A  13       8.421   3.202 -15.233  1.00  0.87           C  
ATOM    111  CD1 LEU A  13       7.251   3.351 -14.266  1.00  0.87           C  
ATOM    112  CD2 LEU A  13       8.161   2.073 -16.225  1.00  0.87           C  
ATOM    113  N   ALA A  14      11.355   5.754 -15.031  1.00  0.88           N  
ATOM    114  CA  ALA A  14      12.687   5.625 -14.446  1.00  0.88           C  
ATOM    115  C   ALA A  14      12.873   6.598 -13.285  1.00  0.88           C  
ATOM    116  CB  ALA A  14      13.760   5.857 -15.508  1.00  0.88           C  
ATOM    117  O   ALA A  14      13.408   6.229 -12.237  1.00  0.88           O  
ATOM    118  N   GLU A  15      12.489   7.798 -13.528  1.00  0.87           N  
ATOM    119  CA  GLU A  15      12.576   8.831 -12.501  1.00  0.87           C  
ATOM    120  C   GLU A  15      11.734   8.467 -11.280  1.00  0.87           C  
ATOM    121  CB  GLU A  15      12.132  10.185 -13.061  1.00  0.87           C  
ATOM    122  O   GLU A  15      12.176   8.638 -10.142  1.00  0.87           O  
ATOM    123  CG  GLU A  15      12.412  11.357 -12.131  1.00  0.87           C  
ATOM    124  CD  GLU A  15      12.075  12.705 -12.747  1.00  0.87           C  
ATOM    125  OE1 GLU A  15      12.341  13.748 -12.107  1.00  0.87           O  
ATOM    126  OE2 GLU A  15      11.540  12.719 -13.878  1.00  0.87           O  
ATOM    127  N   CYS A  16      10.605   7.884 -11.532  1.00  0.83           N  
ATOM    128  CA  CYS A  16       9.693   7.500 -10.461  1.00  0.83           C  
ATOM    129  C   CYS A  16      10.266   6.349  -9.642  1.00  0.83           C  
ATOM    130  CB  CYS A  16       8.332   7.104 -11.031  1.00  0.83           C  
ATOM    131  O   CYS A  16      10.171   6.348  -8.414  1.00  0.83           O  
ATOM    132  SG  CYS A  16       7.324   8.510 -11.553  1.00  0.83           S  
ATOM    133  N   LEU A  17      10.926   5.491 -10.294  1.00  0.86           N  
ATOM    134  CA  LEU A  17      11.430   4.285  -9.647  1.00  0.86           C  
ATOM    135  C   LEU A  17      12.851   4.496  -9.136  1.00  0.86           C  
ATOM    136  CB  LEU A  17      11.395   3.101 -10.617  1.00  0.86           C  
ATOM    137  O   LEU A  17      13.346   3.711  -8.323  1.00  0.86           O  
ATOM    138  CG  LEU A  17      10.010   2.647 -11.082  1.00  0.86           C  
ATOM    139  CD1 LEU A  17      10.138   1.568 -12.153  1.00  0.86           C  
ATOM    140  CD2 LEU A  17       9.189   2.141  -9.901  1.00  0.86           C  
ATOM    141  N   GLY A  18      13.420   5.596  -9.494  1.00  0.86           N  
ATOM    142  CA  GLY A  18      14.795   5.879  -9.114  1.00  0.86           C  
ATOM    143  C   GLY A  18      15.799   4.952  -9.773  1.00  0.86           C  
ATOM    144  O   GLY A  18      16.801   4.577  -9.160  1.00  0.86           O  
ATOM    145  N   VAL A  19      15.497   4.485 -10.983  1.00  0.88           N  
ATOM    146  CA  VAL A  19      16.384   3.600 -11.732  1.00  0.88           C  
ATOM    147  C   VAL A  19      16.798   4.270 -13.040  1.00  0.88           C  
ATOM    148  CB  VAL A  19      15.715   2.237 -12.019  1.00  0.88           C  
ATOM    149  O   VAL A  19      16.236   5.299 -13.423  1.00  0.88           O  
ATOM    150  CG1 VAL A  19      15.369   1.520 -10.715  1.00  0.88           C  
ATOM    151  CG2 VAL A  19      14.465   2.426 -12.876  1.00  0.88           C  
ATOM    152  N   ALA A  20      17.860   3.668 -13.627  1.00  0.91           N  
ATOM    153  CA  ALA A  20      18.334   4.164 -14.917  1.00  0.91           C  
ATOM    154  C   ALA A  20      17.348   3.823 -16.031  1.00  0.91           C  
ATOM    155  CB  ALA A  20      19.712   3.589 -15.235  1.00  0.91           C  
ATOM    156  O   ALA A  20      16.641   2.815 -15.956  1.00  0.91           O  
ATOM    157  N   LYS A  21      17.253   4.697 -17.062  1.00  0.89           N  
ATOM    158  CA  LYS A  21      16.380   4.496 -18.215  1.00  0.89           C  
ATOM    159  C   LYS A  21      16.619   3.130 -18.853  1.00  0.89           C  
ATOM    160  CB  LYS A  21      16.593   5.602 -19.249  1.00  0.89           C  
ATOM    161  O   LYS A  21      15.676   2.475 -19.301  1.00  0.89           O  
ATOM    162  CG  LYS A  21      16.041   6.956 -18.830  1.00  0.89           C  
ATOM    163  CD  LYS A  21      16.221   7.998 -19.927  1.00  0.89           C  
ATOM    164  CE  LYS A  21      15.771   9.378 -19.468  1.00  0.89           C  
ATOM    165  NZ  LYS A  21      15.943  10.402 -20.541  1.00  0.89           N  
ATOM    166  N   GLN A  22      17.814   2.616 -18.858  1.00  0.91           N  
ATOM    167  CA  GLN A  22      18.237   1.359 -19.465  1.00  0.91           C  
ATOM    168  C   GLN A  22      17.570   0.167 -18.786  1.00  0.91           C  
ATOM    169  CB  GLN A  22      19.759   1.216 -19.400  1.00  0.91           C  
ATOM    170  O   GLN A  22      17.235  -0.822 -19.442  1.00  0.91           O  
ATOM    171  CG  GLN A  22      20.508   2.213 -20.273  1.00  0.91           C  
ATOM    172  CD  GLN A  22      20.542   1.806 -21.734  1.00  0.91           C  
ATOM    173  NE2 GLN A  22      20.604   2.791 -22.623  1.00  0.91           N  
ATOM    174  OE1 GLN A  22      20.514   0.615 -22.060  1.00  0.91           O  
ATOM    175  N   THR A  23      17.411   0.410 -17.468  1.00  0.92           N  
ATOM    176  CA  THR A  23      16.775  -0.648 -16.690  1.00  0.92           C  
ATOM    177  C   THR A  23      15.321  -0.831 -17.114  1.00  0.92           C  
ATOM    178  CB  THR A  23      16.839  -0.347 -15.181  1.00  0.92           C  
ATOM    179  O   THR A  23      14.861  -1.960 -17.302  1.00  0.92           O  
ATOM    180  CG2 THR A  23      16.263  -1.500 -14.365  1.00  0.92           C  
ATOM    181  OG1 THR A  23      18.204  -0.140 -14.798  1.00  0.92           O  
ATOM    182  N   VAL A  24      14.684   0.239 -17.291  1.00  0.90           N  
ATOM    183  CA  VAL A  24      13.285   0.201 -17.704  1.00  0.90           C  
ATOM    184  C   VAL A  24      13.176  -0.395 -19.106  1.00  0.90           C  
ATOM    185  CB  VAL A  24      12.645   1.607 -17.671  1.00  0.90           C  
ATOM    186  O   VAL A  24      12.312  -1.235 -19.365  1.00  0.90           O  
ATOM    187  CG1 VAL A  24      11.215   1.562 -18.207  1.00  0.90           C  
ATOM    188  CG2 VAL A  24      12.670   2.170 -16.252  1.00  0.90           C  
ATOM    189  N   ASN A  25      14.041  -0.060 -20.015  1.00  0.91           N  
ATOM    190  CA  ASN A  25      14.045  -0.595 -21.372  1.00  0.91           C  
ATOM    191  C   ASN A  25      14.250  -2.107 -21.378  1.00  0.91           C  
ATOM    192  CB  ASN A  25      15.122   0.091 -22.216  1.00  0.91           C  
ATOM    193  O   ASN A  25      13.606  -2.821 -22.149  1.00  0.91           O  
ATOM    194  CG  ASN A  25      14.738   1.501 -22.620  1.00  0.91           C  
ATOM    195  ND2 ASN A  25      15.735   2.320 -22.932  1.00  0.91           N  
ATOM    196  OD1 ASN A  25      13.556   1.851 -22.650  1.00  0.91           O  
ATOM    197  N   ARG A  26      15.163  -2.424 -20.545  1.00  0.93           N  
ATOM    198  CA  ARG A  26      15.394  -3.856 -20.381  1.00  0.93           C  
ATOM    199  C   ARG A  26      14.127  -4.565 -19.915  1.00  0.93           C  
ATOM    200  CB  ARG A  26      16.531  -4.107 -19.388  1.00  0.93           C  
ATOM    201  O   ARG A  26      13.769  -5.619 -20.444  1.00  0.93           O  
ATOM    202  CG  ARG A  26      16.881  -5.576 -19.212  1.00  0.93           C  
ATOM    203  CD  ARG A  26      17.985  -5.773 -18.182  1.00  0.93           C  
ATOM    204  NE  ARG A  26      18.197  -7.186 -17.882  1.00  0.93           N  
ATOM    205  NH1 ARG A  26      20.260  -6.879 -16.889  1.00  0.93           N  
ATOM    206  NH2 ARG A  26      19.362  -8.982 -17.052  1.00  0.93           N  
ATOM    207  CZ  ARG A  26      19.272  -7.679 -17.275  1.00  0.93           C  
ATOM    208  N   TRP A  27      13.364  -3.994 -18.986  1.00  0.93           N  
ATOM    209  CA  TRP A  27      12.130  -4.574 -18.467  1.00  0.93           C  
ATOM    210  C   TRP A  27      11.058  -4.630 -19.550  1.00  0.93           C  
ATOM    211  CB  TRP A  27      11.620  -3.771 -17.267  1.00  0.93           C  
ATOM    212  O   TRP A  27      10.314  -5.609 -19.647  1.00  0.93           O  
ATOM    213  CG  TRP A  27      12.461  -3.918 -16.035  1.00  0.93           C  
ATOM    214  CD1 TRP A  27      13.326  -4.936 -15.744  1.00  0.93           C  
ATOM    215  CD2 TRP A  27      12.512  -3.019 -14.923  1.00  0.93           C  
ATOM    216  CE2 TRP A  27      13.431  -3.554 -13.994  1.00  0.93           C  
ATOM    217  CE3 TRP A  27      11.869  -1.810 -14.623  1.00  0.93           C  
ATOM    218  NE1 TRP A  27      13.913  -4.723 -14.518  1.00  0.93           N  
ATOM    219  CH2 TRP A  27      13.081  -1.740 -12.515  1.00  0.93           C  
ATOM    220  CZ2 TRP A  27      13.723  -2.921 -12.784  1.00  0.93           C  
ATOM    221  CZ3 TRP A  27      12.161  -1.182 -13.418  1.00  0.93           C  
ATOM    222  N   ILE A  28      11.046  -3.583 -20.304  1.00  0.91           N  
ATOM    223  CA  ILE A  28      10.085  -3.523 -21.400  1.00  0.91           C  
ATOM    224  C   ILE A  28      10.301  -4.707 -22.340  1.00  0.91           C  
ATOM    225  CB  ILE A  28      10.198  -2.193 -22.179  1.00  0.91           C  
ATOM    226  O   ILE A  28       9.342  -5.370 -22.744  1.00  0.91           O  
ATOM    227  CG1 ILE A  28       9.742  -1.021 -21.303  1.00  0.91           C  
ATOM    228  CG2 ILE A  28       9.386  -2.256 -23.476  1.00  0.91           C  
ATOM    229  CD1 ILE A  28      10.011   0.348 -21.911  1.00  0.91           C  
ATOM    230  N   ARG A  29      11.523  -5.132 -22.623  1.00  0.91           N  
ATOM    231  CA  ARG A  29      11.859  -6.222 -23.532  1.00  0.91           C  
ATOM    232  C   ARG A  29      11.600  -7.577 -22.881  1.00  0.91           C  
ATOM    233  CB  ARG A  29      13.321  -6.124 -23.973  1.00  0.91           C  
ATOM    234  O   ARG A  29      11.028  -8.473 -23.506  1.00  0.91           O  
ATOM    235  CG  ARG A  29      13.614  -4.934 -24.874  1.00  0.91           C  
ATOM    236  CD  ARG A  29      15.056  -4.936 -25.359  1.00  0.91           C  
ATOM    237  NE  ARG A  29      15.407  -3.679 -26.013  1.00  0.91           N  
ATOM    238  NH1 ARG A  29      16.880  -2.995 -24.371  1.00  0.91           N  
ATOM    239  NH2 ARG A  29      16.510  -1.674 -26.207  1.00  0.91           N  
ATOM    240  CZ  ARG A  29      16.265  -2.785 -25.529  1.00  0.91           C  
ATOM    241  N   GLU A  30      11.984  -7.586 -21.617  1.00  0.93           N  
ATOM    242  CA  GLU A  30      11.911  -8.857 -20.903  1.00  0.93           C  
ATOM    243  C   GLU A  30      10.465  -9.233 -20.592  1.00  0.93           C  
ATOM    244  CB  GLU A  30      12.728  -8.796 -19.610  1.00  0.93           C  
ATOM    245  O   GLU A  30      10.073 -10.393 -20.739  1.00  0.93           O  
ATOM    246  CG  GLU A  30      14.231  -8.880 -19.828  1.00  0.93           C  
ATOM    247  CD  GLU A  30      15.025  -8.915 -18.532  1.00  0.93           C  
ATOM    248  OE1 GLU A  30      16.266  -9.072 -18.583  1.00  0.93           O  
ATOM    249  OE2 GLU A  30      14.400  -8.785 -17.455  1.00  0.93           O  
ATOM    250  N   LYS A  31       9.718  -8.191 -20.218  1.00  0.91           N  
ATOM    251  CA  LYS A  31       8.361  -8.451 -19.745  1.00  0.91           C  
ATOM    252  C   LYS A  31       7.340  -8.239 -20.859  1.00  0.91           C  
ATOM    253  CB  LYS A  31       8.028  -7.556 -18.551  1.00  0.91           C  
ATOM    254  O   LYS A  31       6.162  -8.564 -20.699  1.00  0.91           O  
ATOM    255  CG  LYS A  31       8.901  -7.803 -17.329  1.00  0.91           C  
ATOM    256  CD  LYS A  31       8.634  -9.173 -16.720  1.00  0.91           C  
ATOM    257  CE  LYS A  31       9.421  -9.376 -15.432  1.00  0.91           C  
ATOM    258  NZ  LYS A  31       9.223 -10.746 -14.872  1.00  0.91           N  
ATOM    259  N   GLY A  32       7.820  -7.722 -21.945  1.00  0.91           N  
ATOM    260  CA  GLY A  32       6.944  -7.480 -23.080  1.00  0.91           C  
ATOM    261  C   GLY A  32       5.865  -6.453 -22.792  1.00  0.91           C  
ATOM    262  O   GLY A  32       4.713  -6.626 -23.195  1.00  0.91           O  
ATOM    263  N   TRP A  33       6.285  -5.339 -22.124  1.00  0.92           N  
ATOM    264  CA  TRP A  33       5.319  -4.294 -21.803  1.00  0.92           C  
ATOM    265  C   TRP A  33       4.865  -3.566 -23.064  1.00  0.92           C  
ATOM    266  CB  TRP A  33       5.918  -3.294 -20.810  1.00  0.92           C  
ATOM    267  O   TRP A  33       5.640  -3.407 -24.009  1.00  0.92           O  
ATOM    268  CG  TRP A  33       6.151  -3.860 -19.441  1.00  0.92           C  
ATOM    269  CD1 TRP A  33       5.693  -5.052 -18.954  1.00  0.92           C  
ATOM    270  CD2 TRP A  33       6.895  -3.252 -18.381  1.00  0.92           C  
ATOM    271  CE2 TRP A  33       6.848  -4.134 -17.278  1.00  0.92           C  
ATOM    272  CE3 TRP A  33       7.599  -2.047 -18.256  1.00  0.92           C  
ATOM    273  NE1 TRP A  33       6.109  -5.224 -17.654  1.00  0.92           N  
ATOM    274  CH2 TRP A  33       8.161  -2.662 -15.970  1.00  0.92           C  
ATOM    275  CZ2 TRP A  33       7.479  -3.848 -16.065  1.00  0.92           C  
ATOM    276  CZ3 TRP A  33       8.227  -1.764 -17.048  1.00  0.92           C  
ATOM    277  N   LYS A  34       3.589  -3.169 -23.073  1.00  0.90           N  
ATOM    278  CA  LYS A  34       2.998  -2.475 -24.213  1.00  0.90           C  
ATOM    279  C   LYS A  34       3.494  -1.034 -24.298  1.00  0.90           C  
ATOM    280  CB  LYS A  34       1.471  -2.499 -24.124  1.00  0.90           C  
ATOM    281  O   LYS A  34       3.458  -0.301 -23.308  1.00  0.90           O  
ATOM    282  CG  LYS A  34       0.862  -3.880 -24.318  1.00  0.90           C  
ATOM    283  CD  LYS A  34      -0.660  -3.824 -24.316  1.00  0.90           C  
ATOM    284  CE  LYS A  34      -1.272  -5.210 -24.469  1.00  0.90           C  
ATOM    285  NZ  LYS A  34      -2.765  -5.162 -24.452  1.00  0.90           N  
ATOM    286  N   THR A  35       4.013  -0.682 -25.497  1.00  0.90           N  
ATOM    287  CA  THR A  35       4.538   0.664 -25.698  1.00  0.90           C  
ATOM    288  C   THR A  35       3.915   1.308 -26.934  1.00  0.90           C  
ATOM    289  CB  THR A  35       6.071   0.650 -25.841  1.00  0.90           C  
ATOM    290  O   THR A  35       3.430   0.610 -27.826  1.00  0.90           O  
ATOM    291  CG2 THR A  35       6.733   0.037 -24.612  1.00  0.90           C  
ATOM    292  OG1 THR A  35       6.431  -0.118 -26.997  1.00  0.90           O  
ATOM    293  N   GLU A  36       3.731   2.624 -26.883  1.00  0.86           N  
ATOM    294  CA  GLU A  36       3.228   3.429 -27.992  1.00  0.86           C  
ATOM    295  C   GLU A  36       4.222   4.521 -28.377  1.00  0.86           C  
ATOM    296  CB  GLU A  36       1.875   4.051 -27.637  1.00  0.86           C  
ATOM    297  O   GLU A  36       4.973   5.010 -27.530  1.00  0.86           O  
ATOM    298  CG  GLU A  36       0.745   3.039 -27.519  1.00  0.86           C  
ATOM    299  CD  GLU A  36      -0.614   3.681 -27.294  1.00  0.86           C  
ATOM    300  OE1 GLU A  36      -1.638   2.961 -27.323  1.00  0.86           O  
ATOM    301  OE2 GLU A  36      -0.656   4.914 -27.088  1.00  0.86           O  
ATOM    302  N   LYS A  37       4.192   4.790 -29.676  1.00  0.82           N  
ATOM    303  CA  LYS A  37       5.057   5.864 -30.155  1.00  0.82           C  
ATOM    304  C   LYS A  37       4.609   7.216 -29.607  1.00  0.82           C  
ATOM    305  CB  LYS A  37       5.074   5.899 -31.684  1.00  0.82           C  
ATOM    306  O   LYS A  37       3.410   7.481 -29.497  1.00  0.82           O  
ATOM    307  CG  LYS A  37       5.742   4.690 -32.323  1.00  0.82           C  
ATOM    308  CD  LYS A  37       5.819   4.829 -33.838  1.00  0.82           C  
ATOM    309  CE  LYS A  37       6.462   3.608 -34.480  1.00  0.82           C  
ATOM    310  NZ  LYS A  37       6.533   3.736 -35.967  1.00  0.82           N  
ATOM    311  N   PHE A  38       5.523   7.877 -28.987  1.00  0.79           N  
ATOM    312  CA  PHE A  38       5.305   9.218 -28.459  1.00  0.79           C  
ATOM    313  C   PHE A  38       5.631  10.273 -29.509  1.00  0.79           C  
ATOM    314  CB  PHE A  38       6.152   9.448 -27.203  1.00  0.79           C  
ATOM    315  O   PHE A  38       6.801  10.504 -29.822  1.00  0.79           O  
ATOM    316  CG  PHE A  38       5.797  10.703 -26.453  1.00  0.79           C  
ATOM    317  CD1 PHE A  38       6.699  11.758 -26.370  1.00  0.79           C  
ATOM    318  CD2 PHE A  38       4.562  10.830 -25.831  1.00  0.79           C  
ATOM    319  CE1 PHE A  38       6.374  12.921 -25.676  1.00  0.79           C  
ATOM    320  CE2 PHE A  38       4.230  11.989 -25.136  1.00  0.79           C  
ATOM    321  CZ  PHE A  38       5.137  13.033 -25.059  1.00  0.79           C  
ATOM    322  N   PRO A  39       4.513  10.886 -30.189  1.00  0.72           N  
ATOM    323  CA  PRO A  39       4.756  11.848 -31.266  1.00  0.72           C  
ATOM    324  C   PRO A  39       5.245  13.200 -30.750  1.00  0.72           C  
ATOM    325  CB  PRO A  39       3.386  11.982 -31.935  1.00  0.72           C  
ATOM    326  O   PRO A  39       4.812  13.652 -29.687  1.00  0.72           O  
ATOM    327  CG  PRO A  39       2.407  11.556 -30.889  1.00  0.72           C  
ATOM    328  CD  PRO A  39       3.109  10.649 -29.919  1.00  0.72           C  
ATOM    329  N   GLY A  40       6.506  13.710 -31.115  1.00  0.73           N  
ATOM    330  CA  GLY A  40       6.829  15.098 -30.825  1.00  0.73           C  
ATOM    331  C   GLY A  40       8.089  15.257 -29.995  1.00  0.73           C  
ATOM    332  O   GLY A  40       8.401  16.357 -29.535  1.00  0.73           O  
ATOM    333  N   VAL A  41       8.885  14.150 -29.904  1.00  0.67           N  
ATOM    334  CA  VAL A  41      10.147  14.188 -29.173  1.00  0.67           C  
ATOM    335  C   VAL A  41      11.315  14.171 -30.157  1.00  0.67           C  
ATOM    336  CB  VAL A  41      10.266  13.008 -28.183  1.00  0.67           C  
ATOM    337  O   VAL A  41      11.245  13.517 -31.201  1.00  0.67           O  
ATOM    338  CG1 VAL A  41      11.438  13.221 -27.227  1.00  0.67           C  
ATOM    339  CG2 VAL A  41       8.963  12.831 -27.405  1.00  0.67           C  
ATOM    340  N   LYS A  42      12.167  15.226 -30.110  1.00  0.56           N  
ATOM    341  CA  LYS A  42      13.363  15.510 -30.898  1.00  0.56           C  
ATOM    342  C   LYS A  42      14.285  14.295 -30.955  1.00  0.56           C  
ATOM    343  CB  LYS A  42      14.114  16.711 -30.320  1.00  0.56           C  
ATOM    344  O   LYS A  42      14.743  13.808 -29.919  1.00  0.56           O  
ATOM    345  CG  LYS A  42      15.038  17.399 -31.314  1.00  0.56           C  
ATOM    346  CD  LYS A  42      15.665  18.653 -30.718  1.00  0.56           C  
ATOM    347  CE  LYS A  42      16.641  19.306 -31.687  1.00  0.56           C  
ATOM    348  NZ  LYS A  42      17.228  20.558 -31.123  1.00  0.56           N  
ATOM    349  N   GLY A  43      13.942  13.160 -31.583  1.00  0.64           N  
ATOM    350  CA  GLY A  43      14.764  11.978 -31.784  1.00  0.64           C  
ATOM    351  C   GLY A  43      13.950  10.711 -31.973  1.00  0.64           C  
ATOM    352  O   GLY A  43      14.507   9.644 -32.241  1.00  0.64           O  
ATOM    353  N   GLY A  44      12.643  10.817 -32.180  1.00  0.61           N  
ATOM    354  CA  GLY A  44      11.735   9.776 -32.636  1.00  0.61           C  
ATOM    355  C   GLY A  44      11.857   8.489 -31.842  1.00  0.61           C  
ATOM    356  O   GLY A  44      11.242   7.479 -32.190  1.00  0.61           O  
ATOM    357  N   ARG A  45      12.591   8.382 -30.756  1.00  0.67           N  
ATOM    358  CA  ARG A  45      12.776   7.088 -30.109  1.00  0.67           C  
ATOM    359  C   ARG A  45      12.053   7.038 -28.767  1.00  0.67           C  
ATOM    360  CB  ARG A  45      14.264   6.791 -29.913  1.00  0.67           C  
ATOM    361  O   ARG A  45      12.128   6.037 -28.051  1.00  0.67           O  
ATOM    362  CG  ARG A  45      15.029   6.594 -31.212  1.00  0.67           C  
ATOM    363  CD  ARG A  45      16.495   6.271 -30.960  1.00  0.67           C  
ATOM    364  NE  ARG A  45      16.982   5.234 -31.865  1.00  0.67           N  
ATOM    365  NH1 ARG A  45      19.109   6.114 -32.061  1.00  0.67           N  
ATOM    366  NH2 ARG A  45      18.550   4.194 -33.182  1.00  0.67           N  
ATOM    367  CZ  ARG A  45      18.213   5.183 -32.367  1.00  0.67           C  
ATOM    368  N   ALA A  46      11.309   8.017 -28.504  1.00  0.76           N  
ATOM    369  CA  ALA A  46      10.634   7.987 -27.209  1.00  0.76           C  
ATOM    370  C   ALA A  46       9.365   7.142 -27.271  1.00  0.76           C  
ATOM    371  CB  ALA A  46      10.303   9.405 -26.749  1.00  0.76           C  
ATOM    372  O   ALA A  46       8.629   7.187 -28.259  1.00  0.76           O  
ATOM    373  N   ARG A  47       9.160   6.272 -26.274  1.00  0.83           N  
ATOM    374  CA  ARG A  47       8.000   5.390 -26.201  1.00  0.83           C  
ATOM    375  C   ARG A  47       7.202   5.640 -24.925  1.00  0.83           C  
ATOM    376  CB  ARG A  47       8.433   3.924 -26.269  1.00  0.83           C  
ATOM    377  O   ARG A  47       7.764   6.042 -23.904  1.00  0.83           O  
ATOM    378  CG  ARG A  47       9.194   3.565 -27.536  1.00  0.83           C  
ATOM    379  CD  ARG A  47       9.544   2.085 -27.583  1.00  0.83           C  
ATOM    380  NE  ARG A  47      10.218   1.729 -28.829  1.00  0.83           N  
ATOM    381  NH1 ARG A  47      10.386  -0.522 -28.337  1.00  0.83           N  
ATOM    382  NH2 ARG A  47      11.208   0.289 -30.318  1.00  0.83           N  
ATOM    383  CZ  ARG A  47      10.602   0.500 -29.158  1.00  0.83           C  
ATOM    384  N   LEU A  48       5.868   5.620 -25.188  1.00  0.87           N  
ATOM    385  CA  LEU A  48       4.987   5.659 -24.026  1.00  0.87           C  
ATOM    386  C   LEU A  48       4.660   4.250 -23.544  1.00  0.87           C  
ATOM    387  CB  LEU A  48       3.694   6.410 -24.358  1.00  0.87           C  
ATOM    388  O   LEU A  48       4.306   3.382 -24.345  1.00  0.87           O  
ATOM    389  CG  LEU A  48       3.826   7.916 -24.592  1.00  0.87           C  
ATOM    390  CD1 LEU A  48       2.540   8.473 -25.194  1.00  0.87           C  
ATOM    391  CD2 LEU A  48       4.167   8.632 -23.290  1.00  0.87           C  
ATOM    392  N   ILE A  49       4.945   4.084 -22.277  1.00  0.88           N  
ATOM    393  CA  ILE A  49       4.619   2.793 -21.681  1.00  0.88           C  
ATOM    394  C   ILE A  49       3.199   2.827 -21.121  1.00  0.88           C  
ATOM    395  CB  ILE A  49       5.624   2.414 -20.570  1.00  0.88           C  
ATOM    396  O   ILE A  49       2.834   3.752 -20.392  1.00  0.88           O  
ATOM    397  CG1 ILE A  49       7.061   2.498 -21.099  1.00  0.88           C  
ATOM    398  CG2 ILE A  49       5.322   1.015 -20.024  1.00  0.88           C  
ATOM    399  CD1 ILE A  49       8.121   2.519 -20.007  1.00  0.88           C  
ATOM    400  N   LEU A  50       2.431   1.844 -21.572  1.00  0.88           N  
ATOM    401  CA  LEU A  50       1.128   1.667 -20.940  1.00  0.88           C  
ATOM    402  C   LEU A  50       1.275   1.046 -19.555  1.00  0.88           C  
ATOM    403  CB  LEU A  50       0.224   0.791 -21.812  1.00  0.88           C  
ATOM    404  O   LEU A  50       1.717  -0.098 -19.427  1.00  0.88           O  
ATOM    405  CG  LEU A  50      -1.196   0.555 -21.294  1.00  0.88           C  
ATOM    406  CD1 LEU A  50      -1.975   1.866 -21.268  1.00  0.88           C  
ATOM    407  CD2 LEU A  50      -1.913  -0.482 -22.151  1.00  0.88           C  
ATOM    408  N   VAL A  51       1.016   1.884 -18.516  1.00  0.86           N  
ATOM    409  CA  VAL A  51       1.137   1.391 -17.149  1.00  0.86           C  
ATOM    410  C   VAL A  51      -0.113   0.599 -16.771  1.00  0.86           C  
ATOM    411  CB  VAL A  51       1.359   2.546 -16.146  1.00  0.86           C  
ATOM    412  O   VAL A  51      -1.070   1.158 -16.231  1.00  0.86           O  
ATOM    413  CG1 VAL A  51       1.584   2.001 -14.737  1.00  0.86           C  
ATOM    414  CG2 VAL A  51       2.540   3.411 -16.583  1.00  0.86           C  
ATOM    415  N   ASP A  52      -0.147  -0.714 -17.191  1.00  0.85           N  
ATOM    416  CA  ASP A  52      -1.268  -1.606 -16.911  1.00  0.85           C  
ATOM    417  C   ASP A  52      -1.018  -2.420 -15.643  1.00  0.85           C  
ATOM    418  CB  ASP A  52      -1.519  -2.542 -18.095  1.00  0.85           C  
ATOM    419  O   ASP A  52      -0.084  -2.136 -14.891  1.00  0.85           O  
ATOM    420  CG  ASP A  52      -0.343  -3.457 -18.388  1.00  0.85           C  
ATOM    421  OD1 ASP A  52       0.616  -3.493 -17.587  1.00  0.85           O  
ATOM    422  OD2 ASP A  52      -0.374  -4.146 -19.430  1.00  0.85           O  
ATOM    423  N   THR A  53      -1.889  -3.269 -15.380  1.00  0.84           N  
ATOM    424  CA  THR A  53      -1.834  -4.111 -14.191  1.00  0.84           C  
ATOM    425  C   THR A  53      -0.532  -4.906 -14.151  1.00  0.84           C  
ATOM    426  CB  THR A  53      -3.031  -5.079 -14.136  1.00  0.84           C  
ATOM    427  O   THR A  53       0.065  -5.078 -13.086  1.00  0.84           O  
ATOM    428  CG2 THR A  53      -3.027  -5.886 -12.842  1.00  0.84           C  
ATOM    429  OG1 THR A  53      -4.249  -4.328 -14.214  1.00  0.84           O  
ATOM    430  N   GLN A  54      -0.033  -5.329 -15.291  1.00  0.86           N  
ATOM    431  CA  GLN A  54       1.196  -6.111 -15.369  1.00  0.86           C  
ATOM    432  C   GLN A  54       2.397  -5.298 -14.893  1.00  0.86           C  
ATOM    433  CB  GLN A  54       1.430  -6.605 -16.798  1.00  0.86           C  
ATOM    434  O   GLN A  54       3.228  -5.796 -14.132  1.00  0.86           O  
ATOM    435  CG  GLN A  54       0.470  -7.705 -17.233  1.00  0.86           C  
ATOM    436  CD  GLN A  54       0.758  -8.214 -18.633  1.00  0.86           C  
ATOM    437  NE2 GLN A  54      -0.208  -8.914 -19.219  1.00  0.86           N  
ATOM    438  OE1 GLN A  54       1.838  -7.980 -19.183  1.00  0.86           O  
ATOM    439  N   VAL A  55       2.436  -4.065 -15.333  1.00  0.87           N  
ATOM    440  CA  VAL A  55       3.524  -3.173 -14.946  1.00  0.87           C  
ATOM    441  C   VAL A  55       3.456  -2.896 -13.446  1.00  0.87           C  
ATOM    442  CB  VAL A  55       3.479  -1.846 -15.736  1.00  0.87           C  
ATOM    443  O   VAL A  55       4.464  -2.996 -12.743  1.00  0.87           O  
ATOM    444  CG1 VAL A  55       4.565  -0.890 -15.247  1.00  0.87           C  
ATOM    445  CG2 VAL A  55       3.631  -2.112 -17.233  1.00  0.87           C  
ATOM    446  N   CYS A  56       2.234  -2.663 -12.995  1.00  0.85           N  
ATOM    447  CA  CYS A  56       2.019  -2.368 -11.582  1.00  0.85           C  
ATOM    448  C   CYS A  56       2.380  -3.566 -10.713  1.00  0.85           C  
ATOM    449  CB  CYS A  56       0.565  -1.966 -11.334  1.00  0.85           C  
ATOM    450  O   CYS A  56       3.023  -3.413  -9.673  1.00  0.85           O  
ATOM    451  SG  CYS A  56       0.125  -0.358 -12.030  1.00  0.85           S  
ATOM    452  N   GLU A  57       2.009  -4.720 -11.130  1.00  0.85           N  
ATOM    453  CA  GLU A  57       2.290  -5.941 -10.381  1.00  0.85           C  
ATOM    454  C   GLU A  57       3.791  -6.204 -10.298  1.00  0.85           C  
ATOM    455  CB  GLU A  57       1.581  -7.139 -11.018  1.00  0.85           C  
ATOM    456  O   GLU A  57       4.299  -6.609  -9.250  1.00  0.85           O  
ATOM    457  CG  GLU A  57       0.091  -7.204 -10.712  1.00  0.85           C  
ATOM    458  CD  GLU A  57      -0.600  -8.397 -11.353  1.00  0.85           C  
ATOM    459  OE1 GLU A  57      -1.813  -8.598 -11.112  1.00  0.85           O  
ATOM    460  OE2 GLU A  57       0.076  -9.138 -12.101  1.00  0.85           O  
ATOM    461  N   PHE A  58       4.427  -5.952 -11.401  1.00  0.89           N  
ATOM    462  CA  PHE A  58       5.870  -6.155 -11.446  1.00  0.89           C  
ATOM    463  C   PHE A  58       6.579  -5.224 -10.469  1.00  0.89           C  
ATOM    464  CB  PHE A  58       6.402  -5.928 -12.865  1.00  0.89           C  
ATOM    465  O   PHE A  58       7.431  -5.662  -9.694  1.00  0.89           O  
ATOM    466  CG  PHE A  58       7.899  -6.030 -12.976  1.00  0.89           C  
ATOM    467  CD1 PHE A  58       8.684  -4.886 -13.047  1.00  0.89           C  
ATOM    468  CD2 PHE A  58       8.522  -7.271 -13.009  1.00  0.89           C  
ATOM    469  CE1 PHE A  58      10.070  -4.977 -13.150  1.00  0.89           C  
ATOM    470  CE2 PHE A  58       9.907  -7.370 -13.111  1.00  0.89           C  
ATOM    471  CZ  PHE A  58      10.679  -6.222 -13.183  1.00  0.89           C  
ATOM    472  N   ILE A  59       6.141  -4.056 -10.489  1.00  0.86           N  
ATOM    473  CA  ILE A  59       6.753  -3.050  -9.629  1.00  0.86           C  
ATOM    474  C   ILE A  59       6.439  -3.361  -8.167  1.00  0.86           C  
ATOM    475  CB  ILE A  59       6.269  -1.628  -9.990  1.00  0.86           C  
ATOM    476  O   ILE A  59       7.315  -3.267  -7.304  1.00  0.86           O  
ATOM    477  CG1 ILE A  59       6.746  -1.241 -11.394  1.00  0.86           C  
ATOM    478  CG2 ILE A  59       6.751  -0.613  -8.949  1.00  0.86           C  
ATOM    479  CD1 ILE A  59       6.177   0.077 -11.900  1.00  0.86           C  
ATOM    480  N   GLN A  60       5.209  -3.825  -7.845  1.00  0.81           N  
ATOM    481  CA  GLN A  60       4.766  -4.157  -6.495  1.00  0.81           C  
ATOM    482  C   GLN A  60       5.493  -5.389  -5.965  1.00  0.81           C  
ATOM    483  CB  GLN A  60       3.254  -4.387  -6.468  1.00  0.81           C  
ATOM    484  O   GLN A  60       5.768  -5.486  -4.767  1.00  0.81           O  
ATOM    485  CG  GLN A  60       2.436  -3.106  -6.566  1.00  0.81           C  
ATOM    486  CD  GLN A  60       0.941  -3.364  -6.563  1.00  0.81           C  
ATOM    487  NE2 GLN A  60       0.162  -2.341  -6.900  1.00  0.81           N  
ATOM    488  OE1 GLN A  60       0.489  -4.473  -6.261  1.00  0.81           O  
ATOM    489  N   ASN A  61       5.860  -6.225  -6.856  1.00  0.85           N  
ATOM    490  CA  ASN A  61       6.467  -7.487  -6.445  1.00  0.85           C  
ATOM    491  C   ASN A  61       7.986  -7.376  -6.357  1.00  0.85           C  
ATOM    492  CB  ASN A  61       6.071  -8.611  -7.405  1.00  0.85           C  
ATOM    493  O   ASN A  61       8.656  -8.309  -5.911  1.00  0.85           O  
ATOM    494  CG  ASN A  61       4.616  -9.012  -7.266  1.00  0.85           C  
ATOM    495  ND2 ASN A  61       3.997  -9.392  -8.377  1.00  0.85           N  
ATOM    496  OD1 ASN A  61       4.053  -8.982  -6.168  1.00  0.85           O  
ATOM    497  N   THR A  62       8.497  -6.231  -6.744  1.00  0.83           N  
ATOM    498  CA  THR A  62       9.932  -5.992  -6.639  1.00  0.83           C  
ATOM    499  C   THR A  62      10.267  -5.279  -5.332  1.00  0.83           C  
ATOM    500  CB  THR A  62      10.448  -5.160  -7.827  1.00  0.83           C  
ATOM    501  O   THR A  62       9.814  -4.157  -5.097  1.00  0.83           O  
ATOM    502  CG2 THR A  62      11.969  -5.054  -7.806  1.00  0.83           C  
ATOM    503  OG1 THR A  62      10.041  -5.783  -9.052  1.00  0.83           O  
ATOM    504  N   PRO A  63      10.931  -5.938  -4.429  1.00  0.78           N  
ATOM    505  CA  PRO A  63      11.242  -5.399  -3.103  1.00  0.78           C  
ATOM    506  C   PRO A  63      11.922  -4.033  -3.166  1.00  0.78           C  
ATOM    507  CB  PRO A  63      12.183  -6.450  -2.508  1.00  0.78           C  
ATOM    508  O   PRO A  63      11.700  -3.189  -2.295  1.00  0.78           O  
ATOM    509  CG  PRO A  63      11.866  -7.709  -3.249  1.00  0.78           C  
ATOM    510  CD  PRO A  63      11.388  -7.346  -4.625  1.00  0.78           C  
ATOM    511  N   ALA A  64      12.591  -3.756  -4.222  1.00  0.78           N  
ATOM    512  CA  ALA A  64      13.355  -2.519  -4.364  1.00  0.78           C  
ATOM    513  C   ALA A  64      12.428  -1.315  -4.509  1.00  0.78           C  
ATOM    514  CB  ALA A  64      14.296  -2.609  -5.563  1.00  0.78           C  
ATOM    515  O   ALA A  64      12.811  -0.186  -4.193  1.00  0.78           O  
ATOM    516  N   PHE A  65      11.101  -1.546  -4.702  1.00  0.77           N  
ATOM    517  CA  PHE A  65      10.214  -0.448  -5.071  1.00  0.77           C  
ATOM    518  C   PHE A  65       9.021  -0.375  -4.125  1.00  0.77           C  
ATOM    519  CB  PHE A  65       9.730  -0.609  -6.515  1.00  0.77           C  
ATOM    520  O   PHE A  65       8.032   0.301  -4.417  1.00  0.77           O  
ATOM    521  CG  PHE A  65      10.845  -0.702  -7.522  1.00  0.77           C  
ATOM    522  CD1 PHE A  65      11.796   0.306  -7.622  1.00  0.77           C  
ATOM    523  CD2 PHE A  65      10.942  -1.798  -8.368  1.00  0.77           C  
ATOM    524  CE1 PHE A  65      12.829   0.223  -8.552  1.00  0.77           C  
ATOM    525  CE2 PHE A  65      11.971  -1.889  -9.301  1.00  0.77           C  
ATOM    526  CZ  PHE A  65      12.913  -0.877  -9.392  1.00  0.77           C  
ATOM    527  N   HIS A  66       9.062  -1.070  -3.052  1.00  0.68           N  
ATOM    528  CA  HIS A  66       7.969  -1.114  -2.088  1.00  0.68           C  
ATOM    529  C   HIS A  66       7.727   0.258  -1.466  1.00  0.68           C  
ATOM    530  CB  HIS A  66       8.260  -2.142  -0.994  1.00  0.68           C  
ATOM    531  O   HIS A  66       6.589   0.605  -1.142  1.00  0.68           O  
ATOM    532  CG  HIS A  66       8.034  -3.557  -1.424  1.00  0.68           C  
ATOM    533  CD2 HIS A  66       7.633  -4.072  -2.610  1.00  0.68           C  
ATOM    534  ND1 HIS A  66       8.220  -4.630  -0.580  1.00  0.68           N  
ATOM    535  CE1 HIS A  66       7.944  -5.748  -1.231  1.00  0.68           C  
ATOM    536  NE2 HIS A  66       7.585  -5.436  -2.465  1.00  0.68           N  
ATOM    537  N   ASN A  67       8.712   1.161  -1.566  1.00  0.62           N  
ATOM    538  CA  ASN A  67       8.580   2.484  -0.965  1.00  0.62           C  
ATOM    539  C   ASN A  67       8.271   3.548  -2.014  1.00  0.62           C  
ATOM    540  CB  ASN A  67       9.848   2.852  -0.192  1.00  0.62           C  
ATOM    541  O   ASN A  67       8.240   4.740  -1.705  1.00  0.62           O  
ATOM    542  CG  ASN A  67      10.086   1.950   1.003  1.00  0.62           C  
ATOM    543  ND2 ASN A  67      11.352   1.689   1.306  1.00  0.62           N  
ATOM    544  OD1 ASN A  67       9.140   1.492   1.648  1.00  0.62           O  
ATOM    545  N   THR A  68       7.978   3.089  -3.259  1.00  0.64           N  
ATOM    546  CA  THR A  68       7.697   4.077  -4.294  1.00  0.64           C  
ATOM    547  C   THR A  68       6.194   4.300  -4.435  1.00  0.64           C  
ATOM    548  CB  THR A  68       8.285   3.647  -5.651  1.00  0.64           C  
ATOM    549  O   THR A  68       5.456   3.380  -4.796  1.00  0.64           O  
ATOM    550  CG2 THR A  68       8.323   4.817  -6.629  1.00  0.64           C  
ATOM    551  OG1 THR A  68       9.618   3.160  -5.455  1.00  0.64           O  
ATOM    552  N   PRO A  69       5.651   5.293  -3.801  1.00  0.59           N  
ATOM    553  CA  PRO A  69       4.252   5.694  -3.633  1.00  0.59           C  
ATOM    554  C   PRO A  69       3.587   6.081  -4.953  1.00  0.59           C  
ATOM    555  CB  PRO A  69       4.341   6.899  -2.694  1.00  0.59           C  
ATOM    556  O   PRO A  69       2.357   6.133  -5.036  1.00  0.59           O  
ATOM    557  CG  PRO A  69       5.788   7.275  -2.690  1.00  0.59           C  
ATOM    558  CD  PRO A  69       6.573   6.155  -3.311  1.00  0.59           C  
ATOM    559  N   MET A  70       4.243   5.868  -6.150  1.00  0.60           N  
ATOM    560  CA  MET A  70       3.670   6.650  -7.242  1.00  0.60           C  
ATOM    561  C   MET A  70       2.889   5.756  -8.199  1.00  0.60           C  
ATOM    562  CB  MET A  70       4.768   7.397  -8.002  1.00  0.60           C  
ATOM    563  O   MET A  70       1.857   6.164  -8.734  1.00  0.60           O  
ATOM    564  CG  MET A  70       4.439   8.856  -8.276  1.00  0.60           C  
ATOM    565  SD  MET A  70       4.780   9.338 -10.014  1.00  0.60           S  
ATOM    566  CE  MET A  70       3.137   9.924 -10.512  1.00  0.60           C  
ATOM    567  N   LEU A  71       2.972   4.400  -8.140  1.00  0.58           N  
ATOM    568  CA  LEU A  71       2.225   3.606  -9.109  1.00  0.58           C  
ATOM    569  C   LEU A  71       0.930   3.080  -8.498  1.00  0.58           C  
ATOM    570  CB  LEU A  71       3.076   2.437  -9.614  1.00  0.58           C  
ATOM    571  O   LEU A  71      -0.049   2.850  -9.211  1.00  0.58           O  
ATOM    572  CG  LEU A  71       4.131   2.773 -10.670  1.00  0.58           C  
ATOM    573  CD1 LEU A  71       5.302   1.802 -10.576  1.00  0.58           C  
ATOM    574  CD2 LEU A  71       3.518   2.747 -12.066  1.00  0.58           C  
ATOM    575  N   MET A  72       0.796   3.306  -7.253  1.00  0.53           N  
ATOM    576  CA  MET A  72      -0.337   2.781  -6.496  1.00  0.53           C  
ATOM    577  C   MET A  72      -1.361   3.877  -6.221  1.00  0.53           C  
ATOM    578  CB  MET A  72       0.136   2.164  -5.179  1.00  0.53           C  
ATOM    579  O   MET A  72      -2.532   3.588  -5.966  1.00  0.53           O  
ATOM    580  CG  MET A  72       0.588   0.719  -5.306  1.00  0.53           C  
ATOM    581  SD  MET A  72       0.735  -0.118  -3.680  1.00  0.53           S  
ATOM    582  CE  MET A  72      -0.442  -1.479  -3.912  1.00  0.53           C  
ATOM    583  N   GLU A  73      -1.078   5.116  -6.572  1.00  0.52           N  
ATOM    584  CA  GLU A  73      -1.976   6.227  -6.274  1.00  0.52           C  
ATOM    585  C   GLU A  73      -2.916   6.506  -7.443  1.00  0.52           C  
ATOM    586  CB  GLU A  73      -1.177   7.487  -5.929  1.00  0.52           C  
ATOM    587  O   GLU A  73      -3.935   7.180  -7.280  1.00  0.52           O  
ATOM    588  CG  GLU A  73      -0.602   7.484  -4.520  1.00  0.52           C  
ATOM    589  CD  GLU A  73       0.257   8.703  -4.221  1.00  0.52           C  
ATOM    590  OE1 GLU A  73       0.789   8.808  -3.092  1.00  0.52           O  
ATOM    591  OE2 GLU A  73       0.397   9.560  -5.121  1.00  0.52           O  
ATOM    592  N   ALA A  74      -2.892   5.646  -8.590  1.00  0.53           N  
ATOM    593  CA  ALA A  74      -3.691   5.991  -9.763  1.00  0.53           C  
ATOM    594  C   ALA A  74      -4.948   5.129  -9.842  1.00  0.53           C  
ATOM    595  CB  ALA A  74      -2.862   5.837 -11.035  1.00  0.53           C  
ATOM    596  O   ALA A  74      -5.987   5.579 -10.332  1.00  0.53           O  
ATOM    597  N   GLU A  75      -5.276   4.261  -8.805  1.00  0.51           N  
ATOM    598  CA  GLU A  75      -6.522   3.500  -8.816  1.00  0.51           C  
ATOM    599  C   GLU A  75      -7.115   3.391  -7.414  1.00  0.51           C  
ATOM    600  CB  GLU A  75      -6.295   2.104  -9.401  1.00  0.51           C  
ATOM    601  O   GLU A  75      -8.274   3.004  -7.252  1.00  0.51           O  
ATOM    602  CG  GLU A  75      -6.292   2.067 -10.922  1.00  0.51           C  
ATOM    603  CD  GLU A  75      -6.195   0.659 -11.488  1.00  0.51           C  
ATOM    604  OE1 GLU A  75      -6.398   0.481 -12.711  1.00  0.51           O  
ATOM    605  OE2 GLU A  75      -5.916  -0.274 -10.702  1.00  0.51           O  
ATOM    606  N   GLU A  76      -6.648   4.175  -6.391  1.00  0.48           N  
ATOM    607  CA  GLU A  76      -7.283   4.177  -5.077  1.00  0.48           C  
ATOM    608  C   GLU A  76      -7.777   5.572  -4.705  1.00  0.48           C  
ATOM    609  CB  GLU A  76      -6.314   3.660  -4.011  1.00  0.48           C  
ATOM    610  O   GLU A  76      -7.084   6.564  -4.937  1.00  0.48           O  
ATOM    611  CG  GLU A  76      -6.440   2.168  -3.736  1.00  0.48           C  
ATOM    612  CD  GLU A  76      -5.548   1.689  -2.602  1.00  0.48           C  
ATOM    613  OE1 GLU A  76      -5.584   0.483  -2.269  1.00  0.48           O  
ATOM    614  OE2 GLU A  76      -4.807   2.528  -2.041  1.00  0.48           O  
ATOM    615  N   ARG A  77      -9.015   6.031  -4.854  1.00  0.45           N  
ATOM    616  CA  ARG A  77      -9.491   7.174  -4.082  1.00  0.45           C  
ATOM    617  C   ARG A  77      -8.647   7.378  -2.829  1.00  0.45           C  
ATOM    618  CB  ARG A  77     -10.961   6.989  -3.698  1.00  0.45           C  
ATOM    619  O   ARG A  77      -8.328   6.417  -2.125  1.00  0.45           O  
ATOM    620  CG  ARG A  77     -11.936   7.644  -4.664  1.00  0.45           C  
ATOM    621  CD  ARG A  77     -13.343   7.710  -4.086  1.00  0.45           C  
ATOM    622  NE  ARG A  77     -14.360   7.611  -5.129  1.00  0.45           N  
ATOM    623  NH1 ARG A  77     -16.128   8.162  -3.747  1.00  0.45           N  
ATOM    624  NH2 ARG A  77     -16.497   7.711  -5.964  1.00  0.45           N  
ATOM    625  CZ  ARG A  77     -15.659   7.828  -4.945  1.00  0.45           C  
ATOM    626  N   ILE A  78      -7.552   8.137  -2.863  1.00  0.46           N  
ATOM    627  CA  ILE A  78      -6.958   8.581  -1.607  1.00  0.46           C  
ATOM    628  C   ILE A  78      -7.884   8.229  -0.445  1.00  0.46           C  
ATOM    629  CB  ILE A  78      -6.672  10.100  -1.623  1.00  0.46           C  
ATOM    630  O   ILE A  78      -8.994   8.757  -0.345  1.00  0.46           O  
ATOM    631  CG1 ILE A  78      -5.797  10.466  -2.827  1.00  0.46           C  
ATOM    632  CG2 ILE A  78      -6.011  10.538  -0.313  1.00  0.46           C  
ATOM    633  CD1 ILE A  78      -5.601  11.963  -3.018  1.00  0.46           C  
ATOM    634  N   ALA A  79      -8.274   6.940  -0.204  1.00  0.44           N  
ATOM    635  CA  ALA A  79      -8.799   6.729   1.143  1.00  0.44           C  
ATOM    636  C   ALA A  79      -7.737   7.026   2.197  1.00  0.44           C  
ATOM    637  CB  ALA A  79      -9.312   5.299   1.296  1.00  0.44           C  
ATOM    638  O   ALA A  79      -6.587   6.598   2.067  1.00  0.44           O  
ATOM    639  N   GLU A  80      -7.435   8.225   2.557  1.00  0.45           N  
ATOM    640  CA  GLU A  80      -6.737   8.558   3.795  1.00  0.45           C  
ATOM    641  C   GLU A  80      -6.644   7.347   4.719  1.00  0.45           C  
ATOM    642  CB  GLU A  80      -7.439   9.714   4.513  1.00  0.45           C  
ATOM    643  O   GLU A  80      -7.635   6.952   5.336  1.00  0.45           O  
ATOM    644  CG  GLU A  80      -6.981  11.091   4.056  1.00  0.45           C  
ATOM    645  CD  GLU A  80      -7.775  12.226   4.682  1.00  0.45           C  
ATOM    646  OE1 GLU A  80      -7.568  13.398   4.293  1.00  0.45           O  
ATOM    647  OE2 GLU A  80      -8.610  11.942   5.569  1.00  0.45           O  
ATOM    648  N   TYR A  81      -6.208   6.160   4.304  1.00  0.49           N  
ATOM    649  CA  TYR A  81      -5.878   5.153   5.307  1.00  0.49           C  
ATOM    650  C   TYR A  81      -4.576   5.499   6.019  1.00  0.49           C  
ATOM    651  CB  TYR A  81      -5.769   3.768   4.663  1.00  0.49           C  
ATOM    652  O   TYR A  81      -3.489   5.233   5.502  1.00  0.49           O  
ATOM    653  CG  TYR A  81      -7.098   3.183   4.251  1.00  0.49           C  
ATOM    654  CD1 TYR A  81      -7.898   2.507   5.169  1.00  0.49           C  
ATOM    655  CD2 TYR A  81      -7.557   3.305   2.944  1.00  0.49           C  
ATOM    656  CE1 TYR A  81      -9.123   1.965   4.794  1.00  0.49           C  
ATOM    657  CE2 TYR A  81      -8.780   2.767   2.557  1.00  0.49           C  
ATOM    658  OH  TYR A  81     -10.767   1.566   3.111  1.00  0.49           O  
ATOM    659  CZ  TYR A  81      -9.555   2.100   3.488  1.00  0.49           C  
ATOM    660  N   ALA A  82      -4.280   6.840   6.395  1.00  0.46           N  
ATOM    661  CA  ALA A  82      -3.307   7.062   7.461  1.00  0.46           C  
ATOM    662  C   ALA A  82      -3.728   6.353   8.745  1.00  0.46           C  
ATOM    663  CB  ALA A  82      -3.130   8.557   7.717  1.00  0.46           C  
ATOM    664  O   ALA A  82      -4.880   6.460   9.172  1.00  0.46           O  
ATOM    665  N   PRO A  83      -3.168   5.113   9.200  1.00  0.48           N  
ATOM    666  CA  PRO A  83      -3.337   4.978  10.649  1.00  0.48           C  
ATOM    667  C   PRO A  83      -2.827   6.194  11.418  1.00  0.48           C  
ATOM    668  CB  PRO A  83      -2.512   3.733  10.985  1.00  0.48           C  
ATOM    669  O   PRO A  83      -2.773   6.171  12.651  1.00  0.48           O  
ATOM    670  CG  PRO A  83      -1.605   3.547   9.811  1.00  0.48           C  
ATOM    671  CD  PRO A  83      -1.899   4.624   8.806  1.00  0.48           C  
ATOM    672  N   GLY A  84      -3.159   7.518  11.016  1.00  0.48           N  
ATOM    673  CA  GLY A  84      -2.506   8.612  11.717  1.00  0.48           C  
ATOM    674  C   GLY A  84      -3.334   9.883  11.742  1.00  0.48           C  
ATOM    675  O   GLY A  84      -3.657  10.440  10.691  1.00  0.48           O  
ATOM    676  N   ALA A  85      -4.663   9.795  12.227  1.00  0.49           N  
ATOM    677  CA  ALA A  85      -5.222  10.623  13.293  1.00  0.49           C  
ATOM    678  C   ALA A  85      -6.725  10.397  13.432  1.00  0.49           C  
ATOM    679  CB  ALA A  85      -4.933  12.099  13.027  1.00  0.49           C  
ATOM    680  O   ALA A  85      -7.521  11.014  12.721  1.00  0.49           O  
ATOM    681  N   ARG A  86      -7.227   9.015  13.181  1.00  0.54           N  
ATOM    682  CA  ARG A  86      -8.590   9.067  13.701  1.00  0.54           C  
ATOM    683  C   ARG A  86      -8.639   9.800  15.037  1.00  0.54           C  
ATOM    684  CB  ARG A  86      -9.160   7.656  13.856  1.00  0.54           C  
ATOM    685  O   ARG A  86      -7.658   9.806  15.784  1.00  0.54           O  
ATOM    686  CG  ARG A  86      -9.498   6.979  12.537  1.00  0.54           C  
ATOM    687  CD  ARG A  86     -10.147   5.619  12.751  1.00  0.54           C  
ATOM    688  NE  ARG A  86     -10.403   4.938  11.485  1.00  0.54           N  
ATOM    689  NH1 ARG A  86     -11.070   2.949  12.451  1.00  0.54           N  
ATOM    690  NH2 ARG A  86     -11.036   3.165  10.169  1.00  0.54           N  
ATOM    691  CZ  ARG A  86     -10.836   3.686  11.371  1.00  0.54           C  
ATOM    692  N   ALA A  87      -9.355  10.996  15.052  1.00  0.68           N  
ATOM    693  CA  ALA A  87      -9.557  11.800  16.255  1.00  0.68           C  
ATOM    694  C   ALA A  87      -9.488  10.935  17.511  1.00  0.68           C  
ATOM    695  CB  ALA A  87     -10.895  12.531  16.188  1.00  0.68           C  
ATOM    696  O   ALA A  87      -9.889   9.769  17.491  1.00  0.68           O  
ATOM    697  N   PRO A  88      -8.441  11.081  18.362  1.00  0.78           N  
ATOM    698  CA  PRO A  88      -8.358  10.376  19.643  1.00  0.78           C  
ATOM    699  C   PRO A  88      -9.710   9.844  20.112  1.00  0.78           C  
ATOM    700  CB  PRO A  88      -7.829  11.446  20.601  1.00  0.78           C  
ATOM    701  O   PRO A  88      -9.786   8.744  20.666  1.00  0.78           O  
ATOM    702  CG  PRO A  88      -7.176  12.460  19.718  1.00  0.78           C  
ATOM    703  CD  PRO A  88      -7.811  12.389  18.359  1.00  0.78           C  
ATOM    704  N   ALA A  89     -10.770  10.467  19.702  1.00  0.81           N  
ATOM    705  CA  ALA A  89     -12.099  10.077  20.164  1.00  0.81           C  
ATOM    706  C   ALA A  89     -12.597   8.840  19.422  1.00  0.81           C  
ATOM    707  CB  ALA A  89     -13.083  11.231  19.989  1.00  0.81           C  
ATOM    708  O   ALA A  89     -13.176   7.936  20.028  1.00  0.81           O  
ATOM    709  N   TYR A  90     -12.307   8.849  18.202  1.00  0.82           N  
ATOM    710  CA  TYR A  90     -12.702   7.711  17.381  1.00  0.82           C  
ATOM    711  C   TYR A  90     -12.024   6.432  17.859  1.00  0.82           C  
ATOM    712  CB  TYR A  90     -12.359   7.965  15.910  1.00  0.82           C  
ATOM    713  O   TYR A  90     -12.684   5.410  18.061  1.00  0.82           O  
ATOM    714  CG  TYR A  90     -12.636   6.785  15.010  1.00  0.82           C  
ATOM    715  CD1 TYR A  90     -11.615   5.914  14.636  1.00  0.82           C  
ATOM    716  CD2 TYR A  90     -13.918   6.539  14.531  1.00  0.82           C  
ATOM    717  CE1 TYR A  90     -11.865   4.827  13.805  1.00  0.82           C  
ATOM    718  CE2 TYR A  90     -14.180   5.455  13.699  1.00  0.82           C  
ATOM    719  OH  TYR A  90     -13.402   3.531  12.520  1.00  0.82           O  
ATOM    720  CZ  TYR A  90     -13.148   4.606  13.343  1.00  0.82           C  
ATOM    721  N   ARG A  91     -10.803   6.559  18.115  1.00  0.83           N  
ATOM    722  CA  ARG A  91     -10.047   5.396  18.569  1.00  0.83           C  
ATOM    723  C   ARG A  91     -10.558   4.903  19.918  1.00  0.83           C  
ATOM    724  CB  ARG A  91      -8.556   5.727  18.662  1.00  0.83           C  
ATOM    725  O   ARG A  91     -10.665   3.696  20.144  1.00  0.83           O  
ATOM    726  CG  ARG A  91      -7.873   5.880  17.312  1.00  0.83           C  
ATOM    727  CD  ARG A  91      -6.385   6.166  17.462  1.00  0.83           C  
ATOM    728  NE  ARG A  91      -5.763   6.469  16.176  1.00  0.83           N  
ATOM    729  NH1 ARG A  91      -3.714   7.048  17.072  1.00  0.83           N  
ATOM    730  NH2 ARG A  91      -4.043   7.128  14.805  1.00  0.83           N  
ATOM    731  CZ  ARG A  91      -4.508   6.881  16.021  1.00  0.83           C  
ATOM    732  N   GLN A  92     -10.832   5.791  20.715  1.00  0.86           N  
ATOM    733  CA  GLN A  92     -11.303   5.456  22.055  1.00  0.86           C  
ATOM    734  C   GLN A  92     -12.662   4.765  22.004  1.00  0.86           C  
ATOM    735  CB  GLN A  92     -11.384   6.712  22.925  1.00  0.86           C  
ATOM    736  O   GLN A  92     -12.904   3.805  22.738  1.00  0.86           O  
ATOM    737  CG  GLN A  92     -10.027   7.247  23.362  1.00  0.86           C  
ATOM    738  CD  GLN A  92     -10.137   8.474  24.247  1.00  0.86           C  
ATOM    739  NE2 GLN A  92      -8.996   9.059  24.594  1.00  0.86           N  
ATOM    740  OE1 GLN A  92     -11.239   8.894  24.615  1.00  0.86           O  
ATOM    741  N   ILE A  93     -13.496   5.244  21.113  1.00  0.89           N  
ATOM    742  CA  ILE A  93     -14.826   4.659  20.984  1.00  0.89           C  
ATOM    743  C   ILE A  93     -14.712   3.228  20.463  1.00  0.89           C  
ATOM    744  CB  ILE A  93     -15.725   5.500  20.050  1.00  0.89           C  
ATOM    745  O   ILE A  93     -15.319   2.309  21.018  1.00  0.89           O  
ATOM    746  CG1 ILE A  93     -16.079   6.837  20.710  1.00  0.89           C  
ATOM    747  CG2 ILE A  93     -16.990   4.722  19.674  1.00  0.89           C  
ATOM    748  CD1 ILE A  93     -16.814   7.805  19.793  1.00  0.89           C  
ATOM    749  N   ILE A  94     -13.877   3.073  19.483  1.00  0.90           N  
ATOM    750  CA  ILE A  94     -13.710   1.747  18.897  1.00  0.90           C  
ATOM    751  C   ILE A  94     -13.095   0.802  19.928  1.00  0.90           C  
ATOM    752  CB  ILE A  94     -12.833   1.797  17.626  1.00  0.90           C  
ATOM    753  O   ILE A  94     -13.539  -0.339  20.075  1.00  0.90           O  
ATOM    754  CG1 ILE A  94     -13.551   2.569  16.513  1.00  0.90           C  
ATOM    755  CG2 ILE A  94     -12.469   0.383  17.165  1.00  0.90           C  
ATOM    756  CD1 ILE A  94     -14.861   1.935  16.065  1.00  0.90           C  
ATOM    757  N   ASN A  95     -12.112   1.303  20.573  1.00  0.89           N  
ATOM    758  CA  ASN A  95     -11.473   0.498  21.609  1.00  0.89           C  
ATOM    759  C   ASN A  95     -12.468   0.076  22.686  1.00  0.89           C  
ATOM    760  CB  ASN A  95     -10.303   1.260  22.236  1.00  0.89           C  
ATOM    761  O   ASN A  95     -12.453  -1.071  23.136  1.00  0.89           O  
ATOM    762  CG  ASN A  95      -9.083   1.299  21.337  1.00  0.89           C  
ATOM    763  ND2 ASN A  95      -8.188   2.246  21.594  1.00  0.89           N  
ATOM    764  OD1 ASN A  95      -8.946   0.486  20.420  1.00  0.89           O  
ATOM    765  N   ALA A  96     -13.309   0.961  23.128  1.00  0.92           N  
ATOM    766  CA  ALA A  96     -14.326   0.677  24.137  1.00  0.92           C  
ATOM    767  C   ALA A  96     -15.288  -0.406  23.657  1.00  0.92           C  
ATOM    768  CB  ALA A  96     -15.094   1.948  24.490  1.00  0.92           C  
ATOM    769  O   ALA A  96     -15.604  -1.338  24.400  1.00  0.92           O  
ATOM    770  N   ILE A  97     -15.663  -0.251  22.433  1.00  0.93           N  
ATOM    771  CA  ILE A  97     -16.617  -1.204  21.876  1.00  0.93           C  
ATOM    772  C   ILE A  97     -15.952  -2.570  21.723  1.00  0.93           C  
ATOM    773  CB  ILE A  97     -17.170  -0.722  20.516  1.00  0.93           C  
ATOM    774  O   ILE A  97     -16.552  -3.599  22.042  1.00  0.93           O  
ATOM    775  CG1 ILE A  97     -18.047   0.521  20.707  1.00  0.93           C  
ATOM    776  CG2 ILE A  97     -17.950  -1.842  19.822  1.00  0.93           C  
ATOM    777  CD1 ILE A  97     -18.486   1.175  19.404  1.00  0.93           C  
ATOM    778  N   ASP A  98     -14.689  -2.602  21.320  1.00  0.92           N  
ATOM    779  CA  ASP A  98     -13.944  -3.839  21.108  1.00  0.92           C  
ATOM    780  C   ASP A  98     -13.729  -4.583  22.425  1.00  0.92           C  
ATOM    781  CB  ASP A  98     -12.598  -3.548  20.442  1.00  0.92           C  
ATOM    782  O   ASP A  98     -13.571  -5.805  22.435  1.00  0.92           O  
ATOM    783  CG  ASP A  98     -12.708  -3.359  18.940  1.00  0.92           C  
ATOM    784  OD1 ASP A  98     -13.770  -3.675  18.361  1.00  0.92           O  
ATOM    785  OD2 ASP A  98     -11.723  -2.892  18.328  1.00  0.92           O  
ATOM    786  N   ASN A  99     -13.738  -3.891  23.503  1.00  0.94           N  
ATOM    787  CA  ASN A  99     -13.489  -4.491  24.809  1.00  0.94           C  
ATOM    788  C   ASN A  99     -14.786  -4.937  25.478  1.00  0.94           C  
ATOM    789  CB  ASN A  99     -12.734  -3.514  25.713  1.00  0.94           C  
ATOM    790  O   ASN A  99     -14.767  -5.446  26.601  1.00  0.94           O  
ATOM    791  CG  ASN A  99     -11.257  -3.435  25.383  1.00  0.94           C  
ATOM    792  ND2 ASN A  99     -10.730  -2.218  25.306  1.00  0.94           N  
ATOM    793  OD1 ASN A  99     -10.594  -4.459  25.198  1.00  0.94           O  
ATOM    794  N   MET A 100     -15.948  -4.817  24.887  1.00  0.95           N  
ATOM    795  CA  MET A 100     -17.254  -5.252  25.375  1.00  0.95           C  
ATOM    796  C   MET A 100     -17.518  -6.706  25.001  1.00  0.95           C  
ATOM    797  CB  MET A 100     -18.362  -4.358  24.815  1.00  0.95           C  
ATOM    798  O   MET A 100     -16.923  -7.226  24.055  1.00  0.95           O  
ATOM    799  CG  MET A 100     -18.322  -2.932  25.338  1.00  0.95           C  
ATOM    800  SD  MET A 100     -19.616  -1.871  24.585  1.00  0.95           S  
ATOM    801  CE  MET A 100     -19.186  -0.270  25.323  1.00  0.95           C  
ATOM    802  N   THR A 101     -18.237  -7.383  25.798  1.00  0.97           N  
ATOM    803  CA  THR A 101     -18.698  -8.721  25.443  1.00  0.97           C  
ATOM    804  C   THR A 101     -19.704  -8.660  24.298  1.00  0.97           C  
ATOM    805  CB  THR A 101     -19.335  -9.430  26.652  1.00  0.97           C  
ATOM    806  O   THR A 101     -20.182  -7.581  23.940  1.00  0.97           O  
ATOM    807  CG2 THR A 101     -18.399  -9.414  27.856  1.00  0.97           C  
ATOM    808  OG1 THR A 101     -20.556  -8.765  27.001  1.00  0.97           O  
ATOM    809  N   ASP A 102     -19.994  -9.752  23.758  1.00  0.95           N  
ATOM    810  CA  ASP A 102     -20.941  -9.829  22.650  1.00  0.95           C  
ATOM    811  C   ASP A 102     -22.322  -9.333  23.073  1.00  0.95           C  
ATOM    812  CB  ASP A 102     -21.036 -11.263  22.124  1.00  0.95           C  
ATOM    813  O   ASP A 102     -22.997  -8.636  22.313  1.00  0.95           O  
ATOM    814  CG  ASP A 102     -19.777 -11.714  21.403  1.00  0.95           C  
ATOM    815  OD1 ASP A 102     -18.987 -10.854  20.958  1.00  0.95           O  
ATOM    816  OD2 ASP A 102     -19.576 -12.941  21.276  1.00  0.95           O  
ATOM    817  N   ILE A 103     -22.689  -9.635  24.286  1.00  0.97           N  
ATOM    818  CA  ILE A 103     -23.987  -9.232  24.817  1.00  0.97           C  
ATOM    819  C   ILE A 103     -24.036  -7.712  24.962  1.00  0.97           C  
ATOM    820  CB  ILE A 103     -24.277  -9.909  26.175  1.00  0.97           C  
ATOM    821  O   ILE A 103     -25.021  -7.078  24.576  1.00  0.97           O  
ATOM    822  CG1 ILE A 103     -24.386 -11.428  26.001  1.00  0.97           C  
ATOM    823  CG2 ILE A 103     -25.551  -9.337  26.803  1.00  0.97           C  
ATOM    824  CD1 ILE A 103     -24.477 -12.196  27.313  1.00  0.97           C  
ATOM    825  N   GLU A 104     -22.960  -7.163  25.445  1.00  0.96           N  
ATOM    826  CA  GLU A 104     -22.850  -5.718  25.618  1.00  0.96           C  
ATOM    827  C   GLU A 104     -22.888  -4.996  24.274  1.00  0.96           C  
ATOM    828  CB  GLU A 104     -21.563  -5.362  26.368  1.00  0.96           C  
ATOM    829  O   GLU A 104     -23.540  -3.959  24.138  1.00  0.96           O  
ATOM    830  CG  GLU A 104     -21.571  -5.778  27.832  1.00  0.96           C  
ATOM    831  CD  GLU A 104     -20.213  -5.641  28.502  1.00  0.96           C  
ATOM    832  OE1 GLU A 104     -20.162  -5.461  29.740  1.00  0.96           O  
ATOM    833  OE2 GLU A 104     -19.191  -5.712  27.782  1.00  0.96           O  
ATOM    834  N   GLN A 105     -22.182  -5.521  23.369  1.00  0.95           N  
ATOM    835  CA  GLN A 105     -22.159  -4.913  22.042  1.00  0.95           C  
ATOM    836  C   GLN A 105     -23.554  -4.890  21.424  1.00  0.95           C  
ATOM    837  CB  GLN A 105     -21.190  -5.660  21.125  1.00  0.95           C  
ATOM    838  O   GLN A 105     -23.936  -3.912  20.777  1.00  0.95           O  
ATOM    839  CG  GLN A 105     -19.723  -5.406  21.442  1.00  0.95           C  
ATOM    840  CD  GLN A 105     -18.785  -6.057  20.443  1.00  0.95           C  
ATOM    841  NE2 GLN A 105     -17.499  -6.096  20.775  1.00  0.95           N  
ATOM    842  OE1 GLN A 105     -19.213  -6.521  19.381  1.00  0.95           O  
ATOM    843  N   GLU A 106     -24.270  -5.881  21.633  1.00  0.95           N  
ATOM    844  CA  GLU A 106     -25.639  -5.963  21.133  1.00  0.95           C  
ATOM    845  C   GLU A 106     -26.529  -4.909  21.785  1.00  0.95           C  
ATOM    846  CB  GLU A 106     -26.217  -7.360  21.374  1.00  0.95           C  
ATOM    847  O   GLU A 106     -27.358  -4.289  21.116  1.00  0.95           O  
ATOM    848  CG  GLU A 106     -27.586  -7.576  20.746  1.00  0.95           C  
ATOM    849  CD  GLU A 106     -27.561  -7.545  19.226  1.00  0.95           C  
ATOM    850  OE1 GLU A 106     -28.631  -7.352  18.606  1.00  0.95           O  
ATOM    851  OE2 GLU A 106     -26.463  -7.714  18.652  1.00  0.95           O  
ATOM    852  N   LYS A 107     -26.349  -4.766  23.042  1.00  0.94           N  
ATOM    853  CA  LYS A 107     -27.119  -3.756  23.763  1.00  0.94           C  
ATOM    854  C   LYS A 107     -26.840  -2.359  23.216  1.00  0.94           C  
ATOM    855  CB  LYS A 107     -26.803  -3.806  25.258  1.00  0.94           C  
ATOM    856  O   LYS A 107     -27.758  -1.550  23.067  1.00  0.94           O  
ATOM    857  CG  LYS A 107     -27.419  -4.995  25.981  1.00  0.94           C  
ATOM    858  CD  LYS A 107     -27.155  -4.936  27.480  1.00  0.94           C  
ATOM    859  CE  LYS A 107     -27.804  -6.104  28.210  1.00  0.94           C  
ATOM    860  NZ  LYS A 107     -27.514  -6.072  29.675  1.00  0.94           N  
ATOM    861  N   VAL A 108     -25.571  -2.090  22.959  1.00  0.92           N  
ATOM    862  CA  VAL A 108     -25.169  -0.806  22.394  1.00  0.92           C  
ATOM    863  C   VAL A 108     -25.801  -0.627  21.016  1.00  0.92           C  
ATOM    864  CB  VAL A 108     -23.632  -0.685  22.296  1.00  0.92           C  
ATOM    865  O   VAL A 108     -26.327   0.444  20.701  1.00  0.92           O  
ATOM    866  CG1 VAL A 108     -23.238   0.554  21.494  1.00  0.92           C  
ATOM    867  CG2 VAL A 108     -23.010  -0.643  23.691  1.00  0.92           C  
ATOM    868  N   ALA A 109     -25.749  -1.651  20.292  1.00  0.92           N  
ATOM    869  CA  ALA A 109     -26.344  -1.623  18.958  1.00  0.92           C  
ATOM    870  C   ALA A 109     -27.841  -1.336  19.031  1.00  0.92           C  
ATOM    871  CB  ALA A 109     -26.093  -2.944  18.236  1.00  0.92           C  
ATOM    872  O   ALA A 109     -28.367  -0.545  18.245  1.00  0.92           O  
ATOM    873  N   GLN A 110     -28.518  -1.983  19.983  1.00  0.94           N  
ATOM    874  CA  GLN A 110     -29.948  -1.771  20.181  1.00  0.94           C  
ATOM    875  C   GLN A 110     -30.237  -0.334  20.607  1.00  0.94           C  
ATOM    876  CB  GLN A 110     -30.498  -2.748  21.221  1.00  0.94           C  
ATOM    877  O   GLN A 110     -31.203   0.274  20.142  1.00  0.94           O  
ATOM    878  CG  GLN A 110     -30.651  -4.173  20.706  1.00  0.94           C  
ATOM    879  CD  GLN A 110     -31.161  -5.129  21.767  1.00  0.94           C  
ATOM    880  NE2 GLN A 110     -31.292  -6.401  21.406  1.00  0.94           N  
ATOM    881  OE1 GLN A 110     -31.434  -4.728  22.903  1.00  0.94           O  
ATOM    882  N   PHE A 111     -29.406   0.061  21.554  1.00  0.92           N  
ATOM    883  CA  PHE A 111     -29.517   1.437  22.023  1.00  0.92           C  
ATOM    884  C   PHE A 111     -29.409   2.416  20.860  1.00  0.92           C  
ATOM    885  CB  PHE A 111     -28.437   1.739  23.067  1.00  0.92           C  
ATOM    886  O   PHE A 111     -30.226   3.330  20.734  1.00  0.92           O  
ATOM    887  CG  PHE A 111     -28.361   3.190  23.459  1.00  0.92           C  
ATOM    888  CD1 PHE A 111     -27.391   4.022  22.913  1.00  0.92           C  
ATOM    889  CD2 PHE A 111     -29.261   3.723  24.373  1.00  0.92           C  
ATOM    890  CE1 PHE A 111     -27.318   5.366  23.274  1.00  0.92           C  
ATOM    891  CE2 PHE A 111     -29.194   5.064  24.739  1.00  0.92           C  
ATOM    892  CZ  PHE A 111     -28.222   5.884  24.189  1.00  0.92           C  
ATOM    893  N   LEU A 112     -28.404   2.277  20.035  1.00  0.91           N  
ATOM    894  CA  LEU A 112     -28.155   3.185  18.921  1.00  0.91           C  
ATOM    895  C   LEU A 112     -29.276   3.101  17.890  1.00  0.91           C  
ATOM    896  CB  LEU A 112     -26.812   2.866  18.259  1.00  0.91           C  
ATOM    897  O   LEU A 112     -29.660   4.114  17.300  1.00  0.91           O  
ATOM    898  CG  LEU A 112     -25.560   3.199  19.071  1.00  0.91           C  
ATOM    899  CD1 LEU A 112     -24.312   2.703  18.348  1.00  0.91           C  
ATOM    900  CD2 LEU A 112     -25.473   4.700  19.328  1.00  0.91           C  
ATOM    901  N   SER A 113     -29.832   1.978  17.744  1.00  0.91           N  
ATOM    902  CA  SER A 113     -30.921   1.770  16.796  1.00  0.91           C  
ATOM    903  C   SER A 113     -32.212   2.418  17.285  1.00  0.91           C  
ATOM    904  CB  SER A 113     -31.149   0.276  16.561  1.00  0.91           C  
ATOM    905  O   SER A 113     -32.962   2.994  16.495  1.00  0.91           O  
ATOM    906  OG  SER A 113     -30.015  -0.317  15.952  1.00  0.91           O  
ATOM    907  N   ARG A 114     -32.540   2.283  18.578  1.00  0.89           N  
ATOM    908  CA  ARG A 114     -33.780   2.778  19.167  1.00  0.89           C  
ATOM    909  C   ARG A 114     -33.740   4.293  19.334  1.00  0.89           C  
ATOM    910  CB  ARG A 114     -34.039   2.108  20.518  1.00  0.89           C  
ATOM    911  O   ARG A 114     -34.694   4.988  18.977  1.00  0.89           O  
ATOM    912  CG  ARG A 114     -35.393   2.444  21.123  1.00  0.89           C  
ATOM    913  CD  ARG A 114     -35.631   1.693  22.425  1.00  0.89           C  
ATOM    914  NE  ARG A 114     -34.790   2.205  23.504  1.00  0.89           N  
ATOM    915  NH1 ARG A 114     -35.685   0.833  25.132  1.00  0.89           N  
ATOM    916  NH2 ARG A 114     -34.024   2.320  25.666  1.00  0.89           N  
ATOM    917  CZ  ARG A 114     -34.835   1.785  24.765  1.00  0.89           C  
ATOM    918  N   GLU A 115     -32.689   4.773  19.863  1.00  0.87           N  
ATOM    919  CA  GLU A 115     -32.625   6.176  20.262  1.00  0.87           C  
ATOM    920  C   GLU A 115     -32.012   7.035  19.161  1.00  0.87           C  
ATOM    921  CB  GLU A 115     -31.825   6.330  21.558  1.00  0.87           C  
ATOM    922  O   GLU A 115     -32.328   8.221  19.043  1.00  0.87           O  
ATOM    923  CG  GLU A 115     -32.464   5.651  22.761  1.00  0.87           C  
ATOM    924  CD  GLU A 115     -31.902   6.131  24.089  1.00  0.87           C  
ATOM    925  OE1 GLU A 115     -32.369   5.660  25.151  1.00  0.87           O  
ATOM    926  OE2 GLU A 115     -30.988   6.985  24.068  1.00  0.87           O  
ATOM    927  N   GLY A 116     -31.229   6.337  18.303  1.00  0.87           N  
ATOM    928  CA  GLY A 116     -30.568   7.076  17.239  1.00  0.87           C  
ATOM    929  C   GLY A 116     -29.308   7.784  17.698  1.00  0.87           C  
ATOM    930  O   GLY A 116     -29.071   7.925  18.900  1.00  0.87           O  
ATOM    931  N   ILE A 117     -28.421   8.144  16.742  1.00  0.86           N  
ATOM    932  CA  ILE A 117     -27.136   8.779  17.013  1.00  0.86           C  
ATOM    933  C   ILE A 117     -27.361  10.186  17.563  1.00  0.86           C  
ATOM    934  CB  ILE A 117     -26.254   8.833  15.746  1.00  0.86           C  
ATOM    935  O   ILE A 117     -26.566  10.680  18.367  1.00  0.86           O  
ATOM    936  CG1 ILE A 117     -24.840   9.310  16.099  1.00  0.86           C  
ATOM    937  CG2 ILE A 117     -26.888   9.738  14.685  1.00  0.86           C  
ATOM    938  CD1 ILE A 117     -24.057   8.335  16.968  1.00  0.86           C  
ATOM    939  N   ARG A 118     -28.438  10.696  17.296  1.00  0.85           N  
ATOM    940  CA  ARG A 118     -28.754  12.051  17.737  1.00  0.85           C  
ATOM    941  C   ARG A 118     -28.874  12.119  19.255  1.00  0.85           C  
ATOM    942  CB  ARG A 118     -30.050  12.540  17.086  1.00  0.85           C  
ATOM    943  O   ARG A 118     -28.368  13.053  19.882  1.00  0.85           O  
ATOM    944  CG  ARG A 118     -29.884  12.990  15.644  1.00  0.85           C  
ATOM    945  CD  ARG A 118     -31.194  13.494  15.056  1.00  0.85           C  
ATOM    946  NE  ARG A 118     -31.082  13.739  13.621  1.00  0.85           N  
ATOM    947  NH1 ARG A 118     -33.001  15.017  13.479  1.00  0.85           N  
ATOM    948  NH2 ARG A 118     -31.745  14.616  11.604  1.00  0.85           N  
ATOM    949  CZ  ARG A 118     -31.943  14.457  12.904  1.00  0.85           C  
ATOM    950  N   ASN A 119     -29.615  11.226  19.805  1.00  0.86           N  
ATOM    951  CA  ASN A 119     -29.794  11.174  21.252  1.00  0.86           C  
ATOM    952  C   ASN A 119     -28.490  10.836  21.967  1.00  0.86           C  
ATOM    953  CB  ASN A 119     -30.881  10.163  21.622  1.00  0.86           C  
ATOM    954  O   ASN A 119     -28.222  11.347  23.055  1.00  0.86           O  
ATOM    955  CG  ASN A 119     -32.279  10.677  21.340  1.00  0.86           C  
ATOM    956  ND2 ASN A 119     -33.189   9.770  21.006  1.00  0.86           N  
ATOM    957  OD1 ASN A 119     -32.539  11.881  21.421  1.00  0.86           O  
ATOM    958  N   PHE A 120     -27.741   9.984  21.323  1.00  0.87           N  
ATOM    959  CA  PHE A 120     -26.406   9.669  21.816  1.00  0.87           C  
ATOM    960  C   PHE A 120     -25.556  10.929  21.920  1.00  0.87           C  
ATOM    961  CB  PHE A 120     -25.721   8.648  20.901  1.00  0.87           C  
ATOM    962  O   PHE A 120     -24.947  11.190  22.960  1.00  0.87           O  
ATOM    963  CG  PHE A 120     -24.323   8.292  21.329  1.00  0.87           C  
ATOM    964  CD1 PHE A 120     -23.223   8.789  20.642  1.00  0.87           C  
ATOM    965  CD2 PHE A 120     -24.109   7.458  22.419  1.00  0.87           C  
ATOM    966  CE1 PHE A 120     -21.927   8.461  21.035  1.00  0.87           C  
ATOM    967  CE2 PHE A 120     -22.818   7.126  22.819  1.00  0.87           C  
ATOM    968  CZ  PHE A 120     -21.728   7.628  22.125  1.00  0.87           C  
ATOM    969  N   LEU A 121     -25.590  11.731  20.932  1.00  0.87           N  
ATOM    970  CA  LEU A 121     -24.815  12.967  20.891  1.00  0.87           C  
ATOM    971  C   LEU A 121     -25.386  14.000  21.856  1.00  0.87           C  
ATOM    972  CB  LEU A 121     -24.790  13.537  19.471  1.00  0.87           C  
ATOM    973  O   LEU A 121     -24.637  14.756  22.478  1.00  0.87           O  
ATOM    974  CG  LEU A 121     -24.021  12.725  18.427  1.00  0.87           C  
ATOM    975  CD1 LEU A 121     -24.150  13.372  17.052  1.00  0.87           C  
ATOM    976  CD2 LEU A 121     -22.555  12.594  18.826  1.00  0.87           C  
ATOM    977  N   ALA A 122     -26.723  14.018  21.991  1.00  0.88           N  
ATOM    978  CA  ALA A 122     -27.397  14.907  22.934  1.00  0.88           C  
ATOM    979  C   ALA A 122     -26.933  14.644  24.364  1.00  0.88           C  
ATOM    980  CB  ALA A 122     -28.912  14.742  22.831  1.00  0.88           C  
ATOM    981  O   ALA A 122     -26.747  15.580  25.145  1.00  0.88           O  
ATOM    982  N   ARG A 123     -26.665  13.448  24.719  1.00  0.87           N  
ATOM    983  CA  ARG A 123     -26.206  13.070  26.052  1.00  0.87           C  
ATOM    984  C   ARG A 123     -24.783  13.558  26.300  1.00  0.87           C  
ATOM    985  CB  ARG A 123     -26.279  11.552  26.235  1.00  0.87           C  
ATOM    986  O   ARG A 123     -24.390  13.784  27.446  1.00  0.87           O  
ATOM    987  CG  ARG A 123     -27.696  11.013  26.353  1.00  0.87           C  
ATOM    988  CD  ARG A 123     -27.709   9.513  26.609  1.00  0.87           C  
ATOM    989  NE  ARG A 123     -29.066   9.013  26.815  1.00  0.87           N  
ATOM    990  NH1 ARG A 123     -28.406   7.008  27.754  1.00  0.87           N  
ATOM    991  NH2 ARG A 123     -30.634   7.480  27.494  1.00  0.87           N  
ATOM    992  CZ  ARG A 123     -29.366   7.835  27.354  1.00  0.87           C  
ATOM    993  N   LEU A 124     -24.104  13.821  25.174  1.00  0.87           N  
ATOM    994  CA  LEU A 124     -22.740  14.331  25.260  1.00  0.87           C  
ATOM    995  C   LEU A 124     -22.721  15.853  25.159  1.00  0.87           C  
ATOM    996  CB  LEU A 124     -21.870  13.724  24.156  1.00  0.87           C  
ATOM    997  O   LEU A 124     -21.652  16.460  25.076  1.00  0.87           O  
ATOM    998  CG  LEU A 124     -21.630  12.216  24.234  1.00  0.87           C  
ATOM    999  CD1 LEU A 124     -20.899  11.730  22.987  1.00  0.87           C  
ATOM   1000  CD2 LEU A 124     -20.844  11.864  25.492  1.00  0.87           C  
ATOM   1001  N   ASP A 125     -23.992  16.439  25.224  1.00  0.88           N  
ATOM   1002  CA  ASP A 125     -24.168  17.882  25.090  1.00  0.88           C  
ATOM   1003  C   ASP A 125     -23.593  18.385  23.768  1.00  0.88           C  
ATOM   1004  CB  ASP A 125     -23.510  18.614  26.262  1.00  0.88           C  
ATOM   1005  O   ASP A 125     -22.990  19.459  23.716  1.00  0.88           O  
ATOM   1006  CG  ASP A 125     -24.261  18.434  27.570  1.00  0.88           C  
ATOM   1007  OD1 ASP A 125     -25.510  18.388  27.555  1.00  0.88           O  
ATOM   1008  OD2 ASP A 125     -23.597  18.340  28.625  1.00  0.88           O  
ATOM   1009  N   ILE A 126     -23.529  17.513  22.771  1.00  0.83           N  
ATOM   1010  CA  ILE A 126     -23.058  17.862  21.435  1.00  0.83           C  
ATOM   1011  C   ILE A 126     -24.251  18.138  20.524  1.00  0.83           C  
ATOM   1012  CB  ILE A 126     -22.175  16.744  20.837  1.00  0.83           C  
ATOM   1013  O   ILE A 126     -25.089  17.260  20.304  1.00  0.83           O  
ATOM   1014  CG1 ILE A 126     -20.965  16.478  21.741  1.00  0.83           C  
ATOM   1015  CG2 ILE A 126     -21.729  17.108  19.418  1.00  0.83           C  
ATOM   1016  CD1 ILE A 126     -20.197  15.211  21.391  1.00  0.83           C  
ATOM   1017  N   ASP A 127     -25.020  19.143  20.737  1.00  0.70           N  
ATOM   1018  CA  ASP A 127     -26.208  19.551  19.994  1.00  0.70           C  
ATOM   1019  C   ASP A 127     -25.827  20.298  18.717  1.00  0.70           C  
ATOM   1020  CB  ASP A 127     -27.112  20.425  20.865  1.00  0.70           C  
ATOM   1021  O   ASP A 127     -24.978  21.191  18.744  1.00  0.70           O  
ATOM   1022  CG  ASP A 127     -28.373  19.709  21.316  1.00  0.70           C  
ATOM   1023  OD1 ASP A 127     -28.707  18.647  20.748  1.00  0.70           O  
ATOM   1024  OD2 ASP A 127     -29.040  20.214  22.245  1.00  0.70           O  
ATOM   1025  N   GLU A 128     -26.096  19.722  17.495  1.00  0.60           N  
ATOM   1026  CA  GLU A 128     -26.188  20.354  16.182  1.00  0.60           C  
ATOM   1027  C   GLU A 128     -27.255  21.445  16.168  1.00  0.60           C  
ATOM   1028  CB  GLU A 128     -26.488  19.310  15.103  1.00  0.60           C  
ATOM   1029  O   GLU A 128     -27.463  22.104  15.147  1.00  0.60           O  
ATOM   1030  CG  GLU A 128     -25.265  18.884  14.303  1.00  0.60           C  
ATOM   1031  CD  GLU A 128     -25.606  18.012  13.105  1.00  0.60           C  
ATOM   1032  OE1 GLU A 128     -24.708  17.742  12.275  1.00  0.60           O  
ATOM   1033  OE2 GLU A 128     -26.782  17.597  12.994  1.00  0.60           O  
ATOM   1034  N   SER A 129     -27.665  22.066  17.321  1.00  0.56           N  
ATOM   1035  CA  SER A 129     -28.582  23.201  17.310  1.00  0.56           C  
ATOM   1036  C   SER A 129     -27.875  24.486  17.730  1.00  0.56           C  
ATOM   1037  CB  SER A 129     -29.771  22.938  18.235  1.00  0.56           C  
ATOM   1038  O   SER A 129     -28.368  25.219  18.589  1.00  0.56           O  
ATOM   1039  OG  SER A 129     -29.664  21.663  18.843  1.00  0.56           O  
ATOM   1040  N   ALA A 130     -26.744  24.922  17.042  1.00  0.44           N  
ATOM   1041  CA  ALA A 130     -26.483  26.272  16.551  1.00  0.44           C  
ATOM   1042  C   ALA A 130     -26.485  26.312  15.026  1.00  0.44           C  
ATOM   1043  CB  ALA A 130     -25.152  26.788  17.092  1.00  0.44           C  
ATOM   1044  O   ALA A 130     -25.979  25.395  14.375  1.00  0.44           O  
