# Supplementary material for: Escherichia coli transcription factors of unknown function: sequence features and possible evolutionary relationships
Source: PeerJ. 2022 Jul 20;10:e13772. doi: 10.7717/peerj.13772 (PMC9308461; doi:10.7717/peerj.13772)
Supplement: Supplemental Information 18 [file peerj-10-13772-s018.zip › Raw Data/PDB files/YfhH_b2561_unrelaxed_model_1.pdb]

ATOM      1  N   MET A   1      22.177  12.978 -41.126  1.00  0.59           N  
ATOM      2  CA  MET A   1      20.912  12.536 -40.545  1.00  0.59           C  
ATOM      3  C   MET A   1      21.154  11.626 -39.345  1.00  0.59           C  
ATOM      4  CB  MET A   1      20.065  11.809 -41.590  1.00  0.59           C  
ATOM      5  O   MET A   1      22.057  10.788 -39.368  1.00  0.59           O  
ATOM      6  CG  MET A   1      18.572  11.848 -41.304  1.00  0.59           C  
ATOM      7  SD  MET A   1      17.573  11.182 -42.691  1.00  0.59           S  
ATOM      8  CE  MET A   1      17.217   9.519 -42.060  1.00  0.59           C  
ATOM      9  N   ASN A   2      20.695  11.999 -38.104  1.00  0.83           N  
ATOM     10  CA  ASN A   2      20.735  11.317 -36.815  1.00  0.83           C  
ATOM     11  C   ASN A   2      20.447   9.826 -36.961  1.00  0.83           C  
ATOM     12  CB  ASN A   2      19.746  11.956 -35.839  1.00  0.83           C  
ATOM     13  O   ASN A   2      19.352   9.438 -37.371  1.00  0.83           O  
ATOM     14  CG  ASN A   2      19.887  11.419 -34.428  1.00  0.83           C  
ATOM     15  ND2 ASN A   2      19.737  12.295 -33.442  1.00  0.83           N  
ATOM     16  OD1 ASN A   2      20.130  10.226 -34.227  1.00  0.83           O  
ATOM     17  N   GLY A   3      21.534   8.901 -37.020  1.00  0.85           N  
ATOM     18  CA  GLY A   3      21.424   7.460 -37.176  1.00  0.85           C  
ATOM     19  C   GLY A   3      20.245   6.867 -36.428  1.00  0.85           C  
ATOM     20  O   GLY A   3      19.518   6.030 -36.967  1.00  0.85           O  
ATOM     21  N   LEU A   4      19.945   7.279 -35.211  1.00  0.89           N  
ATOM     22  CA  LEU A   4      18.859   6.738 -34.401  1.00  0.89           C  
ATOM     23  C   LEU A   4      17.504   7.151 -34.964  1.00  0.89           C  
ATOM     24  CB  LEU A   4      18.987   7.210 -32.950  1.00  0.89           C  
ATOM     25  O   LEU A   4      16.571   6.345 -35.001  1.00  0.89           O  
ATOM     26  CG  LEU A   4      20.159   6.637 -32.151  1.00  0.89           C  
ATOM     27  CD1 LEU A   4      20.238   7.296 -30.779  1.00  0.89           C  
ATOM     28  CD2 LEU A   4      20.026   5.123 -32.017  1.00  0.89           C  
ATOM     29  N   LEU A   5      17.347   8.340 -35.417  1.00  0.87           N  
ATOM     30  CA  LEU A   5      16.116   8.838 -36.021  1.00  0.87           C  
ATOM     31  C   LEU A   5      15.791   8.075 -37.301  1.00  0.87           C  
ATOM     32  CB  LEU A   5      16.235  10.335 -36.322  1.00  0.87           C  
ATOM     33  O   LEU A   5      14.638   7.704 -37.531  1.00  0.87           O  
ATOM     34  CG  LEU A   5      14.964  11.030 -36.813  1.00  0.87           C  
ATOM     35  CD1 LEU A   5      13.938  11.115 -35.688  1.00  0.87           C  
ATOM     36  CD2 LEU A   5      15.289  12.419 -37.353  1.00  0.87           C  
ATOM     37  N   ARG A   6      16.735   7.815 -38.011  1.00  0.90           N  
ATOM     38  CA  ARG A   6      16.533   7.064 -39.246  1.00  0.90           C  
ATOM     39  C   ARG A   6      16.030   5.655 -38.954  1.00  0.90           C  
ATOM     40  CB  ARG A   6      17.831   7.000 -40.055  1.00  0.90           C  
ATOM     41  O   ARG A   6      15.147   5.148 -39.649  1.00  0.90           O  
ATOM     42  CG  ARG A   6      18.039   8.188 -40.980  1.00  0.90           C  
ATOM     43  CD  ARG A   6      19.242   7.989 -41.892  1.00  0.90           C  
ATOM     44  NE  ARG A   6      19.482   9.159 -42.731  1.00  0.90           N  
ATOM     45  NH1 ARG A   6      21.299   8.253 -43.833  1.00  0.90           N  
ATOM     46  NH2 ARG A   6      20.582  10.370 -44.344  1.00  0.90           N  
ATOM     47  CZ  ARG A   6      20.454   9.258 -43.634  1.00  0.90           C  
ATOM     48  N   ILE A   7      16.554   5.045 -37.955  1.00  0.93           N  
ATOM     49  CA  ILE A   7      16.110   3.711 -37.566  1.00  0.93           C  
ATOM     50  C   ILE A   7      14.647   3.761 -37.132  1.00  0.93           C  
ATOM     51  CB  ILE A   7      16.986   3.133 -36.432  1.00  0.93           C  
ATOM     52  O   ILE A   7      13.837   2.934 -37.560  1.00  0.93           O  
ATOM     53  CG1 ILE A   7      18.419   2.906 -36.927  1.00  0.93           C  
ATOM     54  CG2 ILE A   7      16.381   1.833 -35.892  1.00  0.93           C  
ATOM     55  CD1 ILE A   7      19.398   2.510 -35.830  1.00  0.93           C  
ATOM     56  N   ARG A   8      14.278   4.793 -36.351  1.00  0.91           N  
ATOM     57  CA  ARG A   8      12.914   4.929 -35.849  1.00  0.91           C  
ATOM     58  C   ARG A   8      11.929   5.151 -36.991  1.00  0.91           C  
ATOM     59  CB  ARG A   8      12.823   6.082 -34.846  1.00  0.91           C  
ATOM     60  O   ARG A   8      10.842   4.570 -37.002  1.00  0.91           O  
ATOM     61  CG  ARG A   8      13.435   5.768 -33.490  1.00  0.91           C  
ATOM     62  CD  ARG A   8      13.180   6.883 -32.485  1.00  0.91           C  
ATOM     63  NE  ARG A   8      13.917   6.668 -31.243  1.00  0.91           N  
ATOM     64  NH1 ARG A   8      14.583   8.869 -31.015  1.00  0.91           N  
ATOM     65  NH2 ARG A   8      15.204   7.310 -29.453  1.00  0.91           N  
ATOM     66  CZ  ARG A   8      14.566   7.616 -30.573  1.00  0.91           C  
ATOM     67  N   GLN A   9      12.334   5.874 -37.985  1.00  0.91           N  
ATOM     68  CA  GLN A   9      11.470   6.236 -39.104  1.00  0.91           C  
ATOM     69  C   GLN A   9      11.194   5.030 -39.998  1.00  0.91           C  
ATOM     70  CB  GLN A   9      12.097   7.365 -39.924  1.00  0.91           C  
ATOM     71  O   GLN A   9      10.113   4.916 -40.579  1.00  0.91           O  
ATOM     72  CG  GLN A   9      12.015   8.730 -39.253  1.00  0.91           C  
ATOM     73  CD  GLN A   9      12.696   9.821 -40.058  1.00  0.91           C  
ATOM     74  NE2 GLN A   9      12.379  11.073 -39.747  1.00  0.91           N  
ATOM     75  OE1 GLN A   9      13.501   9.541 -40.952  1.00  0.91           O  
ATOM     76  N   ARG A  10      12.032   4.109 -40.050  1.00  0.92           N  
ATOM     77  CA  ARG A  10      11.918   2.983 -40.971  1.00  0.92           C  
ATOM     78  C   ARG A  10      11.507   1.712 -40.233  1.00  0.92           C  
ATOM     79  CB  ARG A  10      13.239   2.756 -41.709  1.00  0.92           C  
ATOM     80  O   ARG A  10      11.380   0.648 -40.843  1.00  0.92           O  
ATOM     81  CG  ARG A  10      13.609   3.877 -42.668  1.00  0.92           C  
ATOM     82  CD  ARG A  10      14.689   3.446 -43.650  1.00  0.92           C  
ATOM     83  NE  ARG A  10      14.904   4.448 -44.689  1.00  0.92           N  
ATOM     84  NH1 ARG A  10      16.320   3.133 -45.955  1.00  0.92           N  
ATOM     85  NH2 ARG A  10      15.798   5.256 -46.644  1.00  0.92           N  
ATOM     86  CZ  ARG A  10      15.673   4.277 -45.760  1.00  0.92           C  
ATOM     87  N   TYR A  11      11.335   1.853 -38.925  1.00  0.92           N  
ATOM     88  CA  TYR A  11      11.159   0.696 -38.056  1.00  0.92           C  
ATOM     89  C   TYR A  11       9.976  -0.152 -38.509  1.00  0.92           C  
ATOM     90  CB  TYR A  11      10.957   1.140 -36.604  1.00  0.92           C  
ATOM     91  O   TYR A  11      10.082  -1.377 -38.602  1.00  0.92           O  
ATOM     92  CG  TYR A  11      10.930  -0.003 -35.618  1.00  0.92           C  
ATOM     93  CD1 TYR A  11       9.724  -0.565 -35.206  1.00  0.92           C  
ATOM     94  CD2 TYR A  11      12.110  -0.521 -35.095  1.00  0.92           C  
ATOM     95  CE1 TYR A  11       9.694  -1.617 -34.296  1.00  0.92           C  
ATOM     96  CE2 TYR A  11      12.092  -1.573 -34.184  1.00  0.92           C  
ATOM     97  OH  TYR A  11      10.857  -3.154 -32.891  1.00  0.92           O  
ATOM     98  CZ  TYR A  11      10.881  -2.113 -33.792  1.00  0.92           C  
ATOM     99  N   GLN A  12       8.853   0.460 -38.902  1.00  0.90           N  
ATOM    100  CA  GLN A  12       7.612  -0.240 -39.217  1.00  0.90           C  
ATOM    101  C   GLN A  12       7.739  -1.029 -40.517  1.00  0.90           C  
ATOM    102  CB  GLN A  12       6.448   0.747 -39.314  1.00  0.90           C  
ATOM    103  O   GLN A  12       7.093  -2.065 -40.687  1.00  0.90           O  
ATOM    104  CG  GLN A  12       6.068   1.384 -37.984  1.00  0.90           C  
ATOM    105  CD  GLN A  12       5.508   0.382 -36.993  1.00  0.90           C  
ATOM    106  NE2 GLN A  12       5.571   0.719 -35.709  1.00  0.90           N  
ATOM    107  OE1 GLN A  12       5.021  -0.686 -37.377  1.00  0.90           O  
ATOM    108  N   GLY A  13       8.695  -0.755 -41.363  1.00  0.91           N  
ATOM    109  CA  GLY A  13       8.855  -1.415 -42.649  1.00  0.91           C  
ATOM    110  C   GLY A  13       9.985  -2.428 -42.663  1.00  0.91           C  
ATOM    111  O   GLY A  13      10.259  -3.045 -43.694  1.00  0.91           O  
ATOM    112  N   LEU A  14      10.545  -2.686 -41.508  1.00  0.93           N  
ATOM    113  CA  LEU A  14      11.715  -3.555 -41.442  1.00  0.93           C  
ATOM    114  C   LEU A  14      11.301  -5.020 -41.363  1.00  0.93           C  
ATOM    115  CB  LEU A  14      12.585  -3.193 -40.236  1.00  0.93           C  
ATOM    116  O   LEU A  14      10.250  -5.344 -40.804  1.00  0.93           O  
ATOM    117  CG  LEU A  14      13.238  -1.810 -40.261  1.00  0.93           C  
ATOM    118  CD1 LEU A  14      14.031  -1.575 -38.980  1.00  0.93           C  
ATOM    119  CD2 LEU A  14      14.136  -1.666 -41.485  1.00  0.93           C  
ATOM    120  N   ALA A  15      12.014  -5.947 -41.917  1.00  0.94           N  
ATOM    121  CA  ALA A  15      11.863  -7.391 -41.753  1.00  0.94           C  
ATOM    122  C   ALA A  15      12.209  -7.820 -40.330  1.00  0.94           C  
ATOM    123  CB  ALA A  15      12.738  -8.135 -42.758  1.00  0.94           C  
ATOM    124  O   ALA A  15      12.788  -7.046 -39.565  1.00  0.94           O  
ATOM    125  N   GLN A  16      11.885  -8.941 -39.869  1.00  0.93           N  
ATOM    126  CA  GLN A  16      12.041  -9.452 -38.512  1.00  0.93           C  
ATOM    127  C   GLN A  16      13.496  -9.381 -38.060  1.00  0.93           C  
ATOM    128  CB  GLN A  16      11.532 -10.892 -38.418  1.00  0.93           C  
ATOM    129  O   GLN A  16      13.786  -8.933 -36.948  1.00  0.93           O  
ATOM    130  CG  GLN A  16      11.460 -11.427 -36.995  1.00  0.93           C  
ATOM    131  CD  GLN A  16      10.508 -10.636 -36.117  1.00  0.93           C  
ATOM    132  NE2 GLN A  16      10.746 -10.662 -34.811  1.00  0.93           N  
ATOM    133  OE1 GLN A  16       9.567 -10.006 -36.610  1.00  0.93           O  
ATOM    134  N   SER A  17      14.392  -9.808 -38.876  1.00  0.92           N  
ATOM    135  CA  SER A  17      15.804  -9.798 -38.508  1.00  0.92           C  
ATOM    136  C   SER A  17      16.318  -8.374 -38.327  1.00  0.92           C  
ATOM    137  CB  SER A  17      16.639 -10.520 -39.566  1.00  0.92           C  
ATOM    138  O   SER A  17      17.086  -8.098 -37.403  1.00  0.92           O  
ATOM    139  OG  SER A  17      16.487  -9.904 -40.834  1.00  0.92           O  
ATOM    140  N   ASP A  18      15.813  -7.426 -39.132  1.00  0.96           N  
ATOM    141  CA  ASP A  18      16.198  -6.020 -39.050  1.00  0.96           C  
ATOM    142  C   ASP A  18      15.623  -5.366 -37.796  1.00  0.96           C  
ATOM    143  CB  ASP A  18      15.737  -5.263 -40.297  1.00  0.96           C  
ATOM    144  O   ASP A  18      16.267  -4.511 -37.184  1.00  0.96           O  
ATOM    145  CG  ASP A  18      16.560  -5.595 -41.530  1.00  0.96           C  
ATOM    146  OD1 ASP A  18      17.657  -6.179 -41.392  1.00  0.96           O  
ATOM    147  OD2 ASP A  18      16.109  -5.266 -42.648  1.00  0.96           O  
ATOM    148  N   LYS A  19      14.466  -5.849 -37.417  1.00  0.96           N  
ATOM    149  CA  LYS A  19      13.840  -5.296 -36.220  1.00  0.96           C  
ATOM    150  C   LYS A  19      14.644  -5.640 -34.970  1.00  0.96           C  
ATOM    151  CB  LYS A  19      12.406  -5.810 -36.079  1.00  0.96           C  
ATOM    152  O   LYS A  19      14.732  -4.834 -34.041  1.00  0.96           O  
ATOM    153  CG  LYS A  19      11.407  -5.117 -36.993  1.00  0.96           C  
ATOM    154  CD  LYS A  19       9.978  -5.550 -36.690  1.00  0.96           C  
ATOM    155  CE  LYS A  19       8.974  -4.833 -37.582  1.00  0.96           C  
ATOM    156  NZ  LYS A  19       7.570  -5.236 -37.272  1.00  0.96           N  
ATOM    157  N   LYS A  20      15.208  -6.843 -34.951  1.00  0.96           N  
ATOM    158  CA  LYS A  20      16.063  -7.229 -33.832  1.00  0.96           C  
ATOM    159  C   LYS A  20      17.255  -6.285 -33.700  1.00  0.96           C  
ATOM    160  CB  LYS A  20      16.551  -8.668 -34.000  1.00  0.96           C  
ATOM    161  O   LYS A  20      17.600  -5.863 -32.595  1.00  0.96           O  
ATOM    162  CG  LYS A  20      15.467  -9.717 -33.800  1.00  0.96           C  
ATOM    163  CD  LYS A  20      16.030 -11.129 -33.899  1.00  0.96           C  
ATOM    164  CE  LYS A  20      14.945 -12.179 -33.700  1.00  0.96           C  
ATOM    165  NZ  LYS A  20      15.489 -13.566 -33.812  1.00  0.96           N  
ATOM    166  N   LEU A  21      17.783  -5.971 -34.837  1.00  0.97           N  
ATOM    167  CA  LEU A  21      18.919  -5.055 -34.841  1.00  0.97           C  
ATOM    168  C   LEU A  21      18.486  -3.651 -34.434  1.00  0.97           C  
ATOM    169  CB  LEU A  21      19.574  -5.019 -36.224  1.00  0.97           C  
ATOM    170  O   LEU A  21      19.149  -3.003 -33.620  1.00  0.97           O  
ATOM    171  CG  LEU A  21      20.447  -6.220 -36.592  1.00  0.97           C  
ATOM    172  CD1 LEU A  21      20.727  -6.233 -38.091  1.00  0.97           C  
ATOM    173  CD2 LEU A  21      21.750  -6.198 -35.800  1.00  0.97           C  
ATOM    174  N   ALA A  22      17.325  -3.215 -34.938  1.00  0.96           N  
ATOM    175  CA  ALA A  22      16.782  -1.901 -34.601  1.00  0.96           C  
ATOM    176  C   ALA A  22      16.487  -1.796 -33.108  1.00  0.96           C  
ATOM    177  CB  ALA A  22      15.518  -1.625 -35.411  1.00  0.96           C  
ATOM    178  O   ALA A  22      16.834  -0.800 -32.469  1.00  0.96           O  
ATOM    179  N   ASP A  23      15.949  -2.841 -32.592  1.00  0.95           N  
ATOM    180  CA  ASP A  23      15.617  -2.865 -31.171  1.00  0.95           C  
ATOM    181  C   ASP A  23      16.869  -2.707 -30.311  1.00  0.95           C  
ATOM    182  CB  ASP A  23      14.893  -4.165 -30.811  1.00  0.95           C  
ATOM    183  O   ASP A  23      16.883  -1.915 -29.366  1.00  0.95           O  
ATOM    184  CG  ASP A  23      13.454  -4.195 -31.295  1.00  0.95           C  
ATOM    185  OD1 ASP A  23      12.888  -3.122 -31.593  1.00  0.95           O  
ATOM    186  OD2 ASP A  23      12.881  -5.303 -31.377  1.00  0.95           O  
ATOM    187  N   TYR A  24      17.884  -3.504 -30.747  1.00  0.95           N  
ATOM    188  CA  TYR A  24      19.110  -3.440 -29.958  1.00  0.95           C  
ATOM    189  C   TYR A  24      19.735  -2.052 -30.034  1.00  0.95           C  
ATOM    190  CB  TYR A  24      20.114  -4.492 -30.438  1.00  0.95           C  
ATOM    191  O   TYR A  24      20.114  -1.478 -29.010  1.00  0.95           O  
ATOM    192  CG  TYR A  24      21.319  -4.634 -29.541  1.00  0.95           C  
ATOM    193  CD1 TYR A  24      22.443  -3.830 -29.717  1.00  0.95           C  
ATOM    194  CD2 TYR A  24      21.338  -5.574 -28.516  1.00  0.95           C  
ATOM    195  CE1 TYR A  24      23.556  -3.959 -28.894  1.00  0.95           C  
ATOM    196  CE2 TYR A  24      22.446  -5.712 -27.686  1.00  0.95           C  
ATOM    197  OH  TYR A  24      24.648  -5.033 -27.064  1.00  0.95           O  
ATOM    198  CZ  TYR A  24      23.548  -4.901 -27.882  1.00  0.95           C  
ATOM    199  N   LEU A  25      19.827  -1.514 -31.214  1.00  0.95           N  
ATOM    200  CA  LEU A  25      20.489  -0.229 -31.415  1.00  0.95           C  
ATOM    201  C   LEU A  25      19.729   0.889 -30.709  1.00  0.95           C  
ATOM    202  CB  LEU A  25      20.610   0.084 -32.909  1.00  0.95           C  
ATOM    203  O   LEU A  25      20.340   1.809 -30.159  1.00  0.95           O  
ATOM    204  CG  LEU A  25      21.617  -0.754 -33.698  1.00  0.95           C  
ATOM    205  CD1 LEU A  25      21.473  -0.488 -35.192  1.00  0.95           C  
ATOM    206  CD2 LEU A  25      23.039  -0.460 -33.232  1.00  0.95           C  
ATOM    207  N   LEU A  26      18.346   0.818 -30.603  1.00  0.93           N  
ATOM    208  CA  LEU A  26      17.513   1.838 -29.976  1.00  0.93           C  
ATOM    209  C   LEU A  26      17.531   1.697 -28.458  1.00  0.93           C  
ATOM    210  CB  LEU A  26      16.074   1.747 -30.492  1.00  0.93           C  
ATOM    211  O   LEU A  26      17.482   2.695 -27.736  1.00  0.93           O  
ATOM    212  CG  LEU A  26      15.846   2.178 -31.942  1.00  0.93           C  
ATOM    213  CD1 LEU A  26      14.424   1.839 -32.377  1.00  0.93           C  
ATOM    214  CD2 LEU A  26      16.120   3.669 -32.107  1.00  0.93           C  
ATOM    215  N   LEU A  27      17.709   0.461 -28.054  1.00  0.90           N  
ATOM    216  CA  LEU A  27      17.668   0.180 -26.623  1.00  0.90           C  
ATOM    217  C   LEU A  27      19.019   0.462 -25.974  1.00  0.90           C  
ATOM    218  CB  LEU A  27      17.263  -1.275 -26.373  1.00  0.90           C  
ATOM    219  O   LEU A  27      19.081   1.012 -24.872  1.00  0.90           O  
ATOM    220  CG  LEU A  27      16.978  -1.660 -24.921  1.00  0.90           C  
ATOM    221  CD1 LEU A  27      15.764  -0.899 -24.399  1.00  0.90           C  
ATOM    222  CD2 LEU A  27      16.765  -3.165 -24.798  1.00  0.90           C  
ATOM    223  N   GLN A  28      20.156   0.096 -26.733  1.00  0.90           N  
ATOM    224  CA  GLN A  28      21.487   0.232 -26.151  1.00  0.90           C  
ATOM    225  C   GLN A  28      22.445   0.916 -27.122  1.00  0.90           C  
ATOM    226  CB  GLN A  28      22.038  -1.136 -25.746  1.00  0.90           C  
ATOM    227  O   GLN A  28      23.490   0.361 -27.466  1.00  0.90           O  
ATOM    228  CG  GLN A  28      21.188  -1.861 -24.712  1.00  0.90           C  
ATOM    229  CD  GLN A  28      21.834  -3.138 -24.210  1.00  0.90           C  
ATOM    230  NE2 GLN A  28      21.042  -3.993 -23.573  1.00  0.90           N  
ATOM    231  OE1 GLN A  28      23.036  -3.356 -24.395  1.00  0.90           O  
ATOM    232  N   PRO A  29      22.198   2.149 -27.540  1.00  0.91           N  
ATOM    233  CA  PRO A  29      23.009   2.780 -28.583  1.00  0.91           C  
ATOM    234  C   PRO A  29      24.450   3.029 -28.142  1.00  0.91           C  
ATOM    235  CB  PRO A  29      22.282   4.102 -28.844  1.00  0.91           C  
ATOM    236  O   PRO A  29      25.376   2.909 -28.948  1.00  0.91           O  
ATOM    237  CG  PRO A  29      21.462   4.335 -27.616  1.00  0.91           C  
ATOM    238  CD  PRO A  29      21.059   3.003 -27.052  1.00  0.91           C  
ATOM    239  N   ASP A  30      24.653   3.288 -26.830  1.00  0.90           N  
ATOM    240  CA  ASP A  30      25.980   3.574 -26.292  1.00  0.90           C  
ATOM    241  C   ASP A  30      26.884   2.347 -26.380  1.00  0.90           C  
ATOM    242  CB  ASP A  30      25.879   4.050 -24.841  1.00  0.90           C  
ATOM    243  O   ASP A  30      28.032   2.445 -26.819  1.00  0.90           O  
ATOM    244  CG  ASP A  30      27.142   4.739 -24.355  1.00  0.90           C  
ATOM    245  OD1 ASP A  30      27.689   5.595 -25.083  1.00  0.90           O  
ATOM    246  OD2 ASP A  30      27.595   4.420 -23.234  1.00  0.90           O  
ATOM    247  N   THR A  31      26.327   1.233 -26.017  1.00  0.92           N  
ATOM    248  CA  THR A  31      27.066  -0.022 -26.094  1.00  0.92           C  
ATOM    249  C   THR A  31      27.342  -0.399 -27.546  1.00  0.92           C  
ATOM    250  CB  THR A  31      26.300  -1.164 -25.401  1.00  0.92           C  
ATOM    251  O   THR A  31      28.456  -0.802 -27.888  1.00  0.92           O  
ATOM    252  CG2 THR A  31      27.113  -2.455 -25.406  1.00  0.92           C  
ATOM    253  OG1 THR A  31      26.023  -0.793 -24.045  1.00  0.92           O  
ATOM    254  N   ALA A  32      26.389  -0.283 -28.335  1.00  0.93           N  
ATOM    255  CA  ALA A  32      26.440  -0.693 -29.736  1.00  0.93           C  
ATOM    256  C   ALA A  32      27.555   0.036 -30.481  1.00  0.93           C  
ATOM    257  CB  ALA A  32      25.096  -0.437 -30.414  1.00  0.93           C  
ATOM    258  O   ALA A  32      28.204  -0.540 -31.357  1.00  0.93           O  
ATOM    259  N   ARG A  33      27.848   1.273 -30.153  1.00  0.91           N  
ATOM    260  CA  ARG A  33      28.826   2.067 -30.890  1.00  0.91           C  
ATOM    261  C   ARG A  33      30.240   1.547 -30.658  1.00  0.91           C  
ATOM    262  CB  ARG A  33      28.736   3.540 -30.487  1.00  0.91           C  
ATOM    263  O   ARG A  33      31.164   1.895 -31.397  1.00  0.91           O  
ATOM    264  CG  ARG A  33      29.178   3.816 -29.058  1.00  0.91           C  
ATOM    265  CD  ARG A  33      29.101   5.298 -28.720  1.00  0.91           C  
ATOM    266  NE  ARG A  33      29.542   5.563 -27.354  1.00  0.91           N  
ATOM    267  NH1 ARG A  33      31.105   7.157 -27.946  1.00  0.91           N  
ATOM    268  NH2 ARG A  33      30.807   6.601 -25.742  1.00  0.91           N  
ATOM    269  CZ  ARG A  33      30.484   6.440 -27.017  1.00  0.91           C  
ATOM    270  N   HIS A  34      30.353   0.646 -29.680  1.00  0.93           N  
ATOM    271  CA  HIS A  34      31.679   0.125 -29.367  1.00  0.93           C  
ATOM    272  C   HIS A  34      31.825  -1.322 -29.826  1.00  0.93           C  
ATOM    273  CB  HIS A  34      31.955   0.230 -27.866  1.00  0.93           C  
ATOM    274  O   HIS A  34      32.873  -1.939 -29.624  1.00  0.93           O  
ATOM    275  CG  HIS A  34      31.911   1.631 -27.344  1.00  0.93           C  
ATOM    276  CD2 HIS A  34      31.082   2.222 -26.452  1.00  0.93           C  
ATOM    277  ND1 HIS A  34      32.800   2.603 -27.748  1.00  0.93           N  
ATOM    278  CE1 HIS A  34      32.518   3.735 -27.125  1.00  0.93           C  
ATOM    279  NE2 HIS A  34      31.480   3.531 -26.332  1.00  0.93           N  
ATOM    280  N   LEU A  35      30.833  -1.861 -30.381  1.00  0.96           N  
ATOM    281  CA  LEU A  35      30.845  -3.259 -30.798  1.00  0.96           C  
ATOM    282  C   LEU A  35      31.333  -3.392 -32.237  1.00  0.96           C  
ATOM    283  CB  LEU A  35      29.448  -3.871 -30.663  1.00  0.96           C  
ATOM    284  O   LEU A  35      31.137  -2.486 -33.050  1.00  0.96           O  
ATOM    285  CG  LEU A  35      28.873  -3.941 -29.247  1.00  0.96           C  
ATOM    286  CD1 LEU A  35      27.456  -4.504 -29.278  1.00  0.96           C  
ATOM    287  CD2 LEU A  35      29.770  -4.783 -28.346  1.00  0.96           C  
ATOM    288  N   SER A  36      32.021  -4.520 -32.546  1.00  0.97           N  
ATOM    289  CA  SER A  36      32.249  -4.889 -33.940  1.00  0.97           C  
ATOM    290  C   SER A  36      30.983  -5.451 -34.578  1.00  0.97           C  
ATOM    291  CB  SER A  36      33.381  -5.912 -34.045  1.00  0.97           C  
ATOM    292  O   SER A  36      29.998  -5.717 -33.885  1.00  0.97           O  
ATOM    293  OG  SER A  36      32.963  -7.176 -33.557  1.00  0.97           O  
ATOM    294  N   SER A  37      30.876  -5.506 -35.914  1.00  0.96           N  
ATOM    295  CA  SER A  37      29.707  -6.055 -36.595  1.00  0.96           C  
ATOM    296  C   SER A  37      29.409  -7.474 -36.125  1.00  0.96           C  
ATOM    297  CB  SER A  37      29.913  -6.043 -38.110  1.00  0.96           C  
ATOM    298  O   SER A  37      28.246  -7.849 -35.962  1.00  0.96           O  
ATOM    299  OG  SER A  37      31.073  -6.776 -38.465  1.00  0.96           O  
ATOM    300  N   GLN A  38      30.489  -8.209 -35.848  1.00  0.97           N  
ATOM    301  CA  GLN A  38      30.333  -9.575 -35.360  1.00  0.97           C  
ATOM    302  C   GLN A  38      29.731  -9.593 -33.958  1.00  0.97           C  
ATOM    303  CB  GLN A  38      31.678 -10.304 -35.364  1.00  0.97           C  
ATOM    304  O   GLN A  38      28.813 -10.367 -33.681  1.00  0.97           O  
ATOM    305  CG  GLN A  38      31.573 -11.789 -35.043  1.00  0.97           C  
ATOM    306  CD  GLN A  38      30.699 -12.542 -36.028  1.00  0.97           C  
ATOM    307  NE2 GLN A  38      29.684 -13.229 -35.516  1.00  0.97           N  
ATOM    308  OE1 GLN A  38      30.934 -12.506 -37.240  1.00  0.97           O  
ATOM    309  N   GLN A  39      30.157  -8.773 -33.073  1.00  0.97           N  
ATOM    310  CA  GLN A  39      29.667  -8.683 -31.701  1.00  0.97           C  
ATOM    311  C   GLN A  39      28.207  -8.242 -31.667  1.00  0.97           C  
ATOM    312  CB  GLN A  39      30.527  -7.717 -30.885  1.00  0.97           C  
ATOM    313  O   GLN A  39      27.406  -8.785 -30.902  1.00  0.97           O  
ATOM    314  CG  GLN A  39      31.933  -8.231 -30.605  1.00  0.97           C  
ATOM    315  CD  GLN A  39      32.819  -7.189 -29.949  1.00  0.97           C  
ATOM    316  NE2 GLN A  39      33.564  -7.601 -28.930  1.00  0.97           N  
ATOM    317  OE1 GLN A  39      32.834  -6.022 -30.356  1.00  0.97           O  
ATOM    318  N   LEU A  40      27.934  -7.287 -32.471  1.00  0.97           N  
ATOM    319  CA  LEU A  40      26.555  -6.817 -32.548  1.00  0.97           C  
ATOM    320  C   LEU A  40      25.628  -7.927 -33.029  1.00  0.97           C  
ATOM    321  CB  LEU A  40      26.452  -5.608 -33.482  1.00  0.97           C  
ATOM    322  O   LEU A  40      24.541  -8.116 -32.479  1.00  0.97           O  
ATOM    323  CG  LEU A  40      25.056  -5.013 -33.670  1.00  0.97           C  
ATOM    324  CD1 LEU A  40      24.488  -4.561 -32.328  1.00  0.97           C  
ATOM    325  CD2 LEU A  40      25.097  -3.852 -34.658  1.00  0.97           C  
ATOM    326  N   ALA A  41      26.060  -8.586 -33.952  1.00  0.97           N  
ATOM    327  CA  ALA A  41      25.291  -9.711 -34.478  1.00  0.97           C  
ATOM    328  C   ALA A  41      24.982 -10.725 -33.381  1.00  0.97           C  
ATOM    329  CB  ALA A  41      26.047 -10.383 -35.622  1.00  0.97           C  
ATOM    330  O   ALA A  41      23.841 -11.175 -33.246  1.00  0.97           O  
ATOM    331  N   ASN A  42      25.983 -10.998 -32.597  1.00  0.97           N  
ATOM    332  CA  ASN A  42      25.821 -11.934 -31.490  1.00  0.97           C  
ATOM    333  C   ASN A  42      24.820 -11.418 -30.461  1.00  0.97           C  
ATOM    334  CB  ASN A  42      27.169 -12.217 -30.824  1.00  0.97           C  
ATOM    335  O   ASN A  42      23.940 -12.158 -30.018  1.00  0.97           O  
ATOM    336  CG  ASN A  42      28.084 -13.060 -31.690  1.00  0.97           C  
ATOM    337  ND2 ASN A  42      29.377 -13.030 -31.392  1.00  0.97           N  
ATOM    338  OD1 ASN A  42      27.631 -13.732 -32.621  1.00  0.97           O  
ATOM    339  N   GLU A  43      24.881 -10.126 -30.189  1.00  0.96           N  
ATOM    340  CA  GLU A  43      24.006  -9.521 -29.190  1.00  0.96           C  
ATOM    341  C   GLU A  43      22.563  -9.465 -29.682  1.00  0.96           C  
ATOM    342  CB  GLU A  43      24.494  -8.116 -28.828  1.00  0.96           C  
ATOM    343  O   GLU A  43      21.628  -9.682 -28.907  1.00  0.96           O  
ATOM    344  CG  GLU A  43      25.806  -8.100 -28.057  1.00  0.96           C  
ATOM    345  CD  GLU A  43      25.678  -8.647 -26.644  1.00  0.96           C  
ATOM    346  OE1 GLU A  43      26.683  -9.151 -26.095  1.00  0.96           O  
ATOM    347  OE2 GLU A  43      24.562  -8.571 -26.081  1.00  0.96           O  
ATOM    348  N   ALA A  44      22.495  -9.292 -30.949  1.00  0.95           N  
ATOM    349  CA  ALA A  44      21.158  -9.111 -31.508  1.00  0.95           C  
ATOM    350  C   ALA A  44      20.575 -10.441 -31.977  1.00  0.95           C  
ATOM    351  CB  ALA A  44      21.194  -8.113 -32.662  1.00  0.95           C  
ATOM    352  O   ALA A  44      19.391 -10.523 -32.312  1.00  0.95           O  
ATOM    353  N   GLY A  45      21.398 -11.515 -32.003  1.00  0.96           N  
ATOM    354  CA  GLY A  45      20.957 -12.835 -32.427  1.00  0.96           C  
ATOM    355  C   GLY A  45      20.743 -12.940 -33.925  1.00  0.96           C  
ATOM    356  O   GLY A  45      19.790 -13.576 -34.378  1.00  0.96           O  
ATOM    357  N   VAL A  46      21.630 -12.246 -34.750  1.00  0.97           N  
ATOM    358  CA  VAL A  46      21.548 -12.286 -36.206  1.00  0.97           C  
ATOM    359  C   VAL A  46      22.928 -12.572 -36.794  1.00  0.97           C  
ATOM    360  CB  VAL A  46      20.987 -10.966 -36.780  1.00  0.97           C  
ATOM    361  O   VAL A  46      23.908 -12.707 -36.057  1.00  0.97           O  
ATOM    362  CG1 VAL A  46      19.577 -10.705 -36.253  1.00  0.97           C  
ATOM    363  CG2 VAL A  46      21.913  -9.800 -36.438  1.00  0.97           C  
ATOM    364  N   SER A  47      23.017 -12.795 -38.144  1.00  0.97           N  
ATOM    365  CA  SER A  47      24.303 -13.041 -38.788  1.00  0.97           C  
ATOM    366  C   SER A  47      25.079 -11.743 -38.985  1.00  0.97           C  
ATOM    367  CB  SER A  47      24.104 -13.735 -40.136  1.00  0.97           C  
ATOM    368  O   SER A  47      24.491 -10.660 -39.015  1.00  0.97           O  
ATOM    369  OG  SER A  47      23.525 -12.848 -41.078  1.00  0.97           O  
ATOM    370  N   GLN A  48      26.443 -11.796 -38.981  1.00  0.97           N  
ATOM    371  CA  GLN A  48      27.290 -10.636 -39.237  1.00  0.97           C  
ATOM    372  C   GLN A  48      26.915  -9.961 -40.553  1.00  0.97           C  
ATOM    373  CB  GLN A  48      28.765 -11.041 -39.256  1.00  0.97           C  
ATOM    374  O   GLN A  48      26.874  -8.731 -40.637  1.00  0.97           O  
ATOM    375  CG  GLN A  48      29.724  -9.866 -39.391  1.00  0.97           C  
ATOM    376  CD  GLN A  48      31.173 -10.301 -39.503  1.00  0.97           C  
ATOM    377  NE2 GLN A  48      32.084  -9.334 -39.504  1.00  0.97           N  
ATOM    378  OE1 GLN A  48      31.471 -11.497 -39.587  1.00  0.97           O  
ATOM    379  N   SER A  49      26.525 -10.728 -41.635  1.00  0.97           N  
ATOM    380  CA  SER A  49      26.114 -10.209 -42.935  1.00  0.97           C  
ATOM    381  C   SER A  49      24.825  -9.401 -42.826  1.00  0.97           C  
ATOM    382  CB  SER A  49      25.925 -11.352 -43.934  1.00  0.97           C  
ATOM    383  O   SER A  49      24.660  -8.390 -43.512  1.00  0.97           O  
ATOM    384  OG  SER A  49      24.881 -12.216 -43.518  1.00  0.97           O  
ATOM    385  N   SER A  50      23.907  -9.798 -41.858  1.00  0.97           N  
ATOM    386  CA  SER A  50      22.649  -9.097 -41.618  1.00  0.97           C  
ATOM    387  C   SER A  50      22.893  -7.695 -41.071  1.00  0.97           C  
ATOM    388  CB  SER A  50      21.772  -9.887 -40.646  1.00  0.97           C  
ATOM    389  O   SER A  50      22.172  -6.755 -41.412  1.00  0.97           O  
ATOM    390  OG  SER A  50      21.357 -11.112 -41.225  1.00  0.97           O  
ATOM    391  N   VAL A  51      23.917  -7.567 -40.267  1.00  0.97           N  
ATOM    392  CA  VAL A  51      24.283  -6.280 -39.686  1.00  0.97           C  
ATOM    393  C   VAL A  51      24.720  -5.319 -40.790  1.00  0.97           C  
ATOM    394  CB  VAL A  51      25.407  -6.430 -38.636  1.00  0.97           C  
ATOM    395  O   VAL A  51      24.250  -4.181 -40.854  1.00  0.97           O  
ATOM    396  CG1 VAL A  51      25.875  -5.061 -38.146  1.00  0.97           C  
ATOM    397  CG2 VAL A  51      24.929  -7.286 -37.464  1.00  0.97           C  
ATOM    398  N   VAL A  52      25.567  -5.802 -41.682  1.00  0.97           N  
ATOM    399  CA  VAL A  52      26.102  -4.977 -42.760  1.00  0.97           C  
ATOM    400  C   VAL A  52      24.978  -4.581 -43.715  1.00  0.97           C  
ATOM    401  CB  VAL A  52      27.224  -5.707 -43.531  1.00  0.97           C  
ATOM    402  O   VAL A  52      24.860  -3.414 -44.096  1.00  0.97           O  
ATOM    403  CG1 VAL A  52      27.691  -4.873 -44.723  1.00  0.97           C  
ATOM    404  CG2 VAL A  52      28.395  -6.017 -42.600  1.00  0.97           C  
ATOM    405  N   LYS A  53      24.071  -5.526 -44.024  1.00  0.97           N  
ATOM    406  CA  LYS A  53      22.947  -5.272 -44.922  1.00  0.97           C  
ATOM    407  C   LYS A  53      21.961  -4.285 -44.303  1.00  0.97           C  
ATOM    408  CB  LYS A  53      22.233  -6.578 -45.270  1.00  0.97           C  
ATOM    409  O   LYS A  53      21.411  -3.430 -45.000  1.00  0.97           O  
ATOM    410  CG  LYS A  53      22.993  -7.457 -46.252  1.00  0.97           C  
ATOM    411  CD  LYS A  53      22.195  -8.700 -46.625  1.00  0.97           C  
ATOM    412  CE  LYS A  53      22.984  -9.616 -47.550  1.00  0.97           C  
ATOM    413  NZ  LYS A  53      22.262 -10.898 -47.809  1.00  0.97           N  
ATOM    414  N   PHE A  54      21.819  -4.490 -43.018  1.00  0.97           N  
ATOM    415  CA  PHE A  54      20.943  -3.578 -42.294  1.00  0.97           C  
ATOM    416  C   PHE A  54      21.438  -2.141 -42.413  1.00  0.97           C  
ATOM    417  CB  PHE A  54      20.847  -3.979 -40.818  1.00  0.97           C  
ATOM    418  O   PHE A  54      20.662  -1.235 -42.723  1.00  0.97           O  
ATOM    419  CG  PHE A  54      19.983  -3.062 -39.995  1.00  0.97           C  
ATOM    420  CD1 PHE A  54      20.551  -2.198 -39.066  1.00  0.97           C  
ATOM    421  CD2 PHE A  54      18.603  -3.063 -40.150  1.00  0.97           C  
ATOM    422  CE1 PHE A  54      19.754  -1.349 -38.302  1.00  0.97           C  
ATOM    423  CE2 PHE A  54      17.800  -2.217 -39.391  1.00  0.97           C  
ATOM    424  CZ  PHE A  54      18.378  -1.361 -38.466  1.00  0.97           C  
ATOM    425  N   ALA A  55      22.761  -1.930 -42.167  1.00  0.97           N  
ATOM    426  CA  ALA A  55      23.371  -0.608 -42.284  1.00  0.97           C  
ATOM    427  C   ALA A  55      23.187  -0.042 -43.690  1.00  0.97           C  
ATOM    428  CB  ALA A  55      24.854  -0.672 -41.930  1.00  0.97           C  
ATOM    429  O   ALA A  55      22.829   1.127 -43.853  1.00  0.97           O  
ATOM    430  N   GLN A  56      23.378  -0.814 -44.659  1.00  0.96           N  
ATOM    431  CA  GLN A  56      23.237  -0.390 -46.048  1.00  0.96           C  
ATOM    432  C   GLN A  56      21.789  -0.033 -46.370  1.00  0.96           C  
ATOM    433  CB  GLN A  56      23.732  -1.483 -46.997  1.00  0.96           C  
ATOM    434  O   GLN A  56      21.526   0.950 -47.065  1.00  0.96           O  
ATOM    435  CG  GLN A  56      25.241  -1.683 -46.971  1.00  0.96           C  
ATOM    436  CD  GLN A  56      25.687  -2.895 -47.767  1.00  0.96           C  
ATOM    437  NE2 GLN A  56      26.974  -2.952 -48.090  1.00  0.96           N  
ATOM    438  OE1 GLN A  56      24.881  -3.774 -48.087  1.00  0.96           O  
ATOM    439  N   LYS A  57      20.831  -0.850 -45.813  1.00  0.95           N  
ATOM    440  CA  LYS A  57      19.405  -0.598 -46.003  1.00  0.95           C  
ATOM    441  C   LYS A  57      19.001   0.748 -45.408  1.00  0.95           C  
ATOM    442  CB  LYS A  57      18.574  -1.718 -45.376  1.00  0.95           C  
ATOM    443  O   LYS A  57      18.059   1.385 -45.883  1.00  0.95           O  
ATOM    444  CG  LYS A  57      18.547  -3.001 -46.195  1.00  0.95           C  
ATOM    445  CD  LYS A  57      17.657  -4.056 -45.551  1.00  0.95           C  
ATOM    446  CE  LYS A  57      17.683  -5.363 -46.332  1.00  0.95           C  
ATOM    447  NZ  LYS A  57      16.871  -6.424 -45.665  1.00  0.95           N  
ATOM    448  N   LEU A  58      19.743   1.146 -44.441  1.00  0.95           N  
ATOM    449  CA  LEU A  58      19.463   2.415 -43.777  1.00  0.95           C  
ATOM    450  C   LEU A  58      20.104   3.575 -44.530  1.00  0.95           C  
ATOM    451  CB  LEU A  58      19.967   2.387 -42.332  1.00  0.95           C  
ATOM    452  O   LEU A  58      19.905   4.739 -44.172  1.00  0.95           O  
ATOM    453  CG  LEU A  58      19.167   1.531 -41.350  1.00  0.95           C  
ATOM    454  CD1 LEU A  58      19.851   1.506 -39.988  1.00  0.95           C  
ATOM    455  CD2 LEU A  58      17.739   2.051 -41.227  1.00  0.95           C  
ATOM    456  N   GLY A  59      20.926   3.179 -45.575  1.00  0.95           N  
ATOM    457  CA  GLY A  59      21.502   4.214 -46.419  1.00  0.95           C  
ATOM    458  C   GLY A  59      22.956   4.504 -46.097  1.00  0.95           C  
ATOM    459  O   GLY A  59      23.513   5.501 -46.563  1.00  0.95           O  
ATOM    460  N   TYR A  60      23.569   3.621 -45.261  1.00  0.96           N  
ATOM    461  CA  TYR A  60      24.970   3.802 -44.896  1.00  0.96           C  
ATOM    462  C   TYR A  60      25.872   2.907 -45.737  1.00  0.96           C  
ATOM    463  CB  TYR A  60      25.181   3.506 -43.408  1.00  0.96           C  
ATOM    464  O   TYR A  60      25.415   1.913 -46.306  1.00  0.96           O  
ATOM    465  CG  TYR A  60      24.398   4.414 -42.492  1.00  0.96           C  
ATOM    466  CD1 TYR A  60      24.816   5.720 -42.250  1.00  0.96           C  
ATOM    467  CD2 TYR A  60      23.240   3.967 -41.865  1.00  0.96           C  
ATOM    468  CE1 TYR A  60      24.098   6.560 -41.404  1.00  0.96           C  
ATOM    469  CE2 TYR A  60      22.514   4.798 -41.017  1.00  0.96           C  
ATOM    470  OH  TYR A  60      22.236   6.917 -39.956  1.00  0.96           O  
ATOM    471  CZ  TYR A  60      22.950   6.091 -40.794  1.00  0.96           C  
ATOM    472  N   LYS A  61      27.160   3.201 -45.901  1.00  0.95           N  
ATOM    473  CA  LYS A  61      28.129   2.481 -46.723  1.00  0.95           C  
ATOM    474  C   LYS A  61      28.528   1.160 -46.073  1.00  0.95           C  
ATOM    475  CB  LYS A  61      29.370   3.341 -46.967  1.00  0.95           C  
ATOM    476  O   LYS A  61      29.233   0.351 -46.680  1.00  0.95           O  
ATOM    477  CG  LYS A  61      29.136   4.512 -47.910  1.00  0.95           C  
ATOM    478  CD  LYS A  61      30.437   5.232 -48.241  1.00  0.95           C  
ATOM    479  CE  LYS A  61      30.202   6.413 -49.174  1.00  0.95           C  
ATOM    480  NZ  LYS A  61      31.479   7.103 -49.526  1.00  0.95           N  
ATOM    481  N   GLY A  62      28.013   0.894 -44.957  1.00  0.96           N  
ATOM    482  CA  GLY A  62      28.328  -0.263 -44.134  1.00  0.96           C  
ATOM    483  C   GLY A  62      28.213   0.014 -42.647  1.00  0.96           C  
ATOM    484  O   GLY A  62      27.722   1.070 -42.243  1.00  0.96           O  
ATOM    485  N   PHE A  63      28.562  -0.993 -41.735  1.00  0.96           N  
ATOM    486  CA  PHE A  63      28.351  -0.911 -40.294  1.00  0.96           C  
ATOM    487  C   PHE A  63      29.232   0.170 -39.679  1.00  0.96           C  
ATOM    488  CB  PHE A  63      28.637  -2.261 -39.630  1.00  0.96           C  
ATOM    489  O   PHE A  63      28.783   0.927 -38.815  1.00  0.96           O  
ATOM    490  CG  PHE A  63      28.468  -2.250 -38.134  1.00  0.96           C  
ATOM    491  CD1 PHE A  63      29.531  -2.572 -37.299  1.00  0.96           C  
ATOM    492  CD2 PHE A  63      27.247  -1.917 -37.564  1.00  0.96           C  
ATOM    493  CE1 PHE A  63      29.377  -2.562 -35.914  1.00  0.96           C  
ATOM    494  CE2 PHE A  63      27.086  -1.905 -36.181  1.00  0.96           C  
ATOM    495  CZ  PHE A  63      28.152  -2.229 -35.358  1.00  0.96           C  
ATOM    496  N   PRO A  64      30.455   0.323 -40.162  1.00  0.96           N  
ATOM    497  CA  PRO A  64      31.293   1.380 -39.591  1.00  0.96           C  
ATOM    498  C   PRO A  64      30.685   2.771 -39.759  1.00  0.96           C  
ATOM    499  CB  PRO A  64      32.600   1.257 -40.379  1.00  0.96           C  
ATOM    500  O   PRO A  64      30.769   3.599 -38.849  1.00  0.96           O  
ATOM    501  CG  PRO A  64      32.687  -0.188 -40.751  1.00  0.96           C  
ATOM    502  CD  PRO A  64      31.303  -0.688 -41.050  1.00  0.96           C  
ATOM    503  N   ALA A  65      30.060   3.007 -40.994  1.00  0.95           N  
ATOM    504  CA  ALA A  65      29.397   4.287 -41.231  1.00  0.95           C  
ATOM    505  C   ALA A  65      28.199   4.464 -40.302  1.00  0.95           C  
ATOM    506  CB  ALA A  65      28.957   4.397 -42.689  1.00  0.95           C  
ATOM    507  O   ALA A  65      27.964   5.558 -39.783  1.00  0.95           O  
ATOM    508  N   LEU A  66      27.421   3.423 -40.113  1.00  0.95           N  
ATOM    509  CA  LEU A  66      26.301   3.450 -39.179  1.00  0.95           C  
ATOM    510  C   LEU A  66      26.785   3.715 -37.757  1.00  0.95           C  
ATOM    511  CB  LEU A  66      25.528   2.129 -39.229  1.00  0.95           C  
ATOM    512  O   LEU A  66      26.198   4.528 -37.039  1.00  0.95           O  
ATOM    513  CG  LEU A  66      24.422   1.950 -38.188  1.00  0.95           C  
ATOM    514  CD1 LEU A  66      23.364   3.037 -38.348  1.00  0.95           C  
ATOM    515  CD2 LEU A  66      23.794   0.565 -38.306  1.00  0.95           C  
ATOM    516  N   LYS A  67      27.834   3.042 -37.341  1.00  0.94           N  
ATOM    517  CA  LYS A  67      28.420   3.230 -36.016  1.00  0.94           C  
ATOM    518  C   LYS A  67      28.811   4.687 -35.790  1.00  0.94           C  
ATOM    519  CB  LYS A  67      29.640   2.326 -35.835  1.00  0.94           C  
ATOM    520  O   LYS A  67      28.552   5.247 -34.722  1.00  0.94           O  
ATOM    521  CG  LYS A  67      30.132   2.231 -34.399  1.00  0.94           C  
ATOM    522  CD  LYS A  67      31.276   1.234 -34.265  1.00  0.94           C  
ATOM    523  CE  LYS A  67      31.823   1.197 -32.844  1.00  0.94           C  
ATOM    524  NZ  LYS A  67      32.917   0.191 -32.698  1.00  0.94           N  
ATOM    525  N   LEU A  68      29.471   5.260 -36.763  1.00  0.93           N  
ATOM    526  CA  LEU A  68      29.877   6.659 -36.681  1.00  0.93           C  
ATOM    527  C   LEU A  68      28.663   7.570 -36.537  1.00  0.93           C  
ATOM    528  CB  LEU A  68      30.684   7.056 -37.920  1.00  0.93           C  
ATOM    529  O   LEU A  68      28.667   8.491 -35.717  1.00  0.93           O  
ATOM    530  CG  LEU A  68      31.275   8.467 -37.920  1.00  0.93           C  
ATOM    531  CD1 LEU A  68      32.227   8.642 -36.741  1.00  0.93           C  
ATOM    532  CD2 LEU A  68      31.990   8.747 -39.237  1.00  0.93           C  
ATOM    533  N   ALA A  69      27.649   7.293 -37.328  1.00  0.93           N  
ATOM    534  CA  ALA A  69      26.413   8.068 -37.254  1.00  0.93           C  
ATOM    535  C   ALA A  69      25.779   7.957 -35.871  1.00  0.93           C  
ATOM    536  CB  ALA A  69      25.430   7.606 -38.326  1.00  0.93           C  
ATOM    537  O   ALA A  69      25.252   8.939 -35.342  1.00  0.93           O  
ATOM    538  N   LEU A  70      25.838   6.782 -35.308  1.00  0.92           N  
ATOM    539  CA  LEU A  70      25.317   6.549 -33.966  1.00  0.92           C  
ATOM    540  C   LEU A  70      26.084   7.371 -32.934  1.00  0.92           C  
ATOM    541  CB  LEU A  70      25.397   5.061 -33.611  1.00  0.92           C  
ATOM    542  O   LEU A  70      25.481   7.984 -32.051  1.00  0.92           O  
ATOM    543  CG  LEU A  70      24.361   4.151 -34.272  1.00  0.92           C  
ATOM    544  CD1 LEU A  70      24.694   2.687 -34.004  1.00  0.92           C  
ATOM    545  CD2 LEU A  70      22.959   4.485 -33.775  1.00  0.92           C  
ATOM    546  N   SER A  71      27.416   7.408 -33.131  1.00  0.91           N  
ATOM    547  CA  SER A  71      28.273   8.145 -32.208  1.00  0.91           C  
ATOM    548  C   SER A  71      27.982   9.641 -32.258  1.00  0.91           C  
ATOM    549  CB  SER A  71      29.747   7.893 -32.527  1.00  0.91           C  
ATOM    550  O   SER A  71      27.916  10.301 -31.219  1.00  0.91           O  
ATOM    551  OG  SER A  71      30.086   6.536 -32.299  1.00  0.91           O  
ATOM    552  N   GLU A  72      27.771  10.117 -33.409  1.00  0.90           N  
ATOM    553  CA  GLU A  72      27.472  11.533 -33.593  1.00  0.90           C  
ATOM    554  C   GLU A  72      26.115  11.894 -32.996  1.00  0.90           C  
ATOM    555  CB  GLU A  72      27.507  11.901 -35.079  1.00  0.90           C  
ATOM    556  O   GLU A  72      25.963  12.950 -32.379  1.00  0.90           O  
ATOM    557  CG  GLU A  72      28.908  11.926 -35.673  1.00  0.90           C  
ATOM    558  CD  GLU A  72      28.919  12.164 -37.175  1.00  0.90           C  
ATOM    559  OE1 GLU A  72      30.016  12.330 -37.755  1.00  0.90           O  
ATOM    560  OE2 GLU A  72      27.821  12.185 -37.776  1.00  0.90           O  
ATOM    561  N   ALA A  73      25.196  10.963 -33.186  1.00  0.87           N  
ATOM    562  CA  ALA A  73      23.856  11.169 -32.643  1.00  0.87           C  
ATOM    563  C   ALA A  73      23.882  11.214 -31.118  1.00  0.87           C  
ATOM    564  CB  ALA A  73      22.912  10.069 -33.124  1.00  0.87           C  
ATOM    565  O   ALA A  73      23.203  12.039 -30.503  1.00  0.87           O  
ATOM    566  N   LEU A  74      24.725  10.385 -30.602  1.00  0.85           N  
ATOM    567  CA  LEU A  74      24.841  10.317 -29.149  1.00  0.85           C  
ATOM    568  C   LEU A  74      25.571  11.539 -28.604  1.00  0.85           C  
ATOM    569  CB  LEU A  74      25.575   9.040 -28.729  1.00  0.85           C  
ATOM    570  O   LEU A  74      25.276  12.002 -27.499  1.00  0.85           O  
ATOM    571  CG  LEU A  74      24.800   7.731 -28.884  1.00  0.85           C  
ATOM    572  CD1 LEU A  74      25.729   6.538 -28.683  1.00  0.85           C  
ATOM    573  CD2 LEU A  74      23.635   7.679 -27.901  1.00  0.85           C  
ATOM    574  N   ALA A  75      26.554  12.077 -29.430  1.00  0.82           N  
ATOM    575  CA  ALA A  75      27.342  13.238 -29.024  1.00  0.82           C  
ATOM    576  C   ALA A  75      26.523  14.522 -29.131  1.00  0.82           C  
ATOM    577  CB  ALA A  75      28.607  13.345 -29.871  1.00  0.82           C  
ATOM    578  O   ALA A  75      26.740  15.469 -28.372  1.00  0.82           O  
ATOM    579  N   SER A  76      25.583  14.645 -30.123  1.00  0.71           N  
ATOM    580  CA  SER A  76      24.801  15.840 -30.424  1.00  0.71           C  
ATOM    581  C   SER A  76      23.561  15.927 -29.541  1.00  0.71           C  
ATOM    582  CB  SER A  76      24.389  15.854 -31.897  1.00  0.71           C  
ATOM    583  O   SER A  76      22.856  16.938 -29.549  1.00  0.71           O  
ATOM    584  OG  SER A  76      23.847  14.601 -32.280  1.00  0.71           O  
ATOM    585  N   GLN A  77      23.364  14.919 -28.690  1.00  0.61           N  
ATOM    586  CA  GLN A  77      22.268  15.058 -27.736  1.00  0.61           C  
ATOM    587  C   GLN A  77      22.658  15.973 -26.580  1.00  0.61           C  
ATOM    588  CB  GLN A  77      21.845  13.688 -27.202  1.00  0.61           C  
ATOM    589  O   GLN A  77      23.663  15.738 -25.906  1.00  0.61           O  
ATOM    590  CG  GLN A  77      21.089  12.839 -28.215  1.00  0.61           C  
ATOM    591  CD  GLN A  77      20.272  11.738 -27.566  1.00  0.61           C  
ATOM    592  NE2 GLN A  77      19.461  11.052 -28.364  1.00  0.61           N  
ATOM    593  OE1 GLN A  77      20.370  11.506 -26.357  1.00  0.61           O  
ATOM    594  N   PRO A  78      22.409  17.428 -26.749  1.00  0.56           N  
ATOM    595  CA  PRO A  78      22.680  18.323 -25.622  1.00  0.56           C  
ATOM    596  C   PRO A  78      22.370  17.682 -24.271  1.00  0.56           C  
ATOM    597  CB  PRO A  78      21.756  19.514 -25.887  1.00  0.56           C  
ATOM    598  O   PRO A  78      21.325  17.046 -24.111  1.00  0.56           O  
ATOM    599  CG  PRO A  78      20.921  19.097 -27.054  1.00  0.56           C  
ATOM    600  CD  PRO A  78      21.343  17.718 -27.475  1.00  0.56           C  
ATOM    601  N   GLU A  79      23.188  16.862 -23.629  1.00  0.56           N  
ATOM    602  CA  GLU A  79      23.255  16.475 -22.222  1.00  0.56           C  
ATOM    603  C   GLU A  79      22.566  17.506 -21.333  1.00  0.56           C  
ATOM    604  CB  GLU A  79      24.711  16.292 -21.784  1.00  0.56           C  
ATOM    605  O   GLU A  79      23.122  18.572 -21.062  1.00  0.56           O  
ATOM    606  CG  GLU A  79      25.358  15.022 -22.317  1.00  0.56           C  
ATOM    607  CD  GLU A  79      26.680  14.694 -21.641  1.00  0.56           C  
ATOM    608  OE1 GLU A  79      27.259  13.622 -21.929  1.00  0.56           O  
ATOM    609  OE2 GLU A  79      27.139  15.514 -20.814  1.00  0.56           O  
ATOM    610  N   SER A  80      21.364  18.056 -21.641  1.00  0.55           N  
ATOM    611  CA  SER A  80      20.799  18.597 -20.410  1.00  0.55           C  
ATOM    612  C   SER A  80      20.362  17.482 -19.465  1.00  0.55           C  
ATOM    613  CB  SER A  80      19.611  19.509 -20.720  1.00  0.55           C  
ATOM    614  O   SER A  80      19.674  16.546 -19.878  1.00  0.55           O  
ATOM    615  OG  SER A  80      20.048  20.718 -21.315  1.00  0.55           O  
ATOM    616  N   PRO A  81      21.199  16.992 -18.520  1.00  0.59           N  
ATOM    617  CA  PRO A  81      20.758  15.873 -17.684  1.00  0.59           C  
ATOM    618  C   PRO A  81      19.250  15.874 -17.445  1.00  0.59           C  
ATOM    619  CB  PRO A  81      21.519  16.090 -16.374  1.00  0.59           C  
ATOM    620  O   PRO A  81      18.678  16.908 -17.090  1.00  0.59           O  
ATOM    621  CG  PRO A  81      22.126  17.449 -16.505  1.00  0.59           C  
ATOM    622  CD  PRO A  81      21.865  17.956 -17.894  1.00  0.59           C  
ATOM    623  N   SER A  82      18.435  15.425 -18.449  1.00  0.69           N  
ATOM    624  CA  SER A  82      17.025  15.262 -18.112  1.00  0.69           C  
ATOM    625  C   SER A  82      16.839  15.016 -16.618  1.00  0.69           C  
ATOM    626  CB  SER A  82      16.413  14.108 -18.907  1.00  0.69           C  
ATOM    627  O   SER A  82      17.543  14.194 -16.027  1.00  0.69           O  
ATOM    628  OG  SER A  82      15.127  13.780 -18.409  1.00  0.69           O  
ATOM    629  N   VAL A  83      16.348  15.977 -15.944  1.00  0.80           N  
ATOM    630  CA  VAL A  83      16.090  15.981 -14.508  1.00  0.80           C  
ATOM    631  C   VAL A  83      14.939  15.030 -14.187  1.00  0.80           C  
ATOM    632  CB  VAL A  83      15.766  17.402 -13.994  1.00  0.80           C  
ATOM    633  O   VAL A  83      13.871  15.109 -14.799  1.00  0.80           O  
ATOM    634  CG1 VAL A  83      15.510  17.385 -12.488  1.00  0.80           C  
ATOM    635  CG2 VAL A  83      16.903  18.364 -14.335  1.00  0.80           C  
ATOM    636  N   PRO A  84      15.267  13.940 -13.487  1.00  0.83           N  
ATOM    637  CA  PRO A  84      14.145  13.127 -13.013  1.00  0.83           C  
ATOM    638  C   PRO A  84      13.101  13.945 -12.256  1.00  0.83           C  
ATOM    639  CB  PRO A  84      14.814  12.106 -12.090  1.00  0.83           C  
ATOM    640  O   PRO A  84      13.451  14.742 -11.383  1.00  0.83           O  
ATOM    641  CG  PRO A  84      16.085  12.761 -11.654  1.00  0.83           C  
ATOM    642  CD  PRO A  84      16.516  13.723 -12.723  1.00  0.83           C  
ATOM    643  N   ILE A  85      11.942  13.834 -12.733  1.00  0.85           N  
ATOM    644  CA  ILE A  85      10.913  14.622 -12.064  1.00  0.85           C  
ATOM    645  C   ILE A  85      10.086  13.722 -11.148  1.00  0.85           C  
ATOM    646  CB  ILE A  85       9.996  15.337 -13.083  1.00  0.85           C  
ATOM    647  O   ILE A  85       9.506  14.190 -10.166  1.00  0.85           O  
ATOM    648  CG1 ILE A  85       9.330  14.314 -14.010  1.00  0.85           C  
ATOM    649  CG2 ILE A  85      10.787  16.372 -13.887  1.00  0.85           C  
ATOM    650  CD1 ILE A  85       8.262  14.906 -14.919  1.00  0.85           C  
ATOM    651  N   HIS A  86       9.967  12.431 -11.451  1.00  0.86           N  
ATOM    652  CA  HIS A  86       9.197  11.459 -10.684  1.00  0.86           C  
ATOM    653  C   HIS A  86       9.600  10.031 -11.039  1.00  0.86           C  
ATOM    654  CB  HIS A  86       7.698  11.656 -10.921  1.00  0.86           C  
ATOM    655  O   HIS A  86       9.319   9.560 -12.144  1.00  0.86           O  
ATOM    656  CG  HIS A  86       6.842  10.655 -10.212  1.00  0.86           C  
ATOM    657  CD2 HIS A  86       6.225   9.537 -10.661  1.00  0.86           C  
ATOM    658  ND1 HIS A  86       6.536  10.754  -8.872  1.00  0.86           N  
ATOM    659  CE1 HIS A  86       5.766   9.735  -8.527  1.00  0.86           C  
ATOM    660  NE2 HIS A  86       5.562   8.982  -9.594  1.00  0.86           N  
ATOM    661  N   ASN A  87      10.170   9.355 -10.018  1.00  0.85           N  
ATOM    662  CA  ASN A  87      10.640   8.001 -10.286  1.00  0.85           C  
ATOM    663  C   ASN A  87      11.377   7.917 -11.620  1.00  0.85           C  
ATOM    664  CB  ASN A  87       9.473   7.012 -10.260  1.00  0.85           C  
ATOM    665  O   ASN A  87      12.401   8.575 -11.811  1.00  0.85           O  
ATOM    666  CG  ASN A  87       8.882   6.841  -8.875  1.00  0.85           C  
ATOM    667  ND2 ASN A  87       7.590   6.541  -8.814  1.00  0.85           N  
ATOM    668  OD1 ASN A  87       9.581   6.979  -7.867  1.00  0.85           O  
ATOM    669  N   GLN A  88      10.836   7.249 -12.636  1.00  0.86           N  
ATOM    670  CA  GLN A  88      11.528   7.019 -13.900  1.00  0.86           C  
ATOM    671  C   GLN A  88      11.140   8.066 -14.939  1.00  0.86           C  
ATOM    672  CB  GLN A  88      11.226   5.616 -14.430  1.00  0.86           C  
ATOM    673  O   GLN A  88      11.587   8.006 -16.086  1.00  0.86           O  
ATOM    674  CG  GLN A  88      11.747   4.497 -13.539  1.00  0.86           C  
ATOM    675  CD  GLN A  88      11.451   3.117 -14.096  1.00  0.86           C  
ATOM    676  NE2 GLN A  88      11.868   2.083 -13.373  1.00  0.86           N  
ATOM    677  OE1 GLN A  88      10.851   2.981 -15.167  1.00  0.86           O  
ATOM    678  N   ILE A  89      10.316   9.045 -14.516  1.00  0.89           N  
ATOM    679  CA  ILE A  89       9.870  10.081 -15.442  1.00  0.89           C  
ATOM    680  C   ILE A  89      10.892  11.214 -15.480  1.00  0.89           C  
ATOM    681  CB  ILE A  89       8.478  10.627 -15.052  1.00  0.89           C  
ATOM    682  O   ILE A  89      11.268  11.755 -14.437  1.00  0.89           O  
ATOM    683  CG1 ILE A  89       7.428   9.512 -15.123  1.00  0.89           C  
ATOM    684  CG2 ILE A  89       8.089  11.804 -15.951  1.00  0.89           C  
ATOM    685  CD1 ILE A  89       6.073   9.901 -14.547  1.00  0.89           C  
ATOM    686  N   ARG A  90      11.156  11.555 -16.721  1.00  0.88           N  
ATOM    687  CA  ARG A  90      12.125  12.633 -16.887  1.00  0.88           C  
ATOM    688  C   ARG A  90      11.459  13.890 -17.435  1.00  0.88           C  
ATOM    689  CB  ARG A  90      13.262  12.197 -17.813  1.00  0.88           C  
ATOM    690  O   ARG A  90      10.390  13.817 -18.045  1.00  0.88           O  
ATOM    691  CG  ARG A  90      13.998  10.952 -17.342  1.00  0.88           C  
ATOM    692  CD  ARG A  90      15.110  10.556 -18.303  1.00  0.88           C  
ATOM    693  NE  ARG A  90      16.176  11.552 -18.333  1.00  0.88           N  
ATOM    694  NH1 ARG A  90      17.208  10.809 -16.405  1.00  0.88           N  
ATOM    695  NH2 ARG A  90      18.069  12.595 -17.555  1.00  0.88           N  
ATOM    696  CZ  ARG A  90      17.149  11.650 -17.431  1.00  0.88           C  
ATOM    697  N   GLY A  91      12.086  15.073 -17.128  1.00  0.87           N  
ATOM    698  CA  GLY A  91      11.551  16.375 -17.496  1.00  0.87           C  
ATOM    699  C   GLY A  91      11.350  16.536 -18.990  1.00  0.87           C  
ATOM    700  O   GLY A  91      10.471  17.284 -19.426  1.00  0.87           O  
ATOM    701  N   ASP A  92      11.976  15.741 -19.714  1.00  0.88           N  
ATOM    702  CA  ASP A  92      11.905  15.909 -21.162  1.00  0.88           C  
ATOM    703  C   ASP A  92      11.139  14.759 -21.812  1.00  0.88           C  
ATOM    704  CB  ASP A  92      13.309  16.011 -21.760  1.00  0.88           C  
ATOM    705  O   ASP A  92      11.184  14.587 -23.031  1.00  0.88           O  
ATOM    706  CG  ASP A  92      14.170  14.795 -21.462  1.00  0.88           C  
ATOM    707  OD1 ASP A  92      13.845  14.033 -20.527  1.00  0.88           O  
ATOM    708  OD2 ASP A  92      15.183  14.600 -22.168  1.00  0.88           O  
ATOM    709  N   ASP A  93      10.603  13.900 -21.063  1.00  0.88           N  
ATOM    710  CA  ASP A  93       9.774  12.820 -21.590  1.00  0.88           C  
ATOM    711  C   ASP A  93       8.565  13.372 -22.342  1.00  0.88           C  
ATOM    712  CB  ASP A  93       9.315  11.896 -20.461  1.00  0.88           C  
ATOM    713  O   ASP A  93       7.921  14.318 -21.883  1.00  0.88           O  
ATOM    714  CG  ASP A  93      10.405  10.950 -19.988  1.00  0.88           C  
ATOM    715  OD1 ASP A  93      11.470  10.875 -20.636  1.00  0.88           O  
ATOM    716  OD2 ASP A  93      10.195  10.273 -18.958  1.00  0.88           O  
ATOM    717  N   PRO A  94       8.313  12.894 -23.614  1.00  0.92           N  
ATOM    718  CA  PRO A  94       7.031  13.246 -24.228  1.00  0.92           C  
ATOM    719  C   PRO A  94       5.833  12.783 -23.400  1.00  0.92           C  
ATOM    720  CB  PRO A  94       7.074  12.524 -25.576  1.00  0.92           C  
ATOM    721  O   PRO A  94       5.941  11.819 -22.639  1.00  0.92           O  
ATOM    722  CG  PRO A  94       8.029  11.392 -25.373  1.00  0.92           C  
ATOM    723  CD  PRO A  94       9.015  11.786 -24.310  1.00  0.92           C  
ATOM    724  N   LEU A  95       4.719  13.470 -23.445  1.00  0.95           N  
ATOM    725  CA  LEU A  95       3.549  13.237 -22.604  1.00  0.95           C  
ATOM    726  C   LEU A  95       3.082  11.789 -22.710  1.00  0.95           C  
ATOM    727  CB  LEU A  95       2.411  14.183 -22.995  1.00  0.95           C  
ATOM    728  O   LEU A  95       2.746  11.165 -21.701  1.00  0.95           O  
ATOM    729  CG  LEU A  95       1.177  14.168 -22.092  1.00  0.95           C  
ATOM    730  CD1 LEU A  95       1.576  14.426 -20.643  1.00  0.95           C  
ATOM    731  CD2 LEU A  95       0.157  15.200 -22.562  1.00  0.95           C  
ATOM    732  N   ARG A  96       3.041  11.221 -23.893  1.00  0.95           N  
ATOM    733  CA  ARG A  96       2.625   9.832 -24.060  1.00  0.95           C  
ATOM    734  C   ARG A  96       3.528   8.892 -23.268  1.00  0.95           C  
ATOM    735  CB  ARG A  96       2.632   9.443 -25.540  1.00  0.95           C  
ATOM    736  O   ARG A  96       3.047   7.955 -22.627  1.00  0.95           O  
ATOM    737  CG  ARG A  96       2.199   8.009 -25.801  1.00  0.95           C  
ATOM    738  CD  ARG A  96       1.845   7.784 -27.265  1.00  0.95           C  
ATOM    739  NE  ARG A  96       1.373   6.423 -27.502  1.00  0.95           N  
ATOM    740  NH1 ARG A  96       0.419   6.891 -29.554  1.00  0.95           N  
ATOM    741  NH2 ARG A  96       0.324   4.767 -28.698  1.00  0.95           N  
ATOM    742  CZ  ARG A  96       0.707   6.030 -28.584  1.00  0.95           C  
ATOM    743  N   LEU A  97       4.821   9.083 -23.343  1.00  0.92           N  
ATOM    744  CA  LEU A  97       5.771   8.269 -22.593  1.00  0.92           C  
ATOM    745  C   LEU A  97       5.573   8.447 -21.091  1.00  0.92           C  
ATOM    746  CB  LEU A  97       7.208   8.632 -22.976  1.00  0.92           C  
ATOM    747  O   LEU A  97       5.641   7.477 -20.333  1.00  0.92           O  
ATOM    748  CG  LEU A  97       8.315   7.815 -22.309  1.00  0.92           C  
ATOM    749  CD1 LEU A  97       8.120   6.329 -22.591  1.00  0.92           C  
ATOM    750  CD2 LEU A  97       9.686   8.279 -22.788  1.00  0.92           C  
ATOM    751  N   VAL A  98       5.322   9.660 -20.652  1.00  0.93           N  
ATOM    752  CA  VAL A  98       5.004   9.918 -19.251  1.00  0.93           C  
ATOM    753  C   VAL A  98       3.821   9.053 -18.822  1.00  0.93           C  
ATOM    754  CB  VAL A  98       4.688  11.411 -19.006  1.00  0.93           C  
ATOM    755  O   VAL A  98       3.870   8.396 -17.779  1.00  0.93           O  
ATOM    756  CG1 VAL A  98       4.174  11.628 -17.584  1.00  0.93           C  
ATOM    757  CG2 VAL A  98       5.927  12.267 -19.266  1.00  0.93           C  
ATOM    758  N   GLY A  99       2.694   9.089 -19.639  1.00  0.94           N  
ATOM    759  CA  GLY A  99       1.540   8.252 -19.354  1.00  0.94           C  
ATOM    760  C   GLY A  99       1.887   6.781 -19.224  1.00  0.94           C  
ATOM    761  O   GLY A  99       1.434   6.111 -18.294  1.00  0.94           O  
ATOM    762  N   GLU A 100       2.721   6.217 -20.144  1.00  0.95           N  
ATOM    763  CA  GLU A 100       3.120   4.813 -20.124  1.00  0.95           C  
ATOM    764  C   GLU A 100       3.901   4.479 -18.856  1.00  0.95           C  
ATOM    765  CB  GLU A 100       3.955   4.473 -21.361  1.00  0.95           C  
ATOM    766  O   GLU A 100       3.677   3.436 -18.239  1.00  0.95           O  
ATOM    767  CG  GLU A 100       3.158   4.465 -22.658  1.00  0.95           C  
ATOM    768  CD  GLU A 100       4.026   4.291 -23.894  1.00  0.95           C  
ATOM    769  OE1 GLU A 100       3.473   4.151 -25.009  1.00  0.95           O  
ATOM    770  OE2 GLU A 100       5.268   4.294 -23.747  1.00  0.95           O  
ATOM    771  N   LYS A 101       4.741   5.375 -18.477  1.00  0.93           N  
ATOM    772  CA  LYS A 101       5.550   5.164 -17.280  1.00  0.93           C  
ATOM    773  C   LYS A 101       4.688   5.195 -16.021  1.00  0.93           C  
ATOM    774  CB  LYS A 101       6.653   6.219 -17.186  1.00  0.93           C  
ATOM    775  O   LYS A 101       4.892   4.397 -15.104  1.00  0.93           O  
ATOM    776  CG  LYS A 101       7.768   6.043 -18.207  1.00  0.93           C  
ATOM    777  CD  LYS A 101       8.831   7.124 -18.066  1.00  0.93           C  
ATOM    778  CE  LYS A 101      10.015   6.869 -18.990  1.00  0.93           C  
ATOM    779  NZ  LYS A 101      11.026   7.965 -18.909  1.00  0.93           N  
ATOM    780  N   LEU A 102       3.748   6.098 -16.036  1.00  0.93           N  
ATOM    781  CA  LEU A 102       2.833   6.174 -14.902  1.00  0.93           C  
ATOM    782  C   LEU A 102       2.007   4.897 -14.785  1.00  0.93           C  
ATOM    783  CB  LEU A 102       1.906   7.384 -15.041  1.00  0.93           C  
ATOM    784  O   LEU A 102       1.823   4.372 -13.685  1.00  0.93           O  
ATOM    785  CG  LEU A 102       2.511   8.745 -14.692  1.00  0.93           C  
ATOM    786  CD1 LEU A 102       1.560   9.867 -15.096  1.00  0.93           C  
ATOM    787  CD2 LEU A 102       2.835   8.821 -13.204  1.00  0.93           C  
ATOM    788  N   ILE A 103       1.423   4.387 -15.887  1.00  0.95           N  
ATOM    789  CA  ILE A 103       0.641   3.155 -15.897  1.00  0.95           C  
ATOM    790  C   ILE A 103       1.486   2.004 -15.356  1.00  0.95           C  
ATOM    791  CB  ILE A 103       0.127   2.823 -17.315  1.00  0.95           C  
ATOM    792  O   ILE A 103       1.027   1.232 -14.512  1.00  0.95           O  
ATOM    793  CG1 ILE A 103      -0.989   3.792 -17.720  1.00  0.95           C  
ATOM    794  CG2 ILE A 103      -0.355   1.371 -17.388  1.00  0.95           C  
ATOM    795  CD1 ILE A 103      -1.368   3.720 -19.193  1.00  0.95           C  
ATOM    796  N   LYS A 104       2.667   1.925 -15.874  1.00  0.94           N  
ATOM    797  CA  LYS A 104       3.562   0.859 -15.432  1.00  0.94           C  
ATOM    798  C   LYS A 104       3.799   0.930 -13.927  1.00  0.94           C  
ATOM    799  CB  LYS A 104       4.895   0.934 -16.177  1.00  0.94           C  
ATOM    800  O   LYS A 104       3.699  -0.082 -13.229  1.00  0.94           O  
ATOM    801  CG  LYS A 104       5.855  -0.199 -15.844  1.00  0.94           C  
ATOM    802  CD  LYS A 104       7.150  -0.086 -16.638  1.00  0.94           C  
ATOM    803  CE  LYS A 104       8.139  -1.178 -16.253  1.00  0.94           C  
ATOM    804  NZ  LYS A 104       9.411  -1.072 -17.029  1.00  0.94           N  
ATOM    805  N   GLU A 105       4.099   2.046 -13.446  1.00  0.92           N  
ATOM    806  CA  GLU A 105       4.359   2.259 -12.025  1.00  0.92           C  
ATOM    807  C   GLU A 105       3.130   1.925 -11.183  1.00  0.92           C  
ATOM    808  CB  GLU A 105       4.796   3.703 -11.768  1.00  0.92           C  
ATOM    809  O   GLU A 105       3.234   1.226 -10.173  1.00  0.92           O  
ATOM    810  CG  GLU A 105       5.096   4.004 -10.307  1.00  0.92           C  
ATOM    811  CD  GLU A 105       5.470   5.457 -10.058  1.00  0.92           C  
ATOM    812  OE1 GLU A 105       5.632   5.849  -8.880  1.00  0.92           O  
ATOM    813  OE2 GLU A 105       5.602   6.209 -11.049  1.00  0.92           O  
ATOM    814  N   ASN A 106       1.977   2.419 -11.578  1.00  0.94           N  
ATOM    815  CA  ASN A 106       0.756   2.187 -10.813  1.00  0.94           C  
ATOM    816  C   ASN A 106       0.365   0.712 -10.815  1.00  0.94           C  
ATOM    817  CB  ASN A 106      -0.390   3.042 -11.359  1.00  0.94           C  
ATOM    818  O   ASN A 106      -0.018   0.166  -9.779  1.00  0.94           O  
ATOM    819  CG  ASN A 106      -0.261   4.503 -10.978  1.00  0.94           C  
ATOM    820  ND2 ASN A 106      -0.897   5.376 -11.750  1.00  0.94           N  
ATOM    821  OD1 ASN A 106       0.405   4.845  -9.997  1.00  0.94           O  
ATOM    822  N   THR A 107       0.464   0.093 -11.937  1.00  0.96           N  
ATOM    823  CA  THR A 107       0.131  -1.325 -12.027  1.00  0.96           C  
ATOM    824  C   THR A 107       1.065  -2.157 -11.153  1.00  0.96           C  
ATOM    825  CB  THR A 107       0.204  -1.824 -13.482  1.00  0.96           C  
ATOM    826  O   THR A 107       0.619  -3.066 -10.450  1.00  0.96           O  
ATOM    827  CG2 THR A 107      -0.144  -3.307 -13.572  1.00  0.96           C  
ATOM    828  OG1 THR A 107      -0.720  -1.078 -14.284  1.00  0.96           O  
ATOM    829  N   ALA A 108       2.345  -1.826 -11.220  1.00  0.95           N  
ATOM    830  CA  ALA A 108       3.310  -2.529 -10.378  1.00  0.95           C  
ATOM    831  C   ALA A 108       2.961  -2.377  -8.900  1.00  0.95           C  
ATOM    832  CB  ALA A 108       4.722  -2.014 -10.643  1.00  0.95           C  
ATOM    833  O   ALA A 108       3.000  -3.351  -8.144  1.00  0.95           O  
ATOM    834  N   ALA A 109       2.636  -1.176  -8.472  1.00  0.95           N  
ATOM    835  CA  ALA A 109       2.266  -0.908  -7.085  1.00  0.95           C  
ATOM    836  C   ALA A 109       1.010  -1.681  -6.693  1.00  0.95           C  
ATOM    837  CB  ALA A 109       2.055   0.589  -6.870  1.00  0.95           C  
ATOM    838  O   ALA A 109       0.944  -2.260  -5.606  1.00  0.95           O  
ATOM    839  N   MET A 110       0.013  -1.722  -7.519  1.00  0.98           N  
ATOM    840  CA  MET A 110      -1.239  -2.420  -7.243  1.00  0.98           C  
ATOM    841  C   MET A 110      -1.003  -3.919  -7.087  1.00  0.98           C  
ATOM    842  CB  MET A 110      -2.255  -2.164  -8.358  1.00  0.98           C  
ATOM    843  O   MET A 110      -1.515  -4.538  -6.152  1.00  0.98           O  
ATOM    844  CG  MET A 110      -2.789  -0.741  -8.385  1.00  0.98           C  
ATOM    845  SD  MET A 110      -3.917  -0.441  -9.801  1.00  0.98           S  
ATOM    846  CE  MET A 110      -4.268   1.323  -9.562  1.00  0.98           C  
ATOM    847  N   TYR A 111      -0.194  -4.516  -7.985  1.00  0.98           N  
ATOM    848  CA  TYR A 111       0.097  -5.942  -7.895  1.00  0.98           C  
ATOM    849  C   TYR A 111       0.908  -6.255  -6.643  1.00  0.98           C  
ATOM    850  CB  TYR A 111       0.855  -6.416  -9.140  1.00  0.98           C  
ATOM    851  O   TYR A 111       0.630  -7.232  -5.944  1.00  0.98           O  
ATOM    852  CG  TYR A 111      -0.043  -6.747 -10.307  1.00  0.98           C  
ATOM    853  CD1 TYR A 111      -0.897  -7.848 -10.264  1.00  0.98           C  
ATOM    854  CD2 TYR A 111      -0.039  -5.962 -11.455  1.00  0.98           C  
ATOM    855  CE1 TYR A 111      -1.724  -8.158 -11.338  1.00  0.98           C  
ATOM    856  CE2 TYR A 111      -0.862  -6.263 -12.535  1.00  0.98           C  
ATOM    857  OH  TYR A 111      -2.518  -7.664 -13.533  1.00  0.98           O  
ATOM    858  CZ  TYR A 111      -1.701  -7.361 -12.467  1.00  0.98           C  
ATOM    859  N   ALA A 112       1.903  -5.436  -6.412  1.00  0.97           N  
ATOM    860  CA  ALA A 112       2.722  -5.642  -5.220  1.00  0.97           C  
ATOM    861  C   ALA A 112       1.874  -5.568  -3.953  1.00  0.97           C  
ATOM    862  CB  ALA A 112       3.848  -4.613  -5.163  1.00  0.97           C  
ATOM    863  O   ALA A 112       2.053  -6.367  -3.031  1.00  0.97           O  
ATOM    864  N   THR A 113       0.986  -4.553  -3.874  1.00  0.98           N  
ATOM    865  CA  THR A 113       0.091  -4.378  -2.736  1.00  0.98           C  
ATOM    866  C   THR A 113      -0.818  -5.592  -2.570  1.00  0.98           C  
ATOM    867  CB  THR A 113      -0.767  -3.108  -2.890  1.00  0.98           C  
ATOM    868  O   THR A 113      -0.990  -6.098  -1.460  1.00  0.98           O  
ATOM    869  CG2 THR A 113      -1.764  -2.975  -1.744  1.00  0.98           C  
ATOM    870  OG1 THR A 113       0.089  -1.959  -2.900  1.00  0.98           O  
ATOM    871  N   LEU A 114      -1.424  -6.068  -3.664  1.00  0.98           N  
ATOM    872  CA  LEU A 114      -2.270  -7.256  -3.611  1.00  0.98           C  
ATOM    873  C   LEU A 114      -1.482  -8.462  -3.111  1.00  0.98           C  
ATOM    874  CB  LEU A 114      -2.862  -7.555  -4.991  1.00  0.98           C  
ATOM    875  O   LEU A 114      -1.962  -9.213  -2.259  1.00  0.98           O  
ATOM    876  CG  LEU A 114      -3.770  -8.781  -5.088  1.00  0.98           C  
ATOM    877  CD1 LEU A 114      -4.977  -8.621  -4.170  1.00  0.98           C  
ATOM    878  CD2 LEU A 114      -4.214  -9.006  -6.529  1.00  0.98           C  
ATOM    879  N   ASN A 115      -0.257  -8.631  -3.564  1.00  0.98           N  
ATOM    880  CA  ASN A 115       0.557  -9.806  -3.275  1.00  0.98           C  
ATOM    881  C   ASN A 115       1.022  -9.822  -1.821  1.00  0.98           C  
ATOM    882  CB  ASN A 115       1.761  -9.871  -4.218  1.00  0.98           C  
ATOM    883  O   ASN A 115       1.157 -10.889  -1.220  1.00  0.98           O  
ATOM    884  CG  ASN A 115       1.383 -10.309  -5.619  1.00  0.98           C  
ATOM    885  ND2 ASN A 115       2.237 -10.003  -6.587  1.00  0.98           N  
ATOM    886  OD1 ASN A 115       0.330 -10.918  -5.829  1.00  0.98           O  
ATOM    887  N   VAL A 116       1.240  -8.681  -1.282  1.00  0.98           N  
ATOM    888  CA  VAL A 116       1.783  -8.626   0.071  1.00  0.98           C  
ATOM    889  C   VAL A 116       0.678  -8.915   1.084  1.00  0.98           C  
ATOM    890  CB  VAL A 116       2.431  -7.255   0.366  1.00  0.98           C  
ATOM    891  O   VAL A 116       0.956  -9.299   2.222  1.00  0.98           O  
ATOM    892  CG1 VAL A 116       1.363  -6.175   0.527  1.00  0.98           C  
ATOM    893  CG2 VAL A 116       3.305  -7.337   1.617  1.00  0.98           C  
ATOM    894  N   ASN A 117      -0.549  -8.675   0.718  1.00  0.98           N  
ATOM    895  CA  ASN A 117      -1.682  -8.930   1.601  1.00  0.98           C  
ATOM    896  C   ASN A 117      -2.314 -10.291   1.324  1.00  0.98           C  
ATOM    897  CB  ASN A 117      -2.728  -7.821   1.464  1.00  0.98           C  
ATOM    898  O   ASN A 117      -2.858 -10.519   0.242  1.00  0.98           O  
ATOM    899  CG  ASN A 117      -2.209  -6.470   1.914  1.00  0.98           C  
ATOM    900  ND2 ASN A 117      -1.880  -5.612   0.955  1.00  0.98           N  
ATOM    901  OD1 ASN A 117      -2.104  -6.199   3.113  1.00  0.98           O  
ATOM    902  N   SER A 118      -2.228 -11.202   2.256  1.00  0.98           N  
ATOM    903  CA  SER A 118      -2.735 -12.557   2.063  1.00  0.98           C  
ATOM    904  C   SER A 118      -4.258 -12.571   1.990  1.00  0.98           C  
ATOM    905  CB  SER A 118      -2.262 -13.473   3.192  1.00  0.98           C  
ATOM    906  O   SER A 118      -4.919 -11.679   2.526  1.00  0.98           O  
ATOM    907  OG  SER A 118      -2.879 -13.120   4.419  1.00  0.98           O  
ATOM    908  N   GLU A 119      -4.771 -13.547   1.304  1.00  0.98           N  
ATOM    909  CA  GLU A 119      -6.217 -13.731   1.221  1.00  0.98           C  
ATOM    910  C   GLU A 119      -6.842 -13.823   2.610  1.00  0.98           C  
ATOM    911  CB  GLU A 119      -6.554 -14.984   0.409  1.00  0.98           C  
ATOM    912  O   GLU A 119      -7.903 -13.247   2.859  1.00  0.98           O  
ATOM    913  CG  GLU A 119      -8.041 -15.158   0.136  1.00  0.98           C  
ATOM    914  CD  GLU A 119      -8.346 -16.302  -0.819  1.00  0.98           C  
ATOM    915  OE1 GLU A 119      -9.540 -16.559  -1.096  1.00  0.98           O  
ATOM    916  OE2 GLU A 119      -7.384 -16.946  -1.293  1.00  0.98           O  
ATOM    917  N   GLU A 120      -6.247 -14.527   3.538  1.00  0.98           N  
ATOM    918  CA  GLU A 120      -6.733 -14.684   4.906  1.00  0.98           C  
ATOM    919  C   GLU A 120      -6.861 -13.333   5.604  1.00  0.98           C  
ATOM    920  CB  GLU A 120      -5.804 -15.603   5.704  1.00  0.98           C  
ATOM    921  O   GLU A 120      -7.888 -13.042   6.220  1.00  0.98           O  
ATOM    922  CG  GLU A 120      -5.810 -17.048   5.227  1.00  0.98           C  
ATOM    923  CD  GLU A 120      -4.905 -17.288   4.029  1.00  0.98           C  
ATOM    924  OE1 GLU A 120      -5.010 -18.362   3.394  1.00  0.98           O  
ATOM    925  OE2 GLU A 120      -4.084 -16.395   3.723  1.00  0.98           O  
ATOM    926  N   LYS A 121      -5.839 -12.556   5.488  1.00  0.98           N  
ATOM    927  CA  LYS A 121      -5.852 -11.235   6.109  1.00  0.98           C  
ATOM    928  C   LYS A 121      -6.954 -10.360   5.518  1.00  0.98           C  
ATOM    929  CB  LYS A 121      -4.495 -10.550   5.945  1.00  0.98           C  
ATOM    930  O   LYS A 121      -7.627  -9.625   6.243  1.00  0.98           O  
ATOM    931  CG  LYS A 121      -3.415 -11.084   6.875  1.00  0.98           C  
ATOM    932  CD  LYS A 121      -2.125 -10.284   6.751  1.00  0.98           C  
ATOM    933  CE  LYS A 121      -1.052 -10.801   7.700  1.00  0.98           C  
ATOM    934  NZ  LYS A 121       0.223 -10.035   7.565  1.00  0.98           N  
ATOM    935  N   LEU A 122      -7.071 -10.422   4.245  1.00  0.98           N  
ATOM    936  CA  LEU A 122      -8.129  -9.674   3.574  1.00  0.98           C  
ATOM    937  C   LEU A 122      -9.502 -10.094   4.088  1.00  0.98           C  
ATOM    938  CB  LEU A 122      -8.054  -9.880   2.059  1.00  0.98           C  
ATOM    939  O   LEU A 122     -10.351  -9.245   4.368  1.00  0.98           O  
ATOM    940  CG  LEU A 122      -6.891  -9.196   1.338  1.00  0.98           C  
ATOM    941  CD1 LEU A 122      -6.717  -9.779  -0.060  1.00  0.98           C  
ATOM    942  CD2 LEU A 122      -7.116  -7.689   1.270  1.00  0.98           C  
ATOM    943  N   HIS A 123      -9.752 -11.368   4.256  1.00  0.98           N  
ATOM    944  CA  HIS A 123     -11.022 -11.864   4.772  1.00  0.98           C  
ATOM    945  C   HIS A 123     -11.259 -11.389   6.202  1.00  0.98           C  
ATOM    946  CB  HIS A 123     -11.064 -13.392   4.714  1.00  0.98           C  
ATOM    947  O   HIS A 123     -12.379 -11.014   6.558  1.00  0.98           O  
ATOM    948  CG  HIS A 123     -11.425 -13.932   3.366  1.00  0.98           C  
ATOM    949  CD2 HIS A 123     -10.748 -14.747   2.524  1.00  0.98           C  
ATOM    950  ND1 HIS A 123     -12.616 -13.634   2.740  1.00  0.98           N  
ATOM    951  CE1 HIS A 123     -12.656 -14.247   1.569  1.00  0.98           C  
ATOM    952  NE2 HIS A 123     -11.534 -14.929   1.413  1.00  0.98           N  
ATOM    953  N   GLU A 124     -10.184 -11.383   7.025  1.00  0.98           N  
ATOM    954  CA  GLU A 124     -10.287 -10.897   8.398  1.00  0.98           C  
ATOM    955  C   GLU A 124     -10.715  -9.433   8.435  1.00  0.98           C  
ATOM    956  CB  GLU A 124      -8.956 -11.075   9.133  1.00  0.98           C  
ATOM    957  O   GLU A 124     -11.545  -9.044   9.259  1.00  0.98           O  
ATOM    958  CG  GLU A 124      -8.599 -12.526   9.416  1.00  0.98           C  
ATOM    959  CD  GLU A 124      -7.202 -12.699   9.991  1.00  0.98           C  
ATOM    960  OE1 GLU A 124      -6.783 -13.855  10.232  1.00  0.98           O  
ATOM    961  OE2 GLU A 124      -6.520 -11.671  10.202  1.00  0.98           O  
ATOM    962  N   CYS A 125     -10.168  -8.683   7.557  1.00  0.98           N  
ATOM    963  CA  CYS A 125     -10.505  -7.265   7.494  1.00  0.98           C  
ATOM    964  C   CYS A 125     -11.953  -7.068   7.060  1.00  0.98           C  
ATOM    965  CB  CYS A 125      -9.571  -6.534   6.531  1.00  0.98           C  
ATOM    966  O   CYS A 125     -12.654  -6.208   7.597  1.00  0.98           O  
ATOM    967  SG  CYS A 125      -7.868  -6.413   7.120  1.00  0.98           S  
ATOM    968  N   VAL A 126     -12.388  -7.842   6.070  1.00  0.98           N  
ATOM    969  CA  VAL A 126     -13.776  -7.781   5.625  1.00  0.98           C  
ATOM    970  C   VAL A 126     -14.707  -8.109   6.790  1.00  0.98           C  
ATOM    971  CB  VAL A 126     -14.038  -8.744   4.446  1.00  0.98           C  
ATOM    972  O   VAL A 126     -15.708  -7.421   7.007  1.00  0.98           O  
ATOM    973  CG1 VAL A 126     -15.533  -8.839   4.147  1.00  0.98           C  
ATOM    974  CG2 VAL A 126     -13.270  -8.290   3.206  1.00  0.98           C  
ATOM    975  N   THR A 127     -14.391  -9.102   7.577  1.00  0.98           N  
ATOM    976  CA  THR A 127     -15.180  -9.488   8.741  1.00  0.98           C  
ATOM    977  C   THR A 127     -15.221  -8.359   9.766  1.00  0.98           C  
ATOM    978  CB  THR A 127     -14.619 -10.762   9.399  1.00  0.98           C  
ATOM    979  O   THR A 127     -16.280  -8.050  10.316  1.00  0.98           O  
ATOM    980  CG2 THR A 127     -15.431 -11.149  10.631  1.00  0.98           C  
ATOM    981  OG1 THR A 127     -14.662 -11.839   8.455  1.00  0.98           O  
ATOM    982  N   MET A 128     -14.084  -7.779   9.989  1.00  0.98           N  
ATOM    983  CA  MET A 128     -13.990  -6.657  10.919  1.00  0.98           C  
ATOM    984  C   MET A 128     -14.889  -5.507  10.477  1.00  0.98           C  
ATOM    985  CB  MET A 128     -12.543  -6.174  11.034  1.00  0.98           C  
ATOM    986  O   MET A 128     -15.609  -4.928  11.292  1.00  0.98           O  
ATOM    987  CG  MET A 128     -12.320  -5.168  12.152  1.00  0.98           C  
ATOM    988  SD  MET A 128     -10.547  -4.753  12.381  1.00  0.98           S  
ATOM    989  CE  MET A 128     -10.531  -4.389  14.158  1.00  0.98           C  
ATOM    990  N   LEU A 129     -14.817  -5.138   9.211  1.00  0.99           N  
ATOM    991  CA  LEU A 129     -15.632  -4.056   8.670  1.00  0.99           C  
ATOM    992  C   LEU A 129     -17.117  -4.371   8.811  1.00  0.99           C  
ATOM    993  CB  LEU A 129     -15.288  -3.809   7.199  1.00  0.99           C  
ATOM    994  O   LEU A 129     -17.900  -3.517   9.233  1.00  0.99           O  
ATOM    995  CG  LEU A 129     -13.947  -3.127   6.921  1.00  0.99           C  
ATOM    996  CD1 LEU A 129     -13.564  -3.290   5.454  1.00  0.99           C  
ATOM    997  CD2 LEU A 129     -14.008  -1.652   7.303  1.00  0.99           C  
ATOM    998  N   ARG A 130     -17.552  -5.547   8.552  1.00  0.98           N  
ATOM    999  CA  ARG A 130     -18.946  -5.976   8.582  1.00  0.98           C  
ATOM   1000  C   ARG A 130     -19.497  -5.949  10.004  1.00  0.98           C  
ATOM   1001  CB  ARG A 130     -19.090  -7.381   7.992  1.00  0.98           C  
ATOM   1002  O   ARG A 130     -20.672  -5.641  10.215  1.00  0.98           O  
ATOM   1003  CG  ARG A 130     -20.531  -7.807   7.761  1.00  0.98           C  
ATOM   1004  CD  ARG A 130     -20.615  -9.190   7.129  1.00  0.98           C  
ATOM   1005  NE  ARG A 130     -21.949  -9.767   7.271  1.00  0.98           N  
ATOM   1006  NH1 ARG A 130     -21.493 -11.652   6.016  1.00  0.98           N  
ATOM   1007  NH2 ARG A 130     -23.573 -11.354   6.931  1.00  0.98           N  
ATOM   1008  CZ  ARG A 130     -22.335 -10.923   6.739  1.00  0.98           C  
ATOM   1009  N   SER A 131     -18.648  -6.214  10.946  1.00  0.98           N  
ATOM   1010  CA  SER A 131     -19.094  -6.375  12.326  1.00  0.98           C  
ATOM   1011  C   SER A 131     -19.129  -5.036  13.055  1.00  0.98           C  
ATOM   1012  CB  SER A 131     -18.184  -7.349  13.074  1.00  0.98           C  
ATOM   1013  O   SER A 131     -19.696  -4.930  14.144  1.00  0.98           O  
ATOM   1014  OG  SER A 131     -18.206  -8.628  12.464  1.00  0.98           O  
ATOM   1015  N   ALA A 132     -18.572  -4.035  12.427  1.00  0.98           N  
ATOM   1016  CA  ALA A 132     -18.452  -2.744  13.100  1.00  0.98           C  
ATOM   1017  C   ALA A 132     -19.800  -2.032  13.163  1.00  0.98           C  
ATOM   1018  CB  ALA A 132     -17.423  -1.868  12.390  1.00  0.98           C  
ATOM   1019  O   ALA A 132     -20.564  -2.049  12.195  1.00  0.98           O  
ATOM   1020  N   ARG A 133     -20.070  -1.538  14.289  1.00  0.98           N  
ATOM   1021  CA  ARG A 133     -21.261  -0.704  14.413  1.00  0.98           C  
ATOM   1022  C   ARG A 133     -21.115   0.582  13.605  1.00  0.98           C  
ATOM   1023  CB  ARG A 133     -21.535  -0.372  15.881  1.00  0.98           C  
ATOM   1024  O   ARG A 133     -22.015   0.951  12.849  1.00  0.98           O  
ATOM   1025  CG  ARG A 133     -22.759   0.504  16.096  1.00  0.98           C  
ATOM   1026  CD  ARG A 133     -22.920   0.898  17.558  1.00  0.98           C  
ATOM   1027  NE  ARG A 133     -21.886   1.838  17.980  1.00  0.98           N  
ATOM   1028  NH1 ARG A 133     -23.221   3.714  17.785  1.00  0.98           N  
ATOM   1029  NH2 ARG A 133     -21.044   3.917  18.472  1.00  0.98           N  
ATOM   1030  CZ  ARG A 133     -22.053   3.154  18.078  1.00  0.98           C  
ATOM   1031  N   ARG A 134     -20.034   1.254  13.802  1.00  0.99           N  
ATOM   1032  CA  ARG A 134     -19.638   2.466  13.092  1.00  0.99           C  
ATOM   1033  C   ARG A 134     -18.198   2.367  12.600  1.00  0.99           C  
ATOM   1034  CB  ARG A 134     -19.802   3.693  13.990  1.00  0.99           C  
ATOM   1035  O   ARG A 134     -17.323   1.880  13.319  1.00  0.99           O  
ATOM   1036  CG  ARG A 134     -19.403   5.001  13.325  1.00  0.99           C  
ATOM   1037  CD  ARG A 134     -19.601   6.190  14.255  1.00  0.99           C  
ATOM   1038  NE  ARG A 134     -18.609   6.207  15.326  1.00  0.99           N  
ATOM   1039  NH1 ARG A 134     -19.416   8.129  16.324  1.00  0.99           N  
ATOM   1040  NH2 ARG A 134     -17.599   7.048  17.211  1.00  0.99           N  
ATOM   1041  CZ  ARG A 134     -18.544   7.128  16.284  1.00  0.99           C  
ATOM   1042  N   ILE A 135     -17.964   2.823  11.338  1.00  0.99           N  
ATOM   1043  CA  ILE A 135     -16.625   2.816  10.759  1.00  0.99           C  
ATOM   1044  C   ILE A 135     -16.142   4.251  10.560  1.00  0.99           C  
ATOM   1045  CB  ILE A 135     -16.593   2.049   9.419  1.00  0.99           C  
ATOM   1046  O   ILE A 135     -16.689   4.988   9.736  1.00  0.99           O  
ATOM   1047  CG1 ILE A 135     -17.164   0.637   9.598  1.00  0.99           C  
ATOM   1048  CG2 ILE A 135     -15.167   1.996   8.861  1.00  0.99           C  
ATOM   1049  CD1 ILE A 135     -17.484  -0.072   8.289  1.00  0.99           C  
ATOM   1050  N   ILE A 136     -15.145   4.606  11.324  1.00  0.99           N  
ATOM   1051  CA  ILE A 136     -14.527   5.922  11.215  1.00  0.99           C  
ATOM   1052  C   ILE A 136     -13.268   5.832  10.356  1.00  0.99           C  
ATOM   1053  CB  ILE A 136     -14.186   6.504  12.606  1.00  0.99           C  
ATOM   1054  O   ILE A 136     -12.316   5.132  10.710  1.00  0.99           O  
ATOM   1055  CG1 ILE A 136     -15.440   6.550  13.487  1.00  0.99           C  
ATOM   1056  CG2 ILE A 136     -13.560   7.894  12.471  1.00  0.99           C  
ATOM   1057  CD1 ILE A 136     -15.150   6.503  14.980  1.00  0.99           C  
ATOM   1058  N   LEU A 137     -13.340   6.519   9.203  1.00  0.99           N  
ATOM   1059  CA  LEU A 137     -12.209   6.491   8.282  1.00  0.99           C  
ATOM   1060  C   LEU A 137     -11.447   7.812   8.317  1.00  0.99           C  
ATOM   1061  CB  LEU A 137     -12.686   6.202   6.856  1.00  0.99           C  
ATOM   1062  O   LEU A 137     -12.054   8.882   8.390  1.00  0.99           O  
ATOM   1063  CG  LEU A 137     -13.432   4.883   6.646  1.00  0.99           C  
ATOM   1064  CD1 LEU A 137     -14.935   5.096   6.792  1.00  0.99           C  
ATOM   1065  CD2 LEU A 137     -13.101   4.293   5.279  1.00  0.99           C  
ATOM   1066  N   THR A 138     -10.104   7.686   8.267  1.00  0.99           N  
ATOM   1067  CA  THR A 138      -9.319   8.915   8.300  1.00  0.99           C  
ATOM   1068  C   THR A 138      -7.990   8.728   7.575  1.00  0.99           C  
ATOM   1069  CB  THR A 138      -9.058   9.371   9.748  1.00  0.99           C  
ATOM   1070  O   THR A 138      -7.538   7.598   7.377  1.00  0.99           O  
ATOM   1071  CG2 THR A 138      -8.085   8.432  10.453  1.00  0.99           C  
ATOM   1072  OG1 THR A 138      -8.502  10.692   9.733  1.00  0.99           O  
ATOM   1073  N   GLY A 139      -7.462   9.719   7.093  1.00  0.97           N  
ATOM   1074  CA  GLY A 139      -6.168   9.881   6.448  1.00  0.97           C  
ATOM   1075  C   GLY A 139      -5.798  11.332   6.208  1.00  0.97           C  
ATOM   1076  O   GLY A 139      -6.607  12.232   6.446  1.00  0.97           O  
ATOM   1077  N   ILE A 140      -4.491  11.540   5.880  1.00  0.94           N  
ATOM   1078  CA  ILE A 140      -4.023  12.895   5.609  1.00  0.94           C  
ATOM   1079  C   ILE A 140      -3.661  13.030   4.132  1.00  0.94           C  
ATOM   1080  CB  ILE A 140      -2.810  13.261   6.494  1.00  0.94           C  
ATOM   1081  O   ILE A 140      -3.033  12.139   3.556  1.00  0.94           O  
ATOM   1082  CG1 ILE A 140      -3.194  13.203   7.977  1.00  0.94           C  
ATOM   1083  CG2 ILE A 140      -2.268  14.644   6.122  1.00  0.94           C  
ATOM   1084  CD1 ILE A 140      -2.026  13.422   8.928  1.00  0.94           C  
ATOM   1085  N   GLY A 141      -4.024  14.138   3.522  1.00  0.93           N  
ATOM   1086  CA  GLY A 141      -3.696  14.403   2.130  1.00  0.93           C  
ATOM   1087  C   GLY A 141      -4.366  13.443   1.165  1.00  0.93           C  
ATOM   1088  O   GLY A 141      -5.585  13.264   1.206  1.00  0.93           O  
ATOM   1089  N   ALA A 142      -3.552  12.773   0.313  1.00  0.94           N  
ATOM   1090  CA  ALA A 142      -4.056  11.838  -0.690  1.00  0.94           C  
ATOM   1091  C   ALA A 142      -4.717  10.631  -0.031  1.00  0.94           C  
ATOM   1092  CB  ALA A 142      -2.926  11.385  -1.611  1.00  0.94           C  
ATOM   1093  O   ALA A 142      -5.733  10.129  -0.516  1.00  0.94           O  
ATOM   1094  N   SER A 143      -4.208  10.224   1.073  1.00  0.95           N  
ATOM   1095  CA  SER A 143      -4.800   9.108   1.803  1.00  0.95           C  
ATOM   1096  C   SER A 143      -6.182   9.468   2.336  1.00  0.95           C  
ATOM   1097  CB  SER A 143      -3.893   8.683   2.959  1.00  0.95           C  
ATOM   1098  O   SER A 143      -7.064   8.610   2.420  1.00  0.95           O  
ATOM   1099  OG  SER A 143      -2.671   8.155   2.472  1.00  0.95           O  
ATOM   1100  N   GLY A 144      -6.311  10.736   2.756  1.00  0.96           N  
ATOM   1101  CA  GLY A 144      -7.617  11.211   3.183  1.00  0.96           C  
ATOM   1102  C   GLY A 144      -8.673  11.109   2.097  1.00  0.96           C  
ATOM   1103  O   GLY A 144      -9.829  10.785   2.377  1.00  0.96           O  
ATOM   1104  N   LEU A 145      -8.253  11.345   0.839  1.00  0.97           N  
ATOM   1105  CA  LEU A 145      -9.174  11.227  -0.287  1.00  0.97           C  
ATOM   1106  C   LEU A 145      -9.615   9.780  -0.479  1.00  0.97           C  
ATOM   1107  CB  LEU A 145      -8.522  11.749  -1.569  1.00  0.97           C  
ATOM   1108  O   LEU A 145     -10.780   9.517  -0.788  1.00  0.97           O  
ATOM   1109  CG  LEU A 145      -8.186  13.241  -1.601  1.00  0.97           C  
ATOM   1110  CD1 LEU A 145      -7.456  13.593  -2.893  1.00  0.97           C  
ATOM   1111  CD2 LEU A 145      -9.452  14.077  -1.451  1.00  0.97           C  
ATOM   1112  N   VAL A 146      -8.702   8.908  -0.305  1.00  0.98           N  
ATOM   1113  CA  VAL A 146      -9.011   7.484  -0.394  1.00  0.98           C  
ATOM   1114  C   VAL A 146     -10.018   7.105   0.689  1.00  0.98           C  
ATOM   1115  CB  VAL A 146      -7.738   6.618  -0.265  1.00  0.98           C  
ATOM   1116  O   VAL A 146     -10.991   6.396   0.420  1.00  0.98           O  
ATOM   1117  CG1 VAL A 146      -8.097   5.134  -0.228  1.00  0.98           C  
ATOM   1118  CG2 VAL A 146      -6.777   6.910  -1.416  1.00  0.98           C  
ATOM   1119  N   ALA A 147      -9.787   7.646   1.913  1.00  0.99           N  
ATOM   1120  CA  ALA A 147     -10.689   7.385   3.031  1.00  0.99           C  
ATOM   1121  C   ALA A 147     -12.094   7.901   2.735  1.00  0.99           C  
ATOM   1122  CB  ALA A 147     -10.150   8.022   4.310  1.00  0.99           C  
ATOM   1123  O   ALA A 147     -13.081   7.197   2.961  1.00  0.99           O  
ATOM   1124  N   GLN A 148     -12.133   9.076   2.199  1.00  0.98           N  
ATOM   1125  CA  GLN A 148     -13.412   9.700   1.878  1.00  0.98           C  
ATOM   1126  C   GLN A 148     -14.174   8.887   0.834  1.00  0.98           C  
ATOM   1127  CB  GLN A 148     -13.203  11.130   1.379  1.00  0.98           C  
ATOM   1128  O   GLN A 148     -15.371   8.637   0.988  1.00  0.98           O  
ATOM   1129  CG  GLN A 148     -14.493  11.928   1.239  1.00  0.98           C  
ATOM   1130  CD  GLN A 148     -14.246  13.401   0.974  1.00  0.98           C  
ATOM   1131  NE2 GLN A 148     -14.712  14.253   1.880  1.00  0.98           N  
ATOM   1132  OE1 GLN A 148     -13.641  13.770  -0.038  1.00  0.98           O  
ATOM   1133  N   ASN A 149     -13.485   8.583  -0.185  1.00  0.98           N  
ATOM   1134  CA  ASN A 149     -14.101   7.780  -1.236  1.00  0.98           C  
ATOM   1135  C   ASN A 149     -14.632   6.457  -0.692  1.00  0.98           C  
ATOM   1136  CB  ASN A 149     -13.107   7.527  -2.371  1.00  0.98           C  
ATOM   1137  O   ASN A 149     -15.764   6.069  -0.985  1.00  0.98           O  
ATOM   1138  CG  ASN A 149     -13.717   6.744  -3.517  1.00  0.98           C  
ATOM   1139  ND2 ASN A 149     -13.044   5.676  -3.930  1.00  0.98           N  
ATOM   1140  OD1 ASN A 149     -14.783   7.096  -4.028  1.00  0.98           O  
ATOM   1141  N   PHE A 150     -13.901   5.775   0.061  1.00  0.99           N  
ATOM   1142  CA  PHE A 150     -14.283   4.486   0.625  1.00  0.99           C  
ATOM   1143  C   PHE A 150     -15.481   4.635   1.554  1.00  0.99           C  
ATOM   1144  CB  PHE A 150     -13.107   3.858   1.380  1.00  0.99           C  
ATOM   1145  O   PHE A 150     -16.402   3.815   1.525  1.00  0.99           O  
ATOM   1146  CG  PHE A 150     -13.334   2.423   1.771  1.00  0.99           C  
ATOM   1147  CD1 PHE A 150     -12.730   1.893   2.905  1.00  0.99           C  
ATOM   1148  CD2 PHE A 150     -14.151   1.603   1.004  1.00  0.99           C  
ATOM   1149  CE1 PHE A 150     -12.938   0.565   3.270  1.00  0.99           C  
ATOM   1150  CE2 PHE A 150     -14.364   0.274   1.362  1.00  0.99           C  
ATOM   1151  CZ  PHE A 150     -13.755  -0.243   2.495  1.00  0.99           C  
ATOM   1152  N   ALA A 151     -15.429   5.659   2.404  1.00  0.99           N  
ATOM   1153  CA  ALA A 151     -16.556   5.929   3.292  1.00  0.99           C  
ATOM   1154  C   ALA A 151     -17.856   6.065   2.504  1.00  0.99           C  
ATOM   1155  CB  ALA A 151     -16.299   7.192   4.110  1.00  0.99           C  
ATOM   1156  O   ALA A 151     -18.878   5.483   2.874  1.00  0.99           O  
ATOM   1157  N   TRP A 152     -17.819   6.812   1.395  1.00  0.98           N  
ATOM   1158  CA  TRP A 152     -18.989   7.009   0.546  1.00  0.98           C  
ATOM   1159  C   TRP A 152     -19.484   5.681  -0.017  1.00  0.98           C  
ATOM   1160  CB  TRP A 152     -18.668   7.974  -0.599  1.00  0.98           C  
ATOM   1161  O   TRP A 152     -20.688   5.417  -0.036  1.00  0.98           O  
ATOM   1162  CG  TRP A 152     -18.620   9.415  -0.186  1.00  0.98           C  
ATOM   1163  CD1 TRP A 152     -19.028   9.944   1.007  1.00  0.98           C  
ATOM   1164  CD2 TRP A 152     -18.141  10.512  -0.969  1.00  0.98           C  
ATOM   1165  CE2 TRP A 152     -18.287  11.679  -0.187  1.00  0.98           C  
ATOM   1166  CE3 TRP A 152     -17.600  10.622  -2.257  1.00  0.98           C  
ATOM   1167  NE1 TRP A 152     -18.830  11.305   1.013  1.00  0.98           N  
ATOM   1168  CH2 TRP A 152     -17.386  13.021  -1.915  1.00  0.98           C  
ATOM   1169  CZ2 TRP A 152     -17.911  12.942  -0.652  1.00  0.98           C  
ATOM   1170  CZ3 TRP A 152     -17.227  11.879  -2.718  1.00  0.98           C  
ATOM   1171  N   LYS A 153     -18.575   4.849  -0.399  1.00  0.98           N  
ATOM   1172  CA  LYS A 153     -18.930   3.547  -0.956  1.00  0.98           C  
ATOM   1173  C   LYS A 153     -19.577   2.655   0.100  1.00  0.98           C  
ATOM   1174  CB  LYS A 153     -17.695   2.857  -1.538  1.00  0.98           C  
ATOM   1175  O   LYS A 153     -20.576   1.986  -0.173  1.00  0.98           O  
ATOM   1176  CG  LYS A 153     -17.200   3.471  -2.840  1.00  0.98           C  
ATOM   1177  CD  LYS A 153     -15.890   2.840  -3.293  1.00  0.98           C  
ATOM   1178  CE  LYS A 153     -15.413   3.426  -4.615  1.00  0.98           C  
ATOM   1179  NZ  LYS A 153     -14.045   2.945  -4.973  1.00  0.98           N  
ATOM   1180  N   LEU A 154     -19.057   2.696   1.271  1.00  0.98           N  
ATOM   1181  CA  LEU A 154     -19.622   1.886   2.344  1.00  0.98           C  
ATOM   1182  C   LEU A 154     -21.045   2.329   2.667  1.00  0.98           C  
ATOM   1183  CB  LEU A 154     -18.750   1.975   3.599  1.00  0.98           C  
ATOM   1184  O   LEU A 154     -21.926   1.494   2.886  1.00  0.98           O  
ATOM   1185  CG  LEU A 154     -17.386   1.288   3.527  1.00  0.98           C  
ATOM   1186  CD1 LEU A 154     -16.606   1.522   4.816  1.00  0.98           C  
ATOM   1187  CD2 LEU A 154     -17.551  -0.204   3.259  1.00  0.98           C  
ATOM   1188  N   MET A 155     -21.281   3.635   2.645  1.00  0.97           N  
ATOM   1189  CA  MET A 155     -22.609   4.175   2.921  1.00  0.97           C  
ATOM   1190  C   MET A 155     -23.615   3.704   1.875  1.00  0.97           C  
ATOM   1191  CB  MET A 155     -22.571   5.704   2.959  1.00  0.97           C  
ATOM   1192  O   MET A 155     -24.775   3.443   2.198  1.00  0.97           O  
ATOM   1193  CG  MET A 155     -21.914   6.269   4.207  1.00  0.97           C  
ATOM   1194  SD  MET A 155     -22.015   8.100   4.287  1.00  0.97           S  
ATOM   1195  CE  MET A 155     -20.889   8.542   2.934  1.00  0.97           C  
ATOM   1196  N   LYS A 156     -23.169   3.511   0.667  1.00  0.96           N  
ATOM   1197  CA  LYS A 156     -24.035   3.080  -0.426  1.00  0.96           C  
ATOM   1198  C   LYS A 156     -24.557   1.666  -0.188  1.00  0.96           C  
ATOM   1199  CB  LYS A 156     -23.289   3.145  -1.760  1.00  0.96           C  
ATOM   1200  O   LYS A 156     -25.629   1.304  -0.677  1.00  0.96           O  
ATOM   1201  CG  LYS A 156     -23.185   4.547  -2.343  1.00  0.96           C  
ATOM   1202  CD  LYS A 156     -22.625   4.523  -3.759  1.00  0.96           C  
ATOM   1203  CE  LYS A 156     -22.662   5.904  -4.399  1.00  0.96           C  
ATOM   1204  NZ  LYS A 156     -22.116   5.886  -5.789  1.00  0.96           N  
ATOM   1205  N   ILE A 157     -23.801   0.953   0.638  1.00  0.97           N  
ATOM   1206  CA  ILE A 157     -24.254  -0.423   0.807  1.00  0.97           C  
ATOM   1207  C   ILE A 157     -24.724  -0.639   2.244  1.00  0.97           C  
ATOM   1208  CB  ILE A 157     -23.139  -1.433   0.451  1.00  0.97           C  
ATOM   1209  O   ILE A 157     -24.727  -1.768   2.740  1.00  0.97           O  
ATOM   1210  CG1 ILE A 157     -21.886  -1.162   1.291  1.00  0.97           C  
ATOM   1211  CG2 ILE A 157     -22.819  -1.377  -1.046  1.00  0.97           C  
ATOM   1212  CD1 ILE A 157     -20.823  -2.247   1.183  1.00  0.97           C  
ATOM   1213  N   GLY A 158     -24.959   0.461   2.977  1.00  0.96           N  
ATOM   1214  CA  GLY A 158     -25.737   0.401   4.204  1.00  0.96           C  
ATOM   1215  C   GLY A 158     -24.880   0.426   5.456  1.00  0.96           C  
ATOM   1216  O   GLY A 158     -25.377   0.193   6.560  1.00  0.96           O  
ATOM   1217  N   PHE A 159     -23.605   0.620   5.287  1.00  0.98           N  
ATOM   1218  CA  PHE A 159     -22.750   0.707   6.464  1.00  0.98           C  
ATOM   1219  C   PHE A 159     -22.784   2.111   7.056  1.00  0.98           C  
ATOM   1220  CB  PHE A 159     -21.310   0.320   6.114  1.00  0.98           C  
ATOM   1221  O   PHE A 159     -22.916   3.096   6.325  1.00  0.98           O  
ATOM   1222  CG  PHE A 159     -21.109  -1.158   5.918  1.00  0.98           C  
ATOM   1223  CD1 PHE A 159     -20.653  -1.956   6.961  1.00  0.98           C  
ATOM   1224  CD2 PHE A 159     -21.376  -1.751   4.691  1.00  0.98           C  
ATOM   1225  CE1 PHE A 159     -20.467  -3.325   6.782  1.00  0.98           C  
ATOM   1226  CE2 PHE A 159     -21.192  -3.118   4.505  1.00  0.98           C  
ATOM   1227  CZ  PHE A 159     -20.736  -3.903   5.552  1.00  0.98           C  
ATOM   1228  N   ASN A 160     -22.765   2.190   8.425  1.00  0.98           N  
ATOM   1229  CA  ASN A 160     -22.553   3.453   9.125  1.00  0.98           C  
ATOM   1230  C   ASN A 160     -21.083   3.864   9.108  1.00  0.98           C  
ATOM   1231  CB  ASN A 160     -23.061   3.360  10.565  1.00  0.98           C  
ATOM   1232  O   ASN A 160     -20.301   3.423   9.952  1.00  0.98           O  
ATOM   1233  CG  ASN A 160     -23.019   4.693  11.286  1.00  0.98           C  
ATOM   1234  ND2 ASN A 160     -23.407   4.692  12.556  1.00  0.98           N  
ATOM   1235  OD1 ASN A 160     -22.643   5.715  10.706  1.00  0.98           O  
ATOM   1236  N   ALA A 161     -20.683   4.591   8.033  1.00  0.99           N  
ATOM   1237  CA  ALA A 161     -19.288   4.957   7.804  1.00  0.99           C  
ATOM   1238  C   ALA A 161     -19.153   6.448   7.509  1.00  0.99           C  
ATOM   1239  CB  ALA A 161     -18.703   4.136   6.657  1.00  0.99           C  
ATOM   1240  O   ALA A 161     -20.009   7.036   6.844  1.00  0.99           O  
ATOM   1241  N   ALA A 162     -18.085   7.024   8.063  1.00  0.98           N  
ATOM   1242  CA  ALA A 162     -17.802   8.431   7.790  1.00  0.98           C  
ATOM   1243  C   ALA A 162     -16.302   8.707   7.833  1.00  0.98           C  
ATOM   1244  CB  ALA A 162     -18.533   9.324   8.790  1.00  0.98           C  
ATOM   1245  O   ALA A 162     -15.584   8.141   8.660  1.00  0.98           O  
ATOM   1246  N   ALA A 163     -15.965   9.538   6.878  1.00  0.99           N  
ATOM   1247  CA  ALA A 163     -14.576   9.990   6.874  1.00  0.99           C  
ATOM   1248  C   ALA A 163     -14.422  11.296   7.647  1.00  0.99           C  
ATOM   1249  CB  ALA A 163     -14.077  10.161   5.441  1.00  0.99           C  
ATOM   1250  O   ALA A 163     -15.204  12.231   7.461  1.00  0.99           O  
ATOM   1251  N   VAL A 164     -13.402  11.306   8.549  1.00  0.98           N  
ATOM   1252  CA  VAL A 164     -13.117  12.511   9.319  1.00  0.98           C  
ATOM   1253  C   VAL A 164     -11.762  13.081   8.905  1.00  0.98           C  
ATOM   1254  CB  VAL A 164     -13.136  12.232  10.839  1.00  0.98           C  
ATOM   1255  O   VAL A 164     -10.723  12.460   9.140  1.00  0.98           O  
ATOM   1256  CG1 VAL A 164     -12.947  13.526  11.629  1.00  0.98           C  
ATOM   1257  CG2 VAL A 164     -14.440  11.544  11.238  1.00  0.98           C  
ATOM   1258  N   ARG A 165     -11.765  14.277   8.421  1.00  0.95           N  
ATOM   1259  CA  ARG A 165     -10.542  14.859   7.879  1.00  0.95           C  
ATOM   1260  C   ARG A 165      -9.921  15.844   8.864  1.00  0.95           C  
ATOM   1261  CB  ARG A 165     -10.822  15.557   6.546  1.00  0.95           C  
ATOM   1262  O   ARG A 165      -8.698  15.980   8.926  1.00  0.95           O  
ATOM   1263  CG  ARG A 165     -11.175  14.605   5.415  1.00  0.95           C  
ATOM   1264  CD  ARG A 165     -11.424  15.348   4.109  1.00  0.95           C  
ATOM   1265  NE  ARG A 165     -10.199  15.949   3.590  1.00  0.95           N  
ATOM   1266  NH1 ARG A 165     -11.228  17.016   1.818  1.00  0.95           N  
ATOM   1267  NH2 ARG A 165      -8.966  17.223   2.129  1.00  0.95           N  
ATOM   1268  CZ  ARG A 165     -10.134  16.728   2.514  1.00  0.95           C  
ATOM   1269  N   ASP A 166     -10.808  16.427   9.615  1.00  0.97           N  
ATOM   1270  CA  ASP A 166     -10.313  17.369  10.615  1.00  0.97           C  
ATOM   1271  C   ASP A 166      -9.741  16.634  11.825  1.00  0.97           C  
ATOM   1272  CB  ASP A 166     -11.428  18.319  11.055  1.00  0.97           C  
ATOM   1273  O   ASP A 166     -10.439  15.847  12.467  1.00  0.97           O  
ATOM   1274  CG  ASP A 166     -10.968  19.335  12.086  1.00  0.97           C  
ATOM   1275  OD1 ASP A 166     -11.171  19.108  13.299  1.00  0.97           O  
ATOM   1276  OD2 ASP A 166     -10.402  20.373  11.682  1.00  0.97           O  
ATOM   1277  N   MET A 167      -8.517  16.945  12.216  1.00  0.94           N  
ATOM   1278  CA  MET A 167      -7.821  16.145  13.219  1.00  0.94           C  
ATOM   1279  C   MET A 167      -8.397  16.394  14.609  1.00  0.94           C  
ATOM   1280  CB  MET A 167      -6.323  16.455  13.210  1.00  0.94           C  
ATOM   1281  O   MET A 167      -8.501  15.470  15.418  1.00  0.94           O  
ATOM   1282  CG  MET A 167      -5.613  16.014  11.941  1.00  0.94           C  
ATOM   1283  SD  MET A 167      -5.808  14.219  11.614  1.00  0.94           S  
ATOM   1284  CE  MET A 167      -6.861  14.275  10.137  1.00  0.94           C  
ATOM   1285  N   HIS A 168      -8.807  17.577  14.836  1.00  0.96           N  
ATOM   1286  CA  HIS A 168      -9.456  17.860  16.111  1.00  0.96           C  
ATOM   1287  C   HIS A 168     -10.790  17.130  16.225  1.00  0.96           C  
ATOM   1288  CB  HIS A 168      -9.664  19.365  16.284  1.00  0.96           C  
ATOM   1289  O   HIS A 168     -11.088  16.530  17.260  1.00  0.96           O  
ATOM   1290  CG  HIS A 168      -8.394  20.127  16.492  1.00  0.96           C  
ATOM   1291  CD2 HIS A 168      -7.697  20.938  15.661  1.00  0.96           C  
ATOM   1292  ND1 HIS A 168      -7.694  20.096  17.679  1.00  0.96           N  
ATOM   1293  CE1 HIS A 168      -6.619  20.859  17.568  1.00  0.96           C  
ATOM   1294  NE2 HIS A 168      -6.598  21.381  16.354  1.00  0.96           N  
ATOM   1295  N   ALA A 169     -11.526  17.162  15.185  1.00  0.98           N  
ATOM   1296  CA  ALA A 169     -12.798  16.445  15.157  1.00  0.98           C  
ATOM   1297  C   ALA A 169     -12.583  14.940  15.288  1.00  0.98           C  
ATOM   1298  CB  ALA A 169     -13.558  16.761  13.871  1.00  0.98           C  
ATOM   1299  O   ALA A 169     -13.361  14.252  15.954  1.00  0.98           O  
ATOM   1300  N   LEU A 170     -11.533  14.465  14.681  1.00  0.98           N  
ATOM   1301  CA  LEU A 170     -11.218  13.043  14.752  1.00  0.98           C  
ATOM   1302  C   LEU A 170     -10.976  12.611  16.194  1.00  0.98           C  
ATOM   1303  CB  LEU A 170      -9.987  12.723  13.899  1.00  0.98           C  
ATOM   1304  O   LEU A 170     -11.508  11.591  16.639  1.00  0.98           O  
ATOM   1305  CG  LEU A 170      -9.445  11.296  13.999  1.00  0.98           C  
ATOM   1306  CD1 LEU A 170     -10.504  10.294  13.552  1.00  0.98           C  
ATOM   1307  CD2 LEU A 170      -8.176  11.147  13.167  1.00  0.98           C  
ATOM   1308  N   LEU A 171     -10.232  13.379  16.876  1.00  0.98           N  
ATOM   1309  CA  LEU A 171      -9.936  13.040  18.264  1.00  0.98           C  
ATOM   1310  C   LEU A 171     -11.208  13.035  19.105  1.00  0.98           C  
ATOM   1311  CB  LEU A 171      -8.924  14.026  18.853  1.00  0.98           C  
ATOM   1312  O   LEU A 171     -11.393  12.160  19.954  1.00  0.98           O  
ATOM   1313  CG  LEU A 171      -7.502  13.951  18.296  1.00  0.98           C  
ATOM   1314  CD1 LEU A 171      -6.630  15.034  18.922  1.00  0.98           C  
ATOM   1315  CD2 LEU A 171      -6.904  12.570  18.538  1.00  0.98           C  
ATOM   1316  N   ALA A 172     -12.043  14.044  18.889  1.00  0.98           N  
ATOM   1317  CA  ALA A 172     -13.326  14.082  19.586  1.00  0.98           C  
ATOM   1318  C   ALA A 172     -14.182  12.871  19.226  1.00  0.98           C  
ATOM   1319  CB  ALA A 172     -14.072  15.373  19.258  1.00  0.98           C  
ATOM   1320  O   ALA A 172     -14.823  12.276  20.095  1.00  0.98           O  
ATOM   1321  N   THR A 173     -14.142  12.504  17.927  1.00  0.98           N  
ATOM   1322  CA  THR A 173     -14.937  11.385  17.434  1.00  0.98           C  
ATOM   1323  C   THR A 173     -14.499  10.079  18.092  1.00  0.98           C  
ATOM   1324  CB  THR A 173     -14.826  11.253  15.903  1.00  0.98           C  
ATOM   1325  O   THR A 173     -15.333   9.319  18.590  1.00  0.98           O  
ATOM   1326  CG2 THR A 173     -15.605  10.044  15.397  1.00  0.98           C  
ATOM   1327  OG1 THR A 173     -15.351  12.437  15.289  1.00  0.98           O  
ATOM   1328  N   VAL A 174     -13.166   9.839  18.100  1.00  0.98           N  
ATOM   1329  CA  VAL A 174     -12.685   8.569  18.635  1.00  0.98           C  
ATOM   1330  C   VAL A 174     -12.896   8.532  20.147  1.00  0.98           C  
ATOM   1331  CB  VAL A 174     -11.195   8.339  18.299  1.00  0.98           C  
ATOM   1332  O   VAL A 174     -13.146   7.469  20.720  1.00  0.98           O  
ATOM   1333  CG1 VAL A 174     -11.005   8.133  16.797  1.00  0.98           C  
ATOM   1334  CG2 VAL A 174     -10.350   9.513  18.791  1.00  0.98           C  
ATOM   1335  N   GLN A 175     -12.787   9.686  20.798  1.00  0.97           N  
ATOM   1336  CA  GLN A 175     -13.061   9.791  22.227  1.00  0.97           C  
ATOM   1337  C   GLN A 175     -14.497   9.385  22.543  1.00  0.97           C  
ATOM   1338  CB  GLN A 175     -12.796  11.214  22.722  1.00  0.97           C  
ATOM   1339  O   GLN A 175     -14.759   8.762  23.574  1.00  0.97           O  
ATOM   1340  CG  GLN A 175     -13.047  11.403  24.212  1.00  0.97           C  
ATOM   1341  CD  GLN A 175     -13.598  12.777  24.544  1.00  0.97           C  
ATOM   1342  NE2 GLN A 175     -13.980  12.974  25.802  1.00  0.97           N  
ATOM   1343  OE1 GLN A 175     -13.678  13.654  23.679  1.00  0.97           O  
ATOM   1344  N   ALA A 176     -15.369   9.656  21.698  1.00  0.98           N  
ATOM   1345  CA  ALA A 176     -16.791   9.403  21.917  1.00  0.98           C  
ATOM   1346  C   ALA A 176     -17.195   8.037  21.370  1.00  0.98           C  
ATOM   1347  CB  ALA A 176     -17.632  10.501  21.271  1.00  0.98           C  
ATOM   1348  O   ALA A 176     -18.383   7.710  21.315  1.00  0.98           O  
ATOM   1349  N   SER A 177     -16.290   7.244  20.931  1.00  0.98           N  
ATOM   1350  CA  SER A 177     -16.570   5.957  20.303  1.00  0.98           C  
ATOM   1351  C   SER A 177     -16.829   4.877  21.348  1.00  0.98           C  
ATOM   1352  CB  SER A 177     -15.408   5.537  19.401  1.00  0.98           C  
ATOM   1353  O   SER A 177     -16.692   5.121  22.548  1.00  0.98           O  
ATOM   1354  OG  SER A 177     -15.310   6.393  18.276  1.00  0.98           O  
ATOM   1355  N   SER A 178     -17.300   3.687  20.881  1.00  0.98           N  
ATOM   1356  CA  SER A 178     -17.560   2.524  21.723  1.00  0.98           C  
ATOM   1357  C   SER A 178     -16.727   1.325  21.283  1.00  0.98           C  
ATOM   1358  CB  SER A 178     -19.046   2.161  21.692  1.00  0.98           C  
ATOM   1359  O   SER A 178     -16.042   1.380  20.259  1.00  0.98           O  
ATOM   1360  OG  SER A 178     -19.365   1.448  20.510  1.00  0.98           O  
ATOM   1361  N   PRO A 179     -16.727   0.311  22.039  1.00  0.98           N  
ATOM   1362  CA  PRO A 179     -15.928  -0.876  21.724  1.00  0.98           C  
ATOM   1363  C   PRO A 179     -16.381  -1.569  20.441  1.00  0.98           C  
ATOM   1364  CB  PRO A 179     -16.147  -1.781  22.939  1.00  0.98           C  
ATOM   1365  O   PRO A 179     -15.639  -2.376  19.876  1.00  0.98           O  
ATOM   1366  CG  PRO A 179     -16.379  -0.841  24.078  1.00  0.98           C  
ATOM   1367  CD  PRO A 179     -17.171   0.332  23.576  1.00  0.98           C  
ATOM   1368  N   ASP A 180     -17.544  -1.196  19.952  1.00  0.98           N  
ATOM   1369  CA  ASP A 180     -18.070  -1.833  18.749  1.00  0.98           C  
ATOM   1370  C   ASP A 180     -17.736  -1.015  17.503  1.00  0.98           C  
ATOM   1371  CB  ASP A 180     -19.584  -2.026  18.861  1.00  0.98           C  
ATOM   1372  O   ASP A 180     -18.143  -1.368  16.395  1.00  0.98           O  
ATOM   1373  CG  ASP A 180     -19.978  -2.995  19.962  1.00  0.98           C  
ATOM   1374  OD1 ASP A 180     -19.299  -4.029  20.136  1.00  0.98           O  
ATOM   1375  OD2 ASP A 180     -20.979  -2.722  20.659  1.00  0.98           O  
ATOM   1376  N   ASP A 181     -17.026   0.122  17.717  1.00  0.99           N  
ATOM   1377  CA  ASP A 181     -16.663   0.988  16.600  1.00  0.99           C  
ATOM   1378  C   ASP A 181     -15.283   0.628  16.052  1.00  0.99           C  
ATOM   1379  CB  ASP A 181     -16.693   2.457  17.027  1.00  0.99           C  
ATOM   1380  O   ASP A 181     -14.487  -0.017  16.736  1.00  0.99           O  
ATOM   1381  CG  ASP A 181     -18.082   2.934  17.413  1.00  0.99           C  
ATOM   1382  OD1 ASP A 181     -19.080   2.396  16.886  1.00  0.99           O  
ATOM   1383  OD2 ASP A 181     -18.179   3.857  18.250  1.00  0.99           O  
ATOM   1384  N   LEU A 182     -15.110   0.995  14.799  1.00  0.99           N  
ATOM   1385  CA  LEU A 182     -13.858   0.701  14.111  1.00  0.99           C  
ATOM   1386  C   LEU A 182     -13.241   1.973  13.539  1.00  0.99           C  
ATOM   1387  CB  LEU A 182     -14.088  -0.317  12.991  1.00  0.99           C  
ATOM   1388  O   LEU A 182     -13.930   2.767  12.895  1.00  0.99           O  
ATOM   1389  CG  LEU A 182     -12.897  -0.594  12.071  1.00  0.99           C  
ATOM   1390  CD1 LEU A 182     -11.814  -1.359  12.824  1.00  0.99           C  
ATOM   1391  CD2 LEU A 182     -13.344  -1.366  10.835  1.00  0.99           C  
ATOM   1392  N   LEU A 183     -11.948   2.134  13.906  1.00  0.99           N  
ATOM   1393  CA  LEU A 183     -11.164   3.164  13.234  1.00  0.99           C  
ATOM   1394  C   LEU A 183     -10.341   2.566  12.098  1.00  0.99           C  
ATOM   1395  CB  LEU A 183     -10.241   3.871  14.231  1.00  0.99           C  
ATOM   1396  O   LEU A 183      -9.524   1.671  12.322  1.00  0.99           O  
ATOM   1397  CG  LEU A 183      -9.259   4.885  13.644  1.00  0.99           C  
ATOM   1398  CD1 LEU A 183     -10.012   6.081  13.070  1.00  0.99           C  
ATOM   1399  CD2 LEU A 183      -8.257   5.336  14.702  1.00  0.99           C  
ATOM   1400  N   LEU A 184     -10.630   3.003  10.885  1.00  0.99           N  
ATOM   1401  CA  LEU A 184      -9.789   2.656   9.744  1.00  0.99           C  
ATOM   1402  C   LEU A 184      -8.899   3.830   9.348  1.00  0.99           C  
ATOM   1403  CB  LEU A 184     -10.650   2.229   8.553  1.00  0.99           C  
ATOM   1404  O   LEU A 184      -9.380   4.816   8.785  1.00  0.99           O  
ATOM   1405  CG  LEU A 184      -9.909   1.607   7.369  1.00  0.99           C  
ATOM   1406  CD1 LEU A 184     -10.852   0.724   6.558  1.00  0.99           C  
ATOM   1407  CD2 LEU A 184      -9.298   2.694   6.490  1.00  0.99           C  
ATOM   1408  N   ALA A 185      -7.616   3.693   9.643  1.00  0.99           N  
ATOM   1409  CA  ALA A 185      -6.642   4.745   9.367  1.00  0.99           C  
ATOM   1410  C   ALA A 185      -5.795   4.401   8.145  1.00  0.99           C  
ATOM   1411  CB  ALA A 185      -5.747   4.975  10.582  1.00  0.99           C  
ATOM   1412  O   ALA A 185      -5.220   3.313   8.067  1.00  0.99           O  
ATOM   1413  N   ILE A 186      -5.724   5.342   7.185  1.00  0.98           N  
ATOM   1414  CA  ILE A 186      -4.915   5.152   5.986  1.00  0.98           C  
ATOM   1415  C   ILE A 186      -3.718   6.099   6.015  1.00  0.98           C  
ATOM   1416  CB  ILE A 186      -5.746   5.378   4.703  1.00  0.98           C  
ATOM   1417  O   ILE A 186      -3.885   7.321   6.031  1.00  0.98           O  
ATOM   1418  CG1 ILE A 186      -7.024   4.532   4.738  1.00  0.98           C  
ATOM   1419  CG2 ILE A 186      -4.913   5.060   3.457  1.00  0.98           C  
ATOM   1420  CD1 ILE A 186      -7.959   4.773   3.560  1.00  0.98           C  
ATOM   1421  N   SER A 187      -2.578   5.497   6.115  1.00  0.96           N  
ATOM   1422  CA  SER A 187      -1.327   6.248   6.151  1.00  0.96           C  
ATOM   1423  C   SER A 187      -0.173   5.427   5.582  1.00  0.96           C  
ATOM   1424  CB  SER A 187      -1.000   6.679   7.581  1.00  0.96           C  
ATOM   1425  O   SER A 187       0.222   4.416   6.166  1.00  0.96           O  
ATOM   1426  OG  SER A 187       0.230   7.382   7.626  1.00  0.96           O  
ATOM   1427  N   TYR A 188       0.409   5.992   4.477  1.00  0.95           N  
ATOM   1428  CA  TYR A 188       1.503   5.245   3.867  1.00  0.95           C  
ATOM   1429  C   TYR A 188       2.725   5.226   4.777  1.00  0.95           C  
ATOM   1430  CB  TYR A 188       1.873   5.846   2.508  1.00  0.95           C  
ATOM   1431  O   TYR A 188       3.283   4.163   5.057  1.00  0.95           O  
ATOM   1432  CG  TYR A 188       2.983   5.108   1.799  1.00  0.95           C  
ATOM   1433  CD1 TYR A 188       4.265   5.646   1.723  1.00  0.95           C  
ATOM   1434  CD2 TYR A 188       2.751   3.872   1.205  1.00  0.95           C  
ATOM   1435  CE1 TYR A 188       5.291   4.970   1.070  1.00  0.95           C  
ATOM   1436  CE2 TYR A 188       3.769   3.188   0.549  1.00  0.95           C  
ATOM   1437  OH  TYR A 188       6.045   3.070  -0.161  1.00  0.95           O  
ATOM   1438  CZ  TYR A 188       5.034   3.744   0.487  1.00  0.95           C  
ATOM   1439  N   THR A 189       3.120   6.336   5.415  1.00  0.93           N  
ATOM   1440  CA  THR A 189       4.312   6.391   6.253  1.00  0.93           C  
ATOM   1441  C   THR A 189       4.047   5.754   7.614  1.00  0.93           C  
ATOM   1442  CB  THR A 189       4.792   7.842   6.448  1.00  0.93           C  
ATOM   1443  O   THR A 189       4.961   5.215   8.242  1.00  0.93           O  
ATOM   1444  CG2 THR A 189       5.075   8.512   5.108  1.00  0.93           C  
ATOM   1445  OG1 THR A 189       3.778   8.585   7.136  1.00  0.93           O  
ATOM   1446  N   GLY A 190       2.799   5.924   8.052  1.00  0.95           N  
ATOM   1447  CA  GLY A 190       2.378   5.368   9.327  1.00  0.95           C  
ATOM   1448  C   GLY A 190       2.975   6.089  10.520  1.00  0.95           C  
ATOM   1449  O   GLY A 190       2.961   5.570  11.638  1.00  0.95           O  
ATOM   1450  N   VAL A 191       3.486   7.327  10.362  1.00  0.95           N  
ATOM   1451  CA  VAL A 191       4.235   7.939  11.455  1.00  0.95           C  
ATOM   1452  C   VAL A 191       3.561   9.241  11.879  1.00  0.95           C  
ATOM   1453  CB  VAL A 191       5.704   8.205  11.056  1.00  0.95           C  
ATOM   1454  O   VAL A 191       4.011   9.904  12.816  1.00  0.95           O  
ATOM   1455  CG1 VAL A 191       6.431   6.893  10.766  1.00  0.95           C  
ATOM   1456  CG2 VAL A 191       5.768   9.133   9.845  1.00  0.95           C  
ATOM   1457  N   ARG A 192       2.435   9.508  11.264  1.00  0.95           N  
ATOM   1458  CA  ARG A 192       1.798  10.778  11.599  1.00  0.95           C  
ATOM   1459  C   ARG A 192       1.239  10.753  13.017  1.00  0.95           C  
ATOM   1460  CB  ARG A 192       0.683  11.100  10.601  1.00  0.95           C  
ATOM   1461  O   ARG A 192       0.420   9.895  13.352  1.00  0.95           O  
ATOM   1462  CG  ARG A 192       1.154  11.192   9.159  1.00  0.95           C  
ATOM   1463  CD  ARG A 192       2.140  12.335   8.960  1.00  0.95           C  
ATOM   1464  NE  ARG A 192       2.531  12.471   7.560  1.00  0.95           N  
ATOM   1465  NH1 ARG A 192       3.929  14.277   7.911  1.00  0.95           N  
ATOM   1466  NH2 ARG A 192       3.659  13.424   5.801  1.00  0.95           N  
ATOM   1467  CZ  ARG A 192       3.372  13.390   7.094  1.00  0.95           C  
ATOM   1468  N   ARG A 193       1.668  11.798  13.727  1.00  0.96           N  
ATOM   1469  CA  ARG A 193       1.362  11.894  15.150  1.00  0.96           C  
ATOM   1470  C   ARG A 193      -0.145  11.891  15.388  1.00  0.96           C  
ATOM   1471  CB  ARG A 193       1.984  13.156  15.751  1.00  0.96           C  
ATOM   1472  O   ARG A 193      -0.640  11.175  16.260  1.00  0.96           O  
ATOM   1473  CG  ARG A 193       1.742  13.312  17.244  1.00  0.96           C  
ATOM   1474  CD  ARG A 193       2.394  14.574  17.792  1.00  0.96           C  
ATOM   1475  NE  ARG A 193       2.005  14.822  19.177  1.00  0.96           N  
ATOM   1476  NH1 ARG A 193       3.762  16.252  19.630  1.00  0.96           N  
ATOM   1477  NH2 ARG A 193       2.223  15.769  21.258  1.00  0.96           N  
ATOM   1478  CZ  ARG A 193       2.664  15.614  20.019  1.00  0.96           C  
ATOM   1479  N   GLU A 194      -0.856  12.674  14.623  1.00  0.95           N  
ATOM   1480  CA  GLU A 194      -2.292  12.844  14.818  1.00  0.95           C  
ATOM   1481  C   GLU A 194      -3.033  11.521  14.643  1.00  0.95           C  
ATOM   1482  CB  GLU A 194      -2.847  13.889  13.847  1.00  0.95           C  
ATOM   1483  O   GLU A 194      -3.926  11.195  15.428  1.00  0.95           O  
ATOM   1484  CG  GLU A 194      -2.272  15.283  14.050  1.00  0.95           C  
ATOM   1485  CD  GLU A 194      -1.000  15.530  13.255  1.00  0.95           C  
ATOM   1486  OE1 GLU A 194      -0.608  16.707  13.086  1.00  0.95           O  
ATOM   1487  OE2 GLU A 194      -0.392  14.538  12.795  1.00  0.95           O  
ATOM   1488  N   LEU A 195      -2.633  10.753  13.596  1.00  0.97           N  
ATOM   1489  CA  LEU A 195      -3.280   9.470  13.342  1.00  0.97           C  
ATOM   1490  C   LEU A 195      -2.964   8.474  14.453  1.00  0.97           C  
ATOM   1491  CB  LEU A 195      -2.836   8.904  11.991  1.00  0.97           C  
ATOM   1492  O   LEU A 195      -3.848   7.745  14.908  1.00  0.97           O  
ATOM   1493  CG  LEU A 195      -3.369   9.619  10.748  1.00  0.97           C  
ATOM   1494  CD1 LEU A 195      -2.867   8.929   9.484  1.00  0.97           C  
ATOM   1495  CD2 LEU A 195      -4.893   9.664  10.770  1.00  0.97           C  
ATOM   1496  N   ASN A 196      -1.740   8.506  14.852  1.00  0.98           N  
ATOM   1497  CA  ASN A 196      -1.325   7.585  15.904  1.00  0.98           C  
ATOM   1498  C   ASN A 196      -2.003   7.909  17.232  1.00  0.98           C  
ATOM   1499  CB  ASN A 196       0.197   7.606  16.066  1.00  0.98           C  
ATOM   1500  O   ASN A 196      -2.378   7.004  17.980  1.00  0.98           O  
ATOM   1501  CG  ASN A 196       0.917   6.957  14.901  1.00  0.98           C  
ATOM   1502  ND2 ASN A 196       1.869   7.676  14.317  1.00  0.98           N  
ATOM   1503  OD1 ASN A 196       0.620   5.819  14.527  1.00  0.98           O  
ATOM   1504  N   LEU A 197      -2.160   9.172  17.497  1.00  0.98           N  
ATOM   1505  CA  LEU A 197      -2.891   9.587  18.689  1.00  0.98           C  
ATOM   1506  C   LEU A 197      -4.341   9.117  18.629  1.00  0.98           C  
ATOM   1507  CB  LEU A 197      -2.841  11.109  18.847  1.00  0.98           C  
ATOM   1508  O   LEU A 197      -4.877   8.616  19.619  1.00  0.98           O  
ATOM   1509  CG  LEU A 197      -3.467  11.680  20.120  1.00  0.98           C  
ATOM   1510  CD1 LEU A 197      -2.753  11.135  21.352  1.00  0.98           C  
ATOM   1511  CD2 LEU A 197      -3.424  13.204  20.100  1.00  0.98           C  
ATOM   1512  N   ALA A 198      -4.984   9.267  17.532  1.00  0.98           N  
ATOM   1513  CA  ALA A 198      -6.354   8.796  17.346  1.00  0.98           C  
ATOM   1514  C   ALA A 198      -6.446   7.286  17.548  1.00  0.98           C  
ATOM   1515  CB  ALA A 198      -6.864   9.176  15.959  1.00  0.98           C  
ATOM   1516  O   ALA A 198      -7.376   6.795  18.193  1.00  0.98           O  
ATOM   1517  N   ALA A 199      -5.485   6.588  16.982  1.00  0.99           N  
ATOM   1518  CA  ALA A 199      -5.455   5.136  17.135  1.00  0.99           C  
ATOM   1519  C   ALA A 199      -5.326   4.741  18.603  1.00  0.99           C  
ATOM   1520  CB  ALA A 199      -4.308   4.539  16.324  1.00  0.99           C  
ATOM   1521  O   ALA A 199      -6.028   3.844  19.075  1.00  0.99           O  
ATOM   1522  N   ASP A 200      -4.473   5.398  19.294  1.00  0.98           N  
ATOM   1523  CA  ASP A 200      -4.312   5.146  20.723  1.00  0.98           C  
ATOM   1524  C   ASP A 200      -5.625   5.368  21.471  1.00  0.98           C  
ATOM   1525  CB  ASP A 200      -3.217   6.040  21.307  1.00  0.98           C  
ATOM   1526  O   ASP A 200      -6.012   4.554  22.312  1.00  0.98           O  
ATOM   1527  CG  ASP A 200      -1.817   5.581  20.937  1.00  0.98           C  
ATOM   1528  OD1 ASP A 200      -1.638   4.397  20.578  1.00  0.98           O  
ATOM   1529  OD2 ASP A 200      -0.884   6.410  21.009  1.00  0.98           O  
ATOM   1530  N   GLU A 201      -6.215   6.468  21.150  1.00  0.98           N  
ATOM   1531  CA  GLU A 201      -7.469   6.799  21.820  1.00  0.98           C  
ATOM   1532  C   GLU A 201      -8.556   5.778  21.494  1.00  0.98           C  
ATOM   1533  CB  GLU A 201      -7.933   8.204  21.430  1.00  0.98           C  
ATOM   1534  O   GLU A 201      -9.337   5.394  22.367  1.00  0.98           O  
ATOM   1535  CG  GLU A 201      -9.179   8.668  22.170  1.00  0.98           C  
ATOM   1536  CD  GLU A 201      -8.996   8.721  23.679  1.00  0.98           C  
ATOM   1537  OE1 GLU A 201     -10.003   8.864  24.408  1.00  0.98           O  
ATOM   1538  OE2 GLU A 201      -7.835   8.620  24.135  1.00  0.98           O  
ATOM   1539  N   MET A 202      -8.632   5.371  20.221  1.00  0.98           N  
ATOM   1540  CA  MET A 202      -9.583   4.336  19.825  1.00  0.98           C  
ATOM   1541  C   MET A 202      -9.377   3.066  20.644  1.00  0.98           C  
ATOM   1542  CB  MET A 202      -9.450   4.024  18.334  1.00  0.98           C  
ATOM   1543  O   MET A 202     -10.342   2.467  21.122  1.00  0.98           O  
ATOM   1544  CG  MET A 202     -10.418   2.961  17.841  1.00  0.98           C  
ATOM   1545  SD  MET A 202     -12.171   3.481  17.996  1.00  0.98           S  
ATOM   1546  CE  MET A 202     -13.001   2.015  17.322  1.00  0.98           C  
ATOM   1547  N   LEU A 203      -8.191   2.651  20.760  1.00  0.98           N  
ATOM   1548  CA  LEU A 203      -7.869   1.465  21.546  1.00  0.98           C  
ATOM   1549  C   LEU A 203      -8.230   1.670  23.013  1.00  0.98           C  
ATOM   1550  CB  LEU A 203      -6.382   1.124  21.417  1.00  0.98           C  
ATOM   1551  O   LEU A 203      -8.746   0.758  23.664  1.00  0.98           O  
ATOM   1552  CG  LEU A 203      -5.913   0.643  20.043  1.00  0.98           C  
ATOM   1553  CD1 LEU A 203      -4.394   0.516  20.015  1.00  0.98           C  
ATOM   1554  CD2 LEU A 203      -6.572  -0.686  19.688  1.00  0.98           C  
ATOM   1555  N   ARG A 204      -7.962   2.820  23.552  1.00  0.98           N  
ATOM   1556  CA  ARG A 204      -8.271   3.155  24.938  1.00  0.98           C  
ATOM   1557  C   ARG A 204      -9.755   2.958  25.231  1.00  0.98           C  
ATOM   1558  CB  ARG A 204      -7.863   4.596  25.248  1.00  0.98           C  
ATOM   1559  O   ARG A 204     -10.122   2.441  26.288  1.00  0.98           O  
ATOM   1560  CG  ARG A 204      -7.961   4.962  26.721  1.00  0.98           C  
ATOM   1561  CD  ARG A 204      -7.822   6.461  26.941  1.00  0.98           C  
ATOM   1562  NE  ARG A 204      -8.990   7.189  26.452  1.00  0.98           N  
ATOM   1563  NH1 ARG A 204     -10.301   6.739  28.300  1.00  0.98           N  
ATOM   1564  NH2 ARG A 204     -11.140   7.989  26.571  1.00  0.98           N  
ATOM   1565  CZ  ARG A 204     -10.141   7.304  27.109  1.00  0.98           C  
ATOM   1566  N   VAL A 205     -10.661   3.266  24.337  1.00  0.97           N  
ATOM   1567  CA  VAL A 205     -12.100   3.170  24.561  1.00  0.97           C  
ATOM   1568  C   VAL A 205     -12.580   1.757  24.237  1.00  0.97           C  
ATOM   1569  CB  VAL A 205     -12.875   4.204  23.714  1.00  0.97           C  
ATOM   1570  O   VAL A 205     -13.778   1.471  24.307  1.00  0.97           O  
ATOM   1571  CG1 VAL A 205     -12.476   5.627  24.100  1.00  0.97           C  
ATOM   1572  CG2 VAL A 205     -12.633   3.963  22.225  1.00  0.97           C  
ATOM   1573  N   GLY A 206     -11.678   0.887  23.762  1.00  0.97           N  
ATOM   1574  CA  GLY A 206     -11.974  -0.519  23.537  1.00  0.97           C  
ATOM   1575  C   GLY A 206     -12.341  -0.828  22.097  1.00  0.97           C  
ATOM   1576  O   GLY A 206     -12.800  -1.930  21.791  1.00  0.97           O  
ATOM   1577  N   GLY A 207     -12.256   0.186  21.276  1.00  0.98           N  
ATOM   1578  CA  GLY A 207     -12.511  -0.031  19.861  1.00  0.98           C  
ATOM   1579  C   GLY A 207     -11.371  -0.735  19.150  1.00  0.98           C  
ATOM   1580  O   GLY A 207     -10.377  -1.107  19.777  1.00  0.98           O  
ATOM   1581  N   LYS A 208     -11.532  -0.984  17.850  1.00  0.98           N  
ATOM   1582  CA  LYS A 208     -10.525  -1.649  17.028  1.00  0.98           C  
ATOM   1583  C   LYS A 208      -9.934  -0.690  15.999  1.00  0.98           C  
ATOM   1584  CB  LYS A 208     -11.125  -2.868  16.326  1.00  0.98           C  
ATOM   1585  O   LYS A 208     -10.582   0.281  15.604  1.00  0.98           O  
ATOM   1586  CG  LYS A 208     -11.605  -3.956  17.275  1.00  0.98           C  
ATOM   1587  CD  LYS A 208     -12.202  -5.135  16.518  1.00  0.98           C  
ATOM   1588  CE  LYS A 208     -12.674  -6.229  17.466  1.00  0.98           C  
ATOM   1589  NZ  LYS A 208     -13.308  -7.364  16.731  1.00  0.98           N  
ATOM   1590  N   VAL A 209      -8.744  -0.965  15.676  1.00  0.99           N  
ATOM   1591  CA  VAL A 209      -8.057  -0.151  14.680  1.00  0.99           C  
ATOM   1592  C   VAL A 209      -7.625  -1.025  13.505  1.00  0.99           C  
ATOM   1593  CB  VAL A 209      -6.832   0.572  15.284  1.00  0.99           C  
ATOM   1594  O   VAL A 209      -6.940  -2.034  13.692  1.00  0.99           O  
ATOM   1595  CG1 VAL A 209      -6.091   1.368  14.212  1.00  0.99           C  
ATOM   1596  CG2 VAL A 209      -7.264   1.486  16.430  1.00  0.99           C  
ATOM   1597  N   LEU A 210      -8.094  -0.723  12.326  1.00  0.99           N  
ATOM   1598  CA  LEU A 210      -7.600  -1.267  11.065  1.00  0.99           C  
ATOM   1599  C   LEU A 210      -6.748  -0.240  10.327  1.00  0.99           C  
ATOM   1600  CB  LEU A 210      -8.766  -1.711  10.179  1.00  0.99           C  
ATOM   1601  O   LEU A 210      -7.202   0.876  10.064  1.00  0.99           O  
ATOM   1602  CG  LEU A 210      -8.407  -2.174   8.767  1.00  0.99           C  
ATOM   1603  CD1 LEU A 210      -7.447  -3.358   8.825  1.00  0.99           C  
ATOM   1604  CD2 LEU A 210      -9.665  -2.538   7.986  1.00  0.99           C  
ATOM   1605  N   ALA A 211      -5.526  -0.664   9.976  1.00  0.99           N  
ATOM   1606  CA  ALA A 211      -4.624   0.272   9.311  1.00  0.99           C  
ATOM   1607  C   ALA A 211      -4.319  -0.180   7.885  1.00  0.99           C  
ATOM   1608  CB  ALA A 211      -3.331   0.422  10.107  1.00  0.99           C  
ATOM   1609  O   ALA A 211      -4.040  -1.357   7.647  1.00  0.99           O  
ATOM   1610  N   ILE A 212      -4.444   0.694   6.921  1.00  0.98           N  
ATOM   1611  CA  ILE A 212      -3.825   0.572   5.605  1.00  0.98           C  
ATOM   1612  C   ILE A 212      -2.567   1.436   5.546  1.00  0.98           C  
ATOM   1613  CB  ILE A 212      -4.804   0.974   4.480  1.00  0.98           C  
ATOM   1614  O   ILE A 212      -2.652   2.665   5.500  1.00  0.98           O  
ATOM   1615  CG1 ILE A 212      -6.056   0.090   4.520  1.00  0.98           C  
ATOM   1616  CG2 ILE A 212      -4.119   0.892   3.113  1.00  0.98           C  
ATOM   1617  CD1 ILE A 212      -7.113   0.466   3.492  1.00  0.98           C  
ATOM   1618  N   THR A 213      -1.381   0.779   5.597  1.00  0.98           N  
ATOM   1619  CA  THR A 213      -0.129   1.499   5.803  1.00  0.98           C  
ATOM   1620  C   THR A 213       1.005   0.846   5.018  1.00  0.98           C  
ATOM   1621  CB  THR A 213       0.243   1.557   7.296  1.00  0.98           C  
ATOM   1622  O   THR A 213       0.802  -0.172   4.354  1.00  0.98           O  
ATOM   1623  CG2 THR A 213       0.617   0.176   7.824  1.00  0.98           C  
ATOM   1624  OG1 THR A 213       1.356   2.442   7.471  1.00  0.98           O  
ATOM   1625  N   GLY A 214       2.169   1.483   4.993  1.00  0.95           N  
ATOM   1626  CA  GLY A 214       3.324   0.911   4.320  1.00  0.95           C  
ATOM   1627  C   GLY A 214       3.811  -0.375   4.960  1.00  0.95           C  
ATOM   1628  O   GLY A 214       3.482  -0.665   6.112  1.00  0.95           O  
ATOM   1629  N   PHE A 215       4.616  -1.139   4.268  1.00  0.94           N  
ATOM   1630  CA  PHE A 215       5.052  -2.470   4.674  1.00  0.94           C  
ATOM   1631  C   PHE A 215       6.183  -2.382   5.692  1.00  0.94           C  
ATOM   1632  CB  PHE A 215       5.502  -3.284   3.457  1.00  0.94           C  
ATOM   1633  O   PHE A 215       6.322  -3.257   6.550  1.00  0.94           O  
ATOM   1634  CG  PHE A 215       5.793  -4.727   3.766  1.00  0.94           C  
ATOM   1635  CD1 PHE A 215       7.091  -5.219   3.703  1.00  0.94           C  
ATOM   1636  CD2 PHE A 215       4.767  -5.594   4.119  1.00  0.94           C  
ATOM   1637  CE1 PHE A 215       7.363  -6.555   3.989  1.00  0.94           C  
ATOM   1638  CE2 PHE A 215       5.030  -6.930   4.406  1.00  0.94           C  
ATOM   1639  CZ  PHE A 215       6.329  -7.409   4.339  1.00  0.94           C  
ATOM   1640  N   THR A 216       6.893  -1.262   5.675  1.00  0.92           N  
ATOM   1641  CA  THR A 216       7.977  -1.079   6.634  1.00  0.92           C  
ATOM   1642  C   THR A 216       7.424  -0.805   8.029  1.00  0.92           C  
ATOM   1643  CB  THR A 216       8.906   0.074   6.212  1.00  0.92           C  
ATOM   1644  O   THR A 216       6.407  -0.124   8.177  1.00  0.92           O  
ATOM   1645  CG2 THR A 216      10.104   0.186   7.150  1.00  0.92           C  
ATOM   1646  OG1 THR A 216       9.377  -0.162   4.879  1.00  0.92           O  
ATOM   1647  N   PRO A 217       8.056  -1.427   9.065  1.00  0.96           N  
ATOM   1648  CA  PRO A 217       7.580  -1.172  10.427  1.00  0.96           C  
ATOM   1649  C   PRO A 217       7.350   0.313  10.703  1.00  0.96           C  
ATOM   1650  CB  PRO A 217       8.708  -1.722  11.304  1.00  0.96           C  
ATOM   1651  O   PRO A 217       8.189   1.147  10.352  1.00  0.96           O  
ATOM   1652  CG  PRO A 217       9.340  -2.798  10.482  1.00  0.96           C  
ATOM   1653  CD  PRO A 217       9.322  -2.372   9.042  1.00  0.96           C  
ATOM   1654  N   ASN A 218       6.222   0.627  11.279  1.00  0.96           N  
ATOM   1655  CA  ASN A 218       5.903   2.010  11.616  1.00  0.96           C  
ATOM   1656  C   ASN A 218       4.959   2.092  12.812  1.00  0.96           C  
ATOM   1657  CB  ASN A 218       5.296   2.730  10.410  1.00  0.96           C  
ATOM   1658  O   ASN A 218       4.462   1.069  13.287  1.00  0.96           O  
ATOM   1659  CG  ASN A 218       4.029   2.064   9.909  1.00  0.96           C  
ATOM   1660  ND2 ASN A 218       4.098   1.474   8.722  1.00  0.96           N  
ATOM   1661  OD1 ASN A 218       2.996   2.081  10.584  1.00  0.96           O  
ATOM   1662  N   ALA A 219       4.781   3.313  13.335  1.00  0.98           N  
ATOM   1663  CA  ALA A 219       4.059   3.552  14.583  1.00  0.98           C  
ATOM   1664  C   ALA A 219       2.608   3.095  14.473  1.00  0.98           C  
ATOM   1665  CB  ALA A 219       4.122   5.031  14.958  1.00  0.98           C  
ATOM   1666  O   ALA A 219       2.055   2.530  15.419  1.00  0.98           O  
ATOM   1667  N   LEU A 220       1.993   3.309  13.407  1.00  0.98           N  
ATOM   1668  CA  LEU A 220       0.588   2.959  13.230  1.00  0.98           C  
ATOM   1669  C   LEU A 220       0.393   1.448  13.277  1.00  0.98           C  
ATOM   1670  CB  LEU A 220       0.061   3.513  11.904  1.00  0.98           C  
ATOM   1671  O   LEU A 220      -0.583   0.961  13.852  1.00  0.98           O  
ATOM   1672  CG  LEU A 220      -1.432   3.316  11.632  1.00  0.98           C  
ATOM   1673  CD1 LEU A 220      -2.259   3.893  12.776  1.00  0.98           C  
ATOM   1674  CD2 LEU A 220      -1.823   3.957  10.305  1.00  0.98           C  
ATOM   1675  N   GLN A 221       1.366   0.658  12.751  1.00  0.98           N  
ATOM   1676  CA  GLN A 221       1.304  -0.800  12.767  1.00  0.98           C  
ATOM   1677  C   GLN A 221       1.216  -1.331  14.196  1.00  0.98           C  
ATOM   1678  CB  GLN A 221       2.521  -1.397  12.059  1.00  0.98           C  
ATOM   1679  O   GLN A 221       0.453  -2.258  14.473  1.00  0.98           O  
ATOM   1680  CG  GLN A 221       2.557  -1.124  10.562  1.00  0.98           C  
ATOM   1681  CD  GLN A 221       3.786  -1.705   9.888  1.00  0.98           C  
ATOM   1682  NE2 GLN A 221       4.255  -1.043   8.836  1.00  0.98           N  
ATOM   1683  OE1 GLN A 221       4.310  -2.741  10.311  1.00  0.98           O  
ATOM   1684  N   GLN A 222       1.875  -0.748  15.040  1.00  0.97           N  
ATOM   1685  CA  GLN A 222       1.965  -1.203  16.423  1.00  0.97           C  
ATOM   1686  C   GLN A 222       0.656  -0.959  17.169  1.00  0.97           C  
ATOM   1687  CB  GLN A 222       3.118  -0.503  17.145  1.00  0.97           C  
ATOM   1688  O   GLN A 222       0.402  -1.576  18.206  1.00  0.97           O  
ATOM   1689  CG  GLN A 222       4.493  -0.855  16.592  1.00  0.97           C  
ATOM   1690  CD  GLN A 222       5.611  -0.081  17.265  1.00  0.97           C  
ATOM   1691  NE2 GLN A 222       6.814  -0.174  16.709  1.00  0.97           N  
ATOM   1692  OE1 GLN A 222       5.396   0.595  18.276  1.00  0.97           O  
ATOM   1693  N   ARG A 223      -0.209  -0.133  16.656  1.00  0.98           N  
ATOM   1694  CA  ARG A 223      -1.452   0.240  17.324  1.00  0.98           C  
ATOM   1695  C   ARG A 223      -2.643  -0.489  16.711  1.00  0.98           C  
ATOM   1696  CB  ARG A 223      -1.669   1.753  17.251  1.00  0.98           C  
ATOM   1697  O   ARG A 223      -3.738  -0.485  17.277  1.00  0.98           O  
ATOM   1698  CG  ARG A 223      -0.660   2.559  18.053  1.00  0.98           C  
ATOM   1699  CD  ARG A 223      -0.679   4.031  17.666  1.00  0.98           C  
ATOM   1700  NE  ARG A 223       0.201   4.825  18.519  1.00  0.98           N  
ATOM   1701  NH1 ARG A 223       2.161   3.945  17.667  1.00  0.98           N  
ATOM   1702  NH2 ARG A 223       2.234   5.532  19.319  1.00  0.98           N  
ATOM   1703  CZ  ARG A 223       1.530   4.766  18.500  1.00  0.98           C  
ATOM   1704  N   ALA A 224      -2.407  -0.978  15.494  1.00  0.98           N  
ATOM   1705  CA  ALA A 224      -3.526  -1.538  14.741  1.00  0.98           C  
ATOM   1706  C   ALA A 224      -3.800  -2.980  15.159  1.00  0.98           C  
ATOM   1707  CB  ALA A 224      -3.250  -1.465  13.242  1.00  0.98           C  
ATOM   1708  O   ALA A 224      -2.868  -3.763  15.358  1.00  0.98           O  
ATOM   1709  N   SER A 225      -5.081  -3.305  15.343  1.00  0.96           N  
ATOM   1710  CA  SER A 225      -5.484  -4.693  15.544  1.00  0.96           C  
ATOM   1711  C   SER A 225      -5.217  -5.531  14.298  1.00  0.96           C  
ATOM   1712  CB  SER A 225      -6.966  -4.773  15.915  1.00  0.96           C  
ATOM   1713  O   SER A 225      -4.832  -6.698  14.400  1.00  0.96           O  
ATOM   1714  OG  SER A 225      -7.249  -3.952  17.035  1.00  0.96           O  
ATOM   1715  N   HIS A 226      -5.337  -4.957  13.111  1.00  0.98           N  
ATOM   1716  CA  HIS A 226      -5.055  -5.540  11.805  1.00  0.98           C  
ATOM   1717  C   HIS A 226      -4.443  -4.510  10.862  1.00  0.98           C  
ATOM   1718  CB  HIS A 226      -6.330  -6.121  11.191  1.00  0.98           C  
ATOM   1719  O   HIS A 226      -4.725  -3.315  10.974  1.00  0.98           O  
ATOM   1720  CG  HIS A 226      -6.876  -7.295  11.940  1.00  0.98           C  
ATOM   1721  CD2 HIS A 226      -6.811  -8.623  11.682  1.00  0.98           C  
ATOM   1722  ND1 HIS A 226      -7.592  -7.164  13.110  1.00  0.98           N  
ATOM   1723  CE1 HIS A 226      -7.945  -8.364  13.540  1.00  0.98           C  
ATOM   1724  NE2 HIS A 226      -7.483  -9.266  12.692  1.00  0.98           N  
ATOM   1725  N   CYS A 227      -3.585  -5.058   9.997  1.00  0.98           N  
ATOM   1726  CA  CYS A 227      -2.957  -4.173   9.022  1.00  0.98           C  
ATOM   1727  C   CYS A 227      -3.084  -4.737   7.612  1.00  0.98           C  
ATOM   1728  CB  CYS A 227      -1.482  -3.959   9.363  1.00  0.98           C  
ATOM   1729  O   CYS A 227      -2.962  -5.946   7.409  1.00  0.98           O  
ATOM   1730  SG  CYS A 227      -1.216  -3.084  10.921  1.00  0.98           S  
ATOM   1731  N   LEU A 228      -3.406  -3.866   6.743  1.00  0.99           N  
ATOM   1732  CA  LEU A 228      -3.177  -4.099   5.321  1.00  0.99           C  
ATOM   1733  C   LEU A 228      -2.047  -3.218   4.801  1.00  0.99           C  
ATOM   1734  CB  LEU A 228      -4.455  -3.835   4.522  1.00  0.99           C  
ATOM   1735  O   LEU A 228      -1.912  -2.064   5.216  1.00  0.99           O  
ATOM   1736  CG  LEU A 228      -5.637  -4.764   4.805  1.00  0.99           C  
ATOM   1737  CD1 LEU A 228      -6.856  -4.334   3.996  1.00  0.99           C  
ATOM   1738  CD2 LEU A 228      -5.266  -6.211   4.496  1.00  0.99           C  
ATOM   1739  N   TYR A 229      -1.287  -3.781   3.872  1.00  0.98           N  
ATOM   1740  CA  TYR A 229      -0.073  -3.073   3.483  1.00  0.98           C  
ATOM   1741  C   TYR A 229      -0.172  -2.567   2.049  1.00  0.98           C  
ATOM   1742  CB  TYR A 229       1.151  -3.982   3.633  1.00  0.98           C  
ATOM   1743  O   TYR A 229      -0.759  -3.229   1.190  1.00  0.98           O  
ATOM   1744  CG  TYR A 229       1.355  -4.500   5.036  1.00  0.98           C  
ATOM   1745  CD1 TYR A 229       1.686  -3.636   6.077  1.00  0.98           C  
ATOM   1746  CD2 TYR A 229       1.217  -5.854   5.323  1.00  0.98           C  
ATOM   1747  CE1 TYR A 229       1.877  -4.109   7.371  1.00  0.98           C  
ATOM   1748  CE2 TYR A 229       1.405  -6.338   6.613  1.00  0.98           C  
ATOM   1749  OH  TYR A 229       1.921  -5.933   8.908  1.00  0.98           O  
ATOM   1750  CZ  TYR A 229       1.734  -5.459   7.629  1.00  0.98           C  
ATOM   1751  N   THR A 230       0.371  -1.377   1.885  1.00  0.97           N  
ATOM   1752  CA  THR A 230       0.519  -0.766   0.569  1.00  0.97           C  
ATOM   1753  C   THR A 230       1.989  -0.699   0.166  1.00  0.97           C  
ATOM   1754  CB  THR A 230      -0.090   0.648   0.538  1.00  0.97           C  
ATOM   1755  O   THR A 230       2.833  -0.259   0.949  1.00  0.97           O  
ATOM   1756  CG2 THR A 230      -0.010   1.252  -0.860  1.00  0.97           C  
ATOM   1757  OG1 THR A 230      -1.464   0.580   0.939  1.00  0.97           O  
ATOM   1758  N   ILE A 231       2.253  -1.205  -1.048  1.00  0.95           N  
ATOM   1759  CA  ILE A 231       3.601  -1.165  -1.605  1.00  0.95           C  
ATOM   1760  C   ILE A 231       3.648  -0.182  -2.773  1.00  0.95           C  
ATOM   1761  CB  ILE A 231       4.065  -2.565  -2.064  1.00  0.95           C  
ATOM   1762  O   ILE A 231       2.895  -0.321  -3.740  1.00  0.95           O  
ATOM   1763  CG1 ILE A 231       3.940  -3.572  -0.915  1.00  0.95           C  
ATOM   1764  CG2 ILE A 231       5.502  -2.512  -2.592  1.00  0.95           C  
ATOM   1765  CD1 ILE A 231       4.845  -3.272   0.272  1.00  0.95           C  
ATOM   1766  N   ALA A 232       4.503   0.837  -2.590  1.00  0.91           N  
ATOM   1767  CA  ALA A 232       4.680   1.782  -3.690  1.00  0.91           C  
ATOM   1768  C   ALA A 232       6.077   2.396  -3.666  1.00  0.91           C  
ATOM   1769  CB  ALA A 232       3.619   2.878  -3.626  1.00  0.91           C  
ATOM   1770  O   ALA A 232       6.660   2.586  -2.596  1.00  0.91           O  
ATOM   1771  N   GLU A 233       6.676   2.529  -4.860  1.00  0.80           N  
ATOM   1772  CA  GLU A 233       7.968   3.199  -4.971  1.00  0.80           C  
ATOM   1773  C   GLU A 233       7.818   4.712  -4.845  1.00  0.80           C  
ATOM   1774  CB  GLU A 233       8.645   2.846  -6.298  1.00  0.80           C  
ATOM   1775  O   GLU A 233       7.155   5.346  -5.669  1.00  0.80           O  
ATOM   1776  CG  GLU A 233       9.189   1.426  -6.353  1.00  0.80           C  
ATOM   1777  CD  GLU A 233       9.921   1.113  -7.648  1.00  0.80           C  
ATOM   1778  OE1 GLU A 233      10.310  -0.059  -7.858  1.00  0.80           O  
ATOM   1779  OE2 GLU A 233      10.110   2.047  -8.458  1.00  0.80           O  
ATOM   1780  N   GLU A 234       8.092   5.220  -3.657  1.00  0.71           N  
ATOM   1781  CA  GLU A 234       8.000   6.675  -3.570  1.00  0.71           C  
ATOM   1782  C   GLU A 234       9.366   7.299  -3.300  1.00  0.71           C  
ATOM   1783  CB  GLU A 234       7.009   7.086  -2.479  1.00  0.71           C  
ATOM   1784  O   GLU A 234      10.069   6.890  -2.374  1.00  0.71           O  
ATOM   1785  CG  GLU A 234       5.572   6.675  -2.766  1.00  0.71           C  
ATOM   1786  CD  GLU A 234       4.861   7.611  -3.730  1.00  0.71           C  
ATOM   1787  OE1 GLU A 234       3.743   7.279  -4.186  1.00  0.71           O  
ATOM   1788  OE2 GLU A 234       5.427   8.685  -4.033  1.00  0.71           O  
ATOM   1789  N   GLN A 235      10.017   7.926  -4.331  1.00  0.65           N  
ATOM   1790  CA  GLN A 235      11.230   8.701  -4.090  1.00  0.65           C  
ATOM   1791  C   GLN A 235      10.905  10.041  -3.436  1.00  0.65           C  
ATOM   1792  CB  GLN A 235      11.992   8.926  -5.397  1.00  0.65           C  
ATOM   1793  O   GLN A 235       9.762  10.500  -3.483  1.00  0.65           O  
ATOM   1794  CG  GLN A 235      12.518   7.645  -6.031  1.00  0.65           C  
ATOM   1795  CD  GLN A 235      13.723   7.883  -6.921  1.00  0.65           C  
ATOM   1796  NE2 GLN A 235      14.289   6.805  -7.454  1.00  0.65           N  
ATOM   1797  OE1 GLN A 235      14.143   9.026  -7.129  1.00  0.65           O  
ATOM   1798  N   ALA A 236      11.664  10.503  -2.506  1.00  0.52           N  
ATOM   1799  CA  ALA A 236      11.636  11.697  -1.665  1.00  0.52           C  
ATOM   1800  C   ALA A 236      11.155  12.912  -2.454  1.00  0.52           C  
ATOM   1801  CB  ALA A 236      13.018  11.965  -1.074  1.00  0.52           C  
ATOM   1802  O   ALA A 236      10.487  13.791  -1.905  1.00  0.52           O  
ATOM   1803  N   THR A 237      11.161  12.809  -3.835  1.00  0.50           N  
ATOM   1804  CA  THR A 237      10.762  13.993  -4.588  1.00  0.50           C  
ATOM   1805  C   THR A 237       9.369  13.809  -5.184  1.00  0.50           C  
ATOM   1806  CB  THR A 237      11.767  14.305  -5.712  1.00  0.50           C  
ATOM   1807  O   THR A 237       8.895  14.659  -5.941  1.00  0.50           O  
ATOM   1808  CG2 THR A 237      13.096  14.789  -5.143  1.00  0.50           C  
ATOM   1809  OG1 THR A 237      11.994  13.120  -6.485  1.00  0.50           O  
ATOM   1810  N   ASN A 238       8.592  12.850  -4.648  1.00  0.58           N  
ATOM   1811  CA  ASN A 238       7.292  12.541  -5.234  1.00  0.58           C  
ATOM   1812  C   ASN A 238       6.191  13.424  -4.653  1.00  0.58           C  
ATOM   1813  CB  ASN A 238       6.950  11.063  -5.031  1.00  0.58           C  
ATOM   1814  O   ASN A 238       5.982  13.444  -3.438  1.00  0.58           O  
ATOM   1815  CG  ASN A 238       7.620  10.164  -6.051  1.00  0.58           C  
ATOM   1816  ND2 ASN A 238       7.571   8.858  -5.813  1.00  0.58           N  
ATOM   1817  OD1 ASN A 238       8.179  10.638  -7.043  1.00  0.58           O  
ATOM   1818  N   SER A 239       5.904  14.534  -5.294  1.00  0.55           N  
ATOM   1819  CA  SER A 239       4.984  15.622  -4.981  1.00  0.55           C  
ATOM   1820  C   SER A 239       3.556  15.111  -4.825  1.00  0.55           C  
ATOM   1821  CB  SER A 239       5.033  16.696  -6.068  1.00  0.55           C  
ATOM   1822  O   SER A 239       2.787  15.636  -4.016  1.00  0.55           O  
ATOM   1823  OG  SER A 239       4.462  16.218  -7.274  1.00  0.55           O  
ATOM   1824  N   ALA A 240       3.204  13.772  -4.924  1.00  0.62           N  
ATOM   1825  CA  ALA A 240       1.762  13.571  -4.808  1.00  0.62           C  
ATOM   1826  C   ALA A 240       1.435  12.115  -4.488  1.00  0.62           C  
ATOM   1827  CB  ALA A 240       1.059  14.000  -6.094  1.00  0.62           C  
ATOM   1828  O   ALA A 240       0.272  11.708  -4.538  1.00  0.62           O  
ATOM   1829  N   SER A 241       2.352  11.330  -3.870  1.00  0.83           N  
ATOM   1830  CA  SER A 241       2.038   9.954  -3.499  1.00  0.83           C  
ATOM   1831  C   SER A 241       1.051   9.329  -4.479  1.00  0.83           C  
ATOM   1832  CB  SER A 241       1.467   9.898  -2.082  1.00  0.83           C  
ATOM   1833  O   SER A 241       0.033   8.766  -4.069  1.00  0.83           O  
ATOM   1834  OG  SER A 241       2.394  10.418  -1.145  1.00  0.83           O  
ATOM   1835  N   ILE A 242       1.313   9.343  -5.769  1.00  0.91           N  
ATOM   1836  CA  ILE A 242       0.398   8.930  -6.828  1.00  0.91           C  
ATOM   1837  C   ILE A 242       0.180   7.421  -6.761  1.00  0.91           C  
ATOM   1838  CB  ILE A 242       0.928   9.335  -8.222  1.00  0.91           C  
ATOM   1839  O   ILE A 242      -0.961   6.953  -6.721  1.00  0.91           O  
ATOM   1840  CG1 ILE A 242       1.020  10.861  -8.336  1.00  0.91           C  
ATOM   1841  CG2 ILE A 242       0.039   8.755  -9.326  1.00  0.91           C  
ATOM   1842  CD1 ILE A 242       1.724  11.346  -9.596  1.00  0.91           C  
ATOM   1843  N   SER A 243       1.249   6.637  -6.729  1.00  0.92           N  
ATOM   1844  CA  SER A 243       1.147   5.182  -6.778  1.00  0.92           C  
ATOM   1845  C   SER A 243       0.526   4.628  -5.500  1.00  0.92           C  
ATOM   1846  CB  SER A 243       2.524   4.555  -6.999  1.00  0.92           C  
ATOM   1847  O   SER A 243      -0.328   3.740  -5.553  1.00  0.92           O  
ATOM   1848  OG  SER A 243       3.052   4.931  -8.260  1.00  0.92           O  
ATOM   1849  N   ALA A 244       0.986   5.190  -4.423  1.00  0.93           N  
ATOM   1850  CA  ALA A 244       0.444   4.747  -3.140  1.00  0.93           C  
ATOM   1851  C   ALA A 244      -1.062   4.987  -3.069  1.00  0.93           C  
ATOM   1852  CB  ALA A 244       1.148   5.462  -1.990  1.00  0.93           C  
ATOM   1853  O   ALA A 244      -1.813   4.122  -2.610  1.00  0.93           O  
ATOM   1854  N   CYS A 245      -1.464   6.151  -3.532  1.00  0.94           N  
ATOM   1855  CA  CYS A 245      -2.878   6.508  -3.512  1.00  0.94           C  
ATOM   1856  C   CYS A 245      -3.696   5.543  -4.362  1.00  0.94           C  
ATOM   1857  CB  CYS A 245      -3.078   7.938  -4.012  1.00  0.94           C  
ATOM   1858  O   CYS A 245      -4.742   5.058  -3.927  1.00  0.94           O  
ATOM   1859  SG  CYS A 245      -4.807   8.458  -4.059  1.00  0.94           S  
ATOM   1860  N   HIS A 246      -3.272   5.183  -5.504  1.00  0.96           N  
ATOM   1861  CA  HIS A 246      -3.978   4.249  -6.373  1.00  0.96           C  
ATOM   1862  C   HIS A 246      -3.991   2.845  -5.777  1.00  0.96           C  
ATOM   1863  CB  HIS A 246      -3.341   4.223  -7.763  1.00  0.96           C  
ATOM   1864  O   HIS A 246      -5.010   2.152  -5.833  1.00  0.96           O  
ATOM   1865  CG  HIS A 246      -3.618   5.450  -8.573  1.00  0.96           C  
ATOM   1866  CD2 HIS A 246      -4.630   6.347  -8.509  1.00  0.96           C  
ATOM   1867  ND1 HIS A 246      -2.796   5.866  -9.598  1.00  0.96           N  
ATOM   1868  CE1 HIS A 246      -3.292   6.971 -10.130  1.00  0.96           C  
ATOM   1869  NE2 HIS A 246      -4.404   7.284  -9.487  1.00  0.96           N  
ATOM   1870  N   ALA A 247      -2.818   2.466  -5.280  1.00  0.97           N  
ATOM   1871  CA  ALA A 247      -2.758   1.154  -4.641  1.00  0.97           C  
ATOM   1872  C   ALA A 247      -3.726   1.073  -3.464  1.00  0.97           C  
ATOM   1873  CB  ALA A 247      -1.336   0.851  -4.178  1.00  0.97           C  
ATOM   1874  O   ALA A 247      -4.439   0.079  -3.306  1.00  0.97           O  
ATOM   1875  N   GLN A 248      -3.731   2.042  -2.624  1.00  0.98           N  
ATOM   1876  CA  GLN A 248      -4.668   2.104  -1.508  1.00  0.98           C  
ATOM   1877  C   GLN A 248      -6.112   2.100  -2.001  1.00  0.98           C  
ATOM   1878  CB  GLN A 248      -4.408   3.348  -0.656  1.00  0.98           C  
ATOM   1879  O   GLN A 248      -6.969   1.427  -1.424  1.00  0.98           O  
ATOM   1880  CG  GLN A 248      -3.102   3.296   0.125  1.00  0.98           C  
ATOM   1881  CD  GLN A 248      -2.694   4.650   0.676  1.00  0.98           C  
ATOM   1882  NE2 GLN A 248      -1.774   4.646   1.635  1.00  0.98           N  
ATOM   1883  OE1 GLN A 248      -3.201   5.690   0.244  1.00  0.98           O  
ATOM   1884  N   GLY A 249      -6.372   2.930  -3.043  1.00  0.98           N  
ATOM   1885  CA  GLY A 249      -7.695   2.934  -3.647  1.00  0.98           C  
ATOM   1886  C   GLY A 249      -8.134   1.565  -4.130  1.00  0.98           C  
ATOM   1887  O   GLY A 249      -9.278   1.161  -3.910  1.00  0.98           O  
ATOM   1888  N   MET A 250      -7.240   0.928  -4.910  1.00  0.98           N  
ATOM   1889  CA  MET A 250      -7.536  -0.419  -5.388  1.00  0.98           C  
ATOM   1890  C   MET A 250      -7.868  -1.349  -4.225  1.00  0.98           C  
ATOM   1891  CB  MET A 250      -6.356  -0.979  -6.184  1.00  0.98           C  
ATOM   1892  O   MET A 250      -8.811  -2.138  -4.306  1.00  0.98           O  
ATOM   1893  CG  MET A 250      -6.591  -2.381  -6.725  1.00  0.98           C  
ATOM   1894  SD  MET A 250      -6.038  -3.685  -5.559  1.00  0.98           S  
ATOM   1895  CE  MET A 250      -4.247  -3.631  -5.843  1.00  0.98           C  
ATOM   1896  N   LEU A 251      -7.094  -1.320  -3.140  1.00  0.98           N  
ATOM   1897  CA  LEU A 251      -7.298  -2.159  -1.964  1.00  0.98           C  
ATOM   1898  C   LEU A 251      -8.671  -1.908  -1.349  1.00  0.98           C  
ATOM   1899  CB  LEU A 251      -6.205  -1.899  -0.923  1.00  0.98           C  
ATOM   1900  O   LEU A 251      -9.388  -2.854  -1.015  1.00  0.98           O  
ATOM   1901  CG  LEU A 251      -6.143  -2.874   0.253  1.00  0.98           C  
ATOM   1902  CD1 LEU A 251      -5.989  -4.305  -0.252  1.00  0.98           C  
ATOM   1903  CD2 LEU A 251      -5.000  -2.507   1.193  1.00  0.98           C  
ATOM   1904  N   THR A 252      -9.042  -0.611  -1.158  1.00  0.99           N  
ATOM   1905  CA  THR A 252     -10.351  -0.290  -0.600  1.00  0.99           C  
ATOM   1906  C   THR A 252     -11.465  -0.754  -1.535  1.00  0.99           C  
ATOM   1907  CB  THR A 252     -10.491   1.221  -0.339  1.00  0.99           C  
ATOM   1908  O   THR A 252     -12.523  -1.192  -1.078  1.00  0.99           O  
ATOM   1909  CG2 THR A 252      -9.481   1.696   0.700  1.00  0.99           C  
ATOM   1910  OG1 THR A 252     -10.273   1.934  -1.563  1.00  0.99           O  
ATOM   1911  N   ASP A 253     -11.275  -0.681  -2.919  1.00  0.99           N  
ATOM   1912  CA  ASP A 253     -12.248  -1.223  -3.862  1.00  0.99           C  
ATOM   1913  C   ASP A 253     -12.405  -2.731  -3.683  1.00  0.99           C  
ATOM   1914  CB  ASP A 253     -11.836  -0.904  -5.301  1.00  0.99           C  
ATOM   1915  O   ASP A 253     -13.518  -3.256  -3.744  1.00  0.99           O  
ATOM   1916  CG  ASP A 253     -12.038   0.557  -5.665  1.00  0.99           C  
ATOM   1917  OD1 ASP A 253     -12.735   1.280  -4.921  1.00  0.99           O  
ATOM   1918  OD2 ASP A 253     -11.499   0.987  -6.708  1.00  0.99           O  
ATOM   1919  N   LEU A 254     -11.305  -3.369  -3.476  1.00  0.99           N  
ATOM   1920  CA  LEU A 254     -11.341  -4.808  -3.238  1.00  0.99           C  
ATOM   1921  C   LEU A 254     -12.179  -5.135  -2.007  1.00  0.99           C  
ATOM   1922  CB  LEU A 254      -9.923  -5.358  -3.066  1.00  0.99           C  
ATOM   1923  O   LEU A 254     -13.043  -6.013  -2.055  1.00  0.99           O  
ATOM   1924  CG  LEU A 254      -9.811  -6.835  -2.683  1.00  0.99           C  
ATOM   1925  CD1 LEU A 254     -10.438  -7.711  -3.762  1.00  0.99           C  
ATOM   1926  CD2 LEU A 254      -8.353  -7.219  -2.455  1.00  0.99           C  
ATOM   1927  N   LEU A 255     -11.926  -4.445  -0.911  1.00  0.99           N  
ATOM   1928  CA  LEU A 255     -12.705  -4.643   0.307  1.00  0.99           C  
ATOM   1929  C   LEU A 255     -14.183  -4.364   0.058  1.00  0.99           C  
ATOM   1930  CB  LEU A 255     -12.185  -3.739   1.428  1.00  0.99           C  
ATOM   1931  O   LEU A 255     -15.047  -5.100   0.540  1.00  0.99           O  
ATOM   1932  CG  LEU A 255     -10.755  -4.002   1.903  1.00  0.99           C  
ATOM   1933  CD1 LEU A 255     -10.359  -2.994   2.977  1.00  0.99           C  
ATOM   1934  CD2 LEU A 255     -10.619  -5.428   2.426  1.00  0.99           C  
ATOM   1935  N   PHE A 256     -14.458  -3.288  -0.665  1.00  0.99           N  
ATOM   1936  CA  PHE A 256     -15.826  -2.910  -0.998  1.00  0.99           C  
ATOM   1937  C   PHE A 256     -16.531  -4.034  -1.749  1.00  0.99           C  
ATOM   1938  CB  PHE A 256     -15.843  -1.628  -1.836  1.00  0.99           C  
ATOM   1939  O   PHE A 256     -17.629  -4.447  -1.371  1.00  0.99           O  
ATOM   1940  CG  PHE A 256     -17.208  -1.254  -2.346  1.00  0.99           C  
ATOM   1941  CD1 PHE A 256     -17.491  -1.289  -3.706  1.00  0.99           C  
ATOM   1942  CD2 PHE A 256     -18.209  -0.866  -1.465  1.00  0.99           C  
ATOM   1943  CE1 PHE A 256     -18.754  -0.943  -4.182  1.00  0.99           C  
ATOM   1944  CE2 PHE A 256     -19.473  -0.519  -1.933  1.00  0.99           C  
ATOM   1945  CZ  PHE A 256     -19.743  -0.557  -3.291  1.00  0.99           C  
ATOM   1946  N   ILE A 257     -15.881  -4.579  -2.833  1.00  0.98           N  
ATOM   1947  CA  ILE A 257     -16.463  -5.655  -3.627  1.00  0.98           C  
ATOM   1948  C   ILE A 257     -16.644  -6.898  -2.758  1.00  0.98           C  
ATOM   1949  CB  ILE A 257     -15.589  -5.985  -4.858  1.00  0.98           C  
ATOM   1950  O   ILE A 257     -17.674  -7.572  -2.834  1.00  0.98           O  
ATOM   1951  CG1 ILE A 257     -15.579  -4.806  -5.837  1.00  0.98           C  
ATOM   1952  CG2 ILE A 257     -16.083  -7.263  -5.544  1.00  0.98           C  
ATOM   1953  CD1 ILE A 257     -16.960  -4.406  -6.339  1.00  0.98           C  
ATOM   1954  N   ALA A 258     -15.721  -7.144  -1.925  1.00  0.98           N  
ATOM   1955  CA  ALA A 258     -15.808  -8.296  -1.030  1.00  0.98           C  
ATOM   1956  C   ALA A 258     -17.004  -8.170  -0.091  1.00  0.98           C  
ATOM   1957  CB  ALA A 258     -14.518  -8.445  -0.228  1.00  0.98           C  
ATOM   1958  O   ALA A 258     -17.687  -9.158   0.190  1.00  0.98           O  
ATOM   1959  N   LEU A 259     -17.276  -6.991   0.436  1.00  0.98           N  
ATOM   1960  CA  LEU A 259     -18.430  -6.739   1.291  1.00  0.98           C  
ATOM   1961  C   LEU A 259     -19.732  -6.965   0.529  1.00  0.98           C  
ATOM   1962  CB  LEU A 259     -18.389  -5.311   1.841  1.00  0.98           C  
ATOM   1963  O   LEU A 259     -20.686  -7.525   1.073  1.00  0.98           O  
ATOM   1964  CG  LEU A 259     -17.365  -5.039   2.945  1.00  0.98           C  
ATOM   1965  CD1 LEU A 259     -17.155  -3.538   3.115  1.00  0.98           C  
ATOM   1966  CD2 LEU A 259     -17.814  -5.672   4.258  1.00  0.98           C  
ATOM   1967  N   ILE A 260     -19.809  -6.598  -0.729  1.00  0.98           N  
ATOM   1968  CA  ILE A 260     -20.983  -6.820  -1.566  1.00  0.98           C  
ATOM   1969  C   ILE A 260     -21.198  -8.318  -1.766  1.00  0.98           C  
ATOM   1970  CB  ILE A 260     -20.847  -6.110  -2.931  1.00  0.98           C  
ATOM   1971  O   ILE A 260     -22.330  -8.804  -1.703  1.00  0.98           O  
ATOM   1972  CG1 ILE A 260     -20.895  -4.589  -2.750  1.00  0.98           C  
ATOM   1973  CG2 ILE A 260     -21.939  -6.582  -3.896  1.00  0.98           C  
ATOM   1974  CD1 ILE A 260     -20.590  -3.804  -4.019  1.00  0.98           C  
ATOM   1975  N   GLN A 261     -20.107  -9.016  -1.918  1.00  0.97           N  
ATOM   1976  CA  GLN A 261     -20.190 -10.455  -2.143  1.00  0.97           C  
ATOM   1977  C   GLN A 261     -20.793 -11.167  -0.935  1.00  0.97           C  
ATOM   1978  CB  GLN A 261     -18.807 -11.031  -2.454  1.00  0.97           C  
ATOM   1979  O   GLN A 261     -21.352 -12.258  -1.066  1.00  0.97           O  
ATOM   1980  CG  GLN A 261     -18.307 -10.705  -3.855  1.00  0.97           C  
ATOM   1981  CD  GLN A 261     -16.950 -11.315  -4.150  1.00  0.97           C  
ATOM   1982  NE2 GLN A 261     -16.761 -11.774  -5.383  1.00  0.97           N  
ATOM   1983  OE1 GLN A 261     -16.077 -11.371  -3.278  1.00  0.97           O  
ATOM   1984  N   GLN A 262     -20.692 -10.497   0.229  1.00  0.96           N  
ATOM   1985  CA  GLN A 262     -21.211 -11.096   1.454  1.00  0.96           C  
ATOM   1986  C   GLN A 262     -22.696 -10.792   1.630  1.00  0.96           C  
ATOM   1987  CB  GLN A 262     -20.425 -10.600   2.669  1.00  0.96           C  
ATOM   1988  O   GLN A 262     -23.350 -11.356   2.509  1.00  0.96           O  
ATOM   1989  CG  GLN A 262     -18.947 -10.962   2.635  1.00  0.96           C  
ATOM   1990  CD  GLN A 262     -18.708 -12.460   2.682  1.00  0.96           C  
ATOM   1991  NE2 GLN A 262     -17.711 -12.925   1.936  1.00  0.96           N  
ATOM   1992  OE1 GLN A 262     -19.412 -13.192   3.383  1.00  0.96           O  
ATOM   1993  N   ASP A 263     -23.275  -9.880   0.758  1.00  0.95           N  
ATOM   1994  CA  ASP A 263     -24.669  -9.449   0.818  1.00  0.95           C  
ATOM   1995  C   ASP A 263     -25.215  -9.160  -0.578  1.00  0.95           C  
ATOM   1996  CB  ASP A 263     -24.809  -8.209   1.705  1.00  0.95           C  
ATOM   1997  O   ASP A 263     -25.477  -8.005  -0.921  1.00  0.95           O  
ATOM   1998  CG  ASP A 263     -26.255  -7.846   1.991  1.00  0.95           C  
ATOM   1999  OD1 ASP A 263     -27.163  -8.625   1.630  1.00  0.95           O  
ATOM   2000  OD2 ASP A 263     -26.490  -6.769   2.581  1.00  0.95           O  
ATOM   2001  N   LEU A 264     -25.444 -10.258  -1.408  1.00  0.95           N  
ATOM   2002  CA  LEU A 264     -25.749 -10.142  -2.829  1.00  0.95           C  
ATOM   2003  C   LEU A 264     -27.195  -9.704  -3.040  1.00  0.95           C  
ATOM   2004  CB  LEU A 264     -25.498 -11.473  -3.542  1.00  0.95           C  
ATOM   2005  O   LEU A 264     -27.552  -9.226  -4.119  1.00  0.95           O  
ATOM   2006  CG  LEU A 264     -24.040 -11.926  -3.639  1.00  0.95           C  
ATOM   2007  CD1 LEU A 264     -23.957 -13.316  -4.260  1.00  0.95           C  
ATOM   2008  CD2 LEU A 264     -23.221 -10.925  -4.446  1.00  0.95           C  
ATOM   2009  N   GLU A 265     -27.932  -9.769  -1.958  1.00  0.95           N  
ATOM   2010  CA  GLU A 265     -29.350  -9.449  -2.085  1.00  0.95           C  
ATOM   2011  C   GLU A 265     -29.616  -7.981  -1.765  1.00  0.95           C  
ATOM   2012  CB  GLU A 265     -30.188 -10.347  -1.170  1.00  0.95           C  
ATOM   2013  O   GLU A 265     -30.242  -7.271  -2.555  1.00  0.95           O  
ATOM   2014  CG  GLU A 265     -30.221 -11.806  -1.602  1.00  0.95           C  
ATOM   2015  CD  GLU A 265     -31.090 -12.676  -0.709  1.00  0.95           C  
ATOM   2016  OE1 GLU A 265     -31.191 -13.898  -0.965  1.00  0.95           O  
ATOM   2017  OE2 GLU A 265     -31.675 -12.133   0.254  1.00  0.95           O  
ATOM   2018  N   LEU A 266     -29.105  -7.471  -0.689  1.00  0.96           N  
ATOM   2019  CA  LEU A 266     -29.463  -6.149  -0.185  1.00  0.96           C  
ATOM   2020  C   LEU A 266     -28.533  -5.082  -0.751  1.00  0.96           C  
ATOM   2021  CB  LEU A 266     -29.414  -6.127   1.345  1.00  0.96           C  
ATOM   2022  O   LEU A 266     -28.956  -3.950  -0.998  1.00  0.96           O  
ATOM   2023  CG  LEU A 266     -30.501  -6.921   2.070  1.00  0.96           C  
ATOM   2024  CD1 LEU A 266     -30.255  -6.905   3.575  1.00  0.96           C  
ATOM   2025  CD2 LEU A 266     -31.881  -6.361   1.742  1.00  0.96           C  
ATOM   2026  N   ALA A 267     -27.248  -5.426  -0.981  1.00  0.96           N  
ATOM   2027  CA  ALA A 267     -26.260  -4.436  -1.403  1.00  0.96           C  
ATOM   2028  C   ALA A 267     -26.643  -3.814  -2.743  1.00  0.96           C  
ATOM   2029  CB  ALA A 267     -24.875  -5.072  -1.492  1.00  0.96           C  
ATOM   2030  O   ALA A 267     -26.700  -2.589  -2.871  1.00  0.96           O  
ATOM   2031  N   PRO A 268     -26.939  -4.587  -3.813  1.00  0.96           N  
ATOM   2032  CA  PRO A 268     -27.329  -4.001  -5.098  1.00  0.96           C  
ATOM   2033  C   PRO A 268     -28.586  -3.141  -4.996  1.00  0.96           C  
ATOM   2034  CB  PRO A 268     -27.575  -5.225  -5.984  1.00  0.96           C  
ATOM   2035  O   PRO A 268     -28.685  -2.105  -5.658  1.00  0.96           O  
ATOM   2036  CG  PRO A 268     -26.700  -6.293  -5.411  1.00  0.96           C  
ATOM   2037  CD  PRO A 268     -26.676  -6.140  -3.918  1.00  0.96           C  
ATOM   2038  N   GLU A 269     -29.577  -3.648  -4.140  1.00  0.97           N  
ATOM   2039  CA  GLU A 269     -30.792  -2.866  -3.935  1.00  0.97           C  
ATOM   2040  C   GLU A 269     -30.475  -1.501  -3.331  1.00  0.97           C  
ATOM   2041  CB  GLU A 269     -31.774  -3.623  -3.037  1.00  0.97           C  
ATOM   2042  O   GLU A 269     -31.006  -0.481  -3.775  1.00  0.97           O  
ATOM   2043  CG  GLU A 269     -33.131  -2.948  -2.902  1.00  0.97           C  
ATOM   2044  CD  GLU A 269     -34.020  -3.593  -1.851  1.00  0.97           C  
ATOM   2045  OE1 GLU A 269     -35.051  -2.990  -1.476  1.00  0.97           O  
ATOM   2046  OE2 GLU A 269     -33.683  -4.709  -1.399  1.00  0.97           O  
ATOM   2047  N   ARG A 270     -29.616  -1.422  -2.347  1.00  0.97           N  
ATOM   2048  CA  ARG A 270     -29.227  -0.175  -1.697  1.00  0.97           C  
ATOM   2049  C   ARG A 270     -28.512   0.752  -2.675  1.00  0.97           C  
ATOM   2050  CB  ARG A 270     -28.330  -0.455  -0.490  1.00  0.97           C  
ATOM   2051  O   ARG A 270     -28.740   1.963  -2.669  1.00  0.97           O  
ATOM   2052  CG  ARG A 270     -29.065  -1.057   0.697  1.00  0.97           C  
ATOM   2053  CD  ARG A 270     -28.115  -1.388   1.840  1.00  0.97           C  
ATOM   2054  NE  ARG A 270     -28.835  -1.848   3.024  1.00  0.97           N  
ATOM   2055  NH1 ARG A 270     -26.938  -2.420   4.211  1.00  0.97           N  
ATOM   2056  NH2 ARG A 270     -29.011  -2.718   5.142  1.00  0.97           N  
ATOM   2057  CZ  ARG A 270     -28.260  -2.328   4.123  1.00  0.97           C  
ATOM   2058  N   ILE A 271     -27.669   0.193  -3.466  1.00  0.96           N  
ATOM   2059  CA  ILE A 271     -26.936   0.980  -4.452  1.00  0.96           C  
ATOM   2060  C   ILE A 271     -27.915   1.618  -5.435  1.00  0.96           C  
ATOM   2061  CB  ILE A 271     -25.902   0.115  -5.209  1.00  0.96           C  
ATOM   2062  O   ILE A 271     -27.821   2.812  -5.726  1.00  0.96           O  
ATOM   2063  CG1 ILE A 271     -24.749  -0.276  -4.278  1.00  0.96           C  
ATOM   2064  CG2 ILE A 271     -25.382   0.855  -6.445  1.00  0.96           C  
ATOM   2065  CD1 ILE A 271     -23.809  -1.322  -4.862  1.00  0.96           C  
ATOM   2066  N   ARG A 272     -28.865   0.827  -5.951  1.00  0.96           N  
ATOM   2067  CA  ARG A 272     -29.865   1.339  -6.882  1.00  0.96           C  
ATOM   2068  C   ARG A 272     -30.702   2.439  -6.236  1.00  0.96           C  
ATOM   2069  CB  ARG A 272     -30.773   0.209  -7.372  1.00  0.96           C  
ATOM   2070  O   ARG A 272     -31.001   3.452  -6.871  1.00  0.96           O  
ATOM   2071  CG  ARG A 272     -30.108  -0.728  -8.367  1.00  0.96           C  
ATOM   2072  CD  ARG A 272     -31.108  -1.693  -8.989  1.00  0.96           C  
ATOM   2073  NE  ARG A 272     -31.317  -2.868  -8.148  1.00  0.96           N  
ATOM   2074  NH1 ARG A 272     -33.368  -3.413  -9.061  1.00  0.96           N  
ATOM   2075  NH2 ARG A 272     -32.474  -4.702  -7.391  1.00  0.96           N  
ATOM   2076  CZ  ARG A 272     -32.386  -3.658  -8.202  1.00  0.96           C  
ATOM   2077  N   HIS A 273     -31.101   2.123  -4.951  1.00  0.96           N  
ATOM   2078  CA  HIS A 273     -31.890   3.112  -4.225  1.00  0.96           C  
ATOM   2079  C   HIS A 273     -31.121   4.418  -4.062  1.00  0.96           C  
ATOM   2080  CB  HIS A 273     -32.300   2.569  -2.854  1.00  0.96           C  
ATOM   2081  O   HIS A 273     -31.677   5.500  -4.266  1.00  0.96           O  
ATOM   2082  CG  HIS A 273     -33.173   3.502  -2.077  1.00  0.96           C  
ATOM   2083  CD2 HIS A 273     -32.969   4.137  -0.899  1.00  0.96           C  
ATOM   2084  ND1 HIS A 273     -34.431   3.870  -2.501  1.00  0.96           N  
ATOM   2085  CE1 HIS A 273     -34.964   4.696  -1.616  1.00  0.96           C  
ATOM   2086  NE2 HIS A 273     -34.097   4.874  -0.634  1.00  0.96           N  
ATOM   2087  N   SER A 274     -29.880   4.367  -3.650  1.00  0.93           N  
ATOM   2088  CA  SER A 274     -29.036   5.550  -3.517  1.00  0.93           C  
ATOM   2089  C   SER A 274     -28.953   6.319  -4.832  1.00  0.93           C  
ATOM   2090  CB  SER A 274     -27.632   5.160  -3.056  1.00  0.93           C  
ATOM   2091  O   SER A 274     -29.060   7.548  -4.846  1.00  0.93           O  
ATOM   2092  OG  SER A 274     -26.782   6.293  -3.017  1.00  0.93           O  
ATOM   2093  N   GLU A 275     -28.771   5.659  -5.976  1.00  0.94           N  
ATOM   2094  CA  GLU A 275     -28.702   6.268  -7.301  1.00  0.94           C  
ATOM   2095  C   GLU A 275     -30.004   6.983  -7.649  1.00  0.94           C  
ATOM   2096  CB  GLU A 275     -28.382   5.212  -8.363  1.00  0.94           C  
ATOM   2097  O   GLU A 275     -29.985   8.077  -8.217  1.00  0.94           O  
ATOM   2098  CG  GLU A 275     -26.944   4.714  -8.321  1.00  0.94           C  
ATOM   2099  CD  GLU A 275     -26.686   3.548  -9.261  1.00  0.94           C  
ATOM   2100  OE1 GLU A 275     -25.514   3.131  -9.404  1.00  0.94           O  
ATOM   2101  OE2 GLU A 275     -27.663   3.047  -9.861  1.00  0.94           O  
ATOM   2102  N   ALA A 276     -31.138   6.297  -7.300  1.00  0.97           N  
ATOM   2103  CA  ALA A 276     -32.451   6.888  -7.543  1.00  0.97           C  
ATOM   2104  C   ALA A 276     -32.617   8.193  -6.770  1.00  0.97           C  
ATOM   2105  CB  ALA A 276     -33.555   5.904  -7.163  1.00  0.97           C  
ATOM   2106  O   ALA A 276     -33.159   9.168  -7.295  1.00  0.97           O  
ATOM   2107  N   LEU A 277     -32.192   8.272  -5.511  1.00  0.96           N  
ATOM   2108  CA  LEU A 277     -32.266   9.465  -4.674  1.00  0.96           C  
ATOM   2109  C   LEU A 277     -31.442  10.600  -5.272  1.00  0.96           C  
ATOM   2110  CB  LEU A 277     -31.778   9.156  -3.256  1.00  0.96           C  
ATOM   2111  O   LEU A 277     -31.887  11.750  -5.297  1.00  0.96           O  
ATOM   2112  CG  LEU A 277     -32.703   8.298  -2.393  1.00  0.96           C  
ATOM   2113  CD1 LEU A 277     -32.012   7.924  -1.086  1.00  0.96           C  
ATOM   2114  CD2 LEU A 277     -34.013   9.029  -2.121  1.00  0.96           C  
ATOM   2115  N   VAL A 278     -30.245  10.336  -5.761  1.00  0.94           N  
ATOM   2116  CA  VAL A 278     -29.355  11.337  -6.340  1.00  0.94           C  
ATOM   2117  C   VAL A 278     -29.974  11.902  -7.617  1.00  0.94           C  
ATOM   2118  CB  VAL A 278     -27.958  10.749  -6.640  1.00  0.94           C  
ATOM   2119  O   VAL A 278     -29.888  13.104  -7.877  1.00  0.94           O  
ATOM   2120  CG1 VAL A 278     -27.115  11.742  -7.437  1.00  0.94           C  
ATOM   2121  CG2 VAL A 278     -27.252  10.365  -5.341  1.00  0.94           C  
ATOM   2122  N   LYS A 279     -30.598  11.029  -8.416  1.00  0.96           N  
ATOM   2123  CA  LYS A 279     -31.235  11.452  -9.660  1.00  0.96           C  
ATOM   2124  C   LYS A 279     -32.338  12.472  -9.393  1.00  0.96           C  
ATOM   2125  CB  LYS A 279     -31.806  10.246 -10.407  1.00  0.96           C  
ATOM   2126  O   LYS A 279     -32.640  13.305 -10.250  1.00  0.96           O  
ATOM   2127  CG  LYS A 279     -30.759   9.419 -11.139  1.00  0.96           C  
ATOM   2128  CD  LYS A 279     -31.391   8.252 -11.887  1.00  0.96           C  
ATOM   2129  CE  LYS A 279     -30.339   7.389 -12.571  1.00  0.96           C  
ATOM   2130  NZ  LYS A 279     -30.947   6.200 -13.239  1.00  0.96           N  
ATOM   2131  N   LYS A 280     -32.911  12.401  -8.215  1.00  0.98           N  
ATOM   2132  CA  LYS A 280     -33.971  13.334  -7.845  1.00  0.98           C  
ATOM   2133  C   LYS A 280     -33.413  14.734  -7.605  1.00  0.98           C  
ATOM   2134  CB  LYS A 280     -34.707  12.843  -6.597  1.00  0.98           C  
ATOM   2135  O   LYS A 280     -34.159  15.715  -7.609  1.00  0.98           O  
ATOM   2136  CG  LYS A 280     -35.552  11.598  -6.826  1.00  0.98           C  
ATOM   2137  CD  LYS A 280     -36.308  11.196  -5.567  1.00  0.98           C  
ATOM   2138  CE  LYS A 280     -37.157   9.953  -5.796  1.00  0.98           C  
ATOM   2139  NZ  LYS A 280     -37.895   9.551  -4.562  1.00  0.98           N  
ATOM   2140  N   LEU A 281     -32.113  14.964  -7.513  1.00  0.95           N  
ATOM   2141  CA  LEU A 281     -31.478  16.253  -7.257  1.00  0.95           C  
ATOM   2142  C   LEU A 281     -31.242  17.010  -8.560  1.00  0.95           C  
ATOM   2143  CB  LEU A 281     -30.151  16.059  -6.519  1.00  0.95           C  
ATOM   2144  O   LEU A 281     -31.067  18.231  -8.550  1.00  0.95           O  
ATOM   2145  CG  LEU A 281     -30.240  15.487  -5.103  1.00  0.95           C  
ATOM   2146  CD1 LEU A 281     -28.844  15.225  -4.548  1.00  0.95           C  
ATOM   2147  CD2 LEU A 281     -31.014  16.433  -4.192  1.00  0.95           C  
ATOM   2148  N   VAL A 282     -31.203  16.346  -9.762  1.00  0.93           N  
ATOM   2149  CA  VAL A 282     -30.919  16.995 -11.038  1.00  0.93           C  
ATOM   2150  C   VAL A 282     -32.226  17.297 -11.766  1.00  0.93           C  
ATOM   2151  CB  VAL A 282     -30.003  16.123 -11.926  1.00  0.93           C  
ATOM   2152  O   VAL A 282     -32.333  18.304 -12.471  1.00  0.93           O  
ATOM   2153  CG1 VAL A 282     -29.729  16.813 -13.261  1.00  0.93           C  
ATOM   2154  CG2 VAL A 282     -28.694  15.815 -11.202  1.00  0.93           C  
