# Supplementary material for: Escherichia coli transcription factors of unknown function: sequence features and possible evolutionary relationships
Source: PeerJ. 2022 Jul 20;10:e13772. doi: 10.7717/peerj.13772 (PMC9308461; doi:10.7717/peerj.13772)
Supplement: Supplemental Information 18 [file peerj-10-13772-s018.zip › Raw Data/PDB files/YfiE_b2577_unrelaxed_model_1.pdb]

ATOM      1  N   MET A   1      28.839   0.585 -25.610  1.00  0.74           N  
ATOM      2  CA  MET A   1      27.718  -0.256 -25.199  1.00  0.74           C  
ATOM      3  C   MET A   1      26.412   0.243 -25.806  1.00  0.74           C  
ATOM      4  CB  MET A   1      27.605  -0.295 -23.674  1.00  0.74           C  
ATOM      5  O   MET A   1      26.089   1.428 -25.706  1.00  0.74           O  
ATOM      6  CG  MET A   1      28.540  -1.297 -23.015  1.00  0.74           C  
ATOM      7  SD  MET A   1      28.430  -1.262 -21.184  1.00  0.74           S  
ATOM      8  CE  MET A   1      26.931  -2.254 -20.934  1.00  0.74           C  
ATOM      9  N   ASP A   2      25.774  -0.463 -26.723  1.00  0.87           N  
ATOM     10  CA  ASP A   2      24.528  -0.166 -27.422  1.00  0.87           C  
ATOM     11  C   ASP A   2      23.330  -0.285 -26.483  1.00  0.87           C  
ATOM     12  CB  ASP A   2      24.350  -1.098 -28.622  1.00  0.87           C  
ATOM     13  O   ASP A   2      23.041  -1.369 -25.972  1.00  0.87           O  
ATOM     14  CG  ASP A   2      23.227  -0.666 -29.548  1.00  0.87           C  
ATOM     15  OD1 ASP A   2      22.374   0.148 -29.134  1.00  0.87           O  
ATOM     16  OD2 ASP A   2      23.194  -1.145 -30.702  1.00  0.87           O  
ATOM     17  N   LEU A   3      22.702   0.856 -26.157  1.00  0.89           N  
ATOM     18  CA  LEU A   3      21.577   0.952 -25.233  1.00  0.89           C  
ATOM     19  C   LEU A   3      20.452   0.009 -25.647  1.00  0.89           C  
ATOM     20  CB  LEU A   3      21.056   2.390 -25.170  1.00  0.89           C  
ATOM     21  O   LEU A   3      19.709  -0.488 -24.797  1.00  0.89           O  
ATOM     22  CG  LEU A   3      21.959   3.408 -24.472  1.00  0.89           C  
ATOM     23  CD1 LEU A   3      21.416   4.820 -24.668  1.00  0.89           C  
ATOM     24  CD2 LEU A   3      22.087   3.081 -22.988  1.00  0.89           C  
ATOM     25  N   ARG A   4      20.359  -0.249 -26.882  1.00  0.91           N  
ATOM     26  CA  ARG A   4      19.316  -1.119 -27.417  1.00  0.91           C  
ATOM     27  C   ARG A   4      19.419  -2.522 -26.830  1.00  0.91           C  
ATOM     28  CB  ARG A   4      19.399  -1.182 -28.943  1.00  0.91           C  
ATOM     29  O   ARG A   4      18.403  -3.183 -26.605  1.00  0.91           O  
ATOM     30  CG  ARG A   4      18.828   0.041 -29.643  1.00  0.91           C  
ATOM     31  CD  ARG A   4      18.841  -0.117 -31.157  1.00  0.91           C  
ATOM     32  NE  ARG A   4      18.450   1.117 -31.831  1.00  0.91           N  
ATOM     33  NH1 ARG A   4      18.536   0.225 -33.961  1.00  0.91           N  
ATOM     34  NH2 ARG A   4      17.953   2.420 -33.656  1.00  0.91           N  
ATOM     35  CZ  ARG A   4      18.314   1.251 -33.148  1.00  0.91           C  
ATOM     36  N   ARG A   5      20.601  -2.873 -26.504  1.00  0.94           N  
ATOM     37  CA  ARG A   5      20.834  -4.212 -25.973  1.00  0.94           C  
ATOM     38  C   ARG A   5      20.285  -4.342 -24.556  1.00  0.94           C  
ATOM     39  CB  ARG A   5      22.328  -4.545 -25.988  1.00  0.94           C  
ATOM     40  O   ARG A   5      19.749  -5.389 -24.186  1.00  0.94           O  
ATOM     41  CG  ARG A   5      22.916  -4.675 -27.384  1.00  0.94           C  
ATOM     42  CD  ARG A   5      24.433  -4.790 -27.349  1.00  0.94           C  
ATOM     43  NE  ARG A   5      25.011  -4.706 -28.687  1.00  0.94           N  
ATOM     44  NH1 ARG A   5      27.195  -4.514 -27.956  1.00  0.94           N  
ATOM     45  NH2 ARG A   5      26.728  -4.510 -30.200  1.00  0.94           N  
ATOM     46  CZ  ARG A   5      26.310  -4.577 -28.945  1.00  0.94           C  
ATOM     47  N   PHE A   6      20.345  -3.321 -23.801  1.00  0.94           N  
ATOM     48  CA  PHE A   6      19.789  -3.316 -22.454  1.00  0.94           C  
ATOM     49  C   PHE A   6      18.265  -3.332 -22.497  1.00  0.94           C  
ATOM     50  CB  PHE A   6      20.279  -2.093 -21.672  1.00  0.94           C  
ATOM     51  O   PHE A   6      17.624  -4.014 -21.695  1.00  0.94           O  
ATOM     52  CG  PHE A   6      21.766  -2.077 -21.440  1.00  0.94           C  
ATOM     53  CD1 PHE A   6      22.354  -2.967 -20.550  1.00  0.94           C  
ATOM     54  CD2 PHE A   6      22.575  -1.170 -22.112  1.00  0.94           C  
ATOM     55  CE1 PHE A   6      23.730  -2.954 -20.333  1.00  0.94           C  
ATOM     56  CE2 PHE A   6      23.951  -1.152 -21.900  1.00  0.94           C  
ATOM     57  CZ  PHE A   6      24.526  -2.044 -21.010  1.00  0.94           C  
ATOM     58  N   ILE A   7      17.719  -2.620 -23.476  1.00  0.93           N  
ATOM     59  CA  ILE A   7      16.274  -2.607 -23.677  1.00  0.93           C  
ATOM     60  C   ILE A   7      15.794  -4.005 -24.062  1.00  0.93           C  
ATOM     61  CB  ILE A   7      15.862  -1.582 -24.757  1.00  0.93           C  
ATOM     62  O   ILE A   7      14.769  -4.475 -23.564  1.00  0.93           O  
ATOM     63  CG1 ILE A   7      16.155  -0.155 -24.278  1.00  0.93           C  
ATOM     64  CG2 ILE A   7      14.383  -1.745 -25.121  1.00  0.93           C  
ATOM     65  CD1 ILE A   7      15.979   0.907 -25.355  1.00  0.93           C  
ATOM     66  N   THR A   8      16.555  -4.682 -24.864  1.00  0.95           N  
ATOM     67  CA  THR A   8      16.231  -6.037 -25.294  1.00  0.95           C  
ATOM     68  C   THR A   8      16.227  -6.995 -24.106  1.00  0.95           C  
ATOM     69  CB  THR A   8      17.224  -6.539 -26.358  1.00  0.95           C  
ATOM     70  O   THR A   8      15.294  -7.784 -23.941  1.00  0.95           O  
ATOM     71  CG2 THR A   8      16.909  -7.972 -26.773  1.00  0.95           C  
ATOM     72  OG1 THR A   8      17.148  -5.692 -27.511  1.00  0.95           O  
ATOM     73  N   LEU A   9      17.264  -6.903 -23.332  1.00  0.95           N  
ATOM     74  CA  LEU A   9      17.339  -7.758 -22.151  1.00  0.95           C  
ATOM     75  C   LEU A   9      16.132  -7.541 -21.246  1.00  0.95           C  
ATOM     76  CB  LEU A   9      18.630  -7.486 -21.374  1.00  0.95           C  
ATOM     77  O   LEU A   9      15.489  -8.503 -20.821  1.00  0.95           O  
ATOM     78  CG  LEU A   9      18.780  -8.210 -20.035  1.00  0.95           C  
ATOM     79  CD1 LEU A   9      18.732  -9.720 -20.241  1.00  0.95           C  
ATOM     80  CD2 LEU A   9      20.078  -7.800 -19.348  1.00  0.95           C  
ATOM     81  N   LYS A  10      15.876  -6.275 -20.920  1.00  0.93           N  
ATOM     82  CA  LYS A  10      14.728  -5.945 -20.080  1.00  0.93           C  
ATOM     83  C   LYS A  10      13.440  -6.528 -20.654  1.00  0.93           C  
ATOM     84  CB  LYS A  10      14.594  -4.429 -19.925  1.00  0.93           C  
ATOM     85  O   LYS A  10      12.639  -7.116 -19.925  1.00  0.93           O  
ATOM     86  CG  LYS A  10      13.408  -3.996 -19.076  1.00  0.93           C  
ATOM     87  CD  LYS A  10      13.266  -2.480 -19.046  1.00  0.93           C  
ATOM     88  CE  LYS A  10      12.002  -2.050 -18.314  1.00  0.93           C  
ATOM     89  NZ  LYS A  10      11.395  -0.830 -18.925  1.00  0.93           N  
ATOM     90  N   THR A  11      13.236  -6.384 -21.901  1.00  0.93           N  
ATOM     91  CA  THR A  11      12.023  -6.826 -22.580  1.00  0.93           C  
ATOM     92  C   THR A  11      11.899  -8.346 -22.530  1.00  0.93           C  
ATOM     93  CB  THR A  11      12.000  -6.354 -24.045  1.00  0.93           C  
ATOM     94  O   THR A  11      10.809  -8.878 -22.308  1.00  0.93           O  
ATOM     95  CG2 THR A  11      10.679  -6.712 -24.718  1.00  0.93           C  
ATOM     96  OG1 THR A  11      12.174  -4.932 -24.086  1.00  0.93           O  
ATOM     97  N   VAL A  12      12.969  -9.038 -22.712  1.00  0.95           N  
ATOM     98  CA  VAL A  12      12.955 -10.496 -22.661  1.00  0.95           C  
ATOM     99  C   VAL A  12      12.537 -10.960 -21.267  1.00  0.95           C  
ATOM    100  CB  VAL A  12      14.333 -11.090 -23.029  1.00  0.95           C  
ATOM    101  O   VAL A  12      11.695 -11.851 -21.129  1.00  0.95           O  
ATOM    102  CG1 VAL A  12      14.383 -12.581 -22.702  1.00  0.95           C  
ATOM    103  CG2 VAL A  12      14.637 -10.854 -24.508  1.00  0.95           C  
ATOM    104  N   VAL A  13      13.076 -10.341 -20.244  1.00  0.93           N  
ATOM    105  CA  VAL A  13      12.759 -10.701 -18.865  1.00  0.93           C  
ATOM    106  C   VAL A  13      11.277 -10.448 -18.594  1.00  0.93           C  
ATOM    107  CB  VAL A  13      13.627  -9.912 -17.859  1.00  0.93           C  
ATOM    108  O   VAL A  13      10.587 -11.306 -18.039  1.00  0.93           O  
ATOM    109  CG1 VAL A  13      13.122 -10.120 -16.432  1.00  0.93           C  
ATOM    110  CG2 VAL A  13      15.092 -10.330 -17.977  1.00  0.93           C  
ATOM    111  N   GLU A  14      10.736  -9.350 -18.995  1.00  0.90           N  
ATOM    112  CA  GLU A  14       9.358  -8.947 -18.735  1.00  0.90           C  
ATOM    113  C   GLU A  14       8.371  -9.840 -19.482  1.00  0.90           C  
ATOM    114  CB  GLU A  14       9.143  -7.483 -19.126  1.00  0.90           C  
ATOM    115  O   GLU A  14       7.319 -10.196 -18.946  1.00  0.90           O  
ATOM    116  CG  GLU A  14       9.809  -6.490 -18.185  1.00  0.90           C  
ATOM    117  CD  GLU A  14       9.585  -5.041 -18.584  1.00  0.90           C  
ATOM    118  OE1 GLU A  14       9.813  -4.138 -17.746  1.00  0.90           O  
ATOM    119  OE2 GLU A  14       9.177  -4.805 -19.743  1.00  0.90           O  
ATOM    120  N   GLU A  15       8.762 -10.208 -20.686  1.00  0.93           N  
ATOM    121  CA  GLU A  15       7.864 -11.004 -21.517  1.00  0.93           C  
ATOM    122  C   GLU A  15       8.010 -12.493 -21.218  1.00  0.93           C  
ATOM    123  CB  GLU A  15       8.127 -10.737 -23.001  1.00  0.93           C  
ATOM    124  O   GLU A  15       7.084 -13.273 -21.451  1.00  0.93           O  
ATOM    125  CG  GLU A  15       7.769  -9.326 -23.445  1.00  0.93           C  
ATOM    126  CD  GLU A  15       6.306  -8.980 -23.223  1.00  0.93           C  
ATOM    127  OE1 GLU A  15       6.008  -7.833 -22.820  1.00  0.93           O  
ATOM    128  OE2 GLU A  15       5.450  -9.864 -23.453  1.00  0.93           O  
ATOM    129  N   GLY A  16       9.162 -12.868 -20.716  1.00  0.91           N  
ATOM    130  CA  GLY A  16       9.418 -14.251 -20.348  1.00  0.91           C  
ATOM    131  C   GLY A  16       9.760 -15.132 -21.535  1.00  0.91           C  
ATOM    132  O   GLY A  16       9.808 -16.357 -21.412  1.00  0.91           O  
ATOM    133  N   SER A  17       9.821 -14.467 -22.759  1.00  0.92           N  
ATOM    134  CA  SER A  17      10.080 -15.206 -23.990  1.00  0.92           C  
ATOM    135  C   SER A  17      10.841 -14.353 -24.999  1.00  0.92           C  
ATOM    136  CB  SER A  17       8.768 -15.693 -24.609  1.00  0.92           C  
ATOM    137  O   SER A  17      10.536 -13.172 -25.176  1.00  0.92           O  
ATOM    138  OG  SER A  17       8.961 -16.076 -25.960  1.00  0.92           O  
ATOM    139  N   PHE A  18      11.846 -15.038 -25.641  1.00  0.94           N  
ATOM    140  CA  PHE A  18      12.601 -14.334 -26.670  1.00  0.94           C  
ATOM    141  C   PHE A  18      11.707 -13.990 -27.856  1.00  0.94           C  
ATOM    142  CB  PHE A  18      13.792 -15.176 -27.137  1.00  0.94           C  
ATOM    143  O   PHE A  18      11.815 -12.902 -28.426  1.00  0.94           O  
ATOM    144  CG  PHE A  18      14.965 -15.143 -26.195  1.00  0.94           C  
ATOM    145  CD1 PHE A  18      16.105 -14.413 -26.509  1.00  0.94           C  
ATOM    146  CD2 PHE A  18      14.927 -15.842 -24.996  1.00  0.94           C  
ATOM    147  CE1 PHE A  18      17.193 -14.381 -25.639  1.00  0.94           C  
ATOM    148  CE2 PHE A  18      16.010 -15.814 -24.121  1.00  0.94           C  
ATOM    149  CZ  PHE A  18      17.142 -15.084 -24.445  1.00  0.94           C  
ATOM    150  N   LEU A  19      10.841 -14.881 -28.131  1.00  0.94           N  
ATOM    151  CA  LEU A  19       9.917 -14.666 -29.239  1.00  0.94           C  
ATOM    152  C   LEU A  19       8.989 -13.490 -28.951  1.00  0.94           C  
ATOM    153  CB  LEU A  19       9.092 -15.928 -29.502  1.00  0.94           C  
ATOM    154  O   LEU A  19       8.843 -12.591 -29.782  1.00  0.94           O  
ATOM    155  CG  LEU A  19       8.069 -15.846 -30.636  1.00  0.94           C  
ATOM    156  CD1 LEU A  19       8.770 -15.566 -31.962  1.00  0.94           C  
ATOM    157  CD2 LEU A  19       7.255 -17.132 -30.717  1.00  0.94           C  
ATOM    158  N   ARG A  20       8.405 -13.432 -27.810  1.00  0.95           N  
ATOM    159  CA  ARG A  20       7.493 -12.354 -27.440  1.00  0.95           C  
ATOM    160  C   ARG A  20       8.224 -11.017 -27.372  1.00  0.95           C  
ATOM    161  CB  ARG A  20       6.823 -12.654 -26.097  1.00  0.95           C  
ATOM    162  O   ARG A  20       7.678  -9.985 -27.766  1.00  0.95           O  
ATOM    163  CG  ARG A  20       5.762 -13.741 -26.167  1.00  0.95           C  
ATOM    164  CD  ARG A  20       5.044 -13.915 -24.837  1.00  0.95           C  
ATOM    165  NE  ARG A  20       4.058 -14.990 -24.893  1.00  0.95           N  
ATOM    166  NH1 ARG A  20       3.786 -15.141 -22.604  1.00  0.95           N  
ATOM    167  NH2 ARG A  20       2.598 -16.520 -23.996  1.00  0.95           N  
ATOM    168  CZ  ARG A  20       3.483 -15.548 -23.831  1.00  0.95           C  
ATOM    169  N   ALA A  21       9.387 -11.113 -26.948  1.00  0.95           N  
ATOM    170  CA  ALA A  21      10.195  -9.898 -26.886  1.00  0.95           C  
ATOM    171  C   ALA A  21      10.464  -9.346 -28.283  1.00  0.95           C  
ATOM    172  CB  ALA A  21      11.511 -10.171 -26.162  1.00  0.95           C  
ATOM    173  O   ALA A  21      10.416  -8.133 -28.498  1.00  0.95           O  
ATOM    174  N   SER A  22      10.799 -10.227 -29.175  1.00  0.96           N  
ATOM    175  CA  SER A  22      11.056  -9.803 -30.548  1.00  0.96           C  
ATOM    176  C   SER A  22       9.830  -9.135 -31.159  1.00  0.96           C  
ATOM    177  CB  SER A  22      11.478 -10.996 -31.407  1.00  0.96           C  
ATOM    178  O   SER A  22       9.953  -8.150 -31.890  1.00  0.96           O  
ATOM    179  OG  SER A  22      10.377 -11.855 -31.650  1.00  0.96           O  
ATOM    180  N   GLN A  23       8.683  -9.680 -30.888  1.00  0.95           N  
ATOM    181  CA  GLN A  23       7.437  -9.102 -31.381  1.00  0.95           C  
ATOM    182  C   GLN A  23       7.213  -7.706 -30.807  1.00  0.95           C  
ATOM    183  CB  GLN A  23       6.253 -10.007 -31.040  1.00  0.95           C  
ATOM    184  O   GLN A  23       6.853  -6.779 -31.536  1.00  0.95           O  
ATOM    185  CG  GLN A  23       6.267 -11.342 -31.773  1.00  0.95           C  
ATOM    186  CD  GLN A  23       5.199 -12.297 -31.275  1.00  0.95           C  
ATOM    187  NE2 GLN A  23       4.893 -13.313 -32.074  1.00  0.95           N  
ATOM    188  OE1 GLN A  23       4.655 -12.124 -30.179  1.00  0.95           O  
ATOM    189  N   LYS A  24       7.512  -7.564 -29.485  1.00  0.93           N  
ATOM    190  CA  LYS A  24       7.329  -6.287 -28.802  1.00  0.93           C  
ATOM    191  C   LYS A  24       8.309  -5.239 -29.325  1.00  0.93           C  
ATOM    192  CB  LYS A  24       7.499  -6.456 -27.292  1.00  0.93           C  
ATOM    193  O   LYS A  24       7.950  -4.070 -29.482  1.00  0.93           O  
ATOM    194  CG  LYS A  24       7.155  -5.211 -26.487  1.00  0.93           C  
ATOM    195  CD  LYS A  24       7.045  -5.520 -25.000  1.00  0.93           C  
ATOM    196  CE  LYS A  24       6.620  -4.294 -24.203  1.00  0.93           C  
ATOM    197  NZ  LYS A  24       6.358  -4.627 -22.771  1.00  0.93           N  
ATOM    198  N   LEU A  25       9.482  -5.689 -29.694  1.00  0.94           N  
ATOM    199  CA  LEU A  25      10.524  -4.755 -30.104  1.00  0.94           C  
ATOM    200  C   LEU A  25      10.518  -4.563 -31.617  1.00  0.94           C  
ATOM    201  CB  LEU A  25      11.899  -5.251 -29.647  1.00  0.94           C  
ATOM    202  O   LEU A  25      11.327  -3.803 -32.154  1.00  0.94           O  
ATOM    203  CG  LEU A  25      12.142  -5.278 -28.137  1.00  0.94           C  
ATOM    204  CD1 LEU A  25      13.473  -5.953 -27.827  1.00  0.94           C  
ATOM    205  CD2 LEU A  25      12.108  -3.865 -27.565  1.00  0.94           C  
ATOM    206  N   CYS A  26       9.613  -5.286 -32.281  1.00  0.96           N  
ATOM    207  CA  CYS A  26       9.459  -5.225 -33.731  1.00  0.96           C  
ATOM    208  C   CYS A  26      10.766  -5.570 -34.433  1.00  0.96           C  
ATOM    209  CB  CYS A  26       8.989  -3.836 -34.162  1.00  0.96           C  
ATOM    210  O   CYS A  26      11.206  -4.845 -35.327  1.00  0.96           O  
ATOM    211  SG  CYS A  26       7.393  -3.358 -33.463  1.00  0.96           S  
ATOM    212  N   CYS A  27      11.427  -6.657 -34.041  1.00  0.95           N  
ATOM    213  CA  CYS A  27      12.626  -7.197 -34.673  1.00  0.95           C  
ATOM    214  C   CYS A  27      12.564  -8.718 -34.750  1.00  0.95           C  
ATOM    215  CB  CYS A  27      13.876  -6.767 -33.906  1.00  0.95           C  
ATOM    216  O   CYS A  27      11.554  -9.321 -34.382  1.00  0.95           O  
ATOM    217  SG  CYS A  27      13.995  -7.477 -32.250  1.00  0.95           S  
ATOM    218  N   THR A  28      13.549  -9.331 -35.394  1.00  0.96           N  
ATOM    219  CA  THR A  28      13.573 -10.784 -35.516  1.00  0.96           C  
ATOM    220  C   THR A  28      14.075 -11.427 -34.226  1.00  0.96           C  
ATOM    221  CB  THR A  28      14.459 -11.232 -36.694  1.00  0.96           C  
ATOM    222  O   THR A  28      14.771 -10.786 -33.437  1.00  0.96           O  
ATOM    223  CG2 THR A  28      14.011 -10.579 -37.998  1.00  0.96           C  
ATOM    224  OG1 THR A  28      15.818 -10.861 -36.430  1.00  0.96           O  
ATOM    225  N   GLN A  29      13.609 -12.617 -33.916  1.00  0.96           N  
ATOM    226  CA  GLN A  29      14.097 -13.346 -32.750  1.00  0.96           C  
ATOM    227  C   GLN A  29      15.618 -13.468 -32.775  1.00  0.96           C  
ATOM    228  CB  GLN A  29      13.461 -14.735 -32.680  1.00  0.96           C  
ATOM    229  O   GLN A  29      16.269 -13.400 -31.729  1.00  0.96           O  
ATOM    230  CG  GLN A  29      13.785 -15.496 -31.401  1.00  0.96           C  
ATOM    231  CD  GLN A  29      13.093 -16.844 -31.329  1.00  0.96           C  
ATOM    232  NE2 GLN A  29      13.493 -17.665 -30.364  1.00  0.96           N  
ATOM    233  OE1 GLN A  29      12.206 -17.146 -32.134  1.00  0.96           O  
ATOM    234  N   SER A  30      16.287 -13.641 -33.962  1.00  0.96           N  
ATOM    235  CA  SER A  30      17.735 -13.727 -34.115  1.00  0.96           C  
ATOM    236  C   SER A  30      18.417 -12.444 -33.653  1.00  0.96           C  
ATOM    237  CB  SER A  30      18.105 -14.015 -35.570  1.00  0.96           C  
ATOM    238  O   SER A  30      19.502 -12.487 -33.068  1.00  0.96           O  
ATOM    239  OG  SER A  30      17.580 -13.018 -36.429  1.00  0.96           O  
ATOM    240  N   THR A  31      17.717 -11.309 -33.878  1.00  0.96           N  
ATOM    241  CA  THR A  31      18.234 -10.018 -33.437  1.00  0.96           C  
ATOM    242  C   THR A  31      18.255  -9.935 -31.914  1.00  0.96           C  
ATOM    243  CB  THR A  31      17.398  -8.857 -34.006  1.00  0.96           C  
ATOM    244  O   THR A  31      19.233  -9.470 -31.325  1.00  0.96           O  
ATOM    245  CG2 THR A  31      17.938  -7.509 -33.540  1.00  0.96           C  
ATOM    246  OG1 THR A  31      17.436  -8.905 -35.438  1.00  0.96           O  
ATOM    247  N   VAL A  32      17.175 -10.356 -31.314  1.00  0.97           N  
ATOM    248  CA  VAL A  32      17.074 -10.368 -29.858  1.00  0.97           C  
ATOM    249  C   VAL A  32      18.174 -11.248 -29.271  1.00  0.97           C  
ATOM    250  CB  VAL A  32      15.687 -10.864 -29.389  1.00  0.97           C  
ATOM    251  O   VAL A  32      18.885 -10.835 -28.351  1.00  0.97           O  
ATOM    252  CG1 VAL A  32      15.665 -11.049 -27.873  1.00  0.97           C  
ATOM    253  CG2 VAL A  32      14.596  -9.889 -29.828  1.00  0.97           C  
ATOM    254  N   THR A  33      18.361 -12.470 -29.835  1.00  0.96           N  
ATOM    255  CA  THR A  33      19.391 -13.395 -29.375  1.00  0.96           C  
ATOM    256  C   THR A  33      20.779 -12.779 -29.527  1.00  0.96           C  
ATOM    257  CB  THR A  33      19.331 -14.727 -30.147  1.00  0.96           C  
ATOM    258  O   THR A  33      21.610 -12.877 -28.622  1.00  0.96           O  
ATOM    259  CG2 THR A  33      20.412 -15.689 -29.668  1.00  0.96           C  
ATOM    260  OG1 THR A  33      18.047 -15.330 -29.946  1.00  0.96           O  
ATOM    261  N   PHE A  34      20.941 -12.147 -30.623  1.00  0.97           N  
ATOM    262  CA  PHE A  34      22.216 -11.500 -30.909  1.00  0.97           C  
ATOM    263  C   PHE A  34      22.518 -10.419 -29.878  1.00  0.97           C  
ATOM    264  CB  PHE A  34      22.209 -10.896 -32.317  1.00  0.97           C  
ATOM    265  O   PHE A  34      23.633 -10.344 -29.359  1.00  0.97           O  
ATOM    266  CG  PHE A  34      23.466 -10.143 -32.661  1.00  0.97           C  
ATOM    267  CD1 PHE A  34      23.484  -8.754 -32.652  1.00  0.97           C  
ATOM    268  CD2 PHE A  34      24.629 -10.825 -32.992  1.00  0.97           C  
ATOM    269  CE1 PHE A  34      24.646  -8.054 -32.970  1.00  0.97           C  
ATOM    270  CE2 PHE A  34      25.794 -10.133 -33.310  1.00  0.97           C  
ATOM    271  CZ  PHE A  34      25.800  -8.748 -33.300  1.00  0.97           C  
ATOM    272  N   HIS A  35      21.519  -9.575 -29.568  1.00  0.97           N  
ATOM    273  CA  HIS A  35      21.676  -8.522 -28.570  1.00  0.97           C  
ATOM    274  C   HIS A  35      22.066  -9.102 -27.215  1.00  0.97           C  
ATOM    275  CB  HIS A  35      20.386  -7.710 -28.441  1.00  0.97           C  
ATOM    276  O   HIS A  35      22.968  -8.586 -26.550  1.00  0.97           O  
ATOM    277  CG  HIS A  35      20.147  -6.778 -29.587  1.00  0.97           C  
ATOM    278  CD2 HIS A  35      20.932  -6.440 -30.636  1.00  0.97           C  
ATOM    279  ND1 HIS A  35      18.976  -6.068 -29.736  1.00  0.97           N  
ATOM    280  CE1 HIS A  35      19.051  -5.331 -30.832  1.00  0.97           C  
ATOM    281  NE2 HIS A  35      20.228  -5.539 -31.397  1.00  0.97           N  
ATOM    282  N   ILE A  36      21.401 -10.218 -26.799  1.00  0.96           N  
ATOM    283  CA  ILE A  36      21.661 -10.845 -25.507  1.00  0.96           C  
ATOM    284  C   ILE A  36      23.077 -11.415 -25.485  1.00  0.96           C  
ATOM    285  CB  ILE A  36      20.631 -11.956 -25.202  1.00  0.96           C  
ATOM    286  O   ILE A  36      23.814 -11.225 -24.514  1.00  0.96           O  
ATOM    287  CG1 ILE A  36      19.230 -11.356 -25.039  1.00  0.96           C  
ATOM    288  CG2 ILE A  36      21.039 -12.741 -23.951  1.00  0.96           C  
ATOM    289  CD1 ILE A  36      19.129 -10.309 -23.939  1.00  0.96           C  
ATOM    290  N   GLN A  37      23.461 -12.046 -26.573  1.00  0.96           N  
ATOM    291  CA  GLN A  37      24.794 -12.632 -26.672  1.00  0.96           C  
ATOM    292  C   GLN A  37      25.875 -11.558 -26.590  1.00  0.96           C  
ATOM    293  CB  GLN A  37      24.937 -13.424 -27.973  1.00  0.96           C  
ATOM    294  O   GLN A  37      26.902 -11.752 -25.937  1.00  0.96           O  
ATOM    295  CG  GLN A  37      24.187 -14.749 -27.972  1.00  0.96           C  
ATOM    296  CD  GLN A  37      24.230 -15.448 -29.318  1.00  0.96           C  
ATOM    297  NE2 GLN A  37      23.823 -16.713 -29.342  1.00  0.96           N  
ATOM    298  OE1 GLN A  37      24.625 -14.857 -30.328  1.00  0.96           O  
ATOM    299  N   GLN A  38      25.622 -10.412 -27.213  1.00  0.97           N  
ATOM    300  CA  GLN A  38      26.572  -9.305 -27.173  1.00  0.97           C  
ATOM    301  C   GLN A  38      26.737  -8.772 -25.753  1.00  0.97           C  
ATOM    302  CB  GLN A  38      26.125  -8.180 -28.108  1.00  0.97           C  
ATOM    303  O   GLN A  38      27.851  -8.467 -25.324  1.00  0.97           O  
ATOM    304  CG  GLN A  38      26.332  -8.489 -29.585  1.00  0.97           C  
ATOM    305  CD  GLN A  38      27.798  -8.570 -29.968  1.00  0.97           C  
ATOM    306  NE2 GLN A  38      28.114  -9.440 -30.921  1.00  0.97           N  
ATOM    307  OE1 GLN A  38      28.639  -7.856 -29.413  1.00  0.97           O  
ATOM    308  N   LEU A  39      25.592  -8.754 -25.050  1.00  0.95           N  
ATOM    309  CA  LEU A  39      25.652  -8.315 -23.660  1.00  0.95           C  
ATOM    310  C   LEU A  39      26.447  -9.302 -22.812  1.00  0.95           C  
ATOM    311  CB  LEU A  39      24.241  -8.154 -23.088  1.00  0.95           C  
ATOM    312  O   LEU A  39      27.265  -8.897 -21.983  1.00  0.95           O  
ATOM    313  CG  LEU A  39      23.517  -6.850 -23.427  1.00  0.95           C  
ATOM    314  CD1 LEU A  39      22.078  -6.896 -22.923  1.00  0.95           C  
ATOM    315  CD2 LEU A  39      24.259  -5.656 -22.836  1.00  0.95           C  
ATOM    316  N   GLU A  40      26.195 -10.541 -23.034  1.00  0.96           N  
ATOM    317  CA  GLU A  40      26.911 -11.584 -22.305  1.00  0.96           C  
ATOM    318  C   GLU A  40      28.412 -11.511 -22.571  1.00  0.96           C  
ATOM    319  CB  GLU A  40      26.377 -12.968 -22.682  1.00  0.96           C  
ATOM    320  O   GLU A  40      29.218 -11.637 -21.646  1.00  0.96           O  
ATOM    321  CG  GLU A  40      24.993 -13.266 -22.122  1.00  0.96           C  
ATOM    322  CD  GLU A  40      24.482 -14.649 -22.493  1.00  0.96           C  
ATOM    323  OE1 GLU A  40      23.743 -15.260 -21.687  1.00  0.96           O  
ATOM    324  OE2 GLU A  40      24.823 -15.127 -23.599  1.00  0.96           O  
ATOM    325  N   GLN A  41      28.741 -11.223 -23.829  1.00  0.96           N  
ATOM    326  CA  GLN A  41      30.144 -11.095 -24.209  1.00  0.96           C  
ATOM    327  C   GLN A  41      30.779  -9.866 -23.566  1.00  0.96           C  
ATOM    328  CB  GLN A  41      30.284 -11.023 -25.731  1.00  0.96           C  
ATOM    329  O   GLN A  41      31.882  -9.944 -23.022  1.00  0.96           O  
ATOM    330  CG  GLN A  41      31.727 -11.030 -26.216  1.00  0.96           C  
ATOM    331  CD  GLN A  41      31.838 -10.997 -27.729  1.00  0.96           C  
ATOM    332  NE2 GLN A  41      33.065 -11.050 -28.235  1.00  0.96           N  
ATOM    333  OE1 GLN A  41      30.828 -10.926 -28.437  1.00  0.96           O  
ATOM    334  N   GLU A  42      30.099  -8.818 -23.562  1.00  0.94           N  
ATOM    335  CA  GLU A  42      30.603  -7.559 -23.024  1.00  0.94           C  
ATOM    336  C   GLU A  42      30.826  -7.652 -21.517  1.00  0.94           C  
ATOM    337  CB  GLU A  42      29.639  -6.413 -23.343  1.00  0.94           C  
ATOM    338  O   GLU A  42      31.826  -7.149 -21.000  1.00  0.94           O  
ATOM    339  CG  GLU A  42      30.196  -5.033 -23.024  1.00  0.94           C  
ATOM    340  CD  GLU A  42      29.319  -3.900 -23.532  1.00  0.94           C  
ATOM    341  OE1 GLU A  42      29.604  -2.723 -23.214  1.00  0.94           O  
ATOM    342  OE2 GLU A  42      28.339  -4.191 -24.253  1.00  0.94           O  
ATOM    343  N   PHE A  43      29.968  -8.375 -20.818  1.00  0.93           N  
ATOM    344  CA  PHE A  43      30.047  -8.441 -19.363  1.00  0.93           C  
ATOM    345  C   PHE A  43      30.753  -9.716 -18.917  1.00  0.93           C  
ATOM    346  CB  PHE A  43      28.647  -8.371 -18.744  1.00  0.93           C  
ATOM    347  O   PHE A  43      30.983  -9.918 -17.723  1.00  0.93           O  
ATOM    348  CG  PHE A  43      27.963  -7.045 -18.940  1.00  0.93           C  
ATOM    349  CD1 PHE A  43      28.625  -5.857 -18.658  1.00  0.93           C  
ATOM    350  CD2 PHE A  43      26.655  -6.988 -19.405  1.00  0.93           C  
ATOM    351  CE1 PHE A  43      27.994  -4.628 -18.837  1.00  0.93           C  
ATOM    352  CE2 PHE A  43      26.018  -5.764 -19.588  1.00  0.93           C  
ATOM    353  CZ  PHE A  43      26.688  -4.585 -19.302  1.00  0.93           C  
ATOM    354  N   SER A  44      31.123 -10.459 -19.901  1.00  0.96           N  
ATOM    355  CA  SER A  44      31.759 -11.746 -19.638  1.00  0.96           C  
ATOM    356  C   SER A  44      30.956 -12.564 -18.632  1.00  0.96           C  
ATOM    357  CB  SER A  44      33.184 -11.544 -19.121  1.00  0.96           C  
ATOM    358  O   SER A  44      31.519 -13.126 -17.691  1.00  0.96           O  
ATOM    359  OG  SER A  44      33.979 -10.877 -20.087  1.00  0.96           O  
ATOM    360  N   VAL A  45      29.633 -12.556 -18.780  1.00  0.95           N  
ATOM    361  CA  VAL A  45      28.722 -13.339 -17.952  1.00  0.95           C  
ATOM    362  C   VAL A  45      27.677 -14.020 -18.833  1.00  0.95           C  
ATOM    363  CB  VAL A  45      28.030 -12.462 -16.884  1.00  0.95           C  
ATOM    364  O   VAL A  45      27.467 -13.619 -19.980  1.00  0.95           O  
ATOM    365  CG1 VAL A  45      29.063 -11.814 -15.964  1.00  0.95           C  
ATOM    366  CG2 VAL A  45      27.162 -11.396 -17.552  1.00  0.95           C  
ATOM    367  N   GLN A  46      27.134 -15.099 -18.325  1.00  0.95           N  
ATOM    368  CA  GLN A  46      25.956 -15.713 -18.928  1.00  0.95           C  
ATOM    369  C   GLN A  46      24.673 -15.193 -18.286  1.00  0.95           C  
ATOM    370  CB  GLN A  46      26.023 -17.237 -18.808  1.00  0.95           C  
ATOM    371  O   GLN A  46      24.486 -15.317 -17.074  1.00  0.95           O  
ATOM    372  CG  GLN A  46      25.055 -17.970 -19.726  1.00  0.95           C  
ATOM    373  CD  GLN A  46      25.264 -19.472 -19.722  1.00  0.95           C  
ATOM    374  NE2 GLN A  46      24.327 -20.204 -20.315  1.00  0.95           N  
ATOM    375  OE1 GLN A  46      26.261 -19.972 -19.190  1.00  0.95           O  
ATOM    376  N   LEU A  47      23.780 -14.589 -19.053  1.00  0.96           N  
ATOM    377  CA  LEU A  47      22.599 -13.941 -18.493  1.00  0.96           C  
ATOM    378  C   LEU A  47      21.426 -14.914 -18.426  1.00  0.96           C  
ATOM    379  CB  LEU A  47      22.214 -12.716 -19.326  1.00  0.96           C  
ATOM    380  O   LEU A  47      20.611 -14.847 -17.503  1.00  0.96           O  
ATOM    381  CG  LEU A  47      23.198 -11.544 -19.303  1.00  0.96           C  
ATOM    382  CD1 LEU A  47      22.777 -10.480 -20.311  1.00  0.96           C  
ATOM    383  CD2 LEU A  47      23.293 -10.953 -17.901  1.00  0.96           C  
ATOM    384  N   PHE A  48      21.381 -15.853 -19.372  1.00  0.96           N  
ATOM    385  CA  PHE A  48      20.317 -16.848 -19.422  1.00  0.96           C  
ATOM    386  C   PHE A  48      20.896 -18.256 -19.495  1.00  0.96           C  
ATOM    387  CB  PHE A  48      19.399 -16.596 -20.621  1.00  0.96           C  
ATOM    388  O   PHE A  48      22.009 -18.451 -19.988  1.00  0.96           O  
ATOM    389  CG  PHE A  48      18.563 -15.351 -20.494  1.00  0.96           C  
ATOM    390  CD1 PHE A  48      17.323 -15.390 -19.869  1.00  0.96           C  
ATOM    391  CD2 PHE A  48      19.018 -14.140 -21.001  1.00  0.96           C  
ATOM    392  CE1 PHE A  48      16.547 -14.239 -19.750  1.00  0.96           C  
ATOM    393  CE2 PHE A  48      18.248 -12.986 -20.885  1.00  0.96           C  
ATOM    394  CZ  PHE A  48      17.013 -13.038 -20.261  1.00  0.96           C  
ATOM    395  N   GLU A  49      20.231 -19.205 -18.936  1.00  0.94           N  
ATOM    396  CA  GLU A  49      20.562 -20.622 -19.042  1.00  0.94           C  
ATOM    397  C   GLU A  49      19.322 -21.458 -19.347  1.00  0.94           C  
ATOM    398  CB  GLU A  49      21.226 -21.117 -17.754  1.00  0.94           C  
ATOM    399  O   GLU A  49      18.200 -21.045 -19.047  1.00  0.94           O  
ATOM    400  CG  GLU A  49      20.321 -21.052 -16.532  1.00  0.94           C  
ATOM    401  CD  GLU A  49      21.006 -21.508 -15.253  1.00  0.94           C  
ATOM    402  OE1 GLU A  49      20.457 -21.271 -14.153  1.00  0.94           O  
ATOM    403  OE2 GLU A  49      22.101 -22.105 -15.352  1.00  0.94           O  
ATOM    404  N   LYS A  50      19.577 -22.427 -20.013  1.00  0.90           N  
ATOM    405  CA  LYS A  50      18.493 -23.343 -20.352  1.00  0.90           C  
ATOM    406  C   LYS A  50      18.300 -24.394 -19.263  1.00  0.90           C  
ATOM    407  CB  LYS A  50      18.766 -24.024 -21.694  1.00  0.90           C  
ATOM    408  O   LYS A  50      19.244 -25.096 -18.895  1.00  0.90           O  
ATOM    409  CG  LYS A  50      17.569 -24.769 -22.266  1.00  0.90           C  
ATOM    410  CD  LYS A  50      17.864 -25.321 -23.655  1.00  0.90           C  
ATOM    411  CE  LYS A  50      16.669 -26.072 -24.225  1.00  0.90           C  
ATOM    412  NZ  LYS A  50      16.952 -26.610 -25.589  1.00  0.90           N  
ATOM    413  N   ILE A  51      17.130 -24.343 -18.593  1.00  0.88           N  
ATOM    414  CA  ILE A  51      16.702 -25.380 -17.662  1.00  0.88           C  
ATOM    415  C   ILE A  51      15.473 -26.096 -18.216  1.00  0.88           C  
ATOM    416  CB  ILE A  51      16.398 -24.795 -16.264  1.00  0.88           C  
ATOM    417  O   ILE A  51      14.374 -25.535 -18.230  1.00  0.88           O  
ATOM    418  CG1 ILE A  51      17.627 -24.064 -15.712  1.00  0.88           C  
ATOM    419  CG2 ILE A  51      15.940 -25.898 -15.305  1.00  0.88           C  
ATOM    420  CD1 ILE A  51      17.384 -23.359 -14.385  1.00  0.88           C  
ATOM    421  N   GLY A  52      15.738 -27.334 -18.721  1.00  0.88           N  
ATOM    422  CA  GLY A  52      14.688 -28.032 -19.445  1.00  0.88           C  
ATOM    423  C   GLY A  52      14.325 -27.367 -20.759  1.00  0.88           C  
ATOM    424  O   GLY A  52      15.188 -27.160 -21.615  1.00  0.88           O  
ATOM    425  N   ARG A  53      13.083 -26.929 -20.890  1.00  0.82           N  
ATOM    426  CA  ARG A  53      12.590 -26.299 -22.110  1.00  0.82           C  
ATOM    427  C   ARG A  53      12.438 -24.793 -21.926  1.00  0.82           C  
ATOM    428  CB  ARG A  53      11.253 -26.913 -22.531  1.00  0.82           C  
ATOM    429  O   ARG A  53      12.092 -24.078 -22.869  1.00  0.82           O  
ATOM    430  CG  ARG A  53      11.366 -28.336 -23.053  1.00  0.82           C  
ATOM    431  CD  ARG A  53      10.022 -28.871 -23.528  1.00  0.82           C  
ATOM    432  NE  ARG A  53      10.147 -30.206 -24.106  1.00  0.82           N  
ATOM    433  NH1 ARG A  53       7.886 -30.472 -24.501  1.00  0.82           N  
ATOM    434  NH2 ARG A  53       9.356 -32.139 -25.061  1.00  0.82           N  
ATOM    435  CZ  ARG A  53       9.130 -30.936 -24.555  1.00  0.82           C  
ATOM    436  N   ARG A  54      12.861 -24.352 -20.709  1.00  0.84           N  
ATOM    437  CA  ARG A  54      12.625 -22.941 -20.416  1.00  0.84           C  
ATOM    438  C   ARG A  54      13.940 -22.177 -20.305  1.00  0.84           C  
ATOM    439  CB  ARG A  54      11.818 -22.788 -19.125  1.00  0.84           C  
ATOM    440  O   ARG A  54      14.930 -22.707 -19.797  1.00  0.84           O  
ATOM    441  CG  ARG A  54      10.380 -23.269 -19.235  1.00  0.84           C  
ATOM    442  CD  ARG A  54       9.584 -22.962 -17.975  1.00  0.84           C  
ATOM    443  NE  ARG A  54       8.247 -23.545 -18.027  1.00  0.84           N  
ATOM    444  NH1 ARG A  54       7.515 -22.556 -16.071  1.00  0.84           N  
ATOM    445  NH2 ARG A  54       6.112 -23.920 -17.266  1.00  0.84           N  
ATOM    446  CZ  ARG A  54       7.294 -23.339 -17.121  1.00  0.84           C  
ATOM    447  N   MET A  55      14.002 -21.057 -20.815  1.00  0.89           N  
ATOM    448  CA  MET A  55      15.121 -20.136 -20.633  1.00  0.89           C  
ATOM    449  C   MET A  55      14.966 -19.341 -19.341  1.00  0.89           C  
ATOM    450  CB  MET A  55      15.234 -19.183 -21.824  1.00  0.89           C  
ATOM    451  O   MET A  55      13.969 -18.640 -19.154  1.00  0.89           O  
ATOM    452  CG  MET A  55      15.666 -19.862 -23.113  1.00  0.89           C  
ATOM    453  SD  MET A  55      17.324 -20.637 -22.978  1.00  0.89           S  
ATOM    454  CE  MET A  55      18.372 -19.156 -22.982  1.00  0.89           C  
ATOM    455  N   CYS A  56      15.915 -19.525 -18.474  1.00  0.91           N  
ATOM    456  CA  CYS A  56      15.830 -18.878 -17.169  1.00  0.91           C  
ATOM    457  C   CYS A  56      17.028 -17.966 -16.934  1.00  0.91           C  
ATOM    458  CB  CYS A  56      15.747 -19.923 -16.057  1.00  0.91           C  
ATOM    459  O   CYS A  56      18.114 -18.211 -17.464  1.00  0.91           O  
ATOM    460  SG  CYS A  56      14.307 -21.006 -16.182  1.00  0.91           S  
ATOM    461  N   LEU A  57      16.723 -16.924 -16.199  1.00  0.94           N  
ATOM    462  CA  LEU A  57      17.786 -15.987 -15.850  1.00  0.94           C  
ATOM    463  C   LEU A  57      18.814 -16.646 -14.937  1.00  0.94           C  
ATOM    464  CB  LEU A  57      17.204 -14.745 -15.170  1.00  0.94           C  
ATOM    465  O   LEU A  57      18.451 -17.378 -14.013  1.00  0.94           O  
ATOM    466  CG  LEU A  57      18.021 -13.458 -15.296  1.00  0.94           C  
ATOM    467  CD1 LEU A  57      17.925 -12.905 -16.714  1.00  0.94           C  
ATOM    468  CD2 LEU A  57      17.549 -12.423 -14.280  1.00  0.94           C  
ATOM    469  N   THR A  58      20.117 -16.447 -15.160  1.00  0.96           N  
ATOM    470  CA  THR A  58      21.170 -16.938 -14.278  1.00  0.96           C  
ATOM    471  C   THR A  58      21.292 -16.057 -13.038  1.00  0.96           C  
ATOM    472  CB  THR A  58      22.526 -16.995 -15.005  1.00  0.96           C  
ATOM    473  O   THR A  58      20.650 -15.009 -12.949  1.00  0.96           O  
ATOM    474  CG2 THR A  58      22.436 -17.838 -16.273  1.00  0.96           C  
ATOM    475  OG1 THR A  58      22.930 -15.665 -15.357  1.00  0.96           O  
ATOM    476  N   ARG A  59      22.038 -16.539 -12.063  1.00  0.94           N  
ATOM    477  CA  ARG A  59      22.316 -15.750 -10.867  1.00  0.94           C  
ATOM    478  C   ARG A  59      22.915 -14.396 -11.231  1.00  0.94           C  
ATOM    479  CB  ARG A  59      23.261 -16.506  -9.931  1.00  0.94           C  
ATOM    480  O   ARG A  59      22.518 -13.367 -10.681  1.00  0.94           O  
ATOM    481  CG  ARG A  59      23.503 -15.806  -8.603  1.00  0.94           C  
ATOM    482  CD  ARG A  59      24.452 -16.597  -7.713  1.00  0.94           C  
ATOM    483  NE  ARG A  59      24.851 -15.832  -6.535  1.00  0.94           N  
ATOM    484  NH1 ARG A  59      26.353 -17.409  -5.764  1.00  0.94           N  
ATOM    485  NH2 ARG A  59      26.032 -15.459  -4.602  1.00  0.94           N  
ATOM    486  CZ  ARG A  59      25.744 -16.235  -5.636  1.00  0.94           C  
ATOM    487  N   GLU A  60      23.822 -14.433 -12.147  1.00  0.93           N  
ATOM    488  CA  GLU A  60      24.476 -13.208 -12.596  1.00  0.93           C  
ATOM    489  C   GLU A  60      23.482 -12.266 -13.269  1.00  0.93           C  
ATOM    490  CB  GLU A  60      25.626 -13.532 -13.553  1.00  0.93           C  
ATOM    491  O   GLU A  60      23.527 -11.053 -13.056  1.00  0.93           O  
ATOM    492  CG  GLU A  60      26.742 -14.349 -12.920  1.00  0.93           C  
ATOM    493  CD  GLU A  60      27.335 -13.697 -11.681  1.00  0.93           C  
ATOM    494  OE1 GLU A  60      27.640 -14.416 -10.703  1.00  0.93           O  
ATOM    495  OE2 GLU A  60      27.494 -12.456 -11.688  1.00  0.93           O  
ATOM    496  N   GLY A  61      22.547 -12.867 -14.141  1.00  0.93           N  
ATOM    497  CA  GLY A  61      21.483 -12.097 -14.767  1.00  0.93           C  
ATOM    498  C   GLY A  61      20.586 -11.395 -13.766  1.00  0.93           C  
ATOM    499  O   GLY A  61      20.246 -10.223 -13.944  1.00  0.93           O  
ATOM    500  N   LYS A  62      20.311 -12.101 -12.726  1.00  0.92           N  
ATOM    501  CA  LYS A  62      19.442 -11.554 -11.688  1.00  0.92           C  
ATOM    502  C   LYS A  62      20.115 -10.393 -10.962  1.00  0.92           C  
ATOM    503  CB  LYS A  62      19.051 -12.642 -10.687  1.00  0.92           C  
ATOM    504  O   LYS A  62      19.462  -9.406 -10.619  1.00  0.92           O  
ATOM    505  CG  LYS A  62      18.046 -13.649 -11.228  1.00  0.92           C  
ATOM    506  CD  LYS A  62      17.668 -14.682 -10.174  1.00  0.92           C  
ATOM    507  CE  LYS A  62      16.715 -15.730 -10.734  1.00  0.92           C  
ATOM    508  NZ  LYS A  62      16.386 -16.777  -9.721  1.00  0.92           N  
ATOM    509  N   LYS A  63      21.421 -10.498 -10.828  1.00  0.92           N  
ATOM    510  CA  LYS A  63      22.193  -9.464 -10.145  1.00  0.92           C  
ATOM    511  C   LYS A  63      22.229  -8.176 -10.962  1.00  0.92           C  
ATOM    512  CB  LYS A  63      23.617  -9.951  -9.871  1.00  0.92           C  
ATOM    513  O   LYS A  63      22.203  -7.078 -10.401  1.00  0.92           O  
ATOM    514  CG  LYS A  63      23.730 -10.899  -8.686  1.00  0.92           C  
ATOM    515  CD  LYS A  63      25.181 -11.261  -8.396  1.00  0.92           C  
ATOM    516  CE  LYS A  63      25.290 -12.265  -7.257  1.00  0.92           C  
ATOM    517  NZ  LYS A  63      26.709 -12.648  -6.990  1.00  0.92           N  
ATOM    518  N   LEU A  64      22.208  -8.295 -12.256  1.00  0.92           N  
ATOM    519  CA  LEU A  64      22.371  -7.143 -13.136  1.00  0.92           C  
ATOM    520  C   LEU A  64      21.033  -6.452 -13.379  1.00  0.92           C  
ATOM    521  CB  LEU A  64      22.988  -7.570 -14.470  1.00  0.92           C  
ATOM    522  O   LEU A  64      20.995  -5.270 -13.730  1.00  0.92           O  
ATOM    523  CG  LEU A  64      24.481  -7.903 -14.451  1.00  0.92           C  
ATOM    524  CD1 LEU A  64      24.924  -8.430 -15.812  1.00  0.92           C  
ATOM    525  CD2 LEU A  64      25.297  -6.678 -14.055  1.00  0.92           C  
ATOM    526  N   LEU A  65      19.955  -7.119 -13.115  1.00  0.89           N  
ATOM    527  CA  LEU A  65      18.621  -6.696 -13.526  1.00  0.89           C  
ATOM    528  C   LEU A  65      18.244  -5.371 -12.870  1.00  0.89           C  
ATOM    529  CB  LEU A  65      17.586  -7.767 -13.173  1.00  0.89           C  
ATOM    530  O   LEU A  65      17.762  -4.456 -13.541  1.00  0.89           O  
ATOM    531  CG  LEU A  65      17.349  -8.854 -14.222  1.00  0.89           C  
ATOM    532  CD1 LEU A  65      16.390  -9.910 -13.684  1.00  0.89           C  
ATOM    533  CD2 LEU A  65      16.812  -8.244 -15.512  1.00  0.89           C  
ATOM    534  N   PRO A  66      18.513  -5.279 -11.562  1.00  0.86           N  
ATOM    535  CA  PRO A  66      18.138  -4.001 -10.954  1.00  0.86           C  
ATOM    536  C   PRO A  66      18.850  -2.811 -11.594  1.00  0.86           C  
ATOM    537  CB  PRO A  66      18.560  -4.168  -9.492  1.00  0.86           C  
ATOM    538  O   PRO A  66      18.261  -1.736 -11.734  1.00  0.86           O  
ATOM    539  CG  PRO A  66      18.547  -5.644  -9.257  1.00  0.86           C  
ATOM    540  CD  PRO A  66      18.934  -6.333 -10.534  1.00  0.86           C  
ATOM    541  N   HIS A  67      20.095  -3.005 -12.062  1.00  0.90           N  
ATOM    542  CA  HIS A  67      20.869  -1.933 -12.678  1.00  0.90           C  
ATOM    543  C   HIS A  67      20.361  -1.625 -14.083  1.00  0.90           C  
ATOM    544  CB  HIS A  67      22.353  -2.303 -12.726  1.00  0.90           C  
ATOM    545  O   HIS A  67      20.270  -0.458 -14.472  1.00  0.90           O  
ATOM    546  CG  HIS A  67      22.945  -2.582 -11.382  1.00  0.90           C  
ATOM    547  CD2 HIS A  67      23.399  -3.732 -10.831  1.00  0.90           C  
ATOM    548  ND1 HIS A  67      23.121  -1.602 -10.429  1.00  0.90           N  
ATOM    549  CE1 HIS A  67      23.661  -2.140  -9.347  1.00  0.90           C  
ATOM    550  NE2 HIS A  67      23.839  -3.431  -9.566  1.00  0.90           N  
ATOM    551  N   ILE A  68      20.005  -2.650 -14.740  1.00  0.89           N  
ATOM    552  CA  ILE A  68      19.453  -2.492 -16.082  1.00  0.89           C  
ATOM    553  C   ILE A  68      18.137  -1.722 -16.011  1.00  0.89           C  
ATOM    554  CB  ILE A  68      19.239  -3.859 -16.769  1.00  0.89           C  
ATOM    555  O   ILE A  68      17.892  -0.823 -16.819  1.00  0.89           O  
ATOM    556  CG1 ILE A  68      20.587  -4.530 -17.055  1.00  0.89           C  
ATOM    557  CG2 ILE A  68      18.425  -3.695 -18.056  1.00  0.89           C  
ATOM    558  CD1 ILE A  68      20.469  -5.932 -17.638  1.00  0.89           C  
ATOM    559  N   TYR A  69      17.346  -2.050 -15.013  1.00  0.83           N  
ATOM    560  CA  TYR A  69      16.089  -1.337 -14.820  1.00  0.83           C  
ATOM    561  C   TYR A  69      16.337   0.140 -14.542  1.00  0.83           C  
ATOM    562  CB  TYR A  69      15.290  -1.958 -13.670  1.00  0.83           C  
ATOM    563  O   TYR A  69      15.638   1.005 -15.075  1.00  0.83           O  
ATOM    564  CG  TYR A  69      14.515  -3.191 -14.065  1.00  0.83           C  
ATOM    565  CD1 TYR A  69      13.717  -3.200 -15.207  1.00  0.83           C  
ATOM    566  CD2 TYR A  69      14.577  -4.349 -13.298  1.00  0.83           C  
ATOM    567  CE1 TYR A  69      13.000  -4.334 -15.575  1.00  0.83           C  
ATOM    568  CE2 TYR A  69      13.864  -5.488 -13.655  1.00  0.83           C  
ATOM    569  OH  TYR A  69      12.371  -6.596 -15.153  1.00  0.83           O  
ATOM    570  CZ  TYR A  69      13.080  -5.471 -14.794  1.00  0.83           C  
ATOM    571  N   GLU A  70      17.369   0.387 -13.774  1.00  0.84           N  
ATOM    572  CA  GLU A  70      17.710   1.774 -13.470  1.00  0.84           C  
ATOM    573  C   GLU A  70      18.170   2.516 -14.722  1.00  0.84           C  
ATOM    574  CB  GLU A  70      18.796   1.837 -12.392  1.00  0.84           C  
ATOM    575  O   GLU A  70      17.762   3.654 -14.960  1.00  0.84           O  
ATOM    576  CG  GLU A  70      19.053   3.239 -11.860  1.00  0.84           C  
ATOM    577  CD  GLU A  70      20.070   3.275 -10.730  1.00  0.84           C  
ATOM    578  OE1 GLU A  70      20.363   4.377 -10.212  1.00  0.84           O  
ATOM    579  OE2 GLU A  70      20.579   2.193 -10.361  1.00  0.84           O  
ATOM    580  N   LEU A  71      18.981   1.881 -15.509  1.00  0.88           N  
ATOM    581  CA  LEU A  71      19.486   2.486 -16.736  1.00  0.88           C  
ATOM    582  C   LEU A  71      18.343   2.815 -17.691  1.00  0.88           C  
ATOM    583  CB  LEU A  71      20.487   1.552 -17.422  1.00  0.88           C  
ATOM    584  O   LEU A  71      18.276   3.923 -18.228  1.00  0.88           O  
ATOM    585  CG  LEU A  71      21.187   2.103 -18.665  1.00  0.88           C  
ATOM    586  CD1 LEU A  71      22.138   3.232 -18.281  1.00  0.88           C  
ATOM    587  CD2 LEU A  71      21.935   0.992 -19.394  1.00  0.88           C  
ATOM    588  N   THR A  72      17.495   1.856 -17.930  1.00  0.83           N  
ATOM    589  CA  THR A  72      16.369   2.055 -18.836  1.00  0.83           C  
ATOM    590  C   THR A  72      15.449   3.157 -18.320  1.00  0.83           C  
ATOM    591  CB  THR A  72      15.564   0.755 -19.020  1.00  0.83           C  
ATOM    592  O   THR A  72      14.872   3.911 -19.107  1.00  0.83           O  
ATOM    593  CG2 THR A  72      16.394  -0.310 -19.730  1.00  0.83           C  
ATOM    594  OG1 THR A  72      15.168   0.259 -17.736  1.00  0.83           O  
ATOM    595  N   ARG A  73      15.378   3.232 -17.026  1.00  0.76           N  
ATOM    596  CA  ARG A  73      14.613   4.305 -16.399  1.00  0.76           C  
ATOM    597  C   ARG A  73      15.189   5.670 -16.757  1.00  0.76           C  
ATOM    598  CB  ARG A  73      14.588   4.130 -14.879  1.00  0.76           C  
ATOM    599  O   ARG A  73      14.447   6.589 -17.111  1.00  0.76           O  
ATOM    600  CG  ARG A  73      13.676   5.112 -14.161  1.00  0.76           C  
ATOM    601  CD  ARG A  73      13.677   4.886 -12.655  1.00  0.76           C  
ATOM    602  NE  ARG A  73      14.925   5.333 -12.044  1.00  0.76           N  
ATOM    603  NH1 ARG A  73      14.503   4.371  -9.986  1.00  0.76           N  
ATOM    604  NH2 ARG A  73      16.447   5.533 -10.336  1.00  0.76           N  
ATOM    605  CZ  ARG A  73      15.289   5.078 -10.790  1.00  0.76           C  
ATOM    606  N   VAL A  74      16.444   5.812 -16.635  1.00  0.82           N  
ATOM    607  CA  VAL A  74      17.129   7.062 -16.945  1.00  0.82           C  
ATOM    608  C   VAL A  74      16.912   7.420 -18.414  1.00  0.82           C  
ATOM    609  CB  VAL A  74      18.640   6.974 -16.636  1.00  0.82           C  
ATOM    610  O   VAL A  74      16.649   8.579 -18.744  1.00  0.82           O  
ATOM    611  CG1 VAL A  74      19.370   8.214 -17.148  1.00  0.82           C  
ATOM    612  CG2 VAL A  74      18.868   6.798 -15.135  1.00  0.82           C  
ATOM    613  N   MET A  75      16.925   6.469 -19.222  1.00  0.84           N  
ATOM    614  CA  MET A  75      16.717   6.682 -20.652  1.00  0.84           C  
ATOM    615  C   MET A  75      15.312   7.211 -20.924  1.00  0.84           C  
ATOM    616  CB  MET A  75      16.947   5.385 -21.429  1.00  0.84           C  
ATOM    617  O   MET A  75      15.136   8.136 -21.719  1.00  0.84           O  
ATOM    618  CG  MET A  75      18.405   4.959 -21.493  1.00  0.84           C  
ATOM    619  SD  MET A  75      18.648   3.433 -22.483  1.00  0.84           S  
ATOM    620  CE  MET A  75      17.987   3.980 -24.082  1.00  0.84           C  
ATOM    621  N   ASP A  76      14.420   6.551 -20.296  1.00  0.72           N  
ATOM    622  CA  ASP A  76      13.036   6.989 -20.449  1.00  0.72           C  
ATOM    623  C   ASP A  76      12.862   8.432 -19.980  1.00  0.72           C  
ATOM    624  CB  ASP A  76      12.092   6.066 -19.675  1.00  0.72           C  
ATOM    625  O   ASP A  76      12.165   9.219 -20.624  1.00  0.72           O  
ATOM    626  CG  ASP A  76      11.915   4.710 -20.335  1.00  0.72           C  
ATOM    627  OD1 ASP A  76      12.216   4.574 -21.540  1.00  0.72           O  
ATOM    628  OD2 ASP A  76      11.467   3.770 -19.644  1.00  0.72           O  
ATOM    629  N   THR A  77      13.562   8.728 -18.903  1.00  0.71           N  
ATOM    630  CA  THR A  77      13.503  10.082 -18.363  1.00  0.71           C  
ATOM    631  C   THR A  77      14.085  11.086 -19.356  1.00  0.71           C  
ATOM    632  CB  THR A  77      14.258  10.184 -17.025  1.00  0.71           C  
ATOM    633  O   THR A  77      13.529  12.169 -19.548  1.00  0.71           O  
ATOM    634  CG2 THR A  77      14.158  11.590 -16.443  1.00  0.71           C  
ATOM    635  OG1 THR A  77      13.694   9.252 -16.094  1.00  0.71           O  
ATOM    636  N   LEU A  78      15.184  10.707 -19.913  1.00  0.77           N  
ATOM    637  CA  LEU A  78      15.841  11.574 -20.885  1.00  0.77           C  
ATOM    638  C   LEU A  78      14.943  11.814 -22.094  1.00  0.77           C  
ATOM    639  CB  LEU A  78      17.170  10.963 -21.336  1.00  0.77           C  
ATOM    640  O   LEU A  78      14.828  12.945 -22.573  1.00  0.77           O  
ATOM    641  CG  LEU A  78      18.325  11.040 -20.337  1.00  0.77           C  
ATOM    642  CD1 LEU A  78      19.521  10.242 -20.846  1.00  0.77           C  
ATOM    643  CD2 LEU A  78      18.715  12.491 -20.079  1.00  0.77           C  
ATOM    644  N   ARG A  79      14.290  10.747 -22.557  1.00  0.75           N  
ATOM    645  CA  ARG A  79      13.369  10.851 -23.684  1.00  0.75           C  
ATOM    646  C   ARG A  79      12.209  11.785 -23.360  1.00  0.75           C  
ATOM    647  CB  ARG A  79      12.837   9.470 -24.073  1.00  0.75           C  
ATOM    648  O   ARG A  79      11.820  12.611 -24.188  1.00  0.75           O  
ATOM    649  CG  ARG A  79      13.825   8.629 -24.866  1.00  0.75           C  
ATOM    650  CD  ARG A  79      13.222   7.297 -25.287  1.00  0.75           C  
ATOM    651  NE  ARG A  79      14.198   6.457 -25.976  1.00  0.75           N  
ATOM    652  NH1 ARG A  79      12.957   4.516 -25.804  1.00  0.75           N  
ATOM    653  NH2 ARG A  79      15.000   4.487 -26.843  1.00  0.75           N  
ATOM    654  CZ  ARG A  79      14.050   5.155 -26.206  1.00  0.75           C  
ATOM    655  N   GLU A  80      11.836  11.590 -22.137  1.00  0.65           N  
ATOM    656  CA  GLU A  80      10.724  12.424 -21.693  1.00  0.65           C  
ATOM    657  C   GLU A  80      11.145  13.886 -21.572  1.00  0.65           C  
ATOM    658  CB  GLU A  80      10.176  11.922 -20.354  1.00  0.65           C  
ATOM    659  O   GLU A  80      10.383  14.788 -21.924  1.00  0.65           O  
ATOM    660  CG  GLU A  80       9.366  10.639 -20.464  1.00  0.65           C  
ATOM    661  CD  GLU A  80       8.126  10.784 -21.331  1.00  0.65           C  
ATOM    662  OE1 GLU A  80       7.822   9.858 -22.116  1.00  0.65           O  
ATOM    663  OE2 GLU A  80       7.453  11.834 -21.225  1.00  0.65           O  
ATOM    664  N   ALA A  81      12.275  14.083 -21.040  1.00  0.69           N  
ATOM    665  CA  ALA A  81      12.782  15.442 -20.868  1.00  0.69           C  
ATOM    666  C   ALA A  81      12.979  16.129 -22.216  1.00  0.69           C  
ATOM    667  CB  ALA A  81      14.093  15.426 -20.085  1.00  0.69           C  
ATOM    668  O   ALA A  81      12.870  17.353 -22.318  1.00  0.69           O  
ATOM    669  N   ALA A  82      13.284  15.351 -23.225  1.00  0.73           N  
ATOM    670  CA  ALA A  82      13.554  15.903 -24.550  1.00  0.73           C  
ATOM    671  C   ALA A  82      12.257  16.271 -25.265  1.00  0.73           C  
ATOM    672  CB  ALA A  82      14.356  14.910 -25.387  1.00  0.73           C  
ATOM    673  O   ALA A  82      12.260  17.093 -26.185  1.00  0.73           O  
ATOM    674  N   LYS A  83      11.142  15.680 -24.735  1.00  0.65           N  
ATOM    675  CA  LYS A  83       9.862  15.969 -25.375  1.00  0.65           C  
ATOM    676  C   LYS A  83       9.344  17.347 -24.972  1.00  0.65           C  
ATOM    677  CB  LYS A  83       8.830  14.898 -25.020  1.00  0.65           C  
ATOM    678  O   LYS A  83       9.434  17.732 -23.804  1.00  0.65           O  
ATOM    679  CG  LYS A  83       9.062  13.562 -25.711  1.00  0.65           C  
ATOM    680  CD  LYS A  83       7.946  12.572 -25.404  1.00  0.65           C  
ATOM    681  CE  LYS A  83       8.206  11.217 -26.047  1.00  0.65           C  
ATOM    682  NZ  LYS A  83       7.115  10.242 -25.747  1.00  0.65           N  
ATOM    683  N   LYS A  84       9.516  18.453 -25.801  1.00  0.58           N  
ATOM    684  CA  LYS A  84       8.946  19.796 -25.750  1.00  0.58           C  
ATOM    685  C   LYS A  84       7.467  19.753 -25.376  1.00  0.58           C  
ATOM    686  CB  LYS A  84       9.127  20.507 -27.093  1.00  0.58           C  
ATOM    687  O   LYS A  84       6.774  18.779 -25.677  1.00  0.58           O  
ATOM    688  CG  LYS A  84      10.480  21.182 -27.259  1.00  0.58           C  
ATOM    689  CD  LYS A  84      10.568  21.942 -28.576  1.00  0.58           C  
ATOM    690  CE  LYS A  84      11.958  22.523 -28.796  1.00  0.58           C  
ATOM    691  NZ  LYS A  84      12.052  23.259 -30.092  1.00  0.58           N  
ATOM    692  N   GLU A  85       7.083  20.336 -24.189  1.00  0.62           N  
ATOM    693  CA  GLU A  85       5.766  20.742 -23.707  1.00  0.62           C  
ATOM    694  C   GLU A  85       4.657  20.164 -24.582  1.00  0.62           C  
ATOM    695  CB  GLU A  85       5.658  22.268 -23.659  1.00  0.62           C  
ATOM    696  O   GLU A  85       3.847  20.909 -25.138  1.00  0.62           O  
ATOM    697  CG  GLU A  85       6.034  22.869 -22.313  1.00  0.62           C  
ATOM    698  CD  GLU A  85       5.981  24.388 -22.298  1.00  0.62           C  
ATOM    699  OE1 GLU A  85       6.347  24.999 -21.268  1.00  0.62           O  
ATOM    700  OE2 GLU A  85       5.568  24.973 -23.325  1.00  0.62           O  
ATOM    701  N   SER A  86       4.901  19.003 -25.106  1.00  0.67           N  
ATOM    702  CA  SER A  86       3.835  18.333 -25.844  1.00  0.67           C  
ATOM    703  C   SER A  86       2.862  17.636 -24.898  1.00  0.67           C  
ATOM    704  CB  SER A  86       4.418  17.318 -26.827  1.00  0.67           C  
ATOM    705  O   SER A  86       3.118  17.540 -23.696  1.00  0.67           O  
ATOM    706  OG  SER A  86       5.200  16.351 -26.147  1.00  0.67           O  
ATOM    707  N   ASP A  87       1.648  17.718 -25.179  1.00  0.79           N  
ATOM    708  CA  ASP A  87       0.530  17.040 -24.530  1.00  0.79           C  
ATOM    709  C   ASP A  87       0.975  15.717 -23.912  1.00  0.79           C  
ATOM    710  CB  ASP A  87      -0.605  16.800 -25.527  1.00  0.79           C  
ATOM    711  O   ASP A  87       1.750  14.972 -24.517  1.00  0.79           O  
ATOM    712  CG  ASP A  87      -1.342  18.072 -25.906  1.00  0.79           C  
ATOM    713  OD1 ASP A  87      -1.274  19.065 -25.148  1.00  0.79           O  
ATOM    714  OD2 ASP A  87      -1.999  18.082 -26.969  1.00  0.79           O  
ATOM    715  N   PRO A  88       0.848  15.653 -22.495  1.00  0.87           N  
ATOM    716  CA  PRO A  88       1.158  14.366 -21.867  1.00  0.87           C  
ATOM    717  C   PRO A  88       0.671  13.176 -22.690  1.00  0.87           C  
ATOM    718  CB  PRO A  88       0.423  14.441 -20.527  1.00  0.87           C  
ATOM    719  O   PRO A  88      -0.453  13.191 -23.199  1.00  0.87           O  
ATOM    720  CG  PRO A  88       0.196  15.901 -20.297  1.00  0.87           C  
ATOM    721  CD  PRO A  88       0.062  16.579 -21.630  1.00  0.87           C  
ATOM    722  N   ASP A  89       1.554  12.185 -23.095  1.00  0.89           N  
ATOM    723  CA  ASP A  89       1.219  10.950 -23.796  1.00  0.89           C  
ATOM    724  C   ASP A  89       1.900   9.748 -23.146  1.00  0.89           C  
ATOM    725  CB  ASP A  89       1.616  11.045 -25.271  1.00  0.89           C  
ATOM    726  O   ASP A  89       2.564   9.885 -22.117  1.00  0.89           O  
ATOM    727  CG  ASP A  89       3.120  11.044 -25.481  1.00  0.89           C  
ATOM    728  OD1 ASP A  89       3.875  11.040 -24.485  1.00  0.89           O  
ATOM    729  OD2 ASP A  89       3.554  11.050 -26.653  1.00  0.89           O  
ATOM    730  N   GLY A  90       1.538   8.492 -23.554  1.00  0.89           N  
ATOM    731  CA  GLY A  90       2.098   7.270 -22.996  1.00  0.89           C  
ATOM    732  C   GLY A  90       1.151   6.559 -22.048  1.00  0.89           C  
ATOM    733  O   GLY A  90      -0.070   6.658 -22.191  1.00  0.89           O  
ATOM    734  N   GLU A  91       1.755   5.681 -21.251  1.00  0.94           N  
ATOM    735  CA  GLU A  91       0.980   4.880 -20.308  1.00  0.94           C  
ATOM    736  C   GLU A  91       1.260   5.300 -18.867  1.00  0.94           C  
ATOM    737  CB  GLU A  91       1.284   3.391 -20.491  1.00  0.94           C  
ATOM    738  O   GLU A  91       2.410   5.542 -18.498  1.00  0.94           O  
ATOM    739  CG  GLU A  91       0.457   2.480 -19.595  1.00  0.94           C  
ATOM    740  CD  GLU A  91       0.764   1.004 -19.792  1.00  0.94           C  
ATOM    741  OE1 GLU A  91       0.075   0.154 -19.185  1.00  0.94           O  
ATOM    742  OE2 GLU A  91       1.703   0.696 -20.560  1.00  0.94           O  
ATOM    743  N   LEU A  92       0.232   5.554 -18.105  1.00  0.96           N  
ATOM    744  CA  LEU A  92       0.321   5.837 -16.677  1.00  0.96           C  
ATOM    745  C   LEU A  92      -0.370   4.748 -15.863  1.00  0.96           C  
ATOM    746  CB  LEU A  92      -0.303   7.199 -16.360  1.00  0.96           C  
ATOM    747  O   LEU A  92      -1.575   4.529 -16.007  1.00  0.96           O  
ATOM    748  CG  LEU A  92      -0.184   7.680 -14.913  1.00  0.96           C  
ATOM    749  CD1 LEU A  92       1.274   7.968 -14.568  1.00  0.96           C  
ATOM    750  CD2 LEU A  92      -1.047   8.917 -14.687  1.00  0.96           C  
ATOM    751  N   ARG A  93       0.456   4.016 -14.972  1.00  0.98           N  
ATOM    752  CA  ARG A  93      -0.071   2.963 -14.110  1.00  0.98           C  
ATOM    753  C   ARG A  93      -0.420   3.508 -12.729  1.00  0.98           C  
ATOM    754  CB  ARG A  93       0.936   1.818 -13.983  1.00  0.98           C  
ATOM    755  O   ARG A  93       0.469   3.876 -11.959  1.00  0.98           O  
ATOM    756  CG  ARG A  93       1.299   1.166 -15.307  1.00  0.98           C  
ATOM    757  CD  ARG A  93       2.438   0.168 -15.152  1.00  0.98           C  
ATOM    758  NE  ARG A  93       3.694   0.832 -14.814  1.00  0.98           N  
ATOM    759  NH1 ARG A  93       4.935  -1.114 -14.715  1.00  0.98           N  
ATOM    760  NH2 ARG A  93       5.933   0.910 -14.311  1.00  0.98           N  
ATOM    761  CZ  ARG A  93       4.851   0.208 -14.614  1.00  0.98           C  
ATOM    762  N   VAL A  94      -1.688   3.525 -12.425  1.00  0.98           N  
ATOM    763  CA  VAL A  94      -2.177   4.091 -11.173  1.00  0.98           C  
ATOM    764  C   VAL A  94      -2.851   3.001 -10.341  1.00  0.98           C  
ATOM    765  CB  VAL A  94      -3.162   5.255 -11.423  1.00  0.98           C  
ATOM    766  O   VAL A  94      -3.636   2.208 -10.865  1.00  0.98           O  
ATOM    767  CG1 VAL A  94      -3.713   5.789 -10.102  1.00  0.98           C  
ATOM    768  CG2 VAL A  94      -2.478   6.372 -12.210  1.00  0.98           C  
ATOM    769  N   VAL A  95      -2.455   2.947  -9.117  1.00  0.98           N  
ATOM    770  CA  VAL A  95      -3.095   2.027  -8.183  1.00  0.98           C  
ATOM    771  C   VAL A  95      -3.700   2.809  -7.019  1.00  0.98           C  
ATOM    772  CB  VAL A  95      -2.099   0.971  -7.654  1.00  0.98           C  
ATOM    773  O   VAL A  95      -3.142   3.821  -6.587  1.00  0.98           O  
ATOM    774  CG1 VAL A  95      -1.659   0.033  -8.778  1.00  0.98           C  
ATOM    775  CG2 VAL A  95      -0.888   1.651  -7.018  1.00  0.98           C  
ATOM    776  N   SER A  96      -4.932   2.392  -6.567  1.00  0.98           N  
ATOM    777  CA  SER A  96      -5.648   3.113  -5.519  1.00  0.98           C  
ATOM    778  C   SER A  96      -6.406   2.154  -4.607  1.00  0.98           C  
ATOM    779  CB  SER A  96      -6.621   4.123  -6.131  1.00  0.98           C  
ATOM    780  O   SER A  96      -6.757   1.046  -5.017  1.00  0.98           O  
ATOM    781  OG  SER A  96      -7.305   4.840  -5.118  1.00  0.98           O  
ATOM    782  N   GLY A  97      -6.591   2.592  -3.313  1.00  0.96           N  
ATOM    783  CA  GLY A  97      -7.513   1.858  -2.461  1.00  0.96           C  
ATOM    784  C   GLY A  97      -8.945   1.894  -2.961  1.00  0.96           C  
ATOM    785  O   GLY A  97      -9.368   2.874  -3.577  1.00  0.96           O  
ATOM    786  N   GLU A  98      -9.734   0.869  -2.670  1.00  0.96           N  
ATOM    787  CA  GLU A  98     -11.068   0.691  -3.236  1.00  0.96           C  
ATOM    788  C   GLU A  98     -11.968   1.881  -2.915  1.00  0.96           C  
ATOM    789  CB  GLU A  98     -11.703  -0.603  -2.718  1.00  0.96           C  
ATOM    790  O   GLU A  98     -12.629   2.423  -3.803  1.00  0.96           O  
ATOM    791  CG  GLU A  98     -13.078  -0.890  -3.305  1.00  0.96           C  
ATOM    792  CD  GLU A  98     -13.691  -2.183  -2.790  1.00  0.96           C  
ATOM    793  OE1 GLU A  98     -14.690  -2.657  -3.377  1.00  0.96           O  
ATOM    794  OE2 GLU A  98     -13.169  -2.726  -1.791  1.00  0.96           O  
ATOM    795  N   THR A  99     -11.976   2.310  -1.642  1.00  0.96           N  
ATOM    796  CA  THR A  99     -12.885   3.378  -1.242  1.00  0.96           C  
ATOM    797  C   THR A  99     -12.495   4.697  -1.904  1.00  0.96           C  
ATOM    798  CB  THR A  99     -12.901   3.554   0.288  1.00  0.96           C  
ATOM    799  O   THR A  99     -13.359   5.450  -2.356  1.00  0.96           O  
ATOM    800  CG2 THR A  99     -13.483   2.324   0.976  1.00  0.96           C  
ATOM    801  OG1 THR A  99     -11.562   3.760   0.753  1.00  0.96           O  
ATOM    802  N   LEU A 100     -11.208   4.998  -2.023  1.00  0.97           N  
ATOM    803  CA  LEU A 100     -10.748   6.223  -2.667  1.00  0.97           C  
ATOM    804  C   LEU A 100     -11.025   6.185  -4.166  1.00  0.97           C  
ATOM    805  CB  LEU A 100      -9.252   6.431  -2.417  1.00  0.97           C  
ATOM    806  O   LEU A 100     -11.455   7.184  -4.748  1.00  0.97           O  
ATOM    807  CG  LEU A 100      -8.841   6.731  -0.975  1.00  0.97           C  
ATOM    808  CD1 LEU A 100      -7.321   6.729  -0.846  1.00  0.97           C  
ATOM    809  CD2 LEU A 100      -9.419   8.067  -0.521  1.00  0.97           C  
ATOM    810  N   LEU A 101     -10.769   4.975  -4.702  1.00  0.96           N  
ATOM    811  CA  LEU A 101     -10.983   4.808  -6.136  1.00  0.96           C  
ATOM    812  C   LEU A 101     -12.452   5.013  -6.493  1.00  0.96           C  
ATOM    813  CB  LEU A 101     -10.525   3.420  -6.588  1.00  0.96           C  
ATOM    814  O   LEU A 101     -12.769   5.716  -7.455  1.00  0.96           O  
ATOM    815  CG  LEU A 101     -10.656   3.116  -8.082  1.00  0.96           C  
ATOM    816  CD1 LEU A 101      -9.833   4.106  -8.899  1.00  0.96           C  
ATOM    817  CD2 LEU A 101     -10.224   1.683  -8.376  1.00  0.96           C  
ATOM    818  N   SER A 102     -13.390   4.483  -5.701  1.00  0.95           N  
ATOM    819  CA  SER A 102     -14.816   4.460  -6.008  1.00  0.95           C  
ATOM    820  C   SER A 102     -15.467   5.807  -5.710  1.00  0.95           C  
ATOM    821  CB  SER A 102     -15.519   3.358  -5.213  1.00  0.95           C  
ATOM    822  O   SER A 102     -16.399   6.219  -6.404  1.00  0.95           O  
ATOM    823  OG  SER A 102     -15.057   2.079  -5.611  1.00  0.95           O  
ATOM    824  N   TYR A 103     -14.919   6.531  -4.719  1.00  0.95           N  
ATOM    825  CA  TYR A 103     -15.698   7.669  -4.244  1.00  0.95           C  
ATOM    826  C   TYR A 103     -14.948   8.976  -4.472  1.00  0.95           C  
ATOM    827  CB  TYR A 103     -16.029   7.511  -2.757  1.00  0.95           C  
ATOM    828  O   TYR A 103     -15.560  10.044  -4.555  1.00  0.95           O  
ATOM    829  CG  TYR A 103     -16.932   6.338  -2.458  1.00  0.95           C  
ATOM    830  CD1 TYR A 103     -18.317   6.487  -2.442  1.00  0.95           C  
ATOM    831  CD2 TYR A 103     -16.402   5.081  -2.189  1.00  0.95           C  
ATOM    832  CE1 TYR A 103     -19.152   5.410  -2.165  1.00  0.95           C  
ATOM    833  CE2 TYR A 103     -17.228   3.997  -1.911  1.00  0.95           C  
ATOM    834  OH  TYR A 103     -19.422   3.101  -1.626  1.00  0.95           O  
ATOM    835  CZ  TYR A 103     -18.599   4.171  -1.901  1.00  0.95           C  
ATOM    836  N   ARG A 104     -13.676   8.955  -4.634  1.00  0.94           N  
ATOM    837  CA  ARG A 104     -12.921  10.198  -4.753  1.00  0.94           C  
ATOM    838  C   ARG A 104     -12.265  10.311  -6.125  1.00  0.94           C  
ATOM    839  CB  ARG A 104     -11.860  10.291  -3.655  1.00  0.94           C  
ATOM    840  O   ARG A 104     -12.149  11.407  -6.676  1.00  0.94           O  
ATOM    841  CG  ARG A 104     -12.433  10.417  -2.253  1.00  0.94           C  
ATOM    842  CD  ARG A 104     -13.110  11.763  -2.039  1.00  0.94           C  
ATOM    843  NE  ARG A 104     -13.503  11.954  -0.646  1.00  0.94           N  
ATOM    844  NH1 ARG A 104     -15.770  12.045  -1.082  1.00  0.94           N  
ATOM    845  NH2 ARG A 104     -15.003  12.252   1.068  1.00  0.94           N  
ATOM    846  CZ  ARG A 104     -14.758  12.083  -0.223  1.00  0.94           C  
ATOM    847  N   MET A 105     -11.951   9.228  -6.819  1.00  0.96           N  
ATOM    848  CA  MET A 105     -11.105   9.207  -8.009  1.00  0.96           C  
ATOM    849  C   MET A 105     -11.905   9.583  -9.252  1.00  0.96           C  
ATOM    850  CB  MET A 105     -10.469   7.829  -8.194  1.00  0.96           C  
ATOM    851  O   MET A 105     -11.345  10.090 -10.226  1.00  0.96           O  
ATOM    852  CG  MET A 105      -9.297   7.565  -7.262  1.00  0.96           C  
ATOM    853  SD  MET A 105      -7.933   8.772  -7.489  1.00  0.96           S  
ATOM    854  CE  MET A 105      -7.393   8.334  -9.165  1.00  0.96           C  
ATOM    855  N   PRO A 106     -13.224   9.345  -9.236  1.00  0.96           N  
ATOM    856  CA  PRO A 106     -13.954   9.715 -10.451  1.00  0.96           C  
ATOM    857  C   PRO A 106     -13.733  11.172 -10.851  1.00  0.96           C  
ATOM    858  CB  PRO A 106     -15.416   9.468 -10.073  1.00  0.96           C  
ATOM    859  O   PRO A 106     -13.556  11.472 -12.034  1.00  0.96           O  
ATOM    860  CG  PRO A 106     -15.375   8.315  -9.123  1.00  0.96           C  
ATOM    861  CD  PRO A 106     -14.173   8.469  -8.237  1.00  0.96           C  
ATOM    862  N   GLN A 107     -13.753  12.092  -9.889  1.00  0.94           N  
ATOM    863  CA  GLN A 107     -13.509  13.497 -10.202  1.00  0.94           C  
ATOM    864  C   GLN A 107     -12.081  13.710 -10.695  1.00  0.94           C  
ATOM    865  CB  GLN A 107     -13.778  14.374  -8.978  1.00  0.94           C  
ATOM    866  O   GLN A 107     -11.850  14.478 -11.632  1.00  0.94           O  
ATOM    867  CG  GLN A 107     -15.253  14.493  -8.619  1.00  0.94           C  
ATOM    868  CD  GLN A 107     -15.490  15.337  -7.382  1.00  0.94           C  
ATOM    869  NE2 GLN A 107     -16.756  15.533  -7.030  1.00  0.94           N  
ATOM    870  OE1 GLN A 107     -14.542  15.810  -6.746  1.00  0.94           O  
ATOM    871  N   VAL A 108     -11.150  13.014 -10.150  1.00  0.97           N  
ATOM    872  CA  VAL A 108      -9.751  13.083 -10.558  1.00  0.97           C  
ATOM    873  C   VAL A 108      -9.606  12.586 -11.995  1.00  0.97           C  
ATOM    874  CB  VAL A 108      -8.844  12.260  -9.616  1.00  0.97           C  
ATOM    875  O   VAL A 108      -8.976  13.244 -12.825  1.00  0.97           O  
ATOM    876  CG1 VAL A 108      -7.408  12.231 -10.137  1.00  0.97           C  
ATOM    877  CG2 VAL A 108      -8.890  12.830  -8.199  1.00  0.97           C  
ATOM    878  N   LEU A 109     -10.257  11.534 -12.229  1.00  0.97           N  
ATOM    879  CA  LEU A 109     -10.143  10.895 -13.536  1.00  0.97           C  
ATOM    880  C   LEU A 109     -10.782  11.757 -14.620  1.00  0.97           C  
ATOM    881  CB  LEU A 109     -10.798   9.512 -13.516  1.00  0.97           C  
ATOM    882  O   LEU A 109     -10.277  11.825 -15.743  1.00  0.97           O  
ATOM    883  CG  LEU A 109     -10.150   8.468 -12.605  1.00  0.97           C  
ATOM    884  CD1 LEU A 109     -10.972   7.184 -12.602  1.00  0.97           C  
ATOM    885  CD2 LEU A 109      -8.716   8.191 -13.043  1.00  0.97           C  
ATOM    886  N   GLN A 110     -11.850  12.378 -14.292  1.00  0.96           N  
ATOM    887  CA  GLN A 110     -12.500  13.294 -15.223  1.00  0.96           C  
ATOM    888  C   GLN A 110     -11.566  14.436 -15.615  1.00  0.96           C  
ATOM    889  CB  GLN A 110     -13.787  13.855 -14.614  1.00  0.96           C  
ATOM    890  O   GLN A 110     -11.399  14.729 -16.800  1.00  0.96           O  
ATOM    891  CG  GLN A 110     -14.572  14.756 -15.558  1.00  0.96           C  
ATOM    892  CD  GLN A 110     -15.835  15.310 -14.925  1.00  0.96           C  
ATOM    893  NE2 GLN A 110     -16.702  15.893 -15.746  1.00  0.96           N  
ATOM    894  OE1 GLN A 110     -16.030  15.214 -13.710  1.00  0.96           O  
ATOM    895  N   ARG A 111     -10.937  15.073 -14.696  1.00  0.95           N  
ATOM    896  CA  ARG A 111     -10.006  16.172 -14.930  1.00  0.95           C  
ATOM    897  C   ARG A 111      -8.783  15.698 -15.708  1.00  0.95           C  
ATOM    898  CB  ARG A 111      -9.573  16.801 -13.604  1.00  0.95           C  
ATOM    899  O   ARG A 111      -8.332  16.372 -16.636  1.00  0.95           O  
ATOM    900  CG  ARG A 111     -10.654  17.635 -12.935  1.00  0.95           C  
ATOM    901  CD  ARG A 111     -10.142  18.312 -11.671  1.00  0.95           C  
ATOM    902  NE  ARG A 111     -11.212  19.010 -10.963  1.00  0.95           N  
ATOM    903  NH1 ARG A 111     -11.113  17.679  -9.077  1.00  0.95           N  
ATOM    904  NH2 ARG A 111     -12.628  19.395  -9.196  1.00  0.95           N  
ATOM    905  CZ  ARG A 111     -11.648  18.693  -9.747  1.00  0.95           C  
ATOM    906  N   PHE A 112      -8.326  14.544 -15.278  1.00  0.97           N  
ATOM    907  CA  PHE A 112      -7.129  13.998 -15.906  1.00  0.97           C  
ATOM    908  C   PHE A 112      -7.379  13.694 -17.378  1.00  0.97           C  
ATOM    909  CB  PHE A 112      -6.669  12.731 -15.179  1.00  0.97           C  
ATOM    910  O   PHE A 112      -6.536  13.984 -18.229  1.00  0.97           O  
ATOM    911  CG  PHE A 112      -5.406  12.134 -15.739  1.00  0.97           C  
ATOM    912  CD1 PHE A 112      -5.435  10.923 -16.418  1.00  0.97           C  
ATOM    913  CD2 PHE A 112      -4.189  12.785 -15.585  1.00  0.97           C  
ATOM    914  CE1 PHE A 112      -4.268  10.368 -16.938  1.00  0.97           C  
ATOM    915  CE2 PHE A 112      -3.018  12.237 -16.101  1.00  0.97           C  
ATOM    916  CZ  PHE A 112      -3.060  11.028 -16.776  1.00  0.97           C  
ATOM    917  N   ARG A 113      -8.491  13.146 -17.680  1.00  0.96           N  
ATOM    918  CA  ARG A 113      -8.850  12.825 -19.057  1.00  0.96           C  
ATOM    919  C   ARG A 113      -8.883  14.081 -19.921  1.00  0.96           C  
ATOM    920  CB  ARG A 113     -10.206  12.118 -19.109  1.00  0.96           C  
ATOM    921  O   ARG A 113      -8.491  14.048 -21.090  1.00  0.96           O  
ATOM    922  CG  ARG A 113     -10.566  11.577 -20.483  1.00  0.96           C  
ATOM    923  CD  ARG A 113     -11.911  10.864 -20.474  1.00  0.96           C  
ATOM    924  NE  ARG A 113     -12.571  10.941 -21.774  1.00  0.96           N  
ATOM    925  NH1 ARG A 113     -13.879   9.064 -21.453  1.00  0.96           N  
ATOM    926  NH2 ARG A 113     -14.027  10.248 -23.410  1.00  0.96           N  
ATOM    927  CZ  ARG A 113     -13.491  10.084 -22.209  1.00  0.96           C  
ATOM    928  N   GLN A 114      -9.241  15.225 -19.397  1.00  0.94           N  
ATOM    929  CA  GLN A 114      -9.308  16.497 -20.108  1.00  0.94           C  
ATOM    930  C   GLN A 114      -7.914  17.083 -20.321  1.00  0.94           C  
ATOM    931  CB  GLN A 114     -10.185  17.493 -19.348  1.00  0.94           C  
ATOM    932  O   GLN A 114      -7.609  17.597 -21.398  1.00  0.94           O  
ATOM    933  CG  GLN A 114     -11.666  17.136 -19.353  1.00  0.94           C  
ATOM    934  CD  GLN A 114     -12.491  18.043 -18.459  1.00  0.94           C  
ATOM    935  NE2 GLN A 114     -13.788  17.771 -18.374  1.00  0.94           N  
ATOM    936  OE1 GLN A 114     -11.966  18.980 -17.849  1.00  0.94           O  
ATOM    937  N   ARG A 115      -7.042  16.892 -19.379  1.00  0.93           N  
ATOM    938  CA  ARG A 115      -5.742  17.556 -19.382  1.00  0.93           C  
ATOM    939  C   ARG A 115      -4.692  16.700 -20.083  1.00  0.93           C  
ATOM    940  CB  ARG A 115      -5.295  17.868 -17.953  1.00  0.93           C  
ATOM    941  O   ARG A 115      -3.671  17.215 -20.544  1.00  0.93           O  
ATOM    942  CG  ARG A 115      -6.139  18.927 -17.261  1.00  0.93           C  
ATOM    943  CD  ARG A 115      -5.600  19.262 -15.877  1.00  0.93           C  
ATOM    944  NE  ARG A 115      -6.464  20.207 -15.176  1.00  0.93           N  
ATOM    945  NH1 ARG A 115      -5.127  20.357 -13.298  1.00  0.93           N  
ATOM    946  NH2 ARG A 115      -7.075  21.560 -13.423  1.00  0.93           N  
ATOM    947  CZ  ARG A 115      -6.220  20.706 -13.968  1.00  0.93           C  
ATOM    948  N   ALA A 116      -4.989  15.409 -20.117  1.00  0.95           N  
ATOM    949  CA  ALA A 116      -4.023  14.500 -20.730  1.00  0.95           C  
ATOM    950  C   ALA A 116      -4.726  13.431 -21.561  1.00  0.95           C  
ATOM    951  CB  ALA A 116      -3.150  13.850 -19.660  1.00  0.95           C  
ATOM    952  O   ALA A 116      -4.673  12.244 -21.230  1.00  0.95           O  
ATOM    953  N   PRO A 117      -5.355  13.818 -22.672  1.00  0.94           N  
ATOM    954  CA  PRO A 117      -6.207  12.917 -23.450  1.00  0.94           C  
ATOM    955  C   PRO A 117      -5.413  11.831 -24.173  1.00  0.94           C  
ATOM    956  CB  PRO A 117      -6.888  13.852 -24.452  1.00  0.94           C  
ATOM    957  O   PRO A 117      -5.976  10.803 -24.559  1.00  0.94           O  
ATOM    958  CG  PRO A 117      -5.981  15.037 -24.546  1.00  0.94           C  
ATOM    959  CD  PRO A 117      -5.350  15.262 -23.203  1.00  0.94           C  
ATOM    960  N   LYS A 118      -4.114  12.009 -24.343  1.00  0.94           N  
ATOM    961  CA  LYS A 118      -3.310  11.068 -25.119  1.00  0.94           C  
ATOM    962  C   LYS A 118      -2.655  10.028 -24.215  1.00  0.94           C  
ATOM    963  CB  LYS A 118      -2.242  11.811 -25.924  1.00  0.94           C  
ATOM    964  O   LYS A 118      -1.909   9.169 -24.689  1.00  0.94           O  
ATOM    965  CG  LYS A 118      -2.803  12.727 -27.001  1.00  0.94           C  
ATOM    966  CD  LYS A 118      -1.693  13.393 -27.803  1.00  0.94           C  
ATOM    967  CE  LYS A 118      -2.253  14.317 -28.875  1.00  0.94           C  
ATOM    968  NZ  LYS A 118      -1.168  15.009 -29.633  1.00  0.94           N  
ATOM    969  N   VAL A 119      -2.931  10.083 -22.930  1.00  0.95           N  
ATOM    970  CA  VAL A 119      -2.329   9.162 -21.972  1.00  0.95           C  
ATOM    971  C   VAL A 119      -3.222   7.934 -21.804  1.00  0.95           C  
ATOM    972  CB  VAL A 119      -2.092   9.839 -20.604  1.00  0.95           C  
ATOM    973  O   VAL A 119      -4.434   8.062 -21.613  1.00  0.95           O  
ATOM    974  CG1 VAL A 119      -1.600   8.822 -19.576  1.00  0.95           C  
ATOM    975  CG2 VAL A 119      -1.094  10.988 -20.744  1.00  0.95           C  
ATOM    976  N   ARG A 120      -2.626   6.763 -22.019  1.00  0.96           N  
ATOM    977  CA  ARG A 120      -3.308   5.523 -21.662  1.00  0.96           C  
ATOM    978  C   ARG A 120      -3.210   5.256 -20.164  1.00  0.96           C  
ATOM    979  CB  ARG A 120      -2.724   4.344 -22.444  1.00  0.96           C  
ATOM    980  O   ARG A 120      -2.112   5.097 -19.627  1.00  0.96           O  
ATOM    981  CG  ARG A 120      -3.468   3.035 -22.230  1.00  0.96           C  
ATOM    982  CD  ARG A 120      -2.846   1.897 -23.027  1.00  0.96           C  
ATOM    983  NE  ARG A 120      -3.459   0.613 -22.701  1.00  0.96           N  
ATOM    984  NH1 ARG A 120      -2.142  -0.617 -24.147  1.00  0.96           N  
ATOM    985  NH2 ARG A 120      -3.735  -1.661 -22.872  1.00  0.96           N  
ATOM    986  CZ  ARG A 120      -3.111  -0.552 -23.241  1.00  0.96           C  
ATOM    987  N   LEU A 121      -4.337   5.223 -19.516  1.00  0.96           N  
ATOM    988  CA  LEU A 121      -4.395   5.064 -18.067  1.00  0.96           C  
ATOM    989  C   LEU A 121      -4.701   3.618 -17.690  1.00  0.96           C  
ATOM    990  CB  LEU A 121      -5.452   5.995 -17.467  1.00  0.96           C  
ATOM    991  O   LEU A 121      -5.688   3.046 -18.160  1.00  0.96           O  
ATOM    992  CG  LEU A 121      -5.556   6.007 -15.941  1.00  0.96           C  
ATOM    993  CD1 LEU A 121      -4.299   6.615 -15.328  1.00  0.96           C  
ATOM    994  CD2 LEU A 121      -6.798   6.773 -15.496  1.00  0.96           C  
ATOM    995  N   SER A 122      -3.797   2.971 -16.924  1.00  0.96           N  
ATOM    996  CA  SER A 122      -4.039   1.692 -16.266  1.00  0.96           C  
ATOM    997  C   SER A 122      -4.357   1.882 -14.787  1.00  0.96           C  
ATOM    998  CB  SER A 122      -2.828   0.771 -16.421  1.00  0.96           C  
ATOM    999  O   SER A 122      -3.514   2.355 -14.021  1.00  0.96           O  
ATOM   1000  OG  SER A 122      -3.016  -0.434 -15.699  1.00  0.96           O  
ATOM   1001  N   LEU A 123      -5.523   1.528 -14.371  1.00  0.97           N  
ATOM   1002  CA  LEU A 123      -6.003   1.762 -13.014  1.00  0.97           C  
ATOM   1003  C   LEU A 123      -6.366   0.448 -12.331  1.00  0.97           C  
ATOM   1004  CB  LEU A 123      -7.217   2.696 -13.028  1.00  0.97           C  
ATOM   1005  O   LEU A 123      -7.118  -0.358 -12.885  1.00  0.97           O  
ATOM   1006  CG  LEU A 123      -7.720   3.174 -11.665  1.00  0.97           C  
ATOM   1007  CD1 LEU A 123      -6.676   4.062 -10.996  1.00  0.97           C  
ATOM   1008  CD2 LEU A 123      -9.044   3.915 -11.813  1.00  0.97           C  
ATOM   1009  N   GLN A 124      -5.837   0.257 -11.177  1.00  0.97           N  
ATOM   1010  CA  GLN A 124      -6.129  -0.942 -10.399  1.00  0.97           C  
ATOM   1011  C   GLN A 124      -6.449  -0.593  -8.949  1.00  0.97           C  
ATOM   1012  CB  GLN A 124      -4.954  -1.919 -10.458  1.00  0.97           C  
ATOM   1013  O   GLN A 124      -5.874   0.343  -8.389  1.00  0.97           O  
ATOM   1014  CG  GLN A 124      -4.667  -2.455 -11.854  1.00  0.97           C  
ATOM   1015  CD  GLN A 124      -3.514  -3.441 -11.880  1.00  0.97           C  
ATOM   1016  NE2 GLN A 124      -3.494  -4.303 -12.890  1.00  0.97           N  
ATOM   1017  OE1 GLN A 124      -2.648  -3.427 -10.999  1.00  0.97           O  
ATOM   1018  N   SER A 125      -7.392  -1.365  -8.418  1.00  0.96           N  
ATOM   1019  CA  SER A 125      -7.703  -1.266  -6.995  1.00  0.96           C  
ATOM   1020  C   SER A 125      -6.987  -2.350  -6.197  1.00  0.96           C  
ATOM   1021  CB  SER A 125      -9.212  -1.366  -6.768  1.00  0.96           C  
ATOM   1022  O   SER A 125      -7.136  -3.540  -6.483  1.00  0.96           O  
ATOM   1023  OG  SER A 125      -9.515  -1.339  -5.384  1.00  0.96           O  
ATOM   1024  N   LEU A 126      -6.170  -1.875  -5.239  1.00  0.95           N  
ATOM   1025  CA  LEU A 126      -5.400  -2.793  -4.407  1.00  0.95           C  
ATOM   1026  C   LEU A 126      -5.494  -2.402  -2.936  1.00  0.95           C  
ATOM   1027  CB  LEU A 126      -3.934  -2.816  -4.848  1.00  0.95           C  
ATOM   1028  O   LEU A 126      -5.928  -1.295  -2.610  1.00  0.95           O  
ATOM   1029  CG  LEU A 126      -3.675  -3.127  -6.323  1.00  0.95           C  
ATOM   1030  CD1 LEU A 126      -2.216  -2.853  -6.674  1.00  0.95           C  
ATOM   1031  CD2 LEU A 126      -4.044  -4.572  -6.638  1.00  0.95           C  
ATOM   1032  N   ASN A 127      -5.095  -3.311  -2.087  1.00  0.94           N  
ATOM   1033  CA  ASN A 127      -4.929  -2.984  -0.675  1.00  0.94           C  
ATOM   1034  C   ASN A 127      -3.741  -2.053  -0.451  1.00  0.94           C  
ATOM   1035  CB  ASN A 127      -4.768  -4.259   0.156  1.00  0.94           C  
ATOM   1036  O   ASN A 127      -2.784  -2.063  -1.226  1.00  0.94           O  
ATOM   1037  CG  ASN A 127      -4.463  -3.973   1.613  1.00  0.94           C  
ATOM   1038  ND2 ASN A 127      -5.505  -3.874   2.429  1.00  0.94           N  
ATOM   1039  OD1 ASN A 127      -3.299  -3.840   2.001  1.00  0.94           O  
ATOM   1040  N   CYS A 128      -3.749  -1.238   0.658  1.00  0.96           N  
ATOM   1041  CA  CYS A 128      -2.789  -0.165   0.891  1.00  0.96           C  
ATOM   1042  C   CYS A 128      -1.372  -0.714   0.996  1.00  0.96           C  
ATOM   1043  CB  CYS A 128      -3.143   0.604   2.164  1.00  0.96           C  
ATOM   1044  O   CYS A 128      -0.426  -0.104   0.493  1.00  0.96           O  
ATOM   1045  SG  CYS A 128      -4.679   1.547   2.042  1.00  0.96           S  
ATOM   1046  N   TYR A 129      -1.199  -1.920   1.569  1.00  0.95           N  
ATOM   1047  CA  TYR A 129       0.127  -2.514   1.698  1.00  0.95           C  
ATOM   1048  C   TYR A 129       0.646  -2.990   0.346  1.00  0.95           C  
ATOM   1049  CB  TYR A 129       0.099  -3.683   2.687  1.00  0.95           C  
ATOM   1050  O   TYR A 129       1.829  -2.827   0.036  1.00  0.95           O  
ATOM   1051  CG  TYR A 129      -0.136  -3.263   4.118  1.00  0.95           C  
ATOM   1052  CD1 TYR A 129       0.924  -2.872   4.932  1.00  0.95           C  
ATOM   1053  CD2 TYR A 129      -1.418  -3.257   4.657  1.00  0.95           C  
ATOM   1054  CE1 TYR A 129       0.712  -2.485   6.252  1.00  0.95           C  
ATOM   1055  CE2 TYR A 129      -1.641  -2.873   5.976  1.00  0.95           C  
ATOM   1056  OH  TYR A 129      -0.787  -2.107   8.069  1.00  0.95           O  
ATOM   1057  CZ  TYR A 129      -0.572  -2.489   6.763  1.00  0.95           C  
ATOM   1058  N   VAL A 130      -0.254  -3.499  -0.462  1.00  0.95           N  
ATOM   1059  CA  VAL A 130       0.102  -3.972  -1.796  1.00  0.95           C  
ATOM   1060  C   VAL A 130       0.456  -2.785  -2.689  1.00  0.95           C  
ATOM   1061  CB  VAL A 130      -1.042  -4.794  -2.431  1.00  0.95           C  
ATOM   1062  O   VAL A 130       1.385  -2.862  -3.496  1.00  0.95           O  
ATOM   1063  CG1 VAL A 130      -0.681  -5.210  -3.856  1.00  0.95           C  
ATOM   1064  CG2 VAL A 130      -1.354  -6.021  -1.576  1.00  0.95           C  
ATOM   1065  N   ILE A 131      -0.308  -1.726  -2.524  1.00  0.97           N  
ATOM   1066  CA  ILE A 131      -0.016  -0.502  -3.262  1.00  0.97           C  
ATOM   1067  C   ILE A 131       1.396  -0.023  -2.931  1.00  0.97           C  
ATOM   1068  CB  ILE A 131      -1.045   0.607  -2.948  1.00  0.97           C  
ATOM   1069  O   ILE A 131       2.176   0.298  -3.830  1.00  0.97           O  
ATOM   1070  CG1 ILE A 131      -2.419   0.238  -3.518  1.00  0.97           C  
ATOM   1071  CG2 ILE A 131      -0.569   1.956  -3.495  1.00  0.97           C  
ATOM   1072  CD1 ILE A 131      -3.537   1.183  -3.100  1.00  0.97           C  
ATOM   1073  N   ARG A 132       1.667   0.025  -1.661  1.00  0.96           N  
ATOM   1074  CA  ARG A 132       2.999   0.426  -1.219  1.00  0.96           C  
ATOM   1075  C   ARG A 132       4.076  -0.415  -1.895  1.00  0.96           C  
ATOM   1076  CB  ARG A 132       3.119   0.308   0.302  1.00  0.96           C  
ATOM   1077  O   ARG A 132       5.030   0.125  -2.459  1.00  0.96           O  
ATOM   1078  CG  ARG A 132       4.478   0.720   0.846  1.00  0.96           C  
ATOM   1079  CD  ARG A 132       4.733   0.134   2.228  1.00  0.96           C  
ATOM   1080  NE  ARG A 132       4.833  -1.322   2.186  1.00  0.96           N  
ATOM   1081  NH1 ARG A 132       4.795  -1.597   4.479  1.00  0.96           N  
ATOM   1082  NH2 ARG A 132       4.952  -3.424   3.104  1.00  0.96           N  
ATOM   1083  CZ  ARG A 132       4.860  -2.111   3.256  1.00  0.96           C  
ATOM   1084  N   ASP A 133       3.925  -1.678  -1.894  1.00  0.95           N  
ATOM   1085  CA  ASP A 133       4.891  -2.600  -2.482  1.00  0.95           C  
ATOM   1086  C   ASP A 133       4.995  -2.399  -3.992  1.00  0.95           C  
ATOM   1087  CB  ASP A 133       4.509  -4.049  -2.170  1.00  0.95           C  
ATOM   1088  O   ASP A 133       6.090  -2.445  -4.556  1.00  0.95           O  
ATOM   1089  CG  ASP A 133       4.686  -4.406  -0.704  1.00  0.95           C  
ATOM   1090  OD1 ASP A 133       5.390  -3.671   0.022  1.00  0.95           O  
ATOM   1091  OD2 ASP A 133       4.119  -5.433  -0.273  1.00  0.95           O  
ATOM   1092  N   ALA A 134       3.831  -2.192  -4.611  1.00  0.96           N  
ATOM   1093  CA  ALA A 134       3.810  -1.965  -6.053  1.00  0.96           C  
ATOM   1094  C   ALA A 134       4.620  -0.726  -6.426  1.00  0.96           C  
ATOM   1095  CB  ALA A 134       2.373  -1.826  -6.549  1.00  0.96           C  
ATOM   1096  O   ALA A 134       5.332  -0.722  -7.433  1.00  0.96           O  
ATOM   1097  N   LEU A 135       4.555   0.308  -5.591  1.00  0.96           N  
ATOM   1098  CA  LEU A 135       5.311   1.529  -5.845  1.00  0.96           C  
ATOM   1099  C   LEU A 135       6.802   1.302  -5.623  1.00  0.96           C  
ATOM   1100  CB  LEU A 135       4.816   2.664  -4.944  1.00  0.96           C  
ATOM   1101  O   LEU A 135       7.627   1.729  -6.434  1.00  0.96           O  
ATOM   1102  CG  LEU A 135       3.389   3.155  -5.195  1.00  0.96           C  
ATOM   1103  CD1 LEU A 135       2.991   4.185  -4.143  1.00  0.96           C  
ATOM   1104  CD2 LEU A 135       3.263   3.740  -6.597  1.00  0.96           C  
ATOM   1105  N   LEU A 136       7.168   0.578  -4.606  1.00  0.94           N  
ATOM   1106  CA  LEU A 136       8.563   0.319  -4.268  1.00  0.94           C  
ATOM   1107  C   LEU A 136       9.226  -0.558  -5.325  1.00  0.94           C  
ATOM   1108  CB  LEU A 136       8.667  -0.350  -2.894  1.00  0.94           C  
ATOM   1109  O   LEU A 136      10.414  -0.400  -5.612  1.00  0.94           O  
ATOM   1110  CG  LEU A 136       8.344   0.530  -1.686  1.00  0.94           C  
ATOM   1111  CD1 LEU A 136       8.334  -0.305  -0.410  1.00  0.94           C  
ATOM   1112  CD2 LEU A 136       9.346   1.675  -1.574  1.00  0.94           C  
ATOM   1113  N   ASN A 137       8.409  -1.422  -5.940  1.00  0.92           N  
ATOM   1114  CA  ASN A 137       8.930  -2.379  -6.910  1.00  0.92           C  
ATOM   1115  C   ASN A 137       8.752  -1.878  -8.341  1.00  0.92           C  
ATOM   1116  CB  ASN A 137       8.254  -3.741  -6.737  1.00  0.92           C  
ATOM   1117  O   ASN A 137       8.915  -2.641  -9.295  1.00  0.92           O  
ATOM   1118  CG  ASN A 137       8.611  -4.406  -5.422  1.00  0.92           C  
ATOM   1119  ND2 ASN A 137       7.636  -5.067  -4.809  1.00  0.92           N  
ATOM   1120  OD1 ASN A 137       9.752  -4.325  -4.961  1.00  0.92           O  
ATOM   1121  N   ASP A 138       8.307  -0.607  -8.481  1.00  0.89           N  
ATOM   1122  CA  ASP A 138       8.136   0.075  -9.760  1.00  0.89           C  
ATOM   1123  C   ASP A 138       7.088  -0.627 -10.620  1.00  0.89           C  
ATOM   1124  CB  ASP A 138       9.467   0.151 -10.510  1.00  0.89           C  
ATOM   1125  O   ASP A 138       7.197  -0.646 -11.848  1.00  0.89           O  
ATOM   1126  CG  ASP A 138       9.491   1.242 -11.566  1.00  0.89           C  
ATOM   1127  OD1 ASP A 138       8.887   2.314 -11.349  1.00  0.89           O  
ATOM   1128  OD2 ASP A 138      10.117   1.026 -12.626  1.00  0.89           O  
ATOM   1129  N   GLU A 139       6.130  -1.316 -10.020  1.00  0.93           N  
ATOM   1130  CA  GLU A 139       5.013  -1.965 -10.700  1.00  0.93           C  
ATOM   1131  C   GLU A 139       3.869  -0.984 -10.940  1.00  0.93           C  
ATOM   1132  CB  GLU A 139       4.516  -3.165  -9.891  1.00  0.93           C  
ATOM   1133  O   GLU A 139       2.951  -1.271 -11.712  1.00  0.93           O  
ATOM   1134  CG  GLU A 139       5.521  -4.304  -9.800  1.00  0.93           C  
ATOM   1135  CD  GLU A 139       5.086  -5.415  -8.857  1.00  0.93           C  
ATOM   1136  OE1 GLU A 139       5.823  -6.417  -8.718  1.00  0.93           O  
ATOM   1137  OE2 GLU A 139       3.998  -5.282  -8.253  1.00  0.93           O  
ATOM   1138  N   ALA A 140       3.896   0.098 -10.308  1.00  0.96           N  
ATOM   1139  CA  ALA A 140       2.962   1.209 -10.474  1.00  0.96           C  
ATOM   1140  C   ALA A 140       3.694   2.548 -10.456  1.00  0.96           C  
ATOM   1141  CB  ALA A 140       1.896   1.175  -9.382  1.00  0.96           C  
ATOM   1142  O   ALA A 140       4.756   2.675  -9.842  1.00  0.96           O  
ATOM   1143  N   ASP A 141       3.100   3.537 -11.199  1.00  0.97           N  
ATOM   1144  CA  ASP A 141       3.717   4.857 -11.281  1.00  0.97           C  
ATOM   1145  C   ASP A 141       3.251   5.752 -10.135  1.00  0.97           C  
ATOM   1146  CB  ASP A 141       3.400   5.516 -12.625  1.00  0.97           C  
ATOM   1147  O   ASP A 141       4.053   6.475  -9.540  1.00  0.97           O  
ATOM   1148  CG  ASP A 141       3.928   4.728 -13.811  1.00  0.97           C  
ATOM   1149  OD1 ASP A 141       5.091   4.271 -13.771  1.00  0.97           O  
ATOM   1150  OD2 ASP A 141       3.175   4.565 -14.795  1.00  0.97           O  
ATOM   1151  N   VAL A 142       1.984   5.743  -9.812  1.00  0.98           N  
ATOM   1152  CA  VAL A 142       1.378   6.587  -8.787  1.00  0.98           C  
ATOM   1153  C   VAL A 142       0.383   5.770  -7.967  1.00  0.98           C  
ATOM   1154  CB  VAL A 142       0.676   7.817  -9.407  1.00  0.98           C  
ATOM   1155  O   VAL A 142      -0.349   4.941  -8.513  1.00  0.98           O  
ATOM   1156  CG1 VAL A 142       0.051   8.687  -8.318  1.00  0.98           C  
ATOM   1157  CG2 VAL A 142       1.664   8.629 -10.243  1.00  0.98           C  
ATOM   1158  N   GLY A 143       0.433   5.966  -6.623  1.00  0.98           N  
ATOM   1159  CA  GLY A 143      -0.528   5.339  -5.730  1.00  0.98           C  
ATOM   1160  C   GLY A 143      -1.342   6.339  -4.932  1.00  0.98           C  
ATOM   1161  O   GLY A 143      -0.819   7.367  -4.497  1.00  0.98           O  
ATOM   1162  N   VAL A 144      -2.661   6.121  -4.823  1.00  0.98           N  
ATOM   1163  CA  VAL A 144      -3.565   6.861  -3.949  1.00  0.98           C  
ATOM   1164  C   VAL A 144      -4.174   5.916  -2.915  1.00  0.98           C  
ATOM   1165  CB  VAL A 144      -4.682   7.564  -4.752  1.00  0.98           C  
ATOM   1166  O   VAL A 144      -4.984   5.052  -3.257  1.00  0.98           O  
ATOM   1167  CG1 VAL A 144      -5.544   8.429  -3.834  1.00  0.98           C  
ATOM   1168  CG2 VAL A 144      -4.082   8.406  -5.876  1.00  0.98           C  
ATOM   1169  N   PHE A 145      -3.705   6.093  -1.657  1.00  0.97           N  
ATOM   1170  CA  PHE A 145      -4.078   5.110  -0.647  1.00  0.97           C  
ATOM   1171  C   PHE A 145      -3.999   5.712   0.750  1.00  0.97           C  
ATOM   1172  CB  PHE A 145      -3.177   3.875  -0.739  1.00  0.97           C  
ATOM   1173  O   PHE A 145      -3.735   6.907   0.903  1.00  0.97           O  
ATOM   1174  CG  PHE A 145      -1.716   4.173  -0.532  1.00  0.97           C  
ATOM   1175  CD1 PHE A 145      -0.962   4.756  -1.543  1.00  0.97           C  
ATOM   1176  CD2 PHE A 145      -1.098   3.869   0.673  1.00  0.97           C  
ATOM   1177  CE1 PHE A 145       0.390   5.033  -1.355  1.00  0.97           C  
ATOM   1178  CE2 PHE A 145       0.253   4.143   0.869  1.00  0.97           C  
ATOM   1179  CZ  PHE A 145       0.995   4.724  -0.146  1.00  0.97           C  
ATOM   1180  N   TYR A 146      -4.373   4.973   1.741  1.00  0.96           N  
ATOM   1181  CA  TYR A 146      -4.250   5.431   3.121  1.00  0.96           C  
ATOM   1182  C   TYR A 146      -2.864   5.126   3.676  1.00  0.96           C  
ATOM   1183  CB  TYR A 146      -5.320   4.779   4.001  1.00  0.96           C  
ATOM   1184  O   TYR A 146      -2.222   4.158   3.261  1.00  0.96           O  
ATOM   1185  CG  TYR A 146      -6.732   5.046   3.538  1.00  0.96           C  
ATOM   1186  CD1 TYR A 146      -7.251   6.339   3.530  1.00  0.96           C  
ATOM   1187  CD2 TYR A 146      -7.550   4.006   3.110  1.00  0.96           C  
ATOM   1188  CE1 TYR A 146      -8.552   6.589   3.106  1.00  0.96           C  
ATOM   1189  CE2 TYR A 146      -8.853   4.245   2.684  1.00  0.96           C  
ATOM   1190  OH  TYR A 146     -10.632   5.780   2.265  1.00  0.96           O  
ATOM   1191  CZ  TYR A 146      -9.344   5.538   2.685  1.00  0.96           C  
ATOM   1192  N   ARG A 147      -2.452   6.011   4.494  1.00  0.95           N  
ATOM   1193  CA  ARG A 147      -1.107   5.916   5.052  1.00  0.95           C  
ATOM   1194  C   ARG A 147      -0.879   4.555   5.702  1.00  0.95           C  
ATOM   1195  CB  ARG A 147      -0.867   7.031   6.073  1.00  0.95           C  
ATOM   1196  O   ARG A 147      -1.672   4.121   6.540  1.00  0.95           O  
ATOM   1197  CG  ARG A 147       0.528   7.023   6.677  1.00  0.95           C  
ATOM   1198  CD  ARG A 147       0.743   8.204   7.614  1.00  0.95           C  
ATOM   1199  NE  ARG A 147       0.994   9.439   6.876  1.00  0.95           N  
ATOM   1200  NH1 ARG A 147       0.786  10.823   8.714  1.00  0.95           N  
ATOM   1201  NH2 ARG A 147       1.248  11.710   6.651  1.00  0.95           N  
ATOM   1202  CZ  ARG A 147       1.009  10.654   7.415  1.00  0.95           C  
ATOM   1203  N   VAL A 148       0.137   3.821   5.221  1.00  0.92           N  
ATOM   1204  CA  VAL A 148       0.619   2.581   5.821  1.00  0.92           C  
ATOM   1205  C   VAL A 148       2.146   2.566   5.822  1.00  0.92           C  
ATOM   1206  CB  VAL A 148       0.074   1.341   5.078  1.00  0.92           C  
ATOM   1207  O   VAL A 148       2.777   2.929   4.827  1.00  0.92           O  
ATOM   1208  CG1 VAL A 148      -1.438   1.222   5.262  1.00  0.92           C  
ATOM   1209  CG2 VAL A 148       0.431   1.410   3.594  1.00  0.92           C  
ATOM   1210  N   GLY A 149       2.747   2.305   7.044  1.00  0.86           N  
ATOM   1211  CA  GLY A 149       4.196   2.228   7.126  1.00  0.86           C  
ATOM   1212  C   GLY A 149       4.879   3.563   6.897  1.00  0.86           C  
ATOM   1213  O   GLY A 149       4.212   4.581   6.698  1.00  0.86           O  
ATOM   1214  N   ASN A 150       6.207   3.726   7.149  1.00  0.83           N  
ATOM   1215  CA  ASN A 150       7.056   4.889   6.918  1.00  0.83           C  
ATOM   1216  C   ASN A 150       8.235   4.551   6.010  1.00  0.83           C  
ATOM   1217  CB  ASN A 150       7.556   5.462   8.246  1.00  0.83           C  
ATOM   1218  O   ASN A 150       9.166   3.860   6.426  1.00  0.83           O  
ATOM   1219  CG  ASN A 150       6.502   6.284   8.961  1.00  0.83           C  
ATOM   1220  ND2 ASN A 150       6.692   6.493  10.259  1.00  0.83           N  
ATOM   1221  OD1 ASN A 150       5.524   6.728   8.353  1.00  0.83           O  
ATOM   1222  N   ASP A 151       7.968   4.662   4.641  1.00  0.84           N  
ATOM   1223  CA  ASP A 151       9.045   4.290   3.729  1.00  0.84           C  
ATOM   1224  C   ASP A 151       9.678   5.525   3.093  1.00  0.84           C  
ATOM   1225  CB  ASP A 151       8.526   3.346   2.642  1.00  0.84           C  
ATOM   1226  O   ASP A 151       9.024   6.244   2.335  1.00  0.84           O  
ATOM   1227  CG  ASP A 151       8.077   2.002   3.187  1.00  0.84           C  
ATOM   1228  OD1 ASP A 151       8.920   1.247   3.717  1.00  0.84           O  
ATOM   1229  OD2 ASP A 151       6.869   1.695   3.085  1.00  0.84           O  
ATOM   1230  N   ASP A 152      10.966   5.793   3.379  1.00  0.87           N  
ATOM   1231  CA  ASP A 152      11.704   6.951   2.886  1.00  0.87           C  
ATOM   1232  C   ASP A 152      11.899   6.875   1.374  1.00  0.87           C  
ATOM   1233  CB  ASP A 152      13.060   7.061   3.587  1.00  0.87           C  
ATOM   1234  O   ASP A 152      12.208   7.881   0.731  1.00  0.87           O  
ATOM   1235  CG  ASP A 152      12.943   7.468   5.045  1.00  0.87           C  
ATOM   1236  OD1 ASP A 152      11.906   8.045   5.436  1.00  0.87           O  
ATOM   1237  OD2 ASP A 152      13.898   7.212   5.809  1.00  0.87           O  
ATOM   1238  N   ALA A 153      11.538   5.656   0.858  1.00  0.91           N  
ATOM   1239  CA  ALA A 153      11.724   5.446  -0.576  1.00  0.91           C  
ATOM   1240  C   ALA A 153      10.533   5.978  -1.367  1.00  0.91           C  
ATOM   1241  CB  ALA A 153      11.937   3.964  -0.873  1.00  0.91           C  
ATOM   1242  O   ALA A 153      10.543   5.964  -2.601  1.00  0.91           O  
ATOM   1243  N   LEU A 154       9.539   6.425  -0.703  1.00  0.94           N  
ATOM   1244  CA  LEU A 154       8.355   6.960  -1.365  1.00  0.94           C  
ATOM   1245  C   LEU A 154       8.253   8.468  -1.164  1.00  0.94           C  
ATOM   1246  CB  LEU A 154       7.091   6.276  -0.837  1.00  0.94           C  
ATOM   1247  O   LEU A 154       8.510   8.971  -0.067  1.00  0.94           O  
ATOM   1248  CG  LEU A 154       6.989   4.768  -1.068  1.00  0.94           C  
ATOM   1249  CD1 LEU A 154       5.690   4.228  -0.479  1.00  0.94           C  
ATOM   1250  CD2 LEU A 154       7.082   4.446  -2.556  1.00  0.94           C  
ATOM   1251  N   ASN A 155       8.058   9.184  -2.271  1.00  0.94           N  
ATOM   1252  CA  ASN A 155       7.584  10.560  -2.168  1.00  0.94           C  
ATOM   1253  C   ASN A 155       6.078  10.617  -1.930  1.00  0.94           C  
ATOM   1254  CB  ASN A 155       7.952  11.350  -3.426  1.00  0.94           C  
ATOM   1255  O   ASN A 155       5.292  10.237  -2.800  1.00  0.94           O  
ATOM   1256  CG  ASN A 155       9.440  11.625  -3.527  1.00  0.94           C  
ATOM   1257  ND2 ASN A 155       9.934  11.771  -4.751  1.00  0.94           N  
ATOM   1258  OD1 ASN A 155      10.140  11.704  -2.514  1.00  0.94           O  
ATOM   1259  N   ARG A 156       5.688  11.082  -0.747  1.00  0.94           N  
ATOM   1260  CA  ARG A 156       4.293  11.044  -0.319  1.00  0.94           C  
ATOM   1261  C   ARG A 156       3.725  12.452  -0.175  1.00  0.94           C  
ATOM   1262  CB  ARG A 156       4.156  10.285   1.003  1.00  0.94           C  
ATOM   1263  O   ARG A 156       4.404  13.352   0.322  1.00  0.94           O  
ATOM   1264  CG  ARG A 156       4.671   8.856   0.949  1.00  0.94           C  
ATOM   1265  CD  ARG A 156       4.704   8.216   2.330  1.00  0.94           C  
ATOM   1266  NE  ARG A 156       5.886   8.623   3.085  1.00  0.94           N  
ATOM   1267  NH1 ARG A 156       5.780   6.876   4.592  1.00  0.94           N  
ATOM   1268  NH2 ARG A 156       7.451   8.436   4.754  1.00  0.94           N  
ATOM   1269  CZ  ARG A 156       6.369   7.977   4.142  1.00  0.94           C  
ATOM   1270  N   ARG A 157       2.521  12.549  -0.603  1.00  0.94           N  
ATOM   1271  CA  ARG A 157       1.756  13.773  -0.393  1.00  0.94           C  
ATOM   1272  C   ARG A 157       0.452  13.484   0.343  1.00  0.94           C  
ATOM   1273  CB  ARG A 157       1.462  14.460  -1.729  1.00  0.94           C  
ATOM   1274  O   ARG A 157      -0.350  12.660  -0.103  1.00  0.94           O  
ATOM   1275  CG  ARG A 157       2.706  14.918  -2.473  1.00  0.94           C  
ATOM   1276  CD  ARG A 157       2.357  15.620  -3.777  1.00  0.94           C  
ATOM   1277  NE  ARG A 157       3.554  16.007  -4.519  1.00  0.94           N  
ATOM   1278  NH1 ARG A 157       2.484  17.575  -5.835  1.00  0.94           N  
ATOM   1279  NH2 ARG A 157       4.731  17.200  -6.089  1.00  0.94           N  
ATOM   1280  CZ  ARG A 157       3.587  16.926  -5.479  1.00  0.94           C  
ATOM   1281  N   GLU A 158       0.239  14.224   1.447  1.00  0.94           N  
ATOM   1282  CA  GLU A 158      -0.992  14.039   2.209  1.00  0.94           C  
ATOM   1283  C   GLU A 158      -2.175  14.712   1.519  1.00  0.94           C  
ATOM   1284  CB  GLU A 158      -0.832  14.583   3.631  1.00  0.94           C  
ATOM   1285  O   GLU A 158      -2.079  15.866   1.097  1.00  0.94           O  
ATOM   1286  CG  GLU A 158       0.138  13.784   4.489  1.00  0.94           C  
ATOM   1287  CD  GLU A 158       0.159  14.229   5.943  1.00  0.94           C  
ATOM   1288  OE1 GLU A 158       0.936  13.659   6.742  1.00  0.94           O  
ATOM   1289  OE2 GLU A 158      -0.610  15.155   6.287  1.00  0.94           O  
ATOM   1290  N   LEU A 159      -3.275  13.956   1.367  1.00  0.95           N  
ATOM   1291  CA  LEU A 159      -4.451  14.452   0.662  1.00  0.95           C  
ATOM   1292  C   LEU A 159      -5.553  14.837   1.644  1.00  0.95           C  
ATOM   1293  CB  LEU A 159      -4.972  13.399  -0.320  1.00  0.95           C  
ATOM   1294  O   LEU A 159      -6.604  15.338   1.239  1.00  0.95           O  
ATOM   1295  CG  LEU A 159      -4.000  12.951  -1.413  1.00  0.95           C  
ATOM   1296  CD1 LEU A 159      -4.609  11.818  -2.232  1.00  0.95           C  
ATOM   1297  CD2 LEU A 159      -3.627  14.126  -2.311  1.00  0.95           C  
ATOM   1298  N   GLY A 160      -5.321  14.613   2.947  1.00  0.93           N  
ATOM   1299  CA  GLY A 160      -6.305  14.964   3.958  1.00  0.93           C  
ATOM   1300  C   GLY A 160      -6.714  13.790   4.827  1.00  0.93           C  
ATOM   1301  O   GLY A 160      -6.425  12.638   4.498  1.00  0.93           O  
ATOM   1302  N   GLU A 161      -7.355  14.113   5.952  1.00  0.94           N  
ATOM   1303  CA  GLU A 161      -7.835  13.106   6.894  1.00  0.94           C  
ATOM   1304  C   GLU A 161      -9.270  12.694   6.577  1.00  0.94           C  
ATOM   1305  CB  GLU A 161      -7.742  13.625   8.331  1.00  0.94           C  
ATOM   1306  O   GLU A 161     -10.073  13.516   6.129  1.00  0.94           O  
ATOM   1307  CG  GLU A 161      -6.316  13.864   8.807  1.00  0.94           C  
ATOM   1308  CD  GLU A 161      -6.228  14.218  10.283  1.00  0.94           C  
ATOM   1309  OE1 GLU A 161      -5.116  14.165  10.855  1.00  0.94           O  
ATOM   1310  OE2 GLU A 161      -7.281  14.551  10.873  1.00  0.94           O  
ATOM   1311  N   GLN A 162      -9.499  11.393   6.727  1.00  0.94           N  
ATOM   1312  CA  GLN A 162     -10.836  10.847   6.520  1.00  0.94           C  
ATOM   1313  C   GLN A 162     -11.405  10.277   7.816  1.00  0.94           C  
ATOM   1314  CB  GLN A 162     -10.813   9.766   5.437  1.00  0.94           C  
ATOM   1315  O   GLN A 162     -10.783   9.424   8.451  1.00  0.94           O  
ATOM   1316  CG  GLN A 162     -10.070  10.178   4.173  1.00  0.94           C  
ATOM   1317  CD  GLN A 162     -10.690  11.386   3.496  1.00  0.94           C  
ATOM   1318  NE2 GLN A 162      -9.855  12.353   3.129  1.00  0.94           N  
ATOM   1319  OE1 GLN A 162     -11.908  11.450   3.303  1.00  0.94           O  
ATOM   1320  N   SER A 163     -12.608  10.750   8.131  1.00  0.95           N  
ATOM   1321  CA  SER A 163     -13.231  10.281   9.364  1.00  0.95           C  
ATOM   1322  C   SER A 163     -13.771   8.864   9.205  1.00  0.95           C  
ATOM   1323  CB  SER A 163     -14.360  11.222   9.786  1.00  0.95           C  
ATOM   1324  O   SER A 163     -14.286   8.505   8.144  1.00  0.95           O  
ATOM   1325  OG  SER A 163     -13.861  12.524  10.041  1.00  0.95           O  
ATOM   1326  N   LEU A 164     -13.632   8.124  10.232  1.00  0.97           N  
ATOM   1327  CA  LEU A 164     -14.171   6.769  10.273  1.00  0.97           C  
ATOM   1328  C   LEU A 164     -15.434   6.711  11.125  1.00  0.97           C  
ATOM   1329  CB  LEU A 164     -13.126   5.793  10.820  1.00  0.97           C  
ATOM   1330  O   LEU A 164     -15.529   7.394  12.148  1.00  0.97           O  
ATOM   1331  CG  LEU A 164     -11.864   5.606   9.976  1.00  0.97           C  
ATOM   1332  CD1 LEU A 164     -10.848   4.750  10.725  1.00  0.97           C  
ATOM   1333  CD2 LEU A 164     -12.210   4.981   8.629  1.00  0.97           C  
ATOM   1334  N   VAL A 165     -16.394   5.869  10.652  1.00  0.97           N  
ATOM   1335  CA  VAL A 165     -17.642   5.768  11.402  1.00  0.97           C  
ATOM   1336  C   VAL A 165     -18.066   4.305  11.506  1.00  0.97           C  
ATOM   1337  CB  VAL A 165     -18.765   6.603  10.748  1.00  0.97           C  
ATOM   1338  O   VAL A 165     -17.793   3.508  10.606  1.00  0.97           O  
ATOM   1339  CG1 VAL A 165     -18.437   8.094  10.812  1.00  0.97           C  
ATOM   1340  CG2 VAL A 165     -18.985   6.163   9.302  1.00  0.97           C  
ATOM   1341  N   LEU A 166     -18.645   3.984  12.697  1.00  0.98           N  
ATOM   1342  CA  LEU A 166     -19.305   2.696  12.883  1.00  0.98           C  
ATOM   1343  C   LEU A 166     -20.770   2.771  12.469  1.00  0.98           C  
ATOM   1344  CB  LEU A 166     -19.198   2.245  14.343  1.00  0.98           C  
ATOM   1345  O   LEU A 166     -21.526   3.596  12.989  1.00  0.98           O  
ATOM   1346  CG  LEU A 166     -19.791   0.875  14.674  1.00  0.98           C  
ATOM   1347  CD1 LEU A 166     -19.028  -0.224  13.943  1.00  0.98           C  
ATOM   1348  CD2 LEU A 166     -19.775   0.635  16.180  1.00  0.98           C  
ATOM   1349  N   VAL A 167     -21.135   1.884  11.483  1.00  0.98           N  
ATOM   1350  CA  VAL A 167     -22.481   2.023  10.938  1.00  0.98           C  
ATOM   1351  C   VAL A 167     -23.259   0.725  11.146  1.00  0.98           C  
ATOM   1352  CB  VAL A 167     -22.452   2.392   9.438  1.00  0.98           C  
ATOM   1353  O   VAL A 167     -22.667  -0.353  11.237  1.00  0.98           O  
ATOM   1354  CG1 VAL A 167     -21.858   3.785   9.236  1.00  0.98           C  
ATOM   1355  CG2 VAL A 167     -21.661   1.351   8.648  1.00  0.98           C  
ATOM   1356  N   ALA A 168     -24.544   0.873  11.249  1.00  0.98           N  
ATOM   1357  CA  ALA A 168     -25.485  -0.234  11.393  1.00  0.98           C  
ATOM   1358  C   ALA A 168     -26.827   0.100  10.748  1.00  0.98           C  
ATOM   1359  CB  ALA A 168     -25.678  -0.580  12.867  1.00  0.98           C  
ATOM   1360  O   ALA A 168     -27.079   1.251  10.384  1.00  0.98           O  
ATOM   1361  N   SER A 169     -27.604  -0.944  10.564  1.00  0.98           N  
ATOM   1362  CA  SER A 169     -28.990  -0.726  10.166  1.00  0.98           C  
ATOM   1363  C   SER A 169     -29.802  -0.111  11.301  1.00  0.98           C  
ATOM   1364  CB  SER A 169     -29.634  -2.040   9.721  1.00  0.98           C  
ATOM   1365  O   SER A 169     -29.530  -0.368  12.475  1.00  0.98           O  
ATOM   1366  OG  SER A 169     -31.041  -1.902   9.620  1.00  0.98           O  
ATOM   1367  N   PRO A 170     -30.826   0.700  10.922  1.00  0.97           N  
ATOM   1368  CA  PRO A 170     -31.668   1.273  11.975  1.00  0.97           C  
ATOM   1369  C   PRO A 170     -32.386   0.208  12.801  1.00  0.97           C  
ATOM   1370  CB  PRO A 170     -32.671   2.129  11.197  1.00  0.97           C  
ATOM   1371  O   PRO A 170     -32.851   0.491  13.908  1.00  0.97           O  
ATOM   1372  CG  PRO A 170     -31.985   2.443   9.906  1.00  0.97           C  
ATOM   1373  CD  PRO A 170     -31.085   1.294   9.553  1.00  0.97           C  
ATOM   1374  N   GLN A 171     -32.467  -1.086  12.324  1.00  0.96           N  
ATOM   1375  CA  GLN A 171     -33.158  -2.198  12.968  1.00  0.96           C  
ATOM   1376  C   GLN A 171     -32.270  -2.864  14.016  1.00  0.96           C  
ATOM   1377  CB  GLN A 171     -33.605  -3.228  11.929  1.00  0.96           C  
ATOM   1378  O   GLN A 171     -32.716  -3.759  14.738  1.00  0.96           O  
ATOM   1379  CG  GLN A 171     -34.616  -2.689  10.926  1.00  0.96           C  
ATOM   1380  CD  GLN A 171     -34.917  -3.673   9.811  1.00  0.96           C  
ATOM   1381  NE2 GLN A 171     -35.597  -3.201   8.771  1.00  0.96           N  
ATOM   1382  OE1 GLN A 171     -34.541  -4.847   9.882  1.00  0.96           O  
ATOM   1383  N   ILE A 172     -30.964  -2.439  14.103  1.00  0.94           N  
ATOM   1384  CA  ILE A 172     -30.012  -3.090  14.997  1.00  0.94           C  
ATOM   1385  C   ILE A 172     -30.448  -2.893  16.447  1.00  0.94           C  
ATOM   1386  CB  ILE A 172     -28.580  -2.549  14.789  1.00  0.94           C  
ATOM   1387  O   ILE A 172     -30.874  -1.801  16.831  1.00  0.94           O  
ATOM   1388  CG1 ILE A 172     -27.557  -3.477  15.454  1.00  0.94           C  
ATOM   1389  CG2 ILE A 172     -28.459  -1.122  15.331  1.00  0.94           C  
ATOM   1390  CD1 ILE A 172     -26.154  -3.370  14.871  1.00  0.94           C  
ATOM   1391  N   ALA A 173     -30.593  -3.968  17.197  1.00  0.84           N  
ATOM   1392  CA  ALA A 173     -31.046  -3.898  18.584  1.00  0.84           C  
ATOM   1393  C   ALA A 173     -29.943  -4.334  19.544  1.00  0.84           C  
ATOM   1394  CB  ALA A 173     -32.290  -4.761  18.781  1.00  0.84           C  
ATOM   1395  O   ALA A 173     -29.166  -5.242  19.236  1.00  0.84           O  
ATOM   1396  N   ASP A 174     -29.727  -3.524  20.585  1.00  0.87           N  
ATOM   1397  CA  ASP A 174     -28.977  -3.894  21.782  1.00  0.87           C  
ATOM   1398  C   ASP A 174     -27.489  -4.043  21.474  1.00  0.87           C  
ATOM   1399  CB  ASP A 174     -29.524  -5.193  22.377  1.00  0.87           C  
ATOM   1400  O   ASP A 174     -26.884  -5.068  21.793  1.00  0.87           O  
ATOM   1401  CG  ASP A 174     -29.040  -5.446  23.794  1.00  0.87           C  
ATOM   1402  OD1 ASP A 174     -28.656  -4.481  24.489  1.00  0.87           O  
ATOM   1403  OD2 ASP A 174     -29.039  -6.622  24.218  1.00  0.87           O  
ATOM   1404  N   VAL A 175     -26.863  -3.103  20.735  1.00  0.92           N  
ATOM   1405  CA  VAL A 175     -25.413  -3.077  20.571  1.00  0.92           C  
ATOM   1406  C   VAL A 175     -24.845  -1.807  21.200  1.00  0.92           C  
ATOM   1407  CB  VAL A 175     -25.009  -3.161  19.082  1.00  0.92           C  
ATOM   1408  O   VAL A 175     -25.464  -0.742  21.132  1.00  0.92           O  
ATOM   1409  CG1 VAL A 175     -25.443  -4.496  18.480  1.00  0.92           C  
ATOM   1410  CG2 VAL A 175     -25.612  -1.996  18.299  1.00  0.92           C  
ATOM   1411  N   ASP A 176     -23.779  -1.994  21.989  1.00  0.92           N  
ATOM   1412  CA  ASP A 176     -23.096  -0.872  22.626  1.00  0.92           C  
ATOM   1413  C   ASP A 176     -21.580  -1.037  22.552  1.00  0.92           C  
ATOM   1414  CB  ASP A 176     -23.540  -0.731  24.083  1.00  0.92           C  
ATOM   1415  O   ASP A 176     -21.006  -1.867  23.261  1.00  0.92           O  
ATOM   1416  CG  ASP A 176     -22.970   0.504  24.760  1.00  0.92           C  
ATOM   1417  OD1 ASP A 176     -22.188   1.242  24.123  1.00  0.92           O  
ATOM   1418  OD2 ASP A 176     -23.305   0.739  25.941  1.00  0.92           O  
ATOM   1419  N   PHE A 177     -21.009  -0.221  21.707  1.00  0.94           N  
ATOM   1420  CA  PHE A 177     -19.567  -0.308  21.512  1.00  0.94           C  
ATOM   1421  C   PHE A 177     -18.841   0.708  22.387  1.00  0.94           C  
ATOM   1422  CB  PHE A 177     -19.208  -0.085  20.040  1.00  0.94           C  
ATOM   1423  O   PHE A 177     -17.629   0.894  22.255  1.00  0.94           O  
ATOM   1424  CG  PHE A 177     -19.544  -1.251  19.150  1.00  0.94           C  
ATOM   1425  CD1 PHE A 177     -18.619  -2.263  18.926  1.00  0.94           C  
ATOM   1426  CD2 PHE A 177     -20.788  -1.335  18.537  1.00  0.94           C  
ATOM   1427  CE1 PHE A 177     -18.928  -3.343  18.103  1.00  0.94           C  
ATOM   1428  CE2 PHE A 177     -21.104  -2.411  17.713  1.00  0.94           C  
ATOM   1429  CZ  PHE A 177     -20.172  -3.414  17.496  1.00  0.94           C  
ATOM   1430  N   THR A 178     -19.561   1.370  23.351  1.00  0.93           N  
ATOM   1431  CA  THR A 178     -18.978   2.392  24.213  1.00  0.93           C  
ATOM   1432  C   THR A 178     -18.597   1.804  25.568  1.00  0.93           C  
ATOM   1433  CB  THR A 178     -19.948   3.571  24.416  1.00  0.93           C  
ATOM   1434  O   THR A 178     -17.776   2.374  26.289  1.00  0.93           O  
ATOM   1435  CG2 THR A 178     -20.386   4.160  23.080  1.00  0.93           C  
ATOM   1436  OG1 THR A 178     -21.106   3.112  25.125  1.00  0.93           O  
ATOM   1437  N   GLU A 179     -19.160   0.638  26.024  1.00  0.92           N  
ATOM   1438  CA  GLU A 179     -18.903   0.001  27.312  1.00  0.92           C  
ATOM   1439  C   GLU A 179     -17.754  -0.998  27.214  1.00  0.92           C  
ATOM   1440  CB  GLU A 179     -20.165  -0.698  27.827  1.00  0.92           C  
ATOM   1441  O   GLU A 179     -17.852  -1.997  26.498  1.00  0.92           O  
ATOM   1442  CG  GLU A 179     -20.024  -1.264  29.232  1.00  0.92           C  
ATOM   1443  CD  GLU A 179     -21.283  -1.955  29.730  1.00  0.92           C  
ATOM   1444  OE1 GLU A 179     -21.252  -2.559  30.826  1.00  0.92           O  
ATOM   1445  OE2 GLU A 179     -22.310  -1.893  29.017  1.00  0.92           O  
ATOM   1446  N   PRO A 180     -16.689  -0.752  27.872  1.00  0.93           N  
ATOM   1447  CA  PRO A 180     -15.581  -1.711  27.851  1.00  0.93           C  
ATOM   1448  C   PRO A 180     -15.984  -3.089  28.371  1.00  0.93           C  
ATOM   1449  CB  PRO A 180     -14.539  -1.066  28.767  1.00  0.93           C  
ATOM   1450  O   PRO A 180     -16.795  -3.192  29.295  1.00  0.93           O  
ATOM   1451  CG  PRO A 180     -14.855   0.395  28.736  1.00  0.93           C  
ATOM   1452  CD  PRO A 180     -16.340   0.558  28.583  1.00  0.93           C  
ATOM   1453  N   GLY A 181     -15.574  -4.184  27.761  1.00  0.94           N  
ATOM   1454  CA  GLY A 181     -15.795  -5.556  28.188  1.00  0.94           C  
ATOM   1455  C   GLY A 181     -17.108  -6.132  27.692  1.00  0.94           C  
ATOM   1456  O   GLY A 181     -17.432  -7.287  27.975  1.00  0.94           O  
ATOM   1457  N   ARG A 182     -17.833  -5.313  26.983  1.00  0.94           N  
ATOM   1458  CA  ARG A 182     -19.146  -5.728  26.499  1.00  0.94           C  
ATOM   1459  C   ARG A 182     -19.017  -6.727  25.353  1.00  0.94           C  
ATOM   1460  CB  ARG A 182     -19.961  -4.515  26.047  1.00  0.94           C  
ATOM   1461  O   ARG A 182     -18.134  -6.593  24.503  1.00  0.94           O  
ATOM   1462  CG  ARG A 182     -21.378  -4.852  25.610  1.00  0.94           C  
ATOM   1463  CD  ARG A 182     -22.264  -3.616  25.567  1.00  0.94           C  
ATOM   1464  NE  ARG A 182     -23.647  -3.955  25.241  1.00  0.94           N  
ATOM   1465  NH1 ARG A 182     -24.517  -1.915  25.888  1.00  0.94           N  
ATOM   1466  NH2 ARG A 182     -25.901  -3.550  25.071  1.00  0.94           N  
ATOM   1467  CZ  ARG A 182     -24.685  -3.139  25.401  1.00  0.94           C  
ATOM   1468  N   HIS A 183     -19.889  -7.684  25.402  1.00  0.95           N  
ATOM   1469  CA  HIS A 183     -20.066  -8.562  24.251  1.00  0.95           C  
ATOM   1470  C   HIS A 183     -21.272  -8.142  23.417  1.00  0.95           C  
ATOM   1471  CB  HIS A 183     -20.221 -10.015  24.704  1.00  0.95           C  
ATOM   1472  O   HIS A 183     -22.397  -8.107  23.920  1.00  0.95           O  
ATOM   1473  CG  HIS A 183     -20.457 -10.972  23.580  1.00  0.95           C  
ATOM   1474  CD2 HIS A 183     -21.572 -11.641  23.200  1.00  0.95           C  
ATOM   1475  ND1 HIS A 183     -19.467 -11.339  22.694  1.00  0.95           N  
ATOM   1476  CE1 HIS A 183     -19.964 -12.193  21.815  1.00  0.95           C  
ATOM   1477  NE2 HIS A 183     -21.239 -12.393  22.100  1.00  0.95           N  
ATOM   1478  N   ASN A 184     -21.070  -7.835  22.187  1.00  0.95           N  
ATOM   1479  CA  ASN A 184     -22.138  -7.446  21.271  1.00  0.95           C  
ATOM   1480  C   ASN A 184     -22.558  -8.606  20.374  1.00  0.95           C  
ATOM   1481  CB  ASN A 184     -21.707  -6.248  20.423  1.00  0.95           C  
ATOM   1482  O   ASN A 184     -21.743  -9.141  19.620  1.00  0.95           O  
ATOM   1483  CG  ASN A 184     -21.553  -4.979  21.238  1.00  0.95           C  
ATOM   1484  ND2 ASN A 184     -20.314  -4.632  21.567  1.00  0.95           N  
ATOM   1485  OD1 ASN A 184     -22.539  -4.317  21.571  1.00  0.95           O  
ATOM   1486  N   ALA A 185     -23.835  -9.055  20.561  1.00  0.93           N  
ATOM   1487  CA  ALA A 185     -24.362 -10.150  19.750  1.00  0.93           C  
ATOM   1488  C   ALA A 185     -24.659  -9.685  18.327  1.00  0.93           C  
ATOM   1489  CB  ALA A 185     -25.620 -10.729  20.391  1.00  0.93           C  
ATOM   1490  O   ALA A 185     -25.821  -9.615  17.920  1.00  0.93           O  
ATOM   1491  N   CYS A 186     -23.608  -9.249  17.600  1.00  0.94           N  
ATOM   1492  CA  CYS A 186     -23.710  -8.815  16.212  1.00  0.94           C  
ATOM   1493  C   CYS A 186     -22.492  -9.259  15.411  1.00  0.94           C  
ATOM   1494  CB  CYS A 186     -23.857  -7.296  16.135  1.00  0.94           C  
ATOM   1495  O   CYS A 186     -21.465  -9.626  15.986  1.00  0.94           O  
ATOM   1496  SG  CYS A 186     -22.380  -6.394  16.655  1.00  0.94           S  
ATOM   1497  N   SER A 187     -22.679  -9.305  14.089  1.00  0.97           N  
ATOM   1498  CA  SER A 187     -21.573  -9.631  13.195  1.00  0.97           C  
ATOM   1499  C   SER A 187     -20.852  -8.372  12.725  1.00  0.97           C  
ATOM   1500  CB  SER A 187     -22.076 -10.421  11.986  1.00  0.97           C  
ATOM   1501  O   SER A 187     -21.473  -7.319  12.564  1.00  0.97           O  
ATOM   1502  OG  SER A 187     -22.627 -11.663  12.390  1.00  0.97           O  
ATOM   1503  N   PHE A 188     -19.569  -8.390  12.677  1.00  0.97           N  
ATOM   1504  CA  PHE A 188     -18.730  -7.372  12.056  1.00  0.97           C  
ATOM   1505  C   PHE A 188     -18.438  -7.725  10.602  1.00  0.97           C  
ATOM   1506  CB  PHE A 188     -17.418  -7.210  12.830  1.00  0.97           C  
ATOM   1507  O   PHE A 188     -17.781  -8.729  10.321  1.00  0.97           O  
ATOM   1508  CG  PHE A 188     -16.472  -6.212  12.218  1.00  0.97           C  
ATOM   1509  CD1 PHE A 188     -15.120  -6.505  12.087  1.00  0.97           C  
ATOM   1510  CD2 PHE A 188     -16.935  -4.980  11.775  1.00  0.97           C  
ATOM   1511  CE1 PHE A 188     -14.242  -5.583  11.521  1.00  0.97           C  
ATOM   1512  CE2 PHE A 188     -16.064  -4.053  11.209  1.00  0.97           C  
ATOM   1513  CZ  PHE A 188     -14.718  -4.356  11.084  1.00  0.97           C  
ATOM   1514  N   ILE A 189     -18.985  -6.930   9.708  1.00  0.98           N  
ATOM   1515  CA  ILE A 189     -18.834  -7.161   8.275  1.00  0.98           C  
ATOM   1516  C   ILE A 189     -17.765  -6.226   7.713  1.00  0.98           C  
ATOM   1517  CB  ILE A 189     -20.170  -6.960   7.525  1.00  0.98           C  
ATOM   1518  O   ILE A 189     -17.945  -5.007   7.695  1.00  0.98           O  
ATOM   1519  CG1 ILE A 189     -21.296  -7.726   8.228  1.00  0.98           C  
ATOM   1520  CG2 ILE A 189     -20.039  -7.396   6.063  1.00  0.98           C  
ATOM   1521  CD1 ILE A 189     -22.681  -7.449   7.660  1.00  0.98           C  
ATOM   1522  N   ILE A 190     -16.699  -6.729   7.227  1.00  0.96           N  
ATOM   1523  CA  ILE A 190     -15.592  -5.869   6.824  1.00  0.96           C  
ATOM   1524  C   ILE A 190     -14.730  -6.588   5.788  1.00  0.96           C  
ATOM   1525  CB  ILE A 190     -14.732  -5.448   8.037  1.00  0.96           C  
ATOM   1526  O   ILE A 190     -14.984  -7.749   5.459  1.00  0.96           O  
ATOM   1527  CG1 ILE A 190     -13.836  -4.260   7.671  1.00  0.96           C  
ATOM   1528  CG2 ILE A 190     -13.897  -6.628   8.543  1.00  0.96           C  
ATOM   1529  CD1 ILE A 190     -14.574  -2.931   7.585  1.00  0.96           C  
ATOM   1530  N   ASN A 191     -13.850  -5.823   5.114  1.00  0.92           N  
ATOM   1531  CA  ASN A 191     -12.975  -6.369   4.083  1.00  0.92           C  
ATOM   1532  C   ASN A 191     -11.931  -7.312   4.674  1.00  0.92           C  
ATOM   1533  CB  ASN A 191     -12.293  -5.242   3.305  1.00  0.92           C  
ATOM   1534  O   ASN A 191     -12.103  -7.817   5.785  1.00  0.92           O  
ATOM   1535  CG  ASN A 191     -13.278  -4.376   2.546  1.00  0.92           C  
ATOM   1536  ND2 ASN A 191     -13.126  -4.320   1.228  1.00  0.92           N  
ATOM   1537  OD1 ASN A 191     -14.169  -3.762   3.139  1.00  0.92           O  
ATOM   1538  N   GLU A 192     -10.695  -7.437   4.029  1.00  0.92           N  
ATOM   1539  CA  GLU A 192      -9.606  -8.335   4.402  1.00  0.92           C  
ATOM   1540  C   GLU A 192      -8.844  -7.804   5.613  1.00  0.92           C  
ATOM   1541  CB  GLU A 192      -8.648  -8.536   3.225  1.00  0.92           C  
ATOM   1542  O   GLU A 192      -8.914  -6.614   5.925  1.00  0.92           O  
ATOM   1543  CG  GLU A 192      -7.919  -7.269   2.801  1.00  0.92           C  
ATOM   1544  CD  GLU A 192      -8.671  -6.466   1.752  1.00  0.92           C  
ATOM   1545  OE1 GLU A 192      -8.049  -5.615   1.078  1.00  0.92           O  
ATOM   1546  OE2 GLU A 192      -9.894  -6.690   1.604  1.00  0.92           O  
ATOM   1547  N   PRO A 193      -8.183  -8.604   6.347  1.00  0.90           N  
ATOM   1548  CA  PRO A 193      -7.488  -8.260   7.590  1.00  0.90           C  
ATOM   1549  C   PRO A 193      -6.494  -7.116   7.413  1.00  0.90           C  
ATOM   1550  CB  PRO A 193      -6.767  -9.558   7.961  1.00  0.90           C  
ATOM   1551  O   PRO A 193      -6.257  -6.348   8.349  1.00  0.90           O  
ATOM   1552  CG  PRO A 193      -7.616 -10.645   7.386  1.00  0.90           C  
ATOM   1553  CD  PRO A 193      -8.214 -10.154   6.099  1.00  0.90           C  
ATOM   1554  N   GLN A 194      -5.975  -6.950   6.213  1.00  0.89           N  
ATOM   1555  CA  GLN A 194      -4.961  -5.927   5.980  1.00  0.89           C  
ATOM   1556  C   GLN A 194      -5.603  -4.577   5.672  1.00  0.89           C  
ATOM   1557  CB  GLN A 194      -4.034  -6.341   4.836  1.00  0.89           C  
ATOM   1558  O   GLN A 194      -4.903  -3.595   5.415  1.00  0.89           O  
ATOM   1559  CG  GLN A 194      -3.153  -7.540   5.162  1.00  0.89           C  
ATOM   1560  CD  GLN A 194      -2.244  -7.930   4.012  1.00  0.89           C  
ATOM   1561  NE2 GLN A 194      -1.316  -8.844   4.273  1.00  0.89           N  
ATOM   1562  OE1 GLN A 194      -2.375  -7.414   2.897  1.00  0.89           O  
ATOM   1563  N   CYS A 195      -6.881  -4.457   5.752  1.00  0.92           N  
ATOM   1564  CA  CYS A 195      -7.587  -3.192   5.582  1.00  0.92           C  
ATOM   1565  C   CYS A 195      -7.291  -2.243   6.736  1.00  0.92           C  
ATOM   1566  CB  CYS A 195      -9.094  -3.429   5.478  1.00  0.92           C  
ATOM   1567  O   CYS A 195      -7.433  -2.614   7.903  1.00  0.92           O  
ATOM   1568  SG  CYS A 195     -10.060  -1.912   5.316  1.00  0.92           S  
ATOM   1569  N   VAL A 196      -6.924  -1.012   6.448  1.00  0.94           N  
ATOM   1570  CA  VAL A 196      -6.423  -0.045   7.419  1.00  0.94           C  
ATOM   1571  C   VAL A 196      -7.493   0.228   8.474  1.00  0.94           C  
ATOM   1572  CB  VAL A 196      -5.996   1.274   6.739  1.00  0.94           C  
ATOM   1573  O   VAL A 196      -7.212   0.196   9.675  1.00  0.94           O  
ATOM   1574  CG1 VAL A 196      -5.605   2.318   7.783  1.00  0.94           C  
ATOM   1575  CG2 VAL A 196      -4.842   1.025   5.769  1.00  0.94           C  
ATOM   1576  N   PHE A 197      -8.708   0.511   8.052  1.00  0.94           N  
ATOM   1577  CA  PHE A 197      -9.704   0.874   9.054  1.00  0.94           C  
ATOM   1578  C   PHE A 197     -10.198  -0.361   9.799  1.00  0.94           C  
ATOM   1579  CB  PHE A 197     -10.885   1.600   8.401  1.00  0.94           C  
ATOM   1580  O   PHE A 197     -10.744  -0.252  10.899  1.00  0.94           O  
ATOM   1581  CG  PHE A 197     -11.394   0.931   7.154  1.00  0.94           C  
ATOM   1582  CD1 PHE A 197     -11.008   1.384   5.898  1.00  0.94           C  
ATOM   1583  CD2 PHE A 197     -12.261  -0.151   7.236  1.00  0.94           C  
ATOM   1584  CE1 PHE A 197     -11.478   0.766   4.741  1.00  0.94           C  
ATOM   1585  CE2 PHE A 197     -12.735  -0.773   6.085  1.00  0.94           C  
ATOM   1586  CZ  PHE A 197     -12.343  -0.312   4.838  1.00  0.94           C  
ATOM   1587  N   ARG A 198     -10.097  -1.614   9.256  1.00  0.95           N  
ATOM   1588  CA  ARG A 198     -10.356  -2.829  10.021  1.00  0.95           C  
ATOM   1589  C   ARG A 198      -9.357  -2.981  11.163  1.00  0.95           C  
ATOM   1590  CB  ARG A 198     -10.303  -4.059   9.111  1.00  0.95           C  
ATOM   1591  O   ARG A 198      -9.742  -3.278  12.296  1.00  0.95           O  
ATOM   1592  CG  ARG A 198     -10.418  -5.380   9.854  1.00  0.95           C  
ATOM   1593  CD  ARG A 198     -10.508  -6.560   8.896  1.00  0.95           C  
ATOM   1594  NE  ARG A 198     -10.556  -7.832   9.611  1.00  0.95           N  
ATOM   1595  NH1 ARG A 198     -10.680  -9.134   7.706  1.00  0.95           N  
ATOM   1596  NH2 ARG A 198     -10.673 -10.120   9.776  1.00  0.95           N  
ATOM   1597  CZ  ARG A 198     -10.636  -9.026   9.029  1.00  0.95           C  
ATOM   1598  N   GLN A 199      -8.150  -2.739  10.831  1.00  0.95           N  
ATOM   1599  CA  GLN A 199      -7.104  -2.843  11.842  1.00  0.95           C  
ATOM   1600  C   GLN A 199      -7.344  -1.862  12.986  1.00  0.95           C  
ATOM   1601  CB  GLN A 199      -5.729  -2.596  11.220  1.00  0.95           C  
ATOM   1602  O   GLN A 199      -7.167  -2.208  14.156  1.00  0.95           O  
ATOM   1603  CG  GLN A 199      -5.260  -3.716  10.300  1.00  0.95           C  
ATOM   1604  CD  GLN A 199      -3.902  -3.439   9.683  1.00  0.95           C  
ATOM   1605  NE2 GLN A 199      -3.340  -4.439   9.013  1.00  0.95           N  
ATOM   1606  OE1 GLN A 199      -3.362  -2.335   9.807  1.00  0.95           O  
ATOM   1607  N   ILE A 200      -7.769  -0.651  12.594  1.00  0.94           N  
ATOM   1608  CA  ILE A 200      -8.063   0.369  13.595  1.00  0.94           C  
ATOM   1609  C   ILE A 200      -9.232  -0.085  14.466  1.00  0.94           C  
ATOM   1610  CB  ILE A 200      -8.381   1.730  12.937  1.00  0.94           C  
ATOM   1611  O   ILE A 200      -9.172   0.008  15.694  1.00  0.94           O  
ATOM   1612  CG1 ILE A 200      -7.137   2.289  12.238  1.00  0.94           C  
ATOM   1613  CG2 ILE A 200      -8.916   2.720  13.976  1.00  0.94           C  
ATOM   1614  CD1 ILE A 200      -7.402   3.537  11.406  1.00  0.94           C  
ATOM   1615  N   PHE A 201     -10.263  -0.578  13.845  1.00  0.95           N  
ATOM   1616  CA  PHE A 201     -11.448  -1.040  14.558  1.00  0.95           C  
ATOM   1617  C   PHE A 201     -11.101  -2.188  15.498  1.00  0.95           C  
ATOM   1618  CB  PHE A 201     -12.533  -1.481  13.571  1.00  0.95           C  
ATOM   1619  O   PHE A 201     -11.441  -2.152  16.683  1.00  0.95           O  
ATOM   1620  CG  PHE A 201     -13.807  -1.935  14.231  1.00  0.95           C  
ATOM   1621  CD1 PHE A 201     -14.191  -3.270  14.187  1.00  0.95           C  
ATOM   1622  CD2 PHE A 201     -14.620  -1.027  14.896  1.00  0.95           C  
ATOM   1623  CE1 PHE A 201     -15.369  -3.694  14.798  1.00  0.95           C  
ATOM   1624  CE2 PHE A 201     -15.799  -1.443  15.509  1.00  0.95           C  
ATOM   1625  CZ  PHE A 201     -16.172  -2.776  15.458  1.00  0.95           C  
ATOM   1626  N   GLU A 202     -10.442  -3.182  15.049  1.00  0.95           N  
ATOM   1627  CA  GLU A 202     -10.099  -4.365  15.832  1.00  0.95           C  
ATOM   1628  C   GLU A 202      -9.160  -4.013  16.982  1.00  0.95           C  
ATOM   1629  CB  GLU A 202      -9.461  -5.434  14.941  1.00  0.95           C  
ATOM   1630  O   GLU A 202      -9.283  -4.559  18.080  1.00  0.95           O  
ATOM   1631  CG  GLU A 202     -10.449  -6.140  14.023  1.00  0.95           C  
ATOM   1632  CD  GLU A 202      -9.815  -7.245  13.195  1.00  0.95           C  
ATOM   1633  OE1 GLU A 202     -10.556  -8.068  12.611  1.00  0.95           O  
ATOM   1634  OE2 GLU A 202      -8.566  -7.290  13.131  1.00  0.95           O  
ATOM   1635  N   SER A 203      -8.168  -3.133  16.654  1.00  0.94           N  
ATOM   1636  CA  SER A 203      -7.273  -2.662  17.705  1.00  0.94           C  
ATOM   1637  C   SER A 203      -8.049  -1.981  18.828  1.00  0.94           C  
ATOM   1638  CB  SER A 203      -6.235  -1.696  17.133  1.00  0.94           C  
ATOM   1639  O   SER A 203      -7.776  -2.213  20.007  1.00  0.94           O  
ATOM   1640  OG  SER A 203      -5.405  -1.183  18.161  1.00  0.94           O  
ATOM   1641  N   THR A 204      -9.073  -1.195  18.442  1.00  0.94           N  
ATOM   1642  CA  THR A 204      -9.909  -0.511  19.423  1.00  0.94           C  
ATOM   1643  C   THR A 204     -10.747  -1.513  20.211  1.00  0.94           C  
ATOM   1644  CB  THR A 204     -10.834   0.518  18.748  1.00  0.94           C  
ATOM   1645  O   THR A 204     -10.890  -1.389  21.429  1.00  0.94           O  
ATOM   1646  CG2 THR A 204     -11.667   1.270  19.782  1.00  0.94           C  
ATOM   1647  OG1 THR A 204     -10.039   1.459  18.016  1.00  0.94           O  
ATOM   1648  N   LEU A 205     -11.317  -2.539  19.606  1.00  0.95           N  
ATOM   1649  CA  LEU A 205     -12.067  -3.587  20.290  1.00  0.95           C  
ATOM   1650  C   LEU A 205     -11.196  -4.294  21.323  1.00  0.95           C  
ATOM   1651  CB  LEU A 205     -12.610  -4.603  19.281  1.00  0.95           C  
ATOM   1652  O   LEU A 205     -11.635  -4.537  22.449  1.00  0.95           O  
ATOM   1653  CG  LEU A 205     -13.720  -4.110  18.352  1.00  0.95           C  
ATOM   1654  CD1 LEU A 205     -14.248  -5.259  17.500  1.00  0.95           C  
ATOM   1655  CD2 LEU A 205     -14.847  -3.472  19.157  1.00  0.95           C  
ATOM   1656  N   ARG A 206      -9.927  -4.610  20.892  1.00  0.95           N  
ATOM   1657  CA  ARG A 206      -8.991  -5.305  21.770  1.00  0.95           C  
ATOM   1658  C   ARG A 206      -8.648  -4.453  22.988  1.00  0.95           C  
ATOM   1659  CB  ARG A 206      -7.714  -5.673  21.012  1.00  0.95           C  
ATOM   1660  O   ARG A 206      -8.655  -4.946  24.118  1.00  0.95           O  
ATOM   1661  CG  ARG A 206      -6.757  -6.549  21.805  1.00  0.95           C  
ATOM   1662  CD  ARG A 206      -5.471  -6.819  21.037  1.00  0.95           C  
ATOM   1663  NE  ARG A 206      -5.723  -7.572  19.812  1.00  0.95           N  
ATOM   1664  NH1 ARG A 206      -3.846  -6.802  18.707  1.00  0.95           N  
ATOM   1665  NH2 ARG A 206      -5.268  -8.272  17.673  1.00  0.95           N  
ATOM   1666  CZ  ARG A 206      -4.945  -7.547  18.734  1.00  0.95           C  
ATOM   1667  N   GLN A 207      -8.355  -3.184  22.777  1.00  0.94           N  
ATOM   1668  CA  GLN A 207      -7.983  -2.257  23.840  1.00  0.94           C  
ATOM   1669  C   GLN A 207      -9.114  -2.098  24.852  1.00  0.94           C  
ATOM   1670  CB  GLN A 207      -7.604  -0.895  23.257  1.00  0.94           C  
ATOM   1671  O   GLN A 207      -8.868  -2.009  26.057  1.00  0.94           O  
ATOM   1672  CG  GLN A 207      -7.107   0.102  24.296  1.00  0.94           C  
ATOM   1673  CD  GLN A 207      -6.764   1.452  23.696  1.00  0.94           C  
ATOM   1674  NE2 GLN A 207      -6.380   2.398  24.547  1.00  0.94           N  
ATOM   1675  OE1 GLN A 207      -6.844   1.644  22.479  1.00  0.94           O  
ATOM   1676  N   ARG A 208     -10.351  -2.253  24.405  1.00  0.94           N  
ATOM   1677  CA  ARG A 208     -11.502  -2.014  25.270  1.00  0.94           C  
ATOM   1678  C   ARG A 208     -12.142  -3.328  25.704  1.00  0.94           C  
ATOM   1679  CB  ARG A 208     -12.535  -1.137  24.559  1.00  0.94           C  
ATOM   1680  O   ARG A 208     -13.191  -3.328  26.352  1.00  0.94           O  
ATOM   1681  CG  ARG A 208     -12.064   0.286  24.304  1.00  0.94           C  
ATOM   1682  CD  ARG A 208     -13.170   1.148  23.711  1.00  0.94           C  
ATOM   1683  NE  ARG A 208     -12.785   2.556  23.657  1.00  0.94           N  
ATOM   1684  NH1 ARG A 208     -14.887   3.322  23.081  1.00  0.94           N  
ATOM   1685  NH2 ARG A 208     -13.154   4.800  23.338  1.00  0.94           N  
ATOM   1686  CZ  ARG A 208     -13.609   3.556  23.359  1.00  0.94           C  
ATOM   1687  N   ARG A 209     -11.560  -4.412  25.237  1.00  0.95           N  
ATOM   1688  CA  ARG A 209     -12.010  -5.758  25.578  1.00  0.95           C  
ATOM   1689  C   ARG A 209     -13.458  -5.976  25.150  1.00  0.95           C  
ATOM   1690  CB  ARG A 209     -11.865  -6.009  27.081  1.00  0.95           C  
ATOM   1691  O   ARG A 209     -14.253  -6.546  25.900  1.00  0.95           O  
ATOM   1692  CG  ARG A 209     -10.426  -5.987  27.572  1.00  0.95           C  
ATOM   1693  CD  ARG A 209     -10.331  -6.327  29.053  1.00  0.95           C  
ATOM   1694  NE  ARG A 209      -8.971  -6.158  29.558  1.00  0.95           N  
ATOM   1695  NH1 ARG A 209      -9.537  -6.464  31.777  1.00  0.95           N  
ATOM   1696  NH2 ARG A 209      -7.359  -6.057  31.191  1.00  0.95           N  
ATOM   1697  CZ  ARG A 209      -8.626  -6.227  30.841  1.00  0.95           C  
ATOM   1698  N   ILE A 210     -13.907  -5.300  24.060  1.00  0.96           N  
ATOM   1699  CA  ILE A 210     -15.201  -5.505  23.419  1.00  0.96           C  
ATOM   1700  C   ILE A 210     -15.108  -6.660  22.424  1.00  0.96           C  
ATOM   1701  CB  ILE A 210     -15.689  -4.223  22.707  1.00  0.96           C  
ATOM   1702  O   ILE A 210     -14.114  -6.789  21.705  1.00  0.96           O  
ATOM   1703  CG1 ILE A 210     -15.931  -3.105  23.727  1.00  0.96           C  
ATOM   1704  CG2 ILE A 210     -16.955  -4.505  21.893  1.00  0.96           C  
ATOM   1705  CD1 ILE A 210     -16.198  -1.743  23.101  1.00  0.96           C  
ATOM   1706  N   THR A 211     -16.096  -7.528  22.416  1.00  0.96           N  
ATOM   1707  CA  THR A 211     -16.102  -8.642  21.475  1.00  0.96           C  
ATOM   1708  C   THR A 211     -17.385  -8.644  20.648  1.00  0.96           C  
ATOM   1709  CB  THR A 211     -15.957  -9.990  22.204  1.00  0.96           C  
ATOM   1710  O   THR A 211     -18.391  -8.058  21.052  1.00  0.96           O  
ATOM   1711  CG2 THR A 211     -14.657 -10.048  23.000  1.00  0.96           C  
ATOM   1712  OG1 THR A 211     -17.061 -10.163  23.101  1.00  0.96           O  
ATOM   1713  N   VAL A 212     -17.359  -9.142  19.467  1.00  0.96           N  
ATOM   1714  CA  VAL A 212     -18.508  -9.358  18.594  1.00  0.96           C  
ATOM   1715  C   VAL A 212     -18.682 -10.851  18.328  1.00  0.96           C  
ATOM   1716  CB  VAL A 212     -18.359  -8.593  17.260  1.00  0.96           C  
ATOM   1717  O   VAL A 212     -17.770 -11.643  18.577  1.00  0.96           O  
ATOM   1718  CG1 VAL A 212     -18.335  -7.084  17.502  1.00  0.96           C  
ATOM   1719  CG2 VAL A 212     -17.096  -9.040  16.527  1.00  0.96           C  
ATOM   1720  N   GLU A 213     -19.801 -11.273  17.850  1.00  0.94           N  
ATOM   1721  CA  GLU A 213     -20.147 -12.680  17.668  1.00  0.94           C  
ATOM   1722  C   GLU A 213     -19.323 -13.311  16.549  1.00  0.94           C  
ATOM   1723  CB  GLU A 213     -21.641 -12.833  17.372  1.00  0.94           C  
ATOM   1724  O   GLU A 213     -18.810 -14.422  16.699  1.00  0.94           O  
ATOM   1725  CG  GLU A 213     -22.116 -14.278  17.336  1.00  0.94           C  
ATOM   1726  CD  GLU A 213     -22.134 -14.937  18.706  1.00  0.94           C  
ATOM   1727  OE1 GLU A 213     -21.890 -16.162  18.794  1.00  0.94           O  
ATOM   1728  OE2 GLU A 213     -22.396 -14.223  19.700  1.00  0.94           O  
ATOM   1729  N   ASN A 214     -19.303 -12.631  15.430  1.00  0.94           N  
ATOM   1730  CA  ASN A 214     -18.646 -13.164  14.241  1.00  0.94           C  
ATOM   1731  C   ASN A 214     -18.136 -12.047  13.335  1.00  0.94           C  
ATOM   1732  CB  ASN A 214     -19.595 -14.082  13.469  1.00  0.94           C  
ATOM   1733  O   ASN A 214     -18.583 -10.904  13.439  1.00  0.94           O  
ATOM   1734  CG  ASN A 214     -18.913 -14.791  12.315  1.00  0.94           C  
ATOM   1735  ND2 ASN A 214     -19.691 -15.168  11.308  1.00  0.94           N  
ATOM   1736  OD1 ASN A 214     -17.697 -14.997  12.330  1.00  0.94           O  
ATOM   1737  N   THR A 215     -17.065 -12.371  12.568  1.00  0.96           N  
ATOM   1738  CA  THR A 215     -16.570 -11.477  11.527  1.00  0.96           C  
ATOM   1739  C   THR A 215     -16.813 -12.072  10.143  1.00  0.96           C  
ATOM   1740  CB  THR A 215     -15.069 -11.187  11.707  1.00  0.96           C  
ATOM   1741  O   THR A 215     -16.384 -13.192   9.859  1.00  0.96           O  
ATOM   1742  CG2 THR A 215     -14.553 -10.255  10.615  1.00  0.96           C  
ATOM   1743  OG1 THR A 215     -14.857 -10.571  12.984  1.00  0.96           O  
ATOM   1744  N   ILE A 216     -17.622 -11.372   9.357  1.00  0.97           N  
ATOM   1745  CA  ILE A 216     -17.882 -11.748   7.972  1.00  0.97           C  
ATOM   1746  C   ILE A 216     -17.001 -10.921   7.038  1.00  0.97           C  
ATOM   1747  CB  ILE A 216     -19.372 -11.564   7.606  1.00  0.97           C  
ATOM   1748  O   ILE A 216     -17.057  -9.689   7.051  1.00  0.97           O  
ATOM   1749  CG1 ILE A 216     -20.256 -12.420   8.520  1.00  0.97           C  
ATOM   1750  CG2 ILE A 216     -19.613 -11.907   6.133  1.00  0.97           C  
ATOM   1751  CD1 ILE A 216     -21.747 -12.164   8.355  1.00  0.97           C  
ATOM   1752  N   GLU A 217     -16.172 -11.607   6.197  1.00  0.97           N  
ATOM   1753  CA  GLU A 217     -15.228 -10.936   5.307  1.00  0.97           C  
ATOM   1754  C   GLU A 217     -15.767 -10.869   3.881  1.00  0.97           C  
ATOM   1755  CB  GLU A 217     -13.873 -11.647   5.326  1.00  0.97           C  
ATOM   1756  O   GLU A 217     -16.036 -11.903   3.265  1.00  0.97           O  
ATOM   1757  CG  GLU A 217     -13.197 -11.648   6.689  1.00  0.97           C  
ATOM   1758  CD  GLU A 217     -11.867 -12.384   6.699  1.00  0.97           C  
ATOM   1759  OE1 GLU A 217     -11.301 -12.601   7.794  1.00  0.97           O  
ATOM   1760  OE2 GLU A 217     -11.386 -12.747   5.602  1.00  0.97           O  
ATOM   1761  N   LEU A 218     -15.930  -9.623   3.409  1.00  0.95           N  
ATOM   1762  CA  LEU A 218     -16.317  -9.347   2.030  1.00  0.95           C  
ATOM   1763  C   LEU A 218     -15.306  -8.426   1.355  1.00  0.95           C  
ATOM   1764  CB  LEU A 218     -17.711  -8.716   1.980  1.00  0.95           C  
ATOM   1765  O   LEU A 218     -14.732  -7.546   2.003  1.00  0.95           O  
ATOM   1766  CG  LEU A 218     -18.852  -9.545   2.572  1.00  0.95           C  
ATOM   1767  CD1 LEU A 218     -20.134  -8.721   2.625  1.00  0.95           C  
ATOM   1768  CD2 LEU A 218     -19.062 -10.820   1.763  1.00  0.95           C  
ATOM   1769  N   ILE A 219     -15.088  -8.587   0.078  1.00  0.90           N  
ATOM   1770  CA  ILE A 219     -14.051  -7.848  -0.635  1.00  0.90           C  
ATOM   1771  C   ILE A 219     -14.594  -6.490  -1.075  1.00  0.90           C  
ATOM   1772  CB  ILE A 219     -13.532  -8.639  -1.857  1.00  0.90           C  
ATOM   1773  O   ILE A 219     -13.890  -5.481  -1.005  1.00  0.90           O  
ATOM   1774  CG1 ILE A 219     -12.854  -9.937  -1.403  1.00  0.90           C  
ATOM   1775  CG2 ILE A 219     -12.573  -7.781  -2.687  1.00  0.90           C  
ATOM   1776  CD1 ILE A 219     -12.508 -10.885  -2.543  1.00  0.90           C  
ATOM   1777  N   SER A 220     -15.862  -6.324  -1.336  1.00  0.93           N  
ATOM   1778  CA  SER A 220     -16.441  -5.119  -1.919  1.00  0.93           C  
ATOM   1779  C   SER A 220     -17.074  -4.236  -0.848  1.00  0.93           C  
ATOM   1780  CB  SER A 220     -17.485  -5.482  -2.975  1.00  0.93           C  
ATOM   1781  O   SER A 220     -17.871  -4.711  -0.037  1.00  0.93           O  
ATOM   1782  OG  SER A 220     -18.246  -4.344  -3.343  1.00  0.93           O  
ATOM   1783  N   ILE A 221     -16.745  -2.943  -0.906  1.00  0.95           N  
ATOM   1784  CA  ILE A 221     -17.323  -1.987   0.032  1.00  0.95           C  
ATOM   1785  C   ILE A 221     -18.829  -1.881  -0.201  1.00  0.95           C  
ATOM   1786  CB  ILE A 221     -16.662  -0.597  -0.097  1.00  0.95           C  
ATOM   1787  O   ILE A 221     -19.604  -1.768   0.751  1.00  0.95           O  
ATOM   1788  CG1 ILE A 221     -17.120   0.321   1.042  1.00  0.95           C  
ATOM   1789  CG2 ILE A 221     -16.975   0.025  -1.461  1.00  0.95           C  
ATOM   1790  CD1 ILE A 221     -16.731  -0.173   2.429  1.00  0.95           C  
ATOM   1791  N   GLU A 222     -19.318  -2.043  -1.362  1.00  0.96           N  
ATOM   1792  CA  GLU A 222     -20.739  -1.962  -1.686  1.00  0.96           C  
ATOM   1793  C   GLU A 222     -21.504  -3.153  -1.117  1.00  0.96           C  
ATOM   1794  CB  GLU A 222     -20.941  -1.883  -3.202  1.00  0.96           C  
ATOM   1795  O   GLU A 222     -22.621  -3.000  -0.618  1.00  0.96           O  
ATOM   1796  CG  GLU A 222     -20.509  -0.557  -3.811  1.00  0.96           C  
ATOM   1797  CD  GLU A 222     -21.173   0.647  -3.162  1.00  0.96           C  
ATOM   1798  OE1 GLU A 222     -20.469   1.635  -2.852  1.00  0.96           O  
ATOM   1799  OE2 GLU A 222     -22.407   0.601  -2.961  1.00  0.96           O  
ATOM   1800  N   SER A 223     -20.874  -4.375  -1.233  1.00  0.97           N  
ATOM   1801  CA  SER A 223     -21.481  -5.566  -0.646  1.00  0.97           C  
ATOM   1802  C   SER A 223     -21.575  -5.447   0.872  1.00  0.97           C  
ATOM   1803  CB  SER A 223     -20.681  -6.815  -1.019  1.00  0.97           C  
ATOM   1804  O   SER A 223     -22.594  -5.805   1.466  1.00  0.97           O  
ATOM   1805  OG  SER A 223     -20.726  -7.042  -2.417  1.00  0.97           O  
ATOM   1806  N   ILE A 224     -20.539  -4.891   1.426  1.00  0.98           N  
ATOM   1807  CA  ILE A 224     -20.511  -4.668   2.867  1.00  0.98           C  
ATOM   1808  C   ILE A 224     -21.660  -3.746   3.269  1.00  0.98           C  
ATOM   1809  CB  ILE A 224     -19.160  -4.071   3.321  1.00  0.98           C  
ATOM   1810  O   ILE A 224     -22.420  -4.056   4.189  1.00  0.98           O  
ATOM   1811  CG1 ILE A 224     -18.043  -5.111   3.182  1.00  0.98           C  
ATOM   1812  CG2 ILE A 224     -19.253  -3.557   4.761  1.00  0.98           C  
ATOM   1813  CD1 ILE A 224     -16.641  -4.540   3.346  1.00  0.98           C  
ATOM   1814  N   LYS A 225     -21.832  -2.633   2.555  1.00  0.98           N  
ATOM   1815  CA  LYS A 225     -22.890  -1.672   2.852  1.00  0.98           C  
ATOM   1816  C   LYS A 225     -24.267  -2.321   2.748  1.00  0.98           C  
ATOM   1817  CB  LYS A 225     -22.804  -0.471   1.909  1.00  0.98           C  
ATOM   1818  O   LYS A 225     -25.122  -2.116   3.613  1.00  0.98           O  
ATOM   1819  CG  LYS A 225     -21.604   0.430   2.161  1.00  0.98           C  
ATOM   1820  CD  LYS A 225     -21.656   1.685   1.300  1.00  0.98           C  
ATOM   1821  CE  LYS A 225     -21.641   1.347  -0.185  1.00  0.98           C  
ATOM   1822  NZ  LYS A 225     -21.634   2.576  -1.033  1.00  0.98           N  
ATOM   1823  N   ARG A 226     -24.450  -3.112   1.753  1.00  0.98           N  
ATOM   1824  CA  ARG A 226     -25.735  -3.764   1.524  1.00  0.98           C  
ATOM   1825  C   ARG A 226     -26.042  -4.772   2.628  1.00  0.98           C  
ATOM   1826  CB  ARG A 226     -25.750  -4.460   0.161  1.00  0.98           C  
ATOM   1827  O   ARG A 226     -27.189  -4.893   3.063  1.00  0.98           O  
ATOM   1828  CG  ARG A 226     -25.775  -3.501  -1.019  1.00  0.98           C  
ATOM   1829  CD  ARG A 226     -25.961  -4.236  -2.339  1.00  0.98           C  
ATOM   1830  NE  ARG A 226     -25.930  -3.320  -3.475  1.00  0.98           N  
ATOM   1831  NH1 ARG A 226     -25.859  -4.982  -5.078  1.00  0.98           N  
ATOM   1832  NH2 ARG A 226     -25.857  -2.778  -5.705  1.00  0.98           N  
ATOM   1833  CZ  ARG A 226     -25.882  -3.695  -4.750  1.00  0.98           C  
ATOM   1834  N   CYS A 227     -25.086  -5.492   3.064  1.00  0.98           N  
ATOM   1835  CA  CYS A 227     -25.263  -6.455   4.145  1.00  0.98           C  
ATOM   1836  C   CYS A 227     -25.605  -5.751   5.453  1.00  0.98           C  
ATOM   1837  CB  CYS A 227     -24.001  -7.298   4.325  1.00  0.98           C  
ATOM   1838  O   CYS A 227     -26.479  -6.202   6.195  1.00  0.98           O  
ATOM   1839  SG  CYS A 227     -23.744  -8.513   3.013  1.00  0.98           S  
ATOM   1840  N   VAL A 228     -24.919  -4.624   5.674  1.00  0.98           N  
ATOM   1841  CA  VAL A 228     -25.192  -3.856   6.884  1.00  0.98           C  
ATOM   1842  C   VAL A 228     -26.616  -3.305   6.836  1.00  0.98           C  
ATOM   1843  CB  VAL A 228     -24.180  -2.702   7.065  1.00  0.98           C  
ATOM   1844  O   VAL A 228     -27.362  -3.411   7.812  1.00  0.98           O  
ATOM   1845  CG1 VAL A 228     -24.541  -1.854   8.283  1.00  0.98           C  
ATOM   1846  CG2 VAL A 228     -22.762  -3.253   7.194  1.00  0.98           C  
ATOM   1847  N   ALA A 229     -26.970  -2.796   5.684  1.00  0.98           N  
ATOM   1848  CA  ALA A 229     -28.309  -2.239   5.508  1.00  0.98           C  
ATOM   1849  C   ALA A 229     -29.377  -3.313   5.690  1.00  0.98           C  
ATOM   1850  CB  ALA A 229     -28.439  -1.591   4.132  1.00  0.98           C  
ATOM   1851  O   ALA A 229     -30.501  -3.016   6.102  1.00  0.98           O  
ATOM   1852  N   ALA A 230     -29.042  -4.582   5.407  1.00  0.97           N  
ATOM   1853  CA  ALA A 230     -29.957  -5.714   5.533  1.00  0.97           C  
ATOM   1854  C   ALA A 230     -29.960  -6.260   6.958  1.00  0.97           C  
ATOM   1855  CB  ALA A 230     -29.580  -6.815   4.546  1.00  0.97           C  
ATOM   1856  O   ALA A 230     -30.445  -7.366   7.204  1.00  0.97           O  
ATOM   1857  N   ASN A 231     -29.355  -5.494   7.898  1.00  0.97           N  
ATOM   1858  CA  ASN A 231     -29.319  -5.767   9.331  1.00  0.97           C  
ATOM   1859  C   ASN A 231     -28.585  -7.070   9.635  1.00  0.97           C  
ATOM   1860  CB  ASN A 231     -30.737  -5.811   9.904  1.00  0.97           C  
ATOM   1861  O   ASN A 231     -29.002  -7.834  10.507  1.00  0.97           O  
ATOM   1862  CG  ASN A 231     -30.758  -5.719  11.418  1.00  0.97           C  
ATOM   1863  ND2 ASN A 231     -31.670  -6.452  12.044  1.00  0.97           N  
ATOM   1864  OD1 ASN A 231     -29.960  -4.994  12.019  1.00  0.97           O  
ATOM   1865  N   ILE A 232     -27.598  -7.420   8.839  1.00  0.96           N  
ATOM   1866  CA  ILE A 232     -26.791  -8.616   9.051  1.00  0.96           C  
ATOM   1867  C   ILE A 232     -25.741  -8.347  10.127  1.00  0.96           C  
ATOM   1868  CB  ILE A 232     -26.110  -9.078   7.743  1.00  0.96           C  
ATOM   1869  O   ILE A 232     -25.366  -9.252  10.877  1.00  0.96           O  
ATOM   1870  CG1 ILE A 232     -27.164  -9.502   6.714  1.00  0.96           C  
ATOM   1871  CG2 ILE A 232     -25.125 -10.218   8.020  1.00  0.96           C  
ATOM   1872  CD1 ILE A 232     -26.591  -9.847   5.346  1.00  0.96           C  
ATOM   1873  N   GLY A 233     -25.276  -7.141  10.273  1.00  0.97           N  
ATOM   1874  CA  GLY A 233     -24.267  -6.778  11.255  1.00  0.97           C  
ATOM   1875  C   GLY A 233     -23.871  -5.315  11.191  1.00  0.97           C  
ATOM   1876  O   GLY A 233     -24.655  -4.473  10.749  1.00  0.97           O  
ATOM   1877  N   VAL A 234     -22.666  -5.022  11.704  1.00  0.98           N  
ATOM   1878  CA  VAL A 234     -22.145  -3.659  11.733  1.00  0.98           C  
ATOM   1879  C   VAL A 234     -20.862  -3.578  10.908  1.00  0.98           C  
ATOM   1880  CB  VAL A 234     -21.881  -3.183  13.179  1.00  0.98           C  
ATOM   1881  O   VAL A 234     -20.260  -4.604  10.584  1.00  0.98           O  
ATOM   1882  CG1 VAL A 234     -23.168  -3.209  14.000  1.00  0.98           C  
ATOM   1883  CG2 VAL A 234     -20.806  -4.047  13.836  1.00  0.98           C  
ATOM   1884  N   SER A 235     -20.489  -2.323  10.488  1.00  0.98           N  
ATOM   1885  CA  SER A 235     -19.229  -2.124   9.778  1.00  0.98           C  
ATOM   1886  C   SER A 235     -18.573  -0.807  10.178  1.00  0.98           C  
ATOM   1887  CB  SER A 235     -19.455  -2.152   8.266  1.00  0.98           C  
ATOM   1888  O   SER A 235     -19.254   0.128  10.605  1.00  0.98           O  
ATOM   1889  OG  SER A 235     -18.219  -2.181   7.573  1.00  0.98           O  
ATOM   1890  N   TYR A 236     -17.294  -0.751  10.085  1.00  0.97           N  
ATOM   1891  CA  TYR A 236     -16.457   0.417  10.334  1.00  0.97           C  
ATOM   1892  C   TYR A 236     -15.810   0.909   9.045  1.00  0.97           C  
ATOM   1893  CB  TYR A 236     -15.376   0.093  11.370  1.00  0.97           C  
ATOM   1894  O   TYR A 236     -14.916   0.255   8.502  1.00  0.97           O  
ATOM   1895  CG  TYR A 236     -14.746   1.315  11.992  1.00  0.97           C  
ATOM   1896  CD1 TYR A 236     -13.374   1.537  11.904  1.00  0.97           C  
ATOM   1897  CD2 TYR A 236     -15.521   2.249  12.671  1.00  0.97           C  
ATOM   1898  CE1 TYR A 236     -12.788   2.661  12.478  1.00  0.97           C  
ATOM   1899  CE2 TYR A 236     -14.947   3.377  13.249  1.00  0.97           C  
ATOM   1900  OH  TYR A 236     -13.008   4.688  13.717  1.00  0.97           O  
ATOM   1901  CZ  TYR A 236     -13.582   3.574  13.147  1.00  0.97           C  
ATOM   1902  N   LEU A 237     -16.304   2.099   8.565  1.00  0.97           N  
ATOM   1903  CA  LEU A 237     -15.949   2.559   7.227  1.00  0.97           C  
ATOM   1904  C   LEU A 237     -15.680   4.060   7.222  1.00  0.97           C  
ATOM   1905  CB  LEU A 237     -17.064   2.227   6.232  1.00  0.97           C  
ATOM   1906  O   LEU A 237     -16.122   4.777   8.123  1.00  0.97           O  
ATOM   1907  CG  LEU A 237     -17.478   0.757   6.144  1.00  0.97           C  
ATOM   1908  CD1 LEU A 237     -18.772   0.617   5.350  1.00  0.97           C  
ATOM   1909  CD2 LEU A 237     -16.366  -0.075   5.513  1.00  0.97           C  
ATOM   1910  N   PRO A 238     -14.935   4.502   6.145  1.00  0.97           N  
ATOM   1911  CA  PRO A 238     -14.859   5.957   5.993  1.00  0.97           C  
ATOM   1912  C   PRO A 238     -16.229   6.603   5.807  1.00  0.97           C  
ATOM   1913  CB  PRO A 238     -13.995   6.136   4.742  1.00  0.97           C  
ATOM   1914  O   PRO A 238     -17.060   6.092   5.052  1.00  0.97           O  
ATOM   1915  CG  PRO A 238     -13.201   4.874   4.642  1.00  0.97           C  
ATOM   1916  CD  PRO A 238     -14.043   3.738   5.148  1.00  0.97           C  
ATOM   1917  N   ARG A 239     -16.488   7.635   6.554  1.00  0.97           N  
ATOM   1918  CA  ARG A 239     -17.793   8.287   6.557  1.00  0.97           C  
ATOM   1919  C   ARG A 239     -18.220   8.663   5.142  1.00  0.97           C  
ATOM   1920  CB  ARG A 239     -17.770   9.533   7.446  1.00  0.97           C  
ATOM   1921  O   ARG A 239     -19.385   8.496   4.775  1.00  0.97           O  
ATOM   1922  CG  ARG A 239     -19.120  10.218   7.581  1.00  0.97           C  
ATOM   1923  CD  ARG A 239     -19.056  11.409   8.527  1.00  0.97           C  
ATOM   1924  NE  ARG A 239     -20.352  12.070   8.650  1.00  0.97           N  
ATOM   1925  NH1 ARG A 239     -21.150  10.656  10.294  1.00  0.97           N  
ATOM   1926  NH2 ARG A 239     -22.458  12.371   9.516  1.00  0.97           N  
ATOM   1927  CZ  ARG A 239     -21.317  11.698   9.486  1.00  0.97           C  
ATOM   1928  N   PHE A 240     -17.273   9.146   4.296  1.00  0.96           N  
ATOM   1929  CA  PHE A 240     -17.622   9.583   2.949  1.00  0.96           C  
ATOM   1930  C   PHE A 240     -18.151   8.418   2.122  1.00  0.96           C  
ATOM   1931  CB  PHE A 240     -16.410  10.212   2.256  1.00  0.96           C  
ATOM   1932  O   PHE A 240     -18.875   8.621   1.145  1.00  0.96           O  
ATOM   1933  CG  PHE A 240     -15.320   9.228   1.927  1.00  0.96           C  
ATOM   1934  CD1 PHE A 240     -14.240   9.054   2.784  1.00  0.96           C  
ATOM   1935  CD2 PHE A 240     -15.376   8.476   0.761  1.00  0.96           C  
ATOM   1936  CE1 PHE A 240     -13.230   8.144   2.483  1.00  0.96           C  
ATOM   1937  CE2 PHE A 240     -14.370   7.564   0.453  1.00  0.96           C  
ATOM   1938  CZ  PHE A 240     -13.297   7.400   1.315  1.00  0.96           C  
ATOM   1939  N   ALA A 241     -17.745   7.230   2.424  1.00  0.97           N  
ATOM   1940  CA  ALA A 241     -18.154   6.051   1.665  1.00  0.97           C  
ATOM   1941  C   ALA A 241     -19.594   5.664   1.986  1.00  0.97           C  
ATOM   1942  CB  ALA A 241     -17.215   4.881   1.951  1.00  0.97           C  
ATOM   1943  O   ALA A 241     -20.228   4.923   1.232  1.00  0.97           O  
ATOM   1944  N   VAL A 242     -20.115   6.161   3.070  1.00  0.97           N  
ATOM   1945  CA  VAL A 242     -21.465   5.775   3.467  1.00  0.97           C  
ATOM   1946  C   VAL A 242     -22.334   7.020   3.623  1.00  0.97           C  
ATOM   1947  CB  VAL A 242     -21.460   4.960   4.780  1.00  0.97           C  
ATOM   1948  O   VAL A 242     -23.387   6.974   4.263  1.00  0.97           O  
ATOM   1949  CG1 VAL A 242     -20.801   3.599   4.568  1.00  0.97           C  
ATOM   1950  CG2 VAL A 242     -20.747   5.737   5.886  1.00  0.97           C  
ATOM   1951  N   ALA A 243     -21.900   8.111   3.112  1.00  0.97           N  
ATOM   1952  CA  ALA A 243     -22.576   9.393   3.287  1.00  0.97           C  
ATOM   1953  C   ALA A 243     -24.011   9.331   2.773  1.00  0.97           C  
ATOM   1954  CB  ALA A 243     -21.806  10.503   2.575  1.00  0.97           C  
ATOM   1955  O   ALA A 243     -24.937   9.799   3.440  1.00  0.97           O  
ATOM   1956  N   LYS A 244     -24.187   8.727   1.597  1.00  0.97           N  
ATOM   1957  CA  LYS A 244     -25.512   8.628   0.992  1.00  0.97           C  
ATOM   1958  C   LYS A 244     -26.459   7.816   1.873  1.00  0.97           C  
ATOM   1959  CB  LYS A 244     -25.422   7.998  -0.398  1.00  0.97           C  
ATOM   1960  O   LYS A 244     -27.603   8.217   2.097  1.00  0.97           O  
ATOM   1961  CG  LYS A 244     -26.752   7.927  -1.134  1.00  0.97           C  
ATOM   1962  CD  LYS A 244     -26.597   7.297  -2.512  1.00  0.97           C  
ATOM   1963  CE  LYS A 244     -27.939   7.150  -3.215  1.00  0.97           C  
ATOM   1964  NZ  LYS A 244     -27.794   6.512  -4.558  1.00  0.97           N  
ATOM   1965  N   GLU A 245     -26.022   6.671   2.386  1.00  0.98           N  
ATOM   1966  CA  GLU A 245     -26.819   5.788   3.232  1.00  0.98           C  
ATOM   1967  C   GLU A 245     -27.169   6.461   4.556  1.00  0.98           C  
ATOM   1968  CB  GLU A 245     -26.076   4.474   3.490  1.00  0.98           C  
ATOM   1969  O   GLU A 245     -28.268   6.274   5.082  1.00  0.98           O  
ATOM   1970  CG  GLU A 245     -25.973   3.576   2.266  1.00  0.98           C  
ATOM   1971  CD  GLU A 245     -24.904   4.023   1.281  1.00  0.98           C  
ATOM   1972  OE1 GLU A 245     -24.864   3.493   0.147  1.00  0.98           O  
ATOM   1973  OE2 GLU A 245     -24.100   4.909   1.647  1.00  0.98           O  
ATOM   1974  N   LEU A 246     -26.243   7.242   5.000  1.00  0.98           N  
ATOM   1975  CA  LEU A 246     -26.508   7.964   6.240  1.00  0.98           C  
ATOM   1976  C   LEU A 246     -27.551   9.055   6.020  1.00  0.98           C  
ATOM   1977  CB  LEU A 246     -25.218   8.579   6.789  1.00  0.98           C  
ATOM   1978  O   LEU A 246     -28.463   9.220   6.834  1.00  0.98           O  
ATOM   1979  CG  LEU A 246     -24.173   7.597   7.322  1.00  0.98           C  
ATOM   1980  CD1 LEU A 246     -22.862   8.322   7.607  1.00  0.98           C  
ATOM   1981  CD2 LEU A 246     -24.686   6.897   8.575  1.00  0.98           C  
ATOM   1982  N   GLU A 247     -27.474   9.757   4.894  1.00  0.98           N  
ATOM   1983  CA  GLU A 247     -28.379  10.856   4.570  1.00  0.98           C  
ATOM   1984  C   GLU A 247     -29.804  10.352   4.357  1.00  0.98           C  
ATOM   1985  CB  GLU A 247     -27.894  11.603   3.325  1.00  0.98           C  
ATOM   1986  O   GLU A 247     -30.765  10.990   4.792  1.00  0.98           O  
ATOM   1987  CG  GLU A 247     -26.685  12.492   3.574  1.00  0.98           C  
ATOM   1988  CD  GLU A 247     -26.118  13.104   2.303  1.00  0.98           C  
ATOM   1989  OE1 GLU A 247     -25.045  13.746   2.364  1.00  0.98           O  
ATOM   1990  OE2 GLU A 247     -26.753  12.941   1.237  1.00  0.98           O  
ATOM   1991  N   CYS A 248     -29.936   9.161   3.781  1.00  0.97           N  
ATOM   1992  CA  CYS A 248     -31.267   8.665   3.446  1.00  0.97           C  
ATOM   1993  C   CYS A 248     -31.811   7.772   4.555  1.00  0.97           C  
ATOM   1994  CB  CYS A 248     -31.235   7.894   2.127  1.00  0.97           C  
ATOM   1995  O   CYS A 248     -32.908   7.224   4.434  1.00  0.97           O  
ATOM   1996  SG  CYS A 248     -30.304   6.348   2.210  1.00  0.97           S  
ATOM   1997  N   GLY A 249     -31.055   7.545   5.633  1.00  0.97           N  
ATOM   1998  CA  GLY A 249     -31.502   6.822   6.814  1.00  0.97           C  
ATOM   1999  C   GLY A 249     -31.417   5.316   6.659  1.00  0.97           C  
ATOM   2000  O   GLY A 249     -31.993   4.571   7.455  1.00  0.97           O  
ATOM   2001  N   GLU A 250     -30.825   4.854   5.548  1.00  0.98           N  
ATOM   2002  CA  GLU A 250     -30.639   3.420   5.347  1.00  0.98           C  
ATOM   2003  C   GLU A 250     -29.673   2.839   6.376  1.00  0.98           C  
ATOM   2004  CB  GLU A 250     -30.133   3.136   3.931  1.00  0.98           C  
ATOM   2005  O   GLU A 250     -29.787   1.670   6.751  1.00  0.98           O  
ATOM   2006  CG  GLU A 250     -30.153   1.661   3.555  1.00  0.98           C  
ATOM   2007  CD  GLU A 250     -29.736   1.403   2.116  1.00  0.98           C  
ATOM   2008  OE1 GLU A 250     -30.047   0.316   1.579  1.00  0.98           O  
ATOM   2009  OE2 GLU A 250     -29.092   2.296   1.520  1.00  0.98           O  
ATOM   2010  N   LEU A 251     -28.658   3.675   6.785  1.00  0.98           N  
ATOM   2011  CA  LEU A 251     -27.716   3.339   7.848  1.00  0.98           C  
ATOM   2012  C   LEU A 251     -27.727   4.403   8.940  1.00  0.98           C  
ATOM   2013  CB  LEU A 251     -26.302   3.186   7.283  1.00  0.98           C  
ATOM   2014  O   LEU A 251     -28.095   5.553   8.689  1.00  0.98           O  
ATOM   2015  CG  LEU A 251     -26.109   2.099   6.224  1.00  0.98           C  
ATOM   2016  CD1 LEU A 251     -24.665   2.086   5.735  1.00  0.98           C  
ATOM   2017  CD2 LEU A 251     -26.504   0.735   6.779  1.00  0.98           C  
ATOM   2018  N   ILE A 252     -27.384   3.991  10.134  1.00  0.98           N  
ATOM   2019  CA  ILE A 252     -27.194   4.926  11.237  1.00  0.98           C  
ATOM   2020  C   ILE A 252     -25.771   4.803  11.779  1.00  0.98           C  
ATOM   2021  CB  ILE A 252     -28.220   4.683  12.367  1.00  0.98           C  
ATOM   2022  O   ILE A 252     -25.121   3.770  11.602  1.00  0.98           O  
ATOM   2023  CG1 ILE A 252     -28.073   3.263  12.926  1.00  0.98           C  
ATOM   2024  CG2 ILE A 252     -29.645   4.929  11.864  1.00  0.98           C  
ATOM   2025  CD1 ILE A 252     -28.852   3.020  14.211  1.00  0.98           C  
ATOM   2026  N   GLU A 253     -25.277   5.952  12.339  1.00  0.97           N  
ATOM   2027  CA  GLU A 253     -23.964   5.948  12.977  1.00  0.97           C  
ATOM   2028  C   GLU A 253     -24.065   5.539  14.444  1.00  0.97           C  
ATOM   2029  CB  GLU A 253     -23.304   7.324  12.859  1.00  0.97           C  
ATOM   2030  O   GLU A 253     -24.936   6.022  15.170  1.00  0.97           O  
ATOM   2031  CG  GLU A 253     -22.974   7.727  11.429  1.00  0.97           C  
ATOM   2032  CD  GLU A 253     -22.195   9.030  11.338  1.00  0.97           C  
ATOM   2033  OE1 GLU A 253     -22.168   9.646  10.249  1.00  0.97           O  
ATOM   2034  OE2 GLU A 253     -21.604   9.436  12.364  1.00  0.97           O  
ATOM   2035  N   LEU A 254     -23.256   4.558  14.884  1.00  0.96           N  
ATOM   2036  CA  LEU A 254     -23.206   4.148  16.283  1.00  0.96           C  
ATOM   2037  C   LEU A 254     -22.038   4.813  17.003  1.00  0.96           C  
ATOM   2038  CB  LEU A 254     -23.087   2.625  16.391  1.00  0.96           C  
ATOM   2039  O   LEU A 254     -20.984   5.042  16.405  1.00  0.96           O  
ATOM   2040  CG  LEU A 254     -24.213   1.810  15.754  1.00  0.96           C  
ATOM   2041  CD1 LEU A 254     -23.894   0.320  15.824  1.00  0.96           C  
ATOM   2042  CD2 LEU A 254     -25.543   2.111  16.436  1.00  0.96           C  
ATOM   2043  N   PRO A 255     -22.210   5.126  18.271  1.00  0.94           N  
ATOM   2044  CA  PRO A 255     -21.058   5.624  19.025  1.00  0.94           C  
ATOM   2045  C   PRO A 255     -19.951   4.582  19.170  1.00  0.94           C  
ATOM   2046  CB  PRO A 255     -21.656   5.978  20.389  1.00  0.94           C  
ATOM   2047  O   PRO A 255     -20.233   3.408  19.423  1.00  0.94           O  
ATOM   2048  CG  PRO A 255     -23.130   6.050  20.152  1.00  0.94           C  
ATOM   2049  CD  PRO A 255     -23.468   5.172  18.982  1.00  0.94           C  
ATOM   2050  N   PHE A 256     -18.748   4.964  18.878  1.00  0.92           N  
ATOM   2051  CA  PHE A 256     -17.588   4.084  18.962  1.00  0.92           C  
ATOM   2052  C   PHE A 256     -16.371   4.841  19.480  1.00  0.92           C  
ATOM   2053  CB  PHE A 256     -17.280   3.466  17.595  1.00  0.92           C  
ATOM   2054  O   PHE A 256     -15.755   5.614  18.743  1.00  0.92           O  
ATOM   2055  CG  PHE A 256     -16.171   2.450  17.624  1.00  0.92           C  
ATOM   2056  CD1 PHE A 256     -15.036   2.616  16.839  1.00  0.92           C  
ATOM   2057  CD2 PHE A 256     -16.262   1.328  18.438  1.00  0.92           C  
ATOM   2058  CE1 PHE A 256     -14.008   1.677  16.865  1.00  0.92           C  
ATOM   2059  CE2 PHE A 256     -15.239   0.385  18.468  1.00  0.92           C  
ATOM   2060  CZ  PHE A 256     -14.113   0.561  17.680  1.00  0.92           C  
ATOM   2061  N   GLY A 257     -16.168   4.817  20.813  1.00  0.81           N  
ATOM   2062  CA  GLY A 257     -15.078   5.523  21.468  1.00  0.81           C  
ATOM   2063  C   GLY A 257     -15.390   6.982  21.741  1.00  0.81           C  
ATOM   2064  O   GLY A 257     -16.461   7.472  21.378  1.00  0.81           O  
ATOM   2065  N   GLU A 258     -14.504   7.619  22.456  1.00  0.74           N  
ATOM   2066  CA  GLU A 258     -14.696   8.993  22.909  1.00  0.74           C  
ATOM   2067  C   GLU A 258     -14.302   9.992  21.825  1.00  0.74           C  
ATOM   2068  CB  GLU A 258     -13.890   9.256  24.184  1.00  0.74           C  
ATOM   2069  O   GLU A 258     -14.924  11.048  21.690  1.00  0.74           O  
ATOM   2070  CG  GLU A 258     -14.420   8.524  25.409  1.00  0.74           C  
ATOM   2071  CD  GLU A 258     -13.645   8.839  26.678  1.00  0.74           C  
ATOM   2072  OE1 GLU A 258     -14.003   8.309  27.755  1.00  0.74           O  
ATOM   2073  OE2 GLU A 258     -12.673   9.623  26.596  1.00  0.74           O  
ATOM   2074  N   GLN A 259     -13.336   9.477  20.881  1.00  0.80           N  
ATOM   2075  CA  GLN A 259     -12.834  10.389  19.859  1.00  0.80           C  
ATOM   2076  C   GLN A 259     -13.036   9.812  18.460  1.00  0.80           C  
ATOM   2077  CB  GLN A 259     -11.354  10.694  20.092  1.00  0.80           C  
ATOM   2078  O   GLN A 259     -12.978   8.595  18.270  1.00  0.80           O  
ATOM   2079  CG  GLN A 259     -11.080  11.470  21.373  1.00  0.80           C  
ATOM   2080  CD  GLN A 259      -9.601  11.714  21.608  1.00  0.80           C  
ATOM   2081  NE2 GLN A 259      -9.274  12.336  22.735  1.00  0.80           N  
ATOM   2082  OE1 GLN A 259      -8.759  11.345  20.782  1.00  0.80           O  
ATOM   2083  N   SER A 260     -13.405  10.711  17.575  1.00  0.84           N  
ATOM   2084  CA  SER A 260     -13.486  10.336  16.168  1.00  0.84           C  
ATOM   2085  C   SER A 260     -12.120   9.930  15.624  1.00  0.84           C  
ATOM   2086  CB  SER A 260     -14.053  11.488  15.337  1.00  0.84           C  
ATOM   2087  O   SER A 260     -11.124  10.616  15.860  1.00  0.84           O  
ATOM   2088  OG  SER A 260     -15.401  11.748  15.690  1.00  0.84           O  
ATOM   2089  N   GLN A 261     -12.088   8.723  15.110  1.00  0.93           N  
ATOM   2090  CA  GLN A 261     -10.848   8.235  14.516  1.00  0.93           C  
ATOM   2091  C   GLN A 261     -10.772   8.588  13.033  1.00  0.93           C  
ATOM   2092  CB  GLN A 261     -10.722   6.722  14.702  1.00  0.93           C  
ATOM   2093  O   GLN A 261     -11.800   8.695  12.361  1.00  0.93           O  
ATOM   2094  CG  GLN A 261     -10.630   6.287  16.158  1.00  0.93           C  
ATOM   2095  CD  GLN A 261     -10.459   4.787  16.313  1.00  0.93           C  
ATOM   2096  NE2 GLN A 261      -9.406   4.380  17.013  1.00  0.93           N  
ATOM   2097  OE1 GLN A 261     -11.268   4.002  15.809  1.00  0.93           O  
ATOM   2098  N   THR A 262      -9.524   8.950  12.619  1.00  0.95           N  
ATOM   2099  CA  THR A 262      -9.342   9.335  11.225  1.00  0.95           C  
ATOM   2100  C   THR A 262      -8.228   8.517  10.578  1.00  0.95           C  
ATOM   2101  CB  THR A 262      -9.020  10.836  11.097  1.00  0.95           C  
ATOM   2102  O   THR A 262      -7.398   7.928  11.275  1.00  0.95           O  
ATOM   2103  CG2 THR A 262     -10.121  11.689  11.719  1.00  0.95           C  
ATOM   2104  OG1 THR A 262      -7.782  11.111  11.766  1.00  0.95           O  
ATOM   2105  N   ILE A 263      -8.318   8.384   9.255  1.00  0.95           N  
ATOM   2106  CA  ILE A 263      -7.251   7.846   8.419  1.00  0.95           C  
ATOM   2107  C   ILE A 263      -6.801   8.903   7.412  1.00  0.95           C  
ATOM   2108  CB  ILE A 263      -7.701   6.563   7.685  1.00  0.95           C  
ATOM   2109  O   ILE A 263      -7.572   9.798   7.056  1.00  0.95           O  
ATOM   2110  CG1 ILE A 263      -8.981   6.827   6.884  1.00  0.95           C  
ATOM   2111  CG2 ILE A 263      -7.902   5.415   8.678  1.00  0.95           C  
ATOM   2112  CD1 ILE A 263      -9.437   5.646   6.038  1.00  0.95           C  
ATOM   2113  N   THR A 264      -5.540   8.834   7.070  1.00  0.96           N  
ATOM   2114  CA  THR A 264      -4.986   9.868   6.203  1.00  0.96           C  
ATOM   2115  C   THR A 264      -4.796   9.340   4.784  1.00  0.96           C  
ATOM   2116  CB  THR A 264      -3.641  10.389   6.744  1.00  0.96           C  
ATOM   2117  O   THR A 264      -4.069   8.368   4.569  1.00  0.96           O  
ATOM   2118  CG2 THR A 264      -3.078  11.489   5.851  1.00  0.96           C  
ATOM   2119  OG1 THR A 264      -3.834  10.912   8.064  1.00  0.96           O  
ATOM   2120  N   ALA A 265      -5.501   9.995   3.831  1.00  0.97           N  
ATOM   2121  CA  ALA A 265      -5.320   9.673   2.418  1.00  0.97           C  
ATOM   2122  C   ALA A 265      -4.029  10.282   1.878  1.00  0.97           C  
ATOM   2123  CB  ALA A 265      -6.516  10.160   1.603  1.00  0.97           C  
ATOM   2124  O   ALA A 265      -3.688  11.422   2.205  1.00  0.97           O  
ATOM   2125  N   MET A 266      -3.330   9.467   1.036  1.00  0.96           N  
ATOM   2126  CA  MET A 266      -2.054   9.921   0.491  1.00  0.96           C  
ATOM   2127  C   MET A 266      -1.973   9.648  -1.007  1.00  0.96           C  
ATOM   2128  CB  MET A 266      -0.888   9.241   1.211  1.00  0.96           C  
ATOM   2129  O   MET A 266      -2.689   8.788  -1.525  1.00  0.96           O  
ATOM   2130  CG  MET A 266      -0.977   9.313   2.726  1.00  0.96           C  
ATOM   2131  SD  MET A 266      -0.491  10.957   3.381  1.00  0.96           S  
ATOM   2132  CE  MET A 266       1.287  10.934   3.018  1.00  0.96           C  
ATOM   2133  N   CYS A 267      -1.170  10.494  -1.646  1.00  0.97           N  
ATOM   2134  CA  CYS A 267      -0.687  10.262  -3.003  1.00  0.97           C  
ATOM   2135  C   CYS A 267       0.825  10.070  -3.019  1.00  0.97           C  
ATOM   2136  CB  CYS A 267      -1.073  11.425  -3.916  1.00  0.97           C  
ATOM   2137  O   CYS A 267       1.562  10.873  -2.445  1.00  0.97           O  
ATOM   2138  SG  CYS A 267      -0.549  11.209  -5.631  1.00  0.97           S  
ATOM   2139  N   ALA A 268       1.219   8.955  -3.614  1.00  0.97           N  
ATOM   2140  CA  ALA A 268       2.649   8.682  -3.502  1.00  0.97           C  
ATOM   2141  C   ALA A 268       3.201   8.103  -4.801  1.00  0.97           C  
ATOM   2142  CB  ALA A 268       2.920   7.728  -2.341  1.00  0.97           C  
ATOM   2143  O   ALA A 268       2.448   7.564  -5.617  1.00  0.97           O  
ATOM   2144  N   HIS A 269       4.458   8.270  -5.044  1.00  0.96           N  
ATOM   2145  CA  HIS A 269       5.260   7.617  -6.073  1.00  0.96           C  
ATOM   2146  C   HIS A 269       6.670   7.327  -5.570  1.00  0.96           C  
ATOM   2147  CB  HIS A 269       5.319   8.480  -7.334  1.00  0.96           C  
ATOM   2148  O   HIS A 269       7.093   7.869  -4.546  1.00  0.96           O  
ATOM   2149  CG  HIS A 269       5.961   9.813  -7.120  1.00  0.96           C  
ATOM   2150  CD2 HIS A 269       5.430  11.010  -6.777  1.00  0.96           C  
ATOM   2151  ND1 HIS A 269       7.316  10.018  -7.261  1.00  0.96           N  
ATOM   2152  CE1 HIS A 269       7.592  11.288  -7.012  1.00  0.96           C  
ATOM   2153  NE2 HIS A 269       6.464  11.911  -6.716  1.00  0.96           N  
ATOM   2154  N   HIS A 270       7.367   6.415  -6.268  1.00  0.94           N  
ATOM   2155  CA  HIS A 270       8.728   6.065  -5.879  1.00  0.94           C  
ATOM   2156  C   HIS A 270       9.653   7.275  -5.959  1.00  0.94           C  
ATOM   2157  CB  HIS A 270       9.264   4.936  -6.762  1.00  0.94           C  
ATOM   2158  O   HIS A 270       9.595   8.044  -6.921  1.00  0.94           O  
ATOM   2159  CG  HIS A 270      10.493   4.280  -6.217  1.00  0.94           C  
ATOM   2160  CD2 HIS A 270      10.671   3.072  -5.631  1.00  0.94           C  
ATOM   2161  ND1 HIS A 270      11.731   4.884  -6.239  1.00  0.94           N  
ATOM   2162  CE1 HIS A 270      12.620   4.073  -5.691  1.00  0.94           C  
ATOM   2163  NE2 HIS A 270      12.003   2.967  -5.313  1.00  0.94           N  
ATOM   2164  N   ALA A 271      10.584   7.504  -4.908  1.00  0.91           N  
ATOM   2165  CA  ALA A 271      11.454   8.673  -4.809  1.00  0.91           C  
ATOM   2166  C   ALA A 271      12.467   8.700  -5.950  1.00  0.91           C  
ATOM   2167  CB  ALA A 271      12.173   8.690  -3.463  1.00  0.91           C  
ATOM   2168  O   ALA A 271      12.860   9.773  -6.414  1.00  0.91           O  
ATOM   2169  N   GLY A 272      12.843   7.546  -6.478  1.00  0.86           N  
ATOM   2170  CA  GLY A 272      13.841   7.440  -7.531  1.00  0.86           C  
ATOM   2171  C   GLY A 272      13.247   7.512  -8.925  1.00  0.86           C  
ATOM   2172  O   GLY A 272      13.979   7.587  -9.914  1.00  0.86           O  
ATOM   2173  N   LYS A 273      11.933   7.601  -8.979  1.00  0.87           N  
ATOM   2174  CA  LYS A 273      11.238   7.571 -10.263  1.00  0.87           C  
ATOM   2175  C   LYS A 273      11.173   8.962 -10.886  1.00  0.87           C  
ATOM   2176  CB  LYS A 273       9.827   7.005 -10.096  1.00  0.87           C  
ATOM   2177  O   LYS A 273      10.927   9.949 -10.190  1.00  0.87           O  
ATOM   2178  CG  LYS A 273       9.097   6.764 -11.409  1.00  0.87           C  
ATOM   2179  CD  LYS A 273       7.835   5.936 -11.204  1.00  0.87           C  
ATOM   2180  CE  LYS A 273       7.805   4.723 -12.124  1.00  0.87           C  
ATOM   2181  NZ  LYS A 273       6.512   3.983 -12.023  1.00  0.87           N  
ATOM   2182  N   ALA A 274      11.471   9.023 -12.244  1.00  0.84           N  
ATOM   2183  CA  ALA A 274      11.270  10.278 -12.964  1.00  0.84           C  
ATOM   2184  C   ALA A 274       9.785  10.604 -13.093  1.00  0.84           C  
ATOM   2185  CB  ALA A 274      11.918  10.209 -14.344  1.00  0.84           C  
ATOM   2186  O   ALA A 274       8.974   9.726 -13.397  1.00  0.84           O  
ATOM   2187  N   VAL A 275       9.474  11.807 -12.716  1.00  0.89           N  
ATOM   2188  CA  VAL A 275       8.084  12.241 -12.807  1.00  0.89           C  
ATOM   2189  C   VAL A 275       7.781  12.707 -14.229  1.00  0.89           C  
ATOM   2190  CB  VAL A 275       7.775  13.370 -11.799  1.00  0.89           C  
ATOM   2191  O   VAL A 275       8.252  13.763 -14.657  1.00  0.89           O  
ATOM   2192  CG1 VAL A 275       6.310  13.795 -11.896  1.00  0.89           C  
ATOM   2193  CG2 VAL A 275       8.112  12.923 -10.378  1.00  0.89           C  
ATOM   2194  N   SER A 276       7.010  11.906 -15.029  1.00  0.90           N  
ATOM   2195  CA  SER A 276       6.615  12.236 -16.395  1.00  0.90           C  
ATOM   2196  C   SER A 276       5.543  13.321 -16.413  1.00  0.90           C  
ATOM   2197  CB  SER A 276       6.105  10.991 -17.121  1.00  0.90           C  
ATOM   2198  O   SER A 276       4.922  13.605 -15.387  1.00  0.90           O  
ATOM   2199  OG  SER A 276       4.844  10.592 -16.611  1.00  0.90           O  
ATOM   2200  N   PRO A 277       5.418  14.034 -17.510  1.00  0.90           N  
ATOM   2201  CA  PRO A 277       4.338  15.019 -17.608  1.00  0.90           C  
ATOM   2202  C   PRO A 277       2.972  14.433 -17.260  1.00  0.90           C  
ATOM   2203  CB  PRO A 277       4.389  15.452 -19.075  1.00  0.90           C  
ATOM   2204  O   PRO A 277       2.158  15.097 -16.612  1.00  0.90           O  
ATOM   2205  CG  PRO A 277       5.818  15.278 -19.477  1.00  0.90           C  
ATOM   2206  CD  PRO A 277       6.355  14.048 -18.803  1.00  0.90           C  
ATOM   2207  N   ALA A 278       2.710  13.133 -17.660  1.00  0.93           N  
ATOM   2208  CA  ALA A 278       1.452  12.463 -17.342  1.00  0.93           C  
ATOM   2209  C   ALA A 278       1.286  12.294 -15.834  1.00  0.93           C  
ATOM   2210  CB  ALA A 278       1.381  11.106 -18.037  1.00  0.93           C  
ATOM   2211  O   ALA A 278       0.212  12.559 -15.288  1.00  0.93           O  
ATOM   2212  N   MET A 279       2.354  11.844 -15.203  1.00  0.95           N  
ATOM   2213  CA  MET A 279       2.343  11.652 -13.756  1.00  0.95           C  
ATOM   2214  C   MET A 279       2.109  12.974 -13.033  1.00  0.95           C  
ATOM   2215  CB  MET A 279       3.656  11.024 -13.285  1.00  0.95           C  
ATOM   2216  O   MET A 279       1.293  13.047 -12.113  1.00  0.95           O  
ATOM   2217  CG  MET A 279       3.637  10.580 -11.832  1.00  0.95           C  
ATOM   2218  SD  MET A 279       5.170   9.695 -11.347  1.00  0.95           S  
ATOM   2219  CE  MET A 279       6.057  11.032 -10.501  1.00  0.95           C  
ATOM   2220  N   HIS A 280       2.886  13.954 -13.471  1.00  0.93           N  
ATOM   2221  CA  HIS A 280       2.752  15.282 -12.881  1.00  0.93           C  
ATOM   2222  C   HIS A 280       1.320  15.793 -12.995  1.00  0.93           C  
ATOM   2223  CB  HIS A 280       3.715  16.264 -13.550  1.00  0.93           C  
ATOM   2224  O   HIS A 280       0.757  16.295 -12.019  1.00  0.93           O  
ATOM   2225  CG  HIS A 280       3.637  17.651 -12.996  1.00  0.93           C  
ATOM   2226  CD2 HIS A 280       3.109  18.786 -13.512  1.00  0.93           C  
ATOM   2227  ND1 HIS A 280       4.149  17.990 -11.762  1.00  0.93           N  
ATOM   2228  CE1 HIS A 280       3.937  19.277 -11.543  1.00  0.93           C  
ATOM   2229  NE2 HIS A 280       3.308  19.783 -12.589  1.00  0.93           N  
ATOM   2230  N   THR A 281       0.755  15.696 -14.195  1.00  0.94           N  
ATOM   2231  CA  THR A 281      -0.613  16.140 -14.437  1.00  0.94           C  
ATOM   2232  C   THR A 281      -1.593  15.388 -13.541  1.00  0.94           C  
ATOM   2233  CB  THR A 281      -1.011  15.948 -15.912  1.00  0.94           C  
ATOM   2234  O   THR A 281      -2.494  15.991 -12.953  1.00  0.94           O  
ATOM   2235  CG2 THR A 281      -2.446  16.401 -16.159  1.00  0.94           C  
ATOM   2236  OG1 THR A 281      -0.130  16.715 -16.742  1.00  0.94           O  
ATOM   2237  N   PHE A 282      -1.410  14.059 -13.445  1.00  0.97           N  
ATOM   2238  CA  PHE A 282      -2.287  13.239 -12.618  1.00  0.97           C  
ATOM   2239  C   PHE A 282      -2.213  13.670 -11.158  1.00  0.97           C  
ATOM   2240  CB  PHE A 282      -1.919  11.758 -12.747  1.00  0.97           C  
ATOM   2241  O   PHE A 282      -3.244  13.842 -10.503  1.00  0.97           O  
ATOM   2242  CG  PHE A 282      -2.861  10.833 -12.024  1.00  0.97           C  
ATOM   2243  CD1 PHE A 282      -2.579  10.402 -10.733  1.00  0.97           C  
ATOM   2244  CD2 PHE A 282      -4.028  10.395 -12.635  1.00  0.97           C  
ATOM   2245  CE1 PHE A 282      -3.449   9.546 -10.061  1.00  0.97           C  
ATOM   2246  CE2 PHE A 282      -4.902   9.539 -11.970  1.00  0.97           C  
ATOM   2247  CZ  PHE A 282      -4.610   9.115 -10.684  1.00  0.97           C  
ATOM   2248  N   ILE A 283      -1.005  13.827 -10.601  1.00  0.96           N  
ATOM   2249  CA  ILE A 283      -0.804  14.220  -9.210  1.00  0.96           C  
ATOM   2250  C   ILE A 283      -1.474  15.567  -8.953  1.00  0.96           C  
ATOM   2251  CB  ILE A 283       0.698  14.291  -8.854  1.00  0.96           C  
ATOM   2252  O   ILE A 283      -2.121  15.759  -7.920  1.00  0.96           O  
ATOM   2253  CG1 ILE A 283       1.306  12.884  -8.819  1.00  0.96           C  
ATOM   2254  CG2 ILE A 283       0.902  15.010  -7.517  1.00  0.96           C  
ATOM   2255  CD1 ILE A 283       2.825  12.869  -8.720  1.00  0.96           C  
ATOM   2256  N   GLN A 284      -1.395  16.487  -9.904  1.00  0.94           N  
ATOM   2257  CA  GLN A 284      -2.053  17.784  -9.781  1.00  0.94           C  
ATOM   2258  C   GLN A 284      -3.569  17.626  -9.706  1.00  0.94           C  
ATOM   2259  CB  GLN A 284      -1.678  18.690 -10.955  1.00  0.94           C  
ATOM   2260  O   GLN A 284      -4.227  18.281  -8.895  1.00  0.94           O  
ATOM   2261  CG  GLN A 284      -0.273  19.271 -10.858  1.00  0.94           C  
ATOM   2262  CD  GLN A 284       0.047  20.225 -11.993  1.00  0.94           C  
ATOM   2263  NE2 GLN A 284       0.919  21.191 -11.728  1.00  0.94           N  
ATOM   2264  OE1 GLN A 284      -0.485  20.094 -13.100  1.00  0.94           O  
ATOM   2265  N   CYS A 285      -4.067  16.791 -10.569  1.00  0.96           N  
ATOM   2266  CA  CYS A 285      -5.503  16.535 -10.574  1.00  0.96           C  
ATOM   2267  C   CYS A 285      -5.958  15.952  -9.241  1.00  0.96           C  
ATOM   2268  CB  CYS A 285      -5.874  15.583 -11.710  1.00  0.96           C  
ATOM   2269  O   CYS A 285      -7.021  16.311  -8.732  1.00  0.96           O  
ATOM   2270  SG  CYS A 285      -5.727  16.318 -13.353  1.00  0.96           S  
ATOM   2271  N   VAL A 286      -5.163  15.076  -8.664  1.00  0.97           N  
ATOM   2272  CA  VAL A 286      -5.479  14.466  -7.377  1.00  0.97           C  
ATOM   2273  C   VAL A 286      -5.522  15.540  -6.292  1.00  0.97           C  
ATOM   2274  CB  VAL A 286      -4.457  13.370  -7.002  1.00  0.97           C  
ATOM   2275  O   VAL A 286      -6.480  15.612  -5.519  1.00  0.97           O  
ATOM   2276  CG1 VAL A 286      -4.640  12.935  -5.549  1.00  0.97           C  
ATOM   2277  CG2 VAL A 286      -4.589  12.173  -7.942  1.00  0.97           C  
ATOM   2278  N   GLU A 287      -4.590  16.392  -6.260  1.00  0.93           N  
ATOM   2279  CA  GLU A 287      -4.491  17.442  -5.250  1.00  0.93           C  
ATOM   2280  C   GLU A 287      -5.664  18.414  -5.349  1.00  0.93           C  
ATOM   2281  CB  GLU A 287      -3.168  18.198  -5.388  1.00  0.93           C  
ATOM   2282  O   GLU A 287      -6.221  18.828  -4.330  1.00  0.93           O  
ATOM   2283  CG  GLU A 287      -1.950  17.390  -4.963  1.00  0.93           C  
ATOM   2284  CD  GLU A 287      -0.637  18.125  -5.178  1.00  0.93           C  
ATOM   2285  OE1 GLU A 287       0.380  17.746  -4.554  1.00  0.93           O  
ATOM   2286  OE2 GLU A 287      -0.626  19.089  -5.975  1.00  0.93           O  
ATOM   2287  N   GLU A 288      -6.048  18.726  -6.517  1.00  0.91           N  
ATOM   2288  CA  GLU A 288      -7.143  19.663  -6.751  1.00  0.91           C  
ATOM   2289  C   GLU A 288      -8.480  19.068  -6.317  1.00  0.91           C  
ATOM   2290  CB  GLU A 288      -7.200  20.066  -8.226  1.00  0.91           C  
ATOM   2291  O   GLU A 288      -9.337  19.777  -5.785  1.00  0.91           O  
ATOM   2292  CG  GLU A 288      -6.047  20.957  -8.665  1.00  0.91           C  
ATOM   2293  CD  GLU A 288      -5.996  21.175 -10.169  1.00  0.91           C  
ATOM   2294  OE1 GLU A 288      -5.057  21.845 -10.654  1.00  0.91           O  
ATOM   2295  OE2 GLU A 288      -6.904  20.672 -10.868  1.00  0.91           O  
ATOM   2296  N   SER A 289      -8.631  17.754  -6.485  1.00  0.91           N  
ATOM   2297  CA  SER A 289      -9.912  17.098  -6.245  1.00  0.91           C  
ATOM   2298  C   SER A 289     -10.112  16.799  -4.763  1.00  0.91           C  
ATOM   2299  CB  SER A 289     -10.011  15.803  -7.053  1.00  0.91           C  
ATOM   2300  O   SER A 289     -11.241  16.808  -4.270  1.00  0.91           O  
ATOM   2301  OG  SER A 289     -10.000  16.076  -8.444  1.00  0.91           O  
ATOM   2302  N   PHE A 290      -9.051  16.598  -4.005  1.00  0.88           N  
ATOM   2303  CA  PHE A 290      -9.169  16.255  -2.593  1.00  0.88           C  
ATOM   2304  C   PHE A 290      -9.263  17.512  -1.736  1.00  0.88           C  
ATOM   2305  CB  PHE A 290      -7.977  15.402  -2.145  1.00  0.88           C  
ATOM   2306  O   PHE A 290      -9.815  17.479  -0.635  1.00  0.88           O  
ATOM   2307  CG  PHE A 290      -8.160  13.929  -2.389  1.00  0.88           C  
ATOM   2308  CD1 PHE A 290      -8.514  13.076  -1.351  1.00  0.88           C  
ATOM   2309  CD2 PHE A 290      -7.977  13.396  -3.659  1.00  0.88           C  
ATOM   2310  CE1 PHE A 290      -8.683  11.712  -1.574  1.00  0.88           C  
ATOM   2311  CE2 PHE A 290      -8.145  12.033  -3.890  1.00  0.88           C  
ATOM   2312  CZ  PHE A 290      -8.497  11.193  -2.846  1.00  0.88           C  
ATOM   2313  N   VAL A 291      -8.810  18.643  -2.213  1.00  0.74           N  
ATOM   2314  CA  VAL A 291      -8.922  19.916  -1.508  1.00  0.74           C  
ATOM   2315  C   VAL A 291     -10.339  20.464  -1.653  1.00  0.74           C  
ATOM   2316  CB  VAL A 291      -7.895  20.946  -2.030  1.00  0.74           C  
ATOM   2317  O   VAL A 291     -10.891  21.034  -0.709  1.00  0.74           O  
ATOM   2318  CG1 VAL A 291      -8.097  22.300  -1.353  1.00  0.74           C  
ATOM   2319  CG2 VAL A 291      -6.471  20.440  -1.807  1.00  0.74           C  
ATOM   2320  N   ALA A 292     -11.044  20.111  -2.753  1.00  0.60           N  
ATOM   2321  CA  ALA A 292     -12.362  20.658  -3.064  1.00  0.60           C  
ATOM   2322  C   ALA A 292     -13.468  19.824  -2.423  1.00  0.60           C  
ATOM   2323  CB  ALA A 292     -12.565  20.733  -4.575  1.00  0.60           C  
ATOM   2324  O   ALA A 292     -14.570  20.322  -2.183  1.00  0.60           O  
ATOM   2325  N   GLY A 293     -13.195  18.747  -1.684  1.00  0.54           N  
ATOM   2326  CA  GLY A 293     -14.205  17.887  -1.089  1.00  0.54           C  
ATOM   2327  C   GLY A 293     -14.214  17.937   0.427  1.00  0.54           C  
ATOM   2328  O   GLY A 293     -15.277  17.881   1.049  1.00  0.54           O  
