# Supplementary material for: Escherichia coli transcription factors of unknown function: sequence features and possible evolutionary relationships
Source: PeerJ. 2022 Jul 20;10:e13772. doi: 10.7717/peerj.13772 (PMC9308461; doi:10.7717/peerj.13772)
Supplement: Supplemental Information 18 [file peerj-10-13772-s018.zip › Raw Data/PDB files/YfjR_b2634_unrelaxed_model_1.pdb]

ATOM      1  N   MET A   1      28.981 -20.940 -19.408  1.00  0.53           N  
ATOM      2  CA  MET A   1      27.782 -20.137 -19.188  1.00  0.53           C  
ATOM      3  C   MET A   1      26.554 -20.818 -19.784  1.00  0.53           C  
ATOM      4  CB  MET A   1      27.950 -18.741 -19.789  1.00  0.53           C  
ATOM      5  O   MET A   1      26.569 -21.225 -20.947  1.00  0.53           O  
ATOM      6  CG  MET A   1      28.438 -17.700 -18.795  1.00  0.53           C  
ATOM      7  SD  MET A   1      28.525 -16.018 -19.524  1.00  0.53           S  
ATOM      8  CE  MET A   1      26.867 -15.405 -19.113  1.00  0.53           C  
ATOM      9  N   THR A   2      25.639 -21.465 -18.950  1.00  0.69           N  
ATOM     10  CA  THR A   2      24.472 -22.261 -19.316  1.00  0.69           C  
ATOM     11  C   THR A   2      23.487 -21.431 -20.135  1.00  0.69           C  
ATOM     12  CB  THR A   2      23.763 -22.819 -18.069  1.00  0.69           C  
ATOM     13  O   THR A   2      23.503 -20.200 -20.073  1.00  0.69           O  
ATOM     14  CG2 THR A   2      24.653 -23.814 -17.330  1.00  0.69           C  
ATOM     15  OG1 THR A   2      23.439 -21.738 -17.186  1.00  0.69           O  
ATOM     16  N   GLN A   3      23.064 -21.755 -21.274  1.00  0.74           N  
ATOM     17  CA  GLN A   3      22.062 -21.189 -22.172  1.00  0.74           C  
ATOM     18  C   GLN A   3      20.982 -20.445 -21.392  1.00  0.74           C  
ATOM     19  CB  GLN A   3      21.429 -22.286 -23.029  1.00  0.74           C  
ATOM     20  O   GLN A   3      20.541 -19.370 -21.805  1.00  0.74           O  
ATOM     21  CG  GLN A   3      20.612 -21.757 -24.200  1.00  0.74           C  
ATOM     22  CD  GLN A   3      20.069 -22.863 -25.085  1.00  0.74           C  
ATOM     23  NE2 GLN A   3      19.293 -22.487 -26.095  1.00  0.74           N  
ATOM     24  OE1 GLN A   3      20.346 -24.046 -24.863  1.00  0.74           O  
ATOM     25  N   ALA A   4      20.655 -20.841 -20.210  1.00  0.69           N  
ATOM     26  CA  ALA A   4      19.652 -20.201 -19.363  1.00  0.69           C  
ATOM     27  C   ALA A   4      20.187 -18.903 -18.765  1.00  0.69           C  
ATOM     28  CB  ALA A   4      19.208 -21.152 -18.254  1.00  0.69           C  
ATOM     29  O   ALA A   4      19.469 -17.903 -18.693  1.00  0.69           O  
ATOM     30  N   GLU A   5      21.469 -18.882 -18.448  1.00  0.63           N  
ATOM     31  CA  GLU A   5      22.098 -17.697 -17.872  1.00  0.63           C  
ATOM     32  C   GLU A   5      22.274 -16.601 -18.920  1.00  0.63           C  
ATOM     33  CB  GLU A   5      23.451 -18.054 -17.252  1.00  0.63           C  
ATOM     34  O   GLU A   5      22.080 -15.419 -18.628  1.00  0.63           O  
ATOM     35  CG  GLU A   5      23.346 -18.713 -15.885  1.00  0.63           C  
ATOM     36  CD  GLU A   5      24.693 -19.133 -15.317  1.00  0.63           C  
ATOM     37  OE1 GLU A   5      24.751 -19.549 -14.137  1.00  0.63           O  
ATOM     38  OE2 GLU A   5      25.698 -19.045 -16.057  1.00  0.63           O  
ATOM     39  N   ARG A   6      22.436 -16.967 -20.157  1.00  0.72           N  
ATOM     40  CA  ARG A   6      22.601 -16.004 -21.240  1.00  0.72           C  
ATOM     41  C   ARG A   6      21.276 -15.331 -21.581  1.00  0.72           C  
ATOM     42  CB  ARG A   6      23.178 -16.685 -22.483  1.00  0.72           C  
ATOM     43  O   ARG A   6      21.232 -14.124 -21.829  1.00  0.72           O  
ATOM     44  CG  ARG A   6      24.663 -16.995 -22.382  1.00  0.72           C  
ATOM     45  CD  ARG A   6      25.221 -17.517 -23.699  1.00  0.72           C  
ATOM     46  NE  ARG A   6      26.527 -18.144 -23.521  1.00  0.72           N  
ATOM     47  NH1 ARG A   6      26.606 -19.063 -25.639  1.00  0.72           N  
ATOM     48  NH2 ARG A   6      28.341 -19.390 -24.177  1.00  0.72           N  
ATOM     49  CZ  ARG A   6      27.155 -18.864 -24.446  1.00  0.72           C  
ATOM     50  N   ARG A   7      20.206 -16.135 -21.428  1.00  0.73           N  
ATOM     51  CA  ARG A   7      18.873 -15.622 -21.732  1.00  0.73           C  
ATOM     52  C   ARG A   7      18.429 -14.602 -20.689  1.00  0.73           C  
ATOM     53  CB  ARG A   7      17.861 -16.767 -21.810  1.00  0.73           C  
ATOM     54  O   ARG A   7      17.841 -13.574 -21.031  1.00  0.73           O  
ATOM     55  CG  ARG A   7      17.953 -17.585 -23.088  1.00  0.73           C  
ATOM     56  CD  ARG A   7      16.848 -18.628 -23.171  1.00  0.73           C  
ATOM     57  NE  ARG A   7      16.937 -19.412 -24.400  1.00  0.73           N  
ATOM     58  NH1 ARG A   7      15.114 -20.749 -23.925  1.00  0.73           N  
ATOM     59  NH2 ARG A   7      16.284 -21.048 -25.873  1.00  0.73           N  
ATOM     60  CZ  ARG A   7      16.112 -20.401 -24.730  1.00  0.73           C  
ATOM     61  N   HIS A   8      18.768 -14.909 -19.405  1.00  0.69           N  
ATOM     62  CA  HIS A   8      18.384 -14.014 -18.319  1.00  0.69           C  
ATOM     63  C   HIS A   8      19.174 -12.710 -18.375  1.00  0.69           C  
ATOM     64  CB  HIS A   8      18.590 -14.695 -16.965  1.00  0.69           C  
ATOM     65  O   HIS A   8      18.619 -11.633 -18.149  1.00  0.69           O  
ATOM     66  CG  HIS A   8      17.560 -15.734 -16.653  1.00  0.69           C  
ATOM     67  CD2 HIS A   8      16.341 -15.631 -16.073  1.00  0.69           C  
ATOM     68  ND1 HIS A   8      17.739 -17.069 -16.944  1.00  0.69           N  
ATOM     69  CE1 HIS A   8      16.670 -17.744 -16.555  1.00  0.69           C  
ATOM     70  NE2 HIS A   8      15.808 -16.896 -16.023  1.00  0.69           N  
ATOM     71  N   ASP A   9      20.372 -12.796 -18.874  1.00  0.76           N  
ATOM     72  CA  ASP A   9      21.222 -11.614 -18.980  1.00  0.76           C  
ATOM     73  C   ASP A   9      20.750 -10.696 -20.105  1.00  0.76           C  
ATOM     74  CB  ASP A   9      22.680 -12.020 -19.209  1.00  0.76           C  
ATOM     75  O   ASP A   9      20.714  -9.475 -19.943  1.00  0.76           O  
ATOM     76  CG  ASP A   9      23.397 -12.405 -17.927  1.00  0.76           C  
ATOM     77  OD1 ASP A   9      22.842 -12.186 -16.828  1.00  0.76           O  
ATOM     78  OD2 ASP A   9      24.528 -12.929 -18.015  1.00  0.76           O  
ATOM     79  N   ARG A  10      20.170 -11.309 -21.022  1.00  0.87           N  
ATOM     80  CA  ARG A  10      19.726 -10.522 -22.169  1.00  0.87           C  
ATOM     81  C   ARG A  10      18.435  -9.775 -21.853  1.00  0.87           C  
ATOM     82  CB  ARG A  10      19.527 -11.420 -23.392  1.00  0.87           C  
ATOM     83  O   ARG A  10      18.276  -8.613 -22.231  1.00  0.87           O  
ATOM     84  CG  ARG A  10      20.824 -11.832 -24.071  1.00  0.87           C  
ATOM     85  CD  ARG A  10      20.567 -12.539 -25.395  1.00  0.87           C  
ATOM     86  NE  ARG A  10      21.813 -12.856 -26.086  1.00  0.87           N  
ATOM     87  NH1 ARG A  10      20.799 -13.974 -27.835  1.00  0.87           N  
ATOM     88  NH2 ARG A  10      23.081 -13.764 -27.773  1.00  0.87           N  
ATOM     89  CZ  ARG A  10      21.895 -13.531 -27.230  1.00  0.87           C  
ATOM     90  N   LEU A  11      17.568 -10.461 -21.080  1.00  0.92           N  
ATOM     91  CA  LEU A  11      16.317  -9.841 -20.657  1.00  0.92           C  
ATOM     92  C   LEU A  11      16.583  -8.667 -19.720  1.00  0.92           C  
ATOM     93  CB  LEU A  11      15.417 -10.868 -19.965  1.00  0.92           C  
ATOM     94  O   LEU A  11      16.017  -7.586 -19.898  1.00  0.92           O  
ATOM     95  CG  LEU A  11      14.061 -10.359 -19.473  1.00  0.92           C  
ATOM     96  CD1 LEU A  11      12.953 -11.324 -19.881  1.00  0.92           C  
ATOM     97  CD2 LEU A  11      14.079 -10.166 -17.960  1.00  0.92           C  
ATOM     98  N   ALA A  12      17.374  -8.881 -18.745  1.00  0.88           N  
ATOM     99  CA  ALA A  12      17.688  -7.841 -17.769  1.00  0.88           C  
ATOM    100  C   ALA A  12      18.281  -6.610 -18.450  1.00  0.88           C  
ATOM    101  CB  ALA A  12      18.652  -8.376 -16.713  1.00  0.88           C  
ATOM    102  O   ALA A  12      17.899  -5.479 -18.143  1.00  0.88           O  
ATOM    103  N   VAL A  13      19.207  -6.833 -19.346  1.00  0.89           N  
ATOM    104  CA  VAL A  13      19.848  -5.746 -20.078  1.00  0.89           C  
ATOM    105  C   VAL A  13      18.808  -5.001 -20.913  1.00  0.89           C  
ATOM    106  CB  VAL A  13      20.986  -6.266 -20.985  1.00  0.89           C  
ATOM    107  O   VAL A  13      18.775  -3.769 -20.919  1.00  0.89           O  
ATOM    108  CG1 VAL A  13      21.499  -5.155 -21.899  1.00  0.89           C  
ATOM    109  CG2 VAL A  13      22.123  -6.836 -20.140  1.00  0.89           C  
ATOM    110  N   ARG A  14      18.010  -5.796 -21.464  1.00  0.94           N  
ATOM    111  CA  ARG A  14      16.958  -5.217 -22.293  1.00  0.94           C  
ATOM    112  C   ARG A  14      16.021  -4.348 -21.460  1.00  0.94           C  
ATOM    113  CB  ARG A  14      16.163  -6.317 -22.999  1.00  0.94           C  
ATOM    114  O   ARG A  14      15.752  -3.199 -21.815  1.00  0.94           O  
ATOM    115  CG  ARG A  14      15.037  -5.796 -23.878  1.00  0.94           C  
ATOM    116  CD  ARG A  14      14.345  -6.922 -24.634  1.00  0.94           C  
ATOM    117  NE  ARG A  14      13.765  -7.905 -23.724  1.00  0.94           N  
ATOM    118  NH1 ARG A  14      14.547  -9.745 -24.882  1.00  0.94           N  
ATOM    119  NH2 ARG A  14      13.306 -10.027 -22.976  1.00  0.94           N  
ATOM    120  CZ  ARG A  14      13.874  -9.223 -23.863  1.00  0.94           C  
ATOM    121  N   LEU A  15      15.527  -4.837 -20.398  1.00  0.94           N  
ATOM    122  CA  LEU A  15      14.610  -4.099 -19.537  1.00  0.94           C  
ATOM    123  C   LEU A  15      15.284  -2.858 -18.962  1.00  0.94           C  
ATOM    124  CB  LEU A  15      14.104  -4.992 -18.401  1.00  0.94           C  
ATOM    125  O   LEU A  15      14.667  -1.794 -18.875  1.00  0.94           O  
ATOM    126  CG  LEU A  15      13.147  -6.117 -18.798  1.00  0.94           C  
ATOM    127  CD1 LEU A  15      12.743  -6.927 -17.571  1.00  0.94           C  
ATOM    128  CD2 LEU A  15      11.918  -5.551 -19.500  1.00  0.94           C  
ATOM    129  N   SER A  16      16.509  -3.010 -18.593  1.00  0.92           N  
ATOM    130  CA  SER A  16      17.246  -1.885 -18.026  1.00  0.92           C  
ATOM    131  C   SER A  16      17.376  -0.746 -19.031  1.00  0.92           C  
ATOM    132  CB  SER A  16      18.634  -2.330 -17.566  1.00  0.92           C  
ATOM    133  O   SER A  16      17.187   0.422 -18.683  1.00  0.92           O  
ATOM    134  OG  SER A  16      19.440  -2.692 -18.674  1.00  0.92           O  
ATOM    135  N   LEU A  17      17.633  -1.050 -20.268  1.00  0.92           N  
ATOM    136  CA  LEU A  17      17.782  -0.045 -21.314  1.00  0.92           C  
ATOM    137  C   LEU A  17      16.448   0.630 -21.613  1.00  0.92           C  
ATOM    138  CB  LEU A  17      18.345  -0.677 -22.589  1.00  0.92           C  
ATOM    139  O   LEU A  17      16.385   1.853 -21.762  1.00  0.92           O  
ATOM    140  CG  LEU A  17      18.911   0.288 -23.632  1.00  0.92           C  
ATOM    141  CD1 LEU A  17      20.407   0.052 -23.815  1.00  0.92           C  
ATOM    142  CD2 LEU A  17      18.174   0.137 -24.958  1.00  0.92           C  
ATOM    143  N   ILE A  18      15.436  -0.193 -21.698  1.00  0.94           N  
ATOM    144  CA  ILE A  18      14.102   0.346 -21.934  1.00  0.94           C  
ATOM    145  C   ILE A  18      13.735   1.324 -20.821  1.00  0.94           C  
ATOM    146  CB  ILE A  18      13.046  -0.779 -22.028  1.00  0.94           C  
ATOM    147  O   ILE A  18      13.292   2.443 -21.090  1.00  0.94           O  
ATOM    148  CG1 ILE A  18      13.246  -1.593 -23.312  1.00  0.94           C  
ATOM    149  CG2 ILE A  18      11.631  -0.198 -21.964  1.00  0.94           C  
ATOM    150  CD1 ILE A  18      12.387  -2.848 -23.389  1.00  0.94           C  
ATOM    151  N   ILE A  19      13.954   0.985 -19.606  1.00  0.91           N  
ATOM    152  CA  ILE A  19      13.618   1.802 -18.445  1.00  0.91           C  
ATOM    153  C   ILE A  19      14.421   3.101 -18.479  1.00  0.91           C  
ATOM    154  CB  ILE A  19      13.880   1.044 -17.124  1.00  0.91           C  
ATOM    155  O   ILE A  19      13.872   4.183 -18.257  1.00  0.91           O  
ATOM    156  CG1 ILE A  19      12.890  -0.115 -16.968  1.00  0.91           C  
ATOM    157  CG2 ILE A  19      13.799   1.998 -15.929  1.00  0.91           C  
ATOM    158  CD1 ILE A  19      13.219  -1.060 -15.821  1.00  0.91           C  
ATOM    159  N   SER A  20      15.710   2.980 -18.760  1.00  0.88           N  
ATOM    160  CA  SER A  20      16.572   4.156 -18.832  1.00  0.88           C  
ATOM    161  C   SER A  20      16.054   5.159 -19.857  1.00  0.88           C  
ATOM    162  CB  SER A  20      18.004   3.750 -19.181  1.00  0.88           C  
ATOM    163  O   SER A  20      15.987   6.359 -19.580  1.00  0.88           O  
ATOM    164  OG  SER A  20      18.578   2.981 -18.138  1.00  0.88           O  
ATOM    165  N   ARG A  21      15.652   4.660 -20.997  1.00  0.91           N  
ATOM    166  CA  ARG A  21      15.161   5.530 -22.061  1.00  0.91           C  
ATOM    167  C   ARG A  21      13.829   6.166 -21.678  1.00  0.91           C  
ATOM    168  CB  ARG A  21      15.011   4.749 -23.369  1.00  0.91           C  
ATOM    169  O   ARG A  21      13.604   7.350 -21.936  1.00  0.91           O  
ATOM    170  CG  ARG A  21      16.335   4.374 -24.017  1.00  0.91           C  
ATOM    171  CD  ARG A  21      16.131   3.719 -25.376  1.00  0.91           C  
ATOM    172  NE  ARG A  21      17.402   3.472 -26.051  1.00  0.91           N  
ATOM    173  NH1 ARG A  21      16.456   2.507 -27.925  1.00  0.91           N  
ATOM    174  NH2 ARG A  21      18.733   2.725 -27.768  1.00  0.91           N  
ATOM    175  CZ  ARG A  21      17.527   2.902 -27.246  1.00  0.91           C  
ATOM    176  N   LEU A  22      12.991   5.431 -21.098  1.00  0.91           N  
ATOM    177  CA  LEU A  22      11.700   5.948 -20.657  1.00  0.91           C  
ATOM    178  C   LEU A  22      11.880   7.021 -19.588  1.00  0.91           C  
ATOM    179  CB  LEU A  22      10.825   4.814 -20.115  1.00  0.91           C  
ATOM    180  O   LEU A  22      11.240   8.073 -19.645  1.00  0.91           O  
ATOM    181  CG  LEU A  22      10.238   3.856 -21.153  1.00  0.91           C  
ATOM    182  CD1 LEU A  22       9.583   2.664 -20.463  1.00  0.91           C  
ATOM    183  CD2 LEU A  22       9.236   4.582 -22.044  1.00  0.91           C  
ATOM    184  N   VAL A  23      12.744   6.792 -18.650  1.00  0.82           N  
ATOM    185  CA  VAL A  23      13.025   7.732 -17.570  1.00  0.82           C  
ATOM    186  C   VAL A  23      13.627   9.013 -18.143  1.00  0.82           C  
ATOM    187  CB  VAL A  23      13.977   7.120 -16.518  1.00  0.82           C  
ATOM    188  O   VAL A  23      13.415  10.101 -17.604  1.00  0.82           O  
ATOM    189  CG1 VAL A  23      14.491   8.197 -15.564  1.00  0.82           C  
ATOM    190  CG2 VAL A  23      13.271   6.009 -15.743  1.00  0.82           C  
ATOM    191  N   ALA A  24      14.307   8.894 -19.298  1.00  0.79           N  
ATOM    192  CA  ALA A  24      14.900  10.047 -19.971  1.00  0.79           C  
ATOM    193  C   ALA A  24      13.841  10.846 -20.726  1.00  0.79           C  
ATOM    194  CB  ALA A  24      16.003   9.597 -20.925  1.00  0.79           C  
ATOM    195  O   ALA A  24      14.143  11.887 -21.315  1.00  0.79           O  
ATOM    196  N   GLY A  25      12.636  10.350 -20.745  1.00  0.84           N  
ATOM    197  CA  GLY A  25      11.509  11.047 -21.344  1.00  0.84           C  
ATOM    198  C   GLY A  25      11.304  10.703 -22.807  1.00  0.84           C  
ATOM    199  O   GLY A  25      10.582  11.403 -23.520  1.00  0.84           O  
ATOM    200  N   GLU A  26      11.987   9.681 -23.187  1.00  0.90           N  
ATOM    201  CA  GLU A  26      11.895   9.273 -24.586  1.00  0.90           C  
ATOM    202  C   GLU A  26      10.560   8.594 -24.876  1.00  0.90           C  
ATOM    203  CB  GLU A  26      13.051   8.338 -24.950  1.00  0.90           C  
ATOM    204  O   GLU A  26       9.953   7.999 -23.984  1.00  0.90           O  
ATOM    205  CG  GLU A  26      14.421   8.997 -24.880  1.00  0.90           C  
ATOM    206  CD  GLU A  26      15.546   8.096 -25.365  1.00  0.90           C  
ATOM    207  OE1 GLU A  26      16.720   8.345 -25.007  1.00  0.90           O  
ATOM    208  OE2 GLU A  26      15.251   7.134 -26.108  1.00  0.90           O  
ATOM    209  N   THR A  27       9.997   8.764 -26.048  1.00  0.93           N  
ATOM    210  CA  THR A  27       8.880   7.995 -26.586  1.00  0.93           C  
ATOM    211  C   THR A  27       9.384   6.831 -27.435  1.00  0.93           C  
ATOM    212  CB  THR A  27       7.946   8.882 -27.428  1.00  0.93           C  
ATOM    213  O   THR A  27      10.123   7.035 -28.401  1.00  0.93           O  
ATOM    214  CG2 THR A  27       6.716   8.105 -27.887  1.00  0.93           C  
ATOM    215  OG1 THR A  27       7.524  10.003 -26.642  1.00  0.93           O  
ATOM    216  N   LEU A  28       8.995   5.652 -26.927  1.00  0.95           N  
ATOM    217  CA  LEU A  28       9.581   4.463 -27.537  1.00  0.95           C  
ATOM    218  C   LEU A  28       8.598   3.807 -28.502  1.00  0.95           C  
ATOM    219  CB  LEU A  28      10.003   3.460 -26.460  1.00  0.95           C  
ATOM    220  O   LEU A  28       7.417   3.654 -28.183  1.00  0.95           O  
ATOM    221  CG  LEU A  28      10.940   3.988 -25.372  1.00  0.95           C  
ATOM    222  CD1 LEU A  28      11.220   2.901 -24.341  1.00  0.95           C  
ATOM    223  CD2 LEU A  28      12.239   4.498 -25.987  1.00  0.95           C  
ATOM    224  N   SER A  29       9.059   3.490 -29.699  1.00  0.96           N  
ATOM    225  CA  SER A  29       8.291   2.676 -30.635  1.00  0.96           C  
ATOM    226  C   SER A  29       8.488   1.188 -30.365  1.00  0.96           C  
ATOM    227  CB  SER A  29       8.688   2.997 -32.076  1.00  0.96           C  
ATOM    228  O   SER A  29       9.610   0.682 -30.437  1.00  0.96           O  
ATOM    229  OG  SER A  29       8.171   2.026 -32.969  1.00  0.96           O  
ATOM    230  N   VAL A  30       7.389   0.481 -30.181  1.00  0.95           N  
ATOM    231  CA  VAL A  30       7.467  -0.931 -29.821  1.00  0.95           C  
ATOM    232  C   VAL A  30       8.070  -1.727 -30.976  1.00  0.95           C  
ATOM    233  CB  VAL A  30       6.079  -1.499 -29.449  1.00  0.95           C  
ATOM    234  O   VAL A  30       8.904  -2.609 -30.761  1.00  0.95           O  
ATOM    235  CG1 VAL A  30       6.170  -2.994 -29.147  1.00  0.95           C  
ATOM    236  CG2 VAL A  30       5.496  -0.744 -28.256  1.00  0.95           C  
ATOM    237  N   ARG A  31       7.760  -1.431 -32.108  1.00  0.96           N  
ATOM    238  CA  ARG A  31       8.252  -2.124 -33.294  1.00  0.96           C  
ATOM    239  C   ARG A  31       9.751  -1.906 -33.474  1.00  0.96           C  
ATOM    240  CB  ARG A  31       7.502  -1.653 -34.542  1.00  0.96           C  
ATOM    241  O   ARG A  31      10.495  -2.854 -33.732  1.00  0.96           O  
ATOM    242  CG  ARG A  31       6.089  -2.204 -34.655  1.00  0.96           C  
ATOM    243  CD  ARG A  31       5.442  -1.829 -35.981  1.00  0.96           C  
ATOM    244  NE  ARG A  31       4.065  -2.309 -36.064  1.00  0.96           N  
ATOM    245  NH1 ARG A  31       3.535  -1.088 -37.952  1.00  0.96           N  
ATOM    246  NH2 ARG A  31       1.963  -2.444 -36.979  1.00  0.96           N  
ATOM    247  CZ  ARG A  31       3.191  -1.946 -36.998  1.00  0.96           C  
ATOM    248  N   LYS A  32      10.194  -0.684 -33.317  1.00  0.95           N  
ATOM    249  CA  LYS A  32      11.613  -0.366 -33.442  1.00  0.95           C  
ATOM    250  C   LYS A  32      12.429  -1.050 -32.348  1.00  0.95           C  
ATOM    251  CB  LYS A  32      11.831   1.147 -33.390  1.00  0.95           C  
ATOM    252  O   LYS A  32      13.514  -1.572 -32.610  1.00  0.95           O  
ATOM    253  CG  LYS A  32      11.432   1.874 -34.665  1.00  0.95           C  
ATOM    254  CD  LYS A  32      11.809   3.349 -34.609  1.00  0.95           C  
ATOM    255  CE  LYS A  32      11.388   4.083 -35.875  1.00  0.95           C  
ATOM    256  NZ  LYS A  32      11.717   5.539 -35.806  1.00  0.95           N  
ATOM    257  N   LEU A  33      11.838  -1.083 -31.212  1.00  0.96           N  
ATOM    258  CA  LEU A  33      12.506  -1.724 -30.085  1.00  0.96           C  
ATOM    259  C   LEU A  33      12.647  -3.224 -30.319  1.00  0.96           C  
ATOM    260  CB  LEU A  33      11.735  -1.468 -28.788  1.00  0.96           C  
ATOM    261  O   LEU A  33      13.691  -3.809 -30.018  1.00  0.96           O  
ATOM    262  CG  LEU A  33      11.982  -0.121 -28.106  1.00  0.96           C  
ATOM    263  CD1 LEU A  33      11.026   0.063 -26.933  1.00  0.96           C  
ATOM    264  CD2 LEU A  33      13.432  -0.013 -27.644  1.00  0.96           C  
ATOM    265  N   ALA A  34      11.535  -3.747 -30.800  1.00  0.96           N  
ATOM    266  CA  ALA A  34      11.555  -5.179 -31.084  1.00  0.96           C  
ATOM    267  C   ALA A  34      12.675  -5.530 -32.060  1.00  0.96           C  
ATOM    268  CB  ALA A  34      10.207  -5.630 -31.642  1.00  0.96           C  
ATOM    269  O   ALA A  34      13.398  -6.509 -31.860  1.00  0.96           O  
ATOM    270  N   ALA A  35      12.828  -4.716 -33.068  1.00  0.95           N  
ATOM    271  CA  ALA A  35      13.891  -4.916 -34.050  1.00  0.95           C  
ATOM    272  C   ALA A  35      15.266  -4.736 -33.415  1.00  0.95           C  
ATOM    273  CB  ALA A  35      13.720  -3.954 -35.223  1.00  0.95           C  
ATOM    274  O   ALA A  35      16.181  -5.524 -33.666  1.00  0.95           O  
ATOM    275  N   GLU A  36      15.367  -3.775 -32.536  1.00  0.95           N  
ATOM    276  CA  GLU A  36      16.628  -3.453 -31.874  1.00  0.95           C  
ATOM    277  C   GLU A  36      17.088  -4.599 -30.976  1.00  0.95           C  
ATOM    278  CB  GLU A  36      16.493  -2.166 -31.056  1.00  0.95           C  
ATOM    279  O   GLU A  36      18.267  -4.958 -30.975  1.00  0.95           O  
ATOM    280  CG  GLU A  36      17.783  -1.731 -30.378  1.00  0.95           C  
ATOM    281  CD  GLU A  36      17.632  -0.456 -29.562  1.00  0.95           C  
ATOM    282  OE1 GLU A  36      18.498  -0.180 -28.702  1.00  0.95           O  
ATOM    283  OE2 GLU A  36      16.638   0.271 -29.785  1.00  0.95           O  
ATOM    284  N   PHE A  37      16.215  -5.201 -30.344  1.00  0.94           N  
ATOM    285  CA  PHE A  37      16.582  -6.223 -29.371  1.00  0.94           C  
ATOM    286  C   PHE A  37      16.527  -7.611 -29.998  1.00  0.94           C  
ATOM    287  CB  PHE A  37      15.659  -6.162 -28.150  1.00  0.94           C  
ATOM    288  O   PHE A  37      16.909  -8.599 -29.366  1.00  0.94           O  
ATOM    289  CG  PHE A  37      15.844  -4.927 -27.310  1.00  0.94           C  
ATOM    290  CD1 PHE A  37      17.086  -4.618 -26.768  1.00  0.94           C  
ATOM    291  CD2 PHE A  37      14.776  -4.074 -27.063  1.00  0.94           C  
ATOM    292  CE1 PHE A  37      17.261  -3.476 -25.990  1.00  0.94           C  
ATOM    293  CE2 PHE A  37      14.943  -2.931 -26.287  1.00  0.94           C  
ATOM    294  CZ  PHE A  37      16.186  -2.634 -25.751  1.00  0.94           C  
ATOM    295  N   GLY A  38      16.068  -7.643 -31.247  1.00  0.94           N  
ATOM    296  CA  GLY A  38      15.950  -8.919 -31.934  1.00  0.94           C  
ATOM    297  C   GLY A  38      14.885  -9.821 -31.338  1.00  0.94           C  
ATOM    298  O   GLY A  38      15.082 -11.033 -31.228  1.00  0.94           O  
ATOM    299  N   VAL A  39      13.807  -9.262 -30.738  1.00  0.95           N  
ATOM    300  CA  VAL A  39      12.685 -10.011 -30.183  1.00  0.95           C  
ATOM    301  C   VAL A  39      11.403  -9.652 -30.930  1.00  0.95           C  
ATOM    302  CB  VAL A  39      12.515  -9.741 -28.671  1.00  0.95           C  
ATOM    303  O   VAL A  39      11.386  -8.717 -31.733  1.00  0.95           O  
ATOM    304  CG1 VAL A  39      13.759 -10.178 -27.901  1.00  0.95           C  
ATOM    305  CG2 VAL A  39      12.221  -8.263 -28.424  1.00  0.95           C  
ATOM    306  N   SER A  40      10.327 -10.456 -30.711  1.00  0.96           N  
ATOM    307  CA  SER A  40       9.043 -10.193 -31.353  1.00  0.96           C  
ATOM    308  C   SER A  40       8.294  -9.066 -30.650  1.00  0.96           C  
ATOM    309  CB  SER A  40       8.182 -11.456 -31.368  1.00  0.96           C  
ATOM    310  O   SER A  40       8.547  -8.782 -29.477  1.00  0.96           O  
ATOM    311  OG  SER A  40       7.737 -11.778 -30.062  1.00  0.96           O  
ATOM    312  N   VAL A  41       7.484  -8.376 -31.368  1.00  0.96           N  
ATOM    313  CA  VAL A  41       6.635  -7.344 -30.782  1.00  0.96           C  
ATOM    314  C   VAL A  41       5.822  -7.935 -29.632  1.00  0.96           C  
ATOM    315  CB  VAL A  41       5.692  -6.719 -31.834  1.00  0.96           C  
ATOM    316  O   VAL A  41       5.643  -7.292 -28.595  1.00  0.96           O  
ATOM    317  CG1 VAL A  41       4.693  -5.773 -31.170  1.00  0.96           C  
ATOM    318  CG2 VAL A  41       6.499  -5.984 -32.903  1.00  0.96           C  
ATOM    319  N   ARG A  42       5.312  -9.047 -29.771  1.00  0.96           N  
ATOM    320  CA  ARG A  42       4.548  -9.757 -28.750  1.00  0.96           C  
ATOM    321  C   ARG A  42       5.343  -9.872 -27.453  1.00  0.96           C  
ATOM    322  CB  ARG A  42       4.150 -11.148 -29.246  1.00  0.96           C  
ATOM    323  O   ARG A  42       4.805  -9.647 -26.367  1.00  0.96           O  
ATOM    324  CG  ARG A  42       3.316 -11.941 -28.252  1.00  0.96           C  
ATOM    325  CD  ARG A  42       2.962 -13.321 -28.787  1.00  0.96           C  
ATOM    326  NE  ARG A  42       2.360 -14.162 -27.756  1.00  0.96           N  
ATOM    327  NH1 ARG A  42       0.574 -14.837 -29.055  1.00  0.96           N  
ATOM    328  NH2 ARG A  42       0.781 -15.594 -26.902  1.00  0.96           N  
ATOM    329  CZ  ARG A  42       1.240 -14.862 -27.907  1.00  0.96           C  
ATOM    330  N   THR A  43       6.696 -10.254 -27.571  1.00  0.95           N  
ATOM    331  CA  THR A  43       7.571 -10.377 -26.410  1.00  0.95           C  
ATOM    332  C   THR A  43       7.721  -9.034 -25.701  1.00  0.95           C  
ATOM    333  CB  THR A  43       8.960 -10.907 -26.810  1.00  0.95           C  
ATOM    334  O   THR A  43       7.654  -8.964 -24.472  1.00  0.95           O  
ATOM    335  CG2 THR A  43       9.878 -11.017 -25.597  1.00  0.95           C  
ATOM    336  OG1 THR A  43       8.817 -12.202 -27.406  1.00  0.95           O  
ATOM    337  N   LEU A  44       7.827  -8.012 -26.423  1.00  0.94           N  
ATOM    338  CA  LEU A  44       7.966  -6.686 -25.832  1.00  0.94           C  
ATOM    339  C   LEU A  44       6.673  -6.258 -25.146  1.00  0.94           C  
ATOM    340  CB  LEU A  44       8.355  -5.660 -26.900  1.00  0.94           C  
ATOM    341  O   LEU A  44       6.704  -5.678 -24.059  1.00  0.94           O  
ATOM    342  CG  LEU A  44       9.852  -5.484 -27.157  1.00  0.94           C  
ATOM    343  CD1 LEU A  44      10.081  -4.496 -28.296  1.00  0.94           C  
ATOM    344  CD2 LEU A  44      10.562  -5.020 -25.889  1.00  0.94           C  
ATOM    345  N   ARG A  45       5.602  -6.535 -25.789  1.00  0.93           N  
ATOM    346  CA  ARG A  45       4.313  -6.213 -25.184  1.00  0.93           C  
ATOM    347  C   ARG A  45       4.143  -6.926 -23.847  1.00  0.93           C  
ATOM    348  CB  ARG A  45       3.168  -6.587 -26.127  1.00  0.93           C  
ATOM    349  O   ARG A  45       3.662  -6.335 -22.878  1.00  0.93           O  
ATOM    350  CG  ARG A  45       2.978  -5.615 -27.280  1.00  0.93           C  
ATOM    351  CD  ARG A  45       1.792  -6.000 -28.153  1.00  0.93           C  
ATOM    352  NE  ARG A  45       1.586  -5.044 -29.237  1.00  0.93           N  
ATOM    353  NH1 ARG A  45      -0.115  -6.237 -30.246  1.00  0.93           N  
ATOM    354  NH2 ARG A  45       0.583  -4.247 -31.143  1.00  0.93           N  
ATOM    355  CZ  ARG A  45       0.685  -5.178 -30.206  1.00  0.93           C  
ATOM    356  N   ARG A  46       4.485  -8.105 -23.879  1.00  0.93           N  
ATOM    357  CA  ARG A  46       4.446  -8.882 -22.645  1.00  0.93           C  
ATOM    358  C   ARG A  46       5.352  -8.268 -21.582  1.00  0.93           C  
ATOM    359  CB  ARG A  46       4.856 -10.332 -22.909  1.00  0.93           C  
ATOM    360  O   ARG A  46       4.967  -8.163 -20.416  1.00  0.93           O  
ATOM    361  CG  ARG A  46       4.757 -11.232 -21.688  1.00  0.93           C  
ATOM    362  CD  ARG A  46       5.243 -12.644 -21.987  1.00  0.93           C  
ATOM    363  NE  ARG A  46       5.397 -13.431 -20.766  1.00  0.93           N  
ATOM    364  NH1 ARG A  46       5.954 -15.391 -21.854  1.00  0.93           N  
ATOM    365  NH2 ARG A  46       5.845 -15.336 -19.565  1.00  0.93           N  
ATOM    366  CZ  ARG A  46       5.732 -14.717 -20.731  1.00  0.93           C  
ATOM    367  N   ASP A  47       6.613  -7.884 -21.923  1.00  0.93           N  
ATOM    368  CA  ASP A  47       7.532  -7.238 -20.990  1.00  0.93           C  
ATOM    369  C   ASP A  47       6.913  -5.975 -20.395  1.00  0.93           C  
ATOM    370  CB  ASP A  47       8.853  -6.900 -21.684  1.00  0.93           C  
ATOM    371  O   ASP A  47       6.993  -5.748 -19.186  1.00  0.93           O  
ATOM    372  CG  ASP A  47       9.712  -8.124 -21.950  1.00  0.93           C  
ATOM    373  OD1 ASP A  47       9.384  -9.221 -21.449  1.00  0.93           O  
ATOM    374  OD2 ASP A  47      10.729  -7.988 -22.665  1.00  0.93           O  
ATOM    375  N   PHE A  48       6.282  -5.173 -21.197  1.00  0.91           N  
ATOM    376  CA  PHE A  48       5.667  -3.929 -20.749  1.00  0.91           C  
ATOM    377  C   PHE A  48       4.511  -4.209 -19.797  1.00  0.91           C  
ATOM    378  CB  PHE A  48       5.176  -3.109 -21.945  1.00  0.91           C  
ATOM    379  O   PHE A  48       4.385  -3.559 -18.756  1.00  0.91           O  
ATOM    380  CG  PHE A  48       6.272  -2.376 -22.671  1.00  0.91           C  
ATOM    381  CD1 PHE A  48       6.934  -1.313 -22.068  1.00  0.91           C  
ATOM    382  CD2 PHE A  48       6.641  -2.751 -23.956  1.00  0.91           C  
ATOM    383  CE1 PHE A  48       7.949  -0.633 -22.737  1.00  0.91           C  
ATOM    384  CE2 PHE A  48       7.654  -2.076 -24.631  1.00  0.91           C  
ATOM    385  CZ  PHE A  48       8.306  -1.017 -24.020  1.00  0.91           C  
ATOM    386  N   ARG A  49       3.731  -5.191 -20.071  1.00  0.89           N  
ATOM    387  CA  ARG A  49       2.506  -5.471 -19.330  1.00  0.89           C  
ATOM    388  C   ARG A  49       2.810  -6.188 -18.019  1.00  0.89           C  
ATOM    389  CB  ARG A  49       1.546  -6.311 -20.175  1.00  0.89           C  
ATOM    390  O   ARG A  49       2.202  -5.893 -16.988  1.00  0.89           O  
ATOM    391  CG  ARG A  49       0.732  -5.500 -21.171  1.00  0.89           C  
ATOM    392  CD  ARG A  49      -0.276  -6.366 -21.914  1.00  0.89           C  
ATOM    393  NE  ARG A  49      -0.875  -5.653 -23.038  1.00  0.89           N  
ATOM    394  NH1 ARG A  49      -1.810  -7.533 -24.001  1.00  0.89           N  
ATOM    395  NH2 ARG A  49      -2.088  -5.479 -24.980  1.00  0.89           N  
ATOM    396  CZ  ARG A  49      -1.590  -6.223 -24.004  1.00  0.89           C  
ATOM    397  N   GLU A  50       3.755  -7.033 -18.114  1.00  0.91           N  
ATOM    398  CA  GLU A  50       3.945  -7.906 -16.960  1.00  0.91           C  
ATOM    399  C   GLU A  50       5.115  -7.437 -16.099  1.00  0.91           C  
ATOM    400  CB  GLU A  50       4.170  -9.352 -17.410  1.00  0.91           C  
ATOM    401  O   GLU A  50       5.045  -7.481 -14.869  1.00  0.91           O  
ATOM    402  CG  GLU A  50       2.956  -9.984 -18.076  1.00  0.91           C  
ATOM    403  CD  GLU A  50       3.154 -11.453 -18.414  1.00  0.91           C  
ATOM    404  OE1 GLU A  50       2.277 -12.045 -19.083  1.00  0.91           O  
ATOM    405  OE2 GLU A  50       4.195 -12.016 -18.007  1.00  0.91           O  
ATOM    406  N   ARG A  51       6.129  -6.955 -16.796  1.00  0.90           N  
ATOM    407  CA  ARG A  51       7.355  -6.709 -16.043  1.00  0.90           C  
ATOM    408  C   ARG A  51       7.513  -5.227 -15.722  1.00  0.90           C  
ATOM    409  CB  ARG A  51       8.574  -7.210 -16.821  1.00  0.90           C  
ATOM    410  O   ARG A  51       8.149  -4.865 -14.730  1.00  0.90           O  
ATOM    411  CG  ARG A  51       8.600  -8.716 -17.023  1.00  0.90           C  
ATOM    412  CD  ARG A  51       9.794  -9.153 -17.861  1.00  0.90           C  
ATOM    413  NE  ARG A  51       9.802 -10.597 -18.076  1.00  0.90           N  
ATOM    414  NH1 ARG A  51      11.024 -10.505 -20.035  1.00  0.90           N  
ATOM    415  NH2 ARG A  51      10.333 -12.526 -19.203  1.00  0.90           N  
ATOM    416  CZ  ARG A  51      10.387 -11.206 -19.104  1.00  0.90           C  
ATOM    417  N   LEU A  52       6.969  -4.401 -16.593  1.00  0.89           N  
ATOM    418  CA  LEU A  52       7.125  -2.965 -16.387  1.00  0.89           C  
ATOM    419  C   LEU A  52       5.802  -2.327 -15.978  1.00  0.89           C  
ATOM    420  CB  LEU A  52       7.656  -2.296 -17.658  1.00  0.89           C  
ATOM    421  O   LEU A  52       5.587  -1.134 -16.203  1.00  0.89           O  
ATOM    422  CG  LEU A  52       9.029  -2.761 -18.147  1.00  0.89           C  
ATOM    423  CD1 LEU A  52       9.417  -2.020 -19.422  1.00  0.89           C  
ATOM    424  CD2 LEU A  52      10.080  -2.556 -17.062  1.00  0.89           C  
ATOM    425  N   MET A  53       4.887  -3.176 -15.485  1.00  0.84           N  
ATOM    426  CA  MET A  53       3.527  -2.768 -15.144  1.00  0.84           C  
ATOM    427  C   MET A  53       3.535  -1.704 -14.052  1.00  0.84           C  
ATOM    428  CB  MET A  53       2.700  -3.974 -14.694  1.00  0.84           C  
ATOM    429  O   MET A  53       2.584  -0.932 -13.925  1.00  0.84           O  
ATOM    430  CG  MET A  53       3.091  -4.509 -13.326  1.00  0.84           C  
ATOM    431  SD  MET A  53       1.965  -5.834 -12.740  1.00  0.84           S  
ATOM    432  CE  MET A  53       2.309  -7.116 -13.977  1.00  0.84           C  
ATOM    433  N   TYR A  54       4.698  -1.591 -13.380  1.00  0.81           N  
ATOM    434  CA  TYR A  54       4.774  -0.682 -12.242  1.00  0.81           C  
ATOM    435  C   TYR A  54       5.141   0.727 -12.693  1.00  0.81           C  
ATOM    436  CB  TYR A  54       5.796  -1.185 -11.219  1.00  0.81           C  
ATOM    437  O   TYR A  54       5.088   1.672 -11.902  1.00  0.81           O  
ATOM    438  CG  TYR A  54       5.506  -2.574 -10.704  1.00  0.81           C  
ATOM    439  CD1 TYR A  54       4.506  -2.793  -9.759  1.00  0.81           C  
ATOM    440  CD2 TYR A  54       6.232  -3.670 -11.160  1.00  0.81           C  
ATOM    441  CE1 TYR A  54       4.237  -4.071  -9.280  1.00  0.81           C  
ATOM    442  CE2 TYR A  54       5.971  -4.952 -10.688  1.00  0.81           C  
ATOM    443  OH  TYR A  54       4.710  -6.410  -9.280  1.00  0.81           O  
ATOM    444  CZ  TYR A  54       4.973  -5.142  -9.751  1.00  0.81           C  
ATOM    445  N   LEU A  55       5.555   0.838 -14.045  1.00  0.84           N  
ATOM    446  CA  LEU A  55       5.854   2.148 -14.614  1.00  0.84           C  
ATOM    447  C   LEU A  55       4.603   2.776 -15.220  1.00  0.84           C  
ATOM    448  CB  LEU A  55       6.949   2.033 -15.678  1.00  0.84           C  
ATOM    449  O   LEU A  55       3.708   2.064 -15.681  1.00  0.84           O  
ATOM    450  CG  LEU A  55       8.320   1.562 -15.192  1.00  0.84           C  
ATOM    451  CD1 LEU A  55       9.257   1.345 -16.376  1.00  0.84           C  
ATOM    452  CD2 LEU A  55       8.914   2.567 -14.212  1.00  0.84           C  
ATOM    453  N   ASP A  56       4.180   4.002 -14.969  1.00  0.83           N  
ATOM    454  CA  ASP A  56       3.035   4.709 -15.535  1.00  0.83           C  
ATOM    455  C   ASP A  56       3.235   4.972 -17.026  1.00  0.83           C  
ATOM    456  CB  ASP A  56       2.799   6.028 -14.796  1.00  0.83           C  
ATOM    457  O   ASP A  56       3.577   6.088 -17.425  1.00  0.83           O  
ATOM    458  CG  ASP A  56       2.089   5.842 -13.466  1.00  0.83           C  
ATOM    459  OD1 ASP A  56       1.484   4.772 -13.241  1.00  0.83           O  
ATOM    460  OD2 ASP A  56       2.134   6.776 -12.636  1.00  0.83           O  
ATOM    461  N   LEU A  57       3.035   3.946 -17.719  1.00  0.88           N  
ATOM    462  CA  LEU A  57       3.288   4.047 -19.152  1.00  0.88           C  
ATOM    463  C   LEU A  57       2.009   4.389 -19.907  1.00  0.88           C  
ATOM    464  CB  LEU A  57       3.877   2.738 -19.686  1.00  0.88           C  
ATOM    465  O   LEU A  57       0.912   4.023 -19.478  1.00  0.88           O  
ATOM    466  CG  LEU A  57       5.169   2.256 -19.025  1.00  0.88           C  
ATOM    467  CD1 LEU A  57       5.538   0.867 -19.534  1.00  0.88           C  
ATOM    468  CD2 LEU A  57       6.302   3.244 -19.280  1.00  0.88           C  
ATOM    469  N   GLU A  58       2.127   5.211 -20.858  1.00  0.89           N  
ATOM    470  CA  GLU A  58       1.078   5.526 -21.822  1.00  0.89           C  
ATOM    471  C   GLU A  58       1.370   4.896 -23.181  1.00  0.89           C  
ATOM    472  CB  GLU A  58       0.918   7.041 -21.969  1.00  0.89           C  
ATOM    473  O   GLU A  58       2.467   5.052 -23.720  1.00  0.89           O  
ATOM    474  CG  GLU A  58      -0.260   7.454 -22.839  1.00  0.89           C  
ATOM    475  CD  GLU A  58      -0.375   8.959 -23.019  1.00  0.89           C  
ATOM    476  OE1 GLU A  58      -1.349   9.422 -23.655  1.00  0.89           O  
ATOM    477  OE2 GLU A  58       0.517   9.682 -22.521  1.00  0.89           O  
ATOM    478  N   TYR A  59       0.325   4.109 -23.614  1.00  0.90           N  
ATOM    479  CA  TYR A  59       0.464   3.447 -24.906  1.00  0.90           C  
ATOM    480  C   TYR A  59      -0.437   4.095 -25.950  1.00  0.90           C  
ATOM    481  CB  TYR A  59       0.135   1.956 -24.785  1.00  0.90           C  
ATOM    482  O   TYR A  59      -1.643   4.240 -25.735  1.00  0.90           O  
ATOM    483  CG  TYR A  59       1.221   1.147 -24.119  1.00  0.90           C  
ATOM    484  CD1 TYR A  59       2.222   0.536 -24.871  1.00  0.90           C  
ATOM    485  CD2 TYR A  59       1.247   0.990 -22.738  1.00  0.90           C  
ATOM    486  CE1 TYR A  59       3.224  -0.212 -24.262  1.00  0.90           C  
ATOM    487  CE2 TYR A  59       2.244   0.244 -22.118  1.00  0.90           C  
ATOM    488  OH  TYR A  59       4.216  -1.092 -22.278  1.00  0.90           O  
ATOM    489  CZ  TYR A  59       3.227  -0.352 -22.887  1.00  0.90           C  
ATOM    490  N   GLN A  60       0.249   4.604 -27.030  1.00  0.89           N  
ATOM    491  CA  GLN A  60      -0.539   5.178 -28.115  1.00  0.89           C  
ATOM    492  C   GLN A  60       0.035   4.793 -29.476  1.00  0.89           C  
ATOM    493  CB  GLN A  60      -0.605   6.701 -27.985  1.00  0.89           C  
ATOM    494  O   GLN A  60       1.196   5.084 -29.770  1.00  0.89           O  
ATOM    495  CG  GLN A  60      -1.408   7.181 -26.783  1.00  0.89           C  
ATOM    496  CD  GLN A  60      -1.432   8.693 -26.660  1.00  0.89           C  
ATOM    497  NE2 GLN A  60      -1.986   9.189 -25.559  1.00  0.89           N  
ATOM    498  OE1 GLN A  60      -0.957   9.409 -27.547  1.00  0.89           O  
ATOM    499  N   SER A  61      -0.812   4.047 -30.261  1.00  0.89           N  
ATOM    500  CA  SER A  61      -0.524   3.734 -31.657  1.00  0.89           C  
ATOM    501  C   SER A  61       0.829   3.045 -31.801  1.00  0.89           C  
ATOM    502  CB  SER A  61      -0.551   5.004 -32.508  1.00  0.89           C  
ATOM    503  O   SER A  61       1.611   3.382 -32.693  1.00  0.89           O  
ATOM    504  OG  SER A  61      -1.835   5.605 -32.474  1.00  0.89           O  
ATOM    505  N   GLY A  62       1.183   2.194 -30.798  1.00  0.91           N  
ATOM    506  CA  GLY A  62       2.429   1.453 -30.922  1.00  0.91           C  
ATOM    507  C   GLY A  62       3.605   2.149 -30.265  1.00  0.91           C  
ATOM    508  O   GLY A  62       4.749   1.710 -30.402  1.00  0.91           O  
ATOM    509  N   TYR A  63       3.349   3.233 -29.703  1.00  0.93           N  
ATOM    510  CA  TYR A  63       4.376   3.983 -28.988  1.00  0.93           C  
ATOM    511  C   TYR A  63       4.153   3.916 -27.482  1.00  0.93           C  
ATOM    512  CB  TYR A  63       4.392   5.444 -29.449  1.00  0.93           C  
ATOM    513  O   TYR A  63       3.014   3.806 -27.022  1.00  0.93           O  
ATOM    514  CG  TYR A  63       4.777   5.619 -30.898  1.00  0.93           C  
ATOM    515  CD1 TYR A  63       6.106   5.818 -31.267  1.00  0.93           C  
ATOM    516  CD2 TYR A  63       3.814   5.588 -31.900  1.00  0.93           C  
ATOM    517  CE1 TYR A  63       6.465   5.982 -32.601  1.00  0.93           C  
ATOM    518  CE2 TYR A  63       4.162   5.751 -33.237  1.00  0.93           C  
ATOM    519  OH  TYR A  63       5.838   6.108 -34.899  1.00  0.93           O  
ATOM    520  CZ  TYR A  63       5.488   5.946 -33.577  1.00  0.93           C  
ATOM    521  N   CYS A  64       5.281   3.899 -26.872  1.00  0.92           N  
ATOM    522  CA  CYS A  64       5.209   3.848 -25.416  1.00  0.92           C  
ATOM    523  C   CYS A  64       6.027   4.972 -24.791  1.00  0.92           C  
ATOM    524  CB  CYS A  64       5.706   2.498 -24.901  1.00  0.92           C  
ATOM    525  O   CYS A  64       7.148   5.244 -25.222  1.00  0.92           O  
ATOM    526  SG  CYS A  64       5.555   2.300 -23.112  1.00  0.92           S  
ATOM    527  N   ARG A  65       5.466   5.677 -23.878  1.00  0.91           N  
ATOM    528  CA  ARG A  65       6.165   6.727 -23.145  1.00  0.91           C  
ATOM    529  C   ARG A  65       5.751   6.739 -21.677  1.00  0.91           C  
ATOM    530  CB  ARG A  65       5.897   8.094 -23.776  1.00  0.91           C  
ATOM    531  O   ARG A  65       4.713   6.180 -21.315  1.00  0.91           O  
ATOM    532  CG  ARG A  65       4.476   8.597 -23.577  1.00  0.91           C  
ATOM    533  CD  ARG A  65       4.285   9.992 -24.155  1.00  0.91           C  
ATOM    534  NE  ARG A  65       2.949  10.512 -23.878  1.00  0.91           N  
ATOM    535  NH1 ARG A  65       3.413  12.661 -24.587  1.00  0.91           N  
ATOM    536  NH2 ARG A  65       1.324  12.134 -23.802  1.00  0.91           N  
ATOM    537  CZ  ARG A  65       2.565  11.768 -24.090  1.00  0.91           C  
ATOM    538  N   LEU A  66       6.639   7.215 -20.896  1.00  0.88           N  
ATOM    539  CA  LEU A  66       6.294   7.395 -19.490  1.00  0.88           C  
ATOM    540  C   LEU A  66       5.364   8.590 -19.308  1.00  0.88           C  
ATOM    541  CB  LEU A  66       7.558   7.585 -18.648  1.00  0.88           C  
ATOM    542  O   LEU A  66       5.613   9.666 -19.856  1.00  0.88           O  
ATOM    543  CG  LEU A  66       7.395   7.429 -17.135  1.00  0.88           C  
ATOM    544  CD1 LEU A  66       7.091   5.976 -16.782  1.00  0.88           C  
ATOM    545  CD2 LEU A  66       8.647   7.910 -16.409  1.00  0.88           C  
ATOM    546  N   ARG A  67       4.096   8.290 -18.958  1.00  0.81           N  
ATOM    547  CA  ARG A  67       3.142   9.369 -18.728  1.00  0.81           C  
ATOM    548  C   ARG A  67       3.752  10.463 -17.857  1.00  0.81           C  
ATOM    549  CB  ARG A  67       1.867   8.831 -18.076  1.00  0.81           C  
ATOM    550  O   ARG A  67       4.264  10.185 -16.771  1.00  0.81           O  
ATOM    551  CG  ARG A  67       0.702   9.807 -18.103  1.00  0.81           C  
ATOM    552  CD  ARG A  67      -0.581   9.168 -17.591  1.00  0.81           C  
ATOM    553  NE  ARG A  67      -1.127   8.211 -18.550  1.00  0.81           N  
ATOM    554  NH1 ARG A  67      -2.973   7.668 -17.271  1.00  0.81           N  
ATOM    555  NH2 ARG A  67      -2.656   6.677 -19.314  1.00  0.81           N  
ATOM    556  CZ  ARG A  67      -2.251   7.521 -18.376  1.00  0.81           C  
ATOM    557  N   THR A  68       4.308  11.469 -18.533  1.00  0.63           N  
ATOM    558  CA  THR A  68       4.813  12.641 -17.826  1.00  0.63           C  
ATOM    559  C   THR A  68       3.686  13.629 -17.543  1.00  0.63           C  
ATOM    560  CB  THR A  68       5.925  13.342 -18.629  1.00  0.63           C  
ATOM    561  O   THR A  68       2.931  13.995 -18.447  1.00  0.63           O  
ATOM    562  CG2 THR A  68       6.699  14.323 -17.755  1.00  0.63           C  
ATOM    563  OG1 THR A  68       6.831  12.356 -19.140  1.00  0.63           O  
ATOM    564  N   ALA A  69       2.908  13.559 -16.555  1.00  0.55           N  
ATOM    565  CA  ALA A  69       1.854  14.459 -16.095  1.00  0.55           C  
ATOM    566  C   ALA A  69       2.323  15.911 -16.119  1.00  0.55           C  
ATOM    567  CB  ALA A  69       1.401  14.073 -14.689  1.00  0.55           C  
ATOM    568  O   ALA A  69       3.386  16.235 -15.584  1.00  0.55           O  
ATOM    569  N   GLY A  70       2.462  16.656 -17.195  1.00  0.51           N  
ATOM    570  CA  GLY A  70       2.213  18.047 -17.539  1.00  0.51           C  
ATOM    571  C   GLY A  70       1.709  18.869 -16.368  1.00  0.51           C  
ATOM    572  O   GLY A  70       1.057  18.339 -15.465  1.00  0.51           O  
ATOM    573  N   SER A  71       2.665  19.425 -15.432  1.00  0.49           N  
ATOM    574  CA  SER A  71       2.683  20.645 -14.631  1.00  0.49           C  
ATOM    575  C   SER A  71       1.948  20.449 -13.309  1.00  0.49           C  
ATOM    576  CB  SER A  71       2.057  21.805 -15.406  1.00  0.49           C  
ATOM    577  O   SER A  71       2.318  21.041 -12.293  1.00  0.49           O  
ATOM    578  OG  SER A  71       2.142  23.009 -14.663  1.00  0.49           O  
ATOM    579  N   GLU A  72       1.461  19.298 -12.906  1.00  0.51           N  
ATOM    580  CA  GLU A  72       0.910  18.945 -11.601  1.00  0.51           C  
ATOM    581  C   GLU A  72       1.836  17.993 -10.850  1.00  0.51           C  
ATOM    582  CB  GLU A  72      -0.477  18.316 -11.756  1.00  0.51           C  
ATOM    583  O   GLU A  72       1.697  17.811  -9.638  1.00  0.51           O  
ATOM    584  CG  GLU A  72      -1.544  19.290 -12.234  1.00  0.51           C  
ATOM    585  CD  GLU A  72      -2.944  18.696 -12.232  1.00  0.51           C  
ATOM    586  OE1 GLU A  72      -3.920  19.440 -12.478  1.00  0.51           O  
ATOM    587  OE2 GLU A  72      -3.065  17.476 -11.981  1.00  0.51           O  
ATOM    588  N   MET A  73       3.020  17.610 -11.452  1.00  0.51           N  
ATOM    589  CA  MET A  73       3.976  16.622 -10.961  1.00  0.51           C  
ATOM    590  C   MET A  73       5.092  17.292 -10.167  1.00  0.51           C  
ATOM    591  CB  MET A  73       4.567  15.822 -12.123  1.00  0.51           C  
ATOM    592  O   MET A  73       5.912  16.613  -9.547  1.00  0.51           O  
ATOM    593  CG  MET A  73       4.046  14.397 -12.215  1.00  0.51           C  
ATOM    594  SD  MET A  73       4.092  13.740 -13.928  1.00  0.51           S  
ATOM    595  CE  MET A  73       4.253  11.966 -13.586  1.00  0.51           C  
ATOM    596  N   GLN A  74       5.089  18.639 -10.060  1.00  0.54           N  
ATOM    597  CA  GLN A  74       6.089  19.147  -9.127  1.00  0.54           C  
ATOM    598  C   GLN A  74       5.627  18.983  -7.681  1.00  0.54           C  
ATOM    599  CB  GLN A  74       6.395  20.618  -9.415  1.00  0.54           C  
ATOM    600  O   GLN A  74       6.447  18.811  -6.778  1.00  0.54           O  
ATOM    601  CG  GLN A  74       7.703  20.838 -10.164  1.00  0.54           C  
ATOM    602  CD  GLN A  74       7.886  22.275 -10.615  1.00  0.54           C  
ATOM    603  NE2 GLN A  74       8.980  22.540 -11.321  1.00  0.54           N  
ATOM    604  OE1 GLN A  74       7.050  23.139 -10.333  1.00  0.54           O  
ATOM    605  N   MET A  75       4.353  18.626  -7.522  1.00  0.63           N  
ATOM    606  CA  MET A  75       3.808  18.582  -6.168  1.00  0.63           C  
ATOM    607  C   MET A  75       4.014  17.206  -5.543  1.00  0.63           C  
ATOM    608  CB  MET A  75       2.320  18.937  -6.174  1.00  0.63           C  
ATOM    609  O   MET A  75       4.266  17.096  -4.342  1.00  0.63           O  
ATOM    610  CG  MET A  75       2.045  20.422  -6.340  1.00  0.63           C  
ATOM    611  SD  MET A  75       0.368  20.895  -5.764  1.00  0.63           S  
ATOM    612  CE  MET A  75      -0.526  20.890  -7.342  1.00  0.63           C  
ATOM    613  N   VAL A  76       4.113  16.187  -6.467  1.00  0.68           N  
ATOM    614  CA  VAL A  76       4.084  14.833  -5.925  1.00  0.68           C  
ATOM    615  C   VAL A  76       5.429  14.504  -5.280  1.00  0.68           C  
ATOM    616  CB  VAL A  76       3.748  13.792  -7.016  1.00  0.68           C  
ATOM    617  O   VAL A  76       5.478  13.991  -4.160  1.00  0.68           O  
ATOM    618  CG1 VAL A  76       3.875  12.372  -6.466  1.00  0.68           C  
ATOM    619  CG2 VAL A  76       2.343  14.031  -7.566  1.00  0.68           C  
ATOM    620  N   PRO A  77       6.512  14.899  -6.002  1.00  0.72           N  
ATOM    621  CA  PRO A  77       7.784  14.651  -5.319  1.00  0.72           C  
ATOM    622  C   PRO A  77       7.908  15.418  -4.004  1.00  0.72           C  
ATOM    623  CB  PRO A  77       8.828  15.131  -6.331  1.00  0.72           C  
ATOM    624  O   PRO A  77       8.475  14.905  -3.037  1.00  0.72           O  
ATOM    625  CG  PRO A  77       8.104  15.166  -7.638  1.00  0.72           C  
ATOM    626  CD  PRO A  77       6.630  15.266  -7.365  1.00  0.72           C  
ATOM    627  N   ASP A  78       7.365  16.609  -4.034  1.00  0.78           N  
ATOM    628  CA  ASP A  78       7.395  17.418  -2.820  1.00  0.78           C  
ATOM    629  C   ASP A  78       6.570  16.772  -1.709  1.00  0.78           C  
ATOM    630  CB  ASP A  78       6.882  18.831  -3.103  1.00  0.78           C  
ATOM    631  O   ASP A  78       6.977  16.775  -0.545  1.00  0.78           O  
ATOM    632  CG  ASP A  78       7.846  19.657  -3.935  1.00  0.78           C  
ATOM    633  OD1 ASP A  78       9.032  19.278  -4.051  1.00  0.78           O  
ATOM    634  OD2 ASP A  78       7.418  20.699  -4.478  1.00  0.78           O  
ATOM    635  N   VAL A  79       5.493  16.149  -2.008  1.00  0.85           N  
ATOM    636  CA  VAL A  79       4.623  15.508  -1.027  1.00  0.85           C  
ATOM    637  C   VAL A  79       5.300  14.255  -0.477  1.00  0.85           C  
ATOM    638  CB  VAL A  79       3.249  15.148  -1.637  1.00  0.85           C  
ATOM    639  O   VAL A  79       5.257  13.997   0.728  1.00  0.85           O  
ATOM    640  CG1 VAL A  79       2.408  14.354  -0.639  1.00  0.85           C  
ATOM    641  CG2 VAL A  79       2.513  16.413  -2.075  1.00  0.85           C  
ATOM    642  N   LEU A  80       5.837  13.570  -1.419  1.00  0.86           N  
ATOM    643  CA  LEU A  80       6.523  12.357  -0.988  1.00  0.86           C  
ATOM    644  C   LEU A  80       7.678  12.690  -0.049  1.00  0.86           C  
ATOM    645  CB  LEU A  80       7.042  11.575  -2.197  1.00  0.86           C  
ATOM    646  O   LEU A  80       7.861  12.030   0.976  1.00  0.86           O  
ATOM    647  CG  LEU A  80       6.016  10.720  -2.942  1.00  0.86           C  
ATOM    648  CD1 LEU A  80       6.625  10.155  -4.221  1.00  0.86           C  
ATOM    649  CD2 LEU A  80       5.504   9.597  -2.046  1.00  0.86           C  
ATOM    650  N   ILE A  81       8.420  13.690  -0.471  1.00  0.84           N  
ATOM    651  CA  ILE A  81       9.524  14.145   0.367  1.00  0.84           C  
ATOM    652  C   ILE A  81       8.991  14.597   1.724  1.00  0.84           C  
ATOM    653  CB  ILE A  81      10.311  15.290  -0.308  1.00  0.84           C  
ATOM    654  O   ILE A  81       9.531  14.222   2.767  1.00  0.84           O  
ATOM    655  CG1 ILE A  81      11.020  14.781  -1.568  1.00  0.84           C  
ATOM    656  CG2 ILE A  81      11.313  15.908   0.672  1.00  0.84           C  
ATOM    657  CD1 ILE A  81      11.654  15.880  -2.409  1.00  0.84           C  
ATOM    658  N   PHE A  82       8.009  15.352   1.687  1.00  0.84           N  
ATOM    659  CA  PHE A  82       7.359  15.806   2.911  1.00  0.84           C  
ATOM    660  C   PHE A  82       6.942  14.621   3.774  1.00  0.84           C  
ATOM    661  CB  PHE A  82       6.138  16.671   2.583  1.00  0.84           C  
ATOM    662  O   PHE A  82       7.211  14.598   4.977  1.00  0.84           O  
ATOM    663  CG  PHE A  82       5.310  17.034   3.786  1.00  0.84           C  
ATOM    664  CD1 PHE A  82       4.156  16.324   4.093  1.00  0.84           C  
ATOM    665  CD2 PHE A  82       5.686  18.087   4.610  1.00  0.84           C  
ATOM    666  CE1 PHE A  82       3.388  16.658   5.207  1.00  0.84           C  
ATOM    667  CE2 PHE A  82       4.924  18.427   5.724  1.00  0.84           C  
ATOM    668  CZ  PHE A  82       3.775  17.711   6.020  1.00  0.84           C  
ATOM    669  N   ALA A  83       6.232  13.656   3.219  1.00  0.87           N  
ATOM    670  CA  ALA A  83       5.748  12.487   3.948  1.00  0.87           C  
ATOM    671  C   ALA A  83       6.903  11.730   4.598  1.00  0.87           C  
ATOM    672  CB  ALA A  83       4.968  11.563   3.015  1.00  0.87           C  
ATOM    673  O   ALA A  83       6.813  11.327   5.760  1.00  0.87           O  
ATOM    674  N   HIS A  84       7.970  11.643   3.934  1.00  0.86           N  
ATOM    675  CA  HIS A  84       9.129  10.926   4.456  1.00  0.86           C  
ATOM    676  C   HIS A  84       9.796  11.705   5.584  1.00  0.86           C  
ATOM    677  CB  HIS A  84      10.137  10.653   3.339  1.00  0.86           C  
ATOM    678  O   HIS A  84      10.132  11.135   6.625  1.00  0.86           O  
ATOM    679  CG  HIS A  84       9.793   9.466   2.497  1.00  0.86           C  
ATOM    680  CD2 HIS A  84       9.362   9.379   1.216  1.00  0.86           C  
ATOM    681  ND1 HIS A  84       9.874   8.172   2.965  1.00  0.86           N  
ATOM    682  CE1 HIS A  84       9.509   7.339   2.005  1.00  0.86           C  
ATOM    683  NE2 HIS A  84       9.193   8.046   0.934  1.00  0.86           N  
ATOM    684  N   ARG A  85       9.905  13.010   5.355  1.00  0.86           N  
ATOM    685  CA  ARG A  85      10.590  13.862   6.321  1.00  0.86           C  
ATOM    686  C   ARG A  85       9.741  14.066   7.571  1.00  0.86           C  
ATOM    687  CB  ARG A  85      10.935  15.215   5.695  1.00  0.86           C  
ATOM    688  O   ARG A  85      10.275  14.241   8.669  1.00  0.86           O  
ATOM    689  CG  ARG A  85      12.068  15.155   4.683  1.00  0.86           C  
ATOM    690  CD  ARG A  85      12.593  16.542   4.340  1.00  0.86           C  
ATOM    691  NE  ARG A  85      13.775  16.475   3.486  1.00  0.86           N  
ATOM    692  NH1 ARG A  85      14.080  18.763   3.377  1.00  0.86           N  
ATOM    693  NH2 ARG A  85      15.516  17.357   2.274  1.00  0.86           N  
ATOM    694  CZ  ARG A  85      14.454  17.532   3.048  1.00  0.86           C  
ATOM    695  N   SER A  86       8.484  13.963   7.436  1.00  0.84           N  
ATOM    696  CA  SER A  86       7.576  14.180   8.558  1.00  0.84           C  
ATOM    697  C   SER A  86       7.248  12.870   9.265  1.00  0.84           C  
ATOM    698  CB  SER A  86       6.286  14.850   8.083  1.00  0.84           C  
ATOM    699  O   SER A  86       6.567  12.866  10.293  1.00  0.84           O  
ATOM    700  OG  SER A  86       5.564  13.992   7.216  1.00  0.84           O  
ATOM    701  N   GLY A  87       7.764  11.756   8.616  1.00  0.83           N  
ATOM    702  CA  GLY A  87       7.509  10.454   9.210  1.00  0.83           C  
ATOM    703  C   GLY A  87       6.139   9.900   8.868  1.00  0.83           C  
ATOM    704  O   GLY A  87       5.653   8.978   9.528  1.00  0.83           O  
ATOM    705  N   LEU A  88       5.451  10.495   7.964  1.00  0.85           N  
ATOM    706  CA  LEU A  88       4.102  10.091   7.583  1.00  0.85           C  
ATOM    707  C   LEU A  88       4.141   8.936   6.588  1.00  0.85           C  
ATOM    708  CB  LEU A  88       3.338  11.273   6.981  1.00  0.85           C  
ATOM    709  O   LEU A  88       3.148   8.227   6.413  1.00  0.85           O  
ATOM    710  CG  LEU A  88       2.947  12.391   7.949  1.00  0.85           C  
ATOM    711  CD1 LEU A  88       2.264  13.528   7.196  1.00  0.85           C  
ATOM    712  CD2 LEU A  88       2.042  11.852   9.051  1.00  0.85           C  
ATOM    713  N   ALA A  89       5.283   8.786   5.906  1.00  0.85           N  
ATOM    714  CA  ALA A  89       5.403   7.756   4.878  1.00  0.85           C  
ATOM    715  C   ALA A  89       5.089   6.375   5.446  1.00  0.85           C  
ATOM    716  CB  ALA A  89       6.804   7.772   4.271  1.00  0.85           C  
ATOM    717  O   ALA A  89       4.476   5.544   4.771  1.00  0.85           O  
ATOM    718  N   GLY A  90       5.401   6.219   6.687  1.00  0.83           N  
ATOM    719  CA  GLY A  90       5.223   4.930   7.336  1.00  0.83           C  
ATOM    720  C   GLY A  90       3.770   4.605   7.627  1.00  0.83           C  
ATOM    721  O   GLY A  90       3.426   3.448   7.880  1.00  0.83           O  
ATOM    722  N   LEU A  91       2.974   5.544   7.518  1.00  0.85           N  
ATOM    723  CA  LEU A  91       1.556   5.359   7.808  1.00  0.85           C  
ATOM    724  C   LEU A  91       0.850   4.666   6.647  1.00  0.85           C  
ATOM    725  CB  LEU A  91       0.887   6.706   8.096  1.00  0.85           C  
ATOM    726  O   LEU A  91      -0.187   4.028   6.838  1.00  0.85           O  
ATOM    727  CG  LEU A  91       1.348   7.434   9.360  1.00  0.85           C  
ATOM    728  CD1 LEU A  91       0.652   8.787   9.475  1.00  0.85           C  
ATOM    729  CD2 LEU A  91       1.080   6.583  10.596  1.00  0.85           C  
ATOM    730  N   PHE A  92       1.336   4.837   5.495  1.00  0.88           N  
ATOM    731  CA  PHE A  92       0.713   4.297   4.293  1.00  0.88           C  
ATOM    732  C   PHE A  92       1.523   3.130   3.740  1.00  0.88           C  
ATOM    733  CB  PHE A  92       0.565   5.386   3.226  1.00  0.88           C  
ATOM    734  O   PHE A  92       2.661   3.311   3.300  1.00  0.88           O  
ATOM    735  CG  PHE A  92      -0.300   6.541   3.654  1.00  0.88           C  
ATOM    736  CD1 PHE A  92      -1.670   6.524   3.423  1.00  0.88           C  
ATOM    737  CD2 PHE A  92       0.257   7.644   4.287  1.00  0.88           C  
ATOM    738  CE1 PHE A  92      -2.473   7.591   3.817  1.00  0.88           C  
ATOM    739  CE2 PHE A  92      -0.539   8.715   4.684  1.00  0.88           C  
ATOM    740  CZ  PHE A  92      -1.904   8.687   4.447  1.00  0.88           C  
ATOM    741  N   PRO A  93       0.932   1.925   3.679  1.00  0.88           N  
ATOM    742  CA  PRO A  93       1.635   0.775   3.106  1.00  0.88           C  
ATOM    743  C   PRO A  93       1.955   0.957   1.624  1.00  0.88           C  
ATOM    744  CB  PRO A  93       0.650  -0.379   3.315  1.00  0.88           C  
ATOM    745  O   PRO A  93       1.050   1.189   0.818  1.00  0.88           O  
ATOM    746  CG  PRO A  93      -0.240   0.075   4.426  1.00  0.88           C  
ATOM    747  CD  PRO A  93      -0.400   1.566   4.331  1.00  0.88           C  
ATOM    748  N   GLY A  94       3.242   0.949   1.309  1.00  0.86           N  
ATOM    749  CA  GLY A  94       3.637   1.001  -0.090  1.00  0.86           C  
ATOM    750  C   GLY A  94       3.532   2.390  -0.689  1.00  0.86           C  
ATOM    751  O   GLY A  94       3.258   2.539  -1.882  1.00  0.86           O  
ATOM    752  N   LEU A  95       3.680   3.444   0.191  1.00  0.88           N  
ATOM    753  CA  LEU A  95       3.560   4.823  -0.269  1.00  0.88           C  
ATOM    754  C   LEU A  95       4.523   5.098  -1.420  1.00  0.88           C  
ATOM    755  CB  LEU A  95       3.829   5.798   0.880  1.00  0.88           C  
ATOM    756  O   LEU A  95       5.741   4.997  -1.253  1.00  0.88           O  
ATOM    757  CG  LEU A  95       3.580   7.278   0.586  1.00  0.88           C  
ATOM    758  CD1 LEU A  95       2.085   7.547   0.451  1.00  0.88           C  
ATOM    759  CD2 LEU A  95       4.188   8.150   1.679  1.00  0.88           C  
ATOM    760  N   ASP A  96       3.970   5.321  -2.625  1.00  0.87           N  
ATOM    761  CA  ASP A  96       4.732   5.665  -3.821  1.00  0.87           C  
ATOM    762  C   ASP A  96       4.016   6.735  -4.641  1.00  0.87           C  
ATOM    763  CB  ASP A  96       4.976   4.421  -4.679  1.00  0.87           C  
ATOM    764  O   ASP A  96       3.016   7.301  -4.194  1.00  0.87           O  
ATOM    765  CG  ASP A  96       3.692   3.795  -5.194  1.00  0.87           C  
ATOM    766  OD1 ASP A  96       2.615   4.415  -5.060  1.00  0.87           O  
ATOM    767  OD2 ASP A  96       3.758   2.670  -5.736  1.00  0.87           O  
ATOM    768  N   ARG A  97       4.621   7.149  -5.600  1.00  0.86           N  
ATOM    769  CA  ARG A  97       4.112   8.230  -6.438  1.00  0.86           C  
ATOM    770  C   ARG A  97       2.695   7.932  -6.916  1.00  0.86           C  
ATOM    771  CB  ARG A  97       5.033   8.459  -7.638  1.00  0.86           C  
ATOM    772  O   ARG A  97       1.835   8.815  -6.914  1.00  0.86           O  
ATOM    773  CG  ARG A  97       4.655   9.663  -8.485  1.00  0.86           C  
ATOM    774  CD  ARG A  97       5.657   9.903  -9.605  1.00  0.86           C  
ATOM    775  NE  ARG A  97       5.212  10.960 -10.509  1.00  0.86           N  
ATOM    776  NH1 ARG A  97       7.154  10.991 -11.760  1.00  0.86           N  
ATOM    777  NH2 ARG A  97       5.432  12.414 -12.273  1.00  0.86           N  
ATOM    778  CZ  ARG A  97       5.934  11.453 -11.512  1.00  0.86           C  
ATOM    779  N   ARG A  98       2.433   6.725  -7.285  1.00  0.87           N  
ATOM    780  CA  ARG A  98       1.121   6.320  -7.780  1.00  0.87           C  
ATOM    781  C   ARG A  98       0.051   6.505  -6.709  1.00  0.87           C  
ATOM    782  CB  ARG A  98       1.148   4.863  -8.246  1.00  0.87           C  
ATOM    783  O   ARG A  98      -1.028   7.033  -6.986  1.00  0.87           O  
ATOM    784  CG  ARG A  98       1.956   4.637  -9.514  1.00  0.87           C  
ATOM    785  CD  ARG A  98       1.874   3.192  -9.986  1.00  0.87           C  
ATOM    786  NE  ARG A  98       2.652   2.977 -11.202  1.00  0.87           N  
ATOM    787  NH1 ARG A  98       2.233   0.708 -11.316  1.00  0.87           N  
ATOM    788  NH2 ARG A  98       3.535   1.719 -12.909  1.00  0.87           N  
ATOM    789  CZ  ARG A  98       2.805   1.802 -11.807  1.00  0.87           C  
ATOM    790  N   LEU A  99       0.345   6.027  -5.594  1.00  0.88           N  
ATOM    791  CA  LEU A  99      -0.591   6.157  -4.482  1.00  0.88           C  
ATOM    792  C   LEU A  99      -0.861   7.625  -4.168  1.00  0.88           C  
ATOM    793  CB  LEU A  99      -0.048   5.448  -3.239  1.00  0.88           C  
ATOM    794  O   LEU A  99      -2.013   8.021  -3.977  1.00  0.88           O  
ATOM    795  CG  LEU A  99      -0.934   5.491  -1.993  1.00  0.88           C  
ATOM    796  CD1 LEU A  99      -2.302   4.886  -2.294  1.00  0.88           C  
ATOM    797  CD2 LEU A  99      -0.264   4.760  -0.834  1.00  0.88           C  
ATOM    798  N   VAL A 100       0.180   8.383  -4.095  1.00  0.88           N  
ATOM    799  CA  VAL A 100       0.046   9.805  -3.799  1.00  0.88           C  
ATOM    800  C   VAL A 100      -0.844  10.470  -4.847  1.00  0.88           C  
ATOM    801  CB  VAL A 100       1.422  10.506  -3.746  1.00  0.88           C  
ATOM    802  O   VAL A 100      -1.754  11.229  -4.506  1.00  0.88           O  
ATOM    803  CG1 VAL A 100       1.253  12.022  -3.665  1.00  0.88           C  
ATOM    804  CG2 VAL A 100       2.237   9.992  -2.560  1.00  0.88           C  
ATOM    805  N   ASN A 101      -0.540  10.137  -5.984  1.00  0.86           N  
ATOM    806  CA  ASN A 101      -1.343  10.694  -7.067  1.00  0.86           C  
ATOM    807  C   ASN A 101      -2.810  10.293  -6.941  1.00  0.86           C  
ATOM    808  CB  ASN A 101      -0.789  10.259  -8.425  1.00  0.86           C  
ATOM    809  O   ASN A 101      -3.703  11.123  -7.120  1.00  0.86           O  
ATOM    810  CG  ASN A 101       0.419  11.070  -8.850  1.00  0.86           C  
ATOM    811  ND2 ASN A 101       1.188  10.539  -9.793  1.00  0.86           N  
ATOM    812  OD1 ASN A 101       0.660  12.164  -8.333  1.00  0.86           O  
ATOM    813  N   ALA A 102      -3.004   9.022  -6.669  1.00  0.87           N  
ATOM    814  CA  ALA A 102      -4.363   8.514  -6.499  1.00  0.87           C  
ATOM    815  C   ALA A 102      -5.088   9.250  -5.376  1.00  0.87           C  
ATOM    816  CB  ALA A 102      -4.339   7.014  -6.220  1.00  0.87           C  
ATOM    817  O   ALA A 102      -6.261   9.606  -5.514  1.00  0.87           O  
ATOM    818  N   LEU A 103      -4.394   9.504  -4.342  1.00  0.89           N  
ATOM    819  CA  LEU A 103      -4.971  10.162  -3.175  1.00  0.89           C  
ATOM    820  C   LEU A 103      -5.254  11.632  -3.465  1.00  0.89           C  
ATOM    821  CB  LEU A 103      -4.034  10.038  -1.971  1.00  0.89           C  
ATOM    822  O   LEU A 103      -6.264  12.176  -3.011  1.00  0.89           O  
ATOM    823  CG  LEU A 103      -3.863   8.635  -1.387  1.00  0.89           C  
ATOM    824  CD1 LEU A 103      -2.798   8.642  -0.295  1.00  0.89           C  
ATOM    825  CD2 LEU A 103      -5.190   8.116  -0.844  1.00  0.89           C  
ATOM    826  N   LEU A 104      -4.353  12.270  -4.229  1.00  0.86           N  
ATOM    827  CA  LEU A 104      -4.477  13.693  -4.526  1.00  0.86           C  
ATOM    828  C   LEU A 104      -5.593  13.943  -5.535  1.00  0.86           C  
ATOM    829  CB  LEU A 104      -3.154  14.246  -5.062  1.00  0.86           C  
ATOM    830  O   LEU A 104      -6.192  15.021  -5.550  1.00  0.86           O  
ATOM    831  CG  LEU A 104      -2.009  14.361  -4.054  1.00  0.86           C  
ATOM    832  CD1 LEU A 104      -0.734  14.823  -4.751  1.00  0.86           C  
ATOM    833  CD2 LEU A 104      -2.384  15.317  -2.926  1.00  0.86           C  
ATOM    834  N   MET A 105      -5.931  12.996  -6.366  1.00  0.83           N  
ATOM    835  CA  MET A 105      -6.895  13.163  -7.449  1.00  0.83           C  
ATOM    836  C   MET A 105      -8.307  12.830  -6.977  1.00  0.83           C  
ATOM    837  CB  MET A 105      -6.522  12.283  -8.643  1.00  0.83           C  
ATOM    838  O   MET A 105      -9.275  13.035  -7.711  1.00  0.83           O  
ATOM    839  CG  MET A 105      -5.205  12.666  -9.299  1.00  0.83           C  
ATOM    840  SD  MET A 105      -5.201  14.397  -9.908  1.00  0.83           S  
ATOM    841  CE  MET A 105      -3.700  14.374 -10.928  1.00  0.83           C  
ATOM    842  N   CYS A 106      -8.436  12.415  -5.778  1.00  0.84           N  
ATOM    843  CA  CYS A 106      -9.740  12.016  -5.260  1.00  0.84           C  
ATOM    844  C   CYS A 106     -10.463  13.201  -4.631  1.00  0.84           C  
ATOM    845  CB  CYS A 106      -9.588  10.895  -4.232  1.00  0.84           C  
ATOM    846  O   CYS A 106      -9.839  14.037  -3.975  1.00  0.84           O  
ATOM    847  SG  CYS A 106      -9.285   9.272  -4.964  1.00  0.84           S  
ATOM    848  N   ASP A 107     -11.719  13.394  -4.880  1.00  0.83           N  
ATOM    849  CA  ASP A 107     -12.512  14.463  -4.278  1.00  0.83           C  
ATOM    850  C   ASP A 107     -12.673  14.247  -2.775  1.00  0.83           C  
ATOM    851  CB  ASP A 107     -13.885  14.554  -4.948  1.00  0.83           C  
ATOM    852  O   ASP A 107     -12.574  15.195  -1.993  1.00  0.83           O  
ATOM    853  CG  ASP A 107     -13.820  15.107  -6.360  1.00  0.83           C  
ATOM    854  OD1 ASP A 107     -12.842  15.808  -6.697  1.00  0.83           O  
ATOM    855  OD2 ASP A 107     -14.758  14.841  -7.143  1.00  0.83           O  
ATOM    856  N   GLU A 108     -12.767  12.965  -2.440  1.00  0.84           N  
ATOM    857  CA  GLU A 108     -12.886  12.539  -1.049  1.00  0.84           C  
ATOM    858  C   GLU A 108     -11.791  11.543  -0.680  1.00  0.84           C  
ATOM    859  CB  GLU A 108     -14.265  11.924  -0.791  1.00  0.84           C  
ATOM    860  O   GLU A 108     -11.439  10.675  -1.482  1.00  0.84           O  
ATOM    861  CG  GLU A 108     -15.419  12.893  -1.003  1.00  0.84           C  
ATOM    862  CD  GLU A 108     -16.766  12.320  -0.591  1.00  0.84           C  
ATOM    863  OE1 GLU A 108     -17.689  13.105  -0.276  1.00  0.84           O  
ATOM    864  OE2 GLU A 108     -16.899  11.076  -0.583  1.00  0.84           O  
ATOM    865  N   SER A 109     -11.292  11.795   0.444  1.00  0.88           N  
ATOM    866  CA  SER A 109     -10.151  10.975   0.838  1.00  0.88           C  
ATOM    867  C   SER A 109     -10.571   9.533   1.102  1.00  0.88           C  
ATOM    868  CB  SER A 109      -9.478  11.555   2.083  1.00  0.88           C  
ATOM    869  O   SER A 109     -11.507   9.284   1.866  1.00  0.88           O  
ATOM    870  OG  SER A 109      -8.428  10.712   2.526  1.00  0.88           O  
ATOM    871  N   PRO A 110      -9.998   8.568   0.378  1.00  0.91           N  
ATOM    872  CA  PRO A 110     -10.314   7.154   0.595  1.00  0.91           C  
ATOM    873  C   PRO A 110      -9.836   6.643   1.952  1.00  0.91           C  
ATOM    874  CB  PRO A 110      -9.575   6.449  -0.546  1.00  0.91           C  
ATOM    875  O   PRO A 110     -10.181   5.529   2.353  1.00  0.91           O  
ATOM    876  CG  PRO A 110      -8.409   7.334  -0.849  1.00  0.91           C  
ATOM    877  CD  PRO A 110      -8.817   8.759  -0.612  1.00  0.91           C  
ATOM    878  N   CYS A 111      -9.061   7.512   2.648  1.00  0.92           N  
ATOM    879  CA  CYS A 111      -8.476   7.087   3.915  1.00  0.92           C  
ATOM    880  C   CYS A 111      -8.774   8.095   5.019  1.00  0.92           C  
ATOM    881  CB  CYS A 111      -6.965   6.905   3.774  1.00  0.92           C  
ATOM    882  O   CYS A 111      -8.877   9.295   4.758  1.00  0.92           O  
ATOM    883  SG  CYS A 111      -6.485   5.861   2.380  1.00  0.92           S  
ATOM    884  N   VAL A 112      -8.950   7.587   6.270  1.00  0.88           N  
ATOM    885  CA  VAL A 112      -9.084   8.402   7.473  1.00  0.88           C  
ATOM    886  C   VAL A 112      -8.002   8.019   8.480  1.00  0.88           C  
ATOM    887  CB  VAL A 112     -10.483   8.248   8.110  1.00  0.88           C  
ATOM    888  O   VAL A 112      -7.863   6.847   8.837  1.00  0.88           O  
ATOM    889  CG1 VAL A 112     -10.596   9.095   9.376  1.00  0.88           C  
ATOM    890  CG2 VAL A 112     -11.570   8.631   7.108  1.00  0.88           C  
ATOM    891  N   ILE A 113      -7.240   9.081   8.852  1.00  0.85           N  
ATOM    892  CA  ILE A 113      -6.149   8.837   9.790  1.00  0.85           C  
ATOM    893  C   ILE A 113      -6.538   9.342  11.177  1.00  0.85           C  
ATOM    894  CB  ILE A 113      -4.840   9.512   9.322  1.00  0.85           C  
ATOM    895  O   ILE A 113      -6.838  10.526  11.352  1.00  0.85           O  
ATOM    896  CG1 ILE A 113      -4.454   9.017   7.923  1.00  0.85           C  
ATOM    897  CG2 ILE A 113      -3.711   9.256  10.325  1.00  0.85           C  
ATOM    898  CD1 ILE A 113      -3.274   9.756   7.308  1.00  0.85           C  
ATOM    899  N   ALA A 114      -6.716   8.458  12.090  1.00  0.80           N  
ATOM    900  CA  ALA A 114      -7.001   8.832  13.473  1.00  0.80           C  
ATOM    901  C   ALA A 114      -5.713   9.121  14.240  1.00  0.80           C  
ATOM    902  CB  ALA A 114      -7.795   7.730  14.170  1.00  0.80           C  
ATOM    903  O   ALA A 114      -4.687   8.477  14.008  1.00  0.80           O  
ATOM    904  N   PRO A 115      -5.597  10.256  14.900  1.00  0.67           N  
ATOM    905  CA  PRO A 115      -4.387  10.696  15.598  1.00  0.67           C  
ATOM    906  C   PRO A 115      -3.806   9.618  16.510  1.00  0.67           C  
ATOM    907  CB  PRO A 115      -4.867  11.900  16.413  1.00  0.67           C  
ATOM    908  O   PRO A 115      -4.511   9.091  17.375  1.00  0.67           O  
ATOM    909  CG  PRO A 115      -6.359  11.806  16.390  1.00  0.67           C  
ATOM    910  CD  PRO A 115      -6.758  10.821  15.328  1.00  0.67           C  
ATOM    911  N   ALA A 116      -3.019   8.642  15.996  1.00  0.64           N  
ATOM    912  CA  ALA A 116      -2.308   7.719  16.877  1.00  0.64           C  
ATOM    913  C   ALA A 116      -0.829   7.642  16.511  1.00  0.64           C  
ATOM    914  CB  ALA A 116      -2.941   6.331  16.815  1.00  0.64           C  
ATOM    915  O   ALA A 116      -0.408   8.178  15.483  1.00  0.64           O  
ATOM    916  N   ASN A 117       0.004   7.488  17.451  1.00  0.64           N  
ATOM    917  CA  ASN A 117       1.449   7.320  17.331  1.00  0.64           C  
ATOM    918  C   ASN A 117       1.806   6.276  16.276  1.00  0.64           C  
ATOM    919  CB  ASN A 117       2.059   6.941  18.681  1.00  0.64           C  
ATOM    920  O   ASN A 117       1.392   5.120  16.376  1.00  0.64           O  
ATOM    921  CG  ASN A 117       2.172   8.123  19.624  1.00  0.64           C  
ATOM    922  ND2 ASN A 117       2.189   7.846  20.922  1.00  0.64           N  
ATOM    923  OD1 ASN A 117       2.243   9.275  19.188  1.00  0.64           O  
ATOM    924  N   PRO A 118       2.279   6.720  15.109  1.00  0.59           N  
ATOM    925  CA  PRO A 118       2.485   5.797  13.991  1.00  0.59           C  
ATOM    926  C   PRO A 118       3.698   4.891  14.189  1.00  0.59           C  
ATOM    927  CB  PRO A 118       2.689   6.730  12.795  1.00  0.59           C  
ATOM    928  O   PRO A 118       4.735   5.341  14.684  1.00  0.59           O  
ATOM    929  CG  PRO A 118       3.104   8.035  13.396  1.00  0.59           C  
ATOM    930  CD  PRO A 118       2.655   8.064  14.829  1.00  0.59           C  
ATOM    931  N   VAL A 119       3.483   3.617  14.528  1.00  0.62           N  
ATOM    932  CA  VAL A 119       4.537   2.656  14.222  1.00  0.62           C  
ATOM    933  C   VAL A 119       4.186   1.892  12.947  1.00  0.62           C  
ATOM    934  CB  VAL A 119       4.763   1.669  15.389  1.00  0.62           C  
ATOM    935  O   VAL A 119       3.068   1.391  12.804  1.00  0.62           O  
ATOM    936  CG1 VAL A 119       5.912   0.713  15.074  1.00  0.62           C  
ATOM    937  CG2 VAL A 119       5.038   2.430  16.685  1.00  0.62           C  
ATOM    938  N   PRO A 120       4.947   1.982  11.958  1.00  0.59           N  
ATOM    939  CA  PRO A 120       4.684   1.385  10.646  1.00  0.59           C  
ATOM    940  C   PRO A 120       4.688  -0.141  10.681  1.00  0.59           C  
ATOM    941  CB  PRO A 120       5.830   1.915   9.781  1.00  0.59           C  
ATOM    942  O   PRO A 120       5.433  -0.742  11.460  1.00  0.59           O  
ATOM    943  CG  PRO A 120       6.840   2.427  10.757  1.00  0.59           C  
ATOM    944  CD  PRO A 120       6.191   2.525  12.108  1.00  0.59           C  
ATOM    945  N   SER A 121       3.542  -0.824  10.292  1.00  0.59           N  
ATOM    946  CA  SER A 121       3.676  -2.207   9.847  1.00  0.59           C  
ATOM    947  C   SER A 121       3.538  -2.316   8.332  1.00  0.59           C  
ATOM    948  CB  SER A 121       2.631  -3.093  10.527  1.00  0.59           C  
ATOM    949  O   SER A 121       2.586  -1.792   7.751  1.00  0.59           O  
ATOM    950  OG  SER A 121       2.872  -4.461  10.246  1.00  0.59           O  
ATOM    951  N   PRO A 122       4.608  -2.658   7.606  1.00  0.61           N  
ATOM    952  CA  PRO A 122       4.701  -2.754   6.148  1.00  0.61           C  
ATOM    953  C   PRO A 122       3.872  -3.903   5.578  1.00  0.61           C  
ATOM    954  CB  PRO A 122       6.194  -2.984   5.904  1.00  0.61           C  
ATOM    955  O   PRO A 122       3.875  -4.129   4.365  1.00  0.61           O  
ATOM    956  CG  PRO A 122       6.702  -3.578   7.178  1.00  0.61           C  
ATOM    957  CD  PRO A 122       5.800  -3.147   8.298  1.00  0.61           C  
ATOM    958  N   SER A 123       2.909  -4.394   6.256  1.00  0.67           N  
ATOM    959  CA  SER A 123       2.304  -5.549   5.600  1.00  0.67           C  
ATOM    960  C   SER A 123       1.003  -5.170   4.901  1.00  0.67           C  
ATOM    961  CB  SER A 123       2.042  -6.664   6.613  1.00  0.67           C  
ATOM    962  O   SER A 123       0.308  -4.246   5.329  1.00  0.67           O  
ATOM    963  OG  SER A 123       0.948  -6.335   7.452  1.00  0.67           O  
ATOM    964  N   GLY A 124       0.956  -5.461   3.560  1.00  0.79           N  
ATOM    965  CA  GLY A 124      -0.317  -5.392   2.861  1.00  0.79           C  
ATOM    966  C   GLY A 124      -0.363  -4.298   1.811  1.00  0.79           C  
ATOM    967  O   GLY A 124      -1.431  -3.761   1.513  1.00  0.79           O  
ATOM    968  N   ALA A 125       0.853  -3.876   1.340  1.00  0.80           N  
ATOM    969  CA  ALA A 125       0.940  -2.770   0.390  1.00  0.80           C  
ATOM    970  C   ALA A 125       0.072  -3.032  -0.838  1.00  0.80           C  
ATOM    971  CB  ALA A 125       2.391  -2.541  -0.027  1.00  0.80           C  
ATOM    972  O   ALA A 125      -0.624  -2.133  -1.316  1.00  0.80           O  
ATOM    973  N   LEU A 126       0.109  -4.288  -1.270  1.00  0.82           N  
ATOM    974  CA  LEU A 126      -0.646  -4.606  -2.477  1.00  0.82           C  
ATOM    975  C   LEU A 126      -2.146  -4.516  -2.219  1.00  0.82           C  
ATOM    976  CB  LEU A 126      -0.286  -6.006  -2.981  1.00  0.82           C  
ATOM    977  O   LEU A 126      -2.882  -3.924  -3.012  1.00  0.82           O  
ATOM    978  CG  LEU A 126      -0.921  -6.435  -4.305  1.00  0.82           C  
ATOM    979  CD1 LEU A 126      -0.423  -5.550  -5.442  1.00  0.82           C  
ATOM    980  CD2 LEU A 126      -0.621  -7.902  -4.592  1.00  0.82           C  
ATOM    981  N   SER A 127      -2.601  -5.080  -1.147  1.00  0.90           N  
ATOM    982  CA  SER A 127      -4.015  -5.030  -0.791  1.00  0.90           C  
ATOM    983  C   SER A 127      -4.485  -3.593  -0.589  1.00  0.90           C  
ATOM    984  CB  SER A 127      -4.278  -5.844   0.477  1.00  0.90           C  
ATOM    985  O   SER A 127      -5.577  -3.224  -1.026  1.00  0.90           O  
ATOM    986  OG  SER A 127      -3.957  -7.209   0.274  1.00  0.90           O  
ATOM    987  N   PHE A 128      -3.606  -2.879   0.000  1.00  0.92           N  
ATOM    988  CA  PHE A 128      -3.910  -1.479   0.270  1.00  0.92           C  
ATOM    989  C   PHE A 128      -4.188  -0.726  -1.025  1.00  0.92           C  
ATOM    990  CB  PHE A 128      -2.757  -0.814   1.028  1.00  0.92           C  
ATOM    991  O   PHE A 128      -5.209  -0.047  -1.148  1.00  0.92           O  
ATOM    992  CG  PHE A 128      -3.061   0.586   1.488  1.00  0.92           C  
ATOM    993  CD1 PHE A 128      -2.679   1.682   0.724  1.00  0.92           C  
ATOM    994  CD2 PHE A 128      -3.728   0.806   2.686  1.00  0.92           C  
ATOM    995  CE1 PHE A 128      -2.959   2.979   1.148  1.00  0.92           C  
ATOM    996  CE2 PHE A 128      -4.011   2.100   3.116  1.00  0.92           C  
ATOM    997  CZ  PHE A 128      -3.625   3.185   2.346  1.00  0.92           C  
ATOM    998  N   TRP A 129      -3.274  -0.813  -1.945  1.00  0.91           N  
ATOM    999  CA  TRP A 129      -3.399  -0.121  -3.224  1.00  0.91           C  
ATOM   1000  C   TRP A 129      -4.648  -0.577  -3.970  1.00  0.91           C  
ATOM   1001  CB  TRP A 129      -2.158  -0.358  -4.088  1.00  0.91           C  
ATOM   1002  O   TRP A 129      -5.387   0.245  -4.517  1.00  0.91           O  
ATOM   1003  CG  TRP A 129      -2.312   0.087  -5.511  1.00  0.91           C  
ATOM   1004  CD1 TRP A 129      -2.358  -0.707  -6.623  1.00  0.91           C  
ATOM   1005  CD2 TRP A 129      -2.435   1.435  -5.975  1.00  0.91           C  
ATOM   1006  CE2 TRP A 129      -2.554   1.383  -7.382  1.00  0.91           C  
ATOM   1007  CE3 TRP A 129      -2.458   2.683  -5.338  1.00  0.91           C  
ATOM   1008  NE1 TRP A 129      -2.504   0.066  -7.751  1.00  0.91           N  
ATOM   1009  CH2 TRP A 129      -2.712   3.741  -7.514  1.00  0.91           C  
ATOM   1010  CZ2 TRP A 129      -2.693   2.534  -8.162  1.00  0.91           C  
ATOM   1011  CZ3 TRP A 129      -2.597   3.826  -6.116  1.00  0.91           C  
ATOM   1012  N   ARG A 130      -4.893  -1.826  -4.046  1.00  0.93           N  
ATOM   1013  CA  ARG A 130      -6.057  -2.357  -4.748  1.00  0.93           C  
ATOM   1014  C   ARG A 130      -7.352  -1.819  -4.148  1.00  0.93           C  
ATOM   1015  CB  ARG A 130      -6.058  -3.887  -4.708  1.00  0.93           C  
ATOM   1016  O   ARG A 130      -8.293  -1.498  -4.876  1.00  0.93           O  
ATOM   1017  CG  ARG A 130      -5.032  -4.527  -5.630  1.00  0.93           C  
ATOM   1018  CD  ARG A 130      -5.152  -6.045  -5.639  1.00  0.93           C  
ATOM   1019  NE  ARG A 130      -4.210  -6.654  -6.573  1.00  0.93           N  
ATOM   1020  NH1 ARG A 130      -4.655  -8.827  -5.927  1.00  0.93           N  
ATOM   1021  NH2 ARG A 130      -3.115  -8.408  -7.572  1.00  0.93           N  
ATOM   1022  CZ  ARG A 130      -3.995  -7.962  -6.689  1.00  0.93           C  
ATOM   1023  N   LEU A 131      -7.395  -1.701  -2.909  1.00  0.95           N  
ATOM   1024  CA  LEU A 131      -8.570  -1.170  -2.227  1.00  0.95           C  
ATOM   1025  C   LEU A 131      -8.744   0.316  -2.519  1.00  0.95           C  
ATOM   1026  CB  LEU A 131      -8.462  -1.397  -0.717  1.00  0.95           C  
ATOM   1027  O   LEU A 131      -9.865   0.786  -2.725  1.00  0.95           O  
ATOM   1028  CG  LEU A 131      -8.693  -2.827  -0.227  1.00  0.95           C  
ATOM   1029  CD1 LEU A 131      -8.264  -2.964   1.230  1.00  0.95           C  
ATOM   1030  CD2 LEU A 131     -10.156  -3.221  -0.398  1.00  0.95           C  
ATOM   1031  N   ILE A 132      -7.638   1.012  -2.474  1.00  0.94           N  
ATOM   1032  CA  ILE A 132      -7.698   2.430  -2.810  1.00  0.94           C  
ATOM   1033  C   ILE A 132      -8.294   2.605  -4.205  1.00  0.94           C  
ATOM   1034  CB  ILE A 132      -6.302   3.088  -2.737  1.00  0.94           C  
ATOM   1035  O   ILE A 132      -9.181   3.437  -4.408  1.00  0.94           O  
ATOM   1036  CG1 ILE A 132      -5.827   3.174  -1.282  1.00  0.94           C  
ATOM   1037  CG2 ILE A 132      -6.323   4.474  -3.388  1.00  0.94           C  
ATOM   1038  CD1 ILE A 132      -6.675   4.087  -0.407  1.00  0.94           C  
ATOM   1039  N   GLN A 133      -7.861   1.794  -5.083  1.00  0.93           N  
ATOM   1040  CA  GLN A 133      -8.385   1.856  -6.444  1.00  0.93           C  
ATOM   1041  C   GLN A 133      -9.878   1.542  -6.473  1.00  0.93           C  
ATOM   1042  CB  GLN A 133      -7.627   0.890  -7.356  1.00  0.93           C  
ATOM   1043  O   GLN A 133     -10.646   2.218  -7.162  1.00  0.93           O  
ATOM   1044  CG  GLN A 133      -6.198   1.321  -7.656  1.00  0.93           C  
ATOM   1045  CD  GLN A 133      -5.538   0.465  -8.721  1.00  0.93           C  
ATOM   1046  NE2 GLN A 133      -4.844   1.109  -9.653  1.00  0.93           N  
ATOM   1047  OE1 GLN A 133      -5.651  -0.764  -8.706  1.00  0.93           O  
ATOM   1048  N   ALA A 134     -10.256   0.521  -5.770  1.00  0.95           N  
ATOM   1049  CA  ALA A 134     -11.656   0.107  -5.730  1.00  0.95           C  
ATOM   1050  C   ALA A 134     -12.532   1.194  -5.113  1.00  0.95           C  
ATOM   1051  CB  ALA A 134     -11.804  -1.197  -4.950  1.00  0.95           C  
ATOM   1052  O   ALA A 134     -13.618   1.485  -5.619  1.00  0.95           O  
ATOM   1053  N   ILE A 135     -12.057   1.830  -4.051  1.00  0.95           N  
ATOM   1054  CA  ILE A 135     -12.806   2.859  -3.339  1.00  0.95           C  
ATOM   1055  C   ILE A 135     -12.942   4.100  -4.218  1.00  0.95           C  
ATOM   1056  CB  ILE A 135     -12.131   3.225  -1.998  1.00  0.95           C  
ATOM   1057  O   ILE A 135     -14.039   4.642  -4.373  1.00  0.95           O  
ATOM   1058  CG1 ILE A 135     -12.215   2.047  -1.020  1.00  0.95           C  
ATOM   1059  CG2 ILE A 135     -12.766   4.482  -1.398  1.00  0.95           C  
ATOM   1060  CD1 ILE A 135     -11.363   2.219   0.230  1.00  0.95           C  
ATOM   1061  N   THR A 136     -11.866   4.484  -4.799  1.00  0.93           N  
ATOM   1062  CA  THR A 136     -11.869   5.681  -5.632  1.00  0.93           C  
ATOM   1063  C   THR A 136     -12.696   5.459  -6.895  1.00  0.93           C  
ATOM   1064  CB  THR A 136     -10.438   6.096  -6.019  1.00  0.93           C  
ATOM   1065  O   THR A 136     -13.342   6.385  -7.392  1.00  0.93           O  
ATOM   1066  CG2 THR A 136      -9.634   6.511  -4.791  1.00  0.93           C  
ATOM   1067  OG1 THR A 136      -9.782   4.991  -6.654  1.00  0.93           O  
ATOM   1068  N   GLY A 137     -12.683   4.221  -7.365  1.00  0.93           N  
ATOM   1069  CA  GLY A 137     -13.435   3.873  -8.560  1.00  0.93           C  
ATOM   1070  C   GLY A 137     -14.859   3.439  -8.265  1.00  0.93           C  
ATOM   1071  O   GLY A 137     -15.590   3.032  -9.170  1.00  0.93           O  
ATOM   1072  N   ARG A 138     -15.264   3.370  -7.006  1.00  0.95           N  
ATOM   1073  CA  ARG A 138     -16.585   2.949  -6.553  1.00  0.95           C  
ATOM   1074  C   ARG A 138     -16.940   1.572  -7.106  1.00  0.95           C  
ATOM   1075  CB  ARG A 138     -17.647   3.970  -6.968  1.00  0.95           C  
ATOM   1076  O   ARG A 138     -18.056   1.359  -7.584  1.00  0.95           O  
ATOM   1077  CG  ARG A 138     -17.447   5.348  -6.359  1.00  0.95           C  
ATOM   1078  CD  ARG A 138     -18.564   6.306  -6.751  1.00  0.95           C  
ATOM   1079  NE  ARG A 138     -18.300   7.663  -6.282  1.00  0.95           N  
ATOM   1080  NH1 ARG A 138     -20.103   8.612  -7.371  1.00  0.95           N  
ATOM   1081  NH2 ARG A 138     -18.707   9.916  -6.105  1.00  0.95           N  
ATOM   1082  CZ  ARG A 138     -19.037   8.727  -6.587  1.00  0.95           C  
ATOM   1083  N   ARG A 139     -15.953   0.746  -7.009  1.00  0.96           N  
ATOM   1084  CA  ARG A 139     -16.119  -0.618  -7.501  1.00  0.96           C  
ATOM   1085  C   ARG A 139     -16.304  -1.597  -6.346  1.00  0.96           C  
ATOM   1086  CB  ARG A 139     -14.917  -1.033  -8.352  1.00  0.96           C  
ATOM   1087  O   ARG A 139     -15.663  -1.461  -5.301  1.00  0.96           O  
ATOM   1088  CG  ARG A 139     -14.788  -0.259  -9.655  1.00  0.96           C  
ATOM   1089  CD  ARG A 139     -13.686  -0.824 -10.539  1.00  0.96           C  
ATOM   1090  NE  ARG A 139     -13.624  -0.138 -11.827  1.00  0.96           N  
ATOM   1091  NH1 ARG A 139     -11.892  -1.420 -12.660  1.00  0.96           N  
ATOM   1092  NH2 ARG A 139     -12.803   0.252 -13.936  1.00  0.96           N  
ATOM   1093  CZ  ARG A 139     -12.773  -0.437 -12.805  1.00  0.96           C  
ATOM   1094  N   ARG A 140     -17.213  -2.503  -6.645  1.00  0.97           N  
ATOM   1095  CA  ARG A 140     -17.373  -3.564  -5.655  1.00  0.97           C  
ATOM   1096  C   ARG A 140     -16.223  -4.563  -5.733  1.00  0.97           C  
ATOM   1097  CB  ARG A 140     -18.708  -4.285  -5.851  1.00  0.97           C  
ATOM   1098  O   ARG A 140     -15.553  -4.667  -6.762  1.00  0.97           O  
ATOM   1099  CG  ARG A 140     -19.924  -3.423  -5.551  1.00  0.97           C  
ATOM   1100  CD  ARG A 140     -21.218  -4.217  -5.657  1.00  0.97           C  
ATOM   1101  NE  ARG A 140     -22.375  -3.416  -5.267  1.00  0.97           N  
ATOM   1102  NH1 ARG A 140     -22.681  -4.473  -3.235  1.00  0.97           N  
ATOM   1103  NH2 ARG A 140     -24.082  -2.774  -3.871  1.00  0.97           N  
ATOM   1104  CZ  ARG A 140     -23.043  -3.556  -4.125  1.00  0.97           C  
ATOM   1105  N   VAL A 141     -16.069  -5.276  -4.575  1.00  0.97           N  
ATOM   1106  CA  VAL A 141     -14.935  -6.193  -4.561  1.00  0.97           C  
ATOM   1107  C   VAL A 141     -15.347  -7.515  -3.917  1.00  0.97           C  
ATOM   1108  CB  VAL A 141     -13.726  -5.589  -3.811  1.00  0.97           C  
ATOM   1109  O   VAL A 141     -16.342  -7.576  -3.191  1.00  0.97           O  
ATOM   1110  CG1 VAL A 141     -13.274  -4.289  -4.474  1.00  0.97           C  
ATOM   1111  CG2 VAL A 141     -14.073  -5.352  -2.343  1.00  0.97           C  
ATOM   1112  N   THR A 142     -14.644  -8.497  -4.362  1.00  0.97           N  
ATOM   1113  CA  THR A 142     -14.619  -9.765  -3.642  1.00  0.97           C  
ATOM   1114  C   THR A 142     -13.325  -9.909  -2.846  1.00  0.97           C  
ATOM   1115  CB  THR A 142     -14.768 -10.957  -4.605  1.00  0.97           C  
ATOM   1116  O   THR A 142     -12.236  -9.681  -3.375  1.00  0.97           O  
ATOM   1117  CG2 THR A 142     -14.767 -12.280  -3.846  1.00  0.97           C  
ATOM   1118  OG1 THR A 142     -16.002 -10.833  -5.323  1.00  0.97           O  
ATOM   1119  N   LEU A 143     -13.520 -10.250  -1.573  1.00  0.95           N  
ATOM   1120  CA  LEU A 143     -12.288 -10.395  -0.805  1.00  0.95           C  
ATOM   1121  C   LEU A 143     -12.291 -11.696  -0.011  1.00  0.95           C  
ATOM   1122  CB  LEU A 143     -12.104  -9.206   0.142  1.00  0.95           C  
ATOM   1123  O   LEU A 143     -13.352 -12.273   0.239  1.00  0.95           O  
ATOM   1124  CG  LEU A 143     -13.163  -9.037   1.232  1.00  0.95           C  
ATOM   1125  CD1 LEU A 143     -12.880  -9.980   2.397  1.00  0.95           C  
ATOM   1126  CD2 LEU A 143     -13.215  -7.590   1.709  1.00  0.95           C  
ATOM   1127  N   ILE A 144     -11.147 -12.216   0.241  1.00  0.94           N  
ATOM   1128  CA  ILE A 144     -10.938 -13.355   1.129  1.00  0.94           C  
ATOM   1129  C   ILE A 144     -10.242 -12.892   2.407  1.00  0.94           C  
ATOM   1130  CB  ILE A 144     -10.113 -14.465   0.441  1.00  0.94           C  
ATOM   1131  O   ILE A 144      -9.117 -12.388   2.360  1.00  0.94           O  
ATOM   1132  CG1 ILE A 144     -10.835 -14.965  -0.816  1.00  0.94           C  
ATOM   1133  CG2 ILE A 144      -9.843 -15.618   1.412  1.00  0.94           C  
ATOM   1134  CD1 ILE A 144     -10.047 -15.996  -1.613  1.00  0.94           C  
ATOM   1135  N   ALA A 145     -10.974 -13.090   3.447  1.00  0.92           N  
ATOM   1136  CA  ALA A 145     -10.442 -12.715   4.754  1.00  0.92           C  
ATOM   1137  C   ALA A 145     -10.720 -13.799   5.791  1.00  0.92           C  
ATOM   1138  CB  ALA A 145     -11.036 -11.384   5.208  1.00  0.92           C  
ATOM   1139  O   ALA A 145     -11.830 -14.332   5.859  1.00  0.92           O  
ATOM   1140  N   GLU A 146      -9.600 -14.209   6.445  1.00  0.88           N  
ATOM   1141  CA  GLU A 146      -9.687 -15.240   7.474  1.00  0.88           C  
ATOM   1142  C   GLU A 146     -10.307 -16.520   6.921  1.00  0.88           C  
ATOM   1143  CB  GLU A 146     -10.498 -14.738   8.672  1.00  0.88           C  
ATOM   1144  O   GLU A 146     -11.183 -17.115   7.553  1.00  0.88           O  
ATOM   1145  CG  GLU A 146      -9.843 -13.584   9.417  1.00  0.88           C  
ATOM   1146  CD  GLU A 146     -10.654 -13.102  10.609  1.00  0.88           C  
ATOM   1147  OE1 GLU A 146     -10.132 -12.298  11.413  1.00  0.88           O  
ATOM   1148  OE2 GLU A 146     -11.821 -13.533  10.740  1.00  0.88           O  
ATOM   1149  N   GLY A 147     -10.133 -16.780   5.766  1.00  0.90           N  
ATOM   1150  CA  GLY A 147     -10.592 -18.022   5.164  1.00  0.90           C  
ATOM   1151  C   GLY A 147     -12.009 -17.938   4.630  1.00  0.90           C  
ATOM   1152  O   GLY A 147     -12.549 -18.926   4.129  1.00  0.90           O  
ATOM   1153  N   ARG A 148     -12.620 -16.772   4.795  1.00  0.92           N  
ATOM   1154  CA  ARG A 148     -13.983 -16.595   4.307  1.00  0.92           C  
ATOM   1155  C   ARG A 148     -14.015 -15.675   3.091  1.00  0.92           C  
ATOM   1156  CB  ARG A 148     -14.882 -16.035   5.411  1.00  0.92           C  
ATOM   1157  O   ARG A 148     -13.292 -14.677   3.042  1.00  0.92           O  
ATOM   1158  CG  ARG A 148     -15.069 -16.977   6.590  1.00  0.92           C  
ATOM   1159  CD  ARG A 148     -16.033 -16.406   7.621  1.00  0.92           C  
ATOM   1160  NE  ARG A 148     -16.263 -17.341   8.719  1.00  0.92           N  
ATOM   1161  NH1 ARG A 148     -17.736 -15.968   9.852  1.00  0.92           N  
ATOM   1162  NH2 ARG A 148     -17.204 -18.031  10.697  1.00  0.92           N  
ATOM   1163  CZ  ARG A 148     -17.067 -17.111   9.753  1.00  0.92           C  
ATOM   1164  N   ARG A 149     -14.808 -16.131   2.223  1.00  0.94           N  
ATOM   1165  CA  ARG A 149     -14.985 -15.338   1.011  1.00  0.94           C  
ATOM   1166  C   ARG A 149     -16.194 -14.416   1.132  1.00  0.94           C  
ATOM   1167  CB  ARG A 149     -15.140 -16.248  -0.210  1.00  0.94           C  
ATOM   1168  O   ARG A 149     -17.296 -14.867   1.452  1.00  0.94           O  
ATOM   1169  CG  ARG A 149     -15.256 -15.497  -1.527  1.00  0.94           C  
ATOM   1170  CD  ARG A 149     -15.307 -16.448  -2.715  1.00  0.94           C  
ATOM   1171  NE  ARG A 149     -15.500 -15.730  -3.972  1.00  0.94           N  
ATOM   1172  NH1 ARG A 149     -13.281 -15.822  -4.605  1.00  0.94           N  
ATOM   1173  NH2 ARG A 149     -14.820 -14.791  -5.954  1.00  0.94           N  
ATOM   1174  CZ  ARG A 149     -14.533 -15.449  -4.841  1.00  0.94           C  
ATOM   1175  N   CYS A 150     -15.961 -13.138   0.958  1.00  0.94           N  
ATOM   1176  CA  CYS A 150     -17.023 -12.138   0.963  1.00  0.94           C  
ATOM   1177  C   CYS A 150     -17.208 -11.531  -0.423  1.00  0.94           C  
ATOM   1178  CB  CYS A 150     -16.715 -11.035   1.975  1.00  0.94           C  
ATOM   1179  O   CYS A 150     -16.308 -10.868  -0.940  1.00  0.94           O  
ATOM   1180  SG  CYS A 150     -16.531 -11.632   3.670  1.00  0.94           S  
ATOM   1181  N   GLU A 151     -18.408 -11.721  -0.922  1.00  0.95           N  
ATOM   1182  CA  GLU A 151     -18.664 -11.273  -2.288  1.00  0.95           C  
ATOM   1183  C   GLU A 151     -19.461  -9.972  -2.301  1.00  0.95           C  
ATOM   1184  CB  GLU A 151     -19.406 -12.354  -3.078  1.00  0.95           C  
ATOM   1185  O   GLU A 151     -20.198  -9.680  -1.357  1.00  0.95           O  
ATOM   1186  CG  GLU A 151     -18.626 -13.652  -3.228  1.00  0.95           C  
ATOM   1187  CD  GLU A 151     -19.352 -14.696  -4.060  1.00  0.95           C  
ATOM   1188  OE1 GLU A 151     -18.764 -15.765  -4.342  1.00  0.95           O  
ATOM   1189  OE2 GLU A 151     -20.519 -14.443  -4.435  1.00  0.95           O  
ATOM   1190  N   ARG A 152     -19.154  -9.169  -3.330  1.00  0.96           N  
ATOM   1191  CA  ARG A 152     -19.882  -7.951  -3.668  1.00  0.96           C  
ATOM   1192  C   ARG A 152     -19.798  -6.931  -2.537  1.00  0.96           C  
ATOM   1193  CB  ARG A 152     -21.346  -8.267  -3.980  1.00  0.96           C  
ATOM   1194  O   ARG A 152     -20.800  -6.307  -2.181  1.00  0.96           O  
ATOM   1195  CG  ARG A 152     -21.538  -9.144  -5.207  1.00  0.96           C  
ATOM   1196  CD  ARG A 152     -23.012  -9.363  -5.519  1.00  0.96           C  
ATOM   1197  NE  ARG A 152     -23.624  -8.170  -6.096  1.00  0.96           N  
ATOM   1198  NH1 ARG A 152     -25.718  -9.113  -6.347  1.00  0.96           N  
ATOM   1199  NH2 ARG A 152     -25.349  -6.944  -6.990  1.00  0.96           N  
ATOM   1200  CZ  ARG A 152     -24.896  -8.078  -6.476  1.00  0.96           C  
ATOM   1201  N   LEU A 153     -18.749  -6.775  -1.939  1.00  0.96           N  
ATOM   1202  CA  LEU A 153     -18.498  -5.782  -0.900  1.00  0.96           C  
ATOM   1203  C   LEU A 153     -18.323  -4.394  -1.506  1.00  0.96           C  
ATOM   1204  CB  LEU A 153     -17.256  -6.158  -0.088  1.00  0.96           C  
ATOM   1205  O   LEU A 153     -17.631  -4.234  -2.515  1.00  0.96           O  
ATOM   1206  CG  LEU A 153     -17.406  -7.336   0.875  1.00  0.96           C  
ATOM   1207  CD1 LEU A 153     -16.041  -7.772   1.396  1.00  0.96           C  
ATOM   1208  CD2 LEU A 153     -18.333  -6.969   2.029  1.00  0.96           C  
ATOM   1209  N   ALA A 154     -18.960  -3.505  -0.894  1.00  0.97           N  
ATOM   1210  CA  ALA A 154     -18.770  -2.112  -1.288  1.00  0.97           C  
ATOM   1211  C   ALA A 154     -17.806  -1.401  -0.342  1.00  0.97           C  
ATOM   1212  CB  ALA A 154     -20.110  -1.381  -1.324  1.00  0.97           C  
ATOM   1213  O   ALA A 154     -18.215  -0.888   0.702  1.00  0.97           O  
ATOM   1214  N   PRO A 155     -16.567  -1.377  -0.775  1.00  0.96           N  
ATOM   1215  CA  PRO A 155     -15.597  -0.716   0.101  1.00  0.96           C  
ATOM   1216  C   PRO A 155     -15.813   0.793   0.187  1.00  0.96           C  
ATOM   1217  CB  PRO A 155     -14.252  -1.038  -0.556  1.00  0.96           C  
ATOM   1218  O   PRO A 155     -15.839   1.477  -0.840  1.00  0.96           O  
ATOM   1219  CG  PRO A 155     -14.573  -1.251  -2.000  1.00  0.96           C  
ATOM   1220  CD  PRO A 155     -15.979  -1.770  -2.105  1.00  0.96           C  
ATOM   1221  N   CYS A 156     -15.861   1.217   1.363  1.00  0.94           N  
ATOM   1222  CA  CYS A 156     -16.197   2.621   1.574  1.00  0.94           C  
ATOM   1223  C   CYS A 156     -14.952   3.436   1.904  1.00  0.94           C  
ATOM   1224  CB  CYS A 156     -17.224   2.764   2.696  1.00  0.94           C  
ATOM   1225  O   CYS A 156     -14.621   4.387   1.193  1.00  0.94           O  
ATOM   1226  SG  CYS A 156     -17.766   4.464   2.975  1.00  0.94           S  
ATOM   1227  N   ARG A 157     -14.207   2.963   2.935  1.00  0.95           N  
ATOM   1228  CA  ARG A 157     -13.061   3.758   3.363  1.00  0.95           C  
ATOM   1229  C   ARG A 157     -12.048   2.899   4.112  1.00  0.95           C  
ATOM   1230  CB  ARG A 157     -13.514   4.923   4.246  1.00  0.95           C  
ATOM   1231  O   ARG A 157     -12.411   1.893   4.725  1.00  0.95           O  
ATOM   1232  CG  ARG A 157     -14.130   6.078   3.473  1.00  0.95           C  
ATOM   1233  CD  ARG A 157     -14.405   7.275   4.372  1.00  0.95           C  
ATOM   1234  NE  ARG A 157     -15.070   8.353   3.646  1.00  0.95           N  
ATOM   1235  NH1 ARG A 157     -14.422  10.019   5.110  1.00  0.95           N  
ATOM   1236  NH2 ARG A 157     -15.702  10.530   3.278  1.00  0.95           N  
ATOM   1237  CZ  ARG A 157     -15.063   9.632   4.013  1.00  0.95           C  
ATOM   1238  N   LEU A 158     -10.772   3.340   4.104  1.00  0.95           N  
ATOM   1239  CA  LEU A 158      -9.723   2.754   4.932  1.00  0.95           C  
ATOM   1240  C   LEU A 158      -9.404   3.652   6.122  1.00  0.95           C  
ATOM   1241  CB  LEU A 158      -8.457   2.516   4.104  1.00  0.95           C  
ATOM   1242  O   LEU A 158      -9.296   4.872   5.974  1.00  0.95           O  
ATOM   1243  CG  LEU A 158      -8.537   1.416   3.044  1.00  0.95           C  
ATOM   1244  CD1 LEU A 158      -7.363   1.526   2.077  1.00  0.95           C  
ATOM   1245  CD2 LEU A 158      -8.569   0.041   3.701  1.00  0.95           C  
ATOM   1246  N   LEU A 159      -9.235   2.980   7.306  1.00  0.93           N  
ATOM   1247  CA  LEU A 159      -8.977   3.721   8.536  1.00  0.93           C  
ATOM   1248  C   LEU A 159      -7.779   3.140   9.280  1.00  0.93           C  
ATOM   1249  CB  LEU A 159     -10.212   3.705   9.441  1.00  0.93           C  
ATOM   1250  O   LEU A 159      -7.612   1.919   9.338  1.00  0.93           O  
ATOM   1251  CG  LEU A 159     -11.481   4.335   8.866  1.00  0.93           C  
ATOM   1252  CD1 LEU A 159     -12.417   3.253   8.338  1.00  0.93           C  
ATOM   1253  CD2 LEU A 159     -12.181   5.185   9.921  1.00  0.93           C  
ATOM   1254  N   ILE A 160      -7.053   4.073   9.817  1.00  0.90           N  
ATOM   1255  CA  ILE A 160      -5.969   3.606  10.673  1.00  0.90           C  
ATOM   1256  C   ILE A 160      -6.252   3.994  12.123  1.00  0.90           C  
ATOM   1257  CB  ILE A 160      -4.606   4.178  10.222  1.00  0.90           C  
ATOM   1258  O   ILE A 160      -6.584   5.146  12.410  1.00  0.90           O  
ATOM   1259  CG1 ILE A 160      -3.470   3.572  11.055  1.00  0.90           C  
ATOM   1260  CG2 ILE A 160      -4.602   5.706  10.321  1.00  0.90           C  
ATOM   1261  CD1 ILE A 160      -2.088   3.757  10.444  1.00  0.90           C  
ATOM   1262  N   HIS A 161      -6.231   2.991  13.002  1.00  0.89           N  
ATOM   1263  CA  HIS A 161      -6.429   3.155  14.438  1.00  0.89           C  
ATOM   1264  C   HIS A 161      -5.511   2.230  15.230  1.00  0.89           C  
ATOM   1265  CB  HIS A 161      -7.889   2.891  14.811  1.00  0.89           C  
ATOM   1266  O   HIS A 161      -5.477   1.022  14.983  1.00  0.89           O  
ATOM   1267  CG  HIS A 161      -8.182   3.088  16.264  1.00  0.89           C  
ATOM   1268  CD2 HIS A 161      -8.563   2.211  17.221  1.00  0.89           C  
ATOM   1269  ND1 HIS A 161      -8.095   4.318  16.880  1.00  0.89           N  
ATOM   1270  CE1 HIS A 161      -8.411   4.187  18.157  1.00  0.89           C  
ATOM   1271  NE2 HIS A 161      -8.699   2.918  18.390  1.00  0.89           N  
ATOM   1272  N   GLN A 162      -4.782   2.781  16.182  1.00  0.87           N  
ATOM   1273  CA  GLN A 162      -3.832   2.046  17.010  1.00  0.87           C  
ATOM   1274  C   GLN A 162      -2.895   1.200  16.153  1.00  0.87           C  
ATOM   1275  CB  GLN A 162      -4.570   1.158  18.014  1.00  0.87           C  
ATOM   1276  O   GLN A 162      -2.681   0.020  16.437  1.00  0.87           O  
ATOM   1277  CG  GLN A 162      -5.386   1.935  19.038  1.00  0.87           C  
ATOM   1278  CD  GLN A 162      -6.102   1.032  20.025  1.00  0.87           C  
ATOM   1279  NE2 GLN A 162      -6.684   1.628  21.060  1.00  0.87           N  
ATOM   1280  OE1 GLN A 162      -6.133  -0.191  19.858  1.00  0.87           O  
ATOM   1281  N   GLN A 163      -2.555   1.693  14.994  1.00  0.84           N  
ATOM   1282  CA  GLN A 163      -1.518   1.130  14.136  1.00  0.84           C  
ATOM   1283  C   GLN A 163      -2.073   0.004  13.268  1.00  0.84           C  
ATOM   1284  CB  GLN A 163      -0.346   0.617  14.975  1.00  0.84           C  
ATOM   1285  O   GLN A 163      -1.325  -0.867  12.819  1.00  0.84           O  
ATOM   1286  CG  GLN A 163       0.376   1.708  15.754  1.00  0.84           C  
ATOM   1287  CD  GLN A 163       1.515   1.169  16.599  1.00  0.84           C  
ATOM   1288  NE2 GLN A 163       1.805   1.846  17.705  1.00  0.84           N  
ATOM   1289  OE1 GLN A 163       2.129   0.152  16.262  1.00  0.84           O  
ATOM   1290  N   THR A 164      -3.306  -0.076  13.265  1.00  0.89           N  
ATOM   1291  CA  THR A 164      -3.927  -1.111  12.445  1.00  0.89           C  
ATOM   1292  C   THR A 164      -4.852  -0.491  11.402  1.00  0.89           C  
ATOM   1293  CB  THR A 164      -4.719  -2.109  13.310  1.00  0.89           C  
ATOM   1294  O   THR A 164      -5.642   0.401  11.716  1.00  0.89           O  
ATOM   1295  CG2 THR A 164      -5.289  -3.240  12.462  1.00  0.89           C  
ATOM   1296  OG1 THR A 164      -3.851  -2.663  14.306  1.00  0.89           O  
ATOM   1297  N   TRP A 165      -4.696  -0.994  10.225  1.00  0.92           N  
ATOM   1298  CA  TRP A 165      -5.581  -0.535   9.159  1.00  0.92           C  
ATOM   1299  C   TRP A 165      -6.860  -1.365   9.119  1.00  0.92           C  
ATOM   1300  CB  TRP A 165      -4.871  -0.602   7.804  1.00  0.92           C  
ATOM   1301  O   TRP A 165      -6.816  -2.591   9.241  1.00  0.92           O  
ATOM   1302  CG  TRP A 165      -3.955   0.555   7.538  1.00  0.92           C  
ATOM   1303  CD1 TRP A 165      -2.597   0.584   7.695  1.00  0.92           C  
ATOM   1304  CD2 TRP A 165      -4.334   1.854   7.073  1.00  0.92           C  
ATOM   1305  CE2 TRP A 165      -3.153   2.621   6.969  1.00  0.92           C  
ATOM   1306  CE3 TRP A 165      -5.559   2.444   6.733  1.00  0.92           C  
ATOM   1307  NE1 TRP A 165      -2.109   1.824   7.354  1.00  0.92           N  
ATOM   1308  CH2 TRP A 165      -4.373   4.503   6.212  1.00  0.92           C  
ATOM   1309  CZ2 TRP A 165      -3.161   3.950   6.538  1.00  0.92           C  
ATOM   1310  CZ3 TRP A 165      -5.565   3.766   6.304  1.00  0.92           C  
ATOM   1311  N   TYR A 166      -7.925  -0.597   8.997  1.00  0.94           N  
ATOM   1312  CA  TYR A 166      -9.237  -1.225   8.892  1.00  0.94           C  
ATOM   1313  C   TYR A 166      -9.909  -0.867   7.572  1.00  0.94           C  
ATOM   1314  CB  TYR A 166     -10.130  -0.802  10.063  1.00  0.94           C  
ATOM   1315  O   TYR A 166      -9.827   0.276   7.116  1.00  0.94           O  
ATOM   1316  CG  TYR A 166      -9.604  -1.227  11.412  1.00  0.94           C  
ATOM   1317  CD1 TYR A 166     -10.017  -2.422  11.998  1.00  0.94           C  
ATOM   1318  CD2 TYR A 166      -8.694  -0.436  12.104  1.00  0.94           C  
ATOM   1319  CE1 TYR A 166      -9.536  -2.817  13.242  1.00  0.94           C  
ATOM   1320  CE2 TYR A 166      -8.207  -0.821  13.349  1.00  0.94           C  
ATOM   1321  OH  TYR A 166      -8.153  -2.398  15.140  1.00  0.94           O  
ATOM   1322  CZ  TYR A 166      -8.633  -2.011  13.908  1.00  0.94           C  
ATOM   1323  N   LEU A 167     -10.498  -1.868   7.018  1.00  0.95           N  
ATOM   1324  CA  LEU A 167     -11.401  -1.627   5.898  1.00  0.95           C  
ATOM   1325  C   LEU A 167     -12.852  -1.595   6.367  1.00  0.95           C  
ATOM   1326  CB  LEU A 167     -11.223  -2.705   4.825  1.00  0.95           C  
ATOM   1327  O   LEU A 167     -13.329  -2.547   6.988  1.00  0.95           O  
ATOM   1328  CG  LEU A 167     -12.251  -2.709   3.692  1.00  0.95           C  
ATOM   1329  CD1 LEU A 167     -12.070  -1.479   2.808  1.00  0.95           C  
ATOM   1330  CD2 LEU A 167     -12.134  -3.987   2.868  1.00  0.95           C  
ATOM   1331  N   VAL A 168     -13.504  -0.498   6.086  1.00  0.95           N  
ATOM   1332  CA  VAL A 168     -14.938  -0.392   6.332  1.00  0.95           C  
ATOM   1333  C   VAL A 168     -15.700  -0.536   5.016  1.00  0.95           C  
ATOM   1334  CB  VAL A 168     -15.300   0.947   7.013  1.00  0.95           C  
ATOM   1335  O   VAL A 168     -15.419   0.174   4.048  1.00  0.95           O  
ATOM   1336  CG1 VAL A 168     -16.797   1.015   7.310  1.00  0.95           C  
ATOM   1337  CG2 VAL A 168     -14.488   1.130   8.294  1.00  0.95           C  
ATOM   1338  N   ALA A 169     -16.618  -1.441   5.015  1.00  0.96           N  
ATOM   1339  CA  ALA A 169     -17.352  -1.729   3.786  1.00  0.96           C  
ATOM   1340  C   ALA A 169     -18.819  -2.026   4.079  1.00  0.96           C  
ATOM   1341  CB  ALA A 169     -16.712  -2.901   3.046  1.00  0.96           C  
ATOM   1342  O   ALA A 169     -19.203  -2.208   5.237  1.00  0.96           O  
ATOM   1343  N   GLU A 170     -19.596  -1.912   3.081  1.00  0.95           N  
ATOM   1344  CA  GLU A 170     -20.992  -2.335   3.141  1.00  0.95           C  
ATOM   1345  C   GLU A 170     -21.187  -3.692   2.472  1.00  0.95           C  
ATOM   1346  CB  GLU A 170     -21.899  -1.290   2.487  1.00  0.95           C  
ATOM   1347  O   GLU A 170     -20.738  -3.904   1.344  1.00  0.95           O  
ATOM   1348  CG  GLU A 170     -23.384  -1.599   2.614  1.00  0.95           C  
ATOM   1349  CD  GLU A 170     -24.269  -0.597   1.890  1.00  0.95           C  
ATOM   1350  OE1 GLU A 170     -25.485  -0.859   1.740  1.00  0.95           O  
ATOM   1351  OE2 GLU A 170     -23.743   0.457   1.468  1.00  0.95           O  
ATOM   1352  N   HIS A 171     -21.797  -4.577   3.196  1.00  0.93           N  
ATOM   1353  CA  HIS A 171     -22.087  -5.914   2.690  1.00  0.93           C  
ATOM   1354  C   HIS A 171     -23.541  -6.296   2.945  1.00  0.93           C  
ATOM   1355  CB  HIS A 171     -21.154  -6.943   3.331  1.00  0.93           C  
ATOM   1356  O   HIS A 171     -23.964  -6.411   4.098  1.00  0.93           O  
ATOM   1357  CG  HIS A 171     -21.286  -8.316   2.752  1.00  0.93           C  
ATOM   1358  CD2 HIS A 171     -21.128  -8.766   1.485  1.00  0.93           C  
ATOM   1359  ND1 HIS A 171     -21.626  -9.414   3.512  1.00  0.93           N  
ATOM   1360  CE1 HIS A 171     -21.669 -10.483   2.735  1.00  0.93           C  
ATOM   1361  NE2 HIS A 171     -21.371 -10.117   1.500  1.00  0.93           N  
ATOM   1362  N   GLU A 172     -24.340  -6.416   1.892  1.00  0.90           N  
ATOM   1363  CA  GLU A 172     -25.758  -6.752   1.976  1.00  0.90           C  
ATOM   1364  C   GLU A 172     -26.498  -5.792   2.904  1.00  0.90           C  
ATOM   1365  CB  GLU A 172     -25.942  -8.194   2.456  1.00  0.90           C  
ATOM   1366  O   GLU A 172     -27.294  -6.221   3.742  1.00  0.90           O  
ATOM   1367  CG  GLU A 172     -25.374  -9.236   1.503  1.00  0.90           C  
ATOM   1368  CD  GLU A 172     -25.634 -10.665   1.952  1.00  0.90           C  
ATOM   1369  OE1 GLU A 172     -25.385 -11.604   1.163  1.00  0.90           O  
ATOM   1370  OE2 GLU A 172     -26.092 -10.846   3.103  1.00  0.90           O  
ATOM   1371  N   GLY A 173     -26.133  -4.579   2.887  1.00  0.90           N  
ATOM   1372  CA  GLY A 173     -26.836  -3.536   3.617  1.00  0.90           C  
ATOM   1373  C   GLY A 173     -26.308  -3.334   5.025  1.00  0.90           C  
ATOM   1374  O   GLY A 173     -26.821  -2.498   5.772  1.00  0.90           O  
ATOM   1375  N   HIS A 174     -25.323  -4.125   5.413  1.00  0.91           N  
ATOM   1376  CA  HIS A 174     -24.738  -4.027   6.746  1.00  0.91           C  
ATOM   1377  C   HIS A 174     -23.288  -3.560   6.678  1.00  0.91           C  
ATOM   1378  CB  HIS A 174     -24.823  -5.373   7.468  1.00  0.91           C  
ATOM   1379  O   HIS A 174     -22.616  -3.753   5.662  1.00  0.91           O  
ATOM   1380  CG  HIS A 174     -26.218  -5.898   7.598  1.00  0.91           C  
ATOM   1381  CD2 HIS A 174     -26.874  -6.860   6.907  1.00  0.91           C  
ATOM   1382  ND1 HIS A 174     -27.109  -5.417   8.532  1.00  0.91           N  
ATOM   1383  CE1 HIS A 174     -28.257  -6.064   8.411  1.00  0.91           C  
ATOM   1384  NE2 HIS A 174     -28.140  -6.945   7.432  1.00  0.91           N  
ATOM   1385  N   ILE A 175     -22.878  -2.992   7.756  1.00  0.93           N  
ATOM   1386  CA  ILE A 175     -21.492  -2.546   7.855  1.00  0.93           C  
ATOM   1387  C   ILE A 175     -20.584  -3.743   8.126  1.00  0.93           C  
ATOM   1388  CB  ILE A 175     -21.319  -1.481   8.961  1.00  0.93           C  
ATOM   1389  O   ILE A 175     -20.903  -4.598   8.956  1.00  0.93           O  
ATOM   1390  CG1 ILE A 175     -22.185  -0.252   8.659  1.00  0.93           C  
ATOM   1391  CG2 ILE A 175     -19.846  -1.089   9.108  1.00  0.93           C  
ATOM   1392  CD1 ILE A 175     -22.252   0.754   9.800  1.00  0.93           C  
ATOM   1393  N   ALA A 176     -19.577  -3.787   7.329  1.00  0.93           N  
ATOM   1394  CA  ALA A 176     -18.551  -4.809   7.519  1.00  0.93           C  
ATOM   1395  C   ALA A 176     -17.176  -4.176   7.713  1.00  0.93           C  
ATOM   1396  CB  ALA A 176     -18.529  -5.768   6.332  1.00  0.93           C  
ATOM   1397  O   ALA A 176     -16.815  -3.233   7.005  1.00  0.93           O  
ATOM   1398  N   VAL A 177     -16.450  -4.775   8.677  1.00  0.95           N  
ATOM   1399  CA  VAL A 177     -15.132  -4.228   8.983  1.00  0.95           C  
ATOM   1400  C   VAL A 177     -14.086  -5.339   8.928  1.00  0.95           C  
ATOM   1401  CB  VAL A 177     -15.109  -3.542  10.367  1.00  0.95           C  
ATOM   1402  O   VAL A 177     -14.282  -6.414   9.500  1.00  0.95           O  
ATOM   1403  CG1 VAL A 177     -13.716  -2.998  10.677  1.00  0.95           C  
ATOM   1404  CG2 VAL A 177     -16.148  -2.424  10.425  1.00  0.95           C  
ATOM   1405  N   PHE A 178     -12.980  -5.052   8.246  1.00  0.94           N  
ATOM   1406  CA  PHE A 178     -11.871  -5.992   8.119  1.00  0.94           C  
ATOM   1407  C   PHE A 178     -10.548  -5.315   8.455  1.00  0.94           C  
ATOM   1408  CB  PHE A 178     -11.819  -6.575   6.704  1.00  0.94           C  
ATOM   1409  O   PHE A 178     -10.354  -4.135   8.156  1.00  0.94           O  
ATOM   1410  CG  PHE A 178     -13.096  -7.248   6.277  1.00  0.94           C  
ATOM   1411  CD1 PHE A 178     -13.291  -8.606   6.503  1.00  0.94           C  
ATOM   1412  CD2 PHE A 178     -14.101  -6.524   5.650  1.00  0.94           C  
ATOM   1413  CE1 PHE A 178     -14.471  -9.231   6.109  1.00  0.94           C  
ATOM   1414  CE2 PHE A 178     -15.283  -7.142   5.254  1.00  0.94           C  
ATOM   1415  CZ  PHE A 178     -15.466  -8.496   5.483  1.00  0.94           C  
ATOM   1416  N   THR A 179      -9.716  -6.104   9.086  1.00  0.93           N  
ATOM   1417  CA  THR A 179      -8.346  -5.617   9.196  1.00  0.93           C  
ATOM   1418  C   THR A 179      -7.550  -5.952   7.938  1.00  0.93           C  
ATOM   1419  CB  THR A 179      -7.638  -6.211  10.428  1.00  0.93           C  
ATOM   1420  O   THR A 179      -7.768  -6.996   7.319  1.00  0.93           O  
ATOM   1421  CG2 THR A 179      -8.413  -5.908  11.707  1.00  0.93           C  
ATOM   1422  OG1 THR A 179      -7.531  -7.631  10.272  1.00  0.93           O  
ATOM   1423  N   LEU A 180      -6.757  -5.046   7.653  1.00  0.93           N  
ATOM   1424  CA  LEU A 180      -5.995  -5.255   6.427  1.00  0.93           C  
ATOM   1425  C   LEU A 180      -5.155  -6.525   6.519  1.00  0.93           C  
ATOM   1426  CB  LEU A 180      -5.092  -4.052   6.144  1.00  0.93           C  
ATOM   1427  O   LEU A 180      -4.961  -7.220   5.519  1.00  0.93           O  
ATOM   1428  CG  LEU A 180      -4.538  -3.939   4.723  1.00  0.93           C  
ATOM   1429  CD1 LEU A 180      -5.678  -3.861   3.714  1.00  0.93           C  
ATOM   1430  CD2 LEU A 180      -3.624  -2.724   4.600  1.00  0.93           C  
ATOM   1431  N   ASP A 181      -4.634  -6.877   7.606  1.00  0.90           N  
ATOM   1432  CA  ASP A 181      -3.785  -8.042   7.832  1.00  0.90           C  
ATOM   1433  C   ASP A 181      -4.555  -9.338   7.586  1.00  0.90           C  
ATOM   1434  CB  ASP A 181      -3.221  -8.028   9.254  1.00  0.90           C  
ATOM   1435  O   ASP A 181      -3.957 -10.374   7.286  1.00  0.90           O  
ATOM   1436  CG  ASP A 181      -2.182  -6.941   9.469  1.00  0.90           C  
ATOM   1437  OD1 ASP A 181      -1.622  -6.428   8.476  1.00  0.90           O  
ATOM   1438  OD2 ASP A 181      -1.919  -6.598  10.642  1.00  0.90           O  
ATOM   1439  N   GLU A 182      -5.787  -9.251   7.620  1.00  0.90           N  
ATOM   1440  CA  GLU A 182      -6.621 -10.440   7.476  1.00  0.90           C  
ATOM   1441  C   GLU A 182      -7.040 -10.647   6.023  1.00  0.90           C  
ATOM   1442  CB  GLU A 182      -7.859 -10.341   8.371  1.00  0.90           C  
ATOM   1443  O   GLU A 182      -7.535 -11.716   5.661  1.00  0.90           O  
ATOM   1444  CG  GLU A 182      -7.543 -10.348   9.860  1.00  0.90           C  
ATOM   1445  CD  GLU A 182      -8.751 -10.040  10.730  1.00  0.90           C  
ATOM   1446  OE1 GLU A 182      -8.659 -10.189  11.970  1.00  0.90           O  
ATOM   1447  OE2 GLU A 182      -9.798  -9.647  10.168  1.00  0.90           O  
ATOM   1448  N   ILE A 183      -6.786  -9.704   5.237  1.00  0.93           N  
ATOM   1449  CA  ILE A 183      -7.207  -9.766   3.842  1.00  0.93           C  
ATOM   1450  C   ILE A 183      -6.114 -10.423   3.002  1.00  0.93           C  
ATOM   1451  CB  ILE A 183      -7.539  -8.363   3.288  1.00  0.93           C  
ATOM   1452  O   ILE A 183      -4.981  -9.937   2.958  1.00  0.93           O  
ATOM   1453  CG1 ILE A 183      -8.671  -7.722   4.099  1.00  0.93           C  
ATOM   1454  CG2 ILE A 183      -7.905  -8.441   1.803  1.00  0.93           C  
ATOM   1455  CD1 ILE A 183      -8.917  -6.257   3.768  1.00  0.93           C  
ATOM   1456  N   HIS A 184      -6.398 -11.425   2.289  1.00  0.91           N  
ATOM   1457  CA  HIS A 184      -5.403 -12.197   1.552  1.00  0.91           C  
ATOM   1458  C   HIS A 184      -5.539 -11.979   0.049  1.00  0.91           C  
ATOM   1459  CB  HIS A 184      -5.530 -13.686   1.880  1.00  0.91           C  
ATOM   1460  O   HIS A 184      -4.556 -12.077  -0.688  1.00  0.91           O  
ATOM   1461  CG  HIS A 184      -5.341 -13.999   3.331  1.00  0.91           C  
ATOM   1462  CD2 HIS A 184      -6.198 -14.500   4.251  1.00  0.91           C  
ATOM   1463  ND1 HIS A 184      -4.146 -13.794   3.986  1.00  0.91           N  
ATOM   1464  CE1 HIS A 184      -4.277 -14.158   5.251  1.00  0.91           C  
ATOM   1465  NE2 HIS A 184      -5.513 -14.589   5.438  1.00  0.91           N  
ATOM   1466  N   LEU A 185      -6.761 -11.727  -0.341  1.00  0.93           N  
ATOM   1467  CA  LEU A 185      -7.022 -11.551  -1.765  1.00  0.93           C  
ATOM   1468  C   LEU A 185      -8.125 -10.522  -1.993  1.00  0.93           C  
ATOM   1469  CB  LEU A 185      -7.411 -12.885  -2.408  1.00  0.93           C  
ATOM   1470  O   LEU A 185      -9.128 -10.513  -1.277  1.00  0.93           O  
ATOM   1471  CG  LEU A 185      -7.620 -12.872  -3.923  1.00  0.93           C  
ATOM   1472  CD1 LEU A 185      -6.551 -13.714  -4.612  1.00  0.93           C  
ATOM   1473  CD2 LEU A 185      -9.015 -13.377  -4.275  1.00  0.93           C  
ATOM   1474  N   ILE A 186      -7.949  -9.721  -3.031  1.00  0.95           N  
ATOM   1475  CA  ILE A 186      -8.942  -8.729  -3.429  1.00  0.95           C  
ATOM   1476  C   ILE A 186      -9.170  -8.805  -4.937  1.00  0.95           C  
ATOM   1477  CB  ILE A 186      -8.510  -7.302  -3.023  1.00  0.95           C  
ATOM   1478  O   ILE A 186      -8.220  -8.728  -5.720  1.00  0.95           O  
ATOM   1479  CG1 ILE A 186      -8.268  -7.228  -1.511  1.00  0.95           C  
ATOM   1480  CG2 ILE A 186      -9.558  -6.275  -3.462  1.00  0.95           C  
ATOM   1481  CD1 ILE A 186      -7.527  -5.975  -1.064  1.00  0.95           C  
ATOM   1482  N   GLN A 187     -10.331  -8.930  -5.262  1.00  0.96           N  
ATOM   1483  CA  GLN A 187     -10.687  -8.949  -6.677  1.00  0.96           C  
ATOM   1484  C   GLN A 187     -11.753  -7.904  -6.991  1.00  0.96           C  
ATOM   1485  CB  GLN A 187     -11.176 -10.338  -7.090  1.00  0.96           C  
ATOM   1486  O   GLN A 187     -12.910  -8.049  -6.590  1.00  0.96           O  
ATOM   1487  CG  GLN A 187     -11.428 -10.483  -8.585  1.00  0.96           C  
ATOM   1488  CD  GLN A 187     -11.846 -11.888  -8.976  1.00  0.96           C  
ATOM   1489  NE2 GLN A 187     -12.332 -12.041 -10.203  1.00  0.96           N  
ATOM   1490  OE1 GLN A 187     -11.733 -12.827  -8.183  1.00  0.96           O  
ATOM   1491  N   PRO A 188     -11.391  -6.856  -7.666  1.00  0.94           N  
ATOM   1492  CA  PRO A 188     -12.385  -5.847  -8.042  1.00  0.94           C  
ATOM   1493  C   PRO A 188     -13.410  -6.373  -9.044  1.00  0.94           C  
ATOM   1494  CB  PRO A 188     -11.538  -4.732  -8.662  1.00  0.94           C  
ATOM   1495  O   PRO A 188     -13.069  -7.174  -9.919  1.00  0.94           O  
ATOM   1496  CG  PRO A 188     -10.259  -5.397  -9.054  1.00  0.94           C  
ATOM   1497  CD  PRO A 188     -10.060  -6.602  -8.181  1.00  0.94           C  
ATOM   1498  N   LEU A 189     -14.600  -5.999  -8.885  1.00  0.95           N  
ATOM   1499  CA  LEU A 189     -15.687  -6.371  -9.784  1.00  0.95           C  
ATOM   1500  C   LEU A 189     -16.014  -5.230 -10.742  1.00  0.95           C  
ATOM   1501  CB  LEU A 189     -16.935  -6.755  -8.985  1.00  0.95           C  
ATOM   1502  O   LEU A 189     -15.600  -4.090 -10.520  1.00  0.95           O  
ATOM   1503  CG  LEU A 189     -16.783  -7.923  -8.009  1.00  0.95           C  
ATOM   1504  CD1 LEU A 189     -18.037  -8.066  -7.153  1.00  0.95           C  
ATOM   1505  CD2 LEU A 189     -16.495  -9.217  -8.764  1.00  0.95           C  
ATOM   1506  N   GLN A 190     -16.673  -5.503 -11.854  1.00  0.93           N  
ATOM   1507  CA  GLN A 190     -17.054  -4.489 -12.831  1.00  0.93           C  
ATOM   1508  C   GLN A 190     -18.248  -3.675 -12.341  1.00  0.93           C  
ATOM   1509  CB  GLN A 190     -17.376  -5.136 -14.179  1.00  0.93           C  
ATOM   1510  O   GLN A 190     -18.421  -2.519 -12.734  1.00  0.93           O  
ATOM   1511  CG  GLN A 190     -16.169  -5.758 -14.867  1.00  0.93           C  
ATOM   1512  CD  GLN A 190     -15.083  -4.744 -15.177  1.00  0.93           C  
ATOM   1513  NE2 GLN A 190     -13.836  -5.201 -15.211  1.00  0.93           N  
ATOM   1514  OE1 GLN A 190     -15.363  -3.559 -15.387  1.00  0.93           O  
ATOM   1515  N   GLU A 191     -18.911  -4.143 -11.351  1.00  0.95           N  
ATOM   1516  CA  GLU A 191     -20.078  -3.484 -10.771  1.00  0.95           C  
ATOM   1517  C   GLU A 191     -19.668  -2.283  -9.923  1.00  0.95           C  
ATOM   1518  CB  GLU A 191     -20.889  -4.472  -9.928  1.00  0.95           C  
ATOM   1519  O   GLU A 191     -18.667  -2.336  -9.205  1.00  0.95           O  
ATOM   1520  CG  GLU A 191     -21.468  -5.631 -10.725  1.00  0.95           C  
ATOM   1521  CD  GLU A 191     -22.167  -6.666  -9.859  1.00  0.95           C  
ATOM   1522  OE1 GLU A 191     -22.597  -7.714 -10.392  1.00  0.95           O  
ATOM   1523  OE2 GLU A 191     -22.288  -6.426  -8.637  1.00  0.95           O  
ATOM   1524  N   THR A 192     -20.447  -1.258  -9.985  1.00  0.95           N  
ATOM   1525  CA  THR A 192     -20.203  -0.061  -9.187  1.00  0.95           C  
ATOM   1526  C   THR A 192     -21.278   0.103  -8.116  1.00  0.95           C  
ATOM   1527  CB  THR A 192     -20.158   1.199 -10.070  1.00  0.95           C  
ATOM   1528  O   THR A 192     -22.299  -0.587  -8.143  1.00  0.95           O  
ATOM   1529  CG2 THR A 192     -19.080   1.081 -11.142  1.00  0.95           C  
ATOM   1530  OG1 THR A 192     -21.430   1.377 -10.704  1.00  0.95           O  
ATOM   1531  N   PHE A 193     -20.989   0.820  -7.125  1.00  0.95           N  
ATOM   1532  CA  PHE A 193     -21.957   1.083  -6.067  1.00  0.95           C  
ATOM   1533  C   PHE A 193     -22.039   2.575  -5.767  1.00  0.95           C  
ATOM   1534  CB  PHE A 193     -21.589   0.312  -4.796  1.00  0.95           C  
ATOM   1535  O   PHE A 193     -21.166   3.344  -6.175  1.00  0.95           O  
ATOM   1536  CG  PHE A 193     -20.350   0.823  -4.112  1.00  0.95           C  
ATOM   1537  CD1 PHE A 193     -19.093   0.367  -4.489  1.00  0.95           C  
ATOM   1538  CD2 PHE A 193     -20.443   1.762  -3.092  1.00  0.95           C  
ATOM   1539  CE1 PHE A 193     -17.944   0.839  -3.858  1.00  0.95           C  
ATOM   1540  CE2 PHE A 193     -19.299   2.238  -2.457  1.00  0.95           C  
ATOM   1541  CZ  PHE A 193     -18.051   1.774  -2.841  1.00  0.95           C  
ATOM   1542  N   ARG A 194     -23.219   2.927  -5.203  1.00  0.93           N  
ATOM   1543  CA  ARG A 194     -23.384   4.283  -4.689  1.00  0.93           C  
ATOM   1544  C   ARG A 194     -22.938   4.377  -3.234  1.00  0.93           C  
ATOM   1545  CB  ARG A 194     -24.841   4.734  -4.821  1.00  0.93           C  
ATOM   1546  O   ARG A 194     -23.323   3.547  -2.407  1.00  0.93           O  
ATOM   1547  CG  ARG A 194     -25.050   6.220  -4.581  1.00  0.93           C  
ATOM   1548  CD  ARG A 194     -26.516   6.611  -4.706  1.00  0.93           C  
ATOM   1549  NE  ARG A 194     -26.741   7.995  -4.299  1.00  0.93           N  
ATOM   1550  NH1 ARG A 194     -28.946   8.056  -4.988  1.00  0.93           N  
ATOM   1551  NH2 ARG A 194     -27.985   9.908  -4.038  1.00  0.93           N  
ATOM   1552  CZ  ARG A 194     -27.890   8.650  -4.443  1.00  0.93           C  
ATOM   1553  N   ARG A 195     -22.159   5.279  -3.005  1.00  0.88           N  
ATOM   1554  CA  ARG A 195     -21.630   5.466  -1.658  1.00  0.88           C  
ATOM   1555  C   ARG A 195     -22.741   5.830  -0.679  1.00  0.88           C  
ATOM   1556  CB  ARG A 195     -20.548   6.548  -1.650  1.00  0.88           C  
ATOM   1557  O   ARG A 195     -23.589   6.673  -0.980  1.00  0.88           O  
ATOM   1558  CG  ARG A 195     -19.720   6.582  -0.375  1.00  0.88           C  
ATOM   1559  CD  ARG A 195     -18.566   7.569  -0.479  1.00  0.88           C  
ATOM   1560  NE  ARG A 195     -17.841   7.685   0.784  1.00  0.88           N  
ATOM   1561  NH1 ARG A 195     -16.082   8.895  -0.099  1.00  0.88           N  
ATOM   1562  NH2 ARG A 195     -16.105   8.357   2.129  1.00  0.88           N  
ATOM   1563  CZ  ARG A 195     -16.677   8.312   0.935  1.00  0.88           C  
ATOM   1564  N   ASN A 196     -22.742   5.162   0.429  1.00  0.91           N  
ATOM   1565  CA  ASN A 196     -23.664   5.436   1.526  1.00  0.91           C  
ATOM   1566  C   ASN A 196     -23.166   6.580   2.405  1.00  0.91           C  
ATOM   1567  CB  ASN A 196     -23.886   4.177   2.367  1.00  0.91           C  
ATOM   1568  O   ASN A 196     -22.231   6.405   3.187  1.00  0.91           O  
ATOM   1569  CG  ASN A 196     -24.988   4.348   3.395  1.00  0.91           C  
ATOM   1570  ND2 ASN A 196     -25.620   3.245   3.776  1.00  0.91           N  
ATOM   1571  OD1 ASN A 196     -25.269   5.463   3.841  1.00  0.91           O  
ATOM   1572  N   ASP A 197     -23.721   7.752   2.261  1.00  0.89           N  
ATOM   1573  CA  ASP A 197     -23.266   8.959   2.944  1.00  0.89           C  
ATOM   1574  C   ASP A 197     -23.342   8.795   4.460  1.00  0.89           C  
ATOM   1575  CB  ASP A 197     -24.094  10.169   2.504  1.00  0.89           C  
ATOM   1576  O   ASP A 197     -22.495   9.316   5.189  1.00  0.89           O  
ATOM   1577  CG  ASP A 197     -23.796  10.605   1.080  1.00  0.89           C  
ATOM   1578  OD1 ASP A 197     -22.704  10.289   0.561  1.00  0.89           O  
ATOM   1579  OD2 ASP A 197     -24.661  11.274   0.473  1.00  0.89           O  
ATOM   1580  N   SER A 198     -24.329   8.080   4.893  1.00  0.92           N  
ATOM   1581  CA  SER A 198     -24.480   7.852   6.327  1.00  0.92           C  
ATOM   1582  C   SER A 198     -23.302   7.062   6.888  1.00  0.92           C  
ATOM   1583  CB  SER A 198     -25.786   7.112   6.618  1.00  0.92           C  
ATOM   1584  O   SER A 198     -22.796   7.374   7.967  1.00  0.92           O  
ATOM   1585  OG  SER A 198     -26.900   7.860   6.162  1.00  0.92           O  
ATOM   1586  N   LEU A 199     -22.921   6.066   6.149  1.00  0.92           N  
ATOM   1587  CA  LEU A 199     -21.777   5.252   6.543  1.00  0.92           C  
ATOM   1588  C   LEU A 199     -20.498   6.082   6.560  1.00  0.92           C  
ATOM   1589  CB  LEU A 199     -21.613   4.061   5.594  1.00  0.92           C  
ATOM   1590  O   LEU A 199     -19.692   5.971   7.487  1.00  0.92           O  
ATOM   1591  CG  LEU A 199     -20.556   3.026   5.981  1.00  0.92           C  
ATOM   1592  CD1 LEU A 199     -21.146   1.620   5.927  1.00  0.92           C  
ATOM   1593  CD2 LEU A 199     -19.340   3.136   5.068  1.00  0.92           C  
ATOM   1594  N   CYS A 200     -20.348   6.941   5.609  1.00  0.88           N  
ATOM   1595  CA  CYS A 200     -19.174   7.802   5.522  1.00  0.88           C  
ATOM   1596  C   CYS A 200     -19.094   8.737   6.723  1.00  0.88           C  
ATOM   1597  CB  CYS A 200     -19.203   8.618   4.230  1.00  0.88           C  
ATOM   1598  O   CYS A 200     -18.010   8.974   7.259  1.00  0.88           O  
ATOM   1599  SG  CYS A 200     -18.894   7.639   2.744  1.00  0.88           S  
ATOM   1600  N   ARG A 201     -20.200   9.234   7.161  1.00  0.91           N  
ATOM   1601  CA  ARG A 201     -20.242  10.106   8.330  1.00  0.91           C  
ATOM   1602  C   ARG A 201     -19.922   9.330   9.603  1.00  0.91           C  
ATOM   1603  CB  ARG A 201     -21.614  10.773   8.453  1.00  0.91           C  
ATOM   1604  O   ARG A 201     -19.235   9.840  10.491  1.00  0.91           O  
ATOM   1605  CG  ARG A 201     -21.861  11.867   7.427  1.00  0.91           C  
ATOM   1606  CD  ARG A 201     -23.187  12.576   7.666  1.00  0.91           C  
ATOM   1607  NE  ARG A 201     -23.622  13.318   6.487  1.00  0.91           N  
ATOM   1608  NH1 ARG A 201     -25.871  13.236   7.010  1.00  0.91           N  
ATOM   1609  NH2 ARG A 201     -25.172  14.295   5.101  1.00  0.91           N  
ATOM   1610  CZ  ARG A 201     -24.887  13.615   6.202  1.00  0.91           C  
ATOM   1611  N   LEU A 202     -20.420   8.165   9.629  1.00  0.92           N  
ATOM   1612  CA  LEU A 202     -20.216   7.301  10.787  1.00  0.92           C  
ATOM   1613  C   LEU A 202     -18.733   7.011  10.993  1.00  0.92           C  
ATOM   1614  CB  LEU A 202     -20.986   5.988  10.620  1.00  0.92           C  
ATOM   1615  O   LEU A 202     -18.246   7.021  12.126  1.00  0.92           O  
ATOM   1616  CG  LEU A 202     -20.905   5.002  11.786  1.00  0.92           C  
ATOM   1617  CD1 LEU A 202     -21.569   5.591  13.026  1.00  0.92           C  
ATOM   1618  CD2 LEU A 202     -21.551   3.673  11.407  1.00  0.92           C  
ATOM   1619  N   VAL A 203     -18.043   6.781   9.880  1.00  0.92           N  
ATOM   1620  CA  VAL A 203     -16.639   6.385   9.922  1.00  0.92           C  
ATOM   1621  C   VAL A 203     -15.792   7.540  10.453  1.00  0.92           C  
ATOM   1622  CB  VAL A 203     -16.131   5.948   8.530  1.00  0.92           C  
ATOM   1623  O   VAL A 203     -14.650   7.338  10.874  1.00  0.92           O  
ATOM   1624  CG1 VAL A 203     -14.609   5.810   8.529  1.00  0.92           C  
ATOM   1625  CG2 VAL A 203     -16.790   4.635   8.110  1.00  0.92           C  
ATOM   1626  N   GLU A 204     -16.322   8.682  10.518  1.00  0.90           N  
ATOM   1627  CA  GLU A 204     -15.613   9.849  11.036  1.00  0.90           C  
ATOM   1628  C   GLU A 204     -15.948  10.091  12.504  1.00  0.90           C  
ATOM   1629  CB  GLU A 204     -15.947  11.092  10.208  1.00  0.90           C  
ATOM   1630  O   GLU A 204     -15.308  10.912  13.165  1.00  0.90           O  
ATOM   1631  CG  GLU A 204     -15.425  11.039   8.779  1.00  0.90           C  
ATOM   1632  CD  GLU A 204     -15.826  12.247   7.948  1.00  0.90           C  
ATOM   1633  OE1 GLU A 204     -15.425  12.330   6.765  1.00  0.90           O  
ATOM   1634  OE2 GLU A 204     -16.546  13.119   8.485  1.00  0.90           O  
ATOM   1635  N   ASP A 205     -16.858   9.385  13.009  1.00  0.93           N  
ATOM   1636  CA  ASP A 205     -17.288   9.513  14.398  1.00  0.93           C  
ATOM   1637  C   ASP A 205     -16.270   8.887  15.348  1.00  0.93           C  
ATOM   1638  CB  ASP A 205     -18.660   8.867  14.597  1.00  0.93           C  
ATOM   1639  O   ASP A 205     -15.925   7.711  15.209  1.00  0.93           O  
ATOM   1640  CG  ASP A 205     -19.237   9.114  15.980  1.00  0.93           C  
ATOM   1641  OD1 ASP A 205     -18.460   9.312  16.938  1.00  0.93           O  
ATOM   1642  OD2 ASP A 205     -20.480   9.108  16.113  1.00  0.93           O  
ATOM   1643  N   PRO A 206     -15.780   9.559  16.311  1.00  0.92           N  
ATOM   1644  CA  PRO A 206     -14.765   9.060  17.241  1.00  0.92           C  
ATOM   1645  C   PRO A 206     -15.217   7.811  17.994  1.00  0.92           C  
ATOM   1646  CB  PRO A 206     -14.559  10.233  18.202  1.00  0.92           C  
ATOM   1647  O   PRO A 206     -14.403   6.928  18.278  1.00  0.92           O  
ATOM   1648  CG  PRO A 206     -14.971  11.441  17.424  1.00  0.92           C  
ATOM   1649  CD  PRO A 206     -16.058  11.044  16.467  1.00  0.92           C  
ATOM   1650  N   VAL A 207     -16.502   7.770  18.284  1.00  0.93           N  
ATOM   1651  CA  VAL A 207     -17.032   6.625  19.017  1.00  0.93           C  
ATOM   1652  C   VAL A 207     -16.904   5.362  18.168  1.00  0.93           C  
ATOM   1653  CB  VAL A 207     -18.507   6.845  19.425  1.00  0.93           C  
ATOM   1654  O   VAL A 207     -16.522   4.304  18.672  1.00  0.93           O  
ATOM   1655  CG1 VAL A 207     -19.073   5.596  20.097  1.00  0.93           C  
ATOM   1656  CG2 VAL A 207     -18.629   8.055  20.349  1.00  0.93           C  
ATOM   1657  N   PHE A 208     -17.269   5.513  16.939  1.00  0.93           N  
ATOM   1658  CA  PHE A 208     -17.134   4.393  16.015  1.00  0.93           C  
ATOM   1659  C   PHE A 208     -15.678   3.958  15.902  1.00  0.93           C  
ATOM   1660  CB  PHE A 208     -17.680   4.766  14.633  1.00  0.93           C  
ATOM   1661  O   PHE A 208     -15.374   2.765  15.967  1.00  0.93           O  
ATOM   1662  CG  PHE A 208     -17.601   3.649  13.628  1.00  0.93           C  
ATOM   1663  CD1 PHE A 208     -16.543   3.576  12.730  1.00  0.93           C  
ATOM   1664  CD2 PHE A 208     -18.586   2.671  13.581  1.00  0.93           C  
ATOM   1665  CE1 PHE A 208     -16.467   2.543  11.799  1.00  0.93           C  
ATOM   1666  CE2 PHE A 208     -18.517   1.636  12.652  1.00  0.93           C  
ATOM   1667  CZ  PHE A 208     -17.458   1.575  11.762  1.00  0.93           C  
ATOM   1668  N   ILE A 209     -14.801   4.878  15.750  1.00  0.92           N  
ATOM   1669  CA  ILE A 209     -13.379   4.604  15.575  1.00  0.92           C  
ATOM   1670  C   ILE A 209     -12.842   3.861  16.796  1.00  0.92           C  
ATOM   1671  CB  ILE A 209     -12.577   5.904  15.343  1.00  0.92           C  
ATOM   1672  O   ILE A 209     -12.094   2.890  16.660  1.00  0.92           O  
ATOM   1673  CG1 ILE A 209     -12.954   6.531  13.996  1.00  0.92           C  
ATOM   1674  CG2 ILE A 209     -11.072   5.632  15.419  1.00  0.92           C  
ATOM   1675  CD1 ILE A 209     -12.352   7.911  13.765  1.00  0.92           C  
ATOM   1676  N   GLN A 210     -13.285   4.244  17.955  1.00  0.92           N  
ATOM   1677  CA  GLN A 210     -12.853   3.625  19.204  1.00  0.92           C  
ATOM   1678  C   GLN A 210     -13.366   2.193  19.314  1.00  0.92           C  
ATOM   1679  CB  GLN A 210     -13.327   4.447  20.403  1.00  0.92           C  
ATOM   1680  O   GLN A 210     -12.763   1.363  19.998  1.00  0.92           O  
ATOM   1681  CG  GLN A 210     -12.562   5.749  20.598  1.00  0.92           C  
ATOM   1682  CD  GLN A 210     -13.080   6.565  21.768  1.00  0.92           C  
ATOM   1683  NE2 GLN A 210     -12.447   7.706  22.022  1.00  0.92           N  
ATOM   1684  OE1 GLN A 210     -14.041   6.174  22.438  1.00  0.92           O  
ATOM   1685  N   ALA A 211     -14.437   1.920  18.595  1.00  0.94           N  
ATOM   1686  CA  ALA A 211     -15.090   0.618  18.703  1.00  0.94           C  
ATOM   1687  C   ALA A 211     -14.494  -0.377  17.712  1.00  0.94           C  
ATOM   1688  CB  ALA A 211     -16.593   0.757  18.475  1.00  0.94           C  
ATOM   1689  O   ALA A 211     -14.824  -1.565  17.742  1.00  0.94           O  
ATOM   1690  N   LEU A 212     -13.648   0.031  16.828  1.00  0.93           N  
ATOM   1691  CA  LEU A 212     -13.171  -0.769  15.706  1.00  0.93           C  
ATOM   1692  C   LEU A 212     -12.511  -2.054  16.197  1.00  0.93           C  
ATOM   1693  CB  LEU A 212     -12.182   0.034  14.857  1.00  0.93           C  
ATOM   1694  O   LEU A 212     -12.780  -3.135  15.670  1.00  0.93           O  
ATOM   1695  CG  LEU A 212     -12.789   1.054  13.892  1.00  0.93           C  
ATOM   1696  CD1 LEU A 212     -11.691   1.895  13.250  1.00  0.93           C  
ATOM   1697  CD2 LEU A 212     -13.624   0.351  12.827  1.00  0.93           C  
ATOM   1698  N   PRO A 213     -11.669  -1.951  17.127  1.00  0.90           N  
ATOM   1699  CA  PRO A 213     -11.012  -3.180  17.578  1.00  0.90           C  
ATOM   1700  C   PRO A 213     -12.004  -4.236  18.060  1.00  0.90           C  
ATOM   1701  CB  PRO A 213     -10.121  -2.702  18.727  1.00  0.90           C  
ATOM   1702  O   PRO A 213     -11.689  -5.429  18.062  1.00  0.90           O  
ATOM   1703  CG  PRO A 213      -9.858  -1.261  18.433  1.00  0.90           C  
ATOM   1704  CD  PRO A 213     -11.081  -0.675  17.787  1.00  0.90           C  
ATOM   1705  N   HIS A 214     -13.181  -3.802  18.403  1.00  0.92           N  
ATOM   1706  CA  HIS A 214     -14.159  -4.706  18.997  1.00  0.92           C  
ATOM   1707  C   HIS A 214     -15.282  -5.025  18.015  1.00  0.92           C  
ATOM   1708  CB  HIS A 214     -14.737  -4.103  20.278  1.00  0.92           C  
ATOM   1709  O   HIS A 214     -16.226  -5.741  18.357  1.00  0.92           O  
ATOM   1710  CG  HIS A 214     -13.697  -3.693  21.271  1.00  0.92           C  
ATOM   1711  CD2 HIS A 214     -13.359  -2.474  21.753  1.00  0.92           C  
ATOM   1712  ND1 HIS A 214     -12.858  -4.597  21.886  1.00  0.92           N  
ATOM   1713  CE1 HIS A 214     -12.047  -3.950  22.706  1.00  0.92           C  
ATOM   1714  NE2 HIS A 214     -12.331  -2.660  22.644  1.00  0.92           N  
ATOM   1715  N   PHE A 215     -15.195  -4.508  16.921  1.00  0.88           N  
ATOM   1716  CA  PHE A 215     -16.308  -4.561  15.980  1.00  0.88           C  
ATOM   1717  C   PHE A 215     -16.630  -6.003  15.604  1.00  0.88           C  
ATOM   1718  CB  PHE A 215     -15.989  -3.749  14.722  1.00  0.88           C  
ATOM   1719  O   PHE A 215     -17.799  -6.368  15.470  1.00  0.88           O  
ATOM   1720  CG  PHE A 215     -17.195  -3.436  13.879  1.00  0.88           C  
ATOM   1721  CD1 PHE A 215     -17.504  -4.211  12.767  1.00  0.88           C  
ATOM   1722  CD2 PHE A 215     -18.022  -2.367  14.199  1.00  0.88           C  
ATOM   1723  CE1 PHE A 215     -18.621  -3.923  11.985  1.00  0.88           C  
ATOM   1724  CE2 PHE A 215     -19.139  -2.073  13.422  1.00  0.88           C  
ATOM   1725  CZ  PHE A 215     -19.436  -2.852  12.316  1.00  0.88           C  
ATOM   1726  N   ARG A 216     -15.753  -6.737  15.531  1.00  0.79           N  
ATOM   1727  CA  ARG A 216     -16.025  -8.122  15.163  1.00  0.79           C  
ATOM   1728  C   ARG A 216     -16.860  -8.819  16.231  1.00  0.79           C  
ATOM   1729  CB  ARG A 216     -14.718  -8.886  14.939  1.00  0.79           C  
ATOM   1730  O   ARG A 216     -17.775  -9.582  15.912  1.00  0.79           O  
ATOM   1731  CG  ARG A 216     -14.040  -8.572  13.614  1.00  0.79           C  
ATOM   1732  CD  ARG A 216     -12.955  -9.586  13.282  1.00  0.79           C  
ATOM   1733  NE  ARG A 216     -12.414  -9.378  11.942  1.00  0.79           N  
ATOM   1734  NH1 ARG A 216     -10.706 -10.917  12.167  1.00  0.79           N  
ATOM   1735  NH2 ARG A 216     -10.951  -9.748  10.210  1.00  0.79           N  
ATOM   1736  CZ  ARG A 216     -11.358 -10.015  11.442  1.00  0.79           C  
ATOM   1737  N   PHE A 217     -16.420  -8.562  17.395  1.00  0.83           N  
ATOM   1738  CA  PHE A 217     -17.172  -9.124  18.511  1.00  0.83           C  
ATOM   1739  C   PHE A 217     -18.609  -8.616  18.506  1.00  0.83           C  
ATOM   1740  CB  PHE A 217     -16.498  -8.781  19.842  1.00  0.83           C  
ATOM   1741  O   PHE A 217     -19.547  -9.387  18.718  1.00  0.83           O  
ATOM   1742  CG  PHE A 217     -17.197  -9.357  21.044  1.00  0.83           C  
ATOM   1743  CD1 PHE A 217     -18.080  -8.585  21.788  1.00  0.83           C  
ATOM   1744  CD2 PHE A 217     -16.972 -10.673  21.428  1.00  0.83           C  
ATOM   1745  CE1 PHE A 217     -18.729  -9.116  22.901  1.00  0.83           C  
ATOM   1746  CE2 PHE A 217     -17.616 -11.210  22.539  1.00  0.83           C  
ATOM   1747  CZ  PHE A 217     -18.494 -10.430  23.274  1.00  0.83           C  
ATOM   1748  N   ILE A 218     -18.751  -7.434  18.152  1.00  0.83           N  
ATOM   1749  CA  ILE A 218     -20.060  -6.791  18.135  1.00  0.83           C  
ATOM   1750  C   ILE A 218     -20.896  -7.353  16.987  1.00  0.83           C  
ATOM   1751  CB  ILE A 218     -19.935  -5.257  18.005  1.00  0.83           C  
ATOM   1752  O   ILE A 218     -22.079  -7.655  17.163  1.00  0.83           O  
ATOM   1753  CG1 ILE A 218     -19.243  -4.671  19.241  1.00  0.83           C  
ATOM   1754  CG2 ILE A 218     -21.311  -4.618  17.795  1.00  0.83           C  
ATOM   1755  CD1 ILE A 218     -18.873  -3.200  19.105  1.00  0.83           C  
ATOM   1756  N   GLN A 219     -20.259  -7.614  15.840  1.00  0.80           N  
ATOM   1757  CA  GLN A 219     -20.957  -8.132  14.669  1.00  0.80           C  
ATOM   1758  C   GLN A 219     -21.465  -9.550  14.914  1.00  0.80           C  
ATOM   1759  CB  GLN A 219     -20.043  -8.107  13.443  1.00  0.80           C  
ATOM   1760  O   GLN A 219     -22.590  -9.886  14.537  1.00  0.80           O  
ATOM   1761  CG  GLN A 219     -20.787  -8.199  12.118  1.00  0.80           C  
ATOM   1762  CD  GLN A 219     -19.864  -8.101  10.918  1.00  0.80           C  
ATOM   1763  NE2 GLN A 219     -20.233  -8.769   9.830  1.00  0.80           N  
ATOM   1764  OE1 GLN A 219     -18.829  -7.429  10.968  1.00  0.80           O  
ATOM   1765  N   HIS A 220     -20.634 -10.326  15.547  1.00  0.78           N  
ATOM   1766  CA  HIS A 220     -21.001 -11.705  15.851  1.00  0.78           C  
ATOM   1767  C   HIS A 220     -22.151 -11.761  16.851  1.00  0.78           C  
ATOM   1768  CB  HIS A 220     -19.795 -12.473  16.395  1.00  0.78           C  
ATOM   1769  O   HIS A 220     -23.051 -12.594  16.722  1.00  0.78           O  
ATOM   1770  CG  HIS A 220     -18.844 -12.926  15.333  1.00  0.78           C  
ATOM   1771  CD2 HIS A 220     -18.786 -12.641  14.011  1.00  0.78           C  
ATOM   1772  ND1 HIS A 220     -17.797 -13.785  15.590  1.00  0.78           N  
ATOM   1773  CE1 HIS A 220     -17.133 -14.008  14.467  1.00  0.78           C  
ATOM   1774  NE2 HIS A 220     -17.713 -13.326  13.495  1.00  0.78           N  
ATOM   1775  N   SER A 221     -22.161 -10.854  17.740  1.00  0.74           N  
ATOM   1776  CA  SER A 221     -23.213 -10.820  18.751  1.00  0.74           C  
ATOM   1777  C   SER A 221     -24.541 -10.368  18.153  1.00  0.74           C  
ATOM   1778  CB  SER A 221     -22.820  -9.892  19.902  1.00  0.74           C  
ATOM   1779  O   SER A 221     -25.602 -10.860  18.542  1.00  0.74           O  
ATOM   1780  OG  SER A 221     -21.651 -10.362  20.551  1.00  0.74           O  
ATOM   1781  N   LEU A 222     -24.476  -9.533  17.226  1.00  0.74           N  
ATOM   1782  CA  LEU A 222     -25.696  -9.019  16.612  1.00  0.74           C  
ATOM   1783  C   LEU A 222     -26.311 -10.054  15.676  1.00  0.74           C  
ATOM   1784  CB  LEU A 222     -25.405  -7.728  15.843  1.00  0.74           C  
ATOM   1785  O   LEU A 222     -27.536 -10.143  15.562  1.00  0.74           O  
ATOM   1786  CG  LEU A 222     -25.169  -6.474  16.687  1.00  0.74           C  
ATOM   1787  CD1 LEU A 222     -24.712  -5.318  15.803  1.00  0.74           C  
ATOM   1788  CD2 LEU A 222     -26.433  -6.100  17.454  1.00  0.74           C  
ATOM   1789  N   LEU A 223     -25.482 -10.874  15.095  1.00  0.66           N  
ATOM   1790  CA  LEU A 223     -25.992 -11.898  14.190  1.00  0.66           C  
ATOM   1791  C   LEU A 223     -26.549 -13.084  14.969  1.00  0.66           C  
ATOM   1792  CB  LEU A 223     -24.888 -12.370  13.239  1.00  0.66           C  
ATOM   1793  O   LEU A 223     -27.453 -13.775  14.493  1.00  0.66           O  
ATOM   1794  CG  LEU A 223     -24.462 -11.382  12.152  1.00  0.66           C  
ATOM   1795  CD1 LEU A 223     -23.224 -11.896  11.425  1.00  0.66           C  
ATOM   1796  CD2 LEU A 223     -25.604 -11.141  11.170  1.00  0.66           C  
ATOM   1797  N   THR A 224     -26.078 -13.283  16.217  1.00  0.67           N  
ATOM   1798  CA  THR A 224     -26.541 -14.391  17.045  1.00  0.67           C  
ATOM   1799  C   THR A 224     -27.891 -14.064  17.679  1.00  0.67           C  
ATOM   1800  CB  THR A 224     -25.521 -14.728  18.148  1.00  0.67           C  
ATOM   1801  O   THR A 224     -28.707 -14.959  17.909  1.00  0.67           O  
ATOM   1802  CG2 THR A 224     -24.300 -15.436  17.570  1.00  0.67           C  
ATOM   1803  OG1 THR A 224     -25.099 -13.517  18.787  1.00  0.67           O  
ATOM   1804  N   PHE A 225     -28.387 -12.836  17.599  1.00  0.60           N  
ATOM   1805  CA  PHE A 225     -29.645 -12.481  18.246  1.00  0.60           C  
ATOM   1806  C   PHE A 225     -30.756 -12.317  17.215  1.00  0.60           C  
ATOM   1807  CB  PHE A 225     -29.489 -11.193  19.059  1.00  0.60           C  
ATOM   1808  O   PHE A 225     -31.929 -12.189  17.574  1.00  0.60           O  
ATOM   1809  CG  PHE A 225     -28.940 -11.411  20.443  1.00  0.60           C  
ATOM   1810  CD1 PHE A 225     -29.771 -11.817  21.480  1.00  0.60           C  
ATOM   1811  CD2 PHE A 225     -27.591 -11.209  20.707  1.00  0.60           C  
ATOM   1812  CE1 PHE A 225     -29.265 -12.020  22.761  1.00  0.60           C  
ATOM   1813  CE2 PHE A 225     -27.078 -11.410  21.985  1.00  0.60           C  
ATOM   1814  CZ  PHE A 225     -27.917 -11.814  23.011  1.00  0.60           C  
ATOM   1815  N   VAL A 226     -30.466 -12.708  15.933  1.00  0.53           N  
ATOM   1816  CA  VAL A 226     -31.590 -12.689  15.003  1.00  0.53           C  
ATOM   1817  C   VAL A 226     -32.126 -14.106  14.811  1.00  0.53           C  
ATOM   1818  CB  VAL A 226     -31.189 -12.082  13.640  1.00  0.53           C  
ATOM   1819  O   VAL A 226     -31.387 -15.006  14.405  1.00  0.53           O  
ATOM   1820  CG1 VAL A 226     -32.376 -12.082  12.678  1.00  0.53           C  
ATOM   1821  CG2 VAL A 226     -30.648 -10.665  13.826  1.00  0.53           C  
ATOM   1822  N   PRO A 227     -33.192 -14.561  15.584  1.00  0.49           N  
ATOM   1823  CA  PRO A 227     -33.778 -15.898  15.460  1.00  0.49           C  
ATOM   1824  C   PRO A 227     -34.087 -16.275  14.013  1.00  0.49           C  
ATOM   1825  CB  PRO A 227     -35.063 -15.797  16.285  1.00  0.49           C  
ATOM   1826  O   PRO A 227     -34.596 -15.449  13.251  1.00  0.49           O  
ATOM   1827  CG  PRO A 227     -35.226 -14.337  16.561  1.00  0.49           C  
ATOM   1828  CD  PRO A 227     -33.994 -13.622  16.087  1.00  0.49           C  
ATOM   1829  N   ALA A 228     -33.255 -17.039  13.250  1.00  0.57           N  
ATOM   1830  CA  ALA A 228     -33.404 -17.882  12.066  1.00  0.57           C  
ATOM   1831  C   ALA A 228     -34.791 -18.515  12.014  1.00  0.57           C  
ATOM   1832  CB  ALA A 228     -32.327 -18.964  12.045  1.00  0.57           C  
ATOM   1833  O   ALA A 228     -35.163 -19.127  11.010  1.00  0.57           O  
ATOM   1834  N   ASP A 229     -35.956 -17.733  12.142  1.00  0.50           N  
ATOM   1835  CA  ASP A 229     -37.129 -18.515  11.764  1.00  0.50           C  
ATOM   1836  C   ASP A 229     -38.348 -17.616  11.567  1.00  0.50           C  
ATOM   1837  CB  ASP A 229     -37.427 -19.581  12.820  1.00  0.50           C  
ATOM   1838  O   ASP A 229     -38.924 -17.121  12.538  1.00  0.50           O  
ATOM   1839  CG  ASP A 229     -37.185 -20.994  12.320  1.00  0.50           C  
ATOM   1840  OD1 ASP A 229     -36.891 -21.175  11.119  1.00  0.50           O  
ATOM   1841  OD2 ASP A 229     -37.291 -21.937  13.135  1.00  0.50           O  
ATOM   1842  N   SER A 230     -38.461 -16.755  10.476  1.00  0.50           N  
ATOM   1843  CA  SER A 230     -39.861 -16.635  10.082  1.00  0.50           C  
ATOM   1844  C   SER A 230     -40.068 -17.077   8.637  1.00  0.50           C  
ATOM   1845  CB  SER A 230     -40.345 -15.195  10.257  1.00  0.50           C  
ATOM   1846  O   SER A 230     -39.314 -16.681   7.746  1.00  0.50           O  
ATOM   1847  OG  SER A 230     -39.263 -14.334  10.568  1.00  0.50           O  
ATOM   1848  N   PRO A 231     -40.613 -18.285   8.371  1.00  0.62           N  
ATOM   1849  CA  PRO A 231     -41.066 -18.694   7.039  1.00  0.62           C  
ATOM   1850  C   PRO A 231     -42.079 -17.723   6.437  1.00  0.62           C  
ATOM   1851  CB  PRO A 231     -41.704 -20.063   7.289  1.00  0.62           C  
ATOM   1852  O   PRO A 231     -42.784 -17.025   7.172  1.00  0.62           O  
ATOM   1853  CG  PRO A 231     -42.029 -20.072   8.748  1.00  0.62           C  
ATOM   1854  CD  PRO A 231     -41.308 -18.930   9.405  1.00  0.62           C  
ATOM   1855  N   PRO A 232     -41.830 -17.391   5.027  1.00  0.68           N  
ATOM   1856  CA  PRO A 232     -42.805 -16.602   4.269  1.00  0.68           C  
ATOM   1857  C   PRO A 232     -44.208 -17.203   4.309  1.00  0.68           C  
ATOM   1858  CB  PRO A 232     -42.243 -16.620   2.845  1.00  0.68           C  
ATOM   1859  O   PRO A 232     -44.362 -18.426   4.269  1.00  0.68           O  
ATOM   1860  CG  PRO A 232     -41.402 -17.855   2.782  1.00  0.68           C  
ATOM   1861  CD  PRO A 232     -41.141 -18.326   4.184  1.00  0.68           C  
ATOM   1862  N   GLU A 233     -45.187 -16.663   5.132  1.00  0.65           N  
ATOM   1863  CA  GLU A 233     -46.613 -16.805   4.854  1.00  0.65           C  
ATOM   1864  C   GLU A 233     -46.888 -16.782   3.353  1.00  0.65           C  
ATOM   1865  CB  GLU A 233     -47.410 -15.700   5.552  1.00  0.65           C  
ATOM   1866  O   GLU A 233     -46.241 -16.041   2.610  1.00  0.65           O  
ATOM   1867  CG  GLU A 233     -47.702 -15.985   7.018  1.00  0.65           C  
ATOM   1868  CD  GLU A 233     -48.609 -14.948   7.662  1.00  0.65           C  
ATOM   1869  OE1 GLU A 233     -49.047 -15.158   8.816  1.00  0.65           O  
ATOM   1870  OE2 GLU A 233     -48.884 -13.919   7.006  1.00  0.65           O  
