# Supplementary material for: Escherichia coli transcription factors of unknown function: sequence features and possible evolutionary relationships
Source: PeerJ. 2022 Jul 20;10:e13772. doi: 10.7717/peerj.13772 (PMC9308461; doi:10.7717/peerj.13772)
Supplement: Supplemental Information 18 [file peerj-10-13772-s018.zip › Raw Data/PDB files/YgbI_b2735_unrelaxed_model_1.pdb]

ATOM      1  N   MET A   1      12.369  -0.103 -37.931  1.00  0.88           N  
ATOM      2  CA  MET A   1      12.327  -0.835 -36.669  1.00  0.88           C  
ATOM      3  C   MET A   1      10.891  -1.180 -36.287  1.00  0.88           C  
ATOM      4  CB  MET A   1      12.983  -0.020 -35.552  1.00  0.88           C  
ATOM      5  O   MET A   1      10.016  -0.314 -36.298  1.00  0.88           O  
ATOM      6  CG  MET A   1      13.131  -0.781 -34.245  1.00  0.88           C  
ATOM      7  SD  MET A   1      13.878   0.243 -32.917  1.00  0.88           S  
ATOM      8  CE  MET A   1      15.577   0.385 -33.540  1.00  0.88           C  
ATOM      9  N   ILE A   2      10.543  -2.429 -36.221  1.00  0.95           N  
ATOM     10  CA  ILE A   2       9.174  -2.837 -35.925  1.00  0.95           C  
ATOM     11  C   ILE A   2       8.853  -2.543 -34.461  1.00  0.95           C  
ATOM     12  CB  ILE A   2       8.951  -4.334 -36.233  1.00  0.95           C  
ATOM     13  O   ILE A   2       9.760  -2.405 -33.636  1.00  0.95           O  
ATOM     14  CG1 ILE A   2       9.891  -5.199 -35.385  1.00  0.95           C  
ATOM     15  CG2 ILE A   2       9.147  -4.613 -37.726  1.00  0.95           C  
ATOM     16  CD1 ILE A   2       9.634  -6.695 -35.508  1.00  0.95           C  
ATOM     17  N   PRO A   3       7.582  -2.358 -34.132  1.00  0.96           N  
ATOM     18  CA  PRO A   3       7.133  -1.937 -32.804  1.00  0.96           C  
ATOM     19  C   PRO A   3       7.676  -2.826 -31.687  1.00  0.96           C  
ATOM     20  CB  PRO A   3       5.609  -2.046 -32.896  1.00  0.96           C  
ATOM     21  O   PRO A   3       8.121  -2.322 -30.653  1.00  0.96           O  
ATOM     22  CG  PRO A   3       5.292  -1.767 -34.329  1.00  0.96           C  
ATOM     23  CD  PRO A   3       6.362  -2.385 -35.183  1.00  0.96           C  
ATOM     24  N   VAL A   4       7.706  -4.115 -31.858  1.00  0.96           N  
ATOM     25  CA  VAL A   4       8.161  -5.058 -30.842  1.00  0.96           C  
ATOM     26  C   VAL A   4       9.633  -4.807 -30.525  1.00  0.96           C  
ATOM     27  CB  VAL A   4       7.956  -6.522 -31.293  1.00  0.96           C  
ATOM     28  O   VAL A   4      10.029  -4.786 -29.357  1.00  0.96           O  
ATOM     29  CG1 VAL A   4       8.594  -7.489 -30.298  1.00  0.96           C  
ATOM     30  CG2 VAL A   4       6.467  -6.825 -31.458  1.00  0.96           C  
ATOM     31  N   GLU A   5      10.454  -4.569 -31.515  1.00  0.96           N  
ATOM     32  CA  GLU A   5      11.878  -4.291 -31.348  1.00  0.96           C  
ATOM     33  C   GLU A   5      12.099  -2.969 -30.618  1.00  0.96           C  
ATOM     34  CB  GLU A   5      12.583  -4.265 -32.707  1.00  0.96           C  
ATOM     35  O   GLU A   5      12.941  -2.883 -29.722  1.00  0.96           O  
ATOM     36  CG  GLU A   5      12.720  -5.636 -33.354  1.00  0.96           C  
ATOM     37  CD  GLU A   5      13.319  -5.583 -34.750  1.00  0.96           C  
ATOM     38  OE1 GLU A   5      13.564  -6.656 -35.347  1.00  0.96           O  
ATOM     39  OE2 GLU A   5      13.547  -4.459 -35.251  1.00  0.96           O  
ATOM     40  N   ARG A   6      11.291  -2.009 -30.931  1.00  0.97           N  
ATOM     41  CA  ARG A   6      11.390  -0.700 -30.293  1.00  0.97           C  
ATOM     42  C   ARG A   6      11.060  -0.790 -28.807  1.00  0.97           C  
ATOM     43  CB  ARG A   6      10.460   0.304 -30.977  1.00  0.97           C  
ATOM     44  O   ARG A   6      11.775  -0.232 -27.972  1.00  0.97           O  
ATOM     45  CG  ARG A   6      10.947   1.743 -30.905  1.00  0.97           C  
ATOM     46  CD  ARG A   6       9.998   2.696 -31.616  1.00  0.97           C  
ATOM     47  NE  ARG A   6       8.610   2.467 -31.224  1.00  0.97           N  
ATOM     48  NH1 ARG A   6       7.977   1.538 -33.242  1.00  0.97           N  
ATOM     49  NH2 ARG A   6       6.449   1.760 -31.548  1.00  0.97           N  
ATOM     50  CZ  ARG A   6       7.682   1.922 -32.006  1.00  0.97           C  
ATOM     51  N   ARG A   7      10.014  -1.464 -28.496  1.00  0.97           N  
ATOM     52  CA  ARG A   7       9.600  -1.605 -27.103  1.00  0.97           C  
ATOM     53  C   ARG A   7      10.649  -2.361 -26.294  1.00  0.97           C  
ATOM     54  CB  ARG A   7       8.251  -2.323 -27.014  1.00  0.97           C  
ATOM     55  O   ARG A   7      10.875  -2.055 -25.122  1.00  0.97           O  
ATOM     56  CG  ARG A   7       7.078  -1.492 -27.507  1.00  0.97           C  
ATOM     57  CD  ARG A   7       5.744  -2.114 -27.118  1.00  0.97           C  
ATOM     58  NE  ARG A   7       5.518  -3.380 -27.808  1.00  0.97           N  
ATOM     59  NH1 ARG A   7       4.576  -2.424 -29.689  1.00  0.97           N  
ATOM     60  NH2 ARG A   7       4.810  -4.701 -29.549  1.00  0.97           N  
ATOM     61  CZ  ARG A   7       4.968  -3.499 -29.014  1.00  0.97           C  
ATOM     62  N   GLN A   8      11.272  -3.335 -26.883  1.00  0.97           N  
ATOM     63  CA  GLN A   8      12.361  -4.051 -26.226  1.00  0.97           C  
ATOM     64  C   GLN A   8      13.537  -3.121 -25.940  1.00  0.97           C  
ATOM     65  CB  GLN A   8      12.822  -5.232 -27.082  1.00  0.97           C  
ATOM     66  O   GLN A   8      14.131  -3.176 -24.861  1.00  0.97           O  
ATOM     67  CG  GLN A   8      13.831  -6.137 -26.388  1.00  0.97           C  
ATOM     68  CD  GLN A   8      13.308  -6.709 -25.084  1.00  0.97           C  
ATOM     69  NE2 GLN A   8      14.137  -6.676 -24.047  1.00  0.97           N  
ATOM     70  OE1 GLN A   8      12.167  -7.176 -25.010  1.00  0.97           O  
ATOM     71  N   ILE A   9      13.868  -2.267 -26.873  1.00  0.97           N  
ATOM     72  CA  ILE A   9      14.942  -1.296 -26.692  1.00  0.97           C  
ATOM     73  C   ILE A   9      14.595  -0.351 -25.543  1.00  0.97           C  
ATOM     74  CB  ILE A   9      15.203  -0.493 -27.986  1.00  0.97           C  
ATOM     75  O   ILE A   9      15.445  -0.045 -24.705  1.00  0.97           O  
ATOM     76  CG1 ILE A   9      15.795  -1.402 -29.068  1.00  0.97           C  
ATOM     77  CG2 ILE A   9      16.124   0.698 -27.707  1.00  0.97           C  
ATOM     78  CD1 ILE A   9      15.904  -0.745 -30.438  1.00  0.97           C  
ATOM     79  N   ILE A  10      13.379   0.098 -25.512  1.00  0.98           N  
ATOM     80  CA  ILE A  10      12.906   0.973 -24.444  1.00  0.98           C  
ATOM     81  C   ILE A  10      13.101   0.289 -23.093  1.00  0.98           C  
ATOM     82  CB  ILE A  10      11.422   1.356 -24.642  1.00  0.98           C  
ATOM     83  O   ILE A  10      13.656   0.882 -22.164  1.00  0.98           O  
ATOM     84  CG1 ILE A  10      11.266   2.278 -25.857  1.00  0.98           C  
ATOM     85  CG2 ILE A  10      10.861   2.014 -23.379  1.00  0.98           C  
ATOM     86  CD1 ILE A  10       9.823   2.488 -26.293  1.00  0.98           C  
ATOM     87  N   LEU A  11      12.698  -0.913 -22.972  1.00  0.97           N  
ATOM     88  CA  LEU A  11      12.809  -1.656 -21.722  1.00  0.97           C  
ATOM     89  C   LEU A  11      14.268  -1.806 -21.306  1.00  0.97           C  
ATOM     90  CB  LEU A  11      12.161  -3.036 -21.858  1.00  0.97           C  
ATOM     91  O   LEU A  11      14.596  -1.688 -20.123  1.00  0.97           O  
ATOM     92  CG  LEU A  11      10.635  -3.061 -21.972  1.00  0.97           C  
ATOM     93  CD1 LEU A  11      10.149  -4.475 -22.269  1.00  0.97           C  
ATOM     94  CD2 LEU A  11       9.995  -2.527 -20.696  1.00  0.97           C  
ATOM     95  N   GLU A  12      15.120  -2.086 -22.243  1.00  0.97           N  
ATOM     96  CA  GLU A  12      16.548  -2.217 -21.970  1.00  0.97           C  
ATOM     97  C   GLU A  12      17.131  -0.908 -21.445  1.00  0.97           C  
ATOM     98  CB  GLU A  12      17.298  -2.660 -23.228  1.00  0.97           C  
ATOM     99  O   GLU A  12      17.911  -0.908 -20.490  1.00  0.97           O  
ATOM    100  CG  GLU A  12      17.037  -4.106 -23.623  1.00  0.97           C  
ATOM    101  CD  GLU A  12      17.617  -4.473 -24.979  1.00  0.97           C  
ATOM    102  OE1 GLU A  12      17.422  -5.623 -25.432  1.00  0.97           O  
ATOM    103  OE2 GLU A  12      18.274  -3.602 -25.593  1.00  0.97           O  
ATOM    104  N   MET A  13      16.710   0.121 -22.083  1.00  0.97           N  
ATOM    105  CA  MET A  13      17.200   1.430 -21.662  1.00  0.97           C  
ATOM    106  C   MET A  13      16.708   1.770 -20.259  1.00  0.97           C  
ATOM    107  CB  MET A  13      16.758   2.513 -22.648  1.00  0.97           C  
ATOM    108  O   MET A  13      17.465   2.297 -19.442  1.00  0.97           O  
ATOM    109  CG  MET A  13      17.439   2.422 -24.005  1.00  0.97           C  
ATOM    110  SD  MET A  13      16.892   3.742 -25.156  1.00  0.97           S  
ATOM    111  CE  MET A  13      17.773   5.164 -24.453  1.00  0.97           C  
ATOM    112  N   VAL A  14      15.517   1.512 -20.038  1.00  0.95           N  
ATOM    113  CA  VAL A  14      14.944   1.774 -18.722  1.00  0.95           C  
ATOM    114  C   VAL A  14      15.651   0.920 -17.672  1.00  0.95           C  
ATOM    115  CB  VAL A  14      13.424   1.498 -18.699  1.00  0.95           C  
ATOM    116  O   VAL A  14      15.958   1.398 -16.577  1.00  0.95           O  
ATOM    117  CG1 VAL A  14      12.893   1.522 -17.267  1.00  0.95           C  
ATOM    118  CG2 VAL A  14      12.685   2.516 -19.564  1.00  0.95           C  
ATOM    119  N   ALA A  15      15.889  -0.304 -17.985  1.00  0.91           N  
ATOM    120  CA  ALA A  15      16.585  -1.218 -17.082  1.00  0.91           C  
ATOM    121  C   ALA A  15      17.981  -0.700 -16.747  1.00  0.91           C  
ATOM    122  CB  ALA A  15      16.672  -2.612 -17.699  1.00  0.91           C  
ATOM    123  O   ALA A  15      18.432  -0.808 -15.604  1.00  0.91           O  
ATOM    124  N   GLU A  16      18.596  -0.117 -17.727  1.00  0.93           N  
ATOM    125  CA  GLU A  16      19.970   0.355 -17.587  1.00  0.93           C  
ATOM    126  C   GLU A  16      20.021   1.701 -16.869  1.00  0.93           C  
ATOM    127  CB  GLU A  16      20.643   0.466 -18.958  1.00  0.93           C  
ATOM    128  O   GLU A  16      20.824   1.891 -15.952  1.00  0.93           O  
ATOM    129  CG  GLU A  16      22.117   0.837 -18.892  1.00  0.93           C  
ATOM    130  CD  GLU A  16      22.770   0.948 -20.260  1.00  0.93           C  
ATOM    131  OE1 GLU A  16      23.980   1.262 -20.332  1.00  0.93           O  
ATOM    132  OE2 GLU A  16      22.065   0.722 -21.269  1.00  0.93           O  
ATOM    133  N   LYS A  17      19.172   2.583 -17.144  1.00  0.92           N  
ATOM    134  CA  LYS A  17      19.299   3.969 -16.702  1.00  0.92           C  
ATOM    135  C   LYS A  17      18.309   4.282 -15.584  1.00  0.92           C  
ATOM    136  CB  LYS A  17      19.086   4.928 -17.874  1.00  0.92           C  
ATOM    137  O   LYS A  17      18.464   5.275 -14.871  1.00  0.92           O  
ATOM    138  CG  LYS A  17      20.163   4.844 -18.946  1.00  0.92           C  
ATOM    139  CD  LYS A  17      19.954   5.892 -20.032  1.00  0.92           C  
ATOM    140  CE  LYS A  17      21.049   5.831 -21.088  1.00  0.92           C  
ATOM    141  NZ  LYS A  17      20.875   6.888 -22.128  1.00  0.92           N  
ATOM    142  N   GLY A  18      17.408   3.450 -15.425  1.00  0.89           N  
ATOM    143  CA  GLY A  18      16.343   3.705 -14.468  1.00  0.89           C  
ATOM    144  C   GLY A  18      15.240   4.585 -15.024  1.00  0.89           C  
ATOM    145  O   GLY A  18      14.076   4.182 -15.061  1.00  0.89           O  
ATOM    146  N   ILE A  19      15.565   5.834 -15.473  1.00  0.92           N  
ATOM    147  CA  ILE A  19      14.614   6.764 -16.070  1.00  0.92           C  
ATOM    148  C   ILE A  19      15.128   7.224 -17.433  1.00  0.92           C  
ATOM    149  CB  ILE A  19      14.364   7.983 -15.153  1.00  0.92           C  
ATOM    150  O   ILE A  19      16.315   7.520 -17.588  1.00  0.92           O  
ATOM    151  CG1 ILE A  19      13.210   8.833 -15.698  1.00  0.92           C  
ATOM    152  CG2 ILE A  19      15.638   8.819 -15.007  1.00  0.92           C  
ATOM    153  CD1 ILE A  19      12.645   9.826 -14.692  1.00  0.92           C  
ATOM    154  N   VAL A  20      14.294   7.167 -18.403  1.00  0.96           N  
ATOM    155  CA  VAL A  20      14.670   7.571 -19.754  1.00  0.96           C  
ATOM    156  C   VAL A  20      13.667   8.592 -20.286  1.00  0.96           C  
ATOM    157  CB  VAL A  20      14.753   6.358 -20.707  1.00  0.96           C  
ATOM    158  O   VAL A  20      12.455   8.404 -20.160  1.00  0.96           O  
ATOM    159  CG1 VAL A  20      15.225   6.792 -22.094  1.00  0.96           C  
ATOM    160  CG2 VAL A  20      15.682   5.290 -20.133  1.00  0.96           C  
ATOM    161  N   SER A  21      14.185   9.679 -20.915  1.00  0.97           N  
ATOM    162  CA  SER A  21      13.310  10.724 -21.435  1.00  0.97           C  
ATOM    163  C   SER A  21      12.769  10.357 -22.813  1.00  0.97           C  
ATOM    164  CB  SER A  21      14.053  12.059 -21.510  1.00  0.97           C  
ATOM    165  O   SER A  21      13.387   9.576 -23.540  1.00  0.97           O  
ATOM    166  OG  SER A  21      15.016  12.041 -22.549  1.00  0.97           O  
ATOM    167  N   ILE A  22      11.670  10.885 -23.146  1.00  0.97           N  
ATOM    168  CA  ILE A  22      11.061  10.688 -24.457  1.00  0.97           C  
ATOM    169  C   ILE A  22      11.998  11.210 -25.545  1.00  0.97           C  
ATOM    170  CB  ILE A  22       9.687  11.387 -24.553  1.00  0.97           C  
ATOM    171  O   ILE A  22      12.164  10.573 -26.588  1.00  0.97           O  
ATOM    172  CG1 ILE A  22       8.668  10.690 -23.644  1.00  0.97           C  
ATOM    173  CG2 ILE A  22       9.196  11.417 -26.003  1.00  0.97           C  
ATOM    174  CD1 ILE A  22       7.328  11.406 -23.551  1.00  0.97           C  
ATOM    175  N   ALA A  23      12.667  12.289 -25.261  1.00  0.96           N  
ATOM    176  CA  ALA A  23      13.616  12.884 -26.199  1.00  0.96           C  
ATOM    177  C   ALA A  23      14.767  11.928 -26.495  1.00  0.96           C  
ATOM    178  CB  ALA A  23      14.151  14.203 -25.648  1.00  0.96           C  
ATOM    179  O   ALA A  23      15.167  11.767 -27.650  1.00  0.96           O  
ATOM    180  N   GLU A  24      15.237  11.305 -25.409  1.00  0.97           N  
ATOM    181  CA  GLU A  24      16.325  10.343 -25.560  1.00  0.97           C  
ATOM    182  C   GLU A  24      15.896   9.153 -26.414  1.00  0.97           C  
ATOM    183  CB  GLU A  24      16.809   9.860 -24.190  1.00  0.97           C  
ATOM    184  O   GLU A  24      16.645   8.705 -27.284  1.00  0.97           O  
ATOM    185  CG  GLU A  24      17.639  10.887 -23.434  1.00  0.97           C  
ATOM    186  CD  GLU A  24      18.034  10.430 -22.039  1.00  0.97           C  
ATOM    187  OE1 GLU A  24      18.790  11.155 -21.353  1.00  0.97           O  
ATOM    188  OE2 GLU A  24      17.585   9.336 -21.628  1.00  0.97           O  
ATOM    189  N   LEU A  25      14.699   8.708 -26.212  1.00  0.98           N  
ATOM    190  CA  LEU A  25      14.170   7.567 -26.951  1.00  0.98           C  
ATOM    191  C   LEU A  25      13.978   7.915 -28.424  1.00  0.98           C  
ATOM    192  CB  LEU A  25      12.842   7.105 -26.346  1.00  0.98           C  
ATOM    193  O   LEU A  25      14.307   7.115 -29.303  1.00  0.98           O  
ATOM    194  CG  LEU A  25      12.915   6.469 -24.957  1.00  0.98           C  
ATOM    195  CD1 LEU A  25      11.513   6.279 -24.387  1.00  0.98           C  
ATOM    196  CD2 LEU A  25      13.658   5.139 -25.016  1.00  0.98           C  
ATOM    197  N   THR A  26      13.534   9.111 -28.633  1.00  0.97           N  
ATOM    198  CA  THR A  26      13.330   9.583 -29.998  1.00  0.97           C  
ATOM    199  C   THR A  26      14.655   9.648 -30.751  1.00  0.97           C  
ATOM    200  CB  THR A  26      12.658  10.968 -30.016  1.00  0.97           C  
ATOM    201  O   THR A  26      14.751   9.189 -31.891  1.00  0.97           O  
ATOM    202  CG2 THR A  26      12.420  11.446 -31.444  1.00  0.97           C  
ATOM    203  OG1 THR A  26      11.399  10.891 -29.334  1.00  0.97           O  
ATOM    204  N   ASP A  27      15.634  10.187 -30.065  1.00  0.97           N  
ATOM    205  CA  ASP A  27      16.953  10.341 -30.672  1.00  0.97           C  
ATOM    206  C   ASP A  27      17.592   8.982 -30.949  1.00  0.97           C  
ATOM    207  CB  ASP A  27      17.864  11.176 -29.770  1.00  0.97           C  
ATOM    208  O   ASP A  27      18.126   8.751 -32.036  1.00  0.97           O  
ATOM    209  CG  ASP A  27      17.495  12.649 -29.756  1.00  0.97           C  
ATOM    210  OD1 ASP A  27      16.721  13.092 -30.632  1.00  0.97           O  
ATOM    211  OD2 ASP A  27      17.985  13.374 -28.864  1.00  0.97           O  
ATOM    212  N   ARG A  28      17.422   8.100 -30.018  1.00  0.96           N  
ATOM    213  CA  ARG A  28      18.057   6.789 -30.105  1.00  0.96           C  
ATOM    214  C   ARG A  28      17.438   5.953 -31.220  1.00  0.96           C  
ATOM    215  CB  ARG A  28      17.946   6.049 -28.770  1.00  0.96           C  
ATOM    216  O   ARG A  28      18.149   5.263 -31.953  1.00  0.96           O  
ATOM    217  CG  ARG A  28      18.428   4.608 -28.824  1.00  0.96           C  
ATOM    218  CD  ARG A  28      19.936   4.524 -29.017  1.00  0.96           C  
ATOM    219  NE  ARG A  28      20.423   3.156 -28.869  1.00  0.96           N  
ATOM    220  NH1 ARG A  28      21.293   3.016 -31.005  1.00  0.96           N  
ATOM    221  NH2 ARG A  28      21.457   1.231 -29.576  1.00  0.96           N  
ATOM    222  CZ  ARG A  28      21.057   2.471 -29.817  1.00  0.96           C  
ATOM    223  N   MET A  29      16.177   5.999 -31.439  1.00  0.96           N  
ATOM    224  CA  MET A  29      15.489   5.078 -32.339  1.00  0.96           C  
ATOM    225  C   MET A  29      15.095   5.778 -33.635  1.00  0.96           C  
ATOM    226  CB  MET A  29      14.249   4.490 -31.664  1.00  0.96           C  
ATOM    227  O   MET A  29      14.615   5.136 -34.572  1.00  0.96           O  
ATOM    228  CG  MET A  29      14.565   3.586 -30.483  1.00  0.96           C  
ATOM    229  SD  MET A  29      13.057   2.853 -29.737  1.00  0.96           S  
ATOM    230  CE  MET A  29      12.426   4.285 -28.819  1.00  0.96           C  
ATOM    231  N   ASN A  30      15.434   7.146 -33.707  1.00  0.97           N  
ATOM    232  CA  ASN A  30      15.115   7.965 -34.871  1.00  0.97           C  
ATOM    233  C   ASN A  30      13.653   7.814 -35.280  1.00  0.97           C  
ATOM    234  CB  ASN A  30      16.034   7.613 -36.043  1.00  0.97           C  
ATOM    235  O   ASN A  30      13.353   7.576 -36.452  1.00  0.97           O  
ATOM    236  CG  ASN A  30      16.032   8.675 -37.125  1.00  0.97           C  
ATOM    237  ND2 ASN A  30      16.223   8.253 -38.370  1.00  0.97           N  
ATOM    238  OD1 ASN A  30      15.862   9.864 -36.846  1.00  0.97           O  
ATOM    239  N   VAL A  31      12.702   7.874 -34.370  1.00  0.97           N  
ATOM    240  CA  VAL A  31      11.262   7.859 -34.601  1.00  0.97           C  
ATOM    241  C   VAL A  31      10.626   9.101 -33.981  1.00  0.97           C  
ATOM    242  CB  VAL A  31      10.607   6.582 -34.028  1.00  0.97           C  
ATOM    243  O   VAL A  31      11.278   9.831 -33.230  1.00  0.97           O  
ATOM    244  CG1 VAL A  31      11.156   5.336 -34.722  1.00  0.97           C  
ATOM    245  CG2 VAL A  31      10.831   6.500 -32.519  1.00  0.97           C  
ATOM    246  N   SER A  32       9.413   9.351 -34.395  1.00  0.97           N  
ATOM    247  CA  SER A  32       8.719  10.548 -33.931  1.00  0.97           C  
ATOM    248  C   SER A  32       8.339  10.431 -32.458  1.00  0.97           C  
ATOM    249  CB  SER A  32       7.466  10.802 -34.770  1.00  0.97           C  
ATOM    250  O   SER A  32       8.310   9.329 -31.905  1.00  0.97           O  
ATOM    251  OG  SER A  32       6.468   9.836 -34.489  1.00  0.97           O  
ATOM    252  N   HIS A  33       8.110  11.543 -31.762  1.00  0.96           N  
ATOM    253  CA  HIS A  33       7.614  11.578 -30.390  1.00  0.96           C  
ATOM    254  C   HIS A  33       6.323  10.779 -30.250  1.00  0.96           C  
ATOM    255  CB  HIS A  33       7.389  13.023 -29.939  1.00  0.96           C  
ATOM    256  O   HIS A  33       6.155  10.028 -29.286  1.00  0.96           O  
ATOM    257  CG  HIS A  33       8.621  13.685 -29.409  1.00  0.96           C  
ATOM    258  CD2 HIS A  33       9.744  14.107 -30.037  1.00  0.96           C  
ATOM    259  ND1 HIS A  33       8.792  13.978 -28.074  1.00  0.96           N  
ATOM    260  CE1 HIS A  33       9.970  14.555 -27.903  1.00  0.96           C  
ATOM    261  NE2 HIS A  33      10.567  14.645 -29.079  1.00  0.96           N  
ATOM    262  N   MET A  34       5.447  10.896 -31.278  1.00  0.95           N  
ATOM    263  CA  MET A  34       4.150  10.226 -31.265  1.00  0.95           C  
ATOM    264  C   MET A  34       4.319   8.711 -31.291  1.00  0.95           C  
ATOM    265  CB  MET A  34       3.299  10.677 -32.454  1.00  0.95           C  
ATOM    266  O   MET A  34       3.603   7.990 -30.593  1.00  0.95           O  
ATOM    267  CG  MET A  34       2.665  12.046 -32.270  1.00  0.95           C  
ATOM    268  SD  MET A  34       1.817  12.216 -30.651  1.00  0.95           S  
ATOM    269  CE  MET A  34       0.462  11.030 -30.874  1.00  0.95           C  
ATOM    270  N   THR A  35       5.293   8.202 -32.059  1.00  0.97           N  
ATOM    271  CA  THR A  35       5.582   6.774 -32.127  1.00  0.97           C  
ATOM    272  C   THR A  35       6.067   6.255 -30.776  1.00  0.97           C  
ATOM    273  CB  THR A  35       6.637   6.468 -33.206  1.00  0.97           C  
ATOM    274  O   THR A  35       5.601   5.218 -30.300  1.00  0.97           O  
ATOM    275  CG2 THR A  35       6.959   4.978 -33.253  1.00  0.97           C  
ATOM    276  OG1 THR A  35       6.136   6.878 -34.485  1.00  0.97           O  
ATOM    277  N   ILE A  36       6.940   7.006 -30.103  1.00  0.97           N  
ATOM    278  CA  ILE A  36       7.459   6.641 -28.789  1.00  0.97           C  
ATOM    279  C   ILE A  36       6.329   6.663 -27.763  1.00  0.97           C  
ATOM    280  CB  ILE A  36       8.601   7.585 -28.350  1.00  0.97           C  
ATOM    281  O   ILE A  36       6.205   5.748 -26.946  1.00  0.97           O  
ATOM    282  CG1 ILE A  36       9.827   7.396 -29.251  1.00  0.97           C  
ATOM    283  CG2 ILE A  36       8.960   7.352 -26.880  1.00  0.97           C  
ATOM    284  CD1 ILE A  36      10.369   5.973 -29.267  1.00  0.97           C  
ATOM    285  N   ARG A  37       5.473   7.596 -27.881  1.00  0.94           N  
ATOM    286  CA  ARG A  37       4.363   7.715 -26.942  1.00  0.94           C  
ATOM    287  C   ARG A  37       3.424   6.518 -27.048  1.00  0.94           C  
ATOM    288  CB  ARG A  37       3.588   9.012 -27.187  1.00  0.94           C  
ATOM    289  O   ARG A  37       2.983   5.977 -26.032  1.00  0.94           O  
ATOM    290  CG  ARG A  37       4.265  10.250 -26.622  1.00  0.94           C  
ATOM    291  CD  ARG A  37       3.400  11.492 -26.789  1.00  0.94           C  
ATOM    292  NE  ARG A  37       4.007  12.660 -26.157  1.00  0.94           N  
ATOM    293  NH1 ARG A  37       2.452  14.164 -26.970  1.00  0.94           N  
ATOM    294  NH2 ARG A  37       4.172  14.892 -25.641  1.00  0.94           N  
ATOM    295  CZ  ARG A  37       3.542  13.903 -26.258  1.00  0.94           C  
ATOM    296  N   ARG A  38       3.145   6.067 -28.232  1.00  0.95           N  
ATOM    297  CA  ARG A  38       2.292   4.903 -28.450  1.00  0.95           C  
ATOM    298  C   ARG A  38       2.926   3.643 -27.868  1.00  0.95           C  
ATOM    299  CB  ARG A  38       2.017   4.709 -29.943  1.00  0.95           C  
ATOM    300  O   ARG A  38       2.245   2.838 -27.229  1.00  0.95           O  
ATOM    301  CG  ARG A  38       1.017   5.700 -30.518  1.00  0.95           C  
ATOM    302  CD  ARG A  38       0.754   5.441 -31.995  1.00  0.95           C  
ATOM    303  NE  ARG A  38       0.010   6.537 -32.610  1.00  0.95           N  
ATOM    304  NH1 ARG A  38       0.421   5.871 -34.783  1.00  0.95           N  
ATOM    305  NH2 ARG A  38      -0.829   7.747 -34.372  1.00  0.95           N  
ATOM    306  CZ  ARG A  38      -0.131   6.716 -33.920  1.00  0.95           C  
ATOM    307  N   ASP A  39       4.208   3.526 -28.080  1.00  0.97           N  
ATOM    308  CA  ASP A  39       4.932   2.387 -27.526  1.00  0.97           C  
ATOM    309  C   ASP A  39       4.903   2.406 -26.000  1.00  0.97           C  
ATOM    310  CB  ASP A  39       6.379   2.377 -28.024  1.00  0.97           C  
ATOM    311  O   ASP A  39       4.668   1.376 -25.365  1.00  0.97           O  
ATOM    312  CG  ASP A  39       6.506   1.931 -29.470  1.00  0.97           C  
ATOM    313  OD1 ASP A  39       5.623   1.194 -29.960  1.00  0.97           O  
ATOM    314  OD2 ASP A  39       7.498   2.318 -30.124  1.00  0.97           O  
ATOM    315  N   LEU A  40       5.130   3.563 -25.469  1.00  0.96           N  
ATOM    316  CA  LEU A  40       5.155   3.689 -24.015  1.00  0.96           C  
ATOM    317  C   LEU A  40       3.779   3.407 -23.422  1.00  0.96           C  
ATOM    318  CB  LEU A  40       5.623   5.088 -23.607  1.00  0.96           C  
ATOM    319  O   LEU A  40       3.671   2.794 -22.358  1.00  0.96           O  
ATOM    320  CG  LEU A  40       7.071   5.445 -23.948  1.00  0.96           C  
ATOM    321  CD1 LEU A  40       7.406   6.844 -23.439  1.00  0.96           C  
ATOM    322  CD2 LEU A  40       8.029   4.414 -23.362  1.00  0.96           C  
ATOM    323  N   GLN A  41       2.775   3.838 -24.063  1.00  0.92           N  
ATOM    324  CA  GLN A  41       1.416   3.576 -23.602  1.00  0.92           C  
ATOM    325  C   GLN A  41       1.136   2.077 -23.536  1.00  0.92           C  
ATOM    326  CB  GLN A  41       0.397   4.260 -24.516  1.00  0.92           C  
ATOM    327  O   GLN A  41       0.561   1.590 -22.561  1.00  0.92           O  
ATOM    328  CG  GLN A  41       0.314   5.769 -24.323  1.00  0.92           C  
ATOM    329  CD  GLN A  41      -0.641   6.433 -25.297  1.00  0.92           C  
ATOM    330  NE2 GLN A  41      -1.151   7.602 -24.923  1.00  0.92           N  
ATOM    331  OE1 GLN A  41      -0.918   5.900 -26.376  1.00  0.92           O  
ATOM    332  N   LYS A  42       1.586   1.389 -24.571  1.00  0.94           N  
ATOM    333  CA  LYS A  42       1.408  -0.059 -24.611  1.00  0.94           C  
ATOM    334  C   LYS A  42       2.188  -0.739 -23.489  1.00  0.94           C  
ATOM    335  CB  LYS A  42       1.846  -0.617 -25.966  1.00  0.94           C  
ATOM    336  O   LYS A  42       1.664  -1.623 -22.809  1.00  0.94           O  
ATOM    337  CG  LYS A  42       1.444  -2.067 -26.197  1.00  0.94           C  
ATOM    338  CD  LYS A  42       1.635  -2.474 -27.653  1.00  0.94           C  
ATOM    339  CE  LYS A  42       1.192  -3.910 -27.895  1.00  0.94           C  
ATOM    340  NZ  LYS A  42       1.299  -4.288 -29.336  1.00  0.94           N  
ATOM    341  N   LEU A  43       3.412  -0.275 -23.349  1.00  0.95           N  
ATOM    342  CA  LEU A  43       4.241  -0.844 -22.292  1.00  0.95           C  
ATOM    343  C   LEU A  43       3.649  -0.545 -20.918  1.00  0.95           C  
ATOM    344  CB  LEU A  43       5.668  -0.296 -22.375  1.00  0.95           C  
ATOM    345  O   LEU A  43       3.700  -1.388 -20.019  1.00  0.95           O  
ATOM    346  CG  LEU A  43       6.530  -0.821 -23.525  1.00  0.95           C  
ATOM    347  CD1 LEU A  43       7.837  -0.040 -23.607  1.00  0.95           C  
ATOM    348  CD2 LEU A  43       6.801  -2.312 -23.352  1.00  0.95           C  
ATOM    349  N   GLU A  44       3.150   0.637 -20.723  1.00  0.93           N  
ATOM    350  CA  GLU A  44       2.524   1.003 -19.456  1.00  0.93           C  
ATOM    351  C   GLU A  44       1.283   0.155 -19.189  1.00  0.93           C  
ATOM    352  CB  GLU A  44       2.158   2.489 -19.446  1.00  0.93           C  
ATOM    353  O   GLU A  44       1.077  -0.318 -18.070  1.00  0.93           O  
ATOM    354  CG  GLU A  44       1.645   2.987 -18.103  1.00  0.93           C  
ATOM    355  CD  GLU A  44       1.342   4.477 -18.091  1.00  0.93           C  
ATOM    356  OE1 GLU A  44       1.639   5.149 -17.078  1.00  0.93           O  
ATOM    357  OE2 GLU A  44       0.802   4.976 -19.104  1.00  0.93           O  
ATOM    358  N   GLN A  45       0.513  -0.054 -20.172  1.00  0.89           N  
ATOM    359  CA  GLN A  45      -0.690  -0.873 -20.069  1.00  0.89           C  
ATOM    360  C   GLN A  45      -0.349  -2.303 -19.661  1.00  0.89           C  
ATOM    361  CB  GLN A  45      -1.455  -0.873 -21.393  1.00  0.89           C  
ATOM    362  O   GLN A  45      -1.131  -2.960 -18.970  1.00  0.89           O  
ATOM    363  CG  GLN A  45      -2.225   0.414 -21.659  1.00  0.89           C  
ATOM    364  CD  GLN A  45      -2.867   0.441 -23.033  1.00  0.89           C  
ATOM    365  NE2 GLN A  45      -3.469   1.572 -23.385  1.00  0.89           N  
ATOM    366  OE1 GLN A  45      -2.821  -0.546 -23.774  1.00  0.89           O  
ATOM    367  N   GLN A  46       0.850  -2.722 -20.075  1.00  0.89           N  
ATOM    368  CA  GLN A  46       1.318  -4.066 -19.754  1.00  0.89           C  
ATOM    369  C   GLN A  46       1.988  -4.103 -18.384  1.00  0.89           C  
ATOM    370  CB  GLN A  46       2.288  -4.567 -20.826  1.00  0.89           C  
ATOM    371  O   GLN A  46       2.398  -5.168 -17.915  1.00  0.89           O  
ATOM    372  CG  GLN A  46       1.649  -4.749 -22.196  1.00  0.89           C  
ATOM    373  CD  GLN A  46       2.670  -4.993 -23.292  1.00  0.89           C  
ATOM    374  NE2 GLN A  46       2.190  -5.322 -24.487  1.00  0.89           N  
ATOM    375  OE1 GLN A  46       3.879  -4.887 -23.067  1.00  0.89           O  
ATOM    376  N   GLY A  47       2.214  -2.892 -17.807  1.00  0.87           N  
ATOM    377  CA  GLY A  47       2.848  -2.790 -16.503  1.00  0.87           C  
ATOM    378  C   GLY A  47       4.363  -2.843 -16.570  1.00  0.87           C  
ATOM    379  O   GLY A  47       5.027  -3.075 -15.557  1.00  0.87           O  
ATOM    380  N   ALA A  48       4.903  -2.788 -17.782  1.00  0.91           N  
ATOM    381  CA  ALA A  48       6.343  -2.935 -17.976  1.00  0.91           C  
ATOM    382  C   ALA A  48       7.079  -1.644 -17.629  1.00  0.91           C  
ATOM    383  CB  ALA A  48       6.648  -3.347 -19.414  1.00  0.91           C  
ATOM    384  O   ALA A  48       8.269  -1.667 -17.308  1.00  0.91           O  
ATOM    385  N   VAL A  49       6.368  -0.511 -17.694  1.00  0.93           N  
ATOM    386  CA  VAL A  49       6.974   0.776 -17.368  1.00  0.93           C  
ATOM    387  C   VAL A  49       5.925   1.700 -16.754  1.00  0.93           C  
ATOM    388  CB  VAL A  49       7.604   1.438 -18.614  1.00  0.93           C  
ATOM    389  O   VAL A  49       4.731   1.394 -16.774  1.00  0.93           O  
ATOM    390  CG1 VAL A  49       8.720   0.564 -19.184  1.00  0.93           C  
ATOM    391  CG2 VAL A  49       6.537   1.706 -19.673  1.00  0.93           C  
ATOM    392  N   VAL A  50       6.384   2.791 -16.107  1.00  0.91           N  
ATOM    393  CA  VAL A  50       5.549   3.874 -15.598  1.00  0.91           C  
ATOM    394  C   VAL A  50       5.934   5.187 -16.276  1.00  0.91           C  
ATOM    395  CB  VAL A  50       5.670   4.011 -14.063  1.00  0.91           C  
ATOM    396  O   VAL A  50       7.117   5.523 -16.365  1.00  0.91           O  
ATOM    397  CG1 VAL A  50       4.809   5.165 -13.554  1.00  0.91           C  
ATOM    398  CG2 VAL A  50       5.275   2.704 -13.379  1.00  0.91           C  
ATOM    399  N   LEU A  51       4.883   5.862 -16.773  1.00  0.91           N  
ATOM    400  CA  LEU A  51       5.151   7.156 -17.390  1.00  0.91           C  
ATOM    401  C   LEU A  51       5.360   8.232 -16.329  1.00  0.91           C  
ATOM    402  CB  LEU A  51       4.001   7.556 -18.318  1.00  0.91           C  
ATOM    403  O   LEU A  51       4.622   8.287 -15.342  1.00  0.91           O  
ATOM    404  CG  LEU A  51       3.793   6.680 -19.555  1.00  0.91           C  
ATOM    405  CD1 LEU A  51       2.545   7.121 -20.312  1.00  0.91           C  
ATOM    406  CD2 LEU A  51       5.020   6.733 -20.460  1.00  0.91           C  
ATOM    407  N   VAL A  52       6.402   8.961 -16.442  1.00  0.88           N  
ATOM    408  CA  VAL A  52       6.684  10.110 -15.588  1.00  0.88           C  
ATOM    409  C   VAL A  52       6.772  11.377 -16.437  1.00  0.88           C  
ATOM    410  CB  VAL A  52       7.990   9.914 -14.786  1.00  0.88           C  
ATOM    411  O   VAL A  52       6.679  11.316 -17.665  1.00  0.88           O  
ATOM    412  CG1 VAL A  52       7.871   8.719 -13.843  1.00  0.88           C  
ATOM    413  CG2 VAL A  52       9.175   9.735 -15.734  1.00  0.88           C  
ATOM    414  N   SER A  53       6.845  12.471 -15.755  1.00  0.85           N  
ATOM    415  CA  SER A  53       6.901  13.727 -16.496  1.00  0.85           C  
ATOM    416  C   SER A  53       8.081  13.748 -17.461  1.00  0.85           C  
ATOM    417  CB  SER A  53       6.996  14.913 -15.536  1.00  0.85           C  
ATOM    418  O   SER A  53       9.238  13.695 -17.037  1.00  0.85           O  
ATOM    419  OG  SER A  53       6.926  16.140 -16.243  1.00  0.85           O  
ATOM    420  N   GLY A  54       7.804  13.546 -18.776  1.00  0.88           N  
ATOM    421  CA  GLY A  54       8.793  13.730 -19.826  1.00  0.88           C  
ATOM    422  C   GLY A  54       9.563  12.463 -20.148  1.00  0.88           C  
ATOM    423  O   GLY A  54      10.502  12.488 -20.947  1.00  0.88           O  
ATOM    424  N   GLY A  55       9.158  11.421 -19.444  1.00  0.92           N  
ATOM    425  CA  GLY A  55       9.929  10.217 -19.708  1.00  0.92           C  
ATOM    426  C   GLY A  55       9.237   8.950 -19.241  1.00  0.92           C  
ATOM    427  O   GLY A  55       8.007   8.890 -19.193  1.00  0.92           O  
ATOM    428  N   VAL A  56      10.066   7.880 -19.054  1.00  0.94           N  
ATOM    429  CA  VAL A  56       9.562   6.572 -18.651  1.00  0.94           C  
ATOM    430  C   VAL A  56      10.543   5.915 -17.683  1.00  0.94           C  
ATOM    431  CB  VAL A  56       9.322   5.655 -19.871  1.00  0.94           C  
ATOM    432  O   VAL A  56      11.750   6.158 -17.753  1.00  0.94           O  
ATOM    433  CG1 VAL A  56      10.621   5.437 -20.645  1.00  0.94           C  
ATOM    434  CG2 VAL A  56       8.730   4.319 -19.426  1.00  0.94           C  
ATOM    435  N   GLN A  57      10.102   5.179 -16.695  1.00  0.93           N  
ATOM    436  CA  GLN A  57      10.919   4.446 -15.734  1.00  0.93           C  
ATOM    437  C   GLN A  57      10.323   3.072 -15.439  1.00  0.93           C  
ATOM    438  CB  GLN A  57      11.067   5.243 -14.437  1.00  0.93           C  
ATOM    439  O   GLN A  57       9.200   2.776 -15.853  1.00  0.93           O  
ATOM    440  CG  GLN A  57       9.774   5.370 -13.642  1.00  0.93           C  
ATOM    441  CD  GLN A  57       9.951   6.149 -12.352  1.00  0.93           C  
ATOM    442  NE2 GLN A  57       9.047   5.937 -11.402  1.00  0.93           N  
ATOM    443  OE1 GLN A  57      10.894   6.934 -12.211  1.00  0.93           O  
ATOM    444  N   SER A  58      11.058   2.219 -14.744  1.00  0.90           N  
ATOM    445  CA  SER A  58      10.557   0.926 -14.291  1.00  0.90           C  
ATOM    446  C   SER A  58       9.562   1.088 -13.147  1.00  0.90           C  
ATOM    447  CB  SER A  58      11.713   0.028 -13.848  1.00  0.90           C  
ATOM    448  O   SER A  58       9.678   2.015 -12.343  1.00  0.90           O  
ATOM    449  OG  SER A  58      12.566  -0.270 -14.941  1.00  0.90           O  
ATOM    450  N   PRO A  59       8.539   0.250 -13.242  1.00  0.85           N  
ATOM    451  CA  PRO A  59       7.638   0.343 -12.091  1.00  0.85           C  
ATOM    452  C   PRO A  59       8.348   0.086 -10.764  1.00  0.85           C  
ATOM    453  CB  PRO A  59       6.595  -0.742 -12.371  1.00  0.85           C  
ATOM    454  O   PRO A  59       9.284  -0.716 -10.705  1.00  0.85           O  
ATOM    455  CG  PRO A  59       6.735  -1.040 -13.829  1.00  0.85           C  
ATOM    456  CD  PRO A  59       8.141  -0.718 -14.248  1.00  0.85           C  
ATOM    457  N   GLY A  60       8.074   0.873  -9.764  1.00  0.84           N  
ATOM    458  CA  GLY A  60       8.551   0.512  -8.438  1.00  0.84           C  
ATOM    459  C   GLY A  60       7.961  -0.789  -7.926  1.00  0.84           C  
ATOM    460  O   GLY A  60       6.864  -1.180  -8.329  1.00  0.84           O  
ATOM    461  N   ARG A  61       8.756  -1.622  -7.231  1.00  0.84           N  
ATOM    462  CA  ARG A  61       8.238  -2.860  -6.657  1.00  0.84           C  
ATOM    463  C   ARG A  61       8.078  -2.737  -5.145  1.00  0.84           C  
ATOM    464  CB  ARG A  61       9.160  -4.035  -6.992  1.00  0.84           C  
ATOM    465  O   ARG A  61       9.002  -2.309  -4.450  1.00  0.84           O  
ATOM    466  CG  ARG A  61       8.540  -5.398  -6.728  1.00  0.84           C  
ATOM    467  CD  ARG A  61       9.342  -6.517  -7.378  1.00  0.84           C  
ATOM    468  NE  ARG A  61       8.734  -7.823  -7.141  1.00  0.84           N  
ATOM    469  NH1 ARG A  61      10.255  -8.994  -8.427  1.00  0.84           N  
ATOM    470  NH2 ARG A  61       8.551 -10.102  -7.365  1.00  0.84           N  
ATOM    471  CZ  ARG A  61       9.181  -8.970  -7.645  1.00  0.84           C  
ATOM    472  N   VAL A  62       6.853  -2.986  -4.751  1.00  0.86           N  
ATOM    473  CA  VAL A  62       6.570  -3.019  -3.320  1.00  0.86           C  
ATOM    474  C   VAL A  62       6.645  -4.456  -2.811  1.00  0.86           C  
ATOM    475  CB  VAL A  62       5.185  -2.412  -3.001  1.00  0.86           C  
ATOM    476  O   VAL A  62       5.794  -5.285  -3.144  1.00  0.86           O  
ATOM    477  CG1 VAL A  62       4.916  -2.441  -1.498  1.00  0.86           C  
ATOM    478  CG2 VAL A  62       5.092  -0.984  -3.536  1.00  0.86           C  
ATOM    479  N   ALA A  63       7.736  -4.761  -2.126  1.00  0.85           N  
ATOM    480  CA  ALA A  63       7.945  -6.124  -1.646  1.00  0.85           C  
ATOM    481  C   ALA A  63       7.236  -6.352  -0.314  1.00  0.85           C  
ATOM    482  CB  ALA A  63       9.437  -6.417  -1.509  1.00  0.85           C  
ATOM    483  O   ALA A  63       6.757  -7.454  -0.039  1.00  0.85           O  
ATOM    484  N   HIS A  64       7.264  -5.265   0.485  1.00  0.86           N  
ATOM    485  CA  HIS A  64       6.588  -5.285   1.777  1.00  0.86           C  
ATOM    486  C   HIS A  64       5.849  -3.976   2.032  1.00  0.86           C  
ATOM    487  CB  HIS A  64       7.591  -5.549   2.902  1.00  0.86           C  
ATOM    488  O   HIS A  64       6.260  -2.920   1.545  1.00  0.86           O  
ATOM    489  CG  HIS A  64       8.415  -6.780   2.694  1.00  0.86           C  
ATOM    490  CD2 HIS A  64       9.718  -6.931   2.357  1.00  0.86           C  
ATOM    491  ND1 HIS A  64       7.901  -8.051   2.830  1.00  0.86           N  
ATOM    492  CE1 HIS A  64       8.856  -8.934   2.585  1.00  0.86           C  
ATOM    493  NE2 HIS A  64       9.968  -8.280   2.296  1.00  0.86           N  
ATOM    494  N   GLU A  65       4.770  -4.103   2.724  1.00  0.84           N  
ATOM    495  CA  GLU A  65       4.048  -2.897   3.118  1.00  0.84           C  
ATOM    496  C   GLU A  65       4.653  -2.277   4.374  1.00  0.84           C  
ATOM    497  CB  GLU A  65       2.566  -3.208   3.347  1.00  0.84           C  
ATOM    498  O   GLU A  65       4.945  -2.982   5.342  1.00  0.84           O  
ATOM    499  CG  GLU A  65       1.780  -3.435   2.064  1.00  0.84           C  
ATOM    500  CD  GLU A  65       0.285  -3.584   2.295  1.00  0.84           C  
ATOM    501  OE1 GLU A  65      -0.464  -3.789   1.312  1.00  0.84           O  
ATOM    502  OE2 GLU A  65      -0.142  -3.495   3.468  1.00  0.84           O  
ATOM    503  N   PRO A  66       4.920  -0.940   4.275  1.00  0.85           N  
ATOM    504  CA  PRO A  66       5.398  -0.303   5.504  1.00  0.85           C  
ATOM    505  C   PRO A  66       4.415  -0.446   6.664  1.00  0.85           C  
ATOM    506  CB  PRO A  66       5.558   1.165   5.102  1.00  0.85           C  
ATOM    507  O   PRO A  66       3.227  -0.696   6.444  1.00  0.85           O  
ATOM    508  CG  PRO A  66       4.663   1.336   3.917  1.00  0.85           C  
ATOM    509  CD  PRO A  66       4.478  -0.003   3.262  1.00  0.85           C  
ATOM    510  N   SER A  67       4.972  -0.446   7.888  1.00  0.87           N  
ATOM    511  CA  SER A  67       4.124  -0.508   9.073  1.00  0.87           C  
ATOM    512  C   SER A  67       3.184   0.691   9.144  1.00  0.87           C  
ATOM    513  CB  SER A  67       4.976  -0.574  10.341  1.00  0.87           C  
ATOM    514  O   SER A  67       3.424   1.713   8.497  1.00  0.87           O  
ATOM    515  OG  SER A  67       5.622   0.665  10.577  1.00  0.87           O  
ATOM    516  N   HIS A  68       2.063   0.530   9.849  1.00  0.87           N  
ATOM    517  CA  HIS A  68       1.106   1.611  10.056  1.00  0.87           C  
ATOM    518  C   HIS A  68       1.796   2.865  10.581  1.00  0.87           C  
ATOM    519  CB  HIS A  68       0.005   1.173  11.023  1.00  0.87           C  
ATOM    520  O   HIS A  68       1.510   3.974  10.123  1.00  0.87           O  
ATOM    521  CG  HIS A  68      -1.094   2.176  11.175  1.00  0.87           C  
ATOM    522  CD2 HIS A  68      -2.290   2.285  10.550  1.00  0.87           C  
ATOM    523  ND1 HIS A  68      -1.023   3.230  12.059  1.00  0.87           N  
ATOM    524  CE1 HIS A  68      -2.132   3.946  11.972  1.00  0.87           C  
ATOM    525  NE2 HIS A  68      -2.917   3.393  11.064  1.00  0.87           N  
ATOM    526  N   GLN A  69       2.826   2.720  11.469  1.00  0.86           N  
ATOM    527  CA  GLN A  69       3.546   3.835  12.074  1.00  0.86           C  
ATOM    528  C   GLN A  69       4.335   4.614  11.025  1.00  0.86           C  
ATOM    529  CB  GLN A  69       4.485   3.335  13.173  1.00  0.86           C  
ATOM    530  O   GLN A  69       4.335   5.847  11.029  1.00  0.86           O  
ATOM    531  CG  GLN A  69       3.764   2.837  14.418  1.00  0.86           C  
ATOM    532  CD  GLN A  69       4.709   2.237  15.443  1.00  0.86           C  
ATOM    533  NE2 GLN A  69       4.188   1.945  16.630  1.00  0.86           N  
ATOM    534  OE1 GLN A  69       5.897   2.038  15.170  1.00  0.86           O  
ATOM    535  N   VAL A  70       4.890   3.903  10.168  1.00  0.86           N  
ATOM    536  CA  VAL A  70       5.679   4.530   9.113  1.00  0.86           C  
ATOM    537  C   VAL A  70       4.754   5.248   8.133  1.00  0.86           C  
ATOM    538  CB  VAL A  70       6.549   3.495   8.365  1.00  0.86           C  
ATOM    539  O   VAL A  70       5.025   6.383   7.732  1.00  0.86           O  
ATOM    540  CG1 VAL A  70       7.226   4.134   7.153  1.00  0.86           C  
ATOM    541  CG2 VAL A  70       7.590   2.892   9.307  1.00  0.86           C  
ATOM    542  N   LYS A  71       3.650   4.677   7.847  1.00  0.85           N  
ATOM    543  CA  LYS A  71       2.702   5.227   6.882  1.00  0.85           C  
ATOM    544  C   LYS A  71       2.120   6.549   7.375  1.00  0.85           C  
ATOM    545  CB  LYS A  71       1.576   4.229   6.607  1.00  0.85           C  
ATOM    546  O   LYS A  71       1.885   7.463   6.582  1.00  0.85           O  
ATOM    547  CG  LYS A  71       2.006   3.021   5.787  1.00  0.85           C  
ATOM    548  CD  LYS A  71       0.839   2.079   5.525  1.00  0.85           C  
ATOM    549  CE  LYS A  71       1.282   0.835   4.766  1.00  0.85           C  
ATOM    550  NZ  LYS A  71       0.143  -0.100   4.522  1.00  0.85           N  
ATOM    551  N   THR A  72       1.943   6.603   8.685  1.00  0.83           N  
ATOM    552  CA  THR A  72       1.315   7.774   9.286  1.00  0.83           C  
ATOM    553  C   THR A  72       2.175   9.017   9.078  1.00  0.83           C  
ATOM    554  CB  THR A  72       1.067   7.564  10.791  1.00  0.83           C  
ATOM    555  O   THR A  72       1.653  10.126   8.949  1.00  0.83           O  
ATOM    556  CG2 THR A  72       0.414   8.792  11.418  1.00  0.83           C  
ATOM    557  OG1 THR A  72       0.206   6.433  10.975  1.00  0.83           O  
ATOM    558  N   ALA A  73       3.446   8.815   8.893  1.00  0.87           N  
ATOM    559  CA  ALA A  73       4.380   9.932   8.773  1.00  0.87           C  
ATOM    560  C   ALA A  73       4.560  10.341   7.315  1.00  0.87           C  
ATOM    561  CB  ALA A  73       5.728   9.567   9.391  1.00  0.87           C  
ATOM    562  O   ALA A  73       5.068  11.428   7.027  1.00  0.87           O  
ATOM    563  N   LEU A  74       4.023   9.593   6.426  1.00  0.85           N  
ATOM    564  CA  LEU A  74       4.210   9.860   5.004  1.00  0.85           C  
ATOM    565  C   LEU A  74       2.975  10.527   4.409  1.00  0.85           C  
ATOM    566  CB  LEU A  74       4.516   8.562   4.251  1.00  0.85           C  
ATOM    567  O   LEU A  74       1.845  10.149   4.729  1.00  0.85           O  
ATOM    568  CG  LEU A  74       5.805   7.838   4.644  1.00  0.85           C  
ATOM    569  CD1 LEU A  74       5.896   6.494   3.930  1.00  0.85           C  
ATOM    570  CD2 LEU A  74       7.021   8.701   4.327  1.00  0.85           C  
ATOM    571  N   ALA A  75       3.209  11.560   3.505  1.00  0.87           N  
ATOM    572  CA  ALA A  75       2.169  12.205   2.707  1.00  0.87           C  
ATOM    573  C   ALA A  75       0.982  12.609   3.577  1.00  0.87           C  
ATOM    574  CB  ALA A  75       1.711  11.280   1.582  1.00  0.87           C  
ATOM    575  O   ALA A  75      -0.172  12.382   3.206  1.00  0.87           O  
ATOM    576  N   MET A  76       1.233  13.074   4.752  1.00  0.92           N  
ATOM    577  CA  MET A  76       0.193  13.398   5.724  1.00  0.92           C  
ATOM    578  C   MET A  76      -0.776  14.431   5.159  1.00  0.92           C  
ATOM    579  CB  MET A  76       0.813  13.917   7.023  1.00  0.92           C  
ATOM    580  O   MET A  76      -1.993  14.278   5.279  1.00  0.92           O  
ATOM    581  CG  MET A  76       1.509  12.843   7.842  1.00  0.92           C  
ATOM    582  SD  MET A  76       2.119  13.473   9.454  1.00  0.92           S  
ATOM    583  CE  MET A  76       1.232  15.054   9.536  1.00  0.92           C  
ATOM    584  N   THR A  77      -0.195  15.472   4.546  1.00  0.95           N  
ATOM    585  CA  THR A  77      -1.012  16.558   4.015  1.00  0.95           C  
ATOM    586  C   THR A  77      -1.928  16.052   2.904  1.00  0.95           C  
ATOM    587  CB  THR A  77      -0.137  17.706   3.480  1.00  0.95           C  
ATOM    588  O   THR A  77      -3.113  16.388   2.868  1.00  0.95           O  
ATOM    589  CG2 THR A  77      -0.995  18.860   2.970  1.00  0.95           C  
ATOM    590  OG1 THR A  77       0.710  18.184   4.533  1.00  0.95           O  
ATOM    591  N   GLN A  78      -1.365  15.215   2.054  1.00  0.96           N  
ATOM    592  CA  GLN A  78      -2.124  14.641   0.948  1.00  0.96           C  
ATOM    593  C   GLN A  78      -3.247  13.744   1.459  1.00  0.96           C  
ATOM    594  CB  GLN A  78      -1.202  13.849   0.018  1.00  0.96           C  
ATOM    595  O   GLN A  78      -4.380  13.825   0.980  1.00  0.96           O  
ATOM    596  CG  GLN A  78      -0.234  14.718  -0.773  1.00  0.96           C  
ATOM    597  CD  GLN A  78       0.984  15.125   0.034  1.00  0.96           C  
ATOM    598  NE2 GLN A  78       1.816  15.986  -0.542  1.00  0.96           N  
ATOM    599  OE1 GLN A  78       1.175  14.670   1.166  1.00  0.96           O  
ATOM    600  N   LYS A  79      -2.957  12.936   2.454  1.00  0.96           N  
ATOM    601  CA  LYS A  79      -3.953  12.010   2.986  1.00  0.96           C  
ATOM    602  C   LYS A  79      -5.102  12.762   3.653  1.00  0.96           C  
ATOM    603  CB  LYS A  79      -3.310  11.045   3.983  1.00  0.96           C  
ATOM    604  O   LYS A  79      -6.268  12.395   3.491  1.00  0.96           O  
ATOM    605  CG  LYS A  79      -2.350  10.049   3.349  1.00  0.96           C  
ATOM    606  CD  LYS A  79      -1.723   9.134   4.393  1.00  0.96           C  
ATOM    607  CE  LYS A  79      -0.596   8.298   3.801  1.00  0.96           C  
ATOM    608  NZ  LYS A  79       0.528   8.120   4.769  1.00  0.96           N  
ATOM    609  N   ALA A  80      -4.777  13.817   4.320  1.00  0.97           N  
ATOM    610  CA  ALA A  80      -5.805  14.646   4.945  1.00  0.97           C  
ATOM    611  C   ALA A  80      -6.726  15.262   3.896  1.00  0.97           C  
ATOM    612  CB  ALA A  80      -5.164  15.740   5.794  1.00  0.97           C  
ATOM    613  O   ALA A  80      -7.948  15.269   4.061  1.00  0.97           O  
ATOM    614  N   ALA A  81      -6.122  15.788   2.842  1.00  0.98           N  
ATOM    615  CA  ALA A  81      -6.903  16.392   1.766  1.00  0.98           C  
ATOM    616  C   ALA A  81      -7.799  15.358   1.091  1.00  0.98           C  
ATOM    617  CB  ALA A  81      -5.979  17.042   0.739  1.00  0.98           C  
ATOM    618  O   ALA A  81      -8.977  15.620   0.836  1.00  0.98           O  
ATOM    619  N   ILE A  82      -7.241  14.220   0.839  1.00  0.98           N  
ATOM    620  CA  ILE A  82      -8.001  13.133   0.230  1.00  0.98           C  
ATOM    621  C   ILE A  82      -9.142  12.718   1.157  1.00  0.98           C  
ATOM    622  CB  ILE A  82      -7.098  11.919  -0.085  1.00  0.98           C  
ATOM    623  O   ILE A  82     -10.280  12.552   0.714  1.00  0.98           O  
ATOM    624  CG1 ILE A  82      -6.131  12.255  -1.226  1.00  0.98           C  
ATOM    625  CG2 ILE A  82      -7.946  10.691  -0.429  1.00  0.98           C  
ATOM    626  CD1 ILE A  82      -5.016  11.236  -1.413  1.00  0.98           C  
ATOM    627  N   GLY A  83      -8.803  12.559   2.407  1.00  0.98           N  
ATOM    628  CA  GLY A  83      -9.816  12.191   3.383  1.00  0.98           C  
ATOM    629  C   GLY A  83     -10.971  13.172   3.444  1.00  0.98           C  
ATOM    630  O   GLY A  83     -12.135  12.768   3.480  1.00  0.98           O  
ATOM    631  N   LYS A  84     -10.684  14.413   3.498  1.00  0.98           N  
ATOM    632  CA  LYS A  84     -11.702  15.459   3.534  1.00  0.98           C  
ATOM    633  C   LYS A  84     -12.622  15.373   2.320  1.00  0.98           C  
ATOM    634  CB  LYS A  84     -11.049  16.841   3.599  1.00  0.98           C  
ATOM    635  O   LYS A  84     -13.846  15.417   2.458  1.00  0.98           O  
ATOM    636  CG  LYS A  84     -12.041  17.988   3.729  1.00  0.98           C  
ATOM    637  CD  LYS A  84     -11.331  19.332   3.824  1.00  0.98           C  
ATOM    638  CE  LYS A  84     -12.323  20.484   3.912  1.00  0.98           C  
ATOM    639  NZ  LYS A  84     -11.631  21.803   4.028  1.00  0.98           N  
ATOM    640  N   LEU A  85     -12.046  15.294   1.146  1.00  0.98           N  
ATOM    641  CA  LEU A  85     -12.821  15.209  -0.087  1.00  0.98           C  
ATOM    642  C   LEU A  85     -13.677  13.947  -0.106  1.00  0.98           C  
ATOM    643  CB  LEU A  85     -11.893  15.229  -1.305  1.00  0.98           C  
ATOM    644  O   LEU A  85     -14.868  14.005  -0.418  1.00  0.98           O  
ATOM    645  CG  LEU A  85     -12.568  15.114  -2.673  1.00  0.98           C  
ATOM    646  CD1 LEU A  85     -13.634  16.194  -2.831  1.00  0.98           C  
ATOM    647  CD2 LEU A  85     -11.534  15.208  -3.789  1.00  0.98           C  
ATOM    648  N   ALA A  86     -13.043  12.828   0.279  1.00  0.99           N  
ATOM    649  CA  ALA A  86     -13.766  11.560   0.306  1.00  0.99           C  
ATOM    650  C   ALA A  86     -14.936  11.616   1.284  1.00  0.99           C  
ATOM    651  CB  ALA A  86     -12.824  10.416   0.674  1.00  0.99           C  
ATOM    652  O   ALA A  86     -16.036  11.153   0.973  1.00  0.99           O  
ATOM    653  N   ALA A  87     -14.717  12.167   2.473  1.00  0.98           N  
ATOM    654  CA  ALA A  87     -15.742  12.281   3.508  1.00  0.98           C  
ATOM    655  C   ALA A  87     -16.935  13.093   3.013  1.00  0.98           C  
ATOM    656  CB  ALA A  87     -15.157  12.913   4.768  1.00  0.98           C  
ATOM    657  O   ALA A  87     -18.076  12.834   3.402  1.00  0.98           O  
ATOM    658  N   SER A  88     -16.726  14.042   2.135  1.00  0.98           N  
ATOM    659  CA  SER A  88     -17.779  14.903   1.608  1.00  0.98           C  
ATOM    660  C   SER A  88     -18.719  14.129   0.690  1.00  0.98           C  
ATOM    661  CB  SER A  88     -17.176  16.087   0.851  1.00  0.98           C  
ATOM    662  O   SER A  88     -19.818  14.595   0.381  1.00  0.98           O  
ATOM    663  OG  SER A  88     -16.709  15.683  -0.425  1.00  0.98           O  
ATOM    664  N   LEU A  89     -18.305  12.970   0.236  1.00  0.98           N  
ATOM    665  CA  LEU A  89     -19.098  12.154  -0.676  1.00  0.98           C  
ATOM    666  C   LEU A  89     -20.044  11.240   0.096  1.00  0.98           C  
ATOM    667  CB  LEU A  89     -18.186  11.318  -1.578  1.00  0.98           C  
ATOM    668  O   LEU A  89     -20.915  10.598  -0.496  1.00  0.98           O  
ATOM    669  CG  LEU A  89     -17.205  12.096  -2.456  1.00  0.98           C  
ATOM    670  CD1 LEU A  89     -16.314  11.135  -3.235  1.00  0.98           C  
ATOM    671  CD2 LEU A  89     -17.955  13.025  -3.405  1.00  0.98           C  
ATOM    672  N   VAL A  90     -19.839  11.146   1.400  1.00  0.98           N  
ATOM    673  CA  VAL A  90     -20.604  10.216   2.224  1.00  0.98           C  
ATOM    674  C   VAL A  90     -21.992  10.792   2.500  1.00  0.98           C  
ATOM    675  CB  VAL A  90     -19.881   9.907   3.554  1.00  0.98           C  
ATOM    676  O   VAL A  90     -22.124  11.964   2.859  1.00  0.98           O  
ATOM    677  CG1 VAL A  90     -20.771   9.072   4.472  1.00  0.98           C  
ATOM    678  CG2 VAL A  90     -18.560   9.188   3.287  1.00  0.98           C  
ATOM    679  N   GLN A  91     -23.052   9.899   2.336  1.00  0.97           N  
ATOM    680  CA  GLN A  91     -24.430  10.312   2.581  1.00  0.97           C  
ATOM    681  C   GLN A  91     -24.869   9.951   3.997  1.00  0.97           C  
ATOM    682  CB  GLN A  91     -25.372   9.672   1.560  1.00  0.97           C  
ATOM    683  O   GLN A  91     -24.595   8.848   4.475  1.00  0.97           O  
ATOM    684  CG  GLN A  91     -25.087  10.079   0.121  1.00  0.97           C  
ATOM    685  CD  GLN A  91     -25.302  11.561  -0.124  1.00  0.97           C  
ATOM    686  NE2 GLN A  91     -24.383  12.180  -0.857  1.00  0.97           N  
ATOM    687  OE1 GLN A  91     -26.286  12.144   0.342  1.00  0.97           O  
ATOM    688  N   PRO A  92     -25.511  10.863   4.628  1.00  0.96           N  
ATOM    689  CA  PRO A  92     -26.026  10.506   5.952  1.00  0.96           C  
ATOM    690  C   PRO A  92     -26.925   9.273   5.923  1.00  0.96           C  
ATOM    691  CB  PRO A  92     -26.817  11.749   6.369  1.00  0.96           C  
ATOM    692  O   PRO A  92     -27.675   9.073   4.964  1.00  0.96           O  
ATOM    693  CG  PRO A  92     -26.204  12.870   5.594  1.00  0.96           C  
ATOM    694  CD  PRO A  92     -25.766  12.343   4.258  1.00  0.96           C  
ATOM    695  N   GLY A  93     -26.815   8.383   6.894  1.00  0.97           N  
ATOM    696  CA  GLY A  93     -27.652   7.201   7.027  1.00  0.97           C  
ATOM    697  C   GLY A  93     -27.156   6.023   6.209  1.00  0.97           C  
ATOM    698  O   GLY A  93     -27.774   4.957   6.208  1.00  0.97           O  
ATOM    699  N   SER A  94     -26.073   6.202   5.567  1.00  0.98           N  
ATOM    700  CA  SER A  94     -25.562   5.145   4.700  1.00  0.98           C  
ATOM    701  C   SER A  94     -24.661   4.186   5.471  1.00  0.98           C  
ATOM    702  CB  SER A  94     -24.793   5.744   3.522  1.00  0.98           C  
ATOM    703  O   SER A  94     -24.254   4.478   6.597  1.00  0.98           O  
ATOM    704  OG  SER A  94     -23.672   6.483   3.975  1.00  0.98           O  
ATOM    705  N   CYS A  95     -24.468   2.964   4.903  1.00  0.99           N  
ATOM    706  CA  CYS A  95     -23.485   1.975   5.330  1.00  0.99           C  
ATOM    707  C   CYS A  95     -22.232   2.042   4.464  1.00  0.99           C  
ATOM    708  CB  CYS A  95     -24.080   0.568   5.274  1.00  0.99           C  
ATOM    709  O   CYS A  95     -22.283   1.750   3.268  1.00  0.99           O  
ATOM    710  SG  CYS A  95     -22.963  -0.719   5.874  1.00  0.99           S  
ATOM    711  N   ILE A  96     -21.107   2.497   5.108  1.00  0.99           N  
ATOM    712  CA  ILE A  96     -19.879   2.660   4.337  1.00  0.99           C  
ATOM    713  C   ILE A  96     -18.808   1.708   4.865  1.00  0.99           C  
ATOM    714  CB  ILE A  96     -19.371   4.118   4.384  1.00  0.99           C  
ATOM    715  O   ILE A  96     -18.904   1.221   5.994  1.00  0.99           O  
ATOM    716  CG1 ILE A  96     -18.968   4.497   5.814  1.00  0.99           C  
ATOM    717  CG2 ILE A  96     -20.433   5.078   3.842  1.00  0.99           C  
ATOM    718  CD1 ILE A  96     -18.188   5.801   5.913  1.00  0.99           C  
ATOM    719  N   TYR A  97     -17.866   1.410   3.972  1.00  0.99           N  
ATOM    720  CA  TYR A  97     -16.688   0.637   4.349  1.00  0.99           C  
ATOM    721  C   TYR A  97     -15.428   1.491   4.270  1.00  0.99           C  
ATOM    722  CB  TYR A  97     -16.542  -0.594   3.448  1.00  0.99           C  
ATOM    723  O   TYR A  97     -15.216   2.207   3.289  1.00  0.99           O  
ATOM    724  CG  TYR A  97     -15.279  -1.381   3.698  1.00  0.99           C  
ATOM    725  CD1 TYR A  97     -14.147  -1.189   2.909  1.00  0.99           C  
ATOM    726  CD2 TYR A  97     -15.215  -2.320   4.722  1.00  0.99           C  
ATOM    727  CE1 TYR A  97     -12.982  -1.914   3.134  1.00  0.99           C  
ATOM    728  CE2 TYR A  97     -14.054  -3.051   4.955  1.00  0.99           C  
ATOM    729  OH  TYR A  97     -11.794  -3.562   4.385  1.00  0.99           O  
ATOM    730  CZ  TYR A  97     -12.945  -2.841   4.158  1.00  0.99           C  
ATOM    731  N   LEU A  98     -14.673   1.453   5.363  1.00  0.99           N  
ATOM    732  CA  LEU A  98     -13.348   2.063   5.363  1.00  0.99           C  
ATOM    733  C   LEU A  98     -12.260   0.998   5.445  1.00  0.99           C  
ATOM    734  CB  LEU A  98     -13.208   3.043   6.531  1.00  0.99           C  
ATOM    735  O   LEU A  98     -12.164   0.278   6.441  1.00  0.99           O  
ATOM    736  CG  LEU A  98     -14.222   4.188   6.580  1.00  0.99           C  
ATOM    737  CD1 LEU A  98     -13.942   5.092   7.776  1.00  0.99           C  
ATOM    738  CD2 LEU A  98     -14.191   4.986   5.281  1.00  0.99           C  
ATOM    739  N   ASP A  99     -11.457   0.922   4.366  1.00  0.98           N  
ATOM    740  CA  ASP A  99     -10.357  -0.033   4.273  1.00  0.98           C  
ATOM    741  C   ASP A  99      -9.261   0.293   5.285  1.00  0.98           C  
ATOM    742  CB  ASP A  99      -9.778  -0.050   2.857  1.00  0.98           C  
ATOM    743  O   ASP A  99      -9.236   1.388   5.851  1.00  0.98           O  
ATOM    744  CG  ASP A  99      -9.039  -1.336   2.534  1.00  0.98           C  
ATOM    745  OD1 ASP A  99      -9.061  -2.276   3.357  1.00  0.98           O  
ATOM    746  OD2 ASP A  99      -8.427  -1.410   1.446  1.00  0.98           O  
ATOM    747  N   ALA A 100      -8.409  -0.723   5.518  1.00  0.97           N  
ATOM    748  CA  ALA A 100      -7.240  -0.461   6.354  1.00  0.97           C  
ATOM    749  C   ALA A 100      -6.280   0.505   5.666  1.00  0.97           C  
ATOM    750  CB  ALA A 100      -6.525  -1.767   6.693  1.00  0.97           C  
ATOM    751  O   ALA A 100      -5.958   0.337   4.488  1.00  0.97           O  
ATOM    752  N   GLY A 101      -5.924   1.572   6.434  1.00  0.96           N  
ATOM    753  CA  GLY A 101      -4.973   2.520   5.875  1.00  0.96           C  
ATOM    754  C   GLY A 101      -5.102   3.912   6.463  1.00  0.96           C  
ATOM    755  O   GLY A 101      -6.152   4.270   7.002  1.00  0.96           O  
ATOM    756  N   THR A 102      -3.984   4.645   6.323  1.00  0.96           N  
ATOM    757  CA  THR A 102      -3.909   5.972   6.923  1.00  0.96           C  
ATOM    758  C   THR A 102      -4.759   6.969   6.140  1.00  0.96           C  
ATOM    759  CB  THR A 102      -2.454   6.474   6.987  1.00  0.96           C  
ATOM    760  O   THR A 102      -5.267   7.939   6.707  1.00  0.96           O  
ATOM    761  CG2 THR A 102      -1.613   5.603   7.914  1.00  0.96           C  
ATOM    762  OG1 THR A 102      -1.885   6.442   5.673  1.00  0.96           O  
ATOM    763  N   THR A 103      -4.939   6.763   4.866  1.00  0.98           N  
ATOM    764  CA  THR A 103      -5.816   7.641   4.100  1.00  0.98           C  
ATOM    765  C   THR A 103      -7.269   7.467   4.534  1.00  0.98           C  
ATOM    766  CB  THR A 103      -5.694   7.373   2.589  1.00  0.98           C  
ATOM    767  O   THR A 103      -8.001   8.449   4.680  1.00  0.98           O  
ATOM    768  CG2 THR A 103      -6.588   8.314   1.788  1.00  0.98           C  
ATOM    769  OG1 THR A 103      -4.333   7.566   2.184  1.00  0.98           O  
ATOM    770  N   THR A 104      -7.694   6.215   4.717  1.00  0.98           N  
ATOM    771  CA  THR A 104      -9.069   5.956   5.129  1.00  0.98           C  
ATOM    772  C   THR A 104      -9.295   6.404   6.570  1.00  0.98           C  
ATOM    773  CB  THR A 104      -9.421   4.463   4.992  1.00  0.98           C  
ATOM    774  O   THR A 104     -10.414   6.754   6.948  1.00  0.98           O  
ATOM    775  CG2 THR A 104      -9.434   4.033   3.529  1.00  0.98           C  
ATOM    776  OG1 THR A 104      -8.450   3.682   5.699  1.00  0.98           O  
ATOM    777  N   LEU A 105      -8.248   6.325   7.415  1.00  0.98           N  
ATOM    778  CA  LEU A 105      -8.330   6.925   8.742  1.00  0.98           C  
ATOM    779  C   LEU A 105      -8.660   8.411   8.647  1.00  0.98           C  
ATOM    780  CB  LEU A 105      -7.015   6.729   9.501  1.00  0.98           C  
ATOM    781  O   LEU A 105      -9.475   8.921   9.418  1.00  0.98           O  
ATOM    782  CG  LEU A 105      -6.929   7.375  10.885  1.00  0.98           C  
ATOM    783  CD1 LEU A 105      -8.029   6.833  11.792  1.00  0.98           C  
ATOM    784  CD2 LEU A 105      -5.555   7.136  11.502  1.00  0.98           C  
ATOM    785  N   ALA A 106      -8.022   9.127   7.712  1.00  0.98           N  
ATOM    786  CA  ALA A 106      -8.296  10.545   7.490  1.00  0.98           C  
ATOM    787  C   ALA A 106      -9.764  10.772   7.144  1.00  0.98           C  
ATOM    788  CB  ALA A 106      -7.400  11.093   6.382  1.00  0.98           C  
ATOM    789  O   ALA A 106     -10.358  11.771   7.555  1.00  0.98           O  
ATOM    790  N   ILE A 107     -10.356   9.860   6.421  1.00  0.99           N  
ATOM    791  CA  ILE A 107     -11.779   9.933   6.109  1.00  0.99           C  
ATOM    792  C   ILE A 107     -12.593   9.868   7.400  1.00  0.99           C  
ATOM    793  CB  ILE A 107     -12.207   8.802   5.148  1.00  0.99           C  
ATOM    794  O   ILE A 107     -13.478  10.698   7.625  1.00  0.99           O  
ATOM    795  CG1 ILE A 107     -11.421   8.892   3.835  1.00  0.99           C  
ATOM    796  CG2 ILE A 107     -13.715   8.855   4.889  1.00  0.99           C  
ATOM    797  CD1 ILE A 107     -11.663   7.724   2.888  1.00  0.99           C  
ATOM    798  N   ALA A 108     -12.236   8.851   8.208  1.00  0.98           N  
ATOM    799  CA  ALA A 108     -12.943   8.647   9.470  1.00  0.98           C  
ATOM    800  C   ALA A 108     -12.904   9.907  10.331  1.00  0.98           C  
ATOM    801  CB  ALA A 108     -12.342   7.468  10.232  1.00  0.98           C  
ATOM    802  O   ALA A 108     -13.900  10.262  10.966  1.00  0.98           O  
ATOM    803  N   GLN A 109     -11.839  10.626  10.314  1.00  0.98           N  
ATOM    804  CA  GLN A 109     -11.648  11.821  11.130  1.00  0.98           C  
ATOM    805  C   GLN A 109     -12.597  12.936  10.701  1.00  0.98           C  
ATOM    806  CB  GLN A 109     -10.199  12.303  11.047  1.00  0.98           C  
ATOM    807  O   GLN A 109     -12.955  13.798  11.507  1.00  0.98           O  
ATOM    808  CG  GLN A 109      -9.207  11.394  11.760  1.00  0.98           C  
ATOM    809  CD  GLN A 109      -7.763  11.772  11.486  1.00  0.98           C  
ATOM    810  NE2 GLN A 109      -6.868  11.385  12.388  1.00  0.98           N  
ATOM    811  OE1 GLN A 109      -7.455  12.406  10.471  1.00  0.98           O  
ATOM    812  N   HIS A 110     -13.065  12.896   9.498  1.00  0.98           N  
ATOM    813  CA  HIS A 110     -13.939  13.941   8.978  1.00  0.98           C  
ATOM    814  C   HIS A 110     -15.403  13.518   9.041  1.00  0.98           C  
ATOM    815  CB  HIS A 110     -13.556  14.294   7.539  1.00  0.98           C  
ATOM    816  O   HIS A 110     -16.283  14.238   8.564  1.00  0.98           O  
ATOM    817  CG  HIS A 110     -12.282  15.069   7.431  1.00  0.98           C  
ATOM    818  CD2 HIS A 110     -11.043  14.691   7.036  1.00  0.98           C  
ATOM    819  ND1 HIS A 110     -12.194  16.405   7.754  1.00  0.98           N  
ATOM    820  CE1 HIS A 110     -10.952  16.818   7.562  1.00  0.98           C  
ATOM    821  NE2 HIS A 110     -10.233  15.797   7.126  1.00  0.98           N  
ATOM    822  N   LEU A 111     -15.660  12.307   9.558  1.00  0.98           N  
ATOM    823  CA  LEU A 111     -17.026  11.799   9.599  1.00  0.98           C  
ATOM    824  C   LEU A 111     -17.598  11.888  11.010  1.00  0.98           C  
ATOM    825  CB  LEU A 111     -17.074  10.350   9.107  1.00  0.98           C  
ATOM    826  O   LEU A 111     -18.699  11.398  11.271  1.00  0.98           O  
ATOM    827  CG  LEU A 111     -16.767  10.126   7.626  1.00  0.98           C  
ATOM    828  CD1 LEU A 111     -16.736   8.634   7.310  1.00  0.98           C  
ATOM    829  CD2 LEU A 111     -17.792  10.841   6.753  1.00  0.98           C  
ATOM    830  N   ILE A 112     -16.960  12.461  12.004  1.00  0.96           N  
ATOM    831  CA  ILE A 112     -17.249  12.326  13.427  1.00  0.96           C  
ATOM    832  C   ILE A 112     -18.580  13.000  13.750  1.00  0.96           C  
ATOM    833  CB  ILE A 112     -16.119  12.927  14.293  1.00  0.96           C  
ATOM    834  O   ILE A 112     -19.233  12.657  14.738  1.00  0.96           O  
ATOM    835  CG1 ILE A 112     -15.916  14.408  13.953  1.00  0.96           C  
ATOM    836  CG2 ILE A 112     -14.819  12.139  14.107  1.00  0.96           C  
ATOM    837  CD1 ILE A 112     -14.957  15.132  14.887  1.00  0.96           C  
ATOM    838  N   HIS A 113     -19.108  13.885  12.915  1.00  0.95           N  
ATOM    839  CA  HIS A 113     -20.330  14.610  13.244  1.00  0.95           C  
ATOM    840  C   HIS A 113     -21.506  14.115  12.408  1.00  0.95           C  
ATOM    841  CB  HIS A 113     -20.134  16.113  13.037  1.00  0.95           C  
ATOM    842  O   HIS A 113     -22.622  14.623  12.537  1.00  0.95           O  
ATOM    843  CG  HIS A 113     -19.044  16.697  13.876  1.00  0.95           C  
ATOM    844  CD2 HIS A 113     -17.893  17.322  13.531  1.00  0.95           C  
ATOM    845  ND1 HIS A 113     -19.070  16.670  15.254  1.00  0.95           N  
ATOM    846  CE1 HIS A 113     -17.979  17.255  15.721  1.00  0.95           C  
ATOM    847  NE2 HIS A 113     -17.249  17.660  14.696  1.00  0.95           N  
ATOM    848  N   MET A 114     -21.213  13.102  11.579  1.00  0.95           N  
ATOM    849  CA  MET A 114     -22.269  12.576  10.719  1.00  0.95           C  
ATOM    850  C   MET A 114     -23.178  11.626  11.491  1.00  0.95           C  
ATOM    851  CB  MET A 114     -21.670  11.859   9.508  1.00  0.95           C  
ATOM    852  O   MET A 114     -22.705  10.660  12.093  1.00  0.95           O  
ATOM    853  CG  MET A 114     -22.679  11.563   8.410  1.00  0.95           C  
ATOM    854  SD  MET A 114     -21.884  10.961   6.869  1.00  0.95           S  
ATOM    855  CE  MET A 114     -21.183  12.513   6.243  1.00  0.95           C  
ATOM    856  N   GLU A 115     -24.501  11.857  11.484  1.00  0.91           N  
ATOM    857  CA  GLU A 115     -25.452  11.079  12.272  1.00  0.91           C  
ATOM    858  C   GLU A 115     -25.987   9.892  11.476  1.00  0.91           C  
ATOM    859  CB  GLU A 115     -26.611  11.961  12.742  1.00  0.91           C  
ATOM    860  O   GLU A 115     -25.993   9.916  10.244  1.00  0.91           O  
ATOM    861  CG  GLU A 115     -26.192  13.070  13.697  1.00  0.91           C  
ATOM    862  CD  GLU A 115     -27.362  13.892  14.214  1.00  0.91           C  
ATOM    863  OE1 GLU A 115     -27.140  14.827  15.016  1.00  0.91           O  
ATOM    864  OE2 GLU A 115     -28.510  13.597  13.814  1.00  0.91           O  
ATOM    865  N   SER A 116     -26.212   8.814  12.118  1.00  0.95           N  
ATOM    866  CA  SER A 116     -26.900   7.643  11.585  1.00  0.95           C  
ATOM    867  C   SER A 116     -26.042   6.921  10.551  1.00  0.95           C  
ATOM    868  CB  SER A 116     -28.237   8.044  10.961  1.00  0.95           C  
ATOM    869  O   SER A 116     -26.560   6.409   9.556  1.00  0.95           O  
ATOM    870  OG  SER A 116     -29.077   8.657  11.923  1.00  0.95           O  
ATOM    871  N   LEU A 117     -24.770   7.014  10.710  1.00  0.98           N  
ATOM    872  CA  LEU A 117     -23.820   6.350   9.824  1.00  0.98           C  
ATOM    873  C   LEU A 117     -23.418   4.989  10.381  1.00  0.98           C  
ATOM    874  CB  LEU A 117     -22.577   7.220   9.622  1.00  0.98           C  
ATOM    875  O   LEU A 117     -23.205   4.845  11.587  1.00  0.98           O  
ATOM    876  CG  LEU A 117     -21.577   6.739   8.569  1.00  0.98           C  
ATOM    877  CD1 LEU A 117     -22.186   6.837   7.175  1.00  0.98           C  
ATOM    878  CD2 LEU A 117     -20.284   7.544   8.652  1.00  0.98           C  
ATOM    879  N   THR A 118     -23.440   3.940   9.525  1.00  0.99           N  
ATOM    880  CA  THR A 118     -22.819   2.656   9.831  1.00  0.99           C  
ATOM    881  C   THR A 118     -21.464   2.532   9.140  1.00  0.99           C  
ATOM    882  CB  THR A 118     -23.722   1.483   9.408  1.00  0.99           C  
ATOM    883  O   THR A 118     -21.375   2.625   7.914  1.00  0.99           O  
ATOM    884  CG2 THR A 118     -23.073   0.142   9.735  1.00  0.99           C  
ATOM    885  OG1 THR A 118     -24.973   1.577  10.101  1.00  0.99           O  
ATOM    886  N   VAL A 119     -20.463   2.415  10.018  1.00  0.99           N  
ATOM    887  CA  VAL A 119     -19.118   2.273   9.470  1.00  0.99           C  
ATOM    888  C   VAL A 119     -18.625   0.842   9.673  1.00  0.99           C  
ATOM    889  CB  VAL A 119     -18.133   3.272  10.117  1.00  0.99           C  
ATOM    890  O   VAL A 119     -18.535   0.365  10.807  1.00  0.99           O  
ATOM    891  CG1 VAL A 119     -16.722   3.073   9.566  1.00  0.99           C  
ATOM    892  CG2 VAL A 119     -18.602   4.708   9.887  1.00  0.99           C  
ATOM    893  N   VAL A 120     -18.348   0.144   8.490  1.00  0.99           N  
ATOM    894  CA  VAL A 120     -17.714  -1.171   8.500  1.00  0.99           C  
ATOM    895  C   VAL A 120     -16.218  -1.025   8.227  1.00  0.99           C  
ATOM    896  CB  VAL A 120     -18.355  -2.118   7.461  1.00  0.99           C  
ATOM    897  O   VAL A 120     -15.816  -0.335   7.288  1.00  0.99           O  
ATOM    898  CG1 VAL A 120     -17.766  -3.522   7.574  1.00  0.99           C  
ATOM    899  CG2 VAL A 120     -19.872  -2.155   7.638  1.00  0.99           C  
ATOM    900  N   THR A 121     -15.389  -1.587   9.053  1.00  0.99           N  
ATOM    901  CA  THR A 121     -13.950  -1.485   8.841  1.00  0.99           C  
ATOM    902  C   THR A 121     -13.241  -2.747   9.326  1.00  0.99           C  
ATOM    903  CB  THR A 121     -13.365  -0.256   9.561  1.00  0.99           C  
ATOM    904  O   THR A 121     -13.733  -3.435  10.223  1.00  0.99           O  
ATOM    905  CG2 THR A 121     -13.500  -0.388  11.074  1.00  0.99           C  
ATOM    906  OG1 THR A 121     -11.977  -0.128   9.225  1.00  0.99           O  
ATOM    907  N   ASN A 122     -12.149  -3.080   8.644  1.00  0.98           N  
ATOM    908  CA  ASN A 122     -11.293  -4.168   9.105  1.00  0.98           C  
ATOM    909  C   ASN A 122     -10.047  -3.640   9.810  1.00  0.98           C  
ATOM    910  CB  ASN A 122     -10.898  -5.073   7.936  1.00  0.98           C  
ATOM    911  O   ASN A 122      -9.090  -4.384  10.029  1.00  0.98           O  
ATOM    912  CG  ASN A 122     -10.004  -4.374   6.932  1.00  0.98           C  
ATOM    913  ND2 ASN A 122      -9.207  -5.149   6.206  1.00  0.98           N  
ATOM    914  OD1 ASN A 122     -10.028  -3.146   6.810  1.00  0.98           O  
ATOM    915  N   ASP A 123      -9.999  -2.391  10.071  1.00  0.98           N  
ATOM    916  CA  ASP A 123      -8.843  -1.680  10.608  1.00  0.98           C  
ATOM    917  C   ASP A 123      -9.050  -1.327  12.079  1.00  0.98           C  
ATOM    918  CB  ASP A 123      -8.568  -0.411   9.797  1.00  0.98           C  
ATOM    919  O   ASP A 123      -9.959  -0.567  12.419  1.00  0.98           O  
ATOM    920  CG  ASP A 123      -7.251   0.252  10.160  1.00  0.98           C  
ATOM    921  OD1 ASP A 123      -6.963   0.416  11.366  1.00  0.98           O  
ATOM    922  OD2 ASP A 123      -6.496   0.616   9.233  1.00  0.98           O  
ATOM    923  N   PHE A 124      -8.137  -1.828  12.931  1.00  0.98           N  
ATOM    924  CA  PHE A 124      -8.252  -1.616  14.369  1.00  0.98           C  
ATOM    925  C   PHE A 124      -8.065  -0.143  14.716  1.00  0.98           C  
ATOM    926  CB  PHE A 124      -7.225  -2.467  15.123  1.00  0.98           C  
ATOM    927  O   PHE A 124      -8.714   0.372  15.628  1.00  0.98           O  
ATOM    928  CG  PHE A 124      -7.581  -3.927  15.191  1.00  0.98           C  
ATOM    929  CD1 PHE A 124      -8.550  -4.381  16.078  1.00  0.98           C  
ATOM    930  CD2 PHE A 124      -6.945  -4.848  14.367  1.00  0.98           C  
ATOM    931  CE1 PHE A 124      -8.881  -5.732  16.143  1.00  0.98           C  
ATOM    932  CE2 PHE A 124      -7.271  -6.200  14.427  1.00  0.98           C  
ATOM    933  CZ  PHE A 124      -8.238  -6.640  15.316  1.00  0.98           C  
ATOM    934  N   VAL A 125      -7.260   0.588  14.022  1.00  0.98           N  
ATOM    935  CA  VAL A 125      -6.980   1.993  14.300  1.00  0.98           C  
ATOM    936  C   VAL A 125      -8.223   2.834  14.016  1.00  0.98           C  
ATOM    937  CB  VAL A 125      -5.785   2.509  13.467  1.00  0.98           C  
ATOM    938  O   VAL A 125      -8.602   3.685  14.824  1.00  0.98           O  
ATOM    939  CG1 VAL A 125      -5.565   4.002  13.707  1.00  0.98           C  
ATOM    940  CG2 VAL A 125      -4.522   1.718  13.802  1.00  0.98           C  
ATOM    941  N   ILE A 126      -8.848   2.581  12.930  1.00  0.98           N  
ATOM    942  CA  ILE A 126     -10.061   3.301  12.559  1.00  0.98           C  
ATOM    943  C   ILE A 126     -11.170   2.998  13.565  1.00  0.98           C  
ATOM    944  CB  ILE A 126     -10.521   2.937  11.129  1.00  0.98           C  
ATOM    945  O   ILE A 126     -11.841   3.911  14.052  1.00  0.98           O  
ATOM    946  CG1 ILE A 126      -9.540   3.499  10.094  1.00  0.98           C  
ATOM    947  CG2 ILE A 126     -11.941   3.448  10.872  1.00  0.98           C  
ATOM    948  CD1 ILE A 126      -9.818   3.045   8.668  1.00  0.98           C  
ATOM    949  N   ALA A 127     -11.344   1.665  13.844  1.00  0.98           N  
ATOM    950  CA  ALA A 127     -12.368   1.272  14.808  1.00  0.98           C  
ATOM    951  C   ALA A 127     -12.166   1.982  16.144  1.00  0.98           C  
ATOM    952  CB  ALA A 127     -12.358  -0.242  15.007  1.00  0.98           C  
ATOM    953  O   ALA A 127     -13.112   2.538  16.707  1.00  0.98           O  
ATOM    954  N   ASP A 128     -10.919   1.975  16.604  1.00  0.98           N  
ATOM    955  CA  ASP A 128     -10.587   2.593  17.884  1.00  0.98           C  
ATOM    956  C   ASP A 128     -10.891   4.090  17.867  1.00  0.98           C  
ATOM    957  CB  ASP A 128      -9.115   2.360  18.228  1.00  0.98           C  
ATOM    958  O   ASP A 128     -11.481   4.620  18.810  1.00  0.98           O  
ATOM    959  CG  ASP A 128      -8.750   2.831  19.625  1.00  0.98           C  
ATOM    960  OD1 ASP A 128      -9.407   2.410  20.602  1.00  0.98           O  
ATOM    961  OD2 ASP A 128      -7.799   3.633  19.750  1.00  0.98           O  
ATOM    962  N   TYR A 129     -10.527   4.769  16.821  1.00  0.98           N  
ATOM    963  CA  TYR A 129     -10.763   6.201  16.672  1.00  0.98           C  
ATOM    964  C   TYR A 129     -12.254   6.515  16.709  1.00  0.98           C  
ATOM    965  CB  TYR A 129     -10.155   6.712  15.362  1.00  0.98           C  
ATOM    966  O   TYR A 129     -12.688   7.409  17.439  1.00  0.98           O  
ATOM    967  CG  TYR A 129     -10.375   8.187  15.126  1.00  0.98           C  
ATOM    968  CD1 TYR A 129     -11.442   8.636  14.351  1.00  0.98           C  
ATOM    969  CD2 TYR A 129      -9.517   9.133  15.675  1.00  0.98           C  
ATOM    970  CE1 TYR A 129     -11.648   9.993  14.128  1.00  0.98           C  
ATOM    971  CE2 TYR A 129      -9.713  10.493  15.459  1.00  0.98           C  
ATOM    972  OH  TYR A 129     -10.979  12.258  14.469  1.00  0.98           O  
ATOM    973  CZ  TYR A 129     -10.780  10.913  14.686  1.00  0.98           C  
ATOM    974  N   LEU A 130     -13.049   5.782  16.014  1.00  0.98           N  
ATOM    975  CA  LEU A 130     -14.479   6.043  15.899  1.00  0.98           C  
ATOM    976  C   LEU A 130     -15.194   5.742  17.212  1.00  0.98           C  
ATOM    977  CB  LEU A 130     -15.088   5.207  14.769  1.00  0.98           C  
ATOM    978  O   LEU A 130     -16.192   6.388  17.542  1.00  0.98           O  
ATOM    979  CG  LEU A 130     -14.688   5.598  13.346  1.00  0.98           C  
ATOM    980  CD1 LEU A 130     -15.235   4.585  12.345  1.00  0.98           C  
ATOM    981  CD2 LEU A 130     -15.182   7.002  13.017  1.00  0.98           C  
ATOM    982  N   LEU A 131     -14.658   4.738  17.931  1.00  0.98           N  
ATOM    983  CA  LEU A 131     -15.221   4.424  19.239  1.00  0.98           C  
ATOM    984  C   LEU A 131     -15.182   5.643  20.155  1.00  0.98           C  
ATOM    985  CB  LEU A 131     -14.462   3.262  19.885  1.00  0.98           C  
ATOM    986  O   LEU A 131     -16.132   5.896  20.900  1.00  0.98           O  
ATOM    987  CG  LEU A 131     -14.801   1.862  19.371  1.00  0.98           C  
ATOM    988  CD1 LEU A 131     -13.781   0.849  19.881  1.00  0.98           C  
ATOM    989  CD2 LEU A 131     -16.212   1.465  19.791  1.00  0.98           C  
ATOM    990  N   ASP A 132     -14.183   6.506  20.012  1.00  0.98           N  
ATOM    991  CA  ASP A 132     -13.970   7.624  20.926  1.00  0.98           C  
ATOM    992  C   ASP A 132     -14.572   8.911  20.368  1.00  0.98           C  
ATOM    993  CB  ASP A 132     -12.476   7.817  21.198  1.00  0.98           C  
ATOM    994  O   ASP A 132     -14.902   9.827  21.125  1.00  0.98           O  
ATOM    995  CG  ASP A 132     -11.882   6.715  22.056  1.00  0.98           C  
ATOM    996  OD1 ASP A 132     -12.636   6.040  22.790  1.00  0.98           O  
ATOM    997  OD2 ASP A 132     -10.649   6.521  22.001  1.00  0.98           O  
ATOM    998  N   ASN A 133     -14.820   8.991  19.080  1.00  0.98           N  
ATOM    999  CA  ASN A 133     -15.005  10.325  18.519  1.00  0.98           C  
ATOM   1000  C   ASN A 133     -16.301  10.423  17.720  1.00  0.98           C  
ATOM   1001  CB  ASN A 133     -13.810  10.709  17.644  1.00  0.98           C  
ATOM   1002  O   ASN A 133     -16.591  11.462  17.125  1.00  0.98           O  
ATOM   1003  CG  ASN A 133     -12.531  10.872  18.440  1.00  0.98           C  
ATOM   1004  ND2 ASN A 133     -11.667   9.864  18.388  1.00  0.98           N  
ATOM   1005  OD1 ASN A 133     -12.320  11.894  19.098  1.00  0.98           O  
ATOM   1006  N   SER A 134     -17.032   9.280  17.611  1.00  0.96           N  
ATOM   1007  CA  SER A 134     -18.225   9.336  16.773  1.00  0.96           C  
ATOM   1008  C   SER A 134     -19.396   8.612  17.429  1.00  0.96           C  
ATOM   1009  CB  SER A 134     -17.944   8.729  15.398  1.00  0.96           C  
ATOM   1010  O   SER A 134     -19.224   7.940  18.448  1.00  0.96           O  
ATOM   1011  OG  SER A 134     -18.010   7.314  15.450  1.00  0.96           O  
ATOM   1012  N   ASN A 135     -20.644   8.826  16.924  1.00  0.95           N  
ATOM   1013  CA  ASN A 135     -21.837   8.118  17.379  1.00  0.95           C  
ATOM   1014  C   ASN A 135     -22.343   7.138  16.324  1.00  0.95           C  
ATOM   1015  CB  ASN A 135     -22.939   9.111  17.754  1.00  0.95           C  
ATOM   1016  O   ASN A 135     -23.500   6.716  16.367  1.00  0.95           O  
ATOM   1017  CG  ASN A 135     -22.588   9.939  18.975  1.00  0.95           C  
ATOM   1018  ND2 ASN A 135     -22.902  11.228  18.926  1.00  0.95           N  
ATOM   1019  OD1 ASN A 135     -22.039   9.424  19.952  1.00  0.95           O  
ATOM   1020  N   CYS A 136     -21.491   6.818  15.343  1.00  0.97           N  
ATOM   1021  CA  CYS A 136     -21.915   5.902  14.290  1.00  0.97           C  
ATOM   1022  C   CYS A 136     -21.999   4.473  14.811  1.00  0.97           C  
ATOM   1023  CB  CYS A 136     -20.953   5.967  13.104  1.00  0.97           C  
ATOM   1024  O   CYS A 136     -21.504   4.174  15.899  1.00  0.97           O  
ATOM   1025  SG  CYS A 136     -19.274   5.428  13.499  1.00  0.97           S  
ATOM   1026  N   THR A 137     -22.784   3.661  14.158  1.00  0.98           N  
ATOM   1027  CA  THR A 137     -22.688   2.218  14.344  1.00  0.98           C  
ATOM   1028  C   THR A 137     -21.406   1.676  13.717  1.00  0.98           C  
ATOM   1029  CB  THR A 137     -23.905   1.494  13.737  1.00  0.98           C  
ATOM   1030  O   THR A 137     -21.109   1.960  12.555  1.00  0.98           O  
ATOM   1031  CG2 THR A 137     -23.799  -0.015  13.929  1.00  0.98           C  
ATOM   1032  OG1 THR A 137     -25.099   1.963  14.374  1.00  0.98           O  
ATOM   1033  N   ILE A 138     -20.652   0.938  14.561  1.00  0.98           N  
ATOM   1034  CA  ILE A 138     -19.375   0.423  14.080  1.00  0.98           C  
ATOM   1035  C   ILE A 138     -19.447  -1.097  13.953  1.00  0.98           C  
ATOM   1036  CB  ILE A 138     -18.214   0.829  15.015  1.00  0.98           C  
ATOM   1037  O   ILE A 138     -19.825  -1.788  14.901  1.00  0.98           O  
ATOM   1038  CG1 ILE A 138     -18.180   2.351  15.195  1.00  0.98           C  
ATOM   1039  CG2 ILE A 138     -16.878   0.311  14.473  1.00  0.98           C  
ATOM   1040  CD1 ILE A 138     -17.309   2.818  16.353  1.00  0.98           C  
ATOM   1041  N   ILE A 139     -19.112  -1.642  12.737  1.00  0.98           N  
ATOM   1042  CA  ILE A 139     -18.955  -3.073  12.501  1.00  0.98           C  
ATOM   1043  C   ILE A 139     -17.511  -3.377  12.110  1.00  0.98           C  
ATOM   1044  CB  ILE A 139     -19.923  -3.574  11.405  1.00  0.98           C  
ATOM   1045  O   ILE A 139     -17.000  -2.837  11.126  1.00  0.98           O  
ATOM   1046  CG1 ILE A 139     -21.375  -3.279  11.799  1.00  0.98           C  
ATOM   1047  CG2 ILE A 139     -19.718  -5.069  11.146  1.00  0.98           C  
ATOM   1048  CD1 ILE A 139     -22.385  -3.560  10.695  1.00  0.98           C  
ATOM   1049  N   HIS A 140     -16.882  -4.176  12.893  1.00  0.98           N  
ATOM   1050  CA  HIS A 140     -15.533  -4.644  12.594  1.00  0.98           C  
ATOM   1051  C   HIS A 140     -15.551  -6.071  12.057  1.00  0.98           C  
ATOM   1052  CB  HIS A 140     -14.650  -4.563  13.841  1.00  0.98           C  
ATOM   1053  O   HIS A 140     -16.220  -6.941  12.618  1.00  0.98           O  
ATOM   1054  CG  HIS A 140     -13.187  -4.659  13.547  1.00  0.98           C  
ATOM   1055  CD2 HIS A 140     -12.210  -3.723  13.581  1.00  0.98           C  
ATOM   1056  ND1 HIS A 140     -12.581  -5.836  13.162  1.00  0.98           N  
ATOM   1057  CE1 HIS A 140     -11.291  -5.618  12.971  1.00  0.98           C  
ATOM   1058  NE2 HIS A 140     -11.039  -4.344  13.218  1.00  0.98           N  
ATOM   1059  N   THR A 141     -14.910  -6.431  10.880  1.00  0.97           N  
ATOM   1060  CA  THR A 141     -15.072  -7.655  10.104  1.00  0.97           C  
ATOM   1061  C   THR A 141     -14.618  -8.870  10.909  1.00  0.97           C  
ATOM   1062  CB  THR A 141     -14.283  -7.587   8.783  1.00  0.97           C  
ATOM   1063  O   THR A 141     -15.193  -9.953  10.786  1.00  0.97           O  
ATOM   1064  CG2 THR A 141     -14.834  -6.498   7.869  1.00  0.97           C  
ATOM   1065  OG1 THR A 141     -12.908  -7.305   9.069  1.00  0.97           O  
ATOM   1066  N   GLY A 142     -13.532  -8.654  11.913  1.00  0.96           N  
ATOM   1067  CA  GLY A 142     -12.850  -9.780  12.530  1.00  0.96           C  
ATOM   1068  C   GLY A 142     -11.965 -10.544  11.564  1.00  0.96           C  
ATOM   1069  O   GLY A 142     -11.454  -9.974  10.598  1.00  0.96           O  
ATOM   1070  N   GLY A 143     -11.463 -11.767  12.007  1.00  0.97           N  
ATOM   1071  CA  GLY A 143     -10.599 -12.603  11.189  1.00  0.97           C  
ATOM   1072  C   GLY A 143      -9.160 -12.623  11.669  1.00  0.97           C  
ATOM   1073  O   GLY A 143      -8.887 -12.349  12.840  1.00  0.97           O  
ATOM   1074  N   ALA A 144      -8.259 -13.111  10.669  1.00  0.97           N  
ATOM   1075  CA  ALA A 144      -6.840 -13.148  11.012  1.00  0.97           C  
ATOM   1076  C   ALA A 144      -6.256 -11.740  11.083  1.00  0.97           C  
ATOM   1077  CB  ALA A 144      -6.069 -13.990   9.999  1.00  0.97           C  
ATOM   1078  O   ALA A 144      -6.578 -10.885  10.254  1.00  0.97           O  
ATOM   1079  N   VAL A 145      -5.428 -11.541  12.097  1.00  0.97           N  
ATOM   1080  CA  VAL A 145      -4.885 -10.208  12.336  1.00  0.97           C  
ATOM   1081  C   VAL A 145      -3.549 -10.056  11.611  1.00  0.97           C  
ATOM   1082  CB  VAL A 145      -4.706  -9.930  13.846  1.00  0.97           C  
ATOM   1083  O   VAL A 145      -2.671 -10.914  11.729  1.00  0.97           O  
ATOM   1084  CG1 VAL A 145      -4.047  -8.571  14.070  1.00  0.97           C  
ATOM   1085  CG2 VAL A 145      -6.053  -9.999  14.563  1.00  0.97           C  
ATOM   1086  N   CYS A 146      -3.510  -9.018  10.779  1.00  0.94           N  
ATOM   1087  CA  CYS A 146      -2.247  -8.536  10.232  1.00  0.94           C  
ATOM   1088  C   CYS A 146      -1.656  -7.437  11.107  1.00  0.94           C  
ATOM   1089  CB  CYS A 146      -2.443  -8.016   8.808  1.00  0.94           C  
ATOM   1090  O   CYS A 146      -2.128  -6.299  11.085  1.00  0.94           O  
ATOM   1091  SG  CYS A 146      -0.938  -7.355   8.060  1.00  0.94           S  
ATOM   1092  N   ARG A 147      -0.594  -7.787  11.788  1.00  0.93           N  
ATOM   1093  CA  ARG A 147      -0.032  -6.900  12.802  1.00  0.93           C  
ATOM   1094  C   ARG A 147       0.559  -5.646  12.165  1.00  0.93           C  
ATOM   1095  CB  ARG A 147       1.038  -7.626  13.619  1.00  0.93           C  
ATOM   1096  O   ARG A 147       0.409  -4.544  12.696  1.00  0.93           O  
ATOM   1097  CG  ARG A 147       0.479  -8.644  14.600  1.00  0.93           C  
ATOM   1098  CD  ARG A 147       1.568  -9.231  15.487  1.00  0.93           C  
ATOM   1099  NE  ARG A 147       1.041 -10.259  16.379  1.00  0.93           N  
ATOM   1100  NH1 ARG A 147       0.721  -8.834  18.169  1.00  0.93           N  
ATOM   1101  NH2 ARG A 147       0.186 -11.055  18.357  1.00  0.93           N  
ATOM   1102  CZ  ARG A 147       0.650 -10.047  17.633  1.00  0.93           C  
ATOM   1103  N   GLU A 148       1.133  -5.812  11.034  1.00  0.90           N  
ATOM   1104  CA  GLU A 148       1.829  -4.716  10.367  1.00  0.90           C  
ATOM   1105  C   GLU A 148       0.856  -3.614   9.955  1.00  0.90           C  
ATOM   1106  CB  GLU A 148       2.593  -5.228   9.144  1.00  0.90           C  
ATOM   1107  O   GLU A 148       1.158  -2.427  10.098  1.00  0.90           O  
ATOM   1108  CG  GLU A 148       3.825  -6.052   9.488  1.00  0.90           C  
ATOM   1109  CD  GLU A 148       3.504  -7.500   9.821  1.00  0.90           C  
ATOM   1110  OE1 GLU A 148       4.411  -8.234  10.275  1.00  0.90           O  
ATOM   1111  OE2 GLU A 148       2.336  -7.905   9.626  1.00  0.90           O  
ATOM   1112  N   ASN A 149      -0.402  -3.959   9.579  1.00  0.89           N  
ATOM   1113  CA  ASN A 149      -1.376  -2.984   9.100  1.00  0.89           C  
ATOM   1114  C   ASN A 149      -2.482  -2.746  10.124  1.00  0.89           C  
ATOM   1115  CB  ASN A 149      -1.975  -3.433   7.766  1.00  0.89           C  
ATOM   1116  O   ASN A 149      -3.409  -1.974   9.875  1.00  0.89           O  
ATOM   1117  CG  ASN A 149      -2.733  -4.742   7.877  1.00  0.89           C  
ATOM   1118  ND2 ASN A 149      -3.156  -5.280   6.740  1.00  0.89           N  
ATOM   1119  OD1 ASN A 149      -2.936  -5.263   8.977  1.00  0.89           O  
ATOM   1120  N   ARG A 150      -2.366  -3.532  11.244  1.00  0.95           N  
ATOM   1121  CA  ARG A 150      -3.366  -3.440  12.303  1.00  0.95           C  
ATOM   1122  C   ARG A 150      -4.773  -3.628  11.746  1.00  0.95           C  
ATOM   1123  CB  ARG A 150      -3.263  -2.095  13.024  1.00  0.95           C  
ATOM   1124  O   ARG A 150      -5.679  -2.853  12.059  1.00  0.95           O  
ATOM   1125  CG  ARG A 150      -1.909  -1.843  13.668  1.00  0.95           C  
ATOM   1126  CD  ARG A 150      -1.921  -0.590  14.534  1.00  0.95           C  
ATOM   1127  NE  ARG A 150      -0.675  -0.439  15.280  1.00  0.95           N  
ATOM   1128  NH1 ARG A 150      -1.325   1.486  16.379  1.00  0.95           N  
ATOM   1129  NH2 ARG A 150       0.748   0.586  16.763  1.00  0.95           N  
ATOM   1130  CZ  ARG A 150      -0.420   0.544  16.139  1.00  0.95           C  
ATOM   1131  N   SER A 151      -4.942  -4.685  10.952  1.00  0.97           N  
ATOM   1132  CA  SER A 151      -6.230  -4.984  10.333  1.00  0.97           C  
ATOM   1133  C   SER A 151      -6.491  -6.486  10.297  1.00  0.97           C  
ATOM   1134  CB  SER A 151      -6.289  -4.414   8.916  1.00  0.97           C  
ATOM   1135  O   SER A 151      -5.600  -7.284  10.600  1.00  0.97           O  
ATOM   1136  OG  SER A 151      -5.340  -5.050   8.077  1.00  0.97           O  
ATOM   1137  N   CYS A 152      -7.785  -6.808  10.031  1.00  0.98           N  
ATOM   1138  CA  CYS A 152      -8.163  -8.202   9.831  1.00  0.98           C  
ATOM   1139  C   CYS A 152      -8.157  -8.561   8.350  1.00  0.98           C  
ATOM   1140  CB  CYS A 152      -9.545  -8.473  10.425  1.00  0.98           C  
ATOM   1141  O   CYS A 152      -8.606  -7.775   7.514  1.00  0.98           O  
ATOM   1142  SG  CYS A 152      -9.607  -8.319  12.223  1.00  0.98           S  
ATOM   1143  N   VAL A 153      -7.523  -9.695   8.049  1.00  0.97           N  
ATOM   1144  CA  VAL A 153      -7.398 -10.151   6.669  1.00  0.97           C  
ATOM   1145  C   VAL A 153      -7.853 -11.605   6.562  1.00  0.97           C  
ATOM   1146  CB  VAL A 153      -5.949 -10.006   6.152  1.00  0.97           C  
ATOM   1147  O   VAL A 153      -8.239 -12.216   7.561  1.00  0.97           O  
ATOM   1148  CG1 VAL A 153      -5.530  -8.537   6.126  1.00  0.97           C  
ATOM   1149  CG2 VAL A 153      -4.991 -10.823   7.015  1.00  0.97           C  
ATOM   1150  N   GLY A 154      -7.924 -12.149   5.327  1.00  0.97           N  
ATOM   1151  CA  GLY A 154      -8.186 -13.560   5.089  1.00  0.97           C  
ATOM   1152  C   GLY A 154      -9.655 -13.864   4.864  1.00  0.97           C  
ATOM   1153  O   GLY A 154     -10.472 -12.949   4.738  1.00  0.97           O  
ATOM   1154  N   GLU A 155     -10.008 -15.124   4.755  1.00  0.98           N  
ATOM   1155  CA  GLU A 155     -11.314 -15.620   4.331  1.00  0.98           C  
ATOM   1156  C   GLU A 155     -12.389 -15.294   5.364  1.00  0.98           C  
ATOM   1157  CB  GLU A 155     -11.262 -17.130   4.084  1.00  0.98           C  
ATOM   1158  O   GLU A 155     -13.524 -14.972   5.005  1.00  0.98           O  
ATOM   1159  CG  GLU A 155     -12.540 -17.700   3.485  1.00  0.98           C  
ATOM   1160  CD  GLU A 155     -12.909 -17.070   2.151  1.00  0.98           C  
ATOM   1161  OE1 GLU A 155     -14.113 -17.035   1.809  1.00  0.98           O  
ATOM   1162  OE2 GLU A 155     -11.987 -16.610   1.442  1.00  0.98           O  
ATOM   1163  N   ALA A 156     -12.047 -15.361   6.660  1.00  0.98           N  
ATOM   1164  CA  ALA A 156     -13.040 -15.049   7.684  1.00  0.98           C  
ATOM   1165  C   ALA A 156     -13.525 -13.608   7.557  1.00  0.98           C  
ATOM   1166  CB  ALA A 156     -12.464 -15.293   9.077  1.00  0.98           C  
ATOM   1167  O   ALA A 156     -14.729 -13.345   7.600  1.00  0.98           O  
ATOM   1168  N   ALA A 157     -12.556 -12.669   7.399  1.00  0.98           N  
ATOM   1169  CA  ALA A 157     -12.910 -11.268   7.184  1.00  0.98           C  
ATOM   1170  C   ALA A 157     -13.714 -11.097   5.898  1.00  0.98           C  
ATOM   1171  CB  ALA A 157     -11.653 -10.402   7.142  1.00  0.98           C  
ATOM   1172  O   ALA A 157     -14.729 -10.397   5.882  1.00  0.98           O  
ATOM   1173  N   ALA A 158     -13.328 -11.790   4.885  1.00  0.98           N  
ATOM   1174  CA  ALA A 158     -13.978 -11.699   3.580  1.00  0.98           C  
ATOM   1175  C   ALA A 158     -15.419 -12.197   3.649  1.00  0.98           C  
ATOM   1176  CB  ALA A 158     -13.193 -12.492   2.538  1.00  0.98           C  
ATOM   1177  O   ALA A 158     -16.320 -11.591   3.065  1.00  0.98           O  
ATOM   1178  N   THR A 159     -15.627 -13.279   4.353  1.00  0.98           N  
ATOM   1179  CA  THR A 159     -16.959 -13.858   4.492  1.00  0.98           C  
ATOM   1180  C   THR A 159     -17.916 -12.863   5.142  1.00  0.98           C  
ATOM   1181  CB  THR A 159     -16.920 -15.155   5.322  1.00  0.98           C  
ATOM   1182  O   THR A 159     -19.049 -12.695   4.686  1.00  0.98           O  
ATOM   1183  CG2 THR A 159     -18.326 -15.689   5.575  1.00  0.98           C  
ATOM   1184  OG1 THR A 159     -16.165 -16.146   4.615  1.00  0.98           O  
ATOM   1185  N   MET A 160     -17.455 -12.246   6.131  1.00  0.98           N  
ATOM   1186  CA  MET A 160     -18.267 -11.231   6.797  1.00  0.98           C  
ATOM   1187  C   MET A 160     -18.632 -10.108   5.833  1.00  0.98           C  
ATOM   1188  CB  MET A 160     -17.528 -10.661   8.009  1.00  0.98           C  
ATOM   1189  O   MET A 160     -19.790  -9.693   5.766  1.00  0.98           O  
ATOM   1190  CG  MET A 160     -18.287  -9.556   8.726  1.00  0.98           C  
ATOM   1191  SD  MET A 160     -17.522  -9.105  10.331  1.00  0.98           S  
ATOM   1192  CE  MET A 160     -18.740  -7.905  10.940  1.00  0.98           C  
ATOM   1193  N   LEU A 161     -17.618  -9.688   5.117  1.00  0.98           N  
ATOM   1194  CA  LEU A 161     -17.840  -8.579   4.196  1.00  0.98           C  
ATOM   1195  C   LEU A 161     -18.869  -8.951   3.134  1.00  0.98           C  
ATOM   1196  CB  LEU A 161     -16.526  -8.166   3.528  1.00  0.98           C  
ATOM   1197  O   LEU A 161     -19.729  -8.139   2.785  1.00  0.98           O  
ATOM   1198  CG  LEU A 161     -15.530  -7.403   4.403  1.00  0.98           C  
ATOM   1199  CD1 LEU A 161     -14.175  -7.315   3.711  1.00  0.98           C  
ATOM   1200  CD2 LEU A 161     -16.061  -6.012   4.730  1.00  0.98           C  
ATOM   1201  N   ARG A 162     -18.900 -10.110   2.644  1.00  0.98           N  
ATOM   1202  CA  ARG A 162     -19.819 -10.558   1.602  1.00  0.98           C  
ATOM   1203  C   ARG A 162     -21.255 -10.584   2.113  1.00  0.98           C  
ATOM   1204  CB  ARG A 162     -19.419 -11.944   1.092  1.00  0.98           C  
ATOM   1205  O   ARG A 162     -22.201 -10.525   1.324  1.00  0.98           O  
ATOM   1206  CG  ARG A 162     -18.220 -11.934   0.157  1.00  0.98           C  
ATOM   1207  CD  ARG A 162     -18.024 -13.282  -0.523  1.00  0.98           C  
ATOM   1208  NE  ARG A 162     -17.548 -14.295   0.415  1.00  0.98           N  
ATOM   1209  NH1 ARG A 162     -15.315 -13.740   0.201  1.00  0.98           N  
ATOM   1210  NH2 ARG A 162     -15.950 -15.439   1.602  1.00  0.98           N  
ATOM   1211  CZ  ARG A 162     -16.272 -14.489   0.737  1.00  0.98           C  
ATOM   1212  N   SER A 163     -21.432 -10.667   3.405  1.00  0.98           N  
ATOM   1213  CA  SER A 163     -22.763 -10.761   3.995  1.00  0.98           C  
ATOM   1214  C   SER A 163     -23.378  -9.380   4.195  1.00  0.98           C  
ATOM   1215  CB  SER A 163     -22.706 -11.501   5.332  1.00  0.98           C  
ATOM   1216  O   SER A 163     -24.523  -9.263   4.637  1.00  0.98           O  
ATOM   1217  OG  SER A 163     -22.048 -10.718   6.313  1.00  0.98           O  
ATOM   1218  N   LEU A 164     -22.609  -8.384   3.839  1.00  0.98           N  
ATOM   1219  CA  LEU A 164     -23.064  -7.022   4.096  1.00  0.98           C  
ATOM   1220  C   LEU A 164     -23.493  -6.338   2.802  1.00  0.98           C  
ATOM   1221  CB  LEU A 164     -21.961  -6.207   4.776  1.00  0.98           C  
ATOM   1222  O   LEU A 164     -23.104  -6.764   1.712  1.00  0.98           O  
ATOM   1223  CG  LEU A 164     -21.455  -6.738   6.119  1.00  0.98           C  
ATOM   1224  CD1 LEU A 164     -20.179  -6.012   6.530  1.00  0.98           C  
ATOM   1225  CD2 LEU A 164     -22.530  -6.590   7.191  1.00  0.98           C  
ATOM   1226  N   MET A 165     -24.373  -5.385   2.851  1.00  0.98           N  
ATOM   1227  CA  MET A 165     -24.692  -4.454   1.772  1.00  0.98           C  
ATOM   1228  C   MET A 165     -24.089  -3.080   2.043  1.00  0.98           C  
ATOM   1229  CB  MET A 165     -26.207  -4.334   1.595  1.00  0.98           C  
ATOM   1230  O   MET A 165     -24.605  -2.321   2.866  1.00  0.98           O  
ATOM   1231  CG  MET A 165     -26.870  -5.614   1.113  1.00  0.98           C  
ATOM   1232  SD  MET A 165     -28.636  -5.370   0.677  1.00  0.98           S  
ATOM   1233  CE  MET A 165     -29.352  -5.184   2.333  1.00  0.98           C  
ATOM   1234  N   ILE A 166     -23.015  -2.842   1.295  1.00  0.99           N  
ATOM   1235  CA  ILE A 166     -22.242  -1.623   1.509  1.00  0.99           C  
ATOM   1236  C   ILE A 166     -22.615  -0.584   0.454  1.00  0.99           C  
ATOM   1237  CB  ILE A 166     -20.723  -1.904   1.472  1.00  0.99           C  
ATOM   1238  O   ILE A 166     -22.551  -0.859  -0.747  1.00  0.99           O  
ATOM   1239  CG1 ILE A 166     -20.351  -2.967   2.512  1.00  0.99           C  
ATOM   1240  CG2 ILE A 166     -19.930  -0.614   1.700  1.00  0.99           C  
ATOM   1241  CD1 ILE A 166     -20.529  -2.511   3.954  1.00  0.99           C  
ATOM   1242  N   ASP A 167     -23.122   0.623   0.942  1.00  0.99           N  
ATOM   1243  CA  ASP A 167     -23.475   1.681   0.001  1.00  0.99           C  
ATOM   1244  C   ASP A 167     -22.233   2.229  -0.700  1.00  0.99           C  
ATOM   1245  CB  ASP A 167     -24.216   2.812   0.717  1.00  0.99           C  
ATOM   1246  O   ASP A 167     -22.232   2.409  -1.920  1.00  0.99           O  
ATOM   1247  CG  ASP A 167     -25.541   2.368   1.312  1.00  0.99           C  
ATOM   1248  OD1 ASP A 167     -26.450   1.974   0.550  1.00  0.99           O  
ATOM   1249  OD2 ASP A 167     -25.679   2.417   2.553  1.00  0.99           O  
ATOM   1250  N   GLN A 168     -21.200   2.440   0.031  1.00  0.99           N  
ATOM   1251  CA  GLN A 168     -19.969   3.012  -0.504  1.00  0.99           C  
ATOM   1252  C   GLN A 168     -18.745   2.455   0.216  1.00  0.99           C  
ATOM   1253  CB  GLN A 168     -19.994   4.538  -0.395  1.00  0.99           C  
ATOM   1254  O   GLN A 168     -18.699   2.434   1.448  1.00  0.99           O  
ATOM   1255  CG  GLN A 168     -18.850   5.225  -1.128  1.00  0.99           C  
ATOM   1256  CD  GLN A 168     -18.981   6.736  -1.135  1.00  0.99           C  
ATOM   1257  NE2 GLN A 168     -18.922   7.331  -2.322  1.00  0.99           N  
ATOM   1258  OE1 GLN A 168     -19.136   7.364  -0.083  1.00  0.99           O  
ATOM   1259  N   ALA A 169     -17.780   1.953  -0.612  1.00  0.99           N  
ATOM   1260  CA  ALA A 169     -16.525   1.450  -0.058  1.00  0.99           C  
ATOM   1261  C   ALA A 169     -15.355   2.348  -0.446  1.00  0.99           C  
ATOM   1262  CB  ALA A 169     -16.272   0.019  -0.526  1.00  0.99           C  
ATOM   1263  O   ALA A 169     -15.182   2.679  -1.622  1.00  0.99           O  
ATOM   1264  N   PHE A 170     -14.628   2.789   0.568  1.00  0.99           N  
ATOM   1265  CA  PHE A 170     -13.373   3.497   0.345  1.00  0.99           C  
ATOM   1266  C   PHE A 170     -12.184   2.560   0.522  1.00  0.99           C  
ATOM   1267  CB  PHE A 170     -13.250   4.688   1.301  1.00  0.99           C  
ATOM   1268  O   PHE A 170     -11.839   2.192   1.646  1.00  0.99           O  
ATOM   1269  CG  PHE A 170     -14.356   5.698   1.158  1.00  0.99           C  
ATOM   1270  CD1 PHE A 170     -14.257   6.733   0.235  1.00  0.99           C  
ATOM   1271  CD2 PHE A 170     -15.496   5.613   1.947  1.00  0.99           C  
ATOM   1272  CE1 PHE A 170     -15.279   7.669   0.101  1.00  0.99           C  
ATOM   1273  CE2 PHE A 170     -16.522   6.545   1.818  1.00  0.99           C  
ATOM   1274  CZ  PHE A 170     -16.411   7.573   0.896  1.00  0.99           C  
ATOM   1275  N   ILE A 171     -11.605   2.242  -0.653  1.00  0.99           N  
ATOM   1276  CA  ILE A 171     -10.575   1.210  -0.699  1.00  0.99           C  
ATOM   1277  C   ILE A 171      -9.207   1.854  -0.910  1.00  0.99           C  
ATOM   1278  CB  ILE A 171     -10.859   0.178  -1.814  1.00  0.99           C  
ATOM   1279  O   ILE A 171      -9.014   2.621  -1.856  1.00  0.99           O  
ATOM   1280  CG1 ILE A 171     -12.217  -0.496  -1.585  1.00  0.99           C  
ATOM   1281  CG2 ILE A 171      -9.737  -0.862  -1.886  1.00  0.99           C  
ATOM   1282  CD1 ILE A 171     -12.665  -1.392  -2.731  1.00  0.99           C  
ATOM   1283  N   SER A 172      -8.306   1.597   0.031  1.00  0.97           N  
ATOM   1284  CA  SER A 172      -6.940   2.102  -0.064  1.00  0.97           C  
ATOM   1285  C   SER A 172      -5.987   1.027  -0.574  1.00  0.97           C  
ATOM   1286  CB  SER A 172      -6.462   2.616   1.295  1.00  0.97           C  
ATOM   1287  O   SER A 172      -6.352  -0.148  -0.651  1.00  0.97           O  
ATOM   1288  OG  SER A 172      -6.352   1.551   2.225  1.00  0.97           O  
ATOM   1289  N   ALA A 173      -4.776   1.490  -1.053  1.00  0.96           N  
ATOM   1290  CA  ALA A 173      -3.797   0.540  -1.575  1.00  0.96           C  
ATOM   1291  C   ALA A 173      -2.373   1.046  -1.359  1.00  0.96           C  
ATOM   1292  CB  ALA A 173      -4.047   0.279  -3.058  1.00  0.96           C  
ATOM   1293  O   ALA A 173      -2.147   2.254  -1.250  1.00  0.96           O  
ATOM   1294  N   SER A 174      -1.446   0.075  -1.284  1.00  0.92           N  
ATOM   1295  CA  SER A 174      -0.034   0.423  -1.164  1.00  0.92           C  
ATOM   1296  C   SER A 174       0.582   0.713  -2.529  1.00  0.92           C  
ATOM   1297  CB  SER A 174       0.740  -0.702  -0.476  1.00  0.92           C  
ATOM   1298  O   SER A 174       1.648   1.326  -2.618  1.00  0.92           O  
ATOM   1299  OG  SER A 174       0.587  -1.922  -1.180  1.00  0.92           O  
ATOM   1300  N   SER A 175      -0.076   0.227  -3.501  1.00  0.95           N  
ATOM   1301  CA  SER A 175       0.363   0.448  -4.875  1.00  0.95           C  
ATOM   1302  C   SER A 175      -0.819   0.449  -5.839  1.00  0.95           C  
ATOM   1303  CB  SER A 175       1.372  -0.622  -5.295  1.00  0.95           C  
ATOM   1304  O   SER A 175      -1.789  -0.285  -5.640  1.00  0.95           O  
ATOM   1305  OG  SER A 175       0.777  -1.908  -5.281  1.00  0.95           O  
ATOM   1306  N   TRP A 176      -0.667   1.399  -6.781  1.00  0.96           N  
ATOM   1307  CA  TRP A 176      -1.692   1.378  -7.820  1.00  0.96           C  
ATOM   1308  C   TRP A 176      -1.152   1.948  -9.128  1.00  0.96           C  
ATOM   1309  CB  TRP A 176      -2.925   2.168  -7.375  1.00  0.96           C  
ATOM   1310  O   TRP A 176      -0.121   2.625  -9.138  1.00  0.96           O  
ATOM   1311  CG  TRP A 176      -2.701   3.648  -7.284  1.00  0.96           C  
ATOM   1312  CD1 TRP A 176      -1.918   4.308  -6.378  1.00  0.96           C  
ATOM   1313  CD2 TRP A 176      -3.271   4.652  -8.129  1.00  0.96           C  
ATOM   1314  CE2 TRP A 176      -2.789   5.901  -7.679  1.00  0.96           C  
ATOM   1315  CE3 TRP A 176      -4.142   4.617  -9.226  1.00  0.96           C  
ATOM   1316  NE1 TRP A 176      -1.966   5.663  -6.610  1.00  0.96           N  
ATOM   1317  CH2 TRP A 176      -4.004   7.042  -9.358  1.00  0.96           C  
ATOM   1318  CZ2 TRP A 176      -3.150   7.105  -8.288  1.00  0.96           C  
ATOM   1319  CZ3 TRP A 176      -4.501   5.816  -9.831  1.00  0.96           C  
ATOM   1320  N   SER A 177      -1.710   1.462 -10.252  1.00  0.94           N  
ATOM   1321  CA  SER A 177      -1.383   1.862 -11.617  1.00  0.94           C  
ATOM   1322  C   SER A 177      -2.604   1.774 -12.526  1.00  0.94           C  
ATOM   1323  CB  SER A 177      -0.257   0.991 -12.175  1.00  0.94           C  
ATOM   1324  O   SER A 177      -3.727   1.592 -12.051  1.00  0.94           O  
ATOM   1325  OG  SER A 177      -0.733  -0.309 -12.484  1.00  0.94           O  
ATOM   1326  N   VAL A 178      -2.335   1.970 -13.779  1.00  0.91           N  
ATOM   1327  CA  VAL A 178      -3.438   1.937 -14.735  1.00  0.91           C  
ATOM   1328  C   VAL A 178      -4.034   0.532 -14.786  1.00  0.91           C  
ATOM   1329  CB  VAL A 178      -2.980   2.373 -16.145  1.00  0.91           C  
ATOM   1330  O   VAL A 178      -5.137   0.338 -15.302  1.00  0.91           O  
ATOM   1331  CG1 VAL A 178      -2.695   3.874 -16.179  1.00  0.91           C  
ATOM   1332  CG2 VAL A 178      -1.747   1.582 -16.574  1.00  0.91           C  
ATOM   1333  N   ARG A 179      -3.336  -0.414 -14.191  1.00  0.91           N  
ATOM   1334  CA  ARG A 179      -3.810  -1.794 -14.173  1.00  0.91           C  
ATOM   1335  C   ARG A 179      -4.730  -2.041 -12.982  1.00  0.91           C  
ATOM   1336  CB  ARG A 179      -2.630  -2.767 -14.134  1.00  0.91           C  
ATOM   1337  O   ARG A 179      -5.512  -2.995 -12.983  1.00  0.91           O  
ATOM   1338  CG  ARG A 179      -1.792  -2.771 -15.403  1.00  0.91           C  
ATOM   1339  CD  ARG A 179      -0.624  -3.742 -15.304  1.00  0.91           C  
ATOM   1340  NE  ARG A 179      -1.080  -5.121 -15.150  1.00  0.91           N  
ATOM   1341  NH1 ARG A 179       0.912  -5.901 -14.278  1.00  0.91           N  
ATOM   1342  NH2 ARG A 179      -0.855  -7.331 -14.568  1.00  0.91           N  
ATOM   1343  CZ  ARG A 179      -0.340  -6.114 -14.666  1.00  0.91           C  
ATOM   1344  N   GLY A 180      -4.668  -1.341 -11.993  1.00  0.96           N  
ATOM   1345  CA  GLY A 180      -5.456  -1.515 -10.783  1.00  0.96           C  
ATOM   1346  C   GLY A 180      -4.630  -1.416  -9.514  1.00  0.96           C  
ATOM   1347  O   GLY A 180      -3.582  -0.766  -9.498  1.00  0.96           O  
ATOM   1348  N   ILE A 181      -5.159  -1.917  -8.421  1.00  0.98           N  
ATOM   1349  CA  ILE A 181      -4.418  -1.904  -7.164  1.00  0.98           C  
ATOM   1350  C   ILE A 181      -3.788  -3.274  -6.923  1.00  0.98           C  
ATOM   1351  CB  ILE A 181      -5.326  -1.515  -5.976  1.00  0.98           C  
ATOM   1352  O   ILE A 181      -4.364  -4.302  -7.285  1.00  0.98           O  
ATOM   1353  CG1 ILE A 181      -6.439  -2.554  -5.793  1.00  0.98           C  
ATOM   1354  CG2 ILE A 181      -5.912  -0.115  -6.180  1.00  0.98           C  
ATOM   1355  CD1 ILE A 181      -7.299  -2.328  -4.557  1.00  0.98           C  
ATOM   1356  N   SER A 182      -2.561  -3.237  -6.451  1.00  0.97           N  
ATOM   1357  CA  SER A 182      -1.833  -4.464  -6.147  1.00  0.97           C  
ATOM   1358  C   SER A 182      -1.319  -4.460  -4.711  1.00  0.97           C  
ATOM   1359  CB  SER A 182      -0.664  -4.648  -7.115  1.00  0.97           C  
ATOM   1360  O   SER A 182      -1.270  -3.411  -4.067  1.00  0.97           O  
ATOM   1361  OG  SER A 182       0.242  -3.562  -7.022  1.00  0.97           O  
ATOM   1362  N   THR A 183      -1.090  -5.709  -4.193  1.00  0.96           N  
ATOM   1363  CA  THR A 183      -0.603  -5.889  -2.830  1.00  0.96           C  
ATOM   1364  C   THR A 183       0.386  -7.048  -2.757  1.00  0.96           C  
ATOM   1365  CB  THR A 183      -1.765  -6.139  -1.851  1.00  0.96           C  
ATOM   1366  O   THR A 183       0.277  -8.013  -3.517  1.00  0.96           O  
ATOM   1367  CG2 THR A 183      -2.545  -7.393  -2.232  1.00  0.96           C  
ATOM   1368  OG1 THR A 183      -1.240  -6.301  -0.527  1.00  0.96           O  
ATOM   1369  N   PRO A 184       1.373  -6.927  -1.816  1.00  0.94           N  
ATOM   1370  CA  PRO A 184       2.306  -8.044  -1.652  1.00  0.94           C  
ATOM   1371  C   PRO A 184       1.724  -9.181  -0.815  1.00  0.94           C  
ATOM   1372  CB  PRO A 184       3.503  -7.403  -0.946  1.00  0.94           C  
ATOM   1373  O   PRO A 184       2.337 -10.245  -0.702  1.00  0.94           O  
ATOM   1374  CG  PRO A 184       2.920  -6.281  -0.148  1.00  0.94           C  
ATOM   1375  CD  PRO A 184       1.773  -5.693  -0.919  1.00  0.94           C  
ATOM   1376  N   ALA A 185       0.519  -8.959  -0.263  1.00  0.94           N  
ATOM   1377  CA  ALA A 185      -0.068  -9.912   0.675  1.00  0.94           C  
ATOM   1378  C   ALA A 185      -1.316 -10.564   0.086  1.00  0.94           C  
ATOM   1379  CB  ALA A 185      -0.405  -9.222   1.995  1.00  0.94           C  
ATOM   1380  O   ALA A 185      -2.314  -9.887  -0.172  1.00  0.94           O  
ATOM   1381  N   GLU A 186      -1.276 -11.863  -0.166  1.00  0.95           N  
ATOM   1382  CA  GLU A 186      -2.357 -12.639  -0.765  1.00  0.95           C  
ATOM   1383  C   GLU A 186      -3.636 -12.532   0.061  1.00  0.95           C  
ATOM   1384  CB  GLU A 186      -1.948 -14.106  -0.914  1.00  0.95           C  
ATOM   1385  O   GLU A 186      -4.734 -12.446  -0.494  1.00  0.95           O  
ATOM   1386  CG  GLU A 186      -2.992 -14.969  -1.607  1.00  0.95           C  
ATOM   1387  CD  GLU A 186      -2.612 -16.440  -1.665  1.00  0.95           C  
ATOM   1388  OE1 GLU A 186      -3.356 -17.235  -2.283  1.00  0.95           O  
ATOM   1389  OE2 GLU A 186      -1.563 -16.801  -1.087  1.00  0.95           O  
ATOM   1390  N   ASP A 187      -3.509 -12.481   1.367  1.00  0.96           N  
ATOM   1391  CA  ASP A 187      -4.682 -12.476   2.235  1.00  0.96           C  
ATOM   1392  C   ASP A 187      -5.461 -11.170   2.098  1.00  0.96           C  
ATOM   1393  CB  ASP A 187      -4.272 -12.692   3.693  1.00  0.96           C  
ATOM   1394  O   ASP A 187      -6.670 -11.134   2.335  1.00  0.96           O  
ATOM   1395  CG  ASP A 187      -3.185 -11.736   4.152  1.00  0.96           C  
ATOM   1396  OD1 ASP A 187      -2.727 -10.900   3.343  1.00  0.96           O  
ATOM   1397  OD2 ASP A 187      -2.781 -11.821   5.332  1.00  0.96           O  
ATOM   1398  N   LYS A 188      -4.851 -10.111   1.694  1.00  0.96           N  
ATOM   1399  CA  LYS A 188      -5.517  -8.833   1.465  1.00  0.96           C  
ATOM   1400  C   LYS A 188      -6.336  -8.862   0.178  1.00  0.96           C  
ATOM   1401  CB  LYS A 188      -4.495  -7.697   1.410  1.00  0.96           C  
ATOM   1402  O   LYS A 188      -7.339  -8.156   0.057  1.00  0.96           O  
ATOM   1403  CG  LYS A 188      -3.868  -7.362   2.756  1.00  0.96           C  
ATOM   1404  CD  LYS A 188      -3.010  -6.106   2.677  1.00  0.96           C  
ATOM   1405  CE  LYS A 188      -2.428  -5.739   4.035  1.00  0.96           C  
ATOM   1406  NZ  LYS A 188      -1.661  -4.458   3.981  1.00  0.96           N  
ATOM   1407  N   VAL A 189      -5.818  -9.731  -0.764  1.00  0.97           N  
ATOM   1408  CA  VAL A 189      -6.525  -9.836  -2.036  1.00  0.97           C  
ATOM   1409  C   VAL A 189      -7.956 -10.311  -1.795  1.00  0.97           C  
ATOM   1410  CB  VAL A 189      -5.801 -10.793  -3.009  1.00  0.97           C  
ATOM   1411  O   VAL A 189      -8.906  -9.738  -2.333  1.00  0.97           O  
ATOM   1412  CG1 VAL A 189      -6.642 -11.023  -4.264  1.00  0.97           C  
ATOM   1413  CG2 VAL A 189      -4.426 -10.240  -3.377  1.00  0.97           C  
ATOM   1414  N   THR A 190      -8.067 -11.276  -0.950  1.00  0.97           N  
ATOM   1415  CA  THR A 190      -9.369 -11.869  -0.664  1.00  0.97           C  
ATOM   1416  C   THR A 190     -10.313 -10.836  -0.057  1.00  0.97           C  
ATOM   1417  CB  THR A 190      -9.237 -13.072   0.289  1.00  0.97           C  
ATOM   1418  O   THR A 190     -11.479 -10.748  -0.446  1.00  0.97           O  
ATOM   1419  CG2 THR A 190     -10.594 -13.718   0.549  1.00  0.97           C  
ATOM   1420  OG1 THR A 190      -8.361 -14.044  -0.295  1.00  0.97           O  
ATOM   1421  N   VAL A 191      -9.871 -10.035   0.803  1.00  0.98           N  
ATOM   1422  CA  VAL A 191     -10.663  -9.021   1.491  1.00  0.98           C  
ATOM   1423  C   VAL A 191     -11.086  -7.936   0.503  1.00  0.98           C  
ATOM   1424  CB  VAL A 191      -9.884  -8.395   2.669  1.00  0.98           C  
ATOM   1425  O   VAL A 191     -12.251  -7.535   0.473  1.00  0.98           O  
ATOM   1426  CG1 VAL A 191     -10.637  -7.193   3.237  1.00  0.98           C  
ATOM   1427  CG2 VAL A 191      -9.636  -9.437   3.758  1.00  0.98           C  
ATOM   1428  N   LYS A 192     -10.157  -7.505  -0.348  1.00  0.98           N  
ATOM   1429  CA  LYS A 192     -10.444  -6.454  -1.319  1.00  0.98           C  
ATOM   1430  C   LYS A 192     -11.472  -6.921  -2.346  1.00  0.98           C  
ATOM   1431  CB  LYS A 192      -9.162  -6.011  -2.026  1.00  0.98           C  
ATOM   1432  O   LYS A 192     -12.398  -6.181  -2.686  1.00  0.98           O  
ATOM   1433  CG  LYS A 192      -8.196  -5.246  -1.133  1.00  0.98           C  
ATOM   1434  CD  LYS A 192      -7.015  -4.700  -1.925  1.00  0.98           C  
ATOM   1435  CE  LYS A 192      -5.959  -4.096  -1.010  1.00  0.98           C  
ATOM   1436  NZ  LYS A 192      -6.439  -2.837  -0.365  1.00  0.98           N  
ATOM   1437  N   ARG A 193     -11.380  -8.104  -2.737  1.00  0.98           N  
ATOM   1438  CA  ARG A 193     -12.344  -8.630  -3.698  1.00  0.98           C  
ATOM   1439  C   ARG A 193     -13.727  -8.764  -3.069  1.00  0.98           C  
ATOM   1440  CB  ARG A 193     -11.881  -9.985  -4.238  1.00  0.98           C  
ATOM   1441  O   ARG A 193     -14.738  -8.467  -3.710  1.00  0.98           O  
ATOM   1442  CG  ARG A 193     -10.716  -9.895  -5.211  1.00  0.98           C  
ATOM   1443  CD  ARG A 193     -10.262 -11.271  -5.676  1.00  0.98           C  
ATOM   1444  NE  ARG A 193      -9.237 -11.179  -6.712  1.00  0.98           N  
ATOM   1445  NH1 ARG A 193      -8.468 -13.339  -6.435  1.00  0.98           N  
ATOM   1446  NH2 ARG A 193      -7.513 -11.971  -8.007  1.00  0.98           N  
ATOM   1447  CZ  ARG A 193      -8.409 -12.163  -7.049  1.00  0.98           C  
ATOM   1448  N   ALA A 194     -13.745  -9.210  -1.818  1.00  0.98           N  
ATOM   1449  CA  ALA A 194     -15.013  -9.352  -1.108  1.00  0.98           C  
ATOM   1450  C   ALA A 194     -15.717  -8.006  -0.966  1.00  0.98           C  
ATOM   1451  CB  ALA A 194     -14.786  -9.977   0.267  1.00  0.98           C  
ATOM   1452  O   ALA A 194     -16.921  -7.899  -1.210  1.00  0.98           O  
ATOM   1453  N   ILE A 195     -14.947  -7.013  -0.620  1.00  0.99           N  
ATOM   1454  CA  ILE A 195     -15.569  -5.710  -0.410  1.00  0.99           C  
ATOM   1455  C   ILE A 195     -16.007  -5.125  -1.751  1.00  0.99           C  
ATOM   1456  CB  ILE A 195     -14.612  -4.736   0.313  1.00  0.99           C  
ATOM   1457  O   ILE A 195     -17.047  -4.468  -1.839  1.00  0.99           O  
ATOM   1458  CG1 ILE A 195     -15.335  -3.426   0.647  1.00  0.99           C  
ATOM   1459  CG2 ILE A 195     -13.366  -4.472  -0.538  1.00  0.99           C  
ATOM   1460  CD1 ILE A 195     -16.567  -3.605   1.524  1.00  0.99           C  
ATOM   1461  N   ALA A 196     -15.209  -5.347  -2.792  1.00  0.98           N  
ATOM   1462  CA  ALA A 196     -15.621  -4.875  -4.112  1.00  0.98           C  
ATOM   1463  C   ALA A 196     -16.959  -5.485  -4.520  1.00  0.98           C  
ATOM   1464  CB  ALA A 196     -14.551  -5.204  -5.151  1.00  0.98           C  
ATOM   1465  O   ALA A 196     -17.832  -4.788  -5.041  1.00  0.98           O  
ATOM   1466  N   SER A 197     -17.183  -6.741  -4.169  1.00  0.98           N  
ATOM   1467  CA  SER A 197     -18.412  -7.437  -4.536  1.00  0.98           C  
ATOM   1468  C   SER A 197     -19.580  -6.995  -3.660  1.00  0.98           C  
ATOM   1469  CB  SER A 197     -18.225  -8.951  -4.425  1.00  0.98           C  
ATOM   1470  O   SER A 197     -20.723  -6.946  -4.119  1.00  0.98           O  
ATOM   1471  OG  SER A 197     -18.140  -9.349  -3.068  1.00  0.98           O  
ATOM   1472  N   ALA A 198     -19.381  -6.621  -2.497  1.00  0.98           N  
ATOM   1473  CA  ALA A 198     -20.425  -6.311  -1.523  1.00  0.98           C  
ATOM   1474  C   ALA A 198     -20.861  -4.853  -1.632  1.00  0.98           C  
ATOM   1475  CB  ALA A 198     -19.938  -6.613  -0.107  1.00  0.98           C  
ATOM   1476  O   ALA A 198     -21.877  -4.457  -1.055  1.00  0.98           O  
ATOM   1477  N   SER A 199     -20.092  -4.044  -2.422  1.00  0.99           N  
ATOM   1478  CA  SER A 199     -20.289  -2.598  -2.403  1.00  0.99           C  
ATOM   1479  C   SER A 199     -21.041  -2.126  -3.643  1.00  0.99           C  
ATOM   1480  CB  SER A 199     -18.946  -1.874  -2.304  1.00  0.99           C  
ATOM   1481  O   SER A 199     -20.778  -2.599  -4.751  1.00  0.99           O  
ATOM   1482  OG  SER A 199     -18.246  -2.269  -1.137  1.00  0.99           O  
ATOM   1483  N   ARG A 200     -21.992  -1.209  -3.436  1.00  0.98           N  
ATOM   1484  CA  ARG A 200     -22.683  -0.571  -4.551  1.00  0.98           C  
ATOM   1485  C   ARG A 200     -21.764   0.404  -5.280  1.00  0.98           C  
ATOM   1486  CB  ARG A 200     -23.937   0.158  -4.062  1.00  0.98           C  
ATOM   1487  O   ARG A 200     -21.755   0.455  -6.511  1.00  0.98           O  
ATOM   1488  CG  ARG A 200     -24.780   0.752  -5.179  1.00  0.98           C  
ATOM   1489  CD  ARG A 200     -26.090   1.322  -4.654  1.00  0.98           C  
ATOM   1490  NE  ARG A 200     -25.864   2.425  -3.724  1.00  0.98           N  
ATOM   1491  NH1 ARG A 200     -25.886   4.070  -5.346  1.00  0.98           N  
ATOM   1492  NH2 ARG A 200     -25.566   4.628  -3.146  1.00  0.98           N  
ATOM   1493  CZ  ARG A 200     -25.773   3.705  -4.074  1.00  0.98           C  
ATOM   1494  N   GLN A 201     -21.047   1.225  -4.513  1.00  0.98           N  
ATOM   1495  CA  GLN A 201     -20.062   2.160  -5.046  1.00  0.98           C  
ATOM   1496  C   GLN A 201     -18.678   1.895  -4.462  1.00  0.98           C  
ATOM   1497  CB  GLN A 201     -20.483   3.603  -4.764  1.00  0.98           C  
ATOM   1498  O   GLN A 201     -18.525   1.773  -3.244  1.00  0.98           O  
ATOM   1499  CG  GLN A 201     -21.717   4.047  -5.538  1.00  0.98           C  
ATOM   1500  CD  GLN A 201     -21.853   5.556  -5.611  1.00  0.98           C  
ATOM   1501  NE2 GLN A 201     -22.866   6.026  -6.330  1.00  0.98           N  
ATOM   1502  OE1 GLN A 201     -21.055   6.294  -5.024  1.00  0.98           O  
ATOM   1503  N   ARG A 202     -17.621   1.816  -5.326  1.00  0.98           N  
ATOM   1504  CA  ARG A 202     -16.237   1.568  -4.937  1.00  0.98           C  
ATOM   1505  C   ARG A 202     -15.355   2.771  -5.256  1.00  0.98           C  
ATOM   1506  CB  ARG A 202     -15.696   0.321  -5.638  1.00  0.98           C  
ATOM   1507  O   ARG A 202     -15.254   3.183  -6.414  1.00  0.98           O  
ATOM   1508  CG  ARG A 202     -16.517  -0.934  -5.385  1.00  0.98           C  
ATOM   1509  CD  ARG A 202     -16.669  -1.772  -6.646  1.00  0.98           C  
ATOM   1510  NE  ARG A 202     -17.425  -1.065  -7.676  1.00  0.98           N  
ATOM   1511  NH1 ARG A 202     -18.679  -2.899  -8.308  1.00  0.98           N  
ATOM   1512  NH2 ARG A 202     -18.988  -0.880  -9.349  1.00  0.98           N  
ATOM   1513  CZ  ARG A 202     -18.362  -1.616  -8.442  1.00  0.98           C  
ATOM   1514  N   VAL A 203     -14.786   3.323  -4.229  1.00  0.99           N  
ATOM   1515  CA  VAL A 203     -13.933   4.496  -4.393  1.00  0.99           C  
ATOM   1516  C   VAL A 203     -12.501   4.153  -3.991  1.00  0.99           C  
ATOM   1517  CB  VAL A 203     -14.448   5.693  -3.563  1.00  0.99           C  
ATOM   1518  O   VAL A 203     -12.244   3.776  -2.845  1.00  0.99           O  
ATOM   1519  CG1 VAL A 203     -13.610   6.940  -3.837  1.00  0.99           C  
ATOM   1520  CG2 VAL A 203     -15.922   5.957  -3.866  1.00  0.99           C  
ATOM   1521  N   LEU A 204     -11.613   4.286  -4.997  1.00  0.99           N  
ATOM   1522  CA  LEU A 204     -10.198   4.157  -4.662  1.00  0.99           C  
ATOM   1523  C   LEU A 204      -9.659   5.456  -4.073  1.00  0.99           C  
ATOM   1524  CB  LEU A 204      -9.387   3.768  -5.901  1.00  0.99           C  
ATOM   1525  O   LEU A 204      -9.793   6.521  -4.681  1.00  0.99           O  
ATOM   1526  CG  LEU A 204      -7.866   3.785  -5.748  1.00  0.99           C  
ATOM   1527  CD1 LEU A 204      -7.429   2.782  -4.685  1.00  0.99           C  
ATOM   1528  CD2 LEU A 204      -7.190   3.486  -7.082  1.00  0.99           C  
ATOM   1529  N   VAL A 205      -9.090   5.401  -2.864  1.00  0.99           N  
ATOM   1530  CA  VAL A 205      -8.444   6.554  -2.247  1.00  0.99           C  
ATOM   1531  C   VAL A 205      -6.956   6.270  -2.051  1.00  0.99           C  
ATOM   1532  CB  VAL A 205      -9.100   6.918  -0.897  1.00  0.99           C  
ATOM   1533  O   VAL A 205      -6.582   5.429  -1.229  1.00  0.99           O  
ATOM   1534  CG1 VAL A 205     -10.530   7.412  -1.107  1.00  0.99           C  
ATOM   1535  CG2 VAL A 205      -9.080   5.716   0.046  1.00  0.99           C  
ATOM   1536  N   CYS A 206      -6.121   7.000  -2.774  1.00  0.97           N  
ATOM   1537  CA  CYS A 206      -4.678   6.798  -2.713  1.00  0.97           C  
ATOM   1538  C   CYS A 206      -3.932   8.077  -3.075  1.00  0.97           C  
ATOM   1539  CB  CYS A 206      -4.255   5.668  -3.651  1.00  0.97           C  
ATOM   1540  O   CYS A 206      -4.343   8.805  -3.980  1.00  0.97           O  
ATOM   1541  SG  CYS A 206      -4.797   4.032  -3.111  1.00  0.97           S  
ATOM   1542  N   ASP A 207      -2.835   8.346  -2.364  1.00  0.96           N  
ATOM   1543  CA  ASP A 207      -2.007   9.487  -2.741  1.00  0.96           C  
ATOM   1544  C   ASP A 207      -1.150   9.165  -3.963  1.00  0.96           C  
ATOM   1545  CB  ASP A 207      -1.116   9.914  -1.572  1.00  0.96           C  
ATOM   1546  O   ASP A 207      -0.942   7.995  -4.291  1.00  0.96           O  
ATOM   1547  CG  ASP A 207      -0.059   8.880  -1.224  1.00  0.96           C  
ATOM   1548  OD1 ASP A 207       1.069   8.958  -1.757  1.00  0.96           O  
ATOM   1549  OD2 ASP A 207      -0.358   7.978  -0.412  1.00  0.96           O  
ATOM   1550  N   ALA A 208      -0.684  10.123  -4.653  1.00  0.96           N  
ATOM   1551  CA  ALA A 208      -0.023  10.012  -5.951  1.00  0.96           C  
ATOM   1552  C   ALA A 208       1.315   9.289  -5.824  1.00  0.96           C  
ATOM   1553  CB  ALA A 208       0.179  11.395  -6.565  1.00  0.96           C  
ATOM   1554  O   ALA A 208       1.838   8.762  -6.809  1.00  0.96           O  
ATOM   1555  N   THR A 209       1.885   9.278  -4.582  1.00  0.93           N  
ATOM   1556  CA  THR A 209       3.174   8.625  -4.381  1.00  0.93           C  
ATOM   1557  C   THR A 209       3.047   7.114  -4.556  1.00  0.93           C  
ATOM   1558  CB  THR A 209       3.746   8.936  -2.986  1.00  0.93           C  
ATOM   1559  O   THR A 209       4.050   6.418  -4.730  1.00  0.93           O  
ATOM   1560  CG2 THR A 209       3.811  10.440  -2.741  1.00  0.93           C  
ATOM   1561  OG1 THR A 209       2.911   8.336  -1.988  1.00  0.93           O  
ATOM   1562  N   LYS A 210       1.884   6.582  -4.514  1.00  0.95           N  
ATOM   1563  CA  LYS A 210       1.665   5.144  -4.639  1.00  0.95           C  
ATOM   1564  C   LYS A 210       1.391   4.754  -6.089  1.00  0.95           C  
ATOM   1565  CB  LYS A 210       0.504   4.698  -3.749  1.00  0.95           C  
ATOM   1566  O   LYS A 210       1.338   3.568  -6.419  1.00  0.95           O  
ATOM   1567  CG  LYS A 210       0.779   4.835  -2.258  1.00  0.95           C  
ATOM   1568  CD  LYS A 210      -0.415   4.384  -1.426  1.00  0.95           C  
ATOM   1569  CE  LYS A 210      -0.143   4.527   0.065  1.00  0.95           C  
ATOM   1570  NZ  LYS A 210      -1.372   4.281   0.878  1.00  0.95           N  
ATOM   1571  N   TYR A 211       1.248   5.799  -6.989  1.00  0.95           N  
ATOM   1572  CA  TYR A 211       1.038   5.532  -8.408  1.00  0.95           C  
ATOM   1573  C   TYR A 211       2.331   5.076  -9.074  1.00  0.95           C  
ATOM   1574  CB  TYR A 211       0.499   6.779  -9.116  1.00  0.95           C  
ATOM   1575  O   TYR A 211       3.398   5.640  -8.823  1.00  0.95           O  
ATOM   1576  CG  TYR A 211       0.183   6.560 -10.575  1.00  0.95           C  
ATOM   1577  CD1 TYR A 211       1.107   6.890 -11.565  1.00  0.95           C  
ATOM   1578  CD2 TYR A 211      -1.038   6.024 -10.968  1.00  0.95           C  
ATOM   1579  CE1 TYR A 211       0.820   6.691 -12.911  1.00  0.95           C  
ATOM   1580  CE2 TYR A 211      -1.336   5.821 -12.311  1.00  0.95           C  
ATOM   1581  OH  TYR A 211      -0.692   5.958 -14.606  1.00  0.95           O  
ATOM   1582  CZ  TYR A 211      -0.402   6.157 -13.274  1.00  0.95           C  
ATOM   1583  N   GLY A 212       2.233   4.045  -9.918  1.00  0.91           N  
ATOM   1584  CA  GLY A 212       3.375   3.526 -10.654  1.00  0.91           C  
ATOM   1585  C   GLY A 212       4.109   2.423  -9.916  1.00  0.91           C  
ATOM   1586  O   GLY A 212       5.128   1.920 -10.394  1.00  0.91           O  
ATOM   1587  N   GLN A 213       3.557   2.213  -8.658  1.00  0.93           N  
ATOM   1588  CA  GLN A 213       4.072   1.083  -7.891  1.00  0.93           C  
ATOM   1589  C   GLN A 213       3.245  -0.174  -8.141  1.00  0.93           C  
ATOM   1590  CB  GLN A 213       4.089   1.412  -6.397  1.00  0.93           C  
ATOM   1591  O   GLN A 213       2.043  -0.092  -8.402  1.00  0.93           O  
ATOM   1592  CG  GLN A 213       4.833   2.696  -6.058  1.00  0.93           C  
ATOM   1593  CD  GLN A 213       6.321   2.605  -6.340  1.00  0.93           C  
ATOM   1594  NE2 GLN A 213       6.891   3.680  -6.873  1.00  0.93           N  
ATOM   1595  OE1 GLN A 213       6.953   1.576  -6.080  1.00  0.93           O  
ATOM   1596  N   VAL A 214       3.981  -1.343  -8.156  1.00  0.93           N  
ATOM   1597  CA  VAL A 214       3.273  -2.607  -8.324  1.00  0.93           C  
ATOM   1598  C   VAL A 214       3.746  -3.609  -7.272  1.00  0.93           C  
ATOM   1599  CB  VAL A 214       3.475  -3.187  -9.741  1.00  0.93           C  
ATOM   1600  O   VAL A 214       4.847  -3.478  -6.733  1.00  0.93           O  
ATOM   1601  CG1 VAL A 214       2.883  -2.254 -10.796  1.00  0.93           C  
ATOM   1602  CG2 VAL A 214       4.958  -3.432 -10.011  1.00  0.93           C  
ATOM   1603  N   ALA A 215       2.785  -4.516  -6.947  1.00  0.94           N  
ATOM   1604  CA  ALA A 215       3.113  -5.591  -6.014  1.00  0.94           C  
ATOM   1605  C   ALA A 215       2.802  -6.956  -6.619  1.00  0.94           C  
ATOM   1606  CB  ALA A 215       2.352  -5.408  -4.703  1.00  0.94           C  
ATOM   1607  O   ALA A 215       2.368  -7.048  -7.770  1.00  0.94           O  
ATOM   1608  N   THR A 216       3.073  -8.053  -5.850  1.00  0.95           N  
ATOM   1609  CA  THR A 216       3.049  -9.434  -6.318  1.00  0.95           C  
ATOM   1610  C   THR A 216       1.659  -9.809  -6.824  1.00  0.95           C  
ATOM   1611  CB  THR A 216       3.472 -10.409  -5.204  1.00  0.95           C  
ATOM   1612  O   THR A 216       1.525 -10.444  -7.872  1.00  0.95           O  
ATOM   1613  CG2 THR A 216       3.470 -11.850  -5.704  1.00  0.95           C  
ATOM   1614  OG1 THR A 216       4.792 -10.072  -4.758  1.00  0.95           O  
ATOM   1615  N   TRP A 217       0.580  -9.312  -6.076  1.00  0.96           N  
ATOM   1616  CA  TRP A 217      -0.775  -9.765  -6.371  1.00  0.96           C  
ATOM   1617  C   TRP A 217      -1.637  -8.611  -6.872  1.00  0.96           C  
ATOM   1618  CB  TRP A 217      -1.414 -10.396  -5.131  1.00  0.96           C  
ATOM   1619  O   TRP A 217      -1.719  -7.563  -6.226  1.00  0.96           O  
ATOM   1620  CG  TRP A 217      -0.618 -11.520  -4.541  1.00  0.96           C  
ATOM   1621  CD1 TRP A 217       0.302 -11.438  -3.532  1.00  0.96           C  
ATOM   1622  CD2 TRP A 217      -0.667 -12.897  -4.928  1.00  0.96           C  
ATOM   1623  CE2 TRP A 217       0.249 -13.594  -4.110  1.00  0.96           C  
ATOM   1624  CE3 TRP A 217      -1.400 -13.610  -5.887  1.00  0.96           C  
ATOM   1625  NE1 TRP A 217       0.827 -12.682  -3.268  1.00  0.96           N  
ATOM   1626  CH2 TRP A 217      -0.276 -15.645  -5.169  1.00  0.96           C  
ATOM   1627  CZ2 TRP A 217       0.453 -14.972  -4.223  1.00  0.96           C  
ATOM   1628  CZ3 TRP A 217      -1.196 -14.980  -5.997  1.00  0.96           C  
ATOM   1629  N   LEU A 218      -2.166  -8.735  -8.091  1.00  0.97           N  
ATOM   1630  CA  LEU A 218      -3.222  -7.824  -8.518  1.00  0.97           C  
ATOM   1631  C   LEU A 218      -4.497  -8.055  -7.713  1.00  0.97           C  
ATOM   1632  CB  LEU A 218      -3.510  -8.000 -10.012  1.00  0.97           C  
ATOM   1633  O   LEU A 218      -5.136  -9.101  -7.840  1.00  0.97           O  
ATOM   1634  CG  LEU A 218      -4.590  -7.095 -10.605  1.00  0.97           C  
ATOM   1635  CD1 LEU A 218      -4.142  -5.638 -10.564  1.00  0.97           C  
ATOM   1636  CD2 LEU A 218      -4.918  -7.519 -12.033  1.00  0.97           C  
ATOM   1637  N   ALA A 219      -4.858  -7.046  -6.896  1.00  0.98           N  
ATOM   1638  CA  ALA A 219      -6.022  -7.194  -6.027  1.00  0.98           C  
ATOM   1639  C   ALA A 219      -7.309  -6.844  -6.769  1.00  0.98           C  
ATOM   1640  CB  ALA A 219      -5.873  -6.318  -4.785  1.00  0.98           C  
ATOM   1641  O   ALA A 219      -8.238  -7.653  -6.829  1.00  0.98           O  
ATOM   1642  N   LEU A 220      -7.408  -5.694  -7.370  1.00  0.98           N  
ATOM   1643  CA  LEU A 220      -8.560  -5.246  -8.144  1.00  0.98           C  
ATOM   1644  C   LEU A 220      -8.117  -4.465  -9.377  1.00  0.98           C  
ATOM   1645  CB  LEU A 220      -9.482  -4.381  -7.282  1.00  0.98           C  
ATOM   1646  O   LEU A 220      -7.286  -3.559  -9.277  1.00  0.98           O  
ATOM   1647  CG  LEU A 220     -10.128  -5.069  -6.078  1.00  0.98           C  
ATOM   1648  CD1 LEU A 220     -10.803  -4.039  -5.178  1.00  0.98           C  
ATOM   1649  CD2 LEU A 220     -11.130  -6.123  -6.538  1.00  0.98           C  
ATOM   1650  N   PRO A 221      -8.660  -4.894 -10.480  1.00  0.97           N  
ATOM   1651  CA  PRO A 221      -8.445  -4.008 -11.626  1.00  0.97           C  
ATOM   1652  C   PRO A 221      -9.152  -2.664 -11.473  1.00  0.97           C  
ATOM   1653  CB  PRO A 221      -9.027  -4.801 -12.799  1.00  0.97           C  
ATOM   1654  O   PRO A 221     -10.114  -2.551 -10.709  1.00  0.97           O  
ATOM   1655  CG  PRO A 221     -10.113  -5.633 -12.196  1.00  0.97           C  
ATOM   1656  CD  PRO A 221      -9.683  -6.053 -10.820  1.00  0.97           C  
ATOM   1657  N   LEU A 222      -8.680  -1.597 -12.208  1.00  0.95           N  
ATOM   1658  CA  LEU A 222      -9.261  -0.266 -12.071  1.00  0.95           C  
ATOM   1659  C   LEU A 222     -10.727  -0.267 -12.492  1.00  0.95           C  
ATOM   1660  CB  LEU A 222      -8.478   0.749 -12.908  1.00  0.95           C  
ATOM   1661  O   LEU A 222     -11.504   0.584 -12.054  1.00  0.95           O  
ATOM   1662  CG  LEU A 222      -7.192   1.293 -12.285  1.00  0.95           C  
ATOM   1663  CD1 LEU A 222      -6.529   2.294 -13.226  1.00  0.95           C  
ATOM   1664  CD2 LEU A 222      -7.482   1.934 -10.932  1.00  0.95           C  
ATOM   1665  N   SER A 223     -11.096  -1.217 -13.332  1.00  0.95           N  
ATOM   1666  CA  SER A 223     -12.461  -1.309 -13.841  1.00  0.95           C  
ATOM   1667  C   SER A 223     -13.447  -1.630 -12.723  1.00  0.95           C  
ATOM   1668  CB  SER A 223     -12.554  -2.372 -14.936  1.00  0.95           C  
ATOM   1669  O   SER A 223     -14.659  -1.486 -12.898  1.00  0.95           O  
ATOM   1670  OG  SER A 223     -12.143  -3.637 -14.445  1.00  0.95           O  
ATOM   1671  N   GLU A 224     -12.960  -2.026 -11.644  1.00  0.97           N  
ATOM   1672  CA  GLU A 224     -13.820  -2.362 -10.514  1.00  0.97           C  
ATOM   1673  C   GLU A 224     -14.205  -1.115  -9.723  1.00  0.97           C  
ATOM   1674  CB  GLU A 224     -13.131  -3.376  -9.597  1.00  0.97           C  
ATOM   1675  O   GLU A 224     -15.055  -1.176  -8.832  1.00  0.97           O  
ATOM   1676  CG  GLU A 224     -12.996  -4.764 -10.205  1.00  0.97           C  
ATOM   1677  CD  GLU A 224     -14.327  -5.483 -10.360  1.00  0.97           C  
ATOM   1678  OE1 GLU A 224     -14.466  -6.309 -11.291  1.00  0.97           O  
ATOM   1679  OE2 GLU A 224     -15.238  -5.219  -9.544  1.00  0.97           O  
ATOM   1680  N   PHE A 225     -13.600   0.016  -9.995  1.00  0.98           N  
ATOM   1681  CA  PHE A 225     -13.843   1.227  -9.221  1.00  0.98           C  
ATOM   1682  C   PHE A 225     -14.754   2.183  -9.983  1.00  0.98           C  
ATOM   1683  CB  PHE A 225     -12.522   1.922  -8.879  1.00  0.98           C  
ATOM   1684  O   PHE A 225     -14.678   2.274 -11.211  1.00  0.98           O  
ATOM   1685  CG  PHE A 225     -11.625   1.113  -7.981  1.00  0.98           C  
ATOM   1686  CD1 PHE A 225     -11.807   1.121  -6.604  1.00  0.98           C  
ATOM   1687  CD2 PHE A 225     -10.600   0.344  -8.516  1.00  0.98           C  
ATOM   1688  CE1 PHE A 225     -10.978   0.372  -5.771  1.00  0.98           C  
ATOM   1689  CE2 PHE A 225      -9.768  -0.407  -7.690  1.00  0.98           C  
ATOM   1690  CZ  PHE A 225      -9.958  -0.390  -6.317  1.00  0.98           C  
ATOM   1691  N   ASP A 226     -15.598   2.870  -9.265  1.00  0.97           N  
ATOM   1692  CA  ASP A 226     -16.481   3.892  -9.819  1.00  0.97           C  
ATOM   1693  C   ASP A 226     -15.815   5.265  -9.797  1.00  0.97           C  
ATOM   1694  CB  ASP A 226     -17.802   3.935  -9.047  1.00  0.97           C  
ATOM   1695  O   ASP A 226     -16.116   6.121 -10.632  1.00  0.97           O  
ATOM   1696  CG  ASP A 226     -18.530   2.603  -9.042  1.00  0.97           C  
ATOM   1697  OD1 ASP A 226     -19.014   2.168 -10.110  1.00  0.97           O  
ATOM   1698  OD2 ASP A 226     -18.624   1.983  -7.960  1.00  0.97           O  
ATOM   1699  N   GLN A 227     -14.961   5.435  -8.852  1.00  0.97           N  
ATOM   1700  CA  GLN A 227     -14.322   6.727  -8.628  1.00  0.97           C  
ATOM   1701  C   GLN A 227     -12.936   6.556  -8.012  1.00  0.97           C  
ATOM   1702  CB  GLN A 227     -15.191   7.609  -7.730  1.00  0.97           C  
ATOM   1703  O   GLN A 227     -12.687   5.586  -7.293  1.00  0.97           O  
ATOM   1704  CG  GLN A 227     -14.705   9.048  -7.625  1.00  0.97           C  
ATOM   1705  CD  GLN A 227     -15.724   9.966  -6.976  1.00  0.97           C  
ATOM   1706  NE2 GLN A 227     -15.245  10.913  -6.177  1.00  0.97           N  
ATOM   1707  OE1 GLN A 227     -16.932   9.825  -7.192  1.00  0.97           O  
ATOM   1708  N   ILE A 228     -12.058   7.469  -8.363  1.00  0.98           N  
ATOM   1709  CA  ILE A 228     -10.724   7.542  -7.776  1.00  0.98           C  
ATOM   1710  C   ILE A 228     -10.507   8.922  -7.159  1.00  0.98           C  
ATOM   1711  CB  ILE A 228      -9.629   7.245  -8.824  1.00  0.98           C  
ATOM   1712  O   ILE A 228     -10.794   9.943  -7.789  1.00  0.98           O  
ATOM   1713  CG1 ILE A 228      -9.824   5.845  -9.418  1.00  0.98           C  
ATOM   1714  CG2 ILE A 228      -8.236   7.387  -8.204  1.00  0.98           C  
ATOM   1715  CD1 ILE A 228      -8.923   5.547 -10.609  1.00  0.98           C  
ATOM   1716  N   ILE A 229     -10.026   8.925  -5.933  1.00  0.98           N  
ATOM   1717  CA  ILE A 229      -9.626  10.171  -5.289  1.00  0.98           C  
ATOM   1718  C   ILE A 229      -8.129  10.138  -4.988  1.00  0.98           C  
ATOM   1719  CB  ILE A 229     -10.428  10.420  -3.992  1.00  0.98           C  
ATOM   1720  O   ILE A 229      -7.653   9.256  -4.270  1.00  0.98           O  
ATOM   1721  CG1 ILE A 229     -11.933  10.365  -4.276  1.00  0.98           C  
ATOM   1722  CG2 ILE A 229     -10.037  11.762  -3.365  1.00  0.98           C  
ATOM   1723  CD1 ILE A 229     -12.803  10.536  -3.039  1.00  0.98           C  
ATOM   1724  N   THR A 230      -7.398  11.107  -5.528  1.00  0.98           N  
ATOM   1725  CA  THR A 230      -5.968  11.252  -5.279  1.00  0.98           C  
ATOM   1726  C   THR A 230      -5.595  12.723  -5.116  1.00  0.98           C  
ATOM   1727  CB  THR A 230      -5.138  10.632  -6.418  1.00  0.98           C  
ATOM   1728  O   THR A 230      -6.470  13.578  -4.966  1.00  0.98           O  
ATOM   1729  CG2 THR A 230      -5.274  11.442  -7.703  1.00  0.98           C  
ATOM   1730  OG1 THR A 230      -3.758  10.599  -6.032  1.00  0.98           O  
ATOM   1731  N   ASP A 231      -4.266  13.009  -4.954  1.00  0.97           N  
ATOM   1732  CA  ASP A 231      -3.806  14.381  -4.764  1.00  0.97           C  
ATOM   1733  C   ASP A 231      -3.221  14.948  -6.055  1.00  0.97           C  
ATOM   1734  CB  ASP A 231      -2.768  14.449  -3.641  1.00  0.97           C  
ATOM   1735  O   ASP A 231      -3.202  14.270  -7.085  1.00  0.97           O  
ATOM   1736  CG  ASP A 231      -1.497  13.682  -3.962  1.00  0.97           C  
ATOM   1737  OD1 ASP A 231      -0.531  14.289  -4.473  1.00  0.97           O  
ATOM   1738  OD2 ASP A 231      -1.462  12.460  -3.704  1.00  0.97           O  
ATOM   1739  N   ASP A 232      -2.790  16.176  -6.089  1.00  0.94           N  
ATOM   1740  CA  ASP A 232      -2.399  16.900  -7.294  1.00  0.94           C  
ATOM   1741  C   ASP A 232      -0.992  16.508  -7.738  1.00  0.94           C  
ATOM   1742  CB  ASP A 232      -2.476  18.410  -7.061  1.00  0.94           C  
ATOM   1743  O   ASP A 232      -0.450  17.085  -8.684  1.00  0.94           O  
ATOM   1744  CG  ASP A 232      -1.612  18.876  -5.902  1.00  0.94           C  
ATOM   1745  OD1 ASP A 232      -0.969  18.032  -5.243  1.00  0.94           O  
ATOM   1746  OD2 ASP A 232      -1.578  20.099  -5.644  1.00  0.94           O  
ATOM   1747  N   GLY A 233      -0.497  15.436  -7.108  1.00  0.94           N  
ATOM   1748  CA  GLY A 233       0.813  14.935  -7.490  1.00  0.94           C  
ATOM   1749  C   GLY A 233       0.751  13.839  -8.537  1.00  0.94           C  
ATOM   1750  O   GLY A 233       1.786  13.342  -8.986  1.00  0.94           O  
ATOM   1751  N   LEU A 234      -0.438  13.491  -8.974  1.00  0.94           N  
ATOM   1752  CA  LEU A 234      -0.612  12.468  -9.999  1.00  0.94           C  
ATOM   1753  C   LEU A 234      -0.091  12.954 -11.347  1.00  0.94           C  
ATOM   1754  CB  LEU A 234      -2.087  12.076 -10.120  1.00  0.94           C  
ATOM   1755  O   LEU A 234      -0.448  14.045 -11.799  1.00  0.94           O  
ATOM   1756  CG  LEU A 234      -2.396  10.859 -10.994  1.00  0.94           C  
ATOM   1757  CD1 LEU A 234      -1.864   9.588 -10.340  1.00  0.94           C  
ATOM   1758  CD2 LEU A 234      -3.895  10.749 -11.248  1.00  0.94           C  
ATOM   1759  N   PRO A 235       0.787  12.135 -11.997  1.00  0.91           N  
ATOM   1760  CA  PRO A 235       1.290  12.568 -13.303  1.00  0.91           C  
ATOM   1761  C   PRO A 235       0.173  12.813 -14.314  1.00  0.91           C  
ATOM   1762  CB  PRO A 235       2.178  11.401 -13.743  1.00  0.91           C  
ATOM   1763  O   PRO A 235      -0.826  12.089 -14.324  1.00  0.91           O  
ATOM   1764  CG  PRO A 235       2.543  10.699 -12.475  1.00  0.91           C  
ATOM   1765  CD  PRO A 235       1.403  10.841 -11.507  1.00  0.91           C  
ATOM   1766  N   GLU A 236       0.286  13.797 -15.166  1.00  0.91           N  
ATOM   1767  CA  GLU A 236      -0.704  14.165 -16.174  1.00  0.91           C  
ATOM   1768  C   GLU A 236      -1.035  12.982 -17.079  1.00  0.91           C  
ATOM   1769  CB  GLU A 236      -0.206  15.345 -17.011  1.00  0.91           C  
ATOM   1770  O   GLU A 236      -2.193  12.787 -17.457  1.00  0.91           O  
ATOM   1771  CG  GLU A 236      -1.271  15.951 -17.914  1.00  0.91           C  
ATOM   1772  CD  GLU A 236      -0.788  17.177 -18.672  1.00  0.91           C  
ATOM   1773  OE1 GLU A 236      -1.570  17.746 -19.467  1.00  0.91           O  
ATOM   1774  OE2 GLU A 236       0.382  17.572 -18.470  1.00  0.91           O  
ATOM   1775  N   SER A 237      -0.043  12.246 -17.379  1.00  0.87           N  
ATOM   1776  CA  SER A 237      -0.254  11.085 -18.238  1.00  0.87           C  
ATOM   1777  C   SER A 237      -1.218  10.092 -17.598  1.00  0.87           C  
ATOM   1778  CB  SER A 237       1.075  10.394 -18.543  1.00  0.87           C  
ATOM   1779  O   SER A 237      -2.063   9.509 -18.281  1.00  0.87           O  
ATOM   1780  OG  SER A 237       1.721   9.995 -17.346  1.00  0.87           O  
ATOM   1781  N   ALA A 238      -1.039   9.888 -16.292  1.00  0.91           N  
ATOM   1782  CA  ALA A 238      -1.917   8.990 -15.547  1.00  0.91           C  
ATOM   1783  C   ALA A 238      -3.345   9.528 -15.505  1.00  0.91           C  
ATOM   1784  CB  ALA A 238      -1.388   8.782 -14.130  1.00  0.91           C  
ATOM   1785  O   ALA A 238      -4.304   8.776 -15.691  1.00  0.91           O  
ATOM   1786  N   SER A 239      -3.460  10.805 -15.274  1.00  0.92           N  
ATOM   1787  CA  SER A 239      -4.771  11.444 -15.238  1.00  0.92           C  
ATOM   1788  C   SER A 239      -5.504  11.276 -16.565  1.00  0.92           C  
ATOM   1789  CB  SER A 239      -4.635  12.930 -14.905  1.00  0.92           C  
ATOM   1790  O   SER A 239      -6.690  10.941 -16.587  1.00  0.92           O  
ATOM   1791  OG  SER A 239      -4.122  13.108 -13.596  1.00  0.92           O  
ATOM   1792  N   ARG A 240      -4.837  11.434 -17.660  1.00  0.90           N  
ATOM   1793  CA  ARG A 240      -5.409  11.305 -18.997  1.00  0.90           C  
ATOM   1794  C   ARG A 240      -5.845   9.870 -19.270  1.00  0.90           C  
ATOM   1795  CB  ARG A 240      -4.404  11.759 -20.058  1.00  0.90           C  
ATOM   1796  O   ARG A 240      -6.906   9.638 -19.852  1.00  0.90           O  
ATOM   1797  CG  ARG A 240      -4.227  13.267 -20.133  1.00  0.90           C  
ATOM   1798  CD  ARG A 240      -3.398  13.678 -21.342  1.00  0.90           C  
ATOM   1799  NE  ARG A 240      -1.967  13.631 -21.056  1.00  0.90           N  
ATOM   1800  NH1 ARG A 240      -1.393  15.243 -22.608  1.00  0.90           N  
ATOM   1801  NH2 ARG A 240       0.228  14.252 -21.326  1.00  0.90           N  
ATOM   1802  CZ  ARG A 240      -1.048  14.375 -21.664  1.00  0.90           C  
ATOM   1803  N   ALA A 241      -4.981   8.963 -18.820  1.00  0.88           N  
ATOM   1804  CA  ALA A 241      -5.291   7.548 -19.007  1.00  0.88           C  
ATOM   1805  C   ALA A 241      -6.567   7.163 -18.264  1.00  0.88           C  
ATOM   1806  CB  ALA A 241      -4.124   6.682 -18.539  1.00  0.88           C  
ATOM   1807  O   ALA A 241      -7.389   6.403 -18.782  1.00  0.88           O  
ATOM   1808  N   LEU A 242      -6.737   7.724 -17.119  1.00  0.90           N  
ATOM   1809  CA  LEU A 242      -7.906   7.422 -16.301  1.00  0.90           C  
ATOM   1810  C   LEU A 242      -9.173   7.990 -16.933  1.00  0.90           C  
ATOM   1811  CB  LEU A 242      -7.732   7.984 -14.888  1.00  0.90           C  
ATOM   1812  O   LEU A 242     -10.222   7.341 -16.922  1.00  0.90           O  
ATOM   1813  CG  LEU A 242      -6.611   7.369 -14.047  1.00  0.90           C  
ATOM   1814  CD1 LEU A 242      -6.500   8.087 -12.706  1.00  0.90           C  
ATOM   1815  CD2 LEU A 242      -6.853   5.878 -13.843  1.00  0.90           C  
ATOM   1816  N   VAL A 243      -9.102   9.137 -17.501  1.00  0.88           N  
ATOM   1817  CA  VAL A 243     -10.232   9.780 -18.162  1.00  0.88           C  
ATOM   1818  C   VAL A 243     -10.648   8.965 -19.385  1.00  0.88           C  
ATOM   1819  CB  VAL A 243      -9.896  11.230 -18.578  1.00  0.88           C  
ATOM   1820  O   VAL A 243     -11.840   8.780 -19.638  1.00  0.88           O  
ATOM   1821  CG1 VAL A 243     -11.003  11.810 -19.457  1.00  0.88           C  
ATOM   1822  CG2 VAL A 243      -9.678  12.102 -17.343  1.00  0.88           C  
ATOM   1823  N   LYS A 244      -9.720   8.396 -20.062  1.00  0.88           N  
ATOM   1824  CA  LYS A 244      -9.975   7.581 -21.246  1.00  0.88           C  
ATOM   1825  C   LYS A 244     -10.708   6.294 -20.880  1.00  0.88           C  
ATOM   1826  CB  LYS A 244      -8.665   7.252 -21.964  1.00  0.88           C  
ATOM   1827  O   LYS A 244     -11.469   5.756 -21.687  1.00  0.88           O  
ATOM   1828  CG  LYS A 244      -8.113   8.397 -22.801  1.00  0.88           C  
ATOM   1829  CD  LYS A 244      -6.877   7.972 -23.582  1.00  0.88           C  
ATOM   1830  CE  LYS A 244      -6.280   9.137 -24.362  1.00  0.88           C  
ATOM   1831  NZ  LYS A 244      -5.056   8.730 -25.115  1.00  0.88           N  
ATOM   1832  N   GLN A 245     -10.547   5.840 -19.618  1.00  0.87           N  
ATOM   1833  CA  GLN A 245     -11.187   4.619 -19.140  1.00  0.87           C  
ATOM   1834  C   GLN A 245     -12.550   4.919 -18.523  1.00  0.87           C  
ATOM   1835  CB  GLN A 245     -10.294   3.909 -18.121  1.00  0.87           C  
ATOM   1836  O   GLN A 245     -13.163   4.045 -17.905  1.00  0.87           O  
ATOM   1837  CG  GLN A 245      -9.006   3.354 -18.713  1.00  0.87           C  
ATOM   1838  CD  GLN A 245      -8.192   2.561 -17.708  1.00  0.87           C  
ATOM   1839  NE2 GLN A 245      -6.876   2.549 -17.889  1.00  0.87           N  
ATOM   1840  OE1 GLN A 245      -8.741   1.964 -16.777  1.00  0.87           O  
ATOM   1841  N   ASP A 246     -13.082   6.165 -18.713  1.00  0.89           N  
ATOM   1842  CA  ASP A 246     -14.379   6.619 -18.222  1.00  0.89           C  
ATOM   1843  C   ASP A 246     -14.469   6.487 -16.704  1.00  0.89           C  
ATOM   1844  CB  ASP A 246     -15.511   5.831 -18.886  1.00  0.89           C  
ATOM   1845  O   ASP A 246     -15.512   6.106 -16.169  1.00  0.89           O  
ATOM   1846  CG  ASP A 246     -15.728   6.216 -20.339  1.00  0.89           C  
ATOM   1847  OD1 ASP A 246     -15.541   7.401 -20.691  1.00  0.89           O  
ATOM   1848  OD2 ASP A 246     -16.093   5.327 -21.139  1.00  0.89           O  
ATOM   1849  N   LEU A 247     -13.286   6.557 -16.032  1.00  0.88           N  
ATOM   1850  CA  LEU A 247     -13.263   6.557 -14.573  1.00  0.88           C  
ATOM   1851  C   LEU A 247     -13.374   7.977 -14.027  1.00  0.88           C  
ATOM   1852  CB  LEU A 247     -11.980   5.899 -14.057  1.00  0.88           C  
ATOM   1853  O   LEU A 247     -12.772   8.905 -14.573  1.00  0.88           O  
ATOM   1854  CG  LEU A 247     -11.874   4.385 -14.243  1.00  0.88           C  
ATOM   1855  CD1 LEU A 247     -10.455   3.913 -13.942  1.00  0.88           C  
ATOM   1856  CD2 LEU A 247     -12.882   3.664 -13.354  1.00  0.88           C  
ATOM   1857  N   SER A 248     -14.233   8.235 -13.010  1.00  0.95           N  
ATOM   1858  CA  SER A 248     -14.357   9.518 -12.326  1.00  0.95           C  
ATOM   1859  C   SER A 248     -13.152   9.787 -11.430  1.00  0.95           C  
ATOM   1860  CB  SER A 248     -15.640   9.560 -11.494  1.00  0.95           C  
ATOM   1861  O   SER A 248     -12.884   9.026 -10.498  1.00  0.95           O  
ATOM   1862  OG  SER A 248     -15.757  10.797 -10.811  1.00  0.95           O  
ATOM   1863  N   LEU A 249     -12.355  10.811 -11.815  1.00  0.97           N  
ATOM   1864  CA  LEU A 249     -11.168  11.184 -11.053  1.00  0.97           C  
ATOM   1865  C   LEU A 249     -11.395  12.489 -10.299  1.00  0.97           C  
ATOM   1866  CB  LEU A 249      -9.957  11.320 -11.980  1.00  0.97           C  
ATOM   1867  O   LEU A 249     -11.715  13.514 -10.905  1.00  0.97           O  
ATOM   1868  CG  LEU A 249      -8.656  11.791 -11.330  1.00  0.97           C  
ATOM   1869  CD1 LEU A 249      -8.148  10.747 -10.342  1.00  0.97           C  
ATOM   1870  CD2 LEU A 249      -7.603  12.085 -12.393  1.00  0.97           C  
ATOM   1871  N   LEU A 250     -11.281  12.452  -8.953  1.00  0.97           N  
ATOM   1872  CA  LEU A 250     -11.309  13.636  -8.100  1.00  0.97           C  
ATOM   1873  C   LEU A 250      -9.928  13.920  -7.519  1.00  0.97           C  
ATOM   1874  CB  LEU A 250     -12.325  13.456  -6.968  1.00  0.97           C  
ATOM   1875  O   LEU A 250      -9.300  13.034  -6.936  1.00  0.97           O  
ATOM   1876  CG  LEU A 250     -13.763  13.151  -7.390  1.00  0.97           C  
ATOM   1877  CD1 LEU A 250     -14.639  12.927  -6.162  1.00  0.97           C  
ATOM   1878  CD2 LEU A 250     -14.319  14.280  -8.251  1.00  0.97           C  
ATOM   1879  N   VAL A 251      -9.464  15.143  -7.737  1.00  0.97           N  
ATOM   1880  CA  VAL A 251      -8.135  15.520  -7.267  1.00  0.97           C  
ATOM   1881  C   VAL A 251      -8.257  16.450  -6.062  1.00  0.97           C  
ATOM   1882  CB  VAL A 251      -7.310  16.200  -8.383  1.00  0.97           C  
ATOM   1883  O   VAL A 251      -8.854  17.524  -6.157  1.00  0.97           O  
ATOM   1884  CG1 VAL A 251      -5.936  16.616  -7.861  1.00  0.97           C  
ATOM   1885  CG2 VAL A 251      -7.169  15.267  -9.584  1.00  0.97           C  
ATOM   1886  N   ALA A 252      -7.690  15.975  -4.885  1.00  0.97           N  
ATOM   1887  CA  ALA A 252      -7.704  16.767  -3.658  1.00  0.97           C  
ATOM   1888  C   ALA A 252      -6.603  17.823  -3.673  1.00  0.97           C  
ATOM   1889  CB  ALA A 252      -7.552  15.861  -2.438  1.00  0.97           C  
ATOM   1890  O   ALA A 252      -5.451  17.523  -3.998  1.00  0.97           O  
ATOM   1891  N   LYS A 253      -6.982  19.114  -3.448  1.00  0.93           N  
ATOM   1892  CA  LYS A 253      -6.013  20.205  -3.422  1.00  0.93           C  
ATOM   1893  C   LYS A 253      -5.510  20.460  -2.004  1.00  0.93           C  
ATOM   1894  CB  LYS A 253      -6.626  21.482  -3.998  1.00  0.93           C  
ATOM   1895  O   LYS A 253      -6.296  20.475  -1.054  1.00  0.93           O  
ATOM   1896  CG  LYS A 253      -6.968  21.392  -5.478  1.00  0.93           C  
ATOM   1897  CD  LYS A 253      -7.407  22.740  -6.034  1.00  0.93           C  
ATOM   1898  CE  LYS A 253      -7.722  22.657  -7.521  1.00  0.93           C  
ATOM   1899  NZ  LYS A 253      -8.147  23.979  -8.072  1.00  0.93           N  
ATOM   1900  N   ASN A 254      -4.123  20.413  -1.874  1.00  0.83           N  
ATOM   1901  CA  ASN A 254      -3.515  20.697  -0.579  1.00  0.83           C  
ATOM   1902  C   ASN A 254      -3.752  22.143  -0.153  1.00  0.83           C  
ATOM   1903  CB  ASN A 254      -2.016  20.392  -0.612  1.00  0.83           C  
ATOM   1904  O   ASN A 254      -3.616  23.063  -0.961  1.00  0.83           O  
ATOM   1905  CG  ASN A 254      -1.723  18.922  -0.835  1.00  0.83           C  
ATOM   1906  ND2 ASN A 254      -0.637  18.633  -1.542  1.00  0.83           N  
ATOM   1907  OD1 ASN A 254      -2.468  18.051  -0.376  1.00  0.83           O  
ATOM   1908  N   GLU A 255      -4.732  22.470   0.721  1.00  0.75           N  
ATOM   1909  CA  GLU A 255      -4.860  23.831   1.232  1.00  0.75           C  
ATOM   1910  C   GLU A 255      -3.635  24.231   2.050  1.00  0.75           C  
ATOM   1911  CB  GLU A 255      -6.126  23.970   2.081  1.00  0.75           C  
ATOM   1912  O   GLU A 255      -2.996  23.382   2.676  1.00  0.75           O  
ATOM   1913  CG  GLU A 255      -7.417  23.817   1.289  1.00  0.75           C  
ATOM   1914  CD  GLU A 255      -8.666  23.941   2.148  1.00  0.75           C  
ATOM   1915  OE1 GLU A 255      -9.787  23.954   1.590  1.00  0.75           O  
ATOM   1916  OE2 GLU A 255      -8.522  24.026   3.388  1.00  0.75           O  
