# Supplementary material for: Escherichia coli transcription factors of unknown function: sequence features and possible evolutionary relationships
Source: PeerJ. 2022 Jul 20;10:e13772. doi: 10.7717/peerj.13772 (PMC9308461; doi:10.7717/peerj.13772)
Supplement: Supplemental Information 18 [file peerj-10-13772-s018.zip › Raw Data/PDB files/YgeK_b2855_pseudogen_unrelaxed_model_1.pdb]

ATOM      1  N   MET A   1     -14.733  15.652  15.134  1.00  0.61           N  
ATOM      2  CA  MET A   1     -15.840  15.565  16.081  1.00  0.61           C  
ATOM      3  C   MET A   1     -16.493  14.188  16.031  1.00  0.61           C  
ATOM      4  CB  MET A   1     -16.882  16.648  15.792  1.00  0.61           C  
ATOM      5  O   MET A   1     -16.882  13.642  17.065  1.00  0.61           O  
ATOM      6  CG  MET A   1     -17.650  17.103  17.022  1.00  0.61           C  
ATOM      7  SD  MET A   1     -18.865  18.424  16.643  1.00  0.61           S  
ATOM      8  CE  MET A   1     -18.847  19.335  18.212  1.00  0.61           C  
ATOM      9  N   GLY A   2     -16.135  13.327  15.058  1.00  0.70           N  
ATOM     10  CA  GLY A   2     -16.737  12.009  14.942  1.00  0.70           C  
ATOM     11  C   GLY A   2     -16.021  10.951  15.760  1.00  0.70           C  
ATOM     12  O   GLY A   2     -16.661  10.133  16.423  1.00  0.70           O  
ATOM     13  N   ALA A   3     -14.705  10.956  15.838  1.00  0.71           N  
ATOM     14  CA  ALA A   3     -13.901   9.987  16.576  1.00  0.71           C  
ATOM     15  C   ALA A   3     -14.110  10.133  18.081  1.00  0.71           C  
ATOM     16  CB  ALA A   3     -12.422  10.148  16.230  1.00  0.71           C  
ATOM     17  O   ALA A   3     -14.176   9.136  18.804  1.00  0.71           O  
ATOM     18  N   GLU A   4     -14.253  11.378  18.582  1.00  0.78           N  
ATOM     19  CA  GLU A   4     -14.483  11.628  20.002  1.00  0.78           C  
ATOM     20  C   GLU A   4     -15.824  11.056  20.453  1.00  0.78           C  
ATOM     21  CB  GLU A   4     -14.424  13.128  20.300  1.00  0.78           C  
ATOM     22  O   GLU A   4     -15.934  10.511  21.553  1.00  0.78           O  
ATOM     23  CG  GLU A   4     -13.019  13.712  20.243  1.00  0.78           C  
ATOM     24  CD  GLU A   4     -12.970  15.191  20.589  1.00  0.78           C  
ATOM     25  OE1 GLU A   4     -11.858  15.765  20.643  1.00  0.78           O  
ATOM     26  OE2 GLU A   4     -14.051  15.781  20.809  1.00  0.78           O  
ATOM     27  N   LEU A   5     -16.796  11.140  19.593  1.00  0.80           N  
ATOM     28  CA  LEU A   5     -18.114  10.599  19.906  1.00  0.80           C  
ATOM     29  C   LEU A   5     -18.074   9.076  19.973  1.00  0.80           C  
ATOM     30  CB  LEU A   5     -19.140  11.048  18.862  1.00  0.80           C  
ATOM     31  O   LEU A   5     -18.651   8.475  20.883  1.00  0.80           O  
ATOM     32  CG  LEU A   5     -20.585  10.606  19.097  1.00  0.80           C  
ATOM     33  CD1 LEU A   5     -21.114  11.196  20.401  1.00  0.80           C  
ATOM     34  CD2 LEU A   5     -21.468  11.015  17.923  1.00  0.80           C  
ATOM     35  N   VAL A   6     -17.316   8.548  18.987  1.00  0.80           N  
ATOM     36  CA  VAL A   6     -17.197   7.094  18.984  1.00  0.80           C  
ATOM     37  C   VAL A   6     -16.512   6.628  20.267  1.00  0.80           C  
ATOM     38  CB  VAL A   6     -16.415   6.591  17.750  1.00  0.80           C  
ATOM     39  O   VAL A   6     -16.959   5.672  20.905  1.00  0.80           O  
ATOM     40  CG1 VAL A   6     -16.163   5.088  17.846  1.00  0.80           C  
ATOM     41  CG2 VAL A   6     -17.172   6.928  16.466  1.00  0.80           C  
ATOM     42  N   LYS A   7     -15.547   7.366  20.633  1.00  0.80           N  
ATOM     43  CA  LYS A   7     -14.815   7.044  21.856  1.00  0.80           C  
ATOM     44  C   LYS A   7     -15.710   7.182  23.084  1.00  0.80           C  
ATOM     45  CB  LYS A   7     -13.587   7.945  21.999  1.00  0.80           C  
ATOM     46  O   LYS A   7     -15.664   6.346  23.989  1.00  0.80           O  
ATOM     47  CG  LYS A   7     -12.415   7.537  21.118  1.00  0.80           C  
ATOM     48  CD  LYS A   7     -11.196   8.416  21.367  1.00  0.80           C  
ATOM     49  CE  LYS A   7     -10.056   8.074  20.418  1.00  0.80           C  
ATOM     50  NZ  LYS A   7      -8.876   8.967  20.626  1.00  0.80           N  
ATOM     51  N   TRP A   8     -16.485   8.160  23.099  1.00  0.84           N  
ATOM     52  CA  TRP A   8     -17.428   8.422  24.181  1.00  0.84           C  
ATOM     53  C   TRP A   8     -18.453   7.298  24.294  1.00  0.84           C  
ATOM     54  CB  TRP A   8     -18.141   9.760  23.963  1.00  0.84           C  
ATOM     55  O   TRP A   8     -18.742   6.821  25.394  1.00  0.84           O  
ATOM     56  CG  TRP A   8     -19.031  10.168  25.098  1.00  0.84           C  
ATOM     57  CD1 TRP A   8     -18.677  10.888  26.205  1.00  0.84           C  
ATOM     58  CD2 TRP A   8     -20.424   9.875  25.239  1.00  0.84           C  
ATOM     59  CE2 TRP A   8     -20.851  10.449  26.456  1.00  0.84           C  
ATOM     60  CE3 TRP A   8     -21.354   9.182  24.453  1.00  0.84           C  
ATOM     61  NE1 TRP A   8     -19.767  11.061  27.026  1.00  0.84           N  
ATOM     62  CH2 TRP A   8     -23.060   9.668  26.118  1.00  0.84           C  
ATOM     63  CZ2 TRP A   8     -22.170  10.352  26.906  1.00  0.84           C  
ATOM     64  CZ3 TRP A   8     -22.666   9.085  24.902  1.00  0.84           C  
ATOM     65  N   VAL A   9     -18.951   6.844  23.162  1.00  0.82           N  
ATOM     66  CA  VAL A   9     -19.954   5.785  23.129  1.00  0.82           C  
ATOM     67  C   VAL A   9     -19.353   4.487  23.662  1.00  0.82           C  
ATOM     68  CB  VAL A   9     -20.506   5.570  21.702  1.00  0.82           C  
ATOM     69  O   VAL A   9     -19.980   3.787  24.461  1.00  0.82           O  
ATOM     70  CG1 VAL A   9     -21.360   4.306  21.638  1.00  0.82           C  
ATOM     71  CG2 VAL A   9     -21.313   6.787  21.254  1.00  0.82           C  
ATOM     72  N   LYS A  10     -18.141   4.282  23.208  1.00  0.78           N  
ATOM     73  CA  LYS A  10     -17.472   3.056  23.634  1.00  0.78           C  
ATOM     74  C   LYS A  10     -17.119   3.109  25.118  1.00  0.78           C  
ATOM     75  CB  LYS A  10     -16.210   2.817  22.803  1.00  0.78           C  
ATOM     76  O   LYS A  10     -17.221   2.103  25.822  1.00  0.78           O  
ATOM     77  CG  LYS A  10     -16.482   2.290  21.402  1.00  0.78           C  
ATOM     78  CD  LYS A  10     -16.837   0.809  21.421  1.00  0.78           C  
ATOM     79  CE  LYS A  10     -16.987   0.251  20.012  1.00  0.78           C  
ATOM     80  NZ  LYS A  10     -17.388  -1.187  20.025  1.00  0.78           N  
ATOM     81  N   SER A  11     -16.715   4.318  25.645  1.00  0.82           N  
ATOM     82  CA  SER A  11     -16.350   4.497  27.047  1.00  0.82           C  
ATOM     83  C   SER A  11     -17.560   4.321  27.959  1.00  0.82           C  
ATOM     84  CB  SER A  11     -15.731   5.877  27.268  1.00  0.82           C  
ATOM     85  O   SER A  11     -17.412   3.991  29.138  1.00  0.82           O  
ATOM     86  OG  SER A  11     -16.703   6.896  27.109  1.00  0.82           O  
ATOM     87  N   HIS A  12     -18.739   4.332  27.455  1.00  0.86           N  
ATOM     88  CA  HIS A  12     -19.963   4.193  28.236  1.00  0.86           C  
ATOM     89  C   HIS A  12     -20.618   2.837  27.998  1.00  0.86           C  
ATOM     90  CB  HIS A  12     -20.944   5.317  27.899  1.00  0.86           C  
ATOM     91  O   HIS A  12     -21.775   2.629  28.370  1.00  0.86           O  
ATOM     92  CG  HIS A  12     -20.564   6.641  28.482  1.00  0.86           C  
ATOM     93  CD2 HIS A  12     -21.039   7.307  29.561  1.00  0.86           C  
ATOM     94  ND1 HIS A  12     -19.580   7.439  27.938  1.00  0.86           N  
ATOM     95  CE1 HIS A  12     -19.466   8.541  28.660  1.00  0.86           C  
ATOM     96  NE2 HIS A  12     -20.340   8.486  29.650  1.00  0.86           N  
ATOM     97  N   LYS A  13     -19.842   1.856  27.365  1.00  0.76           N  
ATOM     98  CA  LYS A  13     -20.182   0.446  27.193  1.00  0.76           C  
ATOM     99  C   LYS A  13     -21.519   0.287  26.475  1.00  0.76           C  
ATOM    100  CB  LYS A  13     -20.225  -0.265  28.546  1.00  0.76           C  
ATOM    101  O   LYS A  13     -22.317  -0.585  26.825  1.00  0.76           O  
ATOM    102  CG  LYS A  13     -18.878  -0.340  29.250  1.00  0.76           C  
ATOM    103  CD  LYS A  13     -18.940  -1.231  30.484  1.00  0.76           C  
ATOM    104  CE  LYS A  13     -17.586  -1.329  31.172  1.00  0.76           C  
ATOM    105  NZ  LYS A  13     -17.647  -2.184  32.395  1.00  0.76           N  
ATOM    106  N   ILE A  14     -21.889   1.192  25.658  1.00  0.76           N  
ATOM    107  CA  ILE A  14     -23.075   1.083  24.815  1.00  0.76           C  
ATOM    108  C   ILE A  14     -22.799   0.125  23.658  1.00  0.76           C  
ATOM    109  CB  ILE A  14     -23.514   2.463  24.276  1.00  0.76           C  
ATOM    110  O   ILE A  14     -21.835   0.307  22.911  1.00  0.76           O  
ATOM    111  CG1 ILE A  14     -23.844   3.409  25.436  1.00  0.76           C  
ATOM    112  CG2 ILE A  14     -24.710   2.317  23.331  1.00  0.76           C  
ATOM    113  CD1 ILE A  14     -24.122   4.843  25.006  1.00  0.76           C  
ATOM    114  N   ASP A  15     -23.447  -1.014  23.691  1.00  0.71           N  
ATOM    115  CA  ASP A  15     -23.332  -2.020  22.639  1.00  0.71           C  
ATOM    116  C   ASP A  15     -24.097  -1.596  21.387  1.00  0.71           C  
ATOM    117  CB  ASP A  15     -23.844  -3.375  23.134  1.00  0.71           C  
ATOM    118  O   ASP A  15     -25.305  -1.818  21.286  1.00  0.71           O  
ATOM    119  CG  ASP A  15     -23.458  -4.524  22.220  1.00  0.71           C  
ATOM    120  OD1 ASP A  15     -22.558  -4.352  21.370  1.00  0.71           O  
ATOM    121  OD2 ASP A  15     -24.062  -5.611  22.349  1.00  0.71           O  
ATOM    122  N   ALA A  16     -23.554  -0.688  20.696  1.00  0.75           N  
ATOM    123  CA  ALA A  16     -24.208  -0.193  19.487  1.00  0.75           C  
ATOM    124  C   ALA A  16     -23.268  -0.262  18.287  1.00  0.75           C  
ATOM    125  CB  ALA A  16     -24.697   1.238  19.694  1.00  0.75           C  
ATOM    126  O   ALA A  16     -22.046  -0.227  18.446  1.00  0.75           O  
ATOM    127  N   HIS A  17     -23.780  -0.654  17.153  1.00  0.78           N  
ATOM    128  CA  HIS A  17     -23.068  -0.522  15.887  1.00  0.78           C  
ATOM    129  C   HIS A  17     -22.973   0.938  15.457  1.00  0.78           C  
ATOM    130  CB  HIS A  17     -23.756  -1.347  14.798  1.00  0.78           C  
ATOM    131  O   HIS A  17     -23.982   1.645  15.421  1.00  0.78           O  
ATOM    132  CG  HIS A  17     -23.824  -2.809  15.105  1.00  0.78           C  
ATOM    133  CD2 HIS A  17     -24.882  -3.618  15.350  1.00  0.78           C  
ATOM    134  ND1 HIS A  17     -22.702  -3.605  15.190  1.00  0.78           N  
ATOM    135  CE1 HIS A  17     -23.068  -4.843  15.475  1.00  0.78           C  
ATOM    136  NE2 HIS A  17     -24.386  -4.878  15.577  1.00  0.78           N  
ATOM    137  N   ILE A  18     -21.760   1.449  15.367  1.00  0.79           N  
ATOM    138  CA  ILE A  18     -21.569   2.870  15.098  1.00  0.79           C  
ATOM    139  C   ILE A  18     -21.200   3.072  13.630  1.00  0.79           C  
ATOM    140  CB  ILE A  18     -20.481   3.477  16.012  1.00  0.79           C  
ATOM    141  O   ILE A  18     -20.230   2.488  13.141  1.00  0.79           O  
ATOM    142  CG1 ILE A  18     -20.843   3.262  17.487  1.00  0.79           C  
ATOM    143  CG2 ILE A  18     -20.287   4.965  15.707  1.00  0.79           C  
ATOM    144  CD1 ILE A  18     -19.741   3.661  18.459  1.00  0.79           C  
ATOM    145  N   ILE A  19     -22.127   3.765  12.933  1.00  0.79           N  
ATOM    146  CA  ILE A  19     -21.841   4.181  11.564  1.00  0.79           C  
ATOM    147  C   ILE A  19     -21.634   5.694  11.518  1.00  0.79           C  
ATOM    148  CB  ILE A  19     -22.972   3.765  10.598  1.00  0.79           C  
ATOM    149  O   ILE A  19     -22.446   6.454  12.051  1.00  0.79           O  
ATOM    150  CG1 ILE A  19     -23.134   2.240  10.591  1.00  0.79           C  
ATOM    151  CG2 ILE A  19     -22.699   4.293   9.187  1.00  0.79           C  
ATOM    152  CD1 ILE A  19     -24.338   1.750   9.798  1.00  0.79           C  
ATOM    153  N   THR A  20     -20.489   6.110  10.998  1.00  0.78           N  
ATOM    154  CA  THR A  20     -20.205   7.540  10.941  1.00  0.78           C  
ATOM    155  C   THR A  20     -20.432   8.080   9.532  1.00  0.78           C  
ATOM    156  CB  THR A  20     -18.761   7.841  11.383  1.00  0.78           C  
ATOM    157  O   THR A  20     -20.061   7.437   8.548  1.00  0.78           O  
ATOM    158  CG2 THR A  20     -18.529   9.342  11.516  1.00  0.78           C  
ATOM    159  OG1 THR A  20     -18.514   7.216  12.648  1.00  0.78           O  
ATOM    160  N   PHE A  21     -21.229   9.219   9.418  1.00  0.75           N  
ATOM    161  CA  PHE A  21     -21.426   9.947   8.170  1.00  0.75           C  
ATOM    162  C   PHE A  21     -20.364  11.027   7.999  1.00  0.75           C  
ATOM    163  CB  PHE A  21     -22.823  10.574   8.126  1.00  0.75           C  
ATOM    164  O   PHE A  21     -20.196  11.883   8.871  1.00  0.75           O  
ATOM    165  CG  PHE A  21     -23.931   9.575   7.925  1.00  0.75           C  
ATOM    166  CD1 PHE A  21     -24.381   9.263   6.648  1.00  0.75           C  
ATOM    167  CD2 PHE A  21     -24.522   8.946   9.013  1.00  0.75           C  
ATOM    168  CE1 PHE A  21     -25.405   8.339   6.458  1.00  0.75           C  
ATOM    169  CE2 PHE A  21     -25.546   8.022   8.832  1.00  0.75           C  
ATOM    170  CZ  PHE A  21     -25.987   7.720   7.553  1.00  0.75           C  
ATOM    171  N   VAL A  22     -19.611  10.865   6.942  1.00  0.71           N  
ATOM    172  CA  VAL A  22     -18.494  11.791   6.788  1.00  0.71           C  
ATOM    173  C   VAL A  22     -18.713  12.664   5.554  1.00  0.71           C  
ATOM    174  CB  VAL A  22     -17.147  11.043   6.680  1.00  0.71           C  
ATOM    175  O   VAL A  22     -19.265  12.205   4.551  1.00  0.71           O  
ATOM    176  CG1 VAL A  22     -16.766  10.420   8.022  1.00  0.71           C  
ATOM    177  CG2 VAL A  22     -17.216   9.974   5.591  1.00  0.71           C  
ATOM    178  N   ALA A  23     -18.668  14.001   5.578  1.00  0.64           N  
ATOM    179  CA  ALA A  23     -18.909  14.933   4.479  1.00  0.64           C  
ATOM    180  C   ALA A  23     -17.607  15.297   3.772  1.00  0.64           C  
ATOM    181  CB  ALA A  23     -19.602  16.193   4.992  1.00  0.64           C  
ATOM    182  O   ALA A  23     -17.572  15.420   2.545  1.00  0.64           O  
ATOM    183  N   LYS A  24     -16.425  15.132   4.344  1.00  0.59           N  
ATOM    184  CA  LYS A  24     -15.135  15.496   3.766  1.00  0.59           C  
ATOM    185  C   LYS A  24     -13.983  14.969   4.616  1.00  0.59           C  
ATOM    186  CB  LYS A  24     -15.024  17.014   3.616  1.00  0.59           C  
ATOM    187  O   LYS A  24     -13.849  15.335   5.785  1.00  0.59           O  
ATOM    188  CG  LYS A  24     -14.011  17.461   2.572  1.00  0.59           C  
ATOM    189  CD  LYS A  24     -14.072  18.965   2.342  1.00  0.59           C  
ATOM    190  CE  LYS A  24     -12.996  19.426   1.367  1.00  0.59           C  
ATOM    191  NZ  LYS A  24     -13.093  20.890   1.088  1.00  0.59           N  
ATOM    192  N   MET A  25     -13.549  13.664   4.356  1.00  0.55           N  
ATOM    193  CA  MET A  25     -12.434  13.329   5.237  1.00  0.55           C  
ATOM    194  C   MET A  25     -11.248  12.800   4.438  1.00  0.55           C  
ATOM    195  CB  MET A  25     -12.864  12.296   6.280  1.00  0.55           C  
ATOM    196  O   MET A  25     -11.427  12.047   3.479  1.00  0.55           O  
ATOM    197  CG  MET A  25     -13.447  12.907   7.544  1.00  0.55           C  
ATOM    198  SD  MET A  25     -13.424  11.744   8.963  1.00  0.55           S  
ATOM    199  CE  MET A  25     -12.433  12.700  10.145  1.00  0.55           C  
ATOM    200  N   PRO A  26      -9.997  13.400   4.557  1.00  0.55           N  
ATOM    201  CA  PRO A  26      -8.801  12.678   4.115  1.00  0.55           C  
ATOM    202  C   PRO A  26      -8.707  11.274   4.709  1.00  0.55           C  
ATOM    203  CB  PRO A  26      -7.653  13.560   4.612  1.00  0.55           C  
ATOM    204  O   PRO A  26      -9.360  10.980   5.713  1.00  0.55           O  
ATOM    205  CG  PRO A  26      -8.302  14.560   5.513  1.00  0.55           C  
ATOM    206  CD  PRO A  26      -9.792  14.429   5.376  1.00  0.55           C  
ATOM    207  N   TYR A  27      -8.544  10.110   3.959  1.00  0.56           N  
ATOM    208  CA  TYR A  27      -8.279   8.721   4.316  1.00  0.56           C  
ATOM    209  C   TYR A  27      -7.805   8.609   5.760  1.00  0.56           C  
ATOM    210  CB  TYR A  27      -7.234   8.114   3.375  1.00  0.56           C  
ATOM    211  O   TYR A  27      -8.225   7.708   6.490  1.00  0.56           O  
ATOM    212  CG  TYR A  27      -7.089   6.618   3.513  1.00  0.56           C  
ATOM    213  CD1 TYR A  27      -6.051   6.065   4.259  1.00  0.56           C  
ATOM    214  CD2 TYR A  27      -7.989   5.754   2.897  1.00  0.56           C  
ATOM    215  CE1 TYR A  27      -5.912   4.687   4.387  1.00  0.56           C  
ATOM    216  CE2 TYR A  27      -7.860   4.375   3.019  1.00  0.56           C  
ATOM    217  OH  TYR A  27      -6.687   2.486   3.888  1.00  0.56           O  
ATOM    218  CZ  TYR A  27      -6.820   3.851   3.765  1.00  0.56           C  
ATOM    219  N   ILE A  28      -7.123   9.607   6.256  1.00  0.55           N  
ATOM    220  CA  ILE A  28      -6.469   9.524   7.558  1.00  0.55           C  
ATOM    221  C   ILE A  28      -7.516   9.599   8.667  1.00  0.55           C  
ATOM    222  CB  ILE A  28      -5.419  10.644   7.735  1.00  0.55           C  
ATOM    223  O   ILE A  28      -7.394   8.922   9.691  1.00  0.55           O  
ATOM    224  CG1 ILE A  28      -4.202  10.381   6.841  1.00  0.55           C  
ATOM    225  CG2 ILE A  28      -5.004  10.767   9.204  1.00  0.55           C  
ATOM    226  CD1 ILE A  28      -3.351  11.615   6.574  1.00  0.55           C  
ATOM    227  N   ASP A  29      -8.694  10.034   8.347  1.00  0.64           N  
ATOM    228  CA  ASP A  29      -9.729  10.182   9.366  1.00  0.64           C  
ATOM    229  C   ASP A  29     -10.560   8.908   9.495  1.00  0.64           C  
ATOM    230  CB  ASP A  29     -10.635  11.371   9.042  1.00  0.64           C  
ATOM    231  O   ASP A  29     -11.023   8.571  10.586  1.00  0.64           O  
ATOM    232  CG  ASP A  29      -9.971  12.712   9.300  1.00  0.64           C  
ATOM    233  OD1 ASP A  29      -8.973  12.763  10.052  1.00  0.64           O  
ATOM    234  OD2 ASP A  29     -10.451  13.727   8.750  1.00  0.64           O  
ATOM    235  N   SER A  30     -10.559   8.097   8.429  1.00  0.62           N  
ATOM    236  CA  SER A  30     -11.293   6.836   8.471  1.00  0.62           C  
ATOM    237  C   SER A  30     -10.587   5.816   9.358  1.00  0.62           C  
ATOM    238  CB  SER A  30     -11.464   6.268   7.062  1.00  0.62           C  
ATOM    239  O   SER A  30     -11.237   5.075  10.099  1.00  0.62           O  
ATOM    240  OG  SER A  30     -10.209   6.131   6.419  1.00  0.62           O  
ATOM    241  N   ILE A  31      -9.283   5.908   9.376  1.00  0.64           N  
ATOM    242  CA  ILE A  31      -8.488   5.013  10.210  1.00  0.64           C  
ATOM    243  C   ILE A  31      -8.688   5.365  11.682  1.00  0.64           C  
ATOM    244  CB  ILE A  31      -6.988   5.081   9.842  1.00  0.64           C  
ATOM    245  O   ILE A  31      -8.826   4.477  12.526  1.00  0.64           O  
ATOM    246  CG1 ILE A  31      -6.759   4.528   8.431  1.00  0.64           C  
ATOM    247  CG2 ILE A  31      -6.145   4.322  10.871  1.00  0.64           C  
ATOM    248  CD1 ILE A  31      -5.332   4.692   7.925  1.00  0.64           C  
ATOM    249  N   LYS A  32      -8.697   6.616  11.933  1.00  0.70           N  
ATOM    250  CA  LYS A  32      -8.916   7.073  13.302  1.00  0.70           C  
ATOM    251  C   LYS A  32     -10.287   6.638  13.814  1.00  0.70           C  
ATOM    252  CB  LYS A  32      -8.784   8.594  13.388  1.00  0.70           C  
ATOM    253  O   LYS A  32     -10.428   6.257  14.978  1.00  0.70           O  
ATOM    254  CG  LYS A  32      -7.351   9.098  13.287  1.00  0.70           C  
ATOM    255  CD  LYS A  32      -7.276  10.609  13.461  1.00  0.70           C  
ATOM    256  CE  LYS A  32      -5.849  11.119  13.312  1.00  0.70           C  
ATOM    257  NZ  LYS A  32      -5.777  12.606  13.433  1.00  0.70           N  
ATOM    258  N   LEU A  33     -11.236   6.593  12.939  1.00  0.73           N  
ATOM    259  CA  LEU A  33     -12.590   6.202  13.316  1.00  0.73           C  
ATOM    260  C   LEU A  33     -12.662   4.707  13.607  1.00  0.73           C  
ATOM    261  CB  LEU A  33     -13.582   6.567  12.209  1.00  0.73           C  
ATOM    262  O   LEU A  33     -13.306   4.288  14.572  1.00  0.73           O  
ATOM    263  CG  LEU A  33     -13.958   8.045  12.096  1.00  0.73           C  
ATOM    264  CD1 LEU A  33     -14.701   8.304  10.790  1.00  0.73           C  
ATOM    265  CD2 LEU A  33     -14.802   8.475  13.291  1.00  0.73           C  
ATOM    266  N   LEU A  34     -11.890   4.028  12.762  1.00  0.70           N  
ATOM    267  CA  LEU A  34     -11.818   2.589  12.988  1.00  0.70           C  
ATOM    268  C   LEU A  34     -11.140   2.282  14.319  1.00  0.70           C  
ATOM    269  CB  LEU A  34     -11.062   1.904  11.847  1.00  0.70           C  
ATOM    270  O   LEU A  34     -11.603   1.423  15.073  1.00  0.70           O  
ATOM    271  CG  LEU A  34     -11.829   1.729  10.535  1.00  0.70           C  
ATOM    272  CD1 LEU A  34     -10.877   1.321   9.415  1.00  0.70           C  
ATOM    273  CD2 LEU A  34     -12.942   0.699  10.699  1.00  0.70           C  
ATOM    274  N   GLU A  35     -10.114   3.029  14.561  1.00  0.72           N  
ATOM    275  CA  GLU A  35      -9.376   2.824  15.803  1.00  0.72           C  
ATOM    276  C   GLU A  35     -10.220   3.204  17.016  1.00  0.72           C  
ATOM    277  CB  GLU A  35      -8.074   3.629  15.795  1.00  0.72           C  
ATOM    278  O   GLU A  35     -10.062   2.628  18.094  1.00  0.72           O  
ATOM    279  CG  GLU A  35      -7.019   3.083  14.843  1.00  0.72           C  
ATOM    280  CD  GLU A  35      -5.739   3.903  14.832  1.00  0.72           C  
ATOM    281  OE1 GLU A  35      -4.709   3.414  14.314  1.00  0.72           O  
ATOM    282  OE2 GLU A  35      -5.765   5.044  15.347  1.00  0.72           O  
ATOM    283  N   ALA A  36     -11.122   4.046  16.769  1.00  0.78           N  
ATOM    284  CA  ALA A  36     -11.984   4.526  17.846  1.00  0.78           C  
ATOM    285  C   ALA A  36     -13.161   3.581  18.068  1.00  0.78           C  
ATOM    286  CB  ALA A  36     -12.486   5.934  17.538  1.00  0.78           C  
ATOM    287  O   ALA A  36     -13.878   3.696  19.065  1.00  0.78           O  
ATOM    288  N   GLY A  37     -13.338   2.602  17.138  1.00  0.77           N  
ATOM    289  CA  GLY A  37     -14.364   1.596  17.357  1.00  0.77           C  
ATOM    290  C   GLY A  37     -15.510   1.687  16.367  1.00  0.77           C  
ATOM    291  O   GLY A  37     -16.545   1.041  16.547  1.00  0.77           O  
ATOM    292  N   ALA A  38     -15.378   2.493  15.437  1.00  0.81           N  
ATOM    293  CA  ALA A  38     -16.419   2.585  14.416  1.00  0.81           C  
ATOM    294  C   ALA A  38     -16.441   1.335  13.541  1.00  0.81           C  
ATOM    295  CB  ALA A  38     -16.212   3.829  13.555  1.00  0.81           C  
ATOM    296  O   ALA A  38     -15.389   0.785  13.206  1.00  0.81           O  
ATOM    297  N   LYS A  39     -17.620   0.797  13.249  1.00  0.77           N  
ATOM    298  CA  LYS A  39     -17.771  -0.428  12.469  1.00  0.77           C  
ATOM    299  C   LYS A  39     -18.119  -0.116  11.017  1.00  0.77           C  
ATOM    300  CB  LYS A  39     -18.845  -1.327  13.084  1.00  0.77           C  
ATOM    301  O   LYS A  39     -18.061  -0.996  10.156  1.00  0.77           O  
ATOM    302  CG  LYS A  39     -18.447  -1.943  14.417  1.00  0.77           C  
ATOM    303  CD  LYS A  39     -19.418  -3.039  14.838  1.00  0.77           C  
ATOM    304  CE  LYS A  39     -18.988  -3.696  16.143  1.00  0.77           C  
ATOM    305  NZ  LYS A  39     -19.915  -4.799  16.539  1.00  0.77           N  
ATOM    306  N   GLY A  40     -18.286   1.157  10.700  1.00  0.76           N  
ATOM    307  CA  GLY A  40     -18.606   1.568   9.343  1.00  0.76           C  
ATOM    308  C   GLY A  40     -18.534   3.070   9.141  1.00  0.76           C  
ATOM    309  O   GLY A  40     -18.683   3.837  10.095  1.00  0.76           O  
ATOM    310  N   CYS A  41     -18.187   3.489   7.837  1.00  0.77           N  
ATOM    311  CA  CYS A  41     -18.150   4.895   7.450  1.00  0.77           C  
ATOM    312  C   CYS A  41     -18.847   5.111   6.113  1.00  0.77           C  
ATOM    313  CB  CYS A  41     -16.706   5.390   7.369  1.00  0.77           C  
ATOM    314  O   CYS A  41     -18.566   4.409   5.140  1.00  0.77           O  
ATOM    315  SG  CYS A  41     -16.561   7.151   6.995  1.00  0.77           S  
ATOM    316  N   VAL A  42     -19.849   5.972   6.169  1.00  0.79           N  
ATOM    317  CA  VAL A  42     -20.560   6.314   4.941  1.00  0.79           C  
ATOM    318  C   VAL A  42     -20.445   7.814   4.678  1.00  0.79           C  
ATOM    319  CB  VAL A  42     -22.046   5.897   5.011  1.00  0.79           C  
ATOM    320  O   VAL A  42     -20.540   8.622   5.605  1.00  0.79           O  
ATOM    321  CG1 VAL A  42     -22.766   6.244   3.709  1.00  0.79           C  
ATOM    322  CG2 VAL A  42     -22.167   4.405   5.311  1.00  0.79           C  
ATOM    323  N   TRP A  43     -20.216   8.161   3.381  1.00  0.75           N  
ATOM    324  CA  TRP A  43     -20.158   9.573   3.017  1.00  0.75           C  
ATOM    325  C   TRP A  43     -21.547  10.201   3.046  1.00  0.75           C  
ATOM    326  CB  TRP A  43     -19.535   9.746   1.629  1.00  0.75           C  
ATOM    327  O   TRP A  43     -22.540   9.542   2.728  1.00  0.75           O  
ATOM    328  CG  TRP A  43     -18.101   9.315   1.547  1.00  0.75           C  
ATOM    329  CD1 TRP A  43     -17.629   8.087   1.174  1.00  0.75           C  
ATOM    330  CD2 TRP A  43     -16.952  10.112   1.850  1.00  0.75           C  
ATOM    331  CE2 TRP A  43     -15.814   9.301   1.638  1.00  0.75           C  
ATOM    332  CE3 TRP A  43     -16.773  11.433   2.280  1.00  0.75           C  
ATOM    333  NE1 TRP A  43     -16.255   8.073   1.226  1.00  0.75           N  
ATOM    334  CH2 TRP A  43     -14.368  11.068   2.262  1.00  0.75           C  
ATOM    335  CZ2 TRP A  43     -14.514   9.771   1.841  1.00  0.75           C  
ATOM    336  CZ3 TRP A  43     -15.479  11.899   2.482  1.00  0.75           C  
ATOM    337  N   LYS A  44     -21.507  11.410   3.490  1.00  0.76           N  
ATOM    338  CA  LYS A  44     -22.780  12.123   3.543  1.00  0.76           C  
ATOM    339  C   LYS A  44     -23.348  12.340   2.144  1.00  0.76           C  
ATOM    340  CB  LYS A  44     -22.615  13.466   4.256  1.00  0.76           C  
ATOM    341  O   LYS A  44     -24.562  12.472   1.974  1.00  0.76           O  
ATOM    342  CG  LYS A  44     -22.478  13.352   5.767  1.00  0.76           C  
ATOM    343  CD  LYS A  44     -22.451  14.723   6.431  1.00  0.76           C  
ATOM    344  CE  LYS A  44     -22.316  14.611   7.943  1.00  0.76           C  
ATOM    345  NZ  LYS A  44     -22.342  15.951   8.603  1.00  0.76           N  
ATOM    346  N   THR A  45     -22.429  12.163   1.179  1.00  0.71           N  
ATOM    347  CA  THR A  45     -22.812  12.405  -0.207  1.00  0.71           C  
ATOM    348  C   THR A  45     -23.129  11.092  -0.918  1.00  0.71           C  
ATOM    349  CB  THR A  45     -21.703  13.151  -0.971  1.00  0.71           C  
ATOM    350  O   THR A  45     -23.470  11.088  -2.102  1.00  0.71           O  
ATOM    351  CG2 THR A  45     -21.473  14.541  -0.389  1.00  0.71           C  
ATOM    352  OG1 THR A  45     -20.484  12.401  -0.885  1.00  0.71           O  
ATOM    353  N   SER A  46     -22.952   9.999  -0.217  1.00  0.72           N  
ATOM    354  CA  SER A  46     -23.177   8.693  -0.829  1.00  0.72           C  
ATOM    355  C   SER A  46     -24.663   8.440  -1.061  1.00  0.72           C  
ATOM    356  CB  SER A  46     -22.593   7.584   0.046  1.00  0.72           C  
ATOM    357  O   SER A  46     -25.512   9.050  -0.407  1.00  0.72           O  
ATOM    358  OG  SER A  46     -21.189   7.732   0.177  1.00  0.72           O  
ATOM    359  N   HIS A  47     -24.952   7.683  -2.148  1.00  0.77           N  
ATOM    360  CA  HIS A  47     -26.300   7.215  -2.451  1.00  0.77           C  
ATOM    361  C   HIS A  47     -26.902   6.467  -1.267  1.00  0.77           C  
ATOM    362  CB  HIS A  47     -26.288   6.316  -3.689  1.00  0.77           C  
ATOM    363  O   HIS A  47     -26.205   5.717  -0.581  1.00  0.77           O  
ATOM    364  CG  HIS A  47     -27.630   6.166  -4.334  1.00  0.77           C  
ATOM    365  CD2 HIS A  47     -28.131   6.693  -5.476  1.00  0.77           C  
ATOM    366  ND1 HIS A  47     -28.634   5.395  -3.791  1.00  0.77           N  
ATOM    367  CE1 HIS A  47     -29.698   5.453  -4.574  1.00  0.77           C  
ATOM    368  NE2 HIS A  47     -29.419   6.235  -5.603  1.00  0.77           N  
ATOM    369  N   PRO A  48     -28.153   6.746  -0.885  1.00  0.81           N  
ATOM    370  CA  PRO A  48     -28.828   6.115   0.251  1.00  0.81           C  
ATOM    371  C   PRO A  48     -28.687   4.595   0.251  1.00  0.81           C  
ATOM    372  CB  PRO A  48     -30.290   6.528   0.067  1.00  0.81           C  
ATOM    373  O   PRO A  48     -28.709   3.969   1.313  1.00  0.81           O  
ATOM    374  CG  PRO A  48     -30.233   7.790  -0.733  1.00  0.81           C  
ATOM    375  CD  PRO A  48     -29.022   7.738  -1.619  1.00  0.81           C  
ATOM    376  N   ALA A  49     -28.487   3.990  -0.921  1.00  0.82           N  
ATOM    377  CA  ALA A  49     -28.327   2.542  -1.026  1.00  0.82           C  
ATOM    378  C   ALA A  49     -27.072   2.075  -0.294  1.00  0.82           C  
ATOM    379  CB  ALA A  49     -28.274   2.117  -2.491  1.00  0.82           C  
ATOM    380  O   ALA A  49     -27.036   0.966   0.245  1.00  0.82           O  
ATOM    381  N   LYS A  50     -26.129   2.872  -0.260  1.00  0.82           N  
ATOM    382  CA  LYS A  50     -24.872   2.551   0.408  1.00  0.82           C  
ATOM    383  C   LYS A  50     -25.055   2.483   1.922  1.00  0.82           C  
ATOM    384  CB  LYS A  50     -23.799   3.583   0.057  1.00  0.82           C  
ATOM    385  O   LYS A  50     -24.480   1.616   2.584  1.00  0.82           O  
ATOM    386  CG  LYS A  50     -23.259   3.456  -1.360  1.00  0.82           C  
ATOM    387  CD  LYS A  50     -22.019   4.318  -1.565  1.00  0.82           C  
ATOM    388  CE  LYS A  50     -21.435   4.135  -2.959  1.00  0.82           C  
ATOM    389  NZ  LYS A  50     -20.190   4.939  -3.148  1.00  0.82           N  
ATOM    390  N   LEU A  51     -25.820   3.370   2.357  1.00  0.82           N  
ATOM    391  CA  LEU A  51     -26.142   3.356   3.780  1.00  0.82           C  
ATOM    392  C   LEU A  51     -26.838   2.056   4.168  1.00  0.82           C  
ATOM    393  CB  LEU A  51     -27.028   4.551   4.141  1.00  0.82           C  
ATOM    394  O   LEU A  51     -26.499   1.444   5.183  1.00  0.82           O  
ATOM    395  CG  LEU A  51     -27.410   4.691   5.615  1.00  0.82           C  
ATOM    396  CD1 LEU A  51     -26.159   4.831   6.476  1.00  0.82           C  
ATOM    397  CD2 LEU A  51     -28.340   5.883   5.816  1.00  0.82           C  
ATOM    398  N   ASN A  52     -27.767   1.714   3.363  1.00  0.84           N  
ATOM    399  CA  ASN A  52     -28.468   0.464   3.634  1.00  0.84           C  
ATOM    400  C   ASN A  52     -27.511  -0.725   3.646  1.00  0.84           C  
ATOM    401  CB  ASN A  52     -29.581   0.239   2.608  1.00  0.84           C  
ATOM    402  O   ASN A  52     -27.616  -1.603   4.503  1.00  0.84           O  
ATOM    403  CG  ASN A  52     -30.771   1.151   2.828  1.00  0.84           C  
ATOM    404  ND2 ASN A  52     -31.407   1.570   1.739  1.00  0.84           N  
ATOM    405  OD1 ASN A  52     -31.116   1.479   3.966  1.00  0.84           O  
ATOM    406  N   ARG A  53     -26.677  -0.707   2.804  1.00  0.83           N  
ATOM    407  CA  ARG A  53     -25.659  -1.751   2.725  1.00  0.83           C  
ATOM    408  C   ARG A  53     -24.774  -1.747   3.967  1.00  0.83           C  
ATOM    409  CB  ARG A  53     -24.802  -1.572   1.470  1.00  0.83           C  
ATOM    410  O   ARG A  53     -24.429  -2.808   4.492  1.00  0.83           O  
ATOM    411  CG  ARG A  53     -25.470  -2.055   0.193  1.00  0.83           C  
ATOM    412  CD  ARG A  53     -24.517  -2.014  -0.993  1.00  0.83           C  
ATOM    413  NE  ARG A  53     -25.236  -2.043  -2.264  1.00  0.83           N  
ATOM    414  NH1 ARG A  53     -23.461  -1.267  -3.523  1.00  0.83           N  
ATOM    415  NH2 ARG A  53     -25.461  -1.753  -4.531  1.00  0.83           N  
ATOM    416  CZ  ARG A  53     -24.718  -1.688  -3.436  1.00  0.83           C  
ATOM    417  N   ALA A  54     -24.421  -0.478   4.286  1.00  0.84           N  
ATOM    418  CA  ALA A  54     -23.610  -0.330   5.491  1.00  0.84           C  
ATOM    419  C   ALA A  54     -24.327  -0.904   6.709  1.00  0.84           C  
ATOM    420  CB  ALA A  54     -23.265   1.139   5.723  1.00  0.84           C  
ATOM    421  O   ALA A  54     -23.733  -1.645   7.496  1.00  0.84           O  
ATOM    422  N   ILE A  55     -25.540  -0.643   6.776  1.00  0.85           N  
ATOM    423  CA  ILE A  55     -26.347  -1.113   7.896  1.00  0.85           C  
ATOM    424  C   ILE A  55     -26.430  -2.637   7.869  1.00  0.85           C  
ATOM    425  CB  ILE A  55     -27.765  -0.499   7.868  1.00  0.85           C  
ATOM    426  O   ILE A  55     -26.231  -3.294   8.894  1.00  0.85           O  
ATOM    427  CG1 ILE A  55     -27.701   1.006   8.157  1.00  0.85           C  
ATOM    428  CG2 ILE A  55     -28.681  -1.210   8.868  1.00  0.85           C  
ATOM    429  CD1 ILE A  55     -29.030   1.727   7.982  1.00  0.85           C  
ATOM    430  N   ASP A  56     -26.717  -3.193   6.758  1.00  0.86           N  
ATOM    431  CA  ASP A  56     -26.811  -4.641   6.606  1.00  0.86           C  
ATOM    432  C   ASP A  56     -25.490  -5.319   6.962  1.00  0.86           C  
ATOM    433  CB  ASP A  56     -27.221  -5.006   5.178  1.00  0.86           C  
ATOM    434  O   ASP A  56     -25.475  -6.335   7.659  1.00  0.86           O  
ATOM    435  CG  ASP A  56     -28.689  -4.738   4.896  1.00  0.86           C  
ATOM    436  OD1 ASP A  56     -29.478  -4.591   5.854  1.00  0.86           O  
ATOM    437  OD2 ASP A  56     -29.061  -4.677   3.704  1.00  0.86           O  
ATOM    438  N   SER A  57     -24.409  -4.778   6.502  1.00  0.81           N  
ATOM    439  CA  SER A  57     -23.073  -5.320   6.728  1.00  0.81           C  
ATOM    440  C   SER A  57     -22.720  -5.321   8.211  1.00  0.81           C  
ATOM    441  CB  SER A  57     -22.030  -4.518   5.948  1.00  0.81           C  
ATOM    442  O   SER A  57     -22.256  -6.331   8.744  1.00  0.81           O  
ATOM    443  OG  SER A  57     -22.161  -4.743   4.555  1.00  0.81           O  
ATOM    444  N   ILE A  58     -23.004  -4.221   8.812  1.00  0.84           N  
ATOM    445  CA  ILE A  58     -22.631  -4.049  10.212  1.00  0.84           C  
ATOM    446  C   ILE A  58     -23.538  -4.903  11.095  1.00  0.84           C  
ATOM    447  CB  ILE A  58     -22.708  -2.567  10.640  1.00  0.84           C  
ATOM    448  O   ILE A  58     -23.084  -5.485  12.083  1.00  0.84           O  
ATOM    449  CG1 ILE A  58     -21.645  -1.743   9.905  1.00  0.84           C  
ATOM    450  CG2 ILE A  58     -22.552  -2.434  12.157  1.00  0.84           C  
ATOM    451  CD1 ILE A  58     -21.769  -0.240  10.117  1.00  0.84           C  
ATOM    452  N   SER A  59     -24.754  -5.071  10.766  1.00  0.82           N  
ATOM    453  CA  SER A  59     -25.699  -5.909  11.497  1.00  0.82           C  
ATOM    454  C   SER A  59     -25.299  -7.380  11.432  1.00  0.82           C  
ATOM    455  CB  SER A  59     -27.113  -5.732  10.944  1.00  0.82           C  
ATOM    456  O   SER A  59     -25.617  -8.155  12.336  1.00  0.82           O  
ATOM    457  OG  SER A  59     -27.194  -6.203   9.610  1.00  0.82           O  
ATOM    458  N   ASN A  60     -24.576  -7.754  10.410  1.00  0.80           N  
ATOM    459  CA  ASN A  60     -24.119  -9.129  10.239  1.00  0.80           C  
ATOM    460  C   ASN A  60     -22.734  -9.339  10.843  1.00  0.80           C  
ATOM    461  CB  ASN A  60     -24.117  -9.513   8.758  1.00  0.80           C  
ATOM    462  O   ASN A  60     -22.145 -10.412  10.697  1.00  0.80           O  
ATOM    463  CG  ASN A  60     -25.512  -9.752   8.214  1.00  0.80           C  
ATOM    464  ND2 ASN A  60     -25.861  -9.044   7.146  1.00  0.80           N  
ATOM    465  OD1 ASN A  60     -26.269 -10.566   8.749  1.00  0.80           O  
ATOM    466  N   GLY A  61     -22.171  -8.318  11.478  1.00  0.77           N  
ATOM    467  CA  GLY A  61     -20.905  -8.432  12.184  1.00  0.77           C  
ATOM    468  C   GLY A  61     -19.713  -8.013  11.344  1.00  0.77           C  
ATOM    469  O   GLY A  61     -18.568  -8.311  11.690  1.00  0.77           O  
ATOM    470  N   TYR A  62     -20.162  -7.407  10.167  1.00  0.79           N  
ATOM    471  CA  TYR A  62     -19.083  -6.979   9.284  1.00  0.79           C  
ATOM    472  C   TYR A  62     -18.825  -5.483   9.424  1.00  0.79           C  
ATOM    473  CB  TYR A  62     -19.412  -7.318   7.827  1.00  0.79           C  
ATOM    474  O   TYR A  62     -19.631  -4.761  10.016  1.00  0.79           O  
ATOM    475  CG  TYR A  62     -19.597  -8.795   7.575  1.00  0.79           C  
ATOM    476  CD1 TYR A  62     -18.504  -9.658   7.541  1.00  0.79           C  
ATOM    477  CD2 TYR A  62     -20.864  -9.329   7.370  1.00  0.79           C  
ATOM    478  CE1 TYR A  62     -18.670 -11.019   7.307  1.00  0.79           C  
ATOM    479  CE2 TYR A  62     -21.042 -10.689   7.135  1.00  0.79           C  
ATOM    480  OH  TYR A  62     -20.110 -12.871   6.873  1.00  0.79           O  
ATOM    481  CZ  TYR A  62     -19.940 -11.524   7.106  1.00  0.79           C  
ATOM    482  N   THR A  63     -17.614  -4.939   8.993  1.00  0.75           N  
ATOM    483  CA  THR A  63     -17.305  -3.516   8.912  1.00  0.75           C  
ATOM    484  C   THR A  63     -17.582  -2.982   7.509  1.00  0.75           C  
ATOM    485  CB  THR A  63     -15.837  -3.241   9.288  1.00  0.75           C  
ATOM    486  O   THR A  63     -17.545  -3.734   6.534  1.00  0.75           O  
ATOM    487  CG2 THR A  63     -15.563  -3.613  10.742  1.00  0.75           C  
ATOM    488  OG1 THR A  63     -14.979  -4.015   8.439  1.00  0.75           O  
ATOM    489  N   TYR A  64     -18.163  -1.757   7.435  1.00  0.78           N  
ATOM    490  CA  TYR A  64     -18.467  -1.132   6.153  1.00  0.78           C  
ATOM    491  C   TYR A  64     -17.784   0.225   6.032  1.00  0.78           C  
ATOM    492  CB  TYR A  64     -19.980  -0.972   5.978  1.00  0.78           C  
ATOM    493  O   TYR A  64     -17.994   1.109   6.866  1.00  0.78           O  
ATOM    494  CG  TYR A  64     -20.381  -0.430   4.627  1.00  0.78           C  
ATOM    495  CD1 TYR A  64     -20.399   0.941   4.383  1.00  0.78           C  
ATOM    496  CD2 TYR A  64     -20.743  -1.287   3.594  1.00  0.78           C  
ATOM    497  CE1 TYR A  64     -20.769   1.446   3.141  1.00  0.78           C  
ATOM    498  CE2 TYR A  64     -21.115  -0.794   2.347  1.00  0.78           C  
ATOM    499  OH  TYR A  64     -21.492   1.066   0.899  1.00  0.78           O  
ATOM    500  CZ  TYR A  64     -21.125   0.572   2.131  1.00  0.78           C  
ATOM    501  N   PHE A  65     -17.002   0.370   5.051  1.00  0.73           N  
ATOM    502  CA  PHE A  65     -16.357   1.650   4.785  1.00  0.73           C  
ATOM    503  C   PHE A  65     -16.549   2.062   3.330  1.00  0.73           C  
ATOM    504  CB  PHE A  65     -14.863   1.580   5.118  1.00  0.73           C  
ATOM    505  O   PHE A  65     -16.126   1.349   2.417  1.00  0.73           O  
ATOM    506  CG  PHE A  65     -14.576   1.423   6.587  1.00  0.73           C  
ATOM    507  CD1 PHE A  65     -14.402   2.538   7.398  1.00  0.73           C  
ATOM    508  CD2 PHE A  65     -14.479   0.160   7.157  1.00  0.73           C  
ATOM    509  CE1 PHE A  65     -14.136   2.396   8.758  1.00  0.73           C  
ATOM    510  CE2 PHE A  65     -14.213   0.010   8.515  1.00  0.73           C  
ATOM    511  CZ  PHE A  65     -14.041   1.129   9.314  1.00  0.73           C  
ATOM    512  N   ASP A  66     -17.334   3.119   3.251  1.00  0.71           N  
ATOM    513  CA  ASP A  66     -17.619   3.664   1.927  1.00  0.71           C  
ATOM    514  C   ASP A  66     -16.351   4.204   1.271  1.00  0.71           C  
ATOM    515  CB  ASP A  66     -18.676   4.768   2.017  1.00  0.71           C  
ATOM    516  O   ASP A  66     -15.735   5.144   1.778  1.00  0.71           O  
ATOM    517  CG  ASP A  66     -19.268   5.133   0.668  1.00  0.71           C  
ATOM    518  OD1 ASP A  66     -18.825   4.581  -0.363  1.00  0.71           O  
ATOM    519  OD2 ASP A  66     -20.184   5.983   0.634  1.00  0.71           O  
ATOM    520  N   SER A  67     -15.602   3.418   0.538  1.00  0.61           N  
ATOM    521  CA  SER A  67     -14.308   3.609  -0.110  1.00  0.61           C  
ATOM    522  C   SER A  67     -14.460   4.328  -1.446  1.00  0.61           C  
ATOM    523  CB  SER A  67     -13.611   2.265  -0.322  1.00  0.61           C  
ATOM    524  O   SER A  67     -13.486   4.855  -1.988  1.00  0.61           O  
ATOM    525  OG  SER A  67     -14.412   1.401  -1.110  1.00  0.61           O  
ATOM    526  N   VAL A  68     -15.577   5.280  -1.593  1.00  0.52           N  
ATOM    527  CA  VAL A  68     -15.590   5.775  -2.965  1.00  0.52           C  
ATOM    528  C   VAL A  68     -16.432   7.046  -3.048  1.00  0.52           C  
ATOM    529  CB  VAL A  68     -16.130   4.712  -3.947  1.00  0.52           C  
ATOM    530  O   VAL A  68     -17.658   6.994  -2.926  1.00  0.52           O  
ATOM    531  CG1 VAL A  68     -15.860   5.125  -5.393  1.00  0.52           C  
ATOM    532  CG2 VAL A  68     -15.508   3.349  -3.652  1.00  0.52           C  
ATOM    533  N   HIS A  69     -16.181   8.113  -2.241  1.00  0.47           N  
ATOM    534  CA  HIS A  69     -16.713   9.376  -2.741  1.00  0.47           C  
ATOM    535  C   HIS A  69     -15.599  10.393  -2.966  1.00  0.47           C  
ATOM    536  CB  HIS A  69     -17.752   9.941  -1.770  1.00  0.47           C  
ATOM    537  O   HIS A  69     -15.415  11.306  -2.159  1.00  0.47           O  
ATOM    538  CG  HIS A  69     -19.141   9.448  -2.024  1.00  0.47           C  
ATOM    539  CD2 HIS A  69     -20.059   8.909  -1.189  1.00  0.47           C  
ATOM    540  ND1 HIS A  69     -19.725   9.480  -3.272  1.00  0.47           N  
ATOM    541  CE1 HIS A  69     -20.947   8.981  -3.192  1.00  0.47           C  
ATOM    542  NE2 HIS A  69     -21.174   8.626  -1.939  1.00  0.47           N  
ATOM    543  N   MET A  70     -14.505  10.037  -3.626  1.00  0.38           N  
ATOM    544  CA  MET A  70     -13.608  11.050  -4.174  1.00  0.38           C  
ATOM    545  C   MET A  70     -13.948  11.349  -5.630  1.00  0.38           C  
ATOM    546  CB  MET A  70     -12.151  10.598  -4.060  1.00  0.38           C  
ATOM    547  O   MET A  70     -14.231  10.435  -6.406  1.00  0.38           O  
ATOM    548  CG  MET A  70     -11.484  11.003  -2.755  1.00  0.38           C  
ATOM    549  SD  MET A  70      -9.652  10.980  -2.866  1.00  0.38           S  
ATOM    550  CE  MET A  70      -9.331  12.734  -3.204  1.00  0.38           C  
ATOM    551  N   ASP A  71     -15.168  12.015  -5.961  1.00  0.38           N  
ATOM    552  CA  ASP A  71     -15.418  12.543  -7.299  1.00  0.38           C  
ATOM    553  C   ASP A  71     -15.224  11.463  -8.361  1.00  0.38           C  
ATOM    554  CB  ASP A  71     -14.500  13.734  -7.585  1.00  0.38           C  
ATOM    555  O   ASP A  71     -14.221  11.463  -9.078  1.00  0.38           O  
ATOM    556  CG  ASP A  71     -14.952  15.010  -6.898  1.00  0.38           C  
ATOM    557  OD1 ASP A  71     -16.156  15.143  -6.589  1.00  0.38           O  
ATOM    558  OD2 ASP A  71     -14.097  15.892  -6.665  1.00  0.38           O  
ATOM    559  N   CYS A  72     -15.398  10.204  -8.138  1.00  0.39           N  
ATOM    560  CA  CYS A  72     -15.329   9.180  -9.174  1.00  0.39           C  
ATOM    561  C   CYS A  72     -16.274   9.505 -10.325  1.00  0.39           C  
ATOM    562  CB  CYS A  72     -15.671   7.807  -8.595  1.00  0.39           C  
ATOM    563  O   CYS A  72     -16.066   9.052 -11.452  1.00  0.39           O  
ATOM    564  SG  CYS A  72     -14.258   6.958  -7.857  1.00  0.39           S  
ATOM    565  N   GLU A  73     -17.013  10.642 -10.229  1.00  0.38           N  
ATOM    566  CA  GLU A  73     -17.770  10.940 -11.442  1.00  0.38           C  
ATOM    567  C   GLU A  73     -16.984  11.860 -12.371  1.00  0.38           C  
ATOM    568  CB  GLU A  73     -19.119  11.574 -11.091  1.00  0.38           C  
ATOM    569  O   GLU A  73     -17.100  11.762 -13.594  1.00  0.38           O  
ATOM    570  CG  GLU A  73     -20.236  10.563 -10.877  1.00  0.38           C  
ATOM    571  CD  GLU A  73     -21.592  11.209 -10.638  1.00  0.38           C  
ATOM    572  OE1 GLU A  73     -22.598  10.476 -10.502  1.00  0.38           O  
ATOM    573  OE2 GLU A  73     -21.648  12.458 -10.586  1.00  0.38           O  
ATOM    574  N   LYS A  74     -15.787  12.309 -11.875  1.00  0.37           N  
ATOM    575  CA  LYS A  74     -14.981  13.131 -12.774  1.00  0.37           C  
ATOM    576  C   LYS A  74     -13.663  12.442 -13.115  1.00  0.37           C  
ATOM    577  CB  LYS A  74     -14.711  14.501 -12.152  1.00  0.37           C  
ATOM    578  O   LYS A  74     -13.135  12.610 -14.216  1.00  0.37           O  
ATOM    579  CG  LYS A  74     -15.883  15.467 -12.249  1.00  0.37           C  
ATOM    580  CD  LYS A  74     -15.514  16.848 -11.722  1.00  0.37           C  
ATOM    581  CE  LYS A  74     -16.698  17.804 -11.777  1.00  0.37           C  
ATOM    582  NZ  LYS A  74     -16.323  19.177 -11.327  1.00  0.37           N  
ATOM    583  N   ILE A  75     -13.292  11.369 -12.421  1.00  0.44           N  
ATOM    584  CA  ILE A  75     -12.039  10.672 -12.690  1.00  0.44           C  
ATOM    585  C   ILE A  75     -12.299   9.479 -13.608  1.00  0.44           C  
ATOM    586  CB  ILE A  75     -11.359  10.204 -11.384  1.00  0.44           C  
ATOM    587  O   ILE A  75     -11.498   9.187 -14.499  1.00  0.44           O  
ATOM    588  CG1 ILE A  75     -10.912  11.413 -10.553  1.00  0.44           C  
ATOM    589  CG2 ILE A  75     -10.176   9.282 -11.690  1.00  0.44           C  
ATOM    590  CD1 ILE A  75     -10.458  11.061  -9.143  1.00  0.44           C  
ATOM    591  N   SER A  76     -13.569   8.897 -13.593  1.00  0.40           N  
ATOM    592  CA  SER A  76     -13.965   7.843 -14.522  1.00  0.40           C  
ATOM    593  C   SER A  76     -14.333   8.418 -15.885  1.00  0.40           C  
ATOM    594  CB  SER A  76     -15.145   7.048 -13.959  1.00  0.40           C  
ATOM    595  O   SER A  76     -14.086   7.790 -16.917  1.00  0.40           O  
ATOM    596  OG  SER A  76     -16.188   7.916 -13.553  1.00  0.40           O  
ATOM    597  N   SER A  77     -14.660   9.781 -15.918  1.00  0.41           N  
ATOM    598  CA  SER A  77     -14.978  10.445 -17.178  1.00  0.41           C  
ATOM    599  C   SER A  77     -13.732  11.056 -17.811  1.00  0.41           C  
ATOM    600  CB  SER A  77     -16.034  11.531 -16.961  1.00  0.41           C  
ATOM    601  O   SER A  77     -13.661  11.208 -19.032  1.00  0.41           O  
ATOM    602  OG  SER A  77     -15.514  12.587 -16.171  1.00  0.41           O  
ATOM    603  N   ARG A  78     -12.578  11.154 -17.018  1.00  0.46           N  
ATOM    604  CA  ARG A  78     -11.317  11.671 -17.540  1.00  0.46           C  
ATOM    605  C   ARG A  78     -10.416  10.538 -18.019  1.00  0.46           C  
ATOM    606  CB  ARG A  78     -10.595  12.501 -16.477  1.00  0.46           C  
ATOM    607  O   ARG A  78      -9.618  10.719 -18.941  1.00  0.46           O  
ATOM    608  CG  ARG A  78     -10.722  14.003 -16.677  1.00  0.46           C  
ATOM    609  CD  ARG A  78      -9.987  14.780 -15.593  1.00  0.46           C  
ATOM    610  NE  ARG A  78     -10.044  16.220 -15.830  1.00  0.46           N  
ATOM    611  NH1 ARG A  78      -8.520  16.760 -14.180  1.00  0.46           N  
ATOM    612  NH2 ARG A  78      -9.474  18.412 -15.451  1.00  0.46           N  
ATOM    613  CZ  ARG A  78      -9.346  17.127 -15.153  1.00  0.46           C  
ATOM    614  N   TYR A  79     -10.816   9.260 -17.685  1.00  0.49           N  
ATOM    615  CA  TYR A  79      -9.927   8.188 -18.120  1.00  0.49           C  
ATOM    616  C   TYR A  79     -10.677   7.167 -18.966  1.00  0.49           C  
ATOM    617  CB  TYR A  79      -9.287   7.497 -16.913  1.00  0.49           C  
ATOM    618  O   TYR A  79     -11.582   6.488 -18.473  1.00  0.49           O  
ATOM    619  CG  TYR A  79      -8.374   8.395 -16.112  1.00  0.49           C  
ATOM    620  CD1 TYR A  79      -7.138   8.792 -16.617  1.00  0.49           C  
ATOM    621  CD2 TYR A  79      -8.746   8.846 -14.851  1.00  0.49           C  
ATOM    622  CE1 TYR A  79      -6.293   9.617 -15.882  1.00  0.49           C  
ATOM    623  CE2 TYR A  79      -7.909   9.672 -14.107  1.00  0.49           C  
ATOM    624  OH  TYR A  79      -5.855  10.869 -13.899  1.00  0.49           O  
ATOM    625  CZ  TYR A  79      -6.687  10.052 -14.631  1.00  0.49           C  
ATOM    626  N   SER A  80     -11.483   7.607 -20.063  1.00  0.38           N  
ATOM    627  CA  SER A  80     -12.017   6.926 -21.238  1.00  0.38           C  
ATOM    628  C   SER A  80     -11.336   5.578 -21.453  1.00  0.38           C  
ATOM    629  CB  SER A  80     -11.848   7.796 -22.484  1.00  0.38           C  
ATOM    630  O   SER A  80     -10.215   5.362 -20.988  1.00  0.38           O  
ATOM    631  OG  SER A  80     -12.281   9.122 -22.234  1.00  0.38           O  
ATOM    632  N   SER A  81     -12.050   4.443 -21.343  1.00  0.49           N  
ATOM    633  CA  SER A  81     -11.794   3.051 -21.695  1.00  0.49           C  
ATOM    634  C   SER A  81     -10.448   2.897 -22.397  1.00  0.49           C  
ATOM    635  CB  SER A  81     -12.909   2.509 -22.590  1.00  0.49           C  
ATOM    636  O   SER A  81      -9.791   1.862 -22.269  1.00  0.49           O  
ATOM    637  OG  SER A  81     -14.105   3.248 -22.407  1.00  0.49           O  
ATOM    638  N   ASP A  82      -9.786   4.057 -22.806  1.00  0.52           N  
ATOM    639  CA  ASP A  82      -8.500   3.935 -23.486  1.00  0.52           C  
ATOM    640  C   ASP A  82      -7.344   4.212 -22.528  1.00  0.52           C  
ATOM    641  CB  ASP A  82      -8.433   4.887 -24.682  1.00  0.52           C  
ATOM    642  O   ASP A  82      -6.206   3.819 -22.790  1.00  0.52           O  
ATOM    643  CG  ASP A  82      -8.873   4.238 -25.982  1.00  0.52           C  
ATOM    644  OD1 ASP A  82      -9.032   2.998 -26.022  1.00  0.52           O  
ATOM    645  OD2 ASP A  82      -9.061   4.972 -26.976  1.00  0.52           O  
ATOM    646  N   ASN A  83      -7.610   4.532 -21.274  1.00  0.61           N  
ATOM    647  CA  ASN A  83      -6.569   4.894 -20.318  1.00  0.61           C  
ATOM    648  C   ASN A  83      -6.656   4.052 -19.048  1.00  0.61           C  
ATOM    649  CB  ASN A  83      -6.650   6.383 -19.975  1.00  0.61           C  
ATOM    650  O   ASN A  83      -6.196   4.475 -17.986  1.00  0.61           O  
ATOM    651  CG  ASN A  83      -5.833   7.245 -20.917  1.00  0.61           C  
ATOM    652  ND2 ASN A  83      -5.892   8.557 -20.722  1.00  0.61           N  
ATOM    653  OD1 ASN A  83      -5.156   6.736 -21.814  1.00  0.61           O  
ATOM    654  N   GLN A  84      -7.258   2.796 -19.285  1.00  0.74           N  
ATOM    655  CA  GLN A  84      -7.371   1.889 -18.147  1.00  0.74           C  
ATOM    656  C   GLN A  84      -6.046   1.183 -17.873  1.00  0.74           C  
ATOM    657  CB  GLN A  84      -8.475   0.858 -18.389  1.00  0.74           C  
ATOM    658  O   GLN A  84      -5.321   0.828 -18.805  1.00  0.74           O  
ATOM    659  CG  GLN A  84      -9.883   1.412 -18.217  1.00  0.74           C  
ATOM    660  CD  GLN A  84     -10.942   0.327 -18.195  1.00  0.74           C  
ATOM    661  NE2 GLN A  84     -12.026   0.571 -17.466  1.00  0.74           N  
ATOM    662  OE1 GLN A  84     -10.788  -0.722 -18.828  1.00  0.74           O  
ATOM    663  N   LEU A  85      -5.644   1.270 -16.700  1.00  0.83           N  
ATOM    664  CA  LEU A  85      -4.450   0.546 -16.277  1.00  0.83           C  
ATOM    665  C   LEU A  85      -4.650  -0.960 -16.415  1.00  0.83           C  
ATOM    666  CB  LEU A  85      -4.096   0.895 -14.829  1.00  0.83           C  
ATOM    667  O   LEU A  85      -5.737  -1.474 -16.143  1.00  0.83           O  
ATOM    668  CG  LEU A  85      -3.690   2.345 -14.562  1.00  0.83           C  
ATOM    669  CD1 LEU A  85      -3.418   2.554 -13.076  1.00  0.83           C  
ATOM    670  CD2 LEU A  85      -2.466   2.720 -15.392  1.00  0.83           C  
ATOM    671  N   THR A  86      -3.639  -1.624 -16.966  1.00  0.86           N  
ATOM    672  CA  THR A  86      -3.654  -3.083 -16.967  1.00  0.86           C  
ATOM    673  C   THR A  86      -3.580  -3.625 -15.543  1.00  0.86           C  
ATOM    674  CB  THR A  86      -2.489  -3.653 -17.798  1.00  0.86           C  
ATOM    675  O   THR A  86      -3.347  -2.870 -14.597  1.00  0.86           O  
ATOM    676  CG2 THR A  86      -2.452  -3.034 -19.191  1.00  0.86           C  
ATOM    677  OG1 THR A  86      -1.253  -3.374 -17.130  1.00  0.86           O  
ATOM    678  N   ASN A  87      -3.921  -4.926 -15.367  1.00  0.81           N  
ATOM    679  CA  ASN A  87      -3.844  -5.561 -14.056  1.00  0.81           C  
ATOM    680  C   ASN A  87      -2.458  -5.404 -13.437  1.00  0.81           C  
ATOM    681  CB  ASN A  87      -4.216  -7.042 -14.155  1.00  0.81           C  
ATOM    682  O   ASN A  87      -2.335  -5.094 -12.250  1.00  0.81           O  
ATOM    683  CG  ASN A  87      -5.693  -7.257 -14.419  1.00  0.81           C  
ATOM    684  ND2 ASN A  87      -6.035  -8.418 -14.965  1.00  0.81           N  
ATOM    685  OD1 ASN A  87      -6.520  -6.386 -14.137  1.00  0.81           O  
ATOM    686  N   ARG A  88      -1.509  -5.614 -14.290  1.00  0.88           N  
ATOM    687  CA  ARG A  88      -0.133  -5.502 -13.817  1.00  0.88           C  
ATOM    688  C   ARG A  88       0.190  -4.069 -13.406  1.00  0.88           C  
ATOM    689  CB  ARG A  88       0.846  -5.972 -14.894  1.00  0.88           C  
ATOM    690  O   ARG A  88       0.806  -3.841 -12.364  1.00  0.88           O  
ATOM    691  CG  ARG A  88       2.289  -6.053 -14.422  1.00  0.88           C  
ATOM    692  CD  ARG A  88       2.459  -7.066 -13.299  1.00  0.88           C  
ATOM    693  NE  ARG A  88       3.860  -7.215 -12.914  1.00  0.88           N  
ATOM    694  NH1 ARG A  88       3.443  -8.686 -11.183  1.00  0.88           N  
ATOM    695  NH2 ARG A  88       5.592  -8.043 -11.654  1.00  0.88           N  
ATOM    696  CZ  ARG A  88       4.295  -7.981 -11.918  1.00  0.88           C  
ATOM    697  N   GLU A  89      -0.249  -3.071 -14.150  1.00  0.90           N  
ATOM    698  CA  GLU A  89      -0.046  -1.655 -13.858  1.00  0.90           C  
ATOM    699  C   GLU A  89      -0.747  -1.252 -12.564  1.00  0.90           C  
ATOM    700  CB  GLU A  89      -0.546  -0.790 -15.018  1.00  0.90           C  
ATOM    701  O   GLU A  89      -0.195  -0.495 -11.762  1.00  0.90           O  
ATOM    702  CG  GLU A  89       0.314  -0.883 -16.270  1.00  0.90           C  
ATOM    703  CD  GLU A  89      -0.308  -0.201 -17.478  1.00  0.90           C  
ATOM    704  OE1 GLU A  89       0.418   0.078 -18.459  1.00  0.90           O  
ATOM    705  OE2 GLU A  89      -1.532   0.058 -17.442  1.00  0.90           O  
ATOM    706  N   SER A  90      -1.879  -1.770 -12.410  1.00  0.86           N  
ATOM    707  CA  SER A  90      -2.621  -1.498 -11.183  1.00  0.86           C  
ATOM    708  C   SER A  90      -1.884  -2.033  -9.961  1.00  0.86           C  
ATOM    709  CB  SER A  90      -4.020  -2.112 -11.255  1.00  0.86           C  
ATOM    710  O   SER A  90      -1.832  -1.372  -8.921  1.00  0.86           O  
ATOM    711  OG  SER A  90      -4.809  -1.454 -12.231  1.00  0.86           O  
ATOM    712  N   GLU A  91      -1.364  -3.177 -10.073  1.00  0.88           N  
ATOM    713  CA  GLU A  91      -0.599  -3.778  -8.984  1.00  0.88           C  
ATOM    714  C   GLU A  91       0.616  -2.926  -8.628  1.00  0.88           C  
ATOM    715  CB  GLU A  91      -0.157  -5.195  -9.356  1.00  0.88           C  
ATOM    716  O   GLU A  91       0.884  -2.680  -7.450  1.00  0.88           O  
ATOM    717  CG  GLU A  91       0.384  -5.999  -8.183  1.00  0.88           C  
ATOM    718  CD  GLU A  91       0.676  -7.449  -8.532  1.00  0.88           C  
ATOM    719  OE1 GLU A  91       0.966  -8.249  -7.613  1.00  0.88           O  
ATOM    720  OE2 GLU A  91       0.616  -7.789  -9.735  1.00  0.88           O  
ATOM    721  N   ILE A  92       1.321  -2.543  -9.661  1.00  0.91           N  
ATOM    722  CA  ILE A  92       2.504  -1.708  -9.477  1.00  0.91           C  
ATOM    723  C   ILE A  92       2.104  -0.379  -8.841  1.00  0.91           C  
ATOM    724  CB  ILE A  92       3.236  -1.463 -10.815  1.00  0.91           C  
ATOM    725  O   ILE A  92       2.765   0.098  -7.916  1.00  0.91           O  
ATOM    726  CG1 ILE A  92       3.878  -2.761 -11.318  1.00  0.91           C  
ATOM    727  CG2 ILE A  92       4.284  -0.357 -10.663  1.00  0.91           C  
ATOM    728  CD1 ILE A  92       4.565  -2.629 -12.671  1.00  0.91           C  
ATOM    729  N   LEU A  93       1.069   0.273  -9.331  1.00  0.89           N  
ATOM    730  CA  LEU A  93       0.576   1.529  -8.776  1.00  0.89           C  
ATOM    731  C   LEU A  93       0.259   1.379  -7.291  1.00  0.89           C  
ATOM    732  CB  LEU A  93      -0.671   1.996  -9.531  1.00  0.89           C  
ATOM    733  O   LEU A  93       0.576   2.264  -6.493  1.00  0.89           O  
ATOM    734  CG  LEU A  93      -1.229   3.364  -9.137  1.00  0.89           C  
ATOM    735  CD1 LEU A  93      -0.197   4.455  -9.406  1.00  0.89           C  
ATOM    736  CD2 LEU A  93      -2.525   3.650  -9.889  1.00  0.89           C  
ATOM    737  N   GLN A  94      -0.296   0.231  -6.950  1.00  0.86           N  
ATOM    738  CA  GLN A  94      -0.599  -0.045  -5.550  1.00  0.86           C  
ATOM    739  C   GLN A  94       0.674  -0.082  -4.708  1.00  0.86           C  
ATOM    740  CB  GLN A  94      -1.356  -1.367  -5.414  1.00  0.86           C  
ATOM    741  O   GLN A  94       0.723   0.499  -3.622  1.00  0.86           O  
ATOM    742  CG  GLN A  94      -1.818  -1.669  -3.995  1.00  0.86           C  
ATOM    743  CD  GLN A  94      -2.967  -0.783  -3.551  1.00  0.86           C  
ATOM    744  NE2 GLN A  94      -3.038  -0.510  -2.253  1.00  0.86           N  
ATOM    745  OE1 GLN A  94      -3.784  -0.347  -4.368  1.00  0.86           O  
ATOM    746  N   LEU A  95       1.652  -0.740  -5.131  1.00  0.89           N  
ATOM    747  CA  LEU A  95       2.910  -0.873  -4.405  1.00  0.89           C  
ATOM    748  C   LEU A  95       3.616   0.474  -4.289  1.00  0.89           C  
ATOM    749  CB  LEU A  95       3.825  -1.885  -5.098  1.00  0.89           C  
ATOM    750  O   LEU A  95       4.232   0.770  -3.263  1.00  0.89           O  
ATOM    751  CG  LEU A  95       3.377  -3.347  -5.054  1.00  0.89           C  
ATOM    752  CD1 LEU A  95       4.243  -4.195  -5.980  1.00  0.89           C  
ATOM    753  CD2 LEU A  95       3.430  -3.880  -3.627  1.00  0.89           C  
ATOM    754  N   ILE A  96       3.419   1.267  -5.343  1.00  0.89           N  
ATOM    755  CA  ILE A  96       3.958   2.622  -5.305  1.00  0.89           C  
ATOM    756  C   ILE A  96       3.256   3.426  -4.214  1.00  0.89           C  
ATOM    757  CB  ILE A  96       3.809   3.328  -6.671  1.00  0.89           C  
ATOM    758  O   ILE A  96       3.906   4.120  -3.429  1.00  0.89           O  
ATOM    759  CG1 ILE A  96       4.693   2.648  -7.723  1.00  0.89           C  
ATOM    760  CG2 ILE A  96       4.149   4.816  -6.550  1.00  0.89           C  
ATOM    761  CD1 ILE A  96       4.464   3.149  -9.142  1.00  0.89           C  
ATOM    762  N   ALA A  97       2.021   3.247  -4.190  1.00  0.85           N  
ATOM    763  CA  ALA A  97       1.217   3.946  -3.191  1.00  0.85           C  
ATOM    764  C   ALA A  97       1.597   3.511  -1.779  1.00  0.85           C  
ATOM    765  CB  ALA A  97      -0.270   3.699  -3.437  1.00  0.85           C  
ATOM    766  O   ALA A  97       1.479   4.290  -0.830  1.00  0.85           O  
ATOM    767  N   ASP A  98       2.089   2.330  -1.676  1.00  0.84           N  
ATOM    768  CA  ASP A  98       2.510   1.791  -0.387  1.00  0.84           C  
ATOM    769  C   ASP A  98       3.910   2.278  -0.019  1.00  0.84           C  
ATOM    770  CB  ASP A  98       2.474   0.262  -0.406  1.00  0.84           C  
ATOM    771  O   ASP A  98       4.446   1.911   1.029  1.00  0.84           O  
ATOM    772  CG  ASP A  98       1.063  -0.298  -0.397  1.00  0.84           C  
ATOM    773  OD1 ASP A  98       0.112   0.450  -0.083  1.00  0.84           O  
ATOM    774  OD2 ASP A  98       0.900  -1.499  -0.706  1.00  0.84           O  
ATOM    775  N   GLY A  99       4.530   3.033  -0.917  1.00  0.88           N  
ATOM    776  CA  GLY A  99       5.822   3.630  -0.617  1.00  0.88           C  
ATOM    777  C   GLY A  99       6.992   2.750  -1.016  1.00  0.88           C  
ATOM    778  O   GLY A  99       8.113   2.947  -0.543  1.00  0.88           O  
ATOM    779  N   LYS A 100       6.753   1.697  -1.799  1.00  0.91           N  
ATOM    780  CA  LYS A 100       7.817   0.790  -2.219  1.00  0.91           C  
ATOM    781  C   LYS A 100       8.659   1.409  -3.331  1.00  0.91           C  
ATOM    782  CB  LYS A 100       7.233  -0.544  -2.685  1.00  0.91           C  
ATOM    783  O   LYS A 100       8.143   2.152  -4.168  1.00  0.91           O  
ATOM    784  CG  LYS A 100       6.384  -1.248  -1.637  1.00  0.91           C  
ATOM    785  CD  LYS A 100       7.241  -1.821  -0.516  1.00  0.91           C  
ATOM    786  CE  LYS A 100       6.397  -2.566   0.510  1.00  0.91           C  
ATOM    787  NZ  LYS A 100       7.226  -3.482   1.349  1.00  0.91           N  
ATOM    788  N   THR A 101      10.013   1.139  -3.204  1.00  0.93           N  
ATOM    789  CA  THR A 101      10.919   1.605  -4.249  1.00  0.93           C  
ATOM    790  C   THR A 101      10.842   0.699  -5.475  1.00  0.93           C  
ATOM    791  CB  THR A 101      12.372   1.665  -3.742  1.00  0.93           C  
ATOM    792  O   THR A 101      10.281  -0.397  -5.409  1.00  0.93           O  
ATOM    793  CG2 THR A 101      12.472   2.478  -2.456  1.00  0.93           C  
ATOM    794  OG1 THR A 101      12.840   0.334  -3.492  1.00  0.93           O  
ATOM    795  N   ASN A 102      11.296   1.137  -6.635  1.00  0.94           N  
ATOM    796  CA  ASN A 102      11.313   0.328  -7.849  1.00  0.94           C  
ATOM    797  C   ASN A 102      12.016  -1.008  -7.622  1.00  0.94           C  
ATOM    798  CB  ASN A 102      11.980   1.092  -8.994  1.00  0.94           C  
ATOM    799  O   ASN A 102      11.568  -2.042  -8.121  1.00  0.94           O  
ATOM    800  CG  ASN A 102      11.136   2.247  -9.495  1.00  0.94           C  
ATOM    801  ND2 ASN A 102      11.714   3.073 -10.359  1.00  0.94           N  
ATOM    802  OD1 ASN A 102       9.974   2.397  -9.108  1.00  0.94           O  
ATOM    803  N   LYS A 103      13.075  -0.919  -6.846  1.00  0.96           N  
ATOM    804  CA  LYS A 103      13.820  -2.130  -6.514  1.00  0.96           C  
ATOM    805  C   LYS A 103      12.962  -3.099  -5.706  1.00  0.96           C  
ATOM    806  CB  LYS A 103      15.091  -1.783  -5.738  1.00  0.96           C  
ATOM    807  O   LYS A 103      12.930  -4.297  -5.995  1.00  0.96           O  
ATOM    808  CG  LYS A 103      16.002  -2.973  -5.476  1.00  0.96           C  
ATOM    809  CD  LYS A 103      17.269  -2.557  -4.740  1.00  0.96           C  
ATOM    810  CE  LYS A 103      18.149  -3.757  -4.418  1.00  0.96           C  
ATOM    811  NZ  LYS A 103      19.403  -3.352  -3.715  1.00  0.96           N  
ATOM    812  N   GLU A 104      12.261  -2.623  -4.742  1.00  0.96           N  
ATOM    813  CA  GLU A 104      11.389  -3.433  -3.895  1.00  0.96           C  
ATOM    814  C   GLU A 104      10.239  -4.031  -4.700  1.00  0.96           C  
ATOM    815  CB  GLU A 104      10.841  -2.599  -2.735  1.00  0.96           C  
ATOM    816  O   GLU A 104       9.899  -5.204  -4.529  1.00  0.96           O  
ATOM    817  CG  GLU A 104      11.893  -2.205  -1.709  1.00  0.96           C  
ATOM    818  CD  GLU A 104      11.391  -1.194  -0.691  1.00  0.96           C  
ATOM    819  OE1 GLU A 104      11.901  -1.178   0.452  1.00  0.96           O  
ATOM    820  OE2 GLU A 104      10.478  -0.412  -1.039  1.00  0.96           O  
ATOM    821  N   ILE A 105       9.695  -3.274  -5.544  1.00  0.95           N  
ATOM    822  CA  ILE A 105       8.598  -3.724  -6.395  1.00  0.95           C  
ATOM    823  C   ILE A 105       9.085  -4.840  -7.317  1.00  0.95           C  
ATOM    824  CB  ILE A 105       8.013  -2.560  -7.225  1.00  0.95           C  
ATOM    825  O   ILE A 105       8.414  -5.863  -7.472  1.00  0.95           O  
ATOM    826  CG1 ILE A 105       7.363  -1.521  -6.303  1.00  0.95           C  
ATOM    827  CG2 ILE A 105       7.008  -3.083  -8.255  1.00  0.95           C  
ATOM    828  CD1 ILE A 105       6.903  -0.259  -7.020  1.00  0.95           C  
ATOM    829  N   ALA A 106      10.218  -4.613  -7.881  1.00  0.97           N  
ATOM    830  CA  ALA A 106      10.810  -5.621  -8.758  1.00  0.97           C  
ATOM    831  C   ALA A 106      10.982  -6.949  -8.028  1.00  0.97           C  
ATOM    832  CB  ALA A 106      12.153  -5.134  -9.297  1.00  0.97           C  
ATOM    833  O   ALA A 106      10.644  -8.008  -8.563  1.00  0.97           O  
ATOM    834  N   ASN A 107      11.508  -6.840  -6.851  1.00  0.96           N  
ATOM    835  CA  ASN A 107      11.711  -8.030  -6.032  1.00  0.96           C  
ATOM    836  C   ASN A 107      10.386  -8.697  -5.673  1.00  0.96           C  
ATOM    837  CB  ASN A 107      12.491  -7.682  -4.762  1.00  0.96           C  
ATOM    838  O   ASN A 107      10.254  -9.918  -5.771  1.00  0.96           O  
ATOM    839  CG  ASN A 107      13.958  -7.414  -5.033  1.00  0.96           C  
ATOM    840  ND2 ASN A 107      14.607  -6.693  -4.126  1.00  0.96           N  
ATOM    841  OD1 ASN A 107      14.504  -7.851  -6.049  1.00  0.96           O  
ATOM    842  N   PHE A 108       9.382  -7.859  -5.351  1.00  0.94           N  
ATOM    843  CA  PHE A 108       8.081  -8.351  -4.916  1.00  0.94           C  
ATOM    844  C   PHE A 108       7.358  -9.055  -6.058  1.00  0.94           C  
ATOM    845  CB  PHE A 108       7.222  -7.201  -4.380  1.00  0.94           C  
ATOM    846  O   PHE A 108       6.773 -10.123  -5.866  1.00  0.94           O  
ATOM    847  CG  PHE A 108       5.953  -7.653  -3.708  1.00  0.94           C  
ATOM    848  CD1 PHE A 108       4.751  -7.677  -4.405  1.00  0.94           C  
ATOM    849  CD2 PHE A 108       5.963  -8.054  -2.378  1.00  0.94           C  
ATOM    850  CE1 PHE A 108       3.576  -8.095  -3.785  1.00  0.94           C  
ATOM    851  CE2 PHE A 108       4.793  -8.473  -1.752  1.00  0.94           C  
ATOM    852  CZ  PHE A 108       3.600  -8.491  -2.457  1.00  0.94           C  
ATOM    853  N   LEU A 109       7.517  -8.570  -7.254  1.00  0.94           N  
ATOM    854  CA  LEU A 109       6.762  -9.074  -8.396  1.00  0.94           C  
ATOM    855  C   LEU A 109       7.625  -9.989  -9.258  1.00  0.94           C  
ATOM    856  CB  LEU A 109       6.228  -7.913  -9.240  1.00  0.94           C  
ATOM    857  O   LEU A 109       7.170 -10.488 -10.290  1.00  0.94           O  
ATOM    858  CG  LEU A 109       5.197  -7.005  -8.569  1.00  0.94           C  
ATOM    859  CD1 LEU A 109       4.779  -5.886  -9.518  1.00  0.94           C  
ATOM    860  CD2 LEU A 109       3.984  -7.813  -8.119  1.00  0.94           C  
ATOM    861  N   GLN A 110       8.855 -10.204  -8.785  1.00  0.96           N  
ATOM    862  CA  GLN A 110       9.808 -11.030  -9.518  1.00  0.96           C  
ATOM    863  C   GLN A 110       9.991 -10.523 -10.946  1.00  0.96           C  
ATOM    864  CB  GLN A 110       9.351 -12.490  -9.535  1.00  0.96           C  
ATOM    865  O   GLN A 110       9.960 -11.306 -11.897  1.00  0.96           O  
ATOM    866  CG  GLN A 110       9.293 -13.132  -8.155  1.00  0.96           C  
ATOM    867  CD  GLN A 110       8.834 -14.577  -8.199  1.00  0.96           C  
ATOM    868  NE2 GLN A 110       8.567 -15.150  -7.030  1.00  0.96           N  
ATOM    869  OE1 GLN A 110       8.720 -15.174  -9.274  1.00  0.96           O  
ATOM    870  N   LEU A 111      10.155  -9.208 -11.120  1.00  0.95           N  
ATOM    871  CA  LEU A 111      10.444  -8.500 -12.363  1.00  0.95           C  
ATOM    872  C   LEU A 111      11.805  -7.816 -12.295  1.00  0.95           C  
ATOM    873  CB  LEU A 111       9.353  -7.466 -12.656  1.00  0.95           C  
ATOM    874  O   LEU A 111      12.397  -7.708 -11.219  1.00  0.95           O  
ATOM    875  CG  LEU A 111       7.935  -8.010 -12.840  1.00  0.95           C  
ATOM    876  CD1 LEU A 111       6.938  -6.862 -12.951  1.00  0.95           C  
ATOM    877  CD2 LEU A 111       7.863  -8.909 -14.069  1.00  0.95           C  
ATOM    878  N   SER A 112      12.300  -7.475 -13.443  1.00  0.96           N  
ATOM    879  CA  SER A 112      13.508  -6.656 -13.463  1.00  0.96           C  
ATOM    880  C   SER A 112      13.193  -5.199 -13.142  1.00  0.96           C  
ATOM    881  CB  SER A 112      14.197  -6.749 -14.825  1.00  0.96           C  
ATOM    882  O   SER A 112      12.068  -4.741 -13.350  1.00  0.96           O  
ATOM    883  OG  SER A 112      13.464  -6.039 -15.809  1.00  0.96           O  
ATOM    884  N   ARG A 113      14.134  -4.555 -12.501  1.00  0.96           N  
ATOM    885  CA  ARG A 113      13.974  -3.130 -12.229  1.00  0.96           C  
ATOM    886  C   ARG A 113      13.587  -2.371 -13.493  1.00  0.96           C  
ATOM    887  CB  ARG A 113      15.260  -2.547 -11.640  1.00  0.96           C  
ATOM    888  O   ARG A 113      12.746  -1.470 -13.450  1.00  0.96           O  
ATOM    889  CG  ARG A 113      15.116  -1.119 -11.139  1.00  0.96           C  
ATOM    890  CD  ARG A 113      16.424  -0.586 -10.571  1.00  0.96           C  
ATOM    891  NE  ARG A 113      16.320   0.824 -10.209  1.00  0.96           N  
ATOM    892  NH1 ARG A 113      18.550   1.060  -9.653  1.00  0.96           N  
ATOM    893  NH2 ARG A 113      17.125   2.848  -9.479  1.00  0.96           N  
ATOM    894  CZ  ARG A 113      17.332   1.574  -9.781  1.00  0.96           C  
ATOM    895  N   LYS A 114      14.105  -2.702 -14.607  1.00  0.96           N  
ATOM    896  CA  LYS A 114      13.836  -2.073 -15.897  1.00  0.96           C  
ATOM    897  C   LYS A 114      12.371  -2.235 -16.291  1.00  0.96           C  
ATOM    898  CB  LYS A 114      14.739  -2.664 -16.981  1.00  0.96           C  
ATOM    899  O   LYS A 114      11.749  -1.293 -16.788  1.00  0.96           O  
ATOM    900  CG  LYS A 114      14.646  -1.948 -18.321  1.00  0.96           C  
ATOM    901  CD  LYS A 114      15.649  -2.505 -19.323  1.00  0.96           C  
ATOM    902  CE  LYS A 114      15.547  -1.801 -20.669  1.00  0.96           C  
ATOM    903  NZ  LYS A 114      16.531  -2.342 -21.653  1.00  0.96           N  
ATOM    904  N   THR A 115      11.879  -3.423 -16.040  1.00  0.95           N  
ATOM    905  CA  THR A 115      10.483  -3.704 -16.358  1.00  0.95           C  
ATOM    906  C   THR A 115       9.551  -2.854 -15.499  1.00  0.95           C  
ATOM    907  CB  THR A 115      10.153  -5.194 -16.157  1.00  0.95           C  
ATOM    908  O   THR A 115       8.564  -2.308 -15.997  1.00  0.95           O  
ATOM    909  CG2 THR A 115       8.701  -5.490 -16.520  1.00  0.95           C  
ATOM    910  OG1 THR A 115      11.012  -5.984 -16.988  1.00  0.95           O  
ATOM    911  N   VAL A 116       9.825  -2.741 -14.254  1.00  0.96           N  
ATOM    912  CA  VAL A 116       9.032  -1.925 -13.341  1.00  0.96           C  
ATOM    913  C   VAL A 116       9.068  -0.465 -13.788  1.00  0.96           C  
ATOM    914  CB  VAL A 116       9.536  -2.049 -11.885  1.00  0.96           C  
ATOM    915  O   VAL A 116       8.035   0.208 -13.816  1.00  0.96           O  
ATOM    916  CG1 VAL A 116       8.804  -1.065 -10.975  1.00  0.96           C  
ATOM    917  CG2 VAL A 116       9.360  -3.481 -11.381  1.00  0.96           C  
ATOM    918  N   GLU A 117      10.194   0.020 -14.203  1.00  0.96           N  
ATOM    919  CA  GLU A 117      10.337   1.392 -14.682  1.00  0.96           C  
ATOM    920  C   GLU A 117       9.472   1.640 -15.914  1.00  0.96           C  
ATOM    921  CB  GLU A 117      11.803   1.701 -14.997  1.00  0.96           C  
ATOM    922  O   GLU A 117       8.843   2.693 -16.035  1.00  0.96           O  
ATOM    923  CG  GLU A 117      12.670   1.895 -13.761  1.00  0.96           C  
ATOM    924  CD  GLU A 117      14.124   2.199 -14.090  1.00  0.96           C  
ATOM    925  OE1 GLU A 117      14.924   2.422 -13.153  1.00  0.96           O  
ATOM    926  OE2 GLU A 117      14.464   2.215 -15.294  1.00  0.96           O  
ATOM    927  N   THR A 118       9.476   0.648 -16.754  1.00  0.96           N  
ATOM    928  CA  THR A 118       8.659   0.741 -17.958  1.00  0.96           C  
ATOM    929  C   THR A 118       7.177   0.824 -17.602  1.00  0.96           C  
ATOM    930  CB  THR A 118       8.899  -0.461 -18.890  1.00  0.96           C  
ATOM    931  O   THR A 118       6.448   1.655 -18.146  1.00  0.96           O  
ATOM    932  CG2 THR A 118       8.044  -0.360 -20.150  1.00  0.96           C  
ATOM    933  OG1 THR A 118      10.281  -0.498 -19.266  1.00  0.96           O  
ATOM    934  N   HIS A 119       6.769  -0.025 -16.704  1.00  0.95           N  
ATOM    935  CA  HIS A 119       5.379   0.015 -16.265  1.00  0.95           C  
ATOM    936  C   HIS A 119       5.042   1.358 -15.626  1.00  0.95           C  
ATOM    937  CB  HIS A 119       5.095  -1.121 -15.280  1.00  0.95           C  
ATOM    938  O   HIS A 119       3.970   1.916 -15.871  1.00  0.95           O  
ATOM    939  CG  HIS A 119       4.985  -2.464 -15.929  1.00  0.95           C  
ATOM    940  CD2 HIS A 119       5.719  -3.590 -15.772  1.00  0.95           C  
ATOM    941  ND1 HIS A 119       4.023  -2.757 -16.872  1.00  0.95           N  
ATOM    942  CE1 HIS A 119       4.171  -4.011 -17.266  1.00  0.95           C  
ATOM    943  NE2 HIS A 119       5.193  -4.539 -16.614  1.00  0.95           N  
ATOM    944  N   ARG A 120       5.876   1.859 -14.821  1.00  0.94           N  
ATOM    945  CA  ARG A 120       5.667   3.152 -14.177  1.00  0.94           C  
ATOM    946  C   ARG A 120       5.485   4.257 -15.212  1.00  0.94           C  
ATOM    947  CB  ARG A 120       6.840   3.488 -13.253  1.00  0.94           C  
ATOM    948  O   ARG A 120       4.597   5.101 -15.076  1.00  0.94           O  
ATOM    949  CG  ARG A 120       6.512   4.529 -12.195  1.00  0.94           C  
ATOM    950  CD  ARG A 120       7.689   4.775 -11.262  1.00  0.94           C  
ATOM    951  NE  ARG A 120       7.927   6.201 -11.058  1.00  0.94           N  
ATOM    952  NH1 ARG A 120       9.642   5.910  -9.539  1.00  0.94           N  
ATOM    953  NH2 ARG A 120       8.979   8.022 -10.134  1.00  0.94           N  
ATOM    954  CZ  ARG A 120       8.849   6.708 -10.244  1.00  0.94           C  
ATOM    955  N   LEU A 121       6.300   4.226 -16.182  1.00  0.93           N  
ATOM    956  CA  LEU A 121       6.207   5.217 -17.248  1.00  0.93           C  
ATOM    957  C   LEU A 121       4.870   5.112 -17.973  1.00  0.93           C  
ATOM    958  CB  LEU A 121       7.356   5.043 -18.244  1.00  0.93           C  
ATOM    959  O   LEU A 121       4.241   6.129 -18.274  1.00  0.93           O  
ATOM    960  CG  LEU A 121       8.739   5.491 -17.769  1.00  0.93           C  
ATOM    961  CD1 LEU A 121       9.802   5.107 -18.794  1.00  0.93           C  
ATOM    962  CD2 LEU A 121       8.756   6.993 -17.512  1.00  0.93           C  
ATOM    963  N   ASN A 122       4.493   3.918 -18.221  1.00  0.94           N  
ATOM    964  CA  ASN A 122       3.216   3.690 -18.888  1.00  0.94           C  
ATOM    965  C   ASN A 122       2.045   4.178 -18.039  1.00  0.94           C  
ATOM    966  CB  ASN A 122       3.044   2.209 -19.229  1.00  0.94           C  
ATOM    967  O   ASN A 122       1.103   4.777 -18.559  1.00  0.94           O  
ATOM    968  CG  ASN A 122       3.962   1.756 -20.348  1.00  0.94           C  
ATOM    969  ND2 ASN A 122       4.235   0.458 -20.403  1.00  0.94           N  
ATOM    970  OD1 ASN A 122       4.422   2.567 -21.156  1.00  0.94           O  
ATOM    971  N   ILE A 123       2.178   3.913 -16.771  1.00  0.92           N  
ATOM    972  CA  ILE A 123       1.149   4.340 -15.829  1.00  0.92           C  
ATOM    973  C   ILE A 123       1.057   5.864 -15.823  1.00  0.92           C  
ATOM    974  CB  ILE A 123       1.433   3.815 -14.405  1.00  0.92           C  
ATOM    975  O   ILE A 123      -0.039   6.426 -15.896  1.00  0.92           O  
ATOM    976  CG1 ILE A 123       1.324   2.286 -14.368  1.00  0.92           C  
ATOM    977  CG2 ILE A 123       0.479   4.456 -13.392  1.00  0.92           C  
ATOM    978  CD1 ILE A 123       1.877   1.656 -13.097  1.00  0.92           C  
ATOM    979  N   MET A 124       2.189   6.495 -15.736  1.00  0.91           N  
ATOM    980  CA  MET A 124       2.252   7.954 -15.719  1.00  0.91           C  
ATOM    981  C   MET A 124       1.648   8.539 -16.991  1.00  0.91           C  
ATOM    982  CB  MET A 124       3.697   8.428 -15.559  1.00  0.91           C  
ATOM    983  O   MET A 124       0.909   9.524 -16.936  1.00  0.91           O  
ATOM    984  CG  MET A 124       4.287   8.147 -14.186  1.00  0.91           C  
ATOM    985  SD  MET A 124       6.041   8.670 -14.054  1.00  0.91           S  
ATOM    986  CE  MET A 124       5.838  10.473 -14.046  1.00  0.91           C  
ATOM    987  N   LYS A 125       1.912   7.905 -18.105  1.00  0.91           N  
ATOM    988  CA  LYS A 125       1.359   8.339 -19.384  1.00  0.91           C  
ATOM    989  C   LYS A 125      -0.156   8.160 -19.417  1.00  0.91           C  
ATOM    990  CB  LYS A 125       2.002   7.566 -20.537  1.00  0.91           C  
ATOM    991  O   LYS A 125      -0.884   9.065 -19.831  1.00  0.91           O  
ATOM    992  CG  LYS A 125       3.420   8.010 -20.864  1.00  0.91           C  
ATOM    993  CD  LYS A 125       3.972   7.271 -22.076  1.00  0.91           C  
ATOM    994  CE  LYS A 125       5.421   7.650 -22.352  1.00  0.91           C  
ATOM    995  NZ  LYS A 125       5.976   6.904 -23.521  1.00  0.91           N  
ATOM    996  N   LYS A 126      -0.538   7.029 -18.890  1.00  0.89           N  
ATOM    997  CA  LYS A 126      -1.963   6.713 -18.915  1.00  0.89           C  
ATOM    998  C   LYS A 126      -2.746   7.628 -17.978  1.00  0.89           C  
ATOM    999  CB  LYS A 126      -2.195   5.250 -18.533  1.00  0.89           C  
ATOM   1000  O   LYS A 126      -3.861   8.047 -18.298  1.00  0.89           O  
ATOM   1001  CG  LYS A 126      -1.815   4.259 -19.623  1.00  0.89           C  
ATOM   1002  CD  LYS A 126      -2.149   2.828 -19.218  1.00  0.89           C  
ATOM   1003  CE  LYS A 126      -1.726   1.831 -20.288  1.00  0.89           C  
ATOM   1004  NZ  LYS A 126      -2.032   0.425 -19.886  1.00  0.89           N  
ATOM   1005  N   LEU A 127      -2.087   8.034 -16.896  1.00  0.86           N  
ATOM   1006  CA  LEU A 127      -2.769   8.830 -15.882  1.00  0.86           C  
ATOM   1007  C   LEU A 127      -2.454  10.313 -16.052  1.00  0.86           C  
ATOM   1008  CB  LEU A 127      -2.366   8.369 -14.478  1.00  0.86           C  
ATOM   1009  O   LEU A 127      -2.944  11.148 -15.289  1.00  0.86           O  
ATOM   1010  CG  LEU A 127      -2.768   6.945 -14.092  1.00  0.86           C  
ATOM   1011  CD1 LEU A 127      -2.285   6.623 -12.682  1.00  0.86           C  
ATOM   1012  CD2 LEU A 127      -4.279   6.768 -14.198  1.00  0.86           C  
ATOM   1013  N   ASP A 128      -1.649  10.567 -17.070  1.00  0.87           N  
ATOM   1014  CA  ASP A 128      -1.247  11.937 -17.377  1.00  0.87           C  
ATOM   1015  C   ASP A 128      -0.630  12.614 -16.155  1.00  0.87           C  
ATOM   1016  CB  ASP A 128      -2.443  12.747 -17.881  1.00  0.87           C  
ATOM   1017  O   ASP A 128      -1.007  13.734 -15.804  1.00  0.87           O  
ATOM   1018  CG  ASP A 128      -2.037  14.044 -18.558  1.00  0.87           C  
ATOM   1019  OD1 ASP A 128      -0.913  14.124 -19.099  1.00  0.87           O  
ATOM   1020  OD2 ASP A 128      -2.847  14.996 -18.548  1.00  0.87           O  
ATOM   1021  N   VAL A 129       0.256  11.943 -15.503  1.00  0.88           N  
ATOM   1022  CA  VAL A 129       1.004  12.485 -14.374  1.00  0.88           C  
ATOM   1023  C   VAL A 129       2.478  12.621 -14.747  1.00  0.88           C  
ATOM   1024  CB  VAL A 129       0.852  11.601 -13.115  1.00  0.88           C  
ATOM   1025  O   VAL A 129       2.992  11.851 -15.561  1.00  0.88           O  
ATOM   1026  CG1 VAL A 129      -0.598  11.593 -12.633  1.00  0.88           C  
ATOM   1027  CG2 VAL A 129       1.331  10.179 -13.402  1.00  0.88           C  
ATOM   1028  N   HIS A 130       3.152  13.622 -14.097  1.00  0.87           N  
ATOM   1029  CA  HIS A 130       4.474  13.982 -14.597  1.00  0.87           C  
ATOM   1030  C   HIS A 130       5.525  13.882 -13.497  1.00  0.87           C  
ATOM   1031  CB  HIS A 130       4.458  15.396 -15.181  1.00  0.87           C  
ATOM   1032  O   HIS A 130       6.679  14.266 -13.699  1.00  0.87           O  
ATOM   1033  CG  HIS A 130       3.507  15.562 -16.323  1.00  0.87           C  
ATOM   1034  CD2 HIS A 130       2.316  16.201 -16.403  1.00  0.87           C  
ATOM   1035  ND1 HIS A 130       3.743  15.029 -17.572  1.00  0.87           N  
ATOM   1036  CE1 HIS A 130       2.736  15.335 -18.372  1.00  0.87           C  
ATOM   1037  NE2 HIS A 130       1.856  16.045 -17.687  1.00  0.87           N  
ATOM   1038  N   SER A 131       5.106  13.428 -12.332  1.00  0.88           N  
ATOM   1039  CA  SER A 131       6.064  13.245 -11.247  1.00  0.88           C  
ATOM   1040  C   SER A 131       5.669  12.075 -10.352  1.00  0.88           C  
ATOM   1041  CB  SER A 131       6.180  14.521 -10.412  1.00  0.88           C  
ATOM   1042  O   SER A 131       4.509  11.656 -10.345  1.00  0.88           O  
ATOM   1043  OG  SER A 131       5.049  14.677  -9.573  1.00  0.88           O  
ATOM   1044  N   GLY A 132       6.699  11.476  -9.709  1.00  0.86           N  
ATOM   1045  CA  GLY A 132       6.447  10.407  -8.756  1.00  0.86           C  
ATOM   1046  C   GLY A 132       5.467  10.798  -7.666  1.00  0.86           C  
ATOM   1047  O   GLY A 132       4.563  10.029  -7.332  1.00  0.86           O  
ATOM   1048  N   ILE A 133       5.590  12.005  -7.237  1.00  0.87           N  
ATOM   1049  CA  ILE A 133       4.721  12.514  -6.181  1.00  0.87           C  
ATOM   1050  C   ILE A 133       3.282  12.586  -6.687  1.00  0.87           C  
ATOM   1051  CB  ILE A 133       5.186  13.903  -5.687  1.00  0.87           C  
ATOM   1052  O   ILE A 133       2.351  12.178  -5.988  1.00  0.87           O  
ATOM   1053  CG1 ILE A 133       6.568  13.802  -5.032  1.00  0.87           C  
ATOM   1054  CG2 ILE A 133       4.162  14.501  -4.718  1.00  0.87           C  
ATOM   1055  CD1 ILE A 133       7.194  15.149  -4.698  1.00  0.87           C  
ATOM   1056  N   GLU A 134       3.106  13.089  -7.937  1.00  0.86           N  
ATOM   1057  CA  GLU A 134       1.783  13.162  -8.551  1.00  0.86           C  
ATOM   1058  C   GLU A 134       1.173  11.772  -8.713  1.00  0.86           C  
ATOM   1059  CB  GLU A 134       1.858  13.864  -9.909  1.00  0.86           C  
ATOM   1060  O   GLU A 134      -0.033  11.593  -8.532  1.00  0.86           O  
ATOM   1061  CG  GLU A 134       2.000  15.376  -9.813  1.00  0.86           C  
ATOM   1062  CD  GLU A 134       2.012  16.065 -11.168  1.00  0.86           C  
ATOM   1063  OE1 GLU A 134       2.179  17.305 -11.216  1.00  0.86           O  
ATOM   1064  OE2 GLU A 134       1.854  15.360 -12.189  1.00  0.86           O  
ATOM   1065  N   LEU A 135       2.008  10.862  -9.028  1.00  0.87           N  
ATOM   1066  CA  LEU A 135       1.577   9.479  -9.194  1.00  0.87           C  
ATOM   1067  C   LEU A 135       1.023   8.921  -7.887  1.00  0.87           C  
ATOM   1068  CB  LEU A 135       2.739   8.609  -9.681  1.00  0.87           C  
ATOM   1069  O   LEU A 135      -0.044   8.304  -7.873  1.00  0.87           O  
ATOM   1070  CG  LEU A 135       2.405   7.154 -10.011  1.00  0.87           C  
ATOM   1071  CD1 LEU A 135       1.324   7.088 -11.085  1.00  0.87           C  
ATOM   1072  CD2 LEU A 135       3.656   6.406 -10.458  1.00  0.87           C  
ATOM   1073  N   ILE A 136       1.745   9.148  -6.868  1.00  0.86           N  
ATOM   1074  CA  ILE A 136       1.346   8.690  -5.541  1.00  0.86           C  
ATOM   1075  C   ILE A 136       0.033   9.357  -5.139  1.00  0.86           C  
ATOM   1076  CB  ILE A 136       2.440   8.983  -4.490  1.00  0.86           C  
ATOM   1077  O   ILE A 136      -0.884   8.692  -4.650  1.00  0.86           O  
ATOM   1078  CG1 ILE A 136       3.701   8.165  -4.789  1.00  0.86           C  
ATOM   1079  CG2 ILE A 136       1.922   8.696  -3.078  1.00  0.86           C  
ATOM   1080  CD1 ILE A 136       4.885   8.503  -3.894  1.00  0.86           C  
ATOM   1081  N   LYS A 137      -0.092  10.602  -5.330  1.00  0.81           N  
ATOM   1082  CA  LYS A 137      -1.307  11.345  -5.009  1.00  0.81           C  
ATOM   1083  C   LYS A 137      -2.506  10.799  -5.780  1.00  0.81           C  
ATOM   1084  CB  LYS A 137      -1.123  12.833  -5.313  1.00  0.81           C  
ATOM   1085  O   LYS A 137      -3.588  10.629  -5.215  1.00  0.81           O  
ATOM   1086  CG  LYS A 137      -0.278  13.574  -4.287  1.00  0.81           C  
ATOM   1087  CD  LYS A 137      -0.214  15.066  -4.589  1.00  0.81           C  
ATOM   1088  CE  LYS A 137       0.650  15.805  -3.577  1.00  0.81           C  
ATOM   1089  NZ  LYS A 137       0.747  17.262  -3.890  1.00  0.81           N  
ATOM   1090  N   THR A 138      -2.132  10.578  -7.055  1.00  0.80           N  
ATOM   1091  CA  THR A 138      -3.187  10.051  -7.914  1.00  0.80           C  
ATOM   1092  C   THR A 138      -3.608   8.657  -7.459  1.00  0.80           C  
ATOM   1093  CB  THR A 138      -2.736  10.000  -9.385  1.00  0.80           C  
ATOM   1094  O   THR A 138      -4.798   8.335  -7.450  1.00  0.80           O  
ATOM   1095  CG2 THR A 138      -3.864   9.514 -10.289  1.00  0.80           C  
ATOM   1096  OG1 THR A 138      -2.337  11.312  -9.802  1.00  0.80           O  
ATOM   1097  N   ALA A 139      -2.674   7.829  -7.131  1.00  0.80           N  
ATOM   1098  CA  ALA A 139      -2.944   6.484  -6.630  1.00  0.80           C  
ATOM   1099  C   ALA A 139      -3.801   6.530  -5.369  1.00  0.80           C  
ATOM   1100  CB  ALA A 139      -1.636   5.746  -6.354  1.00  0.80           C  
ATOM   1101  O   ALA A 139      -4.743   5.746  -5.222  1.00  0.80           O  
ATOM   1102  N   LEU A 140      -3.511   7.431  -4.490  1.00  0.75           N  
ATOM   1103  CA  LEU A 140      -4.264   7.597  -3.252  1.00  0.75           C  
ATOM   1104  C   LEU A 140      -5.683   8.077  -3.539  1.00  0.75           C  
ATOM   1105  CB  LEU A 140      -3.556   8.587  -2.323  1.00  0.75           C  
ATOM   1106  O   LEU A 140      -6.635   7.633  -2.894  1.00  0.75           O  
ATOM   1107  CG  LEU A 140      -2.243   8.112  -1.700  1.00  0.75           C  
ATOM   1108  CD1 LEU A 140      -1.580   9.249  -0.928  1.00  0.75           C  
ATOM   1109  CD2 LEU A 140      -2.485   6.912  -0.791  1.00  0.75           C  
ATOM   1110  N   ARG A 141      -5.811   8.906  -4.537  1.00  0.68           N  
ATOM   1111  CA  ARG A 141      -7.112   9.432  -4.938  1.00  0.68           C  
ATOM   1112  C   ARG A 141      -7.991   8.332  -5.523  1.00  0.68           C  
ATOM   1113  CB  ARG A 141      -6.945  10.564  -5.953  1.00  0.68           C  
ATOM   1114  O   ARG A 141      -9.207   8.328  -5.321  1.00  0.68           O  
ATOM   1115  CG  ARG A 141      -6.519  11.887  -5.337  1.00  0.68           C  
ATOM   1116  CD  ARG A 141      -6.422  12.991  -6.381  1.00  0.68           C  
ATOM   1117  NE  ARG A 141      -5.544  14.072  -5.942  1.00  0.68           N  
ATOM   1118  NH1 ARG A 141      -5.513  15.153  -7.984  1.00  0.68           N  
ATOM   1119  NH2 ARG A 141      -4.333  16.005  -6.212  1.00  0.68           N  
ATOM   1120  CZ  ARG A 141      -5.132  15.074  -6.714  1.00  0.68           C  
ATOM   1121  N   MET A 142      -7.241   7.341  -6.192  1.00  0.71           N  
ATOM   1122  CA  MET A 142      -7.954   6.245  -6.841  1.00  0.71           C  
ATOM   1123  C   MET A 142      -8.329   5.166  -5.832  1.00  0.71           C  
ATOM   1124  CB  MET A 142      -7.107   5.642  -7.963  1.00  0.71           C  
ATOM   1125  O   MET A 142      -9.105   4.261  -6.143  1.00  0.71           O  
ATOM   1126  CG  MET A 142      -6.915   6.568  -9.153  1.00  0.71           C  
ATOM   1127  SD  MET A 142      -5.804   5.855 -10.427  1.00  0.71           S  
ATOM   1128  CE  MET A 142      -6.850   4.508 -11.046  1.00  0.71           C  
ATOM   1129  N   GLY A 143      -7.872   5.217  -4.622  1.00  0.65           N  
ATOM   1130  CA  GLY A 143      -8.170   4.259  -3.569  1.00  0.65           C  
ATOM   1131  C   GLY A 143      -7.398   2.960  -3.708  1.00  0.65           C  
ATOM   1132  O   GLY A 143      -7.872   1.902  -3.289  1.00  0.65           O  
ATOM   1133  N   VAL A 144      -6.315   2.917  -4.462  1.00  0.63           N  
ATOM   1134  CA  VAL A 144      -5.532   1.726  -4.773  1.00  0.63           C  
ATOM   1135  C   VAL A 144      -4.604   1.398  -3.605  1.00  0.63           C  
ATOM   1136  CB  VAL A 144      -4.713   1.907  -6.070  1.00  0.63           C  
ATOM   1137  O   VAL A 144      -3.932   0.364  -3.609  1.00  0.63           O  
ATOM   1138  CG1 VAL A 144      -4.072   0.586  -6.493  1.00  0.63           C  
ATOM   1139  CG2 VAL A 144      -5.598   2.456  -7.187  1.00  0.63           C  
ATOM   1140  N   CYS A 145      -4.908   1.780  -2.319  1.00  0.49           N  
ATOM   1141  CA  CYS A 145      -4.100   1.357  -1.181  1.00  0.49           C  
ATOM   1142  C   CYS A 145      -4.815   0.279  -0.375  1.00  0.49           C  
ATOM   1143  CB  CYS A 145      -3.777   2.549  -0.281  1.00  0.49           C  
ATOM   1144  O   CYS A 145      -6.037   0.323  -0.218  1.00  0.49           O  
ATOM   1145  SG  CYS A 145      -2.524   3.657  -0.962  1.00  0.49           S  
ATOM   1146  N   THR A 146      -4.103  -0.931  -0.168  1.00  0.41           N  
ATOM   1147  CA  THR A 146      -4.544  -1.947   0.780  1.00  0.41           C  
ATOM   1148  C   THR A 146      -3.899  -1.729   2.146  1.00  0.41           C  
ATOM   1149  CB  THR A 146      -4.215  -3.364   0.274  1.00  0.41           C  
ATOM   1150  O   THR A 146      -2.683  -1.554   2.243  1.00  0.41           O  
ATOM   1151  CG2 THR A 146      -5.085  -4.410   0.963  1.00  0.41           C  
ATOM   1152  OG1 THR A 146      -4.443  -3.425  -1.139  1.00  0.41           O  
ATOM   1153  N   ILE A 147      -4.274  -0.854   3.031  1.00  0.37           N  
ATOM   1154  CA  ILE A 147      -3.769  -0.952   4.396  1.00  0.37           C  
ATOM   1155  C   ILE A 147      -3.849  -2.400   4.873  1.00  0.37           C  
ATOM   1156  CB  ILE A 147      -4.550  -0.027   5.356  1.00  0.37           C  
ATOM   1157  O   ILE A 147      -4.818  -3.105   4.579  1.00  0.37           O  
ATOM   1158  CG1 ILE A 147      -4.735   1.360   4.729  1.00  0.37           C  
ATOM   1159  CG2 ILE A 147      -3.838   0.074   6.708  1.00  0.37           C  
ATOM   1160  CD1 ILE A 147      -5.750   2.235   5.450  1.00  0.37           C  
