# Supplementary material for: Escherichia coli transcription factors of unknown function: sequence features and possible evolutionary relationships
Source: PeerJ. 2022 Jul 20;10:e13772. doi: 10.7717/peerj.13772 (PMC9308461; doi:10.7717/peerj.13772)
Supplement: Supplemental Information 18 [file peerj-10-13772-s018.zip › Raw Data/PDB files/YgfI_b2921_unrelaxed_model_1.pdb]

ATOM      1  N   MET A   1     -12.214  -3.500  23.890  1.00  0.61           N  
ATOM      2  CA  MET A   1     -13.620  -3.294  24.227  1.00  0.61           C  
ATOM      3  C   MET A   1     -14.058  -1.872  23.892  1.00  0.61           C  
ATOM      4  CB  MET A   1     -13.866  -3.582  25.709  1.00  0.61           C  
ATOM      5  O   MET A   1     -13.408  -0.907  24.297  1.00  0.61           O  
ATOM      6  CG  MET A   1     -15.130  -4.382  25.977  1.00  0.61           C  
ATOM      7  SD  MET A   1     -15.400  -4.693  27.765  1.00  0.61           S  
ATOM      8  CE  MET A   1     -16.284  -6.275  27.685  1.00  0.61           C  
ATOM      9  N   ASP A   2     -14.892  -1.734  22.827  1.00  0.80           N  
ATOM     10  CA  ASP A   2     -15.445  -0.440  22.438  1.00  0.80           C  
ATOM     11  C   ASP A   2     -16.214   0.198  23.593  1.00  0.80           C  
ATOM     12  CB  ASP A   2     -16.356  -0.590  21.218  1.00  0.80           C  
ATOM     13  O   ASP A   2     -17.061  -0.449  24.213  1.00  0.80           O  
ATOM     14  CG  ASP A   2     -15.615  -1.057  19.978  1.00  0.80           C  
ATOM     15  OD1 ASP A   2     -14.445  -0.663  19.782  1.00  0.80           O  
ATOM     16  OD2 ASP A   2     -16.207  -1.823  19.188  1.00  0.80           O  
ATOM     17  N   ILE A   3     -15.674   1.216  24.140  1.00  0.90           N  
ATOM     18  CA  ILE A   3     -16.182   1.890  25.330  1.00  0.90           C  
ATOM     19  C   ILE A   3     -17.597   2.402  25.068  1.00  0.90           C  
ATOM     20  CB  ILE A   3     -15.261   3.054  25.756  1.00  0.90           C  
ATOM     21  O   ILE A   3     -18.493   2.218  25.895  1.00  0.90           O  
ATOM     22  CG1 ILE A   3     -13.859   2.531  26.092  1.00  0.90           C  
ATOM     23  CG2 ILE A   3     -15.862   3.812  26.944  1.00  0.90           C  
ATOM     24  CD1 ILE A   3     -12.834   3.628  26.348  1.00  0.90           C  
ATOM     25  N   PHE A   4     -17.899   2.853  23.869  1.00  0.93           N  
ATOM     26  CA  PHE A   4     -19.137   3.593  23.653  1.00  0.93           C  
ATOM     27  C   PHE A   4     -20.042   2.858  22.672  1.00  0.93           C  
ATOM     28  CB  PHE A   4     -18.838   5.004  23.137  1.00  0.93           C  
ATOM     29  O   PHE A   4     -21.241   3.136  22.598  1.00  0.93           O  
ATOM     30  CG  PHE A   4     -18.078   5.859  24.113  1.00  0.93           C  
ATOM     31  CD1 PHE A   4     -18.695   6.347  25.259  1.00  0.93           C  
ATOM     32  CD2 PHE A   4     -16.745   6.177  23.885  1.00  0.93           C  
ATOM     33  CE1 PHE A   4     -17.993   7.139  26.165  1.00  0.93           C  
ATOM     34  CE2 PHE A   4     -16.037   6.968  24.786  1.00  0.93           C  
ATOM     35  CZ  PHE A   4     -16.663   7.449  25.925  1.00  0.93           C  
ATOM     36  N   ILE A   5     -19.502   1.989  21.936  1.00  0.93           N  
ATOM     37  CA  ILE A   5     -20.251   1.346  20.863  1.00  0.93           C  
ATOM     38  C   ILE A   5     -20.738  -0.026  21.323  1.00  0.93           C  
ATOM     39  CB  ILE A   5     -19.399   1.210  19.581  1.00  0.93           C  
ATOM     40  O   ILE A   5     -19.935  -0.879  21.708  1.00  0.93           O  
ATOM     41  CG1 ILE A   5     -18.944   2.591  19.094  1.00  0.93           C  
ATOM     42  CG2 ILE A   5     -20.180   0.474  18.488  1.00  0.93           C  
ATOM     43  CD1 ILE A   5     -17.916   2.543  17.971  1.00  0.93           C  
ATOM     44  N   SER A   6     -22.144  -0.113  21.301  1.00  0.95           N  
ATOM     45  CA  SER A   6     -22.686  -1.410  21.692  1.00  0.95           C  
ATOM     46  C   SER A   6     -22.446  -2.459  20.611  1.00  0.95           C  
ATOM     47  CB  SER A   6     -24.184  -1.300  21.983  1.00  0.95           C  
ATOM     48  O   SER A   6     -22.219  -2.119  19.448  1.00  0.95           O  
ATOM     49  OG  SER A   6     -24.918  -1.134  20.783  1.00  0.95           O  
ATOM     50  N   LYS A   7     -22.360  -3.713  21.002  1.00  0.94           N  
ATOM     51  CA  LYS A   7     -22.197  -4.831  20.078  1.00  0.94           C  
ATOM     52  C   LYS A   7     -23.295  -4.834  19.018  1.00  0.94           C  
ATOM     53  CB  LYS A   7     -22.199  -6.159  20.837  1.00  0.94           C  
ATOM     54  O   LYS A   7     -23.023  -5.043  17.834  1.00  0.94           O  
ATOM     55  CG  LYS A   7     -21.817  -7.360  19.984  1.00  0.94           C  
ATOM     56  CD  LYS A   7     -21.761  -8.638  20.811  1.00  0.94           C  
ATOM     57  CE  LYS A   7     -21.483  -9.856  19.941  1.00  0.94           C  
ATOM     58  NZ  LYS A   7     -21.434 -11.113  20.746  1.00  0.94           N  
ATOM     59  N   LYS A   8     -24.517  -4.554  19.334  1.00  0.96           N  
ATOM     60  CA  LYS A   8     -25.665  -4.569  18.432  1.00  0.96           C  
ATOM     61  C   LYS A   8     -25.552  -3.471  17.379  1.00  0.96           C  
ATOM     62  CB  LYS A   8     -26.968  -4.409  19.218  1.00  0.96           C  
ATOM     63  O   LYS A   8     -25.858  -3.694  16.206  1.00  0.96           O  
ATOM     64  CG  LYS A   8     -27.327  -5.616  20.073  1.00  0.96           C  
ATOM     65  CD  LYS A   8     -28.621  -5.389  20.844  1.00  0.96           C  
ATOM     66  CE  LYS A   8     -28.967  -6.586  21.720  1.00  0.96           C  
ATOM     67  NZ  LYS A   8     -30.123  -6.296  22.620  1.00  0.96           N  
ATOM     68  N   MET A   9     -25.166  -2.308  17.835  1.00  0.96           N  
ATOM     69  CA  MET A   9     -24.967  -1.200  16.906  1.00  0.96           C  
ATOM     70  C   MET A   9     -23.908  -1.545  15.865  1.00  0.96           C  
ATOM     71  CB  MET A   9     -24.565   0.069  17.660  1.00  0.96           C  
ATOM     72  O   MET A   9     -24.116  -1.335  14.668  1.00  0.96           O  
ATOM     73  CG  MET A   9     -24.388   1.285  16.765  1.00  0.96           C  
ATOM     74  SD  MET A   9     -23.974   2.801  17.712  1.00  0.96           S  
ATOM     75  CE  MET A   9     -23.899   4.011  16.362  1.00  0.96           C  
ATOM     76  N   ARG A  10     -22.820  -2.065  16.345  1.00  0.95           N  
ATOM     77  CA  ARG A  10     -21.725  -2.463  15.466  1.00  0.95           C  
ATOM     78  C   ARG A  10     -22.185  -3.511  14.459  1.00  0.95           C  
ATOM     79  CB  ARG A  10     -20.549  -3.003  16.283  1.00  0.95           C  
ATOM     80  O   ARG A  10     -21.917  -3.388  13.262  1.00  0.95           O  
ATOM     81  CG  ARG A  10     -19.334  -3.369  15.446  1.00  0.95           C  
ATOM     82  CD  ARG A  10     -18.222  -3.969  16.296  1.00  0.95           C  
ATOM     83  NE  ARG A  10     -17.709  -3.008  17.268  1.00  0.95           N  
ATOM     84  NH1 ARG A  10     -16.186  -4.464  18.214  1.00  0.95           N  
ATOM     85  NH2 ARG A  10     -16.363  -2.317  18.996  1.00  0.95           N  
ATOM     86  CZ  ARG A  10     -16.754  -3.265  18.157  1.00  0.95           C  
ATOM     87  N   ASN A  11     -22.879  -4.527  14.923  1.00  0.97           N  
ATOM     88  CA  ASN A  11     -23.378  -5.592  14.059  1.00  0.97           C  
ATOM     89  C   ASN A  11     -24.319  -5.049  12.987  1.00  0.97           C  
ATOM     90  CB  ASN A  11     -24.081  -6.670  14.887  1.00  0.97           C  
ATOM     91  O   ASN A  11     -24.247  -5.458  11.827  1.00  0.97           O  
ATOM     92  CG  ASN A  11     -23.114  -7.499  15.708  1.00  0.97           C  
ATOM     93  ND2 ASN A  11     -23.649  -8.397  16.527  1.00  0.97           N  
ATOM     94  OD1 ASN A  11     -21.895  -7.334  15.608  1.00  0.97           O  
ATOM     95  N   PHE A  12     -25.223  -4.146  13.387  1.00  0.98           N  
ATOM     96  CA  PHE A  12     -26.149  -3.528  12.447  1.00  0.98           C  
ATOM     97  C   PHE A  12     -25.394  -2.805  11.338  1.00  0.98           C  
ATOM     98  CB  PHE A  12     -27.080  -2.550  13.171  1.00  0.98           C  
ATOM     99  O   PHE A  12     -25.658  -3.026  10.154  1.00  0.98           O  
ATOM    100  CG  PHE A  12     -27.860  -1.655  12.245  1.00  0.98           C  
ATOM    101  CD1 PHE A  12     -27.585  -0.295  12.176  1.00  0.98           C  
ATOM    102  CD2 PHE A  12     -28.868  -2.175  11.444  1.00  0.98           C  
ATOM    103  CE1 PHE A  12     -28.306   0.536  11.321  1.00  0.98           C  
ATOM    104  CE2 PHE A  12     -29.591  -1.352  10.586  1.00  0.98           C  
ATOM    105  CZ  PHE A  12     -29.310   0.003  10.527  1.00  0.98           C  
ATOM    106  N   ILE A  13     -24.426  -1.930  11.724  1.00  0.97           N  
ATOM    107  CA  ILE A  13     -23.661  -1.134  10.769  1.00  0.97           C  
ATOM    108  C   ILE A  13     -22.906  -2.057   9.816  1.00  0.97           C  
ATOM    109  CB  ILE A  13     -22.677  -0.183  11.486  1.00  0.97           C  
ATOM    110  O   ILE A  13     -22.919  -1.850   8.600  1.00  0.97           O  
ATOM    111  CG1 ILE A  13     -23.445   0.877  12.284  1.00  0.97           C  
ATOM    112  CG2 ILE A  13     -21.728   0.472  10.478  1.00  0.97           C  
ATOM    113  CD1 ILE A  13     -24.298   1.802  11.426  1.00  0.97           C  
ATOM    114  N   LEU A  14     -22.340  -3.109  10.338  1.00  0.95           N  
ATOM    115  CA  LEU A  14     -21.559  -4.045   9.537  1.00  0.95           C  
ATOM    116  C   LEU A  14     -22.444  -4.763   8.523  1.00  0.95           C  
ATOM    117  CB  LEU A  14     -20.860  -5.068  10.437  1.00  0.95           C  
ATOM    118  O   LEU A  14     -22.087  -4.871   7.348  1.00  0.95           O  
ATOM    119  CG  LEU A  14     -19.767  -5.913   9.781  1.00  0.95           C  
ATOM    120  CD1 LEU A  14     -18.643  -5.020   9.267  1.00  0.95           C  
ATOM    121  CD2 LEU A  14     -19.229  -6.947  10.764  1.00  0.95           C  
ATOM    122  N   LEU A  15     -23.575  -5.222   8.965  1.00  0.98           N  
ATOM    123  CA  LEU A  15     -24.479  -5.923   8.060  1.00  0.98           C  
ATOM    124  C   LEU A  15     -25.019  -4.978   6.991  1.00  0.98           C  
ATOM    125  CB  LEU A  15     -25.640  -6.547   8.839  1.00  0.98           C  
ATOM    126  O   LEU A  15     -25.141  -5.358   5.825  1.00  0.98           O  
ATOM    127  CG  LEU A  15     -26.639  -7.370   8.023  1.00  0.98           C  
ATOM    128  CD1 LEU A  15     -25.912  -8.447   7.225  1.00  0.98           C  
ATOM    129  CD2 LEU A  15     -27.691  -7.992   8.935  1.00  0.98           C  
ATOM    130  N   ALA A  16     -25.304  -3.754   7.372  1.00  0.97           N  
ATOM    131  CA  ALA A  16     -25.792  -2.755   6.425  1.00  0.97           C  
ATOM    132  C   ALA A  16     -24.773  -2.505   5.317  1.00  0.97           C  
ATOM    133  CB  ALA A  16     -26.117  -1.450   7.149  1.00  0.97           C  
ATOM    134  O   ALA A  16     -25.142  -2.321   4.155  1.00  0.97           O  
ATOM    135  N   GLN A  17     -23.517  -2.601   5.601  1.00  0.94           N  
ATOM    136  CA  GLN A  17     -22.438  -2.286   4.670  1.00  0.94           C  
ATOM    137  C   GLN A  17     -22.121  -3.478   3.772  1.00  0.94           C  
ATOM    138  CB  GLN A  17     -21.183  -1.852   5.429  1.00  0.94           C  
ATOM    139  O   GLN A  17     -21.815  -3.307   2.590  1.00  0.94           O  
ATOM    140  CG  GLN A  17     -21.312  -0.492   6.102  1.00  0.94           C  
ATOM    141  CD  GLN A  17     -20.066  -0.099   6.874  1.00  0.94           C  
ATOM    142  NE2 GLN A  17     -19.719   1.182   6.827  1.00  0.94           N  
ATOM    143  OE1 GLN A  17     -19.421  -0.941   7.507  1.00  0.94           O  
ATOM    144  N   THR A  18     -22.265  -4.664   4.337  1.00  0.94           N  
ATOM    145  CA  THR A  18     -21.820  -5.848   3.611  1.00  0.94           C  
ATOM    146  C   THR A  18     -22.982  -6.486   2.854  1.00  0.94           C  
ATOM    147  CB  THR A  18     -21.193  -6.885   4.562  1.00  0.94           C  
ATOM    148  O   THR A  18     -22.771  -7.200   1.871  1.00  0.94           O  
ATOM    149  CG2 THR A  18     -19.946  -6.327   5.238  1.00  0.94           C  
ATOM    150  OG1 THR A  18     -22.150  -7.241   5.568  1.00  0.94           O  
ATOM    151  N   ASN A  19     -24.162  -6.325   3.292  1.00  0.96           N  
ATOM    152  CA  ASN A  19     -25.379  -6.923   2.754  1.00  0.96           C  
ATOM    153  C   ASN A  19     -25.281  -8.445   2.702  1.00  0.96           C  
ATOM    154  CB  ASN A  19     -25.683  -6.363   1.363  1.00  0.96           C  
ATOM    155  O   ASN A  19     -25.781  -9.072   1.766  1.00  0.96           O  
ATOM    156  CG  ASN A  19     -26.104  -4.907   1.399  1.00  0.96           C  
ATOM    157  ND2 ASN A  19     -25.653  -4.135   0.417  1.00  0.96           N  
ATOM    158  OD1 ASN A  19     -26.828  -4.479   2.302  1.00  0.96           O  
ATOM    159  N   ASN A  20     -24.425  -9.015   3.579  1.00  0.96           N  
ATOM    160  CA  ASN A  20     -24.192 -10.450   3.703  1.00  0.96           C  
ATOM    161  C   ASN A  20     -23.870 -10.845   5.141  1.00  0.96           C  
ATOM    162  CB  ASN A  20     -23.067 -10.895   2.765  1.00  0.96           C  
ATOM    163  O   ASN A  20     -22.843 -10.436   5.686  1.00  0.96           O  
ATOM    164  CG  ASN A  20     -22.905 -12.401   2.721  1.00  0.96           C  
ATOM    165  ND2 ASN A  20     -23.051 -12.979   1.534  1.00  0.96           N  
ATOM    166  OD1 ASN A  20     -22.651 -13.041   3.745  1.00  0.96           O  
ATOM    167  N   ILE A  21     -24.642 -11.727   5.719  1.00  0.96           N  
ATOM    168  CA  ILE A  21     -24.515 -12.077   7.130  1.00  0.96           C  
ATOM    169  C   ILE A  21     -23.191 -12.801   7.365  1.00  0.96           C  
ATOM    170  CB  ILE A  21     -25.696 -12.953   7.604  1.00  0.96           C  
ATOM    171  O   ILE A  21     -22.461 -12.484   8.307  1.00  0.96           O  
ATOM    172  CG1 ILE A  21     -26.994 -12.137   7.619  1.00  0.96           C  
ATOM    173  CG2 ILE A  21     -25.407 -13.548   8.985  1.00  0.96           C  
ATOM    174  CD1 ILE A  21     -28.233 -12.951   7.966  1.00  0.96           C  
ATOM    175  N   ALA A  22     -22.899 -13.771   6.497  1.00  0.96           N  
ATOM    176  CA  ALA A  22     -21.678 -14.558   6.646  1.00  0.96           C  
ATOM    177  C   ALA A  22     -20.439 -13.670   6.561  1.00  0.96           C  
ATOM    178  CB  ALA A  22     -21.617 -15.653   5.585  1.00  0.96           C  
ATOM    179  O   ALA A  22     -19.531 -13.780   7.388  1.00  0.96           O  
ATOM    180  N   ARG A  23     -20.495 -12.764   5.603  1.00  0.95           N  
ATOM    181  CA  ARG A  23     -19.371 -11.854   5.402  1.00  0.95           C  
ATOM    182  C   ARG A  23     -19.212 -10.909   6.588  1.00  0.95           C  
ATOM    183  CB  ARG A  23     -19.554 -11.050   4.113  1.00  0.95           C  
ATOM    184  O   ARG A  23     -18.096 -10.671   7.053  1.00  0.95           O  
ATOM    185  CG  ARG A  23     -19.238 -11.833   2.849  1.00  0.95           C  
ATOM    186  CD  ARG A  23     -19.334 -10.960   1.605  1.00  0.95           C  
ATOM    187  NE  ARG A  23     -18.975 -11.699   0.398  1.00  0.95           N  
ATOM    188  NH1 ARG A  23     -19.649 -10.043  -1.065  1.00  0.95           N  
ATOM    189  NH2 ARG A  23     -18.773 -12.003  -1.869  1.00  0.95           N  
ATOM    190  CZ  ARG A  23     -19.133 -11.247  -0.842  1.00  0.95           C  
ATOM    191  N   ALA A  24     -20.273 -10.435   7.052  1.00  0.95           N  
ATOM    192  CA  ALA A  24     -20.249  -9.526   8.195  1.00  0.95           C  
ATOM    193  C   ALA A  24     -19.728 -10.230   9.445  1.00  0.95           C  
ATOM    194  CB  ALA A  24     -21.642  -8.956   8.451  1.00  0.95           C  
ATOM    195  O   ALA A  24     -18.903  -9.678  10.177  1.00  0.95           O  
ATOM    196  N   ALA A  25     -20.174 -11.413   9.688  1.00  0.96           N  
ATOM    197  CA  ALA A  25     -19.759 -12.205  10.843  1.00  0.96           C  
ATOM    198  C   ALA A  25     -18.260 -12.491  10.802  1.00  0.96           C  
ATOM    199  CB  ALA A  25     -20.545 -13.513  10.902  1.00  0.96           C  
ATOM    200  O   ALA A  25     -17.578 -12.412  11.826  1.00  0.96           O  
ATOM    201  N   GLU A  26     -17.838 -12.834   9.668  1.00  0.96           N  
ATOM    202  CA  GLU A  26     -16.419 -13.113   9.469  1.00  0.96           C  
ATOM    203  C   GLU A  26     -15.562 -11.903   9.830  1.00  0.96           C  
ATOM    204  CB  GLU A  26     -16.152 -13.534   8.021  1.00  0.96           C  
ATOM    205  O   GLU A  26     -14.504 -12.047  10.446  1.00  0.96           O  
ATOM    206  CG  GLU A  26     -14.738 -14.044   7.780  1.00  0.96           C  
ATOM    207  CD  GLU A  26     -14.487 -14.456   6.338  1.00  0.96           C  
ATOM    208  OE1 GLU A  26     -13.361 -14.902   6.022  1.00  0.96           O  
ATOM    209  OE2 GLU A  26     -15.423 -14.330   5.518  1.00  0.96           O  
ATOM    210  N   LYS A  27     -16.058 -10.697   9.576  1.00  0.91           N  
ATOM    211  CA  LYS A  27     -15.311  -9.464   9.806  1.00  0.91           C  
ATOM    212  C   LYS A  27     -15.086  -9.227  11.296  1.00  0.91           C  
ATOM    213  CB  LYS A  27     -16.044  -8.271   9.190  1.00  0.91           C  
ATOM    214  O   LYS A  27     -14.086  -8.623  11.690  1.00  0.91           O  
ATOM    215  CG  LYS A  27     -15.896  -8.166   7.680  1.00  0.91           C  
ATOM    216  CD  LYS A  27     -16.386  -6.819   7.162  1.00  0.91           C  
ATOM    217  CE  LYS A  27     -16.086  -6.647   5.679  1.00  0.91           C  
ATOM    218  NZ  LYS A  27     -16.473  -5.290   5.190  1.00  0.91           N  
ATOM    219  N   ILE A  28     -15.937  -9.820  12.118  1.00  0.92           N  
ATOM    220  CA  ILE A  28     -15.780  -9.574  13.547  1.00  0.92           C  
ATOM    221  C   ILE A  28     -15.467 -10.884  14.265  1.00  0.92           C  
ATOM    222  CB  ILE A  28     -17.044  -8.920  14.150  1.00  0.92           C  
ATOM    223  O   ILE A  28     -15.730 -11.022  15.462  1.00  0.92           O  
ATOM    224  CG1 ILE A  28     -18.269  -9.811  13.915  1.00  0.92           C  
ATOM    225  CG2 ILE A  28     -17.261  -7.523  13.564  1.00  0.92           C  
ATOM    226  CD1 ILE A  28     -19.488  -9.416  14.737  1.00  0.92           C  
ATOM    227  N   HIS A  29     -15.074 -11.920  13.473  1.00  0.95           N  
ATOM    228  CA  HIS A  29     -14.648 -13.228  13.959  1.00  0.95           C  
ATOM    229  C   HIS A  29     -15.753 -13.903  14.764  1.00  0.95           C  
ATOM    230  CB  HIS A  29     -13.384 -13.096  14.810  1.00  0.95           C  
ATOM    231  O   HIS A  29     -15.503 -14.428  15.852  1.00  0.95           O  
ATOM    232  CG  HIS A  29     -12.242 -12.449  14.093  1.00  0.95           C  
ATOM    233  CD2 HIS A  29     -11.617 -11.266  14.302  1.00  0.95           C  
ATOM    234  ND1 HIS A  29     -11.616 -13.031  13.013  1.00  0.95           N  
ATOM    235  CE1 HIS A  29     -10.651 -12.233  12.587  1.00  0.95           C  
ATOM    236  NE2 HIS A  29     -10.631 -11.155  13.353  1.00  0.95           N  
ATOM    237  N   MET A  30     -16.944 -13.857  14.291  1.00  0.95           N  
ATOM    238  CA  MET A  30     -18.111 -14.538  14.846  1.00  0.95           C  
ATOM    239  C   MET A  30     -18.707 -15.509  13.832  1.00  0.95           C  
ATOM    240  CB  MET A  30     -19.168 -13.523  15.283  1.00  0.95           C  
ATOM    241  O   MET A  30     -18.480 -15.373  12.629  1.00  0.95           O  
ATOM    242  CG  MET A  30     -18.782 -12.730  16.521  1.00  0.95           C  
ATOM    243  SD  MET A  30     -20.073 -11.522  17.013  1.00  0.95           S  
ATOM    244  CE  MET A  30     -21.453 -12.649  17.353  1.00  0.95           C  
ATOM    245  N   THR A  31     -19.386 -16.513  14.295  1.00  0.97           N  
ATOM    246  CA  THR A  31     -20.136 -17.372  13.386  1.00  0.97           C  
ATOM    247  C   THR A  31     -21.424 -16.689  12.935  1.00  0.97           C  
ATOM    248  CB  THR A  31     -20.473 -18.723  14.044  1.00  0.97           C  
ATOM    249  O   THR A  31     -21.919 -15.780  13.606  1.00  0.97           O  
ATOM    250  CG2 THR A  31     -19.206 -19.456  14.474  1.00  0.97           C  
ATOM    251  OG1 THR A  31     -21.295 -18.496  15.195  1.00  0.97           O  
ATOM    252  N   ALA A  32     -21.952 -17.044  11.805  1.00  0.97           N  
ATOM    253  CA  ALA A  32     -23.135 -16.444  11.195  1.00  0.97           C  
ATOM    254  C   ALA A  32     -24.346 -16.559  12.117  1.00  0.97           C  
ATOM    255  CB  ALA A  32     -23.431 -17.101   9.849  1.00  0.97           C  
ATOM    256  O   ALA A  32     -25.154 -15.632  12.209  1.00  0.97           O  
ATOM    257  N   SER A  33     -24.518 -17.636  12.906  1.00  0.97           N  
ATOM    258  CA  SER A  33     -25.689 -17.891  13.738  1.00  0.97           C  
ATOM    259  C   SER A  33     -25.806 -16.862  14.857  1.00  0.97           C  
ATOM    260  CB  SER A  33     -25.629 -19.298  14.333  1.00  0.97           C  
ATOM    261  O   SER A  33     -26.838 -16.202  14.995  1.00  0.97           O  
ATOM    262  OG  SER A  33     -26.755 -19.544  15.157  1.00  0.97           O  
ATOM    263  N   PRO A  34     -24.722 -16.668  15.689  1.00  0.97           N  
ATOM    264  CA  PRO A  34     -24.809 -15.650  16.739  1.00  0.97           C  
ATOM    265  C   PRO A  34     -24.944 -14.236  16.181  1.00  0.97           C  
ATOM    266  CB  PRO A  34     -23.490 -15.814  17.499  1.00  0.97           C  
ATOM    267  O   PRO A  34     -25.580 -13.380  16.803  1.00  0.97           O  
ATOM    268  CG  PRO A  34     -22.608 -16.583  16.570  1.00  0.97           C  
ATOM    269  CD  PRO A  34     -23.474 -17.419  15.672  1.00  0.97           C  
ATOM    270  N   PHE A  35     -24.351 -13.985  15.064  1.00  0.97           N  
ATOM    271  CA  PHE A  35     -24.451 -12.677  14.427  1.00  0.97           C  
ATOM    272  C   PHE A  35     -25.894 -12.374  14.040  1.00  0.97           C  
ATOM    273  CB  PHE A  35     -23.550 -12.609  13.191  1.00  0.97           C  
ATOM    274  O   PHE A  35     -26.416 -11.304  14.362  1.00  0.97           O  
ATOM    275  CG  PHE A  35     -23.481 -11.243  12.564  1.00  0.97           C  
ATOM    276  CD1 PHE A  35     -24.388 -10.867  11.580  1.00  0.97           C  
ATOM    277  CD2 PHE A  35     -22.510 -10.333  12.960  1.00  0.97           C  
ATOM    278  CE1 PHE A  35     -24.326  -9.603  10.998  1.00  0.97           C  
ATOM    279  CE2 PHE A  35     -22.442  -9.067  12.383  1.00  0.97           C  
ATOM    280  CZ  PHE A  35     -23.351  -8.705  11.402  1.00  0.97           C  
ATOM    281  N   GLY A  36     -26.498 -13.384  13.363  1.00  0.97           N  
ATOM    282  CA  GLY A  36     -27.895 -13.251  12.982  1.00  0.97           C  
ATOM    283  C   GLY A  36     -28.818 -13.030  14.166  1.00  0.97           C  
ATOM    284  O   GLY A  36     -29.726 -12.199  14.105  1.00  0.97           O  
ATOM    285  N   LYS A  37     -28.621 -13.782  15.286  1.00  0.98           N  
ATOM    286  CA  LYS A  37     -29.430 -13.647  16.494  1.00  0.98           C  
ATOM    287  C   LYS A  37     -29.309 -12.244  17.083  1.00  0.98           C  
ATOM    288  CB  LYS A  37     -29.020 -14.690  17.534  1.00  0.98           C  
ATOM    289  O   LYS A  37     -30.293 -11.680  17.564  1.00  0.98           O  
ATOM    290  CG  LYS A  37     -29.486 -16.102  17.213  1.00  0.98           C  
ATOM    291  CD  LYS A  37     -29.112 -17.080  18.319  1.00  0.98           C  
ATOM    292  CE  LYS A  37     -29.533 -18.502  17.975  1.00  0.98           C  
ATOM    293  NZ  LYS A  37     -29.100 -19.476  19.021  1.00  0.98           N  
ATOM    294  N   SER A  38     -28.065 -11.741  17.019  1.00  0.98           N  
ATOM    295  CA  SER A  38     -27.831 -10.392  17.524  1.00  0.98           C  
ATOM    296  C   SER A  38     -28.634  -9.361  16.738  1.00  0.98           C  
ATOM    297  CB  SER A  38     -26.343 -10.047  17.462  1.00  0.98           C  
ATOM    298  O   SER A  38     -29.207  -8.437  17.320  1.00  0.98           O  
ATOM    299  OG  SER A  38     -26.124  -8.695  17.828  1.00  0.98           O  
ATOM    300  N   ILE A  39     -28.730  -9.520  15.390  1.00  0.98           N  
ATOM    301  CA  ILE A  39     -29.476  -8.612  14.525  1.00  0.98           C  
ATOM    302  C   ILE A  39     -30.970  -8.732  14.817  1.00  0.98           C  
ATOM    303  CB  ILE A  39     -29.198  -8.897  13.032  1.00  0.98           C  
ATOM    304  O   ILE A  39     -31.667  -7.723  14.948  1.00  0.98           O  
ATOM    305  CG1 ILE A  39     -27.739  -8.576  12.690  1.00  0.98           C  
ATOM    306  CG2 ILE A  39     -30.157  -8.102  12.142  1.00  0.98           C  
ATOM    307  CD1 ILE A  39     -27.350  -7.125  12.939  1.00  0.98           C  
ATOM    308  N   ALA A  40     -31.435  -9.966  14.994  1.00  0.98           N  
ATOM    309  CA  ALA A  40     -32.838 -10.210  15.319  1.00  0.98           C  
ATOM    310  C   ALA A  40     -33.208  -9.580  16.659  1.00  0.98           C  
ATOM    311  CB  ALA A  40     -33.125 -11.710  15.342  1.00  0.98           C  
ATOM    312  O   ALA A  40     -34.280  -8.986  16.797  1.00  0.98           O  
ATOM    313  N   ALA A  41     -32.312  -9.726  17.602  1.00  0.98           N  
ATOM    314  CA  ALA A  41     -32.538  -9.146  18.923  1.00  0.98           C  
ATOM    315  C   ALA A  41     -32.653  -7.626  18.842  1.00  0.98           C  
ATOM    316  CB  ALA A  41     -31.414  -9.541  19.878  1.00  0.98           C  
ATOM    317  O   ALA A  41     -33.510  -7.027  19.495  1.00  0.98           O  
ATOM    318  N   LEU A  42     -31.749  -7.040  18.046  1.00  0.98           N  
ATOM    319  CA  LEU A  42     -31.796  -5.600  17.818  1.00  0.98           C  
ATOM    320  C   LEU A  42     -33.132  -5.190  17.206  1.00  0.98           C  
ATOM    321  CB  LEU A  42     -30.648  -5.164  16.904  1.00  0.98           C  
ATOM    322  O   LEU A  42     -33.767  -4.241  17.671  1.00  0.98           O  
ATOM    323  CG  LEU A  42     -30.649  -3.699  16.466  1.00  0.98           C  
ATOM    324  CD1 LEU A  42     -30.414  -2.787  17.665  1.00  0.98           C  
ATOM    325  CD2 LEU A  42     -29.594  -3.461  15.392  1.00  0.98           C  
ATOM    326  N   GLU A  43     -33.613  -5.886  16.164  1.00  0.98           N  
ATOM    327  CA  GLU A  43     -34.880  -5.593  15.500  1.00  0.98           C  
ATOM    328  C   GLU A  43     -36.055  -5.745  16.462  1.00  0.98           C  
ATOM    329  CB  GLU A  43     -35.073  -6.505  14.285  1.00  0.98           C  
ATOM    330  O   GLU A  43     -36.983  -4.933  16.449  1.00  0.98           O  
ATOM    331  CG  GLU A  43     -34.151  -6.181  13.120  1.00  0.98           C  
ATOM    332  CD  GLU A  43     -34.344  -7.103  11.926  1.00  0.98           C  
ATOM    333  OE1 GLU A  43     -34.196  -6.641  10.772  1.00  0.98           O  
ATOM    334  OE2 GLU A  43     -34.648  -8.297  12.148  1.00  0.98           O  
ATOM    335  N   GLU A  44     -35.968  -6.726  17.361  1.00  0.98           N  
ATOM    336  CA  GLU A  44     -36.994  -6.925  18.380  1.00  0.98           C  
ATOM    337  C   GLU A  44     -37.039  -5.751  19.355  1.00  0.98           C  
ATOM    338  CB  GLU A  44     -36.751  -8.231  19.141  1.00  0.98           C  
ATOM    339  O   GLU A  44     -38.117  -5.258  19.693  1.00  0.98           O  
ATOM    340  CG  GLU A  44     -37.843  -8.570  20.145  1.00  0.98           C  
ATOM    341  CD  GLU A  44     -37.601  -9.882  20.874  1.00  0.98           C  
ATOM    342  OE1 GLU A  44     -38.476 -10.310  21.661  1.00  0.98           O  
ATOM    343  OE2 GLU A  44     -36.528 -10.487  20.657  1.00  0.98           O  
ATOM    344  N   GLN A  45     -35.922  -5.255  19.716  1.00  0.97           N  
ATOM    345  CA  GLN A  45     -35.813  -4.126  20.633  1.00  0.97           C  
ATOM    346  C   GLN A  45     -36.365  -2.850  20.003  1.00  0.97           C  
ATOM    347  CB  GLN A  45     -34.358  -3.916  21.056  1.00  0.97           C  
ATOM    348  O   GLN A  45     -37.057  -2.074  20.665  1.00  0.97           O  
ATOM    349  CG  GLN A  45     -34.180  -2.877  22.154  1.00  0.97           C  
ATOM    350  CD  GLN A  45     -32.738  -2.738  22.604  1.00  0.97           C  
ATOM    351  NE2 GLN A  45     -32.338  -1.518  22.945  1.00  0.97           N  
ATOM    352  OE1 GLN A  45     -31.990  -3.720  22.646  1.00  0.97           O  
ATOM    353  N   ILE A  46     -36.182  -2.704  18.713  1.00  0.96           N  
ATOM    354  CA  ILE A  46     -36.598  -1.507  17.991  1.00  0.96           C  
ATOM    355  C   ILE A  46     -38.081  -1.606  17.638  1.00  0.96           C  
ATOM    356  CB  ILE A  46     -35.756  -1.296  16.713  1.00  0.96           C  
ATOM    357  O   ILE A  46     -38.786  -0.595  17.605  1.00  0.96           O  
ATOM    358  CG1 ILE A  46     -34.307  -0.954  17.079  1.00  0.96           C  
ATOM    359  CG2 ILE A  46     -36.372  -0.204  15.834  1.00  0.96           C  
ATOM    360  CD1 ILE A  46     -33.368  -0.882  15.883  1.00  0.96           C  
ATOM    361  N   GLY A  47     -38.579  -2.849  17.441  1.00  0.98           N  
ATOM    362  CA  GLY A  47     -39.994  -3.090  17.210  1.00  0.98           C  
ATOM    363  C   GLY A  47     -40.345  -3.216  15.740  1.00  0.98           C  
ATOM    364  O   GLY A  47     -41.523  -3.241  15.377  1.00  0.98           O  
ATOM    365  N   TYR A  48     -39.416  -3.117  14.805  1.00  0.96           N  
ATOM    366  CA  TYR A  48     -39.632  -3.376  13.386  1.00  0.96           C  
ATOM    367  C   TYR A  48     -38.377  -3.950  12.739  1.00  0.96           C  
ATOM    368  CB  TYR A  48     -40.051  -2.093  12.662  1.00  0.96           C  
ATOM    369  O   TYR A  48     -37.291  -3.897  13.321  1.00  0.96           O  
ATOM    370  CG  TYR A  48     -39.135  -0.921  12.924  1.00  0.96           C  
ATOM    371  CD1 TYR A  48     -39.360  -0.063  13.998  1.00  0.96           C  
ATOM    372  CD2 TYR A  48     -38.045  -0.670  12.099  1.00  0.96           C  
ATOM    373  CE1 TYR A  48     -38.520   1.019  14.242  1.00  0.96           C  
ATOM    374  CE2 TYR A  48     -37.198   0.408  12.333  1.00  0.96           C  
ATOM    375  OH  TYR A  48     -36.609   2.314  13.643  1.00  0.96           O  
ATOM    376  CZ  TYR A  48     -37.443   1.245  13.406  1.00  0.96           C  
ATOM    377  N   THR A  49     -38.634  -4.590  11.589  1.00  0.98           N  
ATOM    378  CA  THR A  49     -37.532  -5.211  10.862  1.00  0.98           C  
ATOM    379  C   THR A  49     -36.712  -4.159  10.121  1.00  0.98           C  
ATOM    380  CB  THR A  49     -38.046  -6.264   9.862  1.00  0.98           C  
ATOM    381  O   THR A  49     -37.250  -3.142   9.679  1.00  0.98           O  
ATOM    382  CG2 THR A  49     -38.802  -7.379  10.578  1.00  0.98           C  
ATOM    383  OG1 THR A  49     -38.925  -5.633   8.923  1.00  0.98           O  
ATOM    384  N   LEU A  50     -35.429  -4.310  10.031  1.00  0.98           N  
ATOM    385  CA  LEU A  50     -34.528  -3.342   9.414  1.00  0.98           C  
ATOM    386  C   LEU A  50     -33.991  -3.869   8.087  1.00  0.98           C  
ATOM    387  CB  LEU A  50     -33.365  -3.016  10.355  1.00  0.98           C  
ATOM    388  O   LEU A  50     -33.449  -3.105   7.285  1.00  0.98           O  
ATOM    389  CG  LEU A  50     -33.732  -2.334  11.674  1.00  0.98           C  
ATOM    390  CD1 LEU A  50     -32.506  -2.230  12.576  1.00  0.98           C  
ATOM    391  CD2 LEU A  50     -34.331  -0.956  11.416  1.00  0.98           C  
ATOM    392  N   PHE A  51     -34.134  -5.208   7.913  1.00  0.99           N  
ATOM    393  CA  PHE A  51     -33.603  -5.846   6.714  1.00  0.99           C  
ATOM    394  C   PHE A  51     -34.686  -6.650   6.004  1.00  0.99           C  
ATOM    395  CB  PHE A  51     -32.420  -6.753   7.064  1.00  0.99           C  
ATOM    396  O   PHE A  51     -35.585  -7.194   6.648  1.00  0.99           O  
ATOM    397  CG  PHE A  51     -31.246  -6.019   7.656  1.00  0.99           C  
ATOM    398  CD1 PHE A  51     -30.244  -5.510   6.840  1.00  0.99           C  
ATOM    399  CD2 PHE A  51     -31.147  -5.837   9.029  1.00  0.99           C  
ATOM    400  CE1 PHE A  51     -29.157  -4.830   7.384  1.00  0.99           C  
ATOM    401  CE2 PHE A  51     -30.063  -5.159   9.581  1.00  0.99           C  
ATOM    402  CZ  PHE A  51     -29.069  -4.657   8.757  1.00  0.99           C  
ATOM    403  N   THR A  52     -34.680  -6.616   4.670  1.00  0.98           N  
ATOM    404  CA  THR A  52     -35.461  -7.528   3.841  1.00  0.98           C  
ATOM    405  C   THR A  52     -34.628  -8.743   3.442  1.00  0.98           C  
ATOM    406  CB  THR A  52     -35.985  -6.823   2.576  1.00  0.98           C  
ATOM    407  O   THR A  52     -33.509  -8.599   2.945  1.00  0.98           O  
ATOM    408  CG2 THR A  52     -36.857  -7.759   1.746  1.00  0.98           C  
ATOM    409  OG1 THR A  52     -36.760  -5.680   2.960  1.00  0.98           O  
ATOM    410  N   ARG A  53     -35.183  -9.943   3.776  1.00  0.95           N  
ATOM    411  CA  ARG A  53     -34.460 -11.171   3.464  1.00  0.95           C  
ATOM    412  C   ARG A  53     -35.135 -11.929   2.325  1.00  0.95           C  
ATOM    413  CB  ARG A  53     -34.358 -12.065   4.701  1.00  0.95           C  
ATOM    414  O   ARG A  53     -36.322 -12.252   2.405  1.00  0.95           O  
ATOM    415  CG  ARG A  53     -33.695 -11.394   5.893  1.00  0.95           C  
ATOM    416  CD  ARG A  53     -33.787 -12.253   7.147  1.00  0.95           C  
ATOM    417  NE  ARG A  53     -33.198 -11.583   8.303  1.00  0.95           N  
ATOM    418  NH1 ARG A  53     -33.900 -13.162   9.836  1.00  0.95           N  
ATOM    419  NH2 ARG A  53     -32.693 -11.342  10.531  1.00  0.95           N  
ATOM    420  CZ  ARG A  53     -33.265 -12.030   9.554  1.00  0.95           C  
ATOM    421  N   LYS A  54     -34.457 -11.918   1.030  1.00  0.94           N  
ATOM    422  CA  LYS A  54     -34.985 -12.656  -0.114  1.00  0.94           C  
ATOM    423  C   LYS A  54     -33.940 -13.613  -0.680  1.00  0.94           C  
ATOM    424  CB  LYS A  54     -35.457 -11.692  -1.204  1.00  0.94           C  
ATOM    425  O   LYS A  54     -32.859 -13.187  -1.092  1.00  0.94           O  
ATOM    426  CG  LYS A  54     -36.300 -12.348  -2.287  1.00  0.94           C  
ATOM    427  CD  LYS A  54     -36.812 -11.324  -3.293  1.00  0.94           C  
ATOM    428  CE  LYS A  54     -37.614 -11.985  -4.406  1.00  0.94           C  
ATOM    429  NZ  LYS A  54     -38.108 -10.987  -5.401  1.00  0.94           N  
ATOM    430  N   ASP A  55     -34.224 -14.977  -0.726  1.00  0.81           N  
ATOM    431  CA  ASP A  55     -33.591 -16.065  -1.464  1.00  0.81           C  
ATOM    432  C   ASP A  55     -32.083 -16.087  -1.225  1.00  0.81           C  
ATOM    433  CB  ASP A  55     -33.884 -15.939  -2.961  1.00  0.81           C  
ATOM    434  O   ASP A  55     -31.302 -16.258  -2.163  1.00  0.81           O  
ATOM    435  CG  ASP A  55     -35.360 -16.078  -3.290  1.00  0.81           C  
ATOM    436  OD1 ASP A  55     -36.058 -16.883  -2.637  1.00  0.81           O  
ATOM    437  OD2 ASP A  55     -35.829 -15.377  -4.213  1.00  0.81           O  
ATOM    438  N   ASN A  56     -31.566 -15.349  -0.220  1.00  0.84           N  
ATOM    439  CA  ASN A  56     -30.175 -15.339   0.222  1.00  0.84           C  
ATOM    440  C   ASN A  56     -29.578 -13.936   0.162  1.00  0.84           C  
ATOM    441  CB  ASN A  56     -29.339 -16.309  -0.616  1.00  0.84           C  
ATOM    442  O   ASN A  56     -28.359 -13.772   0.248  1.00  0.84           O  
ATOM    443  CG  ASN A  56     -29.497 -17.750  -0.174  1.00  0.84           C  
ATOM    444  ND2 ASN A  56     -28.867 -18.666  -0.900  1.00  0.84           N  
ATOM    445  OD1 ASN A  56     -30.180 -18.038   0.813  1.00  0.84           O  
ATOM    446  N   ASN A  57     -30.489 -13.071  -0.242  1.00  0.91           N  
ATOM    447  CA  ASN A  57     -30.009 -11.694  -0.276  1.00  0.91           C  
ATOM    448  C   ASN A  57     -30.582 -10.872   0.875  1.00  0.91           C  
ATOM    449  CB  ASN A  57     -30.351 -11.040  -1.617  1.00  0.91           C  
ATOM    450  O   ASN A  57     -31.731 -11.069   1.273  1.00  0.91           O  
ATOM    451  CG  ASN A  57     -29.389 -11.434  -2.721  1.00  0.91           C  
ATOM    452  ND2 ASN A  57     -29.749 -11.122  -3.960  1.00  0.91           N  
ATOM    453  OD1 ASN A  57     -28.332 -12.015  -2.462  1.00  0.91           O  
ATOM    454  N   ILE A  58     -29.771 -10.224   1.506  1.00  0.96           N  
ATOM    455  CA  ILE A  58     -30.178  -9.350   2.601  1.00  0.96           C  
ATOM    456  C   ILE A  58     -29.909  -7.894   2.225  1.00  0.96           C  
ATOM    457  CB  ILE A  58     -29.446  -9.709   3.913  1.00  0.96           C  
ATOM    458  O   ILE A  58     -28.857  -7.575   1.666  1.00  0.96           O  
ATOM    459  CG1 ILE A  58     -30.034  -8.916   5.086  1.00  0.96           C  
ATOM    460  CG2 ILE A  58     -27.942  -9.454   3.779  1.00  0.96           C  
ATOM    461  CD1 ILE A  58     -29.641  -9.454   6.455  1.00  0.96           C  
ATOM    462  N   SER A  59     -30.891  -7.065   2.369  1.00  0.98           N  
ATOM    463  CA  SER A  59     -30.748  -5.640   2.092  1.00  0.98           C  
ATOM    464  C   SER A  59     -31.540  -4.800   3.088  1.00  0.98           C  
ATOM    465  CB  SER A  59     -31.206  -5.322   0.668  1.00  0.98           C  
ATOM    466  O   SER A  59     -32.458  -5.302   3.740  1.00  0.98           O  
ATOM    467  OG  SER A  59     -32.577  -5.640   0.498  1.00  0.98           O  
ATOM    468  N   LEU A  60     -31.072  -3.602   3.306  1.00  0.98           N  
ATOM    469  CA  LEU A  60     -31.795  -2.688   4.184  1.00  0.98           C  
ATOM    470  C   LEU A  60     -33.189  -2.398   3.638  1.00  0.98           C  
ATOM    471  CB  LEU A  60     -31.018  -1.380   4.354  1.00  0.98           C  
ATOM    472  O   LEU A  60     -33.351  -2.148   2.441  1.00  0.98           O  
ATOM    473  CG  LEU A  60     -29.776  -1.440   5.243  1.00  0.98           C  
ATOM    474  CD1 LEU A  60     -28.957  -0.161   5.097  1.00  0.98           C  
ATOM    475  CD2 LEU A  60     -30.170  -1.665   6.699  1.00  0.98           C  
ATOM    476  N   ASN A  61     -34.301  -2.477   4.481  1.00  0.98           N  
ATOM    477  CA  ASN A  61     -35.591  -1.935   4.067  1.00  0.98           C  
ATOM    478  C   ASN A  61     -35.677  -0.434   4.328  1.00  0.98           C  
ATOM    479  CB  ASN A  61     -36.733  -2.664   4.777  1.00  0.98           C  
ATOM    480  O   ASN A  61     -34.669   0.208   4.628  1.00  0.98           O  
ATOM    481  CG  ASN A  61     -36.727  -2.438   6.276  1.00  0.98           C  
ATOM    482  ND2 ASN A  61     -37.406  -3.311   7.010  1.00  0.98           N  
ATOM    483  OD1 ASN A  61     -36.119  -1.485   6.770  1.00  0.98           O  
ATOM    484  N   LYS A  62     -36.757   0.157   4.044  1.00  0.98           N  
ATOM    485  CA  LYS A  62     -36.903   1.605   4.168  1.00  0.98           C  
ATOM    486  C   LYS A  62     -36.516   2.078   5.566  1.00  0.98           C  
ATOM    487  CB  LYS A  62     -38.337   2.029   3.849  1.00  0.98           C  
ATOM    488  O   LYS A  62     -35.754   3.035   5.715  1.00  0.98           O  
ATOM    489  CG  LYS A  62     -38.542   3.537   3.810  1.00  0.98           C  
ATOM    490  CD  LYS A  62     -39.971   3.897   3.423  1.00  0.98           C  
ATOM    491  CE  LYS A  62     -40.186   5.404   3.415  1.00  0.98           C  
ATOM    492  NZ  LYS A  62     -41.589   5.761   3.050  1.00  0.98           N  
ATOM    493  N   ALA A  63     -37.040   1.413   6.582  1.00  0.98           N  
ATOM    494  CA  ALA A  63     -36.743   1.750   7.971  1.00  0.98           C  
ATOM    495  C   ALA A  63     -35.252   1.612   8.263  1.00  0.98           C  
ATOM    496  CB  ALA A  63     -37.551   0.866   8.918  1.00  0.98           C  
ATOM    497  O   ALA A  63     -34.657   2.476   8.911  1.00  0.98           O  
ATOM    498  N   GLY A  64     -34.628   0.531   7.800  1.00  0.98           N  
ATOM    499  CA  GLY A  64     -33.203   0.287   7.956  1.00  0.98           C  
ATOM    500  C   GLY A  64     -32.340   1.353   7.307  1.00  0.98           C  
ATOM    501  O   GLY A  64     -31.343   1.789   7.886  1.00  0.98           O  
ATOM    502  N   GLN A  65     -32.756   1.743   6.133  1.00  0.98           N  
ATOM    503  CA  GLN A  65     -32.019   2.784   5.423  1.00  0.98           C  
ATOM    504  C   GLN A  65     -32.029   4.095   6.204  1.00  0.98           C  
ATOM    505  CB  GLN A  65     -32.604   3.000   4.027  1.00  0.98           C  
ATOM    506  O   GLN A  65     -30.996   4.755   6.333  1.00  0.98           O  
ATOM    507  CG  GLN A  65     -32.312   1.865   3.055  1.00  0.98           C  
ATOM    508  CD  GLN A  65     -33.017   2.037   1.722  1.00  0.98           C  
ATOM    509  NE2 GLN A  65     -32.781   1.108   0.802  1.00  0.98           N  
ATOM    510  OE1 GLN A  65     -33.767   2.997   1.522  1.00  0.98           O  
ATOM    511  N   GLU A  66     -33.221   4.443   6.741  1.00  0.98           N  
ATOM    512  CA  GLU A  66     -33.365   5.672   7.515  1.00  0.98           C  
ATOM    513  C   GLU A  66     -32.498   5.639   8.770  1.00  0.98           C  
ATOM    514  CB  GLU A  66     -34.830   5.900   7.895  1.00  0.98           C  
ATOM    515  O   GLU A  66     -31.803   6.610   9.077  1.00  0.98           O  
ATOM    516  CG  GLU A  66     -35.705   6.346   6.731  1.00  0.98           C  
ATOM    517  CD  GLU A  66     -37.165   6.529   7.114  1.00  0.98           C  
ATOM    518  OE1 GLU A  66     -37.982   6.885   6.235  1.00  0.98           O  
ATOM    519  OE2 GLU A  66     -37.493   6.316   8.302  1.00  0.98           O  
ATOM    520  N   LEU A  67     -32.601   4.514   9.455  1.00  0.98           N  
ATOM    521  CA  LEU A  67     -31.800   4.358  10.664  1.00  0.98           C  
ATOM    522  C   LEU A  67     -30.311   4.448  10.346  1.00  0.98           C  
ATOM    523  CB  LEU A  67     -32.109   3.021  11.342  1.00  0.98           C  
ATOM    524  O   LEU A  67     -29.564   5.137  11.043  1.00  0.98           O  
ATOM    525  CG  LEU A  67     -31.338   2.719  12.629  1.00  0.98           C  
ATOM    526  CD1 LEU A  67     -31.602   3.801  13.671  1.00  0.98           C  
ATOM    527  CD2 LEU A  67     -31.718   1.345  13.170  1.00  0.98           C  
ATOM    528  N   TYR A  68     -29.909   3.720   9.342  1.00  0.97           N  
ATOM    529  CA  TYR A  68     -28.506   3.707   8.942  1.00  0.97           C  
ATOM    530  C   TYR A  68     -28.011   5.118   8.644  1.00  0.97           C  
ATOM    531  CB  TYR A  68     -28.304   2.813   7.715  1.00  0.97           C  
ATOM    532  O   TYR A  68     -26.943   5.519   9.112  1.00  0.97           O  
ATOM    533  CG  TYR A  68     -26.869   2.726   7.257  1.00  0.97           C  
ATOM    534  CD1 TYR A  68     -26.422   3.460   6.161  1.00  0.97           C  
ATOM    535  CD2 TYR A  68     -25.957   1.910   7.918  1.00  0.97           C  
ATOM    536  CE1 TYR A  68     -25.100   3.382   5.733  1.00  0.97           C  
ATOM    537  CE2 TYR A  68     -24.633   1.824   7.499  1.00  0.97           C  
ATOM    538  OH  TYR A  68     -22.906   2.482   5.989  1.00  0.97           O  
ATOM    539  CZ  TYR A  68     -24.215   2.563   6.408  1.00  0.97           C  
ATOM    540  N   GLN A  69     -28.741   5.871   7.917  1.00  0.94           N  
ATOM    541  CA  GLN A  69     -28.379   7.230   7.529  1.00  0.94           C  
ATOM    542  C   GLN A  69     -28.183   8.118   8.754  1.00  0.94           C  
ATOM    543  CB  GLN A  69     -29.446   7.829   6.611  1.00  0.94           C  
ATOM    544  O   GLN A  69     -27.275   8.951   8.786  1.00  0.94           O  
ATOM    545  CG  GLN A  69     -29.411   7.283   5.190  1.00  0.94           C  
ATOM    546  CD  GLN A  69     -30.506   7.860   4.313  1.00  0.94           C  
ATOM    547  NE2 GLN A  69     -30.470   7.531   3.026  1.00  0.94           N  
ATOM    548  OE1 GLN A  69     -31.377   8.595   4.788  1.00  0.94           O  
ATOM    549  N   LYS A  70     -28.941   7.876   9.792  1.00  0.96           N  
ATOM    550  CA  LYS A  70     -28.880   8.677  11.011  1.00  0.96           C  
ATOM    551  C   LYS A  70     -27.785   8.174  11.946  1.00  0.96           C  
ATOM    552  CB  LYS A  70     -30.230   8.664  11.730  1.00  0.96           C  
ATOM    553  O   LYS A  70     -27.050   8.970  12.534  1.00  0.96           O  
ATOM    554  CG  LYS A  70     -31.321   9.447  11.013  1.00  0.96           C  
ATOM    555  CD  LYS A  70     -32.630   9.423  11.792  1.00  0.96           C  
ATOM    556  CE  LYS A  70     -33.726  10.193  11.068  1.00  0.96           C  
ATOM    557  NZ  LYS A  70     -35.003  10.198  11.843  1.00  0.96           N  
ATOM    558  N   LEU A  71     -27.704   6.873  12.003  1.00  0.96           N  
ATOM    559  CA  LEU A  71     -26.870   6.233  13.014  1.00  0.96           C  
ATOM    560  C   LEU A  71     -25.407   6.220  12.585  1.00  0.96           C  
ATOM    561  CB  LEU A  71     -27.350   4.803  13.278  1.00  0.96           C  
ATOM    562  O   LEU A  71     -24.510   6.377  13.416  1.00  0.96           O  
ATOM    563  CG  LEU A  71     -26.667   4.060  14.427  1.00  0.96           C  
ATOM    564  CD1 LEU A  71     -26.867   4.812  15.738  1.00  0.96           C  
ATOM    565  CD2 LEU A  71     -27.201   2.635  14.534  1.00  0.96           C  
ATOM    566  N   PHE A  72     -25.202   6.104  11.365  1.00  0.92           N  
ATOM    567  CA  PHE A  72     -23.850   5.862  10.875  1.00  0.92           C  
ATOM    568  C   PHE A  72     -22.926   7.015  11.246  1.00  0.92           C  
ATOM    569  CB  PHE A  72     -23.855   5.661   9.356  1.00  0.92           C  
ATOM    570  O   PHE A  72     -21.824   6.796  11.753  1.00  0.92           O  
ATOM    571  CG  PHE A  72     -22.518   5.262   8.793  1.00  0.92           C  
ATOM    572  CD1 PHE A  72     -21.853   6.087   7.895  1.00  0.92           C  
ATOM    573  CD2 PHE A  72     -21.927   4.060   9.161  1.00  0.92           C  
ATOM    574  CE1 PHE A  72     -20.615   5.721   7.371  1.00  0.92           C  
ATOM    575  CE2 PHE A  72     -20.690   3.687   8.642  1.00  0.92           C  
ATOM    576  CZ  PHE A  72     -20.036   4.518   7.747  1.00  0.92           C  
ATOM    577  N   PRO A  73     -23.300   8.271  10.994  1.00  0.86           N  
ATOM    578  CA  PRO A  73     -22.414   9.366  11.397  1.00  0.86           C  
ATOM    579  C   PRO A  73     -22.101   9.353  12.891  1.00  0.86           C  
ATOM    580  CB  PRO A  73     -23.207  10.619  11.016  1.00  0.86           C  
ATOM    581  O   PRO A  73     -20.976   9.660  13.293  1.00  0.86           O  
ATOM    582  CG  PRO A  73     -24.114  10.177   9.913  1.00  0.86           C  
ATOM    583  CD  PRO A  73     -24.526   8.757  10.176  1.00  0.86           C  
ATOM    584  N   VAL A  74     -23.079   8.986  13.774  1.00  0.94           N  
ATOM    585  CA  VAL A  74     -22.894   8.892  15.218  1.00  0.94           C  
ATOM    586  C   VAL A  74     -21.904   7.775  15.541  1.00  0.94           C  
ATOM    587  CB  VAL A  74     -24.233   8.644  15.947  1.00  0.94           C  
ATOM    588  O   VAL A  74     -20.997   7.958  16.357  1.00  0.94           O  
ATOM    589  CG1 VAL A  74     -24.008   8.471  17.448  1.00  0.94           C  
ATOM    590  CG2 VAL A  74     -25.207   9.789  15.678  1.00  0.94           C  
ATOM    591  N   TYR A  75     -22.168   6.680  14.961  1.00  0.93           N  
ATOM    592  CA  TYR A  75     -21.263   5.544  15.099  1.00  0.93           C  
ATOM    593  C   TYR A  75     -19.828   5.949  14.785  1.00  0.93           C  
ATOM    594  CB  TYR A  75     -21.695   4.397  14.181  1.00  0.93           C  
ATOM    595  O   TYR A  75     -18.905   5.623  15.535  1.00  0.93           O  
ATOM    596  CG  TYR A  75     -20.707   3.257  14.128  1.00  0.93           C  
ATOM    597  CD1 TYR A  75     -19.772   3.168  13.100  1.00  0.93           C  
ATOM    598  CD2 TYR A  75     -20.708   2.267  15.105  1.00  0.93           C  
ATOM    599  CE1 TYR A  75     -18.861   2.118  13.046  1.00  0.93           C  
ATOM    600  CE2 TYR A  75     -19.801   1.213  15.061  1.00  0.93           C  
ATOM    601  OH  TYR A  75     -17.983   0.106  13.980  1.00  0.93           O  
ATOM    602  CZ  TYR A  75     -18.883   1.147  14.029  1.00  0.93           C  
ATOM    603  N   GLN A  76     -19.611   6.686  13.766  1.00  0.85           N  
ATOM    604  CA  GLN A  76     -18.284   7.114  13.335  1.00  0.85           C  
ATOM    605  C   GLN A  76     -17.627   8.007  14.383  1.00  0.85           C  
ATOM    606  CB  GLN A  76     -18.365   7.848  11.996  1.00  0.85           C  
ATOM    607  O   GLN A  76     -16.444   7.845  14.691  1.00  0.85           O  
ATOM    608  CG  GLN A  76     -18.629   6.933  10.808  1.00  0.85           C  
ATOM    609  CD  GLN A  76     -18.637   7.675   9.485  1.00  0.85           C  
ATOM    610  NE2 GLN A  76     -17.810   7.226   8.547  1.00  0.85           N  
ATOM    611  OE1 GLN A  76     -19.382   8.645   9.306  1.00  0.85           O  
ATOM    612  N   ARG A  77     -18.395   8.882  14.928  1.00  0.87           N  
ATOM    613  CA  ARG A  77     -17.887   9.801  15.942  1.00  0.87           C  
ATOM    614  C   ARG A  77     -17.485   9.052  17.208  1.00  0.87           C  
ATOM    615  CB  ARG A  77     -18.933  10.867  16.274  1.00  0.87           C  
ATOM    616  O   ARG A  77     -16.420   9.308  17.775  1.00  0.87           O  
ATOM    617  CG  ARG A  77     -19.132  11.899  15.175  1.00  0.87           C  
ATOM    618  CD  ARG A  77     -20.024  13.045  15.632  1.00  0.87           C  
ATOM    619  NE  ARG A  77     -21.427  12.646  15.692  1.00  0.87           N  
ATOM    620  NH1 ARG A  77     -22.246  14.799  15.868  1.00  0.87           N  
ATOM    621  NH2 ARG A  77     -23.688  13.016  15.849  1.00  0.87           N  
ATOM    622  CZ  ARG A  77     -22.450  13.488  15.803  1.00  0.87           C  
ATOM    623  N   LEU A  78     -18.323   8.130  17.617  1.00  0.91           N  
ATOM    624  CA  LEU A  78     -18.051   7.349  18.819  1.00  0.91           C  
ATOM    625  C   LEU A  78     -16.824   6.465  18.627  1.00  0.91           C  
ATOM    626  CB  LEU A  78     -19.263   6.488  19.184  1.00  0.91           C  
ATOM    627  O   LEU A  78     -16.004   6.327  19.537  1.00  0.91           O  
ATOM    628  CG  LEU A  78     -20.485   7.232  19.725  1.00  0.91           C  
ATOM    629  CD1 LEU A  78     -21.638   6.261  19.956  1.00  0.91           C  
ATOM    630  CD2 LEU A  78     -20.136   7.971  21.012  1.00  0.91           C  
ATOM    631  N   SER A  79     -16.799   5.901  17.506  1.00  0.86           N  
ATOM    632  CA  SER A  79     -15.649   5.064  17.180  1.00  0.86           C  
ATOM    633  C   SER A  79     -14.351   5.864  17.230  1.00  0.86           C  
ATOM    634  CB  SER A  79     -15.817   4.437  15.796  1.00  0.86           C  
ATOM    635  O   SER A  79     -13.341   5.387  17.751  1.00  0.86           O  
ATOM    636  OG  SER A  79     -14.747   3.552  15.510  1.00  0.86           O  
ATOM    637  N   ALA A  80     -14.378   7.029  16.699  1.00  0.79           N  
ATOM    638  CA  ALA A  80     -13.221   7.920  16.723  1.00  0.79           C  
ATOM    639  C   ALA A  80     -12.790   8.221  18.156  1.00  0.79           C  
ATOM    640  CB  ALA A  80     -13.532   9.217  15.981  1.00  0.79           C  
ATOM    641  O   ALA A  80     -11.597   8.216  18.466  1.00  0.79           O  
ATOM    642  N   ILE A  81     -13.732   8.445  19.037  1.00  0.85           N  
ATOM    643  CA  ILE A  81     -13.468   8.751  20.439  1.00  0.85           C  
ATOM    644  C   ILE A  81     -12.843   7.537  21.123  1.00  0.85           C  
ATOM    645  CB  ILE A  81     -14.757   9.177  21.177  1.00  0.85           C  
ATOM    646  O   ILE A  81     -11.853   7.666  21.847  1.00  0.85           O  
ATOM    647  CG1 ILE A  81     -15.258  10.523  20.642  1.00  0.85           C  
ATOM    648  CG2 ILE A  81     -14.517   9.243  22.688  1.00  0.85           C  
ATOM    649  CD1 ILE A  81     -16.639  10.916  21.150  1.00  0.85           C  
ATOM    650  N   ASP A  82     -13.502   6.382  20.941  1.00  0.85           N  
ATOM    651  CA  ASP A  82     -12.974   5.146  21.512  1.00  0.85           C  
ATOM    652  C   ASP A  82     -11.514   4.939  21.115  1.00  0.85           C  
ATOM    653  CB  ASP A  82     -13.815   3.948  21.067  1.00  0.85           C  
ATOM    654  O   ASP A  82     -10.677   4.608  21.958  1.00  0.85           O  
ATOM    655  CG  ASP A  82     -15.067   3.759  21.906  1.00  0.85           C  
ATOM    656  OD1 ASP A  82     -15.157   4.342  23.008  1.00  0.85           O  
ATOM    657  OD2 ASP A  82     -15.970   3.016  21.463  1.00  0.85           O  
ATOM    658  N   ASN A  83     -11.325   5.209  19.920  1.00  0.75           N  
ATOM    659  CA  ASN A  83      -9.978   5.018  19.393  1.00  0.75           C  
ATOM    660  C   ASN A  83      -8.996   6.024  19.987  1.00  0.75           C  
ATOM    661  CB  ASN A  83      -9.979   5.116  17.866  1.00  0.75           C  
ATOM    662  O   ASN A  83      -7.849   5.680  20.281  1.00  0.75           O  
ATOM    663  CG  ASN A  83     -10.583   3.893  17.204  1.00  0.75           C  
ATOM    664  ND2 ASN A  83     -11.102   4.069  15.995  1.00  0.75           N  
ATOM    665  OD1 ASN A  83     -10.583   2.799  17.775  1.00  0.75           O  
ATOM    666  N   GLU A  84      -9.416   7.264  20.113  1.00  0.78           N  
ATOM    667  CA  GLU A  84      -8.586   8.302  20.716  1.00  0.78           C  
ATOM    668  C   GLU A  84      -8.198   7.938  22.146  1.00  0.78           C  
ATOM    669  CB  GLU A  84      -9.311   9.650  20.694  1.00  0.78           C  
ATOM    670  O   GLU A  84      -7.045   8.116  22.546  1.00  0.78           O  
ATOM    671  CG  GLU A  84      -9.358  10.302  19.320  1.00  0.78           C  
ATOM    672  CD  GLU A  84     -10.124  11.615  19.304  1.00  0.78           C  
ATOM    673  OE1 GLU A  84     -10.312  12.195  18.211  1.00  0.78           O  
ATOM    674  OE2 GLU A  84     -10.539  12.068  20.394  1.00  0.78           O  
ATOM    675  N   ILE A  85      -9.108   7.413  22.882  1.00  0.84           N  
ATOM    676  CA  ILE A  85      -8.896   7.061  24.281  1.00  0.84           C  
ATOM    677  C   ILE A  85      -7.942   5.873  24.376  1.00  0.84           C  
ATOM    678  CB  ILE A  85     -10.230   6.736  24.990  1.00  0.84           C  
ATOM    679  O   ILE A  85      -7.038   5.860  25.215  1.00  0.84           O  
ATOM    680  CG1 ILE A  85     -11.091   7.998  25.114  1.00  0.84           C  
ATOM    681  CG2 ILE A  85      -9.972   6.111  26.365  1.00  0.84           C  
ATOM    682  CD1 ILE A  85     -12.489   7.743  25.660  1.00  0.84           C  
ATOM    683  N   HIS A  86      -8.167   4.926  23.511  1.00  0.79           N  
ATOM    684  CA  HIS A  86      -7.329   3.732  23.513  1.00  0.79           C  
ATOM    685  C   HIS A  86      -5.902   4.060  23.088  1.00  0.79           C  
ATOM    686  CB  HIS A  86      -7.919   2.663  22.592  1.00  0.79           C  
ATOM    687  O   HIS A  86      -4.946   3.484  23.613  1.00  0.79           O  
ATOM    688  CG  HIS A  86      -8.998   1.848  23.231  1.00  0.79           C  
ATOM    689  CD2 HIS A  86     -10.303   1.692  22.908  1.00  0.79           C  
ATOM    690  ND1 HIS A  86      -8.781   1.074  24.350  1.00  0.79           N  
ATOM    691  CE1 HIS A  86      -9.911   0.473  24.688  1.00  0.79           C  
ATOM    692  NE2 HIS A  86     -10.849   0.832  23.829  1.00  0.79           N  
ATOM    693  N   ASN A  87      -5.764   5.091  22.312  1.00  0.69           N  
ATOM    694  CA  ASN A  87      -4.453   5.452  21.783  1.00  0.69           C  
ATOM    695  C   ASN A  87      -3.745   6.463  22.680  1.00  0.69           C  
ATOM    696  CB  ASN A  87      -4.581   6.001  20.360  1.00  0.69           C  
ATOM    697  O   ASN A  87      -2.527   6.629  22.594  1.00  0.69           O  
ATOM    698  CG  ASN A  87      -4.983   4.938  19.357  1.00  0.69           C  
ATOM    699  ND2 ASN A  87      -5.637   5.357  18.280  1.00  0.69           N  
ATOM    700  OD1 ASN A  87      -4.709   3.751  19.549  1.00  0.69           O  
ATOM    701  N   SER A  88      -4.472   7.179  23.455  1.00  0.76           N  
ATOM    702  CA  SER A  88      -3.857   8.177  24.324  1.00  0.76           C  
ATOM    703  C   SER A  88      -2.927   7.525  25.343  1.00  0.76           C  
ATOM    704  CB  SER A  88      -4.929   8.991  25.049  1.00  0.76           C  
ATOM    705  O   SER A  88      -1.940   8.130  25.766  1.00  0.76           O  
ATOM    706  OG  SER A  88      -5.914   8.140  25.609  1.00  0.76           O  
ATOM    707  N   GLY A  89      -2.921   6.161  25.497  1.00  0.73           N  
ATOM    708  CA  GLY A  89      -2.082   5.510  26.490  1.00  0.73           C  
ATOM    709  C   GLY A  89      -0.874   4.816  25.887  1.00  0.73           C  
ATOM    710  O   GLY A  89       0.066   4.463  26.602  1.00  0.73           O  
ATOM    711  N   ARG A  90      -0.695   4.909  24.550  1.00  0.68           N  
ATOM    712  CA  ARG A  90       0.394   4.188  23.900  1.00  0.68           C  
ATOM    713  C   ARG A  90       1.466   5.149  23.399  1.00  0.68           C  
ATOM    714  CB  ARG A  90      -0.137   3.344  22.739  1.00  0.68           C  
ATOM    715  O   ARG A  90       1.154   6.156  22.759  1.00  0.68           O  
ATOM    716  CG  ARG A  90      -0.734   2.013  23.168  1.00  0.68           C  
ATOM    717  CD  ARG A  90      -1.083   1.139  21.971  1.00  0.68           C  
ATOM    718  NE  ARG A  90      -1.747  -0.095  22.379  1.00  0.68           N  
ATOM    719  NH1 ARG A  90      -1.867  -0.979  20.248  1.00  0.68           N  
ATOM    720  NH2 ARG A  90      -2.703  -2.154  22.030  1.00  0.68           N  
ATOM    721  CZ  ARG A  90      -2.104  -1.073  21.551  1.00  0.68           C  
ATOM    722  N   ARG A  91       2.539   5.654  24.242  1.00  0.62           N  
ATOM    723  CA  ARG A  91       3.911   6.042  23.929  1.00  0.62           C  
ATOM    724  C   ARG A  91       4.226   5.804  22.457  1.00  0.62           C  
ATOM    725  CB  ARG A  91       4.900   5.274  24.808  1.00  0.62           C  
ATOM    726  O   ARG A  91       3.639   4.922  21.826  1.00  0.62           O  
ATOM    727  CG  ARG A  91       5.333   6.030  26.054  1.00  0.62           C  
ATOM    728  CD  ARG A  91       6.367   5.252  26.856  1.00  0.62           C  
ATOM    729  NE  ARG A  91       6.734   5.951  28.084  1.00  0.62           N  
ATOM    730  NH1 ARG A  91       7.931   4.186  28.974  1.00  0.62           N  
ATOM    731  NH2 ARG A  91       7.743   6.152  30.138  1.00  0.62           N  
ATOM    732  CZ  ARG A  91       7.468   5.428  29.063  1.00  0.62           C  
ATOM    733  N   SER A  92       4.364   6.906  21.557  1.00  0.71           N  
ATOM    734  CA  SER A  92       4.739   7.309  20.206  1.00  0.71           C  
ATOM    735  C   SER A  92       4.350   6.245  19.184  1.00  0.71           C  
ATOM    736  CB  SER A  92       6.242   7.580  20.125  1.00  0.71           C  
ATOM    737  O   SER A  92       4.960   5.175  19.132  1.00  0.71           O  
ATOM    738  OG  SER A  92       6.639   7.817  18.785  1.00  0.71           O  
ATOM    739  N   ARG A  93       3.069   5.969  18.986  1.00  0.77           N  
ATOM    740  CA  ARG A  93       2.616   5.019  17.976  1.00  0.77           C  
ATOM    741  C   ARG A  93       3.213   5.344  16.611  1.00  0.77           C  
ATOM    742  CB  ARG A  93       1.088   5.012  17.891  1.00  0.77           C  
ATOM    743  O   ARG A  93       3.507   6.505  16.317  1.00  0.77           O  
ATOM    744  CG  ARG A  93       0.514   3.776  17.217  1.00  0.77           C  
ATOM    745  CD  ARG A  93      -1.008   3.815  17.169  1.00  0.77           C  
ATOM    746  NE  ARG A  93      -1.550   2.727  16.360  1.00  0.77           N  
ATOM    747  NH1 ARG A  93      -3.740   3.053  17.018  1.00  0.77           N  
ATOM    748  NH2 ARG A  93      -3.219   1.382  15.537  1.00  0.77           N  
ATOM    749  CZ  ARG A  93      -2.835   2.390  16.307  1.00  0.77           C  
ATOM    750  N   GLU A  94       3.922   4.376  16.043  1.00  0.90           N  
ATOM    751  CA  GLU A  94       4.364   4.286  14.655  1.00  0.90           C  
ATOM    752  C   GLU A  94       3.241   4.664  13.693  1.00  0.90           C  
ATOM    753  CB  GLU A  94       4.872   2.877  14.342  1.00  0.90           C  
ATOM    754  O   GLU A  94       2.094   4.252  13.877  1.00  0.90           O  
ATOM    755  CG  GLU A  94       5.645   2.777  13.035  1.00  0.90           C  
ATOM    756  CD  GLU A  94       6.223   1.394  12.783  1.00  0.90           C  
ATOM    757  OE1 GLU A  94       6.958   1.216  11.785  1.00  0.90           O  
ATOM    758  OE2 GLU A  94       5.938   0.481  13.590  1.00  0.90           O  
ATOM    759  N   ILE A  95       3.361   5.751  12.900  1.00  0.94           N  
ATOM    760  CA  ILE A  95       2.454   6.123  11.819  1.00  0.94           C  
ATOM    761  C   ILE A  95       2.375   4.989  10.799  1.00  0.94           C  
ATOM    762  CB  ILE A  95       2.901   7.432  11.131  1.00  0.94           C  
ATOM    763  O   ILE A  95       3.400   4.531  10.291  1.00  0.94           O  
ATOM    764  CG1 ILE A  95       2.923   8.586  12.141  1.00  0.94           C  
ATOM    765  CG2 ILE A  95       1.988   7.759   9.947  1.00  0.94           C  
ATOM    766  CD1 ILE A  95       3.598   9.849  11.624  1.00  0.94           C  
ATOM    767  N   VAL A  96       1.178   4.491  10.550  1.00  0.95           N  
ATOM    768  CA  VAL A  96       0.980   3.438   9.560  1.00  0.95           C  
ATOM    769  C   VAL A  96       0.365   4.027   8.293  1.00  0.95           C  
ATOM    770  CB  VAL A  96       0.086   2.303  10.109  1.00  0.95           C  
ATOM    771  O   VAL A  96      -0.752   4.550   8.323  1.00  0.95           O  
ATOM    772  CG1 VAL A  96      -0.000   1.152   9.109  1.00  0.95           C  
ATOM    773  CG2 VAL A  96       0.616   1.809  11.454  1.00  0.95           C  
ATOM    774  N   ILE A  97       1.037   3.873   7.175  1.00  0.97           N  
ATOM    775  CA  ILE A  97       0.586   4.408   5.895  1.00  0.97           C  
ATOM    776  C   ILE A  97       0.177   3.262   4.972  1.00  0.97           C  
ATOM    777  CB  ILE A  97       1.678   5.271   5.226  1.00  0.97           C  
ATOM    778  O   ILE A  97       0.938   2.311   4.779  1.00  0.97           O  
ATOM    779  CG1 ILE A  97       2.138   6.382   6.178  1.00  0.97           C  
ATOM    780  CG2 ILE A  97       1.171   5.857   3.905  1.00  0.97           C  
ATOM    781  CD1 ILE A  97       3.388   7.117   5.713  1.00  0.97           C  
ATOM    782  N   GLY A  98      -1.013   3.364   4.512  1.00  0.97           N  
ATOM    783  CA  GLY A  98      -1.435   2.461   3.454  1.00  0.97           C  
ATOM    784  C   GLY A  98      -1.166   3.005   2.063  1.00  0.97           C  
ATOM    785  O   GLY A  98      -1.528   4.142   1.755  1.00  0.97           O  
ATOM    786  N   ILE A  99      -0.494   2.154   1.235  1.00  0.95           N  
ATOM    787  CA  ILE A  99      -0.183   2.545  -0.135  1.00  0.95           C  
ATOM    788  C   ILE A  99      -1.034   1.734  -1.110  1.00  0.95           C  
ATOM    789  CB  ILE A  99       1.319   2.357  -0.450  1.00  0.95           C  
ATOM    790  O   ILE A  99      -0.982   0.502  -1.111  1.00  0.95           O  
ATOM    791  CG1 ILE A  99       2.178   3.024   0.630  1.00  0.95           C  
ATOM    792  CG2 ILE A  99       1.654   2.912  -1.837  1.00  0.95           C  
ATOM    793  CD1 ILE A  99       2.007   4.535   0.712  1.00  0.95           C  
ATOM    794  N   ASP A 100      -1.781   2.466  -1.897  1.00  0.93           N  
ATOM    795  CA  ASP A 100      -2.637   1.824  -2.889  1.00  0.93           C  
ATOM    796  C   ASP A 100      -1.824   0.926  -3.818  1.00  0.93           C  
ATOM    797  CB  ASP A 100      -3.395   2.874  -3.704  1.00  0.93           C  
ATOM    798  O   ASP A 100      -0.872   1.382  -4.455  1.00  0.93           O  
ATOM    799  CG  ASP A 100      -4.443   2.270  -4.622  1.00  0.93           C  
ATOM    800  OD1 ASP A 100      -4.373   1.056  -4.912  1.00  0.93           O  
ATOM    801  OD2 ASP A 100      -5.345   3.015  -5.062  1.00  0.93           O  
ATOM    802  N   ASN A 101      -2.227  -0.296  -3.966  1.00  0.89           N  
ATOM    803  CA  ASN A 101      -1.438  -1.257  -4.729  1.00  0.89           C  
ATOM    804  C   ASN A 101      -1.685  -1.121  -6.229  1.00  0.89           C  
ATOM    805  CB  ASN A 101      -1.739  -2.685  -4.269  1.00  0.89           C  
ATOM    806  O   ASN A 101      -1.217  -1.944  -7.017  1.00  0.89           O  
ATOM    807  CG  ASN A 101      -3.170  -3.099  -4.548  1.00  0.89           C  
ATOM    808  ND2 ASN A 101      -3.515  -4.327  -4.180  1.00  0.89           N  
ATOM    809  OD1 ASN A 101      -3.960  -2.321  -5.092  1.00  0.89           O  
ATOM    810  N   THR A 102      -2.454  -0.017  -6.569  1.00  0.86           N  
ATOM    811  CA  THR A 102      -2.711   0.223  -7.985  1.00  0.86           C  
ATOM    812  C   THR A 102      -1.591   1.054  -8.604  1.00  0.86           C  
ATOM    813  CB  THR A 102      -4.059   0.936  -8.195  1.00  0.86           C  
ATOM    814  O   THR A 102      -1.608   1.332  -9.805  1.00  0.86           O  
ATOM    815  CG2 THR A 102      -5.213   0.104  -7.645  1.00  0.86           C  
ATOM    816  OG1 THR A 102      -4.034   2.202  -7.523  1.00  0.86           O  
ATOM    817  N   TYR A 103      -0.655   1.487  -7.812  1.00  0.85           N  
ATOM    818  CA  TYR A 103       0.511   2.201  -8.320  1.00  0.85           C  
ATOM    819  C   TYR A 103       1.342   1.309  -9.235  1.00  0.85           C  
ATOM    820  CB  TYR A 103       1.376   2.711  -7.163  1.00  0.85           C  
ATOM    821  O   TYR A 103       1.415   0.095  -9.030  1.00  0.85           O  
ATOM    822  CG  TYR A 103       0.914   4.032  -6.596  1.00  0.85           C  
ATOM    823  CD1 TYR A 103       1.159   5.225  -7.272  1.00  0.85           C  
ATOM    824  CD2 TYR A 103       0.233   4.089  -5.385  1.00  0.85           C  
ATOM    825  CE1 TYR A 103       0.737   6.445  -6.753  1.00  0.85           C  
ATOM    826  CE2 TYR A 103      -0.193   5.303  -4.857  1.00  0.85           C  
ATOM    827  OH  TYR A 103      -0.357   7.679  -5.029  1.00  0.85           O  
ATOM    828  CZ  TYR A 103       0.063   6.474  -5.547  1.00  0.85           C  
ATOM    829  N   PRO A 104       1.986   1.967 -10.279  1.00  0.81           N  
ATOM    830  CA  PRO A 104       3.098   1.233 -10.887  1.00  0.81           C  
ATOM    831  C   PRO A 104       4.161   0.824  -9.871  1.00  0.81           C  
ATOM    832  CB  PRO A 104       3.666   2.229 -11.901  1.00  0.81           C  
ATOM    833  O   PRO A 104       4.352   1.508  -8.862  1.00  0.81           O  
ATOM    834  CG  PRO A 104       2.538   3.167 -12.188  1.00  0.81           C  
ATOM    835  CD  PRO A 104       1.724   3.332 -10.936  1.00  0.81           C  
ATOM    836  N   THR A 105       4.745  -0.360 -10.000  1.00  0.80           N  
ATOM    837  CA  THR A 105       5.657  -0.981  -9.046  1.00  0.80           C  
ATOM    838  C   THR A 105       6.740   0.004  -8.613  1.00  0.80           C  
ATOM    839  CB  THR A 105       6.314  -2.241  -9.640  1.00  0.80           C  
ATOM    840  O   THR A 105       7.058   0.102  -7.427  1.00  0.80           O  
ATOM    841  CG2 THR A 105       7.259  -2.894  -8.637  1.00  0.80           C  
ATOM    842  OG1 THR A 105       5.293  -3.181  -9.999  1.00  0.80           O  
ATOM    843  N   ILE A 106       7.222   0.769  -9.589  1.00  0.80           N  
ATOM    844  CA  ILE A 106       8.329   1.666  -9.276  1.00  0.80           C  
ATOM    845  C   ILE A 106       7.866   2.733  -8.287  1.00  0.80           C  
ATOM    846  CB  ILE A 106       8.897   2.329 -10.552  1.00  0.80           C  
ATOM    847  O   ILE A 106       8.586   3.068  -7.343  1.00  0.80           O  
ATOM    848  CG1 ILE A 106      10.210   3.055 -10.237  1.00  0.80           C  
ATOM    849  CG2 ILE A 106       7.873   3.289 -11.163  1.00  0.80           C  
ATOM    850  CD1 ILE A 106      11.043   3.388 -11.467  1.00  0.80           C  
ATOM    851  N   ILE A 107       6.694   3.234  -8.534  1.00  0.85           N  
ATOM    852  CA  ILE A 107       6.130   4.244  -7.646  1.00  0.85           C  
ATOM    853  C   ILE A 107       5.772   3.610  -6.304  1.00  0.85           C  
ATOM    854  CB  ILE A 107       4.885   4.915  -8.271  1.00  0.85           C  
ATOM    855  O   ILE A 107       6.088   4.160  -5.246  1.00  0.85           O  
ATOM    856  CG1 ILE A 107       5.272   5.677  -9.544  1.00  0.85           C  
ATOM    857  CG2 ILE A 107       4.208   5.845  -7.260  1.00  0.85           C  
ATOM    858  CD1 ILE A 107       4.084   6.239 -10.313  1.00  0.85           C  
ATOM    859  N   PHE A 108       5.229   2.447  -6.421  1.00  0.88           N  
ATOM    860  CA  PHE A 108       4.830   1.708  -5.229  1.00  0.88           C  
ATOM    861  C   PHE A 108       6.032   1.440  -4.331  1.00  0.88           C  
ATOM    862  CB  PHE A 108       4.156   0.388  -5.614  1.00  0.88           C  
ATOM    863  O   PHE A 108       5.989   1.714  -3.130  1.00  0.88           O  
ATOM    864  CG  PHE A 108       3.706  -0.431  -4.434  1.00  0.88           C  
ATOM    865  CD1 PHE A 108       4.484  -1.480  -3.961  1.00  0.88           C  
ATOM    866  CD2 PHE A 108       2.504  -0.150  -3.798  1.00  0.88           C  
ATOM    867  CE1 PHE A 108       4.070  -2.239  -2.869  1.00  0.88           C  
ATOM    868  CE2 PHE A 108       2.083  -0.904  -2.706  1.00  0.88           C  
ATOM    869  CZ  PHE A 108       2.867  -1.949  -2.244  1.00  0.88           C  
ATOM    870  N   ASP A 109       7.066   0.912  -4.840  1.00  0.85           N  
ATOM    871  CA  ASP A 109       8.262   0.574  -4.074  1.00  0.85           C  
ATOM    872  C   ASP A 109       8.840   1.808  -3.386  1.00  0.85           C  
ATOM    873  CB  ASP A 109       9.316  -0.066  -4.979  1.00  0.85           C  
ATOM    874  O   ASP A 109       9.299   1.731  -2.244  1.00  0.85           O  
ATOM    875  CG  ASP A 109       8.962  -1.484  -5.392  1.00  0.85           C  
ATOM    876  OD1 ASP A 109       8.064  -2.093  -4.772  1.00  0.85           O  
ATOM    877  OD2 ASP A 109       9.588  -1.998  -6.344  1.00  0.85           O  
ATOM    878  N   GLN A 110       8.778   2.858  -4.037  1.00  0.85           N  
ATOM    879  CA  GLN A 110       9.291   4.098  -3.465  1.00  0.85           C  
ATOM    880  C   GLN A 110       8.430   4.560  -2.292  1.00  0.85           C  
ATOM    881  CB  GLN A 110       9.359   5.193  -4.530  1.00  0.85           C  
ATOM    882  O   GLN A 110       8.954   4.975  -1.256  1.00  0.85           O  
ATOM    883  CG  GLN A 110      10.450   4.974  -5.568  1.00  0.85           C  
ATOM    884  CD  GLN A 110      11.845   5.011  -4.972  1.00  0.85           C  
ATOM    885  NE2 GLN A 110      12.776   4.298  -5.596  1.00  0.85           N  
ATOM    886  OE1 GLN A 110      12.083   5.674  -3.958  1.00  0.85           O  
ATOM    887  N   LEU A 111       7.214   4.527  -2.503  1.00  0.88           N  
ATOM    888  CA  LEU A 111       6.304   4.947  -1.444  1.00  0.88           C  
ATOM    889  C   LEU A 111       6.424   4.032  -0.230  1.00  0.88           C  
ATOM    890  CB  LEU A 111       4.859   4.955  -1.951  1.00  0.88           C  
ATOM    891  O   LEU A 111       6.415   4.501   0.910  1.00  0.88           O  
ATOM    892  CG  LEU A 111       4.492   6.067  -2.934  1.00  0.88           C  
ATOM    893  CD1 LEU A 111       3.088   5.844  -3.486  1.00  0.88           C  
ATOM    894  CD2 LEU A 111       4.596   7.432  -2.261  1.00  0.88           C  
ATOM    895  N   ILE A 112       6.599   2.768  -0.497  1.00  0.89           N  
ATOM    896  CA  ILE A 112       6.735   1.801   0.587  1.00  0.89           C  
ATOM    897  C   ILE A 112       8.026   2.068   1.358  1.00  0.89           C  
ATOM    898  CB  ILE A 112       6.718   0.350   0.057  1.00  0.89           C  
ATOM    899  O   ILE A 112       8.083   1.867   2.573  1.00  0.89           O  
ATOM    900  CG1 ILE A 112       5.299  -0.046  -0.369  1.00  0.89           C  
ATOM    901  CG2 ILE A 112       7.263  -0.617   1.111  1.00  0.89           C  
ATOM    902  CD1 ILE A 112       4.310  -0.140   0.784  1.00  0.89           C  
ATOM    903  N   SER A 113       8.982   2.603   0.730  1.00  0.88           N  
ATOM    904  CA  SER A 113      10.280   2.868   1.343  1.00  0.88           C  
ATOM    905  C   SER A 113      10.191   4.006   2.354  1.00  0.88           C  
ATOM    906  CB  SER A 113      11.319   3.205   0.273  1.00  0.88           C  
ATOM    907  O   SER A 113      11.138   4.251   3.105  1.00  0.88           O  
ATOM    908  OG  SER A 113      11.076   4.489  -0.277  1.00  0.88           O  
ATOM    909  N   LEU A 114       9.050   4.765   2.285  1.00  0.89           N  
ATOM    910  CA  LEU A 114       8.852   5.815   3.279  1.00  0.89           C  
ATOM    911  C   LEU A 114       9.009   5.263   4.692  1.00  0.89           C  
ATOM    912  CB  LEU A 114       7.470   6.452   3.118  1.00  0.89           C  
ATOM    913  O   LEU A 114       9.539   5.942   5.573  1.00  0.89           O  
ATOM    914  CG  LEU A 114       7.282   7.367   1.906  1.00  0.89           C  
ATOM    915  CD1 LEU A 114       5.821   7.786   1.779  1.00  0.89           C  
ATOM    916  CD2 LEU A 114       8.186   8.590   2.014  1.00  0.89           C  
ATOM    917  N   GLY A 115       8.594   4.032   4.894  1.00  0.90           N  
ATOM    918  CA  GLY A 115       8.693   3.391   6.196  1.00  0.90           C  
ATOM    919  C   GLY A 115      10.125   3.190   6.655  1.00  0.90           C  
ATOM    920  O   GLY A 115      10.416   3.270   7.850  1.00  0.90           O  
ATOM    921  N   ASP A 116      10.958   3.006   5.743  1.00  0.90           N  
ATOM    922  CA  ASP A 116      12.371   2.793   6.042  1.00  0.90           C  
ATOM    923  C   ASP A 116      13.089   4.120   6.276  1.00  0.90           C  
ATOM    924  CB  ASP A 116      13.049   2.021   4.908  1.00  0.90           C  
ATOM    925  O   ASP A 116      14.049   4.185   7.047  1.00  0.90           O  
ATOM    926  CG  ASP A 116      12.501   0.615   4.737  1.00  0.90           C  
ATOM    927  OD1 ASP A 116      11.989   0.036   5.719  1.00  0.90           O  
ATOM    928  OD2 ASP A 116      12.583   0.081   3.610  1.00  0.90           O  
ATOM    929  N   LYS A 117      12.555   5.182   5.638  1.00  0.91           N  
ATOM    930  CA  LYS A 117      13.235   6.473   5.600  1.00  0.91           C  
ATOM    931  C   LYS A 117      12.896   7.310   6.830  1.00  0.91           C  
ATOM    932  CB  LYS A 117      12.866   7.237   4.328  1.00  0.91           C  
ATOM    933  O   LYS A 117      13.712   8.114   7.285  1.00  0.91           O  
ATOM    934  CG  LYS A 117      13.480   6.661   3.060  1.00  0.91           C  
ATOM    935  CD  LYS A 117      13.150   7.515   1.842  1.00  0.91           C  
ATOM    936  CE  LYS A 117      13.698   6.899   0.562  1.00  0.91           C  
ATOM    937  NZ  LYS A 117      13.288   7.676  -0.646  1.00  0.91           N  
ATOM    938  N   TYR A 118      11.787   7.110   7.371  1.00  0.93           N  
ATOM    939  CA  TYR A 118      11.339   7.967   8.462  1.00  0.93           C  
ATOM    940  C   TYR A 118      11.001   7.144   9.699  1.00  0.93           C  
ATOM    941  CB  TYR A 118      10.120   8.790   8.033  1.00  0.93           C  
ATOM    942  O   TYR A 118      10.197   6.212   9.632  1.00  0.93           O  
ATOM    943  CG  TYR A 118      10.388   9.709   6.867  1.00  0.93           C  
ATOM    944  CD1 TYR A 118      11.075  10.909   7.043  1.00  0.93           C  
ATOM    945  CD2 TYR A 118       9.955   9.382   5.587  1.00  0.93           C  
ATOM    946  CE1 TYR A 118      11.322  11.760   5.972  1.00  0.93           C  
ATOM    947  CE2 TYR A 118      10.196  10.226   4.508  1.00  0.93           C  
ATOM    948  OH  TYR A 118      11.123  12.250   3.645  1.00  0.93           O  
ATOM    949  CZ  TYR A 118      10.880  11.411   4.710  1.00  0.93           C  
ATOM    950  N   GLU A 119      11.710   7.505  10.860  1.00  0.90           N  
ATOM    951  CA  GLU A 119      11.478   6.831  12.134  1.00  0.90           C  
ATOM    952  C   GLU A 119      10.030   6.991  12.587  1.00  0.90           C  
ATOM    953  CB  GLU A 119      12.428   7.369  13.207  1.00  0.90           C  
ATOM    954  O   GLU A 119       9.466   8.085  12.507  1.00  0.90           O  
ATOM    955  CG  GLU A 119      12.419   6.560  14.497  1.00  0.90           C  
ATOM    956  CD  GLU A 119      13.400   7.078  15.536  1.00  0.90           C  
ATOM    957  OE1 GLU A 119      13.497   6.479  16.631  1.00  0.90           O  
ATOM    958  OE2 GLU A 119      14.077   8.092  15.254  1.00  0.90           O  
ATOM    959  N   GLY A 120       9.378   5.898  12.877  1.00  0.92           N  
ATOM    960  CA  GLY A 120       8.027   5.950  13.411  1.00  0.92           C  
ATOM    961  C   GLY A 120       6.957   5.788  12.348  1.00  0.92           C  
ATOM    962  O   GLY A 120       5.775   6.020  12.608  1.00  0.92           O  
ATOM    963  N   VAL A 121       7.460   5.554  11.108  1.00  0.95           N  
ATOM    964  CA  VAL A 121       6.529   5.390   9.996  1.00  0.95           C  
ATOM    965  C   VAL A 121       6.633   3.972   9.440  1.00  0.95           C  
ATOM    966  CB  VAL A 121       6.794   6.422   8.877  1.00  0.95           C  
ATOM    967  O   VAL A 121       7.733   3.478   9.183  1.00  0.95           O  
ATOM    968  CG1 VAL A 121       5.843   6.201   7.703  1.00  0.95           C  
ATOM    969  CG2 VAL A 121       6.657   7.844   9.420  1.00  0.95           C  
ATOM    970  N   THR A 122       5.486   3.341   9.310  1.00  0.94           N  
ATOM    971  CA  THR A 122       5.397   2.059   8.620  1.00  0.94           C  
ATOM    972  C   THR A 122       4.464   2.156   7.417  1.00  0.94           C  
ATOM    973  CB  THR A 122       4.906   0.948   9.567  1.00  0.94           C  
ATOM    974  O   THR A 122       3.504   2.930   7.430  1.00  0.94           O  
ATOM    975  CG2 THR A 122       5.868   0.755  10.734  1.00  0.94           C  
ATOM    976  OG1 THR A 122       3.616   1.302  10.079  1.00  0.94           O  
ATOM    977  N   ALA A 123       4.900   1.557   6.331  1.00  0.95           N  
ATOM    978  CA  ALA A 123       4.083   1.559   5.120  1.00  0.95           C  
ATOM    979  C   ALA A 123       3.675   0.141   4.731  1.00  0.95           C  
ATOM    980  CB  ALA A 123       4.836   2.226   3.972  1.00  0.95           C  
ATOM    981  O   ALA A 123       4.440  -0.807   4.924  1.00  0.95           O  
ATOM    982  N   GLN A 124       2.424  -0.017   4.270  1.00  0.95           N  
ATOM    983  CA  GLN A 124       1.946  -1.325   3.832  1.00  0.95           C  
ATOM    984  C   GLN A 124       1.027  -1.197   2.620  1.00  0.95           C  
ATOM    985  CB  GLN A 124       1.217  -2.040   4.970  1.00  0.95           C  
ATOM    986  O   GLN A 124       0.432  -0.141   2.395  1.00  0.95           O  
ATOM    987  CG  GLN A 124      -0.015  -1.298   5.474  1.00  0.95           C  
ATOM    988  CD  GLN A 124      -0.641  -1.957   6.688  1.00  0.95           C  
ATOM    989  NE2 GLN A 124      -1.815  -1.478   7.083  1.00  0.95           N  
ATOM    990  OE1 GLN A 124      -0.074  -2.890   7.266  1.00  0.95           O  
ATOM    991  N   PRO A 125       1.093  -2.232   1.813  1.00  0.93           N  
ATOM    992  CA  PRO A 125       0.183  -2.212   0.665  1.00  0.93           C  
ATOM    993  C   PRO A 125      -1.284  -2.328   1.074  1.00  0.93           C  
ATOM    994  CB  PRO A 125       0.620  -3.430  -0.153  1.00  0.93           C  
ATOM    995  O   PRO A 125      -1.610  -3.052   2.018  1.00  0.93           O  
ATOM    996  CG  PRO A 125       1.200  -4.375   0.849  1.00  0.93           C  
ATOM    997  CD  PRO A 125       1.839  -3.573   1.947  1.00  0.93           C  
ATOM    998  N   VAL A 126      -2.151  -1.519   0.288  1.00  0.94           N  
ATOM    999  CA  VAL A 126      -3.585  -1.629   0.534  1.00  0.94           C  
ATOM   1000  C   VAL A 126      -4.339  -1.613  -0.793  1.00  0.94           C  
ATOM   1001  CB  VAL A 126      -4.092  -0.492   1.450  1.00  0.94           C  
ATOM   1002  O   VAL A 126      -3.859  -1.051  -1.781  1.00  0.94           O  
ATOM   1003  CG1 VAL A 126      -3.420  -0.561   2.820  1.00  0.94           C  
ATOM   1004  CG2 VAL A 126      -3.847   0.867   0.798  1.00  0.94           C  
ATOM   1005  N   GLU A 127      -5.396  -2.378  -0.836  1.00  0.91           N  
ATOM   1006  CA  GLU A 127      -6.326  -2.274  -1.957  1.00  0.91           C  
ATOM   1007  C   GLU A 127      -7.314  -1.130  -1.750  1.00  0.91           C  
ATOM   1008  CB  GLU A 127      -7.080  -3.591  -2.155  1.00  0.91           C  
ATOM   1009  O   GLU A 127      -8.080  -1.132  -0.784  1.00  0.91           O  
ATOM   1010  CG  GLU A 127      -7.906  -3.641  -3.432  1.00  0.91           C  
ATOM   1011  CD  GLU A 127      -8.596  -4.979  -3.648  1.00  0.91           C  
ATOM   1012  OE1 GLU A 127      -9.321  -5.132  -4.658  1.00  0.91           O  
ATOM   1013  OE2 GLU A 127      -8.412  -5.881  -2.801  1.00  0.91           O  
ATOM   1014  N   PHE A 128      -7.274  -0.239  -2.685  1.00  0.90           N  
ATOM   1015  CA  PHE A 128      -8.104   0.950  -2.533  1.00  0.90           C  
ATOM   1016  C   PHE A 128      -9.560   0.639  -2.860  1.00  0.90           C  
ATOM   1017  CB  PHE A 128      -7.595   2.081  -3.432  1.00  0.90           C  
ATOM   1018  O   PHE A 128      -9.860   0.094  -3.924  1.00  0.90           O  
ATOM   1019  CG  PHE A 128      -8.264   3.405  -3.180  1.00  0.90           C  
ATOM   1020  CD1 PHE A 128      -9.423   3.755  -3.862  1.00  0.90           C  
ATOM   1021  CD2 PHE A 128      -7.734   4.300  -2.260  1.00  0.90           C  
ATOM   1022  CE1 PHE A 128     -10.045   4.980  -3.630  1.00  0.90           C  
ATOM   1023  CE2 PHE A 128      -8.349   5.526  -2.023  1.00  0.90           C  
ATOM   1024  CZ  PHE A 128      -9.504   5.864  -2.710  1.00  0.90           C  
ATOM   1025  N   SER A 129     -10.374   0.845  -1.947  1.00  0.92           N  
ATOM   1026  CA  SER A 129     -11.824   0.896  -2.103  1.00  0.92           C  
ATOM   1027  C   SER A 129     -12.438   1.966  -1.207  1.00  0.92           C  
ATOM   1028  CB  SER A 129     -12.446  -0.465  -1.786  1.00  0.92           C  
ATOM   1029  O   SER A 129     -11.858   2.335  -0.184  1.00  0.92           O  
ATOM   1030  OG  SER A 129     -12.376  -0.739  -0.397  1.00  0.92           O  
ATOM   1031  N   GLU A 130     -13.455   2.557  -1.706  1.00  0.92           N  
ATOM   1032  CA  GLU A 130     -14.065   3.623  -0.917  1.00  0.92           C  
ATOM   1033  C   GLU A 130     -14.428   3.136   0.483  1.00  0.92           C  
ATOM   1034  CB  GLU A 130     -15.308   4.171  -1.622  1.00  0.92           C  
ATOM   1035  O   GLU A 130     -14.117   3.796   1.476  1.00  0.92           O  
ATOM   1036  CG  GLU A 130     -15.002   4.935  -2.902  1.00  0.92           C  
ATOM   1037  CD  GLU A 130     -16.229   5.589  -3.518  1.00  0.92           C  
ATOM   1038  OE1 GLU A 130     -16.078   6.388  -4.469  1.00  0.92           O  
ATOM   1039  OE2 GLU A 130     -17.351   5.300  -3.045  1.00  0.92           O  
ATOM   1040  N   ASN A 131     -14.971   1.963   0.586  1.00  0.88           N  
ATOM   1041  CA  ASN A 131     -15.322   1.398   1.885  1.00  0.88           C  
ATOM   1042  C   ASN A 131     -14.080   0.997   2.675  1.00  0.88           C  
ATOM   1043  CB  ASN A 131     -16.253   0.196   1.714  1.00  0.88           C  
ATOM   1044  O   ASN A 131     -14.041   1.148   3.898  1.00  0.88           O  
ATOM   1045  CG  ASN A 131     -17.628   0.590   1.210  1.00  0.88           C  
ATOM   1046  ND2 ASN A 131     -18.246  -0.286   0.426  1.00  0.88           N  
ATOM   1047  OD1 ASN A 131     -18.130   1.673   1.522  1.00  0.88           O  
ATOM   1048  N   GLY A 132     -13.145   0.576   1.943  1.00  0.89           N  
ATOM   1049  CA  GLY A 132     -11.890   0.195   2.570  1.00  0.89           C  
ATOM   1050  C   GLY A 132     -11.172   1.359   3.226  1.00  0.89           C  
ATOM   1051  O   GLY A 132     -10.614   1.217   4.315  1.00  0.89           O  
ATOM   1052  N   VAL A 133     -11.174   2.477   2.453  1.00  0.87           N  
ATOM   1053  CA  VAL A 133     -10.549   3.690   2.970  1.00  0.87           C  
ATOM   1054  C   VAL A 133     -11.203   4.085   4.292  1.00  0.87           C  
ATOM   1055  CB  VAL A 133     -10.648   4.855   1.959  1.00  0.87           C  
ATOM   1056  O   VAL A 133     -10.513   4.323   5.286  1.00  0.87           O  
ATOM   1057  CG1 VAL A 133     -10.237   6.173   2.612  1.00  0.87           C  
ATOM   1058  CG2 VAL A 133      -9.783   4.570   0.732  1.00  0.87           C  
ATOM   1059  N   ILE A 134     -12.537   4.020   4.291  1.00  0.88           N  
ATOM   1060  CA  ILE A 134     -13.297   4.425   5.469  1.00  0.88           C  
ATOM   1061  C   ILE A 134     -12.996   3.479   6.629  1.00  0.88           C  
ATOM   1062  CB  ILE A 134     -14.815   4.452   5.180  1.00  0.88           C  
ATOM   1063  O   ILE A 134     -12.642   3.922   7.724  1.00  0.88           O  
ATOM   1064  CG1 ILE A 134     -15.138   5.514   4.122  1.00  0.88           C  
ATOM   1065  CG2 ILE A 134     -15.605   4.704   6.468  1.00  0.88           C  
ATOM   1066  CD1 ILE A 134     -16.576   5.471   3.622  1.00  0.88           C  
ATOM   1067  N   ASP A 135     -13.024   2.199   6.301  1.00  0.88           N  
ATOM   1068  CA  ASP A 135     -12.844   1.186   7.336  1.00  0.88           C  
ATOM   1069  C   ASP A 135     -11.437   1.246   7.926  1.00  0.88           C  
ATOM   1070  CB  ASP A 135     -13.119  -0.211   6.774  1.00  0.88           C  
ATOM   1071  O   ASP A 135     -11.270   1.253   9.147  1.00  0.88           O  
ATOM   1072  CG  ASP A 135     -14.586  -0.445   6.459  1.00  0.88           C  
ATOM   1073  OD1 ASP A 135     -15.444   0.328   6.939  1.00  0.88           O  
ATOM   1074  OD2 ASP A 135     -14.888  -1.412   5.727  1.00  0.88           O  
ATOM   1075  N   ASN A 136     -10.449   1.348   7.059  1.00  0.91           N  
ATOM   1076  CA  ASN A 136      -9.052   1.309   7.478  1.00  0.91           C  
ATOM   1077  C   ASN A 136      -8.672   2.550   8.280  1.00  0.91           C  
ATOM   1078  CB  ASN A 136      -8.132   1.158   6.264  1.00  0.91           C  
ATOM   1079  O   ASN A 136      -7.970   2.452   9.287  1.00  0.91           O  
ATOM   1080  CG  ASN A 136      -8.122  -0.253   5.711  1.00  0.91           C  
ATOM   1081  ND2 ASN A 136      -8.180  -0.373   4.390  1.00  0.91           N  
ATOM   1082  OD1 ASN A 136      -8.063  -1.228   6.465  1.00  0.91           O  
ATOM   1083  N   LEU A 137      -9.180   3.695   7.851  1.00  0.93           N  
ATOM   1084  CA  LEU A 137      -8.828   4.940   8.524  1.00  0.93           C  
ATOM   1085  C   LEU A 137      -9.614   5.099   9.821  1.00  0.93           C  
ATOM   1086  CB  LEU A 137      -9.088   6.138   7.606  1.00  0.93           C  
ATOM   1087  O   LEU A 137      -9.040   5.412  10.866  1.00  0.93           O  
ATOM   1088  CG  LEU A 137      -8.172   6.270   6.388  1.00  0.93           C  
ATOM   1089  CD1 LEU A 137      -8.618   7.438   5.515  1.00  0.93           C  
ATOM   1090  CD2 LEU A 137      -6.722   6.445   6.825  1.00  0.93           C  
ATOM   1091  N   PHE A 138     -10.873   4.723   9.830  1.00  0.88           N  
ATOM   1092  CA  PHE A 138     -11.726   4.952  10.990  1.00  0.88           C  
ATOM   1093  C   PHE A 138     -11.477   3.897  12.062  1.00  0.88           C  
ATOM   1094  CB  PHE A 138     -13.203   4.947  10.582  1.00  0.88           C  
ATOM   1095  O   PHE A 138     -11.604   4.177  13.256  1.00  0.88           O  
ATOM   1096  CG  PHE A 138     -13.681   6.257  10.015  1.00  0.88           C  
ATOM   1097  CD1 PHE A 138     -14.248   7.221  10.839  1.00  0.88           C  
ATOM   1098  CD2 PHE A 138     -13.562   6.524   8.658  1.00  0.88           C  
ATOM   1099  CE1 PHE A 138     -14.691   8.434  10.318  1.00  0.88           C  
ATOM   1100  CE2 PHE A 138     -14.002   7.734   8.129  1.00  0.88           C  
ATOM   1101  CZ  PHE A 138     -14.567   8.687   8.960  1.00  0.88           C  
ATOM   1102  N   ASP A 139     -11.014   2.696  11.563  1.00  0.84           N  
ATOM   1103  CA  ASP A 139     -10.677   1.642  12.515  1.00  0.84           C  
ATOM   1104  C   ASP A 139      -9.239   1.785  13.007  1.00  0.84           C  
ATOM   1105  CB  ASP A 139     -10.882   0.263  11.885  1.00  0.84           C  
ATOM   1106  O   ASP A 139      -8.768   0.978  13.811  1.00  0.84           O  
ATOM   1107  CG  ASP A 139     -12.345  -0.066  11.641  1.00  0.84           C  
ATOM   1108  OD1 ASP A 139     -13.226   0.604  12.223  1.00  0.84           O  
ATOM   1109  OD2 ASP A 139     -12.619  -1.006  10.864  1.00  0.84           O  
ATOM   1110  N   ARG A 140      -8.501   2.871  12.464  1.00  0.84           N  
ATOM   1111  CA  ARG A 140      -7.134   3.250  12.805  1.00  0.84           C  
ATOM   1112  C   ARG A 140      -6.162   2.111  12.517  1.00  0.84           C  
ATOM   1113  CB  ARG A 140      -7.040   3.659  14.277  1.00  0.84           C  
ATOM   1114  O   ARG A 140      -5.194   1.912  13.253  1.00  0.84           O  
ATOM   1115  CG  ARG A 140      -7.772   4.950  14.605  1.00  0.84           C  
ATOM   1116  CD  ARG A 140      -7.268   5.570  15.901  1.00  0.84           C  
ATOM   1117  NE  ARG A 140      -7.802   6.915  16.099  1.00  0.84           N  
ATOM   1118  NH1 ARG A 140      -6.376   7.448  17.837  1.00  0.84           N  
ATOM   1119  NH2 ARG A 140      -7.923   8.975  17.107  1.00  0.84           N  
ATOM   1120  CZ  ARG A 140      -7.366   7.776  17.014  1.00  0.84           C  
ATOM   1121  N   GLN A 141      -6.622   1.235  11.612  1.00  0.89           N  
ATOM   1122  CA  GLN A 141      -5.650   0.277  11.094  1.00  0.89           C  
ATOM   1123  C   GLN A 141      -4.550   0.981  10.305  1.00  0.89           C  
ATOM   1124  CB  GLN A 141      -6.341  -0.767  10.216  1.00  0.89           C  
ATOM   1125  O   GLN A 141      -3.409   0.516  10.271  1.00  0.89           O  
ATOM   1126  CG  GLN A 141      -7.277  -1.693  10.981  1.00  0.89           C  
ATOM   1127  CD  GLN A 141      -7.893  -2.764  10.101  1.00  0.89           C  
ATOM   1128  NE2 GLN A 141      -8.655  -3.666  10.709  1.00  0.89           N  
ATOM   1129  OE1 GLN A 141      -7.687  -2.779   8.883  1.00  0.89           O  
ATOM   1130  N   LEU A 142      -4.963   2.053   9.697  1.00  0.94           N  
ATOM   1131  CA  LEU A 142      -4.068   2.944   8.967  1.00  0.94           C  
ATOM   1132  C   LEU A 142      -4.245   4.388   9.427  1.00  0.94           C  
ATOM   1133  CB  LEU A 142      -4.320   2.842   7.461  1.00  0.94           C  
ATOM   1134  O   LEU A 142      -5.341   4.786   9.828  1.00  0.94           O  
ATOM   1135  CG  LEU A 142      -4.201   1.446   6.847  1.00  0.94           C  
ATOM   1136  CD1 LEU A 142      -4.644   1.470   5.387  1.00  0.94           C  
ATOM   1137  CD2 LEU A 142      -2.772   0.929   6.969  1.00  0.94           C  
ATOM   1138  N   ASP A 143      -3.105   5.089   9.393  1.00  0.95           N  
ATOM   1139  CA  ASP A 143      -3.187   6.518   9.679  1.00  0.95           C  
ATOM   1140  C   ASP A 143      -3.387   7.325   8.398  1.00  0.95           C  
ATOM   1141  CB  ASP A 143      -1.928   6.993  10.408  1.00  0.95           C  
ATOM   1142  O   ASP A 143      -4.069   8.352   8.404  1.00  0.95           O  
ATOM   1143  CG  ASP A 143      -1.732   6.317  11.753  1.00  0.95           C  
ATOM   1144  OD1 ASP A 143      -2.613   6.437  12.631  1.00  0.95           O  
ATOM   1145  OD2 ASP A 143      -0.685   5.660  11.938  1.00  0.95           O  
ATOM   1146  N   PHE A 144      -2.850   6.871   7.411  1.00  0.97           N  
ATOM   1147  CA  PHE A 144      -2.925   7.534   6.115  1.00  0.97           C  
ATOM   1148  C   PHE A 144      -3.067   6.514   4.992  1.00  0.97           C  
ATOM   1149  CB  PHE A 144      -1.685   8.403   5.882  1.00  0.97           C  
ATOM   1150  O   PHE A 144      -2.637   5.367   5.130  1.00  0.97           O  
ATOM   1151  CG  PHE A 144      -1.451   9.429   6.957  1.00  0.97           C  
ATOM   1152  CD1 PHE A 144      -2.107  10.654   6.924  1.00  0.97           C  
ATOM   1153  CD2 PHE A 144      -0.575   9.169   8.003  1.00  0.97           C  
ATOM   1154  CE1 PHE A 144      -1.893  11.605   7.918  1.00  0.97           C  
ATOM   1155  CE2 PHE A 144      -0.356  10.115   9.000  1.00  0.97           C  
ATOM   1156  CZ  PHE A 144      -1.015  11.333   8.955  1.00  0.97           C  
ATOM   1157  N   ILE A 145      -3.704   6.979   3.932  1.00  0.97           N  
ATOM   1158  CA  ILE A 145      -3.734   6.229   2.680  1.00  0.97           C  
ATOM   1159  C   ILE A 145      -3.299   7.131   1.528  1.00  0.97           C  
ATOM   1160  CB  ILE A 145      -5.138   5.646   2.405  1.00  0.97           C  
ATOM   1161  O   ILE A 145      -3.817   8.239   1.369  1.00  0.97           O  
ATOM   1162  CG1 ILE A 145      -5.548   4.687   3.528  1.00  0.97           C  
ATOM   1163  CG2 ILE A 145      -5.173   4.942   1.045  1.00  0.97           C  
ATOM   1164  CD1 ILE A 145      -6.987   4.201   3.432  1.00  0.97           C  
ATOM   1165  N   ILE A 146      -2.341   6.650   0.783  1.00  0.97           N  
ATOM   1166  CA  ILE A 146      -1.923   7.336  -0.435  1.00  0.97           C  
ATOM   1167  C   ILE A 146      -2.455   6.590  -1.656  1.00  0.97           C  
ATOM   1168  CB  ILE A 146      -0.385   7.463  -0.512  1.00  0.97           C  
ATOM   1169  O   ILE A 146      -2.225   5.387  -1.805  1.00  0.97           O  
ATOM   1170  CG1 ILE A 146       0.152   8.200   0.720  1.00  0.97           C  
ATOM   1171  CG2 ILE A 146       0.034   8.175  -1.802  1.00  0.97           C  
ATOM   1172  CD1 ILE A 146       1.672   8.249   0.799  1.00  0.97           C  
ATOM   1173  N   SER A 147      -3.162   7.350  -2.503  1.00  0.95           N  
ATOM   1174  CA  SER A 147      -3.759   6.675  -3.651  1.00  0.95           C  
ATOM   1175  C   SER A 147      -3.892   7.620  -4.840  1.00  0.95           C  
ATOM   1176  CB  SER A 147      -5.132   6.107  -3.285  1.00  0.95           C  
ATOM   1177  O   SER A 147      -4.088   8.825  -4.664  1.00  0.95           O  
ATOM   1178  OG  SER A 147      -5.742   5.502  -4.412  1.00  0.95           O  
ATOM   1179  N   PRO A 148      -3.735   7.027  -6.069  1.00  0.93           N  
ATOM   1180  CA  PRO A 148      -4.037   7.838  -7.251  1.00  0.93           C  
ATOM   1181  C   PRO A 148      -5.535   7.951  -7.522  1.00  0.93           C  
ATOM   1182  CB  PRO A 148      -3.332   7.087  -8.383  1.00  0.93           C  
ATOM   1183  O   PRO A 148      -5.947   8.652  -8.450  1.00  0.93           O  
ATOM   1184  CG  PRO A 148      -3.378   5.650  -7.976  1.00  0.93           C  
ATOM   1185  CD  PRO A 148      -3.243   5.573  -6.482  1.00  0.93           C  
ATOM   1186  N   GLN A 149      -6.322   7.170  -6.770  1.00  0.92           N  
ATOM   1187  CA  GLN A 149      -7.765   7.113  -6.979  1.00  0.92           C  
ATOM   1188  C   GLN A 149      -8.487   8.141  -6.112  1.00  0.92           C  
ATOM   1189  CB  GLN A 149      -8.296   5.710  -6.682  1.00  0.92           C  
ATOM   1190  O   GLN A 149      -8.166   8.301  -4.933  1.00  0.92           O  
ATOM   1191  CG  GLN A 149      -7.681   4.622  -7.552  1.00  0.92           C  
ATOM   1192  CD  GLN A 149      -8.250   3.246  -7.262  1.00  0.92           C  
ATOM   1193  NE2 GLN A 149      -7.371   2.278  -7.029  1.00  0.92           N  
ATOM   1194  OE1 GLN A 149      -9.470   3.055  -7.247  1.00  0.92           O  
ATOM   1195  N   HIS A 150      -9.407   8.790  -6.800  1.00  0.94           N  
ATOM   1196  CA  HIS A 150     -10.214   9.783  -6.100  1.00  0.94           C  
ATOM   1197  C   HIS A 150     -11.503   9.168  -5.566  1.00  0.94           C  
ATOM   1198  CB  HIS A 150     -10.536  10.959  -7.024  1.00  0.94           C  
ATOM   1199  O   HIS A 150     -12.119   8.333  -6.230  1.00  0.94           O  
ATOM   1200  CG  HIS A 150     -10.992  12.185  -6.299  1.00  0.94           C  
ATOM   1201  CD2 HIS A 150     -10.291  13.199  -5.740  1.00  0.94           C  
ATOM   1202  ND1 HIS A 150     -12.323  12.468  -6.080  1.00  0.94           N  
ATOM   1203  CE1 HIS A 150     -12.420  13.608  -5.416  1.00  0.94           C  
ATOM   1204  NE2 HIS A 150     -11.202  14.072  -5.197  1.00  0.94           N  
ATOM   1205  N   VAL A 151     -11.828   9.473  -4.322  1.00  0.93           N  
ATOM   1206  CA  VAL A 151     -13.046   8.918  -3.740  1.00  0.93           C  
ATOM   1207  C   VAL A 151     -14.266   9.636  -4.311  1.00  0.93           C  
ATOM   1208  CB  VAL A 151     -13.038   9.024  -2.199  1.00  0.93           C  
ATOM   1209  O   VAL A 151     -14.145  10.727  -4.874  1.00  0.93           O  
ATOM   1210  CG1 VAL A 151     -11.972   8.108  -1.600  1.00  0.93           C  
ATOM   1211  CG2 VAL A 151     -12.809  10.470  -1.765  1.00  0.93           C  
ATOM   1212  N   SER A 152     -15.442   9.024  -4.280  1.00  0.93           N  
ATOM   1213  CA  SER A 152     -16.698   9.617  -4.727  1.00  0.93           C  
ATOM   1214  C   SER A 152     -17.081  10.816  -3.866  1.00  0.93           C  
ATOM   1215  CB  SER A 152     -17.821   8.579  -4.700  1.00  0.93           C  
ATOM   1216  O   SER A 152     -16.505  11.028  -2.797  1.00  0.93           O  
ATOM   1217  OG  SER A 152     -18.143   8.221  -3.367  1.00  0.93           O  
ATOM   1218  N   ALA A 153     -18.019  11.635  -4.327  1.00  0.94           N  
ATOM   1219  CA  ALA A 153     -18.531  12.789  -3.593  1.00  0.94           C  
ATOM   1220  C   ALA A 153     -19.092  12.373  -2.237  1.00  0.94           C  
ATOM   1221  CB  ALA A 153     -19.602  13.507  -4.411  1.00  0.94           C  
ATOM   1222  O   ALA A 153     -18.947  13.097  -1.249  1.00  0.94           O  
ATOM   1223  N   ARG A 154     -19.666  11.215  -2.213  1.00  0.92           N  
ATOM   1224  CA  ARG A 154     -20.247  10.682  -0.985  1.00  0.92           C  
ATOM   1225  C   ARG A 154     -19.189  10.537   0.103  1.00  0.92           C  
ATOM   1226  CB  ARG A 154     -20.916   9.331  -1.249  1.00  0.92           C  
ATOM   1227  O   ARG A 154     -19.403  10.956   1.243  1.00  0.92           O  
ATOM   1228  CG  ARG A 154     -21.591   8.729  -0.027  1.00  0.92           C  
ATOM   1229  CD  ARG A 154     -22.242   7.390  -0.344  1.00  0.92           C  
ATOM   1230  NE  ARG A 154     -21.246   6.348  -0.578  1.00  0.92           N  
ATOM   1231  NH1 ARG A 154     -22.642   4.597  -0.010  1.00  0.92           N  
ATOM   1232  NH2 ARG A 154     -20.482   4.184  -0.656  1.00  0.92           N  
ATOM   1233  CZ  ARG A 154     -21.459   5.045  -0.414  1.00  0.92           C  
ATOM   1234  N   VAL A 155     -18.106   9.978  -0.185  1.00  0.90           N  
ATOM   1235  CA  VAL A 155     -17.028   9.736   0.768  1.00  0.90           C  
ATOM   1236  C   VAL A 155     -16.354  11.057   1.133  1.00  0.90           C  
ATOM   1237  CB  VAL A 155     -15.986   8.743   0.208  1.00  0.90           C  
ATOM   1238  O   VAL A 155     -15.940  11.254   2.278  1.00  0.90           O  
ATOM   1239  CG1 VAL A 155     -14.812   8.589   1.173  1.00  0.90           C  
ATOM   1240  CG2 VAL A 155     -16.636   7.388  -0.068  1.00  0.90           C  
ATOM   1241  N   GLN A 156     -16.295  11.967   0.200  1.00  0.92           N  
ATOM   1242  CA  GLN A 156     -15.678  13.272   0.413  1.00  0.92           C  
ATOM   1243  C   GLN A 156     -16.423  14.065   1.483  1.00  0.92           C  
ATOM   1244  CB  GLN A 156     -15.636  14.066  -0.894  1.00  0.92           C  
ATOM   1245  O   GLN A 156     -15.825  14.880   2.188  1.00  0.92           O  
ATOM   1246  CG  GLN A 156     -14.614  13.547  -1.896  1.00  0.92           C  
ATOM   1247  CD  GLN A 156     -14.572  14.369  -3.171  1.00  0.92           C  
ATOM   1248  NE2 GLN A 156     -14.008  13.795  -4.228  1.00  0.92           N  
ATOM   1249  OE1 GLN A 156     -15.045  15.509  -3.206  1.00  0.92           O  
ATOM   1250  N   GLU A 157     -17.751  13.757   1.526  1.00  0.91           N  
ATOM   1251  CA  GLU A 157     -18.622  14.529   2.407  1.00  0.91           C  
ATOM   1252  C   GLU A 157     -18.575  13.994   3.836  1.00  0.91           C  
ATOM   1253  CB  GLU A 157     -20.062  14.517   1.888  1.00  0.91           C  
ATOM   1254  O   GLU A 157     -19.201  14.558   4.736  1.00  0.91           O  
ATOM   1255  CG  GLU A 157     -20.259  15.307   0.602  1.00  0.91           C  
ATOM   1256  CD  GLU A 157     -21.664  15.188   0.034  1.00  0.91           C  
ATOM   1257  OE1 GLU A 157     -21.941  15.787  -1.030  1.00  0.91           O  
ATOM   1258  OE2 GLU A 157     -22.495  14.491   0.658  1.00  0.91           O  
ATOM   1259  N   LEU A 158     -17.812  12.932   4.035  1.00  0.90           N  
ATOM   1260  CA  LEU A 158     -17.682  12.431   5.399  1.00  0.90           C  
ATOM   1261  C   LEU A 158     -16.986  13.455   6.290  1.00  0.90           C  
ATOM   1262  CB  LEU A 158     -16.905  11.112   5.414  1.00  0.90           C  
ATOM   1263  O   LEU A 158     -15.939  13.993   5.924  1.00  0.90           O  
ATOM   1264  CG  LEU A 158     -17.620   9.897   4.821  1.00  0.90           C  
ATOM   1265  CD1 LEU A 158     -16.683   8.694   4.789  1.00  0.90           C  
ATOM   1266  CD2 LEU A 158     -18.881   9.578   5.618  1.00  0.90           C  
ATOM   1267  N   GLU A 159     -17.650  13.811   7.416  1.00  0.86           N  
ATOM   1268  CA  GLU A 159     -17.254  14.896   8.309  1.00  0.86           C  
ATOM   1269  C   GLU A 159     -15.868  14.649   8.897  1.00  0.86           C  
ATOM   1270  CB  GLU A 159     -18.279  15.070   9.432  1.00  0.86           C  
ATOM   1271  O   GLU A 159     -15.083  15.585   9.065  1.00  0.86           O  
ATOM   1272  CG  GLU A 159     -19.556  15.772   8.997  1.00  0.86           C  
ATOM   1273  CD  GLU A 159     -20.508  16.055  10.148  1.00  0.86           C  
ATOM   1274  OE1 GLU A 159     -21.580  16.658   9.915  1.00  0.86           O  
ATOM   1275  OE2 GLU A 159     -20.179  15.672  11.292  1.00  0.86           O  
ATOM   1276  N   ASN A 160     -15.413  13.465   8.881  1.00  0.89           N  
ATOM   1277  CA  ASN A 160     -14.189  13.165   9.617  1.00  0.89           C  
ATOM   1278  C   ASN A 160     -13.056  12.759   8.679  1.00  0.89           C  
ATOM   1279  CB  ASN A 160     -14.441  12.066  10.652  1.00  0.89           C  
ATOM   1280  O   ASN A 160     -11.971  12.391   9.132  1.00  0.89           O  
ATOM   1281  CG  ASN A 160     -15.377  12.509  11.759  1.00  0.89           C  
ATOM   1282  ND2 ASN A 160     -16.211  11.592  12.233  1.00  0.89           N  
ATOM   1283  OD1 ASN A 160     -15.350  13.668  12.184  1.00  0.89           O  
ATOM   1284  N   LEU A 161     -13.295  12.793   7.460  1.00  0.93           N  
ATOM   1285  CA  LEU A 161     -12.285  12.408   6.480  1.00  0.93           C  
ATOM   1286  C   LEU A 161     -11.645  13.638   5.846  1.00  0.93           C  
ATOM   1287  CB  LEU A 161     -12.902  11.522   5.394  1.00  0.93           C  
ATOM   1288  O   LEU A 161     -12.341  14.596   5.500  1.00  0.93           O  
ATOM   1289  CG  LEU A 161     -11.947  11.007   4.316  1.00  0.93           C  
ATOM   1290  CD1 LEU A 161     -11.028   9.935   4.891  1.00  0.93           C  
ATOM   1291  CD2 LEU A 161     -12.728  10.466   3.124  1.00  0.93           C  
ATOM   1292  N   THR A 162     -10.387  13.712   5.786  1.00  0.95           N  
ATOM   1293  CA  THR A 162      -9.633  14.757   5.102  1.00  0.95           C  
ATOM   1294  C   THR A 162      -8.942  14.201   3.860  1.00  0.95           C  
ATOM   1295  CB  THR A 162      -8.585  15.392   6.035  1.00  0.95           C  
ATOM   1296  O   THR A 162      -8.323  13.136   3.912  1.00  0.95           O  
ATOM   1297  CG2 THR A 162      -7.831  16.515   5.331  1.00  0.95           C  
ATOM   1298  OG1 THR A 162      -9.243  15.924   7.191  1.00  0.95           O  
ATOM   1299  N   ILE A 163      -9.173  14.885   2.761  1.00  0.97           N  
ATOM   1300  CA  ILE A 163      -8.512  14.533   1.509  1.00  0.97           C  
ATOM   1301  C   ILE A 163      -7.551  15.648   1.102  1.00  0.97           C  
ATOM   1302  CB  ILE A 163      -9.538  14.272   0.383  1.00  0.97           C  
ATOM   1303  O   ILE A 163      -7.975  16.772   0.825  1.00  0.97           O  
ATOM   1304  CG1 ILE A 163     -10.588  13.254   0.842  1.00  0.97           C  
ATOM   1305  CG2 ILE A 163      -8.832  13.796  -0.890  1.00  0.97           C  
ATOM   1306  CD1 ILE A 163     -11.794  13.149  -0.081  1.00  0.97           C  
ATOM   1307  N   SER A 164      -6.312  15.286   1.111  1.00  0.97           N  
ATOM   1308  CA  SER A 164      -5.304  16.259   0.702  1.00  0.97           C  
ATOM   1309  C   SER A 164      -4.724  15.913  -0.665  1.00  0.97           C  
ATOM   1310  CB  SER A 164      -4.181  16.336   1.738  1.00  0.97           C  
ATOM   1311  O   SER A 164      -4.308  14.776  -0.898  1.00  0.97           O  
ATOM   1312  OG  SER A 164      -4.698  16.663   3.016  1.00  0.97           O  
ATOM   1313  N   GLU A 165      -4.794  16.846  -1.573  1.00  0.97           N  
ATOM   1314  CA  GLU A 165      -4.154  16.653  -2.871  1.00  0.97           C  
ATOM   1315  C   GLU A 165      -2.636  16.760  -2.759  1.00  0.97           C  
ATOM   1316  CB  GLU A 165      -4.680  17.670  -3.886  1.00  0.97           C  
ATOM   1317  O   GLU A 165      -2.115  17.745  -2.230  1.00  0.97           O  
ATOM   1318  CG  GLU A 165      -4.300  17.355  -5.326  1.00  0.97           C  
ATOM   1319  CD  GLU A 165      -4.951  18.287  -6.336  1.00  0.97           C  
ATOM   1320  OE1 GLU A 165      -4.617  18.206  -7.540  1.00  0.97           O  
ATOM   1321  OE2 GLU A 165      -5.801  19.105  -5.920  1.00  0.97           O  
ATOM   1322  N   LEU A 166      -1.963  15.664  -3.170  1.00  0.96           N  
ATOM   1323  CA  LEU A 166      -0.504  15.666  -3.174  1.00  0.96           C  
ATOM   1324  C   LEU A 166       0.035  16.282  -4.460  1.00  0.96           C  
ATOM   1325  CB  LEU A 166       0.034  14.242  -3.011  1.00  0.96           C  
ATOM   1326  O   LEU A 166      -0.672  16.342  -5.469  1.00  0.96           O  
ATOM   1327  CG  LEU A 166      -0.354  13.513  -1.723  1.00  0.96           C  
ATOM   1328  CD1 LEU A 166       0.145  12.073  -1.759  1.00  0.96           C  
ATOM   1329  CD2 LEU A 166       0.200  14.247  -0.507  1.00  0.96           C  
ATOM   1330  N   PRO A 167       1.228  16.849  -4.389  1.00  0.92           N  
ATOM   1331  CA  PRO A 167       1.829  17.265  -5.658  1.00  0.92           C  
ATOM   1332  C   PRO A 167       1.885  16.134  -6.683  1.00  0.92           C  
ATOM   1333  CB  PRO A 167       3.239  17.704  -5.254  1.00  0.92           C  
ATOM   1334  O   PRO A 167       2.295  15.018  -6.355  1.00  0.92           O  
ATOM   1335  CG  PRO A 167       3.127  18.061  -3.807  1.00  0.92           C  
ATOM   1336  CD  PRO A 167       2.109  17.159  -3.171  1.00  0.92           C  
ATOM   1337  N   PRO A 168       1.337  16.441  -7.871  1.00  0.93           N  
ATOM   1338  CA  PRO A 168       1.315  15.360  -8.859  1.00  0.93           C  
ATOM   1339  C   PRO A 168       2.709  14.830  -9.186  1.00  0.93           C  
ATOM   1340  CB  PRO A 168       0.679  16.017 -10.087  1.00  0.93           C  
ATOM   1341  O   PRO A 168       3.687  15.581  -9.134  1.00  0.93           O  
ATOM   1342  CG  PRO A 168       0.950  17.477  -9.922  1.00  0.93           C  
ATOM   1343  CD  PRO A 168       1.019  17.787  -8.454  1.00  0.93           C  
ATOM   1344  N   LEU A 169       2.706  13.485  -9.437  1.00  0.92           N  
ATOM   1345  CA  LEU A 169       3.956  12.866  -9.864  1.00  0.92           C  
ATOM   1346  C   LEU A 169       4.222  13.143 -11.340  1.00  0.92           C  
ATOM   1347  CB  LEU A 169       3.920  11.356  -9.614  1.00  0.92           C  
ATOM   1348  O   LEU A 169       3.388  12.835 -12.194  1.00  0.92           O  
ATOM   1349  CG  LEU A 169       3.842  10.913  -8.153  1.00  0.92           C  
ATOM   1350  CD1 LEU A 169       3.600   9.409  -8.067  1.00  0.92           C  
ATOM   1351  CD2 LEU A 169       5.117  11.297  -7.409  1.00  0.92           C  
ATOM   1352  N   ARG A 170       5.343  13.803 -11.618  1.00  0.94           N  
ATOM   1353  CA  ARG A 170       5.740  13.962 -13.013  1.00  0.94           C  
ATOM   1354  C   ARG A 170       6.293  12.658 -13.577  1.00  0.94           C  
ATOM   1355  CB  ARG A 170       6.779  15.076 -13.153  1.00  0.94           C  
ATOM   1356  O   ARG A 170       7.218  12.073 -13.010  1.00  0.94           O  
ATOM   1357  CG  ARG A 170       7.168  15.379 -14.592  1.00  0.94           C  
ATOM   1358  CD  ARG A 170       8.187  16.506 -14.675  1.00  0.94           C  
ATOM   1359  NE  ARG A 170       8.596  16.762 -16.053  1.00  0.94           N  
ATOM   1360  NH1 ARG A 170      10.263  18.262 -15.499  1.00  0.94           N  
ATOM   1361  NH2 ARG A 170       9.862  17.749 -17.696  1.00  0.94           N  
ATOM   1362  CZ  ARG A 170       9.573  17.590 -16.413  1.00  0.94           C  
ATOM   1363  N   LEU A 171       5.649  12.207 -14.623  1.00  0.93           N  
ATOM   1364  CA  LEU A 171       6.052  10.939 -15.222  1.00  0.93           C  
ATOM   1365  C   LEU A 171       6.816  11.171 -16.521  1.00  0.93           C  
ATOM   1366  CB  LEU A 171       4.829  10.057 -15.486  1.00  0.93           C  
ATOM   1367  O   LEU A 171       6.575  12.157 -17.221  1.00  0.93           O  
ATOM   1368  CG  LEU A 171       3.915   9.790 -14.289  1.00  0.93           C  
ATOM   1369  CD1 LEU A 171       2.687   8.998 -14.726  1.00  0.93           C  
ATOM   1370  CD2 LEU A 171       4.672   9.050 -13.192  1.00  0.93           C  
ATOM   1371  N   GLY A 172       7.814  10.310 -16.722  1.00  0.94           N  
ATOM   1372  CA  GLY A 172       8.575  10.304 -17.962  1.00  0.94           C  
ATOM   1373  C   GLY A 172       8.926   8.907 -18.440  1.00  0.94           C  
ATOM   1374  O   GLY A 172       8.502   7.916 -17.841  1.00  0.94           O  
ATOM   1375  N   PHE A 173       9.571   8.906 -19.565  1.00  0.94           N  
ATOM   1376  CA  PHE A 173       9.965   7.634 -20.160  1.00  0.94           C  
ATOM   1377  C   PHE A 173      11.462   7.400 -19.997  1.00  0.94           C  
ATOM   1378  CB  PHE A 173       9.586   7.592 -21.644  1.00  0.94           C  
ATOM   1379  O   PHE A 173      12.255   8.340 -20.081  1.00  0.94           O  
ATOM   1380  CG  PHE A 173       8.106   7.694 -21.895  1.00  0.94           C  
ATOM   1381  CD1 PHE A 173       7.315   6.553 -21.947  1.00  0.94           C  
ATOM   1382  CD2 PHE A 173       7.505   8.933 -22.081  1.00  0.94           C  
ATOM   1383  CE1 PHE A 173       5.945   6.644 -22.179  1.00  0.94           C  
ATOM   1384  CE2 PHE A 173       6.136   9.032 -22.314  1.00  0.94           C  
ATOM   1385  CZ  PHE A 173       5.358   7.887 -22.364  1.00  0.94           C  
ATOM   1386  N   LEU A 174      11.690   6.183 -19.683  1.00  0.95           N  
ATOM   1387  CA  LEU A 174      13.079   5.739 -19.647  1.00  0.95           C  
ATOM   1388  C   LEU A 174      13.393   4.837 -20.836  1.00  0.95           C  
ATOM   1389  CB  LEU A 174      13.371   4.999 -18.339  1.00  0.95           C  
ATOM   1390  O   LEU A 174      12.641   3.905 -21.129  1.00  0.95           O  
ATOM   1391  CG  LEU A 174      13.614   5.870 -17.106  1.00  0.95           C  
ATOM   1392  CD1 LEU A 174      13.697   5.005 -15.853  1.00  0.95           C  
ATOM   1393  CD2 LEU A 174      14.884   6.697 -17.276  1.00  0.95           C  
ATOM   1394  N   VAL A 175      14.528   5.146 -21.519  1.00  0.97           N  
ATOM   1395  CA  VAL A 175      14.909   4.364 -22.690  1.00  0.97           C  
ATOM   1396  C   VAL A 175      16.428   4.213 -22.740  1.00  0.97           C  
ATOM   1397  CB  VAL A 175      14.395   5.010 -23.996  1.00  0.97           C  
ATOM   1398  O   VAL A 175      17.157   5.025 -22.167  1.00  0.97           O  
ATOM   1399  CG1 VAL A 175      15.026   6.386 -24.202  1.00  0.97           C  
ATOM   1400  CG2 VAL A 175      14.684   4.102 -25.190  1.00  0.97           C  
ATOM   1401  N   SER A 176      16.871   3.259 -23.457  1.00  0.98           N  
ATOM   1402  CA  SER A 176      18.304   3.051 -23.637  1.00  0.98           C  
ATOM   1403  C   SER A 176      18.930   4.185 -24.440  1.00  0.98           C  
ATOM   1404  CB  SER A 176      18.568   1.715 -24.333  1.00  0.98           C  
ATOM   1405  O   SER A 176      18.328   4.685 -25.393  1.00  0.98           O  
ATOM   1406  OG  SER A 176      19.940   1.582 -24.661  1.00  0.98           O  
ATOM   1407  N   ARG A 177      20.130   4.608 -24.046  1.00  0.97           N  
ATOM   1408  CA  ARG A 177      20.832   5.669 -24.761  1.00  0.97           C  
ATOM   1409  C   ARG A 177      21.276   5.198 -26.142  1.00  0.97           C  
ATOM   1410  CB  ARG A 177      22.042   6.150 -23.957  1.00  0.97           C  
ATOM   1411  O   ARG A 177      21.722   6.002 -26.963  1.00  0.97           O  
ATOM   1412  CG  ARG A 177      21.695   7.130 -22.847  1.00  0.97           C  
ATOM   1413  CD  ARG A 177      22.904   7.950 -22.421  1.00  0.97           C  
ATOM   1414  NE  ARG A 177      22.534   9.010 -21.487  1.00  0.97           N  
ATOM   1415  NH1 ARG A 177      23.921  10.603 -22.423  1.00  0.97           N  
ATOM   1416  NH2 ARG A 177      22.618  11.132 -20.612  1.00  0.97           N  
ATOM   1417  CZ  ARG A 177      23.025  10.246 -21.509  1.00  0.97           C  
ATOM   1418  N   ARG A 178      21.217   3.957 -26.409  1.00  0.97           N  
ATOM   1419  CA  ARG A 178      21.498   3.488 -27.762  1.00  0.97           C  
ATOM   1420  C   ARG A 178      20.567   4.147 -28.775  1.00  0.97           C  
ATOM   1421  CB  ARG A 178      21.365   1.965 -27.842  1.00  0.97           C  
ATOM   1422  O   ARG A 178      20.833   4.123 -29.978  1.00  0.97           O  
ATOM   1423  CG  ARG A 178      19.946   1.459 -27.641  1.00  0.97           C  
ATOM   1424  CD  ARG A 178      19.871  -0.059 -27.729  1.00  0.97           C  
ATOM   1425  NE  ARG A 178      18.493  -0.535 -27.652  1.00  0.97           N  
ATOM   1426  NH1 ARG A 178      19.035  -2.770 -27.874  1.00  0.97           N  
ATOM   1427  NH2 ARG A 178      16.845  -2.135 -27.642  1.00  0.97           N  
ATOM   1428  CZ  ARG A 178      18.127  -1.812 -27.723  1.00  0.97           C  
ATOM   1429  N   TYR A 179      19.454   4.742 -28.264  1.00  0.96           N  
ATOM   1430  CA  TYR A 179      18.484   5.415 -29.121  1.00  0.96           C  
ATOM   1431  C   TYR A 179      18.610   6.929 -29.001  1.00  0.96           C  
ATOM   1432  CB  TYR A 179      17.060   4.980 -28.765  1.00  0.96           C  
ATOM   1433  O   TYR A 179      17.634   7.657 -29.201  1.00  0.96           O  
ATOM   1434  CG  TYR A 179      16.812   3.502 -28.951  1.00  0.96           C  
ATOM   1435  CD1 TYR A 179      16.800   2.932 -30.222  1.00  0.96           C  
ATOM   1436  CD2 TYR A 179      16.590   2.674 -27.856  1.00  0.96           C  
ATOM   1437  CE1 TYR A 179      16.571   1.572 -30.397  1.00  0.96           C  
ATOM   1438  CE2 TYR A 179      16.360   1.312 -28.020  1.00  0.96           C  
ATOM   1439  OH  TYR A 179      16.125  -0.577 -29.461  1.00  0.96           O  
ATOM   1440  CZ  TYR A 179      16.352   0.771 -29.292  1.00  0.96           C  
ATOM   1441  N   GLU A 180      19.695   7.453 -28.604  1.00  0.95           N  
ATOM   1442  CA  GLU A 180      19.865   8.869 -28.293  1.00  0.95           C  
ATOM   1443  C   GLU A 180      19.639   9.736 -29.529  1.00  0.95           C  
ATOM   1444  CB  GLU A 180      21.259   9.129 -27.716  1.00  0.95           C  
ATOM   1445  O   GLU A 180      19.162  10.868 -29.420  1.00  0.95           O  
ATOM   1446  CG  GLU A 180      21.461  10.552 -27.214  1.00  0.95           C  
ATOM   1447  CD  GLU A 180      22.743  10.730 -26.416  1.00  0.95           C  
ATOM   1448  OE1 GLU A 180      22.861  11.731 -25.673  1.00  0.95           O  
ATOM   1449  OE2 GLU A 180      23.636   9.862 -26.535  1.00  0.95           O  
ATOM   1450  N   GLU A 181      19.860   9.120 -30.647  1.00  0.96           N  
ATOM   1451  CA  GLU A 181      19.763   9.895 -31.881  1.00  0.96           C  
ATOM   1452  C   GLU A 181      18.352   9.836 -32.460  1.00  0.96           C  
ATOM   1453  CB  GLU A 181      20.776   9.392 -32.912  1.00  0.96           C  
ATOM   1454  O   GLU A 181      18.049  10.520 -33.440  1.00  0.96           O  
ATOM   1455  CG  GLU A 181      22.222   9.479 -32.446  1.00  0.96           C  
ATOM   1456  CD  GLU A 181      22.666  10.897 -32.125  1.00  0.96           C  
ATOM   1457  OE1 GLU A 181      23.574  11.073 -31.282  1.00  0.96           O  
ATOM   1458  OE2 GLU A 181      22.099  11.841 -32.721  1.00  0.96           O  
ATOM   1459  N   ARG A 182      17.502   9.045 -31.903  1.00  0.96           N  
ATOM   1460  CA  ARG A 182      16.129   8.895 -32.375  1.00  0.96           C  
ATOM   1461  C   ARG A 182      15.209   9.919 -31.718  1.00  0.96           C  
ATOM   1462  CB  ARG A 182      15.618   7.479 -32.101  1.00  0.96           C  
ATOM   1463  O   ARG A 182      15.408  10.285 -30.558  1.00  0.96           O  
ATOM   1464  CG  ARG A 182      16.335   6.400 -32.897  1.00  0.96           C  
ATOM   1465  CD  ARG A 182      15.524   5.113 -32.960  1.00  0.96           C  
ATOM   1466  NE  ARG A 182      16.164   4.114 -33.811  1.00  0.96           N  
ATOM   1467  NH1 ARG A 182      14.354   2.679 -33.842  1.00  0.96           N  
ATOM   1468  NH2 ARG A 182      16.267   2.143 -34.985  1.00  0.96           N  
ATOM   1469  CZ  ARG A 182      15.593   2.981 -34.211  1.00  0.96           C  
ATOM   1470  N   GLN A 183      14.235  10.411 -32.455  1.00  0.94           N  
ATOM   1471  CA  GLN A 183      13.239  11.336 -31.925  1.00  0.94           C  
ATOM   1472  C   GLN A 183      12.281  10.626 -30.973  1.00  0.94           C  
ATOM   1473  CB  GLN A 183      12.457  11.994 -33.063  1.00  0.94           C  
ATOM   1474  O   GLN A 183      12.001   9.437 -31.138  1.00  0.94           O  
ATOM   1475  CG  GLN A 183      13.312  12.865 -33.973  1.00  0.94           C  
ATOM   1476  CD  GLN A 183      13.825  14.113 -33.279  1.00  0.94           C  
ATOM   1477  NE2 GLN A 183      15.075  14.471 -33.551  1.00  0.94           N  
ATOM   1478  OE1 GLN A 183      13.103  14.751 -32.506  1.00  0.94           O  
ATOM   1479  N   GLU A 184      11.815  11.292 -29.893  1.00  0.93           N  
ATOM   1480  CA  GLU A 184      10.943  10.741 -28.860  1.00  0.93           C  
ATOM   1481  C   GLU A 184       9.682  10.133 -29.468  1.00  0.93           C  
ATOM   1482  CB  GLU A 184      10.568  11.820 -27.841  1.00  0.93           C  
ATOM   1483  O   GLU A 184       9.267   9.038 -29.083  1.00  0.93           O  
ATOM   1484  CG  GLU A 184      11.749  12.340 -27.034  1.00  0.93           C  
ATOM   1485  CD  GLU A 184      11.412  13.567 -26.200  1.00  0.93           C  
ATOM   1486  OE1 GLU A 184      12.281  14.036 -25.431  1.00  0.93           O  
ATOM   1487  OE2 GLU A 184      10.269  14.062 -26.317  1.00  0.93           O  
ATOM   1488  N   GLN A 185       9.160  10.754 -30.468  1.00  0.92           N  
ATOM   1489  CA  GLN A 185       7.940  10.283 -31.114  1.00  0.92           C  
ATOM   1490  C   GLN A 185       8.164   8.938 -31.799  1.00  0.92           C  
ATOM   1491  CB  GLN A 185       7.437  11.311 -32.129  1.00  0.92           C  
ATOM   1492  O   GLN A 185       7.306   8.055 -31.742  1.00  0.92           O  
ATOM   1493  CG  GLN A 185       6.048  11.010 -32.674  1.00  0.92           C  
ATOM   1494  CD  GLN A 185       5.498  12.132 -33.535  1.00  0.92           C  
ATOM   1495  NE2 GLN A 185       4.334  11.904 -34.133  1.00  0.92           N  
ATOM   1496  OE1 GLN A 185       6.115  13.195 -33.660  1.00  0.92           O  
ATOM   1497  N   GLU A 186       9.354   8.816 -32.384  1.00  0.93           N  
ATOM   1498  CA  GLU A 186       9.699   7.572 -33.066  1.00  0.93           C  
ATOM   1499  C   GLU A 186       9.822   6.416 -32.077  1.00  0.93           C  
ATOM   1500  CB  GLU A 186      11.003   7.733 -33.852  1.00  0.93           C  
ATOM   1501  O   GLU A 186       9.335   5.314 -32.339  1.00  0.93           O  
ATOM   1502  CG  GLU A 186      10.883   8.647 -35.062  1.00  0.93           C  
ATOM   1503  CD  GLU A 186      12.194   8.829 -35.809  1.00  0.93           C  
ATOM   1504  OE1 GLU A 186      12.233   9.611 -36.787  1.00  0.93           O  
ATOM   1505  OE2 GLU A 186      13.191   8.185 -35.414  1.00  0.93           O  
ATOM   1506  N   LEU A 187      10.387   6.693 -30.991  1.00  0.94           N  
ATOM   1507  CA  LEU A 187      10.577   5.681 -29.957  1.00  0.94           C  
ATOM   1508  C   LEU A 187       9.234   5.184 -29.431  1.00  0.94           C  
ATOM   1509  CB  LEU A 187      11.413   6.242 -28.804  1.00  0.94           C  
ATOM   1510  O   LEU A 187       9.035   3.978 -29.268  1.00  0.94           O  
ATOM   1511  CG  LEU A 187      12.873   6.571 -29.123  1.00  0.94           C  
ATOM   1512  CD1 LEU A 187      13.529   7.272 -27.939  1.00  0.94           C  
ATOM   1513  CD2 LEU A 187      13.638   5.304 -29.492  1.00  0.94           C  
ATOM   1514  N   LEU A 188       8.314   6.124 -29.187  1.00  0.92           N  
ATOM   1515  CA  LEU A 188       7.012   5.810 -28.608  1.00  0.92           C  
ATOM   1516  C   LEU A 188       6.169   4.990 -29.579  1.00  0.92           C  
ATOM   1517  CB  LEU A 188       6.270   7.093 -28.228  1.00  0.92           C  
ATOM   1518  O   LEU A 188       5.307   4.215 -29.159  1.00  0.92           O  
ATOM   1519  CG  LEU A 188       6.830   7.872 -27.036  1.00  0.92           C  
ATOM   1520  CD1 LEU A 188       6.114   9.211 -26.894  1.00  0.92           C  
ATOM   1521  CD2 LEU A 188       6.703   7.054 -25.755  1.00  0.92           C  
ATOM   1522  N   GLN A 189       6.474   4.969 -30.875  1.00  0.92           N  
ATOM   1523  CA  GLN A 189       5.743   4.235 -31.902  1.00  0.92           C  
ATOM   1524  C   GLN A 189       6.361   2.861 -32.142  1.00  0.92           C  
ATOM   1525  CB  GLN A 189       5.709   5.031 -33.209  1.00  0.92           C  
ATOM   1526  O   GLN A 189       5.661   1.915 -32.509  1.00  0.92           O  
ATOM   1527  CG  GLN A 189       4.768   6.228 -33.175  1.00  0.92           C  
ATOM   1528  CD  GLN A 189       4.779   7.019 -34.469  1.00  0.92           C  
ATOM   1529  NE2 GLN A 189       3.920   8.029 -34.554  1.00  0.92           N  
ATOM   1530  OE1 GLN A 189       5.555   6.726 -35.385  1.00  0.92           O  
ATOM   1531  N   GLU A 190       7.631   2.769 -31.872  1.00  0.92           N  
ATOM   1532  CA  GLU A 190       8.348   1.595 -32.361  1.00  0.92           C  
ATOM   1533  C   GLU A 190       8.624   0.607 -31.232  1.00  0.92           C  
ATOM   1534  CB  GLU A 190       9.661   2.008 -33.031  1.00  0.92           C  
ATOM   1535  O   GLU A 190       8.510  -0.606 -31.420  1.00  0.92           O  
ATOM   1536  CG  GLU A 190       9.475   2.708 -34.370  1.00  0.92           C  
ATOM   1537  CD  GLU A 190      10.787   3.036 -35.063  1.00  0.92           C  
ATOM   1538  OE1 GLU A 190      10.761   3.656 -36.151  1.00  0.92           O  
ATOM   1539  OE2 GLU A 190      11.851   2.668 -34.516  1.00  0.92           O  
ATOM   1540  N   LEU A 191       8.932   1.178 -30.026  1.00  0.93           N  
ATOM   1541  CA  LEU A 191       9.358   0.300 -28.942  1.00  0.93           C  
ATOM   1542  C   LEU A 191       8.175  -0.093 -28.064  1.00  0.93           C  
ATOM   1543  CB  LEU A 191      10.435   0.981 -28.093  1.00  0.93           C  
ATOM   1544  O   LEU A 191       7.330   0.745 -27.742  1.00  0.93           O  
ATOM   1545  CG  LEU A 191      11.784   1.218 -28.772  1.00  0.93           C  
ATOM   1546  CD1 LEU A 191      12.711   2.003 -27.849  1.00  0.93           C  
ATOM   1547  CD2 LEU A 191      12.421  -0.108 -29.175  1.00  0.93           C  
ATOM   1548  N   PRO A 192       8.092  -1.414 -27.744  1.00  0.91           N  
ATOM   1549  CA  PRO A 192       7.075  -1.782 -26.756  1.00  0.91           C  
ATOM   1550  C   PRO A 192       7.340  -1.173 -25.381  1.00  0.91           C  
ATOM   1551  CB  PRO A 192       7.170  -3.309 -26.705  1.00  0.91           C  
ATOM   1552  O   PRO A 192       8.485  -0.852 -25.054  1.00  0.91           O  
ATOM   1553  CG  PRO A 192       8.555  -3.621 -27.173  1.00  0.91           C  
ATOM   1554  CD  PRO A 192       9.014  -2.512 -28.076  1.00  0.91           C  
ATOM   1555  N   TRP A 193       6.251  -1.008 -24.561  1.00  0.88           N  
ATOM   1556  CA  TRP A 193       6.341  -0.512 -23.191  1.00  0.88           C  
ATOM   1557  C   TRP A 193       6.346  -1.665 -22.194  1.00  0.88           C  
ATOM   1558  CB  TRP A 193       5.180   0.439 -22.886  1.00  0.88           C  
ATOM   1559  O   TRP A 193       5.479  -2.541 -22.244  1.00  0.88           O  
ATOM   1560  CG  TRP A 193       5.162   1.672 -23.739  1.00  0.88           C  
ATOM   1561  CD1 TRP A 193       5.651   1.802 -25.009  1.00  0.88           C  
ATOM   1562  CD2 TRP A 193       4.631   2.951 -23.379  1.00  0.88           C  
ATOM   1563  CE2 TRP A 193       4.832   3.811 -24.481  1.00  0.88           C  
ATOM   1564  CE3 TRP A 193       4.004   3.454 -22.231  1.00  0.88           C  
ATOM   1565  NE1 TRP A 193       5.455   3.087 -25.461  1.00  0.88           N  
ATOM   1566  CH2 TRP A 193       3.816   5.614 -23.333  1.00  0.88           C  
ATOM   1567  CZ2 TRP A 193       4.427   5.148 -24.468  1.00  0.88           C  
ATOM   1568  CZ3 TRP A 193       3.602   4.784 -22.220  1.00  0.88           C  
ATOM   1569  N   LEU A 194       7.293  -1.562 -21.319  1.00  0.81           N  
ATOM   1570  CA  LEU A 194       7.339  -2.564 -20.261  1.00  0.81           C  
ATOM   1571  C   LEU A 194       6.674  -2.044 -18.991  1.00  0.81           C  
ATOM   1572  CB  LEU A 194       8.786  -2.966 -19.965  1.00  0.81           C  
ATOM   1573  O   LEU A 194       7.045  -0.986 -18.479  1.00  0.81           O  
ATOM   1574  CG  LEU A 194       8.983  -4.085 -18.941  1.00  0.81           C  
ATOM   1575  CD1 LEU A 194       8.398  -5.392 -19.464  1.00  0.81           C  
ATOM   1576  CD2 LEU A 194      10.462  -4.251 -18.607  1.00  0.81           C  
ATOM   1577  N   GLN A 195       5.601  -2.698 -18.547  1.00  0.76           N  
ATOM   1578  CA  GLN A 195       4.941  -2.354 -17.292  1.00  0.76           C  
ATOM   1579  C   GLN A 195       4.759  -3.587 -16.411  1.00  0.76           C  
ATOM   1580  CB  GLN A 195       3.587  -1.695 -17.559  1.00  0.76           C  
ATOM   1581  O   GLN A 195       4.565  -4.694 -16.916  1.00  0.76           O  
ATOM   1582  CG  GLN A 195       3.691  -0.306 -18.174  1.00  0.76           C  
ATOM   1583  CD  GLN A 195       4.131   0.747 -17.175  1.00  0.76           C  
ATOM   1584  NE2 GLN A 195       4.872   1.743 -17.650  1.00  0.76           N  
ATOM   1585  OE1 GLN A 195       3.807   0.667 -15.985  1.00  0.76           O  
ATOM   1586  N   MET A 196       4.933  -3.554 -15.097  1.00  0.67           N  
ATOM   1587  CA  MET A 196       4.761  -4.671 -14.172  1.00  0.67           C  
ATOM   1588  C   MET A 196       3.311  -4.776 -13.711  1.00  0.67           C  
ATOM   1589  CB  MET A 196       5.685  -4.515 -12.962  1.00  0.67           C  
ATOM   1590  O   MET A 196       2.573  -3.791 -13.740  1.00  0.67           O  
ATOM   1591  CG  MET A 196       7.162  -4.632 -13.300  1.00  0.67           C  
ATOM   1592  SD  MET A 196       8.234  -4.516 -11.815  1.00  0.67           S  
ATOM   1593  CE  MET A 196       7.849  -6.100 -11.018  1.00  0.67           C  
ATOM   1594  N   ARG A 197       2.752  -6.221 -13.290  1.00  0.60           N  
ATOM   1595  CA  ARG A 197       1.479  -6.798 -12.870  1.00  0.60           C  
ATOM   1596  C   ARG A 197       1.037  -6.227 -11.526  1.00  0.60           C  
ATOM   1597  CB  ARG A 197       1.581  -8.322 -12.783  1.00  0.60           C  
ATOM   1598  O   ARG A 197       1.849  -6.077 -10.612  1.00  0.60           O  
ATOM   1599  CG  ARG A 197       1.012  -9.047 -13.992  1.00  0.60           C  
ATOM   1600  CD  ARG A 197       0.639 -10.486 -13.663  1.00  0.60           C  
ATOM   1601  NE  ARG A 197       0.213 -11.218 -14.852  1.00  0.60           N  
ATOM   1602  NH1 ARG A 197      -0.304 -13.165 -13.721  1.00  0.60           N  
ATOM   1603  NH2 ARG A 197      -0.587 -13.044 -15.993  1.00  0.60           N  
ATOM   1604  CZ  ARG A 197      -0.225 -12.474 -14.853  1.00  0.60           C  
ATOM   1605  N   PHE A 198      -0.514  -5.834 -11.586  1.00  0.58           N  
ATOM   1606  CA  PHE A 198      -1.710  -6.316 -10.906  1.00  0.58           C  
ATOM   1607  C   PHE A 198      -2.809  -5.261 -10.930  1.00  0.58           C  
ATOM   1608  CB  PHE A 198      -1.388  -6.707  -9.460  1.00  0.58           C  
ATOM   1609  O   PHE A 198      -2.526  -4.062 -10.892  1.00  0.58           O  
ATOM   1610  CG  PHE A 198      -0.696  -8.036  -9.330  1.00  0.58           C  
ATOM   1611  CD1 PHE A 198      -1.418  -9.222  -9.404  1.00  0.58           C  
ATOM   1612  CD2 PHE A 198       0.677  -8.101  -9.133  1.00  0.58           C  
ATOM   1613  CE1 PHE A 198      -0.780 -10.454  -9.284  1.00  0.58           C  
ATOM   1614  CE2 PHE A 198       1.322  -9.329  -9.012  1.00  0.58           C  
ATOM   1615  CZ  PHE A 198       0.591 -10.504  -9.087  1.00  0.58           C  
ATOM   1616  N   GLN A 199      -4.048  -5.620 -11.535  1.00  0.53           N  
ATOM   1617  CA  GLN A 199      -5.458  -5.967 -11.393  1.00  0.53           C  
ATOM   1618  C   GLN A 199      -6.336  -4.719 -11.403  1.00  0.53           C  
ATOM   1619  CB  GLN A 199      -5.689  -6.761 -10.106  1.00  0.53           C  
ATOM   1620  O   GLN A 199      -7.509  -4.781 -11.778  1.00  0.53           O  
ATOM   1621  CG  GLN A 199      -5.213  -8.205 -10.180  1.00  0.53           C  
ATOM   1622  CD  GLN A 199      -5.561  -9.002  -8.937  1.00  0.53           C  
ATOM   1623  NE2 GLN A 199      -5.297 -10.304  -8.974  1.00  0.53           N  
ATOM   1624  OE1 GLN A 199      -6.062  -8.453  -7.951  1.00  0.53           O  
ATOM   1625  N   ASN A 200      -5.732  -3.566 -11.921  1.00  0.55           N  
ATOM   1626  CA  ASN A 200      -6.657  -2.465 -12.167  1.00  0.55           C  
ATOM   1627  C   ASN A 200      -6.192  -1.591 -13.328  1.00  0.55           C  
ATOM   1628  CB  ASN A 200      -6.835  -1.620 -10.904  1.00  0.55           C  
ATOM   1629  O   ASN A 200      -5.676  -0.492 -13.115  1.00  0.55           O  
ATOM   1630  CG  ASN A 200      -8.137  -1.913 -10.184  1.00  0.55           C  
ATOM   1631  ND2 ASN A 200      -8.195  -1.572  -8.902  1.00  0.55           N  
ATOM   1632  OD1 ASN A 200      -9.082  -2.442 -10.775  1.00  0.55           O  
ATOM   1633  N   ARG A 201      -5.922  -2.147 -14.550  1.00  0.67           N  
ATOM   1634  CA  ARG A 201      -5.595  -1.733 -15.911  1.00  0.67           C  
ATOM   1635  C   ARG A 201      -6.256  -0.403 -16.254  1.00  0.67           C  
ATOM   1636  CB  ARG A 201      -6.022  -2.805 -16.916  1.00  0.67           C  
ATOM   1637  O   ARG A 201      -5.690   0.406 -16.992  1.00  0.67           O  
ATOM   1638  CG  ARG A 201      -5.193  -4.078 -16.851  1.00  0.67           C  
ATOM   1639  CD  ARG A 201      -5.573  -5.056 -17.953  1.00  0.67           C  
ATOM   1640  NE  ARG A 201      -4.781  -6.281 -17.884  1.00  0.67           N  
ATOM   1641  NH1 ARG A 201      -5.754  -7.261 -19.735  1.00  0.67           N  
ATOM   1642  NH2 ARG A 201      -4.114  -8.366 -18.576  1.00  0.67           N  
ATOM   1643  CZ  ARG A 201      -4.885  -7.300 -18.732  1.00  0.67           C  
ATOM   1644  N   ALA A 202      -7.208  -0.200 -15.503  1.00  0.72           N  
ATOM   1645  CA  ALA A 202      -8.070   0.747 -16.205  1.00  0.72           C  
ATOM   1646  C   ALA A 202      -7.616   2.184 -15.965  1.00  0.72           C  
ATOM   1647  CB  ALA A 202      -9.522   0.571 -15.767  1.00  0.72           C  
ATOM   1648  O   ALA A 202      -7.579   2.994 -16.895  1.00  0.72           O  
ATOM   1649  N   ASN A 203      -6.879   2.316 -14.783  1.00  0.75           N  
ATOM   1650  CA  ASN A 203      -6.610   3.719 -14.487  1.00  0.75           C  
ATOM   1651  C   ASN A 203      -5.305   4.186 -15.126  1.00  0.75           C  
ATOM   1652  CB  ASN A 203      -6.573   3.951 -12.975  1.00  0.75           C  
ATOM   1653  O   ASN A 203      -5.247   5.272 -15.706  1.00  0.75           O  
ATOM   1654  CG  ASN A 203      -7.948   3.876 -12.340  1.00  0.75           C  
ATOM   1655  ND2 ASN A 203      -7.987   3.592 -11.043  1.00  0.75           N  
ATOM   1656  OD1 ASN A 203      -8.966   4.071 -13.009  1.00  0.75           O  
ATOM   1657  N   PHE A 204      -4.253   3.294 -14.977  1.00  0.80           N  
ATOM   1658  CA  PHE A 204      -2.969   3.678 -15.551  1.00  0.80           C  
ATOM   1659  C   PHE A 204      -3.046   3.718 -17.073  1.00  0.80           C  
ATOM   1660  CB  PHE A 204      -1.868   2.710 -15.106  1.00  0.80           C  
ATOM   1661  O   PHE A 204      -2.577   4.670 -17.699  1.00  0.80           O  
ATOM   1662  CG  PHE A 204      -0.488   3.117 -15.545  1.00  0.80           C  
ATOM   1663  CD1 PHE A 204       0.181   2.404 -16.532  1.00  0.80           C  
ATOM   1664  CD2 PHE A 204       0.141   4.213 -14.969  1.00  0.80           C  
ATOM   1665  CE1 PHE A 204       1.460   2.779 -16.940  1.00  0.80           C  
ATOM   1666  CE2 PHE A 204       1.418   4.594 -15.372  1.00  0.80           C  
ATOM   1667  CZ  PHE A 204       2.076   3.875 -16.357  1.00  0.80           C  
ATOM   1668  N   GLU A 205      -3.703   2.720 -17.689  1.00  0.83           N  
ATOM   1669  CA  GLU A 205      -3.889   2.689 -19.137  1.00  0.83           C  
ATOM   1670  C   GLU A 205      -4.690   3.896 -19.617  1.00  0.83           C  
ATOM   1671  CB  GLU A 205      -4.584   1.393 -19.562  1.00  0.83           C  
ATOM   1672  O   GLU A 205      -4.373   4.486 -20.652  1.00  0.83           O  
ATOM   1673  CG  GLU A 205      -3.681   0.169 -19.523  1.00  0.83           C  
ATOM   1674  CD  GLU A 205      -4.354  -1.090 -20.047  1.00  0.83           C  
ATOM   1675  OE1 GLU A 205      -3.703  -2.159 -20.074  1.00  0.83           O  
ATOM   1676  OE2 GLU A 205      -5.541  -1.006 -20.433  1.00  0.83           O  
ATOM   1677  N   ALA A 206      -5.745   4.129 -18.842  1.00  0.84           N  
ATOM   1678  CA  ALA A 206      -6.568   5.286 -19.188  1.00  0.84           C  
ATOM   1679  C   ALA A 206      -5.743   6.569 -19.176  1.00  0.84           C  
ATOM   1680  CB  ALA A 206      -7.748   5.406 -18.228  1.00  0.84           C  
ATOM   1681  O   ALA A 206      -5.886   7.415 -20.062  1.00  0.84           O  
ATOM   1682  N   MET A 207      -4.903   6.604 -18.129  1.00  0.86           N  
ATOM   1683  CA  MET A 207      -4.036   7.774 -18.019  1.00  0.86           C  
ATOM   1684  C   MET A 207      -3.092   7.866 -19.212  1.00  0.86           C  
ATOM   1685  CB  MET A 207      -3.232   7.727 -16.718  1.00  0.86           C  
ATOM   1686  O   MET A 207      -2.967   8.925 -19.830  1.00  0.86           O  
ATOM   1687  CG  MET A 207      -2.300   8.913 -16.531  1.00  0.86           C  
ATOM   1688  SD  MET A 207      -1.028   8.611 -15.243  1.00  0.86           S  
ATOM   1689  CE  MET A 207      -0.039   7.331 -16.063  1.00  0.86           C  
ATOM   1690  N   ILE A 208      -2.410   6.798 -19.563  1.00  0.86           N  
ATOM   1691  CA  ILE A 208      -1.478   6.774 -20.685  1.00  0.86           C  
ATOM   1692  C   ILE A 208      -2.224   7.081 -21.982  1.00  0.86           C  
ATOM   1693  CB  ILE A 208      -0.756   5.412 -20.791  1.00  0.86           C  
ATOM   1694  O   ILE A 208      -1.783   7.914 -22.777  1.00  0.86           O  
ATOM   1695  CG1 ILE A 208       0.131   5.181 -19.562  1.00  0.86           C  
ATOM   1696  CG2 ILE A 208       0.065   5.335 -22.082  1.00  0.86           C  
ATOM   1697  CD1 ILE A 208       1.298   6.153 -19.450  1.00  0.86           C  
ATOM   1698  N   ASP A 209      -3.363   6.478 -22.109  1.00  0.88           N  
ATOM   1699  CA  ASP A 209      -4.173   6.661 -23.309  1.00  0.88           C  
ATOM   1700  C   ASP A 209      -4.576   8.124 -23.482  1.00  0.88           C  
ATOM   1701  CB  ASP A 209      -5.420   5.775 -23.255  1.00  0.88           C  
ATOM   1702  O   ASP A 209      -4.545   8.654 -24.594  1.00  0.88           O  
ATOM   1703  CG  ASP A 209      -5.134   4.326 -23.610  1.00  0.88           C  
ATOM   1704  OD1 ASP A 209      -4.023   4.026 -24.098  1.00  0.88           O  
ATOM   1705  OD2 ASP A 209      -6.028   3.478 -23.402  1.00  0.88           O  
ATOM   1706  N   ALA A 210      -4.991   8.736 -22.385  1.00  0.88           N  
ATOM   1707  CA  ALA A 210      -5.451  10.122 -22.413  1.00  0.88           C  
ATOM   1708  C   ALA A 210      -4.342  11.059 -22.883  1.00  0.88           C  
ATOM   1709  CB  ALA A 210      -5.952  10.545 -21.035  1.00  0.88           C  
ATOM   1710  O   ALA A 210      -4.615  12.119 -23.451  1.00  0.88           O  
ATOM   1711  N   ASN A 211      -3.055  10.630 -22.714  1.00  0.87           N  
ATOM   1712  CA  ASN A 211      -1.921  11.481 -23.057  1.00  0.87           C  
ATOM   1713  C   ASN A 211      -1.338  11.117 -24.419  1.00  0.87           C  
ATOM   1714  CB  ASN A 211      -0.840  11.396 -21.977  1.00  0.87           C  
ATOM   1715  O   ASN A 211      -0.766  11.968 -25.102  1.00  0.87           O  
ATOM   1716  CG  ASN A 211      -1.168  12.233 -20.756  1.00  0.87           C  
ATOM   1717  ND2 ASN A 211      -1.742  11.599 -19.739  1.00  0.87           N  
ATOM   1718  OD1 ASN A 211      -0.908  13.438 -20.726  1.00  0.87           O  
ATOM   1719  N   MET A 212      -1.553   9.936 -24.884  1.00  0.89           N  
ATOM   1720  CA  MET A 212      -0.831   9.446 -26.055  1.00  0.89           C  
ATOM   1721  C   MET A 212      -1.747   9.388 -27.273  1.00  0.89           C  
ATOM   1722  CB  MET A 212      -0.237   8.063 -25.782  1.00  0.89           C  
ATOM   1723  O   MET A 212      -1.332   9.727 -28.383  1.00  0.89           O  
ATOM   1724  CG  MET A 212       0.834   8.059 -24.702  1.00  0.89           C  
ATOM   1725  SD  MET A 212       2.285   9.091 -25.147  1.00  0.89           S  
ATOM   1726  CE  MET A 212       3.248   8.966 -23.615  1.00  0.89           C  
ATOM   1727  N   ARG A 213      -3.014   9.044 -27.047  1.00  0.89           N  
ATOM   1728  CA  ARG A 213      -3.922   8.802 -28.164  1.00  0.89           C  
ATOM   1729  C   ARG A 213      -4.147  10.076 -28.972  1.00  0.89           C  
ATOM   1730  CB  ARG A 213      -5.260   8.257 -27.661  1.00  0.89           C  
ATOM   1731  O   ARG A 213      -4.114  10.049 -30.204  1.00  0.89           O  
ATOM   1732  CG  ARG A 213      -5.253   6.761 -27.390  1.00  0.89           C  
ATOM   1733  CD  ARG A 213      -6.655   6.229 -27.127  1.00  0.89           C  
ATOM   1734  NE  ARG A 213      -6.626   4.863 -26.614  1.00  0.89           N  
ATOM   1735  NH1 ARG A 213      -8.921   4.597 -26.603  1.00  0.89           N  
ATOM   1736  NH2 ARG A 213      -7.561   2.887 -25.910  1.00  0.89           N  
ATOM   1737  CZ  ARG A 213      -7.702   4.119 -26.377  1.00  0.89           C  
ATOM   1738  N   PRO A 214      -4.243  11.251 -28.415  1.00  0.91           N  
ATOM   1739  CA  PRO A 214      -4.425  12.483 -29.185  1.00  0.91           C  
ATOM   1740  C   PRO A 214      -3.237  12.792 -30.093  1.00  0.91           C  
ATOM   1741  CB  PRO A 214      -4.579  13.556 -28.104  1.00  0.91           C  
ATOM   1742  O   PRO A 214      -3.370  13.558 -31.051  1.00  0.91           O  
ATOM   1743  CG  PRO A 214      -5.127  12.827 -26.919  1.00  0.91           C  
ATOM   1744  CD  PRO A 214      -4.511  11.459 -26.873  1.00  0.91           C  
ATOM   1745  N   CYS A 215      -2.093  12.083 -29.831  1.00  0.88           N  
ATOM   1746  CA  CYS A 215      -0.905  12.326 -30.640  1.00  0.88           C  
ATOM   1747  C   CYS A 215      -0.711  11.220 -31.670  1.00  0.88           C  
ATOM   1748  CB  CYS A 215       0.336  12.433 -29.754  1.00  0.88           C  
ATOM   1749  O   CYS A 215       0.333  11.147 -32.321  1.00  0.88           O  
ATOM   1750  SG  CYS A 215       0.218  13.717 -28.489  1.00  0.88           S  
ATOM   1751  N   GLY A 216      -1.655  10.344 -31.761  1.00  0.91           N  
ATOM   1752  CA  GLY A 216      -1.604   9.268 -32.737  1.00  0.91           C  
ATOM   1753  C   GLY A 216      -0.708   8.119 -32.314  1.00  0.91           C  
ATOM   1754  O   GLY A 216      -0.165   7.404 -33.159  1.00  0.91           O  
ATOM   1755  N   ILE A 217      -0.358   8.058 -31.096  1.00  0.91           N  
ATOM   1756  CA  ILE A 217       0.500   7.004 -30.566  1.00  0.91           C  
ATOM   1757  C   ILE A 217      -0.356   5.930 -29.898  1.00  0.91           C  
ATOM   1758  CB  ILE A 217       1.533   7.566 -29.564  1.00  0.91           C  
ATOM   1759  O   ILE A 217      -1.202   6.237 -29.055  1.00  0.91           O  
ATOM   1760  CG1 ILE A 217       2.441   8.591 -30.252  1.00  0.91           C  
ATOM   1761  CG2 ILE A 217       2.356   6.433 -28.944  1.00  0.91           C  
ATOM   1762  CD1 ILE A 217       3.318   9.385 -29.293  1.00  0.91           C  
ATOM   1763  N   ASN A 218      -0.140   4.650 -30.281  1.00  0.88           N  
ATOM   1764  CA  ASN A 218      -0.810   3.489 -29.706  1.00  0.88           C  
ATOM   1765  C   ASN A 218       0.190   2.514 -29.090  1.00  0.88           C  
ATOM   1766  CB  ASN A 218      -1.660   2.781 -30.762  1.00  0.88           C  
ATOM   1767  O   ASN A 218       0.654   1.589 -29.758  1.00  0.88           O  
ATOM   1768  CG  ASN A 218      -2.799   3.643 -31.270  1.00  0.88           C  
ATOM   1769  ND2 ASN A 218      -2.845   3.853 -32.580  1.00  0.88           N  
ATOM   1770  OD1 ASN A 218      -3.629   4.118 -30.491  1.00  0.88           O  
ATOM   1771  N   PRO A 219       0.398   2.781 -27.861  1.00  0.84           N  
ATOM   1772  CA  PRO A 219       1.470   1.985 -27.259  1.00  0.84           C  
ATOM   1773  C   PRO A 219       1.113   0.505 -27.145  1.00  0.84           C  
ATOM   1774  CB  PRO A 219       1.642   2.614 -25.874  1.00  0.84           C  
ATOM   1775  O   PRO A 219      -0.060   0.160 -26.982  1.00  0.84           O  
ATOM   1776  CG  PRO A 219       0.309   3.211 -25.558  1.00  0.84           C  
ATOM   1777  CD  PRO A 219      -0.339   3.639 -26.844  1.00  0.84           C  
ATOM   1778  N   THR A 220       2.073  -0.332 -27.421  1.00  0.87           N  
ATOM   1779  CA  THR A 220       1.998  -1.741 -27.052  1.00  0.87           C  
ATOM   1780  C   THR A 220       2.539  -1.960 -25.642  1.00  0.87           C  
ATOM   1781  CB  THR A 220       2.778  -2.622 -28.046  1.00  0.87           C  
ATOM   1782  O   THR A 220       3.697  -1.644 -25.359  1.00  0.87           O  
ATOM   1783  CG2 THR A 220       2.627  -4.101 -27.706  1.00  0.87           C  
ATOM   1784  OG1 THR A 220       2.278  -2.394 -29.370  1.00  0.87           O  
ATOM   1785  N   ILE A 221       1.683  -2.400 -24.739  1.00  0.85           N  
ATOM   1786  CA  ILE A 221       2.056  -2.568 -23.338  1.00  0.85           C  
ATOM   1787  C   ILE A 221       2.403  -4.030 -23.068  1.00  0.85           C  
ATOM   1788  CB  ILE A 221       0.927  -2.101 -22.392  1.00  0.85           C  
ATOM   1789  O   ILE A 221       1.637  -4.931 -23.418  1.00  0.85           O  
ATOM   1790  CG1 ILE A 221       0.566  -0.638 -22.673  1.00  0.85           C  
ATOM   1791  CG2 ILE A 221       1.334  -2.294 -20.929  1.00  0.85           C  
ATOM   1792  CD1 ILE A 221      -0.634  -0.134 -21.883  1.00  0.85           C  
ATOM   1793  N   ILE A 222       3.549  -4.210 -22.522  1.00  0.86           N  
ATOM   1794  CA  ILE A 222       3.984  -5.542 -22.116  1.00  0.86           C  
ATOM   1795  C   ILE A 222       3.934  -5.660 -20.595  1.00  0.86           C  
ATOM   1796  CB  ILE A 222       5.407  -5.853 -22.632  1.00  0.86           C  
ATOM   1797  O   ILE A 222       4.504  -4.831 -19.882  1.00  0.86           O  
ATOM   1798  CG1 ILE A 222       5.458  -5.741 -24.160  1.00  0.86           C  
ATOM   1799  CG2 ILE A 222       5.857  -7.242 -22.169  1.00  0.86           C  
ATOM   1800  CD1 ILE A 222       6.866  -5.795 -24.738  1.00  0.86           C  
ATOM   1801  N   TYR A 223       3.275  -6.721 -20.157  1.00  0.83           N  
ATOM   1802  CA  TYR A 223       3.167  -6.947 -18.721  1.00  0.83           C  
ATOM   1803  C   TYR A 223       4.098  -8.068 -18.274  1.00  0.83           C  
ATOM   1804  CB  TYR A 223       1.723  -7.283 -18.336  1.00  0.83           C  
ATOM   1805  O   TYR A 223       3.883  -9.234 -18.613  1.00  0.83           O  
ATOM   1806  CG  TYR A 223       0.747  -6.164 -18.607  1.00  0.83           C  
ATOM   1807  CD1 TYR A 223       0.550  -5.144 -17.679  1.00  0.83           C  
ATOM   1808  CD2 TYR A 223       0.019  -6.125 -19.791  1.00  0.83           C  
ATOM   1809  CE1 TYR A 223      -0.350  -4.113 -17.924  1.00  0.83           C  
ATOM   1810  CE2 TYR A 223      -0.884  -5.098 -20.047  1.00  0.83           C  
ATOM   1811  OH  TYR A 223      -1.953  -3.079 -19.357  1.00  0.83           O  
ATOM   1812  CZ  TYR A 223      -1.061  -4.098 -19.109  1.00  0.83           C  
ATOM   1813  N   ARG A 224       5.097  -7.592 -17.513  1.00  0.82           N  
ATOM   1814  CA  ARG A 224       6.029  -8.583 -16.987  1.00  0.82           C  
ATOM   1815  C   ARG A 224       6.309  -8.340 -15.507  1.00  0.82           C  
ATOM   1816  CB  ARG A 224       7.339  -8.564 -17.778  1.00  0.82           C  
ATOM   1817  O   ARG A 224       6.397  -7.192 -15.067  1.00  0.82           O  
ATOM   1818  CG  ARG A 224       7.173  -8.895 -19.252  1.00  0.82           C  
ATOM   1819  CD  ARG A 224       7.138 -10.398 -19.493  1.00  0.82           C  
ATOM   1820  NE  ARG A 224       7.288 -10.721 -20.909  1.00  0.82           N  
ATOM   1821  NH1 ARG A 224       6.129 -12.716 -20.788  1.00  0.82           N  
ATOM   1822  NH2 ARG A 224       6.999 -12.009 -22.788  1.00  0.82           N  
ATOM   1823  CZ  ARG A 224       6.805 -11.815 -21.492  1.00  0.82           C  
ATOM   1824  N   PRO A 225       6.290  -9.419 -14.799  1.00  0.80           N  
ATOM   1825  CA  PRO A 225       6.592  -9.288 -13.372  1.00  0.80           C  
ATOM   1826  C   PRO A 225       8.078  -9.060 -13.102  1.00  0.80           C  
ATOM   1827  CB  PRO A 225       6.130 -10.627 -12.790  1.00  0.80           C  
ATOM   1828  O   PRO A 225       8.809 -10.010 -12.810  1.00  0.80           O  
ATOM   1829  CG  PRO A 225       6.316 -11.610 -13.899  1.00  0.80           C  
ATOM   1830  CD  PRO A 225       6.139 -10.894 -15.207  1.00  0.80           C  
ATOM   1831  N   TYR A 226       8.597  -7.887 -13.348  1.00  0.82           N  
ATOM   1832  CA  TYR A 226      10.000  -7.577 -13.099  1.00  0.82           C  
ATOM   1833  C   TYR A 226      10.170  -6.844 -11.774  1.00  0.82           C  
ATOM   1834  CB  TYR A 226      10.576  -6.734 -14.241  1.00  0.82           C  
ATOM   1835  O   TYR A 226       9.295  -6.077 -11.365  1.00  0.82           O  
ATOM   1836  CG  TYR A 226      10.765  -7.501 -15.527  1.00  0.82           C  
ATOM   1837  CD1 TYR A 226      11.001  -8.874 -15.513  1.00  0.82           C  
ATOM   1838  CD2 TYR A 226      10.709  -6.856 -16.757  1.00  0.82           C  
ATOM   1839  CE1 TYR A 226      11.179  -9.585 -16.695  1.00  0.82           C  
ATOM   1840  CE2 TYR A 226      10.885  -7.557 -17.946  1.00  0.82           C  
ATOM   1841  OH  TYR A 226      11.293  -9.618 -19.078  1.00  0.82           O  
ATOM   1842  CZ  TYR A 226      11.118  -8.919 -17.905  1.00  0.82           C  
ATOM   1843  N   SER A 227      11.197  -7.230 -11.065  1.00  0.82           N  
ATOM   1844  CA  SER A 227      11.652  -6.288 -10.047  1.00  0.82           C  
ATOM   1845  C   SER A 227      12.072  -4.961 -10.669  1.00  0.82           C  
ATOM   1846  CB  SER A 227      12.817  -6.880  -9.252  1.00  0.82           C  
ATOM   1847  O   SER A 227      12.206  -4.857 -11.890  1.00  0.82           O  
ATOM   1848  OG  SER A 227      13.993  -6.925 -10.042  1.00  0.82           O  
ATOM   1849  N   PHE A 228      12.116  -3.869  -9.836  1.00  0.83           N  
ATOM   1850  CA  PHE A 228      12.564  -2.577 -10.341  1.00  0.83           C  
ATOM   1851  C   PHE A 228      13.888  -2.714 -11.083  1.00  0.83           C  
ATOM   1852  CB  PHE A 228      12.706  -1.570  -9.195  1.00  0.83           C  
ATOM   1853  O   PHE A 228      14.015  -2.266 -12.224  1.00  0.83           O  
ATOM   1854  CG  PHE A 228      13.249  -0.234  -9.625  1.00  0.83           C  
ATOM   1855  CD1 PHE A 228      14.558   0.127  -9.332  1.00  0.83           C  
ATOM   1856  CD2 PHE A 228      12.449   0.662 -10.323  1.00  0.83           C  
ATOM   1857  CE1 PHE A 228      15.064   1.363  -9.729  1.00  0.83           C  
ATOM   1858  CE2 PHE A 228      12.947   1.899 -10.722  1.00  0.83           C  
ATOM   1859  CZ  PHE A 228      14.254   2.248 -10.424  1.00  0.83           C  
ATOM   1860  N   MET A 229      14.876  -3.484 -10.517  1.00  0.87           N  
ATOM   1861  CA  MET A 229      16.210  -3.608 -11.098  1.00  0.87           C  
ATOM   1862  C   MET A 229      16.166  -4.407 -12.396  1.00  0.87           C  
ATOM   1863  CB  MET A 229      17.169  -4.272 -10.108  1.00  0.87           C  
ATOM   1864  O   MET A 229      16.862  -4.077 -13.358  1.00  0.87           O  
ATOM   1865  CG  MET A 229      17.530  -3.392  -8.922  1.00  0.87           C  
ATOM   1866  SD  MET A 229      18.264  -1.790  -9.434  1.00  0.87           S  
ATOM   1867  CE  MET A 229      16.986  -0.648  -8.836  1.00  0.87           C  
ATOM   1868  N   ALA A 230      15.337  -5.398 -12.445  1.00  0.89           N  
ATOM   1869  CA  ALA A 230      15.177  -6.206 -13.651  1.00  0.89           C  
ATOM   1870  C   ALA A 230      14.561  -5.388 -14.782  1.00  0.89           C  
ATOM   1871  CB  ALA A 230      14.318  -7.434 -13.358  1.00  0.89           C  
ATOM   1872  O   ALA A 230      14.966  -5.514 -15.940  1.00  0.89           O  
ATOM   1873  N   LYS A 231      13.645  -4.597 -14.444  1.00  0.89           N  
ATOM   1874  CA  LYS A 231      13.014  -3.698 -15.406  1.00  0.89           C  
ATOM   1875  C   LYS A 231      14.031  -2.728 -16.001  1.00  0.89           C  
ATOM   1876  CB  LYS A 231      11.873  -2.922 -14.746  1.00  0.89           C  
ATOM   1877  O   LYS A 231      14.102  -2.566 -17.221  1.00  0.89           O  
ATOM   1878  CG  LYS A 231      11.124  -1.997 -15.694  1.00  0.89           C  
ATOM   1879  CD  LYS A 231      10.055  -1.194 -14.964  1.00  0.89           C  
ATOM   1880  CE  LYS A 231       9.063  -2.102 -14.250  1.00  0.89           C  
ATOM   1881  NZ  LYS A 231       7.983  -1.320 -13.576  1.00  0.89           N  
ATOM   1882  N   ILE A 232      14.798  -2.100 -15.101  1.00  0.92           N  
ATOM   1883  CA  ILE A 232      15.814  -1.145 -15.530  1.00  0.92           C  
ATOM   1884  C   ILE A 232      16.836  -1.846 -16.422  1.00  0.92           C  
ATOM   1885  CB  ILE A 232      16.519  -0.489 -14.322  1.00  0.92           C  
ATOM   1886  O   ILE A 232      17.249  -1.303 -17.449  1.00  0.92           O  
ATOM   1887  CG1 ILE A 232      15.521   0.347 -13.512  1.00  0.92           C  
ATOM   1888  CG2 ILE A 232      17.701   0.367 -14.786  1.00  0.92           C  
ATOM   1889  CD1 ILE A 232      14.746   1.362 -14.341  1.00  0.92           C  
ATOM   1890  N   SER A 233      17.175  -3.020 -16.081  1.00  0.93           N  
ATOM   1891  CA  SER A 233      18.114  -3.815 -16.867  1.00  0.93           C  
ATOM   1892  C   SER A 233      17.566  -4.098 -18.261  1.00  0.93           C  
ATOM   1893  CB  SER A 233      18.428  -5.132 -16.156  1.00  0.93           C  
ATOM   1894  O   SER A 233      18.290  -3.989 -19.253  1.00  0.93           O  
ATOM   1895  OG  SER A 233      19.353  -5.900 -16.906  1.00  0.93           O  
ATOM   1896  N   ALA A 234      16.279  -4.448 -18.359  1.00  0.93           N  
ATOM   1897  CA  ALA A 234      15.623  -4.706 -19.639  1.00  0.93           C  
ATOM   1898  C   ALA A 234      15.627  -3.460 -20.519  1.00  0.93           C  
ATOM   1899  CB  ALA A 234      14.193  -5.192 -19.415  1.00  0.93           C  
ATOM   1900  O   ALA A 234      15.874  -3.544 -21.724  1.00  0.93           O  
ATOM   1901  N   VAL A 235      15.363  -2.300 -19.960  1.00  0.95           N  
ATOM   1902  CA  VAL A 235      15.361  -1.036 -20.688  1.00  0.95           C  
ATOM   1903  C   VAL A 235      16.774  -0.714 -21.168  1.00  0.95           C  
ATOM   1904  CB  VAL A 235      14.816   0.119 -19.818  1.00  0.95           C  
ATOM   1905  O   VAL A 235      16.966  -0.280 -22.307  1.00  0.95           O  
ATOM   1906  CG1 VAL A 235      14.928   1.451 -20.558  1.00  0.95           C  
ATOM   1907  CG2 VAL A 235      13.368  -0.153 -19.416  1.00  0.95           C  
ATOM   1908  N   GLU A 236      17.728  -1.012 -20.355  1.00  0.96           N  
ATOM   1909  CA  GLU A 236      19.125  -0.749 -20.687  1.00  0.96           C  
ATOM   1910  C   GLU A 236      19.561  -1.545 -21.914  1.00  0.96           C  
ATOM   1911  CB  GLU A 236      20.032  -1.077 -19.498  1.00  0.96           C  
ATOM   1912  O   GLU A 236      20.383  -1.078 -22.704  1.00  0.96           O  
ATOM   1913  CG  GLU A 236      19.997  -0.033 -18.391  1.00  0.96           C  
ATOM   1914  CD  GLU A 236      20.921  -0.360 -17.229  1.00  0.96           C  
ATOM   1915  OE1 GLU A 236      21.139   0.517 -16.362  1.00  0.96           O  
ATOM   1916  OE2 GLU A 236      21.432  -1.501 -17.185  1.00  0.96           O  
ATOM   1917  N   ARG A 237      18.929  -2.697 -22.175  1.00  0.96           N  
ATOM   1918  CA  ARG A 237      19.267  -3.569 -23.295  1.00  0.96           C  
ATOM   1919  C   ARG A 237      18.584  -3.104 -24.577  1.00  0.96           C  
ATOM   1920  CB  ARG A 237      18.873  -5.016 -22.987  1.00  0.96           C  
ATOM   1921  O   ARG A 237      18.728  -3.735 -25.626  1.00  0.96           O  
ATOM   1922  CG  ARG A 237      19.714  -5.665 -21.899  1.00  0.96           C  
ATOM   1923  CD  ARG A 237      19.429  -7.155 -21.780  1.00  0.96           C  
ATOM   1924  NE  ARG A 237      18.141  -7.409 -21.140  1.00  0.96           N  
ATOM   1925  NH1 ARG A 237      18.977  -8.885 -19.572  1.00  0.96           N  
ATOM   1926  NH2 ARG A 237      16.741  -8.382 -19.602  1.00  0.96           N  
ATOM   1927  CZ  ARG A 237      17.956  -8.225 -20.106  1.00  0.96           C  
ATOM   1928  N   GLY A 238      17.724  -2.089 -24.422  1.00  0.94           N  
ATOM   1929  CA  GLY A 238      17.167  -1.438 -25.597  1.00  0.94           C  
ATOM   1930  C   GLY A 238      15.932  -2.135 -26.137  1.00  0.94           C  
ATOM   1931  O   GLY A 238      15.583  -1.973 -27.308  1.00  0.94           O  
ATOM   1932  N   HIS A 239      15.323  -2.942 -25.359  1.00  0.89           N  
ATOM   1933  CA  HIS A 239      14.210  -3.750 -25.847  1.00  0.89           C  
ATOM   1934  C   HIS A 239      12.874  -3.061 -25.588  1.00  0.89           C  
ATOM   1935  CB  HIS A 239      14.224  -5.132 -25.192  1.00  0.89           C  
ATOM   1936  O   HIS A 239      11.918  -3.248 -26.343  1.00  0.89           O  
ATOM   1937  CG  HIS A 239      15.449  -5.931 -25.503  1.00  0.89           C  
ATOM   1938  CD2 HIS A 239      16.379  -6.487 -24.690  1.00  0.89           C  
ATOM   1939  ND1 HIS A 239      15.833  -6.235 -26.791  1.00  0.89           N  
ATOM   1940  CE1 HIS A 239      16.948  -6.945 -26.757  1.00  0.89           C  
ATOM   1941  NE2 HIS A 239      17.300  -7.112 -25.493  1.00  0.89           N  
ATOM   1942  N   PHE A 240      12.775  -2.296 -24.567  1.00  0.93           N  
ATOM   1943  CA  PHE A 240      11.518  -1.700 -24.130  1.00  0.93           C  
ATOM   1944  C   PHE A 240      11.743  -0.287 -23.605  1.00  0.93           C  
ATOM   1945  CB  PHE A 240      10.859  -2.563 -23.050  1.00  0.93           C  
ATOM   1946  O   PHE A 240      12.882   0.121 -23.372  1.00  0.93           O  
ATOM   1947  CG  PHE A 240      10.712  -4.010 -23.436  1.00  0.93           C  
ATOM   1948  CD1 PHE A 240       9.627  -4.435 -24.194  1.00  0.93           C  
ATOM   1949  CD2 PHE A 240      11.658  -4.947 -23.040  1.00  0.93           C  
ATOM   1950  CE1 PHE A 240       9.488  -5.774 -24.552  1.00  0.93           C  
ATOM   1951  CE2 PHE A 240      11.526  -6.286 -23.395  1.00  0.93           C  
ATOM   1952  CZ  PHE A 240      10.439  -6.698 -24.150  1.00  0.93           C  
ATOM   1953  N   LEU A 241      10.732   0.404 -23.499  1.00  0.94           N  
ATOM   1954  CA  LEU A 241      10.669   1.624 -22.701  1.00  0.94           C  
ATOM   1955  C   LEU A 241       9.789   1.425 -21.472  1.00  0.94           C  
ATOM   1956  CB  LEU A 241      10.137   2.787 -23.542  1.00  0.94           C  
ATOM   1957  O   LEU A 241       8.939   0.532 -21.450  1.00  0.94           O  
ATOM   1958  CG  LEU A 241       8.785   2.568 -24.223  1.00  0.94           C  
ATOM   1959  CD1 LEU A 241       7.694   3.353 -23.501  1.00  0.94           C  
ATOM   1960  CD2 LEU A 241       8.855   2.969 -25.693  1.00  0.94           C  
ATOM   1961  N   THR A 242      10.120   2.166 -20.411  1.00  0.93           N  
ATOM   1962  CA  THR A 242       9.260   2.118 -19.235  1.00  0.93           C  
ATOM   1963  C   THR A 242       8.935   3.526 -18.744  1.00  0.93           C  
ATOM   1964  CB  THR A 242       9.914   1.313 -18.097  1.00  0.93           C  
ATOM   1965  O   THR A 242       9.649   4.480 -19.062  1.00  0.93           O  
ATOM   1966  CG2 THR A 242      11.121   2.050 -17.525  1.00  0.93           C  
ATOM   1967  OG1 THR A 242       8.955   1.107 -17.052  1.00  0.93           O  
ATOM   1968  N   VAL A 243       7.802   3.641 -18.032  1.00  0.91           N  
ATOM   1969  CA  VAL A 243       7.368   4.899 -17.435  1.00  0.91           C  
ATOM   1970  C   VAL A 243       7.815   4.960 -15.976  1.00  0.91           C  
ATOM   1971  CB  VAL A 243       5.835   5.074 -17.530  1.00  0.91           C  
ATOM   1972  O   VAL A 243       7.627   4.002 -15.222  1.00  0.91           O  
ATOM   1973  CG1 VAL A 243       5.401   6.388 -16.884  1.00  0.91           C  
ATOM   1974  CG2 VAL A 243       5.382   5.017 -18.988  1.00  0.91           C  
ATOM   1975  N   ILE A 244       8.470   6.073 -15.640  1.00  0.91           N  
ATOM   1976  CA  ILE A 244       8.920   6.220 -14.260  1.00  0.91           C  
ATOM   1977  C   ILE A 244       8.621   7.634 -13.767  1.00  0.91           C  
ATOM   1978  CB  ILE A 244      10.428   5.912 -14.121  1.00  0.91           C  
ATOM   1979  O   ILE A 244       8.518   8.568 -14.566  1.00  0.91           O  
ATOM   1980  CG1 ILE A 244      11.255   6.926 -14.920  1.00  0.91           C  
ATOM   1981  CG2 ILE A 244      10.730   4.481 -14.574  1.00  0.91           C  
ATOM   1982  CD1 ILE A 244      12.742   6.908 -14.591  1.00  0.91           C  
ATOM   1983  N   PRO A 245       8.407   7.797 -12.405  1.00  0.92           N  
ATOM   1984  CA  PRO A 245       8.333   9.169 -11.899  1.00  0.92           C  
ATOM   1985  C   PRO A 245       9.657   9.919 -12.028  1.00  0.92           C  
ATOM   1986  CB  PRO A 245       7.953   8.982 -10.427  1.00  0.92           C  
ATOM   1987  O   PRO A 245      10.726   9.307 -11.961  1.00  0.92           O  
ATOM   1988  CG  PRO A 245       8.411   7.601 -10.088  1.00  0.92           C  
ATOM   1989  CD  PRO A 245       8.389   6.770 -11.338  1.00  0.92           C  
ATOM   1990  N   HIS A 246       9.605  11.191 -12.319  1.00  0.93           N  
ATOM   1991  CA  HIS A 246      10.785  12.017 -12.548  1.00  0.93           C  
ATOM   1992  C   HIS A 246      11.804  11.844 -11.427  1.00  0.93           C  
ATOM   1993  CB  HIS A 246      10.391  13.490 -12.676  1.00  0.93           C  
ATOM   1994  O   HIS A 246      13.006  11.744 -11.685  1.00  0.93           O  
ATOM   1995  CG  HIS A 246      11.550  14.402 -12.923  1.00  0.93           C  
ATOM   1996  CD2 HIS A 246      12.102  15.367 -12.151  1.00  0.93           C  
ATOM   1997  ND1 HIS A 246      12.280  14.377 -14.092  1.00  0.93           N  
ATOM   1998  CE1 HIS A 246      13.235  15.290 -14.026  1.00  0.93           C  
ATOM   1999  NE2 HIS A 246      13.149  15.905 -12.859  1.00  0.93           N  
ATOM   2000  N   PHE A 247      11.376  11.823 -10.250  1.00  0.89           N  
ATOM   2001  CA  PHE A 247      12.309  11.748  -9.132  1.00  0.89           C  
ATOM   2002  C   PHE A 247      13.050  10.417  -9.133  1.00  0.89           C  
ATOM   2003  CB  PHE A 247      11.574  11.939  -7.802  1.00  0.89           C  
ATOM   2004  O   PHE A 247      14.117  10.293  -8.527  1.00  0.89           O  
ATOM   2005  CG  PHE A 247      10.604  10.833  -7.481  1.00  0.89           C  
ATOM   2006  CD1 PHE A 247       9.251  10.972  -7.765  1.00  0.89           C  
ATOM   2007  CD2 PHE A 247      11.047   9.655  -6.894  1.00  0.89           C  
ATOM   2008  CE1 PHE A 247       8.352   9.951  -7.468  1.00  0.89           C  
ATOM   2009  CE2 PHE A 247      10.154   8.629  -6.596  1.00  0.89           C  
ATOM   2010  CZ  PHE A 247       8.807   8.780  -6.882  1.00  0.89           C  
ATOM   2011  N   ALA A 248      12.537   9.344  -9.710  1.00  0.89           N  
ATOM   2012  CA  ALA A 248      13.172   8.029  -9.744  1.00  0.89           C  
ATOM   2013  C   ALA A 248      14.308   7.994 -10.762  1.00  0.89           C  
ATOM   2014  CB  ALA A 248      12.142   6.949 -10.065  1.00  0.89           C  
ATOM   2015  O   ALA A 248      15.123   7.068 -10.761  1.00  0.89           O  
ATOM   2016  N   TRP A 249      14.309   8.970 -11.659  1.00  0.90           N  
ATOM   2017  CA  TRP A 249      15.325   9.066 -12.702  1.00  0.90           C  
ATOM   2018  C   TRP A 249      16.721   9.161 -12.096  1.00  0.90           C  
ATOM   2019  CB  TRP A 249      15.061  10.278 -13.600  1.00  0.90           C  
ATOM   2020  O   TRP A 249      17.673   8.580 -12.622  1.00  0.90           O  
ATOM   2021  CG  TRP A 249      16.235  10.680 -14.441  1.00  0.90           C  
ATOM   2022  CD1 TRP A 249      16.892  11.878 -14.420  1.00  0.90           C  
ATOM   2023  CD2 TRP A 249      16.889   9.881 -15.433  1.00  0.90           C  
ATOM   2024  CE2 TRP A 249      17.936  10.660 -15.973  1.00  0.90           C  
ATOM   2025  CE3 TRP A 249      16.691   8.581 -15.916  1.00  0.90           C  
ATOM   2026  NE1 TRP A 249      17.916  11.873 -15.339  1.00  0.90           N  
ATOM   2027  CH2 TRP A 249      18.568   8.905 -17.430  1.00  0.90           C  
ATOM   2028  CZ2 TRP A 249      18.783  10.180 -16.975  1.00  0.90           C  
ATOM   2029  CZ3 TRP A 249      17.535   8.105 -16.913  1.00  0.90           C  
ATOM   2030  N   ARG A 250      16.833   9.579 -10.933  1.00  0.88           N  
ATOM   2031  CA  ARG A 250      18.115   9.764 -10.261  1.00  0.88           C  
ATOM   2032  C   ARG A 250      18.679   8.430  -9.781  1.00  0.88           C  
ATOM   2033  CB  ARG A 250      17.969  10.726  -9.080  1.00  0.88           C  
ATOM   2034  O   ARG A 250      19.858   8.337  -9.437  1.00  0.88           O  
ATOM   2035  CG  ARG A 250      17.566  12.136  -9.480  1.00  0.88           C  
ATOM   2036  CD  ARG A 250      17.362  13.031  -8.265  1.00  0.88           C  
ATOM   2037  NE  ARG A 250      16.936  14.373  -8.650  1.00  0.88           N  
ATOM   2038  NH1 ARG A 250      16.739  15.155  -6.485  1.00  0.88           N  
ATOM   2039  NH2 ARG A 250      16.271  16.535  -8.255  1.00  0.88           N  
ATOM   2040  CZ  ARG A 250      16.650  15.351  -7.796  1.00  0.88           C  
ATOM   2041  N   LEU A 251      17.784   7.500  -9.819  1.00  0.88           N  
ATOM   2042  CA  LEU A 251      18.200   6.196  -9.316  1.00  0.88           C  
ATOM   2043  C   LEU A 251      18.765   5.335 -10.440  1.00  0.88           C  
ATOM   2044  CB  LEU A 251      17.023   5.478  -8.650  1.00  0.88           C  
ATOM   2045  O   LEU A 251      19.169   4.192 -10.210  1.00  0.88           O  
ATOM   2046  CG  LEU A 251      16.370   6.199  -7.469  1.00  0.88           C  
ATOM   2047  CD1 LEU A 251      15.145   5.428  -6.989  1.00  0.88           C  
ATOM   2048  CD2 LEU A 251      17.371   6.383  -6.334  1.00  0.88           C  
ATOM   2049  N   VAL A 252      18.723   5.794 -11.688  1.00  0.92           N  
ATOM   2050  CA  VAL A 252      19.188   4.996 -12.818  1.00  0.92           C  
ATOM   2051  C   VAL A 252      20.508   5.558 -13.339  1.00  0.92           C  
ATOM   2052  CB  VAL A 252      18.140   4.956 -13.953  1.00  0.92           C  
ATOM   2053  O   VAL A 252      20.890   6.680 -12.998  1.00  0.92           O  
ATOM   2054  CG1 VAL A 252      16.820   4.376 -13.449  1.00  0.92           C  
ATOM   2055  CG2 VAL A 252      17.927   6.354 -14.531  1.00  0.92           C  
ATOM   2056  N   ASN A 253      21.317   4.779 -14.050  1.00  0.95           N  
ATOM   2057  CA  ASN A 253      22.599   5.164 -14.631  1.00  0.95           C  
ATOM   2058  C   ASN A 253      22.414   6.046 -15.862  1.00  0.95           C  
ATOM   2059  CB  ASN A 253      23.422   3.924 -14.984  1.00  0.95           C  
ATOM   2060  O   ASN A 253      22.029   5.559 -16.927  1.00  0.95           O  
ATOM   2061  CG  ASN A 253      24.825   4.267 -15.447  1.00  0.95           C  
ATOM   2062  ND2 ASN A 253      25.674   3.253 -15.566  1.00  0.95           N  
ATOM   2063  OD1 ASN A 253      25.143   5.433 -15.693  1.00  0.95           O  
ATOM   2064  N   PRO A 254      22.738   7.314 -15.714  1.00  0.95           N  
ATOM   2065  CA  PRO A 254      22.509   8.219 -16.843  1.00  0.95           C  
ATOM   2066  C   PRO A 254      23.404   7.908 -18.040  1.00  0.95           C  
ATOM   2067  CB  PRO A 254      22.834   9.597 -16.261  1.00  0.95           C  
ATOM   2068  O   PRO A 254      23.154   8.395 -19.146  1.00  0.95           O  
ATOM   2069  CG  PRO A 254      23.755   9.321 -15.117  1.00  0.95           C  
ATOM   2070  CD  PRO A 254      23.361   8.014 -14.492  1.00  0.95           C  
ATOM   2071  N   ALA A 255      24.451   7.048 -17.840  1.00  0.96           N  
ATOM   2072  CA  ALA A 255      25.359   6.657 -18.915  1.00  0.96           C  
ATOM   2073  C   ALA A 255      24.674   5.705 -19.892  1.00  0.96           C  
ATOM   2074  CB  ALA A 255      26.617   6.009 -18.341  1.00  0.96           C  
ATOM   2075  O   ALA A 255      25.029   5.656 -21.072  1.00  0.96           O  
ATOM   2076  N   THR A 256      23.684   4.987 -19.364  1.00  0.97           N  
ATOM   2077  CA  THR A 256      23.090   3.942 -20.190  1.00  0.97           C  
ATOM   2078  C   THR A 256      21.637   4.275 -20.521  1.00  0.97           C  
ATOM   2079  CB  THR A 256      23.159   2.571 -19.493  1.00  0.97           C  
ATOM   2080  O   THR A 256      21.078   3.748 -21.485  1.00  0.97           O  
ATOM   2081  CG2 THR A 256      24.605   2.145 -19.261  1.00  0.97           C  
ATOM   2082  OG1 THR A 256      22.488   2.650 -18.229  1.00  0.97           O  
ATOM   2083  N   LEU A 257      21.063   5.135 -19.739  1.00  0.97           N  
ATOM   2084  CA  LEU A 257      19.636   5.386 -19.911  1.00  0.97           C  
ATOM   2085  C   LEU A 257      19.365   6.873 -20.113  1.00  0.97           C  
ATOM   2086  CB  LEU A 257      18.852   4.872 -18.700  1.00  0.97           C  
ATOM   2087  O   LEU A 257      20.131   7.717 -19.641  1.00  0.97           O  
ATOM   2088  CG  LEU A 257      18.884   3.362 -18.463  1.00  0.97           C  
ATOM   2089  CD1 LEU A 257      18.274   3.025 -17.106  1.00  0.97           C  
ATOM   2090  CD2 LEU A 257      18.150   2.629 -19.581  1.00  0.97           C  
ATOM   2091  N   LYS A 258      18.293   7.150 -20.784  1.00  0.96           N  
ATOM   2092  CA  LYS A 258      17.832   8.508 -21.061  1.00  0.96           C  
ATOM   2093  C   LYS A 258      16.378   8.692 -20.636  1.00  0.96           C  
ATOM   2094  CB  LYS A 258      17.990   8.835 -22.546  1.00  0.96           C  
ATOM   2095  O   LYS A 258      15.552   7.797 -20.828  1.00  0.96           O  
ATOM   2096  CG  LYS A 258      17.504  10.226 -22.928  1.00  0.96           C  
ATOM   2097  CD  LYS A 258      17.587  10.454 -24.432  1.00  0.96           C  
ATOM   2098  CE  LYS A 258      17.039  11.820 -24.823  1.00  0.96           C  
ATOM   2099  NZ  LYS A 258      17.061  12.023 -26.302  1.00  0.96           N  
ATOM   2100  N   TYR A 259      16.076   9.814 -20.017  1.00  0.96           N  
ATOM   2101  CA  TYR A 259      14.749  10.223 -19.573  1.00  0.96           C  
ATOM   2102  C   TYR A 259      14.176  11.301 -20.485  1.00  0.96           C  
ATOM   2103  CB  TYR A 259      14.799  10.734 -18.129  1.00  0.96           C  
ATOM   2104  O   TYR A 259      14.879  12.240 -20.864  1.00  0.96           O  
ATOM   2105  CG  TYR A 259      13.467  11.219 -17.611  1.00  0.96           C  
ATOM   2106  CD1 TYR A 259      13.038  12.523 -17.848  1.00  0.96           C  
ATOM   2107  CD2 TYR A 259      12.635  10.375 -16.882  1.00  0.96           C  
ATOM   2108  CE1 TYR A 259      11.812  12.975 -17.370  1.00  0.96           C  
ATOM   2109  CE2 TYR A 259      11.407  10.817 -16.400  1.00  0.96           C  
ATOM   2110  OH  TYR A 259       9.791  12.558 -16.174  1.00  0.96           O  
ATOM   2111  CZ  TYR A 259      11.005  12.116 -16.649  1.00  0.96           C  
ATOM   2112  N   PHE A 260      12.989  11.066 -20.853  1.00  0.95           N  
ATOM   2113  CA  PHE A 260      12.365  12.144 -21.612  1.00  0.95           C  
ATOM   2114  C   PHE A 260      10.864  12.190 -21.352  1.00  0.95           C  
ATOM   2115  CB  PHE A 260      12.633  11.972 -23.110  1.00  0.95           C  
ATOM   2116  O   PHE A 260      10.277  11.208 -20.891  1.00  0.95           O  
ATOM   2117  CG  PHE A 260      11.977  10.758 -23.710  1.00  0.95           C  
ATOM   2118  CD1 PHE A 260      12.639   9.538 -23.743  1.00  0.95           C  
ATOM   2119  CD2 PHE A 260      10.696  10.838 -24.240  1.00  0.95           C  
ATOM   2120  CE1 PHE A 260      12.034   8.412 -24.298  1.00  0.95           C  
ATOM   2121  CE2 PHE A 260      10.084   9.718 -24.796  1.00  0.95           C  
ATOM   2122  CZ  PHE A 260      10.755   8.506 -24.825  1.00  0.95           C  
ATOM   2123  N   ASP A 261      10.293  13.410 -21.645  1.00  0.94           N  
ATOM   2124  CA  ASP A 261       8.860  13.635 -21.487  1.00  0.94           C  
ATOM   2125  C   ASP A 261       8.091  13.161 -22.719  1.00  0.94           C  
ATOM   2126  CB  ASP A 261       8.574  15.115 -21.226  1.00  0.94           C  
ATOM   2127  O   ASP A 261       8.685  12.915 -23.771  1.00  0.94           O  
ATOM   2128  CG  ASP A 261       9.073  15.585 -19.871  1.00  0.94           C  
ATOM   2129  OD1 ASP A 261       8.985  14.816 -18.889  1.00  0.94           O  
ATOM   2130  OD2 ASP A 261       9.554  16.735 -19.783  1.00  0.94           O  
ATOM   2131  N   ALA A 262       6.836  12.986 -22.573  1.00  0.91           N  
ATOM   2132  CA  ALA A 262       5.959  12.759 -23.719  1.00  0.91           C  
ATOM   2133  C   ALA A 262       6.031  13.922 -24.703  1.00  0.91           C  
ATOM   2134  CB  ALA A 262       4.520  12.547 -23.254  1.00  0.91           C  
ATOM   2135  O   ALA A 262       6.309  15.058 -24.312  1.00  0.91           O  
ATOM   2136  N   PRO A 263       5.902  13.859 -26.128  1.00  0.83           N  
ATOM   2137  CA  PRO A 263       6.191  14.766 -27.242  1.00  0.83           C  
ATOM   2138  C   PRO A 263       5.245  15.963 -27.289  1.00  0.83           C  
ATOM   2139  CB  PRO A 263       6.010  13.877 -28.475  1.00  0.83           C  
ATOM   2140  O   PRO A 263       5.657  17.067 -27.655  1.00  0.83           O  
ATOM   2141  CG  PRO A 263       6.125  12.479 -27.959  1.00  0.83           C  
ATOM   2142  CD  PRO A 263       5.775  12.480 -26.499  1.00  0.83           C  
ATOM   2143  N   HIS A 264       4.364  16.300 -26.190  1.00  0.85           N  
ATOM   2144  CA  HIS A 264       3.494  17.471 -26.209  1.00  0.85           C  
ATOM   2145  C   HIS A 264       3.363  18.083 -24.819  1.00  0.85           C  
ATOM   2146  CB  HIS A 264       2.112  17.102 -26.753  1.00  0.85           C  
ATOM   2147  O   HIS A 264       3.376  19.307 -24.671  1.00  0.85           O  
ATOM   2148  CG  HIS A 264       2.116  16.737 -28.203  1.00  0.85           C  
ATOM   2149  CD2 HIS A 264       1.783  15.584 -28.830  1.00  0.85           C  
ATOM   2150  ND1 HIS A 264       2.503  17.616 -29.191  1.00  0.85           N  
ATOM   2151  CE1 HIS A 264       2.406  17.018 -30.367  1.00  0.85           C  
ATOM   2152  NE2 HIS A 264       1.971  15.784 -30.176  1.00  0.85           N  
ATOM   2153  N   ARG A 265       3.348  17.175 -23.904  1.00  0.91           N  
ATOM   2154  CA  ARG A 265       3.210  17.679 -22.542  1.00  0.91           C  
ATOM   2155  C   ARG A 265       3.679  16.644 -21.525  1.00  0.91           C  
ATOM   2156  CB  ARG A 265       1.758  18.071 -22.258  1.00  0.91           C  
ATOM   2157  O   ARG A 265       3.639  15.441 -21.792  1.00  0.91           O  
ATOM   2158  CG  ARG A 265       0.787  16.902 -22.291  1.00  0.91           C  
ATOM   2159  CD  ARG A 265      -0.641  17.347 -22.006  1.00  0.91           C  
ATOM   2160  NE  ARG A 265      -1.565  16.216 -21.993  1.00  0.91           N  
ATOM   2161  NH1 ARG A 265      -3.415  17.469 -21.404  1.00  0.91           N  
ATOM   2162  NH2 ARG A 265      -3.611  15.208 -21.726  1.00  0.91           N  
ATOM   2163  CZ  ARG A 265      -2.862  16.300 -21.708  1.00  0.91           C  
ATOM   2164  N   PRO A 266       4.286  17.189 -20.444  1.00  0.92           N  
ATOM   2165  CA  PRO A 266       4.618  16.238 -19.381  1.00  0.92           C  
ATOM   2166  C   PRO A 266       3.393  15.500 -18.846  1.00  0.92           C  
ATOM   2167  CB  PRO A 266       5.238  17.124 -18.297  1.00  0.92           C  
ATOM   2168  O   PRO A 266       2.286  16.044 -18.858  1.00  0.92           O  
ATOM   2169  CG  PRO A 266       5.673  18.360 -19.016  1.00  0.92           C  
ATOM   2170  CD  PRO A 266       4.764  18.573 -20.192  1.00  0.92           C  
ATOM   2171  N   MET A 267       3.618  14.191 -18.511  1.00  0.93           N  
ATOM   2172  CA  MET A 267       2.560  13.391 -17.901  1.00  0.93           C  
ATOM   2173  C   MET A 267       2.590  13.515 -16.382  1.00  0.93           C  
ATOM   2174  CB  MET A 267       2.693  11.922 -18.309  1.00  0.93           C  
ATOM   2175  O   MET A 267       3.662  13.494 -15.774  1.00  0.93           O  
ATOM   2176  CG  MET A 267       2.433  11.670 -19.785  1.00  0.93           C  
ATOM   2177  SD  MET A 267       2.397   9.882 -20.197  1.00  0.93           S  
ATOM   2178  CE  MET A 267       4.120   9.437 -19.840  1.00  0.93           C  
ATOM   2179  N   TYR A 268       1.391  13.695 -15.855  1.00  0.93           N  
ATOM   2180  CA  TYR A 268       1.293  13.794 -14.403  1.00  0.93           C  
ATOM   2181  C   TYR A 268       0.318  12.762 -13.850  1.00  0.93           C  
ATOM   2182  CB  TYR A 268       0.854  15.202 -13.988  1.00  0.93           C  
ATOM   2183  O   TYR A 268      -0.659  12.405 -14.512  1.00  0.93           O  
ATOM   2184  CG  TYR A 268       1.845  16.280 -14.356  1.00  0.93           C  
ATOM   2185  CD1 TYR A 268       2.886  16.620 -13.495  1.00  0.93           C  
ATOM   2186  CD2 TYR A 268       1.742  16.960 -15.564  1.00  0.93           C  
ATOM   2187  CE1 TYR A 268       3.800  17.614 -13.828  1.00  0.93           C  
ATOM   2188  CE2 TYR A 268       2.650  17.956 -15.908  1.00  0.93           C  
ATOM   2189  OH  TYR A 268       4.576  19.260 -15.371  1.00  0.93           O  
ATOM   2190  CZ  TYR A 268       3.674  18.275 -15.036  1.00  0.93           C  
ATOM   2191  N   MET A 269       0.690  12.262 -12.679  1.00  0.92           N  
ATOM   2192  CA  MET A 269      -0.221  11.377 -11.959  1.00  0.92           C  
ATOM   2193  C   MET A 269      -0.704  12.028 -10.667  1.00  0.92           C  
ATOM   2194  CB  MET A 269       0.457  10.041 -11.651  1.00  0.92           C  
ATOM   2195  O   MET A 269       0.092  12.283  -9.761  1.00  0.92           O  
ATOM   2196  CG  MET A 269      -0.447   9.044 -10.944  1.00  0.92           C  
ATOM   2197  SD  MET A 269       0.413   7.471 -10.551  1.00  0.92           S  
ATOM   2198  CE  MET A 269       0.548   6.756 -12.214  1.00  0.92           C  
ATOM   2199  N   GLN A 270      -1.976  12.290 -10.696  1.00  0.94           N  
ATOM   2200  CA  GLN A 270      -2.579  12.890  -9.510  1.00  0.94           C  
ATOM   2201  C   GLN A 270      -2.643  11.889  -8.360  1.00  0.94           C  
ATOM   2202  CB  GLN A 270      -3.979  13.416  -9.828  1.00  0.94           C  
ATOM   2203  O   GLN A 270      -3.005  10.728  -8.559  1.00  0.94           O  
ATOM   2204  CG  GLN A 270      -4.610  14.210  -8.692  1.00  0.94           C  
ATOM   2205  CD  GLN A 270      -3.837  15.472  -8.359  1.00  0.94           C  
ATOM   2206  NE2 GLN A 270      -3.573  15.684  -7.074  1.00  0.94           N  
ATOM   2207  OE1 GLN A 270      -3.478  16.250  -9.249  1.00  0.94           O  
ATOM   2208  N   GLU A 271      -2.319  12.462  -7.150  1.00  0.95           N  
ATOM   2209  CA  GLU A 271      -2.378  11.616  -5.962  1.00  0.95           C  
ATOM   2210  C   GLU A 271      -3.141  12.302  -4.832  1.00  0.95           C  
ATOM   2211  CB  GLU A 271      -0.968  11.246  -5.494  1.00  0.95           C  
ATOM   2212  O   GLU A 271      -3.243  13.530  -4.801  1.00  0.95           O  
ATOM   2213  CG  GLU A 271      -0.181  10.424  -6.505  1.00  0.95           C  
ATOM   2214  CD  GLU A 271       1.250  10.149  -6.071  1.00  0.95           C  
ATOM   2215  OE1 GLU A 271       1.542   9.016  -5.624  1.00  0.95           O  
ATOM   2216  OE2 GLU A 271       2.086  11.074  -6.177  1.00  0.95           O  
ATOM   2217  N   TYR A 272      -3.620  11.384  -4.014  1.00  0.97           N  
ATOM   2218  CA  TYR A 272      -4.354  11.902  -2.865  1.00  0.97           C  
ATOM   2219  C   TYR A 272      -3.877  11.250  -1.573  1.00  0.97           C  
ATOM   2220  CB  TYR A 272      -5.859  11.672  -3.041  1.00  0.97           C  
ATOM   2221  O   TYR A 272      -3.458  10.090  -1.574  1.00  0.97           O  
ATOM   2222  CG  TYR A 272      -6.404  12.198  -4.346  1.00  0.97           C  
ATOM   2223  CD1 TYR A 272      -6.913  13.491  -4.441  1.00  0.97           C  
ATOM   2224  CD2 TYR A 272      -6.414  11.402  -5.487  1.00  0.97           C  
ATOM   2225  CE1 TYR A 272      -7.419  13.979  -5.641  1.00  0.97           C  
ATOM   2226  CE2 TYR A 272      -6.917  11.880  -6.693  1.00  0.97           C  
ATOM   2227  OH  TYR A 272      -7.916  13.645  -7.951  1.00  0.97           O  
ATOM   2228  CZ  TYR A 272      -7.416  13.167  -6.760  1.00  0.97           C  
ATOM   2229  N   LEU A 273      -3.835  12.045  -0.529  1.00  0.98           N  
ATOM   2230  CA  LEU A 273      -3.603  11.549   0.823  1.00  0.98           C  
ATOM   2231  C   LEU A 273      -4.892  11.566   1.637  1.00  0.98           C  
ATOM   2232  CB  LEU A 273      -2.532  12.388   1.525  1.00  0.98           C  
ATOM   2233  O   LEU A 273      -5.494  12.624   1.833  1.00  0.98           O  
ATOM   2234  CG  LEU A 273      -2.158  11.960   2.945  1.00  0.98           C  
ATOM   2235  CD1 LEU A 273      -1.321  10.686   2.912  1.00  0.98           C  
ATOM   2236  CD2 LEU A 273      -1.410  13.079   3.661  1.00  0.98           C  
ATOM   2237  N   TYR A 274      -5.266  10.373   2.028  1.00  0.98           N  
ATOM   2238  CA  TYR A 274      -6.471  10.257   2.842  1.00  0.98           C  
ATOM   2239  C   TYR A 274      -6.121  10.097   4.316  1.00  0.98           C  
ATOM   2240  CB  TYR A 274      -7.323   9.072   2.376  1.00  0.98           C  
ATOM   2241  O   TYR A 274      -5.223   9.327   4.667  1.00  0.98           O  
ATOM   2242  CG  TYR A 274      -7.677   9.119   0.909  1.00  0.98           C  
ATOM   2243  CD1 TYR A 274      -8.828   9.771   0.471  1.00  0.98           C  
ATOM   2244  CD2 TYR A 274      -6.863   8.511  -0.041  1.00  0.98           C  
ATOM   2245  CE1 TYR A 274      -9.160   9.815  -0.879  1.00  0.98           C  
ATOM   2246  CE2 TYR A 274      -7.185   8.549  -1.393  1.00  0.98           C  
ATOM   2247  OH  TYR A 274      -8.657   9.243  -3.140  1.00  0.98           O  
ATOM   2248  CZ  TYR A 274      -8.333   9.203  -1.802  1.00  0.98           C  
ATOM   2249  N   SER A 275      -6.822  10.849   5.183  1.00  0.97           N  
ATOM   2250  CA  SER A 275      -6.624  10.778   6.627  1.00  0.97           C  
ATOM   2251  C   SER A 275      -7.888  11.179   7.379  1.00  0.97           C  
ATOM   2252  CB  SER A 275      -5.461  11.675   7.053  1.00  0.97           C  
ATOM   2253  O   SER A 275      -8.839  11.686   6.780  1.00  0.97           O  
ATOM   2254  OG  SER A 275      -5.779  13.041   6.849  1.00  0.97           O  
ATOM   2255  N   ILE A 276      -7.872  10.882   8.663  1.00  0.93           N  
ATOM   2256  CA  ILE A 276      -8.944  11.388   9.514  1.00  0.93           C  
ATOM   2257  C   ILE A 276      -8.727  12.874   9.788  1.00  0.93           C  
ATOM   2258  CB  ILE A 276      -9.028  10.604  10.843  1.00  0.93           C  
ATOM   2259  O   ILE A 276      -7.587  13.337   9.870  1.00  0.93           O  
ATOM   2260  CG1 ILE A 276      -9.370   9.134  10.576  1.00  0.93           C  
ATOM   2261  CG2 ILE A 276     -10.054  11.244  11.783  1.00  0.93           C  
ATOM   2262  CD1 ILE A 276      -9.347   8.257  11.820  1.00  0.93           C  
ATOM   2263  N   ARG A 277      -9.770  13.539   9.812  1.00  0.91           N  
ATOM   2264  CA  ARG A 277      -9.697  14.979  10.038  1.00  0.91           C  
ATOM   2265  C   ARG A 277      -8.901  15.295  11.300  1.00  0.91           C  
ATOM   2266  CB  ARG A 277     -11.101  15.579  10.140  1.00  0.91           C  
ATOM   2267  O   ARG A 277      -9.041  14.612  12.317  1.00  0.91           O  
ATOM   2268  CG  ARG A 277     -11.121  17.099  10.159  1.00  0.91           C  
ATOM   2269  CD  ARG A 277     -12.542  17.644  10.165  1.00  0.91           C  
ATOM   2270  NE  ARG A 277     -13.165  17.539   8.849  1.00  0.91           N  
ATOM   2271  NH1 ARG A 277     -14.911  18.972   9.332  1.00  0.91           N  
ATOM   2272  NH2 ARG A 277     -14.757  18.003   7.260  1.00  0.91           N  
ATOM   2273  CZ  ARG A 277     -14.276  18.172   8.483  1.00  0.91           C  
ATOM   2274  N   ASN A 278      -7.940  16.245  11.189  1.00  0.90           N  
ATOM   2275  CA  ASN A 278      -7.144  16.805  12.275  1.00  0.90           C  
ATOM   2276  C   ASN A 278      -6.155  15.783  12.830  1.00  0.90           C  
ATOM   2277  CB  ASN A 278      -8.050  17.327  13.392  1.00  0.90           C  
ATOM   2278  O   ASN A 278      -5.898  15.753  14.035  1.00  0.90           O  
ATOM   2279  CG  ASN A 278      -8.933  18.473  12.940  1.00  0.90           C  
ATOM   2280  ND2 ASN A 278     -10.159  18.514  13.449  1.00  0.90           N  
ATOM   2281  OD1 ASN A 278      -8.517  19.314  12.139  1.00  0.90           O  
ATOM   2282  N   HIS A 279      -5.846  14.830  11.974  1.00  0.92           N  
ATOM   2283  CA  HIS A 279      -4.784  13.932  12.414  1.00  0.92           C  
ATOM   2284  C   HIS A 279      -3.519  14.707  12.768  1.00  0.92           C  
ATOM   2285  CB  HIS A 279      -4.479  12.893  11.333  1.00  0.92           C  
ATOM   2286  O   HIS A 279      -3.107  15.602  12.027  1.00  0.92           O  
ATOM   2287  CG  HIS A 279      -3.702  11.717  11.834  1.00  0.92           C  
ATOM   2288  CD2 HIS A 279      -4.080  10.439  12.073  1.00  0.92           C  
ATOM   2289  ND1 HIS A 279      -2.364  11.791  12.152  1.00  0.92           N  
ATOM   2290  CE1 HIS A 279      -1.950  10.604  12.566  1.00  0.92           C  
ATOM   2291  NE2 HIS A 279      -2.972   9.767  12.528  1.00  0.92           N  
ATOM   2292  N   ARG A 280      -2.925  14.543  13.853  1.00  0.91           N  
ATOM   2293  CA  ARG A 280      -1.840  15.352  14.397  1.00  0.91           C  
ATOM   2294  C   ARG A 280      -0.593  15.255  13.525  1.00  0.91           C  
ATOM   2295  CB  ARG A 280      -1.513  14.921  15.829  1.00  0.91           C  
ATOM   2296  O   ARG A 280       0.285  16.117  13.590  1.00  0.91           O  
ATOM   2297  CG  ARG A 280      -0.963  13.507  15.935  1.00  0.91           C  
ATOM   2298  CD  ARG A 280      -0.665  13.126  17.379  1.00  0.91           C  
ATOM   2299  NE  ARG A 280      -0.196  11.747  17.486  1.00  0.91           N  
ATOM   2300  NH1 ARG A 280      -0.016  11.769  19.789  1.00  0.91           N  
ATOM   2301  NH2 ARG A 280       0.520   9.877  18.611  1.00  0.91           N  
ATOM   2302  CZ  ARG A 280       0.102  11.134  18.628  1.00  0.91           C  
ATOM   2303  N   TYR A 281      -0.451  14.196  12.597  1.00  0.94           N  
ATOM   2304  CA  TYR A 281       0.776  13.983  11.838  1.00  0.94           C  
ATOM   2305  C   TYR A 281       0.570  14.315  10.365  1.00  0.94           C  
ATOM   2306  CB  TYR A 281       1.254  12.536  11.984  1.00  0.94           C  
ATOM   2307  O   TYR A 281       1.394  13.958   9.520  1.00  0.94           O  
ATOM   2308  CG  TYR A 281       1.696  12.181  13.384  1.00  0.94           C  
ATOM   2309  CD1 TYR A 281       2.857  12.726  13.928  1.00  0.94           C  
ATOM   2310  CD2 TYR A 281       0.954  11.300  14.163  1.00  0.94           C  
ATOM   2311  CE1 TYR A 281       3.268  12.401  15.216  1.00  0.94           C  
ATOM   2312  CE2 TYR A 281       1.357  10.968  15.453  1.00  0.94           C  
ATOM   2313  OH  TYR A 281       2.916  11.197  17.246  1.00  0.94           O  
ATOM   2314  CZ  TYR A 281       2.513  11.523  15.970  1.00  0.94           C  
ATOM   2315  N   THR A 282      -0.561  14.900  10.073  1.00  0.95           N  
ATOM   2316  CA  THR A 282      -0.873  15.182   8.676  1.00  0.95           C  
ATOM   2317  C   THR A 282       0.186  16.091   8.059  1.00  0.95           C  
ATOM   2318  CB  THR A 282      -2.260  15.836   8.534  1.00  0.95           C  
ATOM   2319  O   THR A 282       0.716  15.796   6.985  1.00  0.95           O  
ATOM   2320  CG2 THR A 282      -2.561  16.176   7.078  1.00  0.95           C  
ATOM   2321  OG1 THR A 282      -3.260  14.931   9.019  1.00  0.95           O  
ATOM   2322  N   ALA A 283       0.515  17.189   8.701  1.00  0.96           N  
ATOM   2323  CA  ALA A 283       1.498  18.137   8.183  1.00  0.96           C  
ATOM   2324  C   ALA A 283       2.862  17.475   8.013  1.00  0.96           C  
ATOM   2325  CB  ALA A 283       1.609  19.347   9.108  1.00  0.96           C  
ATOM   2326  O   ALA A 283       3.532  17.672   6.996  1.00  0.96           O  
ATOM   2327  N   THR A 284       3.246  16.726   9.021  1.00  0.94           N  
ATOM   2328  CA  THR A 284       4.517  16.011   8.984  1.00  0.94           C  
ATOM   2329  C   THR A 284       4.566  15.055   7.796  1.00  0.94           C  
ATOM   2330  CB  THR A 284       4.754  15.226  10.288  1.00  0.94           C  
ATOM   2331  O   THR A 284       5.556  15.019   7.062  1.00  0.94           O  
ATOM   2332  CG2 THR A 284       6.080  14.474  10.243  1.00  0.94           C  
ATOM   2333  OG1 THR A 284       4.773  16.140  11.392  1.00  0.94           O  
ATOM   2334  N   MET A 285       3.490  14.289   7.581  1.00  0.95           N  
ATOM   2335  CA  MET A 285       3.422  13.323   6.488  1.00  0.95           C  
ATOM   2336  C   MET A 285       3.491  14.026   5.136  1.00  0.95           C  
ATOM   2337  CB  MET A 285       2.141  12.493   6.582  1.00  0.95           C  
ATOM   2338  O   MET A 285       4.186  13.566   4.228  1.00  0.95           O  
ATOM   2339  CG  MET A 285       2.226  11.343   7.572  1.00  0.95           C  
ATOM   2340  SD  MET A 285       3.759  10.355   7.370  1.00  0.95           S  
ATOM   2341  CE  MET A 285       3.426   9.571   5.768  1.00  0.95           C  
ATOM   2342  N   LEU A 286       2.817  15.093   4.958  1.00  0.96           N  
ATOM   2343  CA  LEU A 286       2.855  15.854   3.713  1.00  0.96           C  
ATOM   2344  C   LEU A 286       4.268  16.348   3.421  1.00  0.96           C  
ATOM   2345  CB  LEU A 286       1.891  17.042   3.782  1.00  0.96           C  
ATOM   2346  O   LEU A 286       4.717  16.313   2.272  1.00  0.96           O  
ATOM   2347  CG  LEU A 286       0.402  16.714   3.666  1.00  0.96           C  
ATOM   2348  CD1 LEU A 286      -0.438  17.949   3.971  1.00  0.96           C  
ATOM   2349  CD2 LEU A 286       0.080  16.171   2.278  1.00  0.96           C  
ATOM   2350  N   GLN A 287       4.904  16.761   4.464  1.00  0.94           N  
ATOM   2351  CA  GLN A 287       6.285  17.210   4.318  1.00  0.94           C  
ATOM   2352  C   GLN A 287       7.197  16.059   3.904  1.00  0.94           C  
ATOM   2353  CB  GLN A 287       6.787  17.836   5.621  1.00  0.94           C  
ATOM   2354  O   GLN A 287       8.037  16.215   3.015  1.00  0.94           O  
ATOM   2355  CG  GLN A 287       8.199  18.399   5.528  1.00  0.94           C  
ATOM   2356  CD  GLN A 287       8.630  19.114   6.795  1.00  0.94           C  
ATOM   2357  NE2 GLN A 287       9.740  19.839   6.718  1.00  0.94           N  
ATOM   2358  OE1 GLN A 287       7.970  19.015   7.834  1.00  0.94           O  
ATOM   2359  N   HIS A 288       7.069  14.888   4.570  1.00  0.93           N  
ATOM   2360  CA  HIS A 288       7.865  13.716   4.223  1.00  0.93           C  
ATOM   2361  C   HIS A 288       7.682  13.339   2.757  1.00  0.93           C  
ATOM   2362  CB  HIS A 288       7.494  12.533   5.120  1.00  0.93           C  
ATOM   2363  O   HIS A 288       8.657  13.053   2.059  1.00  0.93           O  
ATOM   2364  CG  HIS A 288       8.019  12.651   6.515  1.00  0.93           C  
ATOM   2365  CD2 HIS A 288       8.899  13.521   7.064  1.00  0.93           C  
ATOM   2366  ND1 HIS A 288       7.637  11.798   7.528  1.00  0.93           N  
ATOM   2367  CE1 HIS A 288       8.261  12.140   8.643  1.00  0.93           C  
ATOM   2368  NE2 HIS A 288       9.033  13.183   8.388  1.00  0.93           N  
ATOM   2369  N   ILE A 289       6.414  13.335   2.322  1.00  0.92           N  
ATOM   2370  CA  ILE A 289       6.091  12.965   0.948  1.00  0.92           C  
ATOM   2371  C   ILE A 289       6.706  13.976  -0.017  1.00  0.92           C  
ATOM   2372  CB  ILE A 289       4.563  12.878   0.731  1.00  0.92           C  
ATOM   2373  O   ILE A 289       7.315  13.596  -1.019  1.00  0.92           O  
ATOM   2374  CG1 ILE A 289       3.979  11.698   1.516  1.00  0.92           C  
ATOM   2375  CG2 ILE A 289       4.236  12.760  -0.760  1.00  0.92           C  
ATOM   2376  CD1 ILE A 289       2.458  11.685   1.573  1.00  0.92           C  
ATOM   2377  N   ALA A 290       6.607  15.245   0.315  1.00  0.92           N  
ATOM   2378  CA  ALA A 290       7.175  16.304  -0.515  1.00  0.92           C  
ATOM   2379  C   ALA A 290       8.691  16.169  -0.614  1.00  0.92           C  
ATOM   2380  CB  ALA A 290       6.801  17.675   0.043  1.00  0.92           C  
ATOM   2381  O   ALA A 290       9.263  16.306  -1.699  1.00  0.92           O  
ATOM   2382  N   GLU A 291       9.383  15.914   0.511  1.00  0.90           N  
ATOM   2383  CA  GLU A 291      10.831  15.737   0.545  1.00  0.90           C  
ATOM   2384  C   GLU A 291      11.262  14.547  -0.307  1.00  0.90           C  
ATOM   2385  CB  GLU A 291      11.317  15.556   1.985  1.00  0.90           C  
ATOM   2386  O   GLU A 291      12.274  14.613  -1.009  1.00  0.90           O  
ATOM   2387  CG  GLU A 291      11.250  16.826   2.821  1.00  0.90           C  
ATOM   2388  CD  GLU A 291      11.571  16.596   4.289  1.00  0.90           C  
ATOM   2389  OE1 GLU A 291      11.617  17.580   5.062  1.00  0.90           O  
ATOM   2390  OE2 GLU A 291      11.780  15.422   4.669  1.00  0.90           O  
ATOM   2391  N   ASP A 292      10.483  13.515  -0.225  1.00  0.87           N  
ATOM   2392  CA  ASP A 292      10.772  12.316  -1.006  1.00  0.87           C  
ATOM   2393  C   ASP A 292      10.674  12.599  -2.503  1.00  0.87           C  
ATOM   2394  CB  ASP A 292       9.818  11.183  -0.621  1.00  0.87           C  
ATOM   2395  O   ASP A 292      11.526  12.161  -3.279  1.00  0.87           O  
ATOM   2396  CG  ASP A 292      10.250   9.834  -1.167  1.00  0.87           C  
ATOM   2397  OD1 ASP A 292      11.287   9.298  -0.721  1.00  0.87           O  
ATOM   2398  OD2 ASP A 292       9.547   9.302  -2.054  1.00  0.87           O  
ATOM   2399  N   ARG A 293       9.784  13.405  -2.907  1.00  0.87           N  
ATOM   2400  CA  ARG A 293       9.535  13.691  -4.316  1.00  0.87           C  
ATOM   2401  C   ARG A 293      10.556  14.685  -4.861  1.00  0.87           C  
ATOM   2402  CB  ARG A 293       8.118  14.234  -4.513  1.00  0.87           C  
ATOM   2403  O   ARG A 293      10.902  14.642  -6.043  1.00  0.87           O  
ATOM   2404  CG  ARG A 293       7.025  13.209  -4.254  1.00  0.87           C  
ATOM   2405  CD  ARG A 293       5.637  13.810  -4.427  1.00  0.87           C  
ATOM   2406  NE  ARG A 293       4.590  12.810  -4.240  1.00  0.87           N  
ATOM   2407  NH1 ARG A 293       2.846  14.324  -4.299  1.00  0.87           N  
ATOM   2408  NH2 ARG A 293       2.421  12.090  -4.010  1.00  0.87           N  
ATOM   2409  CZ  ARG A 293       3.288  13.077  -4.183  1.00  0.87           C  
ATOM   2410  N   ASP A 294      11.009  15.493  -4.034  1.00  0.87           N  
ATOM   2411  CA  ASP A 294      11.972  16.508  -4.450  1.00  0.87           C  
ATOM   2412  C   ASP A 294      13.392  15.946  -4.463  1.00  0.87           C  
ATOM   2413  CB  ASP A 294      11.898  17.727  -3.528  1.00  0.87           C  
ATOM   2414  O   ASP A 294      14.296  16.543  -5.051  1.00  0.87           O  
ATOM   2415  CG  ASP A 294      10.652  18.566  -3.753  1.00  0.87           C  
ATOM   2416  OD1 ASP A 294      10.000  18.419  -4.809  1.00  0.87           O  
ATOM   2417  OD2 ASP A 294      10.320  19.383  -2.866  1.00  0.87           O  
ATOM   2418  N   GLY A 295      13.499  14.723  -3.894  1.00  0.79           N  
ATOM   2419  CA  GLY A 295      14.817  14.114  -3.810  1.00  0.79           C  
ATOM   2420  C   GLY A 295      15.696  14.738  -2.742  1.00  0.79           C  
ATOM   2421  O   GLY A 295      16.924  14.662  -2.820  1.00  0.79           O  
ATOM   2422  N   THR A 296      15.192  15.543  -1.875  1.00  0.77           N  
ATOM   2423  CA  THR A 296      15.983  16.260  -0.881  1.00  0.77           C  
ATOM   2424  C   THR A 296      16.105  15.445   0.403  1.00  0.77           C  
ATOM   2425  CB  THR A 296      15.367  17.635  -0.563  1.00  0.77           C  
ATOM   2426  O   THR A 296      16.851  15.816   1.312  1.00  0.77           O  
ATOM   2427  CG2 THR A 296      15.422  18.556  -1.778  1.00  0.77           C  
ATOM   2428  OG1 THR A 296      14.000  17.460  -0.170  1.00  0.77           O  
ATOM   2429  N   SER A 297      15.623  14.194   0.438  1.00  0.66           N  
ATOM   2430  CA  SER A 297      15.655  13.471   1.705  1.00  0.66           C  
ATOM   2431  C   SER A 297      16.948  12.676   1.856  1.00  0.66           C  
ATOM   2432  CB  SER A 297      14.453  12.531   1.817  1.00  0.66           C  
ATOM   2433  O   SER A 297      17.376  11.995   0.922  1.00  0.66           O  
ATOM   2434  OG  SER A 297      13.240  13.245   1.657  1.00  0.66           O  
ATOM   2435  N   HIS A 298      18.051  13.209   2.431  1.00  0.57           N  
ATOM   2436  CA  HIS A 298      19.291  12.535   2.798  1.00  0.57           C  
ATOM   2437  C   HIS A 298      19.098  11.660   4.032  1.00  0.57           C  
ATOM   2438  CB  HIS A 298      20.403  13.555   3.046  1.00  0.57           C  
ATOM   2439  O   HIS A 298      18.415  12.057   4.979  1.00  0.57           O  
ATOM   2440  CG  HIS A 298      20.722  14.398   1.852  1.00  0.57           C  
ATOM   2441  CD2 HIS A 298      20.660  15.738   1.668  1.00  0.57           C  
ATOM   2442  ND1 HIS A 298      21.162  13.864   0.661  1.00  0.57           N  
ATOM   2443  CE1 HIS A 298      21.359  14.842  -0.207  1.00  0.57           C  
ATOM   2444  NE2 HIS A 298      21.062  15.989   0.379  1.00  0.57           N  
