# Supplementary material for: Escherichia coli transcription factors of unknown function: sequence features and possible evolutionary relationships
Source: PeerJ. 2022 Jul 20;10:e13772. doi: 10.7717/peerj.13772 (PMC9308461; doi:10.7717/peerj.13772)
Supplement: Supplemental Information 18 [file peerj-10-13772-s018.zip › Raw Data/PDB files/YhaJ_b3105_unrelaxed_model_1.pdb]

ATOM      1  N   MET A   1     -29.346 -25.379  27.436  1.00  0.46           N  
ATOM      2  CA  MET A   1     -28.930 -24.025  27.791  1.00  0.46           C  
ATOM      3  C   MET A   1     -27.927 -23.481  26.779  1.00  0.46           C  
ATOM      4  CB  MET A   1     -28.322 -24.000  29.195  1.00  0.46           C  
ATOM      5  O   MET A   1     -26.872 -24.080  26.561  1.00  0.46           O  
ATOM      6  CG  MET A   1     -29.340 -23.764  30.299  1.00  0.46           C  
ATOM      7  SD  MET A   1     -28.564 -23.192  31.860  1.00  0.46           S  
ATOM      8  CE  MET A   1     -27.216 -24.398  32.009  1.00  0.46           C  
ATOM      9  N   ALA A   2     -28.307 -23.056  25.582  1.00  0.49           N  
ATOM     10  CA  ALA A   2     -27.546 -22.451  24.492  1.00  0.49           C  
ATOM     11  C   ALA A   2     -26.462 -21.521  25.030  1.00  0.49           C  
ATOM     12  CB  ALA A   2     -28.476 -21.689  23.551  1.00  0.49           C  
ATOM     13  O   ALA A   2     -26.740 -20.643  25.850  1.00  0.49           O  
ATOM     14  N   LYS A   3     -25.326 -22.054  25.513  1.00  0.59           N  
ATOM     15  CA  LYS A   3     -24.097 -21.337  25.836  1.00  0.59           C  
ATOM     16  C   LYS A   3     -24.002 -20.029  25.055  1.00  0.59           C  
ATOM     17  CB  LYS A   3     -22.874 -22.209  25.548  1.00  0.59           C  
ATOM     18  O   LYS A   3     -24.110 -20.025  23.827  1.00  0.59           O  
ATOM     19  CG  LYS A   3     -21.847 -22.225  26.671  1.00  0.59           C  
ATOM     20  CD  LYS A   3     -20.676 -23.143  26.344  1.00  0.59           C  
ATOM     21  CE  LYS A   3     -19.639 -23.147  27.459  1.00  0.59           C  
ATOM     22  NZ  LYS A   3     -18.482 -24.035  27.137  1.00  0.59           N  
ATOM     23  N   GLU A   4     -24.744 -18.900  25.415  1.00  0.64           N  
ATOM     24  CA  GLU A   4     -24.505 -17.513  25.028  1.00  0.64           C  
ATOM     25  C   GLU A   4     -23.125 -17.346  24.399  1.00  0.64           C  
ATOM     26  CB  GLU A   4     -24.647 -16.586  26.238  1.00  0.64           C  
ATOM     27  O   GLU A   4     -22.150 -17.945  24.858  1.00  0.64           O  
ATOM     28  CG  GLU A   4     -25.465 -15.333  25.959  1.00  0.64           C  
ATOM     29  CD  GLU A   4     -25.750 -14.512  27.207  1.00  0.64           C  
ATOM     30  OE1 GLU A   4     -26.460 -13.486  27.109  1.00  0.64           O  
ATOM     31  OE2 GLU A   4     -25.258 -14.898  28.291  1.00  0.64           O  
ATOM     32  N   ARG A   5     -23.036 -17.103  23.102  1.00  0.68           N  
ATOM     33  CA  ARG A   5     -21.939 -16.827  22.180  1.00  0.68           C  
ATOM     34  C   ARG A   5     -20.808 -16.084  22.882  1.00  0.68           C  
ATOM     35  CB  ARG A   5     -22.436 -16.015  20.982  1.00  0.68           C  
ATOM     36  O   ARG A   5     -21.031 -15.038  23.495  1.00  0.68           O  
ATOM     37  CG  ARG A   5     -23.271 -16.818  19.997  1.00  0.68           C  
ATOM     38  CD  ARG A   5     -23.612 -16.008  18.754  1.00  0.68           C  
ATOM     39  NE  ARG A   5     -24.425 -16.776  17.816  1.00  0.68           N  
ATOM     40  NH1 ARG A   5     -24.583 -15.086  16.249  1.00  0.68           N  
ATOM     41  NH2 ARG A   5     -25.601 -17.105  15.871  1.00  0.68           N  
ATOM     42  CZ  ARG A   5     -24.868 -16.320  16.647  1.00  0.68           C  
ATOM     43  N   ALA A   6     -19.695 -16.742  23.190  1.00  0.78           N  
ATOM     44  CA  ALA A   6     -18.452 -16.421  23.887  1.00  0.78           C  
ATOM     45  C   ALA A   6     -17.781 -15.195  23.275  1.00  0.78           C  
ATOM     46  CB  ALA A   6     -17.501 -17.615  23.857  1.00  0.78           C  
ATOM     47  O   ALA A   6     -17.224 -14.361  23.993  1.00  0.78           O  
ATOM     48  N   LEU A   7     -18.100 -14.741  22.250  1.00  0.92           N  
ATOM     49  CA  LEU A   7     -17.361 -13.673  21.585  1.00  0.92           C  
ATOM     50  C   LEU A   7     -18.249 -12.454  21.362  1.00  0.92           C  
ATOM     51  CB  LEU A   7     -16.801 -14.162  20.246  1.00  0.92           C  
ATOM     52  O   LEU A   7     -19.205 -12.510  20.585  1.00  0.92           O  
ATOM     53  CG  LEU A   7     -15.909 -13.181  19.485  1.00  0.92           C  
ATOM     54  CD1 LEU A   7     -14.614 -12.937  20.253  1.00  0.92           C  
ATOM     55  CD2 LEU A   7     -15.615 -13.702  18.083  1.00  0.92           C  
ATOM     56  N   THR A   8     -17.989 -11.359  22.160  1.00  0.95           N  
ATOM     57  CA  THR A   8     -18.754 -10.121  22.063  1.00  0.95           C  
ATOM     58  C   THR A   8     -17.946  -9.040  21.350  1.00  0.95           C  
ATOM     59  CB  THR A   8     -19.177  -9.615  23.454  1.00  0.95           C  
ATOM     60  O   THR A   8     -16.717  -9.117  21.286  1.00  0.95           O  
ATOM     61  CG2 THR A   8     -19.921 -10.697  24.230  1.00  0.95           C  
ATOM     62  OG1 THR A   8     -18.011  -9.230  24.192  1.00  0.95           O  
ATOM     63  N   LEU A   9     -18.635  -8.039  20.637  1.00  0.95           N  
ATOM     64  CA  LEU A   9     -17.959  -6.914  20.000  1.00  0.95           C  
ATOM     65  C   LEU A   9     -17.136  -6.128  21.015  1.00  0.95           C  
ATOM     66  CB  LEU A   9     -18.976  -5.989  19.325  1.00  0.95           C  
ATOM     67  O   LEU A   9     -16.055  -5.631  20.692  1.00  0.95           O  
ATOM     68  CG  LEU A   9     -19.634  -6.521  18.051  1.00  0.95           C  
ATOM     69  CD1 LEU A   9     -20.645  -5.511  17.516  1.00  0.95           C  
ATOM     70  CD2 LEU A   9     -18.580  -6.839  16.997  1.00  0.95           C  
ATOM     71  N   GLU A  10     -17.684  -6.106  22.237  1.00  0.96           N  
ATOM     72  CA  GLU A  10     -16.966  -5.428  23.313  1.00  0.96           C  
ATOM     73  C   GLU A  10     -15.622  -6.096  23.587  1.00  0.96           C  
ATOM     74  CB  GLU A  10     -17.810  -5.403  24.590  1.00  0.96           C  
ATOM     75  O   GLU A  10     -14.603  -5.417  23.731  1.00  0.96           O  
ATOM     76  CG  GLU A  10     -17.173  -4.628  25.734  1.00  0.96           C  
ATOM     77  CD  GLU A  10     -18.008  -4.636  27.004  1.00  0.96           C  
ATOM     78  OE1 GLU A  10     -17.592  -4.016  28.009  1.00  0.96           O  
ATOM     79  OE2 GLU A  10     -19.088  -5.268  26.994  1.00  0.96           O  
ATOM     80  N   ALA A  11     -15.644  -7.391  23.676  1.00  0.97           N  
ATOM     81  CA  ALA A  11     -14.412  -8.139  23.911  1.00  0.97           C  
ATOM     82  C   ALA A  11     -13.404  -7.904  22.790  1.00  0.97           C  
ATOM     83  CB  ALA A  11     -14.712  -9.630  24.048  1.00  0.97           C  
ATOM     84  O   ALA A  11     -12.210  -7.733  23.045  1.00  0.97           O  
ATOM     85  N   LEU A  12     -13.867  -7.903  21.597  1.00  0.97           N  
ATOM     86  CA  LEU A  12     -13.000  -7.661  20.449  1.00  0.97           C  
ATOM     87  C   LEU A  12     -12.402  -6.260  20.504  1.00  0.97           C  
ATOM     88  CB  LEU A  12     -13.776  -7.847  19.142  1.00  0.97           C  
ATOM     89  O   LEU A  12     -11.227  -6.068  20.182  1.00  0.97           O  
ATOM     90  CG  LEU A  12     -14.262  -9.265  18.838  1.00  0.97           C  
ATOM     91  CD1 LEU A  12     -15.070  -9.281  17.544  1.00  0.97           C  
ATOM     92  CD2 LEU A  12     -13.083 -10.227  18.750  1.00  0.97           C  
ATOM     93  N   ARG A  13     -13.202  -5.271  20.909  1.00  0.97           N  
ATOM     94  CA  ARG A  13     -12.734  -3.894  21.036  1.00  0.97           C  
ATOM     95  C   ARG A  13     -11.633  -3.785  22.085  1.00  0.97           C  
ATOM     96  CB  ARG A  13     -13.893  -2.962  21.394  1.00  0.97           C  
ATOM     97  O   ARG A  13     -10.655  -3.058  21.894  1.00  0.97           O  
ATOM     98  CG  ARG A  13     -14.816  -2.650  20.227  1.00  0.97           C  
ATOM     99  CD  ARG A  13     -15.954  -1.726  20.639  1.00  0.97           C  
ATOM    100  NE  ARG A  13     -16.846  -1.437  19.519  1.00  0.97           N  
ATOM    101  NH1 ARG A  13     -18.757  -1.301  20.809  1.00  0.97           N  
ATOM    102  NH2 ARG A  13     -18.874  -0.985  18.541  1.00  0.97           N  
ATOM    103  CZ  ARG A  13     -18.157  -1.242  19.626  1.00  0.97           C  
ATOM    104  N   VAL A  14     -11.826  -4.529  23.141  1.00  0.98           N  
ATOM    105  CA  VAL A  14     -10.833  -4.546  24.210  1.00  0.98           C  
ATOM    106  C   VAL A  14      -9.527  -5.146  23.693  1.00  0.98           C  
ATOM    107  CB  VAL A  14     -11.334  -5.339  25.438  1.00  0.98           C  
ATOM    108  O   VAL A  14      -8.451  -4.579  23.900  1.00  0.98           O  
ATOM    109  CG1 VAL A  14     -10.195  -5.578  26.428  1.00  0.98           C  
ATOM    110  CG2 VAL A  14     -12.488  -4.601  26.114  1.00  0.98           C  
ATOM    111  N   MET A  15      -9.600  -6.229  23.012  1.00  0.97           N  
ATOM    112  CA  MET A  15      -8.419  -6.863  22.435  1.00  0.97           C  
ATOM    113  C   MET A  15      -7.688  -5.904  21.502  1.00  0.97           C  
ATOM    114  CB  MET A  15      -8.806  -8.136  21.679  1.00  0.97           C  
ATOM    115  O   MET A  15      -6.463  -5.781  21.566  1.00  0.97           O  
ATOM    116  CG  MET A  15      -9.223  -9.284  22.584  1.00  0.97           C  
ATOM    117  SD  MET A  15      -9.687 -10.788  21.642  1.00  0.97           S  
ATOM    118  CE  MET A  15      -8.062 -11.281  21.004  1.00  0.97           C  
ATOM    119  N   ASP A  16      -8.495  -5.338  20.597  1.00  0.97           N  
ATOM    120  CA  ASP A  16      -7.929  -4.405  19.627  1.00  0.97           C  
ATOM    121  C   ASP A  16      -7.203  -3.259  20.326  1.00  0.97           C  
ATOM    122  CB  ASP A  16      -9.024  -3.854  18.711  1.00  0.97           C  
ATOM    123  O   ASP A  16      -6.088  -2.898  19.944  1.00  0.97           O  
ATOM    124  CG  ASP A  16      -8.475  -3.027  17.562  1.00  0.97           C  
ATOM    125  OD1 ASP A  16      -7.537  -3.485  16.874  1.00  0.97           O  
ATOM    126  OD2 ASP A  16      -8.984  -1.906  17.343  1.00  0.97           O  
ATOM    127  N   ALA A  17      -7.809  -2.702  21.359  1.00  0.97           N  
ATOM    128  CA  ALA A  17      -7.232  -1.594  22.116  1.00  0.97           C  
ATOM    129  C   ALA A  17      -5.943  -2.019  22.813  1.00  0.97           C  
ATOM    130  CB  ALA A  17      -8.237  -1.068  23.138  1.00  0.97           C  
ATOM    131  O   ALA A  17      -4.964  -1.269  22.832  1.00  0.97           O  
ATOM    132  N   ILE A  18      -5.931  -3.193  23.400  1.00  0.96           N  
ATOM    133  CA  ILE A  18      -4.746  -3.711  24.076  1.00  0.96           C  
ATOM    134  C   ILE A  18      -3.597  -3.837  23.079  1.00  0.96           C  
ATOM    135  CB  ILE A  18      -5.028  -5.075  24.745  1.00  0.96           C  
ATOM    136  O   ILE A  18      -2.465  -3.447  23.375  1.00  0.96           O  
ATOM    137  CG1 ILE A  18      -5.977  -4.900  25.937  1.00  0.96           C  
ATOM    138  CG2 ILE A  18      -3.721  -5.743  25.180  1.00  0.96           C  
ATOM    139  CD1 ILE A  18      -6.522  -6.208  26.492  1.00  0.96           C  
ATOM    140  N   ASP A  19      -3.892  -4.367  21.904  1.00  0.96           N  
ATOM    141  CA  ASP A  19      -2.878  -4.518  20.864  1.00  0.96           C  
ATOM    142  C   ASP A  19      -2.312  -3.162  20.448  1.00  0.96           C  
ATOM    143  CB  ASP A  19      -3.460  -5.241  19.648  1.00  0.96           C  
ATOM    144  O   ASP A  19      -1.095  -2.998  20.343  1.00  0.96           O  
ATOM    145  CG  ASP A  19      -2.422  -5.536  18.580  1.00  0.96           C  
ATOM    146  OD1 ASP A  19      -1.462  -6.288  18.854  1.00  0.96           O  
ATOM    147  OD2 ASP A  19      -2.563  -5.009  17.455  1.00  0.96           O  
ATOM    148  N   ARG A  20      -3.158  -2.216  20.171  1.00  0.95           N  
ATOM    149  CA  ARG A  20      -2.759  -0.905  19.669  1.00  0.95           C  
ATOM    150  C   ARG A  20      -1.960  -0.137  20.717  1.00  0.95           C  
ATOM    151  CB  ARG A  20      -3.985  -0.094  19.247  1.00  0.95           C  
ATOM    152  O   ARG A  20      -0.970   0.520  20.392  1.00  0.95           O  
ATOM    153  CG  ARG A  20      -4.557  -0.499  17.897  1.00  0.95           C  
ATOM    154  CD  ARG A  20      -5.646   0.459  17.436  1.00  0.95           C  
ATOM    155  NE  ARG A  20      -6.819   0.400  18.303  1.00  0.95           N  
ATOM    156  NH1 ARG A  20      -6.436   2.444  19.308  1.00  0.95           N  
ATOM    157  NH2 ARG A  20      -8.256   1.188  19.913  1.00  0.95           N  
ATOM    158  CZ  ARG A  20      -7.168   1.344  19.173  1.00  0.95           C  
ATOM    159  N   ARG A  21      -2.305  -0.320  22.021  1.00  0.95           N  
ATOM    160  CA  ARG A  21      -1.727   0.514  23.070  1.00  0.95           C  
ATOM    161  C   ARG A  21      -0.612  -0.223  23.804  1.00  0.95           C  
ATOM    162  CB  ARG A  21      -2.806   0.955  24.062  1.00  0.95           C  
ATOM    163  O   ARG A  21       0.169   0.391  24.534  1.00  0.95           O  
ATOM    164  CG  ARG A  21      -3.916   1.785  23.437  1.00  0.95           C  
ATOM    165  CD  ARG A  21      -3.380   3.066  22.813  1.00  0.95           C  
ATOM    166  NE  ARG A  21      -2.996   4.040  23.830  1.00  0.95           N  
ATOM    167  NH1 ARG A  21      -2.497   5.722  22.327  1.00  0.95           N  
ATOM    168  NH2 ARG A  21      -2.260   6.083  24.578  1.00  0.95           N  
ATOM    169  CZ  ARG A  21      -2.585   5.280  23.576  1.00  0.95           C  
ATOM    170  N   GLY A  22      -0.581  -1.539  23.700  1.00  0.93           N  
ATOM    171  CA  GLY A  22       0.555  -2.311  24.177  1.00  0.93           C  
ATOM    172  C   GLY A  22       0.394  -2.786  25.609  1.00  0.93           C  
ATOM    173  O   GLY A  22       1.235  -3.528  26.121  1.00  0.93           O  
ATOM    174  N   SER A  23      -0.655  -2.230  26.381  1.00  0.94           N  
ATOM    175  CA  SER A  23      -0.871  -2.663  27.757  1.00  0.94           C  
ATOM    176  C   SER A  23      -2.342  -2.559  28.146  1.00  0.94           C  
ATOM    177  CB  SER A  23      -0.021  -1.834  28.721  1.00  0.94           C  
ATOM    178  O   SER A  23      -3.113  -1.852  27.493  1.00  0.94           O  
ATOM    179  OG  SER A  23      -0.515  -0.509  28.814  1.00  0.94           O  
ATOM    180  N   PHE A  24      -2.755  -3.232  29.177  1.00  0.95           N  
ATOM    181  CA  PHE A  24      -4.119  -3.182  29.690  1.00  0.95           C  
ATOM    182  C   PHE A  24      -4.440  -1.797  30.240  1.00  0.95           C  
ATOM    183  CB  PHE A  24      -4.323  -4.240  30.779  1.00  0.95           C  
ATOM    184  O   PHE A  24      -5.519  -1.258  29.987  1.00  0.95           O  
ATOM    185  CG  PHE A  24      -4.577  -5.622  30.241  1.00  0.95           C  
ATOM    186  CD1 PHE A  24      -5.873  -6.112  30.126  1.00  0.95           C  
ATOM    187  CD2 PHE A  24      -3.519  -6.433  29.851  1.00  0.95           C  
ATOM    188  CE1 PHE A  24      -6.110  -7.391  29.629  1.00  0.95           C  
ATOM    189  CE2 PHE A  24      -3.749  -7.713  29.354  1.00  0.95           C  
ATOM    190  CZ  PHE A  24      -5.045  -8.190  29.244  1.00  0.95           C  
ATOM    191  N   ALA A  25      -3.448  -1.246  30.935  1.00  0.96           N  
ATOM    192  CA  ALA A  25      -3.644   0.068  31.542  1.00  0.96           C  
ATOM    193  C   ALA A  25      -3.860   1.138  30.475  1.00  0.96           C  
ATOM    194  CB  ALA A  25      -2.451   0.431  32.422  1.00  0.96           C  
ATOM    195  O   ALA A  25      -4.792   1.940  30.571  1.00  0.96           O  
ATOM    196  N   ALA A  26      -3.045   1.113  29.440  1.00  0.96           N  
ATOM    197  CA  ALA A  26      -3.152   2.079  28.350  1.00  0.96           C  
ATOM    198  C   ALA A  26      -4.446   1.881  27.566  1.00  0.96           C  
ATOM    199  CB  ALA A  26      -1.947   1.967  27.420  1.00  0.96           C  
ATOM    200  O   ALA A  26      -5.095   2.852  27.171  1.00  0.96           O  
ATOM    201  N   ALA A  27      -4.838   0.718  27.392  1.00  0.97           N  
ATOM    202  CA  ALA A  27      -6.085   0.408  26.697  1.00  0.97           C  
ATOM    203  C   ALA A  27      -7.292   0.897  27.493  1.00  0.97           C  
ATOM    204  CB  ALA A  27      -6.192  -1.093  26.441  1.00  0.97           C  
ATOM    205  O   ALA A  27      -8.243   1.435  26.921  1.00  0.97           O  
ATOM    206  N   ALA A  28      -7.240   0.645  28.738  1.00  0.98           N  
ATOM    207  CA  ALA A  28      -8.321   1.094  29.613  1.00  0.98           C  
ATOM    208  C   ALA A  28      -8.501   2.607  29.529  1.00  0.98           C  
ATOM    209  CB  ALA A  28      -8.048   0.673  31.055  1.00  0.98           C  
ATOM    210  O   ALA A  28      -9.629   3.102  29.471  1.00  0.98           O  
ATOM    211  N   ASP A  29      -7.393   3.318  29.570  1.00  0.97           N  
ATOM    212  CA  ASP A  29      -7.432   4.771  29.431  1.00  0.97           C  
ATOM    213  C   ASP A  29      -8.131   5.180  28.136  1.00  0.97           C  
ATOM    214  CB  ASP A  29      -6.017   5.352  29.470  1.00  0.97           C  
ATOM    215  O   ASP A  29      -8.989   6.066  28.141  1.00  0.97           O  
ATOM    216  CG  ASP A  29      -5.414   5.350  30.864  1.00  0.97           C  
ATOM    217  OD1 ASP A  29      -6.160   5.172  31.851  1.00  0.97           O  
ATOM    218  OD2 ASP A  29      -4.182   5.530  30.976  1.00  0.97           O  
ATOM    219  N   GLU A  30      -7.901   4.461  27.056  1.00  0.97           N  
ATOM    220  CA  GLU A  30      -8.481   4.755  25.749  1.00  0.97           C  
ATOM    221  C   GLU A  30      -9.980   4.470  25.735  1.00  0.97           C  
ATOM    222  CB  GLU A  30      -7.782   3.944  24.655  1.00  0.97           C  
ATOM    223  O   GLU A  30     -10.760   5.245  25.177  1.00  0.97           O  
ATOM    224  CG  GLU A  30      -8.374   4.144  23.268  1.00  0.97           C  
ATOM    225  CD  GLU A  30      -7.703   3.294  22.201  1.00  0.97           C  
ATOM    226  OE1 GLU A  30      -8.318   3.058  21.137  1.00  0.97           O  
ATOM    227  OE2 GLU A  30      -6.552   2.859  22.432  1.00  0.97           O  
ATOM    228  N   LEU A  31     -10.369   3.471  26.447  1.00  0.97           N  
ATOM    229  CA  LEU A  31     -11.749   3.004  26.376  1.00  0.97           C  
ATOM    230  C   LEU A  31     -12.589   3.618  27.491  1.00  0.97           C  
ATOM    231  CB  LEU A  31     -11.804   1.477  26.461  1.00  0.97           C  
ATOM    232  O   LEU A  31     -13.787   3.346  27.593  1.00  0.97           O  
ATOM    233  CG  LEU A  31     -11.173   0.709  25.299  1.00  0.97           C  
ATOM    234  CD1 LEU A  31     -11.173  -0.788  25.589  1.00  0.97           C  
ATOM    235  CD2 LEU A  31     -11.911   1.007  23.998  1.00  0.97           C  
ATOM    236  N   GLY A  32     -11.944   4.478  28.361  1.00  0.98           N  
ATOM    237  CA  GLY A  32     -12.653   5.084  29.477  1.00  0.98           C  
ATOM    238  C   GLY A  32     -13.125   4.072  30.503  1.00  0.98           C  
ATOM    239  O   GLY A  32     -14.243   4.173  31.014  1.00  0.98           O  
ATOM    240  N   ARG A  33     -12.306   3.027  30.719  1.00  0.98           N  
ATOM    241  CA  ARG A  33     -12.601   1.966  31.677  1.00  0.98           C  
ATOM    242  C   ARG A  33     -11.428   1.743  32.626  1.00  0.98           C  
ATOM    243  CB  ARG A  33     -12.941   0.663  30.950  1.00  0.98           C  
ATOM    244  O   ARG A  33     -10.386   2.389  32.496  1.00  0.98           O  
ATOM    245  CG  ARG A  33     -14.169   0.758  30.058  1.00  0.98           C  
ATOM    246  CD  ARG A  33     -14.588  -0.606  29.527  1.00  0.98           C  
ATOM    247  NE  ARG A  33     -15.822  -0.527  28.752  1.00  0.98           N  
ATOM    248  NH1 ARG A  33     -16.187  -2.808  28.712  1.00  0.98           N  
ATOM    249  NH2 ARG A  33     -17.660  -1.389  27.677  1.00  0.98           N  
ATOM    250  CZ  ARG A  33     -16.553  -1.575  28.382  1.00  0.98           C  
ATOM    251  N   VAL A  34     -11.620   0.903  33.707  1.00  0.98           N  
ATOM    252  CA  VAL A  34     -10.550   0.574  34.643  1.00  0.98           C  
ATOM    253  C   VAL A  34      -9.832  -0.693  34.182  1.00  0.98           C  
ATOM    254  CB  VAL A  34     -11.090   0.388  36.079  1.00  0.98           C  
ATOM    255  O   VAL A  34     -10.451  -1.588  33.602  1.00  0.98           O  
ATOM    256  CG1 VAL A  34     -11.666   1.698  36.613  1.00  0.98           C  
ATOM    257  CG2 VAL A  34     -12.144  -0.717  36.114  1.00  0.98           C  
ATOM    258  N   PRO A  35      -8.440  -0.779  34.326  1.00  0.97           N  
ATOM    259  CA  PRO A  35      -7.658  -1.938  33.888  1.00  0.97           C  
ATOM    260  C   PRO A  35      -8.238  -3.262  34.380  1.00  0.97           C  
ATOM    261  CB  PRO A  35      -6.279  -1.684  34.500  1.00  0.97           C  
ATOM    262  O   PRO A  35      -8.256  -4.246  33.637  1.00  0.97           O  
ATOM    263  CG  PRO A  35      -6.155  -0.196  34.560  1.00  0.97           C  
ATOM    264  CD  PRO A  35      -7.498   0.381  34.904  1.00  0.97           C  
ATOM    265  N   SER A  36      -8.703  -3.310  35.622  1.00  0.97           N  
ATOM    266  CA  SER A  36      -9.275  -4.528  36.187  1.00  0.97           C  
ATOM    267  C   SER A  36     -10.491  -4.989  35.391  1.00  0.97           C  
ATOM    268  CB  SER A  36      -9.666  -4.308  37.649  1.00  0.97           C  
ATOM    269  O   SER A  36     -10.714  -6.190  35.229  1.00  0.97           O  
ATOM    270  OG  SER A  36     -10.574  -3.226  37.770  1.00  0.97           O  
ATOM    271  N   ALA A  37     -11.298  -4.050  34.879  1.00  0.98           N  
ATOM    272  CA  ALA A  37     -12.462  -4.361  34.054  1.00  0.98           C  
ATOM    273  C   ALA A  37     -12.047  -5.042  32.753  1.00  0.98           C  
ATOM    274  CB  ALA A  37     -13.258  -3.093  33.757  1.00  0.98           C  
ATOM    275  O   ALA A  37     -12.678  -6.011  32.324  1.00  0.98           O  
ATOM    276  N   LEU A  38     -11.010  -4.518  32.093  1.00  0.97           N  
ATOM    277  CA  LEU A  38     -10.529  -5.115  30.852  1.00  0.97           C  
ATOM    278  C   LEU A  38      -9.988  -6.519  31.098  1.00  0.97           C  
ATOM    279  CB  LEU A  38      -9.443  -4.239  30.222  1.00  0.97           C  
ATOM    280  O   LEU A  38     -10.267  -7.441  30.327  1.00  0.97           O  
ATOM    281  CG  LEU A  38      -9.864  -2.828  29.810  1.00  0.97           C  
ATOM    282  CD1 LEU A  38      -8.845  -2.231  28.845  1.00  0.97           C  
ATOM    283  CD2 LEU A  38     -11.255  -2.845  29.184  1.00  0.97           C  
ATOM    284  N   SER A  39      -9.193  -6.691  32.213  1.00  0.96           N  
ATOM    285  CA  SER A  39      -8.658  -8.000  32.574  1.00  0.96           C  
ATOM    286  C   SER A  39      -9.774  -9.025  32.744  1.00  0.96           C  
ATOM    287  CB  SER A  39      -7.839  -7.907  33.862  1.00  0.96           C  
ATOM    288  O   SER A  39      -9.672 -10.150  32.249  1.00  0.96           O  
ATOM    289  OG  SER A  39      -6.649  -7.168  33.648  1.00  0.96           O  
ATOM    290  N   TYR A  40     -10.786  -8.592  33.428  1.00  0.97           N  
ATOM    291  CA  TYR A  40     -11.938  -9.458  33.656  1.00  0.97           C  
ATOM    292  C   TYR A  40     -12.590  -9.856  32.337  1.00  0.97           C  
ATOM    293  CB  TYR A  40     -12.963  -8.764  34.557  1.00  0.97           C  
ATOM    294  O   TYR A  40     -12.909 -11.028  32.124  1.00  0.97           O  
ATOM    295  CG  TYR A  40     -14.202  -9.587  34.813  1.00  0.97           C  
ATOM    296  CD1 TYR A  40     -15.398  -9.305  34.156  1.00  0.97           C  
ATOM    297  CD2 TYR A  40     -14.180 -10.648  35.712  1.00  0.97           C  
ATOM    298  CE1 TYR A  40     -16.543 -10.060  34.390  1.00  0.97           C  
ATOM    299  CE2 TYR A  40     -15.319 -11.409  35.954  1.00  0.97           C  
ATOM    300  OH  TYR A  40     -17.624 -11.859  35.525  1.00  0.97           O  
ATOM    301  CZ  TYR A  40     -16.493 -11.108  35.289  1.00  0.97           C  
ATOM    302  N   THR A  41     -12.826  -8.896  31.459  1.00  0.97           N  
ATOM    303  CA  THR A  41     -13.405  -9.151  30.145  1.00  0.97           C  
ATOM    304  C   THR A  41     -12.594 -10.200  29.390  1.00  0.97           C  
ATOM    305  CB  THR A  41     -13.482  -7.859  29.309  1.00  0.97           C  
ATOM    306  O   THR A  41     -13.158 -11.139  28.824  1.00  0.97           O  
ATOM    307  CG2 THR A  41     -14.029  -8.140  27.913  1.00  0.97           C  
ATOM    308  OG1 THR A  41     -14.341  -6.921  29.968  1.00  0.97           O  
ATOM    309  N   MET A  42     -11.198 -10.113  29.433  1.00  0.97           N  
ATOM    310  CA  MET A  42     -10.320 -11.030  28.711  1.00  0.97           C  
ATOM    311  C   MET A  42     -10.328 -12.412  29.355  1.00  0.97           C  
ATOM    312  CB  MET A  42      -8.892 -10.483  28.664  1.00  0.97           C  
ATOM    313  O   MET A  42     -10.341 -13.427  28.657  1.00  0.97           O  
ATOM    314  CG  MET A  42      -8.728  -9.273  27.758  1.00  0.97           C  
ATOM    315  SD  MET A  42      -9.315  -9.591  26.049  1.00  0.97           S  
ATOM    316  CE  MET A  42     -10.985  -8.888  26.147  1.00  0.97           C  
ATOM    317  N   GLN A  43     -10.343 -12.431  30.700  1.00  0.96           N  
ATOM    318  CA  GLN A  43     -10.400 -13.697  31.425  1.00  0.96           C  
ATOM    319  C   GLN A  43     -11.696 -14.445  31.125  1.00  0.96           C  
ATOM    320  CB  GLN A  43     -10.267 -13.460  32.930  1.00  0.96           C  
ATOM    321  O   GLN A  43     -11.681 -15.656  30.896  1.00  0.96           O  
ATOM    322  CG  GLN A  43      -8.844 -13.159  33.382  1.00  0.96           C  
ATOM    323  CD  GLN A  43      -8.754 -12.838  34.862  1.00  0.96           C  
ATOM    324  NE2 GLN A  43      -7.534 -12.650  35.354  1.00  0.96           N  
ATOM    325  OE1 GLN A  43      -9.772 -12.760  35.557  1.00  0.96           O  
ATOM    326  N   LYS A  44     -12.746 -13.696  31.148  1.00  0.96           N  
ATOM    327  CA  LYS A  44     -14.041 -14.289  30.828  1.00  0.96           C  
ATOM    328  C   LYS A  44     -14.048 -14.864  29.414  1.00  0.96           C  
ATOM    329  CB  LYS A  44     -15.158 -13.255  30.978  1.00  0.96           C  
ATOM    330  O   LYS A  44     -14.537 -15.973  29.191  1.00  0.96           O  
ATOM    331  CG  LYS A  44     -16.559 -13.832  30.837  1.00  0.96           C  
ATOM    332  CD  LYS A  44     -17.626 -12.770  31.069  1.00  0.96           C  
ATOM    333  CE  LYS A  44     -19.028 -13.340  30.901  1.00  0.96           C  
ATOM    334  NZ  LYS A  44     -20.079 -12.304  31.132  1.00  0.96           N  
ATOM    335  N   LEU A  45     -13.526 -14.056  28.497  1.00  0.96           N  
ATOM    336  CA  LEU A  45     -13.428 -14.517  27.117  1.00  0.96           C  
ATOM    337  C   LEU A  45     -12.594 -15.790  27.027  1.00  0.96           C  
ATOM    338  CB  LEU A  45     -12.818 -13.429  26.230  1.00  0.96           C  
ATOM    339  O   LEU A  45     -12.987 -16.750  26.360  1.00  0.96           O  
ATOM    340  CG  LEU A  45     -12.696 -13.758  24.741  1.00  0.96           C  
ATOM    341  CD1 LEU A  45     -14.064 -14.099  24.160  1.00  0.96           C  
ATOM    342  CD2 LEU A  45     -12.064 -12.593  23.986  1.00  0.96           C  
ATOM    343  N   GLU A  46     -11.431 -15.875  27.632  1.00  0.97           N  
ATOM    344  CA  GLU A  46     -10.570 -17.053  27.669  1.00  0.97           C  
ATOM    345  C   GLU A  46     -11.312 -18.261  28.235  1.00  0.97           C  
ATOM    346  CB  GLU A  46      -9.311 -16.774  28.494  1.00  0.97           C  
ATOM    347  O   GLU A  46     -11.227 -19.361  27.687  1.00  0.97           O  
ATOM    348  CG  GLU A  46      -8.322 -15.842  27.810  1.00  0.97           C  
ATOM    349  CD  GLU A  46      -7.086 -15.558  28.649  1.00  0.97           C  
ATOM    350  OE1 GLU A  46      -5.974 -15.471  28.081  1.00  0.97           O  
ATOM    351  OE2 GLU A  46      -7.232 -15.422  29.884  1.00  0.97           O  
ATOM    352  N   GLU A  47     -12.084 -18.036  29.358  1.00  0.95           N  
ATOM    353  CA  GLU A  47     -12.838 -19.103  30.009  1.00  0.95           C  
ATOM    354  C   GLU A  47     -13.926 -19.650  29.090  1.00  0.95           C  
ATOM    355  CB  GLU A  47     -13.456 -18.604  31.318  1.00  0.95           C  
ATOM    356  O   GLU A  47     -14.053 -20.865  28.924  1.00  0.95           O  
ATOM    357  CG  GLU A  47     -12.445 -18.397  32.436  1.00  0.95           C  
ATOM    358  CD  GLU A  47     -13.051 -17.776  33.685  1.00  0.95           C  
ATOM    359  OE1 GLU A  47     -12.293 -17.431  34.620  1.00  0.95           O  
ATOM    360  OE2 GLU A  47     -14.293 -17.633  33.729  1.00  0.95           O  
ATOM    361  N   GLU A  48     -14.597 -18.774  28.418  1.00  0.95           N  
ATOM    362  CA  GLU A  48     -15.706 -19.168  27.555  1.00  0.95           C  
ATOM    363  C   GLU A  48     -15.208 -19.921  26.325  1.00  0.95           C  
ATOM    364  CB  GLU A  48     -16.518 -17.943  27.129  1.00  0.95           C  
ATOM    365  O   GLU A  48     -15.849 -20.870  25.869  1.00  0.95           O  
ATOM    366  CG  GLU A  48     -17.374 -17.354  28.242  1.00  0.95           C  
ATOM    367  CD  GLU A  48     -18.152 -16.121  27.812  1.00  0.95           C  
ATOM    368  OE1 GLU A  48     -18.993 -15.630  28.599  1.00  0.95           O  
ATOM    369  OE2 GLU A  48     -17.919 -15.642  26.680  1.00  0.95           O  
ATOM    370  N   LEU A  49     -14.024 -19.555  25.831  1.00  0.94           N  
ATOM    371  CA  LEU A  49     -13.479 -20.171  24.625  1.00  0.94           C  
ATOM    372  C   LEU A  49     -12.554 -21.331  24.978  1.00  0.94           C  
ATOM    373  CB  LEU A  49     -12.722 -19.135  23.789  1.00  0.94           C  
ATOM    374  O   LEU A  49     -12.101 -22.060  24.094  1.00  0.94           O  
ATOM    375  CG  LEU A  49     -13.563 -18.015  23.174  1.00  0.94           C  
ATOM    376  CD1 LEU A  49     -12.668 -17.025  22.437  1.00  0.94           C  
ATOM    377  CD2 LEU A  49     -14.618 -18.591  22.237  1.00  0.94           C  
ATOM    378  N   ASP A  50     -12.321 -21.495  26.301  1.00  0.95           N  
ATOM    379  CA  ASP A  50     -11.377 -22.487  26.807  1.00  0.95           C  
ATOM    380  C   ASP A  50     -10.035 -22.387  26.084  1.00  0.95           C  
ATOM    381  CB  ASP A  50     -11.951 -23.898  26.659  1.00  0.95           C  
ATOM    382  O   ASP A  50      -9.498 -23.395  25.620  1.00  0.95           O  
ATOM    383  CG  ASP A  50     -11.195 -24.933  27.473  1.00  0.95           C  
ATOM    384  OD1 ASP A  50     -10.626 -24.582  28.528  1.00  0.95           O  
ATOM    385  OD2 ASP A  50     -11.167 -26.111  27.053  1.00  0.95           O  
ATOM    386  N   VAL A  51      -9.442 -21.193  25.977  1.00  0.96           N  
ATOM    387  CA  VAL A  51      -8.144 -20.908  25.374  1.00  0.96           C  
ATOM    388  C   VAL A  51      -7.403 -19.867  26.209  1.00  0.96           C  
ATOM    389  CB  VAL A  51      -8.291 -20.416  23.917  1.00  0.96           C  
ATOM    390  O   VAL A  51      -8.000 -19.208  27.064  1.00  0.96           O  
ATOM    391  CG1 VAL A  51      -8.976 -21.475  23.055  1.00  0.96           C  
ATOM    392  CG2 VAL A  51      -9.070 -19.103  23.874  1.00  0.96           C  
ATOM    393  N   VAL A  52      -6.117 -19.796  25.998  1.00  0.96           N  
ATOM    394  CA  VAL A  52      -5.297 -18.724  26.553  1.00  0.96           C  
ATOM    395  C   VAL A  52      -4.972 -17.705  25.464  1.00  0.96           C  
ATOM    396  CB  VAL A  52      -3.994 -19.272  27.177  1.00  0.96           C  
ATOM    397  O   VAL A  52      -4.402 -18.055  24.428  1.00  0.96           O  
ATOM    398  CG1 VAL A  52      -3.140 -18.132  27.731  1.00  0.96           C  
ATOM    399  CG2 VAL A  52      -4.313 -20.286  28.274  1.00  0.96           C  
ATOM    400  N   LEU A  53      -5.343 -16.486  25.682  1.00  0.97           N  
ATOM    401  CA  LEU A  53      -5.203 -15.487  24.629  1.00  0.97           C  
ATOM    402  C   LEU A  53      -3.931 -14.668  24.822  1.00  0.97           C  
ATOM    403  CB  LEU A  53      -6.422 -14.561  24.603  1.00  0.97           C  
ATOM    404  O   LEU A  53      -3.396 -14.108  23.862  1.00  0.97           O  
ATOM    405  CG  LEU A  53      -7.761 -15.212  24.254  1.00  0.97           C  
ATOM    406  CD1 LEU A  53      -8.886 -14.185  24.331  1.00  0.97           C  
ATOM    407  CD2 LEU A  53      -7.703 -15.846  22.868  1.00  0.97           C  
ATOM    408  N   PHE A  54      -3.441 -14.661  26.039  1.00  0.96           N  
ATOM    409  CA  PHE A  54      -2.271 -13.854  26.364  1.00  0.96           C  
ATOM    410  C   PHE A  54      -1.187 -14.709  27.010  1.00  0.96           C  
ATOM    411  CB  PHE A  54      -2.653 -12.699  27.295  1.00  0.96           C  
ATOM    412  O   PHE A  54      -1.485 -15.597  27.811  1.00  0.96           O  
ATOM    413  CG  PHE A  54      -3.613 -11.717  26.680  1.00  0.96           C  
ATOM    414  CD1 PHE A  54      -3.145 -10.624  25.960  1.00  0.96           C  
ATOM    415  CD2 PHE A  54      -4.984 -11.886  26.823  1.00  0.96           C  
ATOM    416  CE1 PHE A  54      -4.032  -9.713  25.391  1.00  0.96           C  
ATOM    417  CE2 PHE A  54      -5.876 -10.980  26.257  1.00  0.96           C  
ATOM    418  CZ  PHE A  54      -5.398  -9.894  25.542  1.00  0.96           C  
ATOM    419  N   ASP A  55       0.037 -14.459  26.580  1.00  0.93           N  
ATOM    420  CA  ASP A  55       1.217 -14.989  27.255  1.00  0.93           C  
ATOM    421  C   ASP A  55       1.690 -14.045  28.358  1.00  0.93           C  
ATOM    422  CB  ASP A  55       2.346 -15.232  26.251  1.00  0.93           C  
ATOM    423  O   ASP A  55       2.173 -12.946  28.077  1.00  0.93           O  
ATOM    424  CG  ASP A  55       3.562 -15.895  26.873  1.00  0.93           C  
ATOM    425  OD1 ASP A  55       3.576 -16.109  28.105  1.00  0.93           O  
ATOM    426  OD2 ASP A  55       4.515 -16.204  26.127  1.00  0.93           O  
ATOM    427  N   ARG A  56       1.587 -14.588  29.518  1.00  0.88           N  
ATOM    428  CA  ARG A  56       1.901 -13.712  30.643  1.00  0.88           C  
ATOM    429  C   ARG A  56       3.247 -14.074  31.260  1.00  0.88           C  
ATOM    430  CB  ARG A  56       0.801 -13.785  31.704  1.00  0.88           C  
ATOM    431  O   ARG A  56       3.541 -13.686  32.393  1.00  0.88           O  
ATOM    432  CG  ARG A  56      -0.560 -13.318  31.214  1.00  0.88           C  
ATOM    433  CD  ARG A  56      -1.650 -13.574  32.245  1.00  0.88           C  
ATOM    434  NE  ARG A  56      -2.960 -13.147  31.763  1.00  0.88           N  
ATOM    435  NH1 ARG A  56      -4.102 -14.952  32.645  1.00  0.88           N  
ATOM    436  NH2 ARG A  56      -5.232 -13.333  31.480  1.00  0.88           N  
ATOM    437  CZ  ARG A  56      -4.095 -13.812  31.964  1.00  0.88           C  
ATOM    438  N   SER A  57       4.101 -14.779  30.658  1.00  0.86           N  
ATOM    439  CA  SER A  57       5.365 -15.272  31.197  1.00  0.86           C  
ATOM    440  C   SER A  57       6.425 -14.176  31.211  1.00  0.86           C  
ATOM    441  CB  SER A  57       5.866 -16.466  30.382  1.00  0.86           C  
ATOM    442  O   SER A  57       7.350 -14.210  32.025  1.00  0.86           O  
ATOM    443  OG  SER A  57       6.070 -16.101  29.028  1.00  0.86           O  
ATOM    444  N   GLY A  58       6.191 -13.001  30.516  1.00  0.81           N  
ATOM    445  CA  GLY A  58       7.125 -11.888  30.447  1.00  0.81           C  
ATOM    446  C   GLY A  58       6.582 -10.614  31.066  1.00  0.81           C  
ATOM    447  O   GLY A  58       5.593 -10.648  31.801  1.00  0.81           O  
ATOM    448  N   HIS A  59       7.371  -9.491  31.032  1.00  0.76           N  
ATOM    449  CA  HIS A  59       7.002  -8.198  31.595  1.00  0.76           C  
ATOM    450  C   HIS A  59       5.911  -7.527  30.766  1.00  0.76           C  
ATOM    451  CB  HIS A  59       8.226  -7.285  31.689  1.00  0.76           C  
ATOM    452  O   HIS A  59       5.106  -6.758  31.297  1.00  0.76           O  
ATOM    453  CG  HIS A  59       8.385  -6.632  33.025  1.00  0.76           C  
ATOM    454  CD2 HIS A  59       8.841  -5.403  33.366  1.00  0.76           C  
ATOM    455  ND1 HIS A  59       8.059  -7.263  34.206  1.00  0.76           N  
ATOM    456  CE1 HIS A  59       8.306  -6.447  35.217  1.00  0.76           C  
ATOM    457  NE2 HIS A  59       8.782  -5.312  34.734  1.00  0.76           N  
ATOM    458  N   ARG A  60       5.762  -8.142  29.471  1.00  0.80           N  
ATOM    459  CA  ARG A  60       4.781  -7.535  28.577  1.00  0.80           C  
ATOM    460  C   ARG A  60       3.711  -8.543  28.173  1.00  0.80           C  
ATOM    461  CB  ARG A  60       5.466  -6.970  27.331  1.00  0.80           C  
ATOM    462  O   ARG A  60       3.997  -9.732  28.020  1.00  0.80           O  
ATOM    463  CG  ARG A  60       6.313  -5.736  27.600  1.00  0.80           C  
ATOM    464  CD  ARG A  60       6.822  -5.109  26.309  1.00  0.80           C  
ATOM    465  NE  ARG A  60       7.441  -3.809  26.549  1.00  0.80           N  
ATOM    466  NH1 ARG A  60       8.071  -3.472  24.351  1.00  0.80           N  
ATOM    467  NH2 ARG A  60       8.554  -1.893  25.942  1.00  0.80           N  
ATOM    468  CZ  ARG A  60       8.021  -3.061  25.613  1.00  0.80           C  
ATOM    469  N   THR A  61       2.523  -8.098  28.140  1.00  0.83           N  
ATOM    470  CA  THR A  61       1.405  -8.917  27.684  1.00  0.83           C  
ATOM    471  C   THR A  61       1.461  -9.116  26.172  1.00  0.83           C  
ATOM    472  CB  THR A  61       0.055  -8.286  28.072  1.00  0.83           C  
ATOM    473  O   THR A  61       1.469  -8.145  25.413  1.00  0.83           O  
ATOM    474  CG2 THR A  61      -1.098  -9.249  27.809  1.00  0.83           C  
ATOM    475  OG1 THR A  61       0.074  -7.950  29.465  1.00  0.83           O  
ATOM    476  N   LYS A  62       1.767 -10.400  25.802  1.00  0.93           N  
ATOM    477  CA  LYS A  62       1.801 -10.742  24.383  1.00  0.93           C  
ATOM    478  C   LYS A  62       0.675 -11.708  24.023  1.00  0.93           C  
ATOM    479  CB  LYS A  62       3.153 -11.350  24.008  1.00  0.93           C  
ATOM    480  O   LYS A  62       0.306 -12.566  24.827  1.00  0.93           O  
ATOM    481  CG  LYS A  62       4.320 -10.380  24.120  1.00  0.93           C  
ATOM    482  CD  LYS A  62       5.620 -11.012  23.637  1.00  0.93           C  
ATOM    483  CE  LYS A  62       6.791 -10.047  23.762  1.00  0.93           C  
ATOM    484  NZ  LYS A  62       8.069 -10.664  23.294  1.00  0.93           N  
ATOM    485  N   PHE A  63       0.114 -11.484  22.837  1.00  0.96           N  
ATOM    486  CA  PHE A  63      -0.922 -12.394  22.363  1.00  0.96           C  
ATOM    487  C   PHE A  63      -0.338 -13.769  22.063  1.00  0.96           C  
ATOM    488  CB  PHE A  63      -1.604 -11.829  21.112  1.00  0.96           C  
ATOM    489  O   PHE A  63       0.795 -13.879  21.588  1.00  0.96           O  
ATOM    490  CG  PHE A  63      -2.647 -10.786  21.409  1.00  0.96           C  
ATOM    491  CD1 PHE A  63      -3.904 -11.153  21.875  1.00  0.96           C  
ATOM    492  CD2 PHE A  63      -2.371  -9.438  21.222  1.00  0.96           C  
ATOM    493  CE1 PHE A  63      -4.871 -10.189  22.151  1.00  0.96           C  
ATOM    494  CE2 PHE A  63      -3.333  -8.470  21.495  1.00  0.96           C  
ATOM    495  CZ  PHE A  63      -4.583  -8.847  21.958  1.00  0.96           C  
ATOM    496  N   THR A  64      -0.998 -14.816  22.483  1.00  0.97           N  
ATOM    497  CA  THR A  64      -0.708 -16.147  21.961  1.00  0.97           C  
ATOM    498  C   THR A  64      -1.079 -16.240  20.484  1.00  0.97           C  
ATOM    499  CB  THR A  64      -1.459 -17.233  22.752  1.00  0.97           C  
ATOM    500  O   THR A  64      -1.616 -15.290  19.911  1.00  0.97           O  
ATOM    501  CG2 THR A  64      -1.165 -17.129  24.245  1.00  0.97           C  
ATOM    502  OG1 THR A  64      -2.868 -17.081  22.541  1.00  0.97           O  
ATOM    503  N   ASN A  65      -0.733 -17.402  19.831  1.00  0.97           N  
ATOM    504  CA  ASN A  65      -1.122 -17.595  18.438  1.00  0.97           C  
ATOM    505  C   ASN A  65      -2.636 -17.525  18.264  1.00  0.97           C  
ATOM    506  CB  ASN A  65      -0.589 -18.930  17.912  1.00  0.97           C  
ATOM    507  O   ASN A  65      -3.129 -16.897  17.325  1.00  0.97           O  
ATOM    508  CG  ASN A  65       0.912 -18.915  17.697  1.00  0.97           C  
ATOM    509  ND2 ASN A  65       1.511 -20.097  17.619  1.00  0.97           N  
ATOM    510  OD1 ASN A  65       1.527 -17.850  17.604  1.00  0.97           O  
ATOM    511  N   VAL A  66      -3.309 -18.129  19.186  1.00  0.96           N  
ATOM    512  CA  VAL A  66      -4.768 -18.120  19.152  1.00  0.96           C  
ATOM    513  C   VAL A  66      -5.281 -16.694  19.345  1.00  0.96           C  
ATOM    514  CB  VAL A  66      -5.367 -19.052  20.229  1.00  0.96           C  
ATOM    515  O   VAL A  66      -6.189 -16.253  18.637  1.00  0.96           O  
ATOM    516  CG1 VAL A  66      -6.886 -18.904  20.287  1.00  0.96           C  
ATOM    517  CG2 VAL A  66      -4.978 -20.504  19.952  1.00  0.96           C  
ATOM    518  N   GLY A  67      -4.689 -15.951  20.289  1.00  0.97           N  
ATOM    519  CA  GLY A  67      -5.035 -14.558  20.521  1.00  0.97           C  
ATOM    520  C   GLY A  67      -4.836 -13.681  19.299  1.00  0.97           C  
ATOM    521  O   GLY A  67      -5.686 -12.847  18.982  1.00  0.97           O  
ATOM    522  N   ARG A  68      -3.729 -13.918  18.676  1.00  0.97           N  
ATOM    523  CA  ARG A  68      -3.427 -13.142  17.478  1.00  0.97           C  
ATOM    524  C   ARG A  68      -4.439 -13.425  16.373  1.00  0.97           C  
ATOM    525  CB  ARG A  68      -2.011 -13.445  16.983  1.00  0.97           C  
ATOM    526  O   ARG A  68      -4.902 -12.504  15.697  1.00  0.97           O  
ATOM    527  CG  ARG A  68      -1.508 -12.475  15.925  1.00  0.97           C  
ATOM    528  CD  ARG A  68       0.005 -12.546  15.770  1.00  0.97           C  
ATOM    529  NE  ARG A  68       0.689 -11.755  16.789  1.00  0.97           N  
ATOM    530  NH1 ARG A  68       2.762 -11.863  15.775  1.00  0.97           N  
ATOM    531  NH2 ARG A  68       2.503 -10.723  17.747  1.00  0.97           N  
ATOM    532  CZ  ARG A  68       1.983 -11.449  16.768  1.00  0.97           C  
ATOM    533  N   MET A  69      -4.673 -14.686  16.201  1.00  0.96           N  
ATOM    534  CA  MET A  69      -5.673 -15.068  15.208  1.00  0.96           C  
ATOM    535  C   MET A  69      -7.016 -14.411  15.508  1.00  0.96           C  
ATOM    536  CB  MET A  69      -5.833 -16.588  15.162  1.00  0.96           C  
ATOM    537  O   MET A  69      -7.642 -13.832  14.618  1.00  0.96           O  
ATOM    538  CG  MET A  69      -6.901 -17.063  14.190  1.00  0.96           C  
ATOM    539  SD  MET A  69      -7.494 -18.758  14.570  1.00  0.96           S  
ATOM    540  CE  MET A  69      -8.480 -18.426  16.057  1.00  0.96           C  
ATOM    541  N   LEU A  70      -7.505 -14.513  16.745  1.00  0.96           N  
ATOM    542  CA  LEU A  70      -8.778 -13.927  17.150  1.00  0.96           C  
ATOM    543  C   LEU A  70      -8.779 -12.419  16.925  1.00  0.96           C  
ATOM    544  CB  LEU A  70      -9.065 -14.235  18.622  1.00  0.96           C  
ATOM    545  O   LEU A  70      -9.772 -11.858  16.456  1.00  0.96           O  
ATOM    546  CG  LEU A  70     -10.488 -13.955  19.108  1.00  0.96           C  
ATOM    547  CD1 LEU A  70     -11.489 -14.806  18.335  1.00  0.96           C  
ATOM    548  CD2 LEU A  70     -10.602 -14.215  20.607  1.00  0.96           C  
ATOM    549  N   LEU A  71      -7.703 -11.759  17.271  1.00  0.96           N  
ATOM    550  CA  LEU A  71      -7.561 -10.320  17.079  1.00  0.96           C  
ATOM    551  C   LEU A  71      -7.712  -9.951  15.607  1.00  0.96           C  
ATOM    552  CB  LEU A  71      -6.204  -9.840  17.601  1.00  0.96           C  
ATOM    553  O   LEU A  71      -8.489  -9.058  15.263  1.00  0.96           O  
ATOM    554  CG  LEU A  71      -5.865  -8.369  17.355  1.00  0.96           C  
ATOM    555  CD1 LEU A  71      -6.874  -7.467  18.057  1.00  0.96           C  
ATOM    556  CD2 LEU A  71      -4.447  -8.061  17.825  1.00  0.96           C  
ATOM    557  N   GLU A  72      -6.983 -10.646  14.752  1.00  0.94           N  
ATOM    558  CA  GLU A  72      -6.990 -10.338  13.325  1.00  0.94           C  
ATOM    559  C   GLU A  72      -8.375 -10.551  12.720  1.00  0.94           C  
ATOM    560  CB  GLU A  72      -5.956 -11.191  12.585  1.00  0.94           C  
ATOM    561  O   GLU A  72      -8.893  -9.679  12.020  1.00  0.94           O  
ATOM    562  CG  GLU A  72      -4.515 -10.788  12.861  1.00  0.94           C  
ATOM    563  CD  GLU A  72      -3.498 -11.686  12.175  1.00  0.94           C  
ATOM    564  OE1 GLU A  72      -2.283 -11.392  12.245  1.00  0.94           O  
ATOM    565  OE2 GLU A  72      -3.920 -12.693  11.563  1.00  0.94           O  
ATOM    566  N   ARG A  73      -9.017 -11.594  13.042  1.00  0.93           N  
ATOM    567  CA  ARG A  73     -10.354 -11.887  12.535  1.00  0.93           C  
ATOM    568  C   ARG A  73     -11.400 -11.002  13.206  1.00  0.93           C  
ATOM    569  CB  ARG A  73     -10.699 -13.362  12.750  1.00  0.93           C  
ATOM    570  O   ARG A  73     -12.381 -10.605  12.575  1.00  0.93           O  
ATOM    571  CG  ARG A  73      -9.796 -14.323  11.994  1.00  0.93           C  
ATOM    572  CD  ARG A  73     -10.031 -14.254  10.491  1.00  0.93           C  
ATOM    573  NE  ARG A  73      -9.215 -15.228   9.773  1.00  0.93           N  
ATOM    574  NH1 ARG A  73     -10.135 -14.780   7.702  1.00  0.93           N  
ATOM    575  NH2 ARG A  73      -8.494 -16.366   7.913  1.00  0.93           N  
ATOM    576  CZ  ARG A  73      -9.284 -15.456   8.464  1.00  0.93           C  
ATOM    577  N   GLY A  74     -11.149 -10.756  14.479  1.00  0.95           N  
ATOM    578  CA  GLY A  74     -12.024  -9.855  15.213  1.00  0.95           C  
ATOM    579  C   GLY A  74     -12.081  -8.461  14.617  1.00  0.95           C  
ATOM    580  O   GLY A  74     -13.141  -7.832  14.598  1.00  0.95           O  
ATOM    581  N   ARG A  75     -11.019  -7.987  14.175  1.00  0.94           N  
ATOM    582  CA  ARG A  75     -10.967  -6.672  13.544  1.00  0.94           C  
ATOM    583  C   ARG A  75     -11.871  -6.618  12.316  1.00  0.94           C  
ATOM    584  CB  ARG A  75      -9.531  -6.319  13.153  1.00  0.94           C  
ATOM    585  O   ARG A  75     -12.498  -5.592  12.045  1.00  0.94           O  
ATOM    586  CG  ARG A  75      -8.676  -5.841  14.316  1.00  0.94           C  
ATOM    587  CD  ARG A  75      -7.241  -5.568  13.887  1.00  0.94           C  
ATOM    588  NE  ARG A  75      -6.449  -5.011  14.979  1.00  0.94           N  
ATOM    589  NH1 ARG A  75      -4.406  -5.415  13.978  1.00  0.94           N  
ATOM    590  NH2 ARG A  75      -4.500  -4.423  16.043  1.00  0.94           N  
ATOM    591  CZ  ARG A  75      -5.120  -4.951  14.998  1.00  0.94           C  
ATOM    592  N   VAL A  76     -11.932  -7.684  11.620  1.00  0.89           N  
ATOM    593  CA  VAL A  76     -12.818  -7.770  10.464  1.00  0.89           C  
ATOM    594  C   VAL A  76     -14.269  -7.608  10.912  1.00  0.89           C  
ATOM    595  CB  VAL A  76     -12.639  -9.106   9.709  1.00  0.89           C  
ATOM    596  O   VAL A  76     -15.041  -6.877  10.287  1.00  0.89           O  
ATOM    597  CG1 VAL A  76     -13.668  -9.234   8.587  1.00  0.89           C  
ATOM    598  CG2 VAL A  76     -11.221  -9.218   9.153  1.00  0.89           C  
ATOM    599  N   LEU A  77     -14.649  -8.205  12.049  1.00  0.93           N  
ATOM    600  CA  LEU A  77     -16.007  -8.124  12.575  1.00  0.93           C  
ATOM    601  C   LEU A  77     -16.322  -6.710  13.053  1.00  0.93           C  
ATOM    602  CB  LEU A  77     -16.198  -9.118  13.723  1.00  0.93           C  
ATOM    603  O   LEU A  77     -17.422  -6.203  12.824  1.00  0.93           O  
ATOM    604  CG  LEU A  77     -16.188 -10.600  13.345  1.00  0.93           C  
ATOM    605  CD1 LEU A  77     -16.298 -11.467  14.595  1.00  0.93           C  
ATOM    606  CD2 LEU A  77     -17.319 -10.912  12.370  1.00  0.93           C  
ATOM    607  N   LEU A  78     -15.332  -6.136  13.740  1.00  0.93           N  
ATOM    608  CA  LEU A  78     -15.512  -4.768  14.215  1.00  0.93           C  
ATOM    609  C   LEU A  78     -15.761  -3.816  13.050  1.00  0.93           C  
ATOM    610  CB  LEU A  78     -14.287  -4.311  15.011  1.00  0.93           C  
ATOM    611  O   LEU A  78     -16.628  -2.943  13.130  1.00  0.93           O  
ATOM    612  CG  LEU A  78     -14.112  -4.927  16.400  1.00  0.93           C  
ATOM    613  CD1 LEU A  78     -12.771  -4.514  16.997  1.00  0.93           C  
ATOM    614  CD2 LEU A  78     -15.260  -4.517  17.315  1.00  0.93           C  
ATOM    615  N   GLU A  79     -15.021  -4.054  12.091  1.00  0.87           N  
ATOM    616  CA  GLU A  79     -15.178  -3.233  10.894  1.00  0.87           C  
ATOM    617  C   GLU A  79     -16.557  -3.426  10.270  1.00  0.87           C  
ATOM    618  CB  GLU A  79     -14.086  -3.558   9.871  1.00  0.87           C  
ATOM    619  O   GLU A  79     -17.203  -2.457   9.868  1.00  0.87           O  
ATOM    620  CG  GLU A  79     -12.720  -2.993  10.230  1.00  0.87           C  
ATOM    621  CD  GLU A  79     -11.626  -3.408   9.259  1.00  0.87           C  
ATOM    622  OE1 GLU A  79     -10.440  -3.091   9.508  1.00  0.87           O  
ATOM    623  OE2 GLU A  79     -11.956  -4.054   8.240  1.00  0.87           O  
ATOM    624  N   ALA A  80     -16.970  -4.673  10.171  1.00  0.86           N  
ATOM    625  CA  ALA A  80     -18.287  -4.991   9.626  1.00  0.86           C  
ATOM    626  C   ALA A  80     -19.394  -4.351  10.459  1.00  0.86           C  
ATOM    627  CB  ALA A  80     -18.484  -6.503   9.558  1.00  0.86           C  
ATOM    628  O   ALA A  80     -20.360  -3.813   9.912  1.00  0.86           O  
ATOM    629  N   ALA A  81     -19.308  -4.443  11.810  1.00  0.90           N  
ATOM    630  CA  ALA A  81     -20.285  -3.838  12.712  1.00  0.90           C  
ATOM    631  C   ALA A  81     -20.365  -2.329  12.500  1.00  0.90           C  
ATOM    632  CB  ALA A  81     -19.932  -4.150  14.164  1.00  0.90           C  
ATOM    633  O   ALA A  81     -21.459  -1.764  12.425  1.00  0.90           O  
ATOM    634  N   ASP A  82     -19.187  -1.678  12.420  1.00  0.86           N  
ATOM    635  CA  ASP A  82     -19.131  -0.243  12.162  1.00  0.86           C  
ATOM    636  C   ASP A  82     -19.811   0.105  10.839  1.00  0.86           C  
ATOM    637  CB  ASP A  82     -17.680   0.244  12.151  1.00  0.86           C  
ATOM    638  O   ASP A  82     -20.566   1.076  10.760  1.00  0.86           O  
ATOM    639  CG  ASP A  82     -17.071   0.322  13.540  1.00  0.86           C  
ATOM    640  OD1 ASP A  82     -17.822   0.299  14.538  1.00  0.86           O  
ATOM    641  OD2 ASP A  82     -15.827   0.410  13.637  1.00  0.86           O  
ATOM    642  N   LYS A  83     -19.550  -0.701   9.876  1.00  0.82           N  
ATOM    643  CA  LYS A  83     -20.156  -0.489   8.564  1.00  0.82           C  
ATOM    644  C   LYS A  83     -21.675  -0.610   8.634  1.00  0.82           C  
ATOM    645  CB  LYS A  83     -19.596  -1.484   7.547  1.00  0.82           C  
ATOM    646  O   LYS A  83     -22.396   0.190   8.034  1.00  0.82           O  
ATOM    647  CG  LYS A  83     -20.110  -1.275   6.130  1.00  0.82           C  
ATOM    648  CD  LYS A  83     -19.447  -2.233   5.148  1.00  0.82           C  
ATOM    649  CE  LYS A  83     -20.038  -2.101   3.751  1.00  0.82           C  
ATOM    650  NZ  LYS A  83     -19.763  -0.757   3.158  1.00  0.82           N  
ATOM    651  N   LEU A  84     -22.142  -1.617   9.308  1.00  0.83           N  
ATOM    652  CA  LEU A  84     -23.578  -1.817   9.467  1.00  0.83           C  
ATOM    653  C   LEU A  84     -24.231  -0.593  10.101  1.00  0.83           C  
ATOM    654  CB  LEU A  84     -23.855  -3.057  10.321  1.00  0.83           C  
ATOM    655  O   LEU A  84     -25.278  -0.134   9.640  1.00  0.83           O  
ATOM    656  CG  LEU A  84     -25.326  -3.411  10.547  1.00  0.83           C  
ATOM    657  CD1 LEU A  84     -26.003  -3.734   9.219  1.00  0.83           C  
ATOM    658  CD2 LEU A  84     -25.452  -4.581  11.516  1.00  0.83           C  
ATOM    659  N   THR A  85     -23.649  -0.099  11.122  1.00  0.83           N  
ATOM    660  CA  THR A  85     -24.160   1.085  11.804  1.00  0.83           C  
ATOM    661  C   THR A  85     -24.214   2.276  10.852  1.00  0.83           C  
ATOM    662  CB  THR A  85     -23.295   1.441  13.028  1.00  0.83           C  
ATOM    663  O   THR A  85     -25.225   2.979  10.786  1.00  0.83           O  
ATOM    664  CG2 THR A  85     -23.879   2.628  13.787  1.00  0.83           C  
ATOM    665  OG1 THR A  85     -23.231   0.310  13.906  1.00  0.83           O  
ATOM    666  N   THR A  86     -23.136   2.439  10.123  1.00  0.73           N  
ATOM    667  CA  THR A  86     -23.055   3.528   9.156  1.00  0.73           C  
ATOM    668  C   THR A  86     -24.128   3.378   8.081  1.00  0.73           C  
ATOM    669  CB  THR A  86     -21.666   3.586   8.495  1.00  0.73           C  
ATOM    670  O   THR A  86     -24.801   4.348   7.728  1.00  0.73           O  
ATOM    671  CG2 THR A  86     -21.594   4.708   7.464  1.00  0.73           C  
ATOM    672  OG1 THR A  86     -20.673   3.815   9.503  1.00  0.73           O  
ATOM    673  N   ASP A  87     -24.282   2.221   7.613  1.00  0.73           N  
ATOM    674  CA  ASP A  87     -25.279   1.953   6.582  1.00  0.73           C  
ATOM    675  C   ASP A  87     -26.691   2.216   7.102  1.00  0.73           C  
ATOM    676  CB  ASP A  87     -25.163   0.511   6.084  1.00  0.73           C  
ATOM    677  O   ASP A  87     -27.521   2.791   6.395  1.00  0.73           O  
ATOM    678  CG  ASP A  87     -23.918   0.271   5.248  1.00  0.73           C  
ATOM    679  OD1 ASP A  87     -23.238   1.250   4.872  1.00  0.73           O  
ATOM    680  OD2 ASP A  87     -23.617  -0.907   4.959  1.00  0.73           O  
ATOM    681  N   ALA A  88     -26.971   1.754   8.298  1.00  0.78           N  
ATOM    682  CA  ALA A  88     -28.281   1.966   8.908  1.00  0.78           C  
ATOM    683  C   ALA A  88     -28.582   3.454   9.059  1.00  0.78           C  
ATOM    684  CB  ALA A  88     -28.355   1.270  10.265  1.00  0.78           C  
ATOM    685  O   ALA A  88     -29.692   3.903   8.762  1.00  0.78           O  
ATOM    686  N   GLU A  89     -27.571   4.256   9.443  1.00  0.74           N  
ATOM    687  CA  GLU A  89     -27.718   5.702   9.579  1.00  0.74           C  
ATOM    688  C   GLU A  89     -27.983   6.359   8.228  1.00  0.74           C  
ATOM    689  CB  GLU A  89     -26.471   6.311  10.224  1.00  0.74           C  
ATOM    690  O   GLU A  89     -28.819   7.259   8.122  1.00  0.74           O  
ATOM    691  CG  GLU A  89     -26.318   5.978  11.702  1.00  0.74           C  
ATOM    692  CD  GLU A  89     -25.007   6.468  12.294  1.00  0.74           C  
ATOM    693  OE1 GLU A  89     -24.839   6.405  13.534  1.00  0.74           O  
ATOM    694  OE2 GLU A  89     -24.140   6.920  11.513  1.00  0.74           O  
ATOM    695  N   ALA A  90     -27.241   5.855   7.283  1.00  0.72           N  
ATOM    696  CA  ALA A  90     -27.392   6.386   5.930  1.00  0.72           C  
ATOM    697  C   ALA A  90     -28.796   6.124   5.392  1.00  0.72           C  
ATOM    698  CB  ALA A  90     -26.347   5.776   5.000  1.00  0.72           C  
ATOM    699  O   ALA A  90     -29.390   6.989   4.744  1.00  0.72           O  
ATOM    700  N   LEU A  91     -29.209   4.901   5.684  1.00  0.73           N  
ATOM    701  CA  LEU A  91     -30.540   4.537   5.211  1.00  0.73           C  
ATOM    702  C   LEU A  91     -31.605   5.423   5.848  1.00  0.73           C  
ATOM    703  CB  LEU A  91     -30.833   3.066   5.517  1.00  0.73           C  
ATOM    704  O   LEU A  91     -32.566   5.819   5.186  1.00  0.73           O  
ATOM    705  CG  LEU A  91     -32.092   2.478   4.877  1.00  0.73           C  
ATOM    706  CD1 LEU A  91     -31.939   2.424   3.361  1.00  0.73           C  
ATOM    707  CD2 LEU A  91     -32.380   1.090   5.441  1.00  0.73           C  
ATOM    708  N   ALA A  92     -31.407   5.830   7.040  1.00  0.77           N  
ATOM    709  CA  ALA A  92     -32.374   6.652   7.763  1.00  0.77           C  
ATOM    710  C   ALA A  92     -32.336   8.098   7.276  1.00  0.77           C  
ATOM    711  CB  ALA A  92     -32.106   6.593   9.265  1.00  0.77           C  
ATOM    712  O   ALA A  92     -33.381   8.736   7.126  1.00  0.77           O  
ATOM    713  N   ARG A  93     -31.241   8.652   6.810  1.00  0.76           N  
ATOM    714  CA  ARG A  93     -31.036  10.064   6.507  1.00  0.76           C  
ATOM    715  C   ARG A  93     -30.981  10.299   5.001  1.00  0.76           C  
ATOM    716  CB  ARG A  93     -29.752  10.574   7.164  1.00  0.76           C  
ATOM    717  O   ARG A  93     -31.058  11.440   4.542  1.00  0.76           O  
ATOM    718  CG  ARG A  93     -29.824  10.648   8.681  1.00  0.76           C  
ATOM    719  CD  ARG A  93     -28.536  11.195   9.281  1.00  0.76           C  
ATOM    720  NE  ARG A  93     -28.525  11.073  10.736  1.00  0.76           N  
ATOM    721  NH1 ARG A  93     -26.388  11.911  10.996  1.00  0.76           N  
ATOM    722  NH2 ARG A  93     -27.601  11.262  12.830  1.00  0.76           N  
ATOM    723  CZ  ARG A  93     -27.505  11.415  11.517  1.00  0.76           C  
ATOM    724  N   GLY A  94     -30.903   9.185   4.237  1.00  0.79           N  
ATOM    725  CA  GLY A  94     -30.803   9.268   2.788  1.00  0.79           C  
ATOM    726  C   GLY A  94     -29.377   9.430   2.296  1.00  0.79           C  
ATOM    727  O   GLY A  94     -29.041   8.987   1.196  1.00  0.79           O  
ATOM    728  N   TRP A  95     -28.475   9.996   3.187  1.00  0.83           N  
ATOM    729  CA  TRP A  95     -27.072  10.201   2.841  1.00  0.83           C  
ATOM    730  C   TRP A  95     -26.161   9.386   3.752  1.00  0.83           C  
ATOM    731  CB  TRP A  95     -26.708  11.686   2.931  1.00  0.83           C  
ATOM    732  O   TRP A  95     -26.408   9.283   4.956  1.00  0.83           O  
ATOM    733  CG  TRP A  95     -27.299  12.525   1.838  1.00  0.83           C  
ATOM    734  CD1 TRP A  95     -28.591  12.961   1.741  1.00  0.83           C  
ATOM    735  CD2 TRP A  95     -26.619  13.026   0.683  1.00  0.83           C  
ATOM    736  CE2 TRP A  95     -27.562  13.759  -0.072  1.00  0.83           C  
ATOM    737  CE3 TRP A  95     -25.303  12.927   0.213  1.00  0.83           C  
ATOM    738  NE1 TRP A  95     -28.756  13.704   0.595  1.00  0.83           N  
ATOM    739  CH2 TRP A  95     -25.934  14.277  -1.710  1.00  0.83           C  
ATOM    740  CZ2 TRP A  95     -27.228  14.390  -1.273  1.00  0.83           C  
ATOM    741  CZ3 TRP A  95     -24.973  13.556  -0.983  1.00  0.83           C  
ATOM    742  N   GLU A  96     -25.125   8.822   3.131  1.00  0.86           N  
ATOM    743  CA  GLU A  96     -24.113   8.139   3.933  1.00  0.86           C  
ATOM    744  C   GLU A  96     -23.356   9.122   4.820  1.00  0.86           C  
ATOM    745  CB  GLU A  96     -23.134   7.382   3.032  1.00  0.86           C  
ATOM    746  O   GLU A  96     -23.025  10.229   4.389  1.00  0.86           O  
ATOM    747  CG  GLU A  96     -23.789   6.299   2.186  1.00  0.86           C  
ATOM    748  CD  GLU A  96     -24.204   6.785   0.806  1.00  0.86           C  
ATOM    749  OE1 GLU A  96     -24.193   5.977  -0.150  1.00  0.86           O  
ATOM    750  OE2 GLU A  96     -24.543   7.983   0.681  1.00  0.86           O  
ATOM    751  N   THR A  97     -23.155   8.764   6.089  1.00  0.85           N  
ATOM    752  CA  THR A  97     -22.400   9.619   6.998  1.00  0.85           C  
ATOM    753  C   THR A  97     -20.903   9.511   6.723  1.00  0.85           C  
ATOM    754  CB  THR A  97     -22.682   9.258   8.468  1.00  0.85           C  
ATOM    755  O   THR A  97     -20.141  10.429   7.034  1.00  0.85           O  
ATOM    756  CG2 THR A  97     -24.138   9.530   8.831  1.00  0.85           C  
ATOM    757  OG1 THR A  97     -22.401   7.868   8.676  1.00  0.85           O  
ATOM    758  N   HIS A  98     -20.486   8.349   6.106  1.00  0.90           N  
ATOM    759  CA  HIS A  98     -19.086   8.087   5.792  1.00  0.90           C  
ATOM    760  C   HIS A  98     -18.935   7.511   4.388  1.00  0.90           C  
ATOM    761  CB  HIS A  98     -18.476   7.131   6.820  1.00  0.90           C  
ATOM    762  O   HIS A  98     -19.706   6.637   3.985  1.00  0.90           O  
ATOM    763  CG  HIS A  98     -18.407   7.701   8.201  1.00  0.90           C  
ATOM    764  CD2 HIS A  98     -17.387   8.287   8.871  1.00  0.90           C  
ATOM    765  ND1 HIS A  98     -19.484   7.699   9.061  1.00  0.90           N  
ATOM    766  CE1 HIS A  98     -19.128   8.263  10.203  1.00  0.90           C  
ATOM    767  NE2 HIS A  98     -17.860   8.628  10.114  1.00  0.90           N  
ATOM    768  N   LEU A  99     -18.031   7.974   3.665  1.00  0.92           N  
ATOM    769  CA  LEU A  99     -17.708   7.468   2.336  1.00  0.92           C  
ATOM    770  C   LEU A  99     -16.202   7.297   2.170  1.00  0.92           C  
ATOM    771  CB  LEU A  99     -18.247   8.412   1.258  1.00  0.92           C  
ATOM    772  O   LEU A  99     -15.430   8.203   2.494  1.00  0.92           O  
ATOM    773  CG  LEU A  99     -18.203   7.894  -0.181  1.00  0.92           C  
ATOM    774  CD1 LEU A  99     -19.415   7.012  -0.464  1.00  0.92           C  
ATOM    775  CD2 LEU A  99     -18.139   9.056  -1.166  1.00  0.92           C  
ATOM    776  N   THR A 100     -15.780   6.110   1.729  1.00  0.96           N  
ATOM    777  CA  THR A 100     -14.364   5.833   1.519  1.00  0.96           C  
ATOM    778  C   THR A 100     -14.068   5.617   0.037  1.00  0.96           C  
ATOM    779  CB  THR A 100     -13.911   4.599   2.321  1.00  0.96           C  
ATOM    780  O   THR A 100     -14.654   4.737  -0.596  1.00  0.96           O  
ATOM    781  CG2 THR A 100     -12.423   4.329   2.121  1.00  0.96           C  
ATOM    782  OG1 THR A 100     -14.162   4.822   3.713  1.00  0.96           O  
ATOM    783  N   ILE A 101     -13.137   6.405  -0.506  1.00  0.97           N  
ATOM    784  CA  ILE A 101     -12.619   6.240  -1.860  1.00  0.97           C  
ATOM    785  C   ILE A 101     -11.186   5.716  -1.804  1.00  0.97           C  
ATOM    786  CB  ILE A 101     -12.675   7.565  -2.652  1.00  0.97           C  
ATOM    787  O   ILE A 101     -10.321   6.324  -1.168  1.00  0.97           O  
ATOM    788  CG1 ILE A 101     -14.117   8.078  -2.733  1.00  0.97           C  
ATOM    789  CG2 ILE A 101     -12.078   7.384  -4.051  1.00  0.97           C  
ATOM    790  CD1 ILE A 101     -14.249   9.458  -3.363  1.00  0.97           C  
ATOM    791  N   VAL A 102     -10.965   4.615  -2.451  1.00  0.97           N  
ATOM    792  CA  VAL A 102      -9.621   4.050  -2.525  1.00  0.97           C  
ATOM    793  C   VAL A 102      -9.039   4.282  -3.918  1.00  0.97           C  
ATOM    794  CB  VAL A 102      -9.620   2.542  -2.192  1.00  0.97           C  
ATOM    795  O   VAL A 102      -9.676   3.963  -4.925  1.00  0.97           O  
ATOM    796  CG1 VAL A 102      -8.265   1.917  -2.519  1.00  0.97           C  
ATOM    797  CG2 VAL A 102      -9.972   2.321  -0.722  1.00  0.97           C  
ATOM    798  N   THR A 103      -7.845   4.862  -3.941  1.00  0.97           N  
ATOM    799  CA  THR A 103      -7.141   5.070  -5.202  1.00  0.97           C  
ATOM    800  C   THR A 103      -5.917   4.163  -5.293  1.00  0.97           C  
ATOM    801  CB  THR A 103      -6.708   6.539  -5.364  1.00  0.97           C  
ATOM    802  O   THR A 103      -5.276   3.873  -4.281  1.00  0.97           O  
ATOM    803  CG2 THR A 103      -7.899   7.482  -5.225  1.00  0.97           C  
ATOM    804  OG1 THR A 103      -5.738   6.859  -4.359  1.00  0.97           O  
ATOM    805  N   GLU A 104      -5.711   3.642  -6.478  1.00  0.96           N  
ATOM    806  CA  GLU A 104      -4.450   2.960  -6.753  1.00  0.96           C  
ATOM    807  C   GLU A 104      -3.317   3.959  -6.967  1.00  0.96           C  
ATOM    808  CB  GLU A 104      -4.587   2.050  -7.977  1.00  0.96           C  
ATOM    809  O   GLU A 104      -3.560   5.113  -7.327  1.00  0.96           O  
ATOM    810  CG  GLU A 104      -3.587   0.903  -8.005  1.00  0.96           C  
ATOM    811  CD  GLU A 104      -2.199   1.329  -8.458  1.00  0.96           C  
ATOM    812  OE1 GLU A 104      -1.206   0.672  -8.071  1.00  0.96           O  
ATOM    813  OE2 GLU A 104      -2.104   2.329  -9.204  1.00  0.96           O  
ATOM    814  N   ALA A 105      -2.094   3.552  -6.622  1.00  0.96           N  
ATOM    815  CA  ALA A 105      -0.920   4.419  -6.582  1.00  0.96           C  
ATOM    816  C   ALA A 105      -0.711   5.122  -7.921  1.00  0.96           C  
ATOM    817  CB  ALA A 105       0.323   3.616  -6.207  1.00  0.96           C  
ATOM    818  O   ALA A 105      -0.038   6.153  -7.989  1.00  0.96           O  
ATOM    819  N   LEU A 106      -1.319   4.629  -8.943  1.00  0.95           N  
ATOM    820  CA  LEU A 106      -1.168   5.214 -10.271  1.00  0.95           C  
ATOM    821  C   LEU A 106      -2.043   6.454 -10.421  1.00  0.95           C  
ATOM    822  CB  LEU A 106      -1.526   4.190 -11.352  1.00  0.95           C  
ATOM    823  O   LEU A 106      -1.870   7.231 -11.363  1.00  0.95           O  
ATOM    824  CG  LEU A 106      -0.679   2.916 -11.385  1.00  0.95           C  
ATOM    825  CD1 LEU A 106      -1.133   2.008 -12.523  1.00  0.95           C  
ATOM    826  CD2 LEU A 106       0.800   3.260 -11.525  1.00  0.95           C  
ATOM    827  N   VAL A 107      -2.993   6.648  -9.545  1.00  0.95           N  
ATOM    828  CA  VAL A 107      -3.932   7.766  -9.566  1.00  0.95           C  
ATOM    829  C   VAL A 107      -3.690   8.667  -8.358  1.00  0.95           C  
ATOM    830  CB  VAL A 107      -5.397   7.276  -9.582  1.00  0.95           C  
ATOM    831  O   VAL A 107      -4.039   8.310  -7.230  1.00  0.95           O  
ATOM    832  CG1 VAL A 107      -6.358   8.454  -9.731  1.00  0.95           C  
ATOM    833  CG2 VAL A 107      -5.609   6.265 -10.707  1.00  0.95           C  
ATOM    834  N   PRO A 108      -3.178   9.880  -8.538  1.00  0.93           N  
ATOM    835  CA  PRO A 108      -2.828  10.758  -7.419  1.00  0.93           C  
ATOM    836  C   PRO A 108      -4.052  11.268  -6.664  1.00  0.93           C  
ATOM    837  CB  PRO A 108      -2.083  11.912  -8.096  1.00  0.93           C  
ATOM    838  O   PRO A 108      -5.022  11.715  -7.282  1.00  0.93           O  
ATOM    839  CG  PRO A 108      -1.653  11.365  -9.419  1.00  0.93           C  
ATOM    840  CD  PRO A 108      -2.635  10.311  -9.842  1.00  0.93           C  
ATOM    841  N   THR A 109      -3.943  11.215  -5.404  1.00  0.94           N  
ATOM    842  CA  THR A 109      -5.021  11.556  -4.482  1.00  0.94           C  
ATOM    843  C   THR A 109      -5.474  12.999  -4.691  1.00  0.94           C  
ATOM    844  CB  THR A 109      -4.588  11.358  -3.018  1.00  0.94           C  
ATOM    845  O   THR A 109      -6.673  13.285  -4.685  1.00  0.94           O  
ATOM    846  CG2 THR A 109      -5.702  11.756  -2.056  1.00  0.94           C  
ATOM    847  OG1 THR A 109      -4.257   9.980  -2.806  1.00  0.94           O  
ATOM    848  N   PRO A 110      -4.545  13.874  -5.012  1.00  0.94           N  
ATOM    849  CA  PRO A 110      -4.931  15.278  -5.167  1.00  0.94           C  
ATOM    850  C   PRO A 110      -5.960  15.489  -6.276  1.00  0.94           C  
ATOM    851  CB  PRO A 110      -3.610  15.972  -5.509  1.00  0.94           C  
ATOM    852  O   PRO A 110      -6.682  16.489  -6.272  1.00  0.94           O  
ATOM    853  CG  PRO A 110      -2.564  15.165  -4.811  1.00  0.94           C  
ATOM    854  CD  PRO A 110      -2.930  13.713  -4.917  1.00  0.94           C  
ATOM    855  N   ALA A 111      -6.066  14.575  -7.185  1.00  0.93           N  
ATOM    856  CA  ALA A 111      -7.030  14.677  -8.278  1.00  0.93           C  
ATOM    857  C   ALA A 111      -8.461  14.684  -7.749  1.00  0.93           C  
ATOM    858  CB  ALA A 111      -6.837  13.530  -9.267  1.00  0.93           C  
ATOM    859  O   ALA A 111      -9.385  15.114  -8.444  1.00  0.93           O  
ATOM    860  N   PHE A 112      -8.705  14.329  -6.524  1.00  0.95           N  
ATOM    861  CA  PHE A 112     -10.049  14.152  -5.985  1.00  0.95           C  
ATOM    862  C   PHE A 112     -10.398  15.280  -5.021  1.00  0.95           C  
ATOM    863  CB  PHE A 112     -10.171  12.799  -5.277  1.00  0.95           C  
ATOM    864  O   PHE A 112     -11.517  15.341  -4.508  1.00  0.95           O  
ATOM    865  CG  PHE A 112     -10.054  11.618  -6.201  1.00  0.95           C  
ATOM    866  CD1 PHE A 112     -11.186  11.050  -6.773  1.00  0.95           C  
ATOM    867  CD2 PHE A 112      -8.811  11.074  -6.498  1.00  0.95           C  
ATOM    868  CE1 PHE A 112     -11.081   9.956  -7.629  1.00  0.95           C  
ATOM    869  CE2 PHE A 112      -8.698   9.981  -7.353  1.00  0.95           C  
ATOM    870  CZ  PHE A 112      -9.834   9.423  -7.916  1.00  0.95           C  
ATOM    871  N   PHE A 113      -9.428  16.155  -4.724  1.00  0.95           N  
ATOM    872  CA  PHE A 113      -9.616  17.192  -3.716  1.00  0.95           C  
ATOM    873  C   PHE A 113     -10.790  18.093  -4.078  1.00  0.95           C  
ATOM    874  CB  PHE A 113      -8.342  18.028  -3.558  1.00  0.95           C  
ATOM    875  O   PHE A 113     -11.544  18.522  -3.202  1.00  0.95           O  
ATOM    876  CG  PHE A 113      -7.240  17.320  -2.817  1.00  0.95           C  
ATOM    877  CD1 PHE A 113      -7.441  16.051  -2.289  1.00  0.95           C  
ATOM    878  CD2 PHE A 113      -6.001  17.926  -2.648  1.00  0.95           C  
ATOM    879  CE1 PHE A 113      -6.423  15.394  -1.602  1.00  0.95           C  
ATOM    880  CE2 PHE A 113      -4.979  17.275  -1.963  1.00  0.95           C  
ATOM    881  CZ  PHE A 113      -5.192  16.010  -1.440  1.00  0.95           C  
ATOM    882  N   PRO A 114     -10.971  18.392  -5.392  1.00  0.94           N  
ATOM    883  CA  PRO A 114     -12.131  19.215  -5.742  1.00  0.94           C  
ATOM    884  C   PRO A 114     -13.453  18.589  -5.304  1.00  0.94           C  
ATOM    885  CB  PRO A 114     -12.049  19.307  -7.268  1.00  0.94           C  
ATOM    886  O   PRO A 114     -14.459  19.291  -5.174  1.00  0.94           O  
ATOM    887  CG  PRO A 114     -10.593  19.184  -7.581  1.00  0.94           C  
ATOM    888  CD  PRO A 114      -9.990  18.167  -6.654  1.00  0.94           C  
ATOM    889  N   LEU A 115     -13.517  17.284  -5.091  1.00  0.93           N  
ATOM    890  CA  LEU A 115     -14.716  16.564  -4.677  1.00  0.93           C  
ATOM    891  C   LEU A 115     -15.107  16.935  -3.250  1.00  0.93           C  
ATOM    892  CB  LEU A 115     -14.498  15.053  -4.783  1.00  0.93           C  
ATOM    893  O   LEU A 115     -16.290  16.925  -2.903  1.00  0.93           O  
ATOM    894  CG  LEU A 115     -15.733  14.173  -4.580  1.00  0.93           C  
ATOM    895  CD1 LEU A 115     -16.712  14.362  -5.734  1.00  0.93           C  
ATOM    896  CD2 LEU A 115     -15.330  12.709  -4.447  1.00  0.93           C  
ATOM    897  N   ILE A 116     -14.153  17.305  -2.464  1.00  0.92           N  
ATOM    898  CA  ILE A 116     -14.347  17.514  -1.033  1.00  0.92           C  
ATOM    899  C   ILE A 116     -15.312  18.675  -0.807  1.00  0.92           C  
ATOM    900  CB  ILE A 116     -13.006  17.784  -0.315  1.00  0.92           C  
ATOM    901  O   ILE A 116     -16.301  18.537  -0.083  1.00  0.92           O  
ATOM    902  CG1 ILE A 116     -12.073  16.575  -0.453  1.00  0.92           C  
ATOM    903  CG2 ILE A 116     -13.243  18.128   1.159  1.00  0.92           C  
ATOM    904  CD1 ILE A 116     -10.660  16.823   0.057  1.00  0.92           C  
ATOM    905  N   ASP A 117     -15.053  19.759  -1.494  1.00  0.89           N  
ATOM    906  CA  ASP A 117     -15.890  20.941  -1.311  1.00  0.89           C  
ATOM    907  C   ASP A 117     -17.283  20.724  -1.897  1.00  0.89           C  
ATOM    908  CB  ASP A 117     -15.235  22.167  -1.952  1.00  0.89           C  
ATOM    909  O   ASP A 117     -18.283  21.135  -1.304  1.00  0.89           O  
ATOM    910  CG  ASP A 117     -14.014  22.653  -1.191  1.00  0.89           C  
ATOM    911  OD1 ASP A 117     -13.950  22.464   0.043  1.00  0.89           O  
ATOM    912  OD2 ASP A 117     -13.110  23.233  -1.831  1.00  0.89           O  
ATOM    913  N   LYS A 118     -17.302  20.022  -3.006  1.00  0.93           N  
ATOM    914  CA  LYS A 118     -18.572  19.758  -3.676  1.00  0.93           C  
ATOM    915  C   LYS A 118     -19.463  18.855  -2.828  1.00  0.93           C  
ATOM    916  CB  LYS A 118     -18.334  19.122  -5.046  1.00  0.93           C  
ATOM    917  O   LYS A 118     -20.664  19.103  -2.699  1.00  0.93           O  
ATOM    918  CG  LYS A 118     -17.706  20.063  -6.064  1.00  0.93           C  
ATOM    919  CD  LYS A 118     -17.538  19.388  -7.420  1.00  0.93           C  
ATOM    920  CE  LYS A 118     -16.886  20.320  -8.432  1.00  0.93           C  
ATOM    921  NZ  LYS A 118     -16.721  19.662  -9.763  1.00  0.93           N  
ATOM    922  N   LEU A 119     -18.828  17.858  -2.223  1.00  0.93           N  
ATOM    923  CA  LEU A 119     -19.591  16.936  -1.388  1.00  0.93           C  
ATOM    924  C   LEU A 119     -20.038  17.616  -0.098  1.00  0.93           C  
ATOM    925  CB  LEU A 119     -18.758  15.694  -1.062  1.00  0.93           C  
ATOM    926  O   LEU A 119     -21.170  17.420   0.352  1.00  0.93           O  
ATOM    927  CG  LEU A 119     -19.450  14.614  -0.227  1.00  0.93           C  
ATOM    928  CD1 LEU A 119     -20.687  14.095  -0.952  1.00  0.93           C  
ATOM    929  CD2 LEU A 119     -18.485  13.473   0.077  1.00  0.93           C  
ATOM    930  N   ALA A 120     -19.215  18.396   0.484  1.00  0.90           N  
ATOM    931  CA  ALA A 120     -19.518  19.101   1.727  1.00  0.90           C  
ATOM    932  C   ALA A 120     -20.719  20.027   1.553  1.00  0.90           C  
ATOM    933  CB  ALA A 120     -18.302  19.896   2.198  1.00  0.90           C  
ATOM    934  O   ALA A 120     -21.462  20.275   2.506  1.00  0.90           O  
ATOM    935  N   ALA A 121     -20.969  20.582   0.339  1.00  0.91           N  
ATOM    936  CA  ALA A 121     -22.093  21.463   0.037  1.00  0.91           C  
ATOM    937  C   ALA A 121     -23.403  20.682  -0.019  1.00  0.91           C  
ATOM    938  CB  ALA A 121     -21.857  22.195  -1.282  1.00  0.91           C  
ATOM    939  O   ALA A 121     -24.481  21.250   0.174  1.00  0.91           O  
ATOM    940  N   LYS A 122     -23.376  19.385  -0.181  1.00  0.88           N  
ATOM    941  CA  LYS A 122     -24.565  18.580  -0.440  1.00  0.88           C  
ATOM    942  C   LYS A 122     -24.944  17.750   0.783  1.00  0.88           C  
ATOM    943  CB  LYS A 122     -24.342  17.664  -1.645  1.00  0.88           C  
ATOM    944  O   LYS A 122     -26.118  17.428   0.982  1.00  0.88           O  
ATOM    945  CG  LYS A 122     -24.094  18.408  -2.949  1.00  0.88           C  
ATOM    946  CD  LYS A 122     -25.350  19.120  -3.435  1.00  0.88           C  
ATOM    947  CE  LYS A 122     -25.138  19.761  -4.800  1.00  0.88           C  
ATOM    948  NZ  LYS A 122     -26.338  20.533  -5.242  1.00  0.88           N  
ATOM    949  N   ALA A 123     -23.867  17.341   1.540  1.00  0.85           N  
ATOM    950  CA  ALA A 123     -24.128  16.371   2.601  1.00  0.85           C  
ATOM    951  C   ALA A 123     -23.103  16.498   3.724  1.00  0.85           C  
ATOM    952  CB  ALA A 123     -24.123  14.952   2.038  1.00  0.85           C  
ATOM    953  O   ALA A 123     -22.051  17.117   3.546  1.00  0.85           O  
ATOM    954  N   ASN A 124     -23.553  16.202   4.898  1.00  0.86           N  
ATOM    955  CA  ASN A 124     -22.628  16.081   6.019  1.00  0.86           C  
ATOM    956  C   ASN A 124     -21.950  14.714   6.042  1.00  0.86           C  
ATOM    957  CB  ASN A 124     -23.353  16.337   7.343  1.00  0.86           C  
ATOM    958  O   ASN A 124     -22.122  13.947   6.991  1.00  0.86           O  
ATOM    959  CG  ASN A 124     -22.398  16.609   8.488  1.00  0.86           C  
ATOM    960  ND2 ASN A 124     -22.821  16.282   9.704  1.00  0.86           N  
ATOM    961  OD1 ASN A 124     -21.289  17.109   8.283  1.00  0.86           O  
ATOM    962  N   THR A 125     -21.324  14.317   4.927  1.00  0.90           N  
ATOM    963  CA  THR A 125     -20.644  13.039   4.744  1.00  0.90           C  
ATOM    964  C   THR A 125     -19.145  13.184   4.986  1.00  0.90           C  
ATOM    965  CB  THR A 125     -20.887  12.474   3.332  1.00  0.90           C  
ATOM    966  O   THR A 125     -18.506  14.083   4.434  1.00  0.90           O  
ATOM    967  CG2 THR A 125     -20.177  11.137   3.146  1.00  0.90           C  
ATOM    968  OG1 THR A 125     -22.294  12.287   3.134  1.00  0.90           O  
ATOM    969  N   GLN A 126     -18.613  12.396   5.824  1.00  0.90           N  
ATOM    970  CA  GLN A 126     -17.167  12.331   6.008  1.00  0.90           C  
ATOM    971  C   GLN A 126     -16.509  11.506   4.906  1.00  0.90           C  
ATOM    972  CB  GLN A 126     -16.826  11.743   7.379  1.00  0.90           C  
ATOM    973  O   GLN A 126     -16.924  10.376   4.637  1.00  0.90           O  
ATOM    974  CG  GLN A 126     -17.275  12.609   8.548  1.00  0.90           C  
ATOM    975  CD  GLN A 126     -16.830  12.058   9.890  1.00  0.90           C  
ATOM    976  NE2 GLN A 126     -17.528  12.448  10.951  1.00  0.90           N  
ATOM    977  OE1 GLN A 126     -15.868  11.288   9.973  1.00  0.90           O  
ATOM    978  N   LEU A 127     -15.499  12.058   4.298  1.00  0.93           N  
ATOM    979  CA  LEU A 127     -14.859  11.413   3.157  1.00  0.93           C  
ATOM    980  C   LEU A 127     -13.438  10.981   3.502  1.00  0.93           C  
ATOM    981  CB  LEU A 127     -14.840  12.355   1.950  1.00  0.93           C  
ATOM    982  O   LEU A 127     -12.660  11.770   4.043  1.00  0.93           O  
ATOM    983  CG  LEU A 127     -14.240  11.792   0.660  1.00  0.93           C  
ATOM    984  CD1 LEU A 127     -15.102  10.653   0.127  1.00  0.93           C  
ATOM    985  CD2 LEU A 127     -14.092  12.893  -0.385  1.00  0.93           C  
ATOM    986  N   ALA A 128     -13.150   9.692   3.283  1.00  0.95           N  
ATOM    987  CA  ALA A 128     -11.792   9.163   3.376  1.00  0.95           C  
ATOM    988  C   ALA A 128     -11.255   8.783   1.999  1.00  0.95           C  
ATOM    989  CB  ALA A 128     -11.754   7.955   4.310  1.00  0.95           C  
ATOM    990  O   ALA A 128     -11.938   8.110   1.224  1.00  0.95           O  
ATOM    991  N   ILE A 129     -10.093   9.244   1.684  1.00  0.97           N  
ATOM    992  CA  ILE A 129      -9.399   8.831   0.469  1.00  0.97           C  
ATOM    993  C   ILE A 129      -8.095   8.126   0.834  1.00  0.97           C  
ATOM    994  CB  ILE A 129      -9.117  10.034  -0.458  1.00  0.97           C  
ATOM    995  O   ILE A 129      -7.190   8.739   1.405  1.00  0.97           O  
ATOM    996  CG1 ILE A 129     -10.413  10.801  -0.746  1.00  0.97           C  
ATOM    997  CG2 ILE A 129      -8.455   9.569  -1.759  1.00  0.97           C  
ATOM    998  CD1 ILE A 129     -10.209  12.085  -1.538  1.00  0.97           C  
ATOM    999  N   ILE A 130      -8.005   6.904   0.459  1.00  0.97           N  
ATOM   1000  CA  ILE A 130      -6.895   6.036   0.837  1.00  0.97           C  
ATOM   1001  C   ILE A 130      -6.210   5.497  -0.417  1.00  0.97           C  
ATOM   1002  CB  ILE A 130      -7.370   4.869   1.732  1.00  0.97           C  
ATOM   1003  O   ILE A 130      -6.874   5.185  -1.408  1.00  0.97           O  
ATOM   1004  CG1 ILE A 130      -8.078   5.408   2.981  1.00  0.97           C  
ATOM   1005  CG2 ILE A 130      -6.192   3.969   2.117  1.00  0.97           C  
ATOM   1006  CD1 ILE A 130      -8.810   4.343   3.786  1.00  0.97           C  
ATOM   1007  N   THR A 131      -4.923   5.364  -0.282  1.00  0.97           N  
ATOM   1008  CA  THR A 131      -4.170   4.850  -1.420  1.00  0.97           C  
ATOM   1009  C   THR A 131      -3.714   3.416  -1.164  1.00  0.97           C  
ATOM   1010  CB  THR A 131      -2.946   5.733  -1.726  1.00  0.97           C  
ATOM   1011  O   THR A 131      -3.158   3.116  -0.106  1.00  0.97           O  
ATOM   1012  CG2 THR A 131      -2.167   5.199  -2.924  1.00  0.97           C  
ATOM   1013  OG1 THR A 131      -3.386   7.067  -2.011  1.00  0.97           O  
ATOM   1014  N   GLU A 132      -3.983   2.576  -2.145  1.00  0.96           N  
ATOM   1015  CA  GLU A 132      -3.521   1.191  -2.152  1.00  0.96           C  
ATOM   1016  C   GLU A 132      -2.736   0.877  -3.422  1.00  0.96           C  
ATOM   1017  CB  GLU A 132      -4.704   0.229  -2.014  1.00  0.96           C  
ATOM   1018  O   GLU A 132      -2.764   1.650  -4.383  1.00  0.96           O  
ATOM   1019  CG  GLU A 132      -5.432   0.336  -0.682  1.00  0.96           C  
ATOM   1020  CD  GLU A 132      -4.652  -0.261   0.478  1.00  0.96           C  
ATOM   1021  OE1 GLU A 132      -5.092  -0.122   1.642  1.00  0.96           O  
ATOM   1022  OE2 GLU A 132      -3.590  -0.872   0.221  1.00  0.96           O  
ATOM   1023  N   VAL A 133      -1.927  -0.250  -3.341  1.00  0.95           N  
ATOM   1024  CA  VAL A 133      -1.114  -0.644  -4.487  1.00  0.95           C  
ATOM   1025  C   VAL A 133      -1.557  -2.017  -4.988  1.00  0.95           C  
ATOM   1026  CB  VAL A 133       0.391  -0.666  -4.134  1.00  0.95           C  
ATOM   1027  O   VAL A 133      -1.741  -2.944  -4.196  1.00  0.95           O  
ATOM   1028  CG1 VAL A 133       1.224  -1.079  -5.346  1.00  0.95           C  
ATOM   1029  CG2 VAL A 133       0.836   0.701  -3.617  1.00  0.95           C  
ATOM   1030  N   LEU A 134      -1.816  -2.141  -6.300  1.00  0.94           N  
ATOM   1031  CA  LEU A 134      -2.137  -3.375  -7.009  1.00  0.94           C  
ATOM   1032  C   LEU A 134      -3.355  -4.055  -6.393  1.00  0.94           C  
ATOM   1033  CB  LEU A 134      -0.941  -4.331  -6.991  1.00  0.94           C  
ATOM   1034  O   LEU A 134      -4.427  -3.453  -6.300  1.00  0.94           O  
ATOM   1035  CG  LEU A 134       0.327  -3.844  -7.695  1.00  0.94           C  
ATOM   1036  CD1 LEU A 134       1.449  -4.864  -7.532  1.00  0.94           C  
ATOM   1037  CD2 LEU A 134       0.050  -3.575  -9.170  1.00  0.94           C  
ATOM   1038  N   ALA A 135      -3.185  -5.268  -5.838  1.00  0.93           N  
ATOM   1039  CA  ALA A 135      -4.318  -6.063  -5.373  1.00  0.93           C  
ATOM   1040  C   ALA A 135      -4.950  -5.443  -4.131  1.00  0.93           C  
ATOM   1041  CB  ALA A 135      -3.880  -7.497  -5.085  1.00  0.93           C  
ATOM   1042  O   ALA A 135      -6.106  -5.726  -3.807  1.00  0.93           O  
ATOM   1043  N   GLY A 136      -4.229  -4.597  -3.471  1.00  0.94           N  
ATOM   1044  CA  GLY A 136      -4.696  -4.002  -2.229  1.00  0.94           C  
ATOM   1045  C   GLY A 136      -5.985  -3.219  -2.392  1.00  0.94           C  
ATOM   1046  O   GLY A 136      -6.873  -3.291  -1.540  1.00  0.94           O  
ATOM   1047  N   ALA A 137      -6.071  -2.485  -3.514  1.00  0.94           N  
ATOM   1048  CA  ALA A 137      -7.262  -1.678  -3.768  1.00  0.94           C  
ATOM   1049  C   ALA A 137      -8.500  -2.559  -3.911  1.00  0.94           C  
ATOM   1050  CB  ALA A 137      -7.071  -0.826  -5.021  1.00  0.94           C  
ATOM   1051  O   ALA A 137      -9.537  -2.285  -3.303  1.00  0.94           O  
ATOM   1052  N   TRP A 138      -8.377  -3.646  -4.575  1.00  0.93           N  
ATOM   1053  CA  TRP A 138      -9.492  -4.552  -4.831  1.00  0.93           C  
ATOM   1054  C   TRP A 138      -9.856  -5.336  -3.575  1.00  0.93           C  
ATOM   1055  CB  TRP A 138      -9.151  -5.517  -5.970  1.00  0.93           C  
ATOM   1056  O   TRP A 138     -11.032  -5.614  -3.328  1.00  0.93           O  
ATOM   1057  CG  TRP A 138      -9.014  -4.855  -7.309  1.00  0.93           C  
ATOM   1058  CD1 TRP A 138      -7.853  -4.490  -7.932  1.00  0.93           C  
ATOM   1059  CD2 TRP A 138     -10.077  -4.474  -8.186  1.00  0.93           C  
ATOM   1060  CE2 TRP A 138      -9.488  -3.884  -9.326  1.00  0.93           C  
ATOM   1061  CE3 TRP A 138     -11.474  -4.575  -8.120  1.00  0.93           C  
ATOM   1062  NE1 TRP A 138      -8.131  -3.906  -9.146  1.00  0.93           N  
ATOM   1063  CH2 TRP A 138     -11.611  -3.507 -10.302  1.00  0.93           C  
ATOM   1064  CZ2 TRP A 138     -10.248  -3.396 -10.392  1.00  0.93           C  
ATOM   1065  CZ3 TRP A 138     -12.228  -4.089  -9.182  1.00  0.93           C  
ATOM   1066  N   GLU A 139      -8.829  -5.709  -2.848  1.00  0.91           N  
ATOM   1067  CA  GLU A 139      -9.068  -6.366  -1.566  1.00  0.91           C  
ATOM   1068  C   GLU A 139      -9.956  -5.512  -0.666  1.00  0.91           C  
ATOM   1069  CB  GLU A 139      -7.743  -6.671  -0.862  1.00  0.91           C  
ATOM   1070  O   GLU A 139     -10.897  -6.020  -0.051  1.00  0.91           O  
ATOM   1071  CG  GLU A 139      -7.903  -7.426   0.449  1.00  0.91           C  
ATOM   1072  CD  GLU A 139      -6.579  -7.740   1.126  1.00  0.91           C  
ATOM   1073  OE1 GLU A 139      -6.002  -6.842   1.780  1.00  0.91           O  
ATOM   1074  OE2 GLU A 139      -6.113  -8.895   1.001  1.00  0.91           O  
ATOM   1075  N   ARG A 140      -9.781  -4.240  -0.640  1.00  0.92           N  
ATOM   1076  CA  ARG A 140     -10.561  -3.331   0.194  1.00  0.92           C  
ATOM   1077  C   ARG A 140     -12.003  -3.240  -0.294  1.00  0.92           C  
ATOM   1078  CB  ARG A 140      -9.925  -1.939   0.210  1.00  0.92           C  
ATOM   1079  O   ARG A 140     -12.933  -3.177   0.512  1.00  0.92           O  
ATOM   1080  CG  ARG A 140      -8.697  -1.833   1.100  1.00  0.92           C  
ATOM   1081  CD  ARG A 140      -8.820  -0.690   2.099  1.00  0.92           C  
ATOM   1082  NE  ARG A 140      -7.627  -0.571   2.932  1.00  0.92           N  
ATOM   1083  NH1 ARG A 140      -7.883   1.689   3.336  1.00  0.92           N  
ATOM   1084  NH2 ARG A 140      -6.109   0.551   4.240  1.00  0.92           N  
ATOM   1085  CZ  ARG A 140      -7.209   0.556   3.501  1.00  0.92           C  
ATOM   1086  N   LEU A 141     -12.115  -3.151  -1.650  1.00  0.93           N  
ATOM   1087  CA  LEU A 141     -13.460  -3.088  -2.211  1.00  0.93           C  
ATOM   1088  C   LEU A 141     -14.251  -4.347  -1.870  1.00  0.93           C  
ATOM   1089  CB  LEU A 141     -13.399  -2.906  -3.730  1.00  0.93           C  
ATOM   1090  O   LEU A 141     -15.391  -4.262  -1.406  1.00  0.93           O  
ATOM   1091  CG  LEU A 141     -14.741  -2.763  -4.450  1.00  0.93           C  
ATOM   1092  CD1 LEU A 141     -15.495  -1.545  -3.928  1.00  0.93           C  
ATOM   1093  CD2 LEU A 141     -14.532  -2.664  -5.957  1.00  0.93           C  
ATOM   1094  N   GLU A 142     -13.704  -5.490  -1.959  1.00  0.89           N  
ATOM   1095  CA  GLU A 142     -14.346  -6.781  -1.734  1.00  0.89           C  
ATOM   1096  C   GLU A 142     -14.709  -6.968  -0.264  1.00  0.89           C  
ATOM   1097  CB  GLU A 142     -13.438  -7.922  -2.201  1.00  0.89           C  
ATOM   1098  O   GLU A 142     -15.732  -7.578   0.056  1.00  0.89           O  
ATOM   1099  CG  GLU A 142     -13.334  -8.046  -3.714  1.00  0.89           C  
ATOM   1100  CD  GLU A 142     -12.278  -9.044  -4.163  1.00  0.89           C  
ATOM   1101  OE1 GLU A 142     -12.160  -9.293  -5.384  1.00  0.89           O  
ATOM   1102  OE2 GLU A 142     -11.565  -9.581  -3.287  1.00  0.89           O  
ATOM   1103  N   GLN A 143     -13.978  -6.392   0.565  1.00  0.88           N  
ATOM   1104  CA  GLN A 143     -14.175  -6.565   2.000  1.00  0.88           C  
ATOM   1105  C   GLN A 143     -15.117  -5.502   2.558  1.00  0.88           C  
ATOM   1106  CB  GLN A 143     -12.834  -6.516   2.736  1.00  0.88           C  
ATOM   1107  O   GLN A 143     -15.355  -5.448   3.766  1.00  0.88           O  
ATOM   1108  CG  GLN A 143     -11.929  -7.706   2.443  1.00  0.88           C  
ATOM   1109  CD  GLN A 143     -10.560  -7.572   3.083  1.00  0.88           C  
ATOM   1110  NE2 GLN A 143      -9.792  -8.656   3.071  1.00  0.88           N  
ATOM   1111  OE1 GLN A 143     -10.195  -6.503   3.583  1.00  0.88           O  
ATOM   1112  N   GLY A 144     -15.547  -4.593   1.663  1.00  0.88           N  
ATOM   1113  CA  GLY A 144     -16.492  -3.567   2.075  1.00  0.88           C  
ATOM   1114  C   GLY A 144     -15.834  -2.398   2.783  1.00  0.88           C  
ATOM   1115  O   GLY A 144     -16.505  -1.623   3.467  1.00  0.88           O  
ATOM   1116  N   ARG A 145     -14.500  -2.394   2.684  1.00  0.90           N  
ATOM   1117  CA  ARG A 145     -13.749  -1.322   3.330  1.00  0.90           C  
ATOM   1118  C   ARG A 145     -13.598  -0.122   2.401  1.00  0.90           C  
ATOM   1119  CB  ARG A 145     -12.370  -1.821   3.769  1.00  0.90           C  
ATOM   1120  O   ARG A 145     -13.085   0.923   2.806  1.00  0.90           O  
ATOM   1121  CG  ARG A 145     -12.416  -2.859   4.879  1.00  0.90           C  
ATOM   1122  CD  ARG A 145     -11.037  -3.437   5.167  1.00  0.90           C  
ATOM   1123  NE  ARG A 145     -10.100  -2.406   5.602  1.00  0.90           N  
ATOM   1124  NH1 ARG A 145      -8.219  -3.728   5.374  1.00  0.90           N  
ATOM   1125  NH2 ARG A 145      -8.022  -1.561   6.097  1.00  0.90           N  
ATOM   1126  CZ  ARG A 145      -8.783  -2.567   5.690  1.00  0.90           C  
ATOM   1127  N   ALA A 146     -13.888  -0.275   1.216  1.00  0.94           N  
ATOM   1128  CA  ALA A 146     -13.970   0.807   0.238  1.00  0.94           C  
ATOM   1129  C   ALA A 146     -15.363   0.884  -0.379  1.00  0.94           C  
ATOM   1130  CB  ALA A 146     -12.918   0.619  -0.853  1.00  0.94           C  
ATOM   1131  O   ALA A 146     -15.989  -0.145  -0.646  1.00  0.94           O  
ATOM   1132  N   ASP A 147     -15.824   2.185  -0.556  1.00  0.94           N  
ATOM   1133  CA  ASP A 147     -17.089   2.390  -1.254  1.00  0.94           C  
ATOM   1134  C   ASP A 147     -16.869   2.543  -2.757  1.00  0.94           C  
ATOM   1135  CB  ASP A 147     -17.815   3.618  -0.701  1.00  0.94           C  
ATOM   1136  O   ASP A 147     -17.682   2.080  -3.559  1.00  0.94           O  
ATOM   1137  CG  ASP A 147     -18.139   3.499   0.778  1.00  0.94           C  
ATOM   1138  OD1 ASP A 147     -18.909   2.593   1.163  1.00  0.94           O  
ATOM   1139  OD2 ASP A 147     -17.623   4.322   1.566  1.00  0.94           O  
ATOM   1140  N   ILE A 148     -15.789   3.172  -3.120  1.00  0.97           N  
ATOM   1141  CA  ILE A 148     -15.385   3.400  -4.503  1.00  0.97           C  
ATOM   1142  C   ILE A 148     -13.887   3.142  -4.653  1.00  0.97           C  
ATOM   1143  CB  ILE A 148     -15.730   4.835  -4.963  1.00  0.97           C  
ATOM   1144  O   ILE A 148     -13.091   3.562  -3.810  1.00  0.97           O  
ATOM   1145  CG1 ILE A 148     -17.235   5.092  -4.827  1.00  0.97           C  
ATOM   1146  CG2 ILE A 148     -15.263   5.066  -6.403  1.00  0.97           C  
ATOM   1147  CD1 ILE A 148     -17.630   6.553  -4.991  1.00  0.97           C  
ATOM   1148  N   VAL A 149     -13.544   2.405  -5.768  1.00  0.97           N  
ATOM   1149  CA  VAL A 149     -12.138   2.161  -6.075  1.00  0.97           C  
ATOM   1150  C   VAL A 149     -11.796   2.756  -7.439  1.00  0.97           C  
ATOM   1151  CB  VAL A 149     -11.805   0.653  -6.052  1.00  0.97           C  
ATOM   1152  O   VAL A 149     -12.569   2.625  -8.391  1.00  0.97           O  
ATOM   1153  CG1 VAL A 149     -10.456   0.387  -6.718  1.00  0.97           C  
ATOM   1154  CG2 VAL A 149     -11.809   0.128  -4.617  1.00  0.97           C  
ATOM   1155  N   ILE A 150     -10.716   3.504  -7.490  1.00  0.97           N  
ATOM   1156  CA  ILE A 150     -10.125   3.985  -8.734  1.00  0.97           C  
ATOM   1157  C   ILE A 150      -8.805   3.261  -8.991  1.00  0.97           C  
ATOM   1158  CB  ILE A 150      -9.901   5.513  -8.700  1.00  0.97           C  
ATOM   1159  O   ILE A 150      -7.814   3.499  -8.296  1.00  0.97           O  
ATOM   1160  CG1 ILE A 150     -11.156   6.226  -8.185  1.00  0.97           C  
ATOM   1161  CG2 ILE A 150      -9.506   6.032 -10.086  1.00  0.97           C  
ATOM   1162  CD1 ILE A 150     -12.381   6.037  -9.070  1.00  0.97           C  
ATOM   1163  N   ALA A 151      -8.804   2.411 -10.000  1.00  0.96           N  
ATOM   1164  CA  ALA A 151      -7.632   1.558 -10.179  1.00  0.96           C  
ATOM   1165  C   ALA A 151      -7.509   1.093 -11.628  1.00  0.96           C  
ATOM   1166  CB  ALA A 151      -7.702   0.354  -9.242  1.00  0.96           C  
ATOM   1167  O   ALA A 151      -8.440   1.256 -12.420  1.00  0.96           O  
ATOM   1168  N   PRO A 152      -6.297   0.579 -11.997  1.00  0.94           N  
ATOM   1169  CA  PRO A 152      -6.178  -0.005 -13.335  1.00  0.94           C  
ATOM   1170  C   PRO A 152      -7.079  -1.222 -13.531  1.00  0.94           C  
ATOM   1171  CB  PRO A 152      -4.701  -0.400 -13.417  1.00  0.94           C  
ATOM   1172  O   PRO A 152      -7.346  -1.957 -12.576  1.00  0.94           O  
ATOM   1173  CG  PRO A 152      -4.040   0.363 -12.315  1.00  0.94           C  
ATOM   1174  CD  PRO A 152      -5.060   0.639 -11.247  1.00  0.94           C  
ATOM   1175  N   ASP A 153      -7.623  -1.248 -14.713  1.00  0.92           N  
ATOM   1176  CA  ASP A 153      -8.453  -2.399 -15.051  1.00  0.92           C  
ATOM   1177  C   ASP A 153      -7.605  -3.657 -15.225  1.00  0.92           C  
ATOM   1178  CB  ASP A 153      -9.255  -2.126 -16.326  1.00  0.92           C  
ATOM   1179  O   ASP A 153      -6.965  -3.842 -16.262  1.00  0.92           O  
ATOM   1180  CG  ASP A 153     -10.326  -3.171 -16.587  1.00  0.92           C  
ATOM   1181  OD1 ASP A 153     -10.485  -4.101 -15.767  1.00  0.92           O  
ATOM   1182  OD2 ASP A 153     -11.016  -3.065 -17.625  1.00  0.92           O  
ATOM   1183  N   MET A 154      -7.451  -4.448 -14.158  1.00  0.84           N  
ATOM   1184  CA  MET A 154      -6.602  -5.636 -14.183  1.00  0.84           C  
ATOM   1185  C   MET A 154      -7.442  -6.901 -14.332  1.00  0.84           C  
ATOM   1186  CB  MET A 154      -5.753  -5.718 -12.914  1.00  0.84           C  
ATOM   1187  O   MET A 154      -6.926  -8.012 -14.201  1.00  0.84           O  
ATOM   1188  CG  MET A 154      -4.739  -4.594 -12.781  1.00  0.84           C  
ATOM   1189  SD  MET A 154      -3.686  -4.770 -11.288  1.00  0.84           S  
ATOM   1190  CE  MET A 154      -2.708  -6.224 -11.756  1.00  0.84           C  
ATOM   1191  N   HIS A 155      -8.682  -6.771 -14.740  1.00  0.78           N  
ATOM   1192  CA  HIS A 155      -9.646  -7.834 -14.999  1.00  0.78           C  
ATOM   1193  C   HIS A 155      -9.776  -8.765 -13.798  1.00  0.78           C  
ATOM   1194  CB  HIS A 155      -9.243  -8.632 -16.241  1.00  0.78           C  
ATOM   1195  O   HIS A 155      -9.827  -9.987 -13.957  1.00  0.78           O  
ATOM   1196  CG  HIS A 155      -9.193  -7.812 -17.491  1.00  0.78           C  
ATOM   1197  CD2 HIS A 155      -8.145  -7.398 -18.241  1.00  0.78           C  
ATOM   1198  ND1 HIS A 155     -10.325  -7.319 -18.102  1.00  0.78           N  
ATOM   1199  CE1 HIS A 155      -9.974  -6.635 -19.179  1.00  0.78           C  
ATOM   1200  NE2 HIS A 155      -8.657  -6.668 -19.285  1.00  0.78           N  
ATOM   1201  N   PHE A 156      -9.640  -8.201 -12.606  1.00  0.68           N  
ATOM   1202  CA  PHE A 156      -9.838  -8.968 -11.382  1.00  0.68           C  
ATOM   1203  C   PHE A 156     -11.319  -9.060 -11.035  1.00  0.68           C  
ATOM   1204  CB  PHE A 156      -9.065  -8.337 -10.219  1.00  0.68           C  
ATOM   1205  O   PHE A 156     -11.682  -9.547  -9.962  1.00  0.68           O  
ATOM   1206  CG  PHE A 156      -7.572  -8.477 -10.336  1.00  0.68           C  
ATOM   1207  CD1 PHE A 156      -6.968  -9.726 -10.251  1.00  0.68           C  
ATOM   1208  CD2 PHE A 156      -6.771  -7.360 -10.532  1.00  0.68           C  
ATOM   1209  CE1 PHE A 156      -5.586  -9.859 -10.359  1.00  0.68           C  
ATOM   1210  CE2 PHE A 156      -5.389  -7.485 -10.641  1.00  0.68           C  
ATOM   1211  CZ  PHE A 156      -4.798  -8.735 -10.553  1.00  0.68           C  
ATOM   1212  N   ARG A 157     -12.182  -9.105 -12.049  1.00  0.65           N  
ATOM   1213  CA  ARG A 157     -13.605  -9.110 -11.727  1.00  0.65           C  
ATOM   1214  C   ARG A 157     -14.128 -10.535 -11.580  1.00  0.65           C  
ATOM   1215  CB  ARG A 157     -14.403  -8.368 -12.801  1.00  0.65           C  
ATOM   1216  O   ARG A 157     -14.137 -11.302 -12.545  1.00  0.65           O  
ATOM   1217  CG  ARG A 157     -14.012  -6.907 -12.959  1.00  0.65           C  
ATOM   1218  CD  ARG A 157     -14.971  -6.163 -13.877  1.00  0.65           C  
ATOM   1219  NE  ARG A 157     -14.528  -4.793 -14.123  1.00  0.65           N  
ATOM   1220  NH1 ARG A 157     -16.606  -4.017 -14.769  1.00  0.65           N  
ATOM   1221  NH2 ARG A 157     -14.808  -2.597 -14.733  1.00  0.65           N  
ATOM   1222  CZ  ARG A 157     -15.315  -3.805 -14.541  1.00  0.65           C  
ATOM   1223  N   SER A 158     -14.204 -10.931 -10.397  1.00  0.61           N  
ATOM   1224  CA  SER A 158     -14.803 -12.260 -10.329  1.00  0.61           C  
ATOM   1225  C   SER A 158     -16.200 -12.206  -9.720  1.00  0.61           C  
ATOM   1226  CB  SER A 158     -13.920 -13.205  -9.514  1.00  0.61           C  
ATOM   1227  O   SER A 158     -17.051 -13.043 -10.029  1.00  0.61           O  
ATOM   1228  OG  SER A 158     -13.681 -12.680  -8.219  1.00  0.61           O  
ATOM   1229  N   SER A 159     -16.608 -10.877  -9.330  1.00  0.78           N  
ATOM   1230  CA  SER A 159     -17.867 -10.989  -8.601  1.00  0.78           C  
ATOM   1231  C   SER A 159     -18.976 -10.197  -9.287  1.00  0.78           C  
ATOM   1232  CB  SER A 159     -17.699 -10.504  -7.161  1.00  0.78           C  
ATOM   1233  O   SER A 159     -18.725  -9.130  -9.851  1.00  0.78           O  
ATOM   1234  OG  SER A 159     -18.960 -10.296  -6.549  1.00  0.78           O  
ATOM   1235  N   SER A 160     -20.098 -10.758  -9.570  1.00  0.82           N  
ATOM   1236  CA  SER A 160     -21.286 -10.142 -10.153  1.00  0.82           C  
ATOM   1237  C   SER A 160     -21.773  -8.971  -9.306  1.00  0.82           C  
ATOM   1238  CB  SER A 160     -22.405 -11.173 -10.304  1.00  0.82           C  
ATOM   1239  O   SER A 160     -22.569  -8.152  -9.770  1.00  0.82           O  
ATOM   1240  OG  SER A 160     -22.734 -11.747  -9.051  1.00  0.82           O  
ATOM   1241  N   GLU A 161     -21.128  -8.740  -8.149  1.00  0.86           N  
ATOM   1242  CA  GLU A 161     -21.581  -7.706  -7.224  1.00  0.86           C  
ATOM   1243  C   GLU A 161     -20.834  -6.395  -7.453  1.00  0.86           C  
ATOM   1244  CB  GLU A 161     -21.405  -8.165  -5.775  1.00  0.86           C  
ATOM   1245  O   GLU A 161     -21.159  -5.374  -6.844  1.00  0.86           O  
ATOM   1246  CG  GLU A 161     -22.251  -9.376  -5.406  1.00  0.86           C  
ATOM   1247  CD  GLU A 161     -22.084  -9.805  -3.957  1.00  0.86           C  
ATOM   1248  OE1 GLU A 161     -22.806 -10.725  -3.510  1.00  0.86           O  
ATOM   1249  OE2 GLU A 161     -21.226  -9.216  -3.263  1.00  0.86           O  
ATOM   1250  N   ILE A 162     -19.871  -6.411  -8.329  1.00  0.92           N  
ATOM   1251  CA  ILE A 162     -19.032  -5.234  -8.527  1.00  0.92           C  
ATOM   1252  C   ILE A 162     -19.337  -4.605  -9.885  1.00  0.92           C  
ATOM   1253  CB  ILE A 162     -17.531  -5.586  -8.424  1.00  0.92           C  
ATOM   1254  O   ILE A 162     -19.346  -5.294 -10.907  1.00  0.92           O  
ATOM   1255  CG1 ILE A 162     -17.192  -6.069  -7.010  1.00  0.92           C  
ATOM   1256  CG2 ILE A 162     -16.666  -4.384  -8.815  1.00  0.92           C  
ATOM   1257  CD1 ILE A 162     -15.763  -6.572  -6.853  1.00  0.92           C  
ATOM   1258  N   ASN A 163     -19.705  -3.318  -9.832  1.00  0.94           N  
ATOM   1259  CA  ASN A 163     -19.835  -2.514 -11.043  1.00  0.94           C  
ATOM   1260  C   ASN A 163     -18.562  -1.722 -11.329  1.00  0.94           C  
ATOM   1261  CB  ASN A 163     -21.035  -1.570 -10.934  1.00  0.94           C  
ATOM   1262  O   ASN A 163     -17.767  -1.469 -10.422  1.00  0.94           O  
ATOM   1263  CG  ASN A 163     -22.361  -2.294 -11.062  1.00  0.94           C  
ATOM   1264  ND2 ASN A 163     -23.387  -1.773 -10.400  1.00  0.94           N  
ATOM   1265  OD1 ASN A 163     -22.462  -3.313 -11.750  1.00  0.94           O  
ATOM   1266  N   SER A 164     -18.311  -1.480 -12.640  1.00  0.95           N  
ATOM   1267  CA  SER A 164     -17.152  -0.667 -12.995  1.00  0.95           C  
ATOM   1268  C   SER A 164     -17.424   0.170 -14.241  1.00  0.95           C  
ATOM   1269  CB  SER A 164     -15.926  -1.552 -13.223  1.00  0.95           C  
ATOM   1270  O   SER A 164     -18.309  -0.158 -15.034  1.00  0.95           O  
ATOM   1271  OG  SER A 164     -16.112  -2.388 -14.352  1.00  0.95           O  
ATOM   1272  N   ARG A 165     -16.742   1.206 -14.284  1.00  0.94           N  
ATOM   1273  CA  ARG A 165     -16.811   2.080 -15.450  1.00  0.94           C  
ATOM   1274  C   ARG A 165     -15.445   2.678 -15.768  1.00  0.94           C  
ATOM   1275  CB  ARG A 165     -17.832   3.198 -15.224  1.00  0.94           C  
ATOM   1276  O   ARG A 165     -14.709   3.076 -14.863  1.00  0.94           O  
ATOM   1277  CG  ARG A 165     -17.925   4.189 -16.374  1.00  0.94           C  
ATOM   1278  CD  ARG A 165     -18.903   5.315 -16.070  1.00  0.94           C  
ATOM   1279  NE  ARG A 165     -18.941   6.301 -17.146  1.00  0.94           N  
ATOM   1280  NH1 ARG A 165     -20.503   7.661 -16.124  1.00  0.94           N  
ATOM   1281  NH2 ARG A 165     -19.658   8.222 -18.180  1.00  0.94           N  
ATOM   1282  CZ  ARG A 165     -19.701   7.393 -17.148  1.00  0.94           C  
ATOM   1283  N   LYS A 166     -15.130   2.675 -17.095  1.00  0.95           N  
ATOM   1284  CA  LYS A 166     -13.867   3.271 -17.520  1.00  0.95           C  
ATOM   1285  C   LYS A 166     -13.872   4.782 -17.302  1.00  0.95           C  
ATOM   1286  CB  LYS A 166     -13.591   2.955 -18.991  1.00  0.95           C  
ATOM   1287  O   LYS A 166     -14.850   5.458 -17.627  1.00  0.95           O  
ATOM   1288  CG  LYS A 166     -12.306   3.569 -19.526  1.00  0.95           C  
ATOM   1289  CD  LYS A 166     -12.095   3.231 -20.996  1.00  0.95           C  
ATOM   1290  CE  LYS A 166     -10.848   3.905 -21.552  1.00  0.95           C  
ATOM   1291  NZ  LYS A 166     -10.621   3.555 -22.986  1.00  0.95           N  
ATOM   1292  N   LEU A 167     -12.741   5.340 -16.713  1.00  0.96           N  
ATOM   1293  CA  LEU A 167     -12.611   6.776 -16.496  1.00  0.96           C  
ATOM   1294  C   LEU A 167     -11.731   7.410 -17.568  1.00  0.96           C  
ATOM   1295  CB  LEU A 167     -12.028   7.058 -15.108  1.00  0.96           C  
ATOM   1296  O   LEU A 167     -12.150   8.353 -18.244  1.00  0.96           O  
ATOM   1297  CG  LEU A 167     -12.925   6.724 -13.915  1.00  0.96           C  
ATOM   1298  CD1 LEU A 167     -12.202   7.026 -12.607  1.00  0.96           C  
ATOM   1299  CD2 LEU A 167     -14.236   7.498 -13.999  1.00  0.96           C  
ATOM   1300  N   TYR A 168     -10.515   6.884 -17.805  1.00  0.96           N  
ATOM   1301  CA  TYR A 168      -9.569   7.361 -18.806  1.00  0.96           C  
ATOM   1302  C   TYR A 168      -8.485   6.323 -19.072  1.00  0.96           C  
ATOM   1303  CB  TYR A 168      -8.930   8.679 -18.357  1.00  0.96           C  
ATOM   1304  O   TYR A 168      -8.454   5.271 -18.429  1.00  0.96           O  
ATOM   1305  CG  TYR A 168      -8.086   8.551 -17.112  1.00  0.96           C  
ATOM   1306  CD1 TYR A 168      -8.670   8.568 -15.847  1.00  0.96           C  
ATOM   1307  CD2 TYR A 168      -6.705   8.415 -17.197  1.00  0.96           C  
ATOM   1308  CE1 TYR A 168      -7.897   8.452 -14.697  1.00  0.96           C  
ATOM   1309  CE2 TYR A 168      -5.922   8.299 -16.054  1.00  0.96           C  
ATOM   1310  OH  TYR A 168      -5.755   8.204 -13.674  1.00  0.96           O  
ATOM   1311  CZ  TYR A 168      -6.526   8.318 -14.810  1.00  0.96           C  
ATOM   1312  N   THR A 169      -7.683   6.540 -20.057  1.00  0.96           N  
ATOM   1313  CA  THR A 169      -6.553   5.688 -20.409  1.00  0.96           C  
ATOM   1314  C   THR A 169      -5.235   6.348 -20.017  1.00  0.96           C  
ATOM   1315  CB  THR A 169      -6.542   5.369 -21.916  1.00  0.96           C  
ATOM   1316  O   THR A 169      -5.019   7.529 -20.294  1.00  0.96           O  
ATOM   1317  CG2 THR A 169      -5.360   4.476 -22.280  1.00  0.96           C  
ATOM   1318  OG1 THR A 169      -7.759   4.697 -22.265  1.00  0.96           O  
ATOM   1319  N   LEU A 170      -4.448   5.589 -19.271  1.00  0.95           N  
ATOM   1320  CA  LEU A 170      -3.159   6.059 -18.776  1.00  0.95           C  
ATOM   1321  C   LEU A 170      -2.014   5.452 -19.580  1.00  0.95           C  
ATOM   1322  CB  LEU A 170      -2.995   5.714 -17.293  1.00  0.95           C  
ATOM   1323  O   LEU A 170      -1.980   4.240 -19.802  1.00  0.95           O  
ATOM   1324  CG  LEU A 170      -1.697   6.175 -16.629  1.00  0.95           C  
ATOM   1325  CD1 LEU A 170      -1.681   7.694 -16.494  1.00  0.95           C  
ATOM   1326  CD2 LEU A 170      -1.527   5.510 -15.267  1.00  0.95           C  
ATOM   1327  N   MET A 171      -1.094   6.319 -20.037  1.00  0.96           N  
ATOM   1328  CA  MET A 171       0.090   5.858 -20.757  1.00  0.96           C  
ATOM   1329  C   MET A 171       1.229   5.551 -19.791  1.00  0.96           C  
ATOM   1330  CB  MET A 171       0.539   6.902 -21.780  1.00  0.96           C  
ATOM   1331  O   MET A 171       1.549   6.366 -18.923  1.00  0.96           O  
ATOM   1332  CG  MET A 171       1.706   6.453 -22.644  1.00  0.96           C  
ATOM   1333  SD  MET A 171       2.170   7.703 -23.904  1.00  0.96           S  
ATOM   1334  CE  MET A 171       2.895   8.979 -22.837  1.00  0.96           C  
ATOM   1335  N   ASN A 172       1.783   4.393 -19.969  1.00  0.96           N  
ATOM   1336  CA  ASN A 172       2.954   3.988 -19.198  1.00  0.96           C  
ATOM   1337  C   ASN A 172       4.216   3.989 -20.056  1.00  0.96           C  
ATOM   1338  CB  ASN A 172       2.736   2.608 -18.575  1.00  0.96           C  
ATOM   1339  O   ASN A 172       4.166   3.664 -21.243  1.00  0.96           O  
ATOM   1340  CG  ASN A 172       1.661   2.613 -17.507  1.00  0.96           C  
ATOM   1341  ND2 ASN A 172       0.746   1.653 -17.581  1.00  0.96           N  
ATOM   1342  OD1 ASN A 172       1.652   3.472 -16.621  1.00  0.96           O  
ATOM   1343  N   VAL A 173       5.327   4.397 -19.418  1.00  0.97           N  
ATOM   1344  CA  VAL A 173       6.605   4.411 -20.122  1.00  0.97           C  
ATOM   1345  C   VAL A 173       7.656   3.669 -19.300  1.00  0.97           C  
ATOM   1346  CB  VAL A 173       7.077   5.854 -20.412  1.00  0.97           C  
ATOM   1347  O   VAL A 173       7.611   3.681 -18.067  1.00  0.97           O  
ATOM   1348  CG1 VAL A 173       6.145   6.536 -21.412  1.00  0.97           C  
ATOM   1349  CG2 VAL A 173       7.159   6.659 -19.117  1.00  0.97           C  
ATOM   1350  N   TYR A 174       8.481   2.942 -19.972  1.00  0.96           N  
ATOM   1351  CA  TYR A 174       9.625   2.257 -19.381  1.00  0.96           C  
ATOM   1352  C   TYR A 174      10.845   3.170 -19.338  1.00  0.96           C  
ATOM   1353  CB  TYR A 174       9.954   0.983 -20.166  1.00  0.96           C  
ATOM   1354  O   TYR A 174      11.363   3.573 -20.382  1.00  0.96           O  
ATOM   1355  CG  TYR A 174      10.865   0.034 -19.428  1.00  0.96           C  
ATOM   1356  CD1 TYR A 174      12.069  -0.385 -19.990  1.00  0.96           C  
ATOM   1357  CD2 TYR A 174      10.525  -0.447 -18.168  1.00  0.96           C  
ATOM   1358  CE1 TYR A 174      12.912  -1.262 -19.314  1.00  0.96           C  
ATOM   1359  CE2 TYR A 174      11.360  -1.324 -17.483  1.00  0.96           C  
ATOM   1360  OH  TYR A 174      13.380  -2.593 -17.389  1.00  0.96           O  
ATOM   1361  CZ  TYR A 174      12.549  -1.725 -18.063  1.00  0.96           C  
ATOM   1362  N   VAL A 175      11.351   3.507 -18.111  1.00  0.98           N  
ATOM   1363  CA  VAL A 175      12.310   4.604 -18.019  1.00  0.98           C  
ATOM   1364  C   VAL A 175      13.503   4.178 -17.166  1.00  0.98           C  
ATOM   1365  CB  VAL A 175      11.661   5.876 -17.430  1.00  0.98           C  
ATOM   1366  O   VAL A 175      13.413   3.216 -16.400  1.00  0.98           O  
ATOM   1367  CG1 VAL A 175      10.580   6.414 -18.365  1.00  0.98           C  
ATOM   1368  CG2 VAL A 175      11.080   5.587 -16.047  1.00  0.98           C  
ATOM   1369  N   ALA A 176      14.591   4.853 -17.317  1.00  0.98           N  
ATOM   1370  CA  ALA A 176      15.825   4.772 -16.539  1.00  0.98           C  
ATOM   1371  C   ALA A 176      16.570   6.104 -16.552  1.00  0.98           C  
ATOM   1372  CB  ALA A 176      16.721   3.659 -17.077  1.00  0.98           C  
ATOM   1373  O   ALA A 176      16.254   6.991 -17.348  1.00  0.98           O  
ATOM   1374  N   ALA A 177      17.508   6.271 -15.610  1.00  0.98           N  
ATOM   1375  CA  ALA A 177      18.382   7.440 -15.642  1.00  0.98           C  
ATOM   1376  C   ALA A 177      19.136   7.525 -16.966  1.00  0.98           C  
ATOM   1377  CB  ALA A 177      19.366   7.402 -14.475  1.00  0.98           C  
ATOM   1378  O   ALA A 177      19.438   6.501 -17.583  1.00  0.98           O  
ATOM   1379  N   PRO A 178      19.468   8.756 -17.453  1.00  0.98           N  
ATOM   1380  CA  PRO A 178      20.074   8.944 -18.773  1.00  0.98           C  
ATOM   1381  C   PRO A 178      21.402   8.204 -18.923  1.00  0.98           C  
ATOM   1382  CB  PRO A 178      20.281  10.458 -18.854  1.00  0.98           C  
ATOM   1383  O   PRO A 178      21.739   7.750 -20.019  1.00  0.98           O  
ATOM   1384  CG  PRO A 178      19.254  11.033 -17.933  1.00  0.98           C  
ATOM   1385  CD  PRO A 178      19.030  10.067 -16.805  1.00  0.98           C  
ATOM   1386  N   ASP A 179      22.161   8.013 -17.834  1.00  0.97           N  
ATOM   1387  CA  ASP A 179      23.477   7.387 -17.904  1.00  0.97           C  
ATOM   1388  C   ASP A 179      23.393   5.896 -17.586  1.00  0.97           C  
ATOM   1389  CB  ASP A 179      24.450   8.075 -16.945  1.00  0.97           C  
ATOM   1390  O   ASP A 179      24.420   5.228 -17.438  1.00  0.97           O  
ATOM   1391  CG  ASP A 179      23.976   8.055 -15.502  1.00  0.97           C  
ATOM   1392  OD1 ASP A 179      22.776   7.803 -15.258  1.00  0.97           O  
ATOM   1393  OD2 ASP A 179      24.808   8.297 -14.602  1.00  0.97           O  
ATOM   1394  N   HIS A 180      22.189   5.369 -17.466  1.00  0.98           N  
ATOM   1395  CA  HIS A 180      21.987   3.954 -17.175  1.00  0.98           C  
ATOM   1396  C   HIS A 180      22.420   3.082 -18.349  1.00  0.98           C  
ATOM   1397  CB  HIS A 180      20.521   3.682 -16.832  1.00  0.98           C  
ATOM   1398  O   HIS A 180      22.175   3.427 -19.507  1.00  0.98           O  
ATOM   1399  CG  HIS A 180      20.291   2.347 -16.196  1.00  0.98           C  
ATOM   1400  CD2 HIS A 180      20.113   1.999 -14.900  1.00  0.98           C  
ATOM   1401  ND1 HIS A 180      20.228   1.178 -16.923  1.00  0.98           N  
ATOM   1402  CE1 HIS A 180      20.019   0.165 -16.099  1.00  0.98           C  
ATOM   1403  NE2 HIS A 180      19.945   0.636 -14.865  1.00  0.98           N  
ATOM   1404  N   PRO A 181      23.171   1.917 -18.138  1.00  0.97           N  
ATOM   1405  CA  PRO A 181      23.746   1.069 -19.185  1.00  0.97           C  
ATOM   1406  C   PRO A 181      22.688   0.485 -20.118  1.00  0.97           C  
ATOM   1407  CB  PRO A 181      24.448  -0.039 -18.395  1.00  0.97           C  
ATOM   1408  O   PRO A 181      23.000   0.103 -21.249  1.00  0.97           O  
ATOM   1409  CG  PRO A 181      24.716   0.560 -17.052  1.00  0.97           C  
ATOM   1410  CD  PRO A 181      23.632   1.555 -16.749  1.00  0.97           C  
ATOM   1411  N   ILE A 182      21.439   0.484 -19.680  1.00  0.96           N  
ATOM   1412  CA  ILE A 182      20.406  -0.162 -20.483  1.00  0.96           C  
ATOM   1413  C   ILE A 182      20.257   0.567 -21.816  1.00  0.96           C  
ATOM   1414  CB  ILE A 182      19.052  -0.199 -19.738  1.00  0.96           C  
ATOM   1415  O   ILE A 182      19.808  -0.019 -22.804  1.00  0.96           O  
ATOM   1416  CG1 ILE A 182      18.085  -1.163 -20.436  1.00  0.96           C  
ATOM   1417  CG2 ILE A 182      18.451   1.206 -19.641  1.00  0.96           C  
ATOM   1418  CD1 ILE A 182      16.833  -1.475 -19.628  1.00  0.96           C  
ATOM   1419  N   HIS A 183      20.566   1.848 -21.841  1.00  0.96           N  
ATOM   1420  CA  HIS A 183      20.400   2.664 -23.039  1.00  0.96           C  
ATOM   1421  C   HIS A 183      21.410   2.277 -24.114  1.00  0.96           C  
ATOM   1422  CB  HIS A 183      20.538   4.149 -22.700  1.00  0.96           C  
ATOM   1423  O   HIS A 183      21.270   2.671 -25.274  1.00  0.96           O  
ATOM   1424  CG  HIS A 183      19.443   4.668 -21.823  1.00  0.96           C  
ATOM   1425  CD2 HIS A 183      19.484   5.274 -20.613  1.00  0.96           C  
ATOM   1426  ND1 HIS A 183      18.111   4.586 -22.168  1.00  0.96           N  
ATOM   1427  CE1 HIS A 183      17.379   5.122 -21.206  1.00  0.96           C  
ATOM   1428  NE2 HIS A 183      18.188   5.546 -20.250  1.00  0.96           N  
ATOM   1429  N   GLN A 184      22.382   1.424 -23.798  1.00  0.95           N  
ATOM   1430  CA  GLN A 184      23.409   0.996 -24.743  1.00  0.95           C  
ATOM   1431  C   GLN A 184      23.068  -0.362 -25.348  1.00  0.95           C  
ATOM   1432  CB  GLN A 184      24.776   0.939 -24.060  1.00  0.95           C  
ATOM   1433  O   GLN A 184      23.764  -0.840 -26.246  1.00  0.95           O  
ATOM   1434  CG  GLN A 184      25.240   2.276 -23.499  1.00  0.95           C  
ATOM   1435  CD  GLN A 184      25.357   3.351 -24.564  1.00  0.95           C  
ATOM   1436  NE2 GLN A 184      25.115   4.598 -24.177  1.00  0.95           N  
ATOM   1437  OE1 GLN A 184      25.664   3.062 -25.725  1.00  0.95           O  
ATOM   1438  N   GLU A 185      21.983  -0.999 -24.904  1.00  0.95           N  
ATOM   1439  CA  GLU A 185      21.552  -2.304 -25.398  1.00  0.95           C  
ATOM   1440  C   GLU A 185      20.862  -2.180 -26.753  1.00  0.95           C  
ATOM   1441  CB  GLU A 185      20.618  -2.979 -24.391  1.00  0.95           C  
ATOM   1442  O   GLU A 185      20.204  -1.175 -27.031  1.00  0.95           O  
ATOM   1443  CG  GLU A 185      21.268  -3.268 -23.046  1.00  0.95           C  
ATOM   1444  CD  GLU A 185      22.267  -4.413 -23.097  1.00  0.95           C  
ATOM   1445  OE1 GLU A 185      22.931  -4.685 -22.071  1.00  0.95           O  
ATOM   1446  OE2 GLU A 185      22.388  -5.043 -24.171  1.00  0.95           O  
ATOM   1447  N   PRO A 186      21.061  -3.127 -27.659  1.00  0.91           N  
ATOM   1448  CA  PRO A 186      20.375  -3.093 -28.953  1.00  0.91           C  
ATOM   1449  C   PRO A 186      18.865  -3.278 -28.825  1.00  0.91           C  
ATOM   1450  CB  PRO A 186      21.006  -4.260 -29.717  1.00  0.91           C  
ATOM   1451  O   PRO A 186      18.403  -4.039 -27.971  1.00  0.91           O  
ATOM   1452  CG  PRO A 186      21.549  -5.162 -28.656  1.00  0.91           C  
ATOM   1453  CD  PRO A 186      21.902  -4.330 -27.457  1.00  0.91           C  
ATOM   1454  N   GLU A 187      18.155  -2.546 -29.640  1.00  0.88           N  
ATOM   1455  CA  GLU A 187      16.705  -2.696 -29.734  1.00  0.88           C  
ATOM   1456  C   GLU A 187      16.324  -3.717 -30.802  1.00  0.88           C  
ATOM   1457  CB  GLU A 187      16.044  -1.349 -30.035  1.00  0.88           C  
ATOM   1458  O   GLU A 187      17.058  -3.911 -31.773  1.00  0.88           O  
ATOM   1459  CG  GLU A 187      16.209  -0.321 -28.925  1.00  0.88           C  
ATOM   1460  CD  GLU A 187      15.414   0.953 -29.164  1.00  0.88           C  
ATOM   1461  OE1 GLU A 187      15.461   1.867 -28.309  1.00  0.88           O  
ATOM   1462  OE2 GLU A 187      14.739   1.038 -30.214  1.00  0.88           O  
ATOM   1463  N   PRO A 188      15.168  -4.317 -30.455  1.00  0.87           N  
ATOM   1464  CA  PRO A 188      14.252  -4.264 -29.314  1.00  0.87           C  
ATOM   1465  C   PRO A 188      14.808  -4.966 -28.077  1.00  0.87           C  
ATOM   1466  CB  PRO A 188      13.002  -4.981 -29.832  1.00  0.87           C  
ATOM   1467  O   PRO A 188      15.628  -5.880 -28.198  1.00  0.87           O  
ATOM   1468  CG  PRO A 188      13.514  -5.965 -30.834  1.00  0.87           C  
ATOM   1469  CD  PRO A 188      14.745  -5.394 -31.477  1.00  0.87           C  
ATOM   1470  N   LEU A 189      14.508  -4.389 -26.908  1.00  0.89           N  
ATOM   1471  CA  LEU A 189      15.004  -4.973 -25.667  1.00  0.89           C  
ATOM   1472  C   LEU A 189      14.302  -6.294 -25.369  1.00  0.89           C  
ATOM   1473  CB  LEU A 189      14.805  -4.001 -24.500  1.00  0.89           C  
ATOM   1474  O   LEU A 189      13.092  -6.319 -25.132  1.00  0.89           O  
ATOM   1475  CG  LEU A 189      15.694  -2.756 -24.496  1.00  0.89           C  
ATOM   1476  CD1 LEU A 189      15.204  -1.759 -23.451  1.00  0.89           C  
ATOM   1477  CD2 LEU A 189      17.148  -3.137 -24.240  1.00  0.89           C  
ATOM   1478  N   SER A 190      15.010  -7.401 -25.526  1.00  0.90           N  
ATOM   1479  CA  SER A 190      14.461  -8.715 -25.210  1.00  0.90           C  
ATOM   1480  C   SER A 190      14.289  -8.895 -23.705  1.00  0.90           C  
ATOM   1481  CB  SER A 190      15.362  -9.820 -25.764  1.00  0.90           C  
ATOM   1482  O   SER A 190      14.871  -8.149 -22.915  1.00  0.90           O  
ATOM   1483  OG  SER A 190      16.573  -9.895 -25.032  1.00  0.90           O  
ATOM   1484  N   GLU A 191      13.374  -9.744 -23.281  1.00  0.90           N  
ATOM   1485  CA  GLU A 191      13.236 -10.093 -21.871  1.00  0.90           C  
ATOM   1486  C   GLU A 191      14.572 -10.529 -21.277  1.00  0.90           C  
ATOM   1487  CB  GLU A 191      12.194 -11.200 -21.689  1.00  0.90           C  
ATOM   1488  O   GLU A 191      14.869 -10.231 -20.118  1.00  0.90           O  
ATOM   1489  CG  GLU A 191      10.757 -10.722 -21.842  1.00  0.90           C  
ATOM   1490  CD  GLU A 191       9.732 -11.751 -21.392  1.00  0.90           C  
ATOM   1491  OE1 GLU A 191       8.536 -11.401 -21.265  1.00  0.90           O  
ATOM   1492  OE2 GLU A 191      10.127 -12.916 -21.163  1.00  0.90           O  
ATOM   1493  N   VAL A 192      15.421 -11.199 -22.104  1.00  0.92           N  
ATOM   1494  CA  VAL A 192      16.729 -11.692 -21.686  1.00  0.92           C  
ATOM   1495  C   VAL A 192      17.634 -10.515 -21.329  1.00  0.92           C  
ATOM   1496  CB  VAL A 192      17.387 -12.556 -22.784  1.00  0.92           C  
ATOM   1497  O   VAL A 192      18.362 -10.563 -20.334  1.00  0.92           O  
ATOM   1498  CG1 VAL A 192      18.818 -12.925 -22.396  1.00  0.92           C  
ATOM   1499  CG2 VAL A 192      16.559 -13.814 -23.041  1.00  0.92           C  
ATOM   1500  N   THR A 193      17.526  -9.478 -22.034  1.00  0.93           N  
ATOM   1501  CA  THR A 193      18.318  -8.278 -21.790  1.00  0.93           C  
ATOM   1502  C   THR A 193      17.797  -7.524 -20.570  1.00  0.93           C  
ATOM   1503  CB  THR A 193      18.310  -7.345 -23.015  1.00  0.93           C  
ATOM   1504  O   THR A 193      18.577  -7.109 -19.710  1.00  0.93           O  
ATOM   1505  CG2 THR A 193      19.140  -6.091 -22.757  1.00  0.93           C  
ATOM   1506  OG1 THR A 193      18.855  -8.041 -24.143  1.00  0.93           O  
ATOM   1507  N   ARG A 194      16.524  -7.408 -20.420  1.00  0.93           N  
ATOM   1508  CA  ARG A 194      15.909  -6.642 -19.341  1.00  0.93           C  
ATOM   1509  C   ARG A 194      16.200  -7.274 -17.984  1.00  0.93           C  
ATOM   1510  CB  ARG A 194      14.397  -6.531 -19.553  1.00  0.93           C  
ATOM   1511  O   ARG A 194      16.397  -6.568 -16.993  1.00  0.93           O  
ATOM   1512  CG  ARG A 194      14.000  -5.582 -20.673  1.00  0.93           C  
ATOM   1513  CD  ARG A 194      12.497  -5.586 -20.910  1.00  0.93           C  
ATOM   1514  NE  ARG A 194      11.757  -5.321 -19.679  1.00  0.93           N  
ATOM   1515  NH1 ARG A 194       9.746  -6.141 -20.467  1.00  0.93           N  
ATOM   1516  NH2 ARG A 194       9.893  -5.308 -18.337  1.00  0.93           N  
ATOM   1517  CZ  ARG A 194      10.467  -5.591 -19.497  1.00  0.93           C  
ATOM   1518  N   VAL A 195      16.228  -8.608 -17.947  1.00  0.95           N  
ATOM   1519  CA  VAL A 195      16.400  -9.358 -16.707  1.00  0.95           C  
ATOM   1520  C   VAL A 195      17.768  -9.051 -16.103  1.00  0.95           C  
ATOM   1521  CB  VAL A 195      16.248 -10.878 -16.937  1.00  0.95           C  
ATOM   1522  O   VAL A 195      17.984  -9.248 -14.904  1.00  0.95           O  
ATOM   1523  CG1 VAL A 195      16.826 -11.663 -15.761  1.00  0.95           C  
ATOM   1524  CG2 VAL A 195      14.780 -11.240 -17.155  1.00  0.95           C  
ATOM   1525  N   LYS A 196      18.735  -8.461 -16.953  1.00  0.96           N  
ATOM   1526  CA  LYS A 196      20.090  -8.151 -16.506  1.00  0.96           C  
ATOM   1527  C   LYS A 196      20.102  -6.924 -15.599  1.00  0.96           C  
ATOM   1528  CB  LYS A 196      21.012  -7.925 -17.705  1.00  0.96           C  
ATOM   1529  O   LYS A 196      21.034  -6.735 -14.814  1.00  0.96           O  
ATOM   1530  CG  LYS A 196      21.209  -9.158 -18.575  1.00  0.96           C  
ATOM   1531  CD  LYS A 196      22.059  -8.847 -19.800  1.00  0.96           C  
ATOM   1532  CE  LYS A 196      22.164 -10.050 -20.728  1.00  0.96           C  
ATOM   1533  NZ  LYS A 196      22.920  -9.724 -21.974  1.00  0.96           N  
ATOM   1534  N   TYR A 197      19.044  -6.120 -15.698  1.00  0.97           N  
ATOM   1535  CA  TYR A 197      19.035  -4.857 -14.968  1.00  0.97           C  
ATOM   1536  C   TYR A 197      18.000  -4.881 -13.850  1.00  0.97           C  
ATOM   1537  CB  TYR A 197      18.751  -3.689 -15.917  1.00  0.97           C  
ATOM   1538  O   TYR A 197      16.935  -5.486 -13.994  1.00  0.97           O  
ATOM   1539  CG  TYR A 197      19.736  -3.579 -17.056  1.00  0.97           C  
ATOM   1540  CD1 TYR A 197      21.005  -3.041 -16.855  1.00  0.97           C  
ATOM   1541  CD2 TYR A 197      19.399  -4.011 -18.334  1.00  0.97           C  
ATOM   1542  CE1 TYR A 197      21.916  -2.936 -17.902  1.00  0.97           C  
ATOM   1543  CE2 TYR A 197      20.301  -3.910 -19.388  1.00  0.97           C  
ATOM   1544  OH  TYR A 197      22.452  -3.271 -20.202  1.00  0.97           O  
ATOM   1545  CZ  TYR A 197      21.555  -3.373 -19.162  1.00  0.97           C  
ATOM   1546  N   ARG A 198      18.316  -4.319 -12.736  1.00  0.98           N  
ATOM   1547  CA  ARG A 198      17.458  -4.241 -11.558  1.00  0.98           C  
ATOM   1548  C   ARG A 198      16.140  -3.548 -11.886  1.00  0.98           C  
ATOM   1549  CB  ARG A 198      18.170  -3.504 -10.422  1.00  0.98           C  
ATOM   1550  O   ARG A 198      16.132  -2.452 -12.450  1.00  0.98           O  
ATOM   1551  CG  ARG A 198      17.320  -3.328  -9.174  1.00  0.98           C  
ATOM   1552  CD  ARG A 198      18.100  -2.662  -8.049  1.00  0.98           C  
ATOM   1553  NE  ARG A 198      19.290  -3.428  -7.692  1.00  0.98           N  
ATOM   1554  NH1 ARG A 198      20.657  -1.582  -7.447  1.00  0.98           N  
ATOM   1555  NH2 ARG A 198      21.494  -3.687  -7.101  1.00  0.98           N  
ATOM   1556  CZ  ARG A 198      20.478  -2.897  -7.414  1.00  0.98           C  
ATOM   1557  N   GLY A 199      15.041  -4.213 -11.638  1.00  0.98           N  
ATOM   1558  CA  GLY A 199      13.725  -3.598 -11.689  1.00  0.98           C  
ATOM   1559  C   GLY A 199      13.320  -2.945 -10.381  1.00  0.98           C  
ATOM   1560  O   GLY A 199      13.632  -3.456  -9.303  1.00  0.98           O  
ATOM   1561  N   ILE A 200      12.721  -1.811 -10.463  1.00  0.98           N  
ATOM   1562  CA  ILE A 200      12.206  -1.122  -9.284  1.00  0.98           C  
ATOM   1563  C   ILE A 200      10.696  -1.326  -9.184  1.00  0.98           C  
ATOM   1564  CB  ILE A 200      12.542   0.386  -9.320  1.00  0.98           C  
ATOM   1565  O   ILE A 200       9.960  -1.027 -10.127  1.00  0.98           O  
ATOM   1566  CG1 ILE A 200      14.045   0.594  -9.536  1.00  0.98           C  
ATOM   1567  CG2 ILE A 200      12.073   1.074  -8.035  1.00  0.98           C  
ATOM   1568  CD1 ILE A 200      14.432   2.031  -9.856  1.00  0.98           C  
ATOM   1569  N   ALA A 201      10.230  -1.840  -8.071  1.00  0.97           N  
ATOM   1570  CA  ALA A 201       8.809  -2.143  -7.915  1.00  0.97           C  
ATOM   1571  C   ALA A 201       8.252  -1.519  -6.639  1.00  0.97           C  
ATOM   1572  CB  ALA A 201       8.585  -3.653  -7.908  1.00  0.97           C  
ATOM   1573  O   ALA A 201       9.006  -1.196  -5.718  1.00  0.97           O  
ATOM   1574  N   VAL A 202       6.934  -1.275  -6.669  1.00  0.97           N  
ATOM   1575  CA  VAL A 202       6.201  -0.879  -5.471  1.00  0.97           C  
ATOM   1576  C   VAL A 202       5.509  -2.097  -4.862  1.00  0.97           C  
ATOM   1577  CB  VAL A 202       5.163   0.224  -5.779  1.00  0.97           C  
ATOM   1578  O   VAL A 202       4.836  -2.853  -5.567  1.00  0.97           O  
ATOM   1579  CG1 VAL A 202       4.475   0.691  -4.497  1.00  0.97           C  
ATOM   1580  CG2 VAL A 202       5.831   1.400  -6.490  1.00  0.97           C  
ATOM   1581  N   ALA A 203       5.689  -2.261  -3.567  1.00  0.96           N  
ATOM   1582  CA  ALA A 203       5.147  -3.426  -2.873  1.00  0.96           C  
ATOM   1583  C   ALA A 203       3.621  -3.429  -2.916  1.00  0.96           C  
ATOM   1584  CB  ALA A 203       5.635  -3.460  -1.427  1.00  0.96           C  
ATOM   1585  O   ALA A 203       2.986  -2.394  -2.701  1.00  0.96           O  
ATOM   1586  N   ASP A 204       3.021  -4.604  -3.274  1.00  0.95           N  
ATOM   1587  CA  ASP A 204       1.580  -4.824  -3.194  1.00  0.95           C  
ATOM   1588  C   ASP A 204       1.081  -4.679  -1.758  1.00  0.95           C  
ATOM   1589  CB  ASP A 204       1.217  -6.207  -3.740  1.00  0.95           C  
ATOM   1590  O   ASP A 204       1.706  -5.187  -0.824  1.00  0.95           O  
ATOM   1591  CG  ASP A 204      -0.277  -6.392  -3.940  1.00  0.95           C  
ATOM   1592  OD1 ASP A 204      -1.073  -5.767  -3.207  1.00  0.95           O  
ATOM   1593  OD2 ASP A 204      -0.661  -7.171  -4.839  1.00  0.95           O  
ATOM   1594  N   THR A 205      -0.053  -3.988  -1.605  1.00  0.95           N  
ATOM   1595  CA  THR A 205      -0.525  -3.724  -0.250  1.00  0.95           C  
ATOM   1596  C   THR A 205      -1.546  -4.773   0.181  1.00  0.95           C  
ATOM   1597  CB  THR A 205      -1.148  -2.321  -0.138  1.00  0.95           C  
ATOM   1598  O   THR A 205      -2.157  -4.653   1.245  1.00  0.95           O  
ATOM   1599  CG2 THR A 205      -0.096  -1.234  -0.335  1.00  0.95           C  
ATOM   1600  OG1 THR A 205      -2.164  -2.174  -1.139  1.00  0.95           O  
ATOM   1601  N   ALA A 206      -1.842  -5.804  -0.639  1.00  0.92           N  
ATOM   1602  CA  ALA A 206      -2.793  -6.855  -0.283  1.00  0.92           C  
ATOM   1603  C   ALA A 206      -2.308  -7.647   0.928  1.00  0.92           C  
ATOM   1604  CB  ALA A 206      -3.023  -7.788  -1.469  1.00  0.92           C  
ATOM   1605  O   ALA A 206      -1.122  -7.969   1.032  1.00  0.92           O  
ATOM   1606  N   ARG A 207      -3.178  -7.924   1.801  1.00  0.89           N  
ATOM   1607  CA  ARG A 207      -2.834  -8.672   3.006  1.00  0.89           C  
ATOM   1608  C   ARG A 207      -3.370 -10.098   2.937  1.00  0.89           C  
ATOM   1609  CB  ARG A 207      -3.379  -7.967   4.250  1.00  0.89           C  
ATOM   1610  O   ARG A 207      -2.695 -11.041   3.354  1.00  0.89           O  
ATOM   1611  CG  ARG A 207      -2.740  -6.614   4.521  1.00  0.89           C  
ATOM   1612  CD  ARG A 207      -3.270  -5.987   5.803  1.00  0.89           C  
ATOM   1613  NE  ARG A 207      -2.668  -4.680   6.052  1.00  0.89           N  
ATOM   1614  NH1 ARG A 207      -3.760  -4.329   8.057  1.00  0.89           N  
ATOM   1615  NH2 ARG A 207      -2.311  -2.750   7.244  1.00  0.89           N  
ATOM   1616  CZ  ARG A 207      -2.914  -3.922   7.117  1.00  0.89           C  
ATOM   1617  N   GLU A 208      -4.600 -10.224   2.385  1.00  0.85           N  
ATOM   1618  CA  GLU A 208      -5.256 -11.528   2.376  1.00  0.85           C  
ATOM   1619  C   GLU A 208      -5.306 -12.112   0.967  1.00  0.85           C  
ATOM   1620  CB  GLU A 208      -6.671 -11.422   2.952  1.00  0.85           C  
ATOM   1621  O   GLU A 208      -5.643 -13.284   0.787  1.00  0.85           O  
ATOM   1622  CG  GLU A 208      -6.711 -10.987   4.410  1.00  0.85           C  
ATOM   1623  CD  GLU A 208      -8.115 -10.973   4.994  1.00  0.85           C  
ATOM   1624  OE1 GLU A 208      -8.276 -10.596   6.176  1.00  0.85           O  
ATOM   1625  OE2 GLU A 208      -9.060 -11.344   4.263  1.00  0.85           O  
ATOM   1626  N   ARG A 209      -4.971 -11.314  -0.058  1.00  0.81           N  
ATOM   1627  CA  ARG A 209      -4.878 -11.738  -1.452  1.00  0.81           C  
ATOM   1628  C   ARG A 209      -3.437 -12.061  -1.831  1.00  0.81           C  
ATOM   1629  CB  ARG A 209      -5.434 -10.657  -2.381  1.00  0.81           C  
ATOM   1630  O   ARG A 209      -2.498 -11.525  -1.238  1.00  0.81           O  
ATOM   1631  CG  ARG A 209      -6.948 -10.524  -2.335  1.00  0.81           C  
ATOM   1632  CD  ARG A 209      -7.476  -9.677  -3.484  1.00  0.81           C  
ATOM   1633  NE  ARG A 209      -8.031 -10.503  -4.552  1.00  0.81           N  
ATOM   1634  NH1 ARG A 209      -9.524  -8.904  -5.295  1.00  0.81           N  
ATOM   1635  NH2 ARG A 209      -9.423 -10.950  -6.324  1.00  0.81           N  
ATOM   1636  CZ  ARG A 209      -8.991 -10.117  -5.388  1.00  0.81           C  
ATOM   1637  N   PRO A 210      -3.348 -13.022  -2.719  1.00  0.85           N  
ATOM   1638  CA  PRO A 210      -1.982 -13.233  -3.203  1.00  0.85           C  
ATOM   1639  C   PRO A 210      -1.347 -11.958  -3.754  1.00  0.85           C  
ATOM   1640  CB  PRO A 210      -2.156 -14.278  -4.308  1.00  0.85           C  
ATOM   1641  O   PRO A 210      -2.011 -11.184  -4.449  1.00  0.85           O  
ATOM   1642  CG  PRO A 210      -3.458 -14.945  -4.001  1.00  0.85           C  
ATOM   1643  CD  PRO A 210      -4.362 -13.945  -3.339  1.00  0.85           C  
ATOM   1644  N   VAL A 211      -0.134 -11.727  -3.348  1.00  0.87           N  
ATOM   1645  CA  VAL A 211       0.617 -10.558  -3.794  1.00  0.87           C  
ATOM   1646  C   VAL A 211       0.787 -10.602  -5.311  1.00  0.87           C  
ATOM   1647  CB  VAL A 211       1.997 -10.473  -3.106  1.00  0.87           C  
ATOM   1648  O   VAL A 211       1.050 -11.663  -5.882  1.00  0.87           O  
ATOM   1649  CG1 VAL A 211       2.820  -9.324  -3.685  1.00  0.87           C  
ATOM   1650  CG2 VAL A 211       1.831 -10.307  -1.596  1.00  0.87           C  
ATOM   1651  N   LEU A 212       0.470  -9.487  -5.884  1.00  0.88           N  
ATOM   1652  CA  LEU A 212       0.596  -9.364  -7.332  1.00  0.88           C  
ATOM   1653  C   LEU A 212       1.920  -8.708  -7.709  1.00  0.88           C  
ATOM   1654  CB  LEU A 212      -0.570  -8.553  -7.904  1.00  0.88           C  
ATOM   1655  O   LEU A 212       2.418  -7.844  -6.984  1.00  0.88           O  
ATOM   1656  CG  LEU A 212      -1.950  -9.210  -7.839  1.00  0.88           C  
ATOM   1657  CD1 LEU A 212      -3.010  -8.273  -8.407  1.00  0.88           C  
ATOM   1658  CD2 LEU A 212      -1.945 -10.538  -8.588  1.00  0.88           C  
ATOM   1659  N   THR A 213       2.514  -9.263  -8.741  1.00  0.87           N  
ATOM   1660  CA  THR A 213       3.687  -8.653  -9.355  1.00  0.87           C  
ATOM   1661  C   THR A 213       3.400  -8.262 -10.802  1.00  0.87           C  
ATOM   1662  CB  THR A 213       4.900  -9.601  -9.308  1.00  0.87           C  
ATOM   1663  O   THR A 213       2.930  -9.085 -11.591  1.00  0.87           O  
ATOM   1664  CG2 THR A 213       6.139  -8.939  -9.900  1.00  0.87           C  
ATOM   1665  OG1 THR A 213       5.167  -9.958  -7.947  1.00  0.87           O  
ATOM   1666  N   VAL A 214       3.573  -7.042 -11.105  1.00  0.89           N  
ATOM   1667  CA  VAL A 214       3.265  -6.553 -12.445  1.00  0.89           C  
ATOM   1668  C   VAL A 214       4.507  -5.912 -13.059  1.00  0.89           C  
ATOM   1669  CB  VAL A 214       2.097  -5.542 -12.425  1.00  0.89           C  
ATOM   1670  O   VAL A 214       5.210  -5.146 -12.397  1.00  0.89           O  
ATOM   1671  CG1 VAL A 214       1.813  -5.018 -13.832  1.00  0.89           C  
ATOM   1672  CG2 VAL A 214       0.846  -6.184 -11.828  1.00  0.89           C  
ATOM   1673  N   GLN A 215       4.872  -6.236 -14.328  1.00  0.88           N  
ATOM   1674  CA  GLN A 215       5.894  -5.624 -15.170  1.00  0.88           C  
ATOM   1675  C   GLN A 215       7.295  -5.933 -14.649  1.00  0.88           C  
ATOM   1676  CB  GLN A 215       5.687  -4.111 -15.253  1.00  0.88           C  
ATOM   1677  O   GLN A 215       8.195  -5.096 -14.740  1.00  0.88           O  
ATOM   1678  CG  GLN A 215       4.359  -3.706 -15.879  1.00  0.88           C  
ATOM   1679  CD  GLN A 215       4.272  -4.061 -17.352  1.00  0.88           C  
ATOM   1680  NE2 GLN A 215       3.051  -4.182 -17.861  1.00  0.88           N  
ATOM   1681  OE1 GLN A 215       5.294  -4.226 -18.026  1.00  0.88           O  
ATOM   1682  N   LEU A 216       7.416  -6.988 -13.937  1.00  0.89           N  
ATOM   1683  CA  LEU A 216       8.703  -7.531 -13.518  1.00  0.89           C  
ATOM   1684  C   LEU A 216       8.911  -8.933 -14.082  1.00  0.89           C  
ATOM   1685  CB  LEU A 216       8.800  -7.564 -11.991  1.00  0.89           C  
ATOM   1686  O   LEU A 216       7.947  -9.675 -14.285  1.00  0.89           O  
ATOM   1687  CG  LEU A 216       8.951  -6.212 -11.292  1.00  0.89           C  
ATOM   1688  CD1 LEU A 216       8.750  -6.367  -9.788  1.00  0.89           C  
ATOM   1689  CD2 LEU A 216      10.316  -5.603 -11.594  1.00  0.89           C  
ATOM   1690  N   LEU A 217      10.147  -9.220 -14.425  1.00  0.91           N  
ATOM   1691  CA  LEU A 217      10.489 -10.512 -15.011  1.00  0.91           C  
ATOM   1692  C   LEU A 217      10.979 -11.482 -13.941  1.00  0.91           C  
ATOM   1693  CB  LEU A 217      11.560 -10.343 -16.092  1.00  0.91           C  
ATOM   1694  O   LEU A 217      11.483 -11.060 -12.898  1.00  0.91           O  
ATOM   1695  CG  LEU A 217      11.224  -9.385 -17.236  1.00  0.91           C  
ATOM   1696  CD1 LEU A 217      12.453  -9.149 -18.108  1.00  0.91           C  
ATOM   1697  CD2 LEU A 217      10.068  -9.930 -18.067  1.00  0.91           C  
ATOM   1698  N   ASP A 218      10.696 -12.734 -14.238  1.00  0.90           N  
ATOM   1699  CA  ASP A 218      11.212 -13.777 -13.356  1.00  0.90           C  
ATOM   1700  C   ASP A 218      12.735 -13.721 -13.272  1.00  0.90           C  
ATOM   1701  CB  ASP A 218      10.762 -15.158 -13.837  1.00  0.90           C  
ATOM   1702  O   ASP A 218      13.413 -13.549 -14.287  1.00  0.90           O  
ATOM   1703  CG  ASP A 218      10.988 -16.248 -12.805  1.00  0.90           C  
ATOM   1704  OD1 ASP A 218      10.969 -15.952 -11.591  1.00  0.90           O  
ATOM   1705  OD2 ASP A 218      11.190 -17.414 -13.209  1.00  0.90           O  
ATOM   1706  N   LYS A 219      13.458 -13.584 -12.088  1.00  0.92           N  
ATOM   1707  CA  LYS A 219      14.891 -13.657 -11.819  1.00  0.92           C  
ATOM   1708  C   LYS A 219      15.556 -12.297 -12.012  1.00  0.92           C  
ATOM   1709  CB  LYS A 219      15.554 -14.697 -12.723  1.00  0.92           C  
ATOM   1710  O   LYS A 219      16.785 -12.197 -12.018  1.00  0.92           O  
ATOM   1711  CG  LYS A 219      15.083 -16.123 -12.476  1.00  0.92           C  
ATOM   1712  CD  LYS A 219      15.832 -17.119 -13.352  1.00  0.92           C  
ATOM   1713  CE  LYS A 219      15.342 -18.543 -13.125  1.00  0.92           C  
ATOM   1714  NZ  LYS A 219      16.056 -19.520 -14.000  1.00  0.92           N  
ATOM   1715  N   GLN A 220      14.768 -11.358 -12.293  1.00  0.95           N  
ATOM   1716  CA  GLN A 220      15.280  -9.996 -12.398  1.00  0.95           C  
ATOM   1717  C   GLN A 220      15.625  -9.430 -11.023  1.00  0.95           C  
ATOM   1718  CB  GLN A 220      14.263  -9.092 -13.097  1.00  0.95           C  
ATOM   1719  O   GLN A 220      14.841  -9.554 -10.080  1.00  0.95           O  
ATOM   1720  CG  GLN A 220      14.772  -7.681 -13.360  1.00  0.95           C  
ATOM   1721  CD  GLN A 220      13.776  -6.832 -14.128  1.00  0.95           C  
ATOM   1722  NE2 GLN A 220      14.285  -5.947 -14.978  1.00  0.95           N  
ATOM   1723  OE1 GLN A 220      12.561  -6.972 -13.960  1.00  0.95           O  
ATOM   1724  N   PRO A 221      16.964  -8.942 -10.792  1.00  0.96           N  
ATOM   1725  CA  PRO A 221      17.218  -8.243  -9.531  1.00  0.96           C  
ATOM   1726  C   PRO A 221      16.198  -7.142  -9.250  1.00  0.96           C  
ATOM   1727  CB  PRO A 221      18.617  -7.653  -9.730  1.00  0.96           C  
ATOM   1728  O   PRO A 221      15.748  -6.462 -10.176  1.00  0.96           O  
ATOM   1729  CG  PRO A 221      19.215  -8.456 -10.840  1.00  0.96           C  
ATOM   1730  CD  PRO A 221      18.107  -8.934 -11.733  1.00  0.96           C  
ATOM   1731  N   ARG A 222      15.856  -7.034  -7.861  1.00  0.96           N  
ATOM   1732  CA  ARG A 222      14.714  -6.169  -7.584  1.00  0.96           C  
ATOM   1733  C   ARG A 222      15.000  -5.244  -6.406  1.00  0.96           C  
ATOM   1734  CB  ARG A 222      13.462  -7.003  -7.303  1.00  0.96           C  
ATOM   1735  O   ARG A 222      15.633  -5.652  -5.429  1.00  0.96           O  
ATOM   1736  CG  ARG A 222      13.051  -7.024  -5.840  1.00  0.96           C  
ATOM   1737  CD  ARG A 222      11.849  -7.927  -5.604  1.00  0.96           C  
ATOM   1738  NE  ARG A 222      11.064  -8.109  -6.822  1.00  0.96           N  
ATOM   1739  NH1 ARG A 222       9.223  -9.002  -5.750  1.00  0.96           N  
ATOM   1740  NH2 ARG A 222       9.212  -8.735  -8.026  1.00  0.96           N  
ATOM   1741  CZ  ARG A 222       9.835  -8.615  -6.863  1.00  0.96           C  
ATOM   1742  N   LEU A 223      14.652  -3.984  -6.662  1.00  0.98           N  
ATOM   1743  CA  LEU A 223      14.465  -3.027  -5.577  1.00  0.98           C  
ATOM   1744  C   LEU A 223      12.983  -2.772  -5.326  1.00  0.98           C  
ATOM   1745  CB  LEU A 223      15.174  -1.708  -5.898  1.00  0.98           C  
ATOM   1746  O   LEU A 223      12.258  -2.353  -6.231  1.00  0.98           O  
ATOM   1747  CG  LEU A 223      14.940  -0.557  -4.919  1.00  0.98           C  
ATOM   1748  CD1 LEU A 223      15.523  -0.897  -3.551  1.00  0.98           C  
ATOM   1749  CD2 LEU A 223      15.545   0.735  -5.458  1.00  0.98           C  
ATOM   1750  N   THR A 224      12.493  -3.096  -4.114  1.00  0.98           N  
ATOM   1751  CA  THR A 224      11.100  -2.875  -3.743  1.00  0.98           C  
ATOM   1752  C   THR A 224      10.974  -1.685  -2.797  1.00  0.98           C  
ATOM   1753  CB  THR A 224      10.493  -4.127  -3.081  1.00  0.98           C  
ATOM   1754  O   THR A 224      11.653  -1.627  -1.769  1.00  0.98           O  
ATOM   1755  CG2 THR A 224       9.025  -3.908  -2.733  1.00  0.98           C  
ATOM   1756  OG1 THR A 224      10.599  -5.235  -3.983  1.00  0.98           O  
ATOM   1757  N   VAL A 225      10.152  -0.747  -3.174  1.00  0.98           N  
ATOM   1758  CA  VAL A 225       9.898   0.446  -2.373  1.00  0.98           C  
ATOM   1759  C   VAL A 225       8.424   0.501  -1.980  1.00  0.98           C  
ATOM   1760  CB  VAL A 225      10.296   1.733  -3.130  1.00  0.98           C  
ATOM   1761  O   VAL A 225       7.627  -0.332  -2.417  1.00  0.98           O  
ATOM   1762  CG1 VAL A 225      11.794   1.741  -3.431  1.00  0.98           C  
ATOM   1763  CG2 VAL A 225       9.488   1.864  -4.420  1.00  0.98           C  
ATOM   1764  N   SER A 226       8.037   1.410  -1.170  1.00  0.95           N  
ATOM   1765  CA  SER A 226       6.697   1.444  -0.591  1.00  0.95           C  
ATOM   1766  C   SER A 226       5.764   2.330  -1.409  1.00  0.95           C  
ATOM   1767  CB  SER A 226       6.749   1.941   0.854  1.00  0.95           C  
ATOM   1768  O   SER A 226       4.546   2.139  -1.394  1.00  0.95           O  
ATOM   1769  OG  SER A 226       7.474   1.037   1.671  1.00  0.95           O  
ATOM   1770  N   THR A 227       6.348   3.369  -2.111  1.00  0.96           N  
ATOM   1771  CA  THR A 227       5.497   4.327  -2.807  1.00  0.96           C  
ATOM   1772  C   THR A 227       5.998   4.563  -4.229  1.00  0.96           C  
ATOM   1773  CB  THR A 227       5.433   5.669  -2.054  1.00  0.96           C  
ATOM   1774  O   THR A 227       7.177   4.349  -4.521  1.00  0.96           O  
ATOM   1775  CG2 THR A 227       5.101   5.457  -0.581  1.00  0.96           C  
ATOM   1776  OG1 THR A 227       6.701   6.329  -2.156  1.00  0.96           O  
ATOM   1777  N   ILE A 228       5.067   5.036  -5.114  1.00  0.97           N  
ATOM   1778  CA  ILE A 228       5.417   5.354  -6.494  1.00  0.97           C  
ATOM   1779  C   ILE A 228       6.413   6.511  -6.521  1.00  0.97           C  
ATOM   1780  CB  ILE A 228       4.164   5.707  -7.328  1.00  0.97           C  
ATOM   1781  O   ILE A 228       7.277   6.574  -7.399  1.00  0.97           O  
ATOM   1782  CG1 ILE A 228       4.487   5.653  -8.825  1.00  0.97           C  
ATOM   1783  CG2 ILE A 228       3.623   7.084  -6.933  1.00  0.97           C  
ATOM   1784  CD1 ILE A 228       3.257   5.632  -9.723  1.00  0.97           C  
ATOM   1785  N   GLU A 229       6.355   7.405  -5.535  1.00  0.97           N  
ATOM   1786  CA  GLU A 229       7.317   8.496  -5.408  1.00  0.97           C  
ATOM   1787  C   GLU A 229       8.716   7.965  -5.111  1.00  0.97           C  
ATOM   1788  CB  GLU A 229       6.881   9.472  -4.312  1.00  0.97           C  
ATOM   1789  O   GLU A 229       9.701   8.445  -5.678  1.00  0.97           O  
ATOM   1790  CG  GLU A 229       7.849  10.627  -4.097  1.00  0.97           C  
ATOM   1791  CD  GLU A 229       8.119  11.428  -5.361  1.00  0.97           C  
ATOM   1792  OE1 GLU A 229       9.181  12.084  -5.449  1.00  0.97           O  
ATOM   1793  OE2 GLU A 229       7.260  11.399  -6.270  1.00  0.97           O  
ATOM   1794  N   ASP A 230       8.862   7.038  -4.196  1.00  0.98           N  
ATOM   1795  CA  ASP A 230      10.150   6.416  -3.909  1.00  0.98           C  
ATOM   1796  C   ASP A 230      10.699   5.696  -5.139  1.00  0.98           C  
ATOM   1797  CB  ASP A 230      10.025   5.437  -2.740  1.00  0.98           C  
ATOM   1798  O   ASP A 230      11.906   5.715  -5.389  1.00  0.98           O  
ATOM   1799  CG  ASP A 230       9.880   6.132  -1.397  1.00  0.98           C  
ATOM   1800  OD1 ASP A 230      10.165   7.346  -1.305  1.00  0.98           O  
ATOM   1801  OD2 ASP A 230       9.479   5.460  -0.423  1.00  0.98           O  
ATOM   1802  N   LYS A 231       9.786   5.042  -5.844  1.00  0.98           N  
ATOM   1803  CA  LYS A 231      10.167   4.407  -7.103  1.00  0.98           C  
ATOM   1804  C   LYS A 231      10.762   5.424  -8.073  1.00  0.98           C  
ATOM   1805  CB  LYS A 231       8.962   3.716  -7.742  1.00  0.98           C  
ATOM   1806  O   LYS A 231      11.814   5.179  -8.668  1.00  0.98           O  
ATOM   1807  CG  LYS A 231       9.291   2.949  -9.014  1.00  0.98           C  
ATOM   1808  CD  LYS A 231       8.083   2.178  -9.531  1.00  0.98           C  
ATOM   1809  CE  LYS A 231       8.418   1.388 -10.788  1.00  0.98           C  
ATOM   1810  NZ  LYS A 231       7.264   0.558 -11.245  1.00  0.98           N  
ATOM   1811  N   ARG A 232      10.076   6.624  -8.247  1.00  0.98           N  
ATOM   1812  CA  ARG A 232      10.581   7.713  -9.077  1.00  0.98           C  
ATOM   1813  C   ARG A 232      11.952   8.178  -8.595  1.00  0.98           C  
ATOM   1814  CB  ARG A 232       9.601   8.888  -9.078  1.00  0.98           C  
ATOM   1815  O   ARG A 232      12.873   8.346  -9.397  1.00  0.98           O  
ATOM   1816  CG  ARG A 232      10.009  10.030  -9.994  1.00  0.98           C  
ATOM   1817  CD  ARG A 232       9.063  11.217  -9.872  1.00  0.98           C  
ATOM   1818  NE  ARG A 232       9.416  12.073  -8.743  1.00  0.98           N  
ATOM   1819  NH1 ARG A 232      10.592  13.608 -10.007  1.00  0.98           N  
ATOM   1820  NH2 ARG A 232      10.397  13.892  -7.741  1.00  0.98           N  
ATOM   1821  CZ  ARG A 232      10.134  13.189  -8.833  1.00  0.98           C  
ATOM   1822  N   GLN A 233      12.198   8.364  -7.277  1.00  0.98           N  
ATOM   1823  CA  GLN A 233      13.466   8.796  -6.698  1.00  0.98           C  
ATOM   1824  C   GLN A 233      14.564   7.767  -6.950  1.00  0.98           C  
ATOM   1825  CB  GLN A 233      13.314   9.046  -5.197  1.00  0.98           C  
ATOM   1826  O   GLN A 233      15.713   8.129  -7.215  1.00  0.98           O  
ATOM   1827  CG  GLN A 233      12.468  10.266  -4.859  1.00  0.98           C  
ATOM   1828  CD  GLN A 233      12.983  11.536  -5.511  1.00  0.98           C  
ATOM   1829  NE2 GLN A 233      12.100  12.246  -6.205  1.00  0.98           N  
ATOM   1830  OE1 GLN A 233      14.164  11.876  -5.392  1.00  0.98           O  
ATOM   1831  N   ALA A 234      14.250   6.508  -6.817  1.00  0.99           N  
ATOM   1832  CA  ALA A 234      15.206   5.441  -7.104  1.00  0.99           C  
ATOM   1833  C   ALA A 234      15.666   5.495  -8.558  1.00  0.99           C  
ATOM   1834  CB  ALA A 234      14.592   4.078  -6.794  1.00  0.99           C  
ATOM   1835  O   ALA A 234      16.850   5.305  -8.848  1.00  0.99           O  
ATOM   1836  N   LEU A 235      14.690   5.792  -9.486  1.00  0.99           N  
ATOM   1837  CA  LEU A 235      15.022   5.958 -10.896  1.00  0.99           C  
ATOM   1838  C   LEU A 235      15.971   7.135 -11.096  1.00  0.99           C  
ATOM   1839  CB  LEU A 235      13.751   6.167 -11.725  1.00  0.99           C  
ATOM   1840  O   LEU A 235      16.977   7.013 -11.799  1.00  0.99           O  
ATOM   1841  CG  LEU A 235      12.894   4.925 -11.976  1.00  0.99           C  
ATOM   1842  CD1 LEU A 235      11.498   5.329 -12.439  1.00  0.99           C  
ATOM   1843  CD2 LEU A 235      13.560   4.013 -13.001  1.00  0.99           C  
ATOM   1844  N   LEU A 236      15.708   8.212 -10.418  1.00  0.99           N  
ATOM   1845  CA  LEU A 236      16.521   9.418 -10.538  1.00  0.99           C  
ATOM   1846  C   LEU A 236      17.924   9.185  -9.988  1.00  0.99           C  
ATOM   1847  CB  LEU A 236      15.859  10.586  -9.802  1.00  0.99           C  
ATOM   1848  O   LEU A 236      18.890   9.784 -10.465  1.00  0.99           O  
ATOM   1849  CG  LEU A 236      14.592  11.158 -10.440  1.00  0.99           C  
ATOM   1850  CD1 LEU A 236      13.917  12.141  -9.489  1.00  0.99           C  
ATOM   1851  CD2 LEU A 236      14.919  11.830 -11.769  1.00  0.99           C  
ATOM   1852  N   ALA A 237      18.022   8.226  -9.102  1.00  0.98           N  
ATOM   1853  CA  ALA A 237      19.304   7.900  -8.483  1.00  0.98           C  
ATOM   1854  C   ALA A 237      20.079   6.892  -9.327  1.00  0.98           C  
ATOM   1855  CB  ALA A 237      19.092   7.357  -7.072  1.00  0.98           C  
ATOM   1856  O   ALA A 237      21.190   6.496  -8.968  1.00  0.98           O  
ATOM   1857  N   GLY A 238      19.434   6.399 -10.382  1.00  0.98           N  
ATOM   1858  CA  GLY A 238      20.076   5.479 -11.307  1.00  0.98           C  
ATOM   1859  C   GLY A 238      20.127   4.053 -10.792  1.00  0.98           C  
ATOM   1860  O   GLY A 238      21.034   3.294 -11.140  1.00  0.98           O  
ATOM   1861  N   LEU A 239      19.261   3.660  -9.959  1.00  0.98           N  
ATOM   1862  CA  LEU A 239      19.342   2.387  -9.250  1.00  0.98           C  
ATOM   1863  C   LEU A 239      18.724   1.264 -10.076  1.00  0.98           C  
ATOM   1864  CB  LEU A 239      18.639   2.484  -7.893  1.00  0.98           C  
ATOM   1865  O   LEU A 239      18.868   0.087  -9.738  1.00  0.98           O  
ATOM   1866  CG  LEU A 239      19.224   3.486  -6.896  1.00  0.98           C  
ATOM   1867  CD1 LEU A 239      18.412   3.485  -5.606  1.00  0.98           C  
ATOM   1868  CD2 LEU A 239      20.688   3.166  -6.613  1.00  0.98           C  
ATOM   1869  N   GLY A 240      17.999   1.598 -11.102  1.00  0.98           N  
ATOM   1870  CA  GLY A 240      17.406   0.541 -11.905  1.00  0.98           C  
ATOM   1871  C   GLY A 240      16.491   1.063 -12.996  1.00  0.98           C  
ATOM   1872  O   GLY A 240      16.685   2.171 -13.499  1.00  0.98           O  
ATOM   1873  N   VAL A 241      15.574   0.169 -13.507  1.00  0.98           N  
ATOM   1874  CA  VAL A 241      14.614   0.465 -14.566  1.00  0.98           C  
ATOM   1875  C   VAL A 241      13.199   0.158 -14.082  1.00  0.98           C  
ATOM   1876  CB  VAL A 241      14.923  -0.335 -15.852  1.00  0.98           C  
ATOM   1877  O   VAL A 241      13.008  -0.670 -13.189  1.00  0.98           O  
ATOM   1878  CG1 VAL A 241      16.295   0.043 -16.406  1.00  0.98           C  
ATOM   1879  CG2 VAL A 241      14.849  -1.835 -15.576  1.00  0.98           C  
ATOM   1880  N   ALA A 242      12.264   0.912 -14.622  1.00  0.97           N  
ATOM   1881  CA  ALA A 242      10.889   0.657 -14.202  1.00  0.97           C  
ATOM   1882  C   ALA A 242       9.894   1.244 -15.199  1.00  0.97           C  
ATOM   1883  CB  ALA A 242      10.642   1.230 -12.809  1.00  0.97           C  
ATOM   1884  O   ALA A 242      10.227   2.164 -15.950  1.00  0.97           O  
ATOM   1885  N   THR A 243       8.653   0.640 -15.183  1.00  0.96           N  
ATOM   1886  CA  THR A 243       7.514   1.240 -15.870  1.00  0.96           C  
ATOM   1887  C   THR A 243       6.814   2.255 -14.971  1.00  0.96           C  
ATOM   1888  CB  THR A 243       6.506   0.168 -16.321  1.00  0.96           C  
ATOM   1889  O   THR A 243       6.546   1.975 -13.801  1.00  0.96           O  
ATOM   1890  CG2 THR A 243       5.327   0.796 -17.058  1.00  0.96           C  
ATOM   1891  OG1 THR A 243       7.162  -0.760 -17.195  1.00  0.96           O  
ATOM   1892  N   MET A 244       6.605   3.512 -15.552  1.00  0.97           N  
ATOM   1893  CA  MET A 244       5.969   4.599 -14.813  1.00  0.97           C  
ATOM   1894  C   MET A 244       4.810   5.192 -15.607  1.00  0.97           C  
ATOM   1895  CB  MET A 244       6.988   5.690 -14.479  1.00  0.97           C  
ATOM   1896  O   MET A 244       4.844   5.215 -16.839  1.00  0.97           O  
ATOM   1897  CG  MET A 244       8.125   5.216 -13.589  1.00  0.97           C  
ATOM   1898  SD  MET A 244       7.573   4.852 -11.877  1.00  0.97           S  
ATOM   1899  CE  MET A 244       7.215   6.533 -11.293  1.00  0.97           C  
ATOM   1900  N   PRO A 245       3.754   5.643 -14.853  1.00  0.96           N  
ATOM   1901  CA  PRO A 245       2.801   6.496 -15.567  1.00  0.96           C  
ATOM   1902  C   PRO A 245       3.436   7.784 -16.086  1.00  0.96           C  
ATOM   1903  CB  PRO A 245       1.738   6.800 -14.508  1.00  0.96           C  
ATOM   1904  O   PRO A 245       4.115   8.489 -15.335  1.00  0.96           O  
ATOM   1905  CG  PRO A 245       1.905   5.727 -13.481  1.00  0.96           C  
ATOM   1906  CD  PRO A 245       3.355   5.337 -13.429  1.00  0.96           C  
ATOM   1907  N   TYR A 246       3.206   8.016 -17.384  1.00  0.96           N  
ATOM   1908  CA  TYR A 246       3.886   9.117 -18.059  1.00  0.96           C  
ATOM   1909  C   TYR A 246       3.712  10.419 -17.287  1.00  0.96           C  
ATOM   1910  CB  TYR A 246       3.356   9.281 -19.486  1.00  0.96           C  
ATOM   1911  O   TYR A 246       4.685  11.136 -17.040  1.00  0.96           O  
ATOM   1912  CG  TYR A 246       3.965  10.445 -20.229  1.00  0.96           C  
ATOM   1913  CD1 TYR A 246       3.230  11.603 -20.473  1.00  0.96           C  
ATOM   1914  CD2 TYR A 246       5.276  10.389 -20.690  1.00  0.96           C  
ATOM   1915  CE1 TYR A 246       3.787  12.677 -21.159  1.00  0.96           C  
ATOM   1916  CE2 TYR A 246       5.843  11.458 -21.377  1.00  0.96           C  
ATOM   1917  OH  TYR A 246       5.648  13.656 -22.286  1.00  0.96           O  
ATOM   1918  CZ  TYR A 246       5.092  12.596 -21.606  1.00  0.96           C  
ATOM   1919  N   PRO A 247       2.480  10.789 -16.843  1.00  0.95           N  
ATOM   1920  CA  PRO A 247       2.299  12.069 -16.154  1.00  0.95           C  
ATOM   1921  C   PRO A 247       3.188  12.206 -14.920  1.00  0.95           C  
ATOM   1922  CB  PRO A 247       0.819  12.052 -15.761  1.00  0.95           C  
ATOM   1923  O   PRO A 247       3.521  13.322 -14.515  1.00  0.95           O  
ATOM   1924  CG  PRO A 247       0.161  11.191 -16.790  1.00  0.95           C  
ATOM   1925  CD  PRO A 247       1.102  10.078 -17.154  1.00  0.95           C  
ATOM   1926  N   MET A 248       3.615  11.200 -14.377  1.00  0.96           N  
ATOM   1927  CA  MET A 248       4.378  11.245 -13.133  1.00  0.96           C  
ATOM   1928  C   MET A 248       5.862  11.460 -13.413  1.00  0.96           C  
ATOM   1929  CB  MET A 248       4.178   9.958 -12.331  1.00  0.96           C  
ATOM   1930  O   MET A 248       6.626  11.799 -12.507  1.00  0.96           O  
ATOM   1931  CG  MET A 248       2.778   9.804 -11.760  1.00  0.96           C  
ATOM   1932  SD  MET A 248       2.629   8.354 -10.644  1.00  0.96           S  
ATOM   1933  CE  MET A 248       0.943   8.601 -10.022  1.00  0.96           C  
ATOM   1934  N   VAL A 249       6.285  11.199 -14.591  1.00  0.98           N  
ATOM   1935  CA  VAL A 249       7.704  11.352 -14.897  1.00  0.98           C  
ATOM   1936  C   VAL A 249       7.879  12.310 -16.073  1.00  0.98           C  
ATOM   1937  CB  VAL A 249       8.365   9.992 -15.215  1.00  0.98           C  
ATOM   1938  O   VAL A 249       8.968  12.413 -16.642  1.00  0.98           O  
ATOM   1939  CG1 VAL A 249       8.411   9.109 -13.969  1.00  0.98           C  
ATOM   1940  CG2 VAL A 249       7.618   9.287 -16.346  1.00  0.98           C  
ATOM   1941  N   GLU A 250       6.848  12.960 -16.453  1.00  0.97           N  
ATOM   1942  CA  GLU A 250       6.860  13.847 -17.613  1.00  0.97           C  
ATOM   1943  C   GLU A 250       7.900  14.952 -17.452  1.00  0.97           C  
ATOM   1944  CB  GLU A 250       5.474  14.458 -17.836  1.00  0.97           C  
ATOM   1945  O   GLU A 250       8.701  15.193 -18.358  1.00  0.97           O  
ATOM   1946  CG  GLU A 250       5.404  15.406 -19.025  1.00  0.97           C  
ATOM   1947  CD  GLU A 250       4.021  16.000 -19.237  1.00  0.97           C  
ATOM   1948  OE1 GLU A 250       3.717  16.440 -20.369  1.00  0.97           O  
ATOM   1949  OE2 GLU A 250       3.235  16.027 -18.264  1.00  0.97           O  
ATOM   1950  N   LYS A 251       7.894  15.574 -16.322  1.00  0.98           N  
ATOM   1951  CA  LYS A 251       8.822  16.667 -16.046  1.00  0.98           C  
ATOM   1952  C   LYS A 251      10.265  16.171 -16.029  1.00  0.98           C  
ATOM   1953  CB  LYS A 251       8.483  17.337 -14.714  1.00  0.98           C  
ATOM   1954  O   LYS A 251      11.154  16.812 -16.595  1.00  0.98           O  
ATOM   1955  CG  LYS A 251       9.315  18.575 -14.414  1.00  0.98           C  
ATOM   1956  CD  LYS A 251       8.910  19.213 -13.091  1.00  0.98           C  
ATOM   1957  CE  LYS A 251       9.785  20.415 -12.759  1.00  0.98           C  
ATOM   1958  NZ  LYS A 251       9.402  21.035 -11.455  1.00  0.98           N  
ATOM   1959  N   ASP A 252      10.526  14.993 -15.410  1.00  0.99           N  
ATOM   1960  CA  ASP A 252      11.861  14.410 -15.329  1.00  0.99           C  
ATOM   1961  C   ASP A 252      12.399  14.074 -16.717  1.00  0.99           C  
ATOM   1962  CB  ASP A 252      11.847  13.157 -14.452  1.00  0.99           C  
ATOM   1963  O   ASP A 252      13.581  14.286 -17.000  1.00  0.99           O  
ATOM   1964  CG  ASP A 252      11.487  13.449 -13.005  1.00  0.99           C  
ATOM   1965  OD1 ASP A 252      12.068  14.381 -12.409  1.00  0.99           O  
ATOM   1966  OD2 ASP A 252      10.618  12.738 -12.457  1.00  0.99           O  
ATOM   1967  N   ILE A 253      11.528  13.658 -17.559  1.00  0.98           N  
ATOM   1968  CA  ILE A 253      11.914  13.327 -18.926  1.00  0.98           C  
ATOM   1969  C   ILE A 253      12.206  14.607 -19.705  1.00  0.98           C  
ATOM   1970  CB  ILE A 253      10.818  12.503 -19.640  1.00  0.98           C  
ATOM   1971  O   ILE A 253      13.219  14.700 -20.403  1.00  0.98           O  
ATOM   1972  CG1 ILE A 253      10.721  11.101 -19.028  1.00  0.98           C  
ATOM   1973  CG2 ILE A 253      11.093  12.428 -21.144  1.00  0.98           C  
ATOM   1974  CD1 ILE A 253       9.511  10.304 -19.496  1.00  0.98           C  
ATOM   1975  N   ALA A 254      11.335  15.622 -19.548  1.00  0.98           N  
ATOM   1976  CA  ALA A 254      11.496  16.902 -20.233  1.00  0.98           C  
ATOM   1977  C   ALA A 254      12.800  17.582 -19.826  1.00  0.98           C  
ATOM   1978  CB  ALA A 254      10.309  17.816 -19.937  1.00  0.98           C  
ATOM   1979  O   ALA A 254      13.479  18.185 -20.660  1.00  0.98           O  
ATOM   1980  N   GLU A 255      13.250  17.332 -18.631  1.00  0.98           N  
ATOM   1981  CA  GLU A 255      14.449  17.967 -18.093  1.00  0.98           C  
ATOM   1982  C   GLU A 255      15.682  17.096 -18.312  1.00  0.98           C  
ATOM   1983  CB  GLU A 255      14.275  18.267 -16.602  1.00  0.98           C  
ATOM   1984  O   GLU A 255      16.788  17.464 -17.911  1.00  0.98           O  
ATOM   1985  CG  GLU A 255      13.251  19.354 -16.308  1.00  0.98           C  
ATOM   1986  CD  GLU A 255      12.963  19.523 -14.825  1.00  0.98           C  
ATOM   1987  OE1 GLU A 255      12.220  20.459 -14.453  1.00  0.98           O  
ATOM   1988  OE2 GLU A 255      13.486  18.713 -14.027  1.00  0.98           O  
ATOM   1989  N   GLY A 256      15.496  15.921 -18.870  1.00  0.98           N  
ATOM   1990  CA  GLY A 256      16.594  15.026 -19.198  1.00  0.98           C  
ATOM   1991  C   GLY A 256      17.093  14.233 -18.005  1.00  0.98           C  
ATOM   1992  O   GLY A 256      18.216  13.723 -18.018  1.00  0.98           O  
ATOM   1993  N   ARG A 257      16.390  14.234 -16.905  1.00  0.98           N  
ATOM   1994  CA  ARG A 257      16.781  13.498 -15.707  1.00  0.98           C  
ATOM   1995  C   ARG A 257      16.429  12.020 -15.834  1.00  0.98           C  
ATOM   1996  CB  ARG A 257      16.108  14.092 -14.467  1.00  0.98           C  
ATOM   1997  O   ARG A 257      17.027  11.175 -15.165  1.00  0.98           O  
ATOM   1998  CG  ARG A 257      16.578  15.498 -14.126  1.00  0.98           C  
ATOM   1999  CD  ARG A 257      16.022  15.968 -12.789  1.00  0.98           C  
ATOM   2000  NE  ARG A 257      14.597  16.276 -12.875  1.00  0.98           N  
ATOM   2001  NH1 ARG A 257      14.276  16.405 -10.591  1.00  0.98           N  
ATOM   2002  NH2 ARG A 257      12.518  16.750 -12.022  1.00  0.98           N  
ATOM   2003  CZ  ARG A 257      13.801  16.476 -11.829  1.00  0.98           C  
ATOM   2004  N   LEU A 258      15.425  11.699 -16.623  1.00  0.98           N  
ATOM   2005  CA  LEU A 258      15.051  10.345 -17.017  1.00  0.98           C  
ATOM   2006  C   LEU A 258      14.932  10.234 -18.534  1.00  0.98           C  
ATOM   2007  CB  LEU A 258      13.729   9.941 -16.359  1.00  0.98           C  
ATOM   2008  O   LEU A 258      14.654  11.225 -19.213  1.00  0.98           O  
ATOM   2009  CG  LEU A 258      13.745   9.800 -14.836  1.00  0.98           C  
ATOM   2010  CD1 LEU A 258      12.350   9.459 -14.321  1.00  0.98           C  
ATOM   2011  CD2 LEU A 258      14.753   8.740 -14.408  1.00  0.98           C  
ATOM   2012  N   ARG A 259      15.151   9.037 -19.018  1.00  0.97           N  
ATOM   2013  CA  ARG A 259      15.033   8.757 -20.446  1.00  0.97           C  
ATOM   2014  C   ARG A 259      14.199   7.504 -20.690  1.00  0.97           C  
ATOM   2015  CB  ARG A 259      16.416   8.597 -21.079  1.00  0.97           C  
ATOM   2016  O   ARG A 259      14.348   6.504 -19.984  1.00  0.97           O  
ATOM   2017  CG  ARG A 259      16.388   8.448 -22.592  1.00  0.97           C  
ATOM   2018  CD  ARG A 259      17.789   8.323 -23.173  1.00  0.97           C  
ATOM   2019  NE  ARG A 259      17.756   8.084 -24.613  1.00  0.97           N  
ATOM   2020  NH1 ARG A 259      20.040   7.814 -24.829  1.00  0.97           N  
ATOM   2021  NH2 ARG A 259      18.682   7.642 -26.668  1.00  0.97           N  
ATOM   2022  CZ  ARG A 259      18.826   7.847 -25.367  1.00  0.97           C  
ATOM   2023  N   VAL A 260      13.275   7.620 -21.688  1.00  0.96           N  
ATOM   2024  CA  VAL A 260      12.511   6.445 -22.094  1.00  0.96           C  
ATOM   2025  C   VAL A 260      13.438   5.430 -22.758  1.00  0.96           C  
ATOM   2026  CB  VAL A 260      11.358   6.820 -23.052  1.00  0.96           C  
ATOM   2027  O   VAL A 260      14.189   5.772 -23.675  1.00  0.96           O  
ATOM   2028  CG1 VAL A 260      10.604   5.572 -23.505  1.00  0.96           C  
ATOM   2029  CG2 VAL A 260      10.407   7.809 -22.380  1.00  0.96           C  
ATOM   2030  N   VAL A 261      13.475   4.213 -22.181  1.00  0.93           N  
ATOM   2031  CA  VAL A 261      14.427   3.186 -22.592  1.00  0.93           C  
ATOM   2032  C   VAL A 261      14.162   2.787 -24.042  1.00  0.93           C  
ATOM   2033  CB  VAL A 261      14.354   1.945 -21.676  1.00  0.93           C  
ATOM   2034  O   VAL A 261      15.095   2.670 -24.841  1.00  0.93           O  
ATOM   2035  CG1 VAL A 261      15.240   0.823 -22.214  1.00  0.93           C  
ATOM   2036  CG2 VAL A 261      14.758   2.311 -20.249  1.00  0.93           C  
ATOM   2037  N   SER A 262      12.866   2.686 -24.503  1.00  0.84           N  
ATOM   2038  CA  SER A 262      12.505   2.363 -25.880  1.00  0.84           C  
ATOM   2039  C   SER A 262      11.096   2.846 -26.209  1.00  0.84           C  
ATOM   2040  CB  SER A 262      12.606   0.857 -26.121  1.00  0.84           C  
ATOM   2041  O   SER A 262      10.167   2.648 -25.424  1.00  0.84           O  
ATOM   2042  OG  SER A 262      12.113   0.519 -27.407  1.00  0.84           O  
ATOM   2043  N   PRO A 263      10.952   3.560 -27.307  1.00  0.77           N  
ATOM   2044  CA  PRO A 263       9.615   4.020 -27.690  1.00  0.77           C  
ATOM   2045  C   PRO A 263       8.606   2.878 -27.796  1.00  0.77           C  
ATOM   2046  CB  PRO A 263       9.845   4.673 -29.055  1.00  0.77           C  
ATOM   2047  O   PRO A 263       7.407   3.087 -27.596  1.00  0.77           O  
ATOM   2048  CG  PRO A 263      11.300   5.012 -29.076  1.00  0.77           C  
ATOM   2049  CD  PRO A 263      12.031   4.029 -28.207  1.00  0.77           C  
ATOM   2050  N   GLU A 264       9.110   1.603 -28.032  1.00  0.80           N  
ATOM   2051  CA  GLU A 264       8.223   0.451 -28.167  1.00  0.80           C  
ATOM   2052  C   GLU A 264       7.798  -0.081 -26.802  1.00  0.80           C  
ATOM   2053  CB  GLU A 264       8.900  -0.658 -28.977  1.00  0.80           C  
ATOM   2054  O   GLU A 264       6.884  -0.903 -26.707  1.00  0.80           O  
ATOM   2055  CG  GLU A 264       9.167  -0.284 -30.428  1.00  0.80           C  
ATOM   2056  CD  GLU A 264       9.829  -1.399 -31.222  1.00  0.80           C  
ATOM   2057  OE1 GLU A 264      10.086  -1.211 -32.433  1.00  0.80           O  
ATOM   2058  OE2 GLU A 264      10.092  -2.469 -30.629  1.00  0.80           O  
ATOM   2059  N   SER A 265       8.317   0.550 -25.754  1.00  0.79           N  
ATOM   2060  CA  SER A 265       8.056   0.059 -24.405  1.00  0.79           C  
ATOM   2061  C   SER A 265       6.965   0.875 -23.720  1.00  0.79           C  
ATOM   2062  CB  SER A 265       9.333   0.094 -23.565  1.00  0.79           C  
ATOM   2063  O   SER A 265       6.884   0.905 -22.490  1.00  0.79           O  
ATOM   2064  OG  SER A 265      10.342  -0.712 -24.149  1.00  0.79           O  
ATOM   2065  N   THR A 266       6.159   1.554 -24.605  1.00  0.89           N  
ATOM   2066  CA  THR A 266       5.013   2.247 -24.028  1.00  0.89           C  
ATOM   2067  C   THR A 266       3.781   1.346 -24.026  1.00  0.89           C  
ATOM   2068  CB  THR A 266       4.701   3.545 -24.795  1.00  0.89           C  
ATOM   2069  O   THR A 266       3.653   0.459 -24.873  1.00  0.89           O  
ATOM   2070  CG2 THR A 266       5.890   4.500 -24.765  1.00  0.89           C  
ATOM   2071  OG1 THR A 266       4.393   3.226 -26.158  1.00  0.89           O  
ATOM   2072  N   SER A 267       3.051   1.355 -22.924  1.00  0.92           N  
ATOM   2073  CA  SER A 267       1.808   0.604 -22.790  1.00  0.92           C  
ATOM   2074  C   SER A 267       0.691   1.478 -22.228  1.00  0.92           C  
ATOM   2075  CB  SER A 267       2.013  -0.616 -21.890  1.00  0.92           C  
ATOM   2076  O   SER A 267       0.955   2.527 -21.636  1.00  0.92           O  
ATOM   2077  OG  SER A 267       2.356  -0.218 -20.574  1.00  0.92           O  
ATOM   2078  N   GLU A 268      -0.520   1.125 -22.655  1.00  0.94           N  
ATOM   2079  CA  GLU A 268      -1.694   1.835 -22.156  1.00  0.94           C  
ATOM   2080  C   GLU A 268      -2.519   0.952 -21.225  1.00  0.94           C  
ATOM   2081  CB  GLU A 268      -2.560   2.325 -23.320  1.00  0.94           C  
ATOM   2082  O   GLU A 268      -2.604  -0.262 -21.425  1.00  0.94           O  
ATOM   2083  CG  GLU A 268      -1.882   3.370 -24.194  1.00  0.94           C  
ATOM   2084  CD  GLU A 268      -2.782   3.908 -25.294  1.00  0.94           C  
ATOM   2085  OE1 GLU A 268      -2.386   4.873 -25.986  1.00  0.94           O  
ATOM   2086  OE2 GLU A 268      -3.894   3.360 -25.466  1.00  0.94           O  
ATOM   2087  N   ILE A 269      -2.989   1.592 -20.219  1.00  0.94           N  
ATOM   2088  CA  ILE A 269      -3.864   0.872 -19.300  1.00  0.94           C  
ATOM   2089  C   ILE A 269      -5.090   1.724 -18.980  1.00  0.94           C  
ATOM   2090  CB  ILE A 269      -3.124   0.488 -17.999  1.00  0.94           C  
ATOM   2091  O   ILE A 269      -4.995   2.950 -18.893  1.00  0.94           O  
ATOM   2092  CG1 ILE A 269      -4.009  -0.409 -17.125  1.00  0.94           C  
ATOM   2093  CG2 ILE A 269      -2.691   1.742 -17.234  1.00  0.94           C  
ATOM   2094  CD1 ILE A 269      -3.271  -1.072 -15.971  1.00  0.94           C  
ATOM   2095  N   ASP A 270      -6.219   1.064 -18.906  1.00  0.95           N  
ATOM   2096  CA  ASP A 270      -7.442   1.771 -18.538  1.00  0.95           C  
ATOM   2097  C   ASP A 270      -7.551   1.928 -17.023  1.00  0.95           C  
ATOM   2098  CB  ASP A 270      -8.670   1.037 -19.081  1.00  0.95           C  
ATOM   2099  O   ASP A 270      -7.286   0.984 -16.276  1.00  0.95           O  
ATOM   2100  CG  ASP A 270      -8.788   1.116 -20.593  1.00  0.95           C  
ATOM   2101  OD1 ASP A 270      -8.178   2.018 -21.206  1.00  0.95           O  
ATOM   2102  OD2 ASP A 270      -9.501   0.270 -21.176  1.00  0.95           O  
ATOM   2103  N   ILE A 271      -7.830   3.155 -16.666  1.00  0.96           N  
ATOM   2104  CA  ILE A 271      -8.194   3.419 -15.279  1.00  0.96           C  
ATOM   2105  C   ILE A 271      -9.714   3.391 -15.130  1.00  0.96           C  
ATOM   2106  CB  ILE A 271      -7.634   4.776 -14.796  1.00  0.96           C  
ATOM   2107  O   ILE A 271     -10.430   4.050 -15.887  1.00  0.96           O  
ATOM   2108  CG1 ILE A 271      -6.110   4.812 -14.959  1.00  0.96           C  
ATOM   2109  CG2 ILE A 271      -8.036   5.040 -13.342  1.00  0.96           C  
ATOM   2110  CD1 ILE A 271      -5.376   3.752 -14.150  1.00  0.96           C  
ATOM   2111  N   ILE A 272     -10.144   2.626 -14.139  1.00  0.96           N  
ATOM   2112  CA  ILE A 272     -11.586   2.460 -13.998  1.00  0.96           C  
ATOM   2113  C   ILE A 272     -12.023   2.907 -12.605  1.00  0.96           C  
ATOM   2114  CB  ILE A 272     -12.014   0.996 -14.250  1.00  0.96           C  
ATOM   2115  O   ILE A 272     -11.188   3.098 -11.717  1.00  0.96           O  
ATOM   2116  CG1 ILE A 272     -11.382   0.068 -13.206  1.00  0.96           C  
ATOM   2117  CG2 ILE A 272     -11.638   0.561 -15.669  1.00  0.96           C  
ATOM   2118  CD1 ILE A 272     -11.965  -1.339 -13.196  1.00  0.96           C  
ATOM   2119  N   MET A 273     -13.241   3.166 -12.515  1.00  0.97           N  
ATOM   2120  CA  MET A 273     -13.958   3.347 -11.256  1.00  0.97           C  
ATOM   2121  C   MET A 273     -14.841   2.141 -10.955  1.00  0.97           C  
ATOM   2122  CB  MET A 273     -14.806   4.619 -11.297  1.00  0.97           C  
ATOM   2123  O   MET A 273     -15.618   1.707 -11.808  1.00  0.97           O  
ATOM   2124  CG  MET A 273     -15.551   4.901 -10.003  1.00  0.97           C  
ATOM   2125  SD  MET A 273     -16.482   6.481 -10.058  1.00  0.97           S  
ATOM   2126  CE  MET A 273     -17.749   6.064 -11.288  1.00  0.97           C  
ATOM   2127  N   ALA A 274     -14.661   1.527  -9.760  1.00  0.96           N  
ATOM   2128  CA  ALA A 274     -15.398   0.324  -9.384  1.00  0.96           C  
ATOM   2129  C   ALA A 274     -16.092   0.504  -8.037  1.00  0.96           C  
ATOM   2130  CB  ALA A 274     -14.463  -0.882  -9.341  1.00  0.96           C  
ATOM   2131  O   ALA A 274     -15.621   1.261  -7.185  1.00  0.96           O  
ATOM   2132  N   TRP A 275     -17.288  -0.154  -7.902  1.00  0.96           N  
ATOM   2133  CA  TRP A 275     -18.055  -0.071  -6.664  1.00  0.96           C  
ATOM   2134  C   TRP A 275     -18.959  -1.288  -6.501  1.00  0.96           C  
ATOM   2135  CB  TRP A 275     -18.894   1.210  -6.635  1.00  0.96           C  
ATOM   2136  O   TRP A 275     -19.249  -1.988  -7.474  1.00  0.96           O  
ATOM   2137  CG  TRP A 275     -20.009   1.230  -7.637  1.00  0.96           C  
ATOM   2138  CD1 TRP A 275     -21.320   0.908  -7.417  1.00  0.96           C  
ATOM   2139  CD2 TRP A 275     -19.910   1.588  -9.019  1.00  0.96           C  
ATOM   2140  CE2 TRP A 275     -21.201   1.460  -9.577  1.00  0.96           C  
ATOM   2141  CE3 TRP A 275     -18.854   2.005  -9.840  1.00  0.96           C  
ATOM   2142  NE1 TRP A 275     -22.042   1.044  -8.580  1.00  0.96           N  
ATOM   2143  CH2 TRP A 275     -20.413   2.142 -11.702  1.00  0.96           C  
ATOM   2144  CZ2 TRP A 275     -21.464   1.735 -10.921  1.00  0.96           C  
ATOM   2145  CZ3 TRP A 275     -19.118   2.279 -11.177  1.00  0.96           C  
ATOM   2146  N   ARG A 276     -19.378  -1.595  -5.197  1.00  0.91           N  
ATOM   2147  CA  ARG A 276     -20.312  -2.682  -4.923  1.00  0.91           C  
ATOM   2148  C   ARG A 276     -21.755  -2.224  -5.113  1.00  0.91           C  
ATOM   2149  CB  ARG A 276     -20.115  -3.218  -3.504  1.00  0.91           C  
ATOM   2150  O   ARG A 276     -22.112  -1.108  -4.731  1.00  0.91           O  
ATOM   2151  CG  ARG A 276     -18.770  -3.893  -3.282  1.00  0.91           C  
ATOM   2152  CD  ARG A 276     -18.625  -4.405  -1.856  1.00  0.91           C  
ATOM   2153  NE  ARG A 276     -19.568  -5.482  -1.571  1.00  0.91           N  
ATOM   2154  NH1 ARG A 276     -19.239  -5.444   0.716  1.00  0.91           N  
ATOM   2155  NH2 ARG A 276     -20.714  -6.935  -0.211  1.00  0.91           N  
ATOM   2156  CZ  ARG A 276     -19.838  -5.951  -0.356  1.00  0.91           C  
ATOM   2157  N   ARG A 277     -22.637  -3.120  -5.622  1.00  0.87           N  
ATOM   2158  CA  ARG A 277     -24.030  -2.786  -5.901  1.00  0.87           C  
ATOM   2159  C   ARG A 277     -24.873  -2.847  -4.632  1.00  0.87           C  
ATOM   2160  CB  ARG A 277     -24.607  -3.729  -6.959  1.00  0.87           C  
ATOM   2161  O   ARG A 277     -25.932  -2.221  -4.553  1.00  0.87           O  
ATOM   2162  CG  ARG A 277     -24.034  -3.518  -8.351  1.00  0.87           C  
ATOM   2163  CD  ARG A 277     -24.707  -4.415  -9.381  1.00  0.87           C  
ATOM   2164  NE  ARG A 277     -24.038  -4.345 -10.677  1.00  0.87           N  
ATOM   2165  NH1 ARG A 277     -25.315  -6.002 -11.658  1.00  0.87           N  
ATOM   2166  NH2 ARG A 277     -23.669  -4.953 -12.861  1.00  0.87           N  
ATOM   2167  CZ  ARG A 277     -24.342  -5.100 -11.729  1.00  0.87           C  
ATOM   2168  N   ASP A 278     -24.385  -3.530  -3.710  1.00  0.84           N  
ATOM   2169  CA  ASP A 278     -25.228  -3.861  -2.565  1.00  0.84           C  
ATOM   2170  C   ASP A 278     -25.263  -2.713  -1.558  1.00  0.84           C  
ATOM   2171  CB  ASP A 278     -24.733  -5.140  -1.886  1.00  0.84           C  
ATOM   2172  O   ASP A 278     -26.022  -2.754  -0.588  1.00  0.84           O  
ATOM   2173  CG  ASP A 278     -23.264  -5.080  -1.506  1.00  0.84           C  
ATOM   2174  OD1 ASP A 278     -22.575  -4.108  -1.884  1.00  0.84           O  
ATOM   2175  OD2 ASP A 278     -22.790  -6.014  -0.823  1.00  0.84           O  
ATOM   2176  N   SER A 279     -24.553  -1.628  -1.888  1.00  0.76           N  
ATOM   2177  CA  SER A 279     -24.539  -0.497  -0.965  1.00  0.76           C  
ATOM   2178  C   SER A 279     -24.551   0.830  -1.717  1.00  0.76           C  
ATOM   2179  CB  SER A 279     -23.313  -0.564  -0.053  1.00  0.76           C  
ATOM   2180  O   SER A 279     -23.529   1.248  -2.266  1.00  0.76           O  
ATOM   2181  OG  SER A 279     -23.261   0.564   0.803  1.00  0.76           O  
ATOM   2182  N   MET A 280     -25.825   1.293  -1.909  1.00  0.85           N  
ATOM   2183  CA  MET A 280     -25.942   2.524  -2.684  1.00  0.85           C  
ATOM   2184  C   MET A 280     -26.663   3.604  -1.883  1.00  0.85           C  
ATOM   2185  CB  MET A 280     -26.682   2.266  -3.997  1.00  0.85           C  
ATOM   2186  O   MET A 280     -27.873   3.520  -1.668  1.00  0.85           O  
ATOM   2187  CG  MET A 280     -25.874   1.471  -5.010  1.00  0.85           C  
ATOM   2188  SD  MET A 280     -24.361   2.356  -5.552  1.00  0.85           S  
ATOM   2189  CE  MET A 280     -25.107   3.746  -6.448  1.00  0.85           C  
ATOM   2190  N   GLY A 281     -25.950   4.602  -1.413  1.00  0.87           N  
ATOM   2191  CA  GLY A 281     -26.491   5.804  -0.798  1.00  0.87           C  
ATOM   2192  C   GLY A 281     -26.364   7.033  -1.678  1.00  0.87           C  
ATOM   2193  O   GLY A 281     -25.796   6.965  -2.770  1.00  0.87           O  
ATOM   2194  N   GLU A 282     -27.032   8.123  -1.347  1.00  0.91           N  
ATOM   2195  CA  GLU A 282     -27.071   9.332  -2.163  1.00  0.91           C  
ATOM   2196  C   GLU A 282     -25.675   9.918  -2.349  1.00  0.91           C  
ATOM   2197  CB  GLU A 282     -27.999  10.375  -1.535  1.00  0.91           C  
ATOM   2198  O   GLU A 282     -25.341  10.410  -3.429  1.00  0.91           O  
ATOM   2199  CG  GLU A 282     -29.472   9.994  -1.580  1.00  0.91           C  
ATOM   2200  CD  GLU A 282     -30.005   9.825  -2.993  1.00  0.91           C  
ATOM   2201  OE1 GLU A 282     -30.787   8.878  -3.238  1.00  0.91           O  
ATOM   2202  OE2 GLU A 282     -29.637  10.644  -3.864  1.00  0.91           O  
ATOM   2203  N   ALA A 283     -24.818   9.828  -1.283  1.00  0.92           N  
ATOM   2204  CA  ALA A 283     -23.457  10.351  -1.380  1.00  0.92           C  
ATOM   2205  C   ALA A 283     -22.641   9.568  -2.405  1.00  0.92           C  
ATOM   2206  CB  ALA A 283     -22.773  10.310  -0.016  1.00  0.92           C  
ATOM   2207  O   ALA A 283     -21.969  10.158  -3.254  1.00  0.92           O  
ATOM   2208  N   LYS A 284     -22.673   8.260  -2.256  1.00  0.94           N  
ATOM   2209  CA  LYS A 284     -21.958   7.402  -3.198  1.00  0.94           C  
ATOM   2210  C   LYS A 284     -22.448   7.626  -4.626  1.00  0.94           C  
ATOM   2211  CB  LYS A 284     -22.121   5.931  -2.813  1.00  0.94           C  
ATOM   2212  O   LYS A 284     -21.642   7.766  -5.549  1.00  0.94           O  
ATOM   2213  CG  LYS A 284     -21.359   4.968  -3.713  1.00  0.94           C  
ATOM   2214  CD  LYS A 284     -21.528   3.525  -3.257  1.00  0.94           C  
ATOM   2215  CE  LYS A 284     -20.825   2.555  -4.197  1.00  0.94           C  
ATOM   2216  NZ  LYS A 284     -20.933   1.144  -3.719  1.00  0.94           N  
ATOM   2217  N   SER A 285     -23.781   7.665  -4.798  1.00  0.94           N  
ATOM   2218  CA  SER A 285     -24.362   7.914  -6.113  1.00  0.94           C  
ATOM   2219  C   SER A 285     -23.887   9.246  -6.684  1.00  0.94           C  
ATOM   2220  CB  SER A 285     -25.889   7.899  -6.037  1.00  0.94           C  
ATOM   2221  O   SER A 285     -23.538   9.332  -7.863  1.00  0.94           O  
ATOM   2222  OG  SER A 285     -26.363   6.609  -5.689  1.00  0.94           O  
ATOM   2223  N   TRP A 286     -23.929  10.196  -5.835  1.00  0.95           N  
ATOM   2224  CA  TRP A 286     -23.474  11.525  -6.229  1.00  0.95           C  
ATOM   2225  C   TRP A 286     -22.020  11.489  -6.688  1.00  0.95           C  
ATOM   2226  CB  TRP A 286     -23.633  12.514  -5.071  1.00  0.95           C  
ATOM   2227  O   TRP A 286     -21.680  12.038  -7.739  1.00  0.95           O  
ATOM   2228  CG  TRP A 286     -23.178  13.906  -5.392  1.00  0.95           C  
ATOM   2229  CD1 TRP A 286     -23.923  14.908  -5.949  1.00  0.95           C  
ATOM   2230  CD2 TRP A 286     -21.871  14.448  -5.178  1.00  0.95           C  
ATOM   2231  CE2 TRP A 286     -21.895  15.787  -5.629  1.00  0.95           C  
ATOM   2232  CE3 TRP A 286     -20.682  13.932  -4.648  1.00  0.95           C  
ATOM   2233  NE1 TRP A 286     -23.157  16.042  -6.094  1.00  0.95           N  
ATOM   2234  CH2 TRP A 286     -19.622  16.086  -5.042  1.00  0.95           C  
ATOM   2235  CZ2 TRP A 286     -20.773  16.616  -5.566  1.00  0.95           C  
ATOM   2236  CZ3 TRP A 286     -19.566  14.759  -4.585  1.00  0.95           C  
ATOM   2237  N   CYS A 287     -21.145  10.851  -5.891  1.00  0.96           N  
ATOM   2238  CA  CYS A 287     -19.725  10.750  -6.207  1.00  0.96           C  
ATOM   2239  C   CYS A 287     -19.510  10.019  -7.527  1.00  0.96           C  
ATOM   2240  CB  CYS A 287     -18.977  10.028  -5.087  1.00  0.96           C  
ATOM   2241  O   CYS A 287     -18.660  10.412  -8.328  1.00  0.96           O  
ATOM   2242  SG  CYS A 287     -18.698  11.048  -3.622  1.00  0.96           S  
ATOM   2243  N   LEU A 288     -20.302   8.952  -7.785  1.00  0.96           N  
ATOM   2244  CA  LEU A 288     -20.194   8.177  -9.016  1.00  0.96           C  
ATOM   2245  C   LEU A 288     -20.478   9.049 -10.235  1.00  0.96           C  
ATOM   2246  CB  LEU A 288     -21.159   6.989  -8.988  1.00  0.96           C  
ATOM   2247  O   LEU A 288     -19.925   8.817 -11.312  1.00  0.96           O  
ATOM   2248  CG  LEU A 288     -20.847   5.885  -7.977  1.00  0.96           C  
ATOM   2249  CD1 LEU A 288     -21.905   4.789  -8.045  1.00  0.96           C  
ATOM   2250  CD2 LEU A 288     -19.457   5.310  -8.225  1.00  0.96           C  
ATOM   2251  N   ARG A 289     -21.293  10.152 -10.118  1.00  0.96           N  
ATOM   2252  CA  ARG A 289     -21.607  11.077 -11.202  1.00  0.96           C  
ATOM   2253  C   ARG A 289     -20.533  12.152 -11.334  1.00  0.96           C  
ATOM   2254  CB  ARG A 289     -22.974  11.727 -10.976  1.00  0.96           C  
ATOM   2255  O   ARG A 289     -20.182  12.554 -12.445  1.00  0.96           O  
ATOM   2256  CG  ARG A 289     -24.146  10.778 -11.168  1.00  0.96           C  
ATOM   2257  CD  ARG A 289     -25.470  11.525 -11.240  1.00  0.96           C  
ATOM   2258  NE  ARG A 289     -25.733  12.276 -10.016  1.00  0.96           N  
ATOM   2259  NH1 ARG A 289     -26.723  10.512  -8.900  1.00  0.96           N  
ATOM   2260  NH2 ARG A 289     -26.512  12.550  -7.873  1.00  0.96           N  
ATOM   2261  CZ  ARG A 289     -26.322  11.777  -8.932  1.00  0.96           C  
ATOM   2262  N   GLU A 290     -19.895  12.563 -10.184  1.00  0.96           N  
ATOM   2263  CA  GLU A 290     -18.998  13.714 -10.136  1.00  0.96           C  
ATOM   2264  C   GLU A 290     -17.568  13.315 -10.489  1.00  0.96           C  
ATOM   2265  CB  GLU A 290     -19.036  14.367  -8.752  1.00  0.96           C  
ATOM   2266  O   GLU A 290     -16.831  14.097 -11.092  1.00  0.96           O  
ATOM   2267  CG  GLU A 290     -20.335  15.102  -8.454  1.00  0.96           C  
ATOM   2268  CD  GLU A 290     -20.636  16.214  -9.446  1.00  0.96           C  
ATOM   2269  OE1 GLU A 290     -21.742  16.220 -10.034  1.00  0.96           O  
ATOM   2270  OE2 GLU A 290     -19.759  17.086  -9.638  1.00  0.96           O  
ATOM   2271  N   ILE A 291     -17.180  12.138 -10.148  1.00  0.97           N  
ATOM   2272  CA  ILE A 291     -15.792  11.706 -10.274  1.00  0.97           C  
ATOM   2273  C   ILE A 291     -15.388  11.692 -11.747  1.00  0.97           C  
ATOM   2274  CB  ILE A 291     -15.574  10.312  -9.645  1.00  0.97           C  
ATOM   2275  O   ILE A 291     -14.332  12.213 -12.113  1.00  0.97           O  
ATOM   2276  CG1 ILE A 291     -15.542  10.416  -8.116  1.00  0.97           C  
ATOM   2277  CG2 ILE A 291     -14.287   9.674 -10.178  1.00  0.97           C  
ATOM   2278  CD1 ILE A 291     -15.513   9.070  -7.405  1.00  0.97           C  
ATOM   2279  N   PRO A 292     -16.192  11.165 -12.609  1.00  0.96           N  
ATOM   2280  CA  PRO A 292     -15.802  11.184 -14.021  1.00  0.96           C  
ATOM   2281  C   PRO A 292     -15.507  12.592 -14.533  1.00  0.96           C  
ATOM   2282  CB  PRO A 292     -17.021  10.589 -14.731  1.00  0.96           C  
ATOM   2283  O   PRO A 292     -14.637  12.772 -15.388  1.00  0.96           O  
ATOM   2284  CG  PRO A 292     -17.628   9.658 -13.732  1.00  0.96           C  
ATOM   2285  CD  PRO A 292     -17.522  10.284 -12.371  1.00  0.96           C  
ATOM   2286  N   LYS A 293     -16.197  13.595 -14.031  1.00  0.96           N  
ATOM   2287  CA  LYS A 293     -16.021  14.980 -14.457  1.00  0.96           C  
ATOM   2288  C   LYS A 293     -14.635  15.499 -14.086  1.00  0.96           C  
ATOM   2289  CB  LYS A 293     -17.098  15.873 -13.838  1.00  0.96           C  
ATOM   2290  O   LYS A 293     -14.136  16.445 -14.698  1.00  0.96           O  
ATOM   2291  CG  LYS A 293     -18.519  15.487 -14.224  1.00  0.96           C  
ATOM   2292  CD  LYS A 293     -19.546  16.365 -13.521  1.00  0.96           C  
ATOM   2293  CE  LYS A 293     -20.969  15.937 -13.853  1.00  0.96           C  
ATOM   2294  NZ  LYS A 293     -21.979  16.724 -13.084  1.00  0.96           N  
ATOM   2295  N   LEU A 294     -14.023  14.889 -13.118  1.00  0.93           N  
ATOM   2296  CA  LEU A 294     -12.705  15.320 -12.662  1.00  0.93           C  
ATOM   2297  C   LEU A 294     -11.630  14.947 -13.677  1.00  0.93           C  
ATOM   2298  CB  LEU A 294     -12.378  14.697 -11.302  1.00  0.93           C  
ATOM   2299  O   LEU A 294     -10.546  15.534 -13.684  1.00  0.93           O  
ATOM   2300  CG  LEU A 294     -13.302  15.076 -10.144  1.00  0.93           C  
ATOM   2301  CD1 LEU A 294     -12.856  14.380  -8.862  1.00  0.93           C  
ATOM   2302  CD2 LEU A 294     -13.330  16.589  -9.954  1.00  0.93           C  
ATOM   2303  N   PHE A 295     -11.942  14.017 -14.504  1.00  0.92           N  
ATOM   2304  CA  PHE A 295     -10.919  13.483 -15.395  1.00  0.92           C  
ATOM   2305  C   PHE A 295     -11.220  13.844 -16.845  1.00  0.92           C  
ATOM   2306  CB  PHE A 295     -10.814  11.962 -15.244  1.00  0.92           C  
ATOM   2307  O   PHE A 295     -10.522  13.401 -17.759  1.00  0.92           O  
ATOM   2308  CG  PHE A 295     -10.400  11.515 -13.868  1.00  0.92           C  
ATOM   2309  CD1 PHE A 295      -9.067  11.560 -13.479  1.00  0.92           C  
ATOM   2310  CD2 PHE A 295     -11.345  11.050 -12.963  1.00  0.92           C  
ATOM   2311  CE1 PHE A 295      -8.680  11.148 -12.206  1.00  0.92           C  
ATOM   2312  CE2 PHE A 295     -10.966  10.636 -11.689  1.00  0.92           C  
ATOM   2313  CZ  PHE A 295      -9.634  10.685 -11.313  1.00  0.92           C  
ATOM   2314  N   ASN A 296     -12.400  14.650 -17.002  1.00  0.82           N  
ATOM   2315  CA  ASN A 296     -12.728  15.144 -18.336  1.00  0.82           C  
ATOM   2316  C   ASN A 296     -11.687  16.141 -18.837  1.00  0.82           C  
ATOM   2317  CB  ASN A 296     -14.120  15.780 -18.345  1.00  0.82           C  
ATOM   2318  O   ASN A 296     -11.273  17.037 -18.098  1.00  0.82           O  
ATOM   2319  CG  ASN A 296     -15.232  14.750 -18.356  1.00  0.82           C  
ATOM   2320  ND2 ASN A 296     -16.447  15.186 -18.042  1.00  0.82           N  
ATOM   2321  OD1 ASN A 296     -15.002  13.573 -18.643  1.00  0.82           O  
ATOM   2322  N   GLY A 297     -10.720  15.828 -19.691  1.00  0.71           N  
ATOM   2323  CA  GLY A 297      -9.673  16.638 -20.292  1.00  0.71           C  
ATOM   2324  C   GLY A 297      -8.297  16.008 -20.190  1.00  0.71           C  
ATOM   2325  O   GLY A 297      -7.316  16.561 -20.692  1.00  0.71           O  
ATOM   2326  N   LYS A 298      -8.247  14.828 -19.553  1.00  0.61           N  
ATOM   2327  CA  LYS A 298      -7.013  14.050 -19.494  1.00  0.61           C  
ATOM   2328  C   LYS A 298      -7.039  12.901 -20.499  1.00  0.61           C  
ATOM   2329  CB  LYS A 298      -6.789  13.506 -18.082  1.00  0.61           C  
ATOM   2330  O   LYS A 298      -8.112  12.443 -20.898  1.00  0.61           O  
ATOM   2331  CG  LYS A 298      -6.475  14.577 -17.049  1.00  0.61           C  
ATOM   2332  CD  LYS A 298      -6.061  13.965 -15.717  1.00  0.61           C  
ATOM   2333  CE  LYS A 298      -5.722  15.037 -14.689  1.00  0.61           C  
ATOM   2334  NZ  LYS A 298      -5.276  14.441 -13.394  1.00  0.61           N  
