# Supplementary material for: Escherichia coli transcription factors of unknown function: sequence features and possible evolutionary relationships
Source: PeerJ. 2022 Jul 20;10:e13772. doi: 10.7717/peerj.13772 (PMC9308461; doi:10.7717/peerj.13772)
Supplement: Supplemental Information 18 [file peerj-10-13772-s018.zip › Raw Data/PDB files/YheO_b3346_unrelaxed_model_1.pdb]

ATOM      1  N   MET A   1      25.678  11.612 -38.650  1.00  0.49           N  
ATOM      2  CA  MET A   1      25.933  11.557 -37.213  1.00  0.49           C  
ATOM      3  C   MET A   1      24.785  10.868 -36.483  1.00  0.49           C  
ATOM      4  CB  MET A   1      26.143  12.963 -36.649  1.00  0.49           C  
ATOM      5  O   MET A   1      24.250  11.406 -35.512  1.00  0.49           O  
ATOM      6  CG  MET A   1      27.598  13.402 -36.621  1.00  0.49           C  
ATOM      7  SD  MET A   1      27.878  14.838 -35.514  1.00  0.49           S  
ATOM      8  CE  MET A   1      29.682  14.989 -35.636  1.00  0.49           C  
ATOM      9  N   SER A   2      24.240   9.654 -36.961  1.00  0.49           N  
ATOM     10  CA  SER A   2      23.061   8.913 -36.522  1.00  0.49           C  
ATOM     11  C   SER A   2      23.394   7.447 -36.265  1.00  0.49           C  
ATOM     12  CB  SER A   2      21.945   9.017 -37.562  1.00  0.49           C  
ATOM     13  O   SER A   2      22.520   6.665 -35.885  1.00  0.49           O  
ATOM     14  OG  SER A   2      22.079   8.006 -38.547  1.00  0.49           O  
ATOM     15  N   ARG A   3      24.609   7.159 -35.703  1.00  0.44           N  
ATOM     16  CA  ARG A   3      24.982   5.772 -35.447  1.00  0.44           C  
ATOM     17  C   ARG A   3      25.520   5.602 -34.030  1.00  0.44           C  
ATOM     18  CB  ARG A   3      26.024   5.298 -36.463  1.00  0.44           C  
ATOM     19  O   ARG A   3      25.641   4.479 -33.537  1.00  0.44           O  
ATOM     20  CG  ARG A   3      25.561   4.132 -37.322  1.00  0.44           C  
ATOM     21  CD  ARG A   3      26.627   3.713 -38.325  1.00  0.44           C  
ATOM     22  NE  ARG A   3      26.173   2.607 -39.164  1.00  0.44           N  
ATOM     23  NH1 ARG A   3      28.158   2.401 -40.327  1.00  0.44           N  
ATOM     24  NH2 ARG A   3      26.397   1.012 -40.801  1.00  0.44           N  
ATOM     25  CZ  ARG A   3      26.910   2.009 -40.095  1.00  0.44           C  
ATOM     26  N   SER A   4      25.140   6.503 -32.979  1.00  0.49           N  
ATOM     27  CA  SER A   4      25.670   6.400 -31.624  1.00  0.49           C  
ATOM     28  C   SER A   4      24.547   6.333 -30.594  1.00  0.49           C  
ATOM     29  CB  SER A   4      26.587   7.584 -31.315  1.00  0.49           C  
ATOM     30  O   SER A   4      24.780   5.981 -29.436  1.00  0.49           O  
ATOM     31  OG  SER A   4      26.063   8.362 -30.252  1.00  0.49           O  
ATOM     32  N   LEU A   5      23.214   6.088 -30.925  1.00  0.46           N  
ATOM     33  CA  LEU A   5      22.176   6.014 -29.903  1.00  0.46           C  
ATOM     34  C   LEU A   5      21.641   4.592 -29.773  1.00  0.46           C  
ATOM     35  CB  LEU A   5      21.030   6.975 -30.233  1.00  0.46           C  
ATOM     36  O   LEU A   5      21.154   4.203 -28.709  1.00  0.46           O  
ATOM     37  CG  LEU A   5      21.288   8.457 -29.960  1.00  0.46           C  
ATOM     38  CD1 LEU A   5      20.350   9.322 -30.795  1.00  0.46           C  
ATOM     39  CD2 LEU A   5      21.125   8.764 -28.475  1.00  0.46           C  
ATOM     40  N   LEU A   6      22.171   3.637 -30.545  1.00  0.48           N  
ATOM     41  CA  LEU A   6      21.619   2.289 -30.460  1.00  0.48           C  
ATOM     42  C   LEU A   6      22.542   1.373 -29.663  1.00  0.48           C  
ATOM     43  CB  LEU A   6      21.394   1.713 -31.861  1.00  0.48           C  
ATOM     44  O   LEU A   6      22.080   0.431 -29.015  1.00  0.48           O  
ATOM     45  CG  LEU A   6      20.172   2.233 -32.619  1.00  0.48           C  
ATOM     46  CD1 LEU A   6      20.394   2.118 -34.124  1.00  0.48           C  
ATOM     47  CD2 LEU A   6      18.919   1.473 -32.199  1.00  0.48           C  
ATOM     48  N   THR A   7      23.737   1.823 -29.268  1.00  0.48           N  
ATOM     49  CA  THR A   7      24.680   0.967 -28.556  1.00  0.48           C  
ATOM     50  C   THR A   7      24.544   1.150 -27.048  1.00  0.48           C  
ATOM     51  CB  THR A   7      26.130   1.257 -28.984  1.00  0.48           C  
ATOM     52  O   THR A   7      24.757   0.209 -26.281  1.00  0.48           O  
ATOM     53  CG2 THR A   7      26.394   0.769 -30.404  1.00  0.48           C  
ATOM     54  OG1 THR A   7      26.366   2.669 -28.925  1.00  0.48           O  
ATOM     55  N   ASN A   8      23.745   2.130 -26.587  1.00  0.53           N  
ATOM     56  CA  ASN A   8      23.598   2.360 -25.154  1.00  0.53           C  
ATOM     57  C   ASN A   8      22.336   1.699 -24.607  1.00  0.53           C  
ATOM     58  CB  ASN A   8      23.586   3.860 -24.850  1.00  0.53           C  
ATOM     59  O   ASN A   8      22.292   1.306 -23.440  1.00  0.53           O  
ATOM     60  CG  ASN A   8      24.536   4.236 -23.730  1.00  0.53           C  
ATOM     61  ND2 ASN A   8      24.553   5.514 -23.371  1.00  0.53           N  
ATOM     62  OD1 ASN A   8      25.250   3.385 -23.193  1.00  0.53           O  
ATOM     63  N   GLU A   9      21.429   1.276 -25.382  1.00  0.51           N  
ATOM     64  CA  GLU A   9      20.170   0.686 -24.938  1.00  0.51           C  
ATOM     65  C   GLU A   9      20.322  -0.811 -24.683  1.00  0.51           C  
ATOM     66  CB  GLU A   9      19.066   0.935 -25.969  1.00  0.51           C  
ATOM     67  O   GLU A   9      19.727  -1.349 -23.747  1.00  0.51           O  
ATOM     68  CG  GLU A   9      18.402   2.298 -25.842  1.00  0.51           C  
ATOM     69  CD  GLU A   9      17.192   2.463 -26.748  1.00  0.51           C  
ATOM     70  OE1 GLU A   9      16.308   3.293 -26.435  1.00  0.51           O  
ATOM     71  OE2 GLU A   9      17.126   1.755 -27.777  1.00  0.51           O  
ATOM     72  N   THR A  10      21.381  -1.423 -25.350  1.00  0.51           N  
ATOM     73  CA  THR A  10      21.603  -2.861 -25.239  1.00  0.51           C  
ATOM     74  C   THR A  10      22.385  -3.191 -23.971  1.00  0.51           C  
ATOM     75  CB  THR A  10      22.355  -3.407 -26.466  1.00  0.51           C  
ATOM     76  O   THR A  10      22.151  -4.226 -23.343  1.00  0.51           O  
ATOM     77  CG2 THR A  10      21.500  -4.409 -27.235  1.00  0.51           C  
ATOM     78  OG1 THR A  10      22.694  -2.319 -27.335  1.00  0.51           O  
ATOM     79  N   SER A  11      23.025  -2.225 -23.317  1.00  0.58           N  
ATOM     80  CA  SER A  11      23.822  -2.427 -22.111  1.00  0.58           C  
ATOM     81  C   SER A  11      22.975  -2.259 -20.854  1.00  0.58           C  
ATOM     82  CB  SER A  11      24.999  -1.453 -22.077  1.00  0.58           C  
ATOM     83  O   SER A  11      23.175  -2.966 -19.864  1.00  0.58           O  
ATOM     84  OG  SER A  11      24.902  -0.585 -20.960  1.00  0.58           O  
ATOM     85  N   GLU A  12      21.857  -1.645 -21.028  1.00  0.57           N  
ATOM     86  CA  GLU A  12      21.035  -1.337 -19.862  1.00  0.57           C  
ATOM     87  C   GLU A  12      20.020  -2.445 -19.594  1.00  0.57           C  
ATOM     88  CB  GLU A  12      20.315   0.001 -20.049  1.00  0.57           C  
ATOM     89  O   GLU A  12      19.740  -2.772 -18.439  1.00  0.57           O  
ATOM     90  CG  GLU A  12      21.177   1.213 -19.726  1.00  0.57           C  
ATOM     91  CD  GLU A  12      20.414   2.527 -19.790  1.00  0.57           C  
ATOM     92  OE1 GLU A  12      20.960   3.568 -19.361  1.00  0.57           O  
ATOM     93  OE2 GLU A  12      19.259   2.514 -20.272  1.00  0.57           O  
ATOM     94  N   LEU A  13      19.654  -3.217 -20.579  1.00  0.60           N  
ATOM     95  CA  LEU A  13      18.703  -4.318 -20.478  1.00  0.60           C  
ATOM     96  C   LEU A  13      19.382  -5.575 -19.944  1.00  0.60           C  
ATOM     97  CB  LEU A  13      18.069  -4.606 -21.841  1.00  0.60           C  
ATOM     98  O   LEU A  13      18.727  -6.434 -19.349  1.00  0.60           O  
ATOM     99  CG  LEU A  13      16.984  -3.632 -22.303  1.00  0.60           C  
ATOM    100  CD1 LEU A  13      16.812  -3.710 -23.817  1.00  0.60           C  
ATOM    101  CD2 LEU A  13      15.666  -3.925 -21.594  1.00  0.60           C  
ATOM    102  N   ASP A  14      20.650  -5.588 -19.982  1.00  0.61           N  
ATOM    103  CA  ASP A  14      21.424  -6.776 -19.637  1.00  0.61           C  
ATOM    104  C   ASP A  14      21.522  -6.947 -18.122  1.00  0.61           C  
ATOM    105  CB  ASP A  14      22.824  -6.702 -20.250  1.00  0.61           C  
ATOM    106  O   ASP A  14      21.671  -8.066 -17.627  1.00  0.61           O  
ATOM    107  CG  ASP A  14      22.876  -7.225 -21.674  1.00  0.61           C  
ATOM    108  OD1 ASP A  14      21.885  -7.830 -22.139  1.00  0.61           O  
ATOM    109  OD2 ASP A  14      23.918  -7.034 -22.338  1.00  0.61           O  
ATOM    110  N   LEU A  15      21.014  -6.005 -17.404  1.00  0.64           N  
ATOM    111  CA  LEU A  15      21.150  -6.080 -15.954  1.00  0.64           C  
ATOM    112  C   LEU A  15      19.817  -6.427 -15.300  1.00  0.64           C  
ATOM    113  CB  LEU A  15      21.676  -4.755 -15.395  1.00  0.64           C  
ATOM    114  O   LEU A  15      19.771  -6.762 -14.114  1.00  0.64           O  
ATOM    115  CG  LEU A  15      23.133  -4.416 -15.712  1.00  0.64           C  
ATOM    116  CD1 LEU A  15      23.411  -2.945 -15.420  1.00  0.64           C  
ATOM    117  CD2 LEU A  15      24.076  -5.311 -14.914  1.00  0.64           C  
ATOM    118  N   LEU A  16      18.783  -6.466 -16.105  1.00  0.78           N  
ATOM    119  CA  LEU A  16      17.499  -6.854 -15.530  1.00  0.78           C  
ATOM    120  C   LEU A  16      17.297  -8.363 -15.619  1.00  0.78           C  
ATOM    121  CB  LEU A  16      16.353  -6.130 -16.242  1.00  0.78           C  
ATOM    122  O   LEU A  16      17.705  -8.991 -16.598  1.00  0.78           O  
ATOM    123  CG  LEU A  16      16.309  -4.610 -16.084  1.00  0.78           C  
ATOM    124  CD1 LEU A  16      15.216  -4.017 -16.967  1.00  0.78           C  
ATOM    125  CD2 LEU A  16      16.088  -4.230 -14.623  1.00  0.78           C  
ATOM    126  N   ASP A  17      17.111  -8.948 -14.474  1.00  0.84           N  
ATOM    127  CA  ASP A  17      16.766 -10.366 -14.436  1.00  0.84           C  
ATOM    128  C   ASP A  17      15.694 -10.698 -15.472  1.00  0.84           C  
ATOM    129  CB  ASP A  17      16.287 -10.764 -13.038  1.00  0.84           C  
ATOM    130  O   ASP A  17      14.551 -10.254 -15.354  1.00  0.84           O  
ATOM    131  CG  ASP A  17      16.100 -12.263 -12.880  1.00  0.84           C  
ATOM    132  OD1 ASP A  17      16.139 -12.992 -13.894  1.00  0.84           O  
ATOM    133  OD2 ASP A  17      15.911 -12.717 -11.731  1.00  0.84           O  
ATOM    134  N   GLN A  18      16.076 -11.486 -16.507  1.00  0.84           N  
ATOM    135  CA  GLN A  18      15.231 -11.764 -17.663  1.00  0.84           C  
ATOM    136  C   GLN A  18      14.500 -13.094 -17.503  1.00  0.84           C  
ATOM    137  CB  GLN A  18      16.062 -11.773 -18.947  1.00  0.84           C  
ATOM    138  O   GLN A  18      13.927 -13.613 -18.464  1.00  0.84           O  
ATOM    139  CG  GLN A  18      16.684 -10.425 -19.287  1.00  0.84           C  
ATOM    140  CD  GLN A  18      17.213 -10.364 -20.708  1.00  0.84           C  
ATOM    141  NE2 GLN A  18      17.696  -9.194 -21.111  1.00  0.84           N  
ATOM    142  OE1 GLN A  18      17.188 -11.361 -21.437  1.00  0.84           O  
ATOM    143  N   ARG A  19      14.611 -13.601 -16.324  1.00  0.91           N  
ATOM    144  CA  ARG A  19      13.862 -14.830 -16.081  1.00  0.91           C  
ATOM    145  C   ARG A  19      12.368 -14.613 -16.295  1.00  0.91           C  
ATOM    146  CB  ARG A  19      14.119 -15.344 -14.663  1.00  0.91           C  
ATOM    147  O   ARG A  19      11.830 -13.565 -15.932  1.00  0.91           O  
ATOM    148  CG  ARG A  19      15.544 -15.819 -14.428  1.00  0.91           C  
ATOM    149  CD  ARG A  19      15.747 -16.313 -13.003  1.00  0.91           C  
ATOM    150  NE  ARG A  19      15.496 -15.257 -12.026  1.00  0.91           N  
ATOM    151  NH1 ARG A  19      15.616 -16.647 -10.185  1.00  0.91           N  
ATOM    152  NH2 ARG A  19      15.205 -14.409  -9.911  1.00  0.91           N  
ATOM    153  CZ  ARG A  19      15.440 -15.440 -10.709  1.00  0.91           C  
ATOM    154  N   PRO A  20      11.719 -15.618 -16.996  1.00  0.94           N  
ATOM    155  CA  PRO A  20      10.274 -15.484 -17.194  1.00  0.94           C  
ATOM    156  C   PRO A  20       9.500 -15.439 -15.879  1.00  0.94           C  
ATOM    157  CB  PRO A  20       9.911 -16.735 -17.998  1.00  0.94           C  
ATOM    158  O   PRO A  20       9.924 -16.039 -14.888  1.00  0.94           O  
ATOM    159  CG  PRO A  20      11.210 -17.223 -18.554  1.00  0.94           C  
ATOM    160  CD  PRO A  20      12.323 -16.708 -17.687  1.00  0.94           C  
ATOM    161  N   PHE A  21       8.481 -14.598 -15.889  1.00  0.97           N  
ATOM    162  CA  PHE A  21       7.618 -14.529 -14.716  1.00  0.97           C  
ATOM    163  C   PHE A  21       6.907 -15.858 -14.488  1.00  0.97           C  
ATOM    164  CB  PHE A  21       6.590 -13.403 -14.869  1.00  0.97           C  
ATOM    165  O   PHE A  21       6.521 -16.534 -15.444  1.00  0.97           O  
ATOM    166  CG  PHE A  21       7.161 -12.027 -14.657  1.00  0.97           C  
ATOM    167  CD1 PHE A  21       8.534 -11.834 -14.578  1.00  0.97           C  
ATOM    168  CD2 PHE A  21       6.323 -10.926 -14.538  1.00  0.97           C  
ATOM    169  CE1 PHE A  21       9.065 -10.561 -14.382  1.00  0.97           C  
ATOM    170  CE2 PHE A  21       6.846  -9.651 -14.342  1.00  0.97           C  
ATOM    171  CZ  PHE A  21       8.218  -9.471 -14.263  1.00  0.97           C  
ATOM    172  N   ASP A  22       6.766 -16.364 -13.263  1.00  0.97           N  
ATOM    173  CA  ASP A  22       5.896 -17.491 -12.939  1.00  0.97           C  
ATOM    174  C   ASP A  22       4.506 -17.010 -12.530  1.00  0.97           C  
ATOM    175  CB  ASP A  22       6.509 -18.339 -11.822  1.00  0.97           C  
ATOM    176  O   ASP A  22       4.210 -15.816 -12.602  1.00  0.97           O  
ATOM    177  CG  ASP A  22       6.691 -17.570 -10.525  1.00  0.97           C  
ATOM    178  OD1 ASP A  22       6.074 -16.495 -10.362  1.00  0.97           O  
ATOM    179  OD2 ASP A  22       7.460 -18.041  -9.660  1.00  0.97           O  
ATOM    180  N   GLN A  23       3.572 -17.888 -12.250  1.00  0.98           N  
ATOM    181  CA  GLN A  23       2.179 -17.585 -11.937  1.00  0.98           C  
ATOM    182  C   GLN A  23       2.073 -16.700 -10.699  1.00  0.98           C  
ATOM    183  CB  GLN A  23       1.382 -18.874 -11.730  1.00  0.98           C  
ATOM    184  O   GLN A  23       1.225 -15.807 -10.638  1.00  0.98           O  
ATOM    185  CG  GLN A  23      -0.120 -18.656 -11.611  1.00  0.98           C  
ATOM    186  CD  GLN A  23      -0.714 -17.977 -12.831  1.00  0.98           C  
ATOM    187  NE2 GLN A  23      -1.507 -16.936 -12.603  1.00  0.98           N  
ATOM    188  OE1 GLN A  23      -0.461 -18.385 -13.969  1.00  0.98           O  
ATOM    189  N   THR A  24       2.873 -16.917  -9.756  1.00  0.98           N  
ATOM    190  CA  THR A  24       2.862 -16.129  -8.528  1.00  0.98           C  
ATOM    191  C   THR A  24       3.173 -14.664  -8.823  1.00  0.98           C  
ATOM    192  CB  THR A  24       3.875 -16.675  -7.505  1.00  0.98           C  
ATOM    193  O   THR A  24       2.558 -13.765  -8.246  1.00  0.98           O  
ATOM    194  CG2 THR A  24       3.814 -15.891  -6.198  1.00  0.98           C  
ATOM    195  OG1 THR A  24       3.579 -18.052  -7.237  1.00  0.98           O  
ATOM    196  N   ASP A  25       4.167 -14.366  -9.684  1.00  0.98           N  
ATOM    197  CA  ASP A  25       4.486 -13.008 -10.112  1.00  0.98           C  
ATOM    198  C   ASP A  25       3.258 -12.315 -10.700  1.00  0.98           C  
ATOM    199  CB  ASP A  25       5.623 -13.021 -11.136  1.00  0.98           C  
ATOM    200  O   ASP A  25       2.948 -11.177 -10.338  1.00  0.98           O  
ATOM    201  CG  ASP A  25       6.939 -13.505 -10.554  1.00  0.98           C  
ATOM    202  OD1 ASP A  25       7.155 -13.361  -9.332  1.00  0.98           O  
ATOM    203  OD2 ASP A  25       7.769 -14.032 -11.326  1.00  0.98           O  
ATOM    204  N   PHE A  26       2.536 -13.044 -11.510  1.00  0.98           N  
ATOM    205  CA  PHE A  26       1.345 -12.488 -12.143  1.00  0.98           C  
ATOM    206  C   PHE A  26       0.251 -12.238 -11.113  1.00  0.98           C  
ATOM    207  CB  PHE A  26       0.830 -13.427 -13.239  1.00  0.98           C  
ATOM    208  O   PHE A  26      -0.455 -11.230 -11.183  1.00  0.98           O  
ATOM    209  CG  PHE A  26       1.696 -13.457 -14.469  1.00  0.98           C  
ATOM    210  CD1 PHE A  26       1.804 -12.340 -15.288  1.00  0.98           C  
ATOM    211  CD2 PHE A  26       2.403 -14.604 -14.807  1.00  0.98           C  
ATOM    212  CE1 PHE A  26       2.605 -12.365 -16.427  1.00  0.98           C  
ATOM    213  CE2 PHE A  26       3.206 -14.637 -15.944  1.00  0.98           C  
ATOM    214  CZ  PHE A  26       3.304 -13.516 -16.753  1.00  0.98           C  
ATOM    215  N   ASP A  27       0.085 -13.118 -10.158  1.00  0.98           N  
ATOM    216  CA  ASP A  27      -0.910 -12.957  -9.102  1.00  0.98           C  
ATOM    217  C   ASP A  27      -0.634 -11.704  -8.274  1.00  0.98           C  
ATOM    218  CB  ASP A  27      -0.936 -14.191  -8.197  1.00  0.98           C  
ATOM    219  O   ASP A  27      -1.562 -10.980  -7.906  1.00  0.98           O  
ATOM    220  CG  ASP A  27      -1.534 -15.411  -8.875  1.00  0.98           C  
ATOM    221  OD1 ASP A  27      -2.233 -15.258  -9.900  1.00  0.98           O  
ATOM    222  OD2 ASP A  27      -1.307 -16.535  -8.378  1.00  0.98           O  
ATOM    223  N   ILE A  28       0.636 -11.491  -7.990  1.00  0.98           N  
ATOM    224  CA  ILE A  28       1.024 -10.307  -7.232  1.00  0.98           C  
ATOM    225  C   ILE A  28       0.629  -9.049  -8.002  1.00  0.98           C  
ATOM    226  CB  ILE A  28       2.540 -10.298  -6.933  1.00  0.98           C  
ATOM    227  O   ILE A  28      -0.009  -8.149  -7.449  1.00  0.98           O  
ATOM    228  CG1 ILE A  28       2.894 -11.410  -5.940  1.00  0.98           C  
ATOM    229  CG2 ILE A  28       2.978  -8.930  -6.402  1.00  0.98           C  
ATOM    230  CD1 ILE A  28       4.391 -11.635  -5.770  1.00  0.98           C  
ATOM    231  N   LEU A  29       0.993  -8.945  -9.258  1.00  0.99           N  
ATOM    232  CA  LEU A  29       0.682  -7.778 -10.077  1.00  0.99           C  
ATOM    233  C   LEU A  29      -0.825  -7.581 -10.192  1.00  0.99           C  
ATOM    234  CB  LEU A  29       1.298  -7.922 -11.472  1.00  0.99           C  
ATOM    235  O   LEU A  29      -1.315  -6.451 -10.121  1.00  0.99           O  
ATOM    236  CG  LEU A  29       2.822  -7.834 -11.552  1.00  0.99           C  
ATOM    237  CD1 LEU A  29       3.297  -8.145 -12.968  1.00  0.99           C  
ATOM    238  CD2 LEU A  29       3.303  -6.455 -11.113  1.00  0.99           C  
ATOM    239  N   LYS A  30      -1.537  -8.677 -10.395  1.00  0.98           N  
ATOM    240  CA  LYS A  30      -2.994  -8.626 -10.470  1.00  0.98           C  
ATOM    241  C   LYS A  30      -3.590  -8.021  -9.202  1.00  0.98           C  
ATOM    242  CB  LYS A  30      -3.569 -10.024 -10.705  1.00  0.98           C  
ATOM    243  O   LYS A  30      -4.574  -7.281  -9.264  1.00  0.98           O  
ATOM    244  CG  LYS A  30      -5.071 -10.042 -10.948  1.00  0.98           C  
ATOM    245  CD  LYS A  30      -5.560 -11.437 -11.316  1.00  0.98           C  
ATOM    246  CE  LYS A  30      -7.059 -11.453 -11.583  1.00  0.98           C  
ATOM    247  NZ  LYS A  30      -7.538 -12.812 -11.976  1.00  0.98           N  
ATOM    248  N   SER A  31      -3.034  -8.312  -8.031  1.00  0.98           N  
ATOM    249  CA  SER A  31      -3.510  -7.806  -6.748  1.00  0.98           C  
ATOM    250  C   SER A  31      -3.368  -6.290  -6.663  1.00  0.98           C  
ATOM    251  CB  SER A  31      -2.749  -8.463  -5.596  1.00  0.98           C  
ATOM    252  O   SER A  31      -4.033  -5.643  -5.853  1.00  0.98           O  
ATOM    253  OG  SER A  31      -1.432  -7.947  -5.504  1.00  0.98           O  
ATOM    254  N   TYR A  32      -2.578  -5.657  -7.521  1.00  0.98           N  
ATOM    255  CA  TYR A  32      -2.343  -4.217  -7.497  1.00  0.98           C  
ATOM    256  C   TYR A  32      -3.341  -3.487  -8.388  1.00  0.98           C  
ATOM    257  CB  TYR A  32      -0.913  -3.899  -7.944  1.00  0.98           C  
ATOM    258  O   TYR A  32      -3.435  -2.258  -8.348  1.00  0.98           O  
ATOM    259  CG  TYR A  32       0.092  -3.912  -6.818  1.00  0.98           C  
ATOM    260  CD1 TYR A  32       0.555  -2.723  -6.258  1.00  0.98           C  
ATOM    261  CD2 TYR A  32       0.582  -5.111  -6.313  1.00  0.98           C  
ATOM    262  CE1 TYR A  32       1.482  -2.730  -5.221  1.00  0.98           C  
ATOM    263  CE2 TYR A  32       1.509  -5.130  -5.277  1.00  0.98           C  
ATOM    264  OH  TYR A  32       2.871  -3.949  -3.712  1.00  0.98           O  
ATOM    265  CZ  TYR A  32       1.953  -3.936  -4.738  1.00  0.98           C  
ATOM    266  N   GLU A  33      -3.999  -4.209  -9.219  1.00  0.98           N  
ATOM    267  CA  GLU A  33      -4.989  -3.572 -10.082  1.00  0.98           C  
ATOM    268  C   GLU A  33      -6.015  -2.793  -9.264  1.00  0.98           C  
ATOM    269  CB  GLU A  33      -5.693  -4.614 -10.954  1.00  0.98           C  
ATOM    270  O   GLU A  33      -6.364  -1.662  -9.610  1.00  0.98           O  
ATOM    271  CG  GLU A  33      -4.817  -5.182 -12.062  1.00  0.98           C  
ATOM    272  CD  GLU A  33      -5.549  -6.167 -12.960  1.00  0.98           C  
ATOM    273  OE1 GLU A  33      -4.934  -6.686 -13.919  1.00  0.98           O  
ATOM    274  OE2 GLU A  33      -6.747  -6.420 -12.704  1.00  0.98           O  
ATOM    275  N   ALA A  34      -6.504  -3.410  -8.080  1.00  0.98           N  
ATOM    276  CA  ALA A  34      -7.459  -2.733  -7.207  1.00  0.98           C  
ATOM    277  C   ALA A  34      -6.838  -1.490  -6.575  1.00  0.98           C  
ATOM    278  CB  ALA A  34      -7.957  -3.684  -6.122  1.00  0.98           C  
ATOM    279  O   ALA A  34      -7.525  -0.490  -6.352  1.00  0.98           O  
ATOM    280  N   VAL A  35      -5.572  -1.567  -6.366  1.00  0.98           N  
ATOM    281  CA  VAL A  35      -4.850  -0.427  -5.813  1.00  0.98           C  
ATOM    282  C   VAL A  35      -4.875   0.732  -6.807  1.00  0.98           C  
ATOM    283  CB  VAL A  35      -3.391  -0.795  -5.462  1.00  0.98           C  
ATOM    284  O   VAL A  35      -5.161   1.872  -6.434  1.00  0.98           O  
ATOM    285  CG1 VAL A  35      -2.622   0.436  -4.986  1.00  0.98           C  
ATOM    286  CG2 VAL A  35      -3.360  -1.892  -4.399  1.00  0.98           C  
ATOM    287  N   VAL A  36      -4.614   0.396  -8.055  1.00  0.98           N  
ATOM    288  CA  VAL A  36      -4.641   1.413  -9.101  1.00  0.98           C  
ATOM    289  C   VAL A  36      -6.011   2.087  -9.130  1.00  0.98           C  
ATOM    290  CB  VAL A  36      -4.313   0.811 -10.486  1.00  0.98           C  
ATOM    291  O   VAL A  36      -6.106   3.316  -9.087  1.00  0.98           O  
ATOM    292  CG1 VAL A  36      -4.570   1.833 -11.593  1.00  0.98           C  
ATOM    293  CG2 VAL A  36      -2.866   0.326 -10.527  1.00  0.98           C  
ATOM    294  N   ASP A  37      -7.047   1.300  -9.106  1.00  0.97           N  
ATOM    295  CA  ASP A  37      -8.408   1.823  -9.190  1.00  0.97           C  
ATOM    296  C   ASP A  37      -8.785   2.578  -7.918  1.00  0.97           C  
ATOM    297  CB  ASP A  37      -9.403   0.689  -9.444  1.00  0.97           C  
ATOM    298  O   ASP A  37      -9.368   3.662  -7.983  1.00  0.97           O  
ATOM    299  CG  ASP A  37      -9.247   0.059 -10.816  1.00  0.97           C  
ATOM    300  OD1 ASP A  37      -8.758   0.735 -11.746  1.00  0.97           O  
ATOM    301  OD2 ASP A  37      -9.618  -1.125 -10.970  1.00  0.97           O  
ATOM    302  N   GLY A  38      -8.435   2.037  -6.769  1.00  0.97           N  
ATOM    303  CA  GLY A  38      -8.744   2.649  -5.487  1.00  0.97           C  
ATOM    304  C   GLY A  38      -8.085   4.001  -5.297  1.00  0.97           C  
ATOM    305  O   GLY A  38      -8.735   4.961  -4.878  1.00  0.97           O  
ATOM    306  N   LEU A  39      -6.802   4.070  -5.660  1.00  0.97           N  
ATOM    307  CA  LEU A  39      -6.069   5.323  -5.519  1.00  0.97           C  
ATOM    308  C   LEU A  39      -6.630   6.389  -6.455  1.00  0.97           C  
ATOM    309  CB  LEU A  39      -4.581   5.109  -5.804  1.00  0.97           C  
ATOM    310  O   LEU A  39      -6.774   7.550  -6.066  1.00  0.97           O  
ATOM    311  CG  LEU A  39      -3.782   4.376  -4.725  1.00  0.97           C  
ATOM    312  CD1 LEU A  39      -2.348   4.149  -5.189  1.00  0.97           C  
ATOM    313  CD2 LEU A  39      -3.809   5.157  -3.416  1.00  0.97           C  
ATOM    314  N   ALA A  40      -6.900   5.982  -7.620  1.00  0.95           N  
ATOM    315  CA  ALA A  40      -7.462   6.929  -8.579  1.00  0.95           C  
ATOM    316  C   ALA A  40      -8.799   7.478  -8.089  1.00  0.95           C  
ATOM    317  CB  ALA A  40      -7.632   6.267  -9.944  1.00  0.95           C  
ATOM    318  O   ALA A  40      -9.068   8.675  -8.210  1.00  0.95           O  
ATOM    319  N   MET A  41      -9.636   6.597  -7.469  1.00  0.94           N  
ATOM    320  CA  MET A  41     -10.936   6.996  -6.937  1.00  0.94           C  
ATOM    321  C   MET A  41     -10.773   7.976  -5.780  1.00  0.94           C  
ATOM    322  CB  MET A  41     -11.728   5.771  -6.476  1.00  0.94           C  
ATOM    323  O   MET A  41     -11.555   8.919  -5.645  1.00  0.94           O  
ATOM    324  CG  MET A  41     -13.158   6.084  -6.066  1.00  0.94           C  
ATOM    325  SD  MET A  41     -14.153   4.570  -5.775  1.00  0.94           S  
ATOM    326  CE  MET A  41     -13.196   3.811  -4.433  1.00  0.94           C  
ATOM    327  N   LEU A  42      -9.805   7.697  -4.993  1.00  0.93           N  
ATOM    328  CA  LEU A  42      -9.546   8.518  -3.816  1.00  0.93           C  
ATOM    329  C   LEU A  42      -9.010   9.888  -4.215  1.00  0.93           C  
ATOM    330  CB  LEU A  42      -8.551   7.820  -2.884  1.00  0.93           C  
ATOM    331  O   LEU A  42      -9.516  10.915  -3.757  1.00  0.93           O  
ATOM    332  CG  LEU A  42      -8.146   8.589  -1.626  1.00  0.93           C  
ATOM    333  CD1 LEU A  42      -9.349   8.774  -0.707  1.00  0.93           C  
ATOM    334  CD2 LEU A  42      -7.017   7.868  -0.898  1.00  0.93           C  
ATOM    335  N   ILE A  43      -8.015   9.942  -5.034  1.00  0.93           N  
ATOM    336  CA  ILE A  43      -7.306  11.172  -5.372  1.00  0.93           C  
ATOM    337  C   ILE A  43      -8.125  11.980  -6.376  1.00  0.93           C  
ATOM    338  CB  ILE A  43      -5.900  10.875  -5.941  1.00  0.93           C  
ATOM    339  O   ILE A  43      -8.260  13.198  -6.238  1.00  0.93           O  
ATOM    340  CG1 ILE A  43      -5.037  10.167  -4.891  1.00  0.93           C  
ATOM    341  CG2 ILE A  43      -5.230  12.165  -6.423  1.00  0.93           C  
ATOM    342  CD1 ILE A  43      -3.703   9.663  -5.424  1.00  0.93           C  
ATOM    343  N   GLY A  44      -8.670  11.264  -7.325  1.00  0.93           N  
ATOM    344  CA  GLY A  44      -9.489  11.942  -8.317  1.00  0.93           C  
ATOM    345  C   GLY A  44      -8.894  11.901  -9.712  1.00  0.93           C  
ATOM    346  O   GLY A  44      -7.884  11.232  -9.942  1.00  0.93           O  
ATOM    347  N   SER A  45      -9.473  12.494 -10.662  1.00  0.94           N  
ATOM    348  CA  SER A  45      -9.176  12.404 -12.088  1.00  0.94           C  
ATOM    349  C   SER A  45      -7.892  13.152 -12.433  1.00  0.94           C  
ATOM    350  CB  SER A  45     -10.337  12.960 -12.914  1.00  0.94           C  
ATOM    351  O   SER A  45      -7.404  13.069 -13.562  1.00  0.94           O  
ATOM    352  OG  SER A  45     -10.591  14.313 -12.578  1.00  0.94           O  
ATOM    353  N   HIS A  46      -7.263  13.806 -11.511  1.00  0.94           N  
ATOM    354  CA  HIS A  46      -6.085  14.626 -11.768  1.00  0.94           C  
ATOM    355  C   HIS A  46      -4.802  13.844 -11.510  1.00  0.94           C  
ATOM    356  CB  HIS A  46      -6.113  15.889 -10.905  1.00  0.94           C  
ATOM    357  O   HIS A  46      -3.705  14.402 -11.578  1.00  0.94           O  
ATOM    358  CG  HIS A  46      -7.383  16.669 -11.024  1.00  0.94           C  
ATOM    359  CD2 HIS A  46      -8.353  16.933 -10.117  1.00  0.94           C  
ATOM    360  ND1 HIS A  46      -7.773  17.282 -12.196  1.00  0.94           N  
ATOM    361  CE1 HIS A  46      -8.931  17.891 -12.003  1.00  0.94           C  
ATOM    362  NE2 HIS A  46      -9.304  17.695 -10.750  1.00  0.94           N  
ATOM    363  N   CYS A  47      -4.978  12.645 -11.107  1.00  0.95           N  
ATOM    364  CA  CYS A  47      -3.852  11.760 -10.828  1.00  0.95           C  
ATOM    365  C   CYS A  47      -3.889  10.530 -11.726  1.00  0.95           C  
ATOM    366  CB  CYS A  47      -3.857  11.333  -9.361  1.00  0.95           C  
ATOM    367  O   CYS A  47      -4.876   9.792 -11.735  1.00  0.95           O  
ATOM    368  SG  CYS A  47      -2.437  10.319  -8.893  1.00  0.95           S  
ATOM    369  N   GLU A  48      -2.799  10.389 -12.515  1.00  0.96           N  
ATOM    370  CA  GLU A  48      -2.653   9.208 -13.361  1.00  0.96           C  
ATOM    371  C   GLU A  48      -1.871   8.110 -12.646  1.00  0.96           C  
ATOM    372  CB  GLU A  48      -1.965   9.572 -14.679  1.00  0.96           C  
ATOM    373  O   GLU A  48      -0.805   8.367 -12.082  1.00  0.96           O  
ATOM    374  CG  GLU A  48      -1.808   8.398 -15.635  1.00  0.96           C  
ATOM    375  CD  GLU A  48      -1.085   8.765 -16.921  1.00  0.96           C  
ATOM    376  OE1 GLU A  48       0.098   8.387 -17.081  1.00  0.96           O  
ATOM    377  OE2 GLU A  48      -1.706   9.435 -17.775  1.00  0.96           O  
ATOM    378  N   ILE A  49      -2.442   6.923 -12.630  1.00  0.98           N  
ATOM    379  CA  ILE A  49      -1.769   5.793 -11.998  1.00  0.98           C  
ATOM    380  C   ILE A  49      -1.539   4.688 -13.026  1.00  0.98           C  
ATOM    381  CB  ILE A  49      -2.580   5.250 -10.800  1.00  0.98           C  
ATOM    382  O   ILE A  49      -2.477   4.250 -13.696  1.00  0.98           O  
ATOM    383  CG1 ILE A  49      -2.911   6.383  -9.822  1.00  0.98           C  
ATOM    384  CG2 ILE A  49      -1.816   4.125 -10.097  1.00  0.98           C  
ATOM    385  CD1 ILE A  49      -3.817   5.964  -8.672  1.00  0.98           C  
ATOM    386  N   VAL A  50      -0.311   4.263 -13.140  1.00  0.98           N  
ATOM    387  CA  VAL A  50       0.012   3.269 -14.158  1.00  0.98           C  
ATOM    388  C   VAL A  50       0.715   2.077 -13.511  1.00  0.98           C  
ATOM    389  CB  VAL A  50       0.895   3.866 -15.276  1.00  0.98           C  
ATOM    390  O   VAL A  50       1.709   2.245 -12.801  1.00  0.98           O  
ATOM    391  CG1 VAL A  50       1.089   2.858 -16.407  1.00  0.98           C  
ATOM    392  CG2 VAL A  50       0.279   5.159 -15.808  1.00  0.98           C  
ATOM    393  N   LEU A  51       0.201   0.960 -13.740  1.00  0.99           N  
ATOM    394  CA  LEU A  51       0.837  -0.288 -13.333  1.00  0.99           C  
ATOM    395  C   LEU A  51       1.562  -0.937 -14.507  1.00  0.99           C  
ATOM    396  CB  LEU A  51      -0.201  -1.257 -12.760  1.00  0.99           C  
ATOM    397  O   LEU A  51       0.954  -1.204 -15.546  1.00  0.99           O  
ATOM    398  CG  LEU A  51       0.318  -2.629 -12.328  1.00  0.99           C  
ATOM    399  CD1 LEU A  51       1.326  -2.481 -11.194  1.00  0.99           C  
ATOM    400  CD2 LEU A  51      -0.838  -3.531 -11.908  1.00  0.99           C  
ATOM    401  N   HIS A  52       2.888  -1.165 -14.275  1.00  0.98           N  
ATOM    402  CA  HIS A  52       3.698  -1.784 -15.317  1.00  0.98           C  
ATOM    403  C   HIS A  52       4.075  -3.215 -14.945  1.00  0.98           C  
ATOM    404  CB  HIS A  52       4.961  -0.960 -15.576  1.00  0.98           C  
ATOM    405  O   HIS A  52       4.450  -3.485 -13.802  1.00  0.98           O  
ATOM    406  CG  HIS A  52       4.693   0.358 -16.229  1.00  0.98           C  
ATOM    407  CD2 HIS A  52       4.508   1.591 -15.702  1.00  0.98           C  
ATOM    408  ND1 HIS A  52       4.584   0.503 -17.596  1.00  0.98           N  
ATOM    409  CE1 HIS A  52       4.345   1.772 -17.880  1.00  0.98           C  
ATOM    410  NE2 HIS A  52       4.294   2.454 -16.749  1.00  0.98           N  
ATOM    411  N   SER A  53       3.985  -4.080 -15.886  1.00  0.98           N  
ATOM    412  CA  SER A  53       4.656  -5.373 -15.813  1.00  0.98           C  
ATOM    413  C   SER A  53       6.015  -5.331 -16.505  1.00  0.98           C  
ATOM    414  CB  SER A  53       3.788  -6.464 -16.443  1.00  0.98           C  
ATOM    415  O   SER A  53       6.136  -4.811 -17.616  1.00  0.98           O  
ATOM    416  OG  SER A  53       4.500  -7.687 -16.526  1.00  0.98           O  
ATOM    417  N   LEU A  54       7.009  -5.918 -15.832  1.00  0.96           N  
ATOM    418  CA  LEU A  54       8.344  -5.851 -16.418  1.00  0.96           C  
ATOM    419  C   LEU A  54       8.627  -7.086 -17.266  1.00  0.96           C  
ATOM    420  CB  LEU A  54       9.404  -5.716 -15.322  1.00  0.96           C  
ATOM    421  O   LEU A  54       9.767  -7.311 -17.681  1.00  0.96           O  
ATOM    422  CG  LEU A  54       9.341  -4.447 -14.471  1.00  0.96           C  
ATOM    423  CD1 LEU A  54      10.489  -4.423 -13.468  1.00  0.96           C  
ATOM    424  CD2 LEU A  54       9.373  -3.206 -15.357  1.00  0.96           C  
ATOM    425  N   GLN A  55       7.610  -7.893 -17.457  1.00  0.95           N  
ATOM    426  CA  GLN A  55       7.753  -9.081 -18.292  1.00  0.95           C  
ATOM    427  C   GLN A  55       8.068  -8.704 -19.737  1.00  0.95           C  
ATOM    428  CB  GLN A  55       6.484  -9.933 -18.237  1.00  0.95           C  
ATOM    429  O   GLN A  55       8.888  -9.353 -20.389  1.00  0.95           O  
ATOM    430  CG  GLN A  55       6.521 -11.151 -19.150  1.00  0.95           C  
ATOM    431  CD  GLN A  55       7.527 -12.193 -18.698  1.00  0.95           C  
ATOM    432  NE2 GLN A  55       8.122 -12.897 -19.655  1.00  0.95           N  
ATOM    433  OE1 GLN A  55       7.767 -12.364 -17.499  1.00  0.95           O  
ATOM    434  N   ASP A  56       7.382  -7.704 -20.268  1.00  0.95           N  
ATOM    435  CA  ASP A  56       7.567  -7.162 -21.611  1.00  0.95           C  
ATOM    436  C   ASP A  56       7.604  -5.635 -21.585  1.00  0.95           C  
ATOM    437  CB  ASP A  56       6.455  -7.645 -22.543  1.00  0.95           C  
ATOM    438  O   ASP A  56       6.560  -4.985 -21.506  1.00  0.95           O  
ATOM    439  CG  ASP A  56       6.671  -7.232 -23.989  1.00  0.95           C  
ATOM    440  OD1 ASP A  56       7.629  -6.479 -24.271  1.00  0.95           O  
ATOM    441  OD2 ASP A  56       5.876  -7.660 -24.852  1.00  0.95           O  
ATOM    442  N   LEU A  57       8.837  -5.046 -21.709  1.00  0.94           N  
ATOM    443  CA  LEU A  57       9.044  -3.616 -21.508  1.00  0.94           C  
ATOM    444  C   LEU A  57       8.399  -2.811 -22.631  1.00  0.94           C  
ATOM    445  CB  LEU A  57      10.539  -3.296 -21.429  1.00  0.94           C  
ATOM    446  O   LEU A  57       8.088  -1.631 -22.455  1.00  0.94           O  
ATOM    447  CG  LEU A  57      11.312  -3.948 -20.282  1.00  0.94           C  
ATOM    448  CD1 LEU A  57      12.765  -3.487 -20.292  1.00  0.94           C  
ATOM    449  CD2 LEU A  57      10.653  -3.629 -18.944  1.00  0.94           C  
ATOM    450  N   LYS A  58       8.130  -3.434 -23.767  1.00  0.95           N  
ATOM    451  CA  LYS A  58       7.519  -2.761 -24.910  1.00  0.95           C  
ATOM    452  C   LYS A  58       6.007  -2.647 -24.737  1.00  0.95           C  
ATOM    453  CB  LYS A  58       7.843  -3.504 -26.207  1.00  0.95           C  
ATOM    454  O   LYS A  58       5.373  -1.774 -25.332  1.00  0.95           O  
ATOM    455  CG  LYS A  58       9.314  -3.457 -26.596  1.00  0.95           C  
ATOM    456  CD  LYS A  58       9.559  -4.133 -27.939  1.00  0.95           C  
ATOM    457  CE  LYS A  58      11.035  -4.121 -28.311  1.00  0.95           C  
ATOM    458  NZ  LYS A  58      11.276  -4.754 -29.642  1.00  0.95           N  
ATOM    459  N   CYS A  59       5.442  -3.584 -23.941  1.00  0.96           N  
ATOM    460  CA  CYS A  59       4.030  -3.591 -23.577  1.00  0.96           C  
ATOM    461  C   CYS A  59       3.857  -3.725 -22.068  1.00  0.96           C  
ATOM    462  CB  CYS A  59       3.300  -4.731 -24.286  1.00  0.96           C  
ATOM    463  O   CYS A  59       3.217  -4.665 -21.594  1.00  0.96           O  
ATOM    464  SG  CYS A  59       3.376  -4.635 -26.088  1.00  0.96           S  
ATOM    465  N   SER A  60       4.342  -2.783 -21.377  1.00  0.97           N  
ATOM    466  CA  SER A  60       4.533  -2.957 -19.941  1.00  0.97           C  
ATOM    467  C   SER A  60       3.302  -2.505 -19.161  1.00  0.97           C  
ATOM    468  CB  SER A  60       5.761  -2.182 -19.465  1.00  0.97           C  
ATOM    469  O   SER A  60       3.035  -3.007 -18.067  1.00  0.97           O  
ATOM    470  OG  SER A  60       5.591  -0.790 -19.675  1.00  0.97           O  
ATOM    471  N   ALA A  61       2.629  -1.528 -19.666  1.00  0.98           N  
ATOM    472  CA  ALA A  61       1.469  -1.013 -18.944  1.00  0.98           C  
ATOM    473  C   ALA A  61       0.324  -2.021 -18.954  1.00  0.98           C  
ATOM    474  CB  ALA A  61       1.012   0.313 -19.547  1.00  0.98           C  
ATOM    475  O   ALA A  61      -0.228  -2.333 -20.012  1.00  0.98           O  
ATOM    476  N   ILE A  62      -0.106  -2.536 -17.821  1.00  0.98           N  
ATOM    477  CA  ILE A  62      -1.096  -3.606 -17.763  1.00  0.98           C  
ATOM    478  C   ILE A  62      -2.380  -3.087 -17.121  1.00  0.98           C  
ATOM    479  CB  ILE A  62      -0.563  -4.828 -16.983  1.00  0.98           C  
ATOM    480  O   ILE A  62      -3.431  -3.726 -17.213  1.00  0.98           O  
ATOM    481  CG1 ILE A  62      -0.160  -4.420 -15.562  1.00  0.98           C  
ATOM    482  CG2 ILE A  62       0.614  -5.470 -17.723  1.00  0.98           C  
ATOM    483  CD1 ILE A  62       0.168  -5.594 -14.649  1.00  0.98           C  
ATOM    484  N   ARG A  63      -2.310  -1.925 -16.411  1.00  0.98           N  
ATOM    485  CA  ARG A  63      -3.466  -1.236 -15.848  1.00  0.98           C  
ATOM    486  C   ARG A  63      -3.212   0.264 -15.742  1.00  0.98           C  
ATOM    487  CB  ARG A  63      -3.816  -1.807 -14.472  1.00  0.98           C  
ATOM    488  O   ARG A  63      -2.141   0.688 -15.304  1.00  0.98           O  
ATOM    489  CG  ARG A  63      -5.068  -1.204 -13.855  1.00  0.98           C  
ATOM    490  CD  ARG A  63      -6.331  -1.696 -14.548  1.00  0.98           C  
ATOM    491  NE  ARG A  63      -7.534  -1.291 -13.826  1.00  0.98           N  
ATOM    492  NH1 ARG A  63      -8.810  -0.960 -15.723  1.00  0.98           N  
ATOM    493  NH2 ARG A  63      -9.717  -0.598 -13.649  1.00  0.98           N  
ATOM    494  CZ  ARG A  63      -8.684  -0.951 -14.401  1.00  0.98           C  
ATOM    495  N   ILE A  64      -4.166   1.006 -16.100  1.00  0.98           N  
ATOM    496  CA  ILE A  64      -4.009   2.456 -16.079  1.00  0.98           C  
ATOM    497  C   ILE A  64      -5.301   3.108 -15.590  1.00  0.98           C  
ATOM    498  CB  ILE A  64      -3.627   3.003 -17.473  1.00  0.98           C  
ATOM    499  O   ILE A  64      -6.394   2.739 -16.026  1.00  0.98           O  
ATOM    500  CG1 ILE A  64      -2.328   2.355 -17.963  1.00  0.98           C  
ATOM    501  CG2 ILE A  64      -3.498   4.529 -17.437  1.00  0.98           C  
ATOM    502  CD1 ILE A  64      -1.946   2.734 -19.387  1.00  0.98           C  
ATOM    503  N   ALA A  65      -5.176   4.044 -14.662  1.00  0.98           N  
ATOM    504  CA  ALA A  65      -6.258   4.949 -14.282  1.00  0.98           C  
ATOM    505  C   ALA A  65      -5.933   6.387 -14.674  1.00  0.98           C  
ATOM    506  CB  ALA A  65      -6.526   4.857 -12.782  1.00  0.98           C  
ATOM    507  O   ALA A  65      -4.832   6.876 -14.409  1.00  0.98           O  
ATOM    508  N   ASN A  66      -6.911   7.007 -15.375  1.00  0.96           N  
ATOM    509  CA  ASN A  66      -6.804   8.399 -15.797  1.00  0.96           C  
ATOM    510  C   ASN A  66      -5.627   8.609 -16.744  1.00  0.96           C  
ATOM    511  CB  ASN A  66      -6.678   9.320 -14.581  1.00  0.96           C  
ATOM    512  O   ASN A  66      -4.877   9.578 -16.605  1.00  0.96           O  
ATOM    513  CG  ASN A  66      -7.859   9.206 -13.637  1.00  0.96           C  
ATOM    514  ND2 ASN A  66      -7.595   9.316 -12.341  1.00  0.96           N  
ATOM    515  OD1 ASN A  66      -8.999   9.020 -14.070  1.00  0.96           O  
ATOM    516  N   GLY A  67      -5.383   7.690 -17.731  1.00  0.95           N  
ATOM    517  CA  GLY A  67      -4.275   7.710 -18.673  1.00  0.95           C  
ATOM    518  C   GLY A  67      -4.354   8.856 -19.663  1.00  0.95           C  
ATOM    519  O   GLY A  67      -3.442   9.053 -20.468  1.00  0.95           O  
ATOM    520  N   GLU A  68      -5.432   9.615 -19.694  1.00  0.92           N  
ATOM    521  CA  GLU A  68      -5.647  10.700 -20.647  1.00  0.92           C  
ATOM    522  C   GLU A  68      -4.621  11.813 -20.457  1.00  0.92           C  
ATOM    523  CB  GLU A  68      -7.065  11.262 -20.512  1.00  0.92           C  
ATOM    524  O   GLU A  68      -4.330  12.562 -21.392  1.00  0.92           O  
ATOM    525  CG  GLU A  68      -7.336  11.930 -19.172  1.00  0.92           C  
ATOM    526  CD  GLU A  68      -7.906  10.980 -18.132  1.00  0.92           C  
ATOM    527  OE1 GLU A  68      -8.509  11.454 -17.142  1.00  0.92           O  
ATOM    528  OE2 GLU A  68      -7.749   9.751 -18.307  1.00  0.92           O  
ATOM    529  N   HIS A  69      -3.966  11.947 -19.277  1.00  0.91           N  
ATOM    530  CA  HIS A  69      -3.010  13.014 -19.005  1.00  0.91           C  
ATOM    531  C   HIS A  69      -1.732  12.830 -19.816  1.00  0.91           C  
ATOM    532  CB  HIS A  69      -2.680  13.070 -17.512  1.00  0.91           C  
ATOM    533  O   HIS A  69      -1.167  13.803 -20.322  1.00  0.91           O  
ATOM    534  CG  HIS A  69      -3.860  13.385 -16.648  1.00  0.91           C  
ATOM    535  CD2 HIS A  69      -4.450  12.677 -15.656  1.00  0.91           C  
ATOM    536  ND1 HIS A  69      -4.576  14.557 -16.765  1.00  0.91           N  
ATOM    537  CE1 HIS A  69      -5.557  14.556 -15.878  1.00  0.91           C  
ATOM    538  NE2 HIS A  69      -5.503  13.427 -15.193  1.00  0.91           N  
ATOM    539  N   THR A  70      -1.358  11.637 -20.001  1.00  0.92           N  
ATOM    540  CA  THR A  70      -0.133  11.338 -20.735  1.00  0.92           C  
ATOM    541  C   THR A  70      -0.451  10.684 -22.076  1.00  0.92           C  
ATOM    542  CB  THR A  70       0.797  10.419 -19.920  1.00  0.92           C  
ATOM    543  O   THR A  70       0.436  10.510 -22.914  1.00  0.92           O  
ATOM    544  CG2 THR A  70       1.203  11.075 -18.604  1.00  0.92           C  
ATOM    545  OG1 THR A  70       0.116   9.190 -19.639  1.00  0.92           O  
ATOM    546  N   GLY A  71      -1.737  10.289 -22.239  1.00  0.93           N  
ATOM    547  CA  GLY A  71      -2.145   9.613 -23.460  1.00  0.93           C  
ATOM    548  C   GLY A  71      -1.803   8.135 -23.466  1.00  0.93           C  
ATOM    549  O   GLY A  71      -1.836   7.489 -24.516  1.00  0.93           O  
ATOM    550  N   ARG A  72      -1.432   7.632 -22.352  1.00  0.94           N  
ATOM    551  CA  ARG A  72      -1.068   6.222 -22.259  1.00  0.94           C  
ATOM    552  C   ARG A  72      -2.307   5.334 -22.291  1.00  0.94           C  
ATOM    553  CB  ARG A  72      -0.265   5.957 -20.984  1.00  0.94           C  
ATOM    554  O   ARG A  72      -3.370   5.725 -21.804  1.00  0.94           O  
ATOM    555  CG  ARG A  72       1.161   6.481 -21.033  1.00  0.94           C  
ATOM    556  CD  ARG A  72       1.956   6.069 -19.802  1.00  0.94           C  
ATOM    557  NE  ARG A  72       3.325   6.576 -19.850  1.00  0.94           N  
ATOM    558  NH1 ARG A  72       4.293   4.630 -19.068  1.00  0.94           N  
ATOM    559  NH2 ARG A  72       5.602   6.440 -19.583  1.00  0.94           N  
ATOM    560  CZ  ARG A  72       4.404   5.881 -19.500  1.00  0.94           C  
ATOM    561  N   LYS A  73      -2.117   4.172 -22.926  1.00  0.96           N  
ATOM    562  CA  LYS A  73      -3.107   3.098 -22.932  1.00  0.96           C  
ATOM    563  C   LYS A  73      -2.482   1.772 -22.508  1.00  0.96           C  
ATOM    564  CB  LYS A  73      -3.740   2.960 -24.318  1.00  0.96           C  
ATOM    565  O   LYS A  73      -1.257   1.644 -22.462  1.00  0.96           O  
ATOM    566  CG  LYS A  73      -4.413   4.229 -24.820  1.00  0.96           C  
ATOM    567  CD  LYS A  73      -5.005   4.035 -26.210  1.00  0.96           C  
ATOM    568  CE  LYS A  73      -5.671   5.307 -26.717  1.00  0.96           C  
ATOM    569  NZ  LYS A  73      -6.256   5.120 -28.079  1.00  0.96           N  
ATOM    570  N   ILE A  74      -3.378   0.901 -22.073  1.00  0.98           N  
ATOM    571  CA  ILE A  74      -2.873  -0.436 -21.779  1.00  0.98           C  
ATOM    572  C   ILE A  74      -2.001  -0.923 -22.935  1.00  0.98           C  
ATOM    573  CB  ILE A  74      -4.025  -1.432 -21.520  1.00  0.98           C  
ATOM    574  O   ILE A  74      -2.399  -0.839 -24.099  1.00  0.98           O  
ATOM    575  CG1 ILE A  74      -4.784  -1.050 -20.244  1.00  0.98           C  
ATOM    576  CG2 ILE A  74      -3.492  -2.864 -21.432  1.00  0.98           C  
ATOM    577  CD1 ILE A  74      -6.024  -1.895 -19.985  1.00  0.98           C  
ATOM    578  N   GLY A  75      -0.766  -1.369 -22.568  1.00  0.98           N  
ATOM    579  CA  GLY A  75       0.172  -1.828 -23.580  1.00  0.98           C  
ATOM    580  C   GLY A  75       1.253  -0.812 -23.897  1.00  0.98           C  
ATOM    581  O   GLY A  75       2.193  -1.108 -24.637  1.00  0.98           O  
ATOM    582  N   SER A  76       1.067   0.413 -23.382  1.00  0.97           N  
ATOM    583  CA  SER A  76       2.097   1.428 -23.583  1.00  0.97           C  
ATOM    584  C   SER A  76       3.437   0.975 -23.014  1.00  0.97           C  
ATOM    585  CB  SER A  76       1.680   2.750 -22.938  1.00  0.97           C  
ATOM    586  O   SER A  76       3.482   0.263 -22.009  1.00  0.97           O  
ATOM    587  OG  SER A  76       0.528   3.279 -23.573  1.00  0.97           O  
ATOM    588  N   PRO A  77       4.526   1.317 -23.669  1.00  0.96           N  
ATOM    589  CA  PRO A  77       5.854   0.891 -23.220  1.00  0.96           C  
ATOM    590  C   PRO A  77       6.327   1.645 -21.979  1.00  0.96           C  
ATOM    591  CB  PRO A  77       6.749   1.203 -24.423  1.00  0.96           C  
ATOM    592  O   PRO A  77       5.787   2.705 -21.653  1.00  0.96           O  
ATOM    593  CG  PRO A  77       6.120   2.395 -25.068  1.00  0.96           C  
ATOM    594  CD  PRO A  77       4.628   2.275 -24.940  1.00  0.96           C  
ATOM    595  N   ILE A  78       7.264   1.081 -21.348  1.00  0.94           N  
ATOM    596  CA  ILE A  78       7.887   1.768 -20.222  1.00  0.94           C  
ATOM    597  C   ILE A  78       8.751   2.919 -20.733  1.00  0.94           C  
ATOM    598  CB  ILE A  78       8.736   0.799 -19.368  1.00  0.94           C  
ATOM    599  O   ILE A  78       9.326   2.836 -21.821  1.00  0.94           O  
ATOM    600  CG1 ILE A  78       9.113   1.453 -18.034  1.00  0.94           C  
ATOM    601  CG2 ILE A  78       9.986   0.358 -20.135  1.00  0.94           C  
ATOM    602  CD1 ILE A  78       9.674   0.482 -17.005  1.00  0.94           C  
ATOM    603  N   THR A  79       8.834   4.047 -20.002  1.00  0.92           N  
ATOM    604  CA  THR A  79       9.619   5.199 -20.432  1.00  0.92           C  
ATOM    605  C   THR A  79      11.100   4.987 -20.129  1.00  0.92           C  
ATOM    606  CB  THR A  79       9.133   6.492 -19.753  1.00  0.92           C  
ATOM    607  O   THR A  79      11.458   4.118 -19.332  1.00  0.92           O  
ATOM    608  CG2 THR A  79       7.641   6.707 -19.983  1.00  0.92           C  
ATOM    609  OG1 THR A  79       9.380   6.407 -18.344  1.00  0.92           O  
ATOM    610  N   ASP A  80      11.938   5.729 -20.792  1.00  0.91           N  
ATOM    611  CA  ASP A  80      13.376   5.692 -20.544  1.00  0.91           C  
ATOM    612  C   ASP A  80      13.695   6.079 -19.102  1.00  0.91           C  
ATOM    613  CB  ASP A  80      14.112   6.620 -21.513  1.00  0.91           C  
ATOM    614  O   ASP A  80      14.568   5.478 -18.471  1.00  0.91           O  
ATOM    615  CG  ASP A  80      14.125   6.099 -22.939  1.00  0.91           C  
ATOM    616  OD1 ASP A  80      13.877   4.892 -23.150  1.00  0.91           O  
ATOM    617  OD2 ASP A  80      14.388   6.902 -23.861  1.00  0.91           O  
ATOM    618  N   LEU A  81      12.956   7.063 -18.637  1.00  0.91           N  
ATOM    619  CA  LEU A  81      13.139   7.525 -17.266  1.00  0.91           C  
ATOM    620  C   LEU A  81      12.807   6.418 -16.270  1.00  0.91           C  
ATOM    621  CB  LEU A  81      12.264   8.751 -16.992  1.00  0.91           C  
ATOM    622  O   LEU A  81      13.559   6.185 -15.321  1.00  0.91           O  
ATOM    623  CG  LEU A  81      12.361   9.354 -15.590  1.00  0.91           C  
ATOM    624  CD1 LEU A  81      13.790   9.806 -15.305  1.00  0.91           C  
ATOM    625  CD2 LEU A  81      11.387  10.518 -15.439  1.00  0.91           C  
ATOM    626  N   ALA A  82      11.687   5.711 -16.482  1.00  0.91           N  
ATOM    627  CA  ALA A  82      11.296   4.599 -15.620  1.00  0.91           C  
ATOM    628  C   ALA A  82      12.343   3.489 -15.649  1.00  0.91           C  
ATOM    629  CB  ALA A  82       9.934   4.053 -16.040  1.00  0.91           C  
ATOM    630  O   ALA A  82      12.625   2.866 -14.622  1.00  0.91           O  
ATOM    631  N   LEU A  83      12.935   3.275 -16.790  1.00  0.91           N  
ATOM    632  CA  LEU A  83      13.978   2.265 -16.936  1.00  0.91           C  
ATOM    633  C   LEU A  83      15.204   2.626 -16.104  1.00  0.91           C  
ATOM    634  CB  LEU A  83      14.373   2.111 -18.407  1.00  0.91           C  
ATOM    635  O   LEU A  83      15.789   1.763 -15.446  1.00  0.91           O  
ATOM    636  CG  LEU A  83      13.401   1.327 -19.291  1.00  0.91           C  
ATOM    637  CD1 LEU A  83      13.838   1.396 -20.750  1.00  0.91           C  
ATOM    638  CD2 LEU A  83      13.304  -0.122 -18.825  1.00  0.91           C  
ATOM    639  N   ARG A  84      15.572   3.878 -16.152  1.00  0.89           N  
ATOM    640  CA  ARG A  84      16.698   4.350 -15.353  1.00  0.89           C  
ATOM    641  C   ARG A  84      16.419   4.187 -13.863  1.00  0.89           C  
ATOM    642  CB  ARG A  84      17.006   5.815 -15.671  1.00  0.89           C  
ATOM    643  O   ARG A  84      17.291   3.752 -13.107  1.00  0.89           O  
ATOM    644  CG  ARG A  84      17.712   6.022 -17.002  1.00  0.89           C  
ATOM    645  CD  ARG A  84      18.182   7.459 -17.174  1.00  0.89           C  
ATOM    646  NE  ARG A  84      17.072   8.357 -17.479  1.00  0.89           N  
ATOM    647  NH1 ARG A  84      18.228  10.293 -16.975  1.00  0.89           N  
ATOM    648  NH2 ARG A  84      16.050  10.404 -17.681  1.00  0.89           N  
ATOM    649  CZ  ARG A  84      17.119   9.682 -17.378  1.00  0.89           C  
ATOM    650  N   MET A  85      15.174   4.490 -13.503  1.00  0.90           N  
ATOM    651  CA  MET A  85      14.775   4.347 -12.106  1.00  0.90           C  
ATOM    652  C   MET A  85      14.802   2.882 -11.681  1.00  0.90           C  
ATOM    653  CB  MET A  85      13.380   4.931 -11.881  1.00  0.90           C  
ATOM    654  O   MET A  85      15.182   2.566 -10.552  1.00  0.90           O  
ATOM    655  CG  MET A  85      13.328   6.448 -11.977  1.00  0.90           C  
ATOM    656  SD  MET A  85      11.637   7.111 -11.719  1.00  0.90           S  
ATOM    657  CE  MET A  85      11.978   8.892 -11.783  1.00  0.90           C  
ATOM    658  N   LEU A  86      14.331   2.091 -12.521  1.00  0.90           N  
ATOM    659  CA  LEU A  86      14.355   0.653 -12.273  1.00  0.90           C  
ATOM    660  C   LEU A  86      15.770   0.181 -11.956  1.00  0.90           C  
ATOM    661  CB  LEU A  86      13.809  -0.109 -13.483  1.00  0.90           C  
ATOM    662  O   LEU A  86      15.975  -0.596 -11.021  1.00  0.90           O  
ATOM    663  CG  LEU A  86      13.817  -1.635 -13.382  1.00  0.90           C  
ATOM    664  CD1 LEU A  86      12.979  -2.093 -12.194  1.00  0.90           C  
ATOM    665  CD2 LEU A  86      13.305  -2.259 -14.676  1.00  0.90           C  
ATOM    666  N   HIS A  87      16.700   0.721 -12.675  1.00  0.87           N  
ATOM    667  CA  HIS A  87      18.105   0.391 -12.463  1.00  0.87           C  
ATOM    668  C   HIS A  87      18.560   0.789 -11.063  1.00  0.87           C  
ATOM    669  CB  HIS A  87      18.980   1.078 -13.514  1.00  0.87           C  
ATOM    670  O   HIS A  87      19.213   0.005 -10.371  1.00  0.87           O  
ATOM    671  CG  HIS A  87      20.443   0.823 -13.336  1.00  0.87           C  
ATOM    672  CD2 HIS A  87      21.236  -0.170 -13.803  1.00  0.87           C  
ATOM    673  ND1 HIS A  87      21.257   1.650 -12.593  1.00  0.87           N  
ATOM    674  CE1 HIS A  87      22.492   1.176 -12.613  1.00  0.87           C  
ATOM    675  NE2 HIS A  87      22.505   0.072 -13.340  1.00  0.87           N  
ATOM    676  N   ASP A  88      18.189   1.877 -10.699  1.00  0.87           N  
ATOM    677  CA  ASP A  88      18.570   2.390  -9.387  1.00  0.87           C  
ATOM    678  C   ASP A  88      17.892   1.599  -8.270  1.00  0.87           C  
ATOM    679  CB  ASP A  88      18.219   3.874  -9.268  1.00  0.87           C  
ATOM    680  O   ASP A  88      18.513   1.303  -7.246  1.00  0.87           O  
ATOM    681  CG  ASP A  88      19.079   4.759 -10.153  1.00  0.87           C  
ATOM    682  OD1 ASP A  88      20.131   4.295 -10.642  1.00  0.87           O  
ATOM    683  OD2 ASP A  88      18.702   5.933 -10.360  1.00  0.87           O  
ATOM    684  N   MET A  89      16.687   1.152  -8.530  1.00  0.88           N  
ATOM    685  CA  MET A  89      15.885   0.473  -7.517  1.00  0.88           C  
ATOM    686  C   MET A  89      16.314  -0.983  -7.369  1.00  0.88           C  
ATOM    687  CB  MET A  89      14.398   0.547  -7.868  1.00  0.88           C  
ATOM    688  O   MET A  89      16.176  -1.569  -6.294  1.00  0.88           O  
ATOM    689  CG  MET A  89      13.798   1.934  -7.707  1.00  0.88           C  
ATOM    690  SD  MET A  89      12.010   1.979  -8.117  1.00  0.88           S  
ATOM    691  CE  MET A  89      11.690   3.758  -7.958  1.00  0.88           C  
ATOM    692  N   THR A  90      16.788  -1.571  -8.457  1.00  0.85           N  
ATOM    693  CA  THR A  90      17.251  -2.954  -8.419  1.00  0.85           C  
ATOM    694  C   THR A  90      18.511  -3.080  -7.569  1.00  0.85           C  
ATOM    695  CB  THR A  90      17.529  -3.489  -9.836  1.00  0.85           C  
ATOM    696  O   THR A  90      18.720  -4.098  -6.906  1.00  0.85           O  
ATOM    697  CG2 THR A  90      17.790  -4.991  -9.816  1.00  0.85           C  
ATOM    698  OG1 THR A  90      16.396  -3.223 -10.672  1.00  0.85           O  
ATOM    699  N   GLY A  91      19.254  -2.020  -7.424  1.00  0.81           N  
ATOM    700  CA  GLY A  91      20.491  -2.028  -6.659  1.00  0.81           C  
ATOM    701  C   GLY A  91      20.317  -1.525  -5.239  1.00  0.81           C  
ATOM    702  O   GLY A  91      21.150  -1.797  -4.372  1.00  0.81           O  
ATOM    703  N   ALA A  92      19.186  -0.866  -5.027  1.00  0.80           N  
ATOM    704  CA  ALA A  92      18.946  -0.235  -3.732  1.00  0.80           C  
ATOM    705  C   ALA A  92      17.895  -1.002  -2.935  1.00  0.80           C  
ATOM    706  CB  ALA A  92      18.513   1.217  -3.920  1.00  0.80           C  
ATOM    707  O   ALA A  92      17.129  -1.787  -3.500  1.00  0.80           O  
ATOM    708  N   ASP A  93      17.975  -1.074  -1.622  1.00  0.79           N  
ATOM    709  CA  ASP A  93      16.982  -1.682  -0.741  1.00  0.79           C  
ATOM    710  C   ASP A  93      15.712  -0.837  -0.679  1.00  0.79           C  
ATOM    711  CB  ASP A  93      17.557  -1.872   0.665  1.00  0.79           C  
ATOM    712  O   ASP A  93      14.746  -1.206  -0.008  1.00  0.79           O  
ATOM    713  CG  ASP A  93      18.504  -3.055   0.763  1.00  0.79           C  
ATOM    714  OD1 ASP A  93      18.484  -3.928  -0.131  1.00  0.79           O  
ATOM    715  OD2 ASP A  93      19.275  -3.116   1.745  1.00  0.79           O  
ATOM    716  N   SER A  94      15.661   0.242  -1.559  1.00  0.87           N  
ATOM    717  CA  SER A  94      14.484   1.096  -1.437  1.00  0.87           C  
ATOM    718  C   SER A  94      13.430   0.735  -2.479  1.00  0.87           C  
ATOM    719  CB  SER A  94      14.872   2.568  -1.581  1.00  0.87           C  
ATOM    720  O   SER A  94      13.762   0.440  -3.629  1.00  0.87           O  
ATOM    721  OG  SER A  94      13.718   3.390  -1.625  1.00  0.87           O  
ATOM    722  N   SER A  95      12.188   0.666  -2.163  1.00  0.92           N  
ATOM    723  CA  SER A  95      11.065   0.286  -3.013  1.00  0.92           C  
ATOM    724  C   SER A  95      10.409   1.510  -3.642  1.00  0.92           C  
ATOM    725  CB  SER A  95      10.029  -0.503  -2.212  1.00  0.92           C  
ATOM    726  O   SER A  95       9.622   1.385  -4.583  1.00  0.92           O  
ATOM    727  OG  SER A  95      10.563  -1.745  -1.785  1.00  0.92           O  
ATOM    728  N   VAL A  96      10.919   2.672  -3.215  1.00  0.94           N  
ATOM    729  CA  VAL A  96      10.233   3.879  -3.666  1.00  0.94           C  
ATOM    730  C   VAL A  96      11.255   4.895  -4.172  1.00  0.94           C  
ATOM    731  CB  VAL A  96       9.376   4.500  -2.540  1.00  0.94           C  
ATOM    732  O   VAL A  96      12.308   5.083  -3.559  1.00  0.94           O  
ATOM    733  CG1 VAL A  96       8.609   5.717  -3.054  1.00  0.94           C  
ATOM    734  CG2 VAL A  96       8.414   3.460  -1.968  1.00  0.94           C  
ATOM    735  N   SER A  97      10.918   5.510  -5.251  1.00  0.93           N  
ATOM    736  CA  SER A  97      11.772   6.579  -5.757  1.00  0.93           C  
ATOM    737  C   SER A  97      11.520   7.888  -5.016  1.00  0.93           C  
ATOM    738  CB  SER A  97      11.546   6.781  -7.256  1.00  0.93           C  
ATOM    739  O   SER A  97      10.504   8.034  -4.332  1.00  0.93           O  
ATOM    740  OG  SER A  97      10.291   7.394  -7.497  1.00  0.93           O  
ATOM    741  N   LYS A  98      12.510   8.786  -5.082  1.00  0.93           N  
ATOM    742  CA  LYS A  98      12.201  10.164  -4.714  1.00  0.93           C  
ATOM    743  C   LYS A  98      11.208  10.785  -5.692  1.00  0.93           C  
ATOM    744  CB  LYS A  98      13.477  11.004  -4.658  1.00  0.93           C  
ATOM    745  O   LYS A  98      11.144  10.387  -6.857  1.00  0.93           O  
ATOM    746  CG  LYS A  98      14.443  10.591  -3.557  1.00  0.93           C  
ATOM    747  CD  LYS A  98      15.653  11.514  -3.499  1.00  0.93           C  
ATOM    748  CE  LYS A  98      16.629  11.091  -2.409  1.00  0.93           C  
ATOM    749  NZ  LYS A  98      17.845  11.958  -2.388  1.00  0.93           N  
ATOM    750  N   CYS A  99      10.412  11.743  -5.134  1.00  0.96           N  
ATOM    751  CA  CYS A  99       9.502  12.438  -6.037  1.00  0.96           C  
ATOM    752  C   CYS A  99      10.273  13.230  -7.086  1.00  0.96           C  
ATOM    753  CB  CYS A  99       8.580  13.373  -5.255  1.00  0.96           C  
ATOM    754  O   CYS A  99      11.362  13.735  -6.812  1.00  0.96           O  
ATOM    755  SG  CYS A  99       7.393  12.511  -4.201  1.00  0.96           S  
ATOM    756  N   TYR A 100       9.730  13.196  -8.303  1.00  0.95           N  
ATOM    757  CA  TYR A 100      10.366  13.931  -9.391  1.00  0.95           C  
ATOM    758  C   TYR A 100       9.324  14.572 -10.299  1.00  0.95           C  
ATOM    759  CB  TYR A 100      11.271  13.004 -10.208  1.00  0.95           C  
ATOM    760  O   TYR A 100       8.132  14.274 -10.193  1.00  0.95           O  
ATOM    761  CG  TYR A 100      10.560  11.793 -10.761  1.00  0.95           C  
ATOM    762  CD1 TYR A 100      10.454  10.622 -10.014  1.00  0.95           C  
ATOM    763  CD2 TYR A 100       9.993  11.817 -12.030  1.00  0.95           C  
ATOM    764  CE1 TYR A 100       9.801   9.503 -10.520  1.00  0.95           C  
ATOM    765  CE2 TYR A 100       9.337  10.704 -12.546  1.00  0.95           C  
ATOM    766  OH  TYR A 100       8.599   8.448 -12.290  1.00  0.95           O  
ATOM    767  CZ  TYR A 100       9.246   9.553 -11.784  1.00  0.95           C  
ATOM    768  N   PHE A 101       9.799  15.513 -11.067  1.00  0.96           N  
ATOM    769  CA  PHE A 101       8.926  16.251 -11.973  1.00  0.96           C  
ATOM    770  C   PHE A 101       9.216  15.884 -13.423  1.00  0.96           C  
ATOM    771  CB  PHE A 101       9.091  17.760 -11.770  1.00  0.96           C  
ATOM    772  O   PHE A 101      10.374  15.707 -13.805  1.00  0.96           O  
ATOM    773  CG  PHE A 101       8.617  18.248 -10.427  1.00  0.96           C  
ATOM    774  CD1 PHE A 101       7.325  18.731 -10.264  1.00  0.96           C  
ATOM    775  CD2 PHE A 101       9.465  18.222  -9.328  1.00  0.96           C  
ATOM    776  CE1 PHE A 101       6.884  19.183  -9.022  1.00  0.96           C  
ATOM    777  CE2 PHE A 101       9.032  18.672  -8.084  1.00  0.96           C  
ATOM    778  CZ  PHE A 101       7.741  19.153  -7.933  1.00  0.96           C  
ATOM    779  N   THR A 102       8.035  15.696 -14.133  1.00  0.94           N  
ATOM    780  CA  THR A 102       8.147  15.400 -15.557  1.00  0.94           C  
ATOM    781  C   THR A 102       7.174  16.254 -16.365  1.00  0.94           C  
ATOM    782  CB  THR A 102       7.883  13.909 -15.840  1.00  0.94           C  
ATOM    783  O   THR A 102       6.337  16.957 -15.796  1.00  0.94           O  
ATOM    784  CG2 THR A 102       8.868  13.023 -15.084  1.00  0.94           C  
ATOM    785  OG1 THR A 102       6.550  13.580 -15.431  1.00  0.94           O  
ATOM    786  N   ARG A 103       7.444  16.309 -17.615  1.00  0.92           N  
ATOM    787  CA  ARG A 103       6.516  16.936 -18.551  1.00  0.92           C  
ATOM    788  C   ARG A 103       5.958  15.913 -19.536  1.00  0.92           C  
ATOM    789  CB  ARG A 103       7.203  18.073 -19.311  1.00  0.92           C  
ATOM    790  O   ARG A 103       6.713  15.153 -20.145  1.00  0.92           O  
ATOM    791  CG  ARG A 103       7.493  19.297 -18.457  1.00  0.92           C  
ATOM    792  CD  ARG A 103       7.821  20.515 -19.309  1.00  0.92           C  
ATOM    793  NE  ARG A 103       8.139  21.679 -18.487  1.00  0.92           N  
ATOM    794  NH1 ARG A 103       5.945  22.359 -18.237  1.00  0.92           N  
ATOM    795  NH2 ARG A 103       7.640  23.555 -17.260  1.00  0.92           N  
ATOM    796  CZ  ARG A 103       7.240  22.528 -17.997  1.00  0.92           C  
ATOM    797  N   ALA A 104       4.638  15.862 -19.622  1.00  0.89           N  
ATOM    798  CA  ALA A 104       4.021  14.983 -20.612  1.00  0.89           C  
ATOM    799  C   ALA A 104       4.259  15.500 -22.028  1.00  0.89           C  
ATOM    800  CB  ALA A 104       2.525  14.845 -20.343  1.00  0.89           C  
ATOM    801  O   ALA A 104       4.769  16.607 -22.214  1.00  0.89           O  
ATOM    802  N   LYS A 105       3.945  14.608 -22.977  1.00  0.88           N  
ATOM    803  CA  LYS A 105       4.096  15.012 -24.372  1.00  0.88           C  
ATOM    804  C   LYS A 105       3.279  16.265 -24.673  1.00  0.88           C  
ATOM    805  CB  LYS A 105       3.679  13.877 -25.308  1.00  0.88           C  
ATOM    806  O   LYS A 105       3.697  17.109 -25.469  1.00  0.88           O  
ATOM    807  CG  LYS A 105       4.663  12.718 -25.353  1.00  0.88           C  
ATOM    808  CD  LYS A 105       4.263  11.684 -26.398  1.00  0.88           C  
ATOM    809  CE  LYS A 105       5.225  10.504 -26.416  1.00  0.88           C  
ATOM    810  NZ  LYS A 105       4.820   9.474 -27.419  1.00  0.88           N  
ATOM    811  N   SER A 106       2.246  16.459 -23.956  1.00  0.88           N  
ATOM    812  CA  SER A 106       1.347  17.594 -24.136  1.00  0.88           C  
ATOM    813  C   SER A 106       1.920  18.858 -23.503  1.00  0.88           C  
ATOM    814  CB  SER A 106      -0.027  17.291 -23.536  1.00  0.88           C  
ATOM    815  O   SER A 106       1.413  19.958 -23.732  1.00  0.88           O  
ATOM    816  OG  SER A 106       0.066  17.105 -22.134  1.00  0.88           O  
ATOM    817  N   GLY A 107       3.025  18.712 -22.699  1.00  0.92           N  
ATOM    818  CA  GLY A 107       3.639  19.836 -22.009  1.00  0.92           C  
ATOM    819  C   GLY A 107       3.159  19.992 -20.578  1.00  0.92           C  
ATOM    820  O   GLY A 107       3.635  20.866 -19.850  1.00  0.92           O  
ATOM    821  N   VAL A 108       2.279  19.176 -20.192  1.00  0.92           N  
ATOM    822  CA  VAL A 108       1.698  19.228 -18.854  1.00  0.92           C  
ATOM    823  C   VAL A 108       2.753  18.849 -17.817  1.00  0.92           C  
ATOM    824  CB  VAL A 108       0.472  18.297 -18.732  1.00  0.92           C  
ATOM    825  O   VAL A 108       3.451  17.844 -17.971  1.00  0.92           O  
ATOM    826  CG1 VAL A 108      -0.012  18.228 -17.284  1.00  0.92           C  
ATOM    827  CG2 VAL A 108      -0.652  18.771 -19.652  1.00  0.92           C  
ATOM    828  N   LEU A 109       2.943  19.707 -16.799  1.00  0.95           N  
ATOM    829  CA  LEU A 109       3.863  19.435 -15.700  1.00  0.95           C  
ATOM    830  C   LEU A 109       3.264  18.425 -14.727  1.00  0.95           C  
ATOM    831  CB  LEU A 109       4.212  20.729 -14.960  1.00  0.95           C  
ATOM    832  O   LEU A 109       2.133  18.597 -14.266  1.00  0.95           O  
ATOM    833  CG  LEU A 109       5.234  20.608 -13.828  1.00  0.95           C  
ATOM    834  CD1 LEU A 109       6.582  20.154 -14.378  1.00  0.95           C  
ATOM    835  CD2 LEU A 109       5.372  21.934 -13.088  1.00  0.95           C  
ATOM    836  N   MET A 110       4.111  17.389 -14.441  1.00  0.95           N  
ATOM    837  CA  MET A 110       3.639  16.339 -13.542  1.00  0.95           C  
ATOM    838  C   MET A 110       4.610  16.137 -12.384  1.00  0.95           C  
ATOM    839  CB  MET A 110       3.450  15.025 -14.302  1.00  0.95           C  
ATOM    840  O   MET A 110       5.822  16.286 -12.551  1.00  0.95           O  
ATOM    841  CG  MET A 110       2.447  15.115 -15.441  1.00  0.95           C  
ATOM    842  SD  MET A 110       1.981  13.466 -16.098  1.00  0.95           S  
ATOM    843  CE  MET A 110       0.720  13.949 -17.310  1.00  0.95           C  
ATOM    844  N   LYS A 111       4.052  15.926 -11.219  1.00  0.97           N  
ATOM    845  CA  LYS A 111       4.814  15.387 -10.096  1.00  0.97           C  
ATOM    846  C   LYS A 111       4.605  13.882  -9.962  1.00  0.97           C  
ATOM    847  CB  LYS A 111       4.420  16.089  -8.795  1.00  0.97           C  
ATOM    848  O   LYS A 111       3.471  13.416  -9.834  1.00  0.97           O  
ATOM    849  CG  LYS A 111       5.310  15.740  -7.610  1.00  0.97           C  
ATOM    850  CD  LYS A 111       4.938  16.549  -6.375  1.00  0.97           C  
ATOM    851  CE  LYS A 111       5.861  16.240  -5.204  1.00  0.97           C  
ATOM    852  NZ  LYS A 111       5.500  17.031  -3.989  1.00  0.97           N  
ATOM    853  N   SER A 112       5.729  13.132  -9.964  1.00  0.97           N  
ATOM    854  CA  SER A 112       5.587  11.689 -10.127  1.00  0.97           C  
ATOM    855  C   SER A 112       6.393  10.932  -9.077  1.00  0.97           C  
ATOM    856  CB  SER A 112       6.030  11.262 -11.527  1.00  0.97           C  
ATOM    857  O   SER A 112       7.338  11.476  -8.501  1.00  0.97           O  
ATOM    858  OG  SER A 112       5.321  11.981 -12.521  1.00  0.97           O  
ATOM    859  N   LEU A 113       5.933   9.763  -8.782  1.00  0.96           N  
ATOM    860  CA  LEU A 113       6.674   8.806  -7.967  1.00  0.96           C  
ATOM    861  C   LEU A 113       6.507   7.390  -8.507  1.00  0.96           C  
ATOM    862  CB  LEU A 113       6.207   8.867  -6.511  1.00  0.96           C  
ATOM    863  O   LEU A 113       5.483   7.068  -9.114  1.00  0.96           O  
ATOM    864  CG  LEU A 113       4.827   8.278  -6.215  1.00  0.96           C  
ATOM    865  CD1 LEU A 113       4.959   6.847  -5.706  1.00  0.96           C  
ATOM    866  CD2 LEU A 113       4.081   9.144  -5.206  1.00  0.96           C  
ATOM    867  N   THR A 114       7.560   6.584  -8.296  1.00  0.97           N  
ATOM    868  CA  THR A 114       7.562   5.208  -8.779  1.00  0.97           C  
ATOM    869  C   THR A 114       7.814   4.232  -7.633  1.00  0.97           C  
ATOM    870  CB  THR A 114       8.624   5.002  -9.875  1.00  0.97           C  
ATOM    871  O   THR A 114       8.727   4.433  -6.830  1.00  0.97           O  
ATOM    872  CG2 THR A 114       8.626   3.562 -10.376  1.00  0.97           C  
ATOM    873  OG1 THR A 114       8.343   5.878 -10.975  1.00  0.97           O  
ATOM    874  N   ILE A 115       6.978   3.255  -7.605  1.00  0.97           N  
ATOM    875  CA  ILE A 115       7.114   2.218  -6.588  1.00  0.97           C  
ATOM    876  C   ILE A 115       7.454   0.885  -7.252  1.00  0.97           C  
ATOM    877  CB  ILE A 115       5.827   2.083  -5.743  1.00  0.97           C  
ATOM    878  O   ILE A 115       6.753   0.443  -8.165  1.00  0.97           O  
ATOM    879  CG1 ILE A 115       5.485   3.420  -5.075  1.00  0.97           C  
ATOM    880  CG2 ILE A 115       5.980   0.972  -4.699  1.00  0.97           C  
ATOM    881  CD1 ILE A 115       4.114   3.447  -4.413  1.00  0.97           C  
ATOM    882  N   ALA A 116       8.556   0.249  -6.725  1.00  0.97           N  
ATOM    883  CA  ALA A 116       8.930  -1.068  -7.234  1.00  0.97           C  
ATOM    884  C   ALA A 116       8.091  -2.165  -6.585  1.00  0.97           C  
ATOM    885  CB  ALA A 116      10.416  -1.328  -6.997  1.00  0.97           C  
ATOM    886  O   ALA A 116       7.868  -2.149  -5.372  1.00  0.97           O  
ATOM    887  N   ILE A 117       7.571  -3.069  -7.376  1.00  0.97           N  
ATOM    888  CA  ILE A 117       6.850  -4.246  -6.903  1.00  0.97           C  
ATOM    889  C   ILE A 117       7.740  -5.480  -7.026  1.00  0.97           C  
ATOM    890  CB  ILE A 117       5.533  -4.454  -7.684  1.00  0.97           C  
ATOM    891  O   ILE A 117       8.208  -5.810  -8.119  1.00  0.97           O  
ATOM    892  CG1 ILE A 117       4.646  -3.208  -7.577  1.00  0.97           C  
ATOM    893  CG2 ILE A 117       4.795  -5.697  -7.177  1.00  0.97           C  
ATOM    894  CD1 ILE A 117       3.458  -3.211  -8.529  1.00  0.97           C  
ATOM    895  N   ARG A 118       7.910  -6.212  -5.892  1.00  0.96           N  
ATOM    896  CA  ARG A 118       8.864  -7.316  -5.859  1.00  0.96           C  
ATOM    897  C   ARG A 118       8.169  -8.630  -5.519  1.00  0.96           C  
ATOM    898  CB  ARG A 118       9.977  -7.035  -4.849  1.00  0.96           C  
ATOM    899  O   ARG A 118       7.141  -8.637  -4.839  1.00  0.96           O  
ATOM    900  CG  ARG A 118      10.775  -5.775  -5.145  1.00  0.96           C  
ATOM    901  CD  ARG A 118      11.819  -5.502  -4.071  1.00  0.96           C  
ATOM    902  NE  ARG A 118      12.520  -4.243  -4.308  1.00  0.96           N  
ATOM    903  NH1 ARG A 118      14.028  -5.128  -5.817  1.00  0.96           N  
ATOM    904  NH2 ARG A 118      14.116  -2.903  -5.272  1.00  0.96           N  
ATOM    905  CZ  ARG A 118      13.553  -4.094  -5.132  1.00  0.96           C  
ATOM    906  N   ASN A 119       8.747  -9.655  -6.018  1.00  0.96           N  
ATOM    907  CA  ASN A 119       8.247 -10.980  -5.669  1.00  0.96           C  
ATOM    908  C   ASN A 119       8.957 -11.542  -4.441  1.00  0.96           C  
ATOM    909  CB  ASN A 119       8.394 -11.939  -6.852  1.00  0.96           C  
ATOM    910  O   ASN A 119       9.662 -10.814  -3.739  1.00  0.96           O  
ATOM    911  CG  ASN A 119       9.843 -12.236  -7.186  1.00  0.96           C  
ATOM    912  ND2 ASN A 119      10.073 -12.833  -8.350  1.00  0.96           N  
ATOM    913  OD1 ASN A 119      10.748 -11.932  -6.405  1.00  0.96           O  
ATOM    914  N   ARG A 120       8.692 -12.788  -4.093  1.00  0.95           N  
ATOM    915  CA  ARG A 120       9.206 -13.414  -2.879  1.00  0.95           C  
ATOM    916  C   ARG A 120      10.727 -13.510  -2.914  1.00  0.95           C  
ATOM    917  CB  ARG A 120       8.597 -14.805  -2.692  1.00  0.95           C  
ATOM    918  O   ARG A 120      11.378 -13.523  -1.868  1.00  0.95           O  
ATOM    919  CG  ARG A 120       7.112 -14.789  -2.365  1.00  0.95           C  
ATOM    920  CD  ARG A 120       6.582 -16.187  -2.079  1.00  0.95           C  
ATOM    921  NE  ARG A 120       5.184 -16.158  -1.657  1.00  0.95           N  
ATOM    922  NH1 ARG A 120       5.000 -18.445  -1.395  1.00  0.95           N  
ATOM    923  NH2 ARG A 120       3.201 -17.090  -0.971  1.00  0.95           N  
ATOM    924  CZ  ARG A 120       4.465 -17.231  -1.342  1.00  0.95           C  
ATOM    925  N   GLU A 121      11.307 -13.506  -4.078  1.00  0.93           N  
ATOM    926  CA  GLU A 121      12.757 -13.572  -4.239  1.00  0.93           C  
ATOM    927  C   GLU A 121      13.373 -12.177  -4.269  1.00  0.93           C  
ATOM    928  CB  GLU A 121      13.122 -14.336  -5.514  1.00  0.93           C  
ATOM    929  O   GLU A 121      14.546 -12.018  -4.612  1.00  0.93           O  
ATOM    930  CG  GLU A 121      12.664 -15.788  -5.514  1.00  0.93           C  
ATOM    931  CD  GLU A 121      12.943 -16.505  -6.825  1.00  0.93           C  
ATOM    932  OE1 GLU A 121      12.585 -17.698  -6.953  1.00  0.93           O  
ATOM    933  OE2 GLU A 121      13.526 -15.869  -7.732  1.00  0.93           O  
ATOM    934  N   GLN A 122      12.508 -11.131  -3.990  1.00  0.92           N  
ATOM    935  CA  GLN A 122      12.893  -9.724  -3.959  1.00  0.92           C  
ATOM    936  C   GLN A 122      13.290  -9.231  -5.347  1.00  0.92           C  
ATOM    937  CB  GLN A 122      14.044  -9.504  -2.975  1.00  0.92           C  
ATOM    938  O   GLN A 122      14.094  -8.306  -5.477  1.00  0.92           O  
ATOM    939  CG  GLN A 122      13.652  -9.699  -1.517  1.00  0.92           C  
ATOM    940  CD  GLN A 122      12.557  -8.749  -1.071  1.00  0.92           C  
ATOM    941  NE2 GLN A 122      11.478  -9.302  -0.526  1.00  0.92           N  
ATOM    942  OE1 GLN A 122      12.679  -7.529  -1.213  1.00  0.92           O  
ATOM    943  N   ARG A 123      12.880  -9.912  -6.309  1.00  0.93           N  
ATOM    944  CA  ARG A 123      13.035  -9.481  -7.694  1.00  0.93           C  
ATOM    945  C   ARG A 123      11.974  -8.453  -8.070  1.00  0.93           C  
ATOM    946  CB  ARG A 123      12.961 -10.681  -8.642  1.00  0.93           C  
ATOM    947  O   ARG A 123      10.791  -8.637  -7.777  1.00  0.93           O  
ATOM    948  CG  ARG A 123      13.058 -10.310 -10.113  1.00  0.93           C  
ATOM    949  CD  ARG A 123      12.860 -11.522 -11.014  1.00  0.93           C  
ATOM    950  NE  ARG A 123      12.865 -11.150 -12.426  1.00  0.93           N  
ATOM    951  NH1 ARG A 123      12.173 -13.219 -13.186  1.00  0.93           N  
ATOM    952  NH2 ARG A 123      12.578 -11.523 -14.674  1.00  0.93           N  
ATOM    953  CZ  ARG A 123      12.539 -11.965 -13.425  1.00  0.93           C  
ATOM    954  N   VAL A 124      12.364  -7.346  -8.718  1.00  0.95           N  
ATOM    955  CA  VAL A 124      11.395  -6.349  -9.158  1.00  0.95           C  
ATOM    956  C   VAL A 124      10.621  -6.877 -10.364  1.00  0.95           C  
ATOM    957  CB  VAL A 124      12.078  -5.008  -9.508  1.00  0.95           C  
ATOM    958  O   VAL A 124      11.196  -7.083 -11.436  1.00  0.95           O  
ATOM    959  CG1 VAL A 124      11.039  -3.955  -9.886  1.00  0.95           C  
ATOM    960  CG2 VAL A 124      12.933  -4.524  -8.338  1.00  0.95           C  
ATOM    961  N   ILE A 125       9.335  -6.979 -10.215  1.00  0.96           N  
ATOM    962  CA  ILE A 125       8.556  -7.627 -11.264  1.00  0.96           C  
ATOM    963  C   ILE A 125       7.572  -6.628 -11.868  1.00  0.96           C  
ATOM    964  CB  ILE A 125       7.802  -8.864 -10.726  1.00  0.96           C  
ATOM    965  O   ILE A 125       6.925  -6.917 -12.878  1.00  0.96           O  
ATOM    966  CG1 ILE A 125       6.911  -8.472  -9.542  1.00  0.96           C  
ATOM    967  CG2 ILE A 125       8.787  -9.967 -10.328  1.00  0.96           C  
ATOM    968  CD1 ILE A 125       5.935  -9.560  -9.114  1.00  0.96           C  
ATOM    969  N   GLY A 126       7.442  -5.452 -11.275  1.00  0.97           N  
ATOM    970  CA  GLY A 126       6.544  -4.412 -11.750  1.00  0.97           C  
ATOM    971  C   GLY A 126       6.860  -3.044 -11.176  1.00  0.97           C  
ATOM    972  O   GLY A 126       7.709  -2.916 -10.292  1.00  0.97           O  
ATOM    973  N   LEU A 127       6.238  -2.058 -11.728  1.00  0.97           N  
ATOM    974  CA  LEU A 127       6.309  -0.683 -11.246  1.00  0.97           C  
ATOM    975  C   LEU A 127       4.914  -0.078 -11.122  1.00  0.97           C  
ATOM    976  CB  LEU A 127       7.167   0.171 -12.183  1.00  0.97           C  
ATOM    977  O   LEU A 127       4.076  -0.253 -12.010  1.00  0.97           O  
ATOM    978  CG  LEU A 127       8.631  -0.247 -12.331  1.00  0.97           C  
ATOM    979  CD1 LEU A 127       9.313   0.586 -13.411  1.00  0.97           C  
ATOM    980  CD2 LEU A 127       9.363  -0.111 -11.001  1.00  0.97           C  
ATOM    981  N   LEU A 128       4.673   0.556 -10.019  1.00  0.98           N  
ATOM    982  CA  LEU A 128       3.502   1.412  -9.868  1.00  0.98           C  
ATOM    983  C   LEU A 128       3.890   2.884  -9.954  1.00  0.98           C  
ATOM    984  CB  LEU A 128       2.801   1.134  -8.536  1.00  0.98           C  
ATOM    985  O   LEU A 128       4.622   3.388  -9.099  1.00  0.98           O  
ATOM    986  CG  LEU A 128       1.501   1.899  -8.281  1.00  0.98           C  
ATOM    987  CD1 LEU A 128       0.420   1.449  -9.258  1.00  0.98           C  
ATOM    988  CD2 LEU A 128       1.041   1.705  -6.840  1.00  0.98           C  
ATOM    989  N   CYS A 129       3.362   3.516 -10.952  1.00  0.97           N  
ATOM    990  CA  CYS A 129       3.696   4.919 -11.171  1.00  0.97           C  
ATOM    991  C   CYS A 129       2.502   5.817 -10.871  1.00  0.97           C  
ATOM    992  CB  CYS A 129       4.164   5.140 -12.609  1.00  0.97           C  
ATOM    993  O   CYS A 129       1.419   5.623 -11.425  1.00  0.97           O  
ATOM    994  SG  CYS A 129       5.618   4.168 -13.060  1.00  0.97           S  
ATOM    995  N   ILE A 130       2.736   6.777 -10.065  1.00  0.97           N  
ATOM    996  CA  ILE A 130       1.729   7.759  -9.678  1.00  0.97           C  
ATOM    997  C   ILE A 130       2.139   9.142 -10.178  1.00  0.97           C  
ATOM    998  CB  ILE A 130       1.522   7.782  -8.147  1.00  0.97           C  
ATOM    999  O   ILE A 130       3.187   9.664  -9.790  1.00  0.97           O  
ATOM   1000  CG1 ILE A 130       1.233   6.370  -7.625  1.00  0.97           C  
ATOM   1001  CG2 ILE A 130       0.394   8.747  -7.769  1.00  0.97           C  
ATOM   1002  CD1 ILE A 130       1.214   6.263  -6.107  1.00  0.97           C  
ATOM   1003  N   ASN A 131       1.245   9.653 -11.020  1.00  0.97           N  
ATOM   1004  CA  ASN A 131       1.575  10.922 -11.660  1.00  0.97           C  
ATOM   1005  C   ASN A 131       0.495  11.972 -11.416  1.00  0.97           C  
ATOM   1006  CB  ASN A 131       1.795  10.725 -13.161  1.00  0.97           C  
ATOM   1007  O   ASN A 131      -0.640  11.818 -11.871  1.00  0.97           O  
ATOM   1008  CG  ASN A 131       2.809   9.640 -13.465  1.00  0.97           C  
ATOM   1009  ND2 ASN A 131       2.391   8.634 -14.224  1.00  0.97           N  
ATOM   1010  OD1 ASN A 131       3.958   9.705 -13.022  1.00  0.97           O  
ATOM   1011  N   MET A 132       0.887  13.041 -10.749  1.00  0.96           N  
ATOM   1012  CA  MET A 132      -0.046  14.123 -10.447  1.00  0.96           C  
ATOM   1013  C   MET A 132       0.071  15.245 -11.474  1.00  0.96           C  
ATOM   1014  CB  MET A 132       0.204  14.673  -9.042  1.00  0.96           C  
ATOM   1015  O   MET A 132       1.158  15.780 -11.694  1.00  0.96           O  
ATOM   1016  CG  MET A 132      -0.820  15.704  -8.595  1.00  0.96           C  
ATOM   1017  SD  MET A 132      -2.490  14.981  -8.365  1.00  0.96           S  
ATOM   1018  CE  MET A 132      -3.501  16.486  -8.426  1.00  0.96           C  
ATOM   1019  N   ASN A 133      -1.054  15.554 -12.090  1.00  0.95           N  
ATOM   1020  CA  ASN A 133      -1.121  16.673 -13.024  1.00  0.95           C  
ATOM   1021  C   ASN A 133      -1.106  18.013 -12.296  1.00  0.95           C  
ATOM   1022  CB  ASN A 133      -2.365  16.561 -13.908  1.00  0.95           C  
ATOM   1023  O   ASN A 133      -2.073  18.366 -11.617  1.00  0.95           O  
ATOM   1024  CG  ASN A 133      -2.405  17.616 -14.996  1.00  0.95           C  
ATOM   1025  ND2 ASN A 133      -3.241  17.396 -16.004  1.00  0.95           N  
ATOM   1026  OD1 ASN A 133      -1.690  18.619 -14.932  1.00  0.95           O  
ATOM   1027  N   LEU A 134      -0.069  18.788 -12.470  1.00  0.94           N  
ATOM   1028  CA  LEU A 134       0.092  20.027 -11.717  1.00  0.94           C  
ATOM   1029  C   LEU A 134      -0.444  21.216 -12.506  1.00  0.94           C  
ATOM   1030  CB  LEU A 134       1.565  20.253 -11.366  1.00  0.94           C  
ATOM   1031  O   LEU A 134      -0.392  22.354 -12.033  1.00  0.94           O  
ATOM   1032  CG  LEU A 134       2.208  19.220 -10.439  1.00  0.94           C  
ATOM   1033  CD1 LEU A 134       3.629  19.642 -10.081  1.00  0.94           C  
ATOM   1034  CD2 LEU A 134       1.367  19.034  -9.181  1.00  0.94           C  
ATOM   1035  N   ASP A 135      -0.917  20.997 -13.608  1.00  0.92           N  
ATOM   1036  CA  ASP A 135      -1.451  22.081 -14.426  1.00  0.92           C  
ATOM   1037  C   ASP A 135      -2.928  22.322 -14.122  1.00  0.92           C  
ATOM   1038  CB  ASP A 135      -1.264  21.775 -15.913  1.00  0.92           C  
ATOM   1039  O   ASP A 135      -3.514  23.298 -14.596  1.00  0.92           O  
ATOM   1040  CG  ASP A 135       0.100  22.188 -16.437  1.00  0.92           C  
ATOM   1041  OD1 ASP A 135       0.937  22.673 -15.644  1.00  0.92           O  
ATOM   1042  OD2 ASP A 135       0.340  22.030 -17.653  1.00  0.92           O  
ATOM   1043  N   VAL A 136      -3.465  21.537 -13.326  1.00  0.90           N  
ATOM   1044  CA  VAL A 136      -4.842  21.732 -12.884  1.00  0.90           C  
ATOM   1045  C   VAL A 136      -4.868  22.642 -11.658  1.00  0.90           C  
ATOM   1046  CB  VAL A 136      -5.531  20.386 -12.564  1.00  0.90           C  
ATOM   1047  O   VAL A 136      -3.962  22.595 -10.824  1.00  0.90           O  
ATOM   1048  CG1 VAL A 136      -6.974  20.611 -12.117  1.00  0.90           C  
ATOM   1049  CG2 VAL A 136      -5.482  19.460 -13.778  1.00  0.90           C  
ATOM   1050  N   PRO A 137      -5.863  23.574 -11.684  1.00  0.92           N  
ATOM   1051  CA  PRO A 137      -5.963  24.416 -10.490  1.00  0.92           C  
ATOM   1052  C   PRO A 137      -6.079  23.604  -9.203  1.00  0.92           C  
ATOM   1053  CB  PRO A 137      -7.235  25.231 -10.739  1.00  0.92           C  
ATOM   1054  O   PRO A 137      -6.837  22.632  -9.148  1.00  0.92           O  
ATOM   1055  CG  PRO A 137      -7.410  25.223 -12.223  1.00  0.92           C  
ATOM   1056  CD  PRO A 137      -6.896  23.916 -12.757  1.00  0.92           C  
ATOM   1057  N   PHE A 138      -5.280  23.908  -8.300  1.00  0.90           N  
ATOM   1058  CA  PHE A 138      -5.232  23.201  -7.026  1.00  0.90           C  
ATOM   1059  C   PHE A 138      -6.610  23.158  -6.378  1.00  0.90           C  
ATOM   1060  CB  PHE A 138      -4.227  23.865  -6.079  1.00  0.90           C  
ATOM   1061  O   PHE A 138      -6.963  22.176  -5.722  1.00  0.90           O  
ATOM   1062  CG  PHE A 138      -3.930  23.055  -4.845  1.00  0.90           C  
ATOM   1063  CD1 PHE A 138      -4.309  23.513  -3.589  1.00  0.90           C  
ATOM   1064  CD2 PHE A 138      -3.271  21.837  -4.942  1.00  0.90           C  
ATOM   1065  CE1 PHE A 138      -4.035  22.766  -2.445  1.00  0.90           C  
ATOM   1066  CE2 PHE A 138      -2.994  21.085  -3.804  1.00  0.90           C  
ATOM   1067  CZ  PHE A 138      -3.375  21.551  -2.556  1.00  0.90           C  
ATOM   1068  N   SER A 139      -7.432  24.165  -6.633  1.00  0.92           N  
ATOM   1069  CA  SER A 139      -8.793  24.209  -6.108  1.00  0.92           C  
ATOM   1070  C   SER A 139      -9.607  23.009  -6.582  1.00  0.92           C  
ATOM   1071  CB  SER A 139      -9.488  25.505  -6.528  1.00  0.92           C  
ATOM   1072  O   SER A 139     -10.439  22.484  -5.840  1.00  0.92           O  
ATOM   1073  OG  SER A 139      -9.514  25.627  -7.939  1.00  0.92           O  
ATOM   1074  N   GLN A 140      -9.387  22.637  -7.753  1.00  0.90           N  
ATOM   1075  CA  GLN A 140     -10.076  21.472  -8.299  1.00  0.90           C  
ATOM   1076  C   GLN A 140      -9.638  20.193  -7.592  1.00  0.90           C  
ATOM   1077  CB  GLN A 140      -9.822  21.354  -9.803  1.00  0.90           C  
ATOM   1078  O   GLN A 140     -10.459  19.312  -7.326  1.00  0.90           O  
ATOM   1079  CG  GLN A 140     -10.549  22.403 -10.633  1.00  0.90           C  
ATOM   1080  CD  GLN A 140     -10.447  22.146 -12.125  1.00  0.90           C  
ATOM   1081  NE2 GLN A 140     -10.878  23.115 -12.925  1.00  0.90           N  
ATOM   1082  OE1 GLN A 140      -9.984  21.084 -12.554  1.00  0.90           O  
ATOM   1083  N   ILE A 141      -8.361  20.098  -7.363  1.00  0.90           N  
ATOM   1084  CA  ILE A 141      -7.849  18.950  -6.623  1.00  0.90           C  
ATOM   1085  C   ILE A 141      -8.462  18.922  -5.225  1.00  0.90           C  
ATOM   1086  CB  ILE A 141      -6.307  18.978  -6.531  1.00  0.90           C  
ATOM   1087  O   ILE A 141      -8.928  17.876  -4.765  1.00  0.90           O  
ATOM   1088  CG1 ILE A 141      -5.686  18.866  -7.928  1.00  0.90           C  
ATOM   1089  CG2 ILE A 141      -5.800  17.861  -5.615  1.00  0.90           C  
ATOM   1090  CD1 ILE A 141      -4.175  19.047  -7.951  1.00  0.90           C  
ATOM   1091  N   MET A 142      -8.573  20.040  -4.615  1.00  0.91           N  
ATOM   1092  CA  MET A 142      -9.110  20.165  -3.263  1.00  0.91           C  
ATOM   1093  C   MET A 142     -10.590  19.795  -3.229  1.00  0.91           C  
ATOM   1094  CB  MET A 142      -8.914  21.586  -2.734  1.00  0.91           C  
ATOM   1095  O   MET A 142     -11.076  19.251  -2.236  1.00  0.91           O  
ATOM   1096  CG  MET A 142      -7.481  21.901  -2.337  1.00  0.91           C  
ATOM   1097  SD  MET A 142      -6.872  20.817  -0.987  1.00  0.91           S  
ATOM   1098  CE  MET A 142      -5.982  19.568  -1.956  1.00  0.91           C  
ATOM   1099  N   SER A 143     -11.274  20.061  -4.260  1.00  0.89           N  
ATOM   1100  CA  SER A 143     -12.705  19.779  -4.323  1.00  0.89           C  
ATOM   1101  C   SER A 143     -12.977  18.281  -4.237  1.00  0.89           C  
ATOM   1102  CB  SER A 143     -13.306  20.341  -5.612  1.00  0.89           C  
ATOM   1103  O   SER A 143     -14.068  17.865  -3.842  1.00  0.89           O  
ATOM   1104  OG  SER A 143     -12.817  19.640  -6.743  1.00  0.89           O  
ATOM   1105  N   THR A 144     -11.938  17.486  -4.576  1.00  0.88           N  
ATOM   1106  CA  THR A 144     -12.118  16.039  -4.521  1.00  0.88           C  
ATOM   1107  C   THR A 144     -12.099  15.546  -3.077  1.00  0.88           C  
ATOM   1108  CB  THR A 144     -11.029  15.310  -5.329  1.00  0.88           C  
ATOM   1109  O   THR A 144     -12.517  14.421  -2.794  1.00  0.88           O  
ATOM   1110  CG2 THR A 144     -10.978  15.818  -6.767  1.00  0.88           C  
ATOM   1111  OG1 THR A 144      -9.755  15.529  -4.711  1.00  0.88           O  
ATOM   1112  N   PHE A 145     -11.721  16.377  -2.173  1.00  0.89           N  
ATOM   1113  CA  PHE A 145     -11.585  15.983  -0.775  1.00  0.89           C  
ATOM   1114  C   PHE A 145     -12.675  16.624   0.076  1.00  0.89           C  
ATOM   1115  CB  PHE A 145     -10.204  16.370  -0.238  1.00  0.89           C  
ATOM   1116  O   PHE A 145     -12.697  16.454   1.296  1.00  0.89           O  
ATOM   1117  CG  PHE A 145      -9.069  15.632  -0.894  1.00  0.89           C  
ATOM   1118  CD1 PHE A 145      -8.736  14.343  -0.495  1.00  0.89           C  
ATOM   1119  CD2 PHE A 145      -8.334  16.227  -1.911  1.00  0.89           C  
ATOM   1120  CE1 PHE A 145      -7.686  13.657  -1.101  1.00  0.89           C  
ATOM   1121  CE2 PHE A 145      -7.283  15.548  -2.521  1.00  0.89           C  
ATOM   1122  CZ  PHE A 145      -6.960  14.264  -2.114  1.00  0.89           C  
ATOM   1123  N   VAL A 146     -13.549  17.398  -0.586  1.00  0.86           N  
ATOM   1124  CA  VAL A 146     -14.664  18.017   0.122  1.00  0.86           C  
ATOM   1125  C   VAL A 146     -15.919  17.162  -0.043  1.00  0.86           C  
ATOM   1126  CB  VAL A 146     -14.928  19.454  -0.380  1.00  0.86           C  
ATOM   1127  O   VAL A 146     -16.304  16.824  -1.165  1.00  0.86           O  
ATOM   1128  CG1 VAL A 146     -16.103  20.080   0.369  1.00  0.86           C  
ATOM   1129  CG2 VAL A 146     -13.673  20.311  -0.226  1.00  0.86           C  
ATOM   1130  N   PRO A 147     -16.549  16.649   1.077  1.00  0.81           N  
ATOM   1131  CA  PRO A 147     -17.758  15.827   0.994  1.00  0.81           C  
ATOM   1132  C   PRO A 147     -18.922  16.556   0.325  1.00  0.81           C  
ATOM   1133  CB  PRO A 147     -18.077  15.520   2.460  1.00  0.81           C  
ATOM   1134  O   PRO A 147     -19.002  17.785   0.385  1.00  0.81           O  
ATOM   1135  CG  PRO A 147     -16.861  15.952   3.214  1.00  0.81           C  
ATOM   1136  CD  PRO A 147     -16.056  16.868   2.337  1.00  0.81           C  
ATOM   1137  N   PRO A 148     -19.712  15.898  -0.575  1.00  0.77           N  
ATOM   1138  CA  PRO A 148     -20.903  16.514  -1.165  1.00  0.77           C  
ATOM   1139  C   PRO A 148     -21.888  17.019  -0.114  1.00  0.77           C  
ATOM   1140  CB  PRO A 148     -21.516  15.378  -1.988  1.00  0.77           C  
ATOM   1141  O   PRO A 148     -21.854  16.571   1.035  1.00  0.77           O  
ATOM   1142  CG  PRO A 148     -20.941  14.128  -1.402  1.00  0.77           C  
ATOM   1143  CD  PRO A 148     -19.690  14.485  -0.653  1.00  0.77           C  
ATOM   1144  N   GLU A 149     -22.440  18.245  -0.149  1.00  0.71           N  
ATOM   1145  CA  GLU A 149     -23.374  18.991   0.689  1.00  0.71           C  
ATOM   1146  C   GLU A 149     -24.536  18.110   1.139  1.00  0.71           C  
ATOM   1147  CB  GLU A 149     -23.904  20.218  -0.057  1.00  0.71           C  
ATOM   1148  O   GLU A 149     -25.150  18.365   2.177  1.00  0.71           O  
ATOM   1149  CG  GLU A 149     -22.857  21.300  -0.282  1.00  0.71           C  
ATOM   1150  CD  GLU A 149     -23.441  22.598  -0.815  1.00  0.71           C  
ATOM   1151  OE1 GLU A 149     -22.688  23.588  -0.961  1.00  0.71           O  
ATOM   1152  OE2 GLU A 149     -24.662  22.627  -1.089  1.00  0.71           O  
ATOM   1153  N   THR A 150     -24.601  16.780   0.780  1.00  0.62           N  
ATOM   1154  CA  THR A 150     -25.662  15.954   1.347  1.00  0.62           C  
ATOM   1155  C   THR A 150     -25.098  14.988   2.385  1.00  0.62           C  
ATOM   1156  CB  THR A 150     -26.399  15.162   0.251  1.00  0.62           C  
ATOM   1157  O   THR A 150     -24.112  14.296   2.125  1.00  0.62           O  
ATOM   1158  CG2 THR A 150     -27.221  16.089  -0.639  1.00  0.62           C  
ATOM   1159  OG1 THR A 150     -25.440  14.469  -0.557  1.00  0.62           O  
ATOM   1160  N   PRO A 151     -25.267  15.353   3.692  1.00  0.51           N  
ATOM   1161  CA  PRO A 151     -24.702  14.536   4.768  1.00  0.51           C  
ATOM   1162  C   PRO A 151     -25.026  13.051   4.614  1.00  0.51           C  
ATOM   1163  CB  PRO A 151     -25.355  15.110   6.027  1.00  0.51           C  
ATOM   1164  O   PRO A 151     -26.191  12.685   4.438  1.00  0.51           O  
ATOM   1165  CG  PRO A 151     -26.519  15.903   5.527  1.00  0.51           C  
ATOM   1166  CD  PRO A 151     -26.504  15.875   4.025  1.00  0.51           C  
ATOM   1167  N   ASP A 152     -24.487  12.272   3.779  1.00  0.56           N  
ATOM   1168  CA  ASP A 152     -24.509  10.836   4.037  1.00  0.56           C  
ATOM   1169  C   ASP A 152     -23.845  10.508   5.372  1.00  0.56           C  
ATOM   1170  CB  ASP A 152     -23.817  10.076   2.904  1.00  0.56           C  
ATOM   1171  O   ASP A 152     -22.769  11.025   5.680  1.00  0.56           O  
ATOM   1172  CG  ASP A 152     -24.670   8.957   2.332  1.00  0.56           C  
ATOM   1173  OD1 ASP A 152     -25.744   8.658   2.898  1.00  0.56           O  
ATOM   1174  OD2 ASP A 152     -24.264   8.368   1.307  1.00  0.56           O  
ATOM   1175  N   VAL A 153     -24.544  10.776   6.561  1.00  0.50           N  
ATOM   1176  CA  VAL A 153     -24.346  10.231   7.900  1.00  0.50           C  
ATOM   1177  C   VAL A 153     -22.900   9.768   8.061  1.00  0.50           C  
ATOM   1178  CB  VAL A 153     -25.315   9.062   8.186  1.00  0.50           C  
ATOM   1179  O   VAL A 153     -22.464   8.829   7.391  1.00  0.50           O  
ATOM   1180  CG1 VAL A 153     -25.264   8.667   9.661  1.00  0.50           C  
ATOM   1181  CG2 VAL A 153     -26.738   9.438   7.779  1.00  0.50           C  
ATOM   1182  N   GLY A 154     -21.842  10.636   7.759  1.00  0.48           N  
ATOM   1183  CA  GLY A 154     -20.486  10.453   8.251  1.00  0.48           C  
ATOM   1184  C   GLY A 154     -20.404   9.522   9.446  1.00  0.48           C  
ATOM   1185  O   GLY A 154     -21.150   9.680  10.415  1.00  0.48           O  
ATOM   1186  N   SER A 155     -20.655   8.221   9.268  1.00  0.52           N  
ATOM   1187  CA  SER A 155     -20.217   7.211  10.226  1.00  0.52           C  
ATOM   1188  C   SER A 155     -19.021   7.700  11.037  1.00  0.52           C  
ATOM   1189  CB  SER A 155     -19.858   5.910   9.508  1.00  0.52           C  
ATOM   1190  O   SER A 155     -18.076   8.264  10.480  1.00  0.52           O  
ATOM   1191  OG  SER A 155     -18.712   6.084   8.692  1.00  0.52           O  
ATOM   1192  N   SER A 156     -19.162   8.637  11.967  1.00  0.52           N  
ATOM   1193  CA  SER A 156     -18.165   8.944  12.988  1.00  0.52           C  
ATOM   1194  C   SER A 156     -17.222   7.766  13.212  1.00  0.52           C  
ATOM   1195  CB  SER A 156     -18.845   9.321  14.305  1.00  0.52           C  
ATOM   1196  O   SER A 156     -17.649   6.698  13.654  1.00  0.52           O  
ATOM   1197  OG  SER A 156     -19.430   8.182  14.913  1.00  0.52           O  
ATOM   1198  N   VAL A 157     -16.496   7.328  12.160  1.00  0.55           N  
ATOM   1199  CA  VAL A 157     -15.418   6.399  12.483  1.00  0.55           C  
ATOM   1200  C   VAL A 157     -14.505   7.014  13.542  1.00  0.55           C  
ATOM   1201  CB  VAL A 157     -14.600   6.020  11.229  1.00  0.55           C  
ATOM   1202  O   VAL A 157     -13.999   8.124  13.364  1.00  0.55           O  
ATOM   1203  CG1 VAL A 157     -13.484   5.040  11.588  1.00  0.55           C  
ATOM   1204  CG2 VAL A 157     -15.512   5.426  10.157  1.00  0.55           C  
ATOM   1205  N   ASN A 158     -14.700   6.694  14.738  1.00  0.60           N  
ATOM   1206  CA  ASN A 158     -13.880   7.049  15.891  1.00  0.60           C  
ATOM   1207  C   ASN A 158     -12.636   6.170  15.986  1.00  0.60           C  
ATOM   1208  CB  ASN A 158     -14.697   6.953  17.181  1.00  0.60           C  
ATOM   1209  O   ASN A 158     -12.713   4.954  15.799  1.00  0.60           O  
ATOM   1210  CG  ASN A 158     -15.593   8.157  17.396  1.00  0.60           C  
ATOM   1211  ND2 ASN A 158     -16.675   7.965  18.142  1.00  0.60           N  
ATOM   1212  OD1 ASN A 158     -15.317   9.249  16.894  1.00  0.60           O  
ATOM   1213  N   PHE A 159     -11.497   6.764  15.709  1.00  0.64           N  
ATOM   1214  CA  PHE A 159     -10.195   6.112  15.786  1.00  0.64           C  
ATOM   1215  C   PHE A 159      -9.834   5.792  17.232  1.00  0.64           C  
ATOM   1216  CB  PHE A 159      -9.112   6.995  15.158  1.00  0.64           C  
ATOM   1217  O   PHE A 159      -9.564   6.697  18.025  1.00  0.64           O  
ATOM   1218  CG  PHE A 159      -9.256   7.166  13.670  1.00  0.64           C  
ATOM   1219  CD1 PHE A 159      -8.764   6.205  12.795  1.00  0.64           C  
ATOM   1220  CD2 PHE A 159      -9.884   8.288  13.145  1.00  0.64           C  
ATOM   1221  CE1 PHE A 159      -8.897   6.360  11.417  1.00  0.64           C  
ATOM   1222  CE2 PHE A 159     -10.020   8.451  11.770  1.00  0.64           C  
ATOM   1223  CZ  PHE A 159      -9.525   7.486  10.907  1.00  0.64           C  
ATOM   1224  N   ALA A 160     -10.383   4.715  17.768  1.00  0.71           N  
ATOM   1225  CA  ALA A 160     -10.061   4.321  19.137  1.00  0.71           C  
ATOM   1226  C   ALA A 160      -8.596   3.914  19.261  1.00  0.71           C  
ATOM   1227  CB  ALA A 160     -10.967   3.178  19.589  1.00  0.71           C  
ATOM   1228  O   ALA A 160      -8.040   3.289  18.355  1.00  0.71           O  
ATOM   1229  N   SER A 161      -7.846   4.460  20.149  1.00  0.77           N  
ATOM   1230  CA  SER A 161      -6.435   4.206  20.422  1.00  0.77           C  
ATOM   1231  C   SER A 161      -6.247   2.904  21.195  1.00  0.77           C  
ATOM   1232  CB  SER A 161      -5.823   5.367  21.207  1.00  0.77           C  
ATOM   1233  O   SER A 161      -5.147   2.349  21.227  1.00  0.77           O  
ATOM   1234  OG  SER A 161      -6.550   5.607  22.400  1.00  0.77           O  
ATOM   1235  N   SER A 162      -7.346   2.311  21.666  1.00  0.86           N  
ATOM   1236  CA  SER A 162      -7.343   1.048  22.397  1.00  0.86           C  
ATOM   1237  C   SER A 162      -8.718   0.389  22.369  1.00  0.86           C  
ATOM   1238  CB  SER A 162      -6.903   1.268  23.845  1.00  0.86           C  
ATOM   1239  O   SER A 162      -9.703   1.014  21.972  1.00  0.86           O  
ATOM   1240  OG  SER A 162      -7.914   1.932  24.583  1.00  0.86           O  
ATOM   1241  N   VAL A 163      -8.711  -0.926  22.653  1.00  0.86           N  
ATOM   1242  CA  VAL A 163      -9.947  -1.701  22.679  1.00  0.86           C  
ATOM   1243  C   VAL A 163     -10.932  -1.070  23.661  1.00  0.86           C  
ATOM   1244  CB  VAL A 163      -9.685  -3.175  23.060  1.00  0.86           C  
ATOM   1245  O   VAL A 163     -12.123  -0.952  23.365  1.00  0.86           O  
ATOM   1246  CG1 VAL A 163     -11.001  -3.925  23.255  1.00  0.86           C  
ATOM   1247  CG2 VAL A 163      -8.830  -3.858  21.994  1.00  0.86           C  
ATOM   1248  N   GLU A 164     -10.427  -0.548  24.790  1.00  0.87           N  
ATOM   1249  CA  GLU A 164     -11.258   0.102  25.800  1.00  0.87           C  
ATOM   1250  C   GLU A 164     -11.859   1.400  25.268  1.00  0.87           C  
ATOM   1251  CB  GLU A 164     -10.447   0.378  27.068  1.00  0.87           C  
ATOM   1252  O   GLU A 164     -13.038   1.682  25.493  1.00  0.87           O  
ATOM   1253  CG  GLU A 164     -10.059  -0.878  27.835  1.00  0.87           C  
ATOM   1254  CD  GLU A 164      -8.847  -1.587  27.252  1.00  0.87           C  
ATOM   1255  OE1 GLU A 164      -8.606  -2.765  27.602  1.00  0.87           O  
ATOM   1256  OE2 GLU A 164      -8.132  -0.959  26.439  1.00  0.87           O  
ATOM   1257  N   ASP A 165     -10.998   2.103  24.514  1.00  0.87           N  
ATOM   1258  CA  ASP A 165     -11.441   3.366  23.931  1.00  0.87           C  
ATOM   1259  C   ASP A 165     -12.522   3.134  22.877  1.00  0.87           C  
ATOM   1260  CB  ASP A 165     -10.260   4.118  23.315  1.00  0.87           C  
ATOM   1261  O   ASP A 165     -13.485   3.898  22.789  1.00  0.87           O  
ATOM   1262  CG  ASP A 165      -9.404   4.827  24.351  1.00  0.87           C  
ATOM   1263  OD1 ASP A 165      -9.803   4.886  25.534  1.00  0.87           O  
ATOM   1264  OD2 ASP A 165      -8.324   5.334  23.979  1.00  0.87           O  
ATOM   1265  N   LEU A 166     -12.386   2.022  22.264  1.00  0.89           N  
ATOM   1266  CA  LEU A 166     -13.362   1.662  21.241  1.00  0.89           C  
ATOM   1267  C   LEU A 166     -14.736   1.426  21.860  1.00  0.89           C  
ATOM   1268  CB  LEU A 166     -12.909   0.410  20.485  1.00  0.89           C  
ATOM   1269  O   LEU A 166     -15.739   1.957  21.375  1.00  0.89           O  
ATOM   1270  CG  LEU A 166     -13.871  -0.126  19.423  1.00  0.89           C  
ATOM   1271  CD1 LEU A 166     -13.980   0.857  18.262  1.00  0.89           C  
ATOM   1272  CD2 LEU A 166     -13.415  -1.495  18.930  1.00  0.89           C  
ATOM   1273  N   VAL A 167     -14.721   0.699  22.952  1.00  0.91           N  
ATOM   1274  CA  VAL A 167     -15.979   0.383  23.622  1.00  0.91           C  
ATOM   1275  C   VAL A 167     -16.624   1.666  24.142  1.00  0.91           C  
ATOM   1276  CB  VAL A 167     -15.769  -0.617  24.781  1.00  0.91           C  
ATOM   1277  O   VAL A 167     -17.811   1.908  23.914  1.00  0.91           O  
ATOM   1278  CG1 VAL A 167     -17.068  -0.822  25.559  1.00  0.91           C  
ATOM   1279  CG2 VAL A 167     -15.247  -1.950  24.247  1.00  0.91           C  
ATOM   1280  N   THR A 168     -15.806   2.478  24.762  1.00  0.91           N  
ATOM   1281  CA  THR A 168     -16.291   3.717  25.359  1.00  0.91           C  
ATOM   1282  C   THR A 168     -16.859   4.646  24.290  1.00  0.91           C  
ATOM   1283  CB  THR A 168     -15.172   4.442  26.130  1.00  0.91           C  
ATOM   1284  O   THR A 168     -17.961   5.177  24.443  1.00  0.91           O  
ATOM   1285  CG2 THR A 168     -15.677   5.749  26.733  1.00  0.91           C  
ATOM   1286  OG1 THR A 168     -14.700   3.594  27.184  1.00  0.91           O  
ATOM   1287  N   GLN A 169     -16.167   4.771  23.237  1.00  0.90           N  
ATOM   1288  CA  GLN A 169     -16.590   5.684  22.180  1.00  0.90           C  
ATOM   1289  C   GLN A 169     -17.868   5.191  21.507  1.00  0.90           C  
ATOM   1290  CB  GLN A 169     -15.481   5.854  21.141  1.00  0.90           C  
ATOM   1291  O   GLN A 169     -18.786   5.975  21.257  1.00  0.90           O  
ATOM   1292  CG  GLN A 169     -14.331   6.737  21.607  1.00  0.90           C  
ATOM   1293  CD  GLN A 169     -13.252   6.901  20.553  1.00  0.90           C  
ATOM   1294  NE2 GLN A 169     -12.436   7.940  20.697  1.00  0.90           N  
ATOM   1295  OE1 GLN A 169     -13.152   6.100  19.618  1.00  0.90           O  
ATOM   1296  N   THR A 170     -17.852   3.881  21.243  1.00  0.92           N  
ATOM   1297  CA  THR A 170     -19.036   3.303  20.617  1.00  0.92           C  
ATOM   1298  C   THR A 170     -20.255   3.453  21.523  1.00  0.92           C  
ATOM   1299  CB  THR A 170     -18.822   1.815  20.282  1.00  0.92           C  
ATOM   1300  O   THR A 170     -21.349   3.772  21.053  1.00  0.92           O  
ATOM   1301  CG2 THR A 170     -20.033   1.234  19.560  1.00  0.92           C  
ATOM   1302  OG1 THR A 170     -17.669   1.682  19.441  1.00  0.92           O  
ATOM   1303  N   LEU A 171     -20.011   3.218  22.751  1.00  0.94           N  
ATOM   1304  CA  LEU A 171     -21.070   3.370  23.743  1.00  0.94           C  
ATOM   1305  C   LEU A 171     -21.597   4.800  23.760  1.00  0.94           C  
ATOM   1306  CB  LEU A 171     -20.560   2.984  25.134  1.00  0.94           C  
ATOM   1307  O   LEU A 171     -22.808   5.021  23.677  1.00  0.94           O  
ATOM   1308  CG  LEU A 171     -21.530   3.205  26.296  1.00  0.94           C  
ATOM   1309  CD1 LEU A 171     -22.851   2.492  26.028  1.00  0.94           C  
ATOM   1310  CD2 LEU A 171     -20.913   2.725  27.606  1.00  0.94           C  
ATOM   1311  N   GLU A 172     -20.744   5.798  23.798  1.00  0.94           N  
ATOM   1312  CA  GLU A 172     -21.134   7.203  23.860  1.00  0.94           C  
ATOM   1313  C   GLU A 172     -21.886   7.624  22.602  1.00  0.94           C  
ATOM   1314  CB  GLU A 172     -19.905   8.094  24.061  1.00  0.94           C  
ATOM   1315  O   GLU A 172     -22.908   8.309  22.683  1.00  0.94           O  
ATOM   1316  CG  GLU A 172     -19.280   7.978  25.444  1.00  0.94           C  
ATOM   1317  CD  GLU A 172     -20.244   8.326  26.568  1.00  0.94           C  
ATOM   1318  OE1 GLU A 172     -20.136   7.733  27.665  1.00  0.94           O  
ATOM   1319  OE2 GLU A 172     -21.114   9.198  26.349  1.00  0.94           O  
ATOM   1320  N   PHE A 173     -21.445   7.161  21.491  1.00  0.92           N  
ATOM   1321  CA  PHE A 173     -22.089   7.490  20.224  1.00  0.92           C  
ATOM   1322  C   PHE A 173     -23.478   6.869  20.146  1.00  0.92           C  
ATOM   1323  CB  PHE A 173     -21.234   7.012  19.046  1.00  0.92           C  
ATOM   1324  O   PHE A 173     -24.426   7.513  19.691  1.00  0.92           O  
ATOM   1325  CG  PHE A 173     -20.165   7.990  18.637  1.00  0.92           C  
ATOM   1326  CD1 PHE A 173     -20.503   9.236  18.123  1.00  0.92           C  
ATOM   1327  CD2 PHE A 173     -18.822   7.661  18.765  1.00  0.92           C  
ATOM   1328  CE1 PHE A 173     -19.516  10.142  17.743  1.00  0.92           C  
ATOM   1329  CE2 PHE A 173     -17.830   8.562  18.388  1.00  0.92           C  
ATOM   1330  CZ  PHE A 173     -18.179   9.801  17.876  1.00  0.92           C  
ATOM   1331  N   THR A 174     -23.519   5.657  20.599  1.00  0.94           N  
ATOM   1332  CA  THR A 174     -24.795   4.952  20.562  1.00  0.94           C  
ATOM   1333  C   THR A 174     -25.811   5.625  21.481  1.00  0.94           C  
ATOM   1334  CB  THR A 174     -24.630   3.476  20.968  1.00  0.94           C  
ATOM   1335  O   THR A 174     -26.982   5.766  21.123  1.00  0.94           O  
ATOM   1336  CG2 THR A 174     -25.952   2.724  20.855  1.00  0.94           C  
ATOM   1337  OG1 THR A 174     -23.665   2.856  20.110  1.00  0.94           O  
ATOM   1338  N   ILE A 175     -25.351   6.068  22.606  1.00  0.95           N  
ATOM   1339  CA  ILE A 175     -26.217   6.783  23.537  1.00  0.95           C  
ATOM   1340  C   ILE A 175     -26.742   8.057  22.880  1.00  0.95           C  
ATOM   1341  CB  ILE A 175     -25.477   7.123  24.850  1.00  0.95           C  
ATOM   1342  O   ILE A 175     -27.943   8.333  22.917  1.00  0.95           O  
ATOM   1343  CG1 ILE A 175     -25.224   5.849  25.666  1.00  0.95           C  
ATOM   1344  CG2 ILE A 175     -26.269   8.148  25.667  1.00  0.95           C  
ATOM   1345  CD1 ILE A 175     -24.326   6.059  26.877  1.00  0.95           C  
ATOM   1346  N   GLU A 176     -25.868   8.805  22.267  1.00  0.94           N  
ATOM   1347  CA  GLU A 176     -26.242  10.050  21.602  1.00  0.94           C  
ATOM   1348  C   GLU A 176     -27.244   9.797  20.479  1.00  0.94           C  
ATOM   1349  CB  GLU A 176     -25.002  10.759  21.051  1.00  0.94           C  
ATOM   1350  O   GLU A 176     -28.238  10.515  20.353  1.00  0.94           O  
ATOM   1351  CG  GLU A 176     -24.140  11.412  22.122  1.00  0.94           C  
ATOM   1352  CD  GLU A 176     -22.871  12.041  21.569  1.00  0.94           C  
ATOM   1353  OE1 GLU A 176     -22.033  12.519  22.368  1.00  0.94           O  
ATOM   1354  OE2 GLU A 176     -22.714  12.058  20.328  1.00  0.94           O  
ATOM   1355  N   GLU A 177     -26.961   8.769  19.709  1.00  0.93           N  
ATOM   1356  CA  GLU A 177     -27.830   8.404  18.594  1.00  0.93           C  
ATOM   1357  C   GLU A 177     -29.231   8.045  19.081  1.00  0.93           C  
ATOM   1358  CB  GLU A 177     -27.231   7.236  17.805  1.00  0.93           C  
ATOM   1359  O   GLU A 177     -30.226   8.518  18.528  1.00  0.93           O  
ATOM   1360  CG  GLU A 177     -27.994   6.899  16.532  1.00  0.93           C  
ATOM   1361  CD  GLU A 177     -27.458   5.668  15.820  1.00  0.93           C  
ATOM   1362  OE1 GLU A 177     -28.096   5.202  14.849  1.00  0.93           O  
ATOM   1363  OE2 GLU A 177     -26.391   5.164  16.237  1.00  0.93           O  
ATOM   1364  N   VAL A 178     -29.315   7.229  20.090  1.00  0.95           N  
ATOM   1365  CA  VAL A 178     -30.599   6.759  20.600  1.00  0.95           C  
ATOM   1366  C   VAL A 178     -31.339   7.911  21.276  1.00  0.95           C  
ATOM   1367  CB  VAL A 178     -30.422   5.585  21.589  1.00  0.95           C  
ATOM   1368  O   VAL A 178     -32.553   8.057  21.115  1.00  0.95           O  
ATOM   1369  CG1 VAL A 178     -31.743   5.260  22.283  1.00  0.95           C  
ATOM   1370  CG2 VAL A 178     -29.878   4.355  20.865  1.00  0.95           C  
ATOM   1371  N   ASN A 179     -30.617   8.800  21.994  1.00  0.94           N  
ATOM   1372  CA  ASN A 179     -31.226   9.942  22.666  1.00  0.94           C  
ATOM   1373  C   ASN A 179     -31.795  10.943  21.664  1.00  0.94           C  
ATOM   1374  CB  ASN A 179     -30.213  10.628  23.585  1.00  0.94           C  
ATOM   1375  O   ASN A 179     -32.783  11.622  21.952  1.00  0.94           O  
ATOM   1376  CG  ASN A 179     -30.044   9.907  24.908  1.00  0.94           C  
ATOM   1377  ND2 ASN A 179     -28.938  10.175  25.592  1.00  0.94           N  
ATOM   1378  OD1 ASN A 179     -30.901   9.116  25.312  1.00  0.94           O  
ATOM   1379  N   ALA A 180     -31.177  10.992  20.461  1.00  0.93           N  
ATOM   1380  CA  ALA A 180     -31.610  11.930  19.428  1.00  0.93           C  
ATOM   1381  C   ALA A 180     -32.780  11.363  18.629  1.00  0.93           C  
ATOM   1382  CB  ALA A 180     -30.449  12.270  18.497  1.00  0.93           C  
ATOM   1383  O   ALA A 180     -33.446  12.092  17.889  1.00  0.93           O  
ATOM   1384  N   ASP A 181     -33.038  10.062  18.770  1.00  0.94           N  
ATOM   1385  CA  ASP A 181     -34.115   9.402  18.039  1.00  0.94           C  
ATOM   1386  C   ASP A 181     -35.451   9.571  18.760  1.00  0.94           C  
ATOM   1387  CB  ASP A 181     -33.804   7.917  17.849  1.00  0.94           C  
ATOM   1388  O   ASP A 181     -35.685   8.948  19.798  1.00  0.94           O  
ATOM   1389  CG  ASP A 181     -34.769   7.224  16.903  1.00  0.94           C  
ATOM   1390  OD1 ASP A 181     -35.835   7.798  16.592  1.00  0.94           O  
ATOM   1391  OD2 ASP A 181     -34.463   6.094  16.467  1.00  0.94           O  
ATOM   1392  N   ARG A 182     -36.453  10.411  18.197  1.00  0.93           N  
ATOM   1393  CA  ARG A 182     -37.727  10.753  18.821  1.00  0.93           C  
ATOM   1394  C   ARG A 182     -38.689   9.571  18.787  1.00  0.93           C  
ATOM   1395  CB  ARG A 182     -38.358  11.963  18.128  1.00  0.93           C  
ATOM   1396  O   ARG A 182     -39.670   9.540  19.533  1.00  0.93           O  
ATOM   1397  CG  ARG A 182     -37.580  13.256  18.315  1.00  0.93           C  
ATOM   1398  CD  ARG A 182     -38.272  14.433  17.643  1.00  0.93           C  
ATOM   1399  NE  ARG A 182     -37.487  15.658  17.758  1.00  0.93           N  
ATOM   1400  NH1 ARG A 182     -39.053  17.006  16.726  1.00  0.93           N  
ATOM   1401  NH2 ARG A 182     -37.081  17.901  17.477  1.00  0.93           N  
ATOM   1402  CZ  ARG A 182     -37.876  16.852  17.320  1.00  0.93           C  
ATOM   1403  N   ASN A 183     -38.368   8.553  18.098  1.00  0.95           N  
ATOM   1404  CA  ASN A 183     -39.234   7.388  17.950  1.00  0.95           C  
ATOM   1405  C   ASN A 183     -38.984   6.360  19.050  1.00  0.95           C  
ATOM   1406  CB  ASN A 183     -39.042   6.749  16.573  1.00  0.95           C  
ATOM   1407  O   ASN A 183     -39.725   5.382  19.171  1.00  0.95           O  
ATOM   1408  CG  ASN A 183     -39.528   7.637  15.444  1.00  0.95           C  
ATOM   1409  ND2 ASN A 183     -38.808   7.626  14.329  1.00  0.95           N  
ATOM   1410  OD1 ASN A 183     -40.542   8.327  15.574  1.00  0.95           O  
ATOM   1411  N   VAL A 184     -37.942   6.576  19.810  1.00  0.94           N  
ATOM   1412  CA  VAL A 184     -37.636   5.671  20.913  1.00  0.94           C  
ATOM   1413  C   VAL A 184     -38.116   6.279  22.229  1.00  0.94           C  
ATOM   1414  CB  VAL A 184     -36.125   5.359  20.990  1.00  0.94           C  
ATOM   1415  O   VAL A 184     -37.713   7.387  22.592  1.00  0.94           O  
ATOM   1416  CG1 VAL A 184     -35.830   4.392  22.135  1.00  0.94           C  
ATOM   1417  CG2 VAL A 184     -35.631   4.787  19.663  1.00  0.94           C  
ATOM   1418  N   SER A 185     -39.102   5.597  22.858  1.00  0.93           N  
ATOM   1419  CA  SER A 185     -39.602   6.091  24.137  1.00  0.93           C  
ATOM   1420  C   SER A 185     -38.491   6.146  25.180  1.00  0.93           C  
ATOM   1421  CB  SER A 185     -40.744   5.209  24.643  1.00  0.93           C  
ATOM   1422  O   SER A 185     -37.511   5.403  25.091  1.00  0.93           O  
ATOM   1423  OG  SER A 185     -40.267   3.925  25.006  1.00  0.93           O  
ATOM   1424  N   ASN A 186     -38.611   7.084  26.107  1.00  0.92           N  
ATOM   1425  CA  ASN A 186     -37.612   7.272  27.153  1.00  0.92           C  
ATOM   1426  C   ASN A 186     -37.365   5.982  27.930  1.00  0.92           C  
ATOM   1427  CB  ASN A 186     -38.036   8.393  28.105  1.00  0.92           C  
ATOM   1428  O   ASN A 186     -36.223   5.667  28.271  1.00  0.92           O  
ATOM   1429  CG  ASN A 186     -37.752   9.773  27.546  1.00  0.92           C  
ATOM   1430  ND2 ASN A 186     -38.501  10.766  28.009  1.00  0.92           N  
ATOM   1431  OD1 ASN A 186     -36.866   9.945  26.704  1.00  0.92           O  
ATOM   1432  N   ASN A 187     -38.414   5.181  28.171  1.00  0.93           N  
ATOM   1433  CA  ASN A 187     -38.293   3.958  28.957  1.00  0.93           C  
ATOM   1434  C   ASN A 187     -37.682   2.824  28.139  1.00  0.93           C  
ATOM   1435  CB  ASN A 187     -39.657   3.538  29.510  1.00  0.93           C  
ATOM   1436  O   ASN A 187     -37.266   1.806  28.694  1.00  0.93           O  
ATOM   1437  CG  ASN A 187     -40.661   3.230  28.416  1.00  0.93           C  
ATOM   1438  ND2 ASN A 187     -41.866   2.838  28.811  1.00  0.93           N  
ATOM   1439  OD1 ASN A 187     -40.355   3.342  27.226  1.00  0.93           O  
ATOM   1440  N   ALA A 188     -37.503   3.056  26.822  1.00  0.95           N  
ATOM   1441  CA  ALA A 188     -36.984   2.019  25.934  1.00  0.95           C  
ATOM   1442  C   ALA A 188     -35.555   2.334  25.499  1.00  0.95           C  
ATOM   1443  CB  ALA A 188     -37.886   1.864  24.712  1.00  0.95           C  
ATOM   1444  O   ALA A 188     -34.941   1.564  24.758  1.00  0.95           O  
ATOM   1445  N   LYS A 189     -35.022   3.443  25.997  1.00  0.96           N  
ATOM   1446  CA  LYS A 189     -33.746   3.942  25.494  1.00  0.96           C  
ATOM   1447  C   LYS A 189     -32.599   3.016  25.889  1.00  0.96           C  
ATOM   1448  CB  LYS A 189     -33.481   5.356  26.013  1.00  0.96           C  
ATOM   1449  O   LYS A 189     -31.760   2.669  25.055  1.00  0.96           O  
ATOM   1450  CG  LYS A 189     -34.299   6.434  25.318  1.00  0.96           C  
ATOM   1451  CD  LYS A 189     -33.853   7.830  25.734  1.00  0.96           C  
ATOM   1452  CE  LYS A 189     -34.572   8.909  24.936  1.00  0.96           C  
ATOM   1453  NZ  LYS A 189     -34.168  10.280  25.368  1.00  0.96           N  
ATOM   1454  N   ASN A 190     -32.584   2.605  27.149  1.00  0.97           N  
ATOM   1455  CA  ASN A 190     -31.509   1.724  27.593  1.00  0.97           C  
ATOM   1456  C   ASN A 190     -31.500   0.413  26.812  1.00  0.97           C  
ATOM   1457  CB  ASN A 190     -31.627   1.448  29.094  1.00  0.97           C  
ATOM   1458  O   ASN A 190     -30.440  -0.060  26.398  1.00  0.97           O  
ATOM   1459  CG  ASN A 190     -31.159   2.614  29.941  1.00  0.97           C  
ATOM   1460  ND2 ASN A 190     -31.500   2.590  31.224  1.00  0.97           N  
ATOM   1461  OD1 ASN A 190     -30.497   3.530  29.446  1.00  0.97           O  
ATOM   1462  N   ARG A 191     -32.660  -0.061  26.684  1.00  0.96           N  
ATOM   1463  CA  ARG A 191     -32.800  -1.305  25.933  1.00  0.96           C  
ATOM   1464  C   ARG A 191     -32.309  -1.137  24.499  1.00  0.96           C  
ATOM   1465  CB  ARG A 191     -34.257  -1.774  25.937  1.00  0.96           C  
ATOM   1466  O   ARG A 191     -31.561  -1.975  23.992  1.00  0.96           O  
ATOM   1467  CG  ARG A 191     -34.481  -3.093  25.215  1.00  0.96           C  
ATOM   1468  CD  ARG A 191     -35.937  -3.532  25.281  1.00  0.96           C  
ATOM   1469  NE  ARG A 191     -36.156  -4.785  24.564  1.00  0.96           N  
ATOM   1470  NH1 ARG A 191     -38.451  -4.778  24.833  1.00  0.96           N  
ATOM   1471  NH2 ARG A 191     -37.429  -6.490  23.701  1.00  0.96           N  
ATOM   1472  CZ  ARG A 191     -37.345  -5.348  24.367  1.00  0.96           C  
ATOM   1473  N   GLN A 192     -32.730  -0.073  23.891  1.00  0.97           N  
ATOM   1474  CA  GLN A 192     -32.326   0.196  22.515  1.00  0.97           C  
ATOM   1475  C   GLN A 192     -30.814   0.374  22.411  1.00  0.97           C  
ATOM   1476  CB  GLN A 192     -33.039   1.439  21.979  1.00  0.97           C  
ATOM   1477  O   GLN A 192     -30.189  -0.117  21.468  1.00  0.97           O  
ATOM   1478  CG  GLN A 192     -32.818   1.681  20.492  1.00  0.97           C  
ATOM   1479  CD  GLN A 192     -33.337   0.546  19.630  1.00  0.97           C  
ATOM   1480  NE2 GLN A 192     -32.486   0.038  18.744  1.00  0.97           N  
ATOM   1481  OE1 GLN A 192     -34.491   0.128  19.759  1.00  0.97           O  
ATOM   1482  N   ILE A 193     -30.237   0.993  23.330  1.00  0.98           N  
ATOM   1483  CA  ILE A 193     -28.793   1.202  23.347  1.00  0.98           C  
ATOM   1484  C   ILE A 193     -28.078  -0.145  23.422  1.00  0.98           C  
ATOM   1485  CB  ILE A 193     -28.367   2.102  24.528  1.00  0.98           C  
ATOM   1486  O   ILE A 193     -27.152  -0.407  22.651  1.00  0.98           O  
ATOM   1487  CG1 ILE A 193     -28.857   3.538  24.310  1.00  0.98           C  
ATOM   1488  CG2 ILE A 193     -26.847   2.064  24.715  1.00  0.98           C  
ATOM   1489  CD1 ILE A 193     -28.744   4.425  25.542  1.00  0.98           C  
ATOM   1490  N   VAL A 194     -28.474  -0.973  24.290  1.00  0.98           N  
ATOM   1491  CA  VAL A 194     -27.863  -2.286  24.469  1.00  0.98           C  
ATOM   1492  C   VAL A 194     -28.003  -3.100  23.186  1.00  0.98           C  
ATOM   1493  CB  VAL A 194     -28.493  -3.048  25.656  1.00  0.98           C  
ATOM   1494  O   VAL A 194     -27.041  -3.724  22.731  1.00  0.98           O  
ATOM   1495  CG1 VAL A 194     -27.994  -4.491  25.697  1.00  0.98           C  
ATOM   1496  CG2 VAL A 194     -28.185  -2.336  26.972  1.00  0.98           C  
ATOM   1497  N   LEU A 195     -29.060  -3.042  22.550  1.00  0.96           N  
ATOM   1498  CA  LEU A 195     -29.305  -3.785  21.318  1.00  0.96           C  
ATOM   1499  C   LEU A 195     -28.417  -3.274  20.189  1.00  0.96           C  
ATOM   1500  CB  LEU A 195     -30.778  -3.679  20.913  1.00  0.96           C  
ATOM   1501  O   LEU A 195     -27.840  -4.066  19.441  1.00  0.96           O  
ATOM   1502  CG  LEU A 195     -31.781  -4.412  21.805  1.00  0.96           C  
ATOM   1503  CD1 LEU A 195     -33.207  -4.121  21.348  1.00  0.96           C  
ATOM   1504  CD2 LEU A 195     -31.507  -5.912  21.798  1.00  0.96           C  
ATOM   1505  N   ASN A 196     -28.383  -1.941  20.095  1.00  0.96           N  
ATOM   1506  CA  ASN A 196     -27.519  -1.358  19.074  1.00  0.96           C  
ATOM   1507  C   ASN A 196     -26.062  -1.765  19.274  1.00  0.96           C  
ATOM   1508  CB  ASN A 196     -27.648   0.167  19.069  1.00  0.96           C  
ATOM   1509  O   ASN A 196     -25.366  -2.088  18.310  1.00  0.96           O  
ATOM   1510  CG  ASN A 196     -28.959   0.640  18.471  1.00  0.96           C  
ATOM   1511  ND2 ASN A 196     -29.146   1.953  18.416  1.00  0.96           N  
ATOM   1512  OD1 ASN A 196     -29.796  -0.169  18.062  1.00  0.96           O  
ATOM   1513  N   LEU A 197     -25.681  -1.797  20.560  1.00  0.96           N  
ATOM   1514  CA  LEU A 197     -24.311  -2.189  20.872  1.00  0.96           C  
ATOM   1515  C   LEU A 197     -24.087  -3.668  20.571  1.00  0.96           C  
ATOM   1516  CB  LEU A 197     -23.993  -1.902  22.342  1.00  0.96           C  
ATOM   1517  O   LEU A 197     -23.010  -4.056  20.113  1.00  0.96           O  
ATOM   1518  CG  LEU A 197     -23.840  -0.429  22.727  1.00  0.96           C  
ATOM   1519  CD1 LEU A 197     -23.752  -0.284  24.243  1.00  0.96           C  
ATOM   1520  CD2 LEU A 197     -22.611   0.174  22.055  1.00  0.96           C  
ATOM   1521  N   TYR A 198     -25.030  -4.467  20.802  1.00  0.96           N  
ATOM   1522  CA  TYR A 198     -24.970  -5.885  20.468  1.00  0.96           C  
ATOM   1523  C   TYR A 198     -24.789  -6.086  18.969  1.00  0.96           C  
ATOM   1524  CB  TYR A 198     -26.238  -6.603  20.942  1.00  0.96           C  
ATOM   1525  O   TYR A 198     -23.931  -6.861  18.539  1.00  0.96           O  
ATOM   1526  CG  TYR A 198     -26.258  -8.077  20.616  1.00  0.96           C  
ATOM   1527  CD1 TYR A 198     -26.963  -8.558  19.515  1.00  0.96           C  
ATOM   1528  CD2 TYR A 198     -25.573  -8.992  21.409  1.00  0.96           C  
ATOM   1529  CE1 TYR A 198     -26.986  -9.915  19.212  1.00  0.96           C  
ATOM   1530  CE2 TYR A 198     -25.589 -10.351  21.116  1.00  0.96           C  
ATOM   1531  OH  TYR A 198     -26.316 -12.148  19.722  1.00  0.96           O  
ATOM   1532  CZ  TYR A 198     -26.297 -10.803  20.017  1.00  0.96           C  
ATOM   1533  N   GLU A 199     -25.544  -5.408  18.197  1.00  0.94           N  
ATOM   1534  CA  GLU A 199     -25.465  -5.503  16.743  1.00  0.94           C  
ATOM   1535  C   GLU A 199     -24.100  -5.050  16.234  1.00  0.94           C  
ATOM   1536  CB  GLU A 199     -26.572  -4.672  16.089  1.00  0.94           C  
ATOM   1537  O   GLU A 199     -23.621  -5.537  15.207  1.00  0.94           O  
ATOM   1538  CG  GLU A 199     -27.957  -5.293  16.206  1.00  0.94           C  
ATOM   1539  CD  GLU A 199     -29.033  -4.498  15.483  1.00  0.94           C  
ATOM   1540  OE1 GLU A 199     -30.112  -5.063  15.191  1.00  0.94           O  
ATOM   1541  OE2 GLU A 199     -28.796  -3.302  15.205  1.00  0.94           O  
ATOM   1542  N   LYS A 200     -23.451  -4.169  16.994  1.00  0.92           N  
ATOM   1543  CA  LYS A 200     -22.146  -3.634  16.615  1.00  0.92           C  
ATOM   1544  C   LYS A 200     -21.019  -4.545  17.094  1.00  0.92           C  
ATOM   1545  CB  LYS A 200     -21.958  -2.226  17.182  1.00  0.92           C  
ATOM   1546  O   LYS A 200     -19.841  -4.249  16.880  1.00  0.92           O  
ATOM   1547  CG  LYS A 200     -22.860  -1.178  16.547  1.00  0.92           C  
ATOM   1548  CD  LYS A 200     -22.687   0.183  17.210  1.00  0.92           C  
ATOM   1549  CE  LYS A 200     -23.603   1.229  16.587  1.00  0.92           C  
ATOM   1550  NZ  LYS A 200     -23.318   2.597  17.112  1.00  0.92           N  
ATOM   1551  N   GLY A 201     -21.407  -5.652  17.862  1.00  0.94           N  
ATOM   1552  CA  GLY A 201     -20.439  -6.655  18.275  1.00  0.94           C  
ATOM   1553  C   GLY A 201     -19.613  -6.230  19.474  1.00  0.94           C  
ATOM   1554  O   GLY A 201     -18.528  -6.766  19.709  1.00  0.94           O  
ATOM   1555  N   ILE A 202     -20.057  -5.184  20.217  1.00  0.94           N  
ATOM   1556  CA  ILE A 202     -19.320  -4.605  21.335  1.00  0.94           C  
ATOM   1557  C   ILE A 202     -19.162  -5.645  22.442  1.00  0.94           C  
ATOM   1558  CB  ILE A 202     -20.022  -3.342  21.881  1.00  0.94           C  
ATOM   1559  O   ILE A 202     -18.130  -5.691  23.116  1.00  0.94           O  
ATOM   1560  CG1 ILE A 202     -19.893  -2.186  20.883  1.00  0.94           C  
ATOM   1561  CG2 ILE A 202     -19.448  -2.953  23.247  1.00  0.94           C  
ATOM   1562  CD1 ILE A 202     -18.456  -1.796  20.569  1.00  0.94           C  
ATOM   1563  N   PHE A 203     -20.041  -6.605  22.530  1.00  0.95           N  
ATOM   1564  CA  PHE A 203     -20.057  -7.489  23.690  1.00  0.95           C  
ATOM   1565  C   PHE A 203     -19.143  -8.689  23.469  1.00  0.95           C  
ATOM   1566  CB  PHE A 203     -21.483  -7.962  23.988  1.00  0.95           C  
ATOM   1567  O   PHE A 203     -18.977  -9.522  24.362  1.00  0.95           O  
ATOM   1568  CG  PHE A 203     -22.401  -6.865  24.454  1.00  0.95           C  
ATOM   1569  CD1 PHE A 203     -22.172  -6.212  25.659  1.00  0.95           C  
ATOM   1570  CD2 PHE A 203     -23.496  -6.487  23.687  1.00  0.95           C  
ATOM   1571  CE1 PHE A 203     -23.020  -5.197  26.093  1.00  0.95           C  
ATOM   1572  CE2 PHE A 203     -24.348  -5.473  24.114  1.00  0.95           C  
ATOM   1573  CZ  PHE A 203     -24.109  -4.830  25.318  1.00  0.95           C  
ATOM   1574  N   ASP A 204     -18.440  -8.714  22.289  1.00  0.93           N  
ATOM   1575  CA  ASP A 204     -17.381  -9.690  22.054  1.00  0.93           C  
ATOM   1576  C   ASP A 204     -16.077  -9.257  22.720  1.00  0.93           C  
ATOM   1577  CB  ASP A 204     -17.163  -9.894  20.553  1.00  0.93           C  
ATOM   1578  O   ASP A 204     -15.159 -10.063  22.882  1.00  0.93           O  
ATOM   1579  CG  ASP A 204     -18.350 -10.544  19.864  1.00  0.93           C  
ATOM   1580  OD1 ASP A 204     -19.122 -11.265  20.531  1.00  0.93           O  
ATOM   1581  OD2 ASP A 204     -18.512 -10.336  18.642  1.00  0.93           O  
ATOM   1582  N   ILE A 205     -16.049  -8.019  23.182  1.00  0.92           N  
ATOM   1583  CA  ILE A 205     -14.868  -7.449  23.823  1.00  0.92           C  
ATOM   1584  C   ILE A 205     -14.942  -7.672  25.332  1.00  0.92           C  
ATOM   1585  CB  ILE A 205     -14.728  -5.942  23.510  1.00  0.92           C  
ATOM   1586  O   ILE A 205     -15.991  -7.465  25.946  1.00  0.92           O  
ATOM   1587  CG1 ILE A 205     -14.635  -5.718  21.996  1.00  0.92           C  
ATOM   1588  CG2 ILE A 205     -13.509  -5.354  24.227  1.00  0.92           C  
ATOM   1589  CD1 ILE A 205     -14.701  -4.254  21.583  1.00  0.92           C  
ATOM   1590  N   LYS A 206     -13.762  -8.127  25.880  1.00  0.91           N  
ATOM   1591  CA  LYS A 206     -13.697  -8.428  27.307  1.00  0.91           C  
ATOM   1592  C   LYS A 206     -14.057  -7.204  28.145  1.00  0.91           C  
ATOM   1593  CB  LYS A 206     -12.303  -8.930  27.687  1.00  0.91           C  
ATOM   1594  O   LYS A 206     -13.642  -6.086  27.831  1.00  0.91           O  
ATOM   1595  CG  LYS A 206     -12.208  -9.484  29.101  1.00  0.91           C  
ATOM   1596  CD  LYS A 206     -10.811 -10.011  29.402  1.00  0.91           C  
ATOM   1597  CE  LYS A 206     -10.701 -10.522  30.832  1.00  0.91           C  
ATOM   1598  NZ  LYS A 206      -9.316 -10.980  31.152  1.00  0.91           N  
ATOM   1599  N   ASP A 207     -14.952  -7.240  29.062  1.00  0.92           N  
ATOM   1600  CA  ASP A 207     -15.296  -6.264  30.091  1.00  0.92           C  
ATOM   1601  C   ASP A 207     -16.283  -5.228  29.558  1.00  0.92           C  
ATOM   1602  CB  ASP A 207     -14.037  -5.570  30.615  1.00  0.92           C  
ATOM   1603  O   ASP A 207     -16.520  -4.201  30.197  1.00  0.92           O  
ATOM   1604  CG  ASP A 207     -13.160  -6.484  31.453  1.00  0.92           C  
ATOM   1605  OD1 ASP A 207     -13.697  -7.363  32.161  1.00  0.92           O  
ATOM   1606  OD2 ASP A 207     -11.922  -6.322  31.407  1.00  0.92           O  
ATOM   1607  N   ALA A 208     -16.737  -5.406  28.290  1.00  0.95           N  
ATOM   1608  CA  ALA A 208     -17.666  -4.463  27.674  1.00  0.95           C  
ATOM   1609  C   ALA A 208     -18.980  -4.402  28.449  1.00  0.95           C  
ATOM   1610  CB  ALA A 208     -17.928  -4.846  26.219  1.00  0.95           C  
ATOM   1611  O   ALA A 208     -19.555  -3.325  28.623  1.00  0.95           O  
ATOM   1612  N   ILE A 209     -19.327  -5.540  28.982  1.00  0.96           N  
ATOM   1613  CA  ILE A 209     -20.590  -5.623  29.707  1.00  0.96           C  
ATOM   1614  C   ILE A 209     -20.539  -4.724  30.940  1.00  0.96           C  
ATOM   1615  CB  ILE A 209     -20.911  -7.078  30.117  1.00  0.96           C  
ATOM   1616  O   ILE A 209     -21.480  -3.974  31.209  1.00  0.96           O  
ATOM   1617  CG1 ILE A 209     -21.283  -7.910  28.885  1.00  0.96           C  
ATOM   1618  CG2 ILE A 209     -22.034  -7.110  31.159  1.00  0.96           C  
ATOM   1619  CD1 ILE A 209     -21.510  -9.387  29.180  1.00  0.96           C  
ATOM   1620  N   ASN A 210     -19.373  -4.767  31.627  1.00  0.96           N  
ATOM   1621  CA  ASN A 210     -19.189  -3.948  32.821  1.00  0.96           C  
ATOM   1622  C   ASN A 210     -19.210  -2.459  32.488  1.00  0.96           C  
ATOM   1623  CB  ASN A 210     -17.883  -4.316  33.529  1.00  0.96           C  
ATOM   1624  O   ASN A 210     -19.844  -1.670  33.192  1.00  0.96           O  
ATOM   1625  CG  ASN A 210     -17.928  -5.695  34.157  1.00  0.96           C  
ATOM   1626  ND2 ASN A 210     -16.783  -6.366  34.197  1.00  0.96           N  
ATOM   1627  OD1 ASN A 210     -18.983  -6.154  34.602  1.00  0.96           O  
ATOM   1628  N   GLN A 211     -18.665  -2.164  31.435  1.00  0.95           N  
ATOM   1629  CA  GLN A 211     -18.579  -0.768  31.020  1.00  0.95           C  
ATOM   1630  C   GLN A 211     -19.955  -0.217  30.657  1.00  0.95           C  
ATOM   1631  CB  GLN A 211     -17.624  -0.617  29.835  1.00  0.95           C  
ATOM   1632  O   GLN A 211     -20.306   0.898  31.049  1.00  0.95           O  
ATOM   1633  CG  GLN A 211     -16.162  -0.855  30.190  1.00  0.95           C  
ATOM   1634  CD  GLN A 211     -15.225  -0.588  29.026  1.00  0.95           C  
ATOM   1635  NE2 GLN A 211     -14.391  -1.570  28.700  1.00  0.95           N  
ATOM   1636  OE1 GLN A 211     -15.252   0.490  28.425  1.00  0.95           O  
ATOM   1637  N   VAL A 212     -20.699  -1.044  29.991  1.00  0.97           N  
ATOM   1638  CA  VAL A 212     -22.032  -0.652  29.546  1.00  0.97           C  
ATOM   1639  C   VAL A 212     -22.960  -0.516  30.750  1.00  0.97           C  
ATOM   1640  CB  VAL A 212     -22.615  -1.665  28.536  1.00  0.97           C  
ATOM   1641  O   VAL A 212     -23.687   0.474  30.874  1.00  0.97           O  
ATOM   1642  CG1 VAL A 212     -24.087  -1.366  28.259  1.00  0.97           C  
ATOM   1643  CG2 VAL A 212     -21.809  -1.647  27.238  1.00  0.97           C  
ATOM   1644  N   ALA A 213     -22.885  -1.446  31.601  1.00  0.97           N  
ATOM   1645  CA  ALA A 213     -23.715  -1.429  32.803  1.00  0.97           C  
ATOM   1646  C   ALA A 213     -23.448  -0.180  33.637  1.00  0.97           C  
ATOM   1647  CB  ALA A 213     -23.471  -2.684  33.637  1.00  0.97           C  
ATOM   1648  O   ALA A 213     -24.383   0.492  34.078  1.00  0.97           O  
ATOM   1649  N   ASP A 214     -22.199   0.092  33.810  1.00  0.96           N  
ATOM   1650  CA  ASP A 214     -21.786   1.253  34.593  1.00  0.96           C  
ATOM   1651  C   ASP A 214     -22.253   2.551  33.938  1.00  0.96           C  
ATOM   1652  CB  ASP A 214     -20.266   1.269  34.768  1.00  0.96           C  
ATOM   1653  O   ASP A 214     -22.823   3.418  34.604  1.00  0.96           O  
ATOM   1654  CG  ASP A 214     -19.770   0.219  35.746  1.00  0.96           C  
ATOM   1655  OD1 ASP A 214     -20.591  -0.351  36.497  1.00  0.96           O  
ATOM   1656  OD2 ASP A 214     -18.547  -0.038  35.769  1.00  0.96           O  
ATOM   1657  N   ARG A 215     -22.070   2.585  32.616  1.00  0.96           N  
ATOM   1658  CA  ARG A 215     -22.381   3.815  31.895  1.00  0.96           C  
ATOM   1659  C   ARG A 215     -23.887   4.040  31.819  1.00  0.96           C  
ATOM   1660  CB  ARG A 215     -21.786   3.777  30.485  1.00  0.96           C  
ATOM   1661  O   ARG A 215     -24.355   5.178  31.903  1.00  0.96           O  
ATOM   1662  CG  ARG A 215     -22.054   5.032  29.669  1.00  0.96           C  
ATOM   1663  CD  ARG A 215     -21.455   6.269  30.324  1.00  0.96           C  
ATOM   1664  NE  ARG A 215     -21.620   7.454  29.487  1.00  0.96           N  
ATOM   1665  NH1 ARG A 215     -23.721   7.983  30.290  1.00  0.96           N  
ATOM   1666  NH2 ARG A 215     -22.738   9.295  28.688  1.00  0.96           N  
ATOM   1667  CZ  ARG A 215     -22.693   8.241  29.490  1.00  0.96           C  
ATOM   1668  N   LEU A 216     -24.723   3.058  31.734  1.00  0.97           N  
ATOM   1669  CA  LEU A 216     -26.170   3.169  31.586  1.00  0.97           C  
ATOM   1670  C   LEU A 216     -26.860   3.124  32.945  1.00  0.97           C  
ATOM   1671  CB  LEU A 216     -26.704   2.048  30.691  1.00  0.97           C  
ATOM   1672  O   LEU A 216     -28.083   3.261  33.029  1.00  0.97           O  
ATOM   1673  CG  LEU A 216     -26.234   2.060  29.235  1.00  0.97           C  
ATOM   1674  CD1 LEU A 216     -26.896   0.929  28.455  1.00  0.97           C  
ATOM   1675  CD2 LEU A 216     -26.530   3.409  28.588  1.00  0.97           C  
ATOM   1676  N   ASN A 217     -26.013   2.976  33.937  1.00  0.97           N  
ATOM   1677  CA  ASN A 217     -26.510   2.868  35.305  1.00  0.97           C  
ATOM   1678  C   ASN A 217     -27.559   1.768  35.435  1.00  0.97           C  
ATOM   1679  CB  ASN A 217     -27.082   4.207  35.775  1.00  0.97           C  
ATOM   1680  O   ASN A 217     -28.629   1.989  36.005  1.00  0.97           O  
ATOM   1681  CG  ASN A 217     -27.225   4.284  37.282  1.00  0.97           C  
ATOM   1682  ND2 ASN A 217     -28.228   5.020  37.746  1.00  0.97           N  
ATOM   1683  OD1 ASN A 217     -26.441   3.686  38.024  1.00  0.97           O  
ATOM   1684  N   ILE A 218     -27.366   0.599  34.915  1.00  0.97           N  
ATOM   1685  CA  ILE A 218     -28.171  -0.611  35.043  1.00  0.97           C  
ATOM   1686  C   ILE A 218     -27.290  -1.771  35.502  1.00  0.97           C  
ATOM   1687  CB  ILE A 218     -28.875  -0.965  33.714  1.00  0.97           C  
ATOM   1688  O   ILE A 218     -26.064  -1.647  35.549  1.00  0.97           O  
ATOM   1689  CG1 ILE A 218     -27.839  -1.231  32.616  1.00  0.97           C  
ATOM   1690  CG2 ILE A 218     -29.839   0.150  33.300  1.00  0.97           C  
ATOM   1691  CD1 ILE A 218     -28.443  -1.653  31.284  1.00  0.97           C  
ATOM   1692  N   SER A 219     -27.953  -2.850  35.933  1.00  0.97           N  
ATOM   1693  CA  SER A 219     -27.193  -4.002  36.406  1.00  0.97           C  
ATOM   1694  C   SER A 219     -26.683  -4.844  35.241  1.00  0.97           C  
ATOM   1695  CB  SER A 219     -28.049  -4.866  37.333  1.00  0.97           C  
ATOM   1696  O   SER A 219     -27.237  -4.791  34.141  1.00  0.97           O  
ATOM   1697  OG  SER A 219     -29.058  -5.541  36.601  1.00  0.97           O  
ATOM   1698  N   LYS A 220     -25.543  -5.558  35.454  1.00  0.97           N  
ATOM   1699  CA  LYS A 220     -25.057  -6.500  34.450  1.00  0.97           C  
ATOM   1700  C   LYS A 220     -26.149  -7.485  34.046  1.00  0.97           C  
ATOM   1701  CB  LYS A 220     -23.835  -7.257  34.972  1.00  0.97           C  
ATOM   1702  O   LYS A 220     -26.240  -7.875  32.880  1.00  0.97           O  
ATOM   1703  CG  LYS A 220     -22.600  -6.388  35.157  1.00  0.97           C  
ATOM   1704  CD  LYS A 220     -21.406  -7.206  35.633  1.00  0.97           C  
ATOM   1705  CE  LYS A 220     -20.198  -6.323  35.912  1.00  0.97           C  
ATOM   1706  NZ  LYS A 220     -19.026  -7.120  36.382  1.00  0.97           N  
ATOM   1707  N   HIS A 221     -26.920  -7.825  35.092  1.00  0.97           N  
ATOM   1708  CA  HIS A 221     -28.024  -8.750  34.859  1.00  0.97           C  
ATOM   1709  C   HIS A 221     -29.019  -8.177  33.855  1.00  0.97           C  
ATOM   1710  CB  HIS A 221     -28.734  -9.078  36.173  1.00  0.97           C  
ATOM   1711  O   HIS A 221     -29.465  -8.882  32.946  1.00  0.97           O  
ATOM   1712  CG  HIS A 221     -29.870 -10.040  36.017  1.00  0.97           C  
ATOM   1713  CD2 HIS A 221     -29.913 -11.389  36.122  1.00  0.97           C  
ATOM   1714  ND1 HIS A 221     -31.151  -9.634  35.713  1.00  0.97           N  
ATOM   1715  CE1 HIS A 221     -31.936 -10.696  35.637  1.00  0.97           C  
ATOM   1716  NE2 HIS A 221     -31.209 -11.773  35.882  1.00  0.97           N  
ATOM   1717  N   THR A 222     -29.306  -6.967  33.945  1.00  0.97           N  
ATOM   1718  CA  THR A 222     -30.237  -6.301  33.041  1.00  0.97           C  
ATOM   1719  C   THR A 222     -29.684  -6.275  31.619  1.00  0.97           C  
ATOM   1720  CB  THR A 222     -30.535  -4.863  33.505  1.00  0.97           C  
ATOM   1721  O   THR A 222     -30.423  -6.488  30.656  1.00  0.97           O  
ATOM   1722  CG2 THR A 222     -31.538  -4.183  32.579  1.00  0.97           C  
ATOM   1723  OG1 THR A 222     -31.074  -4.898  34.832  1.00  0.97           O  
ATOM   1724  N   VAL A 223     -28.400  -5.975  31.474  1.00  0.97           N  
ATOM   1725  CA  VAL A 223     -27.762  -5.987  30.162  1.00  0.97           C  
ATOM   1726  C   VAL A 223     -27.923  -7.364  29.521  1.00  0.97           C  
ATOM   1727  CB  VAL A 223     -26.266  -5.614  30.255  1.00  0.97           C  
ATOM   1728  O   VAL A 223     -28.338  -7.473  28.365  1.00  0.97           O  
ATOM   1729  CG1 VAL A 223     -25.595  -5.729  28.888  1.00  0.97           C  
ATOM   1730  CG2 VAL A 223     -26.102  -4.202  30.817  1.00  0.97           C  
ATOM   1731  N   TYR A 224     -27.646  -8.465  30.277  1.00  0.96           N  
ATOM   1732  CA  TYR A 224     -27.794  -9.830  29.783  1.00  0.96           C  
ATOM   1733  C   TYR A 224     -29.237 -10.110  29.382  1.00  0.96           C  
ATOM   1734  CB  TYR A 224     -27.341 -10.838  30.843  1.00  0.96           C  
ATOM   1735  O   TYR A 224     -29.491 -10.756  28.362  1.00  0.96           O  
ATOM   1736  CG  TYR A 224     -25.844 -11.015  30.912  1.00  0.96           C  
ATOM   1737  CD1 TYR A 224     -25.140 -11.580  29.851  1.00  0.96           C  
ATOM   1738  CD2 TYR A 224     -25.131 -10.618  32.038  1.00  0.96           C  
ATOM   1739  CE1 TYR A 224     -23.760 -11.746  29.911  1.00  0.96           C  
ATOM   1740  CE2 TYR A 224     -23.751 -10.780  32.109  1.00  0.96           C  
ATOM   1741  OH  TYR A 224     -21.710 -11.506  31.108  1.00  0.96           O  
ATOM   1742  CZ  TYR A 224     -23.075 -11.343  31.043  1.00  0.96           C  
ATOM   1743  N   LEU A 225     -30.149  -9.695  30.222  1.00  0.96           N  
ATOM   1744  CA  LEU A 225     -31.569  -9.891  29.949  1.00  0.96           C  
ATOM   1745  C   LEU A 225     -31.953  -9.282  28.604  1.00  0.96           C  
ATOM   1746  CB  LEU A 225     -32.419  -9.274  31.063  1.00  0.96           C  
ATOM   1747  O   LEU A 225     -32.644  -9.918  27.805  1.00  0.96           O  
ATOM   1748  CG  LEU A 225     -32.538 -10.086  32.353  1.00  0.96           C  
ATOM   1749  CD1 LEU A 225     -33.197  -9.252  33.446  1.00  0.96           C  
ATOM   1750  CD2 LEU A 225     -33.324 -11.370  32.107  1.00  0.96           C  
ATOM   1751  N   TYR A 226     -31.487  -8.052  28.347  1.00  0.96           N  
ATOM   1752  CA  TYR A 226     -31.780  -7.398  27.077  1.00  0.96           C  
ATOM   1753  C   TYR A 226     -31.202  -8.190  25.910  1.00  0.96           C  
ATOM   1754  CB  TYR A 226     -31.226  -5.971  27.065  1.00  0.96           C  
ATOM   1755  O   TYR A 226     -31.856  -8.354  24.877  1.00  0.96           O  
ATOM   1756  CG  TYR A 226     -31.990  -5.016  27.950  1.00  0.96           C  
ATOM   1757  CD1 TYR A 226     -33.295  -5.297  28.348  1.00  0.96           C  
ATOM   1758  CD2 TYR A 226     -31.409  -3.831  28.389  1.00  0.96           C  
ATOM   1759  CE1 TYR A 226     -34.004  -4.419  29.161  1.00  0.96           C  
ATOM   1760  CE2 TYR A 226     -32.108  -2.946  29.203  1.00  0.96           C  
ATOM   1761  OH  TYR A 226     -34.099  -2.375  30.389  1.00  0.96           O  
ATOM   1762  CZ  TYR A 226     -33.402  -3.248  29.584  1.00  0.96           C  
ATOM   1763  N   ILE A 227     -29.981  -8.610  26.035  1.00  0.95           N  
ATOM   1764  CA  ILE A 227     -29.302  -9.347  24.974  1.00  0.95           C  
ATOM   1765  C   ILE A 227     -30.030 -10.663  24.712  1.00  0.95           C  
ATOM   1766  CB  ILE A 227     -27.822  -9.614  25.329  1.00  0.95           C  
ATOM   1767  O   ILE A 227     -30.249 -11.040  23.558  1.00  0.95           O  
ATOM   1768  CG1 ILE A 227     -27.036  -8.299  25.368  1.00  0.95           C  
ATOM   1769  CG2 ILE A 227     -27.197 -10.597  24.335  1.00  0.95           C  
ATOM   1770  CD1 ILE A 227     -25.615  -8.442  25.895  1.00  0.95           C  
ATOM   1771  N   ARG A 228     -30.399 -11.345  25.735  1.00  0.94           N  
ATOM   1772  CA  ARG A 228     -31.118 -12.611  25.640  1.00  0.94           C  
ATOM   1773  C   ARG A 228     -32.457 -12.428  24.934  1.00  0.94           C  
ATOM   1774  CB  ARG A 228     -31.336 -13.212  27.030  1.00  0.94           C  
ATOM   1775  O   ARG A 228     -32.837 -13.244  24.090  1.00  0.94           O  
ATOM   1776  CG  ARG A 228     -31.954 -14.601  27.011  1.00  0.94           C  
ATOM   1777  CD  ARG A 228     -32.146 -15.153  28.417  1.00  0.94           C  
ATOM   1778  NE  ARG A 228     -32.807 -16.454  28.400  1.00  0.94           N  
ATOM   1779  NH1 ARG A 228     -32.847 -16.695  30.697  1.00  0.94           N  
ATOM   1780  NH2 ARG A 228     -33.726 -18.331  29.353  1.00  0.94           N  
ATOM   1781  CZ  ARG A 228     -33.125 -17.157  29.483  1.00  0.94           C  
ATOM   1782  N   GLN A 229     -33.236 -11.461  25.296  1.00  0.91           N  
ATOM   1783  CA  GLN A 229     -34.535 -11.173  24.697  1.00  0.91           C  
ATOM   1784  C   GLN A 229     -34.404 -10.906  23.201  1.00  0.91           C  
ATOM   1785  CB  GLN A 229     -35.192  -9.976  25.389  1.00  0.91           C  
ATOM   1786  O   GLN A 229     -35.277 -11.286  22.418  1.00  0.91           O  
ATOM   1787  CG  GLN A 229     -35.721 -10.286  26.782  1.00  0.91           C  
ATOM   1788  CD  GLN A 229     -36.300  -9.066  27.474  1.00  0.91           C  
ATOM   1789  NE2 GLN A 229     -36.996  -9.289  28.584  1.00  0.91           N  
ATOM   1790  OE1 GLN A 229     -36.122  -7.933  27.016  1.00  0.91           O  
ATOM   1791  N   PHE A 230     -33.304 -10.256  22.844  1.00  0.90           N  
ATOM   1792  CA  PHE A 230     -33.021  -9.974  21.442  1.00  0.90           C  
ATOM   1793  C   PHE A 230     -32.701 -11.257  20.685  1.00  0.90           C  
ATOM   1794  CB  PHE A 230     -31.857  -8.986  21.316  1.00  0.90           C  
ATOM   1795  O   PHE A 230     -33.177 -11.458  19.566  1.00  0.90           O  
ATOM   1796  CG  PHE A 230     -31.570  -8.564  19.900  1.00  0.90           C  
ATOM   1797  CD1 PHE A 230     -30.504  -9.114  19.199  1.00  0.90           C  
ATOM   1798  CD2 PHE A 230     -32.367  -7.616  19.271  1.00  0.90           C  
ATOM   1799  CE1 PHE A 230     -30.236  -8.725  17.888  1.00  0.90           C  
ATOM   1800  CE2 PHE A 230     -32.105  -7.223  17.961  1.00  0.90           C  
ATOM   1801  CZ  PHE A 230     -31.038  -7.777  17.272  1.00  0.90           C  
ATOM   1802  N   LYS A 231     -31.991 -12.187  21.244  1.00  0.89           N  
ATOM   1803  CA  LYS A 231     -31.596 -13.442  20.611  1.00  0.89           C  
ATOM   1804  C   LYS A 231     -32.789 -14.381  20.461  1.00  0.89           C  
ATOM   1805  CB  LYS A 231     -30.489 -14.125  21.417  1.00  0.89           C  
ATOM   1806  O   LYS A 231     -32.843 -15.179  19.523  1.00  0.89           O  
ATOM   1807  CG  LYS A 231     -29.130 -13.453  21.295  1.00  0.89           C  
ATOM   1808  CD  LYS A 231     -28.043 -14.260  21.993  1.00  0.89           C  
ATOM   1809  CE  LYS A 231     -26.664 -13.655  21.766  1.00  0.89           C  
ATOM   1810  NZ  LYS A 231     -25.595 -14.438  22.456  1.00  0.89           N  
ATOM   1811  N   SER A 232     -33.763 -14.303  21.389  1.00  0.86           N  
ATOM   1812  CA  SER A 232     -34.902 -15.213  21.450  1.00  0.86           C  
ATOM   1813  C   SER A 232     -36.035 -14.741  20.543  1.00  0.86           C  
ATOM   1814  CB  SER A 232     -35.409 -15.342  22.887  1.00  0.86           C  
ATOM   1815  O   SER A 232     -36.988 -15.482  20.296  1.00  0.86           O  
ATOM   1816  OG  SER A 232     -34.361 -15.737  23.756  1.00  0.86           O  
ATOM   1817  N   GLY A 233     -35.829 -13.645  19.662  1.00  0.78           N  
ATOM   1818  CA  GLY A 233     -36.826 -13.176  18.712  1.00  0.78           C  
ATOM   1819  C   GLY A 233     -38.081 -12.646  19.378  1.00  0.78           C  
ATOM   1820  O   GLY A 233     -39.140 -12.576  18.750  1.00  0.78           O  
ATOM   1821  N   ASP A 234     -38.258 -12.380  20.659  1.00  0.62           N  
ATOM   1822  CA  ASP A 234     -39.450 -11.918  21.364  1.00  0.62           C  
ATOM   1823  C   ASP A 234     -39.700 -10.434  21.106  1.00  0.62           C  
ATOM   1824  CB  ASP A 234     -39.319 -12.176  22.866  1.00  0.62           C  
ATOM   1825  O   ASP A 234     -40.639  -9.853  21.653  1.00  0.62           O  
ATOM   1826  CG  ASP A 234     -39.624 -13.613  23.250  1.00  0.62           C  
ATOM   1827  OD1 ASP A 234     -40.218 -14.350  22.433  1.00  0.62           O  
ATOM   1828  OD2 ASP A 234     -39.271 -14.012  24.381  1.00  0.62           O  
ATOM   1829  N   PHE A 235     -39.459  -9.835  19.817  1.00  0.58           N  
ATOM   1830  CA  PHE A 235     -39.559  -8.395  19.612  1.00  0.58           C  
ATOM   1831  C   PHE A 235     -40.553  -8.074  18.502  1.00  0.58           C  
ATOM   1832  CB  PHE A 235     -38.187  -7.802  19.275  1.00  0.58           C  
ATOM   1833  O   PHE A 235     -40.808  -6.904  18.209  1.00  0.58           O  
ATOM   1834  CG  PHE A 235     -37.328  -7.537  20.482  1.00  0.58           C  
ATOM   1835  CD1 PHE A 235     -37.476  -6.367  21.216  1.00  0.58           C  
ATOM   1836  CD2 PHE A 235     -36.370  -8.460  20.883  1.00  0.58           C  
ATOM   1837  CE1 PHE A 235     -36.682  -6.119  22.333  1.00  0.58           C  
ATOM   1838  CE2 PHE A 235     -35.573  -8.220  21.999  1.00  0.58           C  
ATOM   1839  CZ  PHE A 235     -35.730  -7.048  22.722  1.00  0.58           C  
ATOM   1840  N   GLN A 236     -41.589  -9.000  18.388  1.00  0.47           N  
ATOM   1841  CA  GLN A 236     -42.712  -8.589  17.551  1.00  0.47           C  
ATOM   1842  C   GLN A 236     -43.991  -8.458  18.372  1.00  0.47           C  
ATOM   1843  CB  GLN A 236     -42.922  -9.583  16.407  1.00  0.47           C  
ATOM   1844  O   GLN A 236     -45.003  -7.955  17.879  1.00  0.47           O  
ATOM   1845  CG  GLN A 236     -41.900  -9.455  15.286  1.00  0.47           C  
ATOM   1846  CD  GLN A 236     -42.363 -10.100  13.993  1.00  0.47           C  
ATOM   1847  NE2 GLN A 236     -41.639  -9.843  12.909  1.00  0.47           N  
ATOM   1848  OE1 GLN A 236     -43.363 -10.825  13.969  1.00  0.47           O  
ATOM   1849  N   GLY A 237     -44.110  -7.602  19.571  1.00  0.41           N  
ATOM   1850  CA  GLY A 237     -45.476  -7.407  20.030  1.00  0.41           C  
ATOM   1851  C   GLY A 237     -45.589  -6.391  21.151  1.00  0.41           C  
ATOM   1852  O   GLY A 237     -46.552  -6.412  21.921  1.00  0.41           O  
ATOM   1853  N   GLN A 238     -45.228  -5.089  21.010  1.00  0.41           N  
ATOM   1854  CA  GLN A 238     -45.830  -4.100  21.898  1.00  0.41           C  
ATOM   1855  C   GLN A 238     -45.762  -2.702  21.290  1.00  0.41           C  
ATOM   1856  CB  GLN A 238     -45.142  -4.113  23.263  1.00  0.41           C  
ATOM   1857  O   GLN A 238     -44.681  -2.121  21.177  1.00  0.41           O  
ATOM   1858  CG  GLN A 238     -45.586  -5.257  24.165  1.00  0.41           C  
ATOM   1859  CD  GLN A 238     -45.250  -5.018  25.625  1.00  0.41           C  
ATOM   1860  NE2 GLN A 238     -45.804  -5.845  26.505  1.00  0.41           N  
ATOM   1861  OE1 GLN A 238     -44.496  -4.098  25.960  1.00  0.41           O  
ATOM   1862  N   ASP A 239     -46.198  -2.464  20.035  1.00  0.44           N  
ATOM   1863  CA  ASP A 239     -46.585  -1.117  19.628  1.00  0.44           C  
ATOM   1864  C   ASP A 239     -47.956  -1.120  18.955  1.00  0.44           C  
ATOM   1865  CB  ASP A 239     -45.538  -0.520  18.686  1.00  0.44           C  
ATOM   1866  O   ASP A 239     -48.111  -1.649  17.852  1.00  0.44           O  
ATOM   1867  CG  ASP A 239     -44.414   0.189  19.421  1.00  0.44           C  
ATOM   1868  OD1 ASP A 239     -44.599   0.567  20.598  1.00  0.44           O  
ATOM   1869  OD2 ASP A 239     -43.336   0.375  18.817  1.00  0.44           O  
ATOM   1870  N   LYS A 240     -49.057  -1.497  19.641  1.00  0.35           N  
ATOM   1871  CA  LYS A 240     -50.319  -0.795  19.426  1.00  0.35           C  
ATOM   1872  C   LYS A 240     -50.476   0.366  20.405  1.00  0.35           C  
ATOM   1873  CB  LYS A 240     -51.499  -1.758  19.563  1.00  0.35           C  
ATOM   1874  O   LYS A 240     -50.091   0.257  21.571  1.00  0.35           O  
ATOM   1875  CG  LYS A 240     -51.659  -2.711  18.387  1.00  0.35           C  
ATOM   1876  CD  LYS A 240     -52.945  -3.520  18.494  1.00  0.35           C  
ATOM   1877  CE  LYS A 240     -53.088  -4.500  17.338  1.00  0.35           C  
ATOM   1878  NZ  LYS A 240     -54.390  -5.231  17.389  1.00  0.35           N  
