# Supplementary material for: Escherichia coli transcription factors of unknown function: sequence features and possible evolutionary relationships
Source: PeerJ. 2022 Jul 20;10:e13772. doi: 10.7717/peerj.13772 (PMC9308461; doi:10.7717/peerj.13772)
Supplement: Supplemental Information 18 [file peerj-10-13772-s018.zip › Raw Data/PDB files/YhjB_b3520_unrelaxed_model_1.pdb]

ATOM      1  N   MET A   1     -19.346  -6.039   0.969  1.00  0.93           N  
ATOM      2  CA  MET A   1     -17.986  -6.054   1.500  1.00  0.93           C  
ATOM      3  C   MET A   1     -17.673  -4.752   2.230  1.00  0.93           C  
ATOM      4  CB  MET A   1     -16.973  -6.280   0.377  1.00  0.93           C  
ATOM      5  O   MET A   1     -17.958  -3.666   1.721  1.00  0.93           O  
ATOM      6  CG  MET A   1     -15.525  -6.229   0.838  1.00  0.93           C  
ATOM      7  SD  MET A   1     -14.339  -6.488  -0.538  1.00  0.93           S  
ATOM      8  CE  MET A   1     -14.599  -4.958  -1.477  1.00  0.93           C  
ATOM      9  N   GLN A   2     -17.053  -4.841   3.419  1.00  0.98           N  
ATOM     10  CA  GLN A   2     -16.764  -3.672   4.244  1.00  0.98           C  
ATOM     11  C   GLN A   2     -15.299  -3.264   4.125  1.00  0.98           C  
ATOM     12  CB  GLN A   2     -17.116  -3.948   5.707  1.00  0.98           C  
ATOM     13  O   GLN A   2     -14.402  -4.089   4.311  1.00  0.98           O  
ATOM     14  CG  GLN A   2     -18.600  -4.186   5.948  1.00  0.98           C  
ATOM     15  CD  GLN A   2     -19.455  -2.991   5.570  1.00  0.98           C  
ATOM     16  NE2 GLN A   2     -20.593  -3.253   4.935  1.00  0.98           N  
ATOM     17  OE1 GLN A   2     -19.097  -1.842   5.846  1.00  0.98           O  
ATOM     18  N   ILE A   3     -15.098  -2.019   3.735  1.00  0.98           N  
ATOM     19  CA  ILE A   3     -13.742  -1.482   3.685  1.00  0.98           C  
ATOM     20  C   ILE A   3     -13.595  -0.357   4.707  1.00  0.98           C  
ATOM     21  CB  ILE A   3     -13.389  -0.970   2.270  1.00  0.98           C  
ATOM     22  O   ILE A   3     -14.452   0.525   4.797  1.00  0.98           O  
ATOM     23  CG1 ILE A   3     -13.463  -2.115   1.254  1.00  0.98           C  
ATOM     24  CG2 ILE A   3     -12.003  -0.319   2.262  1.00  0.98           C  
ATOM     25  CD1 ILE A   3     -13.204  -1.685  -0.183  1.00  0.98           C  
ATOM     26  N   VAL A   4     -12.560  -0.419   5.483  1.00  0.98           N  
ATOM     27  CA  VAL A   4     -12.206   0.671   6.386  1.00  0.98           C  
ATOM     28  C   VAL A   4     -10.895   1.311   5.935  1.00  0.98           C  
ATOM     29  CB  VAL A   4     -12.086   0.182   7.847  1.00  0.98           C  
ATOM     30  O   VAL A   4      -9.851   0.655   5.915  1.00  0.98           O  
ATOM     31  CG1 VAL A   4     -11.780   1.349   8.784  1.00  0.98           C  
ATOM     32  CG2 VAL A   4     -13.366  -0.531   8.277  1.00  0.98           C  
ATOM     33  N   MET A   5     -10.967   2.556   5.593  1.00  0.98           N  
ATOM     34  CA  MET A   5      -9.782   3.264   5.119  1.00  0.98           C  
ATOM     35  C   MET A   5      -9.163   4.098   6.236  1.00  0.98           C  
ATOM     36  CB  MET A   5     -10.131   4.160   3.929  1.00  0.98           C  
ATOM     37  O   MET A   5      -9.880   4.714   7.026  1.00  0.98           O  
ATOM     38  CG  MET A   5     -10.548   3.393   2.685  1.00  0.98           C  
ATOM     39  SD  MET A   5     -10.959   4.500   1.281  1.00  0.98           S  
ATOM     40  CE  MET A   5      -9.311   5.154   0.896  1.00  0.98           C  
ATOM     41  N   PHE A   6      -7.893   4.028   6.277  1.00  0.97           N  
ATOM     42  CA  PHE A   6      -7.132   4.879   7.185  1.00  0.97           C  
ATOM     43  C   PHE A   6      -6.195   5.797   6.410  1.00  0.97           C  
ATOM     44  CB  PHE A   6      -6.332   4.028   8.177  1.00  0.97           C  
ATOM     45  O   PHE A   6      -5.205   5.340   5.834  1.00  0.97           O  
ATOM     46  CG  PHE A   6      -5.631   4.833   9.238  1.00  0.97           C  
ATOM     47  CD1 PHE A   6      -4.374   5.375   9.002  1.00  0.97           C  
ATOM     48  CD2 PHE A   6      -6.230   5.046  10.473  1.00  0.97           C  
ATOM     49  CE1 PHE A   6      -3.723   6.120   9.983  1.00  0.97           C  
ATOM     50  CE2 PHE A   6      -5.586   5.789  11.458  1.00  0.97           C  
ATOM     51  CZ  PHE A   6      -4.332   6.324  11.212  1.00  0.97           C  
ATOM     52  N   ASP A   7      -6.567   6.987   6.368  1.00  0.95           N  
ATOM     53  CA  ASP A   7      -5.780   8.011   5.687  1.00  0.95           C  
ATOM     54  C   ASP A   7      -5.964   9.375   6.347  1.00  0.95           C  
ATOM     55  CB  ASP A   7      -6.164   8.086   4.208  1.00  0.95           C  
ATOM     56  O   ASP A   7      -7.084   9.761   6.686  1.00  0.95           O  
ATOM     57  CG  ASP A   7      -5.108   8.768   3.355  1.00  0.95           C  
ATOM     58  OD1 ASP A   7      -4.731   9.921   3.657  1.00  0.95           O  
ATOM     59  OD2 ASP A   7      -4.650   8.147   2.371  1.00  0.95           O  
ATOM     60  N   ARG A   8      -4.897  10.113   6.528  1.00  0.88           N  
ATOM     61  CA  ARG A   8      -4.988  11.417   7.179  1.00  0.88           C  
ATOM     62  C   ARG A   8      -5.655  12.439   6.265  1.00  0.88           C  
ATOM     63  CB  ARG A   8      -3.599  11.910   7.592  1.00  0.88           C  
ATOM     64  O   ARG A   8      -6.189  13.446   6.736  1.00  0.88           O  
ATOM     65  CG  ARG A   8      -2.990  11.136   8.750  1.00  0.88           C  
ATOM     66  CD  ARG A   8      -1.775  11.849   9.327  1.00  0.88           C  
ATOM     67  NE  ARG A   8      -1.309  11.211  10.555  1.00  0.88           N  
ATOM     68  NH1 ARG A   8       0.579  12.525  10.766  1.00  0.88           N  
ATOM     69  NH2 ARG A   8       0.129  10.900  12.319  1.00  0.88           N  
ATOM     70  CZ  ARG A   8      -0.201  11.547  11.210  1.00  0.88           C  
ATOM     71  N   GLN A   9      -5.639  12.016   4.978  1.00  0.89           N  
ATOM     72  CA  GLN A   9      -6.250  12.918   4.008  1.00  0.89           C  
ATOM     73  C   GLN A   9      -7.703  12.537   3.742  1.00  0.89           C  
ATOM     74  CB  GLN A   9      -5.458  12.915   2.699  1.00  0.89           C  
ATOM     75  O   GLN A   9      -7.978  11.619   2.966  1.00  0.89           O  
ATOM     76  CG  GLN A   9      -4.027  13.415   2.844  1.00  0.89           C  
ATOM     77  CD  GLN A   9      -3.273  13.425   1.528  1.00  0.89           C  
ATOM     78  NE2 GLN A   9      -2.117  14.081   1.512  1.00  0.89           N  
ATOM     79  OE1 GLN A   9      -3.724  12.847   0.534  1.00  0.89           O  
ATOM     80  N   SER A  10      -8.624  13.318   4.266  1.00  0.90           N  
ATOM     81  CA  SER A  10     -10.048  13.006   4.190  1.00  0.90           C  
ATOM     82  C   SER A  10     -10.538  13.008   2.746  1.00  0.90           C  
ATOM     83  CB  SER A  10     -10.861  14.005   5.015  1.00  0.90           C  
ATOM     84  O   SER A  10     -11.422  12.229   2.384  1.00  0.90           O  
ATOM     85  OG  SER A  10     -10.696  15.321   4.515  1.00  0.90           O  
ATOM     86  N   ILE A  11      -9.964  13.821   1.936  1.00  0.93           N  
ATOM     87  CA  ILE A  11     -10.396  13.936   0.548  1.00  0.93           C  
ATOM     88  C   ILE A  11     -10.080  12.643  -0.200  1.00  0.93           C  
ATOM     89  CB  ILE A  11      -9.726  15.138  -0.155  1.00  0.93           C  
ATOM     90  O   ILE A  11     -10.828  12.236  -1.092  1.00  0.93           O  
ATOM     91  CG1 ILE A  11     -10.340  15.356  -1.542  1.00  0.93           C  
ATOM     92  CG2 ILE A  11      -8.211  14.931  -0.252  1.00  0.93           C  
ATOM     93  CD1 ILE A  11     -11.825  15.690  -1.516  1.00  0.93           C  
ATOM     94  N   PHE A  12      -8.992  12.050   0.112  1.00  0.91           N  
ATOM     95  CA  PHE A  12      -8.659  10.779  -0.520  1.00  0.91           C  
ATOM     96  C   PHE A  12      -9.682   9.709  -0.155  1.00  0.91           C  
ATOM     97  CB  PHE A  12      -7.255  10.324  -0.108  1.00  0.91           C  
ATOM     98  O   PHE A  12     -10.132   8.954  -1.019  1.00  0.91           O  
ATOM     99  CG  PHE A  12      -6.747   9.142  -0.889  1.00  0.91           C  
ATOM    100  CD1 PHE A  12      -6.859   7.855  -0.379  1.00  0.91           C  
ATOM    101  CD2 PHE A  12      -6.156   9.319  -2.133  1.00  0.91           C  
ATOM    102  CE1 PHE A  12      -6.390   6.759  -1.099  1.00  0.91           C  
ATOM    103  CE2 PHE A  12      -5.684   8.229  -2.859  1.00  0.91           C  
ATOM    104  CZ  PHE A  12      -5.801   6.950  -2.340  1.00  0.91           C  
ATOM    105  N   ILE A  13     -10.001   9.629   1.069  1.00  0.95           N  
ATOM    106  CA  ILE A  13     -11.013   8.676   1.513  1.00  0.95           C  
ATOM    107  C   ILE A  13     -12.308   8.900   0.735  1.00  0.95           C  
ATOM    108  CB  ILE A  13     -11.272   8.793   3.031  1.00  0.95           C  
ATOM    109  O   ILE A  13     -12.882   7.956   0.187  1.00  0.95           O  
ATOM    110  CG1 ILE A  13     -10.015   8.406   3.819  1.00  0.95           C  
ATOM    111  CG2 ILE A  13     -12.465   7.926   3.444  1.00  0.95           C  
ATOM    112  CD1 ILE A  13     -10.098   8.715   5.307  1.00  0.95           C  
ATOM    113  N   HIS A  14     -12.666  10.154   0.751  1.00  0.96           N  
ATOM    114  CA  HIS A  14     -13.908  10.487   0.064  1.00  0.96           C  
ATOM    115  C   HIS A  14     -13.840  10.111  -1.412  1.00  0.96           C  
ATOM    116  CB  HIS A  14     -14.220  11.978   0.212  1.00  0.96           C  
ATOM    117  O   HIS A  14     -14.770   9.501  -1.946  1.00  0.96           O  
ATOM    118  CG  HIS A  14     -15.499  12.392  -0.442  1.00  0.96           C  
ATOM    119  CD2 HIS A  14     -15.731  13.104  -1.570  1.00  0.96           C  
ATOM    120  ND1 HIS A  14     -16.736  12.071   0.073  1.00  0.96           N  
ATOM    121  CE1 HIS A  14     -17.676  12.569  -0.713  1.00  0.96           C  
ATOM    122  NE2 HIS A  14     -17.093  13.200  -1.717  1.00  0.96           N  
ATOM    123  N   GLY A  15     -12.762  10.489  -2.074  1.00  0.95           N  
ATOM    124  CA  GLY A  15     -12.598  10.167  -3.482  1.00  0.95           C  
ATOM    125  C   GLY A  15     -12.637   8.676  -3.762  1.00  0.95           C  
ATOM    126  O   GLY A  15     -13.298   8.233  -4.704  1.00  0.95           O  
ATOM    127  N   MET A  16     -12.014   7.903  -2.971  1.00  0.96           N  
ATOM    128  CA  MET A  16     -12.001   6.451  -3.127  1.00  0.96           C  
ATOM    129  C   MET A  16     -13.385   5.864  -2.874  1.00  0.96           C  
ATOM    130  CB  MET A  16     -10.983   5.818  -2.177  1.00  0.96           C  
ATOM    131  O   MET A  16     -13.801   4.928  -3.559  1.00  0.96           O  
ATOM    132  CG  MET A  16      -9.536   6.077  -2.567  1.00  0.96           C  
ATOM    133  SD  MET A  16      -9.185   5.621  -4.309  1.00  0.96           S  
ATOM    134  CE  MET A  16      -9.493   3.834  -4.240  1.00  0.96           C  
ATOM    135  N   LYS A  17     -14.023   6.362  -1.891  1.00  0.97           N  
ATOM    136  CA  LYS A  17     -15.375   5.898  -1.594  1.00  0.97           C  
ATOM    137  C   LYS A  17     -16.286   6.044  -2.809  1.00  0.97           C  
ATOM    138  CB  LYS A  17     -15.958   6.668  -0.407  1.00  0.97           C  
ATOM    139  O   LYS A  17     -16.941   5.083  -3.219  1.00  0.97           O  
ATOM    140  CG  LYS A  17     -17.346   6.205   0.009  1.00  0.97           C  
ATOM    141  CD  LYS A  17     -17.848   6.970   1.227  1.00  0.97           C  
ATOM    142  CE  LYS A  17     -19.268   6.563   1.598  1.00  0.97           C  
ATOM    143  NZ  LYS A  17     -19.759   7.299   2.801  1.00  0.97           N  
ATOM    144  N   ILE A  18     -16.296   7.167  -3.394  1.00  0.96           N  
ATOM    145  CA  ILE A  18     -17.157   7.435  -4.541  1.00  0.96           C  
ATOM    146  C   ILE A  18     -16.738   6.555  -5.716  1.00  0.96           C  
ATOM    147  CB  ILE A  18     -17.114   8.925  -4.944  1.00  0.96           C  
ATOM    148  O   ILE A  18     -17.576   5.891  -6.332  1.00  0.96           O  
ATOM    149  CG1 ILE A  18     -17.738   9.794  -3.846  1.00  0.96           C  
ATOM    150  CG2 ILE A  18     -17.824   9.143  -6.284  1.00  0.96           C  
ATOM    151  CD1 ILE A  18     -17.592  11.291  -4.084  1.00  0.96           C  
ATOM    152  N   SER A  19     -15.418   6.578  -5.986  1.00  0.96           N  
ATOM    153  CA  SER A  19     -14.891   5.887  -7.159  1.00  0.96           C  
ATOM    154  C   SER A  19     -15.086   4.378  -7.045  1.00  0.96           C  
ATOM    155  CB  SER A  19     -13.408   6.205  -7.347  1.00  0.96           C  
ATOM    156  O   SER A  19     -15.521   3.730  -7.999  1.00  0.96           O  
ATOM    157  OG  SER A  19     -13.217   7.588  -7.592  1.00  0.96           O  
ATOM    158  N   LEU A  20     -14.863   3.819  -5.878  1.00  0.97           N  
ATOM    159  CA  LEU A  20     -14.936   2.370  -5.722  1.00  0.97           C  
ATOM    160  C   LEU A  20     -16.386   1.903  -5.652  1.00  0.97           C  
ATOM    161  CB  LEU A  20     -14.184   1.929  -4.464  1.00  0.97           C  
ATOM    162  O   LEU A  20     -16.717   0.820  -6.138  1.00  0.97           O  
ATOM    163  CG  LEU A  20     -12.658   2.012  -4.521  1.00  0.97           C  
ATOM    164  CD1 LEU A  20     -12.052   1.555  -3.199  1.00  0.97           C  
ATOM    165  CD2 LEU A  20     -12.119   1.179  -5.679  1.00  0.97           C  
ATOM    166  N   GLN A  21     -17.240   2.679  -5.116  1.00  0.96           N  
ATOM    167  CA  GLN A  21     -18.650   2.314  -5.025  1.00  0.96           C  
ATOM    168  C   GLN A  21     -19.302   2.289  -6.404  1.00  0.96           C  
ATOM    169  CB  GLN A  21     -19.397   3.284  -4.108  1.00  0.96           C  
ATOM    170  O   GLN A  21     -20.264   1.552  -6.628  1.00  0.96           O  
ATOM    171  CG  GLN A  21     -19.158   3.037  -2.625  1.00  0.96           C  
ATOM    172  CD  GLN A  21     -19.857   4.052  -1.741  1.00  0.96           C  
ATOM    173  NE2 GLN A  21     -20.355   3.598  -0.596  1.00  0.96           N  
ATOM    174  OE1 GLN A  21     -19.948   5.236  -2.083  1.00  0.96           O  
ATOM    175  N   GLN A  22     -18.787   3.060  -7.288  1.00  0.95           N  
ATOM    176  CA  GLN A  22     -19.287   3.065  -8.658  1.00  0.95           C  
ATOM    177  C   GLN A  22     -18.871   1.798  -9.400  1.00  0.95           C  
ATOM    178  CB  GLN A  22     -18.787   4.300  -9.409  1.00  0.95           C  
ATOM    179  O   GLN A  22     -19.558   1.359 -10.325  1.00  0.95           O  
ATOM    180  CG  GLN A  22     -19.422   5.603  -8.941  1.00  0.95           C  
ATOM    181  CD  GLN A  22     -18.831   6.822  -9.622  1.00  0.95           C  
ATOM    182  NE2 GLN A  22     -19.541   7.944  -9.552  1.00  0.95           N  
ATOM    183  OE1 GLN A  22     -17.744   6.758 -10.206  1.00  0.95           O  
ATOM    184  N   ARG A  23     -17.835   1.131  -8.980  1.00  0.92           N  
ATOM    185  CA  ARG A  23     -17.263   0.016  -9.729  1.00  0.92           C  
ATOM    186  C   ARG A  23     -17.520  -1.309  -9.021  1.00  0.92           C  
ATOM    187  CB  ARG A  23     -15.760   0.220  -9.932  1.00  0.92           C  
ATOM    188  O   ARG A  23     -17.518  -2.368  -9.653  1.00  0.92           O  
ATOM    189  CG  ARG A  23     -15.412   1.404 -10.819  1.00  0.92           C  
ATOM    190  CD  ARG A  23     -15.779   1.147 -12.274  1.00  0.92           C  
ATOM    191  NE  ARG A  23     -15.291   2.208 -13.149  1.00  0.92           N  
ATOM    192  NH1 ARG A  23     -17.292   2.488 -14.269  1.00  0.92           N  
ATOM    193  NH2 ARG A  23     -15.476   3.775 -14.818  1.00  0.92           N  
ATOM    194  CZ  ARG A  23     -16.020   2.821 -14.077  1.00  0.92           C  
ATOM    195  N   ILE A  24     -17.629  -1.178  -7.708  1.00  0.95           N  
ATOM    196  CA  ILE A  24     -17.830  -2.395  -6.930  1.00  0.95           C  
ATOM    197  C   ILE A  24     -19.181  -2.338  -6.222  1.00  0.95           C  
ATOM    198  CB  ILE A  24     -16.695  -2.603  -5.902  1.00  0.95           C  
ATOM    199  O   ILE A  24     -19.314  -1.702  -5.174  1.00  0.95           O  
ATOM    200  CG1 ILE A  24     -15.328  -2.525  -6.592  1.00  0.95           C  
ATOM    201  CG2 ILE A  24     -16.865  -3.938  -5.172  1.00  0.95           C  
ATOM    202  CD1 ILE A  24     -14.147  -2.553  -5.632  1.00  0.95           C  
ATOM    203  N   PRO A  25     -20.155  -3.038  -6.814  1.00  0.92           N  
ATOM    204  CA  PRO A  25     -21.487  -3.018  -6.205  1.00  0.92           C  
ATOM    205  C   PRO A  25     -21.509  -3.648  -4.814  1.00  0.92           C  
ATOM    206  CB  PRO A  25     -22.335  -3.832  -7.186  1.00  0.92           C  
ATOM    207  O   PRO A  25     -20.903  -4.701  -4.600  1.00  0.92           O  
ATOM    208  CG  PRO A  25     -21.586  -3.773  -8.478  1.00  0.92           C  
ATOM    209  CD  PRO A  25     -20.119  -3.662  -8.175  1.00  0.92           C  
ATOM    210  N   GLY A  26     -22.094  -3.010  -3.812  1.00  0.93           N  
ATOM    211  CA  GLY A  26     -22.299  -3.547  -2.476  1.00  0.93           C  
ATOM    212  C   GLY A  26     -21.172  -3.210  -1.519  1.00  0.93           C  
ATOM    213  O   GLY A  26     -21.193  -3.621  -0.357  1.00  0.93           O  
ATOM    214  N   VAL A  27     -20.116  -2.483  -2.053  1.00  0.97           N  
ATOM    215  CA  VAL A  27     -18.997  -2.139  -1.181  1.00  0.97           C  
ATOM    216  C   VAL A  27     -19.395  -0.987  -0.261  1.00  0.97           C  
ATOM    217  CB  VAL A  27     -17.739  -1.761  -1.994  1.00  0.97           C  
ATOM    218  O   VAL A  27     -20.090  -0.059  -0.682  1.00  0.97           O  
ATOM    219  CG1 VAL A  27     -17.958  -0.452  -2.751  1.00  0.97           C  
ATOM    220  CG2 VAL A  27     -16.523  -1.653  -1.075  1.00  0.97           C  
ATOM    221  N   SER A  28     -19.141  -1.137   0.967  1.00  0.97           N  
ATOM    222  CA  SER A  28     -19.306  -0.072   1.951  1.00  0.97           C  
ATOM    223  C   SER A  28     -17.958   0.397   2.489  1.00  0.97           C  
ATOM    224  CB  SER A  28     -20.191  -0.541   3.107  1.00  0.97           C  
ATOM    225  O   SER A  28     -17.184  -0.403   3.021  1.00  0.97           O  
ATOM    226  OG  SER A  28     -20.387   0.503   4.046  1.00  0.97           O  
ATOM    227  N   ILE A  29     -17.673   1.695   2.348  1.00  0.98           N  
ATOM    228  CA  ILE A  29     -16.364   2.211   2.735  1.00  0.98           C  
ATOM    229  C   ILE A  29     -16.525   3.241   3.851  1.00  0.98           C  
ATOM    230  CB  ILE A  29     -15.625   2.836   1.531  1.00  0.98           C  
ATOM    231  O   ILE A  29     -17.320   4.176   3.730  1.00  0.98           O  
ATOM    232  CG1 ILE A  29     -15.475   1.808   0.404  1.00  0.98           C  
ATOM    233  CG2 ILE A  29     -14.259   3.382   1.960  1.00  0.98           C  
ATOM    234  CD1 ILE A  29     -14.845   2.367  -0.865  1.00  0.98           C  
ATOM    235  N   GLN A  30     -15.729   3.064   4.912  1.00  0.97           N  
ATOM    236  CA  GLN A  30     -15.651   4.013   6.018  1.00  0.97           C  
ATOM    237  C   GLN A  30     -14.237   4.566   6.170  1.00  0.97           C  
ATOM    238  CB  GLN A  30     -16.100   3.353   7.323  1.00  0.97           C  
ATOM    239  O   GLN A  30     -13.261   3.886   5.849  1.00  0.97           O  
ATOM    240  CG  GLN A  30     -17.506   2.770   7.266  1.00  0.97           C  
ATOM    241  CD  GLN A  30     -17.923   2.115   8.570  1.00  0.97           C  
ATOM    242  NE2 GLN A  30     -18.034   0.791   8.558  1.00  0.97           N  
ATOM    243  OE1 GLN A  30     -18.141   2.793   9.579  1.00  0.97           O  
ATOM    244  N   GLY A  31     -14.189   5.777   6.594  1.00  0.97           N  
ATOM    245  CA  GLY A  31     -12.883   6.401   6.735  1.00  0.97           C  
ATOM    246  C   GLY A  31     -12.500   6.664   8.179  1.00  0.97           C  
ATOM    247  O   GLY A  31     -13.369   6.860   9.031  1.00  0.97           O  
ATOM    248  N   ALA A  32     -11.260   6.535   8.462  1.00  0.96           N  
ATOM    249  CA  ALA A  32     -10.675   6.901   9.750  1.00  0.96           C  
ATOM    250  C   ALA A  32      -9.395   7.710   9.561  1.00  0.96           C  
ATOM    251  CB  ALA A  32     -10.392   5.651  10.580  1.00  0.96           C  
ATOM    252  O   ALA A  32      -8.575   7.393   8.696  1.00  0.96           O  
ATOM    253  N   SER A  33      -9.295   8.716  10.351  1.00  0.91           N  
ATOM    254  CA  SER A  33      -8.083   9.521  10.242  1.00  0.91           C  
ATOM    255  C   SER A  33      -7.235   9.419  11.505  1.00  0.91           C  
ATOM    256  CB  SER A  33      -8.435  10.985   9.972  1.00  0.91           C  
ATOM    257  O   SER A  33      -6.128   9.957  11.561  1.00  0.91           O  
ATOM    258  OG  SER A  33      -9.281  11.495  10.987  1.00  0.91           O  
ATOM    259  N   GLN A  34      -7.824   8.766  12.489  1.00  0.92           N  
ATOM    260  CA  GLN A  34      -7.118   8.496  13.738  1.00  0.92           C  
ATOM    261  C   GLN A  34      -7.232   7.025  14.127  1.00  0.92           C  
ATOM    262  CB  GLN A  34      -7.660   9.380  14.862  1.00  0.92           C  
ATOM    263  O   GLN A  34      -8.217   6.363  13.794  1.00  0.92           O  
ATOM    264  CG  GLN A  34      -7.586  10.871  14.562  1.00  0.92           C  
ATOM    265  CD  GLN A  34      -8.046  11.728  15.727  1.00  0.92           C  
ATOM    266  NE2 GLN A  34      -7.893  13.041  15.593  1.00  0.92           N  
ATOM    267  OE1 GLN A  34      -8.535  11.214  16.738  1.00  0.92           O  
ATOM    268  N   ALA A  35      -6.259   6.536  14.831  1.00  0.93           N  
ATOM    269  CA  ALA A  35      -6.171   5.122  15.183  1.00  0.93           C  
ATOM    270  C   ALA A  35      -7.388   4.681  15.992  1.00  0.93           C  
ATOM    271  CB  ALA A  35      -4.889   4.847  15.966  1.00  0.93           C  
ATOM    272  O   ALA A  35      -7.939   3.602  15.758  1.00  0.93           O  
ATOM    273  N   ASP A  36      -7.846   5.544  16.898  1.00  0.95           N  
ATOM    274  CA  ASP A  36      -8.984   5.185  17.740  1.00  0.95           C  
ATOM    275  C   ASP A  36     -10.237   4.952  16.899  1.00  0.95           C  
ATOM    276  CB  ASP A  36      -9.245   6.274  18.782  1.00  0.95           C  
ATOM    277  O   ASP A  36     -11.010   4.030  17.169  1.00  0.95           O  
ATOM    278  CG  ASP A  36      -8.234   6.264  19.916  1.00  0.95           C  
ATOM    279  OD1 ASP A  36      -7.548   5.238  20.112  1.00  0.95           O  
ATOM    280  OD2 ASP A  36      -8.125   7.291  20.621  1.00  0.95           O  
ATOM    281  N   GLU A  37     -10.377   5.758  15.865  1.00  0.96           N  
ATOM    282  CA  GLU A  37     -11.505   5.580  14.955  1.00  0.96           C  
ATOM    283  C   GLU A  37     -11.386   4.271  14.179  1.00  0.96           C  
ATOM    284  CB  GLU A  37     -11.605   6.760  13.985  1.00  0.96           C  
ATOM    285  O   GLU A  37     -12.382   3.575  13.971  1.00  0.96           O  
ATOM    286  CG  GLU A  37     -11.990   8.073  14.650  1.00  0.96           C  
ATOM    287  CD  GLU A  37     -12.033   9.246  13.684  1.00  0.96           C  
ATOM    288  OE1 GLU A  37     -12.154  10.405  14.141  1.00  0.96           O  
ATOM    289  OE2 GLU A  37     -11.946   9.003  12.460  1.00  0.96           O  
ATOM    290  N   LEU A  38     -10.170   4.017  13.783  1.00  0.97           N  
ATOM    291  CA  LEU A  38      -9.908   2.772  13.068  1.00  0.97           C  
ATOM    292  C   LEU A  38     -10.299   1.567  13.916  1.00  0.97           C  
ATOM    293  CB  LEU A  38      -8.431   2.679  12.677  1.00  0.97           C  
ATOM    294  O   LEU A  38     -11.034   0.690  13.455  1.00  0.97           O  
ATOM    295  CG  LEU A  38      -7.986   1.372  12.018  1.00  0.97           C  
ATOM    296  CD1 LEU A  38      -8.732   1.159  10.706  1.00  0.97           C  
ATOM    297  CD2 LEU A  38      -6.478   1.376  11.788  1.00  0.97           C  
ATOM    298  N   TRP A  39      -9.966   1.556  15.202  1.00  0.97           N  
ATOM    299  CA  TRP A  39     -10.242   0.430  16.087  1.00  0.97           C  
ATOM    300  C   TRP A  39     -11.742   0.261  16.302  1.00  0.97           C  
ATOM    301  CB  TRP A  39      -9.538   0.619  17.434  1.00  0.97           C  
ATOM    302  O   TRP A  39     -12.254  -0.861  16.295  1.00  0.97           O  
ATOM    303  CG  TRP A  39      -8.063   0.861  17.322  1.00  0.97           C  
ATOM    304  CD1 TRP A  39      -7.302   1.687  18.102  1.00  0.97           C  
ATOM    305  CD2 TRP A  39      -7.171   0.272  16.371  1.00  0.97           C  
ATOM    306  CE2 TRP A  39      -5.882   0.787  16.632  1.00  0.97           C  
ATOM    307  CE3 TRP A  39      -7.337  -0.642  15.322  1.00  0.97           C  
ATOM    308  NE1 TRP A  39      -5.989   1.647  17.692  1.00  0.97           N  
ATOM    309  CH2 TRP A  39      -4.954  -0.479  14.861  1.00  0.97           C  
ATOM    310  CZ2 TRP A  39      -4.764   0.416  15.881  1.00  0.97           C  
ATOM    311  CZ3 TRP A  39      -6.223  -1.009  14.575  1.00  0.97           C  
ATOM    312  N   GLN A  40     -12.391   1.381  16.514  1.00  0.98           N  
ATOM    313  CA  GLN A  40     -13.836   1.353  16.716  1.00  0.98           C  
ATOM    314  C   GLN A  40     -14.546   0.723  15.520  1.00  0.98           C  
ATOM    315  CB  GLN A  40     -14.372   2.764  16.962  1.00  0.98           C  
ATOM    316  O   GLN A  40     -15.427  -0.122  15.690  1.00  0.98           O  
ATOM    317  CG  GLN A  40     -14.050   3.311  18.346  1.00  0.98           C  
ATOM    318  CD  GLN A  40     -14.523   4.740  18.536  1.00  0.98           C  
ATOM    319  NE2 GLN A  40     -14.366   5.260  19.749  1.00  0.98           N  
ATOM    320  OE1 GLN A  40     -15.024   5.372  17.601  1.00  0.98           O  
ATOM    321  N   LYS A  41     -14.088   1.031  14.421  1.00  0.98           N  
ATOM    322  CA  LYS A  41     -14.711   0.509  13.207  1.00  0.98           C  
ATOM    323  C   LYS A  41     -14.402  -0.974  13.024  1.00  0.98           C  
ATOM    324  CB  LYS A  41     -14.244   1.298  11.983  1.00  0.98           C  
ATOM    325  O   LYS A  41     -15.276  -1.752  12.638  1.00  0.98           O  
ATOM    326  CG  LYS A  41     -14.742   2.735  11.945  1.00  0.98           C  
ATOM    327  CD  LYS A  41     -14.267   3.458  10.692  1.00  0.98           C  
ATOM    328  CE  LYS A  41     -14.741   4.905  10.666  1.00  0.98           C  
ATOM    329  NZ  LYS A  41     -16.115   5.028  10.093  1.00  0.98           N  
ATOM    330  N   LEU A  42     -13.199  -1.383  13.348  1.00  0.98           N  
ATOM    331  CA  LEU A  42     -12.813  -2.781  13.193  1.00  0.98           C  
ATOM    332  C   LEU A  42     -13.510  -3.655  14.230  1.00  0.98           C  
ATOM    333  CB  LEU A  42     -11.295  -2.934  13.317  1.00  0.98           C  
ATOM    334  O   LEU A  42     -13.709  -4.851  14.007  1.00  0.98           O  
ATOM    335  CG  LEU A  42     -10.460  -2.363  12.169  1.00  0.98           C  
ATOM    336  CD1 LEU A  42      -8.978  -2.630  12.408  1.00  0.98           C  
ATOM    337  CD2 LEU A  42     -10.907  -2.954  10.837  1.00  0.98           C  
ATOM    338  N   GLU A  43     -13.875  -3.059  15.359  1.00  0.97           N  
ATOM    339  CA  GLU A  43     -14.681  -3.786  16.336  1.00  0.97           C  
ATOM    340  C   GLU A  43     -16.057  -4.127  15.772  1.00  0.97           C  
ATOM    341  CB  GLU A  43     -14.828  -2.972  17.624  1.00  0.97           C  
ATOM    342  O   GLU A  43     -16.607  -5.192  16.063  1.00  0.97           O  
ATOM    343  CG  GLU A  43     -13.576  -2.961  18.490  1.00  0.97           C  
ATOM    344  CD  GLU A  43     -13.677  -2.015  19.676  1.00  0.97           C  
ATOM    345  OE1 GLU A  43     -12.710  -1.928  20.467  1.00  0.97           O  
ATOM    346  OE2 GLU A  43     -14.731  -1.356  19.817  1.00  0.97           O  
ATOM    347  N   SER A  44     -16.540  -3.269  14.952  1.00  0.97           N  
ATOM    348  CA  SER A  44     -17.861  -3.457  14.362  1.00  0.97           C  
ATOM    349  C   SER A  44     -17.795  -4.365  13.138  1.00  0.97           C  
ATOM    350  CB  SER A  44     -18.472  -2.110  13.975  1.00  0.97           C  
ATOM    351  O   SER A  44     -18.741  -5.104  12.855  1.00  0.97           O  
ATOM    352  OG  SER A  44     -18.665  -1.298  15.121  1.00  0.97           O  
ATOM    353  N   TYR A  45     -16.616  -4.318  12.513  1.00  0.97           N  
ATOM    354  CA  TYR A  45     -16.430  -5.112  11.304  1.00  0.97           C  
ATOM    355  C   TYR A  45     -15.102  -5.858  11.341  1.00  0.97           C  
ATOM    356  CB  TYR A  45     -16.495  -4.221  10.060  1.00  0.97           C  
ATOM    357  O   TYR A  45     -14.143  -5.464  10.672  1.00  0.97           O  
ATOM    358  CG  TYR A  45     -17.738  -3.368   9.988  1.00  0.97           C  
ATOM    359  CD1 TYR A  45     -18.964  -3.918   9.622  1.00  0.97           C  
ATOM    360  CD2 TYR A  45     -17.689  -2.010  10.285  1.00  0.97           C  
ATOM    361  CE1 TYR A  45     -20.112  -3.136   9.552  1.00  0.97           C  
ATOM    362  CE2 TYR A  45     -18.830  -1.218  10.219  1.00  0.97           C  
ATOM    363  OH  TYR A  45     -21.168  -1.009   9.785  1.00  0.97           O  
ATOM    364  CZ  TYR A  45     -20.035  -1.789   9.853  1.00  0.97           C  
ATOM    365  N   PRO A  46     -15.008  -6.969  12.082  1.00  0.95           N  
ATOM    366  CA  PRO A  46     -13.737  -7.657  12.322  1.00  0.95           C  
ATOM    367  C   PRO A  46     -13.220  -8.389  11.086  1.00  0.95           C  
ATOM    368  CB  PRO A  46     -14.077  -8.645  13.440  1.00  0.95           C  
ATOM    369  O   PRO A  46     -12.051  -8.781  11.039  1.00  0.95           O  
ATOM    370  CG  PRO A  46     -15.558  -8.823  13.356  1.00  0.95           C  
ATOM    371  CD  PRO A  46     -16.165  -7.541  12.862  1.00  0.95           C  
ATOM    372  N   GLU A  47     -13.995  -8.462   9.989  1.00  0.95           N  
ATOM    373  CA  GLU A  47     -13.556  -9.121   8.763  1.00  0.95           C  
ATOM    374  C   GLU A  47     -13.331  -8.110   7.643  1.00  0.95           C  
ATOM    375  CB  GLU A  47     -14.577 -10.174   8.324  1.00  0.95           C  
ATOM    376  O   GLU A  47     -13.193  -8.487   6.477  1.00  0.95           O  
ATOM    377  CG  GLU A  47     -14.783 -11.291   9.337  1.00  0.95           C  
ATOM    378  CD  GLU A  47     -15.765 -12.353   8.868  1.00  0.95           C  
ATOM    379  OE1 GLU A  47     -15.794 -13.456   9.459  1.00  0.95           O  
ATOM    380  OE2 GLU A  47     -16.510 -12.080   7.900  1.00  0.95           O  
ATOM    381  N   ALA A  48     -13.356  -6.833   8.026  1.00  0.97           N  
ATOM    382  CA  ALA A  48     -13.258  -5.766   7.034  1.00  0.97           C  
ATOM    383  C   ALA A  48     -11.916  -5.812   6.309  1.00  0.97           C  
ATOM    384  CB  ALA A  48     -13.455  -4.404   7.695  1.00  0.97           C  
ATOM    385  O   ALA A  48     -10.940  -6.354   6.831  1.00  0.97           O  
ATOM    386  N   LEU A  49     -11.921  -5.408   5.103  1.00  0.98           N  
ATOM    387  CA  LEU A  49     -10.682  -5.073   4.409  1.00  0.98           C  
ATOM    388  C   LEU A  49     -10.215  -3.669   4.778  1.00  0.98           C  
ATOM    389  CB  LEU A  49     -10.870  -5.179   2.894  1.00  0.98           C  
ATOM    390  O   LEU A  49     -10.928  -2.691   4.544  1.00  0.98           O  
ATOM    391  CG  LEU A  49      -9.664  -4.801   2.032  1.00  0.98           C  
ATOM    392  CD1 LEU A  49      -8.533  -5.804   2.235  1.00  0.98           C  
ATOM    393  CD2 LEU A  49     -10.060  -4.724   0.562  1.00  0.98           C  
ATOM    394  N   VAL A  50      -9.016  -3.601   5.314  1.00  0.98           N  
ATOM    395  CA  VAL A  50      -8.469  -2.308   5.709  1.00  0.98           C  
ATOM    396  C   VAL A  50      -7.552  -1.776   4.609  1.00  0.98           C  
ATOM    397  CB  VAL A  50      -7.698  -2.402   7.045  1.00  0.98           C  
ATOM    398  O   VAL A  50      -6.686  -2.499   4.111  1.00  0.98           O  
ATOM    399  CG1 VAL A  50      -6.932  -1.109   7.319  1.00  0.98           C  
ATOM    400  CG2 VAL A  50      -8.658  -2.712   8.193  1.00  0.98           C  
ATOM    401  N   MET A  51      -7.836  -0.603   4.193  1.00  0.98           N  
ATOM    402  CA  MET A  51      -6.961   0.106   3.263  1.00  0.98           C  
ATOM    403  C   MET A  51      -6.152   1.177   3.987  1.00  0.98           C  
ATOM    404  CB  MET A  51      -7.775   0.739   2.134  1.00  0.98           C  
ATOM    405  O   MET A  51      -6.712   2.162   4.471  1.00  0.98           O  
ATOM    406  CG  MET A  51      -8.386  -0.272   1.177  1.00  0.98           C  
ATOM    407  SD  MET A  51      -9.496   0.510  -0.057  1.00  0.98           S  
ATOM    408  CE  MET A  51      -8.293   1.499  -0.988  1.00  0.98           C  
ATOM    409  N   LEU A  52      -4.839   0.972   4.025  1.00  0.97           N  
ATOM    410  CA  LEU A  52      -3.949   1.791   4.841  1.00  0.97           C  
ATOM    411  C   LEU A  52      -3.052   2.658   3.965  1.00  0.97           C  
ATOM    412  CB  LEU A  52      -3.092   0.907   5.752  1.00  0.97           C  
ATOM    413  O   LEU A  52      -2.438   2.164   3.017  1.00  0.97           O  
ATOM    414  CG  LEU A  52      -2.156   1.636   6.718  1.00  0.97           C  
ATOM    415  CD1 LEU A  52      -2.960   2.329   7.813  1.00  0.97           C  
ATOM    416  CD2 LEU A  52      -1.148   0.663   7.321  1.00  0.97           C  
ATOM    417  N   ASP A  53      -2.976   3.940   4.324  1.00  0.93           N  
ATOM    418  CA  ASP A  53      -2.038   4.839   3.657  1.00  0.93           C  
ATOM    419  C   ASP A  53      -0.599   4.533   4.066  1.00  0.93           C  
ATOM    420  CB  ASP A  53      -2.376   6.297   3.973  1.00  0.93           C  
ATOM    421  O   ASP A  53      -0.203   4.794   5.204  1.00  0.93           O  
ATOM    422  CG  ASP A  53      -1.405   7.280   3.343  1.00  0.93           C  
ATOM    423  OD1 ASP A  53      -0.627   6.882   2.449  1.00  0.93           O  
ATOM    424  OD2 ASP A  53      -1.415   8.464   3.746  1.00  0.93           O  
ATOM    425  N   GLY A  54       0.157   4.099   3.136  1.00  0.91           N  
ATOM    426  CA  GLY A  54       1.528   3.703   3.416  1.00  0.91           C  
ATOM    427  C   GLY A  54       2.521   4.837   3.250  1.00  0.91           C  
ATOM    428  O   GLY A  54       3.726   4.645   3.428  1.00  0.91           O  
ATOM    429  N   ASP A  55       2.145   6.125   2.971  1.00  0.86           N  
ATOM    430  CA  ASP A  55       3.033   7.254   2.714  1.00  0.86           C  
ATOM    431  C   ASP A  55       3.314   8.034   3.997  1.00  0.86           C  
ATOM    432  CB  ASP A  55       2.431   8.181   1.656  1.00  0.86           C  
ATOM    433  O   ASP A  55       4.282   8.795   4.068  1.00  0.86           O  
ATOM    434  CG  ASP A  55       2.541   7.624   0.248  1.00  0.86           C  
ATOM    435  OD1 ASP A  55       3.457   6.817  -0.019  1.00  0.86           O  
ATOM    436  OD2 ASP A  55       1.707   7.999  -0.604  1.00  0.86           O  
ATOM    437  N   GLN A  56       2.523   7.914   4.993  1.00  0.71           N  
ATOM    438  CA  GLN A  56       2.478   8.811   6.143  1.00  0.71           C  
ATOM    439  C   GLN A  56       3.618   8.518   7.114  1.00  0.71           C  
ATOM    440  CB  GLN A  56       1.133   8.695   6.862  1.00  0.71           C  
ATOM    441  O   GLN A  56       4.316   9.433   7.554  1.00  0.71           O  
ATOM    442  CG  GLN A  56      -0.029   9.316   6.098  1.00  0.71           C  
ATOM    443  CD  GLN A  56      -0.010  10.832   6.131  1.00  0.71           C  
ATOM    444  NE2 GLN A  56      -0.966  11.452   5.446  1.00  0.71           N  
ATOM    445  OE1 GLN A  56       0.855  11.442   6.767  1.00  0.71           O  
ATOM    446  N   ASP A  57       4.144   7.267   7.307  1.00  0.81           N  
ATOM    447  CA  ASP A  57       5.146   6.880   8.296  1.00  0.81           C  
ATOM    448  C   ASP A  57       5.200   5.363   8.457  1.00  0.81           C  
ATOM    449  CB  ASP A  57       4.853   7.543   9.644  1.00  0.81           C  
ATOM    450  O   ASP A  57       4.276   4.758   9.004  1.00  0.81           O  
ATOM    451  CG  ASP A  57       5.938   7.291  10.676  1.00  0.81           C  
ATOM    452  OD1 ASP A  57       6.763   6.372  10.482  1.00  0.81           O  
ATOM    453  OD2 ASP A  57       5.966   8.016  11.694  1.00  0.81           O  
ATOM    454  N   GLY A  58       6.273   4.756   8.052  1.00  0.84           N  
ATOM    455  CA  GLY A  58       6.409   3.309   8.107  1.00  0.84           C  
ATOM    456  C   GLY A  58       6.296   2.753   9.514  1.00  0.84           C  
ATOM    457  O   GLY A  58       5.648   1.726   9.731  1.00  0.84           O  
ATOM    458  N   GLU A  59       6.899   3.466  10.548  1.00  0.85           N  
ATOM    459  CA  GLU A  59       6.842   2.992  11.928  1.00  0.85           C  
ATOM    460  C   GLU A  59       5.410   2.999  12.455  1.00  0.85           C  
ATOM    461  CB  GLU A  59       7.738   3.847  12.827  1.00  0.85           C  
ATOM    462  O   GLU A  59       4.991   2.065  13.142  1.00  0.85           O  
ATOM    463  CG  GLU A  59       9.225   3.574  12.652  1.00  0.85           C  
ATOM    464  CD  GLU A  59      10.090   4.277  13.685  1.00  0.85           C  
ATOM    465  OE1 GLU A  59      11.314   4.016  13.732  1.00  0.85           O  
ATOM    466  OE2 GLU A  59       9.540   5.095  14.456  1.00  0.85           O  
ATOM    467  N   PHE A  60       4.757   4.020  12.151  1.00  0.89           N  
ATOM    468  CA  PHE A  60       3.358   4.121  12.551  1.00  0.89           C  
ATOM    469  C   PHE A  60       2.528   3.022  11.898  1.00  0.89           C  
ATOM    470  CB  PHE A  60       2.791   5.496  12.184  1.00  0.89           C  
ATOM    471  O   PHE A  60       1.729   2.362  12.564  1.00  0.89           O  
ATOM    472  CG  PHE A  60       1.326   5.651  12.494  1.00  0.89           C  
ATOM    473  CD1 PHE A  60       0.380   5.634  11.476  1.00  0.89           C  
ATOM    474  CD2 PHE A  60       0.896   5.813  13.804  1.00  0.89           C  
ATOM    475  CE1 PHE A  60      -0.976   5.777  11.761  1.00  0.89           C  
ATOM    476  CE2 PHE A  60      -0.458   5.957  14.096  1.00  0.89           C  
ATOM    477  CZ  PHE A  60      -1.392   5.939  13.073  1.00  0.89           C  
ATOM    478  N   CYS A  61       2.687   2.814  10.625  1.00  0.92           N  
ATOM    479  CA  CYS A  61       1.963   1.761   9.923  1.00  0.92           C  
ATOM    480  C   CYS A  61       2.290   0.392  10.507  1.00  0.92           C  
ATOM    481  CB  CYS A  61       2.298   1.783   8.432  1.00  0.92           C  
ATOM    482  O   CYS A  61       1.400  -0.444  10.676  1.00  0.92           O  
ATOM    483  SG  CYS A  61       1.602   3.196   7.549  1.00  0.92           S  
ATOM    484  N   TYR A  62       3.528   0.203  10.775  1.00  0.90           N  
ATOM    485  CA  TYR A  62       3.945  -1.040  11.414  1.00  0.90           C  
ATOM    486  C   TYR A  62       3.204  -1.252  12.729  1.00  0.90           C  
ATOM    487  CB  TYR A  62       5.456  -1.037  11.661  1.00  0.90           C  
ATOM    488  O   TYR A  62       2.690  -2.342  12.991  1.00  0.90           O  
ATOM    489  CG  TYR A  62       6.019  -2.397  11.998  1.00  0.90           C  
ATOM    490  CD1 TYR A  62       6.182  -2.797  13.322  1.00  0.90           C  
ATOM    491  CD2 TYR A  62       6.390  -3.283  10.992  1.00  0.90           C  
ATOM    492  CE1 TYR A  62       6.702  -4.048  13.637  1.00  0.90           C  
ATOM    493  CE2 TYR A  62       6.911  -4.537  11.295  1.00  0.90           C  
ATOM    494  OH  TYR A  62       7.578  -6.150  12.924  1.00  0.90           O  
ATOM    495  CZ  TYR A  62       7.063  -4.910  12.618  1.00  0.90           C  
ATOM    496  N   TRP A  63       3.197  -0.212  13.527  1.00  0.92           N  
ATOM    497  CA  TRP A  63       2.498  -0.281  14.806  1.00  0.92           C  
ATOM    498  C   TRP A  63       1.019  -0.593  14.603  1.00  0.92           C  
ATOM    499  CB  TRP A  63       2.654   1.033  15.576  1.00  0.92           C  
ATOM    500  O   TRP A  63       0.458  -1.446  15.294  1.00  0.92           O  
ATOM    501  CG  TRP A  63       1.809   1.119  16.812  1.00  0.92           C  
ATOM    502  CD1 TRP A  63       2.070   0.555  18.029  1.00  0.92           C  
ATOM    503  CD2 TRP A  63       0.562   1.807  16.947  1.00  0.92           C  
ATOM    504  CE2 TRP A  63       0.123   1.619  18.276  1.00  0.92           C  
ATOM    505  CE3 TRP A  63      -0.227   2.567  16.073  1.00  0.92           C  
ATOM    506  NE1 TRP A  63       1.060   0.852  18.915  1.00  0.92           N  
ATOM    507  CH2 TRP A  63      -1.825   2.902  17.877  1.00  0.92           C  
ATOM    508  CZ2 TRP A  63      -1.072   2.163  18.752  1.00  0.92           C  
ATOM    509  CZ3 TRP A  63      -1.416   3.108  16.549  1.00  0.92           C  
ATOM    510  N   LEU A  64       0.369   0.005  13.641  1.00  0.94           N  
ATOM    511  CA  LEU A  64      -1.035  -0.261  13.344  1.00  0.94           C  
ATOM    512  C   LEU A  64      -1.242  -1.722  12.962  1.00  0.94           C  
ATOM    513  CB  LEU A  64      -1.525   0.649  12.215  1.00  0.94           C  
ATOM    514  O   LEU A  64      -2.179  -2.366  13.440  1.00  0.94           O  
ATOM    515  CG  LEU A  64      -1.797   2.107  12.588  1.00  0.94           C  
ATOM    516  CD1 LEU A  64      -2.172   2.911  11.347  1.00  0.94           C  
ATOM    517  CD2 LEU A  64      -2.898   2.194  13.640  1.00  0.94           C  
ATOM    518  N   LEU A  65      -0.360  -2.190  12.106  1.00  0.95           N  
ATOM    519  CA  LEU A  65      -0.485  -3.548  11.588  1.00  0.95           C  
ATOM    520  C   LEU A  65      -0.273  -4.574  12.696  1.00  0.95           C  
ATOM    521  CB  LEU A  65       0.520  -3.785  10.458  1.00  0.95           C  
ATOM    522  O   LEU A  65      -0.991  -5.574  12.767  1.00  0.95           O  
ATOM    523  CG  LEU A  65       0.235  -3.071   9.136  1.00  0.95           C  
ATOM    524  CD1 LEU A  65       1.450  -3.152   8.217  1.00  0.95           C  
ATOM    525  CD2 LEU A  65      -0.994  -3.668   8.459  1.00  0.95           C  
ATOM    526  N   GLN A  66       0.677  -4.374  13.598  1.00  0.93           N  
ATOM    527  CA  GLN A  66       0.918  -5.279  14.717  1.00  0.93           C  
ATOM    528  C   GLN A  66      -0.319  -5.401  15.602  1.00  0.93           C  
ATOM    529  CB  GLN A  66       2.112  -4.802  15.546  1.00  0.93           C  
ATOM    530  O   GLN A  66      -0.706  -6.507  15.987  1.00  0.93           O  
ATOM    531  CG  GLN A  66       3.461  -5.066  14.891  1.00  0.93           C  
ATOM    532  CD  GLN A  66       4.627  -4.588  15.735  1.00  0.93           C  
ATOM    533  NE2 GLN A  66       5.694  -5.379  15.774  1.00  0.93           N  
ATOM    534  OE1 GLN A  66       4.570  -3.517  16.347  1.00  0.93           O  
ATOM    535  N   LYS A  67      -0.880  -4.280  15.873  1.00  0.94           N  
ATOM    536  CA  LYS A  67      -2.074  -4.281  16.713  1.00  0.94           C  
ATOM    537  C   LYS A  67      -3.241  -4.965  16.008  1.00  0.94           C  
ATOM    538  CB  LYS A  67      -2.459  -2.852  17.099  1.00  0.94           C  
ATOM    539  O   LYS A  67      -3.995  -5.716  16.630  1.00  0.94           O  
ATOM    540  CG  LYS A  67      -1.663  -2.291  18.269  1.00  0.94           C  
ATOM    541  CD  LYS A  67      -2.267  -0.991  18.783  1.00  0.94           C  
ATOM    542  CE  LYS A  67      -1.502  -0.456  19.986  1.00  0.94           C  
ATOM    543  NZ  LYS A  67      -2.142   0.771  20.548  1.00  0.94           N  
ATOM    544  N   THR A  68      -3.367  -4.698  14.689  1.00  0.95           N  
ATOM    545  CA  THR A  68      -4.452  -5.266  13.896  1.00  0.95           C  
ATOM    546  C   THR A  68      -4.373  -6.790  13.882  1.00  0.95           C  
ATOM    547  CB  THR A  68      -4.424  -4.735  12.450  1.00  0.95           C  
ATOM    548  O   THR A  68      -5.384  -7.471  14.061  1.00  0.95           O  
ATOM    549  CG2 THR A  68      -5.541  -5.353  11.616  1.00  0.95           C  
ATOM    550  OG1 THR A  68      -4.586  -3.311  12.467  1.00  0.95           O  
ATOM    551  N   VAL A  69      -3.182  -7.322  13.724  1.00  0.92           N  
ATOM    552  CA  VAL A  69      -2.964  -8.762  13.637  1.00  0.92           C  
ATOM    553  C   VAL A  69      -3.348  -9.423  14.959  1.00  0.92           C  
ATOM    554  CB  VAL A  69      -1.497  -9.093  13.281  1.00  0.92           C  
ATOM    555  O   VAL A  69      -3.938 -10.506  14.970  1.00  0.92           O  
ATOM    556  CG1 VAL A  69      -1.196 -10.566  13.552  1.00  0.92           C  
ATOM    557  CG2 VAL A  69      -1.211  -8.745  11.822  1.00  0.92           C  
ATOM    558  N   VAL A  70      -3.060  -8.754  16.066  1.00  0.92           N  
ATOM    559  CA  VAL A  70      -3.303  -9.316  17.390  1.00  0.92           C  
ATOM    560  C   VAL A  70      -4.786  -9.198  17.738  1.00  0.92           C  
ATOM    561  CB  VAL A  70      -2.445  -8.618  18.469  1.00  0.92           C  
ATOM    562  O   VAL A  70      -5.414 -10.178  18.145  1.00  0.92           O  
ATOM    563  CG1 VAL A  70      -2.868  -9.066  19.868  1.00  0.92           C  
ATOM    564  CG2 VAL A  70      -0.963  -8.904  18.238  1.00  0.92           C  
ATOM    565  N   GLN A  71      -5.416  -8.069  17.421  1.00  0.95           N  
ATOM    566  CA  GLN A  71      -6.759  -7.772  17.909  1.00  0.95           C  
ATOM    567  C   GLN A  71      -7.815  -8.139  16.871  1.00  0.95           C  
ATOM    568  CB  GLN A  71      -6.880  -6.294  18.283  1.00  0.95           C  
ATOM    569  O   GLN A  71      -8.952  -8.462  17.222  1.00  0.95           O  
ATOM    570  CG  GLN A  71      -6.106  -5.912  19.537  1.00  0.95           C  
ATOM    571  CD  GLN A  71      -6.392  -4.493  19.993  1.00  0.95           C  
ATOM    572  NE2 GLN A  71      -5.401  -3.858  20.611  1.00  0.95           N  
ATOM    573  OE1 GLN A  71      -7.493  -3.971  19.791  1.00  0.95           O  
ATOM    574  N   PHE A  72      -7.375  -8.141  15.620  1.00  0.96           N  
ATOM    575  CA  PHE A  72      -8.314  -8.403  14.537  1.00  0.96           C  
ATOM    576  C   PHE A  72      -7.685  -9.305  13.481  1.00  0.96           C  
ATOM    577  CB  PHE A  72      -8.779  -7.091  13.897  1.00  0.96           C  
ATOM    578  O   PHE A  72      -7.420  -8.866  12.360  1.00  0.96           O  
ATOM    579  CG  PHE A  72      -9.251  -6.065  14.891  1.00  0.96           C  
ATOM    580  CD1 PHE A  72     -10.516  -6.156  15.458  1.00  0.96           C  
ATOM    581  CD2 PHE A  72      -8.428  -5.008  15.259  1.00  0.96           C  
ATOM    582  CE1 PHE A  72     -10.955  -5.208  16.379  1.00  0.96           C  
ATOM    583  CE2 PHE A  72      -8.860  -4.056  16.178  1.00  0.96           C  
ATOM    584  CZ  PHE A  72     -10.124  -4.157  16.736  1.00  0.96           C  
ATOM    585  N   PRO A  73      -7.461 -10.571  13.773  1.00  0.94           N  
ATOM    586  CA  PRO A  73      -6.686 -11.486  12.933  1.00  0.94           C  
ATOM    587  C   PRO A  73      -7.361 -11.772  11.593  1.00  0.94           C  
ATOM    588  CB  PRO A  73      -6.599 -12.757  13.782  1.00  0.94           C  
ATOM    589  O   PRO A  73      -6.703 -12.215  10.648  1.00  0.94           O  
ATOM    590  CG  PRO A  73      -7.704 -12.625  14.780  1.00  0.94           C  
ATOM    591  CD  PRO A  73      -7.939 -11.165  15.042  1.00  0.94           C  
ATOM    592  N   GLU A  74      -8.652 -11.466  11.450  1.00  0.94           N  
ATOM    593  CA  GLU A  74      -9.375 -11.778  10.220  1.00  0.94           C  
ATOM    594  C   GLU A  74      -9.317 -10.615   9.235  1.00  0.94           C  
ATOM    595  CB  GLU A  74     -10.831 -12.136  10.528  1.00  0.94           C  
ATOM    596  O   GLU A  74      -9.713 -10.755   8.076  1.00  0.94           O  
ATOM    597  CG  GLU A  74     -10.993 -13.418  11.331  1.00  0.94           C  
ATOM    598  CD  GLU A  74     -12.441 -13.865  11.462  1.00  0.94           C  
ATOM    599  OE1 GLU A  74     -12.691 -14.956  12.023  1.00  0.94           O  
ATOM    600  OE2 GLU A  74     -13.332 -13.119  10.998  1.00  0.94           O  
ATOM    601  N   VAL A  75      -8.788  -9.538   9.720  1.00  0.97           N  
ATOM    602  CA  VAL A  75      -8.724  -8.346   8.881  1.00  0.97           C  
ATOM    603  C   VAL A  75      -7.713  -8.559   7.756  1.00  0.97           C  
ATOM    604  CB  VAL A  75      -8.349  -7.093   9.703  1.00  0.97           C  
ATOM    605  O   VAL A  75      -6.620  -9.082   7.986  1.00  0.97           O  
ATOM    606  CG1 VAL A  75      -7.906  -5.956   8.784  1.00  0.97           C  
ATOM    607  CG2 VAL A  75      -9.527  -6.654  10.572  1.00  0.97           C  
ATOM    608  N   LYS A  76      -8.137  -8.255   6.558  1.00  0.97           N  
ATOM    609  CA  LYS A  76      -7.249  -8.192   5.400  1.00  0.97           C  
ATOM    610  C   LYS A  76      -6.775  -6.764   5.148  1.00  0.97           C  
ATOM    611  CB  LYS A  76      -7.949  -8.739   4.156  1.00  0.97           C  
ATOM    612  O   LYS A  76      -7.521  -5.808   5.370  1.00  0.97           O  
ATOM    613  CG  LYS A  76      -8.414 -10.182   4.290  1.00  0.97           C  
ATOM    614  CD  LYS A  76      -9.296 -10.597   3.120  1.00  0.97           C  
ATOM    615  CE  LYS A  76      -9.925 -11.964   3.350  1.00  0.97           C  
ATOM    616  NZ  LYS A  76     -10.983 -12.265   2.340  1.00  0.97           N  
ATOM    617  N   VAL A  77      -5.542  -6.713   4.667  1.00  0.98           N  
ATOM    618  CA  VAL A  77      -4.978  -5.370   4.583  1.00  0.98           C  
ATOM    619  C   VAL A  77      -4.521  -5.089   3.153  1.00  0.98           C  
ATOM    620  CB  VAL A  77      -3.798  -5.188   5.565  1.00  0.98           C  
ATOM    621  O   VAL A  77      -3.912  -5.947   2.510  1.00  0.98           O  
ATOM    622  CG1 VAL A  77      -3.169  -3.806   5.403  1.00  0.98           C  
ATOM    623  CG2 VAL A  77      -4.265  -5.401   7.004  1.00  0.98           C  
ATOM    624  N   LEU A  78      -4.937  -3.999   2.685  1.00  0.98           N  
ATOM    625  CA  LEU A  78      -4.431  -3.390   1.460  1.00  0.98           C  
ATOM    626  C   LEU A  78      -3.717  -2.077   1.760  1.00  0.98           C  
ATOM    627  CB  LEU A  78      -5.573  -3.149   0.469  1.00  0.98           C  
ATOM    628  O   LEU A  78      -4.259  -1.217   2.459  1.00  0.98           O  
ATOM    629  CG  LEU A  78      -5.177  -2.604  -0.903  1.00  0.98           C  
ATOM    630  CD1 LEU A  78      -6.230  -2.969  -1.944  1.00  0.98           C  
ATOM    631  CD2 LEU A  78      -4.979  -1.093  -0.842  1.00  0.98           C  
ATOM    632  N   ILE A  79      -2.500  -1.912   1.244  1.00  0.97           N  
ATOM    633  CA  ILE A  79      -1.716  -0.706   1.489  1.00  0.97           C  
ATOM    634  C   ILE A  79      -1.565   0.084   0.191  1.00  0.97           C  
ATOM    635  CB  ILE A  79      -0.326  -1.045   2.075  1.00  0.97           C  
ATOM    636  O   ILE A  79      -1.297  -0.493  -0.866  1.00  0.97           O  
ATOM    637  CG1 ILE A  79      -0.475  -1.753   3.427  1.00  0.97           C  
ATOM    638  CG2 ILE A  79       0.526   0.220   2.209  1.00  0.97           C  
ATOM    639  CD1 ILE A  79       0.846  -2.189   4.046  1.00  0.97           C  
ATOM    640  N   THR A  80      -1.807   1.368   0.316  1.00  0.94           N  
ATOM    641  CA  THR A  80      -1.514   2.270  -0.793  1.00  0.94           C  
ATOM    642  C   THR A  80      -0.254   3.083  -0.509  1.00  0.94           C  
ATOM    643  CB  THR A  80      -2.693   3.222  -1.064  1.00  0.94           C  
ATOM    644  O   THR A  80      -0.019   3.497   0.628  1.00  0.94           O  
ATOM    645  CG2 THR A  80      -4.005   2.454  -1.185  1.00  0.94           C  
ATOM    646  OG1 THR A  80      -2.800   4.161   0.013  1.00  0.94           O  
ATOM    647  N   ALA A  81       0.592   3.236  -1.514  1.00  0.92           N  
ATOM    648  CA  ALA A  81       1.832   3.988  -1.345  1.00  0.92           C  
ATOM    649  C   ALA A  81       2.273   4.624  -2.660  1.00  0.92           C  
ATOM    650  CB  ALA A  81       2.934   3.081  -0.801  1.00  0.92           C  
ATOM    651  O   ALA A  81       2.070   4.050  -3.733  1.00  0.92           O  
ATOM    652  N   THR A  82       2.795   5.855  -2.565  1.00  0.88           N  
ATOM    653  CA  THR A  82       3.316   6.523  -3.752  1.00  0.88           C  
ATOM    654  C   THR A  82       4.506   5.759  -4.325  1.00  0.88           C  
ATOM    655  CB  THR A  82       3.735   7.972  -3.440  1.00  0.88           C  
ATOM    656  O   THR A  82       4.590   5.549  -5.537  1.00  0.88           O  
ATOM    657  CG2 THR A  82       4.254   8.676  -4.689  1.00  0.88           C  
ATOM    658  OG1 THR A  82       2.604   8.692  -2.934  1.00  0.88           O  
ATOM    659  N   ASP A  83       5.437   5.341  -3.376  1.00  0.84           N  
ATOM    660  CA  ASP A  83       6.595   4.521  -3.718  1.00  0.84           C  
ATOM    661  C   ASP A  83       6.480   3.125  -3.108  1.00  0.84           C  
ATOM    662  CB  ASP A  83       7.887   5.194  -3.251  1.00  0.84           C  
ATOM    663  O   ASP A  83       6.744   2.939  -1.919  1.00  0.84           O  
ATOM    664  CG  ASP A  83       9.135   4.432  -3.660  1.00  0.84           C  
ATOM    665  OD1 ASP A  83       9.020   3.410  -4.372  1.00  0.84           O  
ATOM    666  OD2 ASP A  83      10.243   4.855  -3.266  1.00  0.84           O  
ATOM    667  N   CYS A  84       6.211   2.127  -3.891  1.00  0.84           N  
ATOM    668  CA  CYS A  84       5.926   0.783  -3.399  1.00  0.84           C  
ATOM    669  C   CYS A  84       7.211  -0.016  -3.220  1.00  0.84           C  
ATOM    670  CB  CYS A  84       4.988   0.050  -4.357  1.00  0.84           C  
ATOM    671  O   CYS A  84       7.175  -1.166  -2.779  1.00  0.84           O  
ATOM    672  SG  CYS A  84       3.336   0.775  -4.457  1.00  0.84           S  
ATOM    673  N   ASN A  85       8.298   0.541  -3.467  1.00  0.78           N  
ATOM    674  CA  ASN A  85       9.577  -0.152  -3.356  1.00  0.78           C  
ATOM    675  C   ASN A  85      10.238   0.104  -2.004  1.00  0.78           C  
ATOM    676  CB  ASN A  85      10.513   0.263  -4.492  1.00  0.78           C  
ATOM    677  O   ASN A  85      11.370  -0.324  -1.771  1.00  0.78           O  
ATOM    678  CG  ASN A  85      10.043  -0.231  -5.846  1.00  0.78           C  
ATOM    679  ND2 ASN A  85      10.144   0.625  -6.857  1.00  0.78           N  
ATOM    680  OD1 ASN A  85       9.592  -1.371  -5.983  1.00  0.78           O  
ATOM    681  N   LYS A  86       9.557   0.791  -1.137  1.00  0.81           N  
ATOM    682  CA  LYS A  86      10.093   1.024   0.201  1.00  0.81           C  
ATOM    683  C   LYS A  86      10.271  -0.288   0.959  1.00  0.81           C  
ATOM    684  CB  LYS A  86       9.180   1.965   0.989  1.00  0.81           C  
ATOM    685  O   LYS A  86       9.420  -1.177   0.880  1.00  0.81           O  
ATOM    686  CG  LYS A  86       9.084   3.367   0.405  1.00  0.81           C  
ATOM    687  CD  LYS A  86       8.169   4.257   1.237  1.00  0.81           C  
ATOM    688  CE  LYS A  86       8.041   5.649   0.633  1.00  0.81           C  
ATOM    689  NZ  LYS A  86       7.095   6.505   1.410  1.00  0.81           N  
ATOM    690  N   ARG A  87      11.395  -0.439   1.535  1.00  0.81           N  
ATOM    691  CA  ARG A  87      11.824  -1.660   2.208  1.00  0.81           C  
ATOM    692  C   ARG A  87      10.808  -2.091   3.261  1.00  0.81           C  
ATOM    693  CB  ARG A  87      13.197  -1.464   2.854  1.00  0.81           C  
ATOM    694  O   ARG A  87      10.501  -3.278   3.386  1.00  0.81           O  
ATOM    695  CG  ARG A  87      13.822  -2.749   3.375  1.00  0.81           C  
ATOM    696  CD  ARG A  87      15.238  -2.522   3.884  1.00  0.81           C  
ATOM    697  NE  ARG A  87      15.848  -3.762   4.353  1.00  0.81           N  
ATOM    698  NH1 ARG A  87      17.859  -3.428   3.266  1.00  0.81           N  
ATOM    699  NH2 ARG A  87      17.534  -5.312   4.531  1.00  0.81           N  
ATOM    700  CZ  ARG A  87      17.079  -4.164   4.049  1.00  0.81           C  
ATOM    701  N   TRP A  88      10.238  -1.129   3.966  1.00  0.84           N  
ATOM    702  CA  TRP A  88       9.338  -1.523   5.045  1.00  0.84           C  
ATOM    703  C   TRP A  88       8.076  -2.176   4.490  1.00  0.84           C  
ATOM    704  CB  TRP A  88       8.966  -0.313   5.905  1.00  0.84           C  
ATOM    705  O   TRP A  88       7.439  -2.985   5.169  1.00  0.84           O  
ATOM    706  CG  TRP A  88       8.040   0.653   5.229  1.00  0.84           C  
ATOM    707  CD1 TRP A  88       8.389   1.744   4.482  1.00  0.84           C  
ATOM    708  CD2 TRP A  88       6.610   0.617   5.242  1.00  0.84           C  
ATOM    709  CE2 TRP A  88       6.157   1.718   4.482  1.00  0.84           C  
ATOM    710  CE3 TRP A  88       5.666  -0.240   5.824  1.00  0.84           C  
ATOM    711  NE1 TRP A  88       7.261   2.389   4.030  1.00  0.84           N  
ATOM    712  CH2 TRP A  88       3.897   1.129   4.867  1.00  0.84           C  
ATOM    713  CZ2 TRP A  88       4.799   1.983   4.287  1.00  0.84           C  
ATOM    714  CZ3 TRP A  88       4.316   0.025   5.629  1.00  0.84           C  
ATOM    715  N   LEU A  89       7.673  -1.822   3.248  1.00  0.87           N  
ATOM    716  CA  LEU A  89       6.482  -2.418   2.654  1.00  0.87           C  
ATOM    717  C   LEU A  89       6.695  -3.903   2.381  1.00  0.87           C  
ATOM    718  CB  LEU A  89       6.112  -1.696   1.355  1.00  0.87           C  
ATOM    719  O   LEU A  89       5.761  -4.700   2.495  1.00  0.87           O  
ATOM    720  CG  LEU A  89       5.495  -0.305   1.504  1.00  0.87           C  
ATOM    721  CD1 LEU A  89       5.331   0.352   0.138  1.00  0.87           C  
ATOM    722  CD2 LEU A  89       4.155  -0.388   2.228  1.00  0.87           C  
ATOM    723  N   GLN A  90       7.912  -4.256   2.114  1.00  0.82           N  
ATOM    724  CA  GLN A  90       8.248  -5.659   1.895  1.00  0.82           C  
ATOM    725  C   GLN A  90       8.251  -6.435   3.209  1.00  0.82           C  
ATOM    726  CB  GLN A  90       9.609  -5.784   1.208  1.00  0.82           C  
ATOM    727  O   GLN A  90       7.967  -7.635   3.228  1.00  0.82           O  
ATOM    728  CG  GLN A  90       9.636  -5.228  -0.209  1.00  0.82           C  
ATOM    729  CD  GLN A  90      11.016  -5.286  -0.836  1.00  0.82           C  
ATOM    730  NE2 GLN A  90      11.091  -5.003  -2.132  1.00  0.82           N  
ATOM    731  OE1 GLN A  90      12.007  -5.583  -0.161  1.00  0.82           O  
ATOM    732  N   GLU A  91       8.455  -5.765   4.281  1.00  0.84           N  
ATOM    733  CA  GLU A  91       8.596  -6.396   5.590  1.00  0.84           C  
ATOM    734  C   GLU A  91       7.235  -6.631   6.239  1.00  0.84           C  
ATOM    735  CB  GLU A  91       9.475  -5.541   6.507  1.00  0.84           C  
ATOM    736  O   GLU A  91       7.121  -7.408   7.189  1.00  0.84           O  
ATOM    737  CG  GLU A  91      10.918  -5.422   6.039  1.00  0.84           C  
ATOM    738  CD  GLU A  91      11.762  -4.516   6.921  1.00  0.84           C  
ATOM    739  OE1 GLU A  91      12.976  -4.367   6.654  1.00  0.84           O  
ATOM    740  OE2 GLU A  91      11.205  -3.950   7.889  1.00  0.84           O  
ATOM    741  N   VAL A  92       6.220  -6.015   5.677  1.00  0.87           N  
ATOM    742  CA  VAL A  92       4.945  -6.056   6.385  1.00  0.87           C  
ATOM    743  C   VAL A  92       4.000  -7.034   5.691  1.00  0.87           C  
ATOM    744  CB  VAL A  92       4.296  -4.656   6.467  1.00  0.87           C  
ATOM    745  O   VAL A  92       2.816  -7.108   6.028  1.00  0.87           O  
ATOM    746  CG1 VAL A  92       5.151  -3.714   7.314  1.00  0.87           C  
ATOM    747  CG2 VAL A  92       4.089  -4.081   5.068  1.00  0.87           C  
ATOM    748  N   ILE A  93       4.464  -7.755   4.760  1.00  0.85           N  
ATOM    749  CA  ILE A  93       3.673  -8.685   3.962  1.00  0.85           C  
ATOM    750  C   ILE A  93       3.103  -9.781   4.860  1.00  0.85           C  
ATOM    751  CB  ILE A  93       4.511  -9.308   2.824  1.00  0.85           C  
ATOM    752  O   ILE A  93       2.006 -10.287   4.612  1.00  0.85           O  
ATOM    753  CG1 ILE A  93       4.831  -8.253   1.758  1.00  0.85           C  
ATOM    754  CG2 ILE A  93       3.781 -10.505   2.207  1.00  0.85           C  
ATOM    755  CD1 ILE A  93       5.806  -8.729   0.689  1.00  0.85           C  
ATOM    756  N   HIS A  94       3.744 -10.067   5.977  1.00  0.83           N  
ATOM    757  CA  HIS A  94       3.351 -11.148   6.874  1.00  0.83           C  
ATOM    758  C   HIS A  94       2.224 -10.711   7.803  1.00  0.83           C  
ATOM    759  CB  HIS A  94       4.551 -11.628   7.693  1.00  0.83           C  
ATOM    760  O   HIS A  94       1.721 -11.511   8.595  1.00  0.83           O  
ATOM    761  CG  HIS A  94       5.138 -10.571   8.573  1.00  0.83           C  
ATOM    762  CD2 HIS A  94       6.317  -9.909   8.503  1.00  0.83           C  
ATOM    763  ND1 HIS A  94       4.488 -10.084   9.687  1.00  0.83           N  
ATOM    764  CE1 HIS A  94       5.244  -9.166  10.264  1.00  0.83           C  
ATOM    765  NE2 HIS A  94       6.360  -9.041   9.565  1.00  0.83           N  
ATOM    766  N   PHE A  95       1.823  -9.433   7.719  1.00  0.89           N  
ATOM    767  CA  PHE A  95       0.752  -8.900   8.553  1.00  0.89           C  
ATOM    768  C   PHE A  95      -0.583  -8.954   7.819  1.00  0.89           C  
ATOM    769  CB  PHE A  95       1.062  -7.460   8.974  1.00  0.89           C  
ATOM    770  O   PHE A  95      -1.437  -8.086   8.010  1.00  0.89           O  
ATOM    771  CG  PHE A  95       2.152  -7.351  10.006  1.00  0.89           C  
ATOM    772  CD1 PHE A  95       1.916  -7.711  11.327  1.00  0.89           C  
ATOM    773  CD2 PHE A  95       3.413  -6.888   9.655  1.00  0.89           C  
ATOM    774  CE1 PHE A  95       2.923  -7.612  12.285  1.00  0.89           C  
ATOM    775  CE2 PHE A  95       4.424  -6.786  10.606  1.00  0.89           C  
ATOM    776  CZ  PHE A  95       4.177  -7.147  11.921  1.00  0.89           C  
ATOM    777  N   ASN A  96      -0.853  -9.956   6.990  1.00  0.91           N  
ATOM    778  CA  ASN A  96      -2.063 -10.175   6.205  1.00  0.91           C  
ATOM    779  C   ASN A  96      -2.279  -9.060   5.185  1.00  0.91           C  
ATOM    780  CB  ASN A  96      -3.282 -10.302   7.120  1.00  0.91           C  
ATOM    781  O   ASN A  96      -3.414  -8.644   4.946  1.00  0.91           O  
ATOM    782  CG  ASN A  96      -4.357 -11.200   6.541  1.00  0.91           C  
ATOM    783  ND2 ASN A  96      -5.572 -11.083   7.063  1.00  0.91           N  
ATOM    784  OD1 ASN A  96      -4.097 -11.994   5.633  1.00  0.91           O  
ATOM    785  N   VAL A  97      -1.151  -8.516   4.792  1.00  0.95           N  
ATOM    786  CA  VAL A  97      -1.195  -7.567   3.685  1.00  0.95           C  
ATOM    787  C   VAL A  97      -1.366  -8.317   2.366  1.00  0.95           C  
ATOM    788  CB  VAL A  97       0.078  -6.691   3.638  1.00  0.95           C  
ATOM    789  O   VAL A  97      -0.469  -9.050   1.941  1.00  0.95           O  
ATOM    790  CG1 VAL A  97       0.049  -5.760   2.427  1.00  0.95           C  
ATOM    791  CG2 VAL A  97       0.219  -5.888   4.930  1.00  0.95           C  
ATOM    792  N   LEU A  98      -2.496  -8.118   1.701  1.00  0.95           N  
ATOM    793  CA  LEU A  98      -2.838  -8.909   0.523  1.00  0.95           C  
ATOM    794  C   LEU A  98      -2.646  -8.095  -0.752  1.00  0.95           C  
ATOM    795  CB  LEU A  98      -4.283  -9.407   0.612  1.00  0.95           C  
ATOM    796  O   LEU A  98      -2.621  -8.653  -1.852  1.00  0.95           O  
ATOM    797  CG  LEU A  98      -4.580 -10.432   1.708  1.00  0.95           C  
ATOM    798  CD1 LEU A  98      -6.072 -10.742   1.752  1.00  0.95           C  
ATOM    799  CD2 LEU A  98      -3.770 -11.704   1.484  1.00  0.95           C  
ATOM    800  N   ALA A  99      -2.451  -6.790  -0.495  1.00  0.95           N  
ATOM    801  CA  ALA A  99      -2.277  -5.954  -1.680  1.00  0.95           C  
ATOM    802  C   ALA A  99      -1.487  -4.691  -1.349  1.00  0.95           C  
ATOM    803  CB  ALA A  99      -3.634  -5.589  -2.277  1.00  0.95           C  
ATOM    804  O   ALA A  99      -1.633  -4.127  -0.262  1.00  0.95           O  
ATOM    805  N   ILE A 100      -0.637  -4.260  -2.263  1.00  0.94           N  
ATOM    806  CA  ILE A 100       0.049  -2.973  -2.261  1.00  0.94           C  
ATOM    807  C   ILE A 100      -0.172  -2.268  -3.597  1.00  0.94           C  
ATOM    808  CB  ILE A 100       1.561  -3.139  -1.986  1.00  0.94           C  
ATOM    809  O   ILE A 100       0.187  -2.797  -4.652  1.00  0.94           O  
ATOM    810  CG1 ILE A 100       1.786  -3.815  -0.628  1.00  0.94           C  
ATOM    811  CG2 ILE A 100       2.273  -1.785  -2.048  1.00  0.94           C  
ATOM    812  CD1 ILE A 100       3.246  -4.119  -0.322  1.00  0.94           C  
ATOM    813  N   VAL A 101      -0.755  -1.107  -3.519  1.00  0.93           N  
ATOM    814  CA  VAL A 101      -1.158  -0.417  -4.740  1.00  0.93           C  
ATOM    815  C   VAL A 101      -0.589   1.000  -4.744  1.00  0.93           C  
ATOM    816  CB  VAL A 101      -2.696  -0.374  -4.886  1.00  0.93           C  
ATOM    817  O   VAL A 101      -0.711   1.728  -3.756  1.00  0.93           O  
ATOM    818  CG1 VAL A 101      -3.094   0.272  -6.211  1.00  0.93           C  
ATOM    819  CG2 VAL A 101      -3.281  -1.781  -4.776  1.00  0.93           C  
ATOM    820  N   PRO A 102       0.010   1.352  -5.867  1.00  0.90           N  
ATOM    821  CA  PRO A 102       0.430   2.753  -5.954  1.00  0.90           C  
ATOM    822  C   PRO A 102      -0.743   3.727  -5.871  1.00  0.90           C  
ATOM    823  CB  PRO A 102       1.111   2.832  -7.323  1.00  0.90           C  
ATOM    824  O   PRO A 102      -1.801   3.475  -6.452  1.00  0.90           O  
ATOM    825  CG  PRO A 102       1.489   1.422  -7.643  1.00  0.90           C  
ATOM    826  CD  PRO A 102       0.457   0.505  -7.052  1.00  0.90           C  
ATOM    827  N   ARG A 103      -0.492   4.778  -5.268  1.00  0.90           N  
ATOM    828  CA  ARG A 103      -1.564   5.736  -5.017  1.00  0.90           C  
ATOM    829  C   ARG A 103      -2.024   6.394  -6.314  1.00  0.90           C  
ATOM    830  CB  ARG A 103      -1.109   6.804  -4.021  1.00  0.90           C  
ATOM    831  O   ARG A 103      -3.159   6.866  -6.407  1.00  0.90           O  
ATOM    832  CG  ARG A 103      -1.165   6.356  -2.569  1.00  0.90           C  
ATOM    833  CD  ARG A 103      -1.275   7.539  -1.617  1.00  0.90           C  
ATOM    834  NE  ARG A 103      -1.257   7.112  -0.221  1.00  0.90           N  
ATOM    835  NH1 ARG A 103      -2.303   9.006   0.588  1.00  0.90           N  
ATOM    836  NH2 ARG A 103      -1.677   7.334   2.026  1.00  0.90           N  
ATOM    837  CZ  ARG A 103      -1.746   7.818   0.794  1.00  0.90           C  
ATOM    838  N   ASP A 104      -1.163   6.507  -7.299  1.00  0.85           N  
ATOM    839  CA  ASP A 104      -1.518   7.179  -8.546  1.00  0.85           C  
ATOM    840  C   ASP A 104      -2.118   6.195  -9.547  1.00  0.85           C  
ATOM    841  CB  ASP A 104      -0.293   7.866  -9.153  1.00  0.85           C  
ATOM    842  O   ASP A 104      -2.230   6.502 -10.736  1.00  0.85           O  
ATOM    843  CG  ASP A 104       0.819   6.893  -9.504  1.00  0.85           C  
ATOM    844  OD1 ASP A 104       0.747   5.712  -9.101  1.00  0.85           O  
ATOM    845  OD2 ASP A 104       1.779   7.312 -10.187  1.00  0.85           O  
ATOM    846  N   SER A 105      -2.402   4.966  -9.128  1.00  0.89           N  
ATOM    847  CA  SER A 105      -3.034   3.965  -9.981  1.00  0.89           C  
ATOM    848  C   SER A 105      -4.453   4.376 -10.357  1.00  0.89           C  
ATOM    849  CB  SER A 105      -3.057   2.604  -9.284  1.00  0.89           C  
ATOM    850  O   SER A 105      -5.055   5.226  -9.698  1.00  0.89           O  
ATOM    851  OG  SER A 105      -1.739   2.136  -9.050  1.00  0.89           O  
ATOM    852  N   THR A 106      -4.951   3.778 -11.356  1.00  0.89           N  
ATOM    853  CA  THR A 106      -6.306   4.066 -11.812  1.00  0.89           C  
ATOM    854  C   THR A 106      -7.337   3.471 -10.857  1.00  0.89           C  
ATOM    855  CB  THR A 106      -6.544   3.522 -13.233  1.00  0.89           C  
ATOM    856  O   THR A 106      -7.029   2.546 -10.102  1.00  0.89           O  
ATOM    857  CG2 THR A 106      -5.496   4.051 -14.207  1.00  0.89           C  
ATOM    858  OG1 THR A 106      -6.479   2.091 -13.208  1.00  0.89           O  
ATOM    859  N   VAL A 107      -8.516   3.955 -10.949  1.00  0.91           N  
ATOM    860  CA  VAL A 107      -9.602   3.433 -10.125  1.00  0.91           C  
ATOM    861  C   VAL A 107      -9.835   1.960 -10.450  1.00  0.91           C  
ATOM    862  CB  VAL A 107     -10.905   4.237 -10.328  1.00  0.91           C  
ATOM    863  O   VAL A 107     -10.163   1.166  -9.565  1.00  0.91           O  
ATOM    864  CG1 VAL A 107     -12.056   3.605  -9.547  1.00  0.91           C  
ATOM    865  CG2 VAL A 107     -10.706   5.692  -9.907  1.00  0.91           C  
ATOM    866  N   GLU A 108      -9.602   1.553 -11.684  1.00  0.88           N  
ATOM    867  CA  GLU A 108      -9.762   0.167 -12.115  1.00  0.88           C  
ATOM    868  C   GLU A 108      -8.767  -0.749 -11.409  1.00  0.88           C  
ATOM    869  CB  GLU A 108      -9.597   0.054 -13.633  1.00  0.88           C  
ATOM    870  O   GLU A 108      -9.120  -1.856 -10.995  1.00  0.88           O  
ATOM    871  CG  GLU A 108     -10.721   0.707 -14.424  1.00  0.88           C  
ATOM    872  CD  GLU A 108     -10.597   2.220 -14.505  1.00  0.88           C  
ATOM    873  OE1 GLU A 108     -11.599   2.894 -14.835  1.00  0.88           O  
ATOM    874  OE2 GLU A 108      -9.488   2.735 -14.238  1.00  0.88           O  
ATOM    875  N   THR A 109      -7.596  -0.269 -11.361  1.00  0.90           N  
ATOM    876  CA  THR A 109      -6.567  -1.037 -10.669  1.00  0.90           C  
ATOM    877  C   THR A 109      -6.913  -1.197  -9.192  1.00  0.90           C  
ATOM    878  CB  THR A 109      -5.186  -0.370 -10.806  1.00  0.90           C  
ATOM    879  O   THR A 109      -6.763  -2.283  -8.628  1.00  0.90           O  
ATOM    880  CG2 THR A 109      -4.117  -1.159 -10.057  1.00  0.90           C  
ATOM    881  OG1 THR A 109      -4.830  -0.302 -12.193  1.00  0.90           O  
ATOM    882  N   PHE A 110      -7.337  -0.173  -8.567  1.00  0.95           N  
ATOM    883  CA  PHE A 110      -7.777  -0.259  -7.179  1.00  0.95           C  
ATOM    884  C   PHE A 110      -8.930  -1.245  -7.037  1.00  0.95           C  
ATOM    885  CB  PHE A 110      -8.199   1.120  -6.662  1.00  0.95           C  
ATOM    886  O   PHE A 110      -8.947  -2.060  -6.112  1.00  0.95           O  
ATOM    887  CG  PHE A 110      -7.068   1.919  -6.073  1.00  0.95           C  
ATOM    888  CD1 PHE A 110      -6.649   1.698  -4.766  1.00  0.95           C  
ATOM    889  CD2 PHE A 110      -6.423   2.892  -6.825  1.00  0.95           C  
ATOM    890  CE1 PHE A 110      -5.603   2.437  -4.218  1.00  0.95           C  
ATOM    891  CE2 PHE A 110      -5.377   3.634  -6.284  1.00  0.95           C  
ATOM    892  CZ  PHE A 110      -4.969   3.405  -4.980  1.00  0.95           C  
ATOM    893  N   ALA A 111      -9.885  -1.143  -7.933  1.00  0.95           N  
ATOM    894  CA  ALA A 111     -11.023  -2.058  -7.887  1.00  0.95           C  
ATOM    895  C   ALA A 111     -10.566  -3.509  -8.009  1.00  0.95           C  
ATOM    896  CB  ALA A 111     -12.020  -1.723  -8.994  1.00  0.95           C  
ATOM    897  O   ALA A 111     -11.028  -4.376  -7.263  1.00  0.95           O  
ATOM    898  N   LEU A 112      -9.688  -3.737  -8.896  1.00  0.91           N  
ATOM    899  CA  LEU A 112      -9.135  -5.075  -9.073  1.00  0.91           C  
ATOM    900  C   LEU A 112      -8.425  -5.542  -7.807  1.00  0.91           C  
ATOM    901  CB  LEU A 112      -8.163  -5.102 -10.256  1.00  0.91           C  
ATOM    902  O   LEU A 112      -8.615  -6.678  -7.367  1.00  0.91           O  
ATOM    903  CG  LEU A 112      -7.557  -6.462 -10.605  1.00  0.91           C  
ATOM    904  CD1 LEU A 112      -8.646  -7.426 -11.062  1.00  0.91           C  
ATOM    905  CD2 LEU A 112      -6.485  -6.310 -11.679  1.00  0.91           C  
ATOM    906  N   ALA A 113      -7.594  -4.669  -7.239  1.00  0.95           N  
ATOM    907  CA  ALA A 113      -6.864  -5.001  -6.019  1.00  0.95           C  
ATOM    908  C   ALA A 113      -7.823  -5.316  -4.874  1.00  0.95           C  
ATOM    909  CB  ALA A 113      -5.932  -3.857  -5.628  1.00  0.95           C  
ATOM    910  O   ALA A 113      -7.637  -6.299  -4.153  1.00  0.95           O  
ATOM    911  N   VAL A 114      -8.829  -4.490  -4.737  1.00  0.97           N  
ATOM    912  CA  VAL A 114      -9.821  -4.679  -3.683  1.00  0.97           C  
ATOM    913  C   VAL A 114     -10.539  -6.012  -3.881  1.00  0.97           C  
ATOM    914  CB  VAL A 114     -10.845  -3.521  -3.653  1.00  0.97           C  
ATOM    915  O   VAL A 114     -10.645  -6.812  -2.949  1.00  0.97           O  
ATOM    916  CG1 VAL A 114     -12.063  -3.899  -2.813  1.00  0.97           C  
ATOM    917  CG2 VAL A 114     -10.194  -2.248  -3.116  1.00  0.97           C  
ATOM    918  N   ASN A 115     -11.046  -6.318  -5.049  1.00  0.96           N  
ATOM    919  CA  ASN A 115     -11.743  -7.568  -5.332  1.00  0.96           C  
ATOM    920  C   ASN A 115     -10.830  -8.775  -5.140  1.00  0.96           C  
ATOM    921  CB  ASN A 115     -12.315  -7.554  -6.752  1.00  0.96           C  
ATOM    922  O   ASN A 115     -11.248  -9.793  -4.587  1.00  0.96           O  
ATOM    923  CG  ASN A 115     -13.585  -6.734  -6.862  1.00  0.96           C  
ATOM    924  ND2 ASN A 115     -13.751  -6.046  -7.985  1.00  0.96           N  
ATOM    925  OD1 ASN A 115     -14.410  -6.718  -5.945  1.00  0.96           O  
ATOM    926  N   SER A 116      -9.585  -8.638  -5.561  1.00  0.94           N  
ATOM    927  CA  SER A 116      -8.616  -9.713  -5.380  1.00  0.94           C  
ATOM    928  C   SER A 116      -8.366  -9.990  -3.901  1.00  0.94           C  
ATOM    929  CB  SER A 116      -7.296  -9.368  -6.072  1.00  0.94           C  
ATOM    930  O   SER A 116      -8.412 -11.142  -3.464  1.00  0.94           O  
ATOM    931  OG  SER A 116      -7.474  -9.273  -7.475  1.00  0.94           O  
ATOM    932  N   ALA A 117      -8.119  -8.889  -3.155  1.00  0.95           N  
ATOM    933  CA  ALA A 117      -7.849  -9.025  -1.726  1.00  0.95           C  
ATOM    934  C   ALA A 117      -9.053  -9.612  -0.994  1.00  0.95           C  
ATOM    935  CB  ALA A 117      -7.471  -7.674  -1.125  1.00  0.95           C  
ATOM    936  O   ALA A 117      -8.898 -10.450  -0.103  1.00  0.95           O  
ATOM    937  N   ALA A 118     -10.199  -9.183  -1.391  1.00  0.93           N  
ATOM    938  CA  ALA A 118     -11.425  -9.687  -0.778  1.00  0.93           C  
ATOM    939  C   ALA A 118     -11.555 -11.195  -0.973  1.00  0.93           C  
ATOM    940  CB  ALA A 118     -12.643  -8.972  -1.359  1.00  0.93           C  
ATOM    941  O   ALA A 118     -12.129 -11.889  -0.130  1.00  0.93           O  
ATOM    942  N   MET A 119     -11.025 -11.733  -2.009  1.00  0.91           N  
ATOM    943  CA  MET A 119     -11.076 -13.157  -2.328  1.00  0.91           C  
ATOM    944  C   MET A 119      -9.869 -13.888  -1.751  1.00  0.91           C  
ATOM    945  CB  MET A 119     -11.141 -13.367  -3.842  1.00  0.91           C  
ATOM    946  O   MET A 119      -9.699 -15.088  -1.975  1.00  0.91           O  
ATOM    947  CG  MET A 119     -12.437 -12.884  -4.473  1.00  0.91           C  
ATOM    948  SD  MET A 119     -12.405 -12.981  -6.305  1.00  0.91           S  
ATOM    949  CE  MET A 119     -12.569 -14.773  -6.534  1.00  0.91           C  
ATOM    950  N   GLY A 120      -9.005 -13.114  -1.034  1.00  0.91           N  
ATOM    951  CA  GLY A 120      -7.853 -13.707  -0.376  1.00  0.91           C  
ATOM    952  C   GLY A 120      -6.648 -13.842  -1.288  1.00  0.91           C  
ATOM    953  O   GLY A 120      -5.692 -14.549  -0.963  1.00  0.91           O  
ATOM    954  N   MET A 121      -6.756 -13.182  -2.422  1.00  0.91           N  
ATOM    955  CA  MET A 121      -5.651 -13.238  -3.374  1.00  0.91           C  
ATOM    956  C   MET A 121      -4.725 -12.038  -3.205  1.00  0.91           C  
ATOM    957  CB  MET A 121      -6.179 -13.293  -4.809  1.00  0.91           C  
ATOM    958  O   MET A 121      -5.161 -10.968  -2.778  1.00  0.91           O  
ATOM    959  CG  MET A 121      -7.142 -14.440  -5.064  1.00  0.91           C  
ATOM    960  SD  MET A 121      -6.332 -16.081  -4.928  1.00  0.91           S  
ATOM    961  CE  MET A 121      -5.259 -16.031  -6.390  1.00  0.91           C  
ATOM    962  N   MET A 122      -3.426 -12.319  -3.501  1.00  0.88           N  
ATOM    963  CA  MET A 122      -2.428 -11.266  -3.341  1.00  0.88           C  
ATOM    964  C   MET A 122      -2.348 -10.397  -4.591  1.00  0.88           C  
ATOM    965  CB  MET A 122      -1.055 -11.868  -3.034  1.00  0.88           C  
ATOM    966  O   MET A 122      -2.502 -10.894  -5.709  1.00  0.88           O  
ATOM    967  CG  MET A 122      -0.923 -12.401  -1.616  1.00  0.88           C  
ATOM    968  SD  MET A 122       0.801 -12.872  -1.201  1.00  0.88           S  
ATOM    969  CE  MET A 122       0.714 -14.666  -1.461  1.00  0.88           C  
ATOM    970  N   PHE A 123      -2.196  -9.156  -4.415  1.00  0.89           N  
ATOM    971  CA  PHE A 123      -1.999  -8.146  -5.449  1.00  0.89           C  
ATOM    972  C   PHE A 123      -0.792  -7.273  -5.129  1.00  0.89           C  
ATOM    973  CB  PHE A 123      -3.251  -7.277  -5.599  1.00  0.89           C  
ATOM    974  O   PHE A 123      -0.912  -6.275  -4.416  1.00  0.89           O  
ATOM    975  CG  PHE A 123      -3.235  -6.394  -6.817  1.00  0.89           C  
ATOM    976  CD1 PHE A 123      -2.595  -5.161  -6.791  1.00  0.89           C  
ATOM    977  CD2 PHE A 123      -3.860  -6.798  -7.990  1.00  0.89           C  
ATOM    978  CE1 PHE A 123      -2.579  -4.341  -7.917  1.00  0.89           C  
ATOM    979  CE2 PHE A 123      -3.848  -5.984  -9.119  1.00  0.89           C  
ATOM    980  CZ  PHE A 123      -3.207  -4.756  -9.081  1.00  0.89           C  
ATOM    981  N   LEU A 124       0.414  -7.707  -5.476  1.00  0.85           N  
ATOM    982  CA  LEU A 124       1.660  -7.037  -5.117  1.00  0.85           C  
ATOM    983  C   LEU A 124       2.354  -6.482  -6.356  1.00  0.85           C  
ATOM    984  CB  LEU A 124       2.594  -8.002  -4.383  1.00  0.85           C  
ATOM    985  O   LEU A 124       2.101  -6.939  -7.473  1.00  0.85           O  
ATOM    986  CG  LEU A 124       2.058  -8.610  -3.086  1.00  0.85           C  
ATOM    987  CD1 LEU A 124       3.050  -9.625  -2.527  1.00  0.85           C  
ATOM    988  CD2 LEU A 124       1.770  -7.517  -2.062  1.00  0.85           C  
ATOM    989  N   PRO A 125       3.090  -5.380  -6.168  1.00  0.73           N  
ATOM    990  CA  PRO A 125       3.825  -4.848  -7.318  1.00  0.73           C  
ATOM    991  C   PRO A 125       4.688  -5.904  -8.006  1.00  0.73           C  
ATOM    992  CB  PRO A 125       4.695  -3.749  -6.703  1.00  0.73           C  
ATOM    993  O   PRO A 125       5.164  -6.838  -7.355  1.00  0.73           O  
ATOM    994  CG  PRO A 125       4.021  -3.405  -5.414  1.00  0.73           C  
ATOM    995  CD  PRO A 125       3.306  -4.625  -4.909  1.00  0.73           C  
ATOM    996  N   GLY A 126       4.588  -6.026  -9.269  1.00  0.62           N  
ATOM    997  CA  GLY A 126       5.212  -6.999 -10.151  1.00  0.62           C  
ATOM    998  C   GLY A 126       6.667  -7.264  -9.814  1.00  0.62           C  
ATOM    999  O   GLY A 126       7.145  -8.392  -9.950  1.00  0.62           O  
ATOM   1000  N   ASP A 127       7.432  -6.218  -9.215  1.00  0.57           N  
ATOM   1001  CA  ASP A 127       8.853  -6.403  -8.937  1.00  0.57           C  
ATOM   1002  C   ASP A 127       9.062  -7.152  -7.623  1.00  0.57           C  
ATOM   1003  CB  ASP A 127       9.572  -5.053  -8.894  1.00  0.57           C  
ATOM   1004  O   ASP A 127      10.189  -7.523  -7.287  1.00  0.57           O  
ATOM   1005  CG  ASP A 127       8.849  -4.024  -8.042  1.00  0.57           C  
ATOM   1006  OD1 ASP A 127       7.686  -4.263  -7.653  1.00  0.57           O  
ATOM   1007  OD2 ASP A 127       9.448  -2.963  -7.761  1.00  0.57           O  
ATOM   1008  N   TRP A 128       7.954  -7.364  -6.862  1.00  0.58           N  
ATOM   1009  CA  TRP A 128       8.137  -8.053  -5.589  1.00  0.58           C  
ATOM   1010  C   TRP A 128       8.180  -9.564  -5.788  1.00  0.58           C  
ATOM   1011  CB  TRP A 128       7.016  -7.686  -4.612  1.00  0.58           C  
ATOM   1012  O   TRP A 128       8.729 -10.291  -4.957  1.00  0.58           O  
ATOM   1013  CG  TRP A 128       5.675  -8.240  -4.989  1.00  0.58           C  
ATOM   1014  CD1 TRP A 128       5.253  -8.598  -6.240  1.00  0.58           C  
ATOM   1015  CD2 TRP A 128       4.577  -8.494  -4.107  1.00  0.58           C  
ATOM   1016  CE2 TRP A 128       3.521  -9.007  -4.892  1.00  0.58           C  
ATOM   1017  CE3 TRP A 128       4.385  -8.339  -2.728  1.00  0.58           C  
ATOM   1018  NE1 TRP A 128       3.958  -9.060  -6.188  1.00  0.58           N  
ATOM   1019  CH2 TRP A 128       2.126  -9.204  -2.990  1.00  0.58           C  
ATOM   1020  CZ2 TRP A 128       2.288  -9.366  -4.341  1.00  0.58           C  
ATOM   1021  CZ3 TRP A 128       3.157  -8.697  -2.182  1.00  0.58           C  
ATOM   1022  N   ARG A 129       7.569  -9.887  -7.061  1.00  0.49           N  
ATOM   1023  CA  ARG A 129       7.721 -11.312  -7.337  1.00  0.49           C  
ATOM   1024  C   ARG A 129       9.061 -11.601  -8.003  1.00  0.49           C  
ATOM   1025  CB  ARG A 129       6.577 -11.814  -8.221  1.00  0.49           C  
ATOM   1026  O   ARG A 129       9.530 -12.742  -7.998  1.00  0.49           O  
ATOM   1027  CG  ARG A 129       5.233 -11.879  -7.513  1.00  0.49           C  
ATOM   1028  CD  ARG A 129       4.135 -12.395  -8.432  1.00  0.49           C  
ATOM   1029  NE  ARG A 129       2.845 -12.453  -7.751  1.00  0.49           N  
ATOM   1030  NH1 ARG A 129       1.648 -13.066  -9.630  1.00  0.49           N  
ATOM   1031  NH2 ARG A 129       0.578 -12.794  -7.621  1.00  0.49           N  
ATOM   1032  CZ  ARG A 129       1.693 -12.771  -8.335  1.00  0.49           C  
ATOM   1033  N   THR A 130      10.003 -10.477  -8.004  1.00  0.38           N  
ATOM   1034  CA  THR A 130      11.273 -10.711  -8.681  1.00  0.38           C  
ATOM   1035  C   THR A 130      12.445 -10.329  -7.782  1.00  0.38           C  
ATOM   1036  CB  THR A 130      11.356  -9.922 -10.001  1.00  0.38           C  
ATOM   1037  O   THR A 130      12.386  -9.322  -7.072  1.00  0.38           O  
ATOM   1038  CG2 THR A 130      10.480 -10.554 -11.077  1.00  0.38           C  
ATOM   1039  OG1 THR A 130      10.918  -8.576  -9.774  1.00  0.38           O  
ATOM   1040  N   THR A 131      12.823 -10.988  -6.675  1.00  0.37           N  
ATOM   1041  CA  THR A 131      14.168 -10.944  -6.113  1.00  0.37           C  
ATOM   1042  C   THR A 131      14.999  -9.854  -6.783  1.00  0.37           C  
ATOM   1043  CB  THR A 131      14.881 -12.301  -6.262  1.00  0.37           C  
ATOM   1044  O   THR A 131      14.822  -9.572  -7.970  1.00  0.37           O  
ATOM   1045  CG2 THR A 131      14.608 -13.201  -5.061  1.00  0.37           C  
ATOM   1046  OG1 THR A 131      14.413 -12.952  -7.449  1.00  0.37           O  
ATOM   1047  N   PRO A 132      15.198  -8.604  -6.172  1.00  0.39           N  
ATOM   1048  CA  PRO A 132      15.999  -7.522  -6.749  1.00  0.39           C  
ATOM   1049  C   PRO A 132      16.661  -7.916  -8.067  1.00  0.39           C  
ATOM   1050  CB  PRO A 132      17.051  -7.248  -5.671  1.00  0.39           C  
ATOM   1051  O   PRO A 132      17.888  -7.876  -8.182  1.00  0.39           O  
ATOM   1052  CG  PRO A 132      16.945  -8.405  -4.731  1.00  0.39           C  
ATOM   1053  CD  PRO A 132      15.908  -9.355  -5.258  1.00  0.39           C  
ATOM   1054  N   GLU A 133      16.157  -8.746  -8.943  1.00  0.44           N  
ATOM   1055  CA  GLU A 133      16.806  -9.054 -10.214  1.00  0.44           C  
ATOM   1056  C   GLU A 133      16.539  -7.964 -11.248  1.00  0.44           C  
ATOM   1057  CB  GLU A 133      16.333 -10.410 -10.744  1.00  0.44           C  
ATOM   1058  O   GLU A 133      17.296  -7.814 -12.209  1.00  0.44           O  
ATOM   1059  CG  GLU A 133      17.258 -11.565 -10.390  1.00  0.44           C  
ATOM   1060  CD  GLU A 133      16.767 -12.908 -10.909  1.00  0.44           C  
ATOM   1061  OE1 GLU A 133      17.417 -13.940 -10.630  1.00  0.44           O  
ATOM   1062  OE2 GLU A 133      15.725 -12.926 -11.600  1.00  0.44           O  
ATOM   1063  N   LYS A 134      15.600  -6.958 -10.951  1.00  0.40           N  
ATOM   1064  CA  LYS A 134      15.577  -5.917 -11.974  1.00  0.40           C  
ATOM   1065  C   LYS A 134      16.791  -5.000 -11.854  1.00  0.40           C  
ATOM   1066  CB  LYS A 134      14.290  -5.096 -11.878  1.00  0.40           C  
ATOM   1067  O   LYS A 134      17.337  -4.549 -12.862  1.00  0.40           O  
ATOM   1068  CG  LYS A 134      13.659  -4.774 -13.224  1.00  0.40           C  
ATOM   1069  CD  LYS A 134      12.402  -3.928 -13.064  1.00  0.40           C  
ATOM   1070  CE  LYS A 134      11.774  -3.598 -14.411  1.00  0.40           C  
ATOM   1071  NZ  LYS A 134      10.530  -2.785 -14.258  1.00  0.40           N  
ATOM   1072  N   ASP A 135      17.446  -5.078 -10.645  1.00  0.46           N  
ATOM   1073  CA  ASP A 135      18.705  -4.344 -10.564  1.00  0.46           C  
ATOM   1074  C   ASP A 135      19.847  -5.141 -11.191  1.00  0.46           C  
ATOM   1075  CB  ASP A 135      19.037  -4.007  -9.109  1.00  0.46           C  
ATOM   1076  O   ASP A 135      20.720  -4.571 -11.849  1.00  0.46           O  
ATOM   1077  CG  ASP A 135      18.476  -2.666  -8.668  1.00  0.46           C  
ATOM   1078  OD1 ASP A 135      18.233  -1.794  -9.529  1.00  0.46           O  
ATOM   1079  OD2 ASP A 135      18.278  -2.480  -7.448  1.00  0.46           O  
ATOM   1080  N   ILE A 136      19.526  -6.474 -11.478  1.00  0.45           N  
ATOM   1081  CA  ILE A 136      20.595  -7.257 -12.088  1.00  0.45           C  
ATOM   1082  C   ILE A 136      20.357  -7.371 -13.593  1.00  0.45           C  
ATOM   1083  CB  ILE A 136      20.698  -8.663 -11.455  1.00  0.45           C  
ATOM   1084  O   ILE A 136      21.307  -7.377 -14.379  1.00  0.45           O  
ATOM   1085  CG1 ILE A 136      20.957  -8.552  -9.948  1.00  0.45           C  
ATOM   1086  CG2 ILE A 136      21.793  -9.485 -12.140  1.00  0.45           C  
ATOM   1087  CD1 ILE A 136      20.847  -9.874  -9.202  1.00  0.45           C  
ATOM   1088  N   LYS A 137      18.993  -7.228 -14.026  1.00  0.45           N  
ATOM   1089  CA  LYS A 137      18.812  -7.442 -15.458  1.00  0.45           C  
ATOM   1090  C   LYS A 137      19.393  -6.284 -16.265  1.00  0.45           C  
ATOM   1091  CB  LYS A 137      17.330  -7.620 -15.791  1.00  0.45           C  
ATOM   1092  O   LYS A 137      19.977  -6.494 -17.330  1.00  0.45           O  
ATOM   1093  CG  LYS A 137      16.989  -8.976 -16.392  1.00  0.45           C  
ATOM   1094  CD  LYS A 137      15.510  -9.077 -16.740  1.00  0.45           C  
ATOM   1095  CE  LYS A 137      15.162 -10.444 -17.314  1.00  0.45           C  
ATOM   1096  NZ  LYS A 137      13.736 -10.515 -17.752  1.00  0.45           N  
ATOM   1097  N   ASP A 138      19.568  -5.090 -15.628  1.00  0.56           N  
ATOM   1098  CA  ASP A 138      20.065  -3.978 -16.431  1.00  0.56           C  
ATOM   1099  C   ASP A 138      21.591  -3.918 -16.402  1.00  0.56           C  
ATOM   1100  CB  ASP A 138      19.477  -2.654 -15.937  1.00  0.56           C  
ATOM   1101  O   ASP A 138      22.222  -3.558 -17.398  1.00  0.56           O  
ATOM   1102  CG  ASP A 138      18.036  -2.447 -16.370  1.00  0.56           C  
ATOM   1103  OD1 ASP A 138      17.608  -3.055 -17.375  1.00  0.56           O  
ATOM   1104  OD2 ASP A 138      17.324  -1.667 -15.702  1.00  0.56           O  
ATOM   1105  N   LEU A 139      22.109  -4.626 -15.328  1.00  0.62           N  
ATOM   1106  CA  LEU A 139      23.567  -4.635 -15.276  1.00  0.62           C  
ATOM   1107  C   LEU A 139      24.136  -5.713 -16.192  1.00  0.62           C  
ATOM   1108  CB  LEU A 139      24.051  -4.861 -13.841  1.00  0.62           C  
ATOM   1109  O   LEU A 139      25.206  -5.533 -16.779  1.00  0.62           O  
ATOM   1110  CG  LEU A 139      24.172  -3.615 -12.962  1.00  0.62           C  
ATOM   1111  CD1 LEU A 139      23.103  -3.627 -11.875  1.00  0.62           C  
ATOM   1112  CD2 LEU A 139      25.565  -3.527 -12.348  1.00  0.62           C  
ATOM   1113  N   LYS A 140      23.316  -6.815 -16.345  1.00  0.62           N  
ATOM   1114  CA  LYS A 140      23.785  -7.916 -17.182  1.00  0.62           C  
ATOM   1115  C   LYS A 140      23.750  -7.536 -18.660  1.00  0.62           C  
ATOM   1116  CB  LYS A 140      22.942  -9.169 -16.944  1.00  0.62           C  
ATOM   1117  O   LYS A 140      24.462  -8.126 -19.475  1.00  0.62           O  
ATOM   1118  CG  LYS A 140      23.229  -9.865 -15.621  1.00  0.62           C  
ATOM   1119  CD  LYS A 140      22.483 -11.189 -15.513  1.00  0.62           C  
ATOM   1120  CE  LYS A 140      22.718 -11.856 -14.165  1.00  0.62           C  
ATOM   1121  NZ  LYS A 140      22.025 -13.175 -14.070  1.00  0.62           N  
ATOM   1122  N   SER A 141      22.996  -6.524 -19.012  1.00  0.69           N  
ATOM   1123  CA  SER A 141      22.847  -6.108 -20.404  1.00  0.69           C  
ATOM   1124  C   SER A 141      23.962  -5.154 -20.818  1.00  0.69           C  
ATOM   1125  CB  SER A 141      21.487  -5.443 -20.623  1.00  0.69           C  
ATOM   1126  O   SER A 141      24.070  -4.789 -21.990  1.00  0.69           O  
ATOM   1127  OG  SER A 141      21.420  -4.201 -19.944  1.00  0.69           O  
ATOM   1128  N   LEU A 142      24.804  -4.829 -19.821  1.00  0.79           N  
ATOM   1129  CA  LEU A 142      25.876  -3.896 -20.153  1.00  0.79           C  
ATOM   1130  C   LEU A 142      26.983  -4.596 -20.934  1.00  0.79           C  
ATOM   1131  CB  LEU A 142      26.452  -3.267 -18.882  1.00  0.79           C  
ATOM   1132  O   LEU A 142      27.275  -5.769 -20.690  1.00  0.79           O  
ATOM   1133  CG  LEU A 142      25.500  -2.388 -18.069  1.00  0.79           C  
ATOM   1134  CD1 LEU A 142      26.179  -1.914 -16.788  1.00  0.79           C  
ATOM   1135  CD2 LEU A 142      25.027  -1.201 -18.900  1.00  0.79           C  
ATOM   1136  N   SER A 143      27.501  -3.896 -21.927  1.00  0.82           N  
ATOM   1137  CA  SER A 143      28.693  -4.402 -22.599  1.00  0.82           C  
ATOM   1138  C   SER A 143      29.880  -4.468 -21.644  1.00  0.82           C  
ATOM   1139  CB  SER A 143      29.044  -3.525 -23.801  1.00  0.82           C  
ATOM   1140  O   SER A 143      29.866  -3.841 -20.583  1.00  0.82           O  
ATOM   1141  OG  SER A 143      29.716  -2.348 -23.386  1.00  0.82           O  
ATOM   1142  N   ALA A 144      30.801  -5.301 -21.954  1.00  0.82           N  
ATOM   1143  CA  ALA A 144      32.012  -5.459 -21.152  1.00  0.82           C  
ATOM   1144  C   ALA A 144      32.661  -4.108 -20.866  1.00  0.82           C  
ATOM   1145  CB  ALA A 144      33.001  -6.381 -21.860  1.00  0.82           C  
ATOM   1146  O   ALA A 144      33.076  -3.838 -19.736  1.00  0.82           O  
ATOM   1147  N   ARG A 145      32.640  -3.252 -21.888  1.00  0.86           N  
ATOM   1148  CA  ARG A 145      33.246  -1.932 -21.743  1.00  0.86           C  
ATOM   1149  C   ARG A 145      32.440  -1.062 -20.785  1.00  0.86           C  
ATOM   1150  CB  ARG A 145      33.366  -1.242 -23.104  1.00  0.86           C  
ATOM   1151  O   ARG A 145      33.006  -0.399 -19.913  1.00  0.86           O  
ATOM   1152  CG  ARG A 145      34.279  -0.027 -23.100  1.00  0.86           C  
ATOM   1153  CD  ARG A 145      35.708  -0.397 -22.725  1.00  0.86           C  
ATOM   1154  NE  ARG A 145      36.600   0.757 -22.799  1.00  0.86           N  
ATOM   1155  NH1 ARG A 145      38.396  -0.309 -21.811  1.00  0.86           N  
ATOM   1156  NH2 ARG A 145      38.580   1.876 -22.481  1.00  0.86           N  
ATOM   1157  CZ  ARG A 145      37.857   0.772 -22.364  1.00  0.86           C  
ATOM   1158  N   GLN A 146      31.166  -1.059 -20.856  1.00  0.88           N  
ATOM   1159  CA  GLN A 146      30.277  -0.285 -19.996  1.00  0.88           C  
ATOM   1160  C   GLN A 146      30.381  -0.742 -18.544  1.00  0.88           C  
ATOM   1161  CB  GLN A 146      28.830  -0.397 -20.479  1.00  0.88           C  
ATOM   1162  O   GLN A 146      30.375   0.082 -17.626  1.00  0.88           O  
ATOM   1163  CG  GLN A 146      28.546   0.381 -21.757  1.00  0.88           C  
ATOM   1164  CD  GLN A 146      27.150   0.132 -22.297  1.00  0.88           C  
ATOM   1165  NE2 GLN A 146      26.578   1.140 -22.947  1.00  0.88           N  
ATOM   1166  OE1 GLN A 146      26.591  -0.957 -22.133  1.00  0.88           O  
ATOM   1167  N   ARG A 147      30.551  -1.987 -18.420  1.00  0.86           N  
ATOM   1168  CA  ARG A 147      30.704  -2.541 -17.079  1.00  0.86           C  
ATOM   1169  C   ARG A 147      32.004  -2.070 -16.436  1.00  0.86           C  
ATOM   1170  CB  ARG A 147      30.665  -4.071 -17.121  1.00  0.86           C  
ATOM   1171  O   ARG A 147      32.026  -1.717 -15.255  1.00  0.86           O  
ATOM   1172  CG  ARG A 147      30.579  -4.723 -15.751  1.00  0.86           C  
ATOM   1173  CD  ARG A 147      30.408  -6.232 -15.854  1.00  0.86           C  
ATOM   1174  NE  ARG A 147      29.048  -6.595 -16.244  1.00  0.86           N  
ATOM   1175  NH1 ARG A 147      29.231  -8.805 -15.595  1.00  0.86           N  
ATOM   1176  NH2 ARG A 147      27.272  -8.029 -16.499  1.00  0.86           N  
ATOM   1177  CZ  ARG A 147      28.520  -7.809 -16.112  1.00  0.86           C  
ATOM   1178  N   GLU A 148      33.031  -2.072 -17.160  1.00  0.90           N  
ATOM   1179  CA  GLU A 148      34.316  -1.584 -16.671  1.00  0.90           C  
ATOM   1180  C   GLU A 148      34.230  -0.117 -16.260  1.00  0.90           C  
ATOM   1181  CB  GLU A 148      35.403  -1.770 -17.733  1.00  0.90           C  
ATOM   1182  O   GLU A 148      34.724   0.266 -15.198  1.00  0.90           O  
ATOM   1183  CG  GLU A 148      35.793  -3.223 -17.965  1.00  0.90           C  
ATOM   1184  CD  GLU A 148      36.788  -3.402 -19.101  1.00  0.90           C  
ATOM   1185  OE1 GLU A 148      37.233  -4.547 -19.343  1.00  0.90           O  
ATOM   1186  OE2 GLU A 148      37.124  -2.390 -19.755  1.00  0.90           O  
ATOM   1187  N   ILE A 149      33.567   0.614 -17.140  1.00  0.91           N  
ATOM   1188  CA  ILE A 149      33.430   2.045 -16.892  1.00  0.91           C  
ATOM   1189  C   ILE A 149      32.586   2.274 -15.641  1.00  0.91           C  
ATOM   1190  CB  ILE A 149      32.800   2.770 -18.103  1.00  0.91           C  
ATOM   1191  O   ILE A 149      32.935   3.096 -14.790  1.00  0.91           O  
ATOM   1192  CG1 ILE A 149      33.780   2.792 -19.282  1.00  0.91           C  
ATOM   1193  CG2 ILE A 149      32.373   4.190 -17.720  1.00  0.91           C  
ATOM   1194  CD1 ILE A 149      33.192   3.361 -20.566  1.00  0.91           C  
ATOM   1195  N   LEU A 150      31.512   1.580 -15.553  1.00  0.88           N  
ATOM   1196  CA  LEU A 150      30.630   1.688 -14.395  1.00  0.88           C  
ATOM   1197  C   LEU A 150      31.376   1.344 -13.110  1.00  0.88           C  
ATOM   1198  CB  LEU A 150      29.418   0.767 -14.557  1.00  0.88           C  
ATOM   1199  O   LEU A 150      31.205   2.015 -12.090  1.00  0.88           O  
ATOM   1200  CG  LEU A 150      28.350   0.853 -13.466  1.00  0.88           C  
ATOM   1201  CD1 LEU A 150      27.765   2.261 -13.407  1.00  0.88           C  
ATOM   1202  CD2 LEU A 150      27.253  -0.178 -13.708  1.00  0.88           C  
ATOM   1203  N   THR A 151      32.231   0.296 -13.084  1.00  0.89           N  
ATOM   1204  CA  THR A 151      33.025  -0.130 -11.937  1.00  0.89           C  
ATOM   1205  C   THR A 151      33.983   0.976 -11.502  1.00  0.89           C  
ATOM   1206  CB  THR A 151      33.823  -1.408 -12.253  1.00  0.89           C  
ATOM   1207  O   THR A 151      34.094   1.276 -10.312  1.00  0.89           O  
ATOM   1208  CG2 THR A 151      34.650  -1.852 -11.050  1.00  0.89           C  
ATOM   1209  OG1 THR A 151      32.913  -2.457 -12.605  1.00  0.89           O  
ATOM   1210  N   MET A 152      34.626   1.604 -12.404  1.00  0.89           N  
ATOM   1211  CA  MET A 152      35.576   2.676 -12.123  1.00  0.89           C  
ATOM   1212  C   MET A 152      34.855   3.930 -11.639  1.00  0.89           C  
ATOM   1213  CB  MET A 152      36.408   2.998 -13.365  1.00  0.89           C  
ATOM   1214  O   MET A 152      35.340   4.624 -10.744  1.00  0.89           O  
ATOM   1215  CG  MET A 152      37.363   1.886 -13.768  1.00  0.89           C  
ATOM   1216  SD  MET A 152      38.456   2.369 -15.161  1.00  0.89           S  
ATOM   1217  CE  MET A 152      37.375   1.984 -16.566  1.00  0.89           C  
ATOM   1218  N   LEU A 153      33.671   4.134 -12.325  1.00  0.89           N  
ATOM   1219  CA  LEU A 153      32.839   5.254 -11.901  1.00  0.89           C  
ATOM   1220  C   LEU A 153      32.430   5.105 -10.439  1.00  0.89           C  
ATOM   1221  CB  LEU A 153      31.593   5.362 -12.784  1.00  0.89           C  
ATOM   1222  O   LEU A 153      32.509   6.063  -9.667  1.00  0.89           O  
ATOM   1223  CG  LEU A 153      30.822   6.681 -12.710  1.00  0.89           C  
ATOM   1224  CD1 LEU A 153      30.354   7.099 -14.100  1.00  0.89           C  
ATOM   1225  CD2 LEU A 153      29.638   6.556 -11.757  1.00  0.89           C  
ATOM   1226  N   ALA A 154      32.063   3.903 -10.072  1.00  0.85           N  
ATOM   1227  CA  ALA A 154      31.636   3.586  -8.711  1.00  0.85           C  
ATOM   1228  C   ALA A 154      32.795   3.716  -7.728  1.00  0.85           C  
ATOM   1229  CB  ALA A 154      31.049   2.178  -8.653  1.00  0.85           C  
ATOM   1230  O   ALA A 154      32.584   3.964  -6.538  1.00  0.85           O  
ATOM   1231  N   ALA A 155      33.978   3.560  -8.178  1.00  0.87           N  
ATOM   1232  CA  ALA A 155      35.181   3.664  -7.356  1.00  0.87           C  
ATOM   1233  C   ALA A 155      35.596   5.121  -7.174  1.00  0.87           C  
ATOM   1234  CB  ALA A 155      36.322   2.863  -7.979  1.00  0.87           C  
ATOM   1235  O   ALA A 155      36.603   5.410  -6.523  1.00  0.87           O  
ATOM   1236  N   GLY A 156      34.845   6.000  -7.817  1.00  0.88           N  
ATOM   1237  CA  GLY A 156      35.079   7.426  -7.650  1.00  0.88           C  
ATOM   1238  C   GLY A 156      36.070   7.989  -8.650  1.00  0.88           C  
ATOM   1239  O   GLY A 156      36.626   9.069  -8.440  1.00  0.88           O  
ATOM   1240  N   GLU A 157      36.337   7.274  -9.651  1.00  0.91           N  
ATOM   1241  CA  GLU A 157      37.279   7.732 -10.668  1.00  0.91           C  
ATOM   1242  C   GLU A 157      36.650   8.794 -11.565  1.00  0.91           C  
ATOM   1243  CB  GLU A 157      37.772   6.554 -11.514  1.00  0.91           C  
ATOM   1244  O   GLU A 157      35.449   8.750 -11.840  1.00  0.91           O  
ATOM   1245  CG  GLU A 157      38.424   5.445 -10.702  1.00  0.91           C  
ATOM   1246  CD  GLU A 157      39.872   5.737 -10.342  1.00  0.91           C  
ATOM   1247  OE1 GLU A 157      40.506   4.905  -9.653  1.00  0.91           O  
ATOM   1248  OE2 GLU A 157      40.377   6.806 -10.750  1.00  0.91           O  
ATOM   1249  N   SER A 158      37.511   9.792 -11.957  1.00  0.94           N  
ATOM   1250  CA  SER A 158      37.051  10.826 -12.878  1.00  0.94           C  
ATOM   1251  C   SER A 158      37.064  10.329 -14.319  1.00  0.94           C  
ATOM   1252  CB  SER A 158      37.918  12.079 -12.754  1.00  0.94           C  
ATOM   1253  O   SER A 158      37.661   9.293 -14.619  1.00  0.94           O  
ATOM   1254  OG  SER A 158      39.216  11.846 -13.274  1.00  0.94           O  
ATOM   1255  N   ASN A 159      36.423  11.009 -15.297  1.00  0.95           N  
ATOM   1256  CA  ASN A 159      36.416  10.625 -16.705  1.00  0.95           C  
ATOM   1257  C   ASN A 159      37.831  10.558 -17.274  1.00  0.95           C  
ATOM   1258  CB  ASN A 159      35.561  11.596 -17.522  1.00  0.95           C  
ATOM   1259  O   ASN A 159      38.145   9.666 -18.064  1.00  0.95           O  
ATOM   1260  CG  ASN A 159      34.086  11.499 -17.187  1.00  0.95           C  
ATOM   1261  ND2 ASN A 159      33.297  12.433 -17.705  1.00  0.95           N  
ATOM   1262  OD1 ASN A 159      33.659  10.592 -16.467  1.00  0.95           O  
ATOM   1263  N   LYS A 160      38.636  11.491 -16.788  1.00  0.96           N  
ATOM   1264  CA  LYS A 160      40.023  11.524 -17.241  1.00  0.96           C  
ATOM   1265  C   LYS A 160      40.785  10.289 -16.770  1.00  0.96           C  
ATOM   1266  CB  LYS A 160      40.721  12.791 -16.743  1.00  0.96           C  
ATOM   1267  O   LYS A 160      41.529   9.680 -17.543  1.00  0.96           O  
ATOM   1268  CG  LYS A 160      42.071  13.051 -17.394  1.00  0.96           C  
ATOM   1269  CD  LYS A 160      42.686  14.356 -16.906  1.00  0.96           C  
ATOM   1270  CE  LYS A 160      44.073  14.577 -17.495  1.00  0.96           C  
ATOM   1271  NZ  LYS A 160      44.684  15.850 -17.009  1.00  0.96           N  
ATOM   1272  N   GLU A 161      40.545   9.905 -15.532  1.00  0.98           N  
ATOM   1273  CA  GLU A 161      41.189   8.732 -14.949  1.00  0.98           C  
ATOM   1274  C   GLU A 161      40.721   7.450 -15.631  1.00  0.98           C  
ATOM   1275  CB  GLU A 161      40.915   8.659 -13.445  1.00  0.98           C  
ATOM   1276  O   GLU A 161      41.526   6.556 -15.903  1.00  0.98           O  
ATOM   1277  CG  GLU A 161      41.650   9.716 -12.633  1.00  0.98           C  
ATOM   1278  CD  GLU A 161      41.164   9.814 -11.196  1.00  0.98           C  
ATOM   1279  OE1 GLU A 161      41.912  10.333 -10.337  1.00  0.98           O  
ATOM   1280  OE2 GLU A 161      40.026   9.369 -10.927  1.00  0.98           O  
ATOM   1281  N   ILE A 162      39.446   7.458 -15.982  1.00  0.97           N  
ATOM   1282  CA  ILE A 162      38.883   6.294 -16.658  1.00  0.97           C  
ATOM   1283  C   ILE A 162      39.480   6.172 -18.058  1.00  0.97           C  
ATOM   1284  CB  ILE A 162      37.343   6.377 -16.737  1.00  0.97           C  
ATOM   1285  O   ILE A 162      39.864   5.079 -18.483  1.00  0.97           O  
ATOM   1286  CG1 ILE A 162      36.731   6.314 -15.332  1.00  0.97           C  
ATOM   1287  CG2 ILE A 162      36.787   5.261 -17.626  1.00  0.97           C  
ATOM   1288  CD1 ILE A 162      35.230   6.566 -15.299  1.00  0.97           C  
ATOM   1289  N   GLY A 163      39.555   7.262 -18.709  1.00  0.97           N  
ATOM   1290  CA  GLY A 163      40.162   7.301 -20.030  1.00  0.97           C  
ATOM   1291  C   GLY A 163      41.589   6.787 -20.046  1.00  0.97           C  
ATOM   1292  O   GLY A 163      41.955   5.984 -20.907  1.00  0.97           O  
ATOM   1293  N   ARG A 164      42.337   7.202 -19.097  1.00  0.97           N  
ATOM   1294  CA  ARG A 164      43.731   6.784 -18.988  1.00  0.97           C  
ATOM   1295  C   ARG A 164      43.833   5.288 -18.708  1.00  0.97           C  
ATOM   1296  CB  ARG A 164      44.445   7.572 -17.887  1.00  0.97           C  
ATOM   1297  O   ARG A 164      44.633   4.588 -19.333  1.00  0.97           O  
ATOM   1298  CG  ARG A 164      44.753   9.013 -18.263  1.00  0.97           C  
ATOM   1299  CD  ARG A 164      45.464   9.749 -17.137  1.00  0.97           C  
ATOM   1300  NE  ARG A 164      45.657  11.162 -17.453  1.00  0.97           N  
ATOM   1301  NH1 ARG A 164      46.595  11.704 -15.413  1.00  0.97           N  
ATOM   1302  NH2 ARG A 164      46.318  13.318 -17.018  1.00  0.97           N  
ATOM   1303  CZ  ARG A 164      46.190  12.058 -16.628  1.00  0.97           C  
ATOM   1304  N   ALA A 165      42.951   4.832 -17.819  1.00  0.95           N  
ATOM   1305  CA  ALA A 165      42.983   3.432 -17.405  1.00  0.95           C  
ATOM   1306  C   ALA A 165      42.585   2.511 -18.554  1.00  0.95           C  
ATOM   1307  CB  ALA A 165      42.062   3.211 -16.207  1.00  0.95           C  
ATOM   1308  O   ALA A 165      43.147   1.424 -18.709  1.00  0.95           O  
ATOM   1309  N   LEU A 166      41.750   3.028 -19.474  1.00  0.95           N  
ATOM   1310  CA  LEU A 166      41.225   2.184 -20.541  1.00  0.95           C  
ATOM   1311  C   LEU A 166      41.849   2.553 -21.883  1.00  0.95           C  
ATOM   1312  CB  LEU A 166      39.701   2.308 -20.622  1.00  0.95           C  
ATOM   1313  O   LEU A 166      41.491   1.983 -22.916  1.00  0.95           O  
ATOM   1314  CG  LEU A 166      38.915   1.815 -19.406  1.00  0.95           C  
ATOM   1315  CD1 LEU A 166      37.422   2.044 -19.612  1.00  0.95           C  
ATOM   1316  CD2 LEU A 166      39.204   0.341 -19.144  1.00  0.95           C  
ATOM   1317  N   ASN A 167      42.812   3.460 -21.814  1.00  0.96           N  
ATOM   1318  CA  ASN A 167      43.508   3.936 -23.005  1.00  0.96           C  
ATOM   1319  C   ASN A 167      42.529   4.404 -24.078  1.00  0.96           C  
ATOM   1320  CB  ASN A 167      44.426   2.846 -23.562  1.00  0.96           C  
ATOM   1321  O   ASN A 167      42.652   4.024 -25.244  1.00  0.96           O  
ATOM   1322  CG  ASN A 167      45.459   3.389 -24.529  1.00  0.96           C  
ATOM   1323  ND2 ASN A 167      45.886   2.557 -25.471  1.00  0.96           N  
ATOM   1324  OD1 ASN A 167      45.871   4.548 -24.429  1.00  0.96           O  
ATOM   1325  N   ILE A 168      41.577   5.210 -23.771  1.00  0.96           N  
ATOM   1326  CA  ILE A 168      40.627   5.859 -24.668  1.00  0.96           C  
ATOM   1327  C   ILE A 168      40.510   7.340 -24.312  1.00  0.96           C  
ATOM   1328  CB  ILE A 168      39.239   5.182 -24.607  1.00  0.96           C  
ATOM   1329  O   ILE A 168      40.968   7.768 -23.250  1.00  0.96           O  
ATOM   1330  CG1 ILE A 168      38.680   5.239 -23.181  1.00  0.96           C  
ATOM   1331  CG2 ILE A 168      39.321   3.737 -25.106  1.00  0.96           C  
ATOM   1332  CD1 ILE A 168      37.282   4.651 -23.041  1.00  0.96           C  
ATOM   1333  N   SER A 169      39.899   8.143 -25.266  1.00  0.96           N  
ATOM   1334  CA  SER A 169      39.759   9.576 -25.033  1.00  0.96           C  
ATOM   1335  C   SER A 169      38.644   9.867 -24.033  1.00  0.96           C  
ATOM   1336  CB  SER A 169      39.482  10.309 -26.346  1.00  0.96           C  
ATOM   1337  O   SER A 169      37.768   9.029 -23.812  1.00  0.96           O  
ATOM   1338  OG  SER A 169      38.181  10.012 -26.824  1.00  0.96           O  
ATOM   1339  N   THR A 170      38.750  11.006 -23.391  1.00  0.95           N  
ATOM   1340  CA  THR A 170      37.700  11.454 -22.482  1.00  0.95           C  
ATOM   1341  C   THR A 170      36.360  11.540 -23.206  1.00  0.95           C  
ATOM   1342  CB  THR A 170      38.042  12.822 -21.865  1.00  0.95           C  
ATOM   1343  O   THR A 170      35.312  11.269 -22.616  1.00  0.95           O  
ATOM   1344  CG2 THR A 170      39.250  12.722 -20.938  1.00  0.95           C  
ATOM   1345  OG1 THR A 170      38.335  13.754 -22.913  1.00  0.95           O  
ATOM   1346  N   GLY A 171      36.415  11.918 -24.449  1.00  0.96           N  
ATOM   1347  CA  GLY A 171      35.216  11.964 -25.270  1.00  0.96           C  
ATOM   1348  C   GLY A 171      34.551  10.611 -25.431  1.00  0.96           C  
ATOM   1349  O   GLY A 171      33.323  10.507 -25.385  1.00  0.96           O  
ATOM   1350  N   THR A 172      35.336   9.624 -25.553  1.00  0.95           N  
ATOM   1351  CA  THR A 172      34.840   8.260 -25.698  1.00  0.95           C  
ATOM   1352  C   THR A 172      34.236   7.762 -24.388  1.00  0.95           C  
ATOM   1353  CB  THR A 172      35.959   7.303 -26.147  1.00  0.95           C  
ATOM   1354  O   THR A 172      33.217   7.069 -24.393  1.00  0.95           O  
ATOM   1355  CG2 THR A 172      35.418   5.897 -26.386  1.00  0.95           C  
ATOM   1356  OG1 THR A 172      36.540   7.793 -27.362  1.00  0.95           O  
ATOM   1357  N   VAL A 173      34.789   8.100 -23.299  1.00  0.95           N  
ATOM   1358  CA  VAL A 173      34.235   7.765 -21.991  1.00  0.95           C  
ATOM   1359  C   VAL A 173      32.839   8.367 -21.852  1.00  0.95           C  
ATOM   1360  CB  VAL A 173      35.146   8.260 -20.845  1.00  0.95           C  
ATOM   1361  O   VAL A 173      31.898   7.682 -21.443  1.00  0.95           O  
ATOM   1362  CG1 VAL A 173      34.508   7.975 -19.487  1.00  0.95           C  
ATOM   1363  CG2 VAL A 173      36.524   7.608 -20.940  1.00  0.95           C  
ATOM   1364  N   LYS A 174      32.698   9.584 -22.229  1.00  0.93           N  
ATOM   1365  CA  LYS A 174      31.415  10.273 -22.118  1.00  0.93           C  
ATOM   1366  C   LYS A 174      30.349   9.589 -22.969  1.00  0.93           C  
ATOM   1367  CB  LYS A 174      31.555  11.738 -22.532  1.00  0.93           C  
ATOM   1368  O   LYS A 174      29.198   9.462 -22.547  1.00  0.93           O  
ATOM   1369  CG  LYS A 174      32.218  12.618 -21.482  1.00  0.93           C  
ATOM   1370  CD  LYS A 174      32.247  14.078 -21.913  1.00  0.93           C  
ATOM   1371  CE  LYS A 174      32.961  14.950 -20.889  1.00  0.93           C  
ATOM   1372  NZ  LYS A 174      33.023  16.378 -21.325  1.00  0.93           N  
ATOM   1373  N   ALA A 175      30.780   9.243 -24.121  1.00  0.92           N  
ATOM   1374  CA  ALA A 175      29.850   8.553 -25.011  1.00  0.92           C  
ATOM   1375  C   ALA A 175      29.355   7.252 -24.386  1.00  0.92           C  
ATOM   1376  CB  ALA A 175      30.512   8.274 -26.358  1.00  0.92           C  
ATOM   1377  O   ALA A 175      28.161   6.947 -24.435  1.00  0.92           O  
ATOM   1378  N   HIS A 176      30.226   6.513 -23.768  1.00  0.90           N  
ATOM   1379  CA  HIS A 176      29.831   5.291 -23.077  1.00  0.90           C  
ATOM   1380  C   HIS A 176      28.906   5.596 -21.903  1.00  0.90           C  
ATOM   1381  CB  HIS A 176      31.065   4.529 -22.588  1.00  0.90           C  
ATOM   1382  O   HIS A 176      27.918   4.891 -21.687  1.00  0.90           O  
ATOM   1383  CG  HIS A 176      31.756   3.754 -23.664  1.00  0.90           C  
ATOM   1384  CD2 HIS A 176      32.990   3.888 -24.204  1.00  0.90           C  
ATOM   1385  ND1 HIS A 176      31.163   2.694 -24.316  1.00  0.90           N  
ATOM   1386  CE1 HIS A 176      32.006   2.208 -25.211  1.00  0.90           C  
ATOM   1387  NE2 HIS A 176      33.122   2.915 -25.164  1.00  0.90           N  
ATOM   1388  N   LEU A 177      29.216   6.615 -21.162  1.00  0.91           N  
ATOM   1389  CA  LEU A 177      28.410   6.967 -19.998  1.00  0.91           C  
ATOM   1390  C   LEU A 177      27.001   7.376 -20.416  1.00  0.91           C  
ATOM   1391  CB  LEU A 177      29.071   8.102 -19.211  1.00  0.91           C  
ATOM   1392  O   LEU A 177      26.024   7.013 -19.757  1.00  0.91           O  
ATOM   1393  CG  LEU A 177      30.271   7.717 -18.345  1.00  0.91           C  
ATOM   1394  CD1 LEU A 177      30.925   8.964 -17.761  1.00  0.91           C  
ATOM   1395  CD2 LEU A 177      29.846   6.761 -17.236  1.00  0.91           C  
ATOM   1396  N   GLU A 178      26.962   8.104 -21.510  1.00  0.86           N  
ATOM   1397  CA  GLU A 178      25.654   8.499 -22.025  1.00  0.86           C  
ATOM   1398  C   GLU A 178      24.810   7.279 -22.383  1.00  0.86           C  
ATOM   1399  CB  GLU A 178      25.809   9.408 -23.246  1.00  0.86           C  
ATOM   1400  O   GLU A 178      23.623   7.221 -22.056  1.00  0.86           O  
ATOM   1401  CG  GLU A 178      26.120  10.857 -22.899  1.00  0.86           C  
ATOM   1402  CD  GLU A 178      26.299  11.742 -24.122  1.00  0.86           C  
ATOM   1403  OE1 GLU A 178      26.571  12.954 -23.960  1.00  0.86           O  
ATOM   1404  OE2 GLU A 178      26.167  11.220 -25.251  1.00  0.86           O  
ATOM   1405  N   SER A 179      25.435   6.401 -23.067  1.00  0.85           N  
ATOM   1406  CA  SER A 179      24.755   5.159 -23.420  1.00  0.85           C  
ATOM   1407  C   SER A 179      24.373   4.365 -22.175  1.00  0.85           C  
ATOM   1408  CB  SER A 179      25.637   4.304 -24.330  1.00  0.85           C  
ATOM   1409  O   SER A 179      23.273   3.814 -22.097  1.00  0.85           O  
ATOM   1410  OG  SER A 179      24.966   3.115 -24.708  1.00  0.85           O  
ATOM   1411  N   LEU A 180      25.248   4.377 -21.237  1.00  0.86           N  
ATOM   1412  CA  LEU A 180      25.023   3.700 -19.965  1.00  0.86           C  
ATOM   1413  C   LEU A 180      23.825   4.297 -19.235  1.00  0.86           C  
ATOM   1414  CB  LEU A 180      26.270   3.792 -19.081  1.00  0.86           C  
ATOM   1415  O   LEU A 180      22.959   3.564 -18.752  1.00  0.86           O  
ATOM   1416  CG  LEU A 180      26.324   2.843 -17.883  1.00  0.86           C  
ATOM   1417  CD1 LEU A 180      27.769   2.488 -17.551  1.00  0.86           C  
ATOM   1418  CD2 LEU A 180      25.630   3.466 -16.676  1.00  0.86           C  
ATOM   1419  N   TYR A 181      23.763   5.616 -19.180  1.00  0.84           N  
ATOM   1420  CA  TYR A 181      22.678   6.304 -18.490  1.00  0.84           C  
ATOM   1421  C   TYR A 181      21.331   5.964 -19.116  1.00  0.84           C  
ATOM   1422  CB  TYR A 181      22.898   7.820 -18.517  1.00  0.84           C  
ATOM   1423  O   TYR A 181      20.343   5.758 -18.406  1.00  0.84           O  
ATOM   1424  CG  TYR A 181      24.102   8.272 -17.727  1.00  0.84           C  
ATOM   1425  CD1 TYR A 181      24.723   7.420 -16.817  1.00  0.84           C  
ATOM   1426  CD2 TYR A 181      24.620   9.553 -17.888  1.00  0.84           C  
ATOM   1427  CE1 TYR A 181      25.832   7.833 -16.086  1.00  0.84           C  
ATOM   1428  CE2 TYR A 181      25.729   9.977 -17.162  1.00  0.84           C  
ATOM   1429  OH  TYR A 181      27.424   9.526 -15.544  1.00  0.84           O  
ATOM   1430  CZ  TYR A 181      26.327   9.111 -16.265  1.00  0.84           C  
ATOM   1431  N   ARG A 182      21.354   5.899 -20.391  1.00  0.77           N  
ATOM   1432  CA  ARG A 182      20.126   5.582 -21.112  1.00  0.77           C  
ATOM   1433  C   ARG A 182      19.672   4.156 -20.820  1.00  0.77           C  
ATOM   1434  CB  ARG A 182      20.322   5.772 -22.618  1.00  0.77           C  
ATOM   1435  O   ARG A 182      18.492   3.917 -20.556  1.00  0.77           O  
ATOM   1436  CG  ARG A 182      19.037   5.676 -23.424  1.00  0.77           C  
ATOM   1437  CD  ARG A 182      19.278   5.941 -24.904  1.00  0.77           C  
ATOM   1438  NE  ARG A 182      20.681   5.757 -25.263  1.00  0.77           N  
ATOM   1439  NH1 ARG A 182      21.025   7.956 -25.881  1.00  0.77           N  
ATOM   1440  NH2 ARG A 182      22.740   6.441 -26.015  1.00  0.77           N  
ATOM   1441  CZ  ARG A 182      21.479   6.718 -25.719  1.00  0.77           C  
ATOM   1442  N   ARG A 183      20.610   3.341 -20.729  1.00  0.76           N  
ATOM   1443  CA  ARG A 183      20.308   1.927 -20.530  1.00  0.76           C  
ATOM   1444  C   ARG A 183      19.865   1.658 -19.096  1.00  0.76           C  
ATOM   1445  CB  ARG A 183      21.524   1.064 -20.874  1.00  0.76           C  
ATOM   1446  O   ARG A 183      18.952   0.864 -18.861  1.00  0.76           O  
ATOM   1447  CG  ARG A 183      21.504   0.507 -22.289  1.00  0.76           C  
ATOM   1448  CD  ARG A 183      22.861  -0.051 -22.694  1.00  0.76           C  
ATOM   1449  NE  ARG A 183      22.776  -1.462 -23.061  1.00  0.76           N  
ATOM   1450  NH1 ARG A 183      24.331  -1.326 -24.764  1.00  0.76           N  
ATOM   1451  NH2 ARG A 183      23.321  -3.327 -24.284  1.00  0.76           N  
ATOM   1452  CZ  ARG A 183      23.476  -2.035 -24.036  1.00  0.76           C  
ATOM   1453  N   LEU A 184      20.466   2.404 -18.172  1.00  0.78           N  
ATOM   1454  CA  LEU A 184      20.177   2.204 -16.757  1.00  0.78           C  
ATOM   1455  C   LEU A 184      19.035   3.107 -16.302  1.00  0.78           C  
ATOM   1456  CB  LEU A 184      21.424   2.474 -15.911  1.00  0.78           C  
ATOM   1457  O   LEU A 184      18.598   3.031 -15.151  1.00  0.78           O  
ATOM   1458  CG  LEU A 184      22.607   1.529 -16.127  1.00  0.78           C  
ATOM   1459  CD1 LEU A 184      23.805   1.981 -15.298  1.00  0.78           C  
ATOM   1460  CD2 LEU A 184      22.218   0.097 -15.776  1.00  0.78           C  
ATOM   1461  N   GLU A 185      18.657   3.938 -17.211  1.00  0.75           N  
ATOM   1462  CA  GLU A 185      17.601   4.911 -16.949  1.00  0.75           C  
ATOM   1463  C   GLU A 185      17.948   5.794 -15.754  1.00  0.75           C  
ATOM   1464  CB  GLU A 185      16.265   4.202 -16.708  1.00  0.75           C  
ATOM   1465  O   GLU A 185      17.120   5.998 -14.864  1.00  0.75           O  
ATOM   1466  CG  GLU A 185      15.716   3.492 -17.937  1.00  0.75           C  
ATOM   1467  CD  GLU A 185      14.345   2.876 -17.711  1.00  0.75           C  
ATOM   1468  OE1 GLU A 185      13.743   2.361 -18.681  1.00  0.75           O  
ATOM   1469  OE2 GLU A 185      13.868   2.908 -16.554  1.00  0.75           O  
ATOM   1470  N   VAL A 186      19.150   6.215 -15.629  1.00  0.80           N  
ATOM   1471  CA  VAL A 186      19.623   7.170 -14.633  1.00  0.80           C  
ATOM   1472  C   VAL A 186      19.999   8.484 -15.315  1.00  0.80           C  
ATOM   1473  CB  VAL A 186      20.829   6.616 -13.842  1.00  0.80           C  
ATOM   1474  O   VAL A 186      20.239   8.517 -16.525  1.00  0.80           O  
ATOM   1475  CG1 VAL A 186      20.432   5.368 -13.057  1.00  0.80           C  
ATOM   1476  CG2 VAL A 186      21.991   6.311 -14.786  1.00  0.80           C  
ATOM   1477  N   LYS A 187      20.013   9.546 -14.513  1.00  0.76           N  
ATOM   1478  CA  LYS A 187      20.104  10.886 -15.085  1.00  0.76           C  
ATOM   1479  C   LYS A 187      21.502  11.470 -14.897  1.00  0.76           C  
ATOM   1480  CB  LYS A 187      19.062  11.811 -14.454  1.00  0.76           C  
ATOM   1481  O   LYS A 187      21.903  12.379 -15.626  1.00  0.76           O  
ATOM   1482  CG  LYS A 187      17.623  11.416 -14.753  1.00  0.76           C  
ATOM   1483  CD  LYS A 187      16.634  12.397 -14.135  1.00  0.76           C  
ATOM   1484  CE  LYS A 187      15.194  11.972 -14.386  1.00  0.76           C  
ATOM   1485  NZ  LYS A 187      14.221  12.926 -13.773  1.00  0.76           N  
ATOM   1486  N   ASN A 188      22.114  10.835 -13.843  1.00  0.80           N  
ATOM   1487  CA  ASN A 188      23.408  11.467 -13.606  1.00  0.80           C  
ATOM   1488  C   ASN A 188      24.434  10.465 -13.085  1.00  0.80           C  
ATOM   1489  CB  ASN A 188      23.263  12.635 -12.628  1.00  0.80           C  
ATOM   1490  O   ASN A 188      24.108   9.300 -12.852  1.00  0.80           O  
ATOM   1491  CG  ASN A 188      22.662  12.215 -11.301  1.00  0.80           C  
ATOM   1492  ND2 ASN A 188      21.567  12.858 -10.915  1.00  0.80           N  
ATOM   1493  OD1 ASN A 188      23.180  11.320 -10.627  1.00  0.80           O  
ATOM   1494  N   ARG A 189      25.660  10.887 -13.028  1.00  0.86           N  
ATOM   1495  CA  ARG A 189      26.836  10.121 -12.630  1.00  0.86           C  
ATOM   1496  C   ARG A 189      26.646   9.504 -11.248  1.00  0.86           C  
ATOM   1497  CB  ARG A 189      28.084  11.006 -12.641  1.00  0.86           C  
ATOM   1498  O   ARG A 189      26.970   8.334 -11.035  1.00  0.86           O  
ATOM   1499  CG  ARG A 189      29.353  10.289 -12.209  1.00  0.86           C  
ATOM   1500  CD  ARG A 189      30.565  11.209 -12.255  1.00  0.86           C  
ATOM   1501  NE  ARG A 189      31.775  10.528 -11.805  1.00  0.86           N  
ATOM   1502  NH1 ARG A 189      32.563  10.081 -13.930  1.00  0.86           N  
ATOM   1503  NH2 ARG A 189      33.761   9.410 -12.095  1.00  0.86           N  
ATOM   1504  CZ  ARG A 189      32.697  10.008 -12.611  1.00  0.86           C  
ATOM   1505  N   THR A 190      26.076  10.269 -10.357  1.00  0.79           N  
ATOM   1506  CA  THR A 190      25.897   9.818  -8.982  1.00  0.79           C  
ATOM   1507  C   THR A 190      24.923   8.645  -8.920  1.00  0.79           C  
ATOM   1508  CB  THR A 190      25.389  10.959  -8.081  1.00  0.79           C  
ATOM   1509  O   THR A 190      25.193   7.641  -8.257  1.00  0.79           O  
ATOM   1510  CG2 THR A 190      25.290  10.508  -6.627  1.00  0.79           C  
ATOM   1511  OG1 THR A 190      26.295  12.066  -8.165  1.00  0.79           O  
ATOM   1512  N   GLN A 191      23.859   8.780  -9.678  1.00  0.78           N  
ATOM   1513  CA  GLN A 191      22.862   7.715  -9.725  1.00  0.78           C  
ATOM   1514  C   GLN A 191      23.445   6.442 -10.332  1.00  0.78           C  
ATOM   1515  CB  GLN A 191      21.635   8.162 -10.520  1.00  0.78           C  
ATOM   1516  O   GLN A 191      23.181   5.340  -9.847  1.00  0.78           O  
ATOM   1517  CG  GLN A 191      20.788   9.208  -9.808  1.00  0.78           C  
ATOM   1518  CD  GLN A 191      19.568   9.621 -10.611  1.00  0.78           C  
ATOM   1519  NE2 GLN A 191      18.755  10.503 -10.041  1.00  0.78           N  
ATOM   1520  OE1 GLN A 191      19.359   9.150 -11.733  1.00  0.78           O  
ATOM   1521  N   ALA A 192      24.204   6.641 -11.335  1.00  0.83           N  
ATOM   1522  CA  ALA A 192      24.835   5.503 -11.998  1.00  0.83           C  
ATOM   1523  C   ALA A 192      25.809   4.794 -11.062  1.00  0.83           C  
ATOM   1524  CB  ALA A 192      25.555   5.958 -13.265  1.00  0.83           C  
ATOM   1525  O   ALA A 192      25.829   3.563 -10.993  1.00  0.83           O  
ATOM   1526  N   ALA A 193      26.577   5.525 -10.368  1.00  0.82           N  
ATOM   1527  CA  ALA A 193      27.569   4.987  -9.441  1.00  0.82           C  
ATOM   1528  C   ALA A 193      26.901   4.182  -8.330  1.00  0.82           C  
ATOM   1529  CB  ALA A 193      28.407   6.116  -8.845  1.00  0.82           C  
ATOM   1530  O   ALA A 193      27.441   3.170  -7.878  1.00  0.82           O  
ATOM   1531  N   MET A 194      25.813   4.556  -7.960  1.00  0.75           N  
ATOM   1532  CA  MET A 194      25.085   3.916  -6.868  1.00  0.75           C  
ATOM   1533  C   MET A 194      24.520   2.569  -7.307  1.00  0.75           C  
ATOM   1534  CB  MET A 194      23.955   4.820  -6.372  1.00  0.75           C  
ATOM   1535  O   MET A 194      24.227   1.713  -6.472  1.00  0.75           O  
ATOM   1536  CG  MET A 194      24.436   6.014  -5.563  1.00  0.75           C  
ATOM   1537  SD  MET A 194      23.050   7.040  -4.934  1.00  0.75           S  
ATOM   1538  CE  MET A 194      23.977   8.287  -3.996  1.00  0.75           C  
ATOM   1539  N   MET A 195      24.395   2.398  -8.656  1.00  0.71           N  
ATOM   1540  CA  MET A 195      23.784   1.174  -9.166  1.00  0.71           C  
ATOM   1541  C   MET A 195      24.671  -0.035  -8.886  1.00  0.71           C  
ATOM   1542  CB  MET A 195      23.518   1.290 -10.668  1.00  0.71           C  
ATOM   1543  O   MET A 195      24.173  -1.145  -8.693  1.00  0.71           O  
ATOM   1544  CG  MET A 195      22.361   2.214 -11.015  1.00  0.71           C  
ATOM   1545  SD  MET A 195      20.733   1.508 -10.548  1.00  0.71           S  
ATOM   1546  CE  MET A 195      20.096   2.841  -9.495  1.00  0.71           C  
ATOM   1547  N   LEU A 196      25.958   0.128  -8.750  1.00  0.67           N  
ATOM   1548  CA  LEU A 196      26.845  -0.989  -8.442  1.00  0.67           C  
ATOM   1549  C   LEU A 196      26.890  -1.248  -6.940  1.00  0.67           C  
ATOM   1550  CB  LEU A 196      28.256  -0.713  -8.967  1.00  0.67           C  
ATOM   1551  O   LEU A 196      27.015  -2.397  -6.508  1.00  0.67           O  
ATOM   1552  CG  LEU A 196      28.631  -1.383 -10.290  1.00  0.67           C  
ATOM   1553  CD1 LEU A 196      29.679  -0.555 -11.025  1.00  0.67           C  
ATOM   1554  CD2 LEU A 196      29.136  -2.801 -10.047  1.00  0.67           C  
ATOM   1555  N   ASN A 197      26.826  -0.135  -6.103  1.00  0.57           N  
ATOM   1556  CA  ASN A 197      26.956  -0.274  -4.656  1.00  0.57           C  
ATOM   1557  C   ASN A 197      25.752  -0.992  -4.052  1.00  0.57           C  
ATOM   1558  CB  ASN A 197      27.142   1.095  -4.000  1.00  0.57           C  
ATOM   1559  O   ASN A 197      25.881  -1.689  -3.044  1.00  0.57           O  
ATOM   1560  CG  ASN A 197      28.543   1.646  -4.185  1.00  0.57           C  
ATOM   1561  ND2 ASN A 197      28.688   2.958  -4.042  1.00  0.57           N  
ATOM   1562  OD1 ASN A 197      29.486   0.899  -4.456  1.00  0.57           O  
ATOM   1563  N   ILE A 198      24.694  -0.948  -4.703  1.00  0.48           N  
ATOM   1564  CA  ILE A 198      23.483  -1.578  -4.190  1.00  0.48           C  
ATOM   1565  C   ILE A 198      23.440  -3.043  -4.620  1.00  0.48           C  
ATOM   1566  CB  ILE A 198      22.214  -0.841  -4.674  1.00  0.48           C  
ATOM   1567  O   ILE A 198      22.904  -3.891  -3.903  1.00  0.48           O  
ATOM   1568  CG1 ILE A 198      22.223   0.613  -4.187  1.00  0.48           C  
ATOM   1569  CG2 ILE A 198      20.952  -1.569  -4.201  1.00  0.48           C  
ATOM   1570  CD1 ILE A 198      21.229   1.513  -4.908  1.00  0.48           C  
ATOM   1571  N   SER A 199      24.328  -3.513  -5.510  1.00  0.45           N  
ATOM   1572  CA  SER A 199      24.272  -4.894  -5.978  1.00  0.45           C  
ATOM   1573  C   SER A 199      25.403  -5.726  -5.382  1.00  0.45           C  
ATOM   1574  CB  SER A 199      24.339  -4.947  -7.504  1.00  0.45           C  
ATOM   1575  O   SER A 199      25.409  -6.952  -5.504  1.00  0.45           O  
ATOM   1576  OG  SER A 199      23.328  -4.137  -8.081  1.00  0.45           O  
ATOM   1577  N   SER A 200      26.442  -5.198  -4.628  1.00  0.39           N  
ATOM   1578  CA  SER A 200      27.414  -6.036  -3.934  1.00  0.39           C  
ATOM   1579  C   SER A 200      26.927  -6.406  -2.536  1.00  0.39           C  
ATOM   1580  CB  SER A 200      28.765  -5.327  -3.840  1.00  0.39           C  
ATOM   1581  O   SER A 200      27.145  -7.527  -2.073  1.00  0.39           O  
ATOM   1582  OG  SER A 200      29.263  -5.022  -5.131  1.00  0.39           O  
