# Supplementary material for: Escherichia coli transcription factors of unknown function: sequence features and possible evolutionary relationships
Source: PeerJ. 2022 Jul 20;10:e13772. doi: 10.7717/peerj.13772 (PMC9308461; doi:10.7717/peerj.13772)
Supplement: Supplemental Information 18 [file peerj-10-13772-s018.zip › Raw Data/PDB files/YhjC_b3521_unrelaxed_model_1.pdb]

ATOM      1  N   MET A   1     -29.795  -8.866  30.037  1.00  0.80           N  
ATOM      2  CA  MET A   1     -28.986  -7.736  29.589  1.00  0.80           C  
ATOM      3  C   MET A   1     -29.275  -7.404  28.129  1.00  0.80           C  
ATOM      4  CB  MET A   1     -27.497  -8.035  29.772  1.00  0.80           C  
ATOM      5  O   MET A   1     -29.334  -8.299  27.284  1.00  0.80           O  
ATOM      6  CG  MET A   1     -26.586  -6.899  29.337  1.00  0.80           C  
ATOM      7  SD  MET A   1     -24.822  -7.401  29.264  1.00  0.80           S  
ATOM      8  CE  MET A   1     -24.998  -9.105  28.667  1.00  0.80           C  
ATOM      9  N   ASP A   2     -29.833  -6.251  27.818  1.00  0.92           N  
ATOM     10  CA  ASP A   2     -29.913  -5.757  26.447  1.00  0.92           C  
ATOM     11  C   ASP A   2     -28.535  -5.737  25.789  1.00  0.92           C  
ATOM     12  CB  ASP A   2     -30.532  -4.358  26.415  1.00  0.92           C  
ATOM     13  O   ASP A   2     -27.739  -4.828  26.031  1.00  0.92           O  
ATOM     14  CG  ASP A   2     -30.776  -3.850  25.005  1.00  0.92           C  
ATOM     15  OD1 ASP A   2     -30.254  -4.450  24.041  1.00  0.92           O  
ATOM     16  OD2 ASP A   2     -31.495  -2.838  24.857  1.00  0.92           O  
ATOM     17  N   LYS A   3     -28.176  -6.777  24.949  1.00  0.93           N  
ATOM     18  CA  LYS A   3     -26.849  -7.016  24.389  1.00  0.93           C  
ATOM     19  C   LYS A   3     -26.422  -5.870  23.476  1.00  0.93           C  
ATOM     20  CB  LYS A   3     -26.821  -8.337  23.619  1.00  0.93           C  
ATOM     21  O   LYS A   3     -25.257  -5.468  23.479  1.00  0.93           O  
ATOM     22  CG  LYS A   3     -25.422  -8.816  23.261  1.00  0.93           C  
ATOM     23  CD  LYS A   3     -25.417 -10.290  22.876  1.00  0.93           C  
ATOM     24  CE  LYS A   3     -24.007 -10.787  22.584  1.00  0.93           C  
ATOM     25  NZ  LYS A   3     -23.991 -12.244  22.256  1.00  0.93           N  
ATOM     26  N   ILE A   4     -27.365  -5.356  22.768  1.00  0.94           N  
ATOM     27  CA  ILE A   4     -27.060  -4.270  21.843  1.00  0.94           C  
ATOM     28  C   ILE A   4     -26.639  -3.028  22.625  1.00  0.94           C  
ATOM     29  CB  ILE A   4     -28.266  -3.948  20.933  1.00  0.94           C  
ATOM     30  O   ILE A   4     -25.638  -2.389  22.295  1.00  0.94           O  
ATOM     31  CG1 ILE A   4     -28.552  -5.121  19.989  1.00  0.94           C  
ATOM     32  CG2 ILE A   4     -28.019  -2.658  20.145  1.00  0.94           C  
ATOM     33  CD1 ILE A   4     -29.743  -4.899  19.067  1.00  0.94           C  
ATOM     34  N   HIS A   5     -27.415  -2.713  23.618  1.00  0.95           N  
ATOM     35  CA  HIS A   5     -27.086  -1.574  24.469  1.00  0.95           C  
ATOM     36  C   HIS A   5     -25.740  -1.771  25.157  1.00  0.95           C  
ATOM     37  CB  HIS A   5     -28.182  -1.352  25.513  1.00  0.95           C  
ATOM     38  O   HIS A   5     -24.938  -0.838  25.241  1.00  0.95           O  
ATOM     39  CG  HIS A   5     -27.977  -0.126  26.345  1.00  0.95           C  
ATOM     40  CD2 HIS A   5     -27.726   0.020  27.667  1.00  0.95           C  
ATOM     41  ND1 HIS A   5     -28.027   1.147  25.819  1.00  0.95           N  
ATOM     42  CE1 HIS A   5     -27.813   2.025  26.785  1.00  0.95           C  
ATOM     43  NE2 HIS A   5     -27.628   1.366  27.916  1.00  0.95           N  
ATOM     44  N   ALA A   6     -25.485  -2.939  25.626  1.00  0.96           N  
ATOM     45  CA  ALA A   6     -24.215  -3.261  26.271  1.00  0.96           C  
ATOM     46  C   ALA A   6     -23.047  -3.074  25.308  1.00  0.96           C  
ATOM     47  CB  ALA A   6     -24.237  -4.691  26.805  1.00  0.96           C  
ATOM     48  O   ALA A   6     -21.993  -2.563  25.692  1.00  0.96           O  
ATOM     49  N   MET A   7     -23.222  -3.491  24.082  1.00  0.97           N  
ATOM     50  CA  MET A   7     -22.211  -3.299  23.045  1.00  0.97           C  
ATOM     51  C   MET A   7     -21.930  -1.816  22.828  1.00  0.97           C  
ATOM     52  CB  MET A   7     -22.658  -3.944  21.732  1.00  0.97           C  
ATOM     53  O   MET A   7     -20.771  -1.409  22.725  1.00  0.97           O  
ATOM     54  CG  MET A   7     -22.550  -5.460  21.726  1.00  0.97           C  
ATOM     55  SD  MET A   7     -23.026  -6.193  20.112  1.00  0.97           S  
ATOM     56  CE  MET A   7     -24.472  -7.166  20.617  1.00  0.97           C  
ATOM     57  N   GLN A   8     -23.024  -1.067  22.741  1.00  0.96           N  
ATOM     58  CA  GLN A   8     -22.892   0.373  22.551  1.00  0.96           C  
ATOM     59  C   GLN A   8     -22.100   1.008  23.690  1.00  0.96           C  
ATOM     60  CB  GLN A   8     -24.269   1.029  22.440  1.00  0.96           C  
ATOM     61  O   GLN A   8     -21.223   1.841  23.454  1.00  0.96           O  
ATOM     62  CG  GLN A   8     -25.020   0.673  21.164  1.00  0.96           C  
ATOM     63  CD  GLN A   8     -26.448   1.184  21.161  1.00  0.96           C  
ATOM     64  NE2 GLN A   8     -26.967   1.487  19.976  1.00  0.96           N  
ATOM     65  OE1 GLN A   8     -27.081   1.305  22.215  1.00  0.96           O  
ATOM     66  N   LEU A   9     -22.419   0.586  24.903  1.00  0.97           N  
ATOM     67  CA  LEU A   9     -21.710   1.094  26.072  1.00  0.97           C  
ATOM     68  C   LEU A   9     -20.233   0.720  26.018  1.00  0.97           C  
ATOM     69  CB  LEU A   9     -22.339   0.551  27.358  1.00  0.97           C  
ATOM     70  O   LEU A   9     -19.365   1.565  26.251  1.00  0.97           O  
ATOM     71  CG  LEU A   9     -23.693   1.143  27.753  1.00  0.97           C  
ATOM     72  CD1 LEU A   9     -24.266   0.401  28.956  1.00  0.97           C  
ATOM     73  CD2 LEU A   9     -23.559   2.633  28.052  1.00  0.97           C  
ATOM     74  N   PHE A  10     -19.951  -0.522  25.759  1.00  0.98           N  
ATOM     75  CA  PHE A  10     -18.580  -1.009  25.653  1.00  0.98           C  
ATOM     76  C   PHE A  10     -17.789  -0.186  24.644  1.00  0.98           C  
ATOM     77  CB  PHE A  10     -18.563  -2.488  25.253  1.00  0.98           C  
ATOM     78  O   PHE A  10     -16.680   0.265  24.936  1.00  0.98           O  
ATOM     79  CG  PHE A  10     -17.216  -2.977  24.794  1.00  0.98           C  
ATOM     80  CD1 PHE A  10     -16.966  -3.205  23.446  1.00  0.98           C  
ATOM     81  CD2 PHE A  10     -16.200  -3.210  25.711  1.00  0.98           C  
ATOM     82  CE1 PHE A  10     -15.720  -3.658  23.019  1.00  0.98           C  
ATOM     83  CE2 PHE A  10     -14.952  -3.662  25.291  1.00  0.98           C  
ATOM     84  CZ  PHE A  10     -14.715  -3.887  23.945  1.00  0.98           C  
ATOM     85  N   ILE A  11     -18.330  -0.028  23.442  1.00  0.97           N  
ATOM     86  CA  ILE A  11     -17.666   0.708  22.372  1.00  0.97           C  
ATOM     87  C   ILE A  11     -17.332   2.120  22.848  1.00  0.97           C  
ATOM     88  CB  ILE A  11     -18.538   0.764  21.098  1.00  0.97           C  
ATOM     89  O   ILE A  11     -16.216   2.603  22.641  1.00  0.97           O  
ATOM     90  CG1 ILE A  11     -18.565  -0.605  20.409  1.00  0.97           C  
ATOM     91  CG2 ILE A  11     -18.031   1.848  20.143  1.00  0.97           C  
ATOM     92  CD1 ILE A  11     -19.551  -0.696  19.252  1.00  0.97           C  
ATOM     93  N   LYS A  12     -18.331   2.695  23.488  1.00  0.97           N  
ATOM     94  CA  LYS A  12     -18.144   4.068  23.947  1.00  0.97           C  
ATOM     95  C   LYS A  12     -17.068   4.145  25.027  1.00  0.97           C  
ATOM     96  CB  LYS A  12     -19.460   4.641  24.477  1.00  0.97           C  
ATOM     97  O   LYS A  12     -16.232   5.050  25.013  1.00  0.97           O  
ATOM     98  CG  LYS A  12     -19.462   6.155  24.624  1.00  0.97           C  
ATOM     99  CD  LYS A  12     -19.247   6.847  23.285  1.00  0.97           C  
ATOM    100  CE  LYS A  12     -19.238   8.363  23.432  1.00  0.97           C  
ATOM    101  NZ  LYS A  12     -18.917   9.043  22.142  1.00  0.97           N  
ATOM    102  N   VAL A  13     -17.021   3.264  25.927  1.00  0.97           N  
ATOM    103  CA  VAL A  13     -15.984   3.218  26.952  1.00  0.97           C  
ATOM    104  C   VAL A  13     -14.619   3.020  26.298  1.00  0.97           C  
ATOM    105  CB  VAL A  13     -16.251   2.094  27.979  1.00  0.97           C  
ATOM    106  O   VAL A  13     -13.647   3.687  26.661  1.00  0.97           O  
ATOM    107  CG1 VAL A  13     -15.024   1.865  28.860  1.00  0.97           C  
ATOM    108  CG2 VAL A  13     -17.471   2.432  28.833  1.00  0.97           C  
ATOM    109  N   ALA A  14     -14.534   2.129  25.362  1.00  0.96           N  
ATOM    110  CA  ALA A  14     -13.294   1.861  24.639  1.00  0.96           C  
ATOM    111  C   ALA A  14     -12.794   3.113  23.925  1.00  0.96           C  
ATOM    112  CB  ALA A  14     -13.496   0.726  23.638  1.00  0.96           C  
ATOM    113  O   ALA A  14     -11.600   3.420  23.959  1.00  0.96           O  
ATOM    114  N   GLU A  15     -13.665   3.902  23.315  1.00  0.95           N  
ATOM    115  CA  GLU A  15     -13.323   5.096  22.548  1.00  0.95           C  
ATOM    116  C   GLU A  15     -12.834   6.217  23.461  1.00  0.95           C  
ATOM    117  CB  GLU A  15     -14.525   5.571  21.728  1.00  0.95           C  
ATOM    118  O   GLU A  15     -11.854   6.897  23.148  1.00  0.95           O  
ATOM    119  CG  GLU A  15     -14.851   4.678  20.540  1.00  0.95           C  
ATOM    120  CD  GLU A  15     -16.090   5.121  19.778  1.00  0.95           C  
ATOM    121  OE1 GLU A  15     -16.324   4.618  18.656  1.00  0.95           O  
ATOM    122  OE2 GLU A  15     -16.832   5.978  20.308  1.00  0.95           O  
ATOM    123  N   LEU A  16     -13.564   6.309  24.614  1.00  0.95           N  
ATOM    124  CA  LEU A  16     -13.290   7.425  25.513  1.00  0.95           C  
ATOM    125  C   LEU A  16     -12.267   7.032  26.573  1.00  0.95           C  
ATOM    126  CB  LEU A  16     -14.581   7.901  26.185  1.00  0.95           C  
ATOM    127  O   LEU A  16     -11.759   7.889  27.300  1.00  0.95           O  
ATOM    128  CG  LEU A  16     -15.648   8.492  25.262  1.00  0.95           C  
ATOM    129  CD1 LEU A  16     -16.910   8.821  26.052  1.00  0.95           C  
ATOM    130  CD2 LEU A  16     -15.115   9.733  24.554  1.00  0.95           C  
ATOM    131  N   GLU A  17     -12.023   5.732  26.586  1.00  0.95           N  
ATOM    132  CA  GLU A  17     -11.135   5.142  27.582  1.00  0.95           C  
ATOM    133  C   GLU A  17     -11.523   5.574  28.993  1.00  0.95           C  
ATOM    134  CB  GLU A  17      -9.680   5.522  27.297  1.00  0.95           C  
ATOM    135  O   GLU A  17     -10.657   5.884  29.814  1.00  0.95           O  
ATOM    136  CG  GLU A  17      -9.148   4.977  25.980  1.00  0.95           C  
ATOM    137  CD  GLU A  17      -7.666   5.246  25.773  1.00  0.95           C  
ATOM    138  OE1 GLU A  17      -7.080   4.705  24.808  1.00  0.95           O  
ATOM    139  OE2 GLU A  17      -7.086   6.002  26.584  1.00  0.95           O  
ATOM    140  N   SER A  18     -12.830   5.792  29.267  1.00  0.95           N  
ATOM    141  CA  SER A  18     -13.344   6.229  30.561  1.00  0.95           C  
ATOM    142  C   SER A  18     -14.783   5.769  30.768  1.00  0.95           C  
ATOM    143  CB  SER A  18     -13.264   7.752  30.683  1.00  0.95           C  
ATOM    144  O   SER A  18     -15.657   6.060  29.950  1.00  0.95           O  
ATOM    145  OG  SER A  18     -13.920   8.197  31.858  1.00  0.95           O  
ATOM    146  N   PHE A  19     -15.048   5.189  31.965  1.00  0.95           N  
ATOM    147  CA  PHE A  19     -16.408   4.803  32.322  1.00  0.95           C  
ATOM    148  C   PHE A  19     -17.252   6.031  32.643  1.00  0.95           C  
ATOM    149  CB  PHE A  19     -16.400   3.844  33.516  1.00  0.95           C  
ATOM    150  O   PHE A  19     -18.420   6.106  32.257  1.00  0.95           O  
ATOM    151  CG  PHE A  19     -16.061   2.424  33.151  1.00  0.95           C  
ATOM    152  CD1 PHE A  19     -17.060   1.524  32.800  1.00  0.95           C  
ATOM    153  CD2 PHE A  19     -14.742   1.988  33.159  1.00  0.95           C  
ATOM    154  CE1 PHE A  19     -16.749   0.209  32.462  1.00  0.95           C  
ATOM    155  CE2 PHE A  19     -14.424   0.676  32.823  1.00  0.95           C  
ATOM    156  CZ  PHE A  19     -15.429  -0.213  32.476  1.00  0.95           C  
ATOM    157  N   SER A  20     -16.578   6.946  33.299  1.00  0.95           N  
ATOM    158  CA  SER A  20     -17.281   8.155  33.715  1.00  0.95           C  
ATOM    159  C   SER A  20     -17.755   8.961  32.510  1.00  0.95           C  
ATOM    160  CB  SER A  20     -16.380   9.023  34.596  1.00  0.95           C  
ATOM    161  O   SER A  20     -18.915   9.376  32.452  1.00  0.95           O  
ATOM    162  OG  SER A  20     -16.063   8.353  35.804  1.00  0.95           O  
ATOM    163  N   ARG A  21     -16.883   9.069  31.551  1.00  0.95           N  
ATOM    164  CA  ARG A  21     -17.229   9.834  30.357  1.00  0.95           C  
ATOM    165  C   ARG A  21     -18.284   9.109  29.529  1.00  0.95           C  
ATOM    166  CB  ARG A  21     -15.984  10.096  29.507  1.00  0.95           C  
ATOM    167  O   ARG A  21     -19.193   9.739  28.984  1.00  0.95           O  
ATOM    168  CG  ARG A  21     -15.040  11.130  30.099  1.00  0.95           C  
ATOM    169  CD  ARG A  21     -14.001  11.591  29.085  1.00  0.95           C  
ATOM    170  NE  ARG A  21     -13.101  10.507  28.704  1.00  0.95           N  
ATOM    171  NH1 ARG A  21     -11.947  11.741  27.129  1.00  0.95           N  
ATOM    172  NH2 ARG A  21     -11.384   9.553  27.515  1.00  0.95           N  
ATOM    173  CZ  ARG A  21     -12.146  10.602  27.784  1.00  0.95           C  
ATOM    174  N   ALA A  22     -18.209   7.867  29.455  1.00  0.95           N  
ATOM    175  CA  ALA A  22     -19.224   7.092  28.746  1.00  0.95           C  
ATOM    176  C   ALA A  22     -20.577   7.192  29.444  1.00  0.95           C  
ATOM    177  CB  ALA A  22     -18.794   5.631  28.632  1.00  0.95           C  
ATOM    178  O   ALA A  22     -21.613   7.325  28.788  1.00  0.95           O  
ATOM    179  N   ALA A  23     -20.529   7.108  30.783  1.00  0.96           N  
ATOM    180  CA  ALA A  23     -21.751   7.240  31.572  1.00  0.96           C  
ATOM    181  C   ALA A  23     -22.421   8.588  31.325  1.00  0.96           C  
ATOM    182  CB  ALA A  23     -21.447   7.065  33.058  1.00  0.96           C  
ATOM    183  O   ALA A  23     -23.639   8.660  31.148  1.00  0.96           O  
ATOM    184  N   ASP A  24     -21.579   9.633  31.369  1.00  0.97           N  
ATOM    185  CA  ASP A  24     -22.080  10.976  31.092  1.00  0.97           C  
ATOM    186  C   ASP A  24     -22.721  11.048  29.708  1.00  0.97           C  
ATOM    187  CB  ASP A  24     -20.951  12.003  31.202  1.00  0.97           C  
ATOM    188  O   ASP A  24     -23.795  11.632  29.545  1.00  0.97           O  
ATOM    189  CG  ASP A  24     -20.503  12.240  32.634  1.00  0.97           C  
ATOM    190  OD1 ASP A  24     -21.236  11.861  33.573  1.00  0.97           O  
ATOM    191  OD2 ASP A  24     -19.408  12.813  32.824  1.00  0.97           O  
ATOM    192  N   PHE A  25     -22.131  10.343  28.682  1.00  0.96           N  
ATOM    193  CA  PHE A  25     -22.614  10.338  27.306  1.00  0.96           C  
ATOM    194  C   PHE A  25     -24.000   9.711  27.222  1.00  0.96           C  
ATOM    195  CB  PHE A  25     -21.640   9.584  26.396  1.00  0.96           C  
ATOM    196  O   PHE A  25     -24.888  10.242  26.551  1.00  0.96           O  
ATOM    197  CG  PHE A  25     -22.055   9.562  24.949  1.00  0.96           C  
ATOM    198  CD1 PHE A  25     -22.820   8.516  24.448  1.00  0.96           C  
ATOM    199  CD2 PHE A  25     -21.680  10.587  24.091  1.00  0.96           C  
ATOM    200  CE1 PHE A  25     -23.206   8.492  23.110  1.00  0.96           C  
ATOM    201  CE2 PHE A  25     -22.062  10.570  22.752  1.00  0.96           C  
ATOM    202  CZ  PHE A  25     -22.824   9.521  22.263  1.00  0.96           C  
ATOM    203  N   PHE A  26     -24.267   8.689  28.008  1.00  0.95           N  
ATOM    204  CA  PHE A  26     -25.516   7.941  27.925  1.00  0.95           C  
ATOM    205  C   PHE A  26     -26.483   8.381  29.018  1.00  0.95           C  
ATOM    206  CB  PHE A  26     -25.252   6.436  28.032  1.00  0.95           C  
ATOM    207  O   PHE A  26     -27.584   7.839  29.134  1.00  0.95           O  
ATOM    208  CG  PHE A  26     -24.731   5.820  26.761  1.00  0.95           C  
ATOM    209  CD1 PHE A  26     -25.593   5.527  25.711  1.00  0.95           C  
ATOM    210  CD2 PHE A  26     -23.380   5.533  26.618  1.00  0.95           C  
ATOM    211  CE1 PHE A  26     -25.114   4.956  24.534  1.00  0.95           C  
ATOM    212  CE2 PHE A  26     -22.894   4.963  25.444  1.00  0.95           C  
ATOM    213  CZ  PHE A  26     -23.763   4.674  24.404  1.00  0.95           C  
ATOM    214  N   ALA A  27     -26.050   9.361  29.886  1.00  0.96           N  
ATOM    215  CA  ALA A  27     -26.854   9.822  31.015  1.00  0.96           C  
ATOM    216  C   ALA A  27     -27.232   8.660  31.929  1.00  0.96           C  
ATOM    217  CB  ALA A  27     -28.109  10.534  30.518  1.00  0.96           C  
ATOM    218  O   ALA A  27     -28.396   8.515  32.310  1.00  0.96           O  
ATOM    219  N   LEU A  28     -26.250   7.858  32.270  1.00  0.96           N  
ATOM    220  CA  LEU A  28     -26.384   6.727  33.181  1.00  0.96           C  
ATOM    221  C   LEU A  28     -25.430   6.865  34.363  1.00  0.96           C  
ATOM    222  CB  LEU A  28     -26.115   5.411  32.445  1.00  0.96           C  
ATOM    223  O   LEU A  28     -24.403   7.540  34.262  1.00  0.96           O  
ATOM    224  CG  LEU A  28     -27.071   5.066  31.302  1.00  0.96           C  
ATOM    225  CD1 LEU A  28     -26.555   3.859  30.526  1.00  0.96           C  
ATOM    226  CD2 LEU A  28     -28.474   4.803  31.840  1.00  0.96           C  
ATOM    227  N   PRO A  29     -25.859   6.322  35.512  1.00  0.97           N  
ATOM    228  CA  PRO A  29     -24.870   6.254  36.590  1.00  0.97           C  
ATOM    229  C   PRO A  29     -23.645   5.424  36.215  1.00  0.97           C  
ATOM    230  CB  PRO A  29     -25.643   5.599  37.738  1.00  0.97           C  
ATOM    231  O   PRO A  29     -23.769   4.413  35.519  1.00  0.97           O  
ATOM    232  CG  PRO A  29     -27.082   5.835  37.412  1.00  0.97           C  
ATOM    233  CD  PRO A  29     -27.240   5.831  35.918  1.00  0.97           C  
ATOM    234  N   LYS A  30     -22.486   5.861  36.569  1.00  0.95           N  
ATOM    235  CA  LYS A  30     -21.230   5.173  36.282  1.00  0.95           C  
ATOM    236  C   LYS A  30     -21.301   3.706  36.695  1.00  0.95           C  
ATOM    237  CB  LYS A  30     -20.065   5.862  36.993  1.00  0.95           C  
ATOM    238  O   LYS A  30     -20.846   2.826  35.961  1.00  0.95           O  
ATOM    239  CG  LYS A  30     -18.709   5.231  36.713  1.00  0.95           C  
ATOM    240  CD  LYS A  30     -17.598   5.928  37.488  1.00  0.95           C  
ATOM    241  CE  LYS A  30     -16.256   5.236  37.287  1.00  0.95           C  
ATOM    242  NZ  LYS A  30     -15.165   5.910  38.053  1.00  0.95           N  
ATOM    243  N   GLY A  31     -21.885   3.446  37.925  1.00  0.96           N  
ATOM    244  CA  GLY A  31     -22.025   2.091  38.434  1.00  0.96           C  
ATOM    245  C   GLY A  31     -22.813   1.184  37.508  1.00  0.96           C  
ATOM    246  O   GLY A  31     -22.502  -0.001  37.379  1.00  0.96           O  
ATOM    247  N   SER A  32     -23.774   1.800  36.804  1.00  0.96           N  
ATOM    248  CA  SER A  32     -24.611   1.048  35.875  1.00  0.96           C  
ATOM    249  C   SER A  32     -23.824   0.627  34.638  1.00  0.96           C  
ATOM    250  CB  SER A  32     -25.827   1.875  35.458  1.00  0.96           C  
ATOM    251  O   SER A  32     -23.948  -0.508  34.173  1.00  0.96           O  
ATOM    252  OG  SER A  32     -26.683   1.122  34.615  1.00  0.96           O  
ATOM    253  N   VAL A  33     -23.064   1.530  34.091  1.00  0.96           N  
ATOM    254  CA  VAL A  33     -22.224   1.250  32.931  1.00  0.96           C  
ATOM    255  C   VAL A  33     -21.245   0.126  33.261  1.00  0.96           C  
ATOM    256  CB  VAL A  33     -21.454   2.509  32.471  1.00  0.96           C  
ATOM    257  O   VAL A  33     -21.114  -0.836  32.499  1.00  0.96           O  
ATOM    258  CG1 VAL A  33     -20.507   2.173  31.321  1.00  0.96           C  
ATOM    259  CG2 VAL A  33     -22.430   3.609  32.059  1.00  0.96           C  
ATOM    260  N   SER A  34     -20.610   0.222  34.419  1.00  0.95           N  
ATOM    261  CA  SER A  34     -19.650  -0.785  34.858  1.00  0.95           C  
ATOM    262  C   SER A  34     -20.304  -2.158  34.978  1.00  0.95           C  
ATOM    263  CB  SER A  34     -19.030  -0.388  36.198  1.00  0.95           C  
ATOM    264  O   SER A  34     -19.771  -3.151  34.480  1.00  0.95           O  
ATOM    265  OG  SER A  34     -18.064  -1.340  36.608  1.00  0.95           O  
ATOM    266  N   ARG A  35     -21.433  -2.272  35.576  1.00  0.96           N  
ATOM    267  CA  ARG A  35     -22.150  -3.524  35.790  1.00  0.96           C  
ATOM    268  C   ARG A  35     -22.551  -4.160  34.464  1.00  0.96           C  
ATOM    269  CB  ARG A  35     -23.390  -3.293  36.656  1.00  0.96           C  
ATOM    270  O   ARG A  35     -22.427  -5.374  34.289  1.00  0.96           O  
ATOM    271  CG  ARG A  35     -23.089  -3.157  38.140  1.00  0.96           C  
ATOM    272  CD  ARG A  35     -24.361  -3.165  38.977  1.00  0.96           C  
ATOM    273  NE  ARG A  35     -25.050  -1.879  38.922  1.00  0.96           N  
ATOM    274  NH1 ARG A  35     -27.125  -2.734  39.470  1.00  0.96           N  
ATOM    275  NH2 ARG A  35     -26.872  -0.489  39.080  1.00  0.96           N  
ATOM    276  CZ  ARG A  35     -26.347  -1.704  39.157  1.00  0.96           C  
ATOM    277  N   GLN A  36     -22.997  -3.365  33.523  1.00  0.97           N  
ATOM    278  CA  GLN A  36     -23.426  -3.878  32.226  1.00  0.97           C  
ATOM    279  C   GLN A  36     -22.242  -4.424  31.432  1.00  0.97           C  
ATOM    280  CB  GLN A  36     -24.137  -2.786  31.425  1.00  0.97           C  
ATOM    281  O   GLN A  36     -22.357  -5.455  30.766  1.00  0.97           O  
ATOM    282  CG  GLN A  36     -25.526  -2.445  31.947  1.00  0.97           C  
ATOM    283  CD  GLN A  36     -26.290  -1.519  31.021  1.00  0.97           C  
ATOM    284  NE2 GLN A  36     -26.929  -0.503  31.593  1.00  0.97           N  
ATOM    285  OE1 GLN A  36     -26.306  -1.713  29.801  1.00  0.97           O  
ATOM    286  N   ILE A  37     -21.101  -3.717  31.493  1.00  0.96           N  
ATOM    287  CA  ILE A  37     -19.907  -4.184  30.796  1.00  0.96           C  
ATOM    288  C   ILE A  37     -19.403  -5.472  31.442  1.00  0.96           C  
ATOM    289  CB  ILE A  37     -18.796  -3.110  30.800  1.00  0.96           C  
ATOM    290  O   ILE A  37     -19.012  -6.412  30.746  1.00  0.96           O  
ATOM    291  CG1 ILE A  37     -19.174  -1.946  29.877  1.00  0.96           C  
ATOM    292  CG2 ILE A  37     -17.453  -3.722  30.387  1.00  0.96           C  
ATOM    293  CD1 ILE A  37     -18.137  -0.833  29.828  1.00  0.96           C  
ATOM    294  N   GLN A  38     -19.492  -5.515  32.790  1.00  0.96           N  
ATOM    295  CA  GLN A  38     -19.102  -6.732  33.494  1.00  0.96           C  
ATOM    296  C   GLN A  38     -19.999  -7.904  33.106  1.00  0.96           C  
ATOM    297  CB  GLN A  38     -19.148  -6.514  35.008  1.00  0.96           C  
ATOM    298  O   GLN A  38     -19.518  -9.021  32.908  1.00  0.96           O  
ATOM    299  CG  GLN A  38     -18.004  -5.663  35.542  1.00  0.96           C  
ATOM    300  CD  GLN A  38     -18.132  -5.372  37.025  1.00  0.96           C  
ATOM    301  NE2 GLN A  38     -17.097  -4.770  37.602  1.00  0.96           N  
ATOM    302  OE1 GLN A  38     -19.152  -5.684  37.647  1.00  0.96           O  
ATOM    303  N   ALA A  39     -21.254  -7.606  33.012  1.00  0.97           N  
ATOM    304  CA  ALA A  39     -22.204  -8.633  32.592  1.00  0.97           C  
ATOM    305  C   ALA A  39     -21.894  -9.121  31.179  1.00  0.97           C  
ATOM    306  CB  ALA A  39     -23.632  -8.100  32.666  1.00  0.97           C  
ATOM    307  O   ALA A  39     -21.969 -10.320  30.899  1.00  0.97           O  
ATOM    308  N   LEU A  40     -21.551  -8.131  30.305  1.00  0.97           N  
ATOM    309  CA  LEU A  40     -21.162  -8.474  28.941  1.00  0.97           C  
ATOM    310  C   LEU A  40     -19.939  -9.385  28.938  1.00  0.97           C  
ATOM    311  CB  LEU A  40     -20.872  -7.207  28.132  1.00  0.97           C  
ATOM    312  O   LEU A  40     -19.933 -10.420  28.268  1.00  0.97           O  
ATOM    313  CG  LEU A  40     -20.401  -7.416  26.692  1.00  0.97           C  
ATOM    314  CD1 LEU A  40     -21.469  -8.146  25.885  1.00  0.97           C  
ATOM    315  CD2 LEU A  40     -20.054  -6.080  26.044  1.00  0.97           C  
ATOM    316  N   GLU A  41     -18.936  -9.072  29.674  1.00  0.98           N  
ATOM    317  CA  GLU A  41     -17.714  -9.864  29.769  1.00  0.98           C  
ATOM    318  C   GLU A  41     -17.998 -11.251  30.338  1.00  0.98           C  
ATOM    319  CB  GLU A  41     -16.673  -9.145  30.631  1.00  0.98           C  
ATOM    320  O   GLU A  41     -17.456 -12.248  29.857  1.00  0.98           O  
ATOM    321  CG  GLU A  41     -16.084  -7.903  29.976  1.00  0.98           C  
ATOM    322  CD  GLU A  41     -15.076  -7.182  30.857  1.00  0.98           C  
ATOM    323  OE1 GLU A  41     -14.105  -6.602  30.319  1.00  0.98           O  
ATOM    324  OE2 GLU A  41     -15.258  -7.197  32.095  1.00  0.98           O  
ATOM    325  N   HIS A  42     -18.875 -11.265  31.339  1.00  0.97           N  
ATOM    326  CA  HIS A  42     -19.266 -12.539  31.931  1.00  0.97           C  
ATOM    327  C   HIS A  42     -19.951 -13.436  30.905  1.00  0.97           C  
ATOM    328  CB  HIS A  42     -20.189 -12.313  33.129  1.00  0.97           C  
ATOM    329  O   HIS A  42     -19.620 -14.619  30.789  1.00  0.97           O  
ATOM    330  CG  HIS A  42     -20.593 -13.574  33.823  1.00  0.97           C  
ATOM    331  CD2 HIS A  42     -20.020 -14.247  34.849  1.00  0.97           C  
ATOM    332  ND1 HIS A  42     -21.715 -14.292  33.470  1.00  0.97           N  
ATOM    333  CE1 HIS A  42     -21.815 -15.354  34.252  1.00  0.97           C  
ATOM    334  NE2 HIS A  42     -20.799 -15.350  35.097  1.00  0.97           N  
ATOM    335  N   GLN A  43     -20.782 -12.893  30.171  1.00  0.96           N  
ATOM    336  CA  GLN A  43     -21.488 -13.645  29.139  1.00  0.96           C  
ATOM    337  C   GLN A  43     -20.524 -14.149  28.068  1.00  0.96           C  
ATOM    338  CB  GLN A  43     -22.579 -12.785  28.499  1.00  0.96           C  
ATOM    339  O   GLN A  43     -20.661 -15.274  27.582  1.00  0.96           O  
ATOM    340  CG  GLN A  43     -23.481 -13.550  27.539  1.00  0.96           C  
ATOM    341  CD  GLN A  43     -24.569 -12.680  26.938  1.00  0.96           C  
ATOM    342  NE2 GLN A  43     -25.071 -13.079  25.774  1.00  0.96           N  
ATOM    343  OE1 GLN A  43     -24.956 -11.659  27.515  1.00  0.96           O  
ATOM    344  N   LEU A  44     -19.497 -13.366  27.721  1.00  0.96           N  
ATOM    345  CA  LEU A  44     -18.531 -13.710  26.684  1.00  0.96           C  
ATOM    346  C   LEU A  44     -17.465 -14.656  27.226  1.00  0.96           C  
ATOM    347  CB  LEU A  44     -17.872 -12.447  26.124  1.00  0.96           C  
ATOM    348  O   LEU A  44     -16.786 -15.340  26.457  1.00  0.96           O  
ATOM    349  CG  LEU A  44     -18.767 -11.528  25.291  1.00  0.96           C  
ATOM    350  CD1 LEU A  44     -18.030 -10.237  24.950  1.00  0.96           C  
ATOM    351  CD2 LEU A  44     -19.229 -12.237  24.023  1.00  0.96           C  
ATOM    352  N   GLY A  45     -17.381 -14.711  28.562  1.00  0.97           N  
ATOM    353  CA  GLY A  45     -16.387 -15.554  29.208  1.00  0.97           C  
ATOM    354  C   GLY A  45     -14.972 -15.029  29.060  1.00  0.97           C  
ATOM    355  O   GLY A  45     -14.011 -15.801  29.095  1.00  0.97           O  
ATOM    356  N   THR A  46     -14.809 -13.716  28.669  1.00  0.96           N  
ATOM    357  CA  THR A  46     -13.494 -13.105  28.508  1.00  0.96           C  
ATOM    358  C   THR A  46     -13.519 -11.644  28.949  1.00  0.96           C  
ATOM    359  CB  THR A  46     -13.011 -13.195  27.048  1.00  0.96           C  
ATOM    360  O   THR A  46     -14.568 -10.996  28.911  1.00  0.96           O  
ATOM    361  CG2 THR A  46     -13.833 -12.287  26.140  1.00  0.96           C  
ATOM    362  OG1 THR A  46     -11.635 -12.800  26.982  1.00  0.96           O  
ATOM    363  N   GLN A  47     -12.391 -11.217  29.429  1.00  0.97           N  
ATOM    364  CA  GLN A  47     -12.248  -9.812  29.797  1.00  0.97           C  
ATOM    365  C   GLN A  47     -11.961  -8.949  28.572  1.00  0.97           C  
ATOM    366  CB  GLN A  47     -11.136  -9.639  30.833  1.00  0.97           C  
ATOM    367  O   GLN A  47     -11.061  -9.256  27.786  1.00  0.97           O  
ATOM    368  CG  GLN A  47     -11.127  -8.272  31.503  1.00  0.97           C  
ATOM    369  CD  GLN A  47     -10.094  -8.166  32.609  1.00  0.97           C  
ATOM    370  NE2 GLN A  47     -10.041  -7.011  33.263  1.00  0.97           N  
ATOM    371  OE1 GLN A  47      -9.351  -9.116  32.875  1.00  0.97           O  
ATOM    372  N   LEU A  48     -12.689  -7.896  28.404  1.00  0.97           N  
ATOM    373  CA  LEU A  48     -12.556  -7.064  27.213  1.00  0.97           C  
ATOM    374  C   LEU A  48     -11.729  -5.818  27.509  1.00  0.97           C  
ATOM    375  CB  LEU A  48     -13.935  -6.662  26.683  1.00  0.97           C  
ATOM    376  O   LEU A  48     -11.094  -5.261  26.611  1.00  0.97           O  
ATOM    377  CG  LEU A  48     -14.839  -7.803  26.212  1.00  0.97           C  
ATOM    378  CD1 LEU A  48     -16.189  -7.256  25.759  1.00  0.97           C  
ATOM    379  CD2 LEU A  48     -14.170  -8.587  25.089  1.00  0.97           C  
ATOM    380  N   LEU A  49     -11.759  -5.416  28.758  1.00  0.97           N  
ATOM    381  CA  LEU A  49     -11.067  -4.205  29.188  1.00  0.97           C  
ATOM    382  C   LEU A  49     -10.094  -4.509  30.323  1.00  0.97           C  
ATOM    383  CB  LEU A  49     -12.074  -3.142  29.635  1.00  0.97           C  
ATOM    384  O   LEU A  49     -10.361  -5.373  31.161  1.00  0.97           O  
ATOM    385  CG  LEU A  49     -13.065  -2.659  28.575  1.00  0.97           C  
ATOM    386  CD1 LEU A  49     -14.181  -1.847  29.224  1.00  0.97           C  
ATOM    387  CD2 LEU A  49     -12.349  -1.837  27.509  1.00  0.97           C  
ATOM    388  N   GLN A  50      -8.899  -3.907  30.290  1.00  0.93           N  
ATOM    389  CA  GLN A  50      -7.984  -3.845  31.425  1.00  0.93           C  
ATOM    390  C   GLN A  50      -8.194  -2.566  32.232  1.00  0.93           C  
ATOM    391  CB  GLN A  50      -6.533  -3.934  30.950  1.00  0.93           C  
ATOM    392  O   GLN A  50      -8.023  -1.462  31.711  1.00  0.93           O  
ATOM    393  CG  GLN A  50      -6.157  -5.292  30.374  1.00  0.93           C  
ATOM    394  CD  GLN A  50      -4.728  -5.338  29.865  1.00  0.93           C  
ATOM    395  NE2 GLN A  50      -4.313  -6.498  29.367  1.00  0.93           N  
ATOM    396  OE1 GLN A  50      -4.004  -4.339  29.917  1.00  0.93           O  
ATOM    397  N   ARG A  51      -8.782  -2.834  33.480  1.00  0.87           N  
ATOM    398  CA  ARG A  51      -9.159  -1.656  34.254  1.00  0.87           C  
ATOM    399  C   ARG A  51      -8.156  -1.391  35.371  1.00  0.87           C  
ATOM    400  CB  ARG A  51     -10.563  -1.825  34.840  1.00  0.87           C  
ATOM    401  O   ARG A  51      -7.805  -2.299  36.127  1.00  0.87           O  
ATOM    402  CG  ARG A  51     -11.627  -2.156  33.805  1.00  0.87           C  
ATOM    403  CD  ARG A  51     -12.938  -2.570  34.458  1.00  0.87           C  
ATOM    404  NE  ARG A  51     -13.900  -3.057  33.473  1.00  0.87           N  
ATOM    405  NH1 ARG A  51     -15.628  -3.319  34.984  1.00  0.87           N  
ATOM    406  NH2 ARG A  51     -15.945  -3.832  32.772  1.00  0.87           N  
ATOM    407  CZ  ARG A  51     -15.155  -3.401  33.745  1.00  0.87           C  
ATOM    408  N   THR A  52      -7.352  -0.273  35.230  1.00  0.80           N  
ATOM    409  CA  THR A  52      -6.654   0.249  36.399  1.00  0.80           C  
ATOM    410  C   THR A  52      -7.333   1.515  36.913  1.00  0.80           C  
ATOM    411  CB  THR A  52      -5.177   0.549  36.080  1.00  0.80           C  
ATOM    412  O   THR A  52      -8.279   2.012  36.299  1.00  0.80           O  
ATOM    413  CG2 THR A  52      -4.474  -0.685  35.524  1.00  0.80           C  
ATOM    414  OG1 THR A  52      -5.108   1.602  35.111  1.00  0.80           O  
ATOM    415  N   THR A  53      -7.214   1.877  38.101  1.00  0.74           N  
ATOM    416  CA  THR A  53      -7.828   3.027  38.754  1.00  0.74           C  
ATOM    417  C   THR A  53      -7.604   4.296  37.936  1.00  0.74           C  
ATOM    418  CB  THR A  53      -7.272   3.225  40.176  1.00  0.74           C  
ATOM    419  O   THR A  53      -8.428   5.213  37.964  1.00  0.74           O  
ATOM    420  CG2 THR A  53      -7.730   2.106  41.106  1.00  0.74           C  
ATOM    421  OG1 THR A  53      -5.840   3.234  40.126  1.00  0.74           O  
ATOM    422  N   ARG A  54      -6.748   4.273  36.879  1.00  0.76           N  
ATOM    423  CA  ARG A  54      -6.425   5.522  36.198  1.00  0.76           C  
ATOM    424  C   ARG A  54      -6.597   5.383  34.689  1.00  0.76           C  
ATOM    425  CB  ARG A  54      -4.995   5.959  36.524  1.00  0.76           C  
ATOM    426  O   ARG A  54      -6.822   6.374  33.991  1.00  0.76           O  
ATOM    427  CG  ARG A  54      -4.802   6.408  37.964  1.00  0.76           C  
ATOM    428  CD  ARG A  54      -3.381   6.893  38.217  1.00  0.76           C  
ATOM    429  NE  ARG A  54      -3.161   7.205  39.627  1.00  0.76           N  
ATOM    430  NH1 ARG A  54      -0.958   7.845  39.355  1.00  0.76           N  
ATOM    431  NH2 ARG A  54      -1.926   7.903  41.432  1.00  0.76           N  
ATOM    432  CZ  ARG A  54      -2.016   7.650  40.135  1.00  0.76           C  
ATOM    433  N   ARG A  55      -6.675   4.051  34.205  1.00  0.84           N  
ATOM    434  CA  ARG A  55      -6.688   3.903  32.753  1.00  0.84           C  
ATOM    435  C   ARG A  55      -7.531   2.703  32.334  1.00  0.84           C  
ATOM    436  CB  ARG A  55      -5.263   3.756  32.214  1.00  0.84           C  
ATOM    437  O   ARG A  55      -7.584   1.696  33.043  1.00  0.84           O  
ATOM    438  CG  ARG A  55      -4.451   5.041  32.263  1.00  0.84           C  
ATOM    439  CD  ARG A  55      -3.174   4.931  31.442  1.00  0.84           C  
ATOM    440  NE  ARG A  55      -2.392   6.163  31.495  1.00  0.84           N  
ATOM    441  NH1 ARG A  55      -0.934   5.555  29.810  1.00  0.84           N  
ATOM    442  NH2 ARG A  55      -0.707   7.584  30.851  1.00  0.84           N  
ATOM    443  CZ  ARG A  55      -1.346   6.432  30.718  1.00  0.84           C  
ATOM    444  N   VAL A  56      -8.322   2.928  31.356  1.00  0.93           N  
ATOM    445  CA  VAL A  56      -9.060   1.852  30.705  1.00  0.93           C  
ATOM    446  C   VAL A  56      -8.441   1.552  29.341  1.00  0.93           C  
ATOM    447  CB  VAL A  56     -10.556   2.205  30.545  1.00  0.93           C  
ATOM    448  O   VAL A  56      -8.266   2.455  28.520  1.00  0.93           O  
ATOM    449  CG1 VAL A  56     -11.310   1.065  29.863  1.00  0.93           C  
ATOM    450  CG2 VAL A  56     -11.176   2.524  31.904  1.00  0.93           C  
ATOM    451  N   LYS A  57      -8.011   0.293  29.185  1.00  0.94           N  
ATOM    452  CA  LYS A  57      -7.446  -0.149  27.913  1.00  0.94           C  
ATOM    453  C   LYS A  57      -8.098  -1.446  27.443  1.00  0.94           C  
ATOM    454  CB  LYS A  57      -5.933  -0.337  28.034  1.00  0.94           C  
ATOM    455  O   LYS A  57      -8.552  -2.250  28.260  1.00  0.94           O  
ATOM    456  CG  LYS A  57      -5.157   0.964  28.178  1.00  0.94           C  
ATOM    457  CD  LYS A  57      -3.665   0.753  27.951  1.00  0.94           C  
ATOM    458  CE  LYS A  57      -2.896   2.065  28.028  1.00  0.94           C  
ATOM    459  NZ  LYS A  57      -1.436   1.867  27.783  1.00  0.94           N  
ATOM    460  N   LEU A  58      -8.144  -1.564  26.161  1.00  0.96           N  
ATOM    461  CA  LEU A  58      -8.688  -2.783  25.572  1.00  0.96           C  
ATOM    462  C   LEU A  58      -7.709  -3.943  25.721  1.00  0.96           C  
ATOM    463  CB  LEU A  58      -9.017  -2.564  24.093  1.00  0.96           C  
ATOM    464  O   LEU A  58      -6.499  -3.762  25.571  1.00  0.96           O  
ATOM    465  CG  LEU A  58     -10.245  -1.704  23.792  1.00  0.96           C  
ATOM    466  CD1 LEU A  58     -10.272  -1.315  22.317  1.00  0.96           C  
ATOM    467  CD2 LEU A  58     -11.522  -2.443  24.178  1.00  0.96           C  
ATOM    468  N   THR A  59      -8.198  -5.130  26.071  1.00  0.97           N  
ATOM    469  CA  THR A  59      -7.441  -6.366  25.909  1.00  0.97           C  
ATOM    470  C   THR A  59      -7.394  -6.784  24.441  1.00  0.97           C  
ATOM    471  CB  THR A  59      -8.045  -7.506  26.750  1.00  0.97           C  
ATOM    472  O   THR A  59      -8.117  -6.231  23.610  1.00  0.97           O  
ATOM    473  CG2 THR A  59      -8.200  -7.090  28.209  1.00  0.97           C  
ATOM    474  OG1 THR A  59      -9.332  -7.850  26.224  1.00  0.97           O  
ATOM    475  N   PRO A  60      -6.452  -7.667  24.116  1.00  0.95           N  
ATOM    476  CA  PRO A  60      -6.483  -8.161  22.737  1.00  0.95           C  
ATOM    477  C   PRO A  60      -7.859  -8.678  22.326  1.00  0.95           C  
ATOM    478  CB  PRO A  60      -5.454  -9.295  22.746  1.00  0.95           C  
ATOM    479  O   PRO A  60      -8.320  -8.402  21.215  1.00  0.95           O  
ATOM    480  CG  PRO A  60      -4.462  -8.903  23.793  1.00  0.95           C  
ATOM    481  CD  PRO A  60      -5.197  -8.233  24.919  1.00  0.95           C  
ATOM    482  N   GLU A  61      -8.484  -9.439  23.158  1.00  0.96           N  
ATOM    483  CA  GLU A  61      -9.840  -9.915  22.902  1.00  0.96           C  
ATOM    484  C   GLU A  61     -10.822  -8.752  22.790  1.00  0.96           C  
ATOM    485  CB  GLU A  61     -10.290 -10.879  24.003  1.00  0.96           C  
ATOM    486  O   GLU A  61     -11.727  -8.774  21.953  1.00  0.96           O  
ATOM    487  CG  GLU A  61      -9.527 -12.196  24.017  1.00  0.96           C  
ATOM    488  CD  GLU A  61      -8.159 -12.090  24.673  1.00  0.96           C  
ATOM    489  OE1 GLU A  61      -7.358 -13.046  24.564  1.00  0.96           O  
ATOM    490  OE2 GLU A  61      -7.887 -11.043  25.301  1.00  0.96           O  
ATOM    491  N   GLY A  62     -10.616  -7.704  23.695  1.00  0.97           N  
ATOM    492  CA  GLY A  62     -11.434  -6.502  23.654  1.00  0.97           C  
ATOM    493  C   GLY A  62     -11.339  -5.761  22.334  1.00  0.97           C  
ATOM    494  O   GLY A  62     -12.343  -5.261  21.823  1.00  0.97           O  
ATOM    495  N   MET A  63     -10.107  -5.716  21.806  1.00  0.94           N  
ATOM    496  CA  MET A  63      -9.899  -5.055  20.521  1.00  0.94           C  
ATOM    497  C   MET A  63     -10.672  -5.762  19.413  1.00  0.94           C  
ATOM    498  CB  MET A  63      -8.410  -5.010  20.174  1.00  0.94           C  
ATOM    499  O   MET A  63     -11.324  -5.113  18.594  1.00  0.94           O  
ATOM    500  CG  MET A  63      -8.096  -4.208  18.921  1.00  0.94           C  
ATOM    501  SD  MET A  63      -8.458  -2.421  19.122  1.00  0.94           S  
ATOM    502  CE  MET A  63      -7.964  -1.808  17.487  1.00  0.94           C  
ATOM    503  N   THR A  64     -10.604  -7.121  19.440  1.00  0.92           N  
ATOM    504  CA  THR A  64     -11.340  -7.906  18.456  1.00  0.92           C  
ATOM    505  C   THR A  64     -12.843  -7.678  18.595  1.00  0.92           C  
ATOM    506  CB  THR A  64     -11.032  -9.409  18.596  1.00  0.92           C  
ATOM    507  O   THR A  64     -13.533  -7.432  17.604  1.00  0.92           O  
ATOM    508  CG2 THR A  64     -11.791 -10.225  17.556  1.00  0.92           C  
ATOM    509  OG1 THR A  64      -9.625  -9.620  18.421  1.00  0.92           O  
ATOM    510  N   TYR A  65     -13.334  -7.723  19.822  1.00  0.96           N  
ATOM    511  CA  TYR A  65     -14.752  -7.509  20.085  1.00  0.96           C  
ATOM    512  C   TYR A  65     -15.183  -6.114  19.647  1.00  0.96           C  
ATOM    513  CB  TYR A  65     -15.059  -7.707  21.572  1.00  0.96           C  
ATOM    514  O   TYR A  65     -16.241  -5.947  19.035  1.00  0.96           O  
ATOM    515  CG  TYR A  65     -16.534  -7.689  21.895  1.00  0.96           C  
ATOM    516  CD1 TYR A  65     -17.171  -6.507  22.267  1.00  0.96           C  
ATOM    517  CD2 TYR A  65     -17.292  -8.853  21.830  1.00  0.96           C  
ATOM    518  CE1 TYR A  65     -18.529  -6.486  22.568  1.00  0.96           C  
ATOM    519  CE2 TYR A  65     -18.651  -8.843  22.128  1.00  0.96           C  
ATOM    520  OH  TYR A  65     -20.604  -7.642  22.791  1.00  0.96           O  
ATOM    521  CZ  TYR A  65     -19.259  -7.657  22.495  1.00  0.96           C  
ATOM    522  N   TYR A  66     -14.367  -5.133  20.014  1.00  0.95           N  
ATOM    523  CA  TYR A  66     -14.617  -3.742  19.653  1.00  0.95           C  
ATOM    524  C   TYR A  66     -14.832  -3.599  18.151  1.00  0.95           C  
ATOM    525  CB  TYR A  66     -13.454  -2.852  20.101  1.00  0.95           C  
ATOM    526  O   TYR A  66     -15.832  -3.025  17.712  1.00  0.95           O  
ATOM    527  CG  TYR A  66     -13.550  -1.430  19.602  1.00  0.95           C  
ATOM    528  CD1 TYR A  66     -12.797  -1.002  18.511  1.00  0.95           C  
ATOM    529  CD2 TYR A  66     -14.392  -0.513  20.221  1.00  0.95           C  
ATOM    530  CE1 TYR A  66     -12.880   0.307  18.050  1.00  0.95           C  
ATOM    531  CE2 TYR A  66     -14.483   0.799  19.768  1.00  0.95           C  
ATOM    532  OH  TYR A  66     -13.812   2.496  18.230  1.00  0.95           O  
ATOM    533  CZ  TYR A  66     -13.726   1.199  18.683  1.00  0.95           C  
ATOM    534  N   GLN A  67     -13.993  -4.171  17.382  1.00  0.88           N  
ATOM    535  CA  GLN A  67     -14.052  -4.061  15.928  1.00  0.88           C  
ATOM    536  C   GLN A  67     -15.297  -4.749  15.374  1.00  0.88           C  
ATOM    537  CB  GLN A  67     -12.796  -4.658  15.292  1.00  0.88           C  
ATOM    538  O   GLN A  67     -16.023  -4.170  14.563  1.00  0.88           O  
ATOM    539  CG  GLN A  67     -11.543  -3.817  15.497  1.00  0.88           C  
ATOM    540  CD  GLN A  67     -10.295  -4.478  14.943  1.00  0.88           C  
ATOM    541  NE2 GLN A  67      -9.210  -3.716  14.856  1.00  0.88           N  
ATOM    542  OE1 GLN A  67     -10.306  -5.663  14.598  1.00  0.88           O  
ATOM    543  N   ARG A  68     -15.619  -5.923  15.942  1.00  0.91           N  
ATOM    544  CA  ARG A  68     -16.745  -6.704  15.442  1.00  0.91           C  
ATOM    545  C   ARG A  68     -18.071  -6.110  15.904  1.00  0.91           C  
ATOM    546  CB  ARG A  68     -16.635  -8.160  15.901  1.00  0.91           C  
ATOM    547  O   ARG A  68     -19.049  -6.101  15.153  1.00  0.91           O  
ATOM    548  CG  ARG A  68     -15.416  -8.887  15.354  1.00  0.91           C  
ATOM    549  CD  ARG A  68     -15.473  -9.023  13.839  1.00  0.91           C  
ATOM    550  NE  ARG A  68     -14.358  -9.815  13.327  1.00  0.91           N  
ATOM    551  NH1 ARG A  68     -14.954  -9.598  11.106  1.00  0.91           N  
ATOM    552  NH2 ARG A  68     -13.091 -10.802  11.685  1.00  0.91           N  
ATOM    553  CZ  ARG A  68     -14.137 -10.070  12.041  1.00  0.91           C  
ATOM    554  N   ALA A  69     -18.074  -5.629  17.097  1.00  0.93           N  
ATOM    555  CA  ALA A  69     -19.278  -5.006  17.641  1.00  0.93           C  
ATOM    556  C   ALA A  69     -19.666  -3.768  16.838  1.00  0.93           C  
ATOM    557  CB  ALA A  69     -19.071  -4.640  19.109  1.00  0.93           C  
ATOM    558  O   ALA A  69     -20.849  -3.531  16.582  1.00  0.93           O  
ATOM    559  N   LYS A  70     -18.694  -2.964  16.446  1.00  0.88           N  
ATOM    560  CA  LYS A  70     -18.957  -1.801  15.603  1.00  0.88           C  
ATOM    561  C   LYS A  70     -19.633  -2.210  14.297  1.00  0.88           C  
ATOM    562  CB  LYS A  70     -17.659  -1.048  15.307  1.00  0.88           C  
ATOM    563  O   LYS A  70     -20.586  -1.563  13.857  1.00  0.88           O  
ATOM    564  CG  LYS A  70     -17.194  -0.146  16.441  1.00  0.88           C  
ATOM    565  CD  LYS A  70     -16.025   0.731  16.014  1.00  0.88           C  
ATOM    566  CE  LYS A  70     -15.914   1.979  16.880  1.00  0.88           C  
ATOM    567  NZ  LYS A  70     -14.745   2.822  16.490  1.00  0.88           N  
ATOM    568  N   ASP A  71     -19.147  -3.293  13.749  1.00  0.82           N  
ATOM    569  CA  ASP A  71     -19.715  -3.795  12.502  1.00  0.82           C  
ATOM    570  C   ASP A  71     -21.164  -4.235  12.696  1.00  0.82           C  
ATOM    571  CB  ASP A  71     -18.880  -4.957  11.961  1.00  0.82           C  
ATOM    572  O   ASP A  71     -22.028  -3.927  11.873  1.00  0.82           O  
ATOM    573  CG  ASP A  71     -17.512  -4.524  11.465  1.00  0.82           C  
ATOM    574  OD1 ASP A  71     -17.305  -3.315  11.224  1.00  0.82           O  
ATOM    575  OD2 ASP A  71     -16.633  -5.400  11.312  1.00  0.82           O  
ATOM    576  N   VAL A  72     -21.452  -4.927  13.757  1.00  0.89           N  
ATOM    577  CA  VAL A  72     -22.789  -5.431  14.054  1.00  0.89           C  
ATOM    578  C   VAL A  72     -23.761  -4.263  14.202  1.00  0.89           C  
ATOM    579  CB  VAL A  72     -22.797  -6.297  15.334  1.00  0.89           C  
ATOM    580  O   VAL A  72     -24.838  -4.263  13.601  1.00  0.89           O  
ATOM    581  CG1 VAL A  72     -24.229  -6.577  15.787  1.00  0.89           C  
ATOM    582  CG2 VAL A  72     -22.043  -7.604  15.098  1.00  0.89           C  
ATOM    583  N   LEU A  73     -23.353  -3.267  14.999  1.00  0.88           N  
ATOM    584  CA  LEU A  73     -24.222  -2.121  15.243  1.00  0.88           C  
ATOM    585  C   LEU A  73     -24.460  -1.336  13.957  1.00  0.88           C  
ATOM    586  CB  LEU A  73     -23.615  -1.205  16.309  1.00  0.88           C  
ATOM    587  O   LEU A  73     -25.558  -0.823  13.733  1.00  0.88           O  
ATOM    588  CG  LEU A  73     -23.603  -1.745  17.740  1.00  0.88           C  
ATOM    589  CD1 LEU A  73     -22.929  -0.748  18.676  1.00  0.88           C  
ATOM    590  CD2 LEU A  73     -25.022  -2.052  18.207  1.00  0.88           C  
ATOM    591  N   SER A  74     -23.451  -1.226  13.179  1.00  0.77           N  
ATOM    592  CA  SER A  74     -23.592  -0.570  11.883  1.00  0.77           C  
ATOM    593  C   SER A  74     -24.584  -1.311  10.994  1.00  0.77           C  
ATOM    594  CB  SER A  74     -22.237  -0.474  11.180  1.00  0.77           C  
ATOM    595  O   SER A  74     -25.426  -0.690  10.341  1.00  0.77           O  
ATOM    596  OG  SER A  74     -22.375   0.126   9.904  1.00  0.77           O  
ATOM    597  N   ASN A  75     -24.482  -2.657  10.951  1.00  0.80           N  
ATOM    598  CA  ASN A  75     -25.397  -3.479  10.167  1.00  0.80           C  
ATOM    599  C   ASN A  75     -26.835  -3.344  10.660  1.00  0.80           C  
ATOM    600  CB  ASN A  75     -24.961  -4.945  10.196  1.00  0.80           C  
ATOM    601  O   ASN A  75     -27.769  -3.298   9.858  1.00  0.80           O  
ATOM    602  CG  ASN A  75     -23.722  -5.203   9.362  1.00  0.80           C  
ATOM    603  ND2 ASN A  75     -23.043  -6.311   9.635  1.00  0.80           N  
ATOM    604  OD1 ASN A  75     -23.377  -4.412   8.480  1.00  0.80           O  
ATOM    605  N   LEU A  76     -26.965  -3.362  11.979  1.00  0.85           N  
ATOM    606  CA  LEU A  76     -28.289  -3.188  12.565  1.00  0.85           C  
ATOM    607  C   LEU A  76     -28.892  -1.847  12.158  1.00  0.85           C  
ATOM    608  CB  LEU A  76     -28.217  -3.286  14.091  1.00  0.85           C  
ATOM    609  O   LEU A  76     -30.070  -1.774  11.803  1.00  0.85           O  
ATOM    610  CG  LEU A  76     -29.551  -3.233  14.838  1.00  0.85           C  
ATOM    611  CD1 LEU A  76     -30.443  -4.394  14.411  1.00  0.85           C  
ATOM    612  CD2 LEU A  76     -29.321  -3.255  16.345  1.00  0.85           C  
ATOM    613  N   SER A  77     -28.092  -0.790  12.245  1.00  0.75           N  
ATOM    614  CA  SER A  77     -28.541   0.532  11.822  1.00  0.75           C  
ATOM    615  C   SER A  77     -28.954   0.532  10.354  1.00  0.75           C  
ATOM    616  CB  SER A  77     -27.442   1.570  12.050  1.00  0.75           C  
ATOM    617  O   SER A  77     -29.946   1.163   9.982  1.00  0.75           O  
ATOM    618  OG  SER A  77     -27.171   1.720  13.433  1.00  0.75           O  
ATOM    619  N   GLU A  78     -28.218  -0.177   9.532  1.00  0.71           N  
ATOM    620  CA  GLU A  78     -28.542  -0.314   8.115  1.00  0.71           C  
ATOM    621  C   GLU A  78     -29.886  -1.011   7.921  1.00  0.71           C  
ATOM    622  CB  GLU A  78     -27.440  -1.084   7.383  1.00  0.71           C  
ATOM    623  O   GLU A  78     -30.691  -0.596   7.085  1.00  0.71           O  
ATOM    624  CG  GLU A  78     -26.167  -0.279   7.167  1.00  0.71           C  
ATOM    625  CD  GLU A  78     -25.076  -1.062   6.454  1.00  0.71           C  
ATOM    626  OE1 GLU A  78     -23.939  -0.551   6.339  1.00  0.71           O  
ATOM    627  OE2 GLU A  78     -25.361  -2.195   6.005  1.00  0.71           O  
ATOM    628  N   LEU A  79     -30.006  -2.063   8.647  1.00  0.78           N  
ATOM    629  CA  LEU A  79     -31.255  -2.814   8.580  1.00  0.78           C  
ATOM    630  C   LEU A  79     -32.445  -1.922   8.920  1.00  0.78           C  
ATOM    631  CB  LEU A  79     -31.212  -4.012   9.531  1.00  0.78           C  
ATOM    632  O   LEU A  79     -33.457  -1.935   8.216  1.00  0.78           O  
ATOM    633  CG  LEU A  79     -32.431  -4.937   9.513  1.00  0.78           C  
ATOM    634  CD1 LEU A  79     -32.517  -5.673   8.180  1.00  0.78           C  
ATOM    635  CD2 LEU A  79     -32.370  -5.925  10.673  1.00  0.78           C  
ATOM    636  N   ASP A  80     -32.308  -1.177  10.052  1.00  0.77           N  
ATOM    637  CA  ASP A  80     -33.364  -0.256  10.462  1.00  0.77           C  
ATOM    638  C   ASP A  80     -33.629   0.791   9.382  1.00  0.77           C  
ATOM    639  CB  ASP A  80     -32.997   0.429  11.780  1.00  0.77           C  
ATOM    640  O   ASP A  80     -34.780   1.154   9.132  1.00  0.77           O  
ATOM    641  CG  ASP A  80     -33.119  -0.492  12.981  1.00  0.77           C  
ATOM    642  OD1 ASP A  80     -33.820  -1.523  12.890  1.00  0.77           O  
ATOM    643  OD2 ASP A  80     -32.512  -0.182  14.029  1.00  0.77           O  
ATOM    644  N   GLY A  81     -32.540   1.227   8.743  1.00  0.68           N  
ATOM    645  CA  GLY A  81     -32.632   2.221   7.685  1.00  0.68           C  
ATOM    646  C   GLY A  81     -33.354   1.713   6.451  1.00  0.68           C  
ATOM    647  O   GLY A  81     -33.965   2.493   5.718  1.00  0.68           O  
ATOM    648  N   LEU A  82     -33.283   0.374   6.210  1.00  0.68           N  
ATOM    649  CA  LEU A  82     -33.947  -0.219   5.055  1.00  0.68           C  
ATOM    650  C   LEU A  82     -35.457  -0.020   5.134  1.00  0.68           C  
ATOM    651  CB  LEU A  82     -33.622  -1.712   4.957  1.00  0.68           C  
ATOM    652  O   LEU A  82     -36.124   0.118   4.106  1.00  0.68           O  
ATOM    653  CG  LEU A  82     -32.204  -2.069   4.507  1.00  0.68           C  
ATOM    654  CD1 LEU A  82     -31.970  -3.571   4.634  1.00  0.68           C  
ATOM    655  CD2 LEU A  82     -31.966  -1.605   3.074  1.00  0.68           C  
ATOM    656  N   PHE A  83     -35.961   0.144   6.310  1.00  0.73           N  
ATOM    657  CA  PHE A  83     -37.411   0.177   6.464  1.00  0.73           C  
ATOM    658  C   PHE A  83     -37.885   1.579   6.823  1.00  0.73           C  
ATOM    659  CB  PHE A  83     -37.862  -0.821   7.535  1.00  0.73           C  
ATOM    660  O   PHE A  83     -39.064   1.903   6.661  1.00  0.73           O  
ATOM    661  CG  PHE A  83     -37.584  -2.258   7.182  1.00  0.73           C  
ATOM    662  CD1 PHE A  83     -38.454  -2.968   6.364  1.00  0.73           C  
ATOM    663  CD2 PHE A  83     -36.451  -2.898   7.669  1.00  0.73           C  
ATOM    664  CE1 PHE A  83     -38.199  -4.298   6.036  1.00  0.73           C  
ATOM    665  CE2 PHE A  83     -36.190  -4.226   7.345  1.00  0.73           C  
ATOM    666  CZ  PHE A  83     -37.066  -4.924   6.530  1.00  0.73           C  
ATOM    667  N   GLN A  84     -36.938   2.598   7.109  1.00  0.64           N  
ATOM    668  CA  GLN A  84     -37.299   3.919   7.611  1.00  0.64           C  
ATOM    669  C   GLN A  84     -36.961   5.006   6.594  1.00  0.64           C  
ATOM    670  CB  GLN A  84     -36.590   4.202   8.937  1.00  0.64           C  
ATOM    671  O   GLN A  84     -37.620   6.046   6.547  1.00  0.64           O  
ATOM    672  CG  GLN A  84     -37.177   3.447  10.121  1.00  0.64           C  
ATOM    673  CD  GLN A  84     -36.527   3.824  11.439  1.00  0.64           C  
ATOM    674  NE2 GLN A  84     -36.868   3.098  12.498  1.00  0.64           N  
ATOM    675  OE1 GLN A  84     -35.724   4.760  11.504  1.00  0.64           O  
ATOM    676  N   GLN A  85     -36.600   4.669   5.319  1.00  0.54           N  
ATOM    677  CA  GLN A  85     -36.130   5.755   4.465  1.00  0.54           C  
ATOM    678  C   GLN A  85     -36.809   5.713   3.099  1.00  0.54           C  
ATOM    679  CB  GLN A  85     -34.611   5.689   4.298  1.00  0.54           C  
ATOM    680  O   GLN A  85     -37.089   4.635   2.571  1.00  0.54           O  
ATOM    681  CG  GLN A  85     -33.842   6.472   5.353  1.00  0.54           C  
ATOM    682  CD  GLN A  85     -32.339   6.402   5.156  1.00  0.54           C  
ATOM    683  NE2 GLN A  85     -31.602   7.182   5.939  1.00  0.54           N  
ATOM    684  OE1 GLN A  85     -31.845   5.652   4.308  1.00  0.54           O  
ATOM    685  N   ASP A  86     -37.722   6.611   2.819  1.00  0.56           N  
ATOM    686  CA  ASP A  86     -37.890   7.198   1.493  1.00  0.56           C  
ATOM    687  C   ASP A  86     -36.865   6.636   0.511  1.00  0.56           C  
ATOM    688  CB  ASP A  86     -37.772   8.722   1.561  1.00  0.56           C  
ATOM    689  O   ASP A  86     -35.664   6.634   0.791  1.00  0.56           O  
ATOM    690  CG  ASP A  86     -39.068   9.399   1.972  1.00  0.56           C  
ATOM    691  OD1 ASP A  86     -40.145   8.773   1.860  1.00  0.56           O  
ATOM    692  OD2 ASP A  86     -39.013  10.569   2.407  1.00  0.56           O  
ATOM    693  N   ALA A  87     -36.929   5.322   0.158  1.00  0.57           N  
ATOM    694  CA  ALA A  87     -36.256   4.642  -0.945  1.00  0.57           C  
ATOM    695  C   ALA A  87     -35.291   5.581  -1.662  1.00  0.57           C  
ATOM    696  CB  ALA A  87     -37.281   4.084  -1.931  1.00  0.57           C  
ATOM    697  O   ALA A  87     -34.306   5.135  -2.255  1.00  0.57           O  
ATOM    698  N   THR A  88     -35.029   6.832  -1.067  1.00  0.63           N  
ATOM    699  CA  THR A  88     -34.179   7.547  -2.012  1.00  0.63           C  
ATOM    700  C   THR A  88     -32.914   8.053  -1.326  1.00  0.63           C  
ATOM    701  CB  THR A  88     -34.928   8.731  -2.652  1.00  0.63           C  
ATOM    702  O   THR A  88     -31.891   8.270  -1.979  1.00  0.63           O  
ATOM    703  CG2 THR A  88     -36.031   8.244  -3.585  1.00  0.63           C  
ATOM    704  OG1 THR A  88     -35.511   9.534  -1.619  1.00  0.63           O  
ATOM    705  N   SER A  89     -32.703   7.859  -0.007  1.00  0.73           N  
ATOM    706  CA  SER A  89     -31.444   8.444   0.444  1.00  0.73           C  
ATOM    707  C   SER A  89     -30.566   7.403   1.131  1.00  0.73           C  
ATOM    708  CB  SER A  89     -31.706   9.611   1.397  1.00  0.73           C  
ATOM    709  O   SER A  89     -30.996   6.754   2.087  1.00  0.73           O  
ATOM    710  OG  SER A  89     -32.332   9.159   2.586  1.00  0.73           O  
ATOM    711  N   ILE A  90     -29.636   6.717   0.485  1.00  0.85           N  
ATOM    712  CA  ILE A  90     -28.654   5.762   0.988  1.00  0.85           C  
ATOM    713  C   ILE A  90     -27.699   6.463   1.951  1.00  0.85           C  
ATOM    714  CB  ILE A  90     -27.864   5.104  -0.166  1.00  0.85           C  
ATOM    715  O   ILE A  90     -27.202   7.553   1.659  1.00  0.85           O  
ATOM    716  CG1 ILE A  90     -28.814   4.339  -1.095  1.00  0.85           C  
ATOM    717  CG2 ILE A  90     -26.774   4.179   0.385  1.00  0.85           C  
ATOM    718  CD1 ILE A  90     -28.141   3.771  -2.337  1.00  0.85           C  
ATOM    719  N   SER A  91     -27.562   5.959   3.269  1.00  0.87           N  
ATOM    720  CA  SER A  91     -26.668   6.501   4.287  1.00  0.87           C  
ATOM    721  C   SER A  91     -25.860   5.396   4.958  1.00  0.87           C  
ATOM    722  CB  SER A  91     -27.461   7.276   5.340  1.00  0.87           C  
ATOM    723  O   SER A  91     -26.177   4.213   4.813  1.00  0.87           O  
ATOM    724  OG  SER A  91     -28.317   6.409   6.063  1.00  0.87           O  
ATOM    725  N   GLY A  92     -24.726   5.757   5.566  1.00  0.88           N  
ATOM    726  CA  GLY A  92     -23.882   4.827   6.300  1.00  0.88           C  
ATOM    727  C   GLY A  92     -22.413   4.942   5.940  1.00  0.88           C  
ATOM    728  O   GLY A  92     -22.028   5.807   5.150  1.00  0.88           O  
ATOM    729  N   LYS A  93     -21.649   4.154   6.676  1.00  0.91           N  
ATOM    730  CA  LYS A  93     -20.199   4.163   6.511  1.00  0.91           C  
ATOM    731  C   LYS A  93     -19.763   3.187   5.422  1.00  0.91           C  
ATOM    732  CB  LYS A  93     -19.505   3.819   7.830  1.00  0.91           C  
ATOM    733  O   LYS A  93     -20.256   2.059   5.359  1.00  0.91           O  
ATOM    734  CG  LYS A  93     -18.002   4.055   7.819  1.00  0.91           C  
ATOM    735  CD  LYS A  93     -17.377   3.736   9.171  1.00  0.91           C  
ATOM    736  CE  LYS A  93     -17.549   4.887  10.153  1.00  0.91           C  
ATOM    737  NZ  LYS A  93     -16.972   4.564  11.492  1.00  0.91           N  
ATOM    738  N   LEU A  94     -18.987   3.614   4.433  1.00  0.94           N  
ATOM    739  CA  LEU A  94     -18.363   2.807   3.391  1.00  0.94           C  
ATOM    740  C   LEU A  94     -16.845   2.804   3.540  1.00  0.94           C  
ATOM    741  CB  LEU A  94     -18.750   3.330   2.005  1.00  0.94           C  
ATOM    742  O   LEU A  94     -16.196   3.833   3.344  1.00  0.94           O  
ATOM    743  CG  LEU A  94     -18.181   2.564   0.808  1.00  0.94           C  
ATOM    744  CD1 LEU A  94     -18.680   1.123   0.816  1.00  0.94           C  
ATOM    745  CD2 LEU A  94     -18.555   3.258  -0.497  1.00  0.94           C  
ATOM    746  N   ARG A  95     -16.290   1.630   3.884  1.00  0.95           N  
ATOM    747  CA  ARG A  95     -14.853   1.473   4.083  1.00  0.95           C  
ATOM    748  C   ARG A  95     -14.197   0.833   2.865  1.00  0.95           C  
ATOM    749  CB  ARG A  95     -14.572   0.634   5.331  1.00  0.95           C  
ATOM    750  O   ARG A  95     -14.527  -0.297   2.498  1.00  0.95           O  
ATOM    751  CG  ARG A  95     -15.089   1.253   6.620  1.00  0.95           C  
ATOM    752  CD  ARG A  95     -14.796   0.372   7.827  1.00  0.95           C  
ATOM    753  NE  ARG A  95     -15.278   0.977   9.065  1.00  0.95           N  
ATOM    754  NH1 ARG A  95     -14.516  -0.721  10.434  1.00  0.95           N  
ATOM    755  NH2 ARG A  95     -15.613   1.079  11.335  1.00  0.95           N  
ATOM    756  CZ  ARG A  95     -15.135   0.443  10.275  1.00  0.95           C  
ATOM    757  N   ILE A  96     -13.257   1.489   2.277  1.00  0.96           N  
ATOM    758  CA  ILE A  96     -12.635   1.048   1.033  1.00  0.96           C  
ATOM    759  C   ILE A  96     -11.116   1.066   1.180  1.00  0.96           C  
ATOM    760  CB  ILE A  96     -13.069   1.931  -0.159  1.00  0.96           C  
ATOM    761  O   ILE A  96     -10.561   1.941   1.850  1.00  0.96           O  
ATOM    762  CG1 ILE A  96     -14.593   1.900  -0.320  1.00  0.96           C  
ATOM    763  CG2 ILE A  96     -12.373   1.480  -1.446  1.00  0.96           C  
ATOM    764  CD1 ILE A  96     -15.139   2.974  -1.251  1.00  0.96           C  
ATOM    765  N   ASP A  97     -10.447   0.097   0.652  1.00  0.95           N  
ATOM    766  CA  ASP A  97      -8.995   0.094   0.509  1.00  0.95           C  
ATOM    767  C   ASP A  97      -8.588   0.137  -0.963  1.00  0.95           C  
ATOM    768  CB  ASP A  97      -8.391  -1.138   1.186  1.00  0.95           C  
ATOM    769  O   ASP A  97      -9.190  -0.540  -1.799  1.00  0.95           O  
ATOM    770  CG  ASP A  97      -6.872  -1.122   1.200  1.00  0.95           C  
ATOM    771  OD1 ASP A  97      -6.278  -0.302   1.933  1.00  0.95           O  
ATOM    772  OD2 ASP A  97      -6.265  -1.934   0.470  1.00  0.95           O  
ATOM    773  N   ILE A  98      -7.535   0.886  -1.244  1.00  0.95           N  
ATOM    774  CA  ILE A  98      -7.121   1.093  -2.628  1.00  0.95           C  
ATOM    775  C   ILE A  98      -5.621   1.369  -2.682  1.00  0.95           C  
ATOM    776  CB  ILE A  98      -7.904   2.254  -3.283  1.00  0.95           C  
ATOM    777  O   ILE A  98      -5.059   1.964  -1.759  1.00  0.95           O  
ATOM    778  CG1 ILE A  98      -7.467   2.435  -4.742  1.00  0.95           C  
ATOM    779  CG2 ILE A  98      -7.713   3.549  -2.490  1.00  0.95           C  
ATOM    780  CD1 ILE A  98      -8.366   3.365  -5.546  1.00  0.95           C  
ATOM    781  N   PRO A  99      -4.916   0.898  -3.816  1.00  0.93           N  
ATOM    782  CA  PRO A  99      -3.506   1.273  -3.938  1.00  0.93           C  
ATOM    783  C   PRO A  99      -3.297   2.785  -3.963  1.00  0.93           C  
ATOM    784  CB  PRO A  99      -3.088   0.642  -5.269  1.00  0.93           C  
ATOM    785  O   PRO A  99      -4.062   3.507  -4.607  1.00  0.93           O  
ATOM    786  CG  PRO A  99      -4.016  -0.515  -5.451  1.00  0.93           C  
ATOM    787  CD  PRO A  99      -5.368  -0.131  -4.923  1.00  0.93           C  
ATOM    788  N   PRO A 100      -2.255   3.235  -3.263  1.00  0.93           N  
ATOM    789  CA  PRO A 100      -2.066   4.674  -3.072  1.00  0.93           C  
ATOM    790  C   PRO A 100      -1.979   5.439  -4.391  1.00  0.93           C  
ATOM    791  CB  PRO A 100      -0.744   4.757  -2.305  1.00  0.93           C  
ATOM    792  O   PRO A 100      -2.580   6.507  -4.530  1.00  0.93           O  
ATOM    793  CG  PRO A 100      -0.670   3.481  -1.531  1.00  0.93           C  
ATOM    794  CD  PRO A 100      -1.296   2.389  -2.350  1.00  0.93           C  
ATOM    795  N   GLY A 101      -1.248   4.899  -5.357  1.00  0.91           N  
ATOM    796  CA  GLY A 101      -1.118   5.567  -6.642  1.00  0.91           C  
ATOM    797  C   GLY A 101      -2.441   5.733  -7.365  1.00  0.91           C  
ATOM    798  O   GLY A 101      -2.715   6.793  -7.932  1.00  0.91           O  
ATOM    799  N   ILE A 102      -3.271   4.787  -7.251  1.00  0.93           N  
ATOM    800  CA  ILE A 102      -4.584   4.802  -7.885  1.00  0.93           C  
ATOM    801  C   ILE A 102      -5.514   5.745  -7.123  1.00  0.93           C  
ATOM    802  CB  ILE A 102      -5.196   3.385  -7.952  1.00  0.93           C  
ATOM    803  O   ILE A 102      -6.258   6.518  -7.731  1.00  0.93           O  
ATOM    804  CG1 ILE A 102      -4.262   2.436  -8.711  1.00  0.93           C  
ATOM    805  CG2 ILE A 102      -6.582   3.425  -8.602  1.00  0.93           C  
ATOM    806  CD1 ILE A 102      -3.972   2.866 -10.143  1.00  0.93           C  
ATOM    807  N   ALA A 103      -5.428   5.676  -5.781  1.00  0.95           N  
ATOM    808  CA  ALA A 103      -6.228   6.581  -4.960  1.00  0.95           C  
ATOM    809  C   ALA A 103      -5.959   8.037  -5.326  1.00  0.95           C  
ATOM    810  CB  ALA A 103      -5.943   6.346  -3.478  1.00  0.95           C  
ATOM    811  O   ALA A 103      -6.891   8.800  -5.591  1.00  0.95           O  
ATOM    812  N   LYS A 104      -4.688   8.378  -5.395  1.00  0.94           N  
ATOM    813  CA  LYS A 104      -4.238   9.749  -5.616  1.00  0.94           C  
ATOM    814  C   LYS A 104      -4.601  10.227  -7.019  1.00  0.94           C  
ATOM    815  CB  LYS A 104      -2.728   9.861  -5.399  1.00  0.94           C  
ATOM    816  O   LYS A 104      -5.046  11.363  -7.198  1.00  0.94           O  
ATOM    817  CG  LYS A 104      -2.176  11.265  -5.597  1.00  0.94           C  
ATOM    818  CD  LYS A 104      -0.669  11.309  -5.378  1.00  0.94           C  
ATOM    819  CE  LYS A 104      -0.104  12.696  -5.653  1.00  0.94           C  
ATOM    820  NZ  LYS A 104       1.375  12.742  -5.448  1.00  0.94           N  
ATOM    821  N   SER A 105      -4.451   9.352  -8.021  1.00  0.92           N  
ATOM    822  CA  SER A 105      -4.536   9.763  -9.418  1.00  0.92           C  
ATOM    823  C   SER A 105      -5.950   9.589  -9.961  1.00  0.92           C  
ATOM    824  CB  SER A 105      -3.551   8.964 -10.273  1.00  0.92           C  
ATOM    825  O   SER A 105      -6.373  10.326 -10.853  1.00  0.92           O  
ATOM    826  OG  SER A 105      -2.216   9.215  -9.869  1.00  0.92           O  
ATOM    827  N   LEU A 106      -6.705   8.656  -9.446  1.00  0.92           N  
ATOM    828  CA  LEU A 106      -7.967   8.279 -10.074  1.00  0.92           C  
ATOM    829  C   LEU A 106      -9.147   8.616  -9.168  1.00  0.92           C  
ATOM    830  CB  LEU A 106      -7.975   6.785 -10.407  1.00  0.92           C  
ATOM    831  O   LEU A 106     -10.096   9.275  -9.598  1.00  0.92           O  
ATOM    832  CG  LEU A 106      -9.202   6.265 -11.158  1.00  0.92           C  
ATOM    833  CD1 LEU A 106      -8.783   5.259 -12.225  1.00  0.92           C  
ATOM    834  CD2 LEU A 106     -10.197   5.638 -10.187  1.00  0.92           C  
ATOM    835  N   LEU A 107      -9.139   8.247  -7.899  1.00  0.94           N  
ATOM    836  CA  LEU A 107     -10.303   8.288  -7.020  1.00  0.94           C  
ATOM    837  C   LEU A 107     -10.446   9.660  -6.370  1.00  0.94           C  
ATOM    838  CB  LEU A 107     -10.198   7.208  -5.940  1.00  0.94           C  
ATOM    839  O   LEU A 107     -11.452  10.345  -6.570  1.00  0.94           O  
ATOM    840  CG  LEU A 107     -11.379   7.097  -4.975  1.00  0.94           C  
ATOM    841  CD1 LEU A 107     -12.629   6.636  -5.717  1.00  0.94           C  
ATOM    842  CD2 LEU A 107     -11.048   6.144  -3.832  1.00  0.94           C  
ATOM    843  N   LEU A 108      -9.423  10.181  -5.684  1.00  0.95           N  
ATOM    844  CA  LEU A 108      -9.528  11.335  -4.798  1.00  0.95           C  
ATOM    845  C   LEU A 108      -9.866  12.596  -5.587  1.00  0.95           C  
ATOM    846  CB  LEU A 108      -8.223  11.538  -4.024  1.00  0.95           C  
ATOM    847  O   LEU A 108     -10.697  13.399  -5.156  1.00  0.95           O  
ATOM    848  CG  LEU A 108      -7.988  10.605  -2.835  1.00  0.95           C  
ATOM    849  CD1 LEU A 108      -6.582  10.800  -2.278  1.00  0.95           C  
ATOM    850  CD2 LEU A 108      -9.036  10.844  -1.753  1.00  0.95           C  
ATOM    851  N   PRO A 109      -9.311  12.762  -6.795  1.00  0.94           N  
ATOM    852  CA  PRO A 109      -9.647  13.967  -7.557  1.00  0.94           C  
ATOM    853  C   PRO A 109     -11.126  14.038  -7.927  1.00  0.94           C  
ATOM    854  CB  PRO A 109      -8.775  13.846  -8.810  1.00  0.94           C  
ATOM    855  O   PRO A 109     -11.644  15.121  -8.212  1.00  0.94           O  
ATOM    856  CG  PRO A 109      -7.581  13.063  -8.370  1.00  0.94           C  
ATOM    857  CD  PRO A 109      -8.035  11.998  -7.413  1.00  0.94           C  
ATOM    858  N   ARG A 110     -11.848  12.928  -7.876  1.00  0.95           N  
ATOM    859  CA  ARG A 110     -13.231  12.900  -8.339  1.00  0.95           C  
ATOM    860  C   ARG A 110     -14.186  12.582  -7.194  1.00  0.95           C  
ATOM    861  CB  ARG A 110     -13.401  11.877  -9.464  1.00  0.95           C  
ATOM    862  O   ARG A 110     -15.400  12.501  -7.395  1.00  0.95           O  
ATOM    863  CG  ARG A 110     -12.466  12.096 -10.643  1.00  0.95           C  
ATOM    864  CD  ARG A 110     -12.814  13.364 -11.411  1.00  0.95           C  
ATOM    865  NE  ARG A 110     -14.142  13.282 -12.012  1.00  0.95           N  
ATOM    866  NH1 ARG A 110     -14.027  15.345 -13.045  1.00  0.95           N  
ATOM    867  NH2 ARG A 110     -15.904  14.049 -13.270  1.00  0.95           N  
ATOM    868  CZ  ARG A 110     -14.688  14.226 -12.774  1.00  0.95           C  
ATOM    869  N   LEU A 111     -13.611  12.410  -6.065  1.00  0.95           N  
ATOM    870  CA  LEU A 111     -14.366  11.892  -4.930  1.00  0.95           C  
ATOM    871  C   LEU A 111     -15.452  12.876  -4.505  1.00  0.95           C  
ATOM    872  CB  LEU A 111     -13.432  11.604  -3.751  1.00  0.95           C  
ATOM    873  O   LEU A 111     -16.525  12.467  -4.057  1.00  0.95           O  
ATOM    874  CG  LEU A 111     -14.058  10.898  -2.547  1.00  0.95           C  
ATOM    875  CD1 LEU A 111     -14.721   9.595  -2.983  1.00  0.95           C  
ATOM    876  CD2 LEU A 111     -13.006  10.636  -1.475  1.00  0.95           C  
ATOM    877  N   SER A 112     -15.201  14.188  -4.627  1.00  0.95           N  
ATOM    878  CA  SER A 112     -16.172  15.201  -4.226  1.00  0.95           C  
ATOM    879  C   SER A 112     -17.494  15.022  -4.964  1.00  0.95           C  
ATOM    880  CB  SER A 112     -15.620  16.604  -4.484  1.00  0.95           C  
ATOM    881  O   SER A 112     -18.565  15.240  -4.392  1.00  0.95           O  
ATOM    882  OG  SER A 112     -15.308  16.777  -5.856  1.00  0.95           O  
ATOM    883  N   GLU A 113     -17.454  14.580  -6.205  1.00  0.95           N  
ATOM    884  CA  GLU A 113     -18.649  14.322  -7.003  1.00  0.95           C  
ATOM    885  C   GLU A 113     -19.514  13.236  -6.368  1.00  0.95           C  
ATOM    886  CB  GLU A 113     -18.267  13.922  -8.430  1.00  0.95           C  
ATOM    887  O   GLU A 113     -20.732  13.388  -6.263  1.00  0.95           O  
ATOM    888  CG  GLU A 113     -19.460  13.604  -9.320  1.00  0.95           C  
ATOM    889  CD  GLU A 113     -19.063  13.084 -10.692  1.00  0.95           C  
ATOM    890  OE1 GLU A 113     -19.960  12.745 -11.496  1.00  0.95           O  
ATOM    891  OE2 GLU A 113     -17.843  13.014 -10.966  1.00  0.95           O  
ATOM    892  N   PHE A 114     -18.845  12.206  -5.958  1.00  0.96           N  
ATOM    893  CA  PHE A 114     -19.533  11.086  -5.327  1.00  0.96           C  
ATOM    894  C   PHE A 114     -20.189  11.521  -4.022  1.00  0.96           C  
ATOM    895  CB  PHE A 114     -18.558   9.934  -5.066  1.00  0.96           C  
ATOM    896  O   PHE A 114     -21.365  11.234  -3.787  1.00  0.96           O  
ATOM    897  CG  PHE A 114     -19.178   8.765  -4.349  1.00  0.96           C  
ATOM    898  CD1 PHE A 114     -18.975   8.579  -2.987  1.00  0.96           C  
ATOM    899  CD2 PHE A 114     -19.965   7.851  -5.038  1.00  0.96           C  
ATOM    900  CE1 PHE A 114     -19.548   7.498  -2.321  1.00  0.96           C  
ATOM    901  CE2 PHE A 114     -20.541   6.768  -4.379  1.00  0.96           C  
ATOM    902  CZ  PHE A 114     -20.330   6.593  -3.021  1.00  0.96           C  
ATOM    903  N   LEU A 115     -19.539  12.268  -3.210  1.00  0.95           N  
ATOM    904  CA  LEU A 115     -20.035  12.657  -1.894  1.00  0.95           C  
ATOM    905  C   LEU A 115     -21.141  13.700  -2.016  1.00  0.95           C  
ATOM    906  CB  LEU A 115     -18.894  13.205  -1.032  1.00  0.95           C  
ATOM    907  O   LEU A 115     -22.028  13.774  -1.163  1.00  0.95           O  
ATOM    908  CG  LEU A 115     -17.823  12.199  -0.607  1.00  0.95           C  
ATOM    909  CD1 LEU A 115     -16.712  12.903   0.166  1.00  0.95           C  
ATOM    910  CD2 LEU A 115     -18.438  11.082   0.228  1.00  0.95           C  
ATOM    911  N   TYR A 116     -21.052  14.441  -3.124  1.00  0.94           N  
ATOM    912  CA  TYR A 116     -22.118  15.394  -3.412  1.00  0.94           C  
ATOM    913  C   TYR A 116     -23.411  14.673  -3.772  1.00  0.94           C  
ATOM    914  CB  TYR A 116     -21.708  16.331  -4.552  1.00  0.94           C  
ATOM    915  O   TYR A 116     -24.486  15.035  -3.288  1.00  0.94           O  
ATOM    916  CG  TYR A 116     -22.786  17.308  -4.952  1.00  0.94           C  
ATOM    917  CD1 TYR A 116     -23.589  17.072  -6.066  1.00  0.94           C  
ATOM    918  CD2 TYR A 116     -23.004  18.469  -4.218  1.00  0.94           C  
ATOM    919  CE1 TYR A 116     -24.583  17.970  -6.439  1.00  0.94           C  
ATOM    920  CE2 TYR A 116     -23.995  19.375  -4.583  1.00  0.94           C  
ATOM    921  OH  TYR A 116     -25.761  20.010  -6.058  1.00  0.94           O  
ATOM    922  CZ  TYR A 116     -24.778  19.117  -5.693  1.00  0.94           C  
ATOM    923  N   LEU A 117     -23.329  13.601  -4.523  1.00  0.92           N  
ATOM    924  CA  LEU A 117     -24.479  12.841  -5.002  1.00  0.92           C  
ATOM    925  C   LEU A 117     -25.050  11.963  -3.894  1.00  0.92           C  
ATOM    926  CB  LEU A 117     -24.088  11.978  -6.204  1.00  0.92           C  
ATOM    927  O   LEU A 117     -26.237  11.630  -3.910  1.00  0.92           O  
ATOM    928  CG  LEU A 117     -23.791  12.723  -7.507  1.00  0.92           C  
ATOM    929  CD1 LEU A 117     -23.226  11.763  -8.549  1.00  0.92           C  
ATOM    930  CD2 LEU A 117     -25.049  13.408  -8.030  1.00  0.92           C  
ATOM    931  N   HIS A 118     -24.228  11.664  -2.883  1.00  0.93           N  
ATOM    932  CA  HIS A 118     -24.628  10.767  -1.805  1.00  0.93           C  
ATOM    933  C   HIS A 118     -24.202  11.313  -0.446  1.00  0.93           C  
ATOM    934  CB  HIS A 118     -24.034   9.373  -2.019  1.00  0.93           C  
ATOM    935  O   HIS A 118     -23.315  10.754   0.202  1.00  0.93           O  
ATOM    936  CG  HIS A 118     -24.324   8.799  -3.370  1.00  0.93           C  
ATOM    937  CD2 HIS A 118     -23.521   8.600  -4.442  1.00  0.93           C  
ATOM    938  ND1 HIS A 118     -25.575   8.355  -3.737  1.00  0.93           N  
ATOM    939  CE1 HIS A 118     -25.530   7.906  -4.980  1.00  0.93           C  
ATOM    940  NE2 HIS A 118     -24.295   8.043  -5.430  1.00  0.93           N  
ATOM    941  N   PRO A 119     -24.914  12.343   0.031  1.00  0.92           N  
ATOM    942  CA  PRO A 119     -24.497  13.059   1.239  1.00  0.92           C  
ATOM    943  C   PRO A 119     -24.650  12.219   2.505  1.00  0.92           C  
ATOM    944  CB  PRO A 119     -25.432  14.270   1.271  1.00  0.92           C  
ATOM    945  O   PRO A 119     -24.043  12.529   3.533  1.00  0.92           O  
ATOM    946  CG  PRO A 119     -26.593  13.880   0.414  1.00  0.92           C  
ATOM    947  CD  PRO A 119     -26.097  12.974  -0.676  1.00  0.92           C  
ATOM    948  N   GLY A 120     -25.355  11.132   2.414  1.00  0.91           N  
ATOM    949  CA  GLY A 120     -25.591  10.278   3.567  1.00  0.91           C  
ATOM    950  C   GLY A 120     -24.493   9.255   3.786  1.00  0.91           C  
ATOM    951  O   GLY A 120     -24.496   8.539   4.790  1.00  0.91           O  
ATOM    952  N   ILE A 121     -23.582   9.221   2.892  1.00  0.93           N  
ATOM    953  CA  ILE A 121     -22.505   8.240   2.955  1.00  0.93           C  
ATOM    954  C   ILE A 121     -21.268   8.872   3.589  1.00  0.93           C  
ATOM    955  CB  ILE A 121     -22.164   7.684   1.554  1.00  0.93           C  
ATOM    956  O   ILE A 121     -20.843   9.958   3.188  1.00  0.93           O  
ATOM    957  CG1 ILE A 121     -23.319   6.826   1.025  1.00  0.93           C  
ATOM    958  CG2 ILE A 121     -20.859   6.883   1.594  1.00  0.93           C  
ATOM    959  CD1 ILE A 121     -23.091   6.279  -0.378  1.00  0.93           C  
ATOM    960  N   GLU A 122     -20.783   8.273   4.635  1.00  0.94           N  
ATOM    961  CA  GLU A 122     -19.471   8.559   5.207  1.00  0.94           C  
ATOM    962  C   GLU A 122     -18.413   7.598   4.673  1.00  0.94           C  
ATOM    963  CB  GLU A 122     -19.523   8.486   6.736  1.00  0.94           C  
ATOM    964  O   GLU A 122     -18.509   6.386   4.877  1.00  0.94           O  
ATOM    965  CG  GLU A 122     -18.215   8.864   7.415  1.00  0.94           C  
ATOM    966  CD  GLU A 122     -18.264   8.730   8.929  1.00  0.94           C  
ATOM    967  OE1 GLU A 122     -17.190   8.706   9.571  1.00  0.94           O  
ATOM    968  OE2 GLU A 122     -19.386   8.646   9.476  1.00  0.94           O  
ATOM    969  N   LEU A 123     -17.450   8.096   3.976  1.00  0.95           N  
ATOM    970  CA  LEU A 123     -16.439   7.268   3.326  1.00  0.95           C  
ATOM    971  C   LEU A 123     -15.165   7.210   4.162  1.00  0.95           C  
ATOM    972  CB  LEU A 123     -16.123   7.807   1.928  1.00  0.95           C  
ATOM    973  O   LEU A 123     -14.634   8.247   4.566  1.00  0.95           O  
ATOM    974  CG  LEU A 123     -15.167   6.968   1.079  1.00  0.95           C  
ATOM    975  CD1 LEU A 123     -15.838   5.665   0.658  1.00  0.95           C  
ATOM    976  CD2 LEU A 123     -14.705   7.756  -0.142  1.00  0.95           C  
ATOM    977  N   GLU A 124     -14.714   5.990   4.483  1.00  0.95           N  
ATOM    978  CA  GLU A 124     -13.408   5.726   5.080  1.00  0.95           C  
ATOM    979  C   GLU A 124     -12.466   5.066   4.077  1.00  0.95           C  
ATOM    980  CB  GLU A 124     -13.553   4.846   6.324  1.00  0.95           C  
ATOM    981  O   GLU A 124     -12.696   3.930   3.657  1.00  0.95           O  
ATOM    982  CG  GLU A 124     -14.238   5.540   7.492  1.00  0.95           C  
ATOM    983  CD  GLU A 124     -14.189   4.734   8.780  1.00  0.95           C  
ATOM    984  OE1 GLU A 124     -14.776   5.175   9.794  1.00  0.95           O  
ATOM    985  OE2 GLU A 124     -13.559   3.653   8.776  1.00  0.95           O  
ATOM    986  N   LEU A 125     -11.491   5.757   3.727  1.00  0.96           N  
ATOM    987  CA  LEU A 125     -10.582   5.301   2.681  1.00  0.96           C  
ATOM    988  C   LEU A 125      -9.221   4.938   3.265  1.00  0.96           C  
ATOM    989  CB  LEU A 125     -10.418   6.379   1.606  1.00  0.96           C  
ATOM    990  O   LEU A 125      -8.621   5.731   3.993  1.00  0.96           O  
ATOM    991  CG  LEU A 125      -9.542   6.012   0.407  1.00  0.96           C  
ATOM    992  CD1 LEU A 125     -10.247   4.984  -0.471  1.00  0.96           C  
ATOM    993  CD2 LEU A 125      -9.188   7.258  -0.398  1.00  0.96           C  
ATOM    994  N   SER A 126      -8.809   3.765   3.009  1.00  0.95           N  
ATOM    995  CA  SER A 126      -7.467   3.298   3.341  1.00  0.95           C  
ATOM    996  C   SER A 126      -6.659   3.000   2.082  1.00  0.95           C  
ATOM    997  CB  SER A 126      -7.536   2.049   4.221  1.00  0.95           C  
ATOM    998  O   SER A 126      -7.209   2.538   1.080  1.00  0.95           O  
ATOM    999  OG  SER A 126      -6.235   1.572   4.519  1.00  0.95           O  
ATOM   1000  N   SER A 127      -5.321   3.239   2.103  1.00  0.95           N  
ATOM   1001  CA  SER A 127      -4.456   3.007   0.951  1.00  0.95           C  
ATOM   1002  C   SER A 127      -3.197   2.243   1.350  1.00  0.95           C  
ATOM   1003  CB  SER A 127      -4.071   4.333   0.293  1.00  0.95           C  
ATOM   1004  O   SER A 127      -2.405   2.723   2.163  1.00  0.95           O  
ATOM   1005  OG  SER A 127      -3.491   5.214   1.240  1.00  0.95           O  
ATOM   1006  N   HIS A 128      -3.136   1.039   0.743  1.00  0.91           N  
ATOM   1007  CA  HIS A 128      -1.979   0.190   1.003  1.00  0.91           C  
ATOM   1008  C   HIS A 128      -1.504  -0.499  -0.272  1.00  0.91           C  
ATOM   1009  CB  HIS A 128      -2.310  -0.854   2.071  1.00  0.91           C  
ATOM   1010  O   HIS A 128      -2.316  -0.872  -1.122  1.00  0.91           O  
ATOM   1011  CG  HIS A 128      -2.660  -0.263   3.399  1.00  0.91           C  
ATOM   1012  CD2 HIS A 128      -1.886   0.041   4.468  1.00  0.91           C  
ATOM   1013  ND1 HIS A 128      -3.949   0.081   3.745  1.00  0.91           N  
ATOM   1014  CE1 HIS A 128      -3.952   0.574   4.972  1.00  0.91           C  
ATOM   1015  NE2 HIS A 128      -2.714   0.560   5.433  1.00  0.91           N  
ATOM   1016  N   ASP A 129      -0.141  -0.690  -0.427  1.00  0.88           N  
ATOM   1017  CA  ASP A 129       0.413  -1.440  -1.550  1.00  0.88           C  
ATOM   1018  C   ASP A 129       0.351  -2.944  -1.289  1.00  0.88           C  
ATOM   1019  CB  ASP A 129       1.857  -1.012  -1.822  1.00  0.88           C  
ATOM   1020  O   ASP A 129       0.269  -3.739  -2.227  1.00  0.88           O  
ATOM   1021  CG  ASP A 129       1.956   0.340  -2.504  1.00  0.88           C  
ATOM   1022  OD1 ASP A 129       1.575   0.455  -3.689  1.00  0.88           O  
ATOM   1023  OD2 ASP A 129       2.422   1.300  -1.853  1.00  0.88           O  
ATOM   1024  N   ARG A 130       0.193  -3.268  -0.108  1.00  0.86           N  
ATOM   1025  CA  ARG A 130       0.115  -4.678   0.261  1.00  0.86           C  
ATOM   1026  C   ARG A 130      -1.332  -5.158   0.287  1.00  0.86           C  
ATOM   1027  CB  ARG A 130       0.771  -4.914   1.623  1.00  0.86           C  
ATOM   1028  O   ARG A 130      -2.250  -4.368   0.514  1.00  0.86           O  
ATOM   1029  CG  ARG A 130       0.049  -4.242   2.779  1.00  0.86           C  
ATOM   1030  CD  ARG A 130       0.740  -4.511   4.109  1.00  0.86           C  
ATOM   1031  NE  ARG A 130       0.043  -3.868   5.219  1.00  0.86           N  
ATOM   1032  NH1 ARG A 130      -0.802  -5.832   6.096  1.00  0.86           N  
ATOM   1033  NH2 ARG A 130      -1.267  -3.827   7.105  1.00  0.86           N  
ATOM   1034  CZ  ARG A 130      -0.674  -4.510   6.137  1.00  0.86           C  
ATOM   1035  N   PRO A 131      -1.436  -6.472  -0.036  1.00  0.82           N  
ATOM   1036  CA  PRO A 131      -2.799  -6.997   0.074  1.00  0.82           C  
ATOM   1037  C   PRO A 131      -3.342  -6.934   1.499  1.00  0.82           C  
ATOM   1038  CB  PRO A 131      -2.656  -8.448  -0.393  1.00  0.82           C  
ATOM   1039  O   PRO A 131      -2.579  -7.061   2.461  1.00  0.82           O  
ATOM   1040  CG  PRO A 131      -1.377  -8.477  -1.165  1.00  0.82           C  
ATOM   1041  CD  PRO A 131      -0.488  -7.378  -0.657  1.00  0.82           C  
ATOM   1042  N   VAL A 132      -4.660  -6.472   1.662  1.00  0.85           N  
ATOM   1043  CA  VAL A 132      -5.356  -6.472   2.944  1.00  0.85           C  
ATOM   1044  C   VAL A 132      -6.334  -7.644   3.001  1.00  0.85           C  
ATOM   1045  CB  VAL A 132      -6.104  -5.141   3.184  1.00  0.85           C  
ATOM   1046  O   VAL A 132      -6.705  -8.202   1.966  1.00  0.85           O  
ATOM   1047  CG1 VAL A 132      -5.128  -3.966   3.185  1.00  0.85           C  
ATOM   1048  CG2 VAL A 132      -7.186  -4.940   2.125  1.00  0.85           C  
ATOM   1049  N   ASP A 133      -6.557  -8.105   4.238  1.00  0.85           N  
ATOM   1050  CA  ASP A 133      -7.558  -9.146   4.450  1.00  0.85           C  
ATOM   1051  C   ASP A 133      -8.962  -8.551   4.533  1.00  0.85           C  
ATOM   1052  CB  ASP A 133      -7.247  -9.939   5.722  1.00  0.85           C  
ATOM   1053  O   ASP A 133      -9.360  -8.031   5.578  1.00  0.85           O  
ATOM   1054  CG  ASP A 133      -8.110 -11.178   5.874  1.00  0.85           C  
ATOM   1055  OD1 ASP A 133      -9.196 -11.245   5.258  1.00  0.85           O  
ATOM   1056  OD2 ASP A 133      -7.703 -12.096   6.619  1.00  0.85           O  
ATOM   1057  N   ILE A 134      -9.636  -8.576   3.371  1.00  0.85           N  
ATOM   1058  CA  ILE A 134     -10.932  -7.918   3.254  1.00  0.85           C  
ATOM   1059  C   ILE A 134     -11.916  -8.535   4.245  1.00  0.85           C  
ATOM   1060  CB  ILE A 134     -11.489  -8.016   1.816  1.00  0.85           C  
ATOM   1061  O   ILE A 134     -12.795  -7.846   4.769  1.00  0.85           O  
ATOM   1062  CG1 ILE A 134     -12.730  -7.129   1.662  1.00  0.85           C  
ATOM   1063  CG2 ILE A 134     -11.807  -9.470   1.457  1.00  0.85           C  
ATOM   1064  CD1 ILE A 134     -13.172  -6.928   0.219  1.00  0.85           C  
ATOM   1065  N   LEU A 135     -11.787  -9.835   4.564  1.00  0.81           N  
ATOM   1066  CA  LEU A 135     -12.728 -10.564   5.408  1.00  0.81           C  
ATOM   1067  C   LEU A 135     -12.522 -10.216   6.878  1.00  0.81           C  
ATOM   1068  CB  LEU A 135     -12.574 -12.073   5.202  1.00  0.81           C  
ATOM   1069  O   LEU A 135     -13.488 -10.102   7.635  1.00  0.81           O  
ATOM   1070  CG  LEU A 135     -12.918 -12.606   3.810  1.00  0.81           C  
ATOM   1071  CD1 LEU A 135     -12.607 -14.096   3.721  1.00  0.81           C  
ATOM   1072  CD2 LEU A 135     -14.383 -12.340   3.482  1.00  0.81           C  
ATOM   1073  N   HIS A 136     -11.362  -9.810   7.209  1.00  0.80           N  
ATOM   1074  CA  HIS A 136     -11.053  -9.628   8.623  1.00  0.80           C  
ATOM   1075  C   HIS A 136     -10.808  -8.159   8.949  1.00  0.80           C  
ATOM   1076  CB  HIS A 136      -9.833 -10.463   9.016  1.00  0.80           C  
ATOM   1077  O   HIS A 136     -10.974  -7.737  10.096  1.00  0.80           O  
ATOM   1078  CG  HIS A 136     -10.087 -11.937   9.009  1.00  0.80           C  
ATOM   1079  CD2 HIS A 136     -10.485 -12.775   9.995  1.00  0.80           C  
ATOM   1080  ND1 HIS A 136      -9.929 -12.714   7.882  1.00  0.80           N  
ATOM   1081  CE1 HIS A 136     -10.222 -13.970   8.175  1.00  0.80           C  
ATOM   1082  NE2 HIS A 136     -10.562 -14.034   9.451  1.00  0.80           N  
ATOM   1083  N   ASP A 137     -10.575  -7.341   7.941  1.00  0.84           N  
ATOM   1084  CA  ASP A 137     -10.152  -5.969   8.205  1.00  0.84           C  
ATOM   1085  C   ASP A 137     -11.336  -5.007   8.133  1.00  0.84           C  
ATOM   1086  CB  ASP A 137      -9.067  -5.542   7.215  1.00  0.84           C  
ATOM   1087  O   ASP A 137     -11.182  -3.807   8.370  1.00  0.84           O  
ATOM   1088  CG  ASP A 137      -7.733  -6.225   7.466  1.00  0.84           C  
ATOM   1089  OD1 ASP A 137      -7.539  -6.801   8.558  1.00  0.84           O  
ATOM   1090  OD2 ASP A 137      -6.868  -6.184   6.564  1.00  0.84           O  
ATOM   1091  N   GLY A 138     -12.534  -5.552   7.860  1.00  0.86           N  
ATOM   1092  CA  GLY A 138     -13.751  -4.762   7.954  1.00  0.86           C  
ATOM   1093  C   GLY A 138     -13.979  -3.871   6.747  1.00  0.86           C  
ATOM   1094  O   GLY A 138     -14.697  -2.873   6.833  1.00  0.86           O  
ATOM   1095  N   PHE A 139     -13.255  -4.117   5.633  1.00  0.91           N  
ATOM   1096  CA  PHE A 139     -13.484  -3.335   4.425  1.00  0.91           C  
ATOM   1097  C   PHE A 139     -14.739  -3.809   3.702  1.00  0.91           C  
ATOM   1098  CB  PHE A 139     -12.274  -3.422   3.489  1.00  0.91           C  
ATOM   1099  O   PHE A 139     -15.023  -5.008   3.662  1.00  0.91           O  
ATOM   1100  CG  PHE A 139     -11.049  -2.724   4.014  1.00  0.91           C  
ATOM   1101  CD1 PHE A 139     -10.990  -1.337   4.066  1.00  0.91           C  
ATOM   1102  CD2 PHE A 139      -9.954  -3.456   4.456  1.00  0.91           C  
ATOM   1103  CE1 PHE A 139      -9.857  -0.688   4.551  1.00  0.91           C  
ATOM   1104  CE2 PHE A 139      -8.818  -2.815   4.942  1.00  0.91           C  
ATOM   1105  CZ  PHE A 139      -8.772  -1.431   4.988  1.00  0.91           C  
ATOM   1106  N   ASP A 140     -15.549  -2.832   3.210  1.00  0.92           N  
ATOM   1107  CA  ASP A 140     -16.722  -3.172   2.410  1.00  0.92           C  
ATOM   1108  C   ASP A 140     -16.319  -3.609   1.004  1.00  0.92           C  
ATOM   1109  CB  ASP A 140     -17.684  -1.985   2.338  1.00  0.92           C  
ATOM   1110  O   ASP A 140     -16.973  -4.464   0.403  1.00  0.92           O  
ATOM   1111  CG  ASP A 140     -18.232  -1.582   3.696  1.00  0.92           C  
ATOM   1112  OD1 ASP A 140     -18.888  -2.412   4.360  1.00  0.92           O  
ATOM   1113  OD2 ASP A 140     -18.008  -0.422   4.103  1.00  0.92           O  
ATOM   1114  N   CYS A 141     -15.318  -2.973   0.430  1.00  0.94           N  
ATOM   1115  CA  CYS A 141     -14.731  -3.341  -0.853  1.00  0.94           C  
ATOM   1116  C   CYS A 141     -13.296  -2.840  -0.961  1.00  0.94           C  
ATOM   1117  CB  CYS A 141     -15.565  -2.781  -2.005  1.00  0.94           C  
ATOM   1118  O   CYS A 141     -12.875  -1.979  -0.186  1.00  0.94           O  
ATOM   1119  SG  CYS A 141     -15.665  -0.977  -2.021  1.00  0.94           S  
ATOM   1120  N   VAL A 142     -12.519  -3.474  -1.826  1.00  0.94           N  
ATOM   1121  CA  VAL A 142     -11.129  -3.104  -2.069  1.00  0.94           C  
ATOM   1122  C   VAL A 142     -10.873  -3.009  -3.571  1.00  0.94           C  
ATOM   1123  CB  VAL A 142     -10.152  -4.113  -1.425  1.00  0.94           C  
ATOM   1124  O   VAL A 142     -11.458  -3.760  -4.355  1.00  0.94           O  
ATOM   1125  CG1 VAL A 142     -10.325  -4.138   0.093  1.00  0.94           C  
ATOM   1126  CG2 VAL A 142     -10.361  -5.507  -2.013  1.00  0.94           C  
ATOM   1127  N   ILE A 143     -10.105  -2.044  -3.965  1.00  0.94           N  
ATOM   1128  CA  ILE A 143      -9.615  -1.939  -5.335  1.00  0.94           C  
ATOM   1129  C   ILE A 143      -8.203  -2.512  -5.424  1.00  0.94           C  
ATOM   1130  CB  ILE A 143      -9.633  -0.476  -5.831  1.00  0.94           C  
ATOM   1131  O   ILE A 143      -7.304  -2.079  -4.699  1.00  0.94           O  
ATOM   1132  CG1 ILE A 143     -11.059   0.084  -5.793  1.00  0.94           C  
ATOM   1133  CG2 ILE A 143      -9.044  -0.377  -7.241  1.00  0.94           C  
ATOM   1134  CD1 ILE A 143     -11.148   1.573  -6.097  1.00  0.94           C  
ATOM   1135  N   ARG A 144      -8.047  -3.437  -6.347  1.00  0.92           N  
ATOM   1136  CA  ARG A 144      -6.779  -4.155  -6.421  1.00  0.92           C  
ATOM   1137  C   ARG A 144      -6.280  -4.236  -7.860  1.00  0.92           C  
ATOM   1138  CB  ARG A 144      -6.922  -5.561  -5.835  1.00  0.92           C  
ATOM   1139  O   ARG A 144      -7.077  -4.244  -8.800  1.00  0.92           O  
ATOM   1140  CG  ARG A 144      -7.255  -5.579  -4.352  1.00  0.92           C  
ATOM   1141  CD  ARG A 144      -6.077  -5.123  -3.503  1.00  0.92           C  
ATOM   1142  NE  ARG A 144      -6.364  -5.237  -2.076  1.00  0.92           N  
ATOM   1143  NH1 ARG A 144      -4.282  -4.510  -1.388  1.00  0.92           N  
ATOM   1144  NH2 ARG A 144      -5.871  -5.083   0.162  1.00  0.92           N  
ATOM   1145  CZ  ARG A 144      -5.505  -4.943  -1.104  1.00  0.92           C  
ATOM   1146  N   THR A 145      -4.964  -4.307  -7.927  1.00  0.90           N  
ATOM   1147  CA  THR A 145      -4.307  -4.577  -9.201  1.00  0.90           C  
ATOM   1148  C   THR A 145      -3.649  -5.953  -9.189  1.00  0.90           C  
ATOM   1149  CB  THR A 145      -3.251  -3.503  -9.523  1.00  0.90           C  
ATOM   1150  O   THR A 145      -3.285  -6.464  -8.128  1.00  0.90           O  
ATOM   1151  CG2 THR A 145      -3.868  -2.108  -9.524  1.00  0.90           C  
ATOM   1152  OG1 THR A 145      -2.212  -3.552  -8.538  1.00  0.90           O  
ATOM   1153  N   GLY A 146      -3.690  -6.638 -10.231  1.00  0.84           N  
ATOM   1154  CA  GLY A 146      -2.998  -7.909 -10.373  1.00  0.84           C  
ATOM   1155  C   GLY A 146      -3.864  -9.103 -10.018  1.00  0.84           C  
ATOM   1156  O   GLY A 146      -5.089  -9.048 -10.146  1.00  0.84           O  
ATOM   1157  N   ALA A 147      -3.141 -10.150  -9.643  1.00  0.76           N  
ATOM   1158  CA  ALA A 147      -3.823 -11.413  -9.375  1.00  0.76           C  
ATOM   1159  C   ALA A 147      -4.658 -11.327  -8.100  1.00  0.76           C  
ATOM   1160  CB  ALA A 147      -2.812 -12.553  -9.269  1.00  0.76           C  
ATOM   1161  O   ALA A 147      -4.257 -10.676  -7.132  1.00  0.76           O  
ATOM   1162  N   LEU A 148      -5.857 -11.789  -8.129  1.00  0.78           N  
ATOM   1163  CA  LEU A 148      -6.820 -11.715  -7.034  1.00  0.78           C  
ATOM   1164  C   LEU A 148      -6.757 -12.970  -6.170  1.00  0.78           C  
ATOM   1165  CB  LEU A 148      -8.238 -11.527  -7.579  1.00  0.78           C  
ATOM   1166  O   LEU A 148      -6.421 -14.051  -6.660  1.00  0.78           O  
ATOM   1167  CG  LEU A 148      -8.495 -10.245  -8.372  1.00  0.78           C  
ATOM   1168  CD1 LEU A 148      -9.853 -10.312  -9.062  1.00  0.78           C  
ATOM   1169  CD2 LEU A 148      -8.412  -9.026  -7.460  1.00  0.78           C  
ATOM   1170  N   PRO A 149      -6.976 -12.763  -4.842  1.00  0.68           N  
ATOM   1171  CA  PRO A 149      -7.046 -13.964  -4.006  1.00  0.68           C  
ATOM   1172  C   PRO A 149      -8.257 -14.837  -4.328  1.00  0.68           C  
ATOM   1173  CB  PRO A 149      -7.142 -13.400  -2.586  1.00  0.68           C  
ATOM   1174  O   PRO A 149      -9.250 -14.346  -4.871  1.00  0.68           O  
ATOM   1175  CG  PRO A 149      -7.301 -11.925  -2.771  1.00  0.68           C  
ATOM   1176  CD  PRO A 149      -7.188 -11.613  -4.235  1.00  0.68           C  
ATOM   1177  N   GLU A 150      -8.194 -16.228  -4.200  1.00  0.66           N  
ATOM   1178  CA  GLU A 150      -9.117 -17.220  -4.741  1.00  0.66           C  
ATOM   1179  C   GLU A 150     -10.215 -17.558  -3.736  1.00  0.66           C  
ATOM   1180  CB  GLU A 150      -8.364 -18.491  -5.145  1.00  0.66           C  
ATOM   1181  O   GLU A 150     -11.364 -17.787  -4.119  1.00  0.66           O  
ATOM   1182  CG  GLU A 150      -7.487 -18.321  -6.377  1.00  0.66           C  
ATOM   1183  CD  GLU A 150      -6.839 -19.617  -6.836  1.00  0.66           C  
ATOM   1184  OE1 GLU A 150      -6.097 -19.601  -7.843  1.00  0.66           O  
ATOM   1185  OE2 GLU A 150      -7.077 -20.658  -6.182  1.00  0.66           O  
ATOM   1186  N   ASP A 151     -10.231 -17.074  -2.449  1.00  0.82           N  
ATOM   1187  CA  ASP A 151     -11.294 -17.692  -1.664  1.00  0.82           C  
ATOM   1188  C   ASP A 151     -12.109 -16.639  -0.917  1.00  0.82           C  
ATOM   1189  CB  ASP A 151     -10.712 -18.705  -0.675  1.00  0.82           C  
ATOM   1190  O   ASP A 151     -11.554 -15.665  -0.404  1.00  0.82           O  
ATOM   1191  CG  ASP A 151     -10.121 -19.926  -1.357  1.00  0.82           C  
ATOM   1192  OD1 ASP A 151     -10.488 -20.215  -2.517  1.00  0.82           O  
ATOM   1193  OD2 ASP A 151      -9.283 -20.608  -0.728  1.00  0.82           O  
ATOM   1194  N   GLY A 152     -13.451 -16.606  -1.078  1.00  0.83           N  
ATOM   1195  CA  GLY A 152     -14.415 -15.898  -0.252  1.00  0.83           C  
ATOM   1196  C   GLY A 152     -14.662 -14.473  -0.711  1.00  0.83           C  
ATOM   1197  O   GLY A 152     -15.213 -13.662   0.036  1.00  0.83           O  
ATOM   1198  N   VAL A 153     -14.124 -14.122  -1.890  1.00  0.89           N  
ATOM   1199  CA  VAL A 153     -14.328 -12.763  -2.380  1.00  0.89           C  
ATOM   1200  C   VAL A 153     -14.812 -12.802  -3.828  1.00  0.89           C  
ATOM   1201  CB  VAL A 153     -13.037 -11.921  -2.273  1.00  0.89           C  
ATOM   1202  O   VAL A 153     -14.693 -13.828  -4.501  1.00  0.89           O  
ATOM   1203  CG1 VAL A 153     -12.599 -11.786  -0.816  1.00  0.89           C  
ATOM   1204  CG2 VAL A 153     -11.923 -12.544  -3.113  1.00  0.89           C  
ATOM   1205  N   ILE A 154     -15.511 -11.832  -4.208  1.00  0.90           N  
ATOM   1206  CA  ILE A 154     -15.919 -11.598  -5.589  1.00  0.90           C  
ATOM   1207  C   ILE A 154     -15.103 -10.450  -6.181  1.00  0.90           C  
ATOM   1208  CB  ILE A 154     -17.429 -11.288  -5.688  1.00  0.90           C  
ATOM   1209  O   ILE A 154     -14.956  -9.398  -5.554  1.00  0.90           O  
ATOM   1210  CG1 ILE A 154     -18.252 -12.473  -5.169  1.00  0.90           C  
ATOM   1211  CG2 ILE A 154     -17.817 -10.942  -7.129  1.00  0.90           C  
ATOM   1212  CD1 ILE A 154     -19.749 -12.201  -5.094  1.00  0.90           C  
ATOM   1213  N   ALA A 155     -14.478 -10.684  -7.344  1.00  0.91           N  
ATOM   1214  CA  ALA A 155     -13.713  -9.654  -8.042  1.00  0.91           C  
ATOM   1215  C   ALA A 155     -14.452  -9.172  -9.287  1.00  0.91           C  
ATOM   1216  CB  ALA A 155     -12.330 -10.180  -8.417  1.00  0.91           C  
ATOM   1217  O   ALA A 155     -14.772  -9.968 -10.173  1.00  0.91           O  
ATOM   1218  N   ARG A 156     -14.731  -7.971  -9.272  1.00  0.91           N  
ATOM   1219  CA  ARG A 156     -15.338  -7.362 -10.452  1.00  0.91           C  
ATOM   1220  C   ARG A 156     -14.316  -6.544 -11.234  1.00  0.91           C  
ATOM   1221  CB  ARG A 156     -16.522  -6.479 -10.052  1.00  0.91           C  
ATOM   1222  O   ARG A 156     -13.778  -5.561 -10.722  1.00  0.91           O  
ATOM   1223  CG  ARG A 156     -17.345  -5.981 -11.230  1.00  0.91           C  
ATOM   1224  CD  ARG A 156     -18.611  -5.270 -10.773  1.00  0.91           C  
ATOM   1225  NE  ARG A 156     -19.371  -4.743 -11.903  1.00  0.91           N  
ATOM   1226  NH1 ARG A 156     -21.145  -3.995 -10.627  1.00  0.91           N  
ATOM   1227  NH2 ARG A 156     -21.161  -3.707 -12.901  1.00  0.91           N  
ATOM   1228  CZ  ARG A 156     -20.557  -4.149 -11.807  1.00  0.91           C  
ATOM   1229  N   PRO A 157     -14.116  -6.882 -12.517  1.00  0.92           N  
ATOM   1230  CA  PRO A 157     -13.126  -6.142 -13.303  1.00  0.92           C  
ATOM   1231  C   PRO A 157     -13.533  -4.691 -13.550  1.00  0.92           C  
ATOM   1232  CB  PRO A 157     -13.063  -6.923 -14.617  1.00  0.92           C  
ATOM   1233  O   PRO A 157     -14.679  -4.422 -13.920  1.00  0.92           O  
ATOM   1234  CG  PRO A 157     -14.369  -7.647 -14.694  1.00  0.92           C  
ATOM   1235  CD  PRO A 157     -14.865  -7.885 -13.297  1.00  0.92           C  
ATOM   1236  N   LEU A 158     -12.598  -3.779 -13.300  1.00  0.92           N  
ATOM   1237  CA  LEU A 158     -12.847  -2.365 -13.558  1.00  0.92           C  
ATOM   1238  C   LEU A 158     -12.168  -1.921 -14.850  1.00  0.92           C  
ATOM   1239  CB  LEU A 158     -12.352  -1.510 -12.388  1.00  0.92           C  
ATOM   1240  O   LEU A 158     -12.562  -0.918 -15.450  1.00  0.92           O  
ATOM   1241  CG  LEU A 158     -13.096  -1.680 -11.063  1.00  0.92           C  
ATOM   1242  CD1 LEU A 158     -12.424  -0.858  -9.968  1.00  0.92           C  
ATOM   1243  CD2 LEU A 158     -14.560  -1.280 -11.216  1.00  0.92           C  
ATOM   1244  N   GLY A 159     -11.148  -2.751 -15.312  1.00  0.92           N  
ATOM   1245  CA  GLY A 159     -10.376  -2.444 -16.506  1.00  0.92           C  
ATOM   1246  C   GLY A 159      -8.901  -2.772 -16.364  1.00  0.92           C  
ATOM   1247  O   GLY A 159      -8.514  -3.547 -15.487  1.00  0.92           O  
ATOM   1248  N   LYS A 160      -8.121  -2.303 -17.359  1.00  0.92           N  
ATOM   1249  CA  LYS A 160      -6.681  -2.544 -17.372  1.00  0.92           C  
ATOM   1250  C   LYS A 160      -5.904  -1.232 -17.410  1.00  0.92           C  
ATOM   1251  CB  LYS A 160      -6.293  -3.418 -18.566  1.00  0.92           C  
ATOM   1252  O   LYS A 160      -6.304  -0.287 -18.093  1.00  0.92           O  
ATOM   1253  CG  LYS A 160      -6.925  -4.802 -18.551  1.00  0.92           C  
ATOM   1254  CD  LYS A 160      -6.472  -5.636 -19.743  1.00  0.92           C  
ATOM   1255  CE  LYS A 160      -7.084  -7.029 -19.717  1.00  0.92           C  
ATOM   1256  NZ  LYS A 160      -6.637  -7.853 -20.880  1.00  0.92           N  
ATOM   1257  N   LEU A 161      -4.896  -1.140 -16.566  1.00  0.92           N  
ATOM   1258  CA  LEU A 161      -4.034   0.036 -16.519  1.00  0.92           C  
ATOM   1259  C   LEU A 161      -2.810  -0.151 -17.408  1.00  0.92           C  
ATOM   1260  CB  LEU A 161      -3.595   0.322 -15.080  1.00  0.92           C  
ATOM   1261  O   LEU A 161      -2.115  -1.165 -17.310  1.00  0.92           O  
ATOM   1262  CG  LEU A 161      -4.714   0.505 -14.054  1.00  0.92           C  
ATOM   1263  CD1 LEU A 161      -4.132   0.602 -12.647  1.00  0.92           C  
ATOM   1264  CD2 LEU A 161      -5.544   1.742 -14.381  1.00  0.92           C  
ATOM   1265  N   THR A 162      -2.565   0.846 -18.244  1.00  0.93           N  
ATOM   1266  CA  THR A 162      -1.383   0.823 -19.098  1.00  0.93           C  
ATOM   1267  C   THR A 162      -0.117   1.042 -18.274  1.00  0.93           C  
ATOM   1268  CB  THR A 162      -1.471   1.892 -20.203  1.00  0.93           C  
ATOM   1269  O   THR A 162      -0.036   1.990 -17.491  1.00  0.93           O  
ATOM   1270  CG2 THR A 162      -0.229   1.871 -21.088  1.00  0.93           C  
ATOM   1271  OG1 THR A 162      -2.626   1.639 -21.013  1.00  0.93           O  
ATOM   1272  N   MET A 163       0.847   0.138 -18.466  1.00  0.94           N  
ATOM   1273  CA  MET A 163       2.141   0.270 -17.802  1.00  0.94           C  
ATOM   1274  C   MET A 163       3.136   1.008 -18.691  1.00  0.94           C  
ATOM   1275  CB  MET A 163       2.695  -1.105 -17.425  1.00  0.94           C  
ATOM   1276  O   MET A 163       3.182   0.780 -19.901  1.00  0.94           O  
ATOM   1277  CG  MET A 163       1.788  -1.899 -16.500  1.00  0.94           C  
ATOM   1278  SD  MET A 163       1.536  -1.071 -14.882  1.00  0.94           S  
ATOM   1279  CE  MET A 163       3.208  -1.202 -14.191  1.00  0.94           C  
ATOM   1280  N   VAL A 164       3.934   1.938 -18.047  1.00  0.96           N  
ATOM   1281  CA  VAL A 164       4.949   2.657 -18.809  1.00  0.96           C  
ATOM   1282  C   VAL A 164       6.296   2.561 -18.095  1.00  0.96           C  
ATOM   1283  CB  VAL A 164       4.560   4.138 -19.017  1.00  0.96           C  
ATOM   1284  O   VAL A 164       6.351   2.273 -16.897  1.00  0.96           O  
ATOM   1285  CG1 VAL A 164       3.307   4.251 -19.883  1.00  0.96           C  
ATOM   1286  CG2 VAL A 164       4.347   4.827 -17.670  1.00  0.96           C  
ATOM   1287  N   ASN A 165       7.358   2.700 -18.893  1.00  0.96           N  
ATOM   1288  CA  ASN A 165       8.714   2.873 -18.384  1.00  0.96           C  
ATOM   1289  C   ASN A 165       9.150   4.334 -18.433  1.00  0.96           C  
ATOM   1290  CB  ASN A 165       9.697   1.999 -19.167  1.00  0.96           C  
ATOM   1291  O   ASN A 165       8.978   5.004 -19.453  1.00  0.96           O  
ATOM   1292  CG  ASN A 165       9.191   0.584 -19.365  1.00  0.96           C  
ATOM   1293  ND2 ASN A 165       9.129   0.147 -20.617  1.00  0.96           N  
ATOM   1294  OD1 ASN A 165       8.856  -0.110 -18.401  1.00  0.96           O  
ATOM   1295  N   CYS A 166       9.636   4.758 -17.304  1.00  0.98           N  
ATOM   1296  CA  CYS A 166       9.992   6.172 -17.296  1.00  0.98           C  
ATOM   1297  C   CYS A 166      11.282   6.405 -16.519  1.00  0.98           C  
ATOM   1298  CB  CYS A 166       8.863   7.006 -16.689  1.00  0.98           C  
ATOM   1299  O   CYS A 166      11.669   5.582 -15.688  1.00  0.98           O  
ATOM   1300  SG  CYS A 166       7.228   6.600 -17.340  1.00  0.98           S  
ATOM   1301  N   ALA A 167      11.972   7.397 -16.854  1.00  0.98           N  
ATOM   1302  CA  ALA A 167      13.169   7.871 -16.164  1.00  0.98           C  
ATOM   1303  C   ALA A 167      13.205   9.396 -16.112  1.00  0.98           C  
ATOM   1304  CB  ALA A 167      14.425   7.335 -16.847  1.00  0.98           C  
ATOM   1305  O   ALA A 167      12.575  10.066 -16.933  1.00  0.98           O  
ATOM   1306  N   SER A 168      13.879   9.894 -15.129  1.00  0.99           N  
ATOM   1307  CA  SER A 168      14.015  11.344 -15.029  1.00  0.99           C  
ATOM   1308  C   SER A 168      14.966  11.885 -16.091  1.00  0.99           C  
ATOM   1309  CB  SER A 168      14.511  11.741 -13.638  1.00  0.99           C  
ATOM   1310  O   SER A 168      15.863  11.174 -16.548  1.00  0.99           O  
ATOM   1311  OG  SER A 168      15.864  11.357 -13.459  1.00  0.99           O  
ATOM   1312  N   PRO A 169      14.778  13.091 -16.500  1.00  0.99           N  
ATOM   1313  CA  PRO A 169      15.707  13.714 -17.446  1.00  0.99           C  
ATOM   1314  C   PRO A 169      17.155  13.676 -16.964  1.00  0.99           C  
ATOM   1315  CB  PRO A 169      15.200  15.155 -17.540  1.00  0.99           C  
ATOM   1316  O   PRO A 169      18.066  13.415 -17.754  1.00  0.99           O  
ATOM   1317  CG  PRO A 169      13.736  15.066 -17.252  1.00  0.99           C  
ATOM   1318  CD  PRO A 169      13.519  14.003 -16.213  1.00  0.99           C  
ATOM   1319  N   HIS A 170      17.330  13.938 -15.657  1.00  0.98           N  
ATOM   1320  CA  HIS A 170      18.664  13.901 -15.070  1.00  0.98           C  
ATOM   1321  C   HIS A 170      19.299  12.524 -15.230  1.00  0.98           C  
ATOM   1322  CB  HIS A 170      18.609  14.285 -13.590  1.00  0.98           C  
ATOM   1323  O   HIS A 170      20.465  12.414 -15.616  1.00  0.98           O  
ATOM   1324  CG  HIS A 170      19.933  14.202 -12.899  1.00  0.98           C  
ATOM   1325  CD2 HIS A 170      20.393  13.346 -11.957  1.00  0.98           C  
ATOM   1326  ND1 HIS A 170      20.963  15.081 -13.157  1.00  0.98           N  
ATOM   1327  CE1 HIS A 170      22.002  14.766 -12.402  1.00  0.98           C  
ATOM   1328  NE2 HIS A 170      21.682  13.717 -11.664  1.00  0.98           N  
ATOM   1329  N   TYR A 171      18.595  11.441 -14.991  1.00  0.98           N  
ATOM   1330  CA  TYR A 171      19.085  10.080 -15.171  1.00  0.98           C  
ATOM   1331  C   TYR A 171      19.490   9.832 -16.620  1.00  0.98           C  
ATOM   1332  CB  TYR A 171      18.021   9.064 -14.746  1.00  0.98           C  
ATOM   1333  O   TYR A 171      20.570   9.301 -16.887  1.00  0.98           O  
ATOM   1334  CG  TYR A 171      18.450   7.627 -14.918  1.00  0.98           C  
ATOM   1335  CD1 TYR A 171      18.153   6.926 -16.084  1.00  0.98           C  
ATOM   1336  CD2 TYR A 171      19.151   6.967 -13.914  1.00  0.98           C  
ATOM   1337  CE1 TYR A 171      18.544   5.601 -16.247  1.00  0.98           C  
ATOM   1338  CE2 TYR A 171      19.547   5.642 -14.066  1.00  0.98           C  
ATOM   1339  OH  TYR A 171      19.630   3.658 -15.389  1.00  0.98           O  
ATOM   1340  CZ  TYR A 171      19.240   4.969 -15.234  1.00  0.98           C  
ATOM   1341  N   LEU A 172      18.665  10.271 -17.547  1.00  0.98           N  
ATOM   1342  CA  LEU A 172      18.890  10.022 -18.967  1.00  0.98           C  
ATOM   1343  C   LEU A 172      20.075  10.833 -19.480  1.00  0.98           C  
ATOM   1344  CB  LEU A 172      17.636  10.361 -19.776  1.00  0.98           C  
ATOM   1345  O   LEU A 172      20.781  10.399 -20.393  1.00  0.98           O  
ATOM   1346  CG  LEU A 172      16.414   9.472 -19.539  1.00  0.98           C  
ATOM   1347  CD1 LEU A 172      15.208  10.015 -20.297  1.00  0.98           C  
ATOM   1348  CD2 LEU A 172      16.710   8.034 -19.953  1.00  0.98           C  
ATOM   1349  N   THR A 173      20.326  11.965 -18.979  1.00  0.98           N  
ATOM   1350  CA  THR A 173      21.498  12.762 -19.324  1.00  0.98           C  
ATOM   1351  C   THR A 173      22.782  12.022 -18.961  1.00  0.98           C  
ATOM   1352  CB  THR A 173      21.473  14.129 -18.616  1.00  0.98           C  
ATOM   1353  O   THR A 173      23.750  12.036 -19.724  1.00  0.98           O  
ATOM   1354  CG2 THR A 173      22.716  14.947 -18.953  1.00  0.98           C  
ATOM   1355  OG1 THR A 173      20.310  14.855 -19.032  1.00  0.98           O  
ATOM   1356  N   ARG A 174      22.805  11.307 -17.895  1.00  0.96           N  
ATOM   1357  CA  ARG A 174      23.975  10.620 -17.358  1.00  0.96           C  
ATOM   1358  C   ARG A 174      24.158   9.256 -18.016  1.00  0.96           C  
ATOM   1359  CB  ARG A 174      23.855  10.458 -15.841  1.00  0.96           C  
ATOM   1360  O   ARG A 174      25.278   8.872 -18.359  1.00  0.96           O  
ATOM   1361  CG  ARG A 174      25.073   9.822 -15.192  1.00  0.96           C  
ATOM   1362  CD  ARG A 174      24.957   9.801 -13.674  1.00  0.96           C  
ATOM   1363  NE  ARG A 174      26.096   9.129 -13.055  1.00  0.96           N  
ATOM   1364  NH1 ARG A 174      25.312   9.344 -10.893  1.00  0.96           N  
ATOM   1365  NH2 ARG A 174      27.315   8.303 -11.293  1.00  0.96           N  
ATOM   1366  CZ  ARG A 174      26.238   8.927 -11.748  1.00  0.96           C  
ATOM   1367  N   PHE A 175      23.071   8.571 -18.330  1.00  0.96           N  
ATOM   1368  CA  PHE A 175      23.223   7.162 -18.674  1.00  0.96           C  
ATOM   1369  C   PHE A 175      22.715   6.892 -20.085  1.00  0.96           C  
ATOM   1370  CB  PHE A 175      22.478   6.278 -17.669  1.00  0.96           C  
ATOM   1371  O   PHE A 175      22.872   5.785 -20.606  1.00  0.96           O  
ATOM   1372  CG  PHE A 175      23.098   6.263 -16.298  1.00  0.96           C  
ATOM   1373  CD1 PHE A 175      24.158   5.413 -16.009  1.00  0.96           C  
ATOM   1374  CD2 PHE A 175      22.619   7.099 -15.297  1.00  0.96           C  
ATOM   1375  CE1 PHE A 175      24.734   5.396 -14.741  1.00  0.96           C  
ATOM   1376  CE2 PHE A 175      23.190   7.088 -14.027  1.00  0.96           C  
ATOM   1377  CZ  PHE A 175      24.246   6.235 -13.751  1.00  0.96           C  
ATOM   1378  N   GLY A 176      22.120   8.025 -20.739  1.00  0.97           N  
ATOM   1379  CA  GLY A 176      21.622   7.885 -22.098  1.00  0.97           C  
ATOM   1380  C   GLY A 176      20.231   7.284 -22.165  1.00  0.97           C  
ATOM   1381  O   GLY A 176      19.626   6.988 -21.132  1.00  0.97           O  
ATOM   1382  N   TYR A 177      19.612   7.224 -23.449  1.00  0.97           N  
ATOM   1383  CA  TYR A 177      18.279   6.683 -23.690  1.00  0.97           C  
ATOM   1384  C   TYR A 177      18.353   5.223 -24.123  1.00  0.97           C  
ATOM   1385  CB  TYR A 177      17.549   7.507 -24.755  1.00  0.97           C  
ATOM   1386  O   TYR A 177      19.009   4.896 -25.115  1.00  0.97           O  
ATOM   1387  CG  TYR A 177      17.132   8.878 -24.281  1.00  0.97           C  
ATOM   1388  CD1 TYR A 177      15.816   9.135 -23.903  1.00  0.97           C  
ATOM   1389  CD2 TYR A 177      18.051   9.919 -24.212  1.00  0.97           C  
ATOM   1390  CE1 TYR A 177      15.426  10.397 -23.467  1.00  0.97           C  
ATOM   1391  CE2 TYR A 177      17.673  11.185 -23.778  1.00  0.97           C  
ATOM   1392  OH  TYR A 177      15.981  12.666 -22.978  1.00  0.97           O  
ATOM   1393  CZ  TYR A 177      16.361  11.414 -23.408  1.00  0.97           C  
ATOM   1394  N   PRO A 178      17.691   4.366 -23.321  1.00  0.96           N  
ATOM   1395  CA  PRO A 178      17.632   3.000 -23.848  1.00  0.96           C  
ATOM   1396  C   PRO A 178      16.753   2.885 -25.091  1.00  0.96           C  
ATOM   1397  CB  PRO A 178      17.042   2.198 -22.686  1.00  0.96           C  
ATOM   1398  O   PRO A 178      15.651   3.439 -25.126  1.00  0.96           O  
ATOM   1399  CG  PRO A 178      16.181   3.172 -21.949  1.00  0.96           C  
ATOM   1400  CD  PRO A 178      16.821   4.529 -22.026  1.00  0.96           C  
ATOM   1401  N   GLN A 179      17.260   2.215 -26.133  1.00  0.95           N  
ATOM   1402  CA  GLN A 179      16.541   2.144 -27.400  1.00  0.95           C  
ATOM   1403  C   GLN A 179      15.893   0.775 -27.589  1.00  0.95           C  
ATOM   1404  CB  GLN A 179      17.481   2.445 -28.569  1.00  0.95           C  
ATOM   1405  O   GLN A 179      15.019   0.609 -28.442  1.00  0.95           O  
ATOM   1406  CG  GLN A 179      18.088   3.841 -28.526  1.00  0.95           C  
ATOM   1407  CD  GLN A 179      17.043   4.938 -28.601  1.00  0.95           C  
ATOM   1408  NE2 GLN A 179      17.102   5.878 -27.664  1.00  0.95           N  
ATOM   1409  OE1 GLN A 179      16.190   4.941 -29.494  1.00  0.95           O  
ATOM   1410  N   SER A 180      16.396  -0.204 -26.772  1.00  0.93           N  
ATOM   1411  CA  SER A 180      15.883  -1.570 -26.790  1.00  0.93           C  
ATOM   1412  C   SER A 180      16.043  -2.239 -25.429  1.00  0.93           C  
ATOM   1413  CB  SER A 180      16.598  -2.397 -27.860  1.00  0.93           C  
ATOM   1414  O   SER A 180      16.806  -1.765 -24.584  1.00  0.93           O  
ATOM   1415  OG  SER A 180      17.920  -2.709 -27.455  1.00  0.93           O  
ATOM   1416  N   PRO A 181      15.192  -3.214 -25.200  1.00  0.91           N  
ATOM   1417  CA  PRO A 181      15.305  -3.921 -23.921  1.00  0.91           C  
ATOM   1418  C   PRO A 181      16.730  -4.386 -23.629  1.00  0.91           C  
ATOM   1419  CB  PRO A 181      14.365  -5.116 -24.094  1.00  0.91           C  
ATOM   1420  O   PRO A 181      17.144  -4.428 -22.468  1.00  0.91           O  
ATOM   1421  CG  PRO A 181      13.292  -4.628 -25.013  1.00  0.91           C  
ATOM   1422  CD  PRO A 181      13.918  -3.738 -26.048  1.00  0.91           C  
ATOM   1423  N   ASP A 182      17.496  -4.692 -24.602  1.00  0.90           N  
ATOM   1424  CA  ASP A 182      18.873  -5.140 -24.422  1.00  0.90           C  
ATOM   1425  C   ASP A 182      19.723  -4.054 -23.765  1.00  0.90           C  
ATOM   1426  CB  ASP A 182      19.485  -5.547 -25.764  1.00  0.90           C  
ATOM   1427  O   ASP A 182      20.683  -4.355 -23.053  1.00  0.90           O  
ATOM   1428  CG  ASP A 182      18.953  -6.872 -26.280  1.00  0.90           C  
ATOM   1429  OD1 ASP A 182      18.366  -7.643 -25.491  1.00  0.90           O  
ATOM   1430  OD2 ASP A 182      19.126  -7.149 -27.487  1.00  0.90           O  
ATOM   1431  N   ASP A 183      19.419  -2.876 -23.928  1.00  0.93           N  
ATOM   1432  CA  ASP A 183      20.153  -1.741 -23.376  1.00  0.93           C  
ATOM   1433  C   ASP A 183      19.977  -1.659 -21.861  1.00  0.93           C  
ATOM   1434  CB  ASP A 183      19.696  -0.436 -24.030  1.00  0.93           C  
ATOM   1435  O   ASP A 183      20.725  -0.952 -21.182  1.00  0.93           O  
ATOM   1436  CG  ASP A 183      20.148  -0.307 -25.474  1.00  0.93           C  
ATOM   1437  OD1 ASP A 183      21.075  -1.035 -25.891  1.00  0.93           O  
ATOM   1438  OD2 ASP A 183      19.574   0.532 -26.202  1.00  0.93           O  
ATOM   1439  N   LEU A 184      18.974  -2.423 -21.349  1.00  0.90           N  
ATOM   1440  CA  LEU A 184      18.650  -2.342 -19.929  1.00  0.90           C  
ATOM   1441  C   LEU A 184      19.775  -2.923 -19.080  1.00  0.90           C  
ATOM   1442  CB  LEU A 184      17.340  -3.079 -19.636  1.00  0.90           C  
ATOM   1443  O   LEU A 184      19.888  -2.609 -17.893  1.00  0.90           O  
ATOM   1444  CG  LEU A 184      16.060  -2.416 -20.147  1.00  0.90           C  
ATOM   1445  CD1 LEU A 184      14.851  -3.294 -19.842  1.00  0.90           C  
ATOM   1446  CD2 LEU A 184      15.891  -1.032 -19.531  1.00  0.90           C  
ATOM   1447  N   THR A 185      20.659  -3.724 -19.645  1.00  0.88           N  
ATOM   1448  CA  THR A 185      21.793  -4.296 -18.928  1.00  0.88           C  
ATOM   1449  C   THR A 185      22.760  -3.202 -18.484  1.00  0.88           C  
ATOM   1450  CB  THR A 185      22.541  -5.325 -19.795  1.00  0.88           C  
ATOM   1451  O   THR A 185      23.504  -3.378 -17.517  1.00  0.88           O  
ATOM   1452  CG2 THR A 185      21.687  -6.565 -20.039  1.00  0.88           C  
ATOM   1453  OG1 THR A 185      22.870  -4.729 -21.056  1.00  0.88           O  
ATOM   1454  N   SER A 186      22.699  -2.065 -19.154  1.00  0.91           N  
ATOM   1455  CA  SER A 186      23.603  -0.963 -18.843  1.00  0.91           C  
ATOM   1456  C   SER A 186      22.890   0.134 -18.061  1.00  0.91           C  
ATOM   1457  CB  SER A 186      24.201  -0.381 -20.125  1.00  0.91           C  
ATOM   1458  O   SER A 186      23.415   1.239 -17.911  1.00  0.91           O  
ATOM   1459  OG  SER A 186      24.933  -1.368 -20.831  1.00  0.91           O  
ATOM   1460  N   HIS A 187      21.676  -0.063 -17.707  1.00  0.93           N  
ATOM   1461  CA  HIS A 187      20.893   0.940 -16.993  1.00  0.93           C  
ATOM   1462  C   HIS A 187      20.505   0.448 -15.602  1.00  0.93           C  
ATOM   1463  CB  HIS A 187      19.640   1.307 -17.789  1.00  0.93           C  
ATOM   1464  O   HIS A 187      20.415  -0.759 -15.369  1.00  0.93           O  
ATOM   1465  CG  HIS A 187      19.918   2.152 -18.991  1.00  0.93           C  
ATOM   1466  CD2 HIS A 187      20.299   1.816 -20.246  1.00  0.93           C  
ATOM   1467  ND1 HIS A 187      19.816   3.527 -18.973  1.00  0.93           N  
ATOM   1468  CE1 HIS A 187      20.121   4.000 -20.170  1.00  0.93           C  
ATOM   1469  NE2 HIS A 187      20.418   2.983 -20.960  1.00  0.93           N  
ATOM   1470  N   ALA A 188      20.379   1.437 -14.729  1.00  0.93           N  
ATOM   1471  CA  ALA A 188      19.850   1.123 -13.404  1.00  0.93           C  
ATOM   1472  C   ALA A 188      18.332   0.967 -13.443  1.00  0.93           C  
ATOM   1473  CB  ALA A 188      20.245   2.204 -12.402  1.00  0.93           C  
ATOM   1474  O   ALA A 188      17.637   1.757 -14.087  1.00  0.93           O  
ATOM   1475  N   ILE A 189      17.873  -0.078 -12.756  1.00  0.93           N  
ATOM   1476  CA  ILE A 189      16.438  -0.317 -12.646  1.00  0.93           C  
ATOM   1477  C   ILE A 189      16.016  -0.252 -11.180  1.00  0.93           C  
ATOM   1478  CB  ILE A 189      16.044  -1.680 -13.258  1.00  0.93           C  
ATOM   1479  O   ILE A 189      16.642  -0.874 -10.319  1.00  0.93           O  
ATOM   1480  CG1 ILE A 189      16.468  -1.747 -14.729  1.00  0.93           C  
ATOM   1481  CG2 ILE A 189      14.539  -1.922 -13.110  1.00  0.93           C  
ATOM   1482  CD1 ILE A 189      15.744  -0.754 -15.628  1.00  0.93           C  
ATOM   1483  N   VAL A 190      15.002   0.575 -10.947  1.00  0.94           N  
ATOM   1484  CA  VAL A 190      14.409   0.565  -9.613  1.00  0.94           C  
ATOM   1485  C   VAL A 190      13.403  -0.579  -9.504  1.00  0.94           C  
ATOM   1486  CB  VAL A 190      13.723   1.910  -9.286  1.00  0.94           C  
ATOM   1487  O   VAL A 190      12.459  -0.662 -10.293  1.00  0.94           O  
ATOM   1488  CG1 VAL A 190      13.132   1.887  -7.877  1.00  0.94           C  
ATOM   1489  CG2 VAL A 190      14.715   3.063  -9.434  1.00  0.94           C  
ATOM   1490  N   ARG A 191      13.591  -1.441  -8.498  1.00  0.91           N  
ATOM   1491  CA  ARG A 191      12.724  -2.605  -8.341  1.00  0.91           C  
ATOM   1492  C   ARG A 191      11.579  -2.309  -7.380  1.00  0.91           C  
ATOM   1493  CB  ARG A 191      13.527  -3.810  -7.846  1.00  0.91           C  
ATOM   1494  O   ARG A 191      11.741  -1.539  -6.431  1.00  0.91           O  
ATOM   1495  CG  ARG A 191      14.633  -4.246  -8.794  1.00  0.91           C  
ATOM   1496  CD  ARG A 191      15.419  -5.425  -8.239  1.00  0.91           C  
ATOM   1497  NE  ARG A 191      16.368  -5.005  -7.212  1.00  0.91           N  
ATOM   1498  NH1 ARG A 191      17.110  -7.139  -6.731  1.00  0.91           N  
ATOM   1499  NH2 ARG A 191      17.978  -5.339  -5.608  1.00  0.91           N  
ATOM   1500  CZ  ARG A 191      17.150  -5.828  -6.519  1.00  0.91           C  
ATOM   1501  N   TYR A 192      10.409  -2.889  -7.783  1.00  0.90           N  
ATOM   1502  CA  TYR A 192       9.230  -2.766  -6.933  1.00  0.90           C  
ATOM   1503  C   TYR A 192       8.722  -4.137  -6.502  1.00  0.90           C  
ATOM   1504  CB  TYR A 192       8.119  -2.003  -7.661  1.00  0.90           C  
ATOM   1505  O   TYR A 192       8.528  -5.024  -7.337  1.00  0.90           O  
ATOM   1506  CG  TYR A 192       6.835  -1.904  -6.874  1.00  0.90           C  
ATOM   1507  CD1 TYR A 192       5.805  -2.823  -7.064  1.00  0.90           C  
ATOM   1508  CD2 TYR A 192       6.647  -0.891  -5.940  1.00  0.90           C  
ATOM   1509  CE1 TYR A 192       4.619  -2.734  -6.343  1.00  0.90           C  
ATOM   1510  CE2 TYR A 192       5.465  -0.792  -5.213  1.00  0.90           C  
ATOM   1511  OH  TYR A 192       3.287  -1.625  -4.704  1.00  0.90           O  
ATOM   1512  CZ  TYR A 192       4.459  -1.717  -5.421  1.00  0.90           C  
ATOM   1513  N   THR A 193       8.583  -4.325  -5.192  1.00  0.87           N  
ATOM   1514  CA  THR A 193       7.967  -5.530  -4.648  1.00  0.87           C  
ATOM   1515  C   THR A 193       7.068  -5.190  -3.463  1.00  0.87           C  
ATOM   1516  CB  THR A 193       9.031  -6.554  -4.211  1.00  0.87           C  
ATOM   1517  O   THR A 193       7.509  -4.550  -2.506  1.00  0.87           O  
ATOM   1518  CG2 THR A 193       9.968  -5.961  -3.165  1.00  0.87           C  
ATOM   1519  OG1 THR A 193       8.380  -7.704  -3.657  1.00  0.87           O  
ATOM   1520  N   PRO A 194       5.775  -5.567  -3.662  1.00  0.77           N  
ATOM   1521  CA  PRO A 194       4.918  -5.285  -2.507  1.00  0.77           C  
ATOM   1522  C   PRO A 194       5.288  -6.116  -1.281  1.00  0.77           C  
ATOM   1523  CB  PRO A 194       3.518  -5.647  -3.010  1.00  0.77           C  
ATOM   1524  O   PRO A 194       4.941  -5.750  -0.155  1.00  0.77           O  
ATOM   1525  CG  PRO A 194       3.754  -6.542  -4.184  1.00  0.77           C  
ATOM   1526  CD  PRO A 194       5.125  -6.262  -4.730  1.00  0.77           C  
ATOM   1527  N   HIS A 195       6.068  -7.228  -1.469  1.00  0.77           N  
ATOM   1528  CA  HIS A 195       6.537  -8.082  -0.383  1.00  0.77           C  
ATOM   1529  C   HIS A 195       8.061  -8.129  -0.339  1.00  0.77           C  
ATOM   1530  CB  HIS A 195       5.972  -9.496  -0.532  1.00  0.77           C  
ATOM   1531  O   HIS A 195       8.693  -8.743  -1.202  1.00  0.77           O  
ATOM   1532  CG  HIS A 195       4.479  -9.541  -0.602  1.00  0.77           C  
ATOM   1533  CD2 HIS A 195       3.646  -9.824  -1.631  1.00  0.77           C  
ATOM   1534  ND1 HIS A 195       3.675  -9.269   0.483  1.00  0.77           N  
ATOM   1535  CE1 HIS A 195       2.407  -9.385   0.124  1.00  0.77           C  
ATOM   1536  NE2 HIS A 195       2.362  -9.720  -1.154  1.00  0.77           N  
ATOM   1537  N   LEU A 196       8.615  -7.362   0.579  1.00  0.65           N  
ATOM   1538  CA  LEU A 196      10.067  -7.425   0.704  1.00  0.65           C  
ATOM   1539  C   LEU A 196      10.522  -8.842   1.039  1.00  0.65           C  
ATOM   1540  CB  LEU A 196      10.555  -6.452   1.780  1.00  0.65           C  
ATOM   1541  O   LEU A 196       9.839  -9.561   1.772  1.00  0.65           O  
ATOM   1542  CG  LEU A 196      10.446  -4.963   1.448  1.00  0.65           C  
ATOM   1543  CD1 LEU A 196      10.792  -4.120   2.671  1.00  0.65           C  
ATOM   1544  CD2 LEU A 196      11.352  -4.609   0.274  1.00  0.65           C  
ATOM   1545  N   GLY A 197      11.481  -9.444   0.294  1.00  0.54           N  
ATOM   1546  CA  GLY A 197      12.024 -10.779   0.488  1.00  0.54           C  
ATOM   1547  C   GLY A 197      11.674 -11.735  -0.636  1.00  0.54           C  
ATOM   1548  O   GLY A 197      12.176 -12.860  -0.681  1.00  0.54           O  
ATOM   1549  N   VAL A 198      10.650 -11.223  -1.503  1.00  0.62           N  
ATOM   1550  CA  VAL A 198      10.321 -11.940  -2.730  1.00  0.62           C  
ATOM   1551  C   VAL A 198      11.108 -11.351  -3.899  1.00  0.62           C  
ATOM   1552  CB  VAL A 198       8.806 -11.891  -3.028  1.00  0.62           C  
ATOM   1553  O   VAL A 198      11.284 -10.134  -3.986  1.00  0.62           O  
ATOM   1554  CG1 VAL A 198       8.482 -12.663  -4.306  1.00  0.62           C  
ATOM   1555  CG2 VAL A 198       8.012 -12.448  -1.848  1.00  0.62           C  
ATOM   1556  N   HIS A 199      11.960 -12.161  -4.526  1.00  0.59           N  
ATOM   1557  CA  HIS A 199      12.778 -11.695  -5.640  1.00  0.59           C  
ATOM   1558  C   HIS A 199      11.934 -10.952  -6.670  1.00  0.59           C  
ATOM   1559  CB  HIS A 199      13.500 -12.869  -6.303  1.00  0.59           C  
ATOM   1560  O   HIS A 199      10.957 -11.497  -7.188  1.00  0.59           O  
ATOM   1561  CG  HIS A 199      14.696 -13.345  -5.541  1.00  0.59           C  
ATOM   1562  CD2 HIS A 199      14.925 -14.502  -4.877  1.00  0.59           C  
ATOM   1563  ND1 HIS A 199      15.839 -12.587  -5.401  1.00  0.59           N  
ATOM   1564  CE1 HIS A 199      16.721 -13.260  -4.681  1.00  0.59           C  
ATOM   1565  NE2 HIS A 199      16.191 -14.425  -4.350  1.00  0.59           N  
ATOM   1566  N   PRO A 200      12.103  -9.595  -6.650  1.00  0.61           N  
ATOM   1567  CA  PRO A 200      11.321  -8.893  -7.670  1.00  0.61           C  
ATOM   1568  C   PRO A 200      11.528  -9.468  -9.070  1.00  0.61           C  
ATOM   1569  CB  PRO A 200      11.841  -7.456  -7.587  1.00  0.61           C  
ATOM   1570  O   PRO A 200      12.621  -9.938  -9.393  1.00  0.61           O  
ATOM   1571  CG  PRO A 200      13.114  -7.555  -6.810  1.00  0.61           C  
ATOM   1572  CD  PRO A 200      13.158  -8.895  -6.134  1.00  0.61           C  
ATOM   1573  N   LEU A 201      10.411  -9.779  -9.721  1.00  0.59           N  
ATOM   1574  CA  LEU A 201      10.433 -10.322 -11.075  1.00  0.59           C  
ATOM   1575  C   LEU A 201      10.866  -9.260 -12.080  1.00  0.59           C  
ATOM   1576  CB  LEU A 201       9.055 -10.870 -11.456  1.00  0.59           C  
ATOM   1577  O   LEU A 201      10.468  -8.098 -11.971  1.00  0.59           O  
ATOM   1578  CG  LEU A 201       8.594 -12.124 -10.711  1.00  0.59           C  
ATOM   1579  CD1 LEU A 201       7.095 -12.332 -10.899  1.00  0.59           C  
ATOM   1580  CD2 LEU A 201       9.373 -13.345 -11.186  1.00  0.59           C  
ATOM   1581  N   GLY A 202      12.224  -8.624 -11.874  1.00  0.67           N  
ATOM   1582  CA  GLY A 202      12.881  -7.778 -12.857  1.00  0.67           C  
ATOM   1583  C   GLY A 202      11.907  -6.972 -13.696  1.00  0.67           C  
ATOM   1584  O   GLY A 202      10.777  -6.718 -13.273  1.00  0.67           O  
ATOM   1585  N   PHE A 203      12.385  -6.233 -14.689  1.00  0.78           N  
ATOM   1586  CA  PHE A 203      11.772  -5.380 -15.701  1.00  0.78           C  
ATOM   1587  C   PHE A 203      11.071  -6.219 -16.763  1.00  0.78           C  
ATOM   1588  CB  PHE A 203      12.823  -4.477 -16.353  1.00  0.78           C  
ATOM   1589  O   PHE A 203      11.707  -7.030 -17.440  1.00  0.78           O  
ATOM   1590  CG  PHE A 203      12.242  -3.288 -17.069  1.00  0.78           C  
ATOM   1591  CD1 PHE A 203      11.887  -3.372 -18.410  1.00  0.78           C  
ATOM   1592  CD2 PHE A 203      12.050  -2.086 -16.401  1.00  0.78           C  
ATOM   1593  CE1 PHE A 203      11.349  -2.272 -19.075  1.00  0.78           C  
ATOM   1594  CE2 PHE A 203      11.512  -0.983 -17.059  1.00  0.78           C  
ATOM   1595  CZ  PHE A 203      11.163  -1.078 -18.396  1.00  0.78           C  
ATOM   1596  N   GLU A 204       9.718  -6.158 -16.794  1.00  0.83           N  
ATOM   1597  CA  GLU A 204       8.859  -6.931 -17.686  1.00  0.83           C  
ATOM   1598  C   GLU A 204       8.670  -6.219 -19.023  1.00  0.83           C  
ATOM   1599  CB  GLU A 204       7.500  -7.192 -17.032  1.00  0.83           C  
ATOM   1600  O   GLU A 204       8.410  -5.015 -19.060  1.00  0.83           O  
ATOM   1601  CG  GLU A 204       6.564  -8.042 -17.878  1.00  0.83           C  
ATOM   1602  CD  GLU A 204       5.178  -8.194 -17.271  1.00  0.83           C  
ATOM   1603  OE1 GLU A 204       4.269  -8.717 -17.955  1.00  0.83           O  
ATOM   1604  OE2 GLU A 204       4.999  -7.786 -16.102  1.00  0.83           O  
ATOM   1605  N   VAL A 205       8.914  -6.886 -20.080  1.00  0.83           N  
ATOM   1606  CA  VAL A 205       8.624  -6.393 -21.422  1.00  0.83           C  
ATOM   1607  C   VAL A 205       7.678  -7.358 -22.134  1.00  0.83           C  
ATOM   1608  CB  VAL A 205       9.915  -6.205 -22.250  1.00  0.83           C  
ATOM   1609  O   VAL A 205       7.995  -8.538 -22.301  1.00  0.83           O  
ATOM   1610  CG1 VAL A 205       9.588  -5.698 -23.653  1.00  0.83           C  
ATOM   1611  CG2 VAL A 205      10.868  -5.245 -21.540  1.00  0.83           C  
ATOM   1612  N   ALA A 206       6.501  -6.832 -22.528  1.00  0.80           N  
ATOM   1613  CA  ALA A 206       5.560  -7.641 -23.299  1.00  0.80           C  
ATOM   1614  C   ALA A 206       5.997  -7.752 -24.757  1.00  0.80           C  
ATOM   1615  CB  ALA A 206       4.155  -7.050 -23.212  1.00  0.80           C  
ATOM   1616  O   ALA A 206       6.424  -6.764 -25.360  1.00  0.80           O  
ATOM   1617  N   SER A 207       6.137  -8.977 -25.319  1.00  0.78           N  
ATOM   1618  CA  SER A 207       6.469  -9.241 -26.715  1.00  0.78           C  
ATOM   1619  C   SER A 207       5.465 -10.195 -27.352  1.00  0.78           C  
ATOM   1620  CB  SER A 207       7.880  -9.820 -26.831  1.00  0.78           C  
ATOM   1621  O   SER A 207       4.558 -10.690 -26.678  1.00  0.78           O  
ATOM   1622  OG  SER A 207       7.899 -11.181 -26.436  1.00  0.78           O  
ATOM   1623  N   VAL A 208       5.575 -10.309 -28.723  1.00  0.76           N  
ATOM   1624  CA  VAL A 208       4.703 -11.200 -29.481  1.00  0.76           C  
ATOM   1625  C   VAL A 208       4.863 -12.632 -28.978  1.00  0.76           C  
ATOM   1626  CB  VAL A 208       4.999 -11.131 -30.996  1.00  0.76           C  
ATOM   1627  O   VAL A 208       3.914 -13.419 -29.010  1.00  0.76           O  
ATOM   1628  CG1 VAL A 208       4.148 -12.144 -31.760  1.00  0.76           C  
ATOM   1629  CG2 VAL A 208       4.754  -9.718 -31.523  1.00  0.76           C  
ATOM   1630  N   ASN A 209       6.035 -12.937 -28.354  1.00  0.79           N  
ATOM   1631  CA  ASN A 209       6.351 -14.298 -27.935  1.00  0.79           C  
ATOM   1632  C   ASN A 209       6.110 -14.495 -26.441  1.00  0.79           C  
ATOM   1633  CB  ASN A 209       7.798 -14.647 -28.289  1.00  0.79           C  
ATOM   1634  O   ASN A 209       6.558 -15.485 -25.860  1.00  0.79           O  
ATOM   1635  CG  ASN A 209       8.038 -14.692 -29.786  1.00  0.79           C  
ATOM   1636  ND2 ASN A 209       9.242 -14.321 -30.204  1.00  0.79           N  
ATOM   1637  OD1 ASN A 209       7.148 -15.056 -30.559  1.00  0.79           O  
ATOM   1638  N   GLY A 210       5.408 -13.504 -25.789  1.00  0.83           N  
ATOM   1639  CA  GLY A 210       5.194 -13.604 -24.354  1.00  0.83           C  
ATOM   1640  C   GLY A 210       5.923 -12.533 -23.565  1.00  0.83           C  
ATOM   1641  O   GLY A 210       6.294 -11.494 -24.116  1.00  0.83           O  
ATOM   1642  N   VAL A 211       5.914 -12.687 -22.236  1.00  0.83           N  
ATOM   1643  CA  VAL A 211       6.510 -11.723 -21.317  1.00  0.83           C  
ATOM   1644  C   VAL A 211       7.983 -12.060 -21.099  1.00  0.83           C  
ATOM   1645  CB  VAL A 211       5.765 -11.693 -19.964  1.00  0.83           C  
ATOM   1646  O   VAL A 211       8.335 -13.220 -20.876  1.00  0.83           O  
ATOM   1647  CG1 VAL A 211       6.436 -10.716 -18.999  1.00  0.83           C  
ATOM   1648  CG2 VAL A 211       4.298 -11.321 -20.171  1.00  0.83           C  
ATOM   1649  N   GLN A 212       8.842 -11.145 -21.403  1.00  0.84           N  
ATOM   1650  CA  GLN A 212      10.266 -11.295 -21.121  1.00  0.84           C  
ATOM   1651  C   GLN A 212      10.673 -10.479 -19.898  1.00  0.84           C  
ATOM   1652  CB  GLN A 212      11.101 -10.878 -22.333  1.00  0.84           C  
ATOM   1653  O   GLN A 212      10.224  -9.344 -19.725  1.00  0.84           O  
ATOM   1654  CG  GLN A 212      10.902 -11.768 -23.553  1.00  0.84           C  
ATOM   1655  CD  GLN A 212      11.808 -11.389 -24.709  1.00  0.84           C  
ATOM   1656  NE2 GLN A 212      12.109 -12.357 -25.568  1.00  0.84           N  
ATOM   1657  OE1 GLN A 212      12.232 -10.235 -24.831  1.00  0.84           O  
ATOM   1658  N   TRP A 213      11.498 -11.124 -19.021  1.00  0.83           N  
ATOM   1659  CA  TRP A 213      12.005 -10.435 -17.839  1.00  0.83           C  
ATOM   1660  C   TRP A 213      13.491 -10.125 -17.985  1.00  0.83           C  
ATOM   1661  CB  TRP A 213      11.766 -11.276 -16.582  1.00  0.83           C  
ATOM   1662  O   TRP A 213      14.267 -10.973 -18.433  1.00  0.83           O  
ATOM   1663  CG  TRP A 213      10.319 -11.479 -16.250  1.00  0.83           C  
ATOM   1664  CD1 TRP A 213       9.497 -12.468 -16.716  1.00  0.83           C  
ATOM   1665  CD2 TRP A 213       9.519 -10.668 -15.383  1.00  0.83           C  
ATOM   1666  CE2 TRP A 213       8.221 -11.225 -15.369  1.00  0.83           C  
ATOM   1667  CE3 TRP A 213       9.776  -9.524 -14.615  1.00  0.83           C  
ATOM   1668  NE1 TRP A 213       8.235 -12.321 -16.190  1.00  0.83           N  
ATOM   1669  CH2 TRP A 213       7.459  -9.557 -13.874  1.00  0.83           C  
ATOM   1670  CZ2 TRP A 213       7.181 -10.676 -14.616  1.00  0.83           C  
ATOM   1671  CZ3 TRP A 213       8.739  -8.979 -13.866  1.00  0.83           C  
ATOM   1672  N   PHE A 214      13.854  -8.900 -17.713  1.00  0.80           N  
ATOM   1673  CA  PHE A 214      15.247  -8.477 -17.794  1.00  0.80           C  
ATOM   1674  C   PHE A 214      15.812  -8.204 -16.405  1.00  0.80           C  
ATOM   1675  CB  PHE A 214      15.381  -7.228 -18.670  1.00  0.80           C  
ATOM   1676  O   PHE A 214      15.226  -7.445 -15.630  1.00  0.80           O  
ATOM   1677  CG  PHE A 214      15.017  -7.456 -20.113  1.00  0.80           C  
ATOM   1678  CD1 PHE A 214      15.992  -7.788 -21.045  1.00  0.80           C  
ATOM   1679  CD2 PHE A 214      13.699  -7.338 -20.536  1.00  0.80           C  
ATOM   1680  CE1 PHE A 214      15.658  -8.000 -22.381  1.00  0.80           C  
ATOM   1681  CE2 PHE A 214      13.358  -7.548 -21.869  1.00  0.80           C  
ATOM   1682  CZ  PHE A 214      14.339  -7.878 -22.790  1.00  0.80           C  
ATOM   1683  N   LYS A 215      16.835  -9.008 -16.151  1.00  0.71           N  
ATOM   1684  CA  LYS A 215      17.544  -8.802 -14.891  1.00  0.71           C  
ATOM   1685  C   LYS A 215      18.545  -7.656 -15.004  1.00  0.71           C  
ATOM   1686  CB  LYS A 215      18.261 -10.084 -14.462  1.00  0.71           C  
ATOM   1687  O   LYS A 215      19.261  -7.546 -16.002  1.00  0.71           O  
ATOM   1688  CG  LYS A 215      17.331 -11.166 -13.934  1.00  0.71           C  
ATOM   1689  CD  LYS A 215      18.111 -12.353 -13.383  1.00  0.71           C  
ATOM   1690  CE  LYS A 215      17.182 -13.471 -12.929  1.00  0.71           C  
ATOM   1691  NZ  LYS A 215      17.942 -14.634 -12.381  1.00  0.71           N  
ATOM   1692  N   SER A 216      18.275  -6.582 -14.343  1.00  0.69           N  
ATOM   1693  CA  SER A 216      19.282  -5.526 -14.361  1.00  0.69           C  
ATOM   1694  C   SER A 216      19.822  -5.253 -12.961  1.00  0.69           C  
ATOM   1695  CB  SER A 216      18.700  -4.240 -14.951  1.00  0.69           C  
ATOM   1696  O   SER A 216      19.226  -5.674 -11.967  1.00  0.69           O  
ATOM   1697  OG  SER A 216      17.902  -3.564 -13.994  1.00  0.69           O  
ATOM   1698  N   GLY A 217      21.088  -5.131 -12.791  1.00  0.68           N  
ATOM   1699  CA  GLY A 217      21.781  -4.774 -11.563  1.00  0.68           C  
ATOM   1700  C   GLY A 217      21.098  -3.659 -10.795  1.00  0.68           C  
ATOM   1701  O   GLY A 217      20.969  -2.541 -11.297  1.00  0.68           O  
ATOM   1702  N   GLY A 218      19.732  -3.977 -10.263  1.00  0.67           N  
ATOM   1703  CA  GLY A 218      19.011  -2.939  -9.546  1.00  0.67           C  
ATOM   1704  C   GLY A 218      19.790  -2.371  -8.374  1.00  0.67           C  
ATOM   1705  O   GLY A 218      20.581  -3.079  -7.747  1.00  0.67           O  
ATOM   1706  N   MET A 219      19.853  -1.023  -8.208  1.00  0.80           N  
ATOM   1707  CA  MET A 219      20.498  -0.332  -7.096  1.00  0.80           C  
ATOM   1708  C   MET A 219      19.534  -0.165  -5.926  1.00  0.80           C  
ATOM   1709  CB  MET A 219      21.021   1.035  -7.542  1.00  0.80           C  
ATOM   1710  O   MET A 219      19.958  -0.098  -4.771  1.00  0.80           O  
ATOM   1711  CG  MET A 219      22.245   0.960  -8.440  1.00  0.80           C  
ATOM   1712  SD  MET A 219      22.916   2.616  -8.853  1.00  0.80           S  
ATOM   1713  CE  MET A 219      23.624   3.084  -7.250  1.00  0.80           C  
ATOM   1714  N   LEU A 220      18.160  -0.421  -6.208  1.00  0.92           N  
ATOM   1715  CA  LEU A 220      17.202  -0.065  -5.166  1.00  0.92           C  
ATOM   1716  C   LEU A 220      15.915  -0.869  -5.314  1.00  0.92           C  
ATOM   1717  CB  LEU A 220      16.891   1.433  -5.213  1.00  0.92           C  
ATOM   1718  O   LEU A 220      15.381  -0.996  -6.418  1.00  0.92           O  
ATOM   1719  CG  LEU A 220      15.820   1.933  -4.242  1.00  0.92           C  
ATOM   1720  CD1 LEU A 220      16.308   1.803  -2.803  1.00  0.92           C  
ATOM   1721  CD2 LEU A 220      15.446   3.377  -4.556  1.00  0.92           C  
ATOM   1722  N   THR A 221      15.486  -1.457  -4.330  1.00  0.91           N  
ATOM   1723  CA  THR A 221      14.187  -2.114  -4.239  1.00  0.91           C  
ATOM   1724  C   THR A 221      13.286  -1.396  -3.239  1.00  0.91           C  
ATOM   1725  CB  THR A 221      14.335  -3.592  -3.832  1.00  0.91           C  
ATOM   1726  O   THR A 221      13.697  -1.127  -2.108  1.00  0.91           O  
ATOM   1727  CG2 THR A 221      12.977  -4.280  -3.754  1.00  0.91           C  
ATOM   1728  OG1 THR A 221      15.147  -4.269  -4.800  1.00  0.91           O  
ATOM   1729  N   VAL A 222      12.031  -1.109  -3.712  1.00  0.92           N  
ATOM   1730  CA  VAL A 222      11.090  -0.412  -2.842  1.00  0.92           C  
ATOM   1731  C   VAL A 222       9.778  -1.189  -2.770  1.00  0.92           C  
ATOM   1732  CB  VAL A 222      10.828   1.031  -3.328  1.00  0.92           C  
ATOM   1733  O   VAL A 222       9.513  -2.051  -3.612  1.00  0.92           O  
ATOM   1734  CG1 VAL A 222      12.122   1.843  -3.330  1.00  0.92           C  
ATOM   1735  CG2 VAL A 222      10.200   1.018  -4.721  1.00  0.92           C  
ATOM   1736  N   ASN A 223       8.994  -0.985  -1.812  1.00  0.91           N  
ATOM   1737  CA  ASN A 223       7.748  -1.721  -1.627  1.00  0.91           C  
ATOM   1738  C   ASN A 223       6.548  -0.782  -1.552  1.00  0.91           C  
ATOM   1739  CB  ASN A 223       7.820  -2.592  -0.371  1.00  0.91           C  
ATOM   1740  O   ASN A 223       5.487  -1.162  -1.054  1.00  0.91           O  
ATOM   1741  CG  ASN A 223       7.982  -1.777   0.896  1.00  0.91           C  
ATOM   1742  ND2 ASN A 223       7.973  -2.450   2.040  1.00  0.91           N  
ATOM   1743  OD1 ASN A 223       8.114  -0.551   0.848  1.00  0.91           O  
ATOM   1744  N   SER A 224       6.756   0.423  -1.876  1.00  0.91           N  
ATOM   1745  CA  SER A 224       5.667   1.394  -1.913  1.00  0.91           C  
ATOM   1746  C   SER A 224       5.642   2.145  -3.240  1.00  0.91           C  
ATOM   1747  CB  SER A 224       5.795   2.388  -0.758  1.00  0.91           C  
ATOM   1748  O   SER A 224       6.692   2.507  -3.775  1.00  0.91           O  
ATOM   1749  OG  SER A 224       6.769   3.375  -1.050  1.00  0.91           O  
ATOM   1750  N   SER A 225       4.512   2.275  -3.770  1.00  0.92           N  
ATOM   1751  CA  SER A 225       4.379   2.952  -5.056  1.00  0.92           C  
ATOM   1752  C   SER A 225       4.880   4.390  -4.978  1.00  0.92           C  
ATOM   1753  CB  SER A 225       2.924   2.935  -5.524  1.00  0.92           C  
ATOM   1754  O   SER A 225       5.481   4.897  -5.928  1.00  0.92           O  
ATOM   1755  OG  SER A 225       2.080   3.548  -4.564  1.00  0.92           O  
ATOM   1756  N   GLU A 226       4.735   4.996  -3.866  1.00  0.94           N  
ATOM   1757  CA  GLU A 226       5.209   6.362  -3.667  1.00  0.94           C  
ATOM   1758  C   GLU A 226       6.733   6.430  -3.717  1.00  0.94           C  
ATOM   1759  CB  GLU A 226       4.701   6.920  -2.335  1.00  0.94           C  
ATOM   1760  O   GLU A 226       7.300   7.299  -4.383  1.00  0.94           O  
ATOM   1761  CG  GLU A 226       5.037   8.388  -2.115  1.00  0.94           C  
ATOM   1762  CD  GLU A 226       4.512   8.932  -0.797  1.00  0.94           C  
ATOM   1763  OE1 GLU A 226       4.696  10.140  -0.522  1.00  0.94           O  
ATOM   1764  OE2 GLU A 226       3.911   8.145  -0.032  1.00  0.94           O  
ATOM   1765  N   ASN A 227       7.379   5.538  -2.957  1.00  0.95           N  
ATOM   1766  CA  ASN A 227       8.836   5.471  -2.981  1.00  0.95           C  
ATOM   1767  C   ASN A 227       9.359   5.110  -4.368  1.00  0.95           C  
ATOM   1768  CB  ASN A 227       9.344   4.468  -1.944  1.00  0.95           C  
ATOM   1769  O   ASN A 227      10.385   5.632  -4.805  1.00  0.95           O  
ATOM   1770  CG  ASN A 227       9.135   4.943  -0.519  1.00  0.95           C  
ATOM   1771  ND2 ASN A 227       9.227   4.022   0.433  1.00  0.95           N  
ATOM   1772  OD1 ASN A 227       8.893   6.128  -0.277  1.00  0.95           O  
ATOM   1773  N   TYR A 228       8.606   4.284  -5.021  1.00  0.95           N  
ATOM   1774  CA  TYR A 228       8.960   3.863  -6.371  1.00  0.95           C  
ATOM   1775  C   TYR A 228       8.978   5.051  -7.326  1.00  0.95           C  
ATOM   1776  CB  TYR A 228       7.980   2.801  -6.878  1.00  0.95           C  
ATOM   1777  O   TYR A 228       9.965   5.275  -8.031  1.00  0.95           O  
ATOM   1778  CG  TYR A 228       8.432   2.112  -8.142  1.00  0.95           C  
ATOM   1779  CD1 TYR A 228       7.551   1.909  -9.202  1.00  0.95           C  
ATOM   1780  CD2 TYR A 228       9.740   1.661  -8.280  1.00  0.95           C  
ATOM   1781  CE1 TYR A 228       7.962   1.273 -10.368  1.00  0.95           C  
ATOM   1782  CE2 TYR A 228      10.163   1.023  -9.442  1.00  0.95           C  
ATOM   1783  OH  TYR A 228       9.681   0.203 -11.631  1.00  0.95           O  
ATOM   1784  CZ  TYR A 228       9.268   0.834 -10.479  1.00  0.95           C  
ATOM   1785  N   LEU A 229       7.913   5.860  -7.293  1.00  0.97           N  
ATOM   1786  CA  LEU A 229       7.819   7.068  -8.105  1.00  0.97           C  
ATOM   1787  C   LEU A 229       8.897   8.073  -7.712  1.00  0.97           C  
ATOM   1788  CB  LEU A 229       6.434   7.704  -7.960  1.00  0.97           C  
ATOM   1789  O   LEU A 229       9.571   8.636  -8.577  1.00  0.97           O  
ATOM   1790  CG  LEU A 229       6.231   9.051  -8.656  1.00  0.97           C  
ATOM   1791  CD1 LEU A 229       6.567   8.938 -10.139  1.00  0.97           C  
ATOM   1792  CD2 LEU A 229       4.800   9.542  -8.463  1.00  0.97           C  
ATOM   1793  N   THR A 230       9.088   8.268  -6.430  1.00  0.97           N  
ATOM   1794  CA  THR A 230      10.090   9.200  -5.926  1.00  0.97           C  
ATOM   1795  C   THR A 230      11.484   8.807  -6.406  1.00  0.97           C  
ATOM   1796  CB  THR A 230      10.072   9.263  -4.388  1.00  0.97           C  
ATOM   1797  O   THR A 230      12.283   9.667  -6.782  1.00  0.97           O  
ATOM   1798  CG2 THR A 230      11.151  10.205  -3.863  1.00  0.97           C  
ATOM   1799  OG1 THR A 230       8.791   9.730  -3.949  1.00  0.97           O  
ATOM   1800  N   ALA A 231      11.752   7.559  -6.366  1.00  0.97           N  
ATOM   1801  CA  ALA A 231      13.038   7.066  -6.851  1.00  0.97           C  
ATOM   1802  C   ALA A 231      13.242   7.420  -8.322  1.00  0.97           C  
ATOM   1803  CB  ALA A 231      13.139   5.556  -6.652  1.00  0.97           C  
ATOM   1804  O   ALA A 231      14.320   7.871  -8.714  1.00  0.97           O  
ATOM   1805  N   GLY A 232      12.185   7.216  -9.115  1.00  0.98           N  
ATOM   1806  CA  GLY A 232      12.248   7.601 -10.516  1.00  0.98           C  
ATOM   1807  C   GLY A 232      12.491   9.085 -10.716  1.00  0.98           C  
ATOM   1808  O   GLY A 232      13.353   9.477 -11.505  1.00  0.98           O  
ATOM   1809  N   LEU A 233      11.826   9.854  -9.995  1.00  0.98           N  
ATOM   1810  CA  LEU A 233      11.931  11.305 -10.103  1.00  0.98           C  
ATOM   1811  C   LEU A 233      13.313  11.784  -9.668  1.00  0.98           C  
ATOM   1812  CB  LEU A 233      10.853  11.986  -9.255  1.00  0.98           C  
ATOM   1813  O   LEU A 233      13.832  12.764 -10.207  1.00  0.98           O  
ATOM   1814  CG  LEU A 233       9.427  11.939  -9.806  1.00  0.98           C  
ATOM   1815  CD1 LEU A 233       8.427  12.331  -8.724  1.00  0.98           C  
ATOM   1816  CD2 LEU A 233       9.293  12.852 -11.020  1.00  0.98           C  
ATOM   1817  N   ALA A 234      13.904  11.054  -8.753  1.00  0.98           N  
ATOM   1818  CA  ALA A 234      15.200  11.419  -8.186  1.00  0.98           C  
ATOM   1819  C   ALA A 234      16.342  10.959  -9.088  1.00  0.98           C  
ATOM   1820  CB  ALA A 234      15.356  10.823  -6.789  1.00  0.98           C  
ATOM   1821  O   ALA A 234      17.514  11.184  -8.778  1.00  0.98           O  
ATOM   1822  N   GLY A 235      15.988  10.264 -10.142  1.00  0.97           N  
ATOM   1823  CA  GLY A 235      16.989   9.852 -11.114  1.00  0.97           C  
ATOM   1824  C   GLY A 235      17.751   8.608 -10.695  1.00  0.97           C  
ATOM   1825  O   GLY A 235      18.943   8.479 -10.981  1.00  0.97           O  
ATOM   1826  N   LEU A 236      17.152   7.771  -9.877  1.00  0.96           N  
ATOM   1827  CA  LEU A 236      17.848   6.601  -9.351  1.00  0.96           C  
ATOM   1828  C   LEU A 236      17.784   5.441 -10.339  1.00  0.96           C  
ATOM   1829  CB  LEU A 236      17.245   6.178  -8.009  1.00  0.96           C  
ATOM   1830  O   LEU A 236      18.439   4.415 -10.142  1.00  0.96           O  
ATOM   1831  CG  LEU A 236      17.411   7.163  -6.851  1.00  0.96           C  
ATOM   1832  CD1 LEU A 236      16.729   6.626  -5.597  1.00  0.96           C  
ATOM   1833  CD2 LEU A 236      18.888   7.435  -6.588  1.00  0.96           C  
ATOM   1834  N   GLY A 237      17.044   5.613 -11.379  1.00  0.95           N  
ATOM   1835  CA  GLY A 237      16.943   4.584 -12.400  1.00  0.95           C  
ATOM   1836  C   GLY A 237      15.619   4.606 -13.141  1.00  0.95           C  
ATOM   1837  O   GLY A 237      14.864   5.575 -13.043  1.00  0.95           O  
ATOM   1838  N   ILE A 238      15.424   3.610 -13.979  1.00  0.96           N  
ATOM   1839  CA  ILE A 238      14.204   3.446 -14.762  1.00  0.96           C  
ATOM   1840  C   ILE A 238      13.142   2.741 -13.921  1.00  0.96           C  
ATOM   1841  CB  ILE A 238      14.470   2.656 -16.063  1.00  0.96           C  
ATOM   1842  O   ILE A 238      13.436   1.759 -13.236  1.00  0.96           O  
ATOM   1843  CG1 ILE A 238      15.487   3.396 -16.939  1.00  0.96           C  
ATOM   1844  CG2 ILE A 238      13.163   2.416 -16.825  1.00  0.96           C  
ATOM   1845  CD1 ILE A 238      15.978   2.589 -18.133  1.00  0.96           C  
ATOM   1846  N   ILE A 239      11.936   3.280 -13.918  1.00  0.96           N  
ATOM   1847  CA  ILE A 239      10.826   2.656 -13.207  1.00  0.96           C  
ATOM   1848  C   ILE A 239       9.770   2.189 -14.206  1.00  0.96           C  
ATOM   1849  CB  ILE A 239      10.200   3.622 -12.176  1.00  0.96           C  
ATOM   1850  O   ILE A 239       9.656   2.743 -15.302  1.00  0.96           O  
ATOM   1851  CG1 ILE A 239       9.675   4.881 -12.875  1.00  0.96           C  
ATOM   1852  CG2 ILE A 239      11.215   3.982 -11.087  1.00  0.96           C  
ATOM   1853  CD1 ILE A 239       8.892   5.815 -11.962  1.00  0.96           C  
ATOM   1854  N   GLN A 240       9.032   1.152 -13.898  1.00  0.95           N  
ATOM   1855  CA  GLN A 240       7.884   0.615 -14.621  1.00  0.95           C  
ATOM   1856  C   GLN A 240       6.608   0.732 -13.792  1.00  0.95           C  
ATOM   1857  CB  GLN A 240       8.127  -0.844 -15.008  1.00  0.95           C  
ATOM   1858  O   GLN A 240       6.427   0.002 -12.816  1.00  0.95           O  
ATOM   1859  CG  GLN A 240       7.067  -1.418 -15.938  1.00  0.95           C  
ATOM   1860  CD  GLN A 240       7.354  -2.852 -16.342  1.00  0.95           C  
ATOM   1861  NE2 GLN A 240       7.959  -3.030 -17.511  1.00  0.95           N  
ATOM   1862  OE1 GLN A 240       7.036  -3.793 -15.607  1.00  0.95           O  
ATOM   1863  N   ILE A 241       5.721   1.623 -14.165  1.00  0.95           N  
ATOM   1864  CA  ILE A 241       4.640   2.064 -13.290  1.00  0.95           C  
ATOM   1865  C   ILE A 241       3.385   2.337 -14.117  1.00  0.95           C  
ATOM   1866  CB  ILE A 241       5.039   3.325 -12.490  1.00  0.95           C  
ATOM   1867  O   ILE A 241       3.474   2.638 -15.310  1.00  0.95           O  
ATOM   1868  CG1 ILE A 241       3.950   3.677 -11.470  1.00  0.95           C  
ATOM   1869  CG2 ILE A 241       5.306   4.501 -13.434  1.00  0.95           C  
ATOM   1870  CD1 ILE A 241       4.410   4.635 -10.380  1.00  0.95           C  
ATOM   1871  N   PRO A 242       2.156   2.184 -13.513  1.00  0.94           N  
ATOM   1872  CA  PRO A 242       0.965   2.578 -14.271  1.00  0.94           C  
ATOM   1873  C   PRO A 242       1.016   4.032 -14.736  1.00  0.94           C  
ATOM   1874  CB  PRO A 242      -0.175   2.364 -13.272  1.00  0.94           C  
ATOM   1875  O   PRO A 242       1.365   4.921 -13.956  1.00  0.94           O  
ATOM   1876  CG  PRO A 242       0.335   1.325 -12.327  1.00  0.94           C  
ATOM   1877  CD  PRO A 242       1.805   1.549 -12.119  1.00  0.94           C  
ATOM   1878  N   ARG A 243       0.710   4.217 -15.978  1.00  0.95           N  
ATOM   1879  CA  ARG A 243       0.789   5.541 -16.586  1.00  0.95           C  
ATOM   1880  C   ARG A 243      -0.024   6.558 -15.793  1.00  0.95           C  
ATOM   1881  CB  ARG A 243       0.301   5.496 -18.036  1.00  0.95           C  
ATOM   1882  O   ARG A 243       0.400   7.703 -15.624  1.00  0.95           O  
ATOM   1883  CG  ARG A 243       0.429   6.822 -18.770  1.00  0.95           C  
ATOM   1884  CD  ARG A 243       0.114   6.678 -20.252  1.00  0.95           C  
ATOM   1885  NE  ARG A 243       0.399   7.909 -20.985  1.00  0.95           N  
ATOM   1886  NH1 ARG A 243       2.116   7.008 -22.240  1.00  0.95           N  
ATOM   1887  NH2 ARG A 243       1.517   9.203 -22.518  1.00  0.95           N  
ATOM   1888  CZ  ARG A 243       1.343   8.037 -21.913  1.00  0.95           C  
ATOM   1889  N   ILE A 244      -1.112   6.154 -15.332  1.00  0.93           N  
ATOM   1890  CA  ILE A 244      -2.004   7.056 -14.614  1.00  0.93           C  
ATOM   1891  C   ILE A 244      -1.278   7.650 -13.409  1.00  0.93           C  
ATOM   1892  CB  ILE A 244      -3.293   6.334 -14.160  1.00  0.93           C  
ATOM   1893  O   ILE A 244      -1.559   8.779 -13.001  1.00  0.93           O  
ATOM   1894  CG1 ILE A 244      -4.327   7.350 -13.661  1.00  0.93           C  
ATOM   1895  CG2 ILE A 244      -2.978   5.297 -13.078  1.00  0.93           C  
ATOM   1896  CD1 ILE A 244      -5.721   6.770 -13.469  1.00  0.93           C  
ATOM   1897  N   ALA A 245      -0.382   6.944 -12.824  1.00  0.94           N  
ATOM   1898  CA  ALA A 245       0.324   7.364 -11.616  1.00  0.94           C  
ATOM   1899  C   ALA A 245       1.378   8.420 -11.935  1.00  0.94           C  
ATOM   1900  CB  ALA A 245       0.970   6.162 -10.932  1.00  0.94           C  
ATOM   1901  O   ALA A 245       1.840   9.135 -11.043  1.00  0.94           O  
ATOM   1902  N   VAL A 246       1.780   8.561 -13.192  1.00  0.96           N  
ATOM   1903  CA  VAL A 246       2.871   9.473 -13.518  1.00  0.96           C  
ATOM   1904  C   VAL A 246       2.409  10.476 -14.573  1.00  0.96           C  
ATOM   1905  CB  VAL A 246       4.118   8.710 -14.019  1.00  0.96           C  
ATOM   1906  O   VAL A 246       3.231  11.089 -15.258  1.00  0.96           O  
ATOM   1907  CG1 VAL A 246       4.730   7.878 -12.893  1.00  0.96           C  
ATOM   1908  CG2 VAL A 246       3.758   7.822 -15.209  1.00  0.96           C  
ATOM   1909  N   ARG A 247       1.155  10.576 -14.788  1.00  0.94           N  
ATOM   1910  CA  ARG A 247       0.604  11.432 -15.833  1.00  0.94           C  
ATOM   1911  C   ARG A 247       1.099  12.867 -15.685  1.00  0.94           C  
ATOM   1912  CB  ARG A 247      -0.926  11.399 -15.804  1.00  0.94           C  
ATOM   1913  O   ARG A 247       1.566  13.471 -16.652  1.00  0.94           O  
ATOM   1914  CG  ARG A 247      -1.580  12.141 -16.959  1.00  0.94           C  
ATOM   1915  CD  ARG A 247      -3.083  11.904 -17.003  1.00  0.94           C  
ATOM   1916  NE  ARG A 247      -3.737  12.362 -15.780  1.00  0.94           N  
ATOM   1917  NH1 ARG A 247      -5.814  11.511 -16.326  1.00  0.94           N  
ATOM   1918  NH2 ARG A 247      -5.511  12.625 -14.346  1.00  0.94           N  
ATOM   1919  CZ  ARG A 247      -5.019  12.165 -15.487  1.00  0.94           C  
ATOM   1920  N   GLU A 248       1.032  13.364 -14.444  1.00  0.94           N  
ATOM   1921  CA  GLU A 248       1.435  14.744 -14.194  1.00  0.94           C  
ATOM   1922  C   GLU A 248       2.938  14.924 -14.385  1.00  0.94           C  
ATOM   1923  CB  GLU A 248       1.028  15.176 -12.783  1.00  0.94           C  
ATOM   1924  O   GLU A 248       3.381  15.913 -14.971  1.00  0.94           O  
ATOM   1925  CG  GLU A 248       1.264  16.653 -12.500  1.00  0.94           C  
ATOM   1926  CD  GLU A 248       0.919  17.053 -11.074  1.00  0.94           C  
ATOM   1927  OE1 GLU A 248       1.149  18.226 -10.700  1.00  0.94           O  
ATOM   1928  OE2 GLU A 248       0.417  16.186 -10.324  1.00  0.94           O  
ATOM   1929  N   ALA A 249       3.690  13.958 -13.884  1.00  0.98           N  
ATOM   1930  CA  ALA A 249       5.143  14.026 -14.015  1.00  0.98           C  
ATOM   1931  C   ALA A 249       5.566  13.962 -15.480  1.00  0.98           C  
ATOM   1932  CB  ALA A 249       5.802  12.899 -13.224  1.00  0.98           C  
ATOM   1933  O   ALA A 249       6.498  14.655 -15.894  1.00  0.98           O  
ATOM   1934  N   LEU A 250       4.905  13.151 -16.265  1.00  0.98           N  
ATOM   1935  CA  LEU A 250       5.192  13.066 -17.693  1.00  0.98           C  
ATOM   1936  C   LEU A 250       4.833  14.369 -18.398  1.00  0.98           C  
ATOM   1937  CB  LEU A 250       4.424  11.902 -18.325  1.00  0.98           C  
ATOM   1938  O   LEU A 250       5.613  14.877 -19.207  1.00  0.98           O  
ATOM   1939  CG  LEU A 250       4.909  10.496 -17.969  1.00  0.98           C  
ATOM   1940  CD1 LEU A 250       3.903   9.452 -18.442  1.00  0.98           C  
ATOM   1941  CD2 LEU A 250       6.284  10.234 -18.574  1.00  0.98           C  
ATOM   1942  N   ARG A 251       3.685  14.954 -18.063  1.00  0.97           N  
ATOM   1943  CA  ARG A 251       3.225  16.206 -18.655  1.00  0.97           C  
ATOM   1944  C   ARG A 251       4.178  17.350 -18.326  1.00  0.97           C  
ATOM   1945  CB  ARG A 251       1.813  16.543 -18.170  1.00  0.97           C  
ATOM   1946  O   ARG A 251       4.483  18.177 -19.187  1.00  0.97           O  
ATOM   1947  CG  ARG A 251       1.190  17.739 -18.873  1.00  0.97           C  
ATOM   1948  CD  ARG A 251      -0.187  18.067 -18.312  1.00  0.97           C  
ATOM   1949  NE  ARG A 251      -1.091  16.924 -18.397  1.00  0.97           N  
ATOM   1950  NH1 ARG A 251      -2.802  17.925 -17.211  1.00  0.97           N  
ATOM   1951  NH2 ARG A 251      -3.050  15.790 -18.009  1.00  0.97           N  
ATOM   1952  CZ  ARG A 251      -2.312  16.882 -17.872  1.00  0.97           C  
ATOM   1953  N   ALA A 252       4.686  17.323 -17.094  1.00  0.98           N  
ATOM   1954  CA  ALA A 252       5.558  18.389 -16.608  1.00  0.98           C  
ATOM   1955  C   ALA A 252       6.997  18.173 -17.067  1.00  0.98           C  
ATOM   1956  CB  ALA A 252       5.496  18.474 -15.085  1.00  0.98           C  
ATOM   1957  O   ALA A 252       7.861  19.023 -16.841  1.00  0.98           O  
ATOM   1958  N   GLY A 253       7.310  17.068 -17.678  1.00  0.98           N  
ATOM   1959  CA  GLY A 253       8.643  16.749 -18.163  1.00  0.98           C  
ATOM   1960  C   GLY A 253       9.589  16.310 -17.061  1.00  0.98           C  
ATOM   1961  O   GLY A 253      10.809  16.357 -17.228  1.00  0.98           O  
ATOM   1962  N   ARG A 254       9.057  15.974 -15.897  1.00  0.98           N  
ATOM   1963  CA  ARG A 254       9.886  15.518 -14.786  1.00  0.98           C  
ATOM   1964  C   ARG A 254      10.250  14.045 -14.943  1.00  0.98           C  
ATOM   1965  CB  ARG A 254       9.168  15.740 -13.453  1.00  0.98           C  
ATOM   1966  O   ARG A 254      11.227  13.576 -14.356  1.00  0.98           O  
ATOM   1967  CG  ARG A 254       9.034  17.204 -13.063  1.00  0.98           C  
ATOM   1968  CD  ARG A 254       8.501  17.363 -11.645  1.00  0.98           C  
ATOM   1969  NE  ARG A 254       7.087  17.009 -11.558  1.00  0.98           N  
ATOM   1970  NH1 ARG A 254       7.143  16.489  -9.308  1.00  0.98           N  
ATOM   1971  NH2 ARG A 254       5.183  16.307 -10.483  1.00  0.98           N  
ATOM   1972  CZ  ARG A 254       6.475  16.602 -10.450  1.00  0.98           C  
ATOM   1973  N   LEU A 255       9.455  13.383 -15.677  1.00  0.99           N  
ATOM   1974  CA  LEU A 255       9.738  12.031 -16.144  1.00  0.99           C  
ATOM   1975  C   LEU A 255       9.574  11.933 -17.657  1.00  0.99           C  
ATOM   1976  CB  LEU A 255       8.817  11.021 -15.453  1.00  0.99           C  
ATOM   1977  O   LEU A 255       8.758  12.646 -18.245  1.00  0.99           O  
ATOM   1978  CG  LEU A 255       9.086  10.763 -13.969  1.00  0.99           C  
ATOM   1979  CD1 LEU A 255       8.001   9.867 -13.382  1.00  0.99           C  
ATOM   1980  CD2 LEU A 255      10.464  10.138 -13.777  1.00  0.99           C  
ATOM   1981  N   ILE A 256      10.373  11.139 -18.275  1.00  0.99           N  
ATOM   1982  CA  ILE A 256      10.323  10.865 -19.707  1.00  0.99           C  
ATOM   1983  C   ILE A 256      10.068   9.377 -19.939  1.00  0.99           C  
ATOM   1984  CB  ILE A 256      11.626  11.302 -20.412  1.00  0.99           C  
ATOM   1985  O   ILE A 256      10.730   8.527 -19.340  1.00  0.99           O  
ATOM   1986  CG1 ILE A 256      11.851  12.808 -20.234  1.00  0.99           C  
ATOM   1987  CG2 ILE A 256      11.589  10.925 -21.896  1.00  0.99           C  
ATOM   1988  CD1 ILE A 256      13.198  13.297 -20.747  1.00  0.99           C  
ATOM   1989  N   GLU A 257       9.011   9.161 -20.715  1.00  0.98           N  
ATOM   1990  CA  GLU A 257       8.755   7.768 -21.070  1.00  0.98           C  
ATOM   1991  C   GLU A 257       9.890   7.197 -21.916  1.00  0.98           C  
ATOM   1992  CB  GLU A 257       7.426   7.639 -21.817  1.00  0.98           C  
ATOM   1993  O   GLU A 257      10.327   7.824 -22.883  1.00  0.98           O  
ATOM   1994  CG  GLU A 257       7.019   6.201 -22.106  1.00  0.98           C  
ATOM   1995  CD  GLU A 257       5.642   6.082 -22.739  1.00  0.98           C  
ATOM   1996  OE1 GLU A 257       5.211   4.947 -23.044  1.00  0.98           O  
ATOM   1997  OE2 GLU A 257       4.991   7.133 -22.933  1.00  0.98           O  
ATOM   1998  N   VAL A 258      10.396   5.989 -21.541  1.00  0.97           N  
ATOM   1999  CA  VAL A 258      11.432   5.286 -22.291  1.00  0.97           C  
ATOM   2000  C   VAL A 258      10.916   3.916 -22.724  1.00  0.97           C  
ATOM   2001  CB  VAL A 258      12.726   5.130 -21.461  1.00  0.97           C  
ATOM   2002  O   VAL A 258      10.006   3.363 -22.102  1.00  0.97           O  
ATOM   2003  CG1 VAL A 258      13.316   6.498 -21.118  1.00  0.97           C  
ATOM   2004  CG2 VAL A 258      12.451   4.330 -20.189  1.00  0.97           C  
ATOM   2005  N   LEU A 259      11.441   3.547 -23.880  1.00  0.95           N  
ATOM   2006  CA  LEU A 259      11.069   2.259 -24.455  1.00  0.95           C  
ATOM   2007  C   LEU A 259       9.561   2.175 -24.670  1.00  0.95           C  
ATOM   2008  CB  LEU A 259      11.532   1.114 -23.552  1.00  0.95           C  
ATOM   2009  O   LEU A 259       8.927   1.195 -24.273  1.00  0.95           O  
ATOM   2010  CG  LEU A 259      13.039   1.003 -23.316  1.00  0.95           C  
ATOM   2011  CD1 LEU A 259      13.332  -0.028 -22.231  1.00  0.95           C  
ATOM   2012  CD2 LEU A 259      13.758   0.642 -24.611  1.00  0.95           C  
ATOM   2013  N   PRO A 260       8.871   3.115 -25.319  1.00  0.94           N  
ATOM   2014  CA  PRO A 260       7.419   3.128 -25.509  1.00  0.94           C  
ATOM   2015  C   PRO A 260       6.920   1.935 -26.321  1.00  0.94           C  
ATOM   2016  CB  PRO A 260       7.173   4.440 -26.257  1.00  0.94           C  
ATOM   2017  O   PRO A 260       5.746   1.568 -26.228  1.00  0.94           O  
ATOM   2018  CG  PRO A 260       8.478   4.757 -26.912  1.00  0.94           C  
ATOM   2019  CD  PRO A 260       9.588   4.306 -26.007  1.00  0.94           C  
ATOM   2020  N   GLY A 261       7.846   1.275 -27.072  1.00  0.92           N  
ATOM   2021  CA  GLY A 261       7.502   0.109 -27.870  1.00  0.92           C  
ATOM   2022  C   GLY A 261       7.623  -1.195 -27.105  1.00  0.92           C  
ATOM   2023  O   GLY A 261       7.223  -2.251 -27.599  1.00  0.92           O  
ATOM   2024  N   TYR A 262       8.143  -1.006 -25.861  1.00  0.92           N  
ATOM   2025  CA  TYR A 262       8.378  -2.192 -25.044  1.00  0.92           C  
ATOM   2026  C   TYR A 262       7.733  -2.045 -23.671  1.00  0.92           C  
ATOM   2027  CB  TYR A 262       9.880  -2.449 -24.891  1.00  0.92           C  
ATOM   2028  O   TYR A 262       8.430  -1.907 -22.663  1.00  0.92           O  
ATOM   2029  CG  TYR A 262      10.608  -2.602 -26.204  1.00  0.92           C  
ATOM   2030  CD1 TYR A 262      10.660  -3.833 -26.855  1.00  0.92           C  
ATOM   2031  CD2 TYR A 262      11.245  -1.517 -26.797  1.00  0.92           C  
ATOM   2032  CE1 TYR A 262      11.331  -3.979 -28.065  1.00  0.92           C  
ATOM   2033  CE2 TYR A 262      11.918  -1.652 -28.007  1.00  0.92           C  
ATOM   2034  OH  TYR A 262      12.621  -3.023 -29.830  1.00  0.92           O  
ATOM   2035  CZ  TYR A 262      11.955  -2.884 -28.632  1.00  0.92           C  
ATOM   2036  N   ARG A 263       6.417  -2.167 -23.553  1.00  0.92           N  
ATOM   2037  CA  ARG A 263       5.698  -1.989 -22.296  1.00  0.92           C  
ATOM   2038  C   ARG A 263       5.422  -3.331 -21.627  1.00  0.92           C  
ATOM   2039  CB  ARG A 263       4.384  -1.240 -22.530  1.00  0.92           C  
ATOM   2040  O   ARG A 263       5.369  -4.365 -22.297  1.00  0.92           O  
ATOM   2041  CG  ARG A 263       4.567   0.197 -22.990  1.00  0.92           C  
ATOM   2042  CD  ARG A 263       3.233   0.870 -23.282  1.00  0.92           C  
ATOM   2043  NE  ARG A 263       3.411   2.251 -23.723  1.00  0.92           N  
ATOM   2044  NH1 ARG A 263       1.157   2.666 -24.014  1.00  0.92           N  
ATOM   2045  NH2 ARG A 263       2.696   4.309 -24.447  1.00  0.92           N  
ATOM   2046  CZ  ARG A 263       2.421   3.072 -24.060  1.00  0.92           C  
ATOM   2047  N   ALA A 264       5.261  -3.236 -20.375  1.00  0.91           N  
ATOM   2048  CA  ALA A 264       4.781  -4.401 -19.636  1.00  0.91           C  
ATOM   2049  C   ALA A 264       3.317  -4.688 -19.955  1.00  0.91           C  
ATOM   2050  CB  ALA A 264       4.963  -4.191 -18.135  1.00  0.91           C  
ATOM   2051  O   ALA A 264       2.627  -3.851 -20.543  1.00  0.91           O  
ATOM   2052  N   GLU A 265       2.880  -5.923 -19.636  1.00  0.90           N  
ATOM   2053  CA  GLU A 265       1.458  -6.231 -19.754  1.00  0.90           C  
ATOM   2054  C   GLU A 265       0.615  -5.278 -18.911  1.00  0.90           C  
ATOM   2055  CB  GLU A 265       1.186  -7.680 -19.340  1.00  0.90           C  
ATOM   2056  O   GLU A 265       1.027  -4.874 -17.822  1.00  0.90           O  
ATOM   2057  CG  GLU A 265       1.682  -8.709 -20.345  1.00  0.90           C  
ATOM   2058  CD  GLU A 265       0.747  -8.890 -21.531  1.00  0.90           C  
ATOM   2059  OE1 GLU A 265       1.220  -9.280 -22.622  1.00  0.90           O  
ATOM   2060  OE2 GLU A 265      -0.467  -8.638 -21.367  1.00  0.90           O  
ATOM   2061  N   PRO A 266      -0.488  -4.870 -19.504  1.00  0.91           N  
ATOM   2062  CA  PRO A 266      -1.347  -4.008 -18.688  1.00  0.91           C  
ATOM   2063  C   PRO A 266      -1.726  -4.646 -17.354  1.00  0.91           C  
ATOM   2064  CB  PRO A 266      -2.584  -3.810 -19.569  1.00  0.91           C  
ATOM   2065  O   PRO A 266      -1.813  -5.873 -17.254  1.00  0.91           O  
ATOM   2066  CG  PRO A 266      -2.096  -4.017 -20.966  1.00  0.91           C  
ATOM   2067  CD  PRO A 266      -1.013  -5.058 -20.943  1.00  0.91           C  
ATOM   2068  N   LEU A 267      -1.843  -3.802 -16.382  1.00  0.90           N  
ATOM   2069  CA  LEU A 267      -2.190  -4.236 -15.033  1.00  0.90           C  
ATOM   2070  C   LEU A 267      -3.703  -4.276 -14.847  1.00  0.90           C  
ATOM   2071  CB  LEU A 267      -1.560  -3.307 -13.993  1.00  0.90           C  
ATOM   2072  O   LEU A 267      -4.390  -3.283 -15.100  1.00  0.90           O  
ATOM   2073  CG  LEU A 267      -1.589  -3.794 -12.543  1.00  0.90           C  
ATOM   2074  CD1 LEU A 267      -0.802  -5.093 -12.405  1.00  0.90           C  
ATOM   2075  CD2 LEU A 267      -1.033  -2.725 -11.608  1.00  0.90           C  
ATOM   2076  N   SER A 268      -4.216  -5.506 -14.400  1.00  0.92           N  
ATOM   2077  CA  SER A 268      -5.653  -5.614 -14.173  1.00  0.92           C  
ATOM   2078  C   SER A 268      -6.078  -4.833 -12.934  1.00  0.92           C  
ATOM   2079  CB  SER A 268      -6.064  -7.080 -14.027  1.00  0.92           C  
ATOM   2080  O   SER A 268      -5.370  -4.829 -11.924  1.00  0.92           O  
ATOM   2081  OG  SER A 268      -5.431  -7.671 -12.906  1.00  0.92           O  
ATOM   2082  N   LEU A 269      -7.175  -4.152 -13.035  1.00  0.93           N  
ATOM   2083  CA  LEU A 269      -7.793  -3.416 -11.937  1.00  0.93           C  
ATOM   2084  C   LEU A 269      -9.176  -3.974 -11.619  1.00  0.93           C  
ATOM   2085  CB  LEU A 269      -7.896  -1.928 -12.280  1.00  0.93           C  
ATOM   2086  O   LEU A 269     -10.019  -4.099 -12.509  1.00  0.93           O  
ATOM   2087  CG  LEU A 269      -8.346  -1.001 -11.150  1.00  0.93           C  
ATOM   2088  CD1 LEU A 269      -7.270  -0.920 -10.071  1.00  0.93           C  
ATOM   2089  CD2 LEU A 269      -8.671   0.386 -11.693  1.00  0.93           C  
ATOM   2090  N   SER A 270      -9.332  -4.339 -10.416  1.00  0.93           N  
ATOM   2091  CA  SER A 270     -10.598  -4.949 -10.023  1.00  0.93           C  
ATOM   2092  C   SER A 270     -11.108  -4.367  -8.709  1.00  0.93           C  
ATOM   2093  CB  SER A 270     -10.446  -6.465  -9.894  1.00  0.93           C  
ATOM   2094  O   SER A 270     -10.317  -3.935  -7.867  1.00  0.93           O  
ATOM   2095  OG  SER A 270      -9.947  -7.024 -11.097  1.00  0.93           O  
ATOM   2096  N   LEU A 271     -12.442  -4.330  -8.577  1.00  0.94           N  
ATOM   2097  CA  LEU A 271     -13.106  -4.112  -7.297  1.00  0.94           C  
ATOM   2098  C   LEU A 271     -13.424  -5.439  -6.616  1.00  0.94           C  
ATOM   2099  CB  LEU A 271     -14.392  -3.303  -7.491  1.00  0.94           C  
ATOM   2100  O   LEU A 271     -14.099  -6.292  -7.195  1.00  0.94           O  
ATOM   2101  CG  LEU A 271     -15.111  -2.857  -6.217  1.00  0.94           C  
ATOM   2102  CD1 LEU A 271     -15.632  -1.433  -6.374  1.00  0.94           C  
ATOM   2103  CD2 LEU A 271     -16.249  -3.815  -5.881  1.00  0.94           C  
ATOM   2104  N   VAL A 272     -12.871  -5.636  -5.447  1.00  0.93           N  
ATOM   2105  CA  VAL A 272     -13.017  -6.899  -4.731  1.00  0.93           C  
ATOM   2106  C   VAL A 272     -13.875  -6.691  -3.485  1.00  0.93           C  
ATOM   2107  CB  VAL A 272     -11.644  -7.492  -4.340  1.00  0.93           C  
ATOM   2108  O   VAL A 272     -13.683  -5.722  -2.747  1.00  0.93           O  
ATOM   2109  CG1 VAL A 272     -11.815  -8.857  -3.676  1.00  0.93           C  
ATOM   2110  CG2 VAL A 272     -10.742  -7.601  -5.568  1.00  0.93           C  
ATOM   2111  N   TYR A 273     -14.784  -7.570  -3.249  1.00  0.92           N  
ATOM   2112  CA  TYR A 273     -15.637  -7.497  -2.069  1.00  0.92           C  
ATOM   2113  C   TYR A 273     -16.030  -8.890  -1.592  1.00  0.92           C  
ATOM   2114  CB  TYR A 273     -16.895  -6.673  -2.365  1.00  0.92           C  
ATOM   2115  O   TYR A 273     -15.928  -9.862  -2.345  1.00  0.92           O  
ATOM   2116  CG  TYR A 273     -17.664  -7.153  -3.572  1.00  0.92           C  
ATOM   2117  CD1 TYR A 273     -17.392  -6.647  -4.841  1.00  0.92           C  
ATOM   2118  CD2 TYR A 273     -18.664  -8.110  -3.445  1.00  0.92           C  
ATOM   2119  CE1 TYR A 273     -18.100  -7.085  -5.956  1.00  0.92           C  
ATOM   2120  CE2 TYR A 273     -19.379  -8.555  -4.553  1.00  0.92           C  
ATOM   2121  OH  TYR A 273     -19.793  -8.474  -6.903  1.00  0.92           O  
ATOM   2122  CZ  TYR A 273     -19.089  -8.037  -5.802  1.00  0.92           C  
ATOM   2123  N   PRO A 274     -16.418  -9.041  -0.239  1.00  0.88           N  
ATOM   2124  CA  PRO A 274     -16.761 -10.354   0.312  1.00  0.88           C  
ATOM   2125  C   PRO A 274     -17.944 -11.003  -0.403  1.00  0.88           C  
ATOM   2126  CB  PRO A 274     -17.108 -10.045   1.770  1.00  0.88           C  
ATOM   2127  O   PRO A 274     -18.862 -10.306  -0.844  1.00  0.88           O  
ATOM   2128  CG  PRO A 274     -16.433  -8.742   2.055  1.00  0.88           C  
ATOM   2129  CD  PRO A 274     -16.395  -7.938   0.787  1.00  0.88           C  
ATOM   2130  N   GLN A 275     -17.884 -12.269  -0.693  1.00  0.84           N  
ATOM   2131  CA  GLN A 275     -18.940 -13.063  -1.312  1.00  0.84           C  
ATOM   2132  C   GLN A 275     -20.121 -13.244  -0.363  1.00  0.84           C  
ATOM   2133  CB  GLN A 275     -18.402 -14.427  -1.747  1.00  0.84           C  
ATOM   2134  O   GLN A 275     -20.013 -13.949   0.643  1.00  0.84           O  
ATOM   2135  CG  GLN A 275     -19.376 -15.229  -2.600  1.00  0.84           C  
ATOM   2136  CD  GLN A 275     -18.745 -16.472  -3.200  1.00  0.84           C  
ATOM   2137  NE2 GLN A 275     -19.411 -17.057  -4.189  1.00  0.84           N  
ATOM   2138  OE1 GLN A 275     -17.666 -16.902  -2.778  1.00  0.84           O  
ATOM   2139  N   ARG A 276     -20.747 -12.126   0.129  1.00  0.74           N  
ATOM   2140  CA  ARG A 276     -21.987 -12.218   0.893  1.00  0.74           C  
ATOM   2141  C   ARG A 276     -23.199 -12.259  -0.032  1.00  0.74           C  
ATOM   2142  CB  ARG A 276     -22.109 -11.041   1.864  1.00  0.74           C  
ATOM   2143  O   ARG A 276     -23.085 -11.976  -1.226  1.00  0.74           O  
ATOM   2144  CG  ARG A 276     -21.039 -11.021   2.944  1.00  0.74           C  
ATOM   2145  CD  ARG A 276     -21.250  -9.876   3.926  1.00  0.74           C  
ATOM   2146  NE  ARG A 276     -20.179  -9.811   4.916  1.00  0.74           N  
ATOM   2147  NH1 ARG A 276     -21.127  -8.091   6.132  1.00  0.74           N  
ATOM   2148  NH2 ARG A 276     -19.122  -8.991   6.783  1.00  0.74           N  
ATOM   2149  CZ  ARG A 276     -20.145  -8.965   5.941  1.00  0.74           C  
ATOM   2150  N   ARG A 277     -24.301 -12.790   0.449  1.00  0.56           N  
ATOM   2151  CA  ARG A 277     -25.555 -13.042  -0.254  1.00  0.56           C  
ATOM   2152  C   ARG A 277     -26.127 -11.753  -0.833  1.00  0.56           C  
ATOM   2153  CB  ARG A 277     -26.575 -13.695   0.682  1.00  0.56           C  
ATOM   2154  O   ARG A 277     -26.616 -11.738  -1.965  1.00  0.56           O  
ATOM   2155  CG  ARG A 277     -26.462 -15.209   0.756  1.00  0.56           C  
ATOM   2156  CD  ARG A 277     -27.572 -15.816   1.603  1.00  0.56           C  
ATOM   2157  NE  ARG A 277     -27.556 -17.275   1.548  1.00  0.56           N  
ATOM   2158  NH1 ARG A 277     -29.365 -17.555   2.957  1.00  0.56           N  
ATOM   2159  NH2 ARG A 277     -28.302 -19.383   2.071  1.00  0.56           N  
ATOM   2160  CZ  ARG A 277     -28.408 -18.068   2.192  1.00  0.56           C  
ATOM   2161  N   GLU A 278     -25.520 -10.475  -0.501  1.00  0.71           N  
ATOM   2162  CA  GLU A 278     -26.084  -9.281  -1.124  1.00  0.71           C  
ATOM   2163  C   GLU A 278     -25.130  -8.096  -1.011  1.00  0.71           C  
ATOM   2164  CB  GLU A 278     -27.434  -8.932  -0.492  1.00  0.71           C  
ATOM   2165  O   GLU A 278     -24.603  -7.817   0.068  1.00  0.71           O  
ATOM   2166  CG  GLU A 278     -28.536  -9.934  -0.803  1.00  0.71           C  
ATOM   2167  CD  GLU A 278     -29.893  -9.525  -0.251  1.00  0.71           C  
ATOM   2168  OE1 GLU A 278     -30.894 -10.225  -0.521  1.00  0.71           O  
ATOM   2169  OE2 GLU A 278     -29.954  -8.495   0.457  1.00  0.71           O  
ATOM   2170  N   LEU A 279     -24.581  -7.651  -2.088  1.00  0.82           N  
ATOM   2171  CA  LEU A 279     -23.797  -6.423  -2.164  1.00  0.82           C  
ATOM   2172  C   LEU A 279     -24.554  -5.255  -1.541  1.00  0.82           C  
ATOM   2173  CB  LEU A 279     -23.444  -6.101  -3.618  1.00  0.82           C  
ATOM   2174  O   LEU A 279     -25.712  -5.007  -1.884  1.00  0.82           O  
ATOM   2175  CG  LEU A 279     -22.396  -5.009  -3.836  1.00  0.82           C  
ATOM   2176  CD1 LEU A 279     -21.033  -5.474  -3.333  1.00  0.82           C  
ATOM   2177  CD2 LEU A 279     -22.325  -4.621  -5.309  1.00  0.82           C  
ATOM   2178  N   SER A 280     -23.932  -4.679  -0.582  1.00  0.86           N  
ATOM   2179  CA  SER A 280     -24.610  -3.542   0.031  1.00  0.86           C  
ATOM   2180  C   SER A 280     -24.909  -2.456  -0.997  1.00  0.86           C  
ATOM   2181  CB  SER A 280     -23.766  -2.962   1.167  1.00  0.86           C  
ATOM   2182  O   SER A 280     -24.222  -2.352  -2.015  1.00  0.86           O  
ATOM   2183  OG  SER A 280     -22.684  -2.204   0.653  1.00  0.86           O  
ATOM   2184  N   ARG A 281     -26.004  -1.819  -0.966  1.00  0.88           N  
ATOM   2185  CA  ARG A 281     -26.409  -0.729  -1.848  1.00  0.88           C  
ATOM   2186  C   ARG A 281     -25.312   0.326  -1.954  1.00  0.88           C  
ATOM   2187  CB  ARG A 281     -27.706  -0.089  -1.351  1.00  0.88           C  
ATOM   2188  O   ARG A 281     -25.077   0.878  -3.031  1.00  0.88           O  
ATOM   2189  CG  ARG A 281     -28.933  -0.970  -1.521  1.00  0.88           C  
ATOM   2190  CD  ARG A 281     -30.214  -0.230  -1.161  1.00  0.88           C  
ATOM   2191  NE  ARG A 281     -31.395  -1.060  -1.379  1.00  0.88           N  
ATOM   2192  NH1 ARG A 281     -32.914   0.624  -0.934  1.00  0.88           N  
ATOM   2193  NH2 ARG A 281     -33.651  -1.476  -1.486  1.00  0.88           N  
ATOM   2194  CZ  ARG A 281     -32.651  -0.635  -1.266  1.00  0.88           C  
ATOM   2195  N   ARG A 282     -24.547   0.595  -0.878  1.00  0.91           N  
ATOM   2196  CA  ARG A 282     -23.474   1.584  -0.851  1.00  0.91           C  
ATOM   2197  C   ARG A 282     -22.331   1.177  -1.774  1.00  0.91           C  
ATOM   2198  CB  ARG A 282     -22.953   1.773   0.576  1.00  0.91           C  
ATOM   2199  O   ARG A 282     -21.813   2.001  -2.531  1.00  0.91           O  
ATOM   2200  CG  ARG A 282     -23.958   2.414   1.519  1.00  0.91           C  
ATOM   2201  CD  ARG A 282     -23.369   2.637   2.905  1.00  0.91           C  
ATOM   2202  NE  ARG A 282     -23.080   1.374   3.577  1.00  0.91           N  
ATOM   2203  NH1 ARG A 282     -25.223   1.076   4.386  1.00  0.91           N  
ATOM   2204  NH2 ARG A 282     -23.597  -0.475   4.838  1.00  0.91           N  
ATOM   2205  CZ  ARG A 282     -23.967   0.661   4.266  1.00  0.91           C  
ATOM   2206  N   VAL A 283     -22.008  -0.125  -1.570  1.00  0.93           N  
ATOM   2207  CA  VAL A 283     -20.934  -0.638  -2.414  1.00  0.93           C  
ATOM   2208  C   VAL A 283     -21.353  -0.573  -3.881  1.00  0.93           C  
ATOM   2209  CB  VAL A 283     -20.553  -2.086  -2.032  1.00  0.93           C  
ATOM   2210  O   VAL A 283     -20.559  -0.189  -4.744  1.00  0.93           O  
ATOM   2211  CG1 VAL A 283     -19.572  -2.672  -3.046  1.00  0.93           C  
ATOM   2212  CG2 VAL A 283     -19.961  -2.127  -0.625  1.00  0.93           C  
ATOM   2213  N   ASN A 284     -22.589  -0.894  -4.164  1.00  0.91           N  
ATOM   2214  CA  ASN A 284     -23.103  -0.849  -5.529  1.00  0.91           C  
ATOM   2215  C   ASN A 284     -23.052   0.565  -6.101  1.00  0.91           C  
ATOM   2216  CB  ASN A 284     -24.532  -1.394  -5.584  1.00  0.91           C  
ATOM   2217  O   ASN A 284     -22.642   0.762  -7.246  1.00  0.91           O  
ATOM   2218  CG  ASN A 284     -25.007  -1.646  -7.001  1.00  0.91           C  
ATOM   2219  ND2 ASN A 284     -26.318  -1.599  -7.204  1.00  0.91           N  
ATOM   2220  OD1 ASN A 284     -24.202  -1.882  -7.906  1.00  0.91           O  
ATOM   2221  N   LEU A 285     -23.504   1.536  -5.295  1.00  0.93           N  
ATOM   2222  CA  LEU A 285     -23.470   2.929  -5.725  1.00  0.93           C  
ATOM   2223  C   LEU A 285     -22.043   3.369  -6.031  1.00  0.93           C  
ATOM   2224  CB  LEU A 285     -24.079   3.837  -4.653  1.00  0.93           C  
ATOM   2225  O   LEU A 285     -21.796   4.037  -7.037  1.00  0.93           O  
ATOM   2226  CG  LEU A 285     -25.603   3.815  -4.531  1.00  0.93           C  
ATOM   2227  CD1 LEU A 285     -26.052   4.663  -3.346  1.00  0.93           C  
ATOM   2228  CD2 LEU A 285     -26.250   4.304  -5.822  1.00  0.93           C  
ATOM   2229  N   PHE A 286     -21.152   3.009  -5.072  1.00  0.95           N  
ATOM   2230  CA  PHE A 286     -19.744   3.345  -5.244  1.00  0.95           C  
ATOM   2231  C   PHE A 286     -19.185   2.707  -6.509  1.00  0.95           C  
ATOM   2232  CB  PHE A 286     -18.930   2.897  -4.026  1.00  0.95           C  
ATOM   2233  O   PHE A 286     -18.498   3.366  -7.292  1.00  0.95           O  
ATOM   2234  CG  PHE A 286     -17.465   3.225  -4.120  1.00  0.95           C  
ATOM   2235  CD1 PHE A 286     -16.530   2.229  -4.373  1.00  0.95           C  
ATOM   2236  CD2 PHE A 286     -17.022   4.531  -3.955  1.00  0.95           C  
ATOM   2237  CE1 PHE A 286     -15.172   2.531  -4.461  1.00  0.95           C  
ATOM   2238  CE2 PHE A 286     -15.668   4.840  -4.042  1.00  0.95           C  
ATOM   2239  CZ  PHE A 286     -14.744   3.838  -4.294  1.00  0.95           C  
ATOM   2240  N   MET A 287     -19.522   1.482  -6.701  1.00  0.93           N  
ATOM   2241  CA  MET A 287     -19.062   0.751  -7.878  1.00  0.93           C  
ATOM   2242  C   MET A 287     -19.544   1.423  -9.159  1.00  0.93           C  
ATOM   2243  CB  MET A 287     -19.545  -0.700  -7.834  1.00  0.93           C  
ATOM   2244  O   MET A 287     -18.766   1.612 -10.096  1.00  0.93           O  
ATOM   2245  CG  MET A 287     -19.043  -1.548  -8.991  1.00  0.93           C  
ATOM   2246  SD  MET A 287     -19.621  -3.287  -8.890  1.00  0.93           S  
ATOM   2247  CE  MET A 287     -21.410  -3.040  -9.064  1.00  0.93           C  
ATOM   2248  N   GLN A 288     -20.798   1.754  -9.263  1.00  0.92           N  
ATOM   2249  CA  GLN A 288     -21.371   2.410 -10.433  1.00  0.92           C  
ATOM   2250  C   GLN A 288     -20.686   3.746 -10.706  1.00  0.92           C  
ATOM   2251  CB  GLN A 288     -22.875   2.619 -10.250  1.00  0.92           C  
ATOM   2252  O   GLN A 288     -20.360   4.060 -11.853  1.00  0.92           O  
ATOM   2253  CG  GLN A 288     -23.690   1.336 -10.340  1.00  0.92           C  
ATOM   2254  CD  GLN A 288     -25.162   1.554 -10.047  1.00  0.92           C  
ATOM   2255  NE2 GLN A 288     -25.948   0.486 -10.132  1.00  0.92           N  
ATOM   2256  OE1 GLN A 288     -25.590   2.672  -9.745  1.00  0.92           O  
ATOM   2257  N   TRP A 289     -20.523   4.493  -9.638  1.00  0.95           N  
ATOM   2258  CA  TRP A 289     -19.840   5.776  -9.766  1.00  0.95           C  
ATOM   2259  C   TRP A 289     -18.415   5.585 -10.275  1.00  0.95           C  
ATOM   2260  CB  TRP A 289     -19.822   6.513  -8.424  1.00  0.95           C  
ATOM   2261  O   TRP A 289     -17.986   6.267 -11.209  1.00  0.95           O  
ATOM   2262  CG  TRP A 289     -18.922   7.712  -8.400  1.00  0.95           C  
ATOM   2263  CD1 TRP A 289     -19.184   8.950  -8.917  1.00  0.95           C  
ATOM   2264  CD2 TRP A 289     -17.610   7.783  -7.833  1.00  0.95           C  
ATOM   2265  CE2 TRP A 289     -17.136   9.097  -8.041  1.00  0.95           C  
ATOM   2266  CE3 TRP A 289     -16.790   6.863  -7.167  1.00  0.95           C  
ATOM   2267  NE1 TRP A 289     -18.114   9.788  -8.704  1.00  0.95           N  
ATOM   2268  CH2 TRP A 289     -15.093   8.594  -6.958  1.00  0.95           C  
ATOM   2269  CZ2 TRP A 289     -15.875   9.514  -7.606  1.00  0.95           C  
ATOM   2270  CZ3 TRP A 289     -15.535   7.280  -6.735  1.00  0.95           C  
ATOM   2271  N   LEU A 290     -17.695   4.633  -9.673  1.00  0.95           N  
ATOM   2272  CA  LEU A 290     -16.306   4.371 -10.031  1.00  0.95           C  
ATOM   2273  C   LEU A 290     -16.194   3.924 -11.485  1.00  0.95           C  
ATOM   2274  CB  LEU A 290     -15.706   3.306  -9.109  1.00  0.95           C  
ATOM   2275  O   LEU A 290     -15.255   4.307 -12.186  1.00  0.95           O  
ATOM   2276  CG  LEU A 290     -14.210   3.033  -9.272  1.00  0.95           C  
ATOM   2277  CD1 LEU A 290     -13.410   4.312  -9.049  1.00  0.95           C  
ATOM   2278  CD2 LEU A 290     -13.758   1.940  -8.310  1.00  0.95           C  
ATOM   2279  N   ALA A 291     -17.093   3.068 -11.972  1.00  0.91           N  
ATOM   2280  CA  ALA A 291     -17.116   2.634 -13.367  1.00  0.91           C  
ATOM   2281  C   ALA A 291     -17.192   3.830 -14.312  1.00  0.91           C  
ATOM   2282  CB  ALA A 291     -18.292   1.691 -13.612  1.00  0.91           C  
ATOM   2283  O   ALA A 291     -16.538   3.846 -15.357  1.00  0.91           O  
ATOM   2284  N   GLY A 292     -18.002   4.852 -13.985  1.00  0.92           N  
ATOM   2285  CA  GLY A 292     -18.078   6.071 -14.775  1.00  0.92           C  
ATOM   2286  C   GLY A 292     -16.770   6.838 -14.814  1.00  0.92           C  
ATOM   2287  O   GLY A 292     -16.364   7.330 -15.869  1.00  0.92           O  
ATOM   2288  N   VAL A 293     -16.065   6.894 -13.662  1.00  0.92           N  
ATOM   2289  CA  VAL A 293     -14.789   7.593 -13.545  1.00  0.92           C  
ATOM   2290  C   VAL A 293     -13.735   6.890 -14.396  1.00  0.92           C  
ATOM   2291  CB  VAL A 293     -14.320   7.675 -12.075  1.00  0.92           C  
ATOM   2292  O   VAL A 293     -12.936   7.544 -15.071  1.00  0.92           O  
ATOM   2293  CG1 VAL A 293     -12.889   8.204 -11.994  1.00  0.92           C  
ATOM   2294  CG2 VAL A 293     -15.266   8.557 -11.262  1.00  0.92           C  
ATOM   2295  N   MET A 294     -13.841   5.609 -14.463  1.00  0.89           N  
ATOM   2296  CA  MET A 294     -12.831   4.806 -15.146  1.00  0.89           C  
ATOM   2297  C   MET A 294     -12.946   4.958 -16.659  1.00  0.89           C  
ATOM   2298  CB  MET A 294     -12.961   3.332 -14.757  1.00  0.89           C  
ATOM   2299  O   MET A 294     -11.958   4.804 -17.380  1.00  0.89           O  
ATOM   2300  CG  MET A 294     -12.507   3.030 -13.338  1.00  0.89           C  
ATOM   2301  SD  MET A 294     -10.700   3.261 -13.114  1.00  0.89           S  
ATOM   2302  CE  MET A 294     -10.074   1.915 -14.158  1.00  0.89           C  
ATOM   2303  N   LYS A 295     -14.058   5.198 -17.150  1.00  0.86           N  
ATOM   2304  CA  LYS A 295     -14.264   5.352 -18.587  1.00  0.86           C  
ATOM   2305  C   LYS A 295     -13.412   6.487 -19.147  1.00  0.86           C  
ATOM   2306  CB  LYS A 295     -15.741   5.606 -18.894  1.00  0.86           C  
ATOM   2307  O   LYS A 295     -12.980   6.436 -20.300  1.00  0.86           O  
ATOM   2308  CG  LYS A 295     -16.621   4.372 -18.761  1.00  0.86           C  
ATOM   2309  CD  LYS A 295     -18.068   4.675 -19.129  1.00  0.86           C  
ATOM   2310  CE  LYS A 295     -18.963   3.459 -18.932  1.00  0.86           C  
ATOM   2311  NZ  LYS A 295     -20.392   3.767 -19.238  1.00  0.86           N  
ATOM   2312  N   GLU A 296     -12.987   7.387 -18.319  1.00  0.83           N  
ATOM   2313  CA  GLU A 296     -12.192   8.530 -18.758  1.00  0.83           C  
ATOM   2314  C   GLU A 296     -10.707   8.182 -18.809  1.00  0.83           C  
ATOM   2315  CB  GLU A 296     -12.420   9.730 -17.836  1.00  0.83           C  
ATOM   2316  O   GLU A 296      -9.935   8.834 -19.515  1.00  0.83           O  
ATOM   2317  CG  GLU A 296     -13.831  10.297 -17.902  1.00  0.83           C  
ATOM   2318  CD  GLU A 296     -14.061  11.449 -16.937  1.00  0.83           C  
ATOM   2319  OE1 GLU A 296     -15.232  11.730 -16.596  1.00  0.83           O  
ATOM   2320  OE2 GLU A 296     -13.061  12.075 -16.519  1.00  0.83           O  
ATOM   2321  N   TYR A 297     -10.395   7.047 -18.095  1.00  0.79           N  
ATOM   2322  CA  TYR A 297      -8.979   6.731 -17.949  1.00  0.79           C  
ATOM   2323  C   TYR A 297      -8.622   5.462 -18.714  1.00  0.79           C  
ATOM   2324  CB  TYR A 297      -8.613   6.570 -16.471  1.00  0.79           C  
ATOM   2325  O   TYR A 297      -7.447   5.197 -18.976  1.00  0.79           O  
ATOM   2326  CG  TYR A 297      -8.639   7.865 -15.695  1.00  0.79           C  
ATOM   2327  CD1 TYR A 297      -7.509   8.676 -15.618  1.00  0.79           C  
ATOM   2328  CD2 TYR A 297      -9.792   8.278 -15.037  1.00  0.79           C  
ATOM   2329  CE1 TYR A 297      -7.528   9.869 -14.902  1.00  0.79           C  
ATOM   2330  CE2 TYR A 297      -9.822   9.469 -14.318  1.00  0.79           C  
ATOM   2331  OH  TYR A 297      -8.711  11.436 -13.548  1.00  0.79           O  
ATOM   2332  CZ  TYR A 297      -8.687  10.257 -14.257  1.00  0.79           C  
ATOM   2333  N   LEU A 298      -9.626   4.717 -19.056  1.00  0.69           N  
ATOM   2334  CA  LEU A 298      -9.363   3.456 -19.741  1.00  0.69           C  
ATOM   2335  C   LEU A 298      -9.492   3.621 -21.252  1.00  0.69           C  
ATOM   2336  CB  LEU A 298     -10.322   2.368 -19.251  1.00  0.69           C  
ATOM   2337  O   LEU A 298     -10.371   4.343 -21.728  1.00  0.69           O  
ATOM   2338  CG  LEU A 298     -10.176   1.945 -17.788  1.00  0.69           C  
ATOM   2339  CD1 LEU A 298     -11.345   1.057 -17.374  1.00  0.69           C  
ATOM   2340  CD2 LEU A 298      -8.849   1.227 -17.569  1.00  0.69           C  
ATOM   2341  N   ASP A 299      -8.399   3.811 -22.025  1.00  0.55           N  
ATOM   2342  CA  ASP A 299      -8.444   3.732 -23.482  1.00  0.55           C  
ATOM   2343  C   ASP A 299      -9.271   2.533 -23.941  1.00  0.55           C  
ATOM   2344  CB  ASP A 299      -7.029   3.648 -24.059  1.00  0.55           C  
ATOM   2345  O   ASP A 299      -9.176   1.449 -23.363  1.00  0.55           O  
ATOM   2346  CG  ASP A 299      -6.239   4.932 -23.880  1.00  0.55           C  
ATOM   2347  OD1 ASP A 299      -6.851   6.016 -23.779  1.00  0.55           O  
ATOM   2348  OD2 ASP A 299      -4.991   4.858 -23.841  1.00  0.55           O  
