# Supplementary material for: Escherichia coli transcription factors of unknown function: sequence features and possible evolutionary relationships
Source: PeerJ. 2022 Jul 20;10:e13772. doi: 10.7717/peerj.13772 (PMC9308461; doi:10.7717/peerj.13772)
Supplement: Supplemental Information 18 [file peerj-10-13772-s018.zip › Raw Data/PDB files/YiaG_b3555_unrelaxed_model_1.pdb]

ATOM      1  N   MET A   1      16.614 -35.598   7.980  1.00  0.51           N  
ATOM      2  CA  MET A   1      15.436 -34.898   8.484  1.00  0.51           C  
ATOM      3  C   MET A   1      15.412 -33.453   7.998  1.00  0.51           C  
ATOM      4  CB  MET A   1      15.399 -34.936  10.013  1.00  0.51           C  
ATOM      5  O   MET A   1      16.383 -32.716   8.178  1.00  0.51           O  
ATOM      6  CG  MET A   1      14.736 -36.182  10.579  1.00  0.51           C  
ATOM      7  SD  MET A   1      14.497 -36.086  12.396  1.00  0.51           S  
ATOM      8  CE  MET A   1      14.148 -37.828  12.764  1.00  0.51           C  
ATOM      9  N   GLU A   2      14.914 -33.196   6.670  1.00  0.57           N  
ATOM     10  CA  GLU A   2      14.830 -31.894   6.014  1.00  0.57           C  
ATOM     11  C   GLU A   2      14.462 -30.797   7.010  1.00  0.57           C  
ATOM     12  CB  GLU A   2      13.811 -31.931   4.873  1.00  0.57           C  
ATOM     13  O   GLU A   2      13.483 -30.924   7.747  1.00  0.57           O  
ATOM     14  CG  GLU A   2      14.258 -32.759   3.676  1.00  0.57           C  
ATOM     15  CD  GLU A   2      13.279 -32.711   2.514  1.00  0.57           C  
ATOM     16  OE1 GLU A   2      13.665 -33.071   1.379  1.00  0.57           O  
ATOM     17  OE2 GLU A   2      12.115 -32.310   2.741  1.00  0.57           O  
ATOM     18  N   TYR A   3      15.497 -30.226   7.724  1.00  0.62           N  
ATOM     19  CA  TYR A   3      15.581 -29.051   8.583  1.00  0.62           C  
ATOM     20  C   TYR A   3      14.738 -27.909   8.028  1.00  0.62           C  
ATOM     21  CB  TYR A   3      17.037 -28.599   8.735  1.00  0.62           C  
ATOM     22  O   TYR A   3      15.097 -27.298   7.019  1.00  0.62           O  
ATOM     23  CG  TYR A   3      17.580 -28.760  10.135  1.00  0.62           C  
ATOM     24  CD1 TYR A   3      17.513 -27.715  11.053  1.00  0.62           C  
ATOM     25  CD2 TYR A   3      18.160 -29.957  10.540  1.00  0.62           C  
ATOM     26  CE1 TYR A   3      18.014 -27.859  12.343  1.00  0.62           C  
ATOM     27  CE2 TYR A   3      18.664 -30.112  11.828  1.00  0.62           C  
ATOM     28  OH  TYR A   3      19.083 -29.206  13.996  1.00  0.62           O  
ATOM     29  CZ  TYR A   3      18.586 -29.059  12.721  1.00  0.62           C  
ATOM     30  N   LYS A   4      13.439 -28.156   7.953  1.00  0.63           N  
ATOM     31  CA  LYS A   4      12.523 -27.076   7.596  1.00  0.63           C  
ATOM     32  C   LYS A   4      12.437 -26.037   8.711  1.00  0.63           C  
ATOM     33  CB  LYS A   4      11.132 -27.631   7.288  1.00  0.63           C  
ATOM     34  O   LYS A   4      12.360 -26.389   9.890  1.00  0.63           O  
ATOM     35  CG  LYS A   4      11.008 -28.262   5.909  1.00  0.63           C  
ATOM     36  CD  LYS A   4       9.552 -28.505   5.535  1.00  0.63           C  
ATOM     37  CE  LYS A   4       9.417 -28.993   4.098  1.00  0.63           C  
ATOM     38  NZ  LYS A   4       7.991 -29.231   3.726  1.00  0.63           N  
ATOM     39  N   ASP A   5      13.192 -24.995   8.644  1.00  0.69           N  
ATOM     40  CA  ASP A   5      13.297 -23.725   9.356  1.00  0.69           C  
ATOM     41  C   ASP A   5      11.987 -23.381  10.060  1.00  0.69           C  
ATOM     42  CB  ASP A   5      13.689 -22.602   8.394  1.00  0.69           C  
ATOM     43  O   ASP A   5      10.945 -23.249   9.415  1.00  0.69           O  
ATOM     44  CG  ASP A   5      14.574 -21.550   9.040  1.00  0.69           C  
ATOM     45  OD1 ASP A   5      14.254 -21.085  10.155  1.00  0.69           O  
ATOM     46  OD2 ASP A   5      15.599 -21.181   8.426  1.00  0.69           O  
ATOM     47  N   PRO A   6      11.864 -23.801  11.266  1.00  0.74           N  
ATOM     48  CA  PRO A   6      10.712 -23.477  12.111  1.00  0.74           C  
ATOM     49  C   PRO A   6      10.144 -22.088  11.826  1.00  0.74           C  
ATOM     50  CB  PRO A   6      11.282 -23.552  13.530  1.00  0.74           C  
ATOM     51  O   PRO A   6       8.929 -21.887  11.900  1.00  0.74           O  
ATOM     52  CG  PRO A   6      12.758 -23.699  13.341  1.00  0.74           C  
ATOM     53  CD  PRO A   6      13.028 -23.970  11.889  1.00  0.74           C  
ATOM     54  N   MET A   7      10.946 -21.264  11.277  1.00  0.76           N  
ATOM     55  CA  MET A   7      10.500 -19.900  11.008  1.00  0.76           C  
ATOM     56  C   MET A   7       9.665 -19.842   9.733  1.00  0.76           C  
ATOM     57  CB  MET A   7      11.697 -18.955  10.893  1.00  0.76           C  
ATOM     58  O   MET A   7       8.673 -19.114   9.668  1.00  0.76           O  
ATOM     59  CG  MET A   7      12.359 -18.639  12.224  1.00  0.76           C  
ATOM     60  SD  MET A   7      11.250 -17.717  13.359  1.00  0.76           S  
ATOM     61  CE  MET A   7      10.937 -16.232  12.365  1.00  0.76           C  
ATOM     62  N   HIS A   8      10.090 -20.708   8.841  1.00  0.77           N  
ATOM     63  CA  HIS A   8       9.368 -20.767   7.575  1.00  0.77           C  
ATOM     64  C   HIS A   8       7.960 -21.319   7.769  1.00  0.77           C  
ATOM     65  CB  HIS A   8      10.132 -21.621   6.562  1.00  0.77           C  
ATOM     66  O   HIS A   8       7.010 -20.840   7.146  1.00  0.77           O  
ATOM     67  CG  HIS A   8      11.184 -20.867   5.813  1.00  0.77           C  
ATOM     68  CD2 HIS A   8      12.090 -21.279   4.895  1.00  0.77           C  
ATOM     69  ND1 HIS A   8      11.389 -19.514   5.978  1.00  0.77           N  
ATOM     70  CE1 HIS A   8      12.379 -19.126   5.191  1.00  0.77           C  
ATOM     71  NE2 HIS A   8      12.822 -20.178   4.524  1.00  0.77           N  
ATOM     72  N   GLU A   9       7.777 -22.249   8.671  1.00  0.78           N  
ATOM     73  CA  GLU A   9       6.483 -22.853   8.972  1.00  0.78           C  
ATOM     74  C   GLU A   9       5.557 -21.858   9.666  1.00  0.78           C  
ATOM     75  CB  GLU A   9       6.661 -24.101   9.841  1.00  0.78           C  
ATOM     76  O   GLU A   9       4.362 -21.804   9.371  1.00  0.78           O  
ATOM     77  CG  GLU A   9       7.108 -25.332   9.066  1.00  0.78           C  
ATOM     78  CD  GLU A   9       6.940 -26.626   9.846  1.00  0.78           C  
ATOM     79  OE1 GLU A   9       7.481 -27.669   9.415  1.00  0.78           O  
ATOM     80  OE2 GLU A   9       6.260 -26.597  10.896  1.00  0.78           O  
ATOM     81  N   LEU A  10       6.250 -21.108  10.454  1.00  0.82           N  
ATOM     82  CA  LEU A  10       5.445 -20.112  11.153  1.00  0.82           C  
ATOM     83  C   LEU A  10       4.978 -19.021  10.196  1.00  0.82           C  
ATOM     84  CB  LEU A  10       6.240 -19.492  12.304  1.00  0.82           C  
ATOM     85  O   LEU A  10       3.809 -18.627  10.219  1.00  0.82           O  
ATOM     86  CG  LEU A  10       5.915 -20.005  13.708  1.00  0.82           C  
ATOM     87  CD1 LEU A  10       7.196 -20.379  14.446  1.00  0.82           C  
ATOM     88  CD2 LEU A  10       5.127 -18.960  14.490  1.00  0.82           C  
ATOM     89  N   LEU A  11       5.878 -18.595   9.244  1.00  0.81           N  
ATOM     90  CA  LEU A  11       5.540 -17.566   8.267  1.00  0.81           C  
ATOM     91  C   LEU A  11       4.484 -18.071   7.289  1.00  0.81           C  
ATOM     92  CB  LEU A  11       6.789 -17.121   7.502  1.00  0.81           C  
ATOM     93  O   LEU A  11       3.573 -17.330   6.914  1.00  0.81           O  
ATOM     94  CG  LEU A  11       7.807 -16.293   8.289  1.00  0.81           C  
ATOM     95  CD1 LEU A  11       9.058 -16.056   7.451  1.00  0.81           C  
ATOM     96  CD2 LEU A  11       7.192 -14.969   8.730  1.00  0.81           C  
ATOM     97  N   SER A  12       4.630 -19.358   7.006  1.00  0.80           N  
ATOM     98  CA  SER A  12       3.651 -19.983   6.122  1.00  0.80           C  
ATOM     99  C   SER A  12       2.276 -20.047   6.778  1.00  0.80           C  
ATOM    100  CB  SER A  12       4.104 -21.390   5.730  1.00  0.80           C  
ATOM    101  O   SER A  12       1.262 -19.768   6.134  1.00  0.80           O  
ATOM    102  OG  SER A  12       3.311 -21.897   4.671  1.00  0.80           O  
ATOM    103  N   SER A  13       2.309 -20.412   8.114  1.00  0.80           N  
ATOM    104  CA  SER A  13       1.066 -20.475   8.876  1.00  0.80           C  
ATOM    105  C   SER A  13       0.410 -19.102   8.977  1.00  0.80           C  
ATOM    106  CB  SER A  13       1.324 -21.030  10.277  1.00  0.80           C  
ATOM    107  O   SER A  13      -0.806 -18.976   8.819  1.00  0.80           O  
ATOM    108  OG  SER A  13       1.510 -22.434  10.235  1.00  0.80           O  
ATOM    109  N   LEU A  14       1.196 -18.141   9.177  1.00  0.79           N  
ATOM    110  CA  LEU A  14       0.693 -16.775   9.284  1.00  0.79           C  
ATOM    111  C   LEU A  14       0.111 -16.305   7.955  1.00  0.79           C  
ATOM    112  CB  LEU A  14       1.809 -15.826   9.730  1.00  0.79           C  
ATOM    113  O   LEU A  14      -0.929 -15.643   7.927  1.00  0.79           O  
ATOM    114  CG  LEU A  14       1.485 -14.905  10.907  1.00  0.79           C  
ATOM    115  CD1 LEU A  14       2.377 -15.234  12.099  1.00  0.79           C  
ATOM    116  CD2 LEU A  14       1.642 -13.443  10.501  1.00  0.79           C  
ATOM    117  N   GLU A  15       0.790 -16.674   6.851  1.00  0.79           N  
ATOM    118  CA  GLU A  15       0.309 -16.339   5.514  1.00  0.79           C  
ATOM    119  C   GLU A  15      -1.065 -16.949   5.253  1.00  0.79           C  
ATOM    120  CB  GLU A  15       1.304 -16.809   4.450  1.00  0.79           C  
ATOM    121  O   GLU A  15      -1.942 -16.296   4.684  1.00  0.79           O  
ATOM    122  CG  GLU A  15       0.964 -16.344   3.042  1.00  0.79           C  
ATOM    123  CD  GLU A  15       1.938 -16.852   1.990  1.00  0.79           C  
ATOM    124  OE1 GLU A  15       1.811 -16.464   0.807  1.00  0.79           O  
ATOM    125  OE2 GLU A  15       2.834 -17.647   2.353  1.00  0.79           O  
ATOM    126  N   GLN A  16      -1.255 -18.169   5.698  1.00  0.71           N  
ATOM    127  CA  GLN A  16      -2.512 -18.885   5.505  1.00  0.71           C  
ATOM    128  C   GLN A  16      -3.640 -18.240   6.304  1.00  0.71           C  
ATOM    129  CB  GLN A  16      -2.360 -20.354   5.904  1.00  0.71           C  
ATOM    130  O   GLN A  16      -4.785 -18.196   5.848  1.00  0.71           O  
ATOM    131  CG  GLN A  16      -1.670 -21.209   4.850  1.00  0.71           C  
ATOM    132  CD  GLN A  16      -1.670 -22.685   5.199  1.00  0.71           C  
ATOM    133  NE2 GLN A  16      -1.320 -23.524   4.230  1.00  0.71           N  
ATOM    134  OE1 GLN A  16      -1.981 -23.069   6.331  1.00  0.71           O  
ATOM    135  N   ILE A  17      -3.266 -17.673   7.546  1.00  0.74           N  
ATOM    136  CA  ILE A  17      -4.268 -17.066   8.415  1.00  0.74           C  
ATOM    137  C   ILE A  17      -4.684 -15.708   7.853  1.00  0.74           C  
ATOM    138  CB  ILE A  17      -3.744 -16.911   9.860  1.00  0.74           C  
ATOM    139  O   ILE A  17      -5.871 -15.373   7.836  1.00  0.74           O  
ATOM    140  CG1 ILE A  17      -3.422 -18.284  10.461  1.00  0.74           C  
ATOM    141  CG2 ILE A  17      -4.760 -16.159  10.725  1.00  0.74           C  
ATOM    142  CD1 ILE A  17      -2.648 -18.220  11.771  1.00  0.74           C  
ATOM    143  N   VAL A  18      -3.646 -14.994   7.359  1.00  0.66           N  
ATOM    144  CA  VAL A  18      -3.893 -13.628   6.908  1.00  0.66           C  
ATOM    145  C   VAL A  18      -4.500 -13.648   5.507  1.00  0.66           C  
ATOM    146  CB  VAL A  18      -2.597 -12.785   6.915  1.00  0.66           C  
ATOM    147  O   VAL A  18      -5.449 -12.912   5.225  1.00  0.66           O  
ATOM    148  CG1 VAL A  18      -2.852 -11.398   6.328  1.00  0.66           C  
ATOM    149  CG2 VAL A  18      -2.041 -12.675   8.334  1.00  0.66           C  
ATOM    150  N   PHE A  19      -4.065 -14.626   4.761  1.00  0.66           N  
ATOM    151  CA  PHE A  19      -4.436 -14.615   3.351  1.00  0.66           C  
ATOM    152  C   PHE A  19      -5.526 -15.642   3.069  1.00  0.66           C  
ATOM    153  CB  PHE A  19      -3.214 -14.892   2.469  1.00  0.66           C  
ATOM    154  O   PHE A  19      -6.185 -15.587   2.029  1.00  0.66           O  
ATOM    155  CG  PHE A  19      -2.180 -13.799   2.505  1.00  0.66           C  
ATOM    156  CD1 PHE A  19      -2.417 -12.578   1.885  1.00  0.66           C  
ATOM    157  CD2 PHE A  19      -0.970 -13.993   3.158  1.00  0.66           C  
ATOM    158  CE1 PHE A  19      -1.462 -11.565   1.916  1.00  0.66           C  
ATOM    159  CE2 PHE A  19      -0.010 -12.985   3.193  1.00  0.66           C  
ATOM    160  CZ  PHE A  19      -0.258 -11.773   2.571  1.00  0.66           C  
ATOM    161  N   LYS A  20      -5.709 -16.752   3.840  1.00  0.60           N  
ATOM    162  CA  LYS A  20      -6.719 -17.797   3.700  1.00  0.60           C  
ATOM    163  C   LYS A  20      -8.113 -17.260   4.011  1.00  0.60           C  
ATOM    164  CB  LYS A  20      -6.398 -18.981   4.614  1.00  0.60           C  
ATOM    165  O   LYS A  20      -9.102 -17.711   3.429  1.00  0.60           O  
ATOM    166  CG  LYS A  20      -6.561 -20.339   3.948  1.00  0.60           C  
ATOM    167  CD  LYS A  20      -6.042 -21.463   4.836  1.00  0.60           C  
ATOM    168  CE  LYS A  20      -6.409 -22.832   4.279  1.00  0.60           C  
ATOM    169  NZ  LYS A  20      -6.428 -23.877   5.346  1.00  0.60           N  
ATOM    170  N   ASP A  21      -8.278 -16.047   4.594  1.00  0.54           N  
ATOM    171  CA  ASP A  21      -9.569 -15.402   4.808  1.00  0.54           C  
ATOM    172  C   ASP A  21      -9.920 -14.476   3.645  1.00  0.54           C  
ATOM    173  CB  ASP A  21      -9.566 -14.618   6.122  1.00  0.54           C  
ATOM    174  O   ASP A  21     -11.088 -14.136   3.446  1.00  0.54           O  
ATOM    175  CG  ASP A  21     -10.479 -15.223   7.175  1.00  0.54           C  
ATOM    176  OD1 ASP A  21     -11.670 -15.464   6.884  1.00  0.54           O  
ATOM    177  OD2 ASP A  21     -10.002 -15.458   8.307  1.00  0.54           O  
ATOM    178  N   GLU A  22      -9.000 -14.419   2.709  1.00  0.52           N  
ATOM    179  CA  GLU A  22      -9.198 -13.573   1.535  1.00  0.52           C  
ATOM    180  C   GLU A  22      -9.678 -14.392   0.340  1.00  0.52           C  
ATOM    181  CB  GLU A  22      -7.906 -12.832   1.182  1.00  0.52           C  
ATOM    182  O   GLU A  22     -10.315 -13.857  -0.570  1.00  0.52           O  
ATOM    183  CG  GLU A  22      -7.436 -11.867   2.260  1.00  0.52           C  
ATOM    184  CD  GLU A  22      -6.292 -10.974   1.808  1.00  0.52           C  
ATOM    185  OE1 GLU A  22      -6.301  -9.765   2.133  1.00  0.52           O  
ATOM    186  OE2 GLU A  22      -5.379 -11.487   1.122  1.00  0.52           O  
ATOM    187  N   THR A  23      -9.634 -15.705   0.463  1.00  0.51           N  
ATOM    188  CA  THR A  23     -10.071 -16.527  -0.659  1.00  0.51           C  
ATOM    189  C   THR A  23     -11.565 -16.824  -0.563  1.00  0.51           C  
ATOM    190  CB  THR A  23      -9.285 -17.850  -0.722  1.00  0.51           C  
ATOM    191  O   THR A  23     -12.240 -16.977  -1.583  1.00  0.51           O  
ATOM    192  CG2 THR A  23      -8.096 -17.739  -1.671  1.00  0.51           C  
ATOM    193  OG1 THR A  23      -8.807 -18.178   0.589  1.00  0.51           O  
ATOM    194  N   GLN A  24     -12.221 -16.423   0.540  1.00  0.50           N  
ATOM    195  CA  GLN A  24     -13.651 -16.677   0.671  1.00  0.50           C  
ATOM    196  C   GLN A  24     -14.451 -15.380   0.589  1.00  0.50           C  
ATOM    197  CB  GLN A  24     -13.951 -17.396   1.987  1.00  0.50           C  
ATOM    198  O   GLN A  24     -15.617 -15.387   0.189  1.00  0.50           O  
ATOM    199  CG  GLN A  24     -13.658 -18.890   1.953  1.00  0.50           C  
ATOM    200  CD  GLN A  24     -14.066 -19.597   3.232  1.00  0.50           C  
ATOM    201  NE2 GLN A  24     -13.181 -20.442   3.750  1.00  0.50           N  
ATOM    202  OE1 GLN A  24     -15.167 -19.385   3.750  1.00  0.50           O  
ATOM    203  N   LYS A  25     -13.797 -14.192   0.214  1.00  0.50           N  
ATOM    204  CA  LYS A  25     -14.454 -12.927  -0.103  1.00  0.50           C  
ATOM    205  C   LYS A  25     -14.167 -12.503  -1.540  1.00  0.50           C  
ATOM    206  CB  LYS A  25     -14.005 -11.831   0.866  1.00  0.50           C  
ATOM    207  O   LYS A  25     -14.699 -11.497  -2.014  1.00  0.50           O  
ATOM    208  CG  LYS A  25     -14.835 -11.753   2.139  1.00  0.50           C  
ATOM    209  CD  LYS A  25     -14.420 -10.570   3.005  1.00  0.50           C  
ATOM    210  CE  LYS A  25     -15.196 -10.536   4.315  1.00  0.50           C  
ATOM    211  NZ  LYS A  25     -14.846  -9.337   5.134  1.00  0.50           N  
ATOM    212  N   ILE A  26     -13.553 -13.333  -2.393  1.00  0.55           N  
ATOM    213  CA  ILE A  26     -13.129 -13.063  -3.763  1.00  0.55           C  
ATOM    214  C   ILE A  26     -14.170 -13.602  -4.741  1.00  0.55           C  
ATOM    215  CB  ILE A  26     -11.745 -13.683  -4.058  1.00  0.55           C  
ATOM    216  O   ILE A  26     -14.025 -13.453  -5.956  1.00  0.55           O  
ATOM    217  CG1 ILE A  26     -10.703 -13.163  -3.061  1.00  0.55           C  
ATOM    218  CG2 ILE A  26     -11.318 -13.389  -5.499  1.00  0.55           C  
ATOM    219  CD1 ILE A  26      -9.391 -13.936  -3.077  1.00  0.55           C  
ATOM    220  N   THR A  27     -15.499 -13.768  -4.332  1.00  0.46           N  
ATOM    221  CA  THR A  27     -16.582 -13.955  -5.291  1.00  0.46           C  
ATOM    222  C   THR A  27     -17.359 -12.656  -5.489  1.00  0.46           C  
ATOM    223  CB  THR A  27     -17.544 -15.068  -4.838  1.00  0.46           C  
ATOM    224  O   THR A  27     -18.012 -12.170  -4.564  1.00  0.46           O  
ATOM    225  CG2 THR A  27     -18.097 -15.837  -6.033  1.00  0.46           C  
ATOM    226  OG1 THR A  27     -16.843 -15.978  -3.982  1.00  0.46           O  
ATOM    227  N   LEU A  28     -16.693 -11.440  -5.645  1.00  0.50           N  
ATOM    228  CA  LEU A  28     -17.503 -10.333  -6.140  1.00  0.50           C  
ATOM    229  C   LEU A  28     -16.659  -9.368  -6.966  1.00  0.50           C  
ATOM    230  CB  LEU A  28     -18.159  -9.586  -4.975  1.00  0.50           C  
ATOM    231  O   LEU A  28     -15.702  -8.780  -6.456  1.00  0.50           O  
ATOM    232  CG  LEU A  28     -19.468  -8.859  -5.287  1.00  0.50           C  
ATOM    233  CD1 LEU A  28     -20.661  -9.751  -4.960  1.00  0.50           C  
ATOM    234  CD2 LEU A  28     -19.548  -7.546  -4.515  1.00  0.50           C  
ATOM    235  N   THR A  29     -16.114  -9.781  -8.216  1.00  0.46           N  
ATOM    236  CA  THR A  29     -16.370  -8.962  -9.396  1.00  0.46           C  
ATOM    237  C   THR A  29     -15.062  -8.572 -10.078  1.00  0.46           C  
ATOM    238  CB  THR A  29     -17.162  -7.692  -9.033  1.00  0.46           C  
ATOM    239  O   THR A  29     -14.175  -7.995  -9.446  1.00  0.46           O  
ATOM    240  CG2 THR A  29     -18.603  -8.028  -8.663  1.00  0.46           C  
ATOM    241  OG1 THR A  29     -16.533  -7.046  -7.919  1.00  0.46           O  
ATOM    242  N   HIS A  30     -14.363  -9.433 -10.782  1.00  0.43           N  
ATOM    243  CA  HIS A  30     -14.303  -9.345 -12.237  1.00  0.43           C  
ATOM    244  C   HIS A  30     -13.464  -8.152 -12.682  1.00  0.43           C  
ATOM    245  CB  HIS A  30     -15.711  -9.247 -12.827  1.00  0.43           C  
ATOM    246  O   HIS A  30     -13.670  -7.032 -12.210  1.00  0.43           O  
ATOM    247  CG  HIS A  30     -16.090 -10.419 -13.674  1.00  0.43           C  
ATOM    248  CD2 HIS A  30     -16.239 -11.728 -13.365  1.00  0.43           C  
ATOM    249  ND1 HIS A  30     -16.361 -10.307 -15.021  1.00  0.43           N  
ATOM    250  CE1 HIS A  30     -16.663 -11.501 -15.504  1.00  0.43           C  
ATOM    251  NE2 HIS A  30     -16.596 -12.380 -14.520  1.00  0.43           N  
ATOM    252  N   ARG A  31     -12.143  -8.129 -12.747  1.00  0.41           N  
ATOM    253  CA  ARG A  31     -11.407  -7.693 -13.929  1.00  0.41           C  
ATOM    254  C   ARG A  31     -11.745  -6.248 -14.283  1.00  0.41           C  
ATOM    255  CB  ARG A  31     -11.708  -8.608 -15.118  1.00  0.41           C  
ATOM    256  O   ARG A  31     -12.854  -5.958 -14.735  1.00  0.41           O  
ATOM    257  CG  ARG A  31     -10.589  -9.584 -15.444  1.00  0.41           C  
ATOM    258  CD  ARG A  31     -10.754 -10.188 -16.831  1.00  0.41           C  
ATOM    259  NE  ARG A  31      -9.579 -10.960 -17.226  1.00  0.41           N  
ATOM    260  NH1 ARG A  31     -10.513 -11.775 -19.175  1.00  0.41           N  
ATOM    261  NH2 ARG A  31      -8.374 -12.358 -18.593  1.00  0.41           N  
ATOM    262  CZ  ARG A  31      -9.491 -11.696 -18.330  1.00  0.41           C  
ATOM    263  N   THR A  32     -11.514  -5.172 -13.484  1.00  0.43           N  
ATOM    264  CA  THR A  32     -11.775  -3.845 -14.031  1.00  0.43           C  
ATOM    265  C   THR A  32     -10.517  -2.983 -13.984  1.00  0.43           C  
ATOM    266  CB  THR A  32     -12.912  -3.140 -13.268  1.00  0.43           C  
ATOM    267  O   THR A  32      -9.759  -3.035 -13.013  1.00  0.43           O  
ATOM    268  CG2 THR A  32     -14.277  -3.621 -13.748  1.00  0.43           C  
ATOM    269  OG1 THR A  32     -12.785  -3.420 -11.868  1.00  0.43           O  
ATOM    270  N   THR A  33      -9.482  -3.047 -14.874  1.00  0.48           N  
ATOM    271  CA  THR A  33      -8.733  -2.010 -15.576  1.00  0.48           C  
ATOM    272  C   THR A  33      -7.889  -1.198 -14.598  1.00  0.48           C  
ATOM    273  CB  THR A  33      -9.673  -1.069 -16.352  1.00  0.48           C  
ATOM    274  O   THR A  33      -8.349  -0.858 -13.506  1.00  0.48           O  
ATOM    275  CG2 THR A  33     -10.369  -1.805 -17.492  1.00  0.48           C  
ATOM    276  OG1 THR A  33     -10.664  -0.550 -15.457  1.00  0.48           O  
ATOM    277  N   SER A  34      -6.708  -1.670 -14.108  1.00  0.54           N  
ATOM    278  CA  SER A  34      -5.556  -1.127 -13.395  1.00  0.54           C  
ATOM    279  C   SER A  34      -5.769   0.340 -13.037  1.00  0.54           C  
ATOM    280  CB  SER A  34      -4.287  -1.275 -14.236  1.00  0.54           C  
ATOM    281  O   SER A  34      -5.333   0.796 -11.978  1.00  0.54           O  
ATOM    282  OG  SER A  34      -4.487  -0.769 -15.544  1.00  0.54           O  
ATOM    283  N   CYS A  35      -6.739   1.039 -13.656  1.00  0.55           N  
ATOM    284  CA  CYS A  35      -6.908   2.451 -13.336  1.00  0.55           C  
ATOM    285  C   CYS A  35      -7.948   2.641 -12.238  1.00  0.55           C  
ATOM    286  CB  CYS A  35      -7.320   3.237 -14.581  1.00  0.55           C  
ATOM    287  O   CYS A  35      -7.801   3.515 -11.382  1.00  0.55           O  
ATOM    288  SG  CYS A  35      -7.032   5.016 -14.447  1.00  0.55           S  
ATOM    289  N   THR A  36      -8.755   1.587 -11.946  1.00  0.62           N  
ATOM    290  CA  THR A  36      -9.832   1.615 -10.963  1.00  0.62           C  
ATOM    291  C   THR A  36      -9.372   1.012  -9.638  1.00  0.62           C  
ATOM    292  CB  THR A  36     -11.073   0.857 -11.471  1.00  0.62           C  
ATOM    293  O   THR A  36      -9.964   1.278  -8.590  1.00  0.62           O  
ATOM    294  CG2 THR A  36     -11.760   1.622 -12.598  1.00  0.62           C  
ATOM    295  OG1 THR A  36     -10.673  -0.430 -11.957  1.00  0.62           O  
ATOM    296  N   GLU A  37      -8.212   0.473  -9.669  1.00  0.71           N  
ATOM    297  CA  GLU A  37      -7.763  -0.234  -8.474  1.00  0.71           C  
ATOM    298  C   GLU A  37      -7.218   0.737  -7.430  1.00  0.71           C  
ATOM    299  CB  GLU A  37      -6.697  -1.273  -8.832  1.00  0.71           C  
ATOM    300  O   GLU A  37      -7.498   0.597  -6.238  1.00  0.71           O  
ATOM    301  CG  GLU A  37      -6.426  -2.283  -7.726  1.00  0.71           C  
ATOM    302  CD  GLU A  37      -5.438  -3.365  -8.131  1.00  0.71           C  
ATOM    303  OE1 GLU A  37      -4.883  -4.045  -7.238  1.00  0.71           O  
ATOM    304  OE2 GLU A  37      -5.216  -3.534  -9.350  1.00  0.71           O  
ATOM    305  N   ILE A  38      -6.482   1.775  -8.082  1.00  0.77           N  
ATOM    306  CA  ILE A  38      -5.858   2.694  -7.136  1.00  0.77           C  
ATOM    307  C   ILE A  38      -6.924   3.588  -6.507  1.00  0.77           C  
ATOM    308  CB  ILE A  38      -4.771   3.554  -7.817  1.00  0.77           C  
ATOM    309  O   ILE A  38      -6.904   3.832  -5.298  1.00  0.77           O  
ATOM    310  CG1 ILE A  38      -3.728   2.659  -8.496  1.00  0.77           C  
ATOM    311  CG2 ILE A  38      -4.110   4.492  -6.802  1.00  0.77           C  
ATOM    312  CD1 ILE A  38      -2.923   1.803  -7.528  1.00  0.77           C  
ATOM    313  N   GLU A  39      -7.848   4.023  -7.370  1.00  0.78           N  
ATOM    314  CA  GLU A  39      -8.950   4.839  -6.867  1.00  0.78           C  
ATOM    315  C   GLU A  39      -9.812   4.054  -5.882  1.00  0.78           C  
ATOM    316  CB  GLU A  39      -9.809   5.354  -8.024  1.00  0.78           C  
ATOM    317  O   GLU A  39     -10.201   4.578  -4.836  1.00  0.78           O  
ATOM    318  CG  GLU A  39     -10.887   6.340  -7.598  1.00  0.78           C  
ATOM    319  CD  GLU A  39     -11.738   6.837  -8.756  1.00  0.78           C  
ATOM    320  OE1 GLU A  39     -12.611   7.707  -8.539  1.00  0.78           O  
ATOM    321  OE2 GLU A  39     -11.530   6.350  -9.890  1.00  0.78           O  
ATOM    322  N   GLN A  40     -10.043   2.854  -6.267  1.00  0.78           N  
ATOM    323  CA  GLN A  40     -10.822   1.992  -5.385  1.00  0.78           C  
ATOM    324  C   GLN A  40     -10.075   1.716  -4.084  1.00  0.78           C  
ATOM    325  CB  GLN A  40     -11.163   0.676  -6.085  1.00  0.78           C  
ATOM    326  O   GLN A  40     -10.682   1.658  -3.013  1.00  0.78           O  
ATOM    327  CG  GLN A  40     -12.250   0.805  -7.143  1.00  0.78           C  
ATOM    328  CD  GLN A  40     -12.659  -0.533  -7.731  1.00  0.78           C  
ATOM    329  NE2 GLN A  40     -13.932  -0.658  -8.091  1.00  0.78           N  
ATOM    330  OE1 GLN A  40     -11.838  -1.446  -7.861  1.00  0.78           O  
ATOM    331  N   LEU A  41      -8.804   1.550  -4.294  1.00  0.79           N  
ATOM    332  CA  LEU A  41      -7.983   1.294  -3.116  1.00  0.79           C  
ATOM    333  C   LEU A  41      -8.011   2.485  -2.164  1.00  0.79           C  
ATOM    334  CB  LEU A  41      -6.540   0.986  -3.524  1.00  0.79           C  
ATOM    335  O   LEU A  41      -8.142   2.313  -0.950  1.00  0.79           O  
ATOM    336  CG  LEU A  41      -6.271  -0.425  -4.050  1.00  0.79           C  
ATOM    337  CD1 LEU A  41      -4.880  -0.503  -4.670  1.00  0.79           C  
ATOM    338  CD2 LEU A  41      -6.423  -1.451  -2.933  1.00  0.79           C  
ATOM    339  N   ARG A  42      -7.972   3.645  -2.782  1.00  0.80           N  
ATOM    340  CA  ARG A  42      -8.015   4.861  -1.976  1.00  0.80           C  
ATOM    341  C   ARG A  42      -9.364   5.012  -1.283  1.00  0.80           C  
ATOM    342  CB  ARG A  42      -7.731   6.090  -2.843  1.00  0.80           C  
ATOM    343  O   ARG A  42      -9.425   5.310  -0.088  1.00  0.80           O  
ATOM    344  CG  ARG A  42      -7.649   7.391  -2.059  1.00  0.80           C  
ATOM    345  CD  ARG A  42      -7.585   8.601  -2.980  1.00  0.80           C  
ATOM    346  NE  ARG A  42      -8.765   8.690  -3.835  1.00  0.80           N  
ATOM    347  NH1 ARG A  42      -9.803  10.330  -2.583  1.00  0.80           N  
ATOM    348  NH2 ARG A  42     -10.815   9.509  -4.469  1.00  0.80           N  
ATOM    349  CZ  ARG A  42      -9.792   9.510  -3.627  1.00  0.80           C  
ATOM    350  N   LYS A  43     -10.333   4.719  -2.087  1.00  0.80           N  
ATOM    351  CA  LYS A  43     -11.687   4.846  -1.556  1.00  0.80           C  
ATOM    352  C   LYS A  43     -11.957   3.796  -0.483  1.00  0.80           C  
ATOM    353  CB  LYS A  43     -12.718   4.725  -2.680  1.00  0.80           C  
ATOM    354  O   LYS A  43     -12.690   4.054   0.475  1.00  0.80           O  
ATOM    355  CG  LYS A  43     -12.800   5.949  -3.579  1.00  0.80           C  
ATOM    356  CD  LYS A  43     -13.962   5.846  -4.559  1.00  0.80           C  
ATOM    357  CE  LYS A  43     -14.062   7.083  -5.441  1.00  0.80           C  
ATOM    358  NZ  LYS A  43     -15.193   6.982  -6.411  1.00  0.80           N  
ATOM    359  N   GLY A  44     -11.327   2.649  -0.633  1.00  0.77           N  
ATOM    360  CA  GLY A  44     -11.467   1.564   0.325  1.00  0.77           C  
ATOM    361  C   GLY A  44     -10.836   1.870   1.671  1.00  0.77           C  
ATOM    362  O   GLY A  44     -11.278   1.356   2.701  1.00  0.77           O  
ATOM    363  N   THR A  45      -9.884   2.814   1.661  1.00  0.76           N  
ATOM    364  CA  THR A  45      -9.181   3.153   2.893  1.00  0.76           C  
ATOM    365  C   THR A  45      -9.968   4.181   3.700  1.00  0.76           C  
ATOM    366  CB  THR A  45      -7.770   3.696   2.600  1.00  0.76           C  
ATOM    367  O   THR A  45      -9.855   4.235   4.926  1.00  0.76           O  
ATOM    368  CG2 THR A  45      -6.934   2.673   1.839  1.00  0.76           C  
ATOM    369  OG1 THR A  45      -7.878   4.889   1.812  1.00  0.76           O  
ATOM    370  N   GLY A  46     -10.825   4.916   3.080  1.00  0.78           N  
ATOM    371  CA  GLY A  46     -11.598   5.972   3.714  1.00  0.78           C  
ATOM    372  C   GLY A  46     -10.773   7.202   4.040  1.00  0.78           C  
ATOM    373  O   GLY A  46     -11.207   8.061   4.810  1.00  0.78           O  
ATOM    374  N   LEU A  47      -9.538   7.230   3.505  1.00  0.79           N  
ATOM    375  CA  LEU A  47      -8.621   8.339   3.748  1.00  0.79           C  
ATOM    376  C   LEU A  47      -8.707   9.370   2.628  1.00  0.79           C  
ATOM    377  CB  LEU A  47      -7.184   7.827   3.878  1.00  0.79           C  
ATOM    378  O   LEU A  47      -9.047   9.033   1.492  1.00  0.79           O  
ATOM    379  CG  LEU A  47      -6.878   6.971   5.108  1.00  0.79           C  
ATOM    380  CD1 LEU A  47      -5.501   6.330   4.978  1.00  0.79           C  
ATOM    381  CD2 LEU A  47      -6.966   7.810   6.379  1.00  0.79           C  
ATOM    382  N   LYS A  48      -8.599  10.692   3.055  1.00  0.85           N  
ATOM    383  CA  LYS A  48      -8.499  11.760   2.064  1.00  0.85           C  
ATOM    384  C   LYS A  48      -7.222  11.627   1.239  1.00  0.85           C  
ATOM    385  CB  LYS A  48      -8.542  13.129   2.745  1.00  0.85           C  
ATOM    386  O   LYS A  48      -6.268  10.971   1.664  1.00  0.85           O  
ATOM    387  CG  LYS A  48      -9.852  13.423   3.461  1.00  0.85           C  
ATOM    388  CD  LYS A  48      -9.892  14.851   3.990  1.00  0.85           C  
ATOM    389  CE  LYS A  48     -11.204  15.148   4.703  1.00  0.85           C  
ATOM    390  NZ  LYS A  48     -11.210  16.514   5.307  1.00  0.85           N  
ATOM    391  N   ILE A  49      -7.245  11.987   0.046  1.00  0.85           N  
ATOM    392  CA  ILE A  49      -6.122  11.833  -0.872  1.00  0.85           C  
ATOM    393  C   ILE A  49      -4.847  12.364  -0.222  1.00  0.85           C  
ATOM    394  CB  ILE A  49      -6.384  12.559  -2.211  1.00  0.85           C  
ATOM    395  O   ILE A  49      -3.772  11.783  -0.384  1.00  0.85           O  
ATOM    396  CG1 ILE A  49      -5.307  12.191  -3.238  1.00  0.85           C  
ATOM    397  CG2 ILE A  49      -6.445  14.075  -2.000  1.00  0.85           C  
ATOM    398  CD1 ILE A  49      -5.652  12.589  -4.666  1.00  0.85           C  
ATOM    399  N   ASP A  50      -4.969  13.394   0.559  1.00  0.86           N  
ATOM    400  CA  ASP A  50      -3.803  13.979   1.212  1.00  0.86           C  
ATOM    401  C   ASP A  50      -3.207  13.017   2.237  1.00  0.86           C  
ATOM    402  CB  ASP A  50      -4.172  15.303   1.886  1.00  0.86           C  
ATOM    403  O   ASP A  50      -1.988  12.842   2.297  1.00  0.86           O  
ATOM    404  CG  ASP A  50      -4.617  16.367   0.899  1.00  0.86           C  
ATOM    405  OD1 ASP A  50      -3.889  16.631  -0.082  1.00  0.86           O  
ATOM    406  OD2 ASP A  50      -5.704  16.948   1.105  1.00  0.86           O  
ATOM    407  N   ASP A  51      -4.069  12.391   2.953  1.00  0.84           N  
ATOM    408  CA  ASP A  51      -3.647  11.450   3.985  1.00  0.84           C  
ATOM    409  C   ASP A  51      -3.094  10.168   3.367  1.00  0.84           C  
ATOM    410  CB  ASP A  51      -4.813  11.122   4.921  1.00  0.84           C  
ATOM    411  O   ASP A  51      -2.097   9.623   3.845  1.00  0.84           O  
ATOM    412  CG  ASP A  51      -5.215  12.293   5.801  1.00  0.84           C  
ATOM    413  OD1 ASP A  51      -4.340  13.103   6.175  1.00  0.84           O  
ATOM    414  OD2 ASP A  51      -6.417  12.404   6.124  1.00  0.84           O  
ATOM    415  N   PHE A  52      -3.779   9.860   2.353  1.00  0.84           N  
ATOM    416  CA  PHE A  52      -3.338   8.680   1.617  1.00  0.84           C  
ATOM    417  C   PHE A  52      -1.927   8.876   1.076  1.00  0.84           C  
ATOM    418  CB  PHE A  52      -4.303   8.370   0.469  1.00  0.84           C  
ATOM    419  O   PHE A  52      -1.071   8.002   1.229  1.00  0.84           O  
ATOM    420  CG  PHE A  52      -3.999   7.082  -0.248  1.00  0.84           C  
ATOM    421  CD1 PHE A  52      -3.312   7.088  -1.456  1.00  0.84           C  
ATOM    422  CD2 PHE A  52      -4.401   5.865   0.286  1.00  0.84           C  
ATOM    423  CE1 PHE A  52      -3.029   5.898  -2.122  1.00  0.84           C  
ATOM    424  CE2 PHE A  52      -4.122   4.671  -0.373  1.00  0.84           C  
ATOM    425  CZ  PHE A  52      -3.437   4.690  -1.577  1.00  0.84           C  
ATOM    426  N   ALA A  53      -1.701   9.978   0.548  1.00  0.87           N  
ATOM    427  CA  ALA A  53      -0.381  10.319   0.023  1.00  0.87           C  
ATOM    428  C   ALA A  53       0.658  10.361   1.140  1.00  0.87           C  
ATOM    429  CB  ALA A  53      -0.428  11.658  -0.707  1.00  0.87           C  
ATOM    430  O   ALA A  53       1.783   9.887   0.967  1.00  0.87           O  
ATOM    431  N   ARG A  54       0.273  10.826   2.222  1.00  0.85           N  
ATOM    432  CA  ARG A  54       1.165  10.914   3.374  1.00  0.85           C  
ATOM    433  C   ARG A  54       1.552   9.526   3.874  1.00  0.85           C  
ATOM    434  CB  ARG A  54       0.511  11.714   4.502  1.00  0.85           C  
ATOM    435  O   ARG A  54       2.717   9.275   4.188  1.00  0.85           O  
ATOM    436  CG  ARG A  54       1.485  12.176   5.574  1.00  0.85           C  
ATOM    437  CD  ARG A  54       0.781  12.958   6.675  1.00  0.85           C  
ATOM    438  NE  ARG A  54       0.532  14.341   6.280  1.00  0.85           N  
ATOM    439  NH1 ARG A  54       0.122  15.097   8.424  1.00  0.85           N  
ATOM    440  NH2 ARG A  54       0.018  16.548   6.652  1.00  0.85           N  
ATOM    441  CZ  ARG A  54       0.224  15.326   7.120  1.00  0.85           C  
ATOM    442  N   VAL A  55       0.600   8.669   3.884  1.00  0.83           N  
ATOM    443  CA  VAL A  55       0.806   7.312   4.378  1.00  0.83           C  
ATOM    444  C   VAL A  55       1.706   6.542   3.414  1.00  0.83           C  
ATOM    445  CB  VAL A  55      -0.534   6.566   4.567  1.00  0.83           C  
ATOM    446  O   VAL A  55       2.586   5.791   3.841  1.00  0.83           O  
ATOM    447  CG1 VAL A  55      -0.293   5.082   4.837  1.00  0.83           C  
ATOM    448  CG2 VAL A  55      -1.339   7.196   5.702  1.00  0.83           C  
ATOM    449  N   LEU A  56       1.516   6.875   2.202  1.00  0.84           N  
ATOM    450  CA  LEU A  56       2.287   6.178   1.178  1.00  0.84           C  
ATOM    451  C   LEU A  56       3.661   6.815   1.004  1.00  0.84           C  
ATOM    452  CB  LEU A  56       1.536   6.185  -0.156  1.00  0.84           C  
ATOM    453  O   LEU A  56       4.572   6.196   0.448  1.00  0.84           O  
ATOM    454  CG  LEU A  56       0.288   5.304  -0.236  1.00  0.84           C  
ATOM    455  CD1 LEU A  56      -0.409   5.493  -1.579  1.00  0.84           C  
ATOM    456  CD2 LEU A  56       0.652   3.839  -0.018  1.00  0.84           C  
ATOM    457  N   GLY A  57       3.756   8.016   1.552  1.00  0.85           N  
ATOM    458  CA  GLY A  57       5.004   8.754   1.442  1.00  0.85           C  
ATOM    459  C   GLY A  57       5.226   9.350   0.064  1.00  0.85           C  
ATOM    460  O   GLY A  57       6.365   9.467  -0.391  1.00  0.85           O  
ATOM    461  N   VAL A  58       4.156   9.525  -0.637  1.00  0.85           N  
ATOM    462  CA  VAL A  58       4.218  10.115  -1.970  1.00  0.85           C  
ATOM    463  C   VAL A  58       3.436  11.426  -1.991  1.00  0.85           C  
ATOM    464  CB  VAL A  58       3.669   9.149  -3.044  1.00  0.85           C  
ATOM    465  O   VAL A  58       2.730  11.751  -1.034  1.00  0.85           O  
ATOM    466  CG1 VAL A  58       4.494   7.864  -3.087  1.00  0.85           C  
ATOM    467  CG2 VAL A  58       2.198   8.835  -2.776  1.00  0.85           C  
ATOM    468  N   SER A  59       3.712  12.250  -3.049  1.00  0.88           N  
ATOM    469  CA  SER A  59       2.983  13.504  -3.205  1.00  0.88           C  
ATOM    470  C   SER A  59       1.574  13.263  -3.736  1.00  0.88           C  
ATOM    471  CB  SER A  59       3.736  14.449  -4.144  1.00  0.88           C  
ATOM    472  O   SER A  59       1.293  12.207  -4.307  1.00  0.88           O  
ATOM    473  OG  SER A  59       3.752  13.936  -5.465  1.00  0.88           O  
ATOM    474  N   VAL A  60       0.654  14.162  -3.362  1.00  0.87           N  
ATOM    475  CA  VAL A  60      -0.728  14.101  -3.827  1.00  0.87           C  
ATOM    476  C   VAL A  60      -0.757  14.027  -5.352  1.00  0.87           C  
ATOM    477  CB  VAL A  60      -1.546  15.317  -3.337  1.00  0.87           C  
ATOM    478  O   VAL A  60      -1.569  13.298  -5.929  1.00  0.87           O  
ATOM    479  CG1 VAL A  60      -2.949  15.303  -3.942  1.00  0.87           C  
ATOM    480  CG2 VAL A  60      -1.619  15.330  -1.812  1.00  0.87           C  
ATOM    481  N   ALA A  61       0.102  14.655  -6.009  1.00  0.87           N  
ATOM    482  CA  ALA A  61       0.185  14.682  -7.467  1.00  0.87           C  
ATOM    483  C   ALA A  61       0.471  13.292  -8.026  1.00  0.87           C  
ATOM    484  CB  ALA A  61       1.261  15.666  -7.920  1.00  0.87           C  
ATOM    485  O   ALA A  61      -0.088  12.903  -9.055  1.00  0.87           O  
ATOM    486  N   MET A  62       1.298  12.662  -7.211  1.00  0.85           N  
ATOM    487  CA  MET A  62       1.681  11.318  -7.637  1.00  0.85           C  
ATOM    488  C   MET A  62       0.487  10.371  -7.586  1.00  0.85           C  
ATOM    489  CB  MET A  62       2.814  10.779  -6.763  1.00  0.85           C  
ATOM    490  O   MET A  62       0.279   9.576  -8.505  1.00  0.85           O  
ATOM    491  CG  MET A  62       3.368   9.443  -7.233  1.00  0.85           C  
ATOM    492  SD  MET A  62       4.275   9.579  -8.823  1.00  0.85           S  
ATOM    493  CE  MET A  62       5.946   9.927  -8.209  1.00  0.85           C  
ATOM    494  N   VAL A  63      -0.222  10.484  -6.563  1.00  0.84           N  
ATOM    495  CA  VAL A  63      -1.415   9.659  -6.402  1.00  0.84           C  
ATOM    496  C   VAL A  63      -2.407   9.960  -7.523  1.00  0.84           C  
ATOM    497  CB  VAL A  63      -2.080   9.887  -5.026  1.00  0.84           C  
ATOM    498  O   VAL A  63      -2.989   9.043  -8.108  1.00  0.84           O  
ATOM    499  CG1 VAL A  63      -3.388   9.104  -4.922  1.00  0.84           C  
ATOM    500  CG2 VAL A  63      -1.126   9.490  -3.900  1.00  0.84           C  
ATOM    501  N   LYS A  64      -2.508  11.185  -7.816  1.00  0.85           N  
ATOM    502  CA  LYS A  64      -3.392  11.592  -8.904  1.00  0.85           C  
ATOM    503  C   LYS A  64      -2.907  11.041 -10.242  1.00  0.85           C  
ATOM    504  CB  LYS A  64      -3.493  13.117  -8.971  1.00  0.85           C  
ATOM    505  O   LYS A  64      -3.714  10.635 -11.081  1.00  0.85           O  
ATOM    506  CG  LYS A  64      -4.379  13.726  -7.895  1.00  0.85           C  
ATOM    507  CD  LYS A  64      -4.570  15.222  -8.109  1.00  0.85           C  
ATOM    508  CE  LYS A  64      -5.510  15.821  -7.071  1.00  0.85           C  
ATOM    509  NZ  LYS A  64      -5.676  17.294  -7.258  1.00  0.85           N  
ATOM    510  N   GLU A  65      -1.590  11.119 -10.325  1.00  0.87           N  
ATOM    511  CA  GLU A  65      -0.995  10.557 -11.534  1.00  0.87           C  
ATOM    512  C   GLU A  65      -1.286   9.064 -11.649  1.00  0.87           C  
ATOM    513  CB  GLU A  65       0.516  10.802 -11.554  1.00  0.87           C  
ATOM    514  O   GLU A  65      -1.550   8.560 -12.743  1.00  0.87           O  
ATOM    515  CG  GLU A  65       0.899  12.258 -11.777  1.00  0.87           C  
ATOM    516  CD  GLU A  65       2.396  12.465 -11.944  1.00  0.87           C  
ATOM    517  OE1 GLU A  65       2.807  13.521 -12.477  1.00  0.87           O  
ATOM    518  OE2 GLU A  65       3.164  11.564 -11.541  1.00  0.87           O  
ATOM    519  N   TRP A  66      -1.257   8.417 -10.562  1.00  0.86           N  
ATOM    520  CA  TRP A  66      -1.569   6.992 -10.524  1.00  0.86           C  
ATOM    521  C   TRP A  66      -3.011   6.738 -10.951  1.00  0.86           C  
ATOM    522  CB  TRP A  66      -1.333   6.427  -9.120  1.00  0.86           C  
ATOM    523  O   TRP A  66      -3.286   5.797 -11.699  1.00  0.86           O  
ATOM    524  CG  TRP A  66       0.115   6.283  -8.757  1.00  0.86           C  
ATOM    525  CD1 TRP A  66       1.191   6.416  -9.591  1.00  0.86           C  
ATOM    526  CD2 TRP A  66       0.645   5.974  -7.465  1.00  0.86           C  
ATOM    527  CE2 TRP A  66       2.052   5.936  -7.588  1.00  0.86           C  
ATOM    528  CE3 TRP A  66       0.066   5.726  -6.213  1.00  0.86           C  
ATOM    529  NE1 TRP A  66       2.358   6.209  -8.894  1.00  0.86           N  
ATOM    530  CH2 TRP A  66       2.297   5.420  -5.291  1.00  0.86           C  
ATOM    531  CZ2 TRP A  66       2.889   5.659  -6.504  1.00  0.86           C  
ATOM    532  CZ3 TRP A  66       0.901   5.451  -5.136  1.00  0.86           C  
ATOM    533  N   GLU A  67      -3.839   7.669 -10.523  1.00  0.80           N  
ATOM    534  CA  GLU A  67      -5.264   7.539 -10.813  1.00  0.80           C  
ATOM    535  C   GLU A  67      -5.562   7.872 -12.272  1.00  0.80           C  
ATOM    536  CB  GLU A  67      -6.086   8.441  -9.889  1.00  0.80           C  
ATOM    537  O   GLU A  67      -6.506   7.335 -12.856  1.00  0.80           O  
ATOM    538  CG  GLU A  67      -6.133   7.963  -8.445  1.00  0.80           C  
ATOM    539  CD  GLU A  67      -7.062   8.788  -7.570  1.00  0.80           C  
ATOM    540  OE1 GLU A  67      -7.313   8.393  -6.409  1.00  0.80           O  
ATOM    541  OE2 GLU A  67      -7.544   9.839  -8.049  1.00  0.80           O  
ATOM    542  N   SER A  68      -4.689   8.724 -12.812  1.00  0.79           N  
ATOM    543  CA  SER A  68      -4.867   9.177 -14.188  1.00  0.79           C  
ATOM    544  C   SER A  68      -4.128   8.272 -15.168  1.00  0.79           C  
ATOM    545  CB  SER A  68      -4.381  10.618 -14.346  1.00  0.79           C  
ATOM    546  O   SER A  68      -4.140   8.515 -16.376  1.00  0.79           O  
ATOM    547  OG  SER A  68      -5.183  11.505 -13.586  1.00  0.79           O  
ATOM    548  N   ARG A  69      -3.548   7.179 -14.792  1.00  0.70           N  
ATOM    549  CA  ARG A  69      -2.819   6.169 -15.551  1.00  0.70           C  
ATOM    550  C   ARG A  69      -1.534   6.745 -16.137  1.00  0.70           C  
ATOM    551  CB  ARG A  69      -3.695   5.600 -16.669  1.00  0.70           C  
ATOM    552  O   ARG A  69      -1.001   6.219 -17.116  1.00  0.70           O  
ATOM    553  CG  ARG A  69      -4.896   4.813 -16.170  1.00  0.70           C  
ATOM    554  CD  ARG A  69      -5.697   4.216 -17.319  1.00  0.70           C  
ATOM    555  NE  ARG A  69      -6.898   3.536 -16.844  1.00  0.70           N  
ATOM    556  NH1 ARG A  69      -6.839   1.870 -18.443  1.00  0.70           N  
ATOM    557  NH2 ARG A  69      -8.511   1.901 -16.875  1.00  0.70           N  
ATOM    558  CZ  ARG A  69      -7.413   2.437 -17.388  1.00  0.70           C  
ATOM    559  N   ARG A  70      -1.091   7.779 -15.627  1.00  0.73           N  
ATOM    560  CA  ARG A  70       0.097   8.393 -16.211  1.00  0.73           C  
ATOM    561  C   ARG A  70       1.368   7.744 -15.676  1.00  0.73           C  
ATOM    562  CB  ARG A  70       0.118   9.897 -15.929  1.00  0.73           C  
ATOM    563  O   ARG A  70       2.343   7.575 -16.412  1.00  0.73           O  
ATOM    564  CG  ARG A  70      -0.905  10.688 -16.728  1.00  0.73           C  
ATOM    565  CD  ARG A  70      -0.488  12.143 -16.896  1.00  0.73           C  
ATOM    566  NE  ARG A  70      -1.400  12.867 -17.776  1.00  0.73           N  
ATOM    567  NH1 ARG A  70      -0.439  14.936 -17.412  1.00  0.73           N  
ATOM    568  NH2 ARG A  70      -2.236  14.734 -18.821  1.00  0.73           N  
ATOM    569  CZ  ARG A  70      -1.356  14.177 -18.001  1.00  0.73           C  
ATOM    570  N   VAL A  71       1.153   7.146 -14.471  1.00  0.76           N  
ATOM    571  CA  VAL A  71       2.297   6.550 -13.788  1.00  0.76           C  
ATOM    572  C   VAL A  71       1.839   5.348 -12.965  1.00  0.76           C  
ATOM    573  CB  VAL A  71       3.013   7.576 -12.881  1.00  0.76           C  
ATOM    574  O   VAL A  71       0.782   5.389 -12.331  1.00  0.76           O  
ATOM    575  CG1 VAL A  71       4.158   6.913 -12.117  1.00  0.76           C  
ATOM    576  CG2 VAL A  71       3.529   8.751 -13.710  1.00  0.76           C  
ATOM    577  N   LYS A  72       2.535   4.223 -13.127  1.00  0.79           N  
ATOM    578  CA  LYS A  72       2.220   3.001 -12.393  1.00  0.79           C  
ATOM    579  C   LYS A  72       2.978   2.943 -11.071  1.00  0.79           C  
ATOM    580  CB  LYS A  72       2.544   1.768 -13.239  1.00  0.79           C  
ATOM    581  O   LYS A  72       4.174   3.237 -11.022  1.00  0.79           O  
ATOM    582  CG  LYS A  72       2.017   0.464 -12.659  1.00  0.79           C  
ATOM    583  CD  LYS A  72       2.292  -0.712 -13.587  1.00  0.79           C  
ATOM    584  CE  LYS A  72       1.874  -2.033 -12.956  1.00  0.79           C  
ATOM    585  NZ  LYS A  72       1.993  -3.169 -13.919  1.00  0.79           N  
ATOM    586  N   PRO A  73       2.136   2.639 -10.003  1.00  0.81           N  
ATOM    587  CA  PRO A  73       2.850   2.524  -8.729  1.00  0.81           C  
ATOM    588  C   PRO A  73       3.836   1.358  -8.708  1.00  0.81           C  
ATOM    589  CB  PRO A  73       1.726   2.305  -7.713  1.00  0.81           C  
ATOM    590  O   PRO A  73       3.688   0.406  -9.478  1.00  0.81           O  
ATOM    591  CG  PRO A  73       0.588   1.760  -8.514  1.00  0.81           C  
ATOM    592  CD  PRO A  73       0.735   2.230  -9.933  1.00  0.81           C  
ATOM    593  N   SER A  74       4.891   1.570  -8.060  1.00  0.83           N  
ATOM    594  CA  SER A  74       5.855   0.490  -7.876  1.00  0.83           C  
ATOM    595  C   SER A  74       5.248  -0.666  -7.089  1.00  0.83           C  
ATOM    596  CB  SER A  74       7.106   1.004  -7.161  1.00  0.83           C  
ATOM    597  O   SER A  74       4.184  -0.520  -6.482  1.00  0.83           O  
ATOM    598  OG  SER A  74       6.827   1.284  -5.800  1.00  0.83           O  
ATOM    599  N   SER A  75       5.720  -1.864  -7.263  1.00  0.81           N  
ATOM    600  CA  SER A  75       5.226  -3.050  -6.571  1.00  0.81           C  
ATOM    601  C   SER A  75       5.127  -2.813  -5.068  1.00  0.81           C  
ATOM    602  CB  SER A  75       6.133  -4.250  -6.848  1.00  0.81           C  
ATOM    603  O   SER A  75       4.160  -3.234  -4.430  1.00  0.81           O  
ATOM    604  OG  SER A  75       5.637  -5.413  -6.207  1.00  0.81           O  
ATOM    605  N   ALA A  76       6.071  -2.113  -4.521  1.00  0.82           N  
ATOM    606  CA  ALA A  76       6.090  -1.796  -3.096  1.00  0.82           C  
ATOM    607  C   ALA A  76       4.916  -0.897  -2.718  1.00  0.82           C  
ATOM    608  CB  ALA A  76       7.410  -1.131  -2.716  1.00  0.82           C  
ATOM    609  O   ALA A  76       4.276  -1.102  -1.685  1.00  0.82           O  
ATOM    610  N   GLU A  77       4.614   0.071  -3.584  1.00  0.83           N  
ATOM    611  CA  GLU A  77       3.539   1.026  -3.335  1.00  0.83           C  
ATOM    612  C   GLU A  77       2.173   0.350  -3.408  1.00  0.83           C  
ATOM    613  CB  GLU A  77       3.607   2.185  -4.333  1.00  0.83           C  
ATOM    614  O   GLU A  77       1.290   0.632  -2.594  1.00  0.83           O  
ATOM    615  CG  GLU A  77       4.773   3.133  -4.096  1.00  0.83           C  
ATOM    616  CD  GLU A  77       5.050   4.050  -5.277  1.00  0.83           C  
ATOM    617  OE1 GLU A  77       5.751   5.072  -5.101  1.00  0.83           O  
ATOM    618  OE2 GLU A  77       4.561   3.744  -6.388  1.00  0.83           O  
ATOM    619  N   LEU A  78       2.113  -0.522  -4.307  1.00  0.83           N  
ATOM    620  CA  LEU A  78       0.867  -1.268  -4.448  1.00  0.83           C  
ATOM    621  C   LEU A  78       0.609  -2.133  -3.219  1.00  0.83           C  
ATOM    622  CB  LEU A  78       0.905  -2.142  -5.704  1.00  0.83           C  
ATOM    623  O   LEU A  78      -0.518  -2.195  -2.724  1.00  0.83           O  
ATOM    624  CG  LEU A  78       0.559  -1.450  -7.023  1.00  0.83           C  
ATOM    625  CD1 LEU A  78       0.823  -2.385  -8.198  1.00  0.83           C  
ATOM    626  CD2 LEU A  78      -0.894  -0.985  -7.018  1.00  0.83           C  
ATOM    627  N   LYS A  79       1.641  -2.766  -2.787  1.00  0.83           N  
ATOM    628  CA  LYS A  79       1.522  -3.605  -1.597  1.00  0.83           C  
ATOM    629  C   LYS A  79       1.139  -2.775  -0.375  1.00  0.83           C  
ATOM    630  CB  LYS A  79       2.830  -4.352  -1.334  1.00  0.83           C  
ATOM    631  O   LYS A  79       0.312  -3.199   0.435  1.00  0.83           O  
ATOM    632  CG  LYS A  79       3.088  -5.505  -2.293  1.00  0.83           C  
ATOM    633  CD  LYS A  79       4.389  -6.227  -1.962  1.00  0.83           C  
ATOM    634  CE  LYS A  79       4.698  -7.317  -2.978  1.00  0.83           C  
ATOM    635  NZ  LYS A  79       6.037  -7.933  -2.740  1.00  0.83           N  
ATOM    636  N   LEU A  80       1.728  -1.647  -0.288  1.00  0.83           N  
ATOM    637  CA  LEU A  80       1.415  -0.748   0.818  1.00  0.83           C  
ATOM    638  C   LEU A  80      -0.044  -0.307   0.764  1.00  0.83           C  
ATOM    639  CB  LEU A  80       2.332   0.477   0.790  1.00  0.83           C  
ATOM    640  O   LEU A  80      -0.727  -0.279   1.791  1.00  0.83           O  
ATOM    641  CG  LEU A  80       3.755   0.271   1.311  1.00  0.83           C  
ATOM    642  CD1 LEU A  80       4.609   1.502   1.023  1.00  0.83           C  
ATOM    643  CD2 LEU A  80       3.739  -0.037   2.804  1.00  0.83           C  
ATOM    644  N   MET A  81      -0.504   0.034  -0.391  1.00  0.83           N  
ATOM    645  CA  MET A  81      -1.898   0.425  -0.578  1.00  0.83           C  
ATOM    646  C   MET A  81      -2.840  -0.693  -0.144  1.00  0.83           C  
ATOM    647  CB  MET A  81      -2.163   0.794  -2.039  1.00  0.83           C  
ATOM    648  O   MET A  81      -3.832  -0.444   0.542  1.00  0.83           O  
ATOM    649  CG  MET A  81      -1.469   2.071  -2.484  1.00  0.83           C  
ATOM    650  SD  MET A  81      -1.698   2.410  -4.273  1.00  0.83           S  
ATOM    651  CE  MET A  81      -3.404   3.029  -4.265  1.00  0.83           C  
ATOM    652  N   ARG A  82      -2.461  -1.925  -0.491  1.00  0.82           N  
ATOM    653  CA  ARG A  82      -3.279  -3.079  -0.131  1.00  0.82           C  
ATOM    654  C   ARG A  82      -3.227  -3.340   1.371  1.00  0.82           C  
ATOM    655  CB  ARG A  82      -2.820  -4.323  -0.895  1.00  0.82           C  
ATOM    656  O   ARG A  82      -4.231  -3.725   1.974  1.00  0.82           O  
ATOM    657  CG  ARG A  82      -3.172  -4.302  -2.374  1.00  0.82           C  
ATOM    658  CD  ARG A  82      -2.847  -5.627  -3.050  1.00  0.82           C  
ATOM    659  NE  ARG A  82      -3.151  -5.593  -4.477  1.00  0.82           N  
ATOM    660  NH1 ARG A  82      -1.830  -7.410  -5.014  1.00  0.82           N  
ATOM    661  NH2 ARG A  82      -3.005  -6.319  -6.651  1.00  0.82           N  
ATOM    662  CZ  ARG A  82      -2.661  -6.441  -5.378  1.00  0.82           C  
ATOM    663  N   LEU A  83      -2.079  -3.077   1.869  1.00  0.82           N  
ATOM    664  CA  LEU A  83      -1.891  -3.250   3.305  1.00  0.82           C  
ATOM    665  C   LEU A  83      -2.740  -2.256   4.089  1.00  0.82           C  
ATOM    666  CB  LEU A  83      -0.415  -3.082   3.677  1.00  0.82           C  
ATOM    667  O   LEU A  83      -3.393  -2.626   5.067  1.00  0.82           O  
ATOM    668  CG  LEU A  83      -0.029  -3.460   5.108  1.00  0.82           C  
ATOM    669  CD1 LEU A  83      -0.210  -4.958   5.328  1.00  0.82           C  
ATOM    670  CD2 LEU A  83       1.407  -3.040   5.402  1.00  0.82           C  
ATOM    671  N   ILE A  84      -2.726  -1.025   3.681  1.00  0.81           N  
ATOM    672  CA  ILE A  84      -3.472   0.033   4.353  1.00  0.81           C  
ATOM    673  C   ILE A  84      -4.970  -0.239   4.238  1.00  0.81           C  
ATOM    674  CB  ILE A  84      -3.133   1.423   3.768  1.00  0.81           C  
ATOM    675  O   ILE A  84      -5.722  -0.019   5.191  1.00  0.81           O  
ATOM    676  CG1 ILE A  84      -1.671   1.783   4.059  1.00  0.81           C  
ATOM    677  CG2 ILE A  84      -4.081   2.489   4.325  1.00  0.81           C  
ATOM    678  CD1 ILE A  84      -1.179   3.018   3.319  1.00  0.81           C  
ATOM    679  N   GLN A  85      -5.351  -0.775   3.118  1.00  0.79           N  
ATOM    680  CA  GLN A  85      -6.746  -1.136   2.886  1.00  0.79           C  
ATOM    681  C   GLN A  85      -7.178  -2.278   3.801  1.00  0.79           C  
ATOM    682  CB  GLN A  85      -6.964  -1.523   1.422  1.00  0.79           C  
ATOM    683  O   GLN A  85      -8.298  -2.277   4.316  1.00  0.79           O  
ATOM    684  CG  GLN A  85      -8.425  -1.746   1.056  1.00  0.79           C  
ATOM    685  CD  GLN A  85      -8.601  -2.303  -0.344  1.00  0.79           C  
ATOM    686  NE2 GLN A  85      -9.838  -2.628  -0.701  1.00  0.79           N  
ATOM    687  OE1 GLN A  85      -7.633  -2.438  -1.099  1.00  0.79           O  
ATOM    688  N   ALA A  86      -6.353  -3.267   3.910  1.00  0.79           N  
ATOM    689  CA  ALA A  86      -6.664  -4.453   4.703  1.00  0.79           C  
ATOM    690  C   ALA A  86      -6.649  -4.135   6.196  1.00  0.79           C  
ATOM    691  CB  ALA A  86      -5.677  -5.575   4.392  1.00  0.79           C  
ATOM    692  O   ALA A  86      -7.365  -4.764   6.978  1.00  0.79           O  
ATOM    693  N   ASN A  87      -5.954  -3.094   6.565  1.00  0.75           N  
ATOM    694  CA  ASN A  87      -5.828  -2.744   7.975  1.00  0.75           C  
ATOM    695  C   ASN A  87      -5.937  -1.237   8.191  1.00  0.75           C  
ATOM    696  CB  ASN A  87      -4.507  -3.267   8.543  1.00  0.75           C  
ATOM    697  O   ASN A  87      -4.936  -0.521   8.120  1.00  0.75           O  
ATOM    698  CG  ASN A  87      -4.488  -3.282  10.059  1.00  0.75           C  
ATOM    699  ND2 ASN A  87      -3.638  -4.126  10.633  1.00  0.75           N  
ATOM    700  OD1 ASN A  87      -5.231  -2.543  10.709  1.00  0.75           O  
ATOM    701  N   PRO A  88      -7.080  -0.746   8.255  1.00  0.69           N  
ATOM    702  CA  PRO A  88      -7.270   0.696   8.427  1.00  0.69           C  
ATOM    703  C   PRO A  88      -6.560   1.241   9.664  1.00  0.69           C  
ATOM    704  CB  PRO A  88      -8.788   0.838   8.561  1.00  0.69           C  
ATOM    705  O   PRO A  88      -6.319   2.447   9.761  1.00  0.69           O  
ATOM    706  CG  PRO A  88      -9.292  -0.562   8.704  1.00  0.69           C  
ATOM    707  CD  PRO A  88      -8.178  -1.507   8.354  1.00  0.69           C  
ATOM    708  N   ALA A  89      -6.202   0.347  10.632  1.00  0.70           N  
ATOM    709  CA  ALA A  89      -5.518   0.756  11.856  1.00  0.70           C  
ATOM    710  C   ALA A  89      -4.095   1.220  11.561  1.00  0.70           C  
ATOM    711  CB  ALA A  89      -5.502  -0.391  12.864  1.00  0.70           C  
ATOM    712  O   ALA A  89      -3.545   2.055  12.284  1.00  0.70           O  
ATOM    713  N   LEU A  90      -3.530   0.756  10.445  1.00  0.68           N  
ATOM    714  CA  LEU A  90      -2.172   1.110  10.044  1.00  0.68           C  
ATOM    715  C   LEU A  90      -2.110   2.551   9.549  1.00  0.68           C  
ATOM    716  CB  LEU A  90      -1.671   0.161   8.952  1.00  0.68           C  
ATOM    717  O   LEU A  90      -1.092   3.226   9.717  1.00  0.68           O  
ATOM    718  CG  LEU A  90      -1.328  -1.262   9.395  1.00  0.68           C  
ATOM    719  CD1 LEU A  90      -0.971  -2.122   8.188  1.00  0.68           C  
ATOM    720  CD2 LEU A  90      -0.185  -1.247  10.404  1.00  0.68           C  
ATOM    721  N   SER A  91      -3.236   3.038   9.073  1.00  0.64           N  
ATOM    722  CA  SER A  91      -3.307   4.424   8.620  1.00  0.64           C  
ATOM    723  C   SER A  91      -3.206   5.395   9.792  1.00  0.64           C  
ATOM    724  CB  SER A  91      -4.606   4.671   7.852  1.00  0.64           C  
ATOM    725  O   SER A  91      -2.548   6.432   9.691  1.00  0.64           O  
ATOM    726  OG  SER A  91      -4.643   5.991   7.338  1.00  0.64           O  
ATOM    727  N   LYS A  92      -3.726   4.926  10.896  1.00  0.66           N  
ATOM    728  CA  LYS A  92      -3.748   5.756  12.098  1.00  0.66           C  
ATOM    729  C   LYS A  92      -2.368   5.823  12.745  1.00  0.66           C  
ATOM    730  CB  LYS A  92      -4.772   5.222  13.100  1.00  0.66           C  
ATOM    731  O   LYS A  92      -1.959   6.876  13.239  1.00  0.66           O  
ATOM    732  CG  LYS A  92      -6.217   5.526  12.731  1.00  0.66           C  
ATOM    733  CD  LYS A  92      -7.178   5.089  13.829  1.00  0.66           C  
ATOM    734  CE  LYS A  92      -8.630   5.269  13.407  1.00  0.66           C  
ATOM    735  NZ  LYS A  92      -9.576   4.885  14.497  1.00  0.66           N  
ATOM    736  N   GLN A  93      -1.640   4.726  12.603  1.00  0.65           N  
ATOM    737  CA  GLN A  93      -0.311   4.661  13.202  1.00  0.65           C  
ATOM    738  C   GLN A  93       0.707   5.433  12.368  1.00  0.65           C  
ATOM    739  CB  GLN A  93       0.136   3.207  13.362  1.00  0.65           C  
ATOM    740  O   GLN A  93       1.641   6.027  12.911  1.00  0.65           O  
ATOM    741  CG  GLN A  93      -0.299   2.571  14.675  1.00  0.65           C  
ATOM    742  CD  GLN A  93       0.408   1.257  14.953  1.00  0.65           C  
ATOM    743  NE2 GLN A  93       1.230   1.236  15.997  1.00  0.65           N  
ATOM    744  OE1 GLN A  93       0.216   0.270  14.237  1.00  0.65           O  
ATOM    745  N   LEU A  94       0.425   5.481  11.123  1.00  0.64           N  
ATOM    746  CA  LEU A  94       1.370   6.162  10.245  1.00  0.64           C  
ATOM    747  C   LEU A  94       1.131   7.669  10.253  1.00  0.64           C  
ATOM    748  CB  LEU A  94       1.259   5.624   8.816  1.00  0.64           C  
ATOM    749  O   LEU A  94       2.059   8.450  10.031  1.00  0.64           O  
ATOM    750  CG  LEU A  94       2.292   4.573   8.406  1.00  0.64           C  
ATOM    751  CD1 LEU A  94       1.606   3.393   7.726  1.00  0.64           C  
ATOM    752  CD2 LEU A  94       3.344   5.187   7.488  1.00  0.64           C  
ATOM    753  N   MET A  95      -0.052   8.094  10.737  1.00  0.62           N  
ATOM    754  CA  MET A  95      -0.377   9.512  10.851  1.00  0.62           C  
ATOM    755  C   MET A  95       0.079  10.069  12.196  1.00  0.62           C  
ATOM    756  CB  MET A  95      -1.880   9.736  10.675  1.00  0.62           C  
ATOM    757  O   MET A  95       0.221  11.283  12.354  1.00  0.62           O  
ATOM    758  CG  MET A  95      -2.311   9.885   9.225  1.00  0.62           C  
ATOM    759  SD  MET A  95      -4.051  10.446   9.063  1.00  0.62           S  
ATOM    760  CE  MET A  95      -4.852   8.881   8.614  1.00  0.62           C  
ATOM    761  N   GLU A  96       0.556   9.256  13.180  1.00  0.59           N  
ATOM    762  CA  GLU A  96       1.113   9.750  14.436  1.00  0.59           C  
ATOM    763  C   GLU A  96       2.631   9.876  14.355  1.00  0.59           C  
ATOM    764  CB  GLU A  96       0.722   8.831  15.596  1.00  0.59           C  
ATOM    765  O   GLU A  96       3.213  10.807  14.914  1.00  0.59           O  
ATOM    766  CG  GLU A  96      -0.634   9.154  16.206  1.00  0.59           C  
ATOM    767  CD  GLU A  96      -0.991   8.258  17.382  1.00  0.59           C  
ATOM    768  OE1 GLU A  96      -1.264   8.785  18.485  1.00  0.59           O  
ATOM    769  OE2 GLU A  96      -0.997   7.021  17.200  1.00  0.59           O  
