# Supplementary material for: Escherichia coli transcription factors of unknown function: sequence features and possible evolutionary relationships
Source: PeerJ. 2022 Jul 20;10:e13772. doi: 10.7717/peerj.13772 (PMC9308461; doi:10.7717/peerj.13772)
Supplement: Supplemental Information 18 [file peerj-10-13772-s018.zip › Raw Data/PDB files/YiaU_b3585_unrelaxed_model_1.pdb]

ATOM      1  N   MET A   1     -19.601  -3.676  44.175  1.00  0.50           N  
ATOM      2  CA  MET A   1     -20.894  -3.734  43.498  1.00  0.50           C  
ATOM      3  C   MET A   1     -20.769  -4.425  42.145  1.00  0.50           C  
ATOM      4  CB  MET A   1     -21.469  -2.328  43.317  1.00  0.50           C  
ATOM      5  O   MET A   1     -19.931  -4.045  41.324  1.00  0.50           O  
ATOM      6  CG  MET A   1     -22.084  -1.750  44.582  1.00  0.50           C  
ATOM      7  SD  MET A   1     -22.965  -0.170  44.276  1.00  0.50           S  
ATOM      8  CE  MET A   1     -22.816   0.602  45.911  1.00  0.50           C  
ATOM      9  N   THR A   2     -21.007  -5.753  42.053  1.00  0.63           N  
ATOM     10  CA  THR A   2     -20.985  -6.564  40.841  1.00  0.63           C  
ATOM     11  C   THR A   2     -21.820  -5.916  39.741  1.00  0.63           C  
ATOM     12  CB  THR A   2     -21.506  -7.988  41.113  1.00  0.63           C  
ATOM     13  O   THR A   2     -22.954  -5.496  39.980  1.00  0.63           O  
ATOM     14  CG2 THR A   2     -21.264  -8.900  39.915  1.00  0.63           C  
ATOM     15  OG1 THR A   2     -20.829  -8.528  42.255  1.00  0.63           O  
ATOM     16  N   LYS A   3     -21.202  -5.338  38.724  1.00  0.73           N  
ATOM     17  CA  LYS A   3     -21.829  -4.761  37.538  1.00  0.73           C  
ATOM     18  C   LYS A   3     -22.837  -5.728  36.923  1.00  0.73           C  
ATOM     19  CB  LYS A   3     -20.770  -4.379  36.503  1.00  0.73           C  
ATOM     20  O   LYS A   3     -22.528  -6.903  36.712  1.00  0.73           O  
ATOM     21  CG  LYS A   3     -20.977  -3.004  35.884  1.00  0.73           C  
ATOM     22  CD  LYS A   3     -19.829  -2.631  34.955  1.00  0.73           C  
ATOM     23  CE  LYS A   3     -20.010  -1.235  34.374  1.00  0.73           C  
ATOM     24  NZ  LYS A   3     -18.854  -0.838  33.516  1.00  0.73           N  
ATOM     25  N   LEU A   4     -24.130  -5.348  37.047  1.00  0.83           N  
ATOM     26  CA  LEU A   4     -25.192  -6.130  36.422  1.00  0.83           C  
ATOM     27  C   LEU A   4     -24.938  -6.294  34.928  1.00  0.83           C  
ATOM     28  CB  LEU A   4     -26.552  -5.467  36.651  1.00  0.83           C  
ATOM     29  O   LEU A   4     -24.649  -5.318  34.232  1.00  0.83           O  
ATOM     30  CG  LEU A   4     -27.404  -6.042  37.784  1.00  0.83           C  
ATOM     31  CD1 LEU A   4     -27.202  -5.233  39.062  1.00  0.83           C  
ATOM     32  CD2 LEU A   4     -28.876  -6.065  37.388  1.00  0.83           C  
ATOM     33  N   GLN A   5     -24.764  -7.506  34.412  1.00  0.84           N  
ATOM     34  CA  GLN A   5     -24.628  -7.787  32.987  1.00  0.84           C  
ATOM     35  C   GLN A   5     -25.994  -7.938  32.323  1.00  0.84           C  
ATOM     36  CB  GLN A   5     -23.795  -9.050  32.765  1.00  0.84           C  
ATOM     37  O   GLN A   5     -26.644  -8.977  32.457  1.00  0.84           O  
ATOM     38  CG  GLN A   5     -22.332  -8.900  33.161  1.00  0.84           C  
ATOM     39  CD  GLN A   5     -21.492 -10.101  32.772  1.00  0.84           C  
ATOM     40  NE2 GLN A   5     -20.202 -10.050  33.088  1.00  0.84           N  
ATOM     41  OE1 GLN A   5     -21.997 -11.067  32.192  1.00  0.84           O  
ATOM     42  N   LEU A   6     -26.419  -6.836  31.674  1.00  0.88           N  
ATOM     43  CA  LEU A   6     -27.709  -6.845  30.991  1.00  0.88           C  
ATOM     44  C   LEU A   6     -27.558  -7.324  29.551  1.00  0.88           C  
ATOM     45  CB  LEU A   6     -28.337  -5.449  31.015  1.00  0.88           C  
ATOM     46  O   LEU A   6     -26.706  -6.825  28.813  1.00  0.88           O  
ATOM     47  CG  LEU A   6     -28.528  -4.815  32.393  1.00  0.88           C  
ATOM     48  CD1 LEU A   6     -29.014  -3.376  32.252  1.00  0.88           C  
ATOM     49  CD2 LEU A   6     -29.504  -5.635  33.229  1.00  0.88           C  
ATOM     50  N   LYS A   7     -28.366  -8.297  29.193  1.00  0.91           N  
ATOM     51  CA  LYS A   7     -28.277  -8.890  27.861  1.00  0.91           C  
ATOM     52  C   LYS A   7     -29.258  -8.228  26.898  1.00  0.91           C  
ATOM     53  CB  LYS A   7     -28.540 -10.395  27.925  1.00  0.91           C  
ATOM     54  O   LYS A   7     -30.379  -7.887  27.282  1.00  0.91           O  
ATOM     55  CG  LYS A   7     -27.527 -11.166  28.758  1.00  0.91           C  
ATOM     56  CD  LYS A   7     -27.817 -12.661  28.749  1.00  0.91           C  
ATOM     57  CE  LYS A   7     -26.833 -13.428  29.621  1.00  0.91           C  
ATOM     58  NZ  LYS A   7     -27.117 -14.895  29.619  1.00  0.91           N  
ATOM     59  N   TYR A   8     -28.783  -7.938  25.677  1.00  0.92           N  
ATOM     60  CA  TYR A   8     -29.583  -7.299  24.639  1.00  0.92           C  
ATOM     61  C   TYR A   8     -30.932  -7.992  24.486  1.00  0.92           C  
ATOM     62  CB  TYR A   8     -28.837  -7.308  23.302  1.00  0.92           C  
ATOM     63  O   TYR A   8     -31.972  -7.332  24.422  1.00  0.92           O  
ATOM     64  CG  TYR A   8     -29.630  -6.720  22.160  1.00  0.92           C  
ATOM     65  CD1 TYR A   8     -30.346  -7.539  21.289  1.00  0.92           C  
ATOM     66  CD2 TYR A   8     -29.664  -5.346  21.948  1.00  0.92           C  
ATOM     67  CE1 TYR A   8     -31.077  -7.003  20.234  1.00  0.92           C  
ATOM     68  CE2 TYR A   8     -30.392  -4.799  20.896  1.00  0.92           C  
ATOM     69  OH  TYR A   8     -31.815  -5.097  19.004  1.00  0.92           O  
ATOM     70  CZ  TYR A   8     -31.094  -5.633  20.046  1.00  0.92           C  
ATOM     71  N   ARG A   9     -30.915  -9.287  24.453  1.00  0.93           N  
ATOM     72  CA  ARG A   9     -32.118 -10.082  24.226  1.00  0.93           C  
ATOM     73  C   ARG A   9     -33.149  -9.841  25.324  1.00  0.93           C  
ATOM     74  CB  ARG A   9     -31.772 -11.571  24.150  1.00  0.93           C  
ATOM     75  O   ARG A   9     -34.342  -9.706  25.043  1.00  0.93           O  
ATOM     76  CG  ARG A   9     -32.940 -12.454  23.741  1.00  0.93           C  
ATOM     77  CD  ARG A   9     -32.489 -13.873  23.425  1.00  0.93           C  
ATOM     78  NE  ARG A   9     -33.605 -14.710  22.992  1.00  0.93           N  
ATOM     79  NH1 ARG A   9     -32.280 -16.352  22.052  1.00  0.93           N  
ATOM     80  NH2 ARG A   9     -34.564 -16.547  22.003  1.00  0.93           N  
ATOM     81  CZ  ARG A   9     -33.480 -15.868  22.350  1.00  0.93           C  
ATOM     82  N   GLU A  10     -32.760  -9.748  26.615  1.00  0.95           N  
ATOM     83  CA  GLU A  10     -33.655  -9.502  27.741  1.00  0.95           C  
ATOM     84  C   GLU A  10     -34.313  -8.129  27.634  1.00  0.95           C  
ATOM     85  CB  GLU A  10     -32.898  -9.621  29.066  1.00  0.95           C  
ATOM     86  O   GLU A  10     -35.521  -7.995  27.840  1.00  0.95           O  
ATOM     87  CG  GLU A  10     -32.435 -11.035  29.385  1.00  0.95           C  
ATOM     88  CD  GLU A  10     -31.463 -11.099  30.553  1.00  0.95           C  
ATOM     89  OE1 GLU A  10     -31.379 -12.159  31.215  1.00  0.95           O  
ATOM     90  OE2 GLU A  10     -30.781 -10.082  30.808  1.00  0.95           O  
ATOM     91  N   LEU A  11     -33.562  -7.207  27.306  1.00  0.96           N  
ATOM     92  CA  LEU A  11     -34.064  -5.843  27.180  1.00  0.96           C  
ATOM     93  C   LEU A  11     -35.073  -5.738  26.041  1.00  0.96           C  
ATOM     94  CB  LEU A  11     -32.909  -4.866  26.944  1.00  0.96           C  
ATOM     95  O   LEU A  11     -36.101  -5.071  26.177  1.00  0.96           O  
ATOM     96  CG  LEU A  11     -31.826  -4.824  28.023  1.00  0.96           C  
ATOM     97  CD1 LEU A  11     -30.794  -3.749  27.697  1.00  0.96           C  
ATOM     98  CD2 LEU A  11     -32.446  -4.578  29.395  1.00  0.96           C  
ATOM     99  N   LYS A  12     -34.737  -6.407  24.959  1.00  0.96           N  
ATOM    100  CA  LYS A  12     -35.643  -6.429  23.813  1.00  0.96           C  
ATOM    101  C   LYS A  12     -36.983  -7.057  24.185  1.00  0.96           C  
ATOM    102  CB  LYS A  12     -35.013  -7.191  22.646  1.00  0.96           C  
ATOM    103  O   LYS A  12     -38.040  -6.544  23.810  1.00  0.96           O  
ATOM    104  CG  LYS A  12     -35.818  -7.122  21.357  1.00  0.96           C  
ATOM    105  CD  LYS A  12     -34.997  -7.586  20.160  1.00  0.96           C  
ATOM    106  CE  LYS A  12     -35.792  -7.491  18.865  1.00  0.96           C  
ATOM    107  NZ  LYS A  12     -34.987  -7.935  17.687  1.00  0.96           N  
ATOM    108  N   ILE A  13     -36.955  -8.087  24.914  1.00  0.96           N  
ATOM    109  CA  ILE A  13     -38.162  -8.790  25.333  1.00  0.96           C  
ATOM    110  C   ILE A  13     -39.017  -7.873  26.205  1.00  0.96           C  
ATOM    111  CB  ILE A  13     -37.823 -10.091  26.095  1.00  0.96           C  
ATOM    112  O   ILE A  13     -40.228  -7.762  26.000  1.00  0.96           O  
ATOM    113  CG1 ILE A  13     -37.323 -11.165  25.122  1.00  0.96           C  
ATOM    114  CG2 ILE A  13     -39.039 -10.588  26.882  1.00  0.96           C  
ATOM    115  CD1 ILE A  13     -36.785 -12.415  25.804  1.00  0.96           C  
ATOM    116  N   ILE A  14     -38.444  -7.212  27.165  1.00  0.97           N  
ATOM    117  CA  ILE A  14     -39.152  -6.305  28.061  1.00  0.97           C  
ATOM    118  C   ILE A  14     -39.802  -5.184  27.253  1.00  0.97           C  
ATOM    119  CB  ILE A  14     -38.206  -5.716  29.131  1.00  0.97           C  
ATOM    120  O   ILE A  14     -40.959  -4.830  27.489  1.00  0.97           O  
ATOM    121  CG1 ILE A  14     -37.763  -6.808  30.112  1.00  0.97           C  
ATOM    122  CG2 ILE A  14     -38.882  -4.557  29.871  1.00  0.97           C  
ATOM    123  CD1 ILE A  14     -36.630  -6.386  31.038  1.00  0.97           C  
ATOM    124  N   SER A  15     -39.010  -4.634  26.269  1.00  0.97           N  
ATOM    125  CA  SER A  15     -39.527  -3.560  25.427  1.00  0.97           C  
ATOM    126  C   SER A  15     -40.747  -4.018  24.635  1.00  0.97           C  
ATOM    127  CB  SER A  15     -38.445  -3.061  24.469  1.00  0.97           C  
ATOM    128  O   SER A  15     -41.751  -3.306  24.564  1.00  0.97           O  
ATOM    129  OG  SER A  15     -38.957  -2.057  23.610  1.00  0.97           O  
ATOM    130  N   VAL A  16     -40.711  -5.233  24.125  1.00  0.96           N  
ATOM    131  CA  VAL A  16     -41.783  -5.759  23.286  1.00  0.96           C  
ATOM    132  C   VAL A  16     -43.001  -6.086  24.148  1.00  0.96           C  
ATOM    133  CB  VAL A  16     -41.330  -7.013  22.506  1.00  0.96           C  
ATOM    134  O   VAL A  16     -44.140  -5.839  23.743  1.00  0.96           O  
ATOM    135  CG1 VAL A  16     -42.505  -7.635  21.754  1.00  0.96           C  
ATOM    136  CG2 VAL A  16     -40.199  -6.661  21.541  1.00  0.96           C  
ATOM    137  N   ILE A  17     -42.755  -6.670  25.322  1.00  0.95           N  
ATOM    138  CA  ILE A  17     -43.859  -6.952  26.232  1.00  0.95           C  
ATOM    139  C   ILE A  17     -44.568  -5.651  26.602  1.00  0.95           C  
ATOM    140  CB  ILE A  17     -43.370  -7.676  27.507  1.00  0.95           C  
ATOM    141  O   ILE A  17     -45.800  -5.585  26.597  1.00  0.95           O  
ATOM    142  CG1 ILE A  17     -42.888  -9.091  27.165  1.00  0.95           C  
ATOM    143  CG2 ILE A  17     -44.478  -7.716  28.564  1.00  0.95           C  
ATOM    144  CD1 ILE A  17     -42.225  -9.817  28.328  1.00  0.95           C  
ATOM    145  N   ALA A  18     -43.745  -4.659  26.906  1.00  0.95           N  
ATOM    146  CA  ALA A  18     -44.298  -3.365  27.297  1.00  0.95           C  
ATOM    147  C   ALA A  18     -45.153  -2.773  26.181  1.00  0.95           C  
ATOM    148  CB  ALA A  18     -43.176  -2.399  27.673  1.00  0.95           C  
ATOM    149  O   ALA A  18     -46.205  -2.184  26.442  1.00  0.95           O  
ATOM    150  N   ALA A  19     -44.760  -3.032  24.949  1.00  0.94           N  
ATOM    151  CA  ALA A  19     -45.476  -2.487  23.798  1.00  0.94           C  
ATOM    152  C   ALA A  19     -46.756  -3.272  23.528  1.00  0.94           C  
ATOM    153  CB  ALA A  19     -44.580  -2.495  22.562  1.00  0.94           C  
ATOM    154  O   ALA A  19     -47.779  -2.693  23.155  1.00  0.94           O  
ATOM    155  N   SER A  20     -46.704  -4.551  23.711  1.00  0.90           N  
ATOM    156  CA  SER A  20     -47.827  -5.420  23.375  1.00  0.90           C  
ATOM    157  C   SER A  20     -48.763  -5.599  24.566  1.00  0.90           C  
ATOM    158  CB  SER A  20     -47.327  -6.785  22.901  1.00  0.90           C  
ATOM    159  O   SER A  20     -49.911  -6.019  24.403  1.00  0.90           O  
ATOM    160  OG  SER A  20     -46.614  -7.445  23.932  1.00  0.90           O  
ATOM    161  N   GLU A  21     -48.264  -5.305  25.749  1.00  0.89           N  
ATOM    162  CA  GLU A  21     -48.969  -5.486  27.014  1.00  0.89           C  
ATOM    163  C   GLU A  21     -49.504  -6.909  27.149  1.00  0.89           C  
ATOM    164  CB  GLU A  21     -50.115  -4.479  27.140  1.00  0.89           C  
ATOM    165  O   GLU A  21     -50.544  -7.130  27.775  1.00  0.89           O  
ATOM    166  CG  GLU A  21     -49.658  -3.028  27.172  1.00  0.89           C  
ATOM    167  CD  GLU A  21     -50.806  -2.040  27.306  1.00  0.89           C  
ATOM    168  OE1 GLU A  21     -50.556  -0.813  27.291  1.00  0.89           O  
ATOM    169  OE2 GLU A  21     -51.965  -2.496  27.427  1.00  0.89           O  
ATOM    170  N   ASN A  22     -48.933  -7.848  26.385  1.00  0.90           N  
ATOM    171  CA  ASN A  22     -49.303  -9.259  26.373  1.00  0.90           C  
ATOM    172  C   ASN A  22     -48.099 -10.152  26.088  1.00  0.90           C  
ATOM    173  CB  ASN A  22     -50.409  -9.516  25.347  1.00  0.90           C  
ATOM    174  O   ASN A  22     -47.476 -10.042  25.031  1.00  0.90           O  
ATOM    175  CG  ASN A  22     -50.961 -10.925  25.424  1.00  0.90           C  
ATOM    176  ND2 ASN A  22     -52.271 -11.040  25.609  1.00  0.90           N  
ATOM    177  OD1 ASN A  22     -50.216 -11.903  25.319  1.00  0.90           O  
ATOM    178  N   ILE A  23     -47.808 -11.116  27.003  1.00  0.90           N  
ATOM    179  CA  ILE A  23     -46.615 -11.946  26.889  1.00  0.90           C  
ATOM    180  C   ILE A  23     -46.748 -12.880  25.689  1.00  0.90           C  
ATOM    181  CB  ILE A  23     -46.369 -12.762  28.178  1.00  0.90           C  
ATOM    182  O   ILE A  23     -45.790 -13.076  24.937  1.00  0.90           O  
ATOM    183  CG1 ILE A  23     -46.000 -11.830  29.338  1.00  0.90           C  
ATOM    184  CG2 ILE A  23     -45.280 -13.814  27.953  1.00  0.90           C  
ATOM    185  CD1 ILE A  23     -45.836 -12.540  30.675  1.00  0.90           C  
ATOM    186  N   SER A  24     -47.942 -13.437  25.589  1.00  0.91           N  
ATOM    187  CA  SER A  24     -48.178 -14.340  24.468  1.00  0.91           C  
ATOM    188  C   SER A  24     -47.977 -13.630  23.134  1.00  0.91           C  
ATOM    189  CB  SER A  24     -49.590 -14.923  24.537  1.00  0.91           C  
ATOM    190  O   SER A  24     -47.359 -14.179  22.219  1.00  0.91           O  
ATOM    191  OG  SER A  24     -49.756 -15.702  25.709  1.00  0.91           O  
ATOM    192  N   HIS A  25     -48.513 -12.443  23.055  1.00  0.92           N  
ATOM    193  CA  HIS A  25     -48.347 -11.656  21.838  1.00  0.92           C  
ATOM    194  C   HIS A  25     -46.883 -11.298  21.609  1.00  0.92           C  
ATOM    195  CB  HIS A  25     -49.195 -10.385  21.903  1.00  0.92           C  
ATOM    196  O   HIS A  25     -46.395 -11.356  20.478  1.00  0.92           O  
ATOM    197  CG  HIS A  25     -49.200  -9.601  20.629  1.00  0.92           C  
ATOM    198  CD2 HIS A  25     -48.688  -8.384  20.332  1.00  0.92           C  
ATOM    199  ND1 HIS A  25     -49.791 -10.064  19.473  1.00  0.92           N  
ATOM    200  CE1 HIS A  25     -49.639  -9.162  18.517  1.00  0.92           C  
ATOM    201  NE2 HIS A  25     -48.974  -8.133  19.013  1.00  0.92           N  
ATOM    202  N   ALA A  26     -46.162 -10.912  22.586  1.00  0.93           N  
ATOM    203  CA  ALA A  26     -44.733 -10.622  22.496  1.00  0.93           C  
ATOM    204  C   ALA A  26     -43.961 -11.826  21.965  1.00  0.93           C  
ATOM    205  CB  ALA A  26     -44.189 -10.204  23.860  1.00  0.93           C  
ATOM    206  O   ALA A  26     -43.047 -11.675  21.151  1.00  0.93           O  
ATOM    207  N   ALA A  27     -44.303 -12.966  22.448  1.00  0.94           N  
ATOM    208  CA  ALA A  27     -43.665 -14.198  21.993  1.00  0.94           C  
ATOM    209  C   ALA A  27     -43.832 -14.377  20.487  1.00  0.94           C  
ATOM    210  CB  ALA A  27     -44.241 -15.401  22.736  1.00  0.94           C  
ATOM    211  O   ALA A  27     -42.884 -14.752  19.791  1.00  0.94           O  
ATOM    212  N   THR A  28     -45.037 -14.075  20.037  1.00  0.95           N  
ATOM    213  CA  THR A  28     -45.321 -14.183  18.610  1.00  0.95           C  
ATOM    214  C   THR A  28     -44.474 -13.194  17.814  1.00  0.95           C  
ATOM    215  CB  THR A  28     -46.812 -13.939  18.317  1.00  0.95           C  
ATOM    216  O   THR A  28     -43.857 -13.562  16.813  1.00  0.95           O  
ATOM    217  CG2 THR A  28     -47.108 -14.065  16.826  1.00  0.95           C  
ATOM    218  OG1 THR A  28     -47.598 -14.902  19.031  1.00  0.95           O  
ATOM    219  N   VAL A  29     -44.343 -11.978  18.265  1.00  0.94           N  
ATOM    220  CA  VAL A  29     -43.600 -10.918  17.591  1.00  0.94           C  
ATOM    221  C   VAL A  29     -42.115 -11.272  17.551  1.00  0.94           C  
ATOM    222  CB  VAL A  29     -43.804  -9.552  18.285  1.00  0.94           C  
ATOM    223  O   VAL A  29     -41.450 -11.072  16.532  1.00  0.94           O  
ATOM    224  CG1 VAL A  29     -42.824  -8.517  17.738  1.00  0.94           C  
ATOM    225  CG2 VAL A  29     -45.245  -9.075  18.108  1.00  0.94           C  
ATOM    226  N   LEU A  30     -41.603 -11.897  18.599  1.00  0.95           N  
ATOM    227  CA  LEU A  30     -40.179 -12.189  18.723  1.00  0.95           C  
ATOM    228  C   LEU A  30     -39.837 -13.518  18.058  1.00  0.95           C  
ATOM    229  CB  LEU A  30     -39.765 -12.221  20.197  1.00  0.95           C  
ATOM    230  O   LEU A  30     -38.661 -13.830  17.853  1.00  0.95           O  
ATOM    231  CG  LEU A  30     -39.746 -10.876  20.925  1.00  0.95           C  
ATOM    232  CD1 LEU A  30     -39.629 -11.091  22.431  1.00  0.95           C  
ATOM    233  CD2 LEU A  30     -38.602 -10.007  20.414  1.00  0.95           C  
ATOM    234  N   GLY A  31     -40.937 -14.337  17.722  1.00  0.96           N  
ATOM    235  CA  GLY A  31     -40.724 -15.622  17.077  1.00  0.96           C  
ATOM    236  C   GLY A  31     -40.116 -16.661  18.001  1.00  0.96           C  
ATOM    237  O   GLY A  31     -39.301 -17.480  17.572  1.00  0.96           O  
ATOM    238  N   ILE A  32     -40.405 -16.555  19.355  1.00  0.96           N  
ATOM    239  CA  ILE A  32     -39.914 -17.548  20.304  1.00  0.96           C  
ATOM    240  C   ILE A  32     -41.068 -18.049  21.169  1.00  0.96           C  
ATOM    241  CB  ILE A  32     -38.788 -16.973  21.192  1.00  0.96           C  
ATOM    242  O   ILE A  32     -42.166 -17.488  21.136  1.00  0.96           O  
ATOM    243  CG1 ILE A  32     -39.316 -15.805  22.033  1.00  0.96           C  
ATOM    244  CG2 ILE A  32     -37.595 -16.538  20.337  1.00  0.96           C  
ATOM    245  CD1 ILE A  32     -38.296 -15.235  23.010  1.00  0.96           C  
ATOM    246  N   ALA A  33     -40.810 -19.238  21.949  1.00  0.96           N  
ATOM    247  CA  ALA A  33     -41.833 -19.832  22.804  1.00  0.96           C  
ATOM    248  C   ALA A  33     -42.168 -18.915  23.977  1.00  0.96           C  
ATOM    249  CB  ALA A  33     -41.374 -21.196  23.314  1.00  0.96           C  
ATOM    250  O   ALA A  33     -41.287 -18.247  24.523  1.00  0.96           O  
ATOM    251  N   GLN A  34     -43.461 -18.800  24.279  1.00  0.93           N  
ATOM    252  CA  GLN A  34     -43.928 -18.001  25.407  1.00  0.93           C  
ATOM    253  C   GLN A  34     -43.156 -18.341  26.679  1.00  0.93           C  
ATOM    254  CB  GLN A  34     -45.426 -18.209  25.630  1.00  0.93           C  
ATOM    255  O   GLN A  34     -42.840 -17.455  27.475  1.00  0.93           O  
ATOM    256  CG  GLN A  34     -46.015 -17.321  26.718  1.00  0.93           C  
ATOM    257  CD  GLN A  34     -47.489 -17.588  26.959  1.00  0.93           C  
ATOM    258  NE2 GLN A  34     -47.963 -17.260  28.156  1.00  0.93           N  
ATOM    259  OE1 GLN A  34     -48.197 -18.084  26.076  1.00  0.93           O  
ATOM    260  N   ALA A  35     -42.880 -19.660  26.919  1.00  0.95           N  
ATOM    261  CA  ALA A  35     -42.124 -20.108  28.085  1.00  0.95           C  
ATOM    262  C   ALA A  35     -40.753 -19.439  28.140  1.00  0.95           C  
ATOM    263  CB  ALA A  35     -41.971 -21.627  28.070  1.00  0.95           C  
ATOM    264  O   ALA A  35     -40.271 -19.084  29.218  1.00  0.95           O  
ATOM    265  N   ASN A  36     -40.153 -19.182  26.976  1.00  0.95           N  
ATOM    266  CA  ASN A  36     -38.843 -18.542  26.909  1.00  0.95           C  
ATOM    267  C   ASN A  36     -38.926 -17.058  27.254  1.00  0.95           C  
ATOM    268  CB  ASN A  36     -38.223 -18.731  25.523  1.00  0.95           C  
ATOM    269  O   ASN A  36     -38.054 -16.528  27.946  1.00  0.95           O  
ATOM    270  CG  ASN A  36     -37.716 -20.142  25.297  1.00  0.95           C  
ATOM    271  ND2 ASN A  36     -37.496 -20.498  24.037  1.00  0.95           N  
ATOM    272  OD1 ASN A  36     -37.524 -20.905  26.247  1.00  0.95           O  
ATOM    273  N   VAL A  37     -39.891 -16.392  26.753  1.00  0.93           N  
ATOM    274  CA  VAL A  37     -40.109 -14.986  27.078  1.00  0.93           C  
ATOM    275  C   VAL A  37     -40.242 -14.820  28.590  1.00  0.93           C  
ATOM    276  CB  VAL A  37     -41.363 -14.427  26.368  1.00  0.93           C  
ATOM    277  O   VAL A  37     -39.588 -13.961  29.186  1.00  0.93           O  
ATOM    278  CG1 VAL A  37     -41.673 -13.013  26.855  1.00  0.93           C  
ATOM    279  CG2 VAL A  37     -41.170 -14.445  24.853  1.00  0.93           C  
ATOM    280  N   SER A  38     -41.101 -15.652  29.153  1.00  0.92           N  
ATOM    281  CA  SER A  38     -41.324 -15.604  30.594  1.00  0.92           C  
ATOM    282  C   SER A  38     -40.032 -15.862  31.362  1.00  0.92           C  
ATOM    283  CB  SER A  38     -42.384 -16.625  31.007  1.00  0.92           C  
ATOM    284  O   SER A  38     -39.751 -15.191  32.358  1.00  0.92           O  
ATOM    285  OG  SER A  38     -43.648 -16.286  30.462  1.00  0.92           O  
ATOM    286  N   LYS A  39     -39.333 -16.818  30.919  1.00  0.93           N  
ATOM    287  CA  LYS A  39     -38.067 -17.172  31.555  1.00  0.93           C  
ATOM    288  C   LYS A  39     -37.085 -16.005  31.511  1.00  0.93           C  
ATOM    289  CB  LYS A  39     -37.453 -18.400  30.882  1.00  0.93           C  
ATOM    290  O   LYS A  39     -36.445 -15.687  32.515  1.00  0.93           O  
ATOM    291  CG  LYS A  39     -36.158 -18.875  31.525  1.00  0.93           C  
ATOM    292  CD  LYS A  39     -35.615 -20.120  30.835  1.00  0.93           C  
ATOM    293  CE  LYS A  39     -34.303 -20.578  31.456  1.00  0.93           C  
ATOM    294  NZ  LYS A  39     -33.758 -21.788  30.771  1.00  0.93           N  
ATOM    295  N   TYR A  40     -36.867 -15.381  30.348  1.00  0.94           N  
ATOM    296  CA  TYR A  40     -35.954 -14.255  30.185  1.00  0.94           C  
ATOM    297  C   TYR A  40     -36.372 -13.083  31.065  1.00  0.94           C  
ATOM    298  CB  TYR A  40     -35.900 -13.814  28.720  1.00  0.94           C  
ATOM    299  O   TYR A  40     -35.525 -12.413  31.661  1.00  0.94           O  
ATOM    300  CG  TYR A  40     -35.080 -14.728  27.841  1.00  0.94           C  
ATOM    301  CD1 TYR A  40     -33.729 -14.945  28.098  1.00  0.94           C  
ATOM    302  CD2 TYR A  40     -35.655 -15.375  26.752  1.00  0.94           C  
ATOM    303  CE1 TYR A  40     -32.969 -15.785  27.290  1.00  0.94           C  
ATOM    304  CE2 TYR A  40     -34.905 -16.216  25.937  1.00  0.94           C  
ATOM    305  OH  TYR A  40     -32.818 -17.247  25.411  1.00  0.94           O  
ATOM    306  CZ  TYR A  40     -33.565 -16.415  26.214  1.00  0.94           C  
ATOM    307  N   LEU A  41     -37.650 -12.823  31.110  1.00  0.94           N  
ATOM    308  CA  LEU A  41     -38.166 -11.766  31.973  1.00  0.94           C  
ATOM    309  C   LEU A  41     -37.865 -12.065  33.438  1.00  0.94           C  
ATOM    310  CB  LEU A  41     -39.675 -11.601  31.774  1.00  0.94           C  
ATOM    311  O   LEU A  41     -37.395 -11.191  34.170  1.00  0.94           O  
ATOM    312  CG  LEU A  41     -40.371 -10.580  32.675  1.00  0.94           C  
ATOM    313  CD1 LEU A  41     -39.759  -9.197  32.479  1.00  0.94           C  
ATOM    314  CD2 LEU A  41     -41.869 -10.552  32.396  1.00  0.94           C  
ATOM    315  N   ALA A  42     -38.146 -13.324  33.835  1.00  0.93           N  
ATOM    316  CA  ALA A  42     -37.892 -13.736  35.212  1.00  0.93           C  
ATOM    317  C   ALA A  42     -36.409 -13.619  35.555  1.00  0.93           C  
ATOM    318  CB  ALA A  42     -38.375 -15.167  35.437  1.00  0.93           C  
ATOM    319  O   ALA A  42     -36.052 -13.169  36.647  1.00  0.93           O  
ATOM    320  N   ASP A  43     -35.587 -14.016  34.666  1.00  0.93           N  
ATOM    321  CA  ASP A  43     -34.145 -13.936  34.880  1.00  0.93           C  
ATOM    322  C   ASP A  43     -33.700 -12.491  35.088  1.00  0.93           C  
ATOM    323  CB  ASP A  43     -33.393 -14.553  33.699  1.00  0.93           C  
ATOM    324  O   ASP A  43     -32.897 -12.205  35.979  1.00  0.93           O  
ATOM    325  CG  ASP A  43     -33.491 -16.068  33.661  1.00  0.93           C  
ATOM    326  OD1 ASP A  43     -33.957 -16.675  34.649  1.00  0.93           O  
ATOM    327  OD2 ASP A  43     -33.095 -16.661  32.634  1.00  0.93           O  
ATOM    328  N   PHE A  44     -34.228 -11.652  34.197  1.00  0.95           N  
ATOM    329  CA  PHE A  44     -33.916 -10.234  34.329  1.00  0.95           C  
ATOM    330  C   PHE A  44     -34.350  -9.708  35.692  1.00  0.95           C  
ATOM    331  CB  PHE A  44     -34.593  -9.427  33.216  1.00  0.95           C  
ATOM    332  O   PHE A  44     -33.568  -9.062  36.392  1.00  0.95           O  
ATOM    333  CG  PHE A  44     -34.385  -7.941  33.330  1.00  0.95           C  
ATOM    334  CD1 PHE A  44     -35.288  -7.151  34.030  1.00  0.95           C  
ATOM    335  CD2 PHE A  44     -33.285  -7.335  32.737  1.00  0.95           C  
ATOM    336  CE1 PHE A  44     -35.098  -5.775  34.137  1.00  0.95           C  
ATOM    337  CE2 PHE A  44     -33.089  -5.961  32.840  1.00  0.95           C  
ATOM    338  CZ  PHE A  44     -33.997  -5.183  33.540  1.00  0.95           C  
ATOM    339  N   GLU A  45     -35.537  -9.939  36.082  1.00  0.95           N  
ATOM    340  CA  GLU A  45     -36.088  -9.443  37.340  1.00  0.95           C  
ATOM    341  C   GLU A  45     -35.336 -10.018  38.537  1.00  0.95           C  
ATOM    342  CB  GLU A  45     -37.578  -9.779  37.444  1.00  0.95           C  
ATOM    343  O   GLU A  45     -35.118  -9.323  39.531  1.00  0.95           O  
ATOM    344  CG  GLU A  45     -38.460  -8.957  36.516  1.00  0.95           C  
ATOM    345  CD  GLU A  45     -39.930  -9.340  36.590  1.00  0.95           C  
ATOM    346  OE1 GLU A  45     -40.796  -8.481  36.307  1.00  0.95           O  
ATOM    347  OE2 GLU A  45     -40.218 -10.508  36.934  1.00  0.95           O  
ATOM    348  N   SER A  46     -34.995 -11.258  38.464  1.00  0.93           N  
ATOM    349  CA  SER A  46     -34.208 -11.897  39.514  1.00  0.93           C  
ATOM    350  C   SER A  46     -32.842 -11.235  39.661  1.00  0.93           C  
ATOM    351  CB  SER A  46     -34.033 -13.388  39.221  1.00  0.93           C  
ATOM    352  O   SER A  46     -32.388 -10.979  40.779  1.00  0.93           O  
ATOM    353  OG  SER A  46     -33.273 -14.015  40.239  1.00  0.93           O  
ATOM    354  N   LYS A  47     -32.263 -10.923  38.598  1.00  0.93           N  
ATOM    355  CA  LYS A  47     -30.949 -10.287  38.599  1.00  0.93           C  
ATOM    356  C   LYS A  47     -31.018  -8.884  39.195  1.00  0.93           C  
ATOM    357  CB  LYS A  47     -30.379 -10.228  37.181  1.00  0.93           C  
ATOM    358  O   LYS A  47     -30.175  -8.508  40.012  1.00  0.93           O  
ATOM    359  CG  LYS A  47     -29.883 -11.567  36.657  1.00  0.93           C  
ATOM    360  CD  LYS A  47     -29.206 -11.420  35.300  1.00  0.93           C  
ATOM    361  CE  LYS A  47     -30.215 -11.118  34.200  1.00  0.93           C  
ATOM    362  NZ  LYS A  47     -29.545 -10.851  32.892  1.00  0.93           N  
ATOM    363  N   VAL A  48     -32.049  -8.235  38.866  1.00  0.93           N  
ATOM    364  CA  VAL A  48     -32.192  -6.839  39.266  1.00  0.93           C  
ATOM    365  C   VAL A  48     -32.800  -6.761  40.665  1.00  0.93           C  
ATOM    366  CB  VAL A  48     -33.062  -6.048  38.263  1.00  0.93           C  
ATOM    367  O   VAL A  48     -32.516  -5.828  41.420  1.00  0.93           O  
ATOM    368  CG1 VAL A  48     -33.412  -4.670  38.821  1.00  0.93           C  
ATOM    369  CG2 VAL A  48     -32.343  -5.918  36.921  1.00  0.93           C  
ATOM    370  N   GLY A  49     -33.586  -7.740  40.957  1.00  0.94           N  
ATOM    371  CA  GLY A  49     -34.214  -7.815  42.267  1.00  0.94           C  
ATOM    372  C   GLY A  49     -35.502  -7.019  42.358  1.00  0.94           C  
ATOM    373  O   GLY A  49     -35.994  -6.748  43.455  1.00  0.94           O  
ATOM    374  N   LEU A  50     -36.009  -6.528  41.199  1.00  0.95           N  
ATOM    375  CA  LEU A  50     -37.255  -5.775  41.106  1.00  0.95           C  
ATOM    376  C   LEU A  50     -38.123  -6.299  39.967  1.00  0.95           C  
ATOM    377  CB  LEU A  50     -36.967  -4.285  40.901  1.00  0.95           C  
ATOM    378  O   LEU A  50     -37.607  -6.695  38.919  1.00  0.95           O  
ATOM    379  CG  LEU A  50     -36.182  -3.587  42.012  1.00  0.95           C  
ATOM    380  CD1 LEU A  50     -35.693  -2.222  41.539  1.00  0.95           C  
ATOM    381  CD2 LEU A  50     -37.038  -3.449  43.266  1.00  0.95           C  
ATOM    382  N   LYS A  51     -39.369  -6.295  40.166  1.00  0.95           N  
ATOM    383  CA  LYS A  51     -40.295  -6.700  39.112  1.00  0.95           C  
ATOM    384  C   LYS A  51     -40.508  -5.573  38.105  1.00  0.95           C  
ATOM    385  CB  LYS A  51     -41.636  -7.128  39.710  1.00  0.95           C  
ATOM    386  O   LYS A  51     -40.644  -4.409  38.487  1.00  0.95           O  
ATOM    387  CG  LYS A  51     -41.559  -8.383  40.567  1.00  0.95           C  
ATOM    388  CD  LYS A  51     -41.410  -9.635  39.712  1.00  0.95           C  
ATOM    389  CE  LYS A  51     -41.535 -10.902  40.547  1.00  0.95           C  
ATOM    390  NZ  LYS A  51     -41.313 -12.130  39.727  1.00  0.95           N  
ATOM    391  N   VAL A  52     -40.580  -5.946  36.867  1.00  0.96           N  
ATOM    392  CA  VAL A  52     -40.781  -4.970  35.801  1.00  0.96           C  
ATOM    393  C   VAL A  52     -42.269  -4.860  35.476  1.00  0.96           C  
ATOM    394  CB  VAL A  52     -39.985  -5.345  34.531  1.00  0.96           C  
ATOM    395  O   VAL A  52     -42.779  -3.762  35.241  1.00  0.96           O  
ATOM    396  CG1 VAL A  52     -40.232  -4.328  33.419  1.00  0.96           C  
ATOM    397  CG2 VAL A  52     -38.493  -5.444  34.847  1.00  0.96           C  
ATOM    398  N   PHE A  53     -42.915  -6.041  35.514  1.00  0.94           N  
ATOM    399  CA  PHE A  53     -44.337  -6.114  35.199  1.00  0.94           C  
ATOM    400  C   PHE A  53     -45.127  -6.649  36.387  1.00  0.94           C  
ATOM    401  CB  PHE A  53     -44.573  -6.998  33.971  1.00  0.94           C  
ATOM    402  O   PHE A  53     -44.627  -7.478  37.150  1.00  0.94           O  
ATOM    403  CG  PHE A  53     -43.942  -6.468  32.712  1.00  0.94           C  
ATOM    404  CD1 PHE A  53     -44.609  -5.539  31.921  1.00  0.94           C  
ATOM    405  CD2 PHE A  53     -42.681  -6.898  32.318  1.00  0.94           C  
ATOM    406  CE1 PHE A  53     -44.027  -5.047  30.755  1.00  0.94           C  
ATOM    407  CE2 PHE A  53     -42.094  -6.410  31.154  1.00  0.94           C  
ATOM    408  CZ  PHE A  53     -42.769  -5.486  30.374  1.00  0.94           C  
ATOM    409  N   ASP A  54     -46.286  -6.137  36.572  1.00  0.90           N  
ATOM    410  CA  ASP A  54     -47.263  -6.691  37.503  1.00  0.90           C  
ATOM    411  C   ASP A  54     -48.156  -7.721  36.814  1.00  0.90           C  
ATOM    412  CB  ASP A  54     -48.118  -5.577  38.110  1.00  0.90           C  
ATOM    413  O   ASP A  54     -48.950  -7.374  35.938  1.00  0.90           O  
ATOM    414  CG  ASP A  54     -48.889  -6.024  39.340  1.00  0.90           C  
ATOM    415  OD1 ASP A  54     -49.016  -7.246  39.569  1.00  0.90           O  
ATOM    416  OD2 ASP A  54     -49.377  -5.146  40.084  1.00  0.90           O  
ATOM    417  N   ARG A  55     -48.065  -9.111  37.257  1.00  0.77           N  
ATOM    418  CA  ARG A  55     -48.708 -10.216  36.553  1.00  0.77           C  
ATOM    419  C   ARG A  55     -50.061 -10.547  37.174  1.00  0.77           C  
ATOM    420  CB  ARG A  55     -47.810 -11.455  36.564  1.00  0.77           C  
ATOM    421  O   ARG A  55     -50.778 -11.422  36.684  1.00  0.77           O  
ATOM    422  CG  ARG A  55     -46.513 -11.282  35.791  1.00  0.77           C  
ATOM    423  CD  ARG A  55     -45.613 -12.504  35.918  1.00  0.77           C  
ATOM    424  NE  ARG A  55     -44.340 -12.310  35.230  1.00  0.77           N  
ATOM    425  NH1 ARG A  55     -43.528 -14.420  35.701  1.00  0.77           N  
ATOM    426  NH2 ARG A  55     -42.260 -12.943  34.491  1.00  0.77           N  
ATOM    427  CZ  ARG A  55     -43.379 -13.225  35.142  1.00  0.77           C  
ATOM    428  N   THR A  56     -50.613  -9.854  38.168  1.00  0.68           N  
ATOM    429  CA  THR A  56     -51.841 -10.187  38.880  1.00  0.68           C  
ATOM    430  C   THR A  56     -53.049  -9.540  38.209  1.00  0.68           C  
ATOM    431  CB  THR A  56     -51.771  -9.745  40.354  1.00  0.68           C  
ATOM    432  O   THR A  56     -54.180 -10.003  38.373  1.00  0.68           O  
ATOM    433  CG2 THR A  56     -50.676 -10.497  41.102  1.00  0.68           C  
ATOM    434  OG1 THR A  56     -51.495  -8.340  40.411  1.00  0.68           O  
ATOM    435  N   THR A  57     -52.921  -8.779  37.114  1.00  0.60           N  
ATOM    436  CA  THR A  57     -54.044  -8.073  36.508  1.00  0.60           C  
ATOM    437  C   THR A  57     -54.402  -8.684  35.157  1.00  0.60           C  
ATOM    438  CB  THR A  57     -53.732  -6.575  36.331  1.00  0.60           C  
ATOM    439  O   THR A  57     -53.622  -9.453  34.591  1.00  0.60           O  
ATOM    440  CG2 THR A  57     -53.459  -5.907  37.674  1.00  0.60           C  
ATOM    441  OG1 THR A  57     -52.578  -6.430  35.494  1.00  0.60           O  
ATOM    442  N   ARG A  58     -55.727  -8.982  34.955  1.00  0.65           N  
ATOM    443  CA  ARG A  58     -56.269  -9.389  33.663  1.00  0.65           C  
ATOM    444  C   ARG A  58     -55.491  -8.750  32.518  1.00  0.65           C  
ATOM    445  CB  ARG A  58     -57.751  -9.020  33.560  1.00  0.65           C  
ATOM    446  O   ARG A  58     -55.399  -9.320  31.429  1.00  0.65           O  
ATOM    447  CG  ARG A  58     -58.673  -9.952  34.329  1.00  0.65           C  
ATOM    448  CD  ARG A  58     -60.137  -9.581  34.139  1.00  0.65           C  
ATOM    449  NE  ARG A  58     -61.012 -10.392  34.981  1.00  0.65           N  
ATOM    450  NH1 ARG A  58     -62.971  -9.417  34.239  1.00  0.65           N  
ATOM    451  NH2 ARG A  58     -63.038 -11.082  35.813  1.00  0.65           N  
ATOM    452  CZ  ARG A  58     -62.339 -10.295  35.009  1.00  0.65           C  
ATOM    453  N   GLN A  59     -54.621  -7.648  33.023  1.00  0.72           N  
ATOM    454  CA  GLN A  59     -53.803  -6.904  32.072  1.00  0.72           C  
ATOM    455  C   GLN A  59     -52.367  -6.768  32.570  1.00  0.72           C  
ATOM    456  CB  GLN A  59     -54.402  -5.520  31.815  1.00  0.72           C  
ATOM    457  O   GLN A  59     -52.134  -6.569  33.764  1.00  0.72           O  
ATOM    458  CG  GLN A  59     -55.715  -5.552  31.044  1.00  0.72           C  
ATOM    459  CD  GLN A  59     -56.253  -4.166  30.743  1.00  0.72           C  
ATOM    460  NE2 GLN A  59     -57.336  -4.104  29.976  1.00  0.72           N  
ATOM    461  OE1 GLN A  59     -55.700  -3.159  31.197  1.00  0.72           O  
ATOM    462  N   LEU A  60     -51.416  -7.217  31.823  1.00  0.85           N  
ATOM    463  CA  LEU A  60     -50.002  -7.026  32.125  1.00  0.85           C  
ATOM    464  C   LEU A  60     -49.644  -5.544  32.139  1.00  0.85           C  
ATOM    465  CB  LEU A  60     -49.132  -7.763  31.103  1.00  0.85           C  
ATOM    466  O   LEU A  60     -49.733  -4.870  31.110  1.00  0.85           O  
ATOM    467  CG  LEU A  60     -47.654  -7.928  31.464  1.00  0.85           C  
ATOM    468  CD1 LEU A  60     -47.497  -8.912  32.619  1.00  0.85           C  
ATOM    469  CD2 LEU A  60     -46.855  -8.388  30.250  1.00  0.85           C  
ATOM    470  N   MET A  61     -49.351  -5.042  33.410  1.00  0.90           N  
ATOM    471  CA  MET A  61     -49.038  -3.624  33.562  1.00  0.90           C  
ATOM    472  C   MET A  61     -47.619  -3.433  34.086  1.00  0.90           C  
ATOM    473  CB  MET A  61     -50.038  -2.949  34.503  1.00  0.90           C  
ATOM    474  O   MET A  61     -47.102  -4.283  34.814  1.00  0.90           O  
ATOM    475  CG  MET A  61     -51.479  -3.032  34.027  1.00  0.90           C  
ATOM    476  SD  MET A  61     -51.808  -1.941  32.588  1.00  0.90           S  
ATOM    477  CE  MET A  61     -51.725  -0.317  33.393  1.00  0.90           C  
ATOM    478  N   LEU A  62     -47.051  -2.270  33.674  1.00  0.94           N  
ATOM    479  CA  LEU A  62     -45.720  -1.939  34.170  1.00  0.94           C  
ATOM    480  C   LEU A  62     -45.772  -1.538  35.641  1.00  0.94           C  
ATOM    481  CB  LEU A  62     -45.106  -0.807  33.342  1.00  0.94           C  
ATOM    482  O   LEU A  62     -46.719  -0.879  36.076  1.00  0.94           O  
ATOM    483  CG  LEU A  62     -44.615  -1.180  31.943  1.00  0.94           C  
ATOM    484  CD1 LEU A  62     -44.361   0.077  31.117  1.00  0.94           C  
ATOM    485  CD2 LEU A  62     -43.354  -2.033  32.028  1.00  0.94           C  
ATOM    486  N   THR A  63     -44.789  -1.989  36.404  1.00  0.96           N  
ATOM    487  CA  THR A  63     -44.593  -1.455  37.747  1.00  0.96           C  
ATOM    488  C   THR A  63     -44.011  -0.045  37.688  1.00  0.96           C  
ATOM    489  CB  THR A  63     -43.667  -2.361  38.579  1.00  0.96           C  
ATOM    490  O   THR A  63     -43.617   0.425  36.619  1.00  0.96           O  
ATOM    491  CG2 THR A  63     -44.152  -3.807  38.562  1.00  0.96           C  
ATOM    492  OG1 THR A  63     -42.341  -2.307  38.036  1.00  0.96           O  
ATOM    493  N   PRO A  64     -43.999   0.680  38.836  1.00  0.96           N  
ATOM    494  CA  PRO A  64     -43.322   1.979  38.818  1.00  0.96           C  
ATOM    495  C   PRO A  64     -41.869   1.881  38.357  1.00  0.96           C  
ATOM    496  CB  PRO A  64     -43.402   2.438  40.276  1.00  0.96           C  
ATOM    497  O   PRO A  64     -41.395   2.743  37.613  1.00  0.96           O  
ATOM    498  CG  PRO A  64     -44.654   1.817  40.804  1.00  0.96           C  
ATOM    499  CD  PRO A  64     -44.795   0.446  40.208  1.00  0.96           C  
ATOM    500  N   PHE A  65     -41.268   0.786  38.893  1.00  0.96           N  
ATOM    501  CA  PHE A  65     -39.900   0.549  38.445  1.00  0.96           C  
ATOM    502  C   PHE A  65     -39.853   0.342  36.936  1.00  0.96           C  
ATOM    503  CB  PHE A  65     -39.302  -0.666  39.160  1.00  0.96           C  
ATOM    504  O   PHE A  65     -39.028   0.945  36.247  1.00  0.96           O  
ATOM    505  CG  PHE A  65     -37.998  -1.134  38.574  1.00  0.96           C  
ATOM    506  CD1 PHE A  65     -37.927  -2.327  37.864  1.00  0.96           C  
ATOM    507  CD2 PHE A  65     -36.842  -0.382  38.733  1.00  0.96           C  
ATOM    508  CE1 PHE A  65     -36.721  -2.763  37.320  1.00  0.96           C  
ATOM    509  CE2 PHE A  65     -35.633  -0.811  38.192  1.00  0.96           C  
ATOM    510  CZ  PHE A  65     -35.574  -2.002  37.487  1.00  0.96           C  
ATOM    511  N   GLY A  66     -40.700  -0.560  36.371  1.00  0.97           N  
ATOM    512  CA  GLY A  66     -40.772  -0.824  34.943  1.00  0.97           C  
ATOM    513  C   GLY A  66     -41.029   0.423  34.118  1.00  0.97           C  
ATOM    514  O   GLY A  66     -40.417   0.615  33.065  1.00  0.97           O  
ATOM    515  N   THR A  67     -41.955   1.288  34.628  1.00  0.97           N  
ATOM    516  CA  THR A  67     -42.292   2.541  33.962  1.00  0.97           C  
ATOM    517  C   THR A  67     -41.070   3.451  33.872  1.00  0.97           C  
ATOM    518  CB  THR A  67     -43.428   3.276  34.697  1.00  0.97           C  
ATOM    519  O   THR A  67     -40.812   4.050  32.826  1.00  0.97           O  
ATOM    520  CG2 THR A  67     -43.770   4.592  34.007  1.00  0.97           C  
ATOM    521  OG1 THR A  67     -44.594   2.442  34.716  1.00  0.97           O  
ATOM    522  N   ALA A  68     -40.325   3.417  34.933  1.00  0.98           N  
ATOM    523  CA  ALA A  68     -39.130   4.255  34.990  1.00  0.98           C  
ATOM    524  C   ALA A  68     -37.990   3.641  34.182  1.00  0.98           C  
ATOM    525  CB  ALA A  68     -38.697   4.466  36.439  1.00  0.98           C  
ATOM    526  O   ALA A  68     -37.147   4.360  33.641  1.00  0.98           O  
ATOM    527  N   LEU A  69     -37.965   2.296  34.106  1.00  0.97           N  
ATOM    528  CA  LEU A  69     -36.905   1.525  33.466  1.00  0.97           C  
ATOM    529  C   LEU A  69     -37.048   1.560  31.948  1.00  0.97           C  
ATOM    530  CB  LEU A  69     -36.926   0.075  33.958  1.00  0.97           C  
ATOM    531  O   LEU A  69     -36.053   1.685  31.230  1.00  0.97           O  
ATOM    532  CG  LEU A  69     -35.918  -0.876  33.310  1.00  0.97           C  
ATOM    533  CD1 LEU A  69     -34.493  -0.439  33.633  1.00  0.97           C  
ATOM    534  CD2 LEU A  69     -36.162  -2.309  33.770  1.00  0.97           C  
ATOM    535  N   LEU A  70     -38.194   1.582  31.411  1.00  0.98           N  
ATOM    536  CA  LEU A  70     -38.526   1.333  30.012  1.00  0.98           C  
ATOM    537  C   LEU A  70     -37.859   2.359  29.103  1.00  0.98           C  
ATOM    538  CB  LEU A  70     -40.043   1.362  29.809  1.00  0.98           C  
ATOM    539  O   LEU A  70     -37.296   2.003  28.066  1.00  0.98           O  
ATOM    540  CG  LEU A  70     -40.548   0.975  28.418  1.00  0.98           C  
ATOM    541  CD1 LEU A  70     -40.065  -0.424  28.049  1.00  0.98           C  
ATOM    542  CD2 LEU A  70     -42.070   1.053  28.360  1.00  0.98           C  
ATOM    543  N   PRO A  71     -37.955   3.615  29.413  1.00  0.98           N  
ATOM    544  CA  PRO A  71     -37.285   4.579  28.538  1.00  0.98           C  
ATOM    545  C   PRO A  71     -35.792   4.297  28.383  1.00  0.98           C  
ATOM    546  CB  PRO A  71     -37.517   5.917  29.244  1.00  0.98           C  
ATOM    547  O   PRO A  71     -35.233   4.489  27.300  1.00  0.98           O  
ATOM    548  CG  PRO A  71     -38.766   5.717  30.040  1.00  0.98           C  
ATOM    549  CD  PRO A  71     -38.803   4.295  30.520  1.00  0.98           C  
ATOM    550  N   TYR A  72     -35.068   3.842  29.415  1.00  0.97           N  
ATOM    551  CA  TYR A  72     -33.653   3.495  29.343  1.00  0.97           C  
ATOM    552  C   TYR A  72     -33.427   2.317  28.402  1.00  0.97           C  
ATOM    553  CB  TYR A  72     -33.109   3.163  30.736  1.00  0.97           C  
ATOM    554  O   TYR A  72     -32.492   2.327  27.599  1.00  0.97           O  
ATOM    555  CG  TYR A  72     -33.029   4.356  31.656  1.00  0.97           C  
ATOM    556  CD1 TYR A  72     -31.929   5.211  31.627  1.00  0.97           C  
ATOM    557  CD2 TYR A  72     -34.052   4.631  32.558  1.00  0.97           C  
ATOM    558  CE1 TYR A  72     -31.850   6.311  32.475  1.00  0.97           C  
ATOM    559  CE2 TYR A  72     -33.983   5.728  33.410  1.00  0.97           C  
ATOM    560  OH  TYR A  72     -32.807   7.648  34.203  1.00  0.97           O  
ATOM    561  CZ  TYR A  72     -32.880   6.561  33.361  1.00  0.97           C  
ATOM    562  N   ILE A  73     -34.243   1.358  28.541  1.00  0.97           N  
ATOM    563  CA  ILE A  73     -34.150   0.169  27.701  1.00  0.97           C  
ATOM    564  C   ILE A  73     -34.332   0.558  26.236  1.00  0.97           C  
ATOM    565  CB  ILE A  73     -35.195  -0.894  28.108  1.00  0.97           C  
ATOM    566  O   ILE A  73     -33.536   0.164  25.379  1.00  0.97           O  
ATOM    567  CG1 ILE A  73     -34.827  -1.514  29.461  1.00  0.97           C  
ATOM    568  CG2 ILE A  73     -35.318  -1.971  27.026  1.00  0.97           C  
ATOM    569  CD1 ILE A  73     -35.860  -2.498  29.991  1.00  0.97           C  
ATOM    570  N   ASN A  74     -35.375   1.336  25.985  1.00  0.98           N  
ATOM    571  CA  ASN A  74     -35.657   1.727  24.608  1.00  0.98           C  
ATOM    572  C   ASN A  74     -34.525   2.565  24.021  1.00  0.98           C  
ATOM    573  CB  ASN A  74     -36.980   2.491  24.528  1.00  0.98           C  
ATOM    574  O   ASN A  74     -34.184   2.418  22.846  1.00  0.98           O  
ATOM    575  CG  ASN A  74     -38.186   1.592  24.715  1.00  0.98           C  
ATOM    576  ND2 ASN A  74     -39.290   2.169  25.176  1.00  0.98           N  
ATOM    577  OD1 ASN A  74     -38.126   0.389  24.449  1.00  0.98           O  
ATOM    578  N   ASP A  75     -34.004   3.404  24.834  1.00  0.98           N  
ATOM    579  CA  ASP A  75     -32.866   4.206  24.395  1.00  0.98           C  
ATOM    580  C   ASP A  75     -31.674   3.320  24.042  1.00  0.98           C  
ATOM    581  CB  ASP A  75     -32.471   5.214  25.475  1.00  0.98           C  
ATOM    582  O   ASP A  75     -31.019   3.529  23.019  1.00  0.98           O  
ATOM    583  CG  ASP A  75     -31.427   6.211  25.003  1.00  0.98           C  
ATOM    584  OD1 ASP A  75     -31.637   6.867  23.961  1.00  0.98           O  
ATOM    585  OD2 ASP A  75     -30.382   6.338  25.678  1.00  0.98           O  
ATOM    586  N   MET A  76     -31.313   2.334  24.852  1.00  0.96           N  
ATOM    587  CA  MET A  76     -30.209   1.411  24.604  1.00  0.96           C  
ATOM    588  C   MET A  76     -30.435   0.626  23.316  1.00  0.96           C  
ATOM    589  CB  MET A  76     -30.038   0.447  25.780  1.00  0.96           C  
ATOM    590  O   MET A  76     -29.518   0.477  22.506  1.00  0.96           O  
ATOM    591  CG  MET A  76     -28.788  -0.412  25.691  1.00  0.96           C  
ATOM    592  SD  MET A  76     -28.602  -1.533  27.132  1.00  0.96           S  
ATOM    593  CE  MET A  76     -27.128  -2.464  26.625  1.00  0.96           C  
ATOM    594  N   LEU A  77     -31.625   0.119  23.109  1.00  0.97           N  
ATOM    595  CA  LEU A  77     -31.942  -0.645  21.908  1.00  0.97           C  
ATOM    596  C   LEU A  77     -31.823   0.226  20.662  1.00  0.97           C  
ATOM    597  CB  LEU A  77     -33.353  -1.232  22.003  1.00  0.97           C  
ATOM    598  O   LEU A  77     -31.328  -0.226  19.628  1.00  0.97           O  
ATOM    599  CG  LEU A  77     -33.558  -2.342  23.035  1.00  0.97           C  
ATOM    600  CD1 LEU A  77     -35.032  -2.722  23.118  1.00  0.97           C  
ATOM    601  CD2 LEU A  77     -32.706  -3.558  22.688  1.00  0.97           C  
ATOM    602  N   ASP A  78     -32.318   1.434  20.784  1.00  0.97           N  
ATOM    603  CA  ASP A  78     -32.222   2.372  19.669  1.00  0.97           C  
ATOM    604  C   ASP A  78     -30.764   2.664  19.321  1.00  0.97           C  
ATOM    605  CB  ASP A  78     -32.955   3.674  19.997  1.00  0.97           C  
ATOM    606  O   ASP A  78     -30.392   2.681  18.146  1.00  0.97           O  
ATOM    607  CG  ASP A  78     -33.045   4.619  18.812  1.00  0.97           C  
ATOM    608  OD1 ASP A  78     -33.563   4.216  17.748  1.00  0.97           O  
ATOM    609  OD2 ASP A  78     -32.591   5.776  18.942  1.00  0.97           O  
ATOM    610  N   ARG A  79     -29.898   2.876  20.298  1.00  0.96           N  
ATOM    611  CA  ARG A  79     -28.478   3.126  20.078  1.00  0.96           C  
ATOM    612  C   ARG A  79     -27.801   1.918  19.440  1.00  0.96           C  
ATOM    613  CB  ARG A  79     -27.784   3.481  21.395  1.00  0.96           C  
ATOM    614  O   ARG A  79     -26.950   2.069  18.561  1.00  0.96           O  
ATOM    615  CG  ARG A  79     -28.139   4.860  21.927  1.00  0.96           C  
ATOM    616  CD  ARG A  79     -27.246   5.263  23.092  1.00  0.96           C  
ATOM    617  NE  ARG A  79     -27.652   6.542  23.665  1.00  0.96           N  
ATOM    618  NH1 ARG A  79     -25.499   7.313  23.996  1.00  0.96           N  
ATOM    619  NH2 ARG A  79     -27.290   8.614  24.588  1.00  0.96           N  
ATOM    620  CZ  ARG A  79     -26.813   7.487  24.082  1.00  0.96           C  
ATOM    621  N   ASN A  80     -28.142   0.798  19.964  1.00  0.95           N  
ATOM    622  CA  ASN A  80     -27.611  -0.429  19.379  1.00  0.95           C  
ATOM    623  C   ASN A  80     -27.959  -0.540  17.898  1.00  0.95           C  
ATOM    624  CB  ASN A  80     -28.127  -1.652  20.139  1.00  0.95           C  
ATOM    625  O   ASN A  80     -27.107  -0.891  17.080  1.00  0.95           O  
ATOM    626  CG  ASN A  80     -27.477  -2.942  19.679  1.00  0.95           C  
ATOM    627  ND2 ASN A  80     -26.367  -3.306  20.310  1.00  0.95           N  
ATOM    628  OD1 ASN A  80     -27.968  -3.607  18.762  1.00  0.95           O  
ATOM    629  N   GLU A  81     -29.200  -0.272  17.536  1.00  0.95           N  
ATOM    630  CA  GLU A  81     -29.632  -0.284  16.141  1.00  0.95           C  
ATOM    631  C   GLU A  81     -28.868   0.750  15.318  1.00  0.95           C  
ATOM    632  CB  GLU A  81     -31.138  -0.027  16.042  1.00  0.95           C  
ATOM    633  O   GLU A  81     -28.445   0.467  14.196  1.00  0.95           O  
ATOM    634  CG  GLU A  81     -31.704  -0.221  14.643  1.00  0.95           C  
ATOM    635  CD  GLU A  81     -33.208  -0.013  14.571  1.00  0.95           C  
ATOM    636  OE1 GLU A  81     -33.802  -0.248  13.494  1.00  0.95           O  
ATOM    637  OE2 GLU A  81     -33.797   0.390  15.599  1.00  0.95           O  
ATOM    638  N   GLN A  82     -28.739   1.908  15.815  1.00  0.96           N  
ATOM    639  CA  GLN A  82     -27.975   2.958  15.150  1.00  0.96           C  
ATOM    640  C   GLN A  82     -26.541   2.510  14.884  1.00  0.96           C  
ATOM    641  CB  GLN A  82     -27.978   4.238  15.988  1.00  0.96           C  
ATOM    642  O   GLN A  82     -25.992   2.773  13.811  1.00  0.96           O  
ATOM    643  CG  GLN A  82     -29.320   4.956  16.009  1.00  0.96           C  
ATOM    644  CD  GLN A  82     -29.321   6.174  16.913  1.00  0.96           C  
ATOM    645  NE2 GLN A  82     -30.509   6.636  17.287  1.00  0.96           N  
ATOM    646  OE1 GLN A  82     -28.261   6.696  17.274  1.00  0.96           O  
ATOM    647  N   LEU A  83     -26.002   1.871  15.864  1.00  0.96           N  
ATOM    648  CA  LEU A  83     -24.649   1.346  15.716  1.00  0.96           C  
ATOM    649  C   LEU A  83     -24.584   0.325  14.585  1.00  0.96           C  
ATOM    650  CB  LEU A  83     -24.175   0.708  17.024  1.00  0.96           C  
ATOM    651  O   LEU A  83     -23.685   0.382  13.743  1.00  0.96           O  
ATOM    652  CG  LEU A  83     -22.772   0.099  17.012  1.00  0.96           C  
ATOM    653  CD1 LEU A  83     -21.742   1.150  16.613  1.00  0.96           C  
ATOM    654  CD2 LEU A  83     -22.436  -0.497  18.375  1.00  0.96           C  
ATOM    655  N   ASN A  84     -25.479  -0.564  14.596  1.00  0.94           N  
ATOM    656  CA  ASN A  84     -25.526  -1.568  13.538  1.00  0.94           C  
ATOM    657  C   ASN A  84     -25.676  -0.925  12.162  1.00  0.94           C  
ATOM    658  CB  ASN A  84     -26.665  -2.558  13.789  1.00  0.94           C  
ATOM    659  O   ASN A  84     -25.018  -1.337  11.205  1.00  0.94           O  
ATOM    660  CG  ASN A  84     -26.326  -3.580  14.857  1.00  0.94           C  
ATOM    661  ND2 ASN A  84     -27.325  -3.975  15.637  1.00  0.94           N  
ATOM    662  OD1 ASN A  84     -25.176  -4.009  14.980  1.00  0.94           O  
ATOM    663  N   ASN A  85     -26.599   0.022  12.094  1.00  0.92           N  
ATOM    664  CA  ASN A  85     -26.801   0.732  10.836  1.00  0.92           C  
ATOM    665  C   ASN A  85     -25.541   1.476  10.404  1.00  0.92           C  
ATOM    666  CB  ASN A  85     -27.979   1.702  10.950  1.00  0.92           C  
ATOM    667  O   ASN A  85     -25.202   1.496   9.220  1.00  0.92           O  
ATOM    668  CG  ASN A  85     -29.316   0.991  11.023  1.00  0.92           C  
ATOM    669  ND2 ASN A  85     -30.323   1.676  11.552  1.00  0.92           N  
ATOM    670  OD1 ASN A  85     -29.443  -0.163  10.607  1.00  0.92           O  
ATOM    671  N   PHE A  86     -24.934   2.060  11.320  1.00  0.93           N  
ATOM    672  CA  PHE A  86     -23.689   2.762  11.032  1.00  0.93           C  
ATOM    673  C   PHE A  86     -22.657   1.813  10.436  1.00  0.93           C  
ATOM    674  CB  PHE A  86     -23.131   3.413  12.302  1.00  0.93           C  
ATOM    675  O   PHE A  86     -22.035   2.123   9.418  1.00  0.93           O  
ATOM    676  CG  PHE A  86     -21.683   3.810  12.195  1.00  0.93           C  
ATOM    677  CD1 PHE A  86     -20.693   3.052  12.808  1.00  0.93           C  
ATOM    678  CD2 PHE A  86     -21.313   4.943  11.482  1.00  0.93           C  
ATOM    679  CE1 PHE A  86     -19.352   3.417  12.711  1.00  0.93           C  
ATOM    680  CE2 PHE A  86     -19.975   5.314  11.380  1.00  0.93           C  
ATOM    681  CZ  PHE A  86     -18.997   4.551  11.996  1.00  0.93           C  
ATOM    682  N   ILE A  87     -22.442   0.687  11.075  1.00  0.92           N  
ATOM    683  CA  ILE A  87     -21.464  -0.301  10.633  1.00  0.92           C  
ATOM    684  C   ILE A  87     -21.811  -0.775   9.223  1.00  0.92           C  
ATOM    685  CB  ILE A  87     -21.397  -1.503  11.601  1.00  0.92           C  
ATOM    686  O   ILE A  87     -20.943  -0.833   8.350  1.00  0.92           O  
ATOM    687  CG1 ILE A  87     -20.795  -1.074  12.944  1.00  0.92           C  
ATOM    688  CG2 ILE A  87     -20.595  -2.651  10.982  1.00  0.92           C  
ATOM    689  CD1 ILE A  87     -20.911  -2.125  14.039  1.00  0.92           C  
ATOM    690  N   ALA A  88     -23.054  -1.069   9.009  1.00  0.87           N  
ATOM    691  CA  ALA A  88     -23.500  -1.549   7.703  1.00  0.87           C  
ATOM    692  C   ALA A  88     -23.301  -0.482   6.630  1.00  0.87           C  
ATOM    693  CB  ALA A  88     -24.966  -1.971   7.765  1.00  0.87           C  
ATOM    694  O   ALA A  88     -22.813  -0.777   5.536  1.00  0.87           O  
ATOM    695  N   ASP A  89     -23.690   0.715   7.047  1.00  0.88           N  
ATOM    696  CA  ASP A  89     -23.543   1.821   6.105  1.00  0.88           C  
ATOM    697  C   ASP A  89     -22.072   2.090   5.799  1.00  0.88           C  
ATOM    698  CB  ASP A  89     -24.207   3.085   6.654  1.00  0.88           C  
ATOM    699  O   ASP A  89     -21.705   2.328   4.646  1.00  0.88           O  
ATOM    700  CG  ASP A  89     -25.724   3.018   6.628  1.00  0.88           C  
ATOM    701  OD1 ASP A  89     -26.283   2.114   5.970  1.00  0.88           O  
ATOM    702  OD2 ASP A  89     -26.365   3.878   7.269  1.00  0.88           O  
ATOM    703  N   TYR A  90     -21.310   2.008   6.806  1.00  0.89           N  
ATOM    704  CA  TYR A  90     -19.888   2.282   6.634  1.00  0.89           C  
ATOM    705  C   TYR A  90     -19.247   1.267   5.694  1.00  0.89           C  
ATOM    706  CB  TYR A  90     -19.170   2.266   7.987  1.00  0.89           C  
ATOM    707  O   TYR A  90     -18.411   1.625   4.861  1.00  0.89           O  
ATOM    708  CG  TYR A  90     -17.775   2.841   7.940  1.00  0.89           C  
ATOM    709  CD1 TYR A  90     -16.669   2.020   7.727  1.00  0.89           C  
ATOM    710  CD2 TYR A  90     -17.559   4.204   8.109  1.00  0.89           C  
ATOM    711  CE1 TYR A  90     -15.382   2.545   7.685  1.00  0.89           C  
ATOM    712  CE2 TYR A  90     -16.276   4.740   8.069  1.00  0.89           C  
ATOM    713  OH  TYR A  90     -13.923   4.429   7.816  1.00  0.89           O  
ATOM    714  CZ  TYR A  90     -15.195   3.904   7.857  1.00  0.89           C  
ATOM    715  N   LYS A  91     -19.632   0.084   5.764  1.00  0.89           N  
ATOM    716  CA  LYS A  91     -19.092  -1.004   4.953  1.00  0.89           C  
ATOM    717  C   LYS A  91     -19.445  -0.819   3.480  1.00  0.89           C  
ATOM    718  CB  LYS A  91     -19.612  -2.354   5.450  1.00  0.89           C  
ATOM    719  O   LYS A  91     -18.636  -1.123   2.600  1.00  0.89           O  
ATOM    720  CG  LYS A  91     -18.971  -3.554   4.769  1.00  0.89           C  
ATOM    721  CD  LYS A  91     -19.466  -4.865   5.365  1.00  0.89           C  
ATOM    722  CE  LYS A  91     -18.874  -6.067   4.641  1.00  0.89           C  
ATOM    723  NZ  LYS A  91     -19.373  -7.356   5.208  1.00  0.89           N  
ATOM    724  N   HIS A  92     -20.575  -0.194   3.137  1.00  0.88           N  
ATOM    725  CA  HIS A  92     -21.077  -0.226   1.768  1.00  0.88           C  
ATOM    726  C   HIS A  92     -21.105   1.171   1.158  1.00  0.88           C  
ATOM    727  CB  HIS A  92     -22.474  -0.847   1.724  1.00  0.88           C  
ATOM    728  O   HIS A  92     -21.522   1.344   0.011  1.00  0.88           O  
ATOM    729  CG  HIS A  92     -22.506  -2.284   2.137  1.00  0.88           C  
ATOM    730  CD2 HIS A  92     -23.095  -2.893   3.193  1.00  0.88           C  
ATOM    731  ND1 HIS A  92     -21.872  -3.277   1.423  1.00  0.88           N  
ATOM    732  CE1 HIS A  92     -22.071  -4.439   2.024  1.00  0.88           C  
ATOM    733  NE2 HIS A  92     -22.810  -4.233   3.101  1.00  0.88           N  
ATOM    734  N   GLU A  93     -20.685   2.145   1.892  1.00  0.87           N  
ATOM    735  CA  GLU A  93     -20.760   3.504   1.364  1.00  0.87           C  
ATOM    736  C   GLU A  93     -19.655   3.762   0.344  1.00  0.87           C  
ATOM    737  CB  GLU A  93     -20.678   4.527   2.500  1.00  0.87           C  
ATOM    738  O   GLU A  93     -18.517   3.326   0.529  1.00  0.87           O  
ATOM    739  CG  GLU A  93     -21.298   5.875   2.159  1.00  0.87           C  
ATOM    740  CD  GLU A  93     -21.255   6.863   3.314  1.00  0.87           C  
ATOM    741  OE1 GLU A  93     -21.813   7.976   3.181  1.00  0.87           O  
ATOM    742  OE2 GLU A  93     -20.659   6.522   4.359  1.00  0.87           O  
ATOM    743  N   LYS A  94     -19.987   4.326  -0.771  1.00  0.85           N  
ATOM    744  CA  LYS A  94     -19.043   4.734  -1.806  1.00  0.85           C  
ATOM    745  C   LYS A  94     -18.542   6.156  -1.565  1.00  0.85           C  
ATOM    746  CB  LYS A  94     -19.686   4.633  -3.190  1.00  0.85           C  
ATOM    747  O   LYS A  94     -18.596   6.999  -2.463  1.00  0.85           O  
ATOM    748  CG  LYS A  94     -18.690   4.659  -4.340  1.00  0.85           C  
ATOM    749  CD  LYS A  94     -19.386   4.513  -5.687  1.00  0.85           C  
ATOM    750  CE  LYS A  94     -18.395   4.586  -6.840  1.00  0.85           C  
ATOM    751  NZ  LYS A  94     -19.077   4.474  -8.164  1.00  0.85           N  
ATOM    752  N   ARG A  95     -18.297   6.594  -0.349  1.00  0.91           N  
ATOM    753  CA  ARG A  95     -17.715   7.865   0.069  1.00  0.91           C  
ATOM    754  C   ARG A  95     -16.660   7.655   1.150  1.00  0.91           C  
ATOM    755  CB  ARG A  95     -18.803   8.814   0.576  1.00  0.91           C  
ATOM    756  O   ARG A  95     -16.658   6.628   1.832  1.00  0.91           O  
ATOM    757  CG  ARG A  95     -19.489   8.341   1.847  1.00  0.91           C  
ATOM    758  CD  ARG A  95     -20.576   9.309   2.295  1.00  0.91           C  
ATOM    759  NE  ARG A  95     -21.207   8.873   3.538  1.00  0.91           N  
ATOM    760  NH1 ARG A  95     -22.724  10.614   3.620  1.00  0.91           N  
ATOM    761  NH2 ARG A  95     -22.712   9.019   5.267  1.00  0.91           N  
ATOM    762  CZ  ARG A  95     -22.213   9.503   4.138  1.00  0.91           C  
ATOM    763  N   GLY A  96     -15.742   8.557   1.271  1.00  0.92           N  
ATOM    764  CA  GLY A  96     -14.638   8.466   2.213  1.00  0.92           C  
ATOM    765  C   GLY A  96     -13.277   8.548   1.546  1.00  0.92           C  
ATOM    766  O   GLY A  96     -13.170   8.969   0.392  1.00  0.92           O  
ATOM    767  N   ARG A  97     -12.371   8.147   2.315  1.00  0.96           N  
ATOM    768  CA  ARG A  97     -10.993   8.314   1.866  1.00  0.96           C  
ATOM    769  C   ARG A  97     -10.353   6.966   1.551  1.00  0.96           C  
ATOM    770  CB  ARG A  97     -10.168   9.051   2.924  1.00  0.96           C  
ATOM    771  O   ARG A  97     -10.503   6.008   2.312  1.00  0.96           O  
ATOM    772  CG  ARG A  97      -8.719   9.278   2.527  1.00  0.96           C  
ATOM    773  CD  ARG A  97      -7.955  10.048   3.595  1.00  0.96           C  
ATOM    774  NE  ARG A  97      -8.537  11.366   3.829  1.00  0.96           N  
ATOM    775  NH1 ARG A  97      -6.899  12.522   2.680  1.00  0.96           N  
ATOM    776  NH2 ARG A  97      -8.635  13.654   3.660  1.00  0.96           N  
ATOM    777  CZ  ARG A  97      -8.023  12.511   3.389  1.00  0.96           C  
ATOM    778  N   VAL A  98      -9.678   6.909   0.416  1.00  0.98           N  
ATOM    779  CA  VAL A  98      -8.836   5.776   0.047  1.00  0.98           C  
ATOM    780  C   VAL A  98      -7.393   6.241  -0.130  1.00  0.98           C  
ATOM    781  CB  VAL A  98      -9.338   5.093  -1.245  1.00  0.98           C  
ATOM    782  O   VAL A  98      -7.111   7.110  -0.959  1.00  0.98           O  
ATOM    783  CG1 VAL A  98      -8.412   3.946  -1.644  1.00  0.98           C  
ATOM    784  CG2 VAL A  98     -10.769   4.589  -1.060  1.00  0.98           C  
ATOM    785  N   THR A  99      -6.459   5.642   0.667  1.00  0.99           N  
ATOM    786  CA  THR A  99      -5.054   6.032   0.639  1.00  0.99           C  
ATOM    787  C   THR A  99      -4.218   4.991  -0.102  1.00  0.99           C  
ATOM    788  CB  THR A  99      -4.498   6.222   2.062  1.00  0.99           C  
ATOM    789  O   THR A  99      -4.198   3.819   0.279  1.00  0.99           O  
ATOM    790  CG2 THR A  99      -3.040   6.670   2.028  1.00  0.99           C  
ATOM    791  OG1 THR A  99      -5.275   7.215   2.743  1.00  0.99           O  
ATOM    792  N   ILE A 100      -3.519   5.427  -1.123  1.00  0.99           N  
ATOM    793  CA  ILE A 100      -2.676   4.571  -1.951  1.00  0.99           C  
ATOM    794  C   ILE A 100      -1.215   4.993  -1.809  1.00  0.99           C  
ATOM    795  CB  ILE A 100      -3.105   4.618  -3.434  1.00  0.99           C  
ATOM    796  O   ILE A 100      -0.865   6.143  -2.082  1.00  0.99           O  
ATOM    797  CG1 ILE A 100      -4.581   4.226  -3.575  1.00  0.99           C  
ATOM    798  CG2 ILE A 100      -2.213   3.708  -4.284  1.00  0.99           C  
ATOM    799  CD1 ILE A 100      -5.167   4.510  -4.951  1.00  0.99           C  
ATOM    800  N   TYR A 101      -0.412   4.044  -1.356  1.00  0.98           N  
ATOM    801  CA  TYR A 101       1.029   4.257  -1.289  1.00  0.98           C  
ATOM    802  C   TYR A 101       1.740   3.534  -2.427  1.00  0.98           C  
ATOM    803  CB  TYR A 101       1.581   3.779   0.058  1.00  0.98           C  
ATOM    804  O   TYR A 101       1.379   2.409  -2.779  1.00  0.98           O  
ATOM    805  CG  TYR A 101       1.401   4.777   1.176  1.00  0.98           C  
ATOM    806  CD1 TYR A 101       2.484   5.495   1.677  1.00  0.98           C  
ATOM    807  CD2 TYR A 101       0.147   5.004   1.733  1.00  0.98           C  
ATOM    808  CE1 TYR A 101       2.323   6.414   2.708  1.00  0.98           C  
ATOM    809  CE2 TYR A 101      -0.026   5.920   2.765  1.00  0.98           C  
ATOM    810  OH  TYR A 101       0.900   7.529   4.266  1.00  0.98           O  
ATOM    811  CZ  TYR A 101       1.066   6.620   3.245  1.00  0.98           C  
ATOM    812  N   ALA A 102       2.767   4.153  -2.953  1.00  0.97           N  
ATOM    813  CA  ALA A 102       3.604   3.543  -3.983  1.00  0.97           C  
ATOM    814  C   ALA A 102       4.916   4.304  -4.147  1.00  0.97           C  
ATOM    815  CB  ALA A 102       2.855   3.486  -5.312  1.00  0.97           C  
ATOM    816  O   ALA A 102       5.039   5.445  -3.696  1.00  0.97           O  
ATOM    817  N   PRO A 103       5.918   3.596  -4.798  1.00  0.93           N  
ATOM    818  CA  PRO A 103       7.114   4.369  -5.141  1.00  0.93           C  
ATOM    819  C   PRO A 103       6.806   5.567  -6.036  1.00  0.93           C  
ATOM    820  CB  PRO A 103       7.993   3.352  -5.873  1.00  0.93           C  
ATOM    821  O   PRO A 103       5.797   5.568  -6.747  1.00  0.93           O  
ATOM    822  CG  PRO A 103       7.546   2.021  -5.360  1.00  0.93           C  
ATOM    823  CD  PRO A 103       6.065   2.077  -5.116  1.00  0.93           C  
ATOM    824  N   THR A 104       7.611   6.517  -5.943  1.00  0.92           N  
ATOM    825  CA  THR A 104       7.397   7.800  -6.603  1.00  0.92           C  
ATOM    826  C   THR A 104       7.036   7.600  -8.072  1.00  0.92           C  
ATOM    827  CB  THR A 104       8.643   8.698  -6.495  1.00  0.92           C  
ATOM    828  O   THR A 104       6.070   8.185  -8.565  1.00  0.92           O  
ATOM    829  CG2 THR A 104       8.418  10.036  -7.192  1.00  0.92           C  
ATOM    830  OG1 THR A 104       8.936   8.935  -5.113  1.00  0.92           O  
ATOM    831  N   GLY A 105       7.763   6.833  -8.761  1.00  0.89           N  
ATOM    832  CA  GLY A 105       7.506   6.602 -10.174  1.00  0.89           C  
ATOM    833  C   GLY A 105       6.139   6.002 -10.441  1.00  0.89           C  
ATOM    834  O   GLY A 105       5.456   6.397 -11.389  1.00  0.89           O  
ATOM    835  N   ILE A 106       5.722   5.188  -9.604  1.00  0.93           N  
ATOM    836  CA  ILE A 106       4.449   4.493  -9.762  1.00  0.93           C  
ATOM    837  C   ILE A 106       3.298   5.446  -9.451  1.00  0.93           C  
ATOM    838  CB  ILE A 106       4.372   3.245  -8.853  1.00  0.93           C  
ATOM    839  O   ILE A 106       2.288   5.461 -10.159  1.00  0.93           O  
ATOM    840  CG1 ILE A 106       5.450   2.229  -9.247  1.00  0.93           C  
ATOM    841  CG2 ILE A 106       2.977   2.615  -8.919  1.00  0.93           C  
ATOM    842  CD1 ILE A 106       5.340   1.735 -10.683  1.00  0.93           C  
ATOM    843  N   ILE A 107       3.481   6.269  -8.406  1.00  0.95           N  
ATOM    844  CA  ILE A 107       2.448   7.245  -8.075  1.00  0.95           C  
ATOM    845  C   ILE A 107       2.244   8.199  -9.250  1.00  0.95           C  
ATOM    846  CB  ILE A 107       2.808   8.037  -6.798  1.00  0.95           C  
ATOM    847  O   ILE A 107       1.108   8.530  -9.598  1.00  0.95           O  
ATOM    848  CG1 ILE A 107       2.649   7.150  -5.557  1.00  0.95           C  
ATOM    849  CG2 ILE A 107       1.946   9.298  -6.684  1.00  0.95           C  
ATOM    850  CD1 ILE A 107       1.213   6.728  -5.278  1.00  0.95           C  
ATOM    851  N   THR A 108       3.281   8.588  -9.821  1.00  0.93           N  
ATOM    852  CA  THR A 108       3.196   9.475 -10.976  1.00  0.93           C  
ATOM    853  C   THR A 108       2.504   8.777 -12.144  1.00  0.93           C  
ATOM    854  CB  THR A 108       4.592   9.955 -11.415  1.00  0.93           C  
ATOM    855  O   THR A 108       1.661   9.372 -12.818  1.00  0.93           O  
ATOM    856  CG2 THR A 108       4.498  10.899 -12.609  1.00  0.93           C  
ATOM    857  OG1 THR A 108       5.219  10.641 -10.325  1.00  0.93           O  
ATOM    858  N   TYR A 109       2.884   7.549 -12.330  1.00  0.93           N  
ATOM    859  CA  TYR A 109       2.256   6.752 -13.377  1.00  0.93           C  
ATOM    860  C   TYR A 109       0.756   6.623 -13.139  1.00  0.93           C  
ATOM    861  CB  TYR A 109       2.894   5.362 -13.452  1.00  0.93           C  
ATOM    862  O   TYR A 109      -0.044   6.819 -14.057  1.00  0.93           O  
ATOM    863  CG  TYR A 109       2.215   4.433 -14.428  1.00  0.93           C  
ATOM    864  CD1 TYR A 109       1.187   3.588 -14.016  1.00  0.93           C  
ATOM    865  CD2 TYR A 109       2.599   4.398 -15.764  1.00  0.93           C  
ATOM    866  CE1 TYR A 109       0.560   2.729 -14.912  1.00  0.93           C  
ATOM    867  CE2 TYR A 109       1.979   3.543 -16.669  1.00  0.93           C  
ATOM    868  OH  TYR A 109       0.343   1.866 -17.126  1.00  0.93           O  
ATOM    869  CZ  TYR A 109       0.961   2.714 -16.235  1.00  0.93           C  
ATOM    870  N   LEU A 110       0.413   6.268 -11.969  1.00  0.95           N  
ATOM    871  CA  LEU A 110      -1.003   6.139 -11.642  1.00  0.95           C  
ATOM    872  C   LEU A 110      -1.739   7.451 -11.887  1.00  0.95           C  
ATOM    873  CB  LEU A 110      -1.179   5.705 -10.184  1.00  0.95           C  
ATOM    874  O   LEU A 110      -2.835   7.457 -12.452  1.00  0.95           O  
ATOM    875  CG  LEU A 110      -0.714   4.290  -9.837  1.00  0.95           C  
ATOM    876  CD1 LEU A 110      -0.869   4.034  -8.341  1.00  0.95           C  
ATOM    877  CD2 LEU A 110      -1.493   3.258 -10.644  1.00  0.95           C  
ATOM    878  N   SER A 111      -1.156   8.528 -11.494  1.00  0.96           N  
ATOM    879  CA  SER A 111      -1.758   9.851 -11.618  1.00  0.96           C  
ATOM    880  C   SER A 111      -1.947  10.238 -13.081  1.00  0.96           C  
ATOM    881  CB  SER A 111      -0.897  10.900 -10.912  1.00  0.96           C  
ATOM    882  O   SER A 111      -2.970  10.821 -13.447  1.00  0.96           O  
ATOM    883  OG  SER A 111      -0.796  10.618  -9.527  1.00  0.96           O  
ATOM    884  N   LYS A 112      -1.014   9.800 -13.829  1.00  0.93           N  
ATOM    885  CA  LYS A 112      -1.023  10.198 -15.234  1.00  0.93           C  
ATOM    886  C   LYS A 112      -1.927   9.286 -16.058  1.00  0.93           C  
ATOM    887  CB  LYS A 112       0.396  10.185 -15.805  1.00  0.93           C  
ATOM    888  O   LYS A 112      -2.663   9.755 -16.929  1.00  0.93           O  
ATOM    889  CG  LYS A 112       0.491  10.691 -17.237  1.00  0.93           C  
ATOM    890  CD  LYS A 112       1.940  10.810 -17.691  1.00  0.93           C  
ATOM    891  CE  LYS A 112       2.038  11.322 -19.122  1.00  0.93           C  
ATOM    892  NZ  LYS A 112       3.457  11.480 -19.559  1.00  0.93           N  
ATOM    893  N   HIS A 113      -2.003   8.050 -15.701  1.00  0.93           N  
ATOM    894  CA  HIS A 113      -2.562   7.139 -16.694  1.00  0.93           C  
ATOM    895  C   HIS A 113      -3.754   6.372 -16.130  1.00  0.93           C  
ATOM    896  CB  HIS A 113      -1.493   6.161 -17.186  1.00  0.93           C  
ATOM    897  O   HIS A 113      -4.524   5.773 -16.884  1.00  0.93           O  
ATOM    898  CG  HIS A 113      -0.335   6.827 -17.859  1.00  0.93           C  
ATOM    899  CD2 HIS A 113       0.971   6.905 -17.512  1.00  0.93           C  
ATOM    900  ND1 HIS A 113      -0.462   7.521 -19.043  1.00  0.93           N  
ATOM    901  CE1 HIS A 113       0.720   7.998 -19.395  1.00  0.93           C  
ATOM    902  NE2 HIS A 113       1.606   7.638 -18.483  1.00  0.93           N  
ATOM    903  N   VAL A 114      -3.897   6.406 -14.837  1.00  0.95           N  
ATOM    904  CA  VAL A 114      -4.867   5.463 -14.289  1.00  0.95           C  
ATOM    905  C   VAL A 114      -5.987   6.224 -13.584  1.00  0.95           C  
ATOM    906  CB  VAL A 114      -4.201   4.468 -13.312  1.00  0.95           C  
ATOM    907  O   VAL A 114      -7.163   6.059 -13.918  1.00  0.95           O  
ATOM    908  CG1 VAL A 114      -5.250   3.574 -12.655  1.00  0.95           C  
ATOM    909  CG2 VAL A 114      -3.156   3.624 -14.040  1.00  0.95           C  
ATOM    910  N   ILE A 115      -5.687   7.180 -12.736  1.00  0.95           N  
ATOM    911  CA  ILE A 115      -6.613   7.765 -11.773  1.00  0.95           C  
ATOM    912  C   ILE A 115      -7.756   8.458 -12.511  1.00  0.95           C  
ATOM    913  CB  ILE A 115      -5.897   8.764 -10.836  1.00  0.95           C  
ATOM    914  O   ILE A 115      -8.922   8.322 -12.131  1.00  0.95           O  
ATOM    915  CG1 ILE A 115      -4.874   8.033  -9.959  1.00  0.95           C  
ATOM    916  CG2 ILE A 115      -6.913   9.522  -9.977  1.00  0.95           C  
ATOM    917  CD1 ILE A 115      -5.471   6.923  -9.104  1.00  0.95           C  
ATOM    918  N   ASP A 116      -7.522   9.136 -13.642  1.00  0.93           N  
ATOM    919  CA  ASP A 116      -8.554   9.893 -14.343  1.00  0.93           C  
ATOM    920  C   ASP A 116      -9.500   8.962 -15.099  1.00  0.93           C  
ATOM    921  CB  ASP A 116      -7.921  10.897 -15.309  1.00  0.93           C  
ATOM    922  O   ASP A 116     -10.555   9.391 -15.572  1.00  0.93           O  
ATOM    923  CG  ASP A 116      -7.207  10.230 -16.473  1.00  0.93           C  
ATOM    924  OD1 ASP A 116      -6.771   9.067 -16.335  1.00  0.93           O  
ATOM    925  OD2 ASP A 116      -7.078  10.876 -17.535  1.00  0.93           O  
ATOM    926  N   LYS A 117      -9.171   7.652 -15.144  1.00  0.95           N  
ATOM    927  CA  LYS A 117      -9.992   6.711 -15.900  1.00  0.95           C  
ATOM    928  C   LYS A 117     -10.911   5.917 -14.976  1.00  0.95           C  
ATOM    929  CB  LYS A 117      -9.111   5.757 -16.708  1.00  0.95           C  
ATOM    930  O   LYS A 117     -11.696   5.086 -15.437  1.00  0.95           O  
ATOM    931  CG  LYS A 117      -8.172   6.456 -17.681  1.00  0.95           C  
ATOM    932  CD  LYS A 117      -8.943   7.221 -18.749  1.00  0.95           C  
ATOM    933  CE  LYS A 117      -8.005   7.900 -19.738  1.00  0.95           C  
ATOM    934  NZ  LYS A 117      -8.746   8.780 -20.690  1.00  0.95           N  
ATOM    935  N   ILE A 118     -10.732   6.117 -13.679  1.00  0.92           N  
ATOM    936  CA  ILE A 118     -11.640   5.472 -12.737  1.00  0.92           C  
ATOM    937  C   ILE A 118     -13.016   6.129 -12.814  1.00  0.92           C  
ATOM    938  CB  ILE A 118     -11.095   5.536 -11.293  1.00  0.92           C  
ATOM    939  O   ILE A 118     -13.164   7.313 -12.501  1.00  0.92           O  
ATOM    940  CG1 ILE A 118      -9.759   4.792 -11.192  1.00  0.92           C  
ATOM    941  CG2 ILE A 118     -12.116   4.965 -10.305  1.00  0.92           C  
ATOM    942  CD1 ILE A 118      -9.094   4.895  -9.826  1.00  0.92           C  
ATOM    943  N   LYS A 119     -13.966   5.373 -13.304  1.00  0.87           N  
ATOM    944  CA  LYS A 119     -15.310   5.895 -13.534  1.00  0.87           C  
ATOM    945  C   LYS A 119     -16.133   5.881 -12.249  1.00  0.87           C  
ATOM    946  CB  LYS A 119     -16.021   5.087 -14.620  1.00  0.87           C  
ATOM    947  O   LYS A 119     -15.952   5.007 -11.399  1.00  0.87           O  
ATOM    948  CG  LYS A 119     -15.359   5.171 -15.988  1.00  0.87           C  
ATOM    949  CD  LYS A 119     -16.155   4.413 -17.042  1.00  0.87           C  
ATOM    950  CE  LYS A 119     -15.488   4.488 -18.409  1.00  0.87           C  
ATOM    951  NZ  LYS A 119     -16.266   3.747 -19.446  1.00  0.87           N  
ATOM    952  N   ASP A 120     -16.970   6.830 -12.048  1.00  0.87           N  
ATOM    953  CA  ASP A 120     -17.973   6.875 -10.989  1.00  0.87           C  
ATOM    954  C   ASP A 120     -17.316   6.870  -9.610  1.00  0.87           C  
ATOM    955  CB  ASP A 120     -18.940   5.696 -11.114  1.00  0.87           C  
ATOM    956  O   ASP A 120     -17.736   6.129  -8.719  1.00  0.87           O  
ATOM    957  CG  ASP A 120     -19.731   5.714 -12.410  1.00  0.87           C  
ATOM    958  OD1 ASP A 120     -20.151   6.804 -12.854  1.00  0.87           O  
ATOM    959  OD2 ASP A 120     -19.939   4.627 -12.992  1.00  0.87           O  
ATOM    960  N   ILE A 121     -16.195   7.675  -9.502  1.00  0.90           N  
ATOM    961  CA  ILE A 121     -15.435   7.655  -8.258  1.00  0.90           C  
ATOM    962  C   ILE A 121     -16.212   8.387  -7.166  1.00  0.90           C  
ATOM    963  CB  ILE A 121     -14.038   8.290  -8.438  1.00  0.90           C  
ATOM    964  O   ILE A 121     -15.959   8.189  -5.975  1.00  0.90           O  
ATOM    965  CG1 ILE A 121     -13.110   7.873  -7.291  1.00  0.90           C  
ATOM    966  CG2 ILE A 121     -14.146   9.815  -8.530  1.00  0.90           C  
ATOM    967  CD1 ILE A 121     -11.634   8.127  -7.567  1.00  0.90           C  
ATOM    968  N   GLY A 122     -17.313   9.069  -7.539  1.00  0.86           N  
ATOM    969  CA  GLY A 122     -18.241   9.674  -6.596  1.00  0.86           C  
ATOM    970  C   GLY A 122     -17.559  10.575  -5.584  1.00  0.86           C  
ATOM    971  O   GLY A 122     -16.717  11.399  -5.946  1.00  0.86           O  
ATOM    972  N   ASP A 123     -17.866  10.458  -4.272  1.00  0.91           N  
ATOM    973  CA  ASP A 123     -17.411  11.258  -3.139  1.00  0.91           C  
ATOM    974  C   ASP A 123     -16.235  10.589  -2.430  1.00  0.91           C  
ATOM    975  CB  ASP A 123     -18.557  11.491  -2.152  1.00  0.91           C  
ATOM    976  O   ASP A 123     -16.011  10.815  -1.239  1.00  0.91           O  
ATOM    977  CG  ASP A 123     -19.621  12.430  -2.690  1.00  0.91           C  
ATOM    978  OD1 ASP A 123     -19.329  13.217  -3.617  1.00  0.91           O  
ATOM    979  OD2 ASP A 123     -20.762  12.386  -2.180  1.00  0.91           O  
ATOM    980  N   ILE A 124     -15.516   9.792  -3.163  1.00  0.96           N  
ATOM    981  CA  ILE A 124     -14.318   9.176  -2.604  1.00  0.96           C  
ATOM    982  C   ILE A 124     -13.131  10.125  -2.754  1.00  0.96           C  
ATOM    983  CB  ILE A 124     -14.010   7.821  -3.281  1.00  0.96           C  
ATOM    984  O   ILE A 124     -12.863  10.624  -3.850  1.00  0.96           O  
ATOM    985  CG1 ILE A 124     -15.154   6.830  -3.037  1.00  0.96           C  
ATOM    986  CG2 ILE A 124     -12.679   7.256  -2.777  1.00  0.96           C  
ATOM    987  CD1 ILE A 124     -15.055   5.555  -3.863  1.00  0.96           C  
ATOM    988  N   THR A 125     -12.483  10.400  -1.649  1.00  0.97           N  
ATOM    989  CA  THR A 125     -11.231  11.148  -1.667  1.00  0.97           C  
ATOM    990  C   THR A 125     -10.041  10.206  -1.829  1.00  0.97           C  
ATOM    991  CB  THR A 125     -11.059  11.980  -0.382  1.00  0.97           C  
ATOM    992  O   THR A 125      -9.874   9.268  -1.048  1.00  0.97           O  
ATOM    993  CG2 THR A 125      -9.734  12.735  -0.390  1.00  0.97           C  
ATOM    994  OG1 THR A 125     -12.133  12.924  -0.284  1.00  0.97           O  
ATOM    995  N   LEU A 126      -9.265  10.424  -2.862  1.00  0.98           N  
ATOM    996  CA  LEU A 126      -8.069   9.615  -3.070  1.00  0.98           C  
ATOM    997  C   LEU A 126      -6.832  10.323  -2.527  1.00  0.98           C  
ATOM    998  CB  LEU A 126      -7.882   9.306  -4.558  1.00  0.98           C  
ATOM    999  O   LEU A 126      -6.556  11.467  -2.894  1.00  0.98           O  
ATOM   1000  CG  LEU A 126      -8.945   8.415  -5.204  1.00  0.98           C  
ATOM   1001  CD1 LEU A 126      -8.659   8.244  -6.692  1.00  0.98           C  
ATOM   1002  CD2 LEU A 126      -9.003   7.061  -4.506  1.00  0.98           C  
ATOM   1003  N   SER A 127      -6.186   9.671  -1.639  1.00  0.98           N  
ATOM   1004  CA  SER A 127      -4.896  10.126  -1.134  1.00  0.98           C  
ATOM   1005  C   SER A 127      -3.751   9.314  -1.729  1.00  0.98           C  
ATOM   1006  CB  SER A 127      -4.855  10.037   0.392  1.00  0.98           C  
ATOM   1007  O   SER A 127      -3.619   8.121  -1.452  1.00  0.98           O  
ATOM   1008  OG  SER A 127      -3.619  10.518   0.892  1.00  0.98           O  
ATOM   1009  N   LEU A 128      -2.978   9.959  -2.601  1.00  0.98           N  
ATOM   1010  CA  LEU A 128      -1.828   9.308  -3.218  1.00  0.98           C  
ATOM   1011  C   LEU A 128      -0.536   9.703  -2.511  1.00  0.98           C  
ATOM   1012  CB  LEU A 128      -1.741   9.668  -4.703  1.00  0.98           C  
ATOM   1013  O   LEU A 128      -0.186  10.885  -2.462  1.00  0.98           O  
ATOM   1014  CG  LEU A 128      -3.018   9.478  -5.523  1.00  0.98           C  
ATOM   1015  CD1 LEU A 128      -2.813   9.980  -6.948  1.00  0.98           C  
ATOM   1016  CD2 LEU A 128      -3.442   8.014  -5.522  1.00  0.98           C  
ATOM   1017  N   LYS A 129       0.137   8.719  -2.004  1.00  0.98           N  
ATOM   1018  CA  LYS A 129       1.331   8.975  -1.204  1.00  0.98           C  
ATOM   1019  C   LYS A 129       2.513   8.147  -1.701  1.00  0.98           C  
ATOM   1020  CB  LYS A 129       1.064   8.674   0.271  1.00  0.98           C  
ATOM   1021  O   LYS A 129       2.331   7.041  -2.215  1.00  0.98           O  
ATOM   1022  CG  LYS A 129      -0.003   9.559   0.900  1.00  0.98           C  
ATOM   1023  CD  LYS A 129      -0.094   9.340   2.404  1.00  0.98           C  
ATOM   1024  CE  LYS A 129      -0.978  10.387   3.069  1.00  0.98           C  
ATOM   1025  NZ  LYS A 129      -0.969  10.256   4.557  1.00  0.98           N  
ATOM   1026  N   THR A 130       3.634   8.767  -1.564  1.00  0.95           N  
ATOM   1027  CA  THR A 130       4.846   8.043  -1.930  1.00  0.95           C  
ATOM   1028  C   THR A 130       5.420   7.305  -0.723  1.00  0.95           C  
ATOM   1029  CB  THR A 130       5.912   8.993  -2.508  1.00  0.95           C  
ATOM   1030  O   THR A 130       5.367   7.808   0.401  1.00  0.95           O  
ATOM   1031  CG2 THR A 130       5.410   9.676  -3.776  1.00  0.95           C  
ATOM   1032  OG1 THR A 130       6.231   9.993  -1.533  1.00  0.95           O  
ATOM   1033  N   CYS A 131       5.798   6.095  -0.969  1.00  0.90           N  
ATOM   1034  CA  CYS A 131       6.468   5.275   0.034  1.00  0.90           C  
ATOM   1035  C   CYS A 131       7.646   4.523  -0.574  1.00  0.90           C  
ATOM   1036  CB  CYS A 131       5.486   4.283   0.657  1.00  0.90           C  
ATOM   1037  O   CYS A 131       7.467   3.709  -1.482  1.00  0.90           O  
ATOM   1038  SG  CYS A 131       6.223   3.227   1.923  1.00  0.90           S  
ATOM   1039  N   ASN A 132       8.840   4.918  -0.129  1.00  0.87           N  
ATOM   1040  CA  ASN A 132      10.021   4.166  -0.539  1.00  0.87           C  
ATOM   1041  C   ASN A 132      10.388   3.096   0.485  1.00  0.87           C  
ATOM   1042  CB  ASN A 132      11.204   5.108  -0.770  1.00  0.87           C  
ATOM   1043  O   ASN A 132      10.134   3.261   1.679  1.00  0.87           O  
ATOM   1044  CG  ASN A 132      10.948   6.106  -1.883  1.00  0.87           C  
ATOM   1045  ND2 ASN A 132      11.402   7.339  -1.690  1.00  0.87           N  
ATOM   1046  OD1 ASN A 132      10.347   5.771  -2.907  1.00  0.87           O  
ATOM   1047  N   LEU A 133      10.882   2.003  -0.023  1.00  0.88           N  
ATOM   1048  CA  LEU A 133      11.225   0.873   0.833  1.00  0.88           C  
ATOM   1049  C   LEU A 133      12.376   1.228   1.767  1.00  0.88           C  
ATOM   1050  CB  LEU A 133      11.596  -0.347  -0.013  1.00  0.88           C  
ATOM   1051  O   LEU A 133      13.293   1.957   1.381  1.00  0.88           O  
ATOM   1052  CG  LEU A 133      10.479  -0.942  -0.872  1.00  0.88           C  
ATOM   1053  CD1 LEU A 133      11.033  -2.036  -1.779  1.00  0.88           C  
ATOM   1054  CD2 LEU A 133       9.360  -1.487   0.009  1.00  0.88           C  
ATOM   1055  N   GLU A 134      12.222   0.760   2.977  1.00  0.88           N  
ATOM   1056  CA  GLU A 134      13.304   0.916   3.944  1.00  0.88           C  
ATOM   1057  C   GLU A 134      14.489   0.020   3.596  1.00  0.88           C  
ATOM   1058  CB  GLU A 134      12.810   0.607   5.360  1.00  0.88           C  
ATOM   1059  O   GLU A 134      14.388  -0.838   2.717  1.00  0.88           O  
ATOM   1060  CG  GLU A 134      11.733   1.561   5.857  1.00  0.88           C  
ATOM   1061  CD  GLU A 134      11.301   1.284   7.288  1.00  0.88           C  
ATOM   1062  OE1 GLU A 134      10.487   2.061   7.837  1.00  0.88           O  
ATOM   1063  OE2 GLU A 134      11.780   0.282   7.865  1.00  0.88           O  
ATOM   1064  N   ARG A 135      15.519   0.246   4.284  1.00  0.88           N  
ATOM   1065  CA  ARG A 135      16.722  -0.551   4.064  1.00  0.88           C  
ATOM   1066  C   ARG A 135      16.428  -2.039   4.219  1.00  0.88           C  
ATOM   1067  CB  ARG A 135      17.829  -0.132   5.034  1.00  0.88           C  
ATOM   1068  O   ARG A 135      15.763  -2.451   5.171  1.00  0.88           O  
ATOM   1069  CG  ARG A 135      19.167  -0.802   4.767  1.00  0.88           C  
ATOM   1070  CD  ARG A 135      20.270  -0.232   5.649  1.00  0.88           C  
ATOM   1071  NE  ARG A 135      20.862   0.967   5.063  1.00  0.88           N  
ATOM   1072  NH1 ARG A 135      22.796   0.878   6.323  1.00  0.88           N  
ATOM   1073  NH2 ARG A 135      22.492   2.564   4.801  1.00  0.88           N  
ATOM   1074  CZ  ARG A 135      22.049   1.467   5.397  1.00  0.88           C  
ATOM   1075  N   ASN A 136      16.728  -2.827   3.278  1.00  0.84           N  
ATOM   1076  CA  ASN A 136      16.691  -4.285   3.230  1.00  0.84           C  
ATOM   1077  C   ASN A 136      15.276  -4.802   2.985  1.00  0.84           C  
ATOM   1078  CB  ASN A 136      17.256  -4.879   4.522  1.00  0.84           C  
ATOM   1079  O   ASN A 136      15.027  -6.005   3.069  1.00  0.84           O  
ATOM   1080  CG  ASN A 136      18.741  -4.618   4.684  1.00  0.84           C  
ATOM   1081  ND2 ASN A 136      19.183  -4.462   5.926  1.00  0.84           N  
ATOM   1082  OD1 ASN A 136      19.484  -4.557   3.701  1.00  0.84           O  
ATOM   1083  N   ALA A 137      14.380  -3.797   2.852  1.00  0.89           N  
ATOM   1084  CA  ALA A 137      12.977  -4.185   2.736  1.00  0.89           C  
ATOM   1085  C   ALA A 137      12.729  -4.967   1.449  1.00  0.89           C  
ATOM   1086  CB  ALA A 137      12.078  -2.952   2.788  1.00  0.89           C  
ATOM   1087  O   ALA A 137      11.795  -5.769   1.372  1.00  0.89           O  
ATOM   1088  N   PHE A 138      13.606  -4.722   0.505  1.00  0.89           N  
ATOM   1089  CA  PHE A 138      13.452  -5.449  -0.750  1.00  0.89           C  
ATOM   1090  C   PHE A 138      13.554  -6.953  -0.520  1.00  0.89           C  
ATOM   1091  CB  PHE A 138      14.507  -5.001  -1.766  1.00  0.89           C  
ATOM   1092  O   PHE A 138      12.802  -7.729  -1.113  1.00  0.89           O  
ATOM   1093  CG  PHE A 138      14.371  -5.658  -3.113  1.00  0.89           C  
ATOM   1094  CD1 PHE A 138      15.180  -6.731  -3.463  1.00  0.89           C  
ATOM   1095  CD2 PHE A 138      13.432  -5.201  -4.029  1.00  0.89           C  
ATOM   1096  CE1 PHE A 138      15.056  -7.341  -4.709  1.00  0.89           C  
ATOM   1097  CE2 PHE A 138      13.303  -5.806  -5.276  1.00  0.89           C  
ATOM   1098  CZ  PHE A 138      14.116  -6.875  -5.614  1.00  0.89           C  
ATOM   1099  N   TYR A 139      14.398  -7.345   0.488  1.00  0.90           N  
ATOM   1100  CA  TYR A 139      14.675  -8.755   0.733  1.00  0.90           C  
ATOM   1101  C   TYR A 139      13.841  -9.281   1.896  1.00  0.90           C  
ATOM   1102  CB  TYR A 139      16.165  -8.968   1.022  1.00  0.90           C  
ATOM   1103  O   TYR A 139      13.416 -10.439   1.889  1.00  0.90           O  
ATOM   1104  CG  TYR A 139      17.073  -8.460  -0.072  1.00  0.90           C  
ATOM   1105  CD1 TYR A 139      17.141  -9.106  -1.304  1.00  0.90           C  
ATOM   1106  CD2 TYR A 139      17.865  -7.333   0.125  1.00  0.90           C  
ATOM   1107  CE1 TYR A 139      17.978  -8.642  -2.314  1.00  0.90           C  
ATOM   1108  CE2 TYR A 139      18.706  -6.861  -0.877  1.00  0.90           C  
ATOM   1109  OH  TYR A 139      19.585  -7.058  -3.087  1.00  0.90           O  
ATOM   1110  CZ  TYR A 139      18.755  -7.521  -2.091  1.00  0.90           C  
ATOM   1111  N   GLU A 140      13.455  -8.410   2.766  1.00  0.91           N  
ATOM   1112  CA  GLU A 140      12.826  -8.861   4.004  1.00  0.91           C  
ATOM   1113  C   GLU A 140      11.319  -8.625   3.975  1.00  0.91           C  
ATOM   1114  CB  GLU A 140      13.446  -8.152   5.211  1.00  0.91           C  
ATOM   1115  O   GLU A 140      10.585  -9.165   4.805  1.00  0.91           O  
ATOM   1116  CG  GLU A 140      14.909  -8.499   5.444  1.00  0.91           C  
ATOM   1117  CD  GLU A 140      15.553  -7.677   6.549  1.00  0.91           C  
ATOM   1118  OE1 GLU A 140      16.775  -7.821   6.779  1.00  0.91           O  
ATOM   1119  OE2 GLU A 140      14.828  -6.883   7.190  1.00  0.91           O  
ATOM   1120  N   GLY A 141      10.904  -7.898   3.001  1.00  0.93           N  
ATOM   1121  CA  GLY A 141       9.494  -7.552   2.933  1.00  0.93           C  
ATOM   1122  C   GLY A 141       9.207  -6.129   3.373  1.00  0.93           C  
ATOM   1123  O   GLY A 141      10.037  -5.497   4.029  1.00  0.93           O  
ATOM   1124  N   VAL A 142       7.952  -5.670   3.001  1.00  0.95           N  
ATOM   1125  CA  VAL A 142       7.624  -4.267   3.234  1.00  0.95           C  
ATOM   1126  C   VAL A 142       6.559  -4.159   4.323  1.00  0.95           C  
ATOM   1127  CB  VAL A 142       7.136  -3.576   1.941  1.00  0.95           C  
ATOM   1128  O   VAL A 142       5.696  -5.033   4.445  1.00  0.95           O  
ATOM   1129  CG1 VAL A 142       5.857  -4.234   1.426  1.00  0.95           C  
ATOM   1130  CG2 VAL A 142       6.912  -2.085   2.185  1.00  0.95           C  
ATOM   1131  N   GLU A 143       6.693  -3.073   5.101  1.00  0.94           N  
ATOM   1132  CA  GLU A 143       5.661  -2.748   6.081  1.00  0.94           C  
ATOM   1133  C   GLU A 143       4.466  -2.068   5.420  1.00  0.94           C  
ATOM   1134  CB  GLU A 143       6.230  -1.854   7.186  1.00  0.94           C  
ATOM   1135  O   GLU A 143       4.629  -1.305   4.465  1.00  0.94           O  
ATOM   1136  CG  GLU A 143       7.223  -2.560   8.098  1.00  0.94           C  
ATOM   1137  CD  GLU A 143       7.670  -1.706   9.273  1.00  0.94           C  
ATOM   1138  OE1 GLU A 143       8.393  -2.221  10.157  1.00  0.94           O  
ATOM   1139  OE2 GLU A 143       7.295  -0.513   9.311  1.00  0.94           O  
ATOM   1140  N   PHE A 144       3.313  -2.414   5.932  1.00  0.95           N  
ATOM   1141  CA  PHE A 144       2.057  -1.833   5.472  1.00  0.95           C  
ATOM   1142  C   PHE A 144       1.608  -0.710   6.400  1.00  0.95           C  
ATOM   1143  CB  PHE A 144       0.968  -2.906   5.381  1.00  0.95           C  
ATOM   1144  O   PHE A 144       1.194  -0.963   7.534  1.00  0.95           O  
ATOM   1145  CG  PHE A 144      -0.234  -2.484   4.580  1.00  0.95           C  
ATOM   1146  CD1 PHE A 144      -1.373  -1.999   5.212  1.00  0.95           C  
ATOM   1147  CD2 PHE A 144      -0.226  -2.572   3.194  1.00  0.95           C  
ATOM   1148  CE1 PHE A 144      -2.487  -1.608   4.474  1.00  0.95           C  
ATOM   1149  CE2 PHE A 144      -1.335  -2.182   2.449  1.00  0.95           C  
ATOM   1150  CZ  PHE A 144      -2.465  -1.702   3.091  1.00  0.95           C  
ATOM   1151  N   PRO A 145       1.707   0.592   5.938  1.00  0.95           N  
ATOM   1152  CA  PRO A 145       1.400   1.731   6.807  1.00  0.95           C  
ATOM   1153  C   PRO A 145      -0.015   1.673   7.377  1.00  0.95           C  
ATOM   1154  CB  PRO A 145       1.566   2.937   5.879  1.00  0.95           C  
ATOM   1155  O   PRO A 145      -0.925   1.150   6.729  1.00  0.95           O  
ATOM   1156  CG  PRO A 145       2.504   2.471   4.812  1.00  0.95           C  
ATOM   1157  CD  PRO A 145       2.228   1.021   4.533  1.00  0.95           C  
ATOM   1158  N   ASP A 146      -0.223   2.208   8.530  1.00  0.94           N  
ATOM   1159  CA  ASP A 146      -1.487   2.134   9.256  1.00  0.94           C  
ATOM   1160  C   ASP A 146      -2.610   2.816   8.477  1.00  0.94           C  
ATOM   1161  CB  ASP A 146      -1.349   2.768  10.642  1.00  0.94           C  
ATOM   1162  O   ASP A 146      -3.743   2.331   8.458  1.00  0.94           O  
ATOM   1163  CG  ASP A 146      -0.534   1.921  11.603  1.00  0.94           C  
ATOM   1164  OD1 ASP A 146      -0.358   0.709  11.350  1.00  0.94           O  
ATOM   1165  OD2 ASP A 146      -0.065   2.469  12.624  1.00  0.94           O  
ATOM   1166  N   ASP A 147      -2.274   3.899   7.820  1.00  0.95           N  
ATOM   1167  CA  ASP A 147      -3.334   4.631   7.135  1.00  0.95           C  
ATOM   1168  C   ASP A 147      -3.473   4.170   5.686  1.00  0.95           C  
ATOM   1169  CB  ASP A 147      -3.065   6.137   7.184  1.00  0.95           C  
ATOM   1170  O   ASP A 147      -4.188   4.790   4.897  1.00  0.95           O  
ATOM   1171  CG  ASP A 147      -1.788   6.534   6.465  1.00  0.95           C  
ATOM   1172  OD1 ASP A 147      -0.861   5.702   6.363  1.00  0.95           O  
ATOM   1173  OD2 ASP A 147      -1.706   7.691   6.000  1.00  0.95           O  
ATOM   1174  N   CYS A 148      -2.655   3.099   5.321  1.00  0.97           N  
ATOM   1175  CA  CYS A 148      -2.600   2.627   3.942  1.00  0.97           C  
ATOM   1176  C   CYS A 148      -3.753   1.676   3.644  1.00  0.97           C  
ATOM   1177  CB  CYS A 148      -1.268   1.930   3.667  1.00  0.97           C  
ATOM   1178  O   CYS A 148      -4.060   0.795   4.449  1.00  0.97           O  
ATOM   1179  SG  CYS A 148      -1.068   1.392   1.954  1.00  0.97           S  
ATOM   1180  N   ASP A 149      -4.403   1.916   2.540  1.00  0.98           N  
ATOM   1181  CA  ASP A 149      -5.423   0.987   2.064  1.00  0.98           C  
ATOM   1182  C   ASP A 149      -4.868   0.073   0.973  1.00  0.98           C  
ATOM   1183  CB  ASP A 149      -6.642   1.750   1.541  1.00  0.98           C  
ATOM   1184  O   ASP A 149      -5.172  -1.122   0.943  1.00  0.98           O  
ATOM   1185  CG  ASP A 149      -7.362   2.532   2.625  1.00  0.98           C  
ATOM   1186  OD1 ASP A 149      -7.745   1.936   3.655  1.00  0.98           O  
ATOM   1187  OD2 ASP A 149      -7.550   3.755   2.446  1.00  0.98           O  
ATOM   1188  N   VAL A 150      -4.069   0.706   0.066  1.00  0.98           N  
ATOM   1189  CA  VAL A 150      -3.430  -0.044  -1.010  1.00  0.98           C  
ATOM   1190  C   VAL A 150      -1.964   0.368  -1.128  1.00  0.98           C  
ATOM   1191  CB  VAL A 150      -4.154   0.170  -2.358  1.00  0.98           C  
ATOM   1192  O   VAL A 150      -1.652   1.559  -1.204  1.00  0.98           O  
ATOM   1193  CG1 VAL A 150      -3.506  -0.670  -3.458  1.00  0.98           C  
ATOM   1194  CG2 VAL A 150      -5.637  -0.170  -2.227  1.00  0.98           C  
ATOM   1195  N   LEU A 151      -1.099  -0.663  -1.123  1.00  0.98           N  
ATOM   1196  CA  LEU A 151       0.326  -0.432  -1.328  1.00  0.98           C  
ATOM   1197  C   LEU A 151       0.817  -1.143  -2.585  1.00  0.98           C  
ATOM   1198  CB  LEU A 151       1.127  -0.909  -0.113  1.00  0.98           C  
ATOM   1199  O   LEU A 151       0.633  -2.353  -2.731  1.00  0.98           O  
ATOM   1200  CG  LEU A 151       2.650  -0.848  -0.238  1.00  0.98           C  
ATOM   1201  CD1 LEU A 151       3.110   0.595  -0.414  1.00  0.98           C  
ATOM   1202  CD2 LEU A 151       3.313  -1.480   0.981  1.00  0.98           C  
ATOM   1203  N   ILE A 152       1.409  -0.349  -3.493  1.00  0.97           N  
ATOM   1204  CA  ILE A 152       2.091  -0.946  -4.636  1.00  0.97           C  
ATOM   1205  C   ILE A 152       3.588  -1.039  -4.353  1.00  0.97           C  
ATOM   1206  CB  ILE A 152       1.838  -0.140  -5.930  1.00  0.97           C  
ATOM   1207  O   ILE A 152       4.231  -0.033  -4.042  1.00  0.97           O  
ATOM   1208  CG1 ILE A 152       0.335  -0.044  -6.214  1.00  0.97           C  
ATOM   1209  CG2 ILE A 152       2.580  -0.771  -7.112  1.00  0.97           C  
ATOM   1210  CD1 ILE A 152      -0.004   0.667  -7.517  1.00  0.97           C  
ATOM   1211  N   SER A 153       4.017  -2.246  -4.452  1.00  0.96           N  
ATOM   1212  CA  SER A 153       5.388  -2.449  -3.997  1.00  0.96           C  
ATOM   1213  C   SER A 153       6.116  -3.464  -4.872  1.00  0.96           C  
ATOM   1214  CB  SER A 153       5.407  -2.914  -2.540  1.00  0.96           C  
ATOM   1215  O   SER A 153       5.485  -4.316  -5.501  1.00  0.96           O  
ATOM   1216  OG  SER A 153       6.736  -3.127  -2.097  1.00  0.96           O  
ATOM   1217  N   TYR A 154       7.516  -3.374  -4.737  1.00  0.92           N  
ATOM   1218  CA  TYR A 154       8.370  -4.338  -5.422  1.00  0.92           C  
ATOM   1219  C   TYR A 154       8.697  -5.518  -4.514  1.00  0.92           C  
ATOM   1220  CB  TYR A 154       9.664  -3.669  -5.895  1.00  0.92           C  
ATOM   1221  O   TYR A 154       9.340  -6.479  -4.943  1.00  0.92           O  
ATOM   1222  CG  TYR A 154       9.438  -2.421  -6.714  1.00  0.92           C  
ATOM   1223  CD1 TYR A 154       8.706  -2.465  -7.899  1.00  0.92           C  
ATOM   1224  CD2 TYR A 154       9.955  -1.197  -6.305  1.00  0.92           C  
ATOM   1225  CE1 TYR A 154       8.497  -1.318  -8.658  1.00  0.92           C  
ATOM   1226  CE2 TYR A 154       9.752  -0.043  -7.056  1.00  0.92           C  
ATOM   1227  OH  TYR A 154       8.818   1.024  -8.976  1.00  0.92           O  
ATOM   1228  CZ  TYR A 154       9.022  -0.114  -8.229  1.00  0.92           C  
ATOM   1229  N   ALA A 155       8.331  -5.402  -3.296  1.00  0.93           N  
ATOM   1230  CA  ALA A 155       8.561  -6.445  -2.299  1.00  0.93           C  
ATOM   1231  C   ALA A 155       7.244  -6.941  -1.710  1.00  0.93           C  
ATOM   1232  CB  ALA A 155       9.475  -5.928  -1.190  1.00  0.93           C  
ATOM   1233  O   ALA A 155       6.273  -6.185  -1.619  1.00  0.93           O  
ATOM   1234  N   PRO A 156       7.202  -8.127  -1.406  1.00  0.94           N  
ATOM   1235  CA  PRO A 156       6.006  -8.622  -0.720  1.00  0.94           C  
ATOM   1236  C   PRO A 156       5.873  -8.078   0.701  1.00  0.94           C  
ATOM   1237  CB  PRO A 156       6.208 -10.139  -0.707  1.00  0.94           C  
ATOM   1238  O   PRO A 156       6.838  -7.544   1.254  1.00  0.94           O  
ATOM   1239  CG  PRO A 156       7.690 -10.326  -0.651  1.00  0.94           C  
ATOM   1240  CD  PRO A 156       8.340  -9.230  -1.445  1.00  0.94           C  
ATOM   1241  N   PRO A 157       4.625  -8.223   1.290  1.00  0.96           N  
ATOM   1242  CA  PRO A 157       4.452  -7.725   2.657  1.00  0.96           C  
ATOM   1243  C   PRO A 157       5.090  -8.637   3.702  1.00  0.96           C  
ATOM   1244  CB  PRO A 157       2.932  -7.680   2.826  1.00  0.96           C  
ATOM   1245  O   PRO A 157       5.163  -9.853   3.504  1.00  0.96           O  
ATOM   1246  CG  PRO A 157       2.415  -8.757   1.927  1.00  0.96           C  
ATOM   1247  CD  PRO A 157       3.283  -8.812   0.702  1.00  0.96           C  
ATOM   1248  N   LYS A 158       5.513  -8.042   4.820  1.00  0.94           N  
ATOM   1249  CA  LYS A 158       6.005  -8.813   5.958  1.00  0.94           C  
ATOM   1250  C   LYS A 158       4.867  -9.555   6.653  1.00  0.94           C  
ATOM   1251  CB  LYS A 158       6.722  -7.902   6.954  1.00  0.94           C  
ATOM   1252  O   LYS A 158       5.036 -10.697   7.086  1.00  0.94           O  
ATOM   1253  CG  LYS A 158       8.099  -7.445   6.496  1.00  0.94           C  
ATOM   1254  CD  LYS A 158       8.812  -6.645   7.578  1.00  0.94           C  
ATOM   1255  CE  LYS A 158      10.195  -6.196   7.124  1.00  0.94           C  
ATOM   1256  NZ  LYS A 158      10.901  -5.418   8.185  1.00  0.94           N  
ATOM   1257  N   ASP A 159       3.757  -8.849   6.754  1.00  0.94           N  
ATOM   1258  CA  ASP A 159       2.555  -9.386   7.383  1.00  0.94           C  
ATOM   1259  C   ASP A 159       1.836 -10.360   6.452  1.00  0.94           C  
ATOM   1260  CB  ASP A 159       1.610  -8.253   7.790  1.00  0.94           C  
ATOM   1261  O   ASP A 159       1.262  -9.951   5.440  1.00  0.94           O  
ATOM   1262  CG  ASP A 159       0.405  -8.739   8.575  1.00  0.94           C  
ATOM   1263  OD1 ASP A 159       0.164  -9.965   8.626  1.00  0.94           O  
ATOM   1264  OD2 ASP A 159      -0.313  -7.889   9.145  1.00  0.94           O  
ATOM   1265  N   GLU A 160       1.745 -11.608   6.831  1.00  0.92           N  
ATOM   1266  CA  GLU A 160       1.208 -12.666   5.982  1.00  0.92           C  
ATOM   1267  C   GLU A 160      -0.315 -12.599   5.914  1.00  0.92           C  
ATOM   1268  CB  GLU A 160       1.652 -14.041   6.489  1.00  0.92           C  
ATOM   1269  O   GLU A 160      -0.934 -13.253   5.071  1.00  0.92           O  
ATOM   1270  CG  GLU A 160       3.142 -14.304   6.326  1.00  0.92           C  
ATOM   1271  CD  GLU A 160       3.566 -15.677   6.823  1.00  0.92           C  
ATOM   1272  OE1 GLU A 160       4.758 -16.033   6.678  1.00  0.92           O  
ATOM   1273  OE2 GLU A 160       2.700 -16.402   7.361  1.00  0.92           O  
ATOM   1274  N   SER A 161      -0.946 -11.809   6.826  1.00  0.93           N  
ATOM   1275  CA  SER A 161      -2.399 -11.674   6.809  1.00  0.93           C  
ATOM   1276  C   SER A 161      -2.859 -10.803   5.645  1.00  0.93           C  
ATOM   1277  CB  SER A 161      -2.898 -11.083   8.128  1.00  0.93           C  
ATOM   1278  O   SER A 161      -4.047 -10.774   5.316  1.00  0.93           O  
ATOM   1279  OG  SER A 161      -2.564  -9.709   8.222  1.00  0.93           O  
ATOM   1280  N   LEU A 162      -1.873 -10.080   4.993  1.00  0.96           N  
ATOM   1281  CA  LEU A 162      -2.213  -9.206   3.875  1.00  0.96           C  
ATOM   1282  C   LEU A 162      -2.258  -9.990   2.567  1.00  0.96           C  
ATOM   1283  CB  LEU A 162      -1.203  -8.061   3.763  1.00  0.96           C  
ATOM   1284  O   LEU A 162      -1.693 -11.082   2.473  1.00  0.96           O  
ATOM   1285  CG  LEU A 162      -1.159  -7.079   4.934  1.00  0.96           C  
ATOM   1286  CD1 LEU A 162       0.077  -6.190   4.834  1.00  0.96           C  
ATOM   1287  CD2 LEU A 162      -2.429  -6.235   4.973  1.00  0.96           C  
ATOM   1288  N   VAL A 163      -2.973  -9.366   1.676  1.00  0.97           N  
ATOM   1289  CA  VAL A 163      -3.026  -9.922   0.328  1.00  0.97           C  
ATOM   1290  C   VAL A 163      -1.981  -9.240  -0.553  1.00  0.97           C  
ATOM   1291  CB  VAL A 163      -4.431  -9.767  -0.295  1.00  0.97           C  
ATOM   1292  O   VAL A 163      -1.823  -8.018  -0.507  1.00  0.97           O  
ATOM   1293  CG1 VAL A 163      -4.442 -10.277  -1.735  1.00  0.97           C  
ATOM   1294  CG2 VAL A 163      -5.471 -10.506   0.545  1.00  0.97           C  
ATOM   1295  N   ALA A 164      -1.239 -10.055  -1.284  1.00  0.96           N  
ATOM   1296  CA  ALA A 164      -0.333  -9.556  -2.315  1.00  0.96           C  
ATOM   1297  C   ALA A 164      -0.746 -10.055  -3.697  1.00  0.96           C  
ATOM   1298  CB  ALA A 164       1.103  -9.974  -2.009  1.00  0.96           C  
ATOM   1299  O   ALA A 164      -0.527 -11.221  -4.034  1.00  0.96           O  
ATOM   1300  N   SER A 165      -1.297  -9.042  -4.424  1.00  0.95           N  
ATOM   1301  CA  SER A 165      -1.780  -9.394  -5.756  1.00  0.95           C  
ATOM   1302  C   SER A 165      -0.784  -8.978  -6.833  1.00  0.95           C  
ATOM   1303  CB  SER A 165      -3.136  -8.741  -6.024  1.00  0.95           C  
ATOM   1304  O   SER A 165      -0.392  -7.811  -6.906  1.00  0.95           O  
ATOM   1305  OG  SER A 165      -3.603  -9.066  -7.322  1.00  0.95           O  
ATOM   1306  N   PHE A 166      -0.329  -9.940  -7.607  1.00  0.96           N  
ATOM   1307  CA  PHE A 166       0.596  -9.676  -8.702  1.00  0.96           C  
ATOM   1308  C   PHE A 166      -0.033  -8.743  -9.730  1.00  0.96           C  
ATOM   1309  CB  PHE A 166       1.025 -10.985  -9.373  1.00  0.96           C  
ATOM   1310  O   PHE A 166      -1.171  -8.956 -10.155  1.00  0.96           O  
ATOM   1311  CG  PHE A 166       1.908 -10.790 -10.575  1.00  0.96           C  
ATOM   1312  CD1 PHE A 166       1.383 -10.859 -11.860  1.00  0.96           C  
ATOM   1313  CD2 PHE A 166       3.265 -10.537 -10.420  1.00  0.96           C  
ATOM   1314  CE1 PHE A 166       2.199 -10.678 -12.974  1.00  0.96           C  
ATOM   1315  CE2 PHE A 166       4.087 -10.356 -11.529  1.00  0.96           C  
ATOM   1316  CZ  PHE A 166       3.552 -10.428 -12.805  1.00  0.96           C  
ATOM   1317  N   ILE A 167       0.718  -7.692 -10.150  1.00  0.95           N  
ATOM   1318  CA  ILE A 167       0.252  -6.763 -11.174  1.00  0.95           C  
ATOM   1319  C   ILE A 167       0.947  -7.066 -12.500  1.00  0.95           C  
ATOM   1320  CB  ILE A 167       0.501  -5.295 -10.761  1.00  0.95           C  
ATOM   1321  O   ILE A 167       0.290  -7.394 -13.491  1.00  0.95           O  
ATOM   1322  CG1 ILE A 167      -0.292  -4.955  -9.494  1.00  0.95           C  
ATOM   1323  CG2 ILE A 167       0.140  -4.344 -11.906  1.00  0.95           C  
ATOM   1324  CD1 ILE A 167       0.024  -3.582  -8.917  1.00  0.95           C  
ATOM   1325  N   THR A 168       2.320  -6.986 -12.427  1.00  0.93           N  
ATOM   1326  CA  THR A 168       3.157  -7.220 -13.599  1.00  0.93           C  
ATOM   1327  C   THR A 168       4.617  -7.399 -13.194  1.00  0.93           C  
ATOM   1328  CB  THR A 168       3.039  -6.065 -14.610  1.00  0.93           C  
ATOM   1329  O   THR A 168       4.940  -7.412 -12.004  1.00  0.93           O  
ATOM   1330  CG2 THR A 168       3.713  -4.802 -14.083  1.00  0.93           C  
ATOM   1331  OG1 THR A 168       3.665  -6.449 -15.840  1.00  0.93           O  
ATOM   1332  N   GLN A 169       5.446  -7.625 -14.262  1.00  0.91           N  
ATOM   1333  CA  GLN A 169       6.898  -7.602 -14.124  1.00  0.91           C  
ATOM   1334  C   GLN A 169       7.520  -6.542 -15.031  1.00  0.91           C  
ATOM   1335  CB  GLN A 169       7.490  -8.976 -14.441  1.00  0.91           C  
ATOM   1336  O   GLN A 169       6.992  -6.251 -16.106  1.00  0.91           O  
ATOM   1337  CG  GLN A 169       7.110 -10.055 -13.436  1.00  0.91           C  
ATOM   1338  CD  GLN A 169       7.758 -11.393 -13.739  1.00  0.91           C  
ATOM   1339  NE2 GLN A 169       8.234 -12.071 -12.700  1.00  0.91           N  
ATOM   1340  OE1 GLN A 169       7.829 -11.815 -14.898  1.00  0.91           O  
ATOM   1341  N   TYR A 170       8.586  -6.051 -14.533  1.00  0.89           N  
ATOM   1342  CA  TYR A 170       9.332  -5.108 -15.359  1.00  0.89           C  
ATOM   1343  C   TYR A 170      10.831  -5.364 -15.262  1.00  0.89           C  
ATOM   1344  CB  TYR A 170       9.020  -3.667 -14.944  1.00  0.89           C  
ATOM   1345  O   TYR A 170      11.306  -5.939 -14.279  1.00  0.89           O  
ATOM   1346  CG  TYR A 170       9.416  -3.345 -13.524  1.00  0.89           C  
ATOM   1347  CD1 TYR A 170       8.579  -3.667 -12.457  1.00  0.89           C  
ATOM   1348  CD2 TYR A 170      10.626  -2.719 -13.245  1.00  0.89           C  
ATOM   1349  CE1 TYR A 170       8.938  -3.370 -11.147  1.00  0.89           C  
ATOM   1350  CE2 TYR A 170      10.995  -2.418 -11.938  1.00  0.89           C  
ATOM   1351  OH  TYR A 170      10.507  -2.452  -9.602  1.00  0.89           O  
ATOM   1352  CZ  TYR A 170      10.146  -2.747 -10.897  1.00  0.89           C  
ATOM   1353  N   ALA A 171      11.476  -4.957 -16.288  1.00  0.90           N  
ATOM   1354  CA  ALA A 171      12.907  -5.239 -16.362  1.00  0.90           C  
ATOM   1355  C   ALA A 171      13.729  -4.026 -15.935  1.00  0.90           C  
ATOM   1356  CB  ALA A 171      13.293  -5.668 -17.776  1.00  0.90           C  
ATOM   1357  O   ALA A 171      13.391  -2.890 -16.275  1.00  0.90           O  
ATOM   1358  N   VAL A 172      14.712  -4.321 -15.184  1.00  0.94           N  
ATOM   1359  CA  VAL A 172      15.680  -3.287 -14.834  1.00  0.94           C  
ATOM   1360  C   VAL A 172      17.057  -3.662 -15.378  1.00  0.94           C  
ATOM   1361  CB  VAL A 172      15.752  -3.070 -13.306  1.00  0.94           C  
ATOM   1362  O   VAL A 172      17.404  -4.844 -15.444  1.00  0.94           O  
ATOM   1363  CG1 VAL A 172      14.424  -2.536 -12.774  1.00  0.94           C  
ATOM   1364  CG2 VAL A 172      16.129  -4.371 -12.600  1.00  0.94           C  
ATOM   1365  N   THR A 173      17.786  -2.569 -15.844  1.00  0.95           N  
ATOM   1366  CA  THR A 173      19.155  -2.770 -16.303  1.00  0.95           C  
ATOM   1367  C   THR A 173      20.009  -1.540 -16.012  1.00  0.95           C  
ATOM   1368  CB  THR A 173      19.199  -3.083 -17.810  1.00  0.95           C  
ATOM   1369  O   THR A 173      19.558  -0.609 -15.341  1.00  0.95           O  
ATOM   1370  CG2 THR A 173      18.895  -1.839 -18.639  1.00  0.95           C  
ATOM   1371  OG1 THR A 173      20.503  -3.567 -18.155  1.00  0.95           O  
ATOM   1372  N   ALA A 174      21.274  -1.573 -16.467  1.00  0.98           N  
ATOM   1373  CA  ALA A 174      22.244  -0.535 -16.125  1.00  0.98           C  
ATOM   1374  C   ALA A 174      22.331   0.519 -17.225  1.00  0.98           C  
ATOM   1375  CB  ALA A 174      23.618  -1.153 -15.875  1.00  0.98           C  
ATOM   1376  O   ALA A 174      22.476   0.185 -18.403  1.00  0.98           O  
ATOM   1377  N   TYR A 175      22.238   1.826 -16.767  1.00  0.98           N  
ATOM   1378  CA  TYR A 175      22.344   2.959 -17.680  1.00  0.98           C  
ATOM   1379  C   TYR A 175      23.390   3.955 -17.193  1.00  0.98           C  
ATOM   1380  CB  TYR A 175      20.990   3.657 -17.831  1.00  0.98           C  
ATOM   1381  O   TYR A 175      23.632   4.073 -15.990  1.00  0.98           O  
ATOM   1382  CG  TYR A 175      19.909   2.769 -18.400  1.00  0.98           C  
ATOM   1383  CD1 TYR A 175      19.754   2.622 -19.776  1.00  0.98           C  
ATOM   1384  CD2 TYR A 175      19.041   2.077 -17.562  1.00  0.98           C  
ATOM   1385  CE1 TYR A 175      18.759   1.807 -20.305  1.00  0.98           C  
ATOM   1386  CE2 TYR A 175      18.042   1.259 -18.080  1.00  0.98           C  
ATOM   1387  OH  TYR A 175      16.922   0.322 -19.968  1.00  0.98           O  
ATOM   1388  CZ  TYR A 175      17.909   1.130 -19.450  1.00  0.98           C  
ATOM   1389  N   ALA A 176      24.009   4.590 -18.093  1.00  0.99           N  
ATOM   1390  CA  ALA A 176      24.930   5.685 -17.800  1.00  0.99           C  
ATOM   1391  C   ALA A 176      24.927   6.720 -18.921  1.00  0.99           C  
ATOM   1392  CB  ALA A 176      26.342   5.147 -17.580  1.00  0.99           C  
ATOM   1393  O   ALA A 176      24.463   6.442 -20.030  1.00  0.99           O  
ATOM   1394  N   SER A 177      25.354   7.896 -18.609  1.00  0.98           N  
ATOM   1395  CA  SER A 177      25.488   8.906 -19.654  1.00  0.98           C  
ATOM   1396  C   SER A 177      26.614   8.555 -20.621  1.00  0.98           C  
ATOM   1397  CB  SER A 177      25.743  10.283 -19.040  1.00  0.98           C  
ATOM   1398  O   SER A 177      27.555   7.848 -20.255  1.00  0.98           O  
ATOM   1399  OG  SER A 177      27.018  10.331 -18.424  1.00  0.98           O  
ATOM   1400  N   GLN A 178      26.516   9.092 -21.782  1.00  0.97           N  
ATOM   1401  CA  GLN A 178      27.564   8.893 -22.778  1.00  0.97           C  
ATOM   1402  C   GLN A 178      28.902   9.438 -22.285  1.00  0.97           C  
ATOM   1403  CB  GLN A 178      27.182   9.558 -24.101  1.00  0.97           C  
ATOM   1404  O   GLN A 178      29.945   8.814 -22.488  1.00  0.97           O  
ATOM   1405  CG  GLN A 178      28.138   9.248 -25.244  1.00  0.97           C  
ATOM   1406  CD  GLN A 178      28.113   7.787 -25.651  1.00  0.97           C  
ATOM   1407  NE2 GLN A 178      29.249   7.281 -26.118  1.00  0.97           N  
ATOM   1408  OE1 GLN A 178      27.080   7.118 -25.546  1.00  0.97           O  
ATOM   1409  N   ARG A 179      28.833  10.535 -21.669  1.00  0.98           N  
ATOM   1410  CA  ARG A 179      30.037  11.158 -21.129  1.00  0.98           C  
ATOM   1411  C   ARG A 179      30.712  10.249 -20.107  1.00  0.98           C  
ATOM   1412  CB  ARG A 179      29.706  12.509 -20.491  1.00  0.98           C  
ATOM   1413  O   ARG A 179      31.935  10.095 -20.117  1.00  0.98           O  
ATOM   1414  CG  ARG A 179      30.925  13.278 -20.009  1.00  0.98           C  
ATOM   1415  CD  ARG A 179      30.553  14.666 -19.507  1.00  0.98           C  
ATOM   1416  NE  ARG A 179      31.697  15.346 -18.905  1.00  0.98           N  
ATOM   1417  NH1 ARG A 179      31.108  17.449 -19.659  1.00  0.98           N  
ATOM   1418  NH2 ARG A 179      33.005  17.166 -18.405  1.00  0.98           N  
ATOM   1419  CZ  ARG A 179      31.934  16.652 -18.991  1.00  0.98           C  
ATOM   1420  N   TYR A 180      29.986   9.701 -19.211  1.00  0.98           N  
ATOM   1421  CA  TYR A 180      30.553   8.769 -18.243  1.00  0.98           C  
ATOM   1422  C   TYR A 180      31.198   7.579 -18.944  1.00  0.98           C  
ATOM   1423  CB  TYR A 180      29.474   8.279 -17.272  1.00  0.98           C  
ATOM   1424  O   TYR A 180      32.321   7.190 -18.614  1.00  0.98           O  
ATOM   1425  CG  TYR A 180      29.987   7.313 -16.231  1.00  0.98           C  
ATOM   1426  CD1 TYR A 180      29.979   5.940 -16.464  1.00  0.98           C  
ATOM   1427  CD2 TYR A 180      30.479   7.772 -15.014  1.00  0.98           C  
ATOM   1428  CE1 TYR A 180      30.448   5.046 -15.507  1.00  0.98           C  
ATOM   1429  CE2 TYR A 180      30.951   6.887 -14.050  1.00  0.98           C  
ATOM   1430  OH  TYR A 180      31.398   4.647 -13.355  1.00  0.98           O  
ATOM   1431  CZ  TYR A 180      30.932   5.528 -14.306  1.00  0.98           C  
ATOM   1432  N   LEU A 181      30.561   6.985 -19.984  1.00  0.98           N  
ATOM   1433  CA  LEU A 181      31.015   5.762 -20.639  1.00  0.98           C  
ATOM   1434  C   LEU A 181      32.256   6.027 -21.485  1.00  0.98           C  
ATOM   1435  CB  LEU A 181      29.902   5.178 -21.513  1.00  0.98           C  
ATOM   1436  O   LEU A 181      33.068   5.125 -21.702  1.00  0.98           O  
ATOM   1437  CG  LEU A 181      28.700   4.587 -20.775  1.00  0.98           C  
ATOM   1438  CD1 LEU A 181      27.669   4.069 -21.772  1.00  0.98           C  
ATOM   1439  CD2 LEU A 181      29.145   3.475 -19.831  1.00  0.98           C  
ATOM   1440  N   GLU A 182      32.403   7.268 -21.999  1.00  0.97           N  
ATOM   1441  CA  GLU A 182      33.606   7.628 -22.745  1.00  0.97           C  
ATOM   1442  C   GLU A 182      34.840   7.603 -21.847  1.00  0.97           C  
ATOM   1443  CB  GLU A 182      33.450   9.009 -23.385  1.00  0.97           C  
ATOM   1444  O   GLU A 182      35.905   7.140 -22.259  1.00  0.97           O  
ATOM   1445  CG  GLU A 182      32.494   9.034 -24.569  1.00  0.97           C  
ATOM   1446  CD  GLU A 182      32.207  10.437 -25.079  1.00  0.97           C  
ATOM   1447  OE1 GLU A 182      31.448  10.581 -26.065  1.00  0.97           O  
ATOM   1448  OE2 GLU A 182      32.745  11.400 -24.489  1.00  0.97           O  
ATOM   1449  N   LYS A 183      34.637   7.957 -20.636  1.00  0.97           N  
ATOM   1450  CA  LYS A 183      35.744   7.999 -19.685  1.00  0.97           C  
ATOM   1451  C   LYS A 183      35.940   6.645 -19.009  1.00  0.97           C  
ATOM   1452  CB  LYS A 183      35.506   9.081 -18.631  1.00  0.97           C  
ATOM   1453  O   LYS A 183      37.059   6.287 -18.636  1.00  0.97           O  
ATOM   1454  CG  LYS A 183      35.629  10.502 -19.163  1.00  0.97           C  
ATOM   1455  CD  LYS A 183      35.477  11.531 -18.051  1.00  0.97           C  
ATOM   1456  CE  LYS A 183      35.550  12.953 -18.590  1.00  0.97           C  
ATOM   1457  NZ  LYS A 183      35.342  13.965 -17.512  1.00  0.97           N  
ATOM   1458  N   HIS A 184      34.820   5.932 -18.900  1.00  0.97           N  
ATOM   1459  CA  HIS A 184      34.829   4.645 -18.214  1.00  0.97           C  
ATOM   1460  C   HIS A 184      34.112   3.578 -19.034  1.00  0.97           C  
ATOM   1461  CB  HIS A 184      34.182   4.769 -16.833  1.00  0.97           C  
ATOM   1462  O   HIS A 184      32.968   3.226 -18.738  1.00  0.97           O  
ATOM   1463  CG  HIS A 184      34.783   5.842 -15.983  1.00  0.97           C  
ATOM   1464  CD2 HIS A 184      35.785   5.800 -15.074  1.00  0.97           C  
ATOM   1465  ND1 HIS A 184      34.347   7.149 -16.017  1.00  0.97           N  
ATOM   1466  CE1 HIS A 184      35.059   7.866 -15.163  1.00  0.97           C  
ATOM   1467  NE2 HIS A 184      35.938   7.071 -14.577  1.00  0.97           N  
ATOM   1468  N   PRO A 185      34.790   3.096 -20.077  1.00  0.97           N  
ATOM   1469  CA  PRO A 185      34.123   2.114 -20.935  1.00  0.97           C  
ATOM   1470  C   PRO A 185      33.765   0.828 -20.192  1.00  0.97           C  
ATOM   1471  CB  PRO A 185      35.157   1.842 -22.030  1.00  0.97           C  
ATOM   1472  O   PRO A 185      34.515   0.387 -19.318  1.00  0.97           O  
ATOM   1473  CG  PRO A 185      36.083   3.014 -21.981  1.00  0.97           C  
ATOM   1474  CD  PRO A 185      36.101   3.549 -20.578  1.00  0.97           C  
ATOM   1475  N   ILE A 186      32.547   0.273 -20.624  1.00  0.97           N  
ATOM   1476  CA  ILE A 186      32.096  -0.974 -20.016  1.00  0.97           C  
ATOM   1477  C   ILE A 186      31.338  -1.807 -21.047  1.00  0.97           C  
ATOM   1478  CB  ILE A 186      31.207  -0.711 -18.780  1.00  0.97           C  
ATOM   1479  O   ILE A 186      30.581  -1.265 -21.856  1.00  0.97           O  
ATOM   1480  CG1 ILE A 186      30.858  -2.031 -18.083  1.00  0.97           C  
ATOM   1481  CG2 ILE A 186      29.939   0.049 -19.179  1.00  0.97           C  
ATOM   1482  CD1 ILE A 186      30.204  -1.857 -16.719  1.00  0.97           C  
ATOM   1483  N   SER A 187      31.535  -3.148 -21.018  1.00  0.92           N  
ATOM   1484  CA  SER A 187      30.875  -3.959 -22.036  1.00  0.92           C  
ATOM   1485  C   SER A 187      30.123  -5.128 -21.409  1.00  0.92           C  
ATOM   1486  CB  SER A 187      31.895  -4.483 -23.049  1.00  0.92           C  
ATOM   1487  O   SER A 187      29.198  -5.674 -22.014  1.00  0.92           O  
ATOM   1488  OG  SER A 187      32.919  -5.216 -22.398  1.00  0.92           O  
ATOM   1489  N   ARG A 188      30.523  -5.462 -20.078  1.00  0.93           N  
ATOM   1490  CA  ARG A 188      29.899  -6.601 -19.414  1.00  0.93           C  
ATOM   1491  C   ARG A 188      29.656  -6.309 -17.937  1.00  0.93           C  
ATOM   1492  CB  ARG A 188      30.766  -7.853 -19.565  1.00  0.93           C  
ATOM   1493  O   ARG A 188      30.390  -5.532 -17.324  1.00  0.93           O  
ATOM   1494  CG  ARG A 188      31.043  -8.240 -21.009  1.00  0.93           C  
ATOM   1495  CD  ARG A 188      31.956  -9.455 -21.102  1.00  0.93           C  
ATOM   1496  NE  ARG A 188      31.312 -10.655 -20.576  1.00  0.93           N  
ATOM   1497  NH1 ARG A 188      31.294 -11.781 -22.594  1.00  0.93           N  
ATOM   1498  NH2 ARG A 188      30.426 -12.770 -20.717  1.00  0.93           N  
ATOM   1499  CZ  ARG A 188      31.012 -11.732 -21.297  1.00  0.93           C  
ATOM   1500  N   PRO A 189      28.666  -7.012 -17.413  1.00  0.95           N  
ATOM   1501  CA  PRO A 189      28.319  -6.768 -16.011  1.00  0.95           C  
ATOM   1502  C   PRO A 189      29.475  -7.059 -15.057  1.00  0.95           C  
ATOM   1503  CB  PRO A 189      27.152  -7.728 -15.764  1.00  0.95           C  
ATOM   1504  O   PRO A 189      29.572  -6.444 -13.992  1.00  0.95           O  
ATOM   1505  CG  PRO A 189      26.488  -7.872 -17.096  1.00  0.95           C  
ATOM   1506  CD  PRO A 189      27.547  -7.857 -18.161  1.00  0.95           C  
ATOM   1507  N   ASP A 190      30.398  -7.943 -15.365  1.00  0.93           N  
ATOM   1508  CA  ASP A 190      31.526  -8.318 -14.517  1.00  0.93           C  
ATOM   1509  C   ASP A 190      32.429  -7.117 -14.242  1.00  0.93           C  
ATOM   1510  CB  ASP A 190      32.332  -9.446 -15.163  1.00  0.93           C  
ATOM   1511  O   ASP A 190      33.194  -7.118 -13.275  1.00  0.93           O  
ATOM   1512  CG  ASP A 190      31.529 -10.723 -15.338  1.00  0.93           C  
ATOM   1513  OD1 ASP A 190      31.338 -11.463 -14.348  1.00  0.93           O  
ATOM   1514  OD2 ASP A 190      31.087 -10.994 -16.475  1.00  0.93           O  
ATOM   1515  N   GLU A 191      32.336  -6.159 -15.058  1.00  0.96           N  
ATOM   1516  CA  GLU A 191      33.215  -4.998 -14.962  1.00  0.96           C  
ATOM   1517  C   GLU A 191      32.631  -3.940 -14.029  1.00  0.96           C  
ATOM   1518  CB  GLU A 191      33.465  -4.397 -16.347  1.00  0.96           C  
ATOM   1519  O   GLU A 191      33.290  -2.944 -13.723  1.00  0.96           O  
ATOM   1520  CG  GLU A 191      34.153  -5.349 -17.315  1.00  0.96           C  
ATOM   1521  CD  GLU A 191      34.337  -4.761 -18.705  1.00  0.96           C  
ATOM   1522  OE1 GLU A 191      34.629  -5.525 -19.654  1.00  0.96           O  
ATOM   1523  OE2 GLU A 191      34.191  -3.526 -18.847  1.00  0.96           O  
ATOM   1524  N   LEU A 192      31.385  -4.185 -13.591  1.00  0.97           N  
ATOM   1525  CA  LEU A 192      30.690  -3.201 -12.767  1.00  0.97           C  
ATOM   1526  C   LEU A 192      31.439  -2.960 -11.460  1.00  0.97           C  
ATOM   1527  CB  LEU A 192      29.261  -3.663 -12.472  1.00  0.97           C  
ATOM   1528  O   LEU A 192      31.333  -1.883 -10.869  1.00  0.97           O  
ATOM   1529  CG  LEU A 192      28.251  -3.512 -13.611  1.00  0.97           C  
ATOM   1530  CD1 LEU A 192      26.977  -4.290 -13.297  1.00  0.97           C  
ATOM   1531  CD2 LEU A 192      27.938  -2.040 -13.857  1.00  0.97           C  
ATOM   1532  N   GLU A 193      32.179  -3.886 -11.024  1.00  0.94           N  
ATOM   1533  CA  GLU A 193      32.925  -3.779  -9.774  1.00  0.94           C  
ATOM   1534  C   GLU A 193      33.927  -2.629  -9.826  1.00  0.94           C  
ATOM   1535  CB  GLU A 193      33.647  -5.093  -9.464  1.00  0.94           C  
ATOM   1536  O   GLU A 193      34.352  -2.122  -8.786  1.00  0.94           O  
ATOM   1537  CG  GLU A 193      34.375  -5.095  -8.128  1.00  0.94           C  
ATOM   1538  CD  GLU A 193      35.080  -6.409  -7.830  1.00  0.94           C  
ATOM   1539  OE1 GLU A 193      35.661  -6.550  -6.731  1.00  0.94           O  
ATOM   1540  OE2 GLU A 193      35.051  -7.304  -8.705  1.00  0.94           O  
ATOM   1541  N   HIS A 194      34.288  -2.193 -11.023  1.00  0.93           N  
ATOM   1542  CA  HIS A 194      35.308  -1.163 -11.182  1.00  0.93           C  
ATOM   1543  C   HIS A 194      34.682   0.185 -11.527  1.00  0.93           C  
ATOM   1544  CB  HIS A 194      36.313  -1.566 -12.262  1.00  0.93           C  
ATOM   1545  O   HIS A 194      35.382   1.110 -11.945  1.00  0.93           O  
ATOM   1546  CG  HIS A 194      37.001  -2.865 -11.986  1.00  0.93           C  
ATOM   1547  CD2 HIS A 194      37.082  -4.002 -12.717  1.00  0.93           C  
ATOM   1548  ND1 HIS A 194      37.714  -3.099 -10.830  1.00  0.93           N  
ATOM   1549  CE1 HIS A 194      38.205  -4.326 -10.863  1.00  0.93           C  
ATOM   1550  NE2 HIS A 194      37.836  -4.895 -11.998  1.00  0.93           N  
ATOM   1551  N   HIS A 195      33.367   0.261 -11.427  1.00  0.98           N  
ATOM   1552  CA  HIS A 195      32.656   1.480 -11.796  1.00  0.98           C  
ATOM   1553  C   HIS A 195      31.937   2.083 -10.594  1.00  0.98           C  
ATOM   1554  CB  HIS A 195      31.657   1.199 -12.919  1.00  0.98           C  
ATOM   1555  O   HIS A 195      31.713   1.400  -9.592  1.00  0.98           O  
ATOM   1556  CG  HIS A 195      32.299   0.965 -14.249  1.00  0.98           C  
ATOM   1557  CD2 HIS A 195      32.901  -0.132 -14.765  1.00  0.98           C  
ATOM   1558  ND1 HIS A 195      32.372   1.939 -15.221  1.00  0.98           N  
ATOM   1559  CE1 HIS A 195      32.991   1.449 -16.282  1.00  0.98           C  
ATOM   1560  NE2 HIS A 195      33.323   0.194 -16.031  1.00  0.98           N  
ATOM   1561  N   SER A 196      31.684   3.388 -10.725  1.00  0.97           N  
ATOM   1562  CA  SER A 196      30.860   4.062  -9.727  1.00  0.97           C  
ATOM   1563  C   SER A 196      29.376   3.814  -9.977  1.00  0.97           C  
ATOM   1564  CB  SER A 196      31.140   5.565  -9.726  1.00  0.97           C  
ATOM   1565  O   SER A 196      28.791   4.389 -10.897  1.00  0.97           O  
ATOM   1566  OG  SER A 196      30.373   6.219  -8.729  1.00  0.97           O  
ATOM   1567  N   CYS A 197      28.799   2.866  -9.134  1.00  0.99           N  
ATOM   1568  CA  CYS A 197      27.381   2.546  -9.257  1.00  0.99           C  
ATOM   1569  C   CYS A 197      26.554   3.344  -8.256  1.00  0.99           C  
ATOM   1570  CB  CYS A 197      27.149   1.050  -9.047  1.00  0.99           C  
ATOM   1571  O   CYS A 197      26.962   3.521  -7.107  1.00  0.99           O  
ATOM   1572  SG  CYS A 197      27.981   0.006 -10.263  1.00  0.99           S  
ATOM   1573  N   ILE A 198      25.472   3.908  -8.778  1.00  0.99           N  
ATOM   1574  CA  ILE A 198      24.543   4.629  -7.914  1.00  0.99           C  
ATOM   1575  C   ILE A 198      23.633   3.636  -7.194  1.00  0.99           C  
ATOM   1576  CB  ILE A 198      23.700   5.646  -8.715  1.00  0.99           C  
ATOM   1577  O   ILE A 198      22.891   2.888  -7.834  1.00  0.99           O  
ATOM   1578  CG1 ILE A 198      24.611   6.654  -9.424  1.00  0.99           C  
ATOM   1579  CG2 ILE A 198      22.702   6.360  -7.798  1.00  0.99           C  
ATOM   1580  CD1 ILE A 198      23.922   7.439 -10.532  1.00  0.99           C  
ATOM   1581  N   LEU A 199      23.661   3.629  -5.851  1.00  0.97           N  
ATOM   1582  CA  LEU A 199      23.035   2.576  -5.057  1.00  0.97           C  
ATOM   1583  C   LEU A 199      21.633   2.986  -4.619  1.00  0.97           C  
ATOM   1584  CB  LEU A 199      23.891   2.250  -3.830  1.00  0.97           C  
ATOM   1585  O   LEU A 199      21.365   4.172  -4.412  1.00  0.97           O  
ATOM   1586  CG  LEU A 199      25.374   1.984  -4.089  1.00  0.97           C  
ATOM   1587  CD1 LEU A 199      26.101   1.709  -2.777  1.00  0.97           C  
ATOM   1588  CD2 LEU A 199      25.548   0.818  -5.057  1.00  0.97           C  
ATOM   1589  N   ILE A 200      20.737   1.954  -4.568  1.00  0.95           N  
ATOM   1590  CA  ILE A 200      19.391   2.150  -4.042  1.00  0.95           C  
ATOM   1591  C   ILE A 200      19.309   1.604  -2.618  1.00  0.95           C  
ATOM   1592  CB  ILE A 200      18.330   1.471  -4.938  1.00  0.95           C  
ATOM   1593  O   ILE A 200      19.555   0.418  -2.386  1.00  0.95           O  
ATOM   1594  CG1 ILE A 200      18.360   2.071  -6.348  1.00  0.95           C  
ATOM   1595  CG2 ILE A 200      16.936   1.601  -4.317  1.00  0.95           C  
ATOM   1596  CD1 ILE A 200      18.052   3.561  -6.394  1.00  0.95           C  
ATOM   1597  N   ASP A 201      18.968   2.507  -1.716  1.00  0.94           N  
ATOM   1598  CA  ASP A 201      18.988   2.243  -0.280  1.00  0.94           C  
ATOM   1599  C   ASP A 201      18.230   0.960   0.053  1.00  0.94           C  
ATOM   1600  CB  ASP A 201      18.390   3.422   0.491  1.00  0.94           C  
ATOM   1601  O   ASP A 201      18.716   0.128   0.823  1.00  0.94           O  
ATOM   1602  CG  ASP A 201      18.652   3.348   1.984  1.00  0.94           C  
ATOM   1603  OD1 ASP A 201      19.744   2.895   2.390  1.00  0.94           O  
ATOM   1604  OD2 ASP A 201      17.758   3.744   2.763  1.00  0.94           O  
ATOM   1605  N   SER A 202      17.092   0.753  -0.562  1.00  0.91           N  
ATOM   1606  CA  SER A 202      16.226  -0.377  -0.241  1.00  0.91           C  
ATOM   1607  C   SER A 202      16.862  -1.697  -0.662  1.00  0.91           C  
ATOM   1608  CB  SER A 202      14.864  -0.219  -0.917  1.00  0.91           C  
ATOM   1609  O   SER A 202      16.505  -2.757  -0.145  1.00  0.91           O  
ATOM   1610  OG  SER A 202      15.006  -0.163  -2.326  1.00  0.91           O  
ATOM   1611  N   MET A 203      17.864  -1.737  -1.523  1.00  0.91           N  
ATOM   1612  CA  MET A 203      18.483  -2.947  -2.058  1.00  0.91           C  
ATOM   1613  C   MET A 203      19.871  -3.158  -1.464  1.00  0.91           C  
ATOM   1614  CB  MET A 203      18.572  -2.876  -3.584  1.00  0.91           C  
ATOM   1615  O   MET A 203      20.617  -4.031  -1.911  1.00  0.91           O  
ATOM   1616  CG  MET A 203      17.220  -2.821  -4.275  1.00  0.91           C  
ATOM   1617  SD  MET A 203      17.366  -2.781  -6.104  1.00  0.91           S  
ATOM   1618  CE  MET A 203      15.615  -2.877  -6.568  1.00  0.91           C  
ATOM   1619  N   MET A 204      20.242  -2.414  -0.494  1.00  0.93           N  
ATOM   1620  CA  MET A 204      21.595  -2.443   0.055  1.00  0.93           C  
ATOM   1621  C   MET A 204      21.772  -3.625   1.002  1.00  0.93           C  
ATOM   1622  CB  MET A 204      21.909  -1.136   0.785  1.00  0.93           C  
ATOM   1623  O   MET A 204      20.884  -3.921   1.805  1.00  0.93           O  
ATOM   1624  CG  MET A 204      22.145   0.043  -0.144  1.00  0.93           C  
ATOM   1625  SD  MET A 204      23.874   0.123  -0.753  1.00  0.93           S  
ATOM   1626  CE  MET A 204      24.760   0.293   0.821  1.00  0.93           C  
ATOM   1627  N   ILE A 205      22.937  -4.324   0.812  1.00  0.90           N  
ATOM   1628  CA  ILE A 205      23.469  -5.344   1.709  1.00  0.90           C  
ATOM   1629  C   ILE A 205      24.915  -5.013   2.068  1.00  0.90           C  
ATOM   1630  CB  ILE A 205      23.382  -6.752   1.078  1.00  0.90           C  
ATOM   1631  O   ILE A 205      25.795  -5.027   1.204  1.00  0.90           O  
ATOM   1632  CG1 ILE A 205      21.934  -7.076   0.693  1.00  0.90           C  
ATOM   1633  CG2 ILE A 205      23.943  -7.808   2.035  1.00  0.90           C  
ATOM   1634  CD1 ILE A 205      21.785  -8.333  -0.153  1.00  0.90           C  
ATOM   1635  N   ASP A 206      25.251  -4.656   3.364  1.00  0.88           N  
ATOM   1636  CA  ASP A 206      26.597  -4.332   3.827  1.00  0.88           C  
ATOM   1637  C   ASP A 206      27.216  -3.221   2.983  1.00  0.88           C  
ATOM   1638  CB  ASP A 206      27.488  -5.576   3.796  1.00  0.88           C  
ATOM   1639  O   ASP A 206      28.329  -3.367   2.475  1.00  0.88           O  
ATOM   1640  CG  ASP A 206      27.007  -6.674   4.728  1.00  0.88           C  
ATOM   1641  OD1 ASP A 206      26.426  -6.362   5.789  1.00  0.88           O  
ATOM   1642  OD2 ASP A 206      27.215  -7.862   4.399  1.00  0.88           O  
ATOM   1643  N   ASP A 207      26.566  -2.161   2.558  1.00  0.90           N  
ATOM   1644  CA  ASP A 207      26.996  -0.937   1.887  1.00  0.90           C  
ATOM   1645  C   ASP A 207      27.135  -1.155   0.382  1.00  0.90           C  
ATOM   1646  CB  ASP A 207      28.320  -0.442   2.472  1.00  0.90           C  
ATOM   1647  O   ASP A 207      27.927  -0.479  -0.277  1.00  0.90           O  
ATOM   1648  CG  ASP A 207      28.189   0.055   3.901  1.00  0.90           C  
ATOM   1649  OD1 ASP A 207      27.155   0.670   4.240  1.00  0.90           O  
ATOM   1650  OD2 ASP A 207      29.129  -0.168   4.694  1.00  0.90           O  
ATOM   1651  N   ALA A 208      26.533  -2.237  -0.117  1.00  0.95           N  
ATOM   1652  CA  ALA A 208      26.534  -2.534  -1.547  1.00  0.95           C  
ATOM   1653  C   ALA A 208      25.136  -2.911  -2.030  1.00  0.95           C  
ATOM   1654  CB  ALA A 208      27.521  -3.656  -1.857  1.00  0.95           C  
ATOM   1655  O   ALA A 208      24.243  -3.174  -1.221  1.00  0.95           O  
ATOM   1656  N   ASN A 209      24.857  -2.750  -3.336  1.00  0.95           N  
ATOM   1657  CA  ASN A 209      23.704  -3.371  -3.979  1.00  0.95           C  
ATOM   1658  C   ASN A 209      24.082  -4.679  -4.668  1.00  0.95           C  
ATOM   1659  CB  ASN A 209      23.066  -2.408  -4.982  1.00  0.95           C  
ATOM   1660  O   ASN A 209      25.230  -4.859  -5.079  1.00  0.95           O  
ATOM   1661  CG  ASN A 209      22.234  -1.332  -4.312  1.00  0.95           C  
ATOM   1662  ND2 ASN A 209      22.199  -1.351  -2.985  1.00  0.95           N  
ATOM   1663  OD1 ASN A 209      21.628  -0.492  -4.981  1.00  0.95           O  
ATOM   1664  N   ILE A 210      23.167  -5.581  -4.755  1.00  0.95           N  
ATOM   1665  CA  ILE A 210      23.296  -6.772  -5.588  1.00  0.95           C  
ATOM   1666  C   ILE A 210      22.453  -6.610  -6.852  1.00  0.95           C  
ATOM   1667  CB  ILE A 210      22.875  -8.046  -4.823  1.00  0.95           C  
ATOM   1668  O   ILE A 210      21.223  -6.673  -6.797  1.00  0.95           O  
ATOM   1669  CG1 ILE A 210      23.658  -8.163  -3.510  1.00  0.95           C  
ATOM   1670  CG2 ILE A 210      23.075  -9.290  -5.693  1.00  0.95           C  
ATOM   1671  CD1 ILE A 210      25.160  -8.320  -3.697  1.00  0.95           C  
ATOM   1672  N   TRP A 211      23.222  -6.344  -7.933  1.00  0.95           N  
ATOM   1673  CA  TRP A 211      22.517  -6.276  -9.209  1.00  0.95           C  
ATOM   1674  C   TRP A 211      22.457  -7.648  -9.871  1.00  0.95           C  
ATOM   1675  CB  TRP A 211      23.196  -5.273 -10.146  1.00  0.95           C  
ATOM   1676  O   TRP A 211      23.477  -8.330  -9.995  1.00  0.95           O  
ATOM   1677  CG  TRP A 211      23.079  -3.847  -9.699  1.00  0.95           C  
ATOM   1678  CD1 TRP A 211      22.512  -3.390  -8.541  1.00  0.95           C  
ATOM   1679  CD2 TRP A 211      23.538  -2.690 -10.405  1.00  0.95           C  
ATOM   1680  CE2 TRP A 211      23.216  -1.563  -9.616  1.00  0.95           C  
ATOM   1681  CE3 TRP A 211      24.191  -2.496 -11.630  1.00  0.95           C  
ATOM   1682  NE1 TRP A 211      22.591  -2.017  -8.486  1.00  0.95           N  
ATOM   1683  CH2 TRP A 211      24.164  -0.099 -11.215  1.00  0.95           C  
ATOM   1684  CZ2 TRP A 211      23.525  -0.260 -10.013  1.00  0.95           C  
ATOM   1685  CZ3 TRP A 211      24.498  -1.199 -12.023  1.00  0.95           C  
ATOM   1686  N   ARG A 212      21.259  -8.050 -10.298  1.00  0.95           N  
ATOM   1687  CA  ARG A 212      21.067  -9.353 -10.928  1.00  0.95           C  
ATOM   1688  C   ARG A 212      20.756  -9.202 -12.413  1.00  0.95           C  
ATOM   1689  CB  ARG A 212      19.943 -10.125 -10.234  1.00  0.95           C  
ATOM   1690  O   ARG A 212      19.911  -8.391 -12.797  1.00  0.95           O  
ATOM   1691  CG  ARG A 212      20.241 -10.475  -8.784  1.00  0.95           C  
ATOM   1692  CD  ARG A 212      19.103 -11.264  -8.150  1.00  0.95           C  
ATOM   1693  NE  ARG A 212      18.996 -10.997  -6.718  1.00  0.95           N  
ATOM   1694  NH1 ARG A 212      16.964 -12.067  -6.462  1.00  0.95           N  
ATOM   1695  NH2 ARG A 212      17.985 -11.088  -4.658  1.00  0.95           N  
ATOM   1696  CZ  ARG A 212      17.982 -11.384  -5.949  1.00  0.95           C  
ATOM   1697  N   PHE A 213      21.521  -9.964 -13.196  1.00  0.93           N  
ATOM   1698  CA  PHE A 213      21.295  -9.974 -14.636  1.00  0.93           C  
ATOM   1699  C   PHE A 213      21.069 -11.395 -15.139  1.00  0.93           C  
ATOM   1700  CB  PHE A 213      22.479  -9.339 -15.372  1.00  0.93           C  
ATOM   1701  O   PHE A 213      21.671 -12.343 -14.630  1.00  0.93           O  
ATOM   1702  CG  PHE A 213      22.715  -7.897 -15.012  1.00  0.93           C  
ATOM   1703  CD1 PHE A 213      21.979  -6.886 -15.617  1.00  0.93           C  
ATOM   1704  CD2 PHE A 213      23.673  -7.553 -14.068  1.00  0.93           C  
ATOM   1705  CE1 PHE A 213      22.195  -5.550 -15.285  1.00  0.93           C  
ATOM   1706  CE2 PHE A 213      23.895  -6.220 -13.731  1.00  0.93           C  
ATOM   1707  CZ  PHE A 213      23.155  -5.221 -14.342  1.00  0.93           C  
ATOM   1708  N   ASN A 214      20.161 -11.496 -16.031  1.00  0.87           N  
ATOM   1709  CA  ASN A 214      20.091 -12.755 -16.765  1.00  0.87           C  
ATOM   1710  C   ASN A 214      21.244 -12.892 -17.755  1.00  0.87           C  
ATOM   1711  CB  ASN A 214      18.749 -12.880 -17.490  1.00  0.87           C  
ATOM   1712  O   ASN A 214      21.672 -11.905 -18.356  1.00  0.87           O  
ATOM   1713  CG  ASN A 214      17.567 -12.600 -16.584  1.00  0.87           C  
ATOM   1714  ND2 ASN A 214      16.452 -12.185 -17.174  1.00  0.87           N  
ATOM   1715  OD1 ASN A 214      17.655 -12.755 -15.363  1.00  0.87           O  
ATOM   1716  N   VAL A 215      21.840 -14.138 -17.817  1.00  0.77           N  
ATOM   1717  CA  VAL A 215      22.869 -14.370 -18.826  1.00  0.77           C  
ATOM   1718  C   VAL A 215      22.240 -14.358 -20.217  1.00  0.77           C  
ATOM   1719  CB  VAL A 215      23.608 -15.705 -18.586  1.00  0.77           C  
ATOM   1720  O   VAL A 215      21.175 -14.943 -20.429  1.00  0.77           O  
ATOM   1721  CG1 VAL A 215      24.686 -15.924 -19.647  1.00  0.77           C  
ATOM   1722  CG2 VAL A 215      24.218 -15.733 -17.186  1.00  0.77           C  
ATOM   1723  N   ALA A 216      22.739 -13.542 -21.096  1.00  0.68           N  
ATOM   1724  CA  ALA A 216      22.187 -13.407 -22.441  1.00  0.68           C  
ATOM   1725  C   ALA A 216      21.902 -14.774 -23.057  1.00  0.68           C  
ATOM   1726  CB  ALA A 216      23.141 -12.615 -23.331  1.00  0.68           C  
ATOM   1727  O   ALA A 216      22.796 -15.618 -23.150  1.00  0.68           O  
ATOM   1728  N   GLY A 217      20.601 -15.028 -23.326  1.00  0.67           N  
ATOM   1729  CA  GLY A 217      20.196 -16.238 -24.023  1.00  0.67           C  
ATOM   1730  C   GLY A 217      19.956 -17.412 -23.093  1.00  0.67           C  
ATOM   1731  O   GLY A 217      19.696 -18.528 -23.547  1.00  0.67           O  
ATOM   1732  N   SER A 218      20.287 -17.164 -21.762  1.00  0.73           N  
ATOM   1733  CA  SER A 218      20.081 -18.208 -20.764  1.00  0.73           C  
ATOM   1734  C   SER A 218      19.096 -17.759 -19.689  1.00  0.73           C  
ATOM   1735  CB  SER A 218      21.410 -18.602 -20.118  1.00  0.73           C  
ATOM   1736  O   SER A 218      18.823 -16.566 -19.550  1.00  0.73           O  
ATOM   1737  OG  SER A 218      21.191 -19.353 -18.936  1.00  0.73           O  
ATOM   1738  N   LYS A 219      18.490 -18.735 -19.023  1.00  0.70           N  
ATOM   1739  CA  LYS A 219      17.617 -18.479 -17.881  1.00  0.70           C  
ATOM   1740  C   LYS A 219      18.424 -18.324 -16.595  1.00  0.70           C  
ATOM   1741  CB  LYS A 219      16.594 -19.606 -17.724  1.00  0.70           C  
ATOM   1742  O   LYS A 219      17.861 -18.065 -15.530  1.00  0.70           O  
ATOM   1743  CG  LYS A 219      15.528 -19.629 -18.810  1.00  0.70           C  
ATOM   1744  CD  LYS A 219      14.452 -20.666 -18.514  1.00  0.70           C  
ATOM   1745  CE  LYS A 219      13.397 -20.705 -19.611  1.00  0.70           C  
ATOM   1746  NZ  LYS A 219      12.334 -21.715 -19.322  1.00  0.70           N  
ATOM   1747  N   GLU A 220      19.735 -18.400 -16.796  1.00  0.83           N  
ATOM   1748  CA  GLU A 220      20.580 -18.306 -15.609  1.00  0.83           C  
ATOM   1749  C   GLU A 220      20.732 -16.858 -15.152  1.00  0.83           C  
ATOM   1750  CB  GLU A 220      21.957 -18.920 -15.880  1.00  0.83           C  
ATOM   1751  O   GLU A 220      20.886 -15.955 -15.977  1.00  0.83           O  
ATOM   1752  CG  GLU A 220      22.812 -19.086 -14.633  1.00  0.83           C  
ATOM   1753  CD  GLU A 220      24.200 -19.634 -14.926  1.00  0.83           C  
ATOM   1754  OE1 GLU A 220      25.047 -19.664 -14.005  1.00  0.83           O  
ATOM   1755  OE2 GLU A 220      24.441 -20.036 -16.086  1.00  0.83           O  
ATOM   1756  N   VAL A 221      20.609 -16.610 -13.825  1.00  0.87           N  
ATOM   1757  CA  VAL A 221      20.759 -15.283 -13.238  1.00  0.87           C  
ATOM   1758  C   VAL A 221      22.053 -15.218 -12.430  1.00  0.87           C  
ATOM   1759  CB  VAL A 221      19.553 -14.918 -12.343  1.00  0.87           C  
ATOM   1760  O   VAL A 221      22.407 -16.174 -11.736  1.00  0.87           O  
ATOM   1761  CG1 VAL A 221      19.728 -13.525 -11.741  1.00  0.87           C  
ATOM   1762  CG2 VAL A 221      18.253 -14.998 -13.142  1.00  0.87           C  
ATOM   1763  N   ARG A 222      22.800 -14.191 -12.657  1.00  0.93           N  
ATOM   1764  CA  ARG A 222      24.032 -13.991 -11.902  1.00  0.93           C  
ATOM   1765  C   ARG A 222      23.962 -12.717 -11.067  1.00  0.93           C  
ATOM   1766  CB  ARG A 222      25.237 -13.934 -12.843  1.00  0.93           C  
ATOM   1767  O   ARG A 222      23.448 -11.695 -11.527  1.00  0.93           O  
ATOM   1768  CG  ARG A 222      25.630 -15.284 -13.422  1.00  0.93           C  
ATOM   1769  CD  ARG A 222      26.964 -15.217 -14.154  1.00  0.93           C  
ATOM   1770  NE  ARG A 222      27.273 -16.476 -14.826  1.00  0.93           N  
ATOM   1771  NH1 ARG A 222      29.146 -15.673 -15.914  1.00  0.93           N  
ATOM   1772  NH2 ARG A 222      28.491 -17.850 -16.206  1.00  0.93           N  
ATOM   1773  CZ  ARG A 222      28.303 -16.664 -15.647  1.00  0.93           C  
ATOM   1774  N   ASP A 223      24.505 -12.798  -9.829  1.00  0.95           N  
ATOM   1775  CA  ASP A 223      24.540 -11.664  -8.911  1.00  0.95           C  
ATOM   1776  C   ASP A 223      25.861 -10.906  -9.024  1.00  0.95           C  
ATOM   1777  CB  ASP A 223      24.325 -12.133  -7.470  1.00  0.95           C  
ATOM   1778  O   ASP A 223      26.929 -11.517  -9.100  1.00  0.95           O  
ATOM   1779  CG  ASP A 223      22.898 -12.577  -7.198  1.00  0.95           C  
ATOM   1780  OD1 ASP A 223      22.039 -12.453  -8.097  1.00  0.95           O  
ATOM   1781  OD2 ASP A 223      22.631 -13.054  -6.074  1.00  0.95           O  
ATOM   1782  N   TYR A 224      25.730  -9.638  -9.032  1.00  0.96           N  
ATOM   1783  CA  TYR A 224      26.904  -8.773  -9.067  1.00  0.96           C  
ATOM   1784  C   TYR A 224      26.875  -7.767  -7.923  1.00  0.96           C  
ATOM   1785  CB  TYR A 224      26.990  -8.037 -10.408  1.00  0.96           C  
ATOM   1786  O   TYR A 224      25.954  -6.953  -7.828  1.00  0.96           O  
ATOM   1787  CG  TYR A 224      27.054  -8.958 -11.602  1.00  0.96           C  
ATOM   1788  CD1 TYR A 224      28.278  -9.348 -12.141  1.00  0.96           C  
ATOM   1789  CD2 TYR A 224      25.892  -9.438 -12.196  1.00  0.96           C  
ATOM   1790  CE1 TYR A 224      28.342 -10.194 -13.243  1.00  0.96           C  
ATOM   1791  CE2 TYR A 224      25.944 -10.284 -13.298  1.00  0.96           C  
ATOM   1792  OH  TYR A 224      27.229 -11.495 -14.905  1.00  0.96           O  
ATOM   1793  CZ  TYR A 224      27.172 -10.657 -13.813  1.00  0.96           C  
ATOM   1794  N   ARG A 225      27.847  -7.915  -7.161  1.00  0.96           N  
ATOM   1795  CA  ARG A 225      27.994  -6.970  -6.059  1.00  0.96           C  
ATOM   1796  C   ARG A 225      28.623  -5.665  -6.536  1.00  0.96           C  
ATOM   1797  CB  ARG A 225      28.837  -7.579  -4.937  1.00  0.96           C  
ATOM   1798  O   ARG A 225      29.741  -5.663  -7.055  1.00  0.96           O  
ATOM   1799  CG  ARG A 225      28.843  -6.759  -3.656  1.00  0.96           C  
ATOM   1800  CD  ARG A 225      29.606  -7.461  -2.541  1.00  0.96           C  
ATOM   1801  NE  ARG A 225      29.705  -6.626  -1.348  1.00  0.96           N  
ATOM   1802  NH1 ARG A 225      27.659  -7.259  -0.482  1.00  0.96           N  
ATOM   1803  NH2 ARG A 225      28.971  -5.756   0.647  1.00  0.96           N  
ATOM   1804  CZ  ARG A 225      28.778  -6.549  -0.397  1.00  0.96           C  
ATOM   1805  N   VAL A 226      27.844  -4.497  -6.392  1.00  0.98           N  
ATOM   1806  CA  VAL A 226      28.321  -3.220  -6.914  1.00  0.98           C  
ATOM   1807  C   VAL A 226      28.407  -2.199  -5.782  1.00  0.98           C  
ATOM   1808  CB  VAL A 226      27.408  -2.691  -8.042  1.00  0.98           C  
ATOM   1809  O   VAL A 226      27.631  -2.257  -4.825  1.00  0.98           O  
ATOM   1810  CG1 VAL A 226      27.348  -3.686  -9.200  1.00  0.98           C  
ATOM   1811  CG2 VAL A 226      26.006  -2.408  -7.504  1.00  0.98           C  
ATOM   1812  N   LYS A 227      29.441  -1.329  -5.929  1.00  0.97           N  
ATOM   1813  CA  LYS A 227      29.672  -0.285  -4.935  1.00  0.97           C  
ATOM   1814  C   LYS A 227      29.697   1.096  -5.583  1.00  0.97           C  
ATOM   1815  CB  LYS A 227      30.983  -0.536  -4.188  1.00  0.97           C  
ATOM   1816  O   LYS A 227      29.859   1.214  -6.800  1.00  0.97           O  
ATOM   1817  CG  LYS A 227      30.986  -1.808  -3.353  1.00  0.97           C  
ATOM   1818  CD  LYS A 227      32.291  -1.970  -2.584  1.00  0.97           C  
ATOM   1819  CE  LYS A 227      32.282  -3.225  -1.722  1.00  0.97           C  
ATOM   1820  NZ  LYS A 227      33.560  -3.387  -0.967  1.00  0.97           N  
ATOM   1821  N   GLY A 228      29.387   2.061  -4.758  1.00  0.96           N  
ATOM   1822  CA  GLY A 228      29.439   3.445  -5.200  1.00  0.96           C  
ATOM   1823  C   GLY A 228      29.368   4.440  -4.057  1.00  0.96           C  
ATOM   1824  O   GLY A 228      29.228   4.050  -2.895  1.00  0.96           O  
ATOM   1825  N   ASN A 229      29.475   5.709  -4.428  1.00  0.96           N  
ATOM   1826  CA  ASN A 229      29.580   6.747  -3.408  1.00  0.96           C  
ATOM   1827  C   ASN A 229      28.269   7.511  -3.248  1.00  0.96           C  
ATOM   1828  CB  ASN A 229      30.720   7.712  -3.739  1.00  0.96           C  
ATOM   1829  O   ASN A 229      28.183   8.444  -2.448  1.00  0.96           O  
ATOM   1830  CG  ASN A 229      32.084   7.053  -3.667  1.00  0.96           C  
ATOM   1831  ND2 ASN A 229      32.965   7.410  -4.593  1.00  0.96           N  
ATOM   1832  OD1 ASN A 229      32.342   6.228  -2.786  1.00  0.96           O  
ATOM   1833  N   TYR A 230      27.305   7.108  -4.147  1.00  0.98           N  
ATOM   1834  CA  TYR A 230      26.019   7.790  -4.064  1.00  0.98           C  
ATOM   1835  C   TYR A 230      24.902   6.808  -3.732  1.00  0.98           C  
ATOM   1836  CB  TYR A 230      25.706   8.510  -5.380  1.00  0.98           C  
ATOM   1837  O   TYR A 230      24.727   5.801  -4.420  1.00  0.98           O  
ATOM   1838  CG  TYR A 230      26.787   9.468  -5.819  1.00  0.98           C  
ATOM   1839  CD1 TYR A 230      26.898  10.734  -5.248  1.00  0.98           C  
ATOM   1840  CD2 TYR A 230      27.699   9.109  -6.806  1.00  0.98           C  
ATOM   1841  CE1 TYR A 230      27.891  11.620  -5.651  1.00  0.98           C  
ATOM   1842  CE2 TYR A 230      28.696   9.988  -7.217  1.00  0.98           C  
ATOM   1843  OH  TYR A 230      29.769  12.112  -7.038  1.00  0.98           O  
ATOM   1844  CZ  TYR A 230      28.784  11.239  -6.635  1.00  0.98           C  
ATOM   1845  N   VAL A 231      24.140   7.121  -2.706  1.00  0.97           N  
ATOM   1846  CA  VAL A 231      23.039   6.278  -2.254  1.00  0.97           C  
ATOM   1847  C   VAL A 231      21.735   7.073  -2.278  1.00  0.97           C  
ATOM   1848  CB  VAL A 231      23.296   5.719  -0.837  1.00  0.97           C  
ATOM   1849  O   VAL A 231      21.644   8.146  -1.675  1.00  0.97           O  
ATOM   1850  CG1 VAL A 231      22.180   4.760  -0.423  1.00  0.97           C  
ATOM   1851  CG2 VAL A 231      24.653   5.021  -0.777  1.00  0.97           C  
ATOM   1852  N   CYS A 232      20.741   6.464  -2.963  1.00  0.96           N  
ATOM   1853  CA  CYS A 232      19.461   7.150  -3.095  1.00  0.96           C  
ATOM   1854  C   CYS A 232      18.319   6.277  -2.588  1.00  0.96           C  
ATOM   1855  CB  CYS A 232      19.209   7.539  -4.551  1.00  0.96           C  
ATOM   1856  O   CYS A 232      18.387   5.050  -2.670  1.00  0.96           O  
ATOM   1857  SG  CYS A 232      20.495   8.595  -5.255  1.00  0.96           S  
ATOM   1858  N   ASP A 233      17.307   6.879  -2.093  1.00  0.93           N  
ATOM   1859  CA  ASP A 233      16.165   6.119  -1.595  1.00  0.93           C  
ATOM   1860  C   ASP A 233      15.059   6.037  -2.645  1.00  0.93           C  
ATOM   1861  CB  ASP A 233      15.623   6.746  -0.309  1.00  0.93           C  
ATOM   1862  O   ASP A 233      13.981   5.502  -2.379  1.00  0.93           O  
ATOM   1863  CG  ASP A 233      15.022   8.124  -0.528  1.00  0.93           C  
ATOM   1864  OD1 ASP A 233      15.137   8.668  -1.648  1.00  0.93           O  
ATOM   1865  OD2 ASP A 233      14.432   8.672   0.428  1.00  0.93           O  
ATOM   1866  N   ASN A 234      15.333   6.675  -3.806  1.00  0.92           N  
ATOM   1867  CA  ASN A 234      14.400   6.577  -4.924  1.00  0.92           C  
ATOM   1868  C   ASN A 234      15.124   6.637  -6.266  1.00  0.92           C  
ATOM   1869  CB  ASN A 234      13.345   7.682  -4.840  1.00  0.92           C  
ATOM   1870  O   ASN A 234      16.216   7.201  -6.362  1.00  0.92           O  
ATOM   1871  CG  ASN A 234      13.936   9.068  -5.004  1.00  0.92           C  
ATOM   1872  ND2 ASN A 234      14.031   9.806  -3.904  1.00  0.92           N  
ATOM   1873  OD1 ASN A 234      14.305   9.473  -6.109  1.00  0.92           O  
ATOM   1874  N   THR A 235      14.500   6.098  -7.266  1.00  0.93           N  
ATOM   1875  CA  THR A 235      15.089   5.934  -8.590  1.00  0.93           C  
ATOM   1876  C   THR A 235      15.211   7.280  -9.298  1.00  0.93           C  
ATOM   1877  CB  THR A 235      14.256   4.970  -9.456  1.00  0.93           C  
ATOM   1878  O   THR A 235      16.166   7.512 -10.042  1.00  0.93           O  
ATOM   1879  CG2 THR A 235      14.879   4.794 -10.837  1.00  0.93           C  
ATOM   1880  OG1 THR A 235      14.189   3.693  -8.808  1.00  0.93           O  
ATOM   1881  N   GLN A 236      14.319   8.249  -8.970  1.00  0.93           N  
ATOM   1882  CA  GLN A 236      14.339   9.546  -9.638  1.00  0.93           C  
ATOM   1883  C   GLN A 236      15.628  10.303  -9.332  1.00  0.93           C  
ATOM   1884  CB  GLN A 236      13.127  10.383  -9.222  1.00  0.93           C  
ATOM   1885  O   GLN A 236      16.251  10.868 -10.233  1.00  0.93           O  
ATOM   1886  CG  GLN A 236      13.002  11.700  -9.976  1.00  0.93           C  
ATOM   1887  CD  GLN A 236      12.674  11.507 -11.445  1.00  0.93           C  
ATOM   1888  NE2 GLN A 236      13.032  12.487 -12.266  1.00  0.93           N  
ATOM   1889  OE1 GLN A 236      12.104  10.484 -11.838  1.00  0.93           O  
ATOM   1890  N   SER A 237      16.014  10.341  -8.103  1.00  0.96           N  
ATOM   1891  CA  SER A 237      17.259  10.994  -7.711  1.00  0.96           C  
ATOM   1892  C   SER A 237      18.468  10.281  -8.308  1.00  0.96           C  
ATOM   1893  CB  SER A 237      17.384  11.039  -6.188  1.00  0.96           C  
ATOM   1894  O   SER A 237      19.400  10.928  -8.790  1.00  0.96           O  
ATOM   1895  OG  SER A 237      16.356  11.834  -5.622  1.00  0.96           O  
ATOM   1896  N   ALA A 238      18.396   8.943  -8.323  1.00  0.98           N  
ATOM   1897  CA  ALA A 238      19.478   8.153  -8.904  1.00  0.98           C  
ATOM   1898  C   ALA A 238      19.658   8.475 -10.385  1.00  0.98           C  
ATOM   1899  CB  ALA A 238      19.210   6.662  -8.716  1.00  0.98           C  
ATOM   1900  O   ALA A 238      20.786   8.613 -10.865  1.00  0.98           O  
ATOM   1901  N   LEU A 239      18.576   8.663 -11.050  1.00  0.98           N  
ATOM   1902  CA  LEU A 239      18.622   8.974 -12.475  1.00  0.98           C  
ATOM   1903  C   LEU A 239      19.269  10.335 -12.713  1.00  0.98           C  
ATOM   1904  CB  LEU A 239      17.213   8.954 -13.074  1.00  0.98           C  
ATOM   1905  O   LEU A 239      20.052  10.499 -13.651  1.00  0.98           O  
ATOM   1906  CG  LEU A 239      16.586   7.576 -13.287  1.00  0.98           C  
ATOM   1907  CD1 LEU A 239      15.090   7.709 -13.547  1.00  0.98           C  
ATOM   1908  CD2 LEU A 239      17.272   6.848 -14.438  1.00  0.98           C  
ATOM   1909  N   GLU A 240      18.946  11.281 -11.868  1.00  0.98           N  
ATOM   1910  CA  GLU A 240      19.546  12.604 -12.009  1.00  0.98           C  
ATOM   1911  C   GLU A 240      21.057  12.550 -11.810  1.00  0.98           C  
ATOM   1912  CB  GLU A 240      18.919  13.588 -11.017  1.00  0.98           C  
ATOM   1913  O   GLU A 240      21.808  13.212 -12.529  1.00  0.98           O  
ATOM   1914  CG  GLU A 240      17.479  13.956 -11.343  1.00  0.98           C  
ATOM   1915  CD  GLU A 240      17.302  14.502 -12.750  1.00  0.98           C  
ATOM   1916  OE1 GLU A 240      16.310  14.139 -13.422  1.00  0.98           O  
ATOM   1917  OE2 GLU A 240      18.164  15.298 -13.185  1.00  0.98           O  
ATOM   1918  N   LEU A 241      21.537  11.788 -10.902  1.00  0.99           N  
ATOM   1919  CA  LEU A 241      22.970  11.619 -10.687  1.00  0.99           C  
ATOM   1920  C   LEU A 241      23.635  11.008 -11.916  1.00  0.99           C  
ATOM   1921  CB  LEU A 241      23.228  10.739  -9.461  1.00  0.99           C  
ATOM   1922  O   LEU A 241      24.708  11.452 -12.331  1.00  0.99           O  
ATOM   1923  CG  LEU A 241      22.833  11.329  -8.107  1.00  0.99           C  
ATOM   1924  CD1 LEU A 241      23.046  10.303  -6.999  1.00  0.99           C  
ATOM   1925  CD2 LEU A 241      23.626  12.601  -7.826  1.00  0.99           C  
ATOM   1926  N   ALA A 242      22.969   9.998 -12.470  1.00  0.99           N  
ATOM   1927  CA  ALA A 242      23.494   9.387 -13.688  1.00  0.99           C  
ATOM   1928  C   ALA A 242      23.542  10.396 -14.831  1.00  0.99           C  
ATOM   1929  CB  ALA A 242      22.648   8.179 -14.084  1.00  0.99           C  
ATOM   1930  O   ALA A 242      24.516  10.442 -15.586  1.00  0.99           O  
ATOM   1931  N   ARG A 243      22.509  11.235 -14.917  1.00  0.98           N  
ATOM   1932  CA  ARG A 243      22.457  12.257 -15.957  1.00  0.98           C  
ATOM   1933  C   ARG A 243      23.583  13.271 -15.785  1.00  0.98           C  
ATOM   1934  CB  ARG A 243      21.103  12.970 -15.943  1.00  0.98           C  
ATOM   1935  O   ARG A 243      24.015  13.898 -16.754  1.00  0.98           O  
ATOM   1936  CG  ARG A 243      19.950  12.112 -16.438  1.00  0.98           C  
ATOM   1937  CD  ARG A 243      18.615  12.832 -16.305  1.00  0.98           C  
ATOM   1938  NE  ARG A 243      17.496  11.960 -16.654  1.00  0.98           N  
ATOM   1939  NH1 ARG A 243      16.193  12.563 -14.844  1.00  0.98           N  
ATOM   1940  NH2 ARG A 243      15.418  11.029 -16.360  1.00  0.98           N  
ATOM   1941  CZ  ARG A 243      16.372  11.853 -15.952  1.00  0.98           C  
ATOM   1942  N   ASN A 244      24.034  13.348 -14.615  1.00  0.98           N  
ATOM   1943  CA  ASN A 244      25.121  14.271 -14.304  1.00  0.98           C  
ATOM   1944  C   ASN A 244      26.477  13.572 -14.344  1.00  0.98           C  
ATOM   1945  CB  ASN A 244      24.898  14.922 -12.937  1.00  0.98           C  
ATOM   1946  O   ASN A 244      27.432  14.026 -13.710  1.00  0.98           O  
ATOM   1947  CG  ASN A 244      23.886  16.049 -12.985  1.00  0.98           C  
ATOM   1948  ND2 ASN A 244      22.740  15.845 -12.347  1.00  0.98           N  
ATOM   1949  OD1 ASN A 244      24.132  17.095 -13.592  1.00  0.98           O  
ATOM   1950  N   HIS A 245      26.554  12.376 -14.927  1.00  0.98           N  
ATOM   1951  CA  HIS A 245      27.758  11.634 -15.284  1.00  0.98           C  
ATOM   1952  C   HIS A 245      28.438  11.058 -14.047  1.00  0.98           C  
ATOM   1953  CB  HIS A 245      28.733  12.531 -16.050  1.00  0.98           C  
ATOM   1954  O   HIS A 245      29.665  10.938 -14.007  1.00  0.98           O  
ATOM   1955  CG  HIS A 245      28.069  13.418 -17.054  1.00  0.98           C  
ATOM   1956  CD2 HIS A 245      28.015  14.767 -17.151  1.00  0.98           C  
ATOM   1957  ND1 HIS A 245      27.348  12.925 -18.121  1.00  0.98           N  
ATOM   1958  CE1 HIS A 245      26.880  13.937 -18.833  1.00  0.98           C  
ATOM   1959  NE2 HIS A 245      27.270  15.065 -18.265  1.00  0.98           N  
ATOM   1960  N   LEU A 246      27.693  10.935 -12.961  1.00  0.98           N  
ATOM   1961  CA  LEU A 246      28.321  10.598 -11.688  1.00  0.98           C  
ATOM   1962  C   LEU A 246      28.392   9.086 -11.501  1.00  0.98           C  
ATOM   1963  CB  LEU A 246      27.553  11.233 -10.526  1.00  0.98           C  
ATOM   1964  O   LEU A 246      29.004   8.603 -10.545  1.00  0.98           O  
ATOM   1965  CG  LEU A 246      27.631  12.756 -10.413  1.00  0.98           C  
ATOM   1966  CD1 LEU A 246      26.681  13.257  -9.330  1.00  0.98           C  
ATOM   1967  CD2 LEU A 246      29.061  13.199 -10.124  1.00  0.98           C  
ATOM   1968  N   GLY A 247      27.789   8.337 -12.465  1.00  0.98           N  
ATOM   1969  CA  GLY A 247      27.901   6.892 -12.336  1.00  0.98           C  
ATOM   1970  C   GLY A 247      26.834   6.140 -13.108  1.00  0.98           C  
ATOM   1971  O   GLY A 247      26.205   6.695 -14.011  1.00  0.98           O  
ATOM   1972  N   ILE A 248      26.703   4.848 -12.761  1.00  0.99           N  
ATOM   1973  CA  ILE A 248      25.814   3.926 -13.459  1.00  0.99           C  
ATOM   1974  C   ILE A 248      24.562   3.679 -12.620  1.00  0.99           C  
ATOM   1975  CB  ILE A 248      26.521   2.588 -13.773  1.00  0.99           C  
ATOM   1976  O   ILE A 248      24.656   3.386 -11.425  1.00  0.99           O  
ATOM   1977  CG1 ILE A 248      27.774   2.833 -14.621  1.00  0.99           C  
ATOM   1978  CG2 ILE A 248      25.563   1.624 -14.478  1.00  0.99           C  
ATOM   1979  CD1 ILE A 248      28.631   1.592 -14.832  1.00  0.99           C  
ATOM   1980  N   VAL A 249      23.440   3.822 -13.273  1.00  0.98           N  
ATOM   1981  CA  VAL A 249      22.182   3.631 -12.558  1.00  0.98           C  
ATOM   1982  C   VAL A 249      21.516   2.337 -13.022  1.00  0.98           C  
ATOM   1983  CB  VAL A 249      21.225   4.826 -12.763  1.00  0.98           C  
ATOM   1984  O   VAL A 249      21.640   1.951 -14.186  1.00  0.98           O  
ATOM   1985  CG1 VAL A 249      20.781   4.919 -14.222  1.00  0.98           C  
ATOM   1986  CG2 VAL A 249      20.015   4.704 -11.839  1.00  0.98           C  
ATOM   1987  N   PHE A 250      20.794   1.682 -12.097  1.00  0.97           N  
ATOM   1988  CA  PHE A 250      19.999   0.480 -12.314  1.00  0.97           C  
ATOM   1989  C   PHE A 250      18.511   0.809 -12.323  1.00  0.97           C  
ATOM   1990  CB  PHE A 250      20.298  -0.567 -11.236  1.00  0.97           C  
ATOM   1991  O   PHE A 250      17.920   1.067 -11.272  1.00  0.97           O  
ATOM   1992  CG  PHE A 250      19.927  -1.970 -11.632  1.00  0.97           C  
ATOM   1993  CD1 PHE A 250      19.222  -2.790 -10.760  1.00  0.97           C  
ATOM   1994  CD2 PHE A 250      20.285  -2.470 -12.878  1.00  0.97           C  
ATOM   1995  CE1 PHE A 250      18.877  -4.090 -11.125  1.00  0.97           C  
ATOM   1996  CE2 PHE A 250      19.944  -3.767 -13.249  1.00  0.97           C  
ATOM   1997  CZ  PHE A 250      19.241  -4.576 -12.370  1.00  0.97           C  
ATOM   1998  N   ALA A 251      17.963   0.883 -13.502  1.00  0.95           N  
ATOM   1999  CA  ALA A 251      16.618   1.442 -13.598  1.00  0.95           C  
ATOM   2000  C   ALA A 251      15.814   0.752 -14.697  1.00  0.95           C  
ATOM   2001  CB  ALA A 251      16.684   2.946 -13.857  1.00  0.95           C  
ATOM   2002  O   ALA A 251      16.386   0.148 -15.607  1.00  0.95           O  
ATOM   2003  N   PRO A 252      14.484   0.868 -14.582  1.00  0.93           N  
ATOM   2004  CA  PRO A 252      13.646   0.347 -15.665  1.00  0.93           C  
ATOM   2005  C   PRO A 252      13.699   1.214 -16.921  1.00  0.93           C  
ATOM   2006  CB  PRO A 252      12.241   0.352 -15.057  1.00  0.93           C  
ATOM   2007  O   PRO A 252      13.922   2.425 -16.831  1.00  0.93           O  
ATOM   2008  CG  PRO A 252      12.286   1.407 -14.000  1.00  0.93           C  
ATOM   2009  CD  PRO A 252      13.687   1.489 -13.466  1.00  0.93           C  
ATOM   2010  N   ASP A 253      13.462   0.623 -18.057  1.00  0.90           N  
ATOM   2011  CA  ASP A 253      13.485   1.297 -19.352  1.00  0.90           C  
ATOM   2012  C   ASP A 253      12.491   2.456 -19.385  1.00  0.90           C  
ATOM   2013  CB  ASP A 253      13.178   0.308 -20.478  1.00  0.90           C  
ATOM   2014  O   ASP A 253      12.793   3.525 -19.920  1.00  0.90           O  
ATOM   2015  CG  ASP A 253      14.345  -0.611 -20.794  1.00  0.90           C  
ATOM   2016  OD1 ASP A 253      15.443  -0.419 -20.229  1.00  0.90           O  
ATOM   2017  OD2 ASP A 253      14.166  -1.533 -21.620  1.00  0.90           O  
ATOM   2018  N   LYS A 254      11.451   2.366 -18.742  1.00  0.86           N  
ATOM   2019  CA  LYS A 254      10.408   3.386 -18.802  1.00  0.86           C  
ATOM   2020  C   LYS A 254      10.856   4.671 -18.112  1.00  0.86           C  
ATOM   2021  CB  LYS A 254       9.117   2.871 -18.164  1.00  0.86           C  
ATOM   2022  O   LYS A 254      10.408   5.762 -18.470  1.00  0.86           O  
ATOM   2023  CG  LYS A 254       8.402   1.807 -18.984  1.00  0.86           C  
ATOM   2024  CD  LYS A 254       7.838   2.383 -20.276  1.00  0.86           C  
ATOM   2025  CE  LYS A 254       7.052   1.339 -21.058  1.00  0.86           C  
ATOM   2026  NZ  LYS A 254       6.568   1.875 -22.366  1.00  0.86           N  
ATOM   2027  N   SER A 255      11.637   4.434 -17.180  1.00  0.90           N  
ATOM   2028  CA  SER A 255      12.083   5.601 -16.425  1.00  0.90           C  
ATOM   2029  C   SER A 255      13.091   6.422 -17.222  1.00  0.90           C  
ATOM   2030  CB  SER A 255      12.699   5.175 -15.092  1.00  0.90           C  
ATOM   2031  O   SER A 255      13.331   7.591 -16.912  1.00  0.90           O  
ATOM   2032  OG  SER A 255      11.724   4.574 -14.257  1.00  0.90           O  
ATOM   2033  N   VAL A 256      13.656   5.816 -18.327  1.00  0.93           N  
ATOM   2034  CA  VAL A 256      14.718   6.527 -19.031  1.00  0.93           C  
ATOM   2035  C   VAL A 256      14.354   6.668 -20.508  1.00  0.93           C  
ATOM   2036  CB  VAL A 256      16.078   5.809 -18.883  1.00  0.93           C  
ATOM   2037  O   VAL A 256      15.233   6.840 -21.356  1.00  0.93           O  
ATOM   2038  CG1 VAL A 256      16.550   5.841 -17.430  1.00  0.93           C  
ATOM   2039  CG2 VAL A 256      15.978   4.370 -19.385  1.00  0.93           C  
ATOM   2040  N   GLN A 257      13.118   6.525 -20.853  1.00  0.91           N  
ATOM   2041  CA  GLN A 257      12.682   6.529 -22.245  1.00  0.91           C  
ATOM   2042  C   GLN A 257      13.103   7.817 -22.949  1.00  0.91           C  
ATOM   2043  CB  GLN A 257      11.165   6.354 -22.334  1.00  0.91           C  
ATOM   2044  O   GLN A 257      13.657   7.776 -24.049  1.00  0.91           O  
ATOM   2045  CG  GLN A 257      10.654   6.127 -23.750  1.00  0.91           C  
ATOM   2046  CD  GLN A 257       9.160   5.869 -23.801  1.00  0.91           C  
ATOM   2047  NE2 GLN A 257       8.681   5.380 -24.939  1.00  0.91           N  
ATOM   2048  OE1 GLN A 257       8.442   6.106 -22.824  1.00  0.91           O  
ATOM   2049  N   SER A 258      12.832   8.917 -22.274  1.00  0.92           N  
ATOM   2050  CA  SER A 258      13.202  10.196 -22.870  1.00  0.92           C  
ATOM   2051  C   SER A 258      14.715  10.328 -23.002  1.00  0.92           C  
ATOM   2052  CB  SER A 258      12.652  11.355 -22.038  1.00  0.92           C  
ATOM   2053  O   SER A 258      15.213  10.862 -23.996  1.00  0.92           O  
ATOM   2054  OG  SER A 258      13.218  11.354 -20.738  1.00  0.92           O  
ATOM   2055  N   ASP A 259      15.425   9.733 -22.067  1.00  0.96           N  
ATOM   2056  CA  ASP A 259      16.884   9.765 -22.090  1.00  0.96           C  
ATOM   2057  C   ASP A 259      17.434   8.936 -23.249  1.00  0.96           C  
ATOM   2058  CB  ASP A 259      17.454   9.257 -20.764  1.00  0.96           C  
ATOM   2059  O   ASP A 259      18.402   9.334 -23.899  1.00  0.96           O  
ATOM   2060  CG  ASP A 259      17.008  10.085 -19.572  1.00  0.96           C  
ATOM   2061  OD1 ASP A 259      17.363  11.281 -19.493  1.00  0.96           O  
ATOM   2062  OD2 ASP A 259      16.298   9.536 -18.701  1.00  0.96           O  
ATOM   2063  N   LEU A 260      16.817   7.832 -23.471  1.00  0.94           N  
ATOM   2064  CA  LEU A 260      17.260   6.958 -24.552  1.00  0.94           C  
ATOM   2065  C   LEU A 260      17.065   7.629 -25.908  1.00  0.94           C  
ATOM   2066  CB  LEU A 260      16.500   5.629 -24.513  1.00  0.94           C  
ATOM   2067  O   LEU A 260      17.924   7.523 -26.787  1.00  0.94           O  
ATOM   2068  CG  LEU A 260      16.802   4.710 -23.329  1.00  0.94           C  
ATOM   2069  CD1 LEU A 260      15.872   3.502 -23.345  1.00  0.94           C  
ATOM   2070  CD2 LEU A 260      18.261   4.267 -23.354  1.00  0.94           C  
ATOM   2071  N   GLN A 261      16.016   8.415 -26.057  1.00  0.94           N  
ATOM   2072  CA  GLN A 261      15.689   9.087 -27.310  1.00  0.94           C  
ATOM   2073  C   GLN A 261      16.673  10.216 -27.603  1.00  0.94           C  
ATOM   2074  CB  GLN A 261      14.261   9.633 -27.270  1.00  0.94           C  
ATOM   2075  O   GLN A 261      17.134  10.366 -28.736  1.00  0.94           O  
ATOM   2076  CG  GLN A 261      13.188   8.554 -27.336  1.00  0.94           C  
ATOM   2077  CD  GLN A 261      11.786   9.110 -27.170  1.00  0.94           C  
ATOM   2078  NE2 GLN A 261      10.790   8.233 -27.229  1.00  0.94           N  
ATOM   2079  OE1 GLN A 261      11.600  10.318 -26.990  1.00  0.94           O  
ATOM   2080  N   ASP A 262      17.085  10.876 -26.525  1.00  0.95           N  
ATOM   2081  CA  ASP A 262      17.950  12.024 -26.780  1.00  0.95           C  
ATOM   2082  C   ASP A 262      19.414  11.675 -26.525  1.00  0.95           C  
ATOM   2083  CB  ASP A 262      17.534  13.213 -25.911  1.00  0.95           C  
ATOM   2084  O   ASP A 262      20.297  12.521 -26.685  1.00  0.95           O  
ATOM   2085  CG  ASP A 262      17.693  12.946 -24.425  1.00  0.95           C  
ATOM   2086  OD1 ASP A 262      18.303  11.922 -24.051  1.00  0.95           O  
ATOM   2087  OD2 ASP A 262      17.201  13.766 -23.620  1.00  0.95           O  
ATOM   2088  N   GLY A 263      19.666  10.482 -26.075  1.00  0.94           N  
ATOM   2089  CA  GLY A 263      21.018   9.973 -25.907  1.00  0.94           C  
ATOM   2090  C   GLY A 263      21.671  10.427 -24.616  1.00  0.94           C  
ATOM   2091  O   GLY A 263      22.891  10.329 -24.463  1.00  0.94           O  
ATOM   2092  N   THR A 264      20.864  10.988 -23.712  1.00  0.97           N  
ATOM   2093  CA  THR A 264      21.417  11.423 -22.434  1.00  0.97           C  
ATOM   2094  C   THR A 264      21.900  10.227 -21.619  1.00  0.97           C  
ATOM   2095  CB  THR A 264      20.381  12.219 -21.619  1.00  0.97           C  
ATOM   2096  O   THR A 264      23.014  10.239 -21.091  1.00  0.97           O  
ATOM   2097  CG2 THR A 264      20.978  12.716 -20.306  1.00  0.97           C  
ATOM   2098  OG1 THR A 264      19.939  13.345 -22.387  1.00  0.97           O  
ATOM   2099  N   LEU A 265      21.040   9.261 -21.514  1.00  0.98           N  
ATOM   2100  CA  LEU A 265      21.437   7.984 -20.931  1.00  0.98           C  
ATOM   2101  C   LEU A 265      21.367   6.867 -21.967  1.00  0.98           C  
ATOM   2102  CB  LEU A 265      20.547   7.641 -19.733  1.00  0.98           C  
ATOM   2103  O   LEU A 265      20.474   6.859 -22.818  1.00  0.98           O  
ATOM   2104  CG  LEU A 265      20.626   8.590 -18.536  1.00  0.98           C  
ATOM   2105  CD1 LEU A 265      19.674   8.135 -17.436  1.00  0.98           C  
ATOM   2106  CD2 LEU A 265      22.056   8.673 -18.013  1.00  0.98           C  
ATOM   2107  N   VAL A 266      22.353   5.987 -21.862  1.00  0.97           N  
ATOM   2108  CA  VAL A 266      22.407   4.862 -22.790  1.00  0.97           C  
ATOM   2109  C   VAL A 266      22.692   3.573 -22.025  1.00  0.97           C  
ATOM   2110  CB  VAL A 266      23.476   5.081 -23.884  1.00  0.97           C  
ATOM   2111  O   VAL A 266      23.289   3.603 -20.946  1.00  0.97           O  
ATOM   2112  CG1 VAL A 266      23.148   6.315 -24.722  1.00  0.97           C  
ATOM   2113  CG2 VAL A 266      24.863   5.211 -23.256  1.00  0.97           C  
ATOM   2114  N   PRO A 267      22.143   2.428 -22.550  1.00  0.96           N  
ATOM   2115  CA  PRO A 267      22.479   1.158 -21.901  1.00  0.96           C  
ATOM   2116  C   PRO A 267      23.984   0.910 -21.834  1.00  0.96           C  
ATOM   2117  CB  PRO A 267      21.793   0.116 -22.789  1.00  0.96           C  
ATOM   2118  O   PRO A 267      24.712   1.246 -22.772  1.00  0.96           O  
ATOM   2119  CG  PRO A 267      20.749   0.880 -23.537  1.00  0.96           C  
ATOM   2120  CD  PRO A 267      21.234   2.288 -23.730  1.00  0.96           C  
ATOM   2121  N   CYS A 268      24.403   0.335 -20.748  1.00  0.97           N  
ATOM   2122  CA  CYS A 268      25.823   0.092 -20.524  1.00  0.97           C  
ATOM   2123  C   CYS A 268      26.306  -1.106 -21.333  1.00  0.97           C  
ATOM   2124  CB  CYS A 268      26.099  -0.140 -19.039  1.00  0.97           C  
ATOM   2125  O   CYS A 268      27.481  -1.184 -21.695  1.00  0.97           O  
ATOM   2126  SG  CYS A 268      25.889   1.337 -18.020  1.00  0.97           S  
ATOM   2127  N   PHE A 269      25.360  -2.002 -21.714  1.00  0.94           N  
ATOM   2128  CA  PHE A 269      25.759  -3.245 -22.362  1.00  0.94           C  
ATOM   2129  C   PHE A 269      25.080  -3.391 -23.719  1.00  0.94           C  
ATOM   2130  CB  PHE A 269      25.422  -4.448 -21.475  1.00  0.94           C  
ATOM   2131  O   PHE A 269      23.922  -3.002 -23.884  1.00  0.94           O  
ATOM   2132  CG  PHE A 269      25.782  -4.253 -20.027  1.00  0.94           C  
ATOM   2133  CD1 PHE A 269      27.089  -3.963 -19.654  1.00  0.94           C  
ATOM   2134  CD2 PHE A 269      24.813  -4.361 -19.037  1.00  0.94           C  
ATOM   2135  CE1 PHE A 269      27.425  -3.782 -18.314  1.00  0.94           C  
ATOM   2136  CE2 PHE A 269      25.142  -4.182 -17.697  1.00  0.94           C  
ATOM   2137  CZ  PHE A 269      26.448  -3.894 -17.337  1.00  0.94           C  
ATOM   2138  N   GLN A 270      25.738  -4.014 -24.660  1.00  0.88           N  
ATOM   2139  CA  GLN A 270      25.207  -4.255 -25.997  1.00  0.88           C  
ATOM   2140  C   GLN A 270      24.172  -5.376 -25.984  1.00  0.88           C  
ATOM   2141  CB  GLN A 270      26.336  -4.596 -26.971  1.00  0.88           C  
ATOM   2142  O   GLN A 270      23.141  -5.284 -26.653  1.00  0.88           O  
ATOM   2143  CG  GLN A 270      27.251  -3.420 -27.287  1.00  0.88           C  
ATOM   2144  CD  GLN A 270      28.226  -3.720 -28.410  1.00  0.88           C  
ATOM   2145  NE2 GLN A 270      28.908  -2.688 -28.895  1.00  0.88           N  
ATOM   2146  OE1 GLN A 270      28.366  -4.870 -28.838  1.00  0.88           O  
ATOM   2147  N   GLN A 271      24.432  -6.363 -25.099  1.00  0.88           N  
ATOM   2148  CA  GLN A 271      23.486  -7.462 -24.932  1.00  0.88           C  
ATOM   2149  C   GLN A 271      22.442  -7.132 -23.869  1.00  0.88           C  
ATOM   2150  CB  GLN A 271      24.221  -8.752 -24.563  1.00  0.88           C  
ATOM   2151  O   GLN A 271      22.688  -6.311 -22.983  1.00  0.88           O  
ATOM   2152  CG  GLN A 271      25.165  -9.253 -25.647  1.00  0.88           C  
ATOM   2153  CD  GLN A 271      25.899 -10.519 -25.247  1.00  0.88           C  
ATOM   2154  NE2 GLN A 271      26.841 -10.948 -26.081  1.00  0.88           N  
ATOM   2155  OE1 GLN A 271      25.623 -11.107 -24.196  1.00  0.88           O  
ATOM   2156  N   PRO A 272      21.198  -7.755 -23.934  1.00  0.86           N  
ATOM   2157  CA  PRO A 272      20.115  -7.419 -23.007  1.00  0.86           C  
ATOM   2158  C   PRO A 272      20.283  -8.077 -21.640  1.00  0.86           C  
ATOM   2159  CB  PRO A 272      18.866  -7.948 -23.718  1.00  0.86           C  
ATOM   2160  O   PRO A 272      19.626  -9.080 -21.348  1.00  0.86           O  
ATOM   2161  CG  PRO A 272      19.349  -9.109 -24.525  1.00  0.86           C  
ATOM   2162  CD  PRO A 272      20.771  -8.850 -24.932  1.00  0.86           C  
ATOM   2163  N   TYR A 273      21.144  -7.539 -20.823  1.00  0.91           N  
ATOM   2164  CA  TYR A 273      21.216  -7.969 -19.431  1.00  0.91           C  
ATOM   2165  C   TYR A 273      20.124  -7.307 -18.599  1.00  0.91           C  
ATOM   2166  CB  TYR A 273      22.591  -7.649 -18.839  1.00  0.91           C  
ATOM   2167  O   TYR A 273      20.169  -6.099 -18.354  1.00  0.91           O  
ATOM   2168  CG  TYR A 273      23.719  -8.437 -19.460  1.00  0.91           C  
ATOM   2169  CD1 TYR A 273      23.976  -9.748 -19.068  1.00  0.91           C  
ATOM   2170  CD2 TYR A 273      24.529  -7.872 -20.439  1.00  0.91           C  
ATOM   2171  CE1 TYR A 273      25.015 -10.478 -19.636  1.00  0.91           C  
ATOM   2172  CE2 TYR A 273      25.570  -8.592 -21.014  1.00  0.91           C  
ATOM   2173  OH  TYR A 273      26.835 -10.610 -21.173  1.00  0.91           O  
ATOM   2174  CZ  TYR A 273      25.805  -9.893 -20.607  1.00  0.91           C  
ATOM   2175  N   GLU A 274      19.134  -8.183 -18.143  1.00  0.92           N  
ATOM   2176  CA  GLU A 274      17.998  -7.608 -17.428  1.00  0.92           C  
ATOM   2177  C   GLU A 274      17.673  -8.410 -16.172  1.00  0.92           C  
ATOM   2178  CB  GLU A 274      16.770  -7.535 -18.339  1.00  0.92           C  
ATOM   2179  O   GLU A 274      17.897  -9.622 -16.128  1.00  0.92           O  
ATOM   2180  CG  GLU A 274      16.961  -6.647 -19.560  1.00  0.92           C  
ATOM   2181  CD  GLU A 274      15.802  -6.717 -20.541  1.00  0.92           C  
ATOM   2182  OE1 GLU A 274      15.634  -5.777 -21.350  1.00  0.92           O  
ATOM   2183  OE2 GLU A 274      15.054  -7.720 -20.498  1.00  0.92           O  
ATOM   2184  N   TRP A 275      17.220  -7.669 -15.188  1.00  0.92           N  
ATOM   2185  CA  TRP A 275      16.605  -8.253 -14.000  1.00  0.92           C  
ATOM   2186  C   TRP A 275      15.113  -7.944 -13.953  1.00  0.92           C  
ATOM   2187  CB  TRP A 275      17.287  -7.734 -12.731  1.00  0.92           C  
ATOM   2188  O   TRP A 275      14.711  -6.779 -14.008  1.00  0.92           O  
ATOM   2189  CG  TRP A 275      16.840  -8.420 -11.475  1.00  0.92           C  
ATOM   2190  CD1 TRP A 275      16.160  -9.602 -11.379  1.00  0.92           C  
ATOM   2191  CD2 TRP A 275      17.036  -7.960 -10.135  1.00  0.92           C  
ATOM   2192  CE2 TRP A 275      16.450  -8.915  -9.275  1.00  0.92           C  
ATOM   2193  CE3 TRP A 275      17.653  -6.832  -9.576  1.00  0.92           C  
ATOM   2194  NE1 TRP A 275      15.923  -9.906 -10.059  1.00  0.92           N  
ATOM   2195  CH2 TRP A 275      17.072  -7.664  -7.365  1.00  0.92           C  
ATOM   2196  CZ2 TRP A 275      16.463  -8.776  -7.885  1.00  0.92           C  
ATOM   2197  CZ3 TRP A 275      17.664  -6.696  -8.193  1.00  0.92           C  
ATOM   2198  N   TRP A 276      14.307  -8.966 -13.846  1.00  0.91           N  
ATOM   2199  CA  TRP A 276      12.859  -8.785 -13.845  1.00  0.91           C  
ATOM   2200  C   TRP A 276      12.313  -8.780 -12.421  1.00  0.91           C  
ATOM   2201  CB  TRP A 276      12.179  -9.886 -14.663  1.00  0.91           C  
ATOM   2202  O   TRP A 276      12.553  -9.714 -11.654  1.00  0.91           O  
ATOM   2203  CG  TRP A 276      12.391  -9.765 -16.142  1.00  0.91           C  
ATOM   2204  CD1 TRP A 276      13.437 -10.265 -16.867  1.00  0.91           C  
ATOM   2205  CD2 TRP A 276      11.538  -9.097 -17.076  1.00  0.91           C  
ATOM   2206  CE2 TRP A 276      12.128  -9.232 -18.352  1.00  0.91           C  
ATOM   2207  CE3 TRP A 276      10.329  -8.398 -16.957  1.00  0.91           C  
ATOM   2208  NE1 TRP A 276      13.285  -9.948 -18.197  1.00  0.91           N  
ATOM   2209  CH2 TRP A 276      10.367  -8.013 -19.359  1.00  0.91           C  
ATOM   2210  CZ2 TRP A 276      11.549  -8.692 -19.503  1.00  0.91           C  
ATOM   2211  CZ3 TRP A 276       9.755  -7.861 -18.104  1.00  0.91           C  
ATOM   2212  N   LEU A 277      11.655  -7.735 -12.107  1.00  0.91           N  
ATOM   2213  CA  LEU A 277      11.090  -7.556 -10.773  1.00  0.91           C  
ATOM   2214  C   LEU A 277       9.566  -7.587 -10.820  1.00  0.91           C  
ATOM   2215  CB  LEU A 277      11.567  -6.236 -10.162  1.00  0.91           C  
ATOM   2216  O   LEU A 277       8.961  -7.118 -11.785  1.00  0.91           O  
ATOM   2217  CG  LEU A 277      13.081  -6.047 -10.053  1.00  0.91           C  
ATOM   2218  CD1 LEU A 277      13.407  -4.626  -9.604  1.00  0.91           C  
ATOM   2219  CD2 LEU A 277      13.680  -7.067  -9.091  1.00  0.91           C  
ATOM   2220  N   ASP A 278       9.074  -8.140  -9.728  1.00  0.93           N  
ATOM   2221  CA  ASP A 278       7.622  -8.197  -9.592  1.00  0.93           C  
ATOM   2222  C   ASP A 278       7.072  -6.892  -9.020  1.00  0.93           C  
ATOM   2223  CB  ASP A 278       7.211  -9.374  -8.705  1.00  0.93           C  
ATOM   2224  O   ASP A 278       7.672  -6.301  -8.120  1.00  0.93           O  
ATOM   2225  CG  ASP A 278       7.450 -10.722  -9.362  1.00  0.93           C  
ATOM   2226  OD1 ASP A 278       7.749 -10.766 -10.574  1.00  0.93           O  
ATOM   2227  OD2 ASP A 278       7.334 -11.751  -8.660  1.00  0.93           O  
ATOM   2228  N   LEU A 279       6.012  -6.541  -9.574  1.00  0.94           N  
ATOM   2229  CA  LEU A 279       5.200  -5.463  -9.020  1.00  0.94           C  
ATOM   2230  C   LEU A 279       3.876  -5.999  -8.486  1.00  0.94           C  
ATOM   2231  CB  LEU A 279       4.939  -4.389 -10.081  1.00  0.94           C  
ATOM   2232  O   LEU A 279       3.120  -6.640  -9.220  1.00  0.94           O  
ATOM   2233  CG  LEU A 279       4.342  -3.073  -9.580  1.00  0.94           C  
ATOM   2234  CD1 LEU A 279       5.358  -2.322  -8.726  1.00  0.94           C  
ATOM   2235  CD2 LEU A 279       3.882  -2.214 -10.753  1.00  0.94           C  
ATOM   2236  N   VAL A 280       3.638  -5.686  -7.223  1.00  0.96           N  
ATOM   2237  CA  VAL A 280       2.450  -6.268  -6.607  1.00  0.96           C  
ATOM   2238  C   VAL A 280       1.625  -5.172  -5.936  1.00  0.96           C  
ATOM   2239  CB  VAL A 280       2.822  -7.360  -5.578  1.00  0.96           C  
ATOM   2240  O   VAL A 280       2.165  -4.141  -5.531  1.00  0.96           O  
ATOM   2241  CG1 VAL A 280       3.568  -8.508  -6.255  1.00  0.96           C  
ATOM   2242  CG2 VAL A 280       3.661  -6.765  -4.449  1.00  0.96           C  
ATOM   2243  N   ALA A 281       0.317  -5.408  -5.842  1.00  0.98           N  
ATOM   2244  CA  ALA A 281      -0.586  -4.625  -5.003  1.00  0.98           C  
ATOM   2245  C   ALA A 281      -0.871  -5.342  -3.686  1.00  0.98           C  
ATOM   2246  CB  ALA A 281      -1.890  -4.342  -5.744  1.00  0.98           C  
ATOM   2247  O   ALA A 281      -1.285  -6.503  -3.681  1.00  0.98           O  
ATOM   2248  N   ILE A 282      -0.615  -4.625  -2.551  1.00  0.98           N  
ATOM   2249  CA  ILE A 282      -0.813  -5.183  -1.218  1.00  0.98           C  
ATOM   2250  C   ILE A 282      -2.000  -4.500  -0.544  1.00  0.98           C  
ATOM   2251  CB  ILE A 282       0.455  -5.035  -0.349  1.00  0.98           C  
ATOM   2252  O   ILE A 282      -2.091  -3.270  -0.530  1.00  0.98           O  
ATOM   2253  CG1 ILE A 282       1.658  -5.686  -1.043  1.00  0.98           C  
ATOM   2254  CG2 ILE A 282       0.232  -5.641   1.040  1.00  0.98           C  
ATOM   2255  CD1 ILE A 282       2.998  -5.353  -0.402  1.00  0.98           C  
ATOM   2256  N   PHE A 283      -2.897  -5.273   0.034  1.00  0.98           N  
ATOM   2257  CA  PHE A 283      -4.088  -4.738   0.682  1.00  0.98           C  
ATOM   2258  C   PHE A 283      -4.670  -5.748   1.665  1.00  0.98           C  
ATOM   2259  CB  PHE A 283      -5.143  -4.352  -0.360  1.00  0.98           C  
ATOM   2260  O   PHE A 283      -4.216  -6.892   1.727  1.00  0.98           O  
ATOM   2261  CG  PHE A 283      -5.420  -5.432  -1.371  1.00  0.98           C  
ATOM   2262  CD1 PHE A 283      -4.688  -5.504  -2.550  1.00  0.98           C  
ATOM   2263  CD2 PHE A 283      -6.412  -6.376  -1.142  1.00  0.98           C  
ATOM   2264  CE1 PHE A 283      -4.943  -6.502  -3.488  1.00  0.98           C  
ATOM   2265  CE2 PHE A 283      -6.672  -7.376  -2.074  1.00  0.98           C  
ATOM   2266  CZ  PHE A 283      -5.937  -7.437  -3.247  1.00  0.98           C  
ATOM   2267  N   ARG A 284      -5.570  -5.280   2.497  1.00  0.96           N  
ATOM   2268  CA  ARG A 284      -6.239  -6.150   3.460  1.00  0.96           C  
ATOM   2269  C   ARG A 284      -7.252  -7.056   2.768  1.00  0.96           C  
ATOM   2270  CB  ARG A 284      -6.932  -5.321   4.543  1.00  0.96           C  
ATOM   2271  O   ARG A 284      -7.727  -6.742   1.674  1.00  0.96           O  
ATOM   2272  CG  ARG A 284      -5.978  -4.493   5.389  1.00  0.96           C  
ATOM   2273  CD  ARG A 284      -6.723  -3.628   6.397  1.00  0.96           C  
ATOM   2274  NE  ARG A 284      -5.809  -2.792   7.170  1.00  0.96           N  
ATOM   2275  NH1 ARG A 284      -5.798  -1.046   5.658  1.00  0.96           N  
ATOM   2276  NH2 ARG A 284      -4.559  -0.911   7.582  1.00  0.96           N  
ATOM   2277  CZ  ARG A 284      -5.391  -1.585   6.801  1.00  0.96           C  
ATOM   2278  N   LYS A 285      -7.579  -8.119   3.347  1.00  0.93           N  
ATOM   2279  CA  LYS A 285      -8.559  -9.050   2.795  1.00  0.93           C  
ATOM   2280  C   LYS A 285      -9.896  -8.358   2.548  1.00  0.93           C  
ATOM   2281  CB  LYS A 285      -8.753 -10.243   3.732  1.00  0.93           C  
ATOM   2282  O   LYS A 285     -10.300  -7.482   3.316  1.00  0.93           O  
ATOM   2283  CG  LYS A 285      -7.542 -11.160   3.826  1.00  0.93           C  
ATOM   2284  CD  LYS A 285      -7.820 -12.365   4.715  1.00  0.93           C  
ATOM   2285  CE  LYS A 285      -6.599 -13.266   4.835  1.00  0.93           C  
ATOM   2286  NZ  LYS A 285      -6.866 -14.448   5.708  1.00  0.93           N  
ATOM   2287  N   ARG A 286     -10.594  -8.787   1.514  1.00  0.88           N  
ATOM   2288  CA  ARG A 286     -11.824  -8.169   1.028  1.00  0.88           C  
ATOM   2289  C   ARG A 286     -12.888  -8.135   2.120  1.00  0.88           C  
ATOM   2290  CB  ARG A 286     -12.354  -8.917  -0.197  1.00  0.88           C  
ATOM   2291  O   ARG A 286     -13.624  -7.154   2.245  1.00  0.88           O  
ATOM   2292  CG  ARG A 286     -11.566  -8.652  -1.470  1.00  0.88           C  
ATOM   2293  CD  ARG A 286     -12.258  -9.233  -2.694  1.00  0.88           C  
ATOM   2294  NE  ARG A 286     -11.561  -8.879  -3.927  1.00  0.88           N  
ATOM   2295  NH1 ARG A 286     -13.109  -9.865  -5.330  1.00  0.88           N  
ATOM   2296  NH2 ARG A 286     -11.269  -8.814  -6.204  1.00  0.88           N  
ATOM   2297  CZ  ARG A 286     -11.982  -9.187  -5.151  1.00  0.88           C  
ATOM   2298  N   GLU A 287     -12.930  -9.149   2.990  1.00  0.86           N  
ATOM   2299  CA  GLU A 287     -13.973  -9.233   4.008  1.00  0.86           C  
ATOM   2300  C   GLU A 287     -13.795  -8.153   5.071  1.00  0.86           C  
ATOM   2301  CB  GLU A 287     -13.977 -10.618   4.660  1.00  0.86           C  
ATOM   2302  O   GLU A 287     -14.729  -7.848   5.816  1.00  0.86           O  
ATOM   2303  CG  GLU A 287     -12.648 -11.004   5.294  1.00  0.86           C  
ATOM   2304  CD  GLU A 287     -12.607 -12.446   5.772  1.00  0.86           C  
ATOM   2305  OE1 GLU A 287     -11.800 -12.764   6.675  1.00  0.86           O  
ATOM   2306  OE2 GLU A 287     -13.388 -13.266   5.239  1.00  0.86           O  
ATOM   2307  N   TYR A 288     -12.614  -7.558   5.014  1.00  0.88           N  
ATOM   2308  CA  TYR A 288     -12.332  -6.581   6.060  1.00  0.88           C  
ATOM   2309  C   TYR A 288     -12.233  -5.175   5.480  1.00  0.88           C  
ATOM   2310  CB  TYR A 288     -11.035  -6.937   6.792  1.00  0.88           C  
ATOM   2311  O   TYR A 288     -11.815  -4.241   6.169  1.00  0.88           O  
ATOM   2312  CG  TYR A 288     -11.075  -8.279   7.482  1.00  0.88           C  
ATOM   2313  CD1 TYR A 288     -12.169  -8.651   8.260  1.00  0.88           C  
ATOM   2314  CD2 TYR A 288     -10.020  -9.177   7.358  1.00  0.88           C  
ATOM   2315  CE1 TYR A 288     -12.210  -9.886   8.899  1.00  0.88           C  
ATOM   2316  CE2 TYR A 288     -10.051 -10.414   7.992  1.00  0.88           C  
ATOM   2317  OH  TYR A 288     -11.184 -11.983   9.389  1.00  0.88           O  
ATOM   2318  CZ  TYR A 288     -11.148 -10.760   8.759  1.00  0.88           C  
ATOM   2319  N   GLN A 289     -12.587  -4.995   4.161  1.00  0.90           N  
ATOM   2320  CA  GLN A 289     -12.420  -3.689   3.532  1.00  0.90           C  
ATOM   2321  C   GLN A 289     -13.772  -3.046   3.235  1.00  0.90           C  
ATOM   2322  CB  GLN A 289     -11.604  -3.814   2.244  1.00  0.90           C  
ATOM   2323  O   GLN A 289     -14.706  -3.722   2.800  1.00  0.90           O  
ATOM   2324  CG  GLN A 289     -10.140  -4.162   2.475  1.00  0.90           C  
ATOM   2325  CD  GLN A 289      -9.322  -4.138   1.198  1.00  0.90           C  
ATOM   2326  NE2 GLN A 289      -8.016  -3.937   1.334  1.00  0.90           N  
ATOM   2327  OE1 GLN A 289      -9.859  -4.300   0.098  1.00  0.90           O  
ATOM   2328  N   PRO A 290     -13.795  -1.744   3.458  1.00  0.93           N  
ATOM   2329  CA  PRO A 290     -14.987  -1.040   2.979  1.00  0.93           C  
ATOM   2330  C   PRO A 290     -15.132  -1.093   1.460  1.00  0.93           C  
ATOM   2331  CB  PRO A 290     -14.764   0.397   3.457  1.00  0.93           C  
ATOM   2332  O   PRO A 290     -14.139  -1.258   0.746  1.00  0.93           O  
ATOM   2333  CG  PRO A 290     -13.710   0.290   4.511  1.00  0.93           C  
ATOM   2334  CD  PRO A 290     -12.872  -0.923   4.226  1.00  0.93           C  
ATOM   2335  N   TRP A 291     -16.321  -1.019   0.973  1.00  0.93           N  
ATOM   2336  CA  TRP A 291     -16.633  -1.096  -0.451  1.00  0.93           C  
ATOM   2337  C   TRP A 291     -15.828  -0.070  -1.241  1.00  0.93           C  
ATOM   2338  CB  TRP A 291     -18.131  -0.879  -0.686  1.00  0.93           C  
ATOM   2339  O   TRP A 291     -15.345  -0.361  -2.337  1.00  0.93           O  
ATOM   2340  CG  TRP A 291     -18.562  -1.093  -2.106  1.00  0.93           C  
ATOM   2341  CD1 TRP A 291     -18.797  -2.289  -2.724  1.00  0.93           C  
ATOM   2342  CD2 TRP A 291     -18.804  -0.080  -3.086  1.00  0.93           C  
ATOM   2343  CE2 TRP A 291     -19.184  -0.735  -4.279  1.00  0.93           C  
ATOM   2344  CE3 TRP A 291     -18.737   1.320  -3.073  1.00  0.93           C  
ATOM   2345  NE1 TRP A 291     -19.172  -2.081  -4.031  1.00  0.93           N  
ATOM   2346  CH2 TRP A 291     -19.423   1.332  -5.407  1.00  0.93           C  
ATOM   2347  CZ2 TRP A 291     -19.496  -0.036  -5.447  1.00  0.93           C  
ATOM   2348  CZ3 TRP A 291     -19.048   2.013  -4.237  1.00  0.93           C  
ATOM   2349  N   ARG A 292     -15.679   1.046  -0.753  1.00  0.95           N  
ATOM   2350  CA  ARG A 292     -14.988   2.113  -1.470  1.00  0.95           C  
ATOM   2351  C   ARG A 292     -13.556   1.710  -1.805  1.00  0.95           C  
ATOM   2352  CB  ARG A 292     -14.989   3.403  -0.647  1.00  0.95           C  
ATOM   2353  O   ARG A 292     -13.058   2.013  -2.891  1.00  0.95           O  
ATOM   2354  CG  ARG A 292     -14.197   3.309   0.647  1.00  0.95           C  
ATOM   2355  CD  ARG A 292     -14.344   4.568   1.490  1.00  0.95           C  
ATOM   2356  NE  ARG A 292     -13.612   4.462   2.749  1.00  0.95           N  
ATOM   2357  NH1 ARG A 292     -15.322   3.411   3.894  1.00  0.95           N  
ATOM   2358  NH2 ARG A 292     -13.340   3.870   4.952  1.00  0.95           N  
ATOM   2359  CZ  ARG A 292     -14.093   3.915   3.862  1.00  0.95           C  
ATOM   2360  N   VAL A 293     -12.809   1.091  -0.850  1.00  0.96           N  
ATOM   2361  CA  VAL A 293     -11.443   0.633  -1.079  1.00  0.96           C  
ATOM   2362  C   VAL A 293     -11.435  -0.451  -2.155  1.00  0.96           C  
ATOM   2363  CB  VAL A 293     -10.798   0.099   0.220  1.00  0.96           C  
ATOM   2364  O   VAL A 293     -10.617  -0.413  -3.077  1.00  0.96           O  
ATOM   2365  CG1 VAL A 293      -9.421  -0.498  -0.067  1.00  0.96           C  
ATOM   2366  CG2 VAL A 293     -10.694   1.213   1.260  1.00  0.96           C  
ATOM   2367  N   GLN A 294     -12.367  -1.337  -2.067  1.00  0.94           N  
ATOM   2368  CA  GLN A 294     -12.464  -2.409  -3.052  1.00  0.94           C  
ATOM   2369  C   GLN A 294     -12.734  -1.851  -4.447  1.00  0.94           C  
ATOM   2370  CB  GLN A 294     -13.562  -3.400  -2.662  1.00  0.94           C  
ATOM   2371  O   GLN A 294     -12.126  -2.290  -5.425  1.00  0.94           O  
ATOM   2372  CG  GLN A 294     -13.258  -4.185  -1.393  1.00  0.94           C  
ATOM   2373  CD  GLN A 294     -14.399  -5.095  -0.979  1.00  0.94           C  
ATOM   2374  NE2 GLN A 294     -14.271  -5.713   0.190  1.00  0.94           N  
ATOM   2375  OE1 GLN A 294     -15.388  -5.242  -1.705  1.00  0.94           O  
ATOM   2376  N   TYR A 295     -13.656  -0.994  -4.430  1.00  0.95           N  
ATOM   2377  CA  TYR A 295     -14.031  -0.379  -5.699  1.00  0.95           C  
ATOM   2378  C   TYR A 295     -12.822   0.259  -6.373  1.00  0.95           C  
ATOM   2379  CB  TYR A 295     -15.125   0.671  -5.485  1.00  0.95           C  
ATOM   2380  O   TYR A 295     -12.534  -0.022  -7.539  1.00  0.95           O  
ATOM   2381  CG  TYR A 295     -15.521   1.400  -6.746  1.00  0.95           C  
ATOM   2382  CD1 TYR A 295     -15.013   2.666  -7.030  1.00  0.95           C  
ATOM   2383  CD2 TYR A 295     -16.403   0.826  -7.654  1.00  0.95           C  
ATOM   2384  CE1 TYR A 295     -15.377   3.342  -8.190  1.00  0.95           C  
ATOM   2385  CE2 TYR A 295     -16.774   1.493  -8.817  1.00  0.95           C  
ATOM   2386  OH  TYR A 295     -16.619   3.414 -10.226  1.00  0.95           O  
ATOM   2387  CZ  TYR A 295     -16.256   2.749  -9.076  1.00  0.95           C  
ATOM   2388  N   VAL A 296     -12.086   1.125  -5.634  1.00  0.96           N  
ATOM   2389  CA  VAL A 296     -10.922   1.831  -6.159  1.00  0.96           C  
ATOM   2390  C   VAL A 296      -9.847   0.825  -6.564  1.00  0.96           C  
ATOM   2391  CB  VAL A 296     -10.354   2.833  -5.128  1.00  0.96           C  
ATOM   2392  O   VAL A 296      -9.256   0.939  -7.641  1.00  0.96           O  
ATOM   2393  CG1 VAL A 296      -9.000   3.371  -5.589  1.00  0.96           C  
ATOM   2394  CG2 VAL A 296     -11.338   3.978  -4.900  1.00  0.96           C  
ATOM   2395  N   LEU A 297      -9.578  -0.133  -5.734  1.00  0.96           N  
ATOM   2396  CA  LEU A 297      -8.583  -1.162  -6.014  1.00  0.96           C  
ATOM   2397  C   LEU A 297      -8.911  -1.898  -7.309  1.00  0.96           C  
ATOM   2398  CB  LEU A 297      -8.501  -2.158  -4.854  1.00  0.96           C  
ATOM   2399  O   LEU A 297      -8.057  -2.023  -8.190  1.00  0.96           O  
ATOM   2400  CG  LEU A 297      -7.554  -3.345  -5.045  1.00  0.96           C  
ATOM   2401  CD1 LEU A 297      -6.124  -2.855  -5.242  1.00  0.96           C  
ATOM   2402  CD2 LEU A 297      -7.641  -4.295  -3.856  1.00  0.96           C  
ATOM   2403  N   ASP A 298     -10.160  -2.345  -7.479  1.00  0.95           N  
ATOM   2404  CA  ASP A 298     -10.575  -3.093  -8.662  1.00  0.95           C  
ATOM   2405  C   ASP A 298     -10.448  -2.242  -9.923  1.00  0.95           C  
ATOM   2406  CB  ASP A 298     -12.014  -3.590  -8.506  1.00  0.95           C  
ATOM   2407  O   ASP A 298      -9.925  -2.702 -10.940  1.00  0.95           O  
ATOM   2408  CG  ASP A 298     -12.145  -4.720  -7.500  1.00  0.95           C  
ATOM   2409  OD1 ASP A 298     -11.116  -5.312  -7.110  1.00  0.95           O  
ATOM   2410  OD2 ASP A 298     -13.289  -5.023  -7.096  1.00  0.95           O  
ATOM   2411  N   GLU A 299     -10.914  -1.014  -9.844  1.00  0.96           N  
ATOM   2412  CA  GLU A 299     -10.877  -0.126 -11.001  1.00  0.96           C  
ATOM   2413  C   GLU A 299      -9.441   0.224 -11.383  1.00  0.96           C  
ATOM   2414  CB  GLU A 299     -11.674   1.152 -10.725  1.00  0.96           C  
ATOM   2415  O   GLU A 299      -9.100   0.260 -12.567  1.00  0.96           O  
ATOM   2416  CG  GLU A 299     -13.182   0.949 -10.732  1.00  0.96           C  
ATOM   2417  CD  GLU A 299     -13.714   0.451 -12.067  1.00  0.96           C  
ATOM   2418  OE1 GLU A 299     -14.330  -0.638 -12.106  1.00  0.96           O  
ATOM   2419  OE2 GLU A 299     -13.512   1.155 -13.081  1.00  0.96           O  
ATOM   2420  N   MET A 300      -8.699   0.432 -10.327  1.00  0.96           N  
ATOM   2421  CA  MET A 300      -7.297   0.768 -10.557  1.00  0.96           C  
ATOM   2422  C   MET A 300      -6.558  -0.396 -11.210  1.00  0.96           C  
ATOM   2423  CB  MET A 300      -6.612   1.152  -9.244  1.00  0.96           C  
ATOM   2424  O   MET A 300      -5.875  -0.215 -12.219  1.00  0.96           O  
ATOM   2425  CG  MET A 300      -5.153   1.546  -9.406  1.00  0.96           C  
ATOM   2426  SD  MET A 300      -4.278   1.679  -7.798  1.00  0.96           S  
ATOM   2427  CE  MET A 300      -4.354  -0.048  -7.248  1.00  0.96           C  
ATOM   2428  N   LEU A 301      -6.671  -1.579 -10.677  1.00  0.95           N  
ATOM   2429  CA  LEU A 301      -5.984  -2.746 -11.220  1.00  0.95           C  
ATOM   2430  C   LEU A 301      -6.474  -3.057 -12.630  1.00  0.95           C  
ATOM   2431  CB  LEU A 301      -6.195  -3.962 -10.314  1.00  0.95           C  
ATOM   2432  O   LEU A 301      -5.684  -3.442 -13.495  1.00  0.95           O  
ATOM   2433  CG  LEU A 301      -5.486  -3.929  -8.959  1.00  0.95           C  
ATOM   2434  CD1 LEU A 301      -5.761  -5.214  -8.186  1.00  0.95           C  
ATOM   2435  CD2 LEU A 301      -3.987  -3.721  -9.145  1.00  0.95           C  
ATOM   2436  N   ARG A 302      -7.792  -2.945 -12.825  1.00  0.94           N  
ATOM   2437  CA  ARG A 302      -8.347  -3.140 -14.160  1.00  0.94           C  
ATOM   2438  C   ARG A 302      -7.704  -2.190 -15.165  1.00  0.94           C  
ATOM   2439  CB  ARG A 302      -9.864  -2.940 -14.147  1.00  0.94           C  
ATOM   2440  O   ARG A 302      -7.296  -2.610 -16.250  1.00  0.94           O  
ATOM   2441  CG  ARG A 302     -10.540  -3.266 -15.469  1.00  0.94           C  
ATOM   2442  CD  ARG A 302     -12.032  -2.966 -15.429  1.00  0.94           C  
ATOM   2443  NE  ARG A 302     -12.292  -1.566 -15.104  1.00  0.94           N  
ATOM   2444  NH1 ARG A 302     -12.641  -0.909 -17.291  1.00  0.94           N  
ATOM   2445  NH2 ARG A 302     -12.794   0.622 -15.591  1.00  0.94           N  
ATOM   2446  CZ  ARG A 302     -12.575  -0.621 -15.996  1.00  0.94           C  
ATOM   2447  N   GLU A 303      -7.588  -0.933 -14.784  1.00  0.94           N  
ATOM   2448  CA  GLU A 303      -7.038   0.078 -15.682  1.00  0.94           C  
ATOM   2449  C   GLU A 303      -5.543  -0.134 -15.903  1.00  0.94           C  
ATOM   2450  CB  GLU A 303      -7.294   1.483 -15.131  1.00  0.94           C  
ATOM   2451  O   GLU A 303      -5.037   0.077 -17.007  1.00  0.94           O  
ATOM   2452  CG  GLU A 303      -6.874   2.600 -16.075  1.00  0.94           C  
ATOM   2453  CD  GLU A 303      -7.552   2.524 -17.434  1.00  0.94           C  
ATOM   2454  OE1 GLU A 303      -6.959   2.985 -18.435  1.00  0.94           O  
ATOM   2455  OE2 GLU A 303      -8.687   2.000 -17.497  1.00  0.94           O  
ATOM   2456  N   ILE A 304      -4.813  -0.522 -14.866  1.00  0.93           N  
ATOM   2457  CA  ILE A 304      -3.390  -0.817 -14.996  1.00  0.93           C  
ATOM   2458  C   ILE A 304      -3.189  -1.962 -15.986  1.00  0.93           C  
ATOM   2459  CB  ILE A 304      -2.759  -1.170 -13.631  1.00  0.93           C  
ATOM   2460  O   ILE A 304      -2.347  -1.876 -16.882  1.00  0.93           O  
ATOM   2461  CG1 ILE A 304      -2.722   0.065 -12.724  1.00  0.93           C  
ATOM   2462  CG2 ILE A 304      -1.356  -1.753 -13.820  1.00  0.93           C  
ATOM   2463  CD1 ILE A 304      -2.296  -0.230 -11.293  1.00  0.93           C  
ATOM   2464  N   ARG A 305      -3.956  -2.980 -15.855  1.00  0.90           N  
ATOM   2465  CA  ARG A 305      -3.844  -4.137 -16.737  1.00  0.90           C  
ATOM   2466  C   ARG A 305      -4.190  -3.765 -18.175  1.00  0.90           C  
ATOM   2467  CB  ARG A 305      -4.753  -5.271 -16.256  1.00  0.90           C  
ATOM   2468  O   ARG A 305      -3.545  -4.234 -19.115  1.00  0.90           O  
ATOM   2469  CG  ARG A 305      -4.244  -5.983 -15.012  1.00  0.90           C  
ATOM   2470  CD  ARG A 305      -5.056  -7.234 -14.707  1.00  0.90           C  
ATOM   2471  NE  ARG A 305      -6.311  -6.910 -14.034  1.00  0.90           N  
ATOM   2472  NH1 ARG A 305      -5.791  -8.028 -12.080  1.00  0.90           N  
ATOM   2473  NH2 ARG A 305      -7.801  -6.945 -12.287  1.00  0.90           N  
ATOM   2474  CZ  ARG A 305      -6.631  -7.295 -12.802  1.00  0.90           C  
ATOM   2475  N   HIS A 306      -5.236  -2.967 -18.285  1.00  0.90           N  
ATOM   2476  CA  HIS A 306      -5.626  -2.493 -19.608  1.00  0.90           C  
ATOM   2477  C   HIS A 306      -4.496  -1.709 -20.268  1.00  0.90           C  
ATOM   2478  CB  HIS A 306      -6.883  -1.626 -19.518  1.00  0.90           C  
ATOM   2479  O   HIS A 306      -4.197  -1.916 -21.446  1.00  0.90           O  
ATOM   2480  CG  HIS A 306      -7.368  -1.132 -20.844  1.00  0.90           C  
ATOM   2481  CD2 HIS A 306      -7.442   0.120 -21.354  1.00  0.90           C  
ATOM   2482  ND1 HIS A 306      -7.856  -1.975 -21.818  1.00  0.90           N  
ATOM   2483  CE1 HIS A 306      -8.209  -1.261 -22.874  1.00  0.90           C  
ATOM   2484  NE2 HIS A 306      -7.968   0.013 -22.617  1.00  0.90           N  
ATOM   2485  N   GLN A 307      -3.789  -0.826 -19.497  1.00  0.87           N  
ATOM   2486  CA  GLN A 307      -2.684  -0.017 -20.002  1.00  0.87           C  
ATOM   2487  C   GLN A 307      -1.491  -0.890 -20.380  1.00  0.87           C  
ATOM   2488  CB  GLN A 307      -2.265   1.026 -18.966  1.00  0.87           C  
ATOM   2489  O   GLN A 307      -0.826  -0.639 -21.388  1.00  0.87           O  
ATOM   2490  CG  GLN A 307      -3.310   2.106 -18.722  1.00  0.87           C  
ATOM   2491  CD  GLN A 307      -3.535   2.989 -19.935  1.00  0.87           C  
ATOM   2492  NE2 GLN A 307      -4.772   3.439 -20.120  1.00  0.87           N  
ATOM   2493  OE1 GLN A 307      -2.605   3.266 -20.700  1.00  0.87           O  
ATOM   2494  N   LEU A 308      -1.291  -1.908 -19.617  1.00  0.84           N  
ATOM   2495  CA  LEU A 308      -0.172  -2.810 -19.866  1.00  0.84           C  
ATOM   2496  C   LEU A 308      -0.422  -3.657 -21.109  1.00  0.84           C  
ATOM   2497  CB  LEU A 308       0.065  -3.716 -18.655  1.00  0.84           C  
ATOM   2498  O   LEU A 308       0.506  -3.941 -21.869  1.00  0.84           O  
ATOM   2499  CG  LEU A 308       0.691  -3.056 -17.426  1.00  0.84           C  
ATOM   2500  CD1 LEU A 308       0.709  -4.031 -16.253  1.00  0.84           C  
ATOM   2501  CD2 LEU A 308       2.099  -2.564 -17.741  1.00  0.84           C  
ATOM   2502  N   ALA A 309      -1.641  -4.040 -21.377  1.00  0.82           N  
ATOM   2503  CA  ALA A 309      -2.001  -4.834 -22.548  1.00  0.82           C  
ATOM   2504  C   ALA A 309      -1.851  -4.020 -23.830  1.00  0.82           C  
ATOM   2505  CB  ALA A 309      -3.429  -5.358 -22.418  1.00  0.82           C  
ATOM   2506  O   ALA A 309      -1.447  -4.552 -24.867  1.00  0.82           O  
ATOM   2507  N   GLN A 310      -2.152  -2.757 -23.807  1.00  0.78           N  
ATOM   2508  CA  GLN A 310      -2.062  -1.887 -24.975  1.00  0.78           C  
ATOM   2509  C   GLN A 310      -0.608  -1.599 -25.336  1.00  0.78           C  
ATOM   2510  CB  GLN A 310      -2.811  -0.577 -24.729  1.00  0.78           C  
ATOM   2511  O   GLN A 310      -0.286  -1.373 -26.504  1.00  0.78           O  
ATOM   2512  CG  GLN A 310      -4.327  -0.727 -24.723  1.00  0.78           C  
ATOM   2513  CD  GLN A 310      -5.046   0.587 -24.479  1.00  0.78           C  
ATOM   2514  NE2 GLN A 310      -6.354   0.599 -24.709  1.00  0.78           N  
ATOM   2515  OE1 GLN A 310      -4.430   1.583 -24.085  1.00  0.78           O  
ATOM   2516  N   SER A 311       0.234  -1.720 -24.373  1.00  0.69           N  
ATOM   2517  CA  SER A 311       1.642  -1.408 -24.596  1.00  0.69           C  
ATOM   2518  C   SER A 311       2.433  -2.658 -24.967  1.00  0.69           C  
ATOM   2519  CB  SER A 311       2.251  -0.761 -23.351  1.00  0.69           C  
ATOM   2520  O   SER A 311       3.596  -2.568 -25.366  1.00  0.69           O  
ATOM   2521  OG  SER A 311       1.529   0.402 -22.984  1.00  0.69           O  
ATOM   2522  N   GLN A 312       1.766  -3.892 -25.427  1.00  0.58           N  
ATOM   2523  CA  GLN A 312       2.402  -5.164 -25.753  1.00  0.58           C  
ATOM   2524  C   GLN A 312       3.504  -5.501 -24.752  1.00  0.58           C  
ATOM   2525  CB  GLN A 312       2.974  -5.130 -27.171  1.00  0.58           C  
ATOM   2526  O   GLN A 312       4.540  -6.056 -25.125  1.00  0.58           O  
ATOM   2527  CG  GLN A 312       1.912  -5.071 -28.261  1.00  0.58           C  
ATOM   2528  CD  GLN A 312       2.503  -5.103 -29.658  1.00  0.58           C  
ATOM   2529  NE2 GLN A 312       1.659  -4.895 -30.664  1.00  0.58           N  
ATOM   2530  OE1 GLN A 312       3.708  -5.313 -29.833  1.00  0.58           O  
ATOM   2531  N   GLN A 313       3.468  -5.250 -23.478  1.00  0.58           N  
ATOM   2532  CA  GLN A 313       4.499  -5.225 -22.446  1.00  0.58           C  
ATOM   2533  C   GLN A 313       4.456  -6.490 -21.594  1.00  0.58           C  
ATOM   2534  CB  GLN A 313       4.341  -3.989 -21.559  1.00  0.58           C  
ATOM   2535  O   GLN A 313       5.236  -6.636 -20.650  1.00  0.58           O  
ATOM   2536  CG  GLN A 313       4.768  -2.691 -22.231  1.00  0.58           C  
ATOM   2537  CD  GLN A 313       4.578  -1.478 -21.339  1.00  0.58           C  
ATOM   2538  NE2 GLN A 313       5.031  -0.320 -21.808  1.00  0.58           N  
ATOM   2539  OE1 GLN A 313       4.028  -1.581 -20.238  1.00  0.58           O  
ATOM   2540  N   LEU A 314       3.624  -7.604 -22.153  1.00  0.51           N  
ATOM   2541  CA  LEU A 314       3.628  -8.848 -21.390  1.00  0.51           C  
ATOM   2542  C   LEU A 314       4.759  -9.763 -21.848  1.00  0.51           C  
ATOM   2543  CB  LEU A 314       2.284  -9.568 -21.532  1.00  0.51           C  
ATOM   2544  O   LEU A 314       5.185  -9.699 -23.003  1.00  0.51           O  
ATOM   2545  CG  LEU A 314       1.092  -8.925 -20.821  1.00  0.51           C  
ATOM   2546  CD1 LEU A 314      -0.210  -9.315 -21.512  1.00  0.51           C  
ATOM   2547  CD2 LEU A 314       1.065  -9.328 -19.351  1.00  0.51           C  
ATOM   2548  N   ARG A 315       5.628 -10.196 -20.975  1.00  0.55           N  
ATOM   2549  CA  ARG A 315       6.536 -11.280 -21.335  1.00  0.55           C  
ATOM   2550  C   ARG A 315       5.901 -12.205 -22.368  1.00  0.55           C  
ATOM   2551  CB  ARG A 315       6.938 -12.080 -20.093  1.00  0.55           C  
ATOM   2552  O   ARG A 315       4.677 -12.339 -22.421  1.00  0.55           O  
ATOM   2553  CG  ARG A 315       8.391 -12.526 -20.092  1.00  0.55           C  
ATOM   2554  CD  ARG A 315       8.741 -13.306 -18.833  1.00  0.55           C  
ATOM   2555  NE  ARG A 315      10.124 -13.773 -18.855  1.00  0.55           N  
ATOM   2556  NH1 ARG A 315       9.957 -15.003 -16.906  1.00  0.55           N  
ATOM   2557  NH2 ARG A 315      11.938 -14.934 -18.057  1.00  0.55           N  
ATOM   2558  CZ  ARG A 315      10.670 -14.569 -17.939  1.00  0.55           C  
ATOM   2559  N   PRO A 316       6.636 -12.810 -23.246  1.00  0.48           N  
ATOM   2560  CA  PRO A 316       6.097 -13.835 -24.144  1.00  0.48           C  
ATOM   2561  C   PRO A 316       5.300 -14.907 -23.404  1.00  0.48           C  
ATOM   2562  CB  PRO A 316       7.350 -14.434 -24.788  1.00  0.48           C  
ATOM   2563  O   PRO A 316       4.288 -15.393 -23.917  1.00  0.48           O  
ATOM   2564  CG  PRO A 316       8.481 -13.616 -24.255  1.00  0.48           C  
ATOM   2565  CD  PRO A 316       7.940 -12.665 -23.227  1.00  0.48           C  
ATOM   2566  N   GLU A 317       5.508 -15.047 -21.998  1.00  0.50           N  
ATOM   2567  CA  GLU A 317       4.779 -16.113 -21.319  1.00  0.50           C  
ATOM   2568  C   GLU A 317       3.408 -15.634 -20.852  1.00  0.50           C  
ATOM   2569  CB  GLU A 317       5.584 -16.642 -20.129  1.00  0.50           C  
ATOM   2570  O   GLU A 317       2.464 -16.423 -20.767  1.00  0.50           O  
ATOM   2571  CG  GLU A 317       6.845 -17.396 -20.526  1.00  0.50           C  
ATOM   2572  CD  GLU A 317       7.638 -17.910 -19.335  1.00  0.50           C  
ATOM   2573  OE1 GLU A 317       8.674 -18.582 -19.539  1.00  0.50           O  
ATOM   2574  OE2 GLU A 317       7.218 -17.639 -18.188  1.00  0.50           O  
ATOM   2575  N   GLN A 318       3.143 -14.233 -20.770  1.00  0.50           N  
ATOM   2576  CA  GLN A 318       1.889 -13.600 -20.373  1.00  0.50           C  
ATOM   2577  C   GLN A 318       0.948 -13.449 -21.564  1.00  0.50           C  
ATOM   2578  CB  GLN A 318       2.155 -12.235 -19.737  1.00  0.50           C  
ATOM   2579  O   GLN A 318      -0.271 -13.375 -21.393  1.00  0.50           O  
ATOM   2580  CG  GLN A 318       2.899 -12.308 -18.411  1.00  0.50           C  
ATOM   2581  CD  GLN A 318       2.907 -10.986 -17.667  1.00  0.50           C  
ATOM   2582  NE2 GLN A 318       2.490 -11.012 -16.406  1.00  0.50           N  
ATOM   2583  OE1 GLN A 318       3.285  -9.949 -18.222  1.00  0.50           O  
ATOM   2584  N   ALA A 319       1.537 -13.422 -22.890  1.00  0.42           N  
ATOM   2585  CA  ALA A 319       0.602 -13.352 -24.010  1.00  0.42           C  
ATOM   2586  C   ALA A 319      -0.231 -14.627 -24.110  1.00  0.42           C  
ATOM   2587  CB  ALA A 319       1.354 -13.109 -25.317  1.00  0.42           C  
ATOM   2588  O   ALA A 319      -1.408 -14.579 -24.477  1.00  0.42           O  
ATOM   2589  N   ALA A 320       0.158 -15.682 -23.293  1.00  0.40           N  
ATOM   2590  CA  ALA A 320      -0.572 -16.941 -23.428  1.00  0.40           C  
ATOM   2591  C   ALA A 320      -1.639 -17.075 -22.345  1.00  0.40           C  
ATOM   2592  CB  ALA A 320       0.392 -18.123 -23.370  1.00  0.40           C  
ATOM   2593  O   ALA A 320      -2.708 -17.641 -22.585  1.00  0.40           O  
ATOM   2594  N   GLU A 321      -1.633 -16.283 -21.266  1.00  0.40           N  
ATOM   2595  CA  GLU A 321      -2.585 -16.462 -20.174  1.00  0.40           C  
ATOM   2596  C   GLU A 321      -3.663 -15.382 -20.198  1.00  0.40           C  
ATOM   2597  CB  GLU A 321      -1.863 -16.454 -18.824  1.00  0.40           C  
ATOM   2598  O   GLU A 321      -4.772 -15.594 -19.702  1.00  0.40           O  
ATOM   2599  CG  GLU A 321      -1.300 -17.809 -18.419  1.00  0.40           C  
ATOM   2600  CD  GLU A 321      -0.507 -17.766 -17.123  1.00  0.40           C  
ATOM   2601  OE1 GLU A 321       0.040 -18.814 -16.711  1.00  0.40           O  
ATOM   2602  OE2 GLU A 321      -0.432 -16.675 -16.514  1.00  0.40           O  
ATOM   2603  N   SER A 322      -3.569 -14.281 -21.014  1.00  0.37           N  
ATOM   2604  CA  SER A 322      -4.589 -13.242 -21.101  1.00  0.37           C  
ATOM   2605  C   SER A 322      -5.670 -13.611 -22.112  1.00  0.37           C  
ATOM   2606  CB  SER A 322      -3.960 -11.902 -21.482  1.00  0.37           C  
ATOM   2607  O   SER A 322      -6.783 -13.083 -22.059  1.00  0.37           O  
ATOM   2608  OG  SER A 322      -3.376 -11.969 -22.772  1.00  0.37           O  
ATOM   2609  N   GLU A 323      -5.594 -14.824 -22.755  1.00  0.37           N  
ATOM   2610  CA  GLU A 323      -6.686 -15.288 -23.605  1.00  0.37           C  
ATOM   2611  C   GLU A 323      -7.490 -16.388 -22.919  1.00  0.37           C  
ATOM   2612  CB  GLU A 323      -6.147 -15.789 -24.947  1.00  0.37           C  
ATOM   2613  O   GLU A 323      -8.624 -16.672 -23.311  1.00  0.37           O  
ATOM   2614  CG  GLU A 323      -5.821 -14.677 -25.933  1.00  0.37           C  
ATOM   2615  CD  GLU A 323      -5.321 -15.191 -27.274  1.00  0.37           C  
ATOM   2616  OE1 GLU A 323      -5.123 -14.374 -28.202  1.00  0.37           O  
ATOM   2617  OE2 GLU A 323      -5.128 -16.421 -27.398  1.00  0.37           O  
ATOM   2618  N   ASP A 324      -7.453 -16.457 -21.549  1.00  0.32           N  
ATOM   2619  CA  ASP A 324      -8.390 -17.373 -20.907  1.00  0.32           C  
ATOM   2620  C   ASP A 324      -9.199 -16.663 -19.824  1.00  0.32           C  
ATOM   2621  CB  ASP A 324      -7.647 -18.570 -20.309  1.00  0.32           C  
ATOM   2622  O   ASP A 324     -10.390 -16.931 -19.654  1.00  0.32           O  
ATOM   2623  CG  ASP A 324      -7.430 -19.692 -21.308  1.00  0.32           C  
ATOM   2624  OD1 ASP A 324      -8.116 -19.721 -22.353  1.00  0.32           O  
ATOM   2625  OD2 ASP A 324      -6.566 -20.558 -21.047  1.00  0.32           O  
