# Supplementary material for: Escherichia coli transcription factors of unknown function: sequence features and possible evolutionary relationships
Source: PeerJ. 2022 Jul 20;10:e13772. doi: 10.7717/peerj.13772 (PMC9308461; doi:10.7717/peerj.13772)
Supplement: Supplemental Information 18 [file peerj-10-13772-s018.zip › Raw Data/PDB files/YidL_b3680_unrelaxed_model_1.pdb]

ATOM      1  N   MET A   1      41.773 -10.766  67.140  1.00  0.36           N  
ATOM      2  CA  MET A   1      42.652 -11.317  66.113  1.00  0.36           C  
ATOM      3  C   MET A   1      41.951 -11.356  64.759  1.00  0.36           C  
ATOM      4  CB  MET A   1      43.120 -12.721  66.500  1.00  0.36           C  
ATOM      5  O   MET A   1      40.938 -12.040  64.600  1.00  0.36           O  
ATOM      6  CG  MET A   1      44.514 -12.757  67.104  1.00  0.36           C  
ATOM      7  SD  MET A   1      45.122 -14.469  67.366  1.00  0.36           S  
ATOM      8  CE  MET A   1      46.650 -14.129  68.284  1.00  0.36           C  
ATOM      9  N   ASN A   2      41.901 -10.200  64.144  1.00  0.38           N  
ATOM     10  CA  ASN A   2      42.389  -9.725  62.853  1.00  0.38           C  
ATOM     11  C   ASN A   2      41.273  -9.683  61.813  1.00  0.38           C  
ATOM     12  CB  ASN A   2      43.542 -10.602  62.360  1.00  0.38           C  
ATOM     13  O   ASN A   2      40.657 -10.709  61.516  1.00  0.38           O  
ATOM     14  CG  ASN A   2      44.898 -10.081  62.793  1.00  0.38           C  
ATOM     15  ND2 ASN A   2      45.943 -10.855  62.528  1.00  0.38           N  
ATOM     16  OD1 ASN A   2      45.005  -8.991  63.362  1.00  0.38           O  
ATOM     17  N   GLY A   3      40.718  -8.524  61.579  1.00  0.38           N  
ATOM     18  CA  GLY A   3      40.972  -7.653  60.443  1.00  0.38           C  
ATOM     19  C   GLY A   3      39.742  -7.412  59.588  1.00  0.38           C  
ATOM     20  O   GLY A   3      39.037  -8.355  59.225  1.00  0.38           O  
ATOM     21  N   LYS A   4      39.024  -6.356  59.889  1.00  0.34           N  
ATOM     22  CA  LYS A   4      38.517  -5.210  59.139  1.00  0.34           C  
ATOM     23  C   LYS A   4      39.372  -4.940  57.905  1.00  0.34           C  
ATOM     24  CB  LYS A   4      38.470  -3.966  60.027  1.00  0.34           C  
ATOM     25  O   LYS A   4      40.602  -4.907  57.989  1.00  0.34           O  
ATOM     26  CG  LYS A   4      37.063  -3.538  60.418  1.00  0.34           C  
ATOM     27  CD  LYS A   4      37.082  -2.308  61.317  1.00  0.34           C  
ATOM     28  CE  LYS A   4      35.689  -1.964  61.825  1.00  0.34           C  
ATOM     29  NZ  LYS A   4      35.688  -0.707  62.632  1.00  0.34           N  
ATOM     30  N   LEU A   5      38.750  -5.134  56.661  1.00  0.37           N  
ATOM     31  CA  LEU A   5      38.705  -4.083  55.651  1.00  0.37           C  
ATOM     32  C   LEU A   5      38.463  -4.671  54.265  1.00  0.37           C  
ATOM     33  CB  LEU A   5      40.008  -3.279  55.656  1.00  0.37           C  
ATOM     34  O   LEU A   5      39.182  -5.575  53.835  1.00  0.37           O  
ATOM     35  CG  LEU A   5      40.103  -2.149  56.683  1.00  0.37           C  
ATOM     36  CD1 LEU A   5      41.505  -2.093  57.281  1.00  0.37           C  
ATOM     37  CD2 LEU A   5      39.735  -0.814  56.045  1.00  0.37           C  
ATOM     38  N   GLN A   6      37.304  -4.402  53.686  1.00  0.40           N  
ATOM     39  CA  GLN A   6      36.934  -3.417  52.675  1.00  0.40           C  
ATOM     40  C   GLN A   6      36.479  -4.095  51.386  1.00  0.40           C  
ATOM     41  CB  GLN A   6      38.105  -2.475  52.388  1.00  0.40           C  
ATOM     42  O   GLN A   6      37.220  -4.887  50.800  1.00  0.40           O  
ATOM     43  CG  GLN A   6      37.948  -1.093  53.006  1.00  0.40           C  
ATOM     44  CD  GLN A   6      39.232  -0.285  52.971  1.00  0.40           C  
ATOM     45  NE2 GLN A   6      39.270   0.801  53.735  1.00  0.40           N  
ATOM     46  OE1 GLN A   6      40.181  -0.635  52.263  1.00  0.40           O  
ATOM     47  N   SER A   7      35.162  -4.174  51.240  1.00  0.37           N  
ATOM     48  CA  SER A   7      34.121  -3.867  50.265  1.00  0.37           C  
ATOM     49  C   SER A   7      34.670  -3.027  49.116  1.00  0.37           C  
ATOM     50  CB  SER A   7      32.959  -3.132  50.934  1.00  0.37           C  
ATOM     51  O   SER A   7      35.106  -1.893  49.323  1.00  0.37           O  
ATOM     52  OG  SER A   7      33.127  -1.728  50.835  1.00  0.37           O  
ATOM     53  N   SER A   8      35.349  -3.578  48.161  1.00  0.41           N  
ATOM     54  CA  SER A   8      35.671  -3.029  46.848  1.00  0.41           C  
ATOM     55  C   SER A   8      34.522  -3.230  45.867  1.00  0.41           C  
ATOM     56  CB  SER A   8      36.943  -3.673  46.295  1.00  0.41           C  
ATOM     57  O   SER A   8      33.986  -4.334  45.748  1.00  0.41           O  
ATOM     58  OG  SER A   8      36.749  -5.058  46.070  1.00  0.41           O  
ATOM     59  N   ASP A   9      33.455  -2.417  45.906  1.00  0.44           N  
ATOM     60  CA  ASP A   9      32.662  -1.700  44.913  1.00  0.44           C  
ATOM     61  C   ASP A   9      33.189  -1.954  43.502  1.00  0.44           C  
ATOM     62  CB  ASP A   9      32.658  -0.199  45.210  1.00  0.44           C  
ATOM     63  O   ASP A   9      34.256  -1.459  43.133  1.00  0.44           O  
ATOM     64  CG  ASP A   9      31.584   0.206  46.204  1.00  0.44           C  
ATOM     65  OD1 ASP A   9      30.601  -0.545  46.379  1.00  0.44           O  
ATOM     66  OD2 ASP A   9      31.722   1.288  46.816  1.00  0.44           O  
ATOM     67  N   VAL A  10      33.119  -3.152  42.949  1.00  0.47           N  
ATOM     68  CA  VAL A  10      33.301  -3.502  41.544  1.00  0.47           C  
ATOM     69  C   VAL A  10      32.263  -2.776  40.691  1.00  0.47           C  
ATOM     70  CB  VAL A  10      33.199  -5.028  41.322  1.00  0.47           C  
ATOM     71  O   VAL A  10      31.058  -2.943  40.894  1.00  0.47           O  
ATOM     72  CG1 VAL A  10      33.457  -5.380  39.858  1.00  0.47           C  
ATOM     73  CG2 VAL A  10      34.180  -5.765  42.232  1.00  0.47           C  
ATOM     74  N   LYS A  11      32.303  -1.473  40.619  1.00  0.50           N  
ATOM     75  CA  LYS A  11      31.848  -0.551  39.582  1.00  0.50           C  
ATOM     76  C   LYS A  11      31.919  -1.198  38.202  1.00  0.50           C  
ATOM     77  CB  LYS A  11      32.680   0.733  39.603  1.00  0.50           C  
ATOM     78  O   LYS A  11      32.985  -1.646  37.775  1.00  0.50           O  
ATOM     79  CG  LYS A  11      32.187   1.773  40.598  1.00  0.50           C  
ATOM     80  CD  LYS A  11      32.917   3.099  40.428  1.00  0.50           C  
ATOM     81  CE  LYS A  11      32.481   4.117  41.473  1.00  0.50           C  
ATOM     82  NZ  LYS A  11      33.161   5.433  41.283  1.00  0.50           N  
ATOM     83  N   ASN A  12      31.011  -2.113  37.822  1.00  0.49           N  
ATOM     84  CA  ASN A  12      30.443  -2.527  36.543  1.00  0.49           C  
ATOM     85  C   ASN A  12      30.545  -1.419  35.499  1.00  0.49           C  
ATOM     86  CB  ASN A  12      28.985  -2.958  36.718  1.00  0.49           C  
ATOM     87  O   ASN A  12      29.784  -0.451  35.538  1.00  0.49           O  
ATOM     88  CG  ASN A  12      28.816  -4.465  36.702  1.00  0.49           C  
ATOM     89  ND2 ASN A  12      27.595  -4.927  36.945  1.00  0.49           N  
ATOM     90  OD1 ASN A  12      29.775  -5.207  36.474  1.00  0.49           O  
ATOM     91  N   GLU A  13      31.740  -0.895  35.233  1.00  0.51           N  
ATOM     92  CA  GLU A  13      32.073   0.008  34.136  1.00  0.51           C  
ATOM     93  C   GLU A  13      31.724  -0.611  32.785  1.00  0.51           C  
ATOM     94  CB  GLU A  13      33.558   0.379  34.176  1.00  0.51           C  
ATOM     95  O   GLU A  13      32.178  -1.712  32.465  1.00  0.51           O  
ATOM     96  CG  GLU A  13      33.865   1.593  35.040  1.00  0.51           C  
ATOM     97  CD  GLU A  13      35.340   1.963  35.052  1.00  0.51           C  
ATOM     98  OE1 GLU A  13      35.714   2.946  35.733  1.00  0.51           O  
ATOM     99  OE2 GLU A  13      36.128   1.265  34.376  1.00  0.51           O  
ATOM    100  N   THR A  14      30.444  -0.640  32.367  1.00  0.57           N  
ATOM    101  CA  THR A  14      30.074  -0.851  30.972  1.00  0.57           C  
ATOM    102  C   THR A  14      30.928   0.013  30.049  1.00  0.57           C  
ATOM    103  CB  THR A  14      28.584  -0.542  30.736  1.00  0.57           C  
ATOM    104  O   THR A  14      31.066   1.218  30.269  1.00  0.57           O  
ATOM    105  CG2 THR A  14      27.702  -1.695  31.205  1.00  0.57           C  
ATOM    106  OG1 THR A  14      28.228   0.642  31.460  1.00  0.57           O  
ATOM    107  N   PRO A  15      31.969  -0.481  29.372  1.00  0.56           N  
ATOM    108  CA  PRO A  15      32.904   0.315  28.574  1.00  0.56           C  
ATOM    109  C   PRO A  15      32.208   1.128  27.486  1.00  0.56           C  
ATOM    110  CB  PRO A  15      33.830  -0.738  27.961  1.00  0.56           C  
ATOM    111  O   PRO A  15      31.413   0.582  26.716  1.00  0.56           O  
ATOM    112  CG  PRO A  15      33.067  -2.020  28.055  1.00  0.56           C  
ATOM    113  CD  PRO A  15      31.769  -1.751  28.761  1.00  0.56           C  
ATOM    114  N   TYR A  16      31.752   2.314  27.781  1.00  0.61           N  
ATOM    115  CA  TYR A  16      31.111   3.410  27.062  1.00  0.61           C  
ATOM    116  C   TYR A  16      31.880   3.753  25.792  1.00  0.61           C  
ATOM    117  CB  TYR A  16      31.002   4.648  27.957  1.00  0.61           C  
ATOM    118  O   TYR A  16      31.284   4.130  24.781  1.00  0.61           O  
ATOM    119  CG  TYR A  16      29.769   4.661  28.828  1.00  0.61           C  
ATOM    120  CD1 TYR A  16      28.543   5.093  28.328  1.00  0.61           C  
ATOM    121  CD2 TYR A  16      29.828   4.242  30.153  1.00  0.61           C  
ATOM    122  CE1 TYR A  16      27.405   5.109  29.127  1.00  0.61           C  
ATOM    123  CE2 TYR A  16      28.696   4.253  30.961  1.00  0.61           C  
ATOM    124  OH  TYR A  16      26.368   4.700  31.236  1.00  0.61           O  
ATOM    125  CZ  TYR A  16      27.491   4.687  30.440  1.00  0.61           C  
ATOM    126  N   ASN A  17      32.910   2.961  25.255  1.00  0.74           N  
ATOM    127  CA  ASN A  17      33.587   3.460  24.063  1.00  0.74           C  
ATOM    128  C   ASN A  17      34.086   2.317  23.183  1.00  0.74           C  
ATOM    129  CB  ASN A  17      34.749   4.377  24.450  1.00  0.74           C  
ATOM    130  O   ASN A  17      35.213   2.356  22.687  1.00  0.74           O  
ATOM    131  CG  ASN A  17      34.284   5.739  24.928  1.00  0.74           C  
ATOM    132  ND2 ASN A  17      35.118   6.408  25.715  1.00  0.74           N  
ATOM    133  OD1 ASN A  17      33.183   6.185  24.594  1.00  0.74           O  
ATOM    134  N   ILE A  18      33.333   1.200  23.117  1.00  0.75           N  
ATOM    135  CA  ILE A  18      33.784   0.155  22.204  1.00  0.75           C  
ATOM    136  C   ILE A  18      33.178   0.382  20.821  1.00  0.75           C  
ATOM    137  CB  ILE A  18      33.414  -1.251  22.728  1.00  0.75           C  
ATOM    138  O   ILE A  18      31.954   0.416  20.671  1.00  0.75           O  
ATOM    139  CG1 ILE A  18      33.986  -1.465  24.134  1.00  0.75           C  
ATOM    140  CG2 ILE A  18      33.908  -2.334  21.764  1.00  0.75           C  
ATOM    141  CD1 ILE A  18      33.464  -2.714  24.831  1.00  0.75           C  
ATOM    142  N   PRO A  19      34.034   0.932  19.854  1.00  0.82           N  
ATOM    143  CA  PRO A  19      33.529   1.098  18.489  1.00  0.82           C  
ATOM    144  C   PRO A  19      32.837  -0.156  17.960  1.00  0.82           C  
ATOM    145  CB  PRO A  19      34.792   1.407  17.681  1.00  0.82           C  
ATOM    146  O   PRO A  19      33.210  -1.273  18.327  1.00  0.82           O  
ATOM    147  CG  PRO A  19      35.912   0.838  18.490  1.00  0.82           C  
ATOM    148  CD  PRO A  19      35.505   0.839  19.936  1.00  0.82           C  
ATOM    149  N   LEU A  20      31.628  -0.001  17.472  1.00  0.81           N  
ATOM    150  CA  LEU A  20      30.974  -1.089  16.752  1.00  0.81           C  
ATOM    151  C   LEU A  20      31.747  -1.445  15.487  1.00  0.81           C  
ATOM    152  CB  LEU A  20      29.536  -0.707  16.395  1.00  0.81           C  
ATOM    153  O   LEU A  20      31.846  -0.632  14.565  1.00  0.81           O  
ATOM    154  CG  LEU A  20      28.606  -1.857  16.004  1.00  0.81           C  
ATOM    155  CD1 LEU A  20      27.534  -2.057  17.070  1.00  0.81           C  
ATOM    156  CD2 LEU A  20      27.971  -1.592  14.643  1.00  0.81           C  
ATOM    157  N   LEU A  21      32.650  -2.382  15.581  1.00  0.83           N  
ATOM    158  CA  LEU A  21      33.458  -2.795  14.438  1.00  0.83           C  
ATOM    159  C   LEU A  21      32.648  -3.672  13.489  1.00  0.83           C  
ATOM    160  CB  LEU A  21      34.705  -3.548  14.908  1.00  0.83           C  
ATOM    161  O   LEU A  21      32.009  -4.635  13.919  1.00  0.83           O  
ATOM    162  CG  LEU A  21      35.957  -3.392  14.043  1.00  0.83           C  
ATOM    163  CD1 LEU A  21      36.714  -2.126  14.430  1.00  0.83           C  
ATOM    164  CD2 LEU A  21      36.855  -4.618  14.175  1.00  0.83           C  
ATOM    165  N   ILE A  22      32.436  -3.226  12.319  1.00  0.86           N  
ATOM    166  CA  ILE A  22      31.788  -4.058  11.310  1.00  0.86           C  
ATOM    167  C   ILE A  22      32.842  -4.856  10.545  1.00  0.86           C  
ATOM    168  CB  ILE A  22      30.945  -3.208  10.334  1.00  0.86           C  
ATOM    169  O   ILE A  22      33.963  -4.383  10.344  1.00  0.86           O  
ATOM    170  CG1 ILE A  22      31.802  -2.098   9.715  1.00  0.86           C  
ATOM    171  CG2 ILE A  22      29.721  -2.624  11.045  1.00  0.86           C  
ATOM    172  CD1 ILE A  22      31.084  -1.284   8.647  1.00  0.86           C  
ATOM    173  N   ASN A  23      32.571  -6.140  10.247  1.00  0.84           N  
ATOM    174  CA  ASN A  23      33.487  -7.144   9.716  1.00  0.84           C  
ATOM    175  C   ASN A  23      33.920  -6.811   8.291  1.00  0.84           C  
ATOM    176  CB  ASN A  23      32.848  -8.534   9.766  1.00  0.84           C  
ATOM    177  O   ASN A  23      35.075  -7.028   7.922  1.00  0.84           O  
ATOM    178  CG  ASN A  23      32.702  -9.059  11.180  1.00  0.84           C  
ATOM    179  ND2 ASN A  23      31.742  -9.953  11.385  1.00  0.84           N  
ATOM    180  OD1 ASN A  23      33.446  -8.664  12.082  1.00  0.84           O  
ATOM    181  N   GLU A  24      32.985  -6.188   7.537  1.00  0.86           N  
ATOM    182  CA  GLU A  24      33.236  -5.809   6.150  1.00  0.86           C  
ATOM    183  C   GLU A  24      32.486  -4.533   5.782  1.00  0.86           C  
ATOM    184  CB  GLU A  24      32.840  -6.944   5.203  1.00  0.86           C  
ATOM    185  O   GLU A  24      31.506  -4.172   6.436  1.00  0.86           O  
ATOM    186  CG  GLU A  24      31.404  -7.418   5.377  1.00  0.86           C  
ATOM    187  CD  GLU A  24      31.071  -8.645   4.543  1.00  0.86           C  
ATOM    188  OE1 GLU A  24      29.900  -9.086   4.554  1.00  0.86           O  
ATOM    189  OE2 GLU A  24      31.990  -9.170   3.875  1.00  0.86           O  
ATOM    190  N   ASN A  25      33.135  -3.815   4.891  1.00  0.86           N  
ATOM    191  CA  ASN A  25      32.416  -2.650   4.386  1.00  0.86           C  
ATOM    192  C   ASN A  25      31.038  -3.030   3.851  1.00  0.86           C  
ATOM    193  CB  ASN A  25      33.231  -1.946   3.299  1.00  0.86           C  
ATOM    194  O   ASN A  25      30.881  -4.072   3.212  1.00  0.86           O  
ATOM    195  CG  ASN A  25      34.512  -1.334   3.834  1.00  0.86           C  
ATOM    196  ND2 ASN A  25      35.500  -1.171   2.962  1.00  0.86           N  
ATOM    197  OD1 ASN A  25      34.612  -1.012   5.020  1.00  0.86           O  
ATOM    198  N   VAL A  26      30.059  -2.325   4.254  1.00  0.85           N  
ATOM    199  CA  VAL A  26      28.699  -2.536   3.769  1.00  0.85           C  
ATOM    200  C   VAL A  26      28.290  -1.380   2.859  1.00  0.85           C  
ATOM    201  CB  VAL A  26      27.696  -2.678   4.935  1.00  0.85           C  
ATOM    202  O   VAL A  26      28.429  -0.212   3.229  1.00  0.85           O  
ATOM    203  CG1 VAL A  26      26.289  -2.952   4.407  1.00  0.85           C  
ATOM    204  CG2 VAL A  26      28.138  -3.788   5.887  1.00  0.85           C  
ATOM    205  N   ILE A  27      27.948  -1.721   1.599  1.00  0.84           N  
ATOM    206  CA  ILE A  27      27.530  -0.702   0.642  1.00  0.84           C  
ATOM    207  C   ILE A  27      26.038  -0.847   0.353  1.00  0.84           C  
ATOM    208  CB  ILE A  27      28.341  -0.792  -0.670  1.00  0.84           C  
ATOM    209  O   ILE A  27      25.512  -1.962   0.314  1.00  0.84           O  
ATOM    210  CG1 ILE A  27      29.843  -0.698  -0.376  1.00  0.84           C  
ATOM    211  CG2 ILE A  27      27.906   0.301  -1.650  1.00  0.84           C  
ATOM    212  CD1 ILE A  27      30.728  -1.147  -1.531  1.00  0.84           C  
ATOM    213  N   SER A  28      25.352   0.251   0.320  1.00  0.87           N  
ATOM    214  CA  SER A  28      23.960   0.234  -0.120  1.00  0.87           C  
ATOM    215  C   SER A  28      23.820   0.784  -1.535  1.00  0.87           C  
ATOM    216  CB  SER A  28      23.085   1.042   0.839  1.00  0.87           C  
ATOM    217  O   SER A  28      24.463   1.775  -1.888  1.00  0.87           O  
ATOM    218  OG  SER A  28      21.758   1.136   0.351  1.00  0.87           O  
ATOM    219  N   SER A  29      23.095  -0.031  -2.362  1.00  0.89           N  
ATOM    220  CA  SER A  29      22.796   0.452  -3.706  1.00  0.89           C  
ATOM    221  C   SER A  29      21.797   1.603  -3.671  1.00  0.89           C  
ATOM    222  CB  SER A  29      22.249  -0.682  -4.574  1.00  0.89           C  
ATOM    223  O   SER A  29      20.751   1.505  -3.026  1.00  0.89           O  
ATOM    224  OG  SER A  29      22.034  -0.240  -5.903  1.00  0.89           O  
ATOM    225  N   GLY A  30      22.129   2.742  -4.294  1.00  0.93           N  
ATOM    226  CA  GLY A  30      21.126   3.776  -4.490  1.00  0.93           C  
ATOM    227  C   GLY A  30      20.170   3.473  -5.628  1.00  0.93           C  
ATOM    228  O   GLY A  30      20.189   2.373  -6.185  1.00  0.93           O  
ATOM    229  N   ILE A  31      19.234   4.384  -5.846  1.00  0.96           N  
ATOM    230  CA  ILE A  31      18.351   4.196  -6.992  1.00  0.96           C  
ATOM    231  C   ILE A  31      18.267   5.492  -7.796  1.00  0.96           C  
ATOM    232  CB  ILE A  31      16.940   3.748  -6.550  1.00  0.96           C  
ATOM    233  O   ILE A  31      18.495   6.579  -7.260  1.00  0.96           O  
ATOM    234  CG1 ILE A  31      16.247   4.866  -5.762  1.00  0.96           C  
ATOM    235  CG2 ILE A  31      17.016   2.461  -5.723  1.00  0.96           C  
ATOM    236  CD1 ILE A  31      14.758   4.636  -5.541  1.00  0.96           C  
ATOM    237  N   SER A  32      18.118   5.326  -9.055  1.00  0.95           N  
ATOM    238  CA  SER A  32      17.632   6.396  -9.920  1.00  0.95           C  
ATOM    239  C   SER A  32      16.135   6.262 -10.177  1.00  0.95           C  
ATOM    240  CB  SER A  32      18.388   6.397 -11.249  1.00  0.95           C  
ATOM    241  O   SER A  32      15.693   5.308 -10.819  1.00  0.95           O  
ATOM    242  OG  SER A  32      19.764   6.665 -11.045  1.00  0.95           O  
ATOM    243  N   LEU A  33      15.415   7.203  -9.601  1.00  0.96           N  
ATOM    244  CA  LEU A  33      13.963   7.167  -9.741  1.00  0.96           C  
ATOM    245  C   LEU A  33      13.538   7.660 -11.121  1.00  0.96           C  
ATOM    246  CB  LEU A  33      13.298   8.018  -8.656  1.00  0.96           C  
ATOM    247  O   LEU A  33      13.934   8.748 -11.545  1.00  0.96           O  
ATOM    248  CG  LEU A  33      11.771   7.963  -8.592  1.00  0.96           C  
ATOM    249  CD1 LEU A  33      11.306   6.557  -8.227  1.00  0.96           C  
ATOM    250  CD2 LEU A  33      11.240   8.984  -7.591  1.00  0.96           C  
ATOM    251  N   ILE A  34      12.738   6.907 -11.809  1.00  0.94           N  
ATOM    252  CA  ILE A  34      12.282   7.222 -13.158  1.00  0.94           C  
ATOM    253  C   ILE A  34      10.914   7.898 -13.096  1.00  0.94           C  
ATOM    254  CB  ILE A  34      12.213   5.955 -14.041  1.00  0.94           C  
ATOM    255  O   ILE A  34      10.690   8.919 -13.750  1.00  0.94           O  
ATOM    256  CG1 ILE A  34      13.612   5.356 -14.224  1.00  0.94           C  
ATOM    257  CG2 ILE A  34      11.572   6.275 -15.395  1.00  0.94           C  
ATOM    258  CD1 ILE A  34      13.611   3.943 -14.791  1.00  0.94           C  
ATOM    259  N   SER A  35      10.050   7.302 -12.296  1.00  0.93           N  
ATOM    260  CA  SER A  35       8.708   7.853 -12.138  1.00  0.93           C  
ATOM    261  C   SER A  35       8.082   7.412 -10.819  1.00  0.93           C  
ATOM    262  CB  SER A  35       7.813   7.431 -13.303  1.00  0.93           C  
ATOM    263  O   SER A  35       8.431   6.359 -10.282  1.00  0.93           O  
ATOM    264  OG  SER A  35       7.582   6.033 -13.279  1.00  0.93           O  
ATOM    265  N   LEU A  36       7.239   8.245 -10.280  1.00  0.95           N  
ATOM    266  CA  LEU A  36       6.446   7.987  -9.083  1.00  0.95           C  
ATOM    267  C   LEU A  36       5.003   8.437  -9.280  1.00  0.95           C  
ATOM    268  CB  LEU A  36       7.055   8.699  -7.873  1.00  0.95           C  
ATOM    269  O   LEU A  36       4.747   9.611  -9.557  1.00  0.95           O  
ATOM    270  CG  LEU A  36       6.257   8.625  -6.570  1.00  0.95           C  
ATOM    271  CD1 LEU A  36       6.181   7.184  -6.077  1.00  0.95           C  
ATOM    272  CD2 LEU A  36       6.880   9.526  -5.509  1.00  0.95           C  
ATOM    273  N   TRP A  37       4.111   7.427  -9.118  1.00  0.93           N  
ATOM    274  CA  TRP A  37       2.690   7.727  -9.255  1.00  0.93           C  
ATOM    275  C   TRP A  37       1.938   7.397  -7.970  1.00  0.93           C  
ATOM    276  CB  TRP A  37       2.086   6.951 -10.429  1.00  0.93           C  
ATOM    277  O   TRP A  37       2.163   6.347  -7.364  1.00  0.93           O  
ATOM    278  CG  TRP A  37       2.834   7.118 -11.718  1.00  0.93           C  
ATOM    279  CD1 TRP A  37       2.994   8.271 -12.434  1.00  0.93           C  
ATOM    280  CD2 TRP A  37       3.518   6.094 -12.446  1.00  0.93           C  
ATOM    281  CE2 TRP A  37       4.073   6.699 -13.596  1.00  0.93           C  
ATOM    282  CE3 TRP A  37       3.718   4.723 -12.238  1.00  0.93           C  
ATOM    283  NE1 TRP A  37       3.738   8.026 -13.565  1.00  0.93           N  
ATOM    284  CH2 TRP A  37       4.995   4.639 -14.307  1.00  0.93           C  
ATOM    285  CZ2 TRP A  37       4.815   5.978 -14.535  1.00  0.93           C  
ATOM    286  CZ3 TRP A  37       4.457   4.007 -13.174  1.00  0.93           C  
ATOM    287  N   HIS A  38       1.108   8.318  -7.610  1.00  0.95           N  
ATOM    288  CA  HIS A  38       0.083   8.087  -6.599  1.00  0.95           C  
ATOM    289  C   HIS A  38      -1.316   8.237  -7.188  1.00  0.95           C  
ATOM    290  CB  HIS A  38       0.264   9.050  -5.424  1.00  0.95           C  
ATOM    291  O   HIS A  38      -1.739   9.347  -7.518  1.00  0.95           O  
ATOM    292  CG  HIS A  38      -0.688   8.805  -4.296  1.00  0.95           C  
ATOM    293  CD2 HIS A  38      -1.336   7.682  -3.908  1.00  0.95           C  
ATOM    294  ND1 HIS A  38      -1.070   9.795  -3.417  1.00  0.95           N  
ATOM    295  CE1 HIS A  38      -1.914   9.289  -2.533  1.00  0.95           C  
ATOM    296  NE2 HIS A  38      -2.092   8.009  -2.809  1.00  0.95           N  
ATOM    297  N   THR A  39      -1.969   7.103  -7.224  1.00  0.93           N  
ATOM    298  CA  THR A  39      -3.209   7.089  -7.994  1.00  0.93           C  
ATOM    299  C   THR A  39      -4.367   6.575  -7.144  1.00  0.93           C  
ATOM    300  CB  THR A  39      -3.071   6.222  -9.258  1.00  0.93           C  
ATOM    301  O   THR A  39      -4.216   5.600  -6.405  1.00  0.93           O  
ATOM    302  CG2 THR A  39      -4.341   6.272 -10.101  1.00  0.93           C  
ATOM    303  OG1 THR A  39      -1.972   6.701 -10.043  1.00  0.93           O  
ATOM    304  N   TYR A  40      -5.514   7.254  -7.257  1.00  0.93           N  
ATOM    305  CA  TYR A  40      -6.797   6.774  -6.756  1.00  0.93           C  
ATOM    306  C   TYR A  40      -7.667   6.253  -7.894  1.00  0.93           C  
ATOM    307  CB  TYR A  40      -7.533   7.888  -6.004  1.00  0.93           C  
ATOM    308  O   TYR A  40      -8.415   7.015  -8.510  1.00  0.93           O  
ATOM    309  CG  TYR A  40      -6.767   8.431  -4.822  1.00  0.93           C  
ATOM    310  CD1 TYR A  40      -7.046   7.997  -3.528  1.00  0.93           C  
ATOM    311  CD2 TYR A  40      -5.764   9.378  -4.996  1.00  0.93           C  
ATOM    312  CE1 TYR A  40      -6.345   8.496  -2.435  1.00  0.93           C  
ATOM    313  CE2 TYR A  40      -5.056   9.884  -3.911  1.00  0.93           C  
ATOM    314  OH  TYR A  40      -4.655   9.934  -1.558  1.00  0.93           O  
ATOM    315  CZ  TYR A  40      -5.353   9.437  -2.636  1.00  0.93           C  
ATOM    316  N   ALA A  41      -7.541   4.935  -8.148  1.00  0.94           N  
ATOM    317  CA  ALA A  41      -8.163   4.326  -9.321  1.00  0.94           C  
ATOM    318  C   ALA A  41      -9.584   3.864  -9.011  1.00  0.94           C  
ATOM    319  CB  ALA A  41      -7.323   3.154  -9.821  1.00  0.94           C  
ATOM    320  O   ALA A  41      -9.818   3.186  -8.008  1.00  0.94           O  
ATOM    321  N   ASP A  42     -10.576   4.332  -9.822  1.00  0.93           N  
ATOM    322  CA  ASP A  42     -11.937   3.823  -9.684  1.00  0.93           C  
ATOM    323  C   ASP A  42     -12.166   2.616 -10.591  1.00  0.93           C  
ATOM    324  CB  ASP A  42     -12.955   4.920 -10.000  1.00  0.93           C  
ATOM    325  O   ASP A  42     -11.217   2.065 -11.152  1.00  0.93           O  
ATOM    326  CG  ASP A  42     -12.883   5.399 -11.440  1.00  0.93           C  
ATOM    327  OD1 ASP A  42     -12.319   4.681 -12.294  1.00  0.93           O  
ATOM    328  OD2 ASP A  42     -13.392   6.505 -11.722  1.00  0.93           O  
ATOM    329  N   GLU A  43     -13.353   2.219 -10.718  1.00  0.91           N  
ATOM    330  CA  GLU A  43     -13.679   0.973 -11.405  1.00  0.91           C  
ATOM    331  C   GLU A  43     -13.423   1.086 -12.905  1.00  0.91           C  
ATOM    332  CB  GLU A  43     -15.136   0.581 -11.148  1.00  0.91           C  
ATOM    333  O   GLU A  43     -13.338   0.074 -13.603  1.00  0.91           O  
ATOM    334  CG  GLU A  43     -16.146   1.590 -11.675  1.00  0.91           C  
ATOM    335  CD  GLU A  43     -17.580   1.260 -11.292  1.00  0.91           C  
ATOM    336  OE1 GLU A  43     -18.515   1.876 -11.852  1.00  0.91           O  
ATOM    337  OE2 GLU A  43     -17.769   0.380 -10.423  1.00  0.91           O  
ATOM    338  N   HIS A  44     -13.282   2.252 -13.413  1.00  0.92           N  
ATOM    339  CA  HIS A  44     -13.089   2.464 -14.843  1.00  0.92           C  
ATOM    340  C   HIS A  44     -11.610   2.614 -15.183  1.00  0.92           C  
ATOM    341  CB  HIS A  44     -13.862   3.699 -15.311  1.00  0.92           C  
ATOM    342  O   HIS A  44     -11.249   2.755 -16.354  1.00  0.92           O  
ATOM    343  CG  HIS A  44     -15.331   3.627 -15.035  1.00  0.92           C  
ATOM    344  CD2 HIS A  44     -16.329   2.994 -15.695  1.00  0.92           C  
ATOM    345  ND1 HIS A  44     -15.919   4.264 -13.964  1.00  0.92           N  
ATOM    346  CE1 HIS A  44     -17.220   4.025 -13.977  1.00  0.92           C  
ATOM    347  NE2 HIS A  44     -17.494   3.257 -15.018  1.00  0.92           N  
ATOM    348  N   TYR A  45     -10.786   2.608 -14.171  1.00  0.94           N  
ATOM    349  CA  TYR A  45      -9.350   2.784 -14.356  1.00  0.94           C  
ATOM    350  C   TYR A  45      -8.732   1.557 -15.015  1.00  0.94           C  
ATOM    351  CB  TYR A  45      -8.664   3.057 -13.014  1.00  0.94           C  
ATOM    352  O   TYR A  45      -8.817   0.448 -14.482  1.00  0.94           O  
ATOM    353  CG  TYR A  45      -7.176   3.284 -13.128  1.00  0.94           C  
ATOM    354  CD1 TYR A  45      -6.273   2.251 -12.888  1.00  0.94           C  
ATOM    355  CD2 TYR A  45      -6.670   4.532 -13.475  1.00  0.94           C  
ATOM    356  CE1 TYR A  45      -4.901   2.456 -12.990  1.00  0.94           C  
ATOM    357  CE2 TYR A  45      -5.300   4.749 -13.580  1.00  0.94           C  
ATOM    358  OH  TYR A  45      -3.068   3.916 -13.439  1.00  0.94           O  
ATOM    359  CZ  TYR A  45      -4.425   3.707 -13.336  1.00  0.94           C  
ATOM    360  N   ARG A  46      -8.130   1.805 -16.229  1.00  0.95           N  
ATOM    361  CA  ARG A  46      -7.465   0.737 -16.969  1.00  0.95           C  
ATOM    362  C   ARG A  46      -6.212   1.254 -17.668  1.00  0.95           C  
ATOM    363  CB  ARG A  46      -8.419   0.118 -17.993  1.00  0.95           C  
ATOM    364  O   ARG A  46      -6.239   2.310 -18.302  1.00  0.95           O  
ATOM    365  CG  ARG A  46      -9.664  -0.501 -17.379  1.00  0.95           C  
ATOM    366  CD  ARG A  46     -10.552  -1.145 -18.435  1.00  0.95           C  
ATOM    367  NE  ARG A  46     -11.852  -1.524 -17.887  1.00  0.95           N  
ATOM    368  NH1 ARG A  46     -11.093  -3.457 -16.874  1.00  0.95           N  
ATOM    369  NH2 ARG A  46     -13.301  -2.862 -16.710  1.00  0.95           N  
ATOM    370  CZ  ARG A  46     -12.079  -2.613 -17.158  1.00  0.95           C  
ATOM    371  N   VAL A  47      -5.118   0.486 -17.510  1.00  0.95           N  
ATOM    372  CA  VAL A  47      -3.862   0.845 -18.160  1.00  0.95           C  
ATOM    373  C   VAL A  47      -3.352  -0.334 -18.985  1.00  0.95           C  
ATOM    374  CB  VAL A  47      -2.794   1.278 -17.132  1.00  0.95           C  
ATOM    375  O   VAL A  47      -3.269  -1.459 -18.486  1.00  0.95           O  
ATOM    376  CG1 VAL A  47      -1.457   1.544 -17.821  1.00  0.95           C  
ATOM    377  CG2 VAL A  47      -3.260   2.516 -16.368  1.00  0.95           C  
ATOM    378  N   ILE A  48      -3.141  -0.053 -20.288  1.00  0.93           N  
ATOM    379  CA  ILE A  48      -2.433  -1.011 -21.131  1.00  0.93           C  
ATOM    380  C   ILE A  48      -0.940  -0.691 -21.135  1.00  0.93           C  
ATOM    381  CB  ILE A  48      -2.985  -1.009 -22.575  1.00  0.93           C  
ATOM    382  O   ILE A  48      -0.534   0.402 -21.539  1.00  0.93           O  
ATOM    383  CG1 ILE A  48      -4.483  -1.336 -22.574  1.00  0.93           C  
ATOM    384  CG2 ILE A  48      -2.210  -1.997 -23.451  1.00  0.93           C  
ATOM    385  CD1 ILE A  48      -5.147  -1.201 -23.938  1.00  0.93           C  
ATOM    386  N   TRP A  49      -0.100  -1.566 -20.695  1.00  0.89           N  
ATOM    387  CA  TRP A  49       1.329  -1.371 -20.471  1.00  0.89           C  
ATOM    388  C   TRP A  49       2.152  -2.201 -21.450  1.00  0.89           C  
ATOM    389  CB  TRP A  49       1.704  -1.736 -19.032  1.00  0.89           C  
ATOM    390  O   TRP A  49       1.907  -3.398 -21.618  1.00  0.89           O  
ATOM    391  CG  TRP A  49       3.125  -1.420 -18.674  1.00  0.89           C  
ATOM    392  CD1 TRP A  49       4.217  -2.223 -18.852  1.00  0.89           C  
ATOM    393  CD2 TRP A  49       3.606  -0.215 -18.070  1.00  0.89           C  
ATOM    394  CE2 TRP A  49       5.002  -0.356 -17.911  1.00  0.89           C  
ATOM    395  CE3 TRP A  49       2.991   0.971 -17.649  1.00  0.89           C  
ATOM    396  NE1 TRP A  49       5.350  -1.588 -18.396  1.00  0.89           N  
ATOM    397  CH2 TRP A  49       5.168   1.798 -16.944  1.00  0.89           C  
ATOM    398  CZ2 TRP A  49       5.794   0.647 -17.348  1.00  0.89           C  
ATOM    399  CZ3 TRP A  49       3.781   1.968 -17.088  1.00  0.89           C  
ATOM    400  N   PRO A  50       3.088  -1.456 -22.147  1.00  0.85           N  
ATOM    401  CA  PRO A  50       3.671  -0.127 -21.952  1.00  0.85           C  
ATOM    402  C   PRO A  50       3.099   0.915 -22.911  1.00  0.85           C  
ATOM    403  CB  PRO A  50       5.162  -0.353 -22.217  1.00  0.85           C  
ATOM    404  O   PRO A  50       3.590   2.045 -22.965  1.00  0.85           O  
ATOM    405  CG  PRO A  50       5.207  -1.442 -23.240  1.00  0.85           C  
ATOM    406  CD  PRO A  50       4.043  -2.363 -23.008  1.00  0.85           C  
ATOM    407  N   ARG A  51       1.996   0.479 -23.641  1.00  0.83           N  
ATOM    408  CA  ARG A  51       1.378   1.364 -24.622  1.00  0.83           C  
ATOM    409  C   ARG A  51       1.026   2.711 -24.000  1.00  0.83           C  
ATOM    410  CB  ARG A  51       0.124   0.718 -25.215  1.00  0.83           C  
ATOM    411  O   ARG A  51       1.268   3.761 -24.600  1.00  0.83           O  
ATOM    412  CG  ARG A  51      -0.531   1.539 -26.314  1.00  0.83           C  
ATOM    413  CD  ARG A  51      -1.865   0.945 -26.743  1.00  0.83           C  
ATOM    414  NE  ARG A  51      -2.428   0.081 -25.709  1.00  0.83           N  
ATOM    415  NH1 ARG A  51      -3.570  -1.285 -27.182  1.00  0.83           N  
ATOM    416  NH2 ARG A  51      -3.680  -1.678 -24.926  1.00  0.83           N  
ATOM    417  CZ  ARG A  51      -3.225  -0.959 -25.941  1.00  0.83           C  
ATOM    418  N   ASP A  52       0.579   2.664 -22.792  1.00  0.81           N  
ATOM    419  CA  ASP A  52       0.072   3.867 -22.139  1.00  0.81           C  
ATOM    420  C   ASP A  52       1.178   4.576 -21.360  1.00  0.81           C  
ATOM    421  CB  ASP A  52      -1.091   3.522 -21.207  1.00  0.81           C  
ATOM    422  O   ASP A  52       0.937   5.610 -20.732  1.00  0.81           O  
ATOM    423  CG  ASP A  52      -2.319   3.027 -21.950  1.00  0.81           C  
ATOM    424  OD1 ASP A  52      -2.471   3.334 -23.152  1.00  0.81           O  
ATOM    425  OD2 ASP A  52      -3.145   2.325 -21.326  1.00  0.81           O  
ATOM    426  N   LYS A  53       2.517   4.121 -21.542  1.00  0.81           N  
ATOM    427  CA  LYS A  53       3.639   4.765 -20.865  1.00  0.81           C  
ATOM    428  C   LYS A  53       4.080   6.023 -21.609  1.00  0.81           C  
ATOM    429  CB  LYS A  53       4.814   3.796 -20.732  1.00  0.81           C  
ATOM    430  O   LYS A  53       4.079   6.054 -22.841  1.00  0.81           O  
ATOM    431  CG  LYS A  53       4.688   2.827 -19.565  1.00  0.81           C  
ATOM    432  CD  LYS A  53       5.943   1.978 -19.405  1.00  0.81           C  
ATOM    433  CE  LYS A  53       7.076   2.769 -18.766  1.00  0.81           C  
ATOM    434  NZ  LYS A  53       7.316   2.350 -17.353  1.00  0.81           N  
ATOM    435  N   LYS A  54       4.484   7.063 -20.868  1.00  0.77           N  
ATOM    436  CA  LYS A  54       4.996   8.286 -21.479  1.00  0.77           C  
ATOM    437  C   LYS A  54       6.486   8.165 -21.786  1.00  0.77           C  
ATOM    438  CB  LYS A  54       4.746   9.488 -20.567  1.00  0.77           C  
ATOM    439  O   LYS A  54       6.976   8.750 -22.754  1.00  0.77           O  
ATOM    440  CG  LYS A  54       3.283   9.897 -20.470  1.00  0.77           C  
ATOM    441  CD  LYS A  54       3.113  11.177 -19.663  1.00  0.77           C  
ATOM    442  CE  LYS A  54       1.648  11.580 -19.553  1.00  0.77           C  
ATOM    443  NZ  LYS A  54       1.476  12.832 -18.758  1.00  0.77           N  
ATOM    444  N   LYS A  55       7.132   7.354 -20.967  1.00  0.81           N  
ATOM    445  CA  LYS A  55       8.568   7.152 -21.136  1.00  0.81           C  
ATOM    446  C   LYS A  55       8.868   5.749 -21.656  1.00  0.81           C  
ATOM    447  CB  LYS A  55       9.302   7.389 -19.816  1.00  0.81           C  
ATOM    448  O   LYS A  55       8.077   4.825 -21.458  1.00  0.81           O  
ATOM    449  CG  LYS A  55       9.258   8.831 -19.333  1.00  0.81           C  
ATOM    450  CD  LYS A  55      10.117   9.032 -18.091  1.00  0.81           C  
ATOM    451  CE  LYS A  55      10.118  10.487 -17.641  1.00  0.81           C  
ATOM    452  NZ  LYS A  55      10.962  10.689 -16.425  1.00  0.81           N  
ATOM    453  N   PRO A  56       9.957   5.667 -22.365  1.00  0.83           N  
ATOM    454  CA  PRO A  56      10.312   4.340 -22.872  1.00  0.83           C  
ATOM    455  C   PRO A  56      10.628   3.346 -21.756  1.00  0.83           C  
ATOM    456  CB  PRO A  56      11.552   4.610 -23.729  1.00  0.83           C  
ATOM    457  O   PRO A  56      11.061   3.747 -20.672  1.00  0.83           O  
ATOM    458  CG  PRO A  56      12.094   5.905 -23.218  1.00  0.83           C  
ATOM    459  CD  PRO A  56      10.970   6.679 -22.590  1.00  0.83           C  
ATOM    460  N   LEU A  57      10.444   2.084 -22.089  1.00  0.85           N  
ATOM    461  CA  LEU A  57      10.792   1.022 -21.151  1.00  0.85           C  
ATOM    462  C   LEU A  57      12.305   0.906 -21.000  1.00  0.85           C  
ATOM    463  CB  LEU A  57      10.210  -0.316 -21.615  1.00  0.85           C  
ATOM    464  O   LEU A  57      13.038   0.958 -21.990  1.00  0.85           O  
ATOM    465  CG  LEU A  57       8.706  -0.508 -21.409  1.00  0.85           C  
ATOM    466  CD1 LEU A  57       8.223  -1.744 -22.160  1.00  0.85           C  
ATOM    467  CD2 LEU A  57       8.380  -0.617 -19.924  1.00  0.85           C  
ATOM    468  N   ILE A  58      12.737   0.840 -19.811  1.00  0.88           N  
ATOM    469  CA  ILE A  58      14.143   0.619 -19.490  1.00  0.88           C  
ATOM    470  C   ILE A  58      14.343  -0.817 -19.011  1.00  0.88           C  
ATOM    471  CB  ILE A  58      14.642   1.616 -18.421  1.00  0.88           C  
ATOM    472  O   ILE A  58      13.707  -1.250 -18.047  1.00  0.88           O  
ATOM    473  CG1 ILE A  58      14.445   3.058 -18.902  1.00  0.88           C  
ATOM    474  CG2 ILE A  58      16.110   1.349 -18.077  1.00  0.88           C  
ATOM    475  CD1 ILE A  58      14.720   4.110 -17.835  1.00  0.88           C  
ATOM    476  N   ALA A  59      15.147  -1.622 -19.719  1.00  0.84           N  
ATOM    477  CA  ALA A  59      15.282  -3.067 -19.557  1.00  0.84           C  
ATOM    478  C   ALA A  59      15.697  -3.423 -18.132  1.00  0.84           C  
ATOM    479  CB  ALA A  59      16.294  -3.623 -20.556  1.00  0.84           C  
ATOM    480  O   ALA A  59      15.161  -4.362 -17.539  1.00  0.84           O  
ATOM    481  N   ASN A  60      16.487  -2.667 -17.475  1.00  0.89           N  
ATOM    482  CA  ASN A  60      16.995  -3.050 -16.161  1.00  0.89           C  
ATOM    483  C   ASN A  60      16.294  -2.282 -15.044  1.00  0.89           C  
ATOM    484  CB  ASN A  60      18.508  -2.834 -16.086  1.00  0.89           C  
ATOM    485  O   ASN A  60      16.837  -2.140 -13.947  1.00  0.89           O  
ATOM    486  CG  ASN A  60      19.278  -3.773 -16.994  1.00  0.89           C  
ATOM    487  ND2 ASN A  60      20.439  -3.328 -17.459  1.00  0.89           N  
ATOM    488  OD1 ASN A  60      18.832  -4.888 -17.276  1.00  0.89           O  
ATOM    489  N   SER A  61      15.132  -1.807 -15.378  1.00  0.95           N  
ATOM    490  CA  SER A  61      14.372  -1.071 -14.374  1.00  0.95           C  
ATOM    491  C   SER A  61      13.406  -1.988 -13.631  1.00  0.95           C  
ATOM    492  CB  SER A  61      13.600   0.079 -15.021  1.00  0.95           C  
ATOM    493  O   SER A  61      13.182  -3.128 -14.044  1.00  0.95           O  
ATOM    494  OG  SER A  61      12.579  -0.415 -15.871  1.00  0.95           O  
ATOM    495  N   TRP A  62      12.963  -1.431 -12.484  1.00  0.97           N  
ATOM    496  CA  TRP A  62      12.010  -2.119 -11.621  1.00  0.97           C  
ATOM    497  C   TRP A  62      10.783  -1.251 -11.363  1.00  0.97           C  
ATOM    498  CB  TRP A  62      12.667  -2.502 -10.292  1.00  0.97           C  
ATOM    499  O   TRP A  62      10.851  -0.023 -11.461  1.00  0.97           O  
ATOM    500  CG  TRP A  62      13.778  -3.500 -10.427  1.00  0.97           C  
ATOM    501  CD1 TRP A  62      15.071  -3.248 -10.793  1.00  0.97           C  
ATOM    502  CD2 TRP A  62      13.692  -4.910 -10.203  1.00  0.97           C  
ATOM    503  CE2 TRP A  62      14.973  -5.452 -10.451  1.00  0.97           C  
ATOM    504  CE3 TRP A  62      12.655  -5.770  -9.816  1.00  0.97           C  
ATOM    505  NE1 TRP A  62      15.795  -4.418 -10.809  1.00  0.97           N  
ATOM    506  CH2 TRP A  62      14.212  -7.635  -9.943  1.00  0.97           C  
ATOM    507  CZ2 TRP A  62      15.244  -6.816 -10.324  1.00  0.97           C  
ATOM    508  CZ3 TRP A  62      12.927  -7.127  -9.690  1.00  0.97           C  
ATOM    509  N   VAL A  63       9.718  -2.034 -11.080  1.00  0.97           N  
ATOM    510  CA  VAL A  63       8.544  -1.325 -10.584  1.00  0.97           C  
ATOM    511  C   VAL A  63       8.135  -1.890  -9.225  1.00  0.97           C  
ATOM    512  CB  VAL A  63       7.363  -1.417 -11.576  1.00  0.97           C  
ATOM    513  O   VAL A  63       8.068  -3.109  -9.047  1.00  0.97           O  
ATOM    514  CG1 VAL A  63       6.098  -0.815 -10.968  1.00  0.97           C  
ATOM    515  CG2 VAL A  63       7.714  -0.719 -12.888  1.00  0.97           C  
ATOM    516  N   ALA A  64       8.065  -0.969  -8.288  1.00  0.98           N  
ATOM    517  CA  ALA A  64       7.444  -1.304  -7.009  1.00  0.98           C  
ATOM    518  C   ALA A  64       6.003  -0.805  -6.952  1.00  0.98           C  
ATOM    519  CB  ALA A  64       8.253  -0.718  -5.855  1.00  0.98           C  
ATOM    520  O   ALA A  64       5.745   0.388  -7.129  1.00  0.98           O  
ATOM    521  N   VAL A  65       5.102  -1.785  -6.742  1.00  0.98           N  
ATOM    522  CA  VAL A  65       3.691  -1.429  -6.627  1.00  0.98           C  
ATOM    523  C   VAL A  65       3.225  -1.620  -5.186  1.00  0.98           C  
ATOM    524  CB  VAL A  65       2.815  -2.265  -7.586  1.00  0.98           C  
ATOM    525  O   VAL A  65       3.194  -2.744  -4.681  1.00  0.98           O  
ATOM    526  CG1 VAL A  65       1.367  -1.778  -7.558  1.00  0.98           C  
ATOM    527  CG2 VAL A  65       3.374  -2.207  -9.007  1.00  0.98           C  
ATOM    528  N   TYR A  66       2.914  -0.513  -4.595  1.00  0.98           N  
ATOM    529  CA  TYR A  66       2.389  -0.545  -3.234  1.00  0.98           C  
ATOM    530  C   TYR A  66       0.912  -0.169  -3.211  1.00  0.98           C  
ATOM    531  CB  TYR A  66       3.183   0.401  -2.329  1.00  0.98           C  
ATOM    532  O   TYR A  66       0.538   0.927  -3.634  1.00  0.98           O  
ATOM    533  CG  TYR A  66       2.644   0.489  -0.922  1.00  0.98           C  
ATOM    534  CD1 TYR A  66       2.281   1.716  -0.370  1.00  0.98           C  
ATOM    535  CD2 TYR A  66       2.497  -0.652  -0.141  1.00  0.98           C  
ATOM    536  CE1 TYR A  66       1.785   1.803   0.927  1.00  0.98           C  
ATOM    537  CE2 TYR A  66       2.003  -0.577   1.157  1.00  0.98           C  
ATOM    538  OH  TYR A  66       1.159   0.733   2.965  1.00  0.98           O  
ATOM    539  CZ  TYR A  66       1.649   0.653   1.681  1.00  0.98           C  
ATOM    540  N   THR A  67       0.132  -1.161  -2.745  1.00  0.97           N  
ATOM    541  CA  THR A  67      -1.299  -0.915  -2.614  1.00  0.97           C  
ATOM    542  C   THR A  67      -1.634  -0.398  -1.218  1.00  0.97           C  
ATOM    543  CB  THR A  67      -2.114  -2.189  -2.902  1.00  0.97           C  
ATOM    544  O   THR A  67      -1.453  -1.110  -0.227  1.00  0.97           O  
ATOM    545  CG2 THR A  67      -3.612  -1.909  -2.846  1.00  0.97           C  
ATOM    546  OG1 THR A  67      -1.779  -2.679  -4.207  1.00  0.97           O  
ATOM    547  N   VAL A  68      -2.047   0.886  -1.162  1.00  0.96           N  
ATOM    548  CA  VAL A  68      -2.413   1.491   0.114  1.00  0.96           C  
ATOM    549  C   VAL A  68      -3.725   0.890   0.613  1.00  0.96           C  
ATOM    550  CB  VAL A  68      -2.539   3.026  -0.001  1.00  0.96           C  
ATOM    551  O   VAL A  68      -3.822   0.467   1.768  1.00  0.96           O  
ATOM    552  CG1 VAL A  68      -2.959   3.635   1.336  1.00  0.96           C  
ATOM    553  CG2 VAL A  68      -1.223   3.635  -0.479  1.00  0.96           C  
ATOM    554  N   GLN A  69      -4.751   0.802  -0.226  1.00  0.95           N  
ATOM    555  CA  GLN A  69      -6.050   0.196   0.046  1.00  0.95           C  
ATOM    556  C   GLN A  69      -6.794  -0.115  -1.250  1.00  0.95           C  
ATOM    557  CB  GLN A  69      -6.897   1.112   0.931  1.00  0.95           C  
ATOM    558  O   GLN A  69      -6.403   0.350  -2.323  1.00  0.95           O  
ATOM    559  CG  GLN A  69      -7.195   2.468   0.305  1.00  0.95           C  
ATOM    560  CD  GLN A  69      -7.388   3.561   1.339  1.00  0.95           C  
ATOM    561  NE2 GLN A  69      -8.010   4.662   0.928  1.00  0.95           N  
ATOM    562  OE1 GLN A  69      -6.984   3.418   2.497  1.00  0.95           O  
ATOM    563  N   GLY A  70      -7.861  -0.872  -1.117  1.00  0.95           N  
ATOM    564  CA  GLY A  70      -8.602  -1.268  -2.304  1.00  0.95           C  
ATOM    565  C   GLY A  70      -8.019  -2.487  -2.993  1.00  0.95           C  
ATOM    566  O   GLY A  70      -7.448  -3.362  -2.339  1.00  0.95           O  
ATOM    567  N   CYS A  71      -8.264  -2.530  -4.297  1.00  0.96           N  
ATOM    568  CA  CYS A  71      -7.875  -3.751  -4.993  1.00  0.96           C  
ATOM    569  C   CYS A  71      -7.572  -3.471  -6.460  1.00  0.96           C  
ATOM    570  CB  CYS A  71      -8.978  -4.804  -4.883  1.00  0.96           C  
ATOM    571  O   CYS A  71      -8.306  -2.733  -7.120  1.00  0.96           O  
ATOM    572  SG  CYS A  71      -8.550  -6.388  -5.640  1.00  0.96           S  
ATOM    573  N   GLY A  72      -6.449  -4.079  -6.860  1.00  0.97           N  
ATOM    574  CA  GLY A  72      -6.064  -4.003  -8.260  1.00  0.97           C  
ATOM    575  C   GLY A  72      -5.603  -5.334  -8.825  1.00  0.97           C  
ATOM    576  O   GLY A  72      -5.303  -6.263  -8.073  1.00  0.97           O  
ATOM    577  N   LYS A  73      -5.691  -5.348 -10.121  1.00  0.98           N  
ATOM    578  CA  LYS A  73      -5.246  -6.549 -10.822  1.00  0.98           C  
ATOM    579  C   LYS A  73      -4.206  -6.210 -11.886  1.00  0.98           C  
ATOM    580  CB  LYS A  73      -6.434  -7.269 -11.460  1.00  0.98           C  
ATOM    581  O   LYS A  73      -4.352  -5.226 -12.613  1.00  0.98           O  
ATOM    582  CG  LYS A  73      -6.146  -8.711 -11.853  1.00  0.98           C  
ATOM    583  CD  LYS A  73      -7.424  -9.460 -12.207  1.00  0.98           C  
ATOM    584  CE  LYS A  73      -7.160 -10.944 -12.427  1.00  0.98           C  
ATOM    585  NZ  LYS A  73      -8.429 -11.710 -12.610  1.00  0.98           N  
ATOM    586  N   ILE A  74      -3.166  -7.051 -11.824  1.00  0.98           N  
ATOM    587  CA  ILE A  74      -2.119  -6.895 -12.828  1.00  0.98           C  
ATOM    588  C   ILE A  74      -2.054  -8.144 -13.704  1.00  0.98           C  
ATOM    589  CB  ILE A  74      -0.745  -6.627 -12.174  1.00  0.98           C  
ATOM    590  O   ILE A  74      -1.980  -9.265 -13.194  1.00  0.98           O  
ATOM    591  CG1 ILE A  74      -0.802  -5.362 -11.311  1.00  0.98           C  
ATOM    592  CG2 ILE A  74       0.348  -6.513 -13.241  1.00  0.98           C  
ATOM    593  CD1 ILE A  74       0.467  -5.100 -10.510  1.00  0.98           C  
ATOM    594  N   LEU A  75      -2.106  -7.942 -15.084  1.00  0.98           N  
ATOM    595  CA  LEU A  75      -1.921  -9.010 -16.061  1.00  0.98           C  
ATOM    596  C   LEU A  75      -0.504  -8.990 -16.626  1.00  0.98           C  
ATOM    597  CB  LEU A  75      -2.938  -8.877 -17.198  1.00  0.98           C  
ATOM    598  O   LEU A  75      -0.063  -7.976 -17.172  1.00  0.98           O  
ATOM    599  CG  LEU A  75      -2.859  -9.932 -18.304  1.00  0.98           C  
ATOM    600  CD1 LEU A  75      -3.204 -11.309 -17.748  1.00  0.98           C  
ATOM    601  CD2 LEU A  75      -3.788  -9.567 -19.457  1.00  0.98           C  
ATOM    602  N   LEU A  76       0.143 -10.138 -16.431  1.00  0.98           N  
ATOM    603  CA  LEU A  76       1.507 -10.223 -16.942  1.00  0.98           C  
ATOM    604  C   LEU A  76       1.520 -10.753 -18.372  1.00  0.98           C  
ATOM    605  CB  LEU A  76       2.360 -11.124 -16.044  1.00  0.98           C  
ATOM    606  O   LEU A  76       0.541 -11.350 -18.826  1.00  0.98           O  
ATOM    607  CG  LEU A  76       2.437 -10.732 -14.568  1.00  0.98           C  
ATOM    608  CD1 LEU A  76       3.355 -11.688 -13.813  1.00  0.98           C  
ATOM    609  CD2 LEU A  76       2.918  -9.293 -14.420  1.00  0.98           C  
ATOM    610  N   LYS A  77       2.593 -10.634 -19.081  1.00  0.96           N  
ATOM    611  CA  LYS A  77       2.717 -11.032 -20.480  1.00  0.96           C  
ATOM    612  C   LYS A  77       2.625 -12.547 -20.631  1.00  0.96           C  
ATOM    613  CB  LYS A  77       4.036 -10.526 -21.067  1.00  0.96           C  
ATOM    614  O   LYS A  77       2.194 -13.048 -21.672  1.00  0.96           O  
ATOM    615  CG  LYS A  77       4.072  -9.023 -21.304  1.00  0.96           C  
ATOM    616  CD  LYS A  77       5.323  -8.607 -22.067  1.00  0.96           C  
ATOM    617  CE  LYS A  77       5.314  -7.119 -22.389  1.00  0.96           C  
ATOM    618  NZ  LYS A  77       6.556  -6.699 -23.103  1.00  0.96           N  
ATOM    619  N   ASN A  78       2.997 -13.171 -19.654  1.00  0.96           N  
ATOM    620  CA  ASN A  78       2.940 -14.627 -19.740  1.00  0.96           C  
ATOM    621  C   ASN A  78       1.546 -15.153 -19.412  1.00  0.96           C  
ATOM    622  CB  ASN A  78       3.979 -15.261 -18.813  1.00  0.96           C  
ATOM    623  O   ASN A  78       1.338 -16.365 -19.333  1.00  0.96           O  
ATOM    624  CG  ASN A  78       3.695 -14.992 -17.348  1.00  0.96           C  
ATOM    625  ND2 ASN A  78       4.602 -15.425 -16.479  1.00  0.96           N  
ATOM    626  OD1 ASN A  78       2.669 -14.402 -17.000  1.00  0.96           O  
ATOM    627  N   GLY A  79       0.590 -14.271 -19.102  1.00  0.97           N  
ATOM    628  CA  GLY A  79      -0.793 -14.653 -18.865  1.00  0.97           C  
ATOM    629  C   GLY A  79      -1.147 -14.727 -17.392  1.00  0.97           C  
ATOM    630  O   GLY A  79      -2.323 -14.829 -17.035  1.00  0.97           O  
ATOM    631  N   GLU A  80      -0.118 -14.767 -16.559  1.00  0.97           N  
ATOM    632  CA  GLU A  80      -0.352 -14.789 -15.118  1.00  0.97           C  
ATOM    633  C   GLU A  80      -1.056 -13.517 -14.654  1.00  0.97           C  
ATOM    634  CB  GLU A  80       0.967 -14.966 -14.361  1.00  0.97           C  
ATOM    635  O   GLU A  80      -0.765 -12.425 -15.146  1.00  0.97           O  
ATOM    636  CG  GLU A  80       0.794 -15.153 -12.861  1.00  0.97           C  
ATOM    637  CD  GLU A  80       2.114 -15.227 -12.110  1.00  0.97           C  
ATOM    638  OE1 GLU A  80       2.101 -15.224 -10.858  1.00  0.97           O  
ATOM    639  OE2 GLU A  80       3.170 -15.287 -12.778  1.00  0.97           O  
ATOM    640  N   GLN A  81      -1.993 -13.720 -13.664  1.00  0.97           N  
ATOM    641  CA  GLN A  81      -2.696 -12.584 -13.078  1.00  0.97           C  
ATOM    642  C   GLN A  81      -2.352 -12.427 -11.600  1.00  0.97           C  
ATOM    643  CB  GLN A  81      -4.207 -12.740 -13.252  1.00  0.97           C  
ATOM    644  O   GLN A  81      -2.367 -13.403 -10.847  1.00  0.97           O  
ATOM    645  CG  GLN A  81      -4.669 -12.687 -14.702  1.00  0.97           C  
ATOM    646  CD  GLN A  81      -6.179 -12.714 -14.839  1.00  0.97           C  
ATOM    647  NE2 GLN A  81      -6.674 -13.474 -15.810  1.00  0.97           N  
ATOM    648  OE1 GLN A  81      -6.897 -12.057 -14.077  1.00  0.97           O  
ATOM    649  N   ILE A  82      -2.085 -11.168 -11.300  1.00  0.97           N  
ATOM    650  CA  ILE A  82      -1.752 -10.864  -9.913  1.00  0.97           C  
ATOM    651  C   ILE A  82      -2.818  -9.948  -9.315  1.00  0.97           C  
ATOM    652  CB  ILE A  82      -0.357 -10.208  -9.798  1.00  0.97           C  
ATOM    653  O   ILE A  82      -3.135  -8.901  -9.883  1.00  0.97           O  
ATOM    654  CG1 ILE A  82       0.722 -11.150 -10.345  1.00  0.97           C  
ATOM    655  CG2 ILE A  82      -0.061  -9.820  -8.347  1.00  0.97           C  
ATOM    656  CD1 ILE A  82       2.075 -10.484 -10.558  1.00  0.97           C  
ATOM    657  N   THR A  83      -3.369 -10.372  -8.180  1.00  0.96           N  
ATOM    658  CA  THR A  83      -4.326  -9.537  -7.463  1.00  0.96           C  
ATOM    659  C   THR A  83      -3.672  -8.885  -6.249  1.00  0.96           C  
ATOM    660  CB  THR A  83      -5.552 -10.353  -7.013  1.00  0.96           C  
ATOM    661  O   THR A  83      -3.040  -9.565  -5.438  1.00  0.96           O  
ATOM    662  CG2 THR A  83      -6.575  -9.466  -6.310  1.00  0.96           C  
ATOM    663  OG1 THR A  83      -6.166 -10.954  -8.160  1.00  0.96           O  
ATOM    664  N   LEU A  84      -3.815  -7.552  -6.194  1.00  0.96           N  
ATOM    665  CA  LEU A  84      -3.218  -6.799  -5.096  1.00  0.96           C  
ATOM    666  C   LEU A  84      -4.295  -6.198  -4.200  1.00  0.96           C  
ATOM    667  CB  LEU A  84      -2.311  -5.690  -5.638  1.00  0.96           C  
ATOM    668  O   LEU A  84      -5.149  -5.442  -4.669  1.00  0.96           O  
ATOM    669  CG  LEU A  84      -1.173  -6.134  -6.559  1.00  0.96           C  
ATOM    670  CD1 LEU A  84      -0.522  -4.923  -7.219  1.00  0.96           C  
ATOM    671  CD2 LEU A  84      -0.142  -6.945  -5.782  1.00  0.96           C  
ATOM    672  N   HIS A  85      -4.214  -6.512  -2.881  1.00  0.94           N  
ATOM    673  CA  HIS A  85      -5.143  -5.953  -1.905  1.00  0.94           C  
ATOM    674  C   HIS A  85      -4.458  -4.911  -1.027  1.00  0.94           C  
ATOM    675  CB  HIS A  85      -5.738  -7.062  -1.035  1.00  0.94           C  
ATOM    676  O   HIS A  85      -3.246  -4.708  -1.128  1.00  0.94           O  
ATOM    677  CG  HIS A  85      -6.477  -8.103  -1.814  1.00  0.94           C  
ATOM    678  CD2 HIS A  85      -6.124  -9.359  -2.176  1.00  0.94           C  
ATOM    679  ND1 HIS A  85      -7.742  -7.897  -2.319  1.00  0.94           N  
ATOM    680  CE1 HIS A  85      -8.137  -8.985  -2.959  1.00  0.94           C  
ATOM    681  NE2 HIS A  85      -7.174  -9.887  -2.887  1.00  0.94           N  
ATOM    682  N   GLY A  86      -5.213  -4.268  -0.260  1.00  0.94           N  
ATOM    683  CA  GLY A  86      -4.670  -3.225   0.596  1.00  0.94           C  
ATOM    684  C   GLY A  86      -3.474  -3.683   1.409  1.00  0.94           C  
ATOM    685  O   GLY A  86      -3.402  -4.843   1.818  1.00  0.94           O  
ATOM    686  N   ASN A  87      -2.517  -2.764   1.555  1.00  0.94           N  
ATOM    687  CA  ASN A  87      -1.316  -2.934   2.365  1.00  0.94           C  
ATOM    688  C   ASN A  87      -0.420  -4.040   1.816  1.00  0.94           C  
ATOM    689  CB  ASN A  87      -1.687  -3.226   3.821  1.00  0.94           C  
ATOM    690  O   ASN A  87       0.077  -4.877   2.572  1.00  0.94           O  
ATOM    691  CG  ASN A  87      -2.109  -1.981   4.577  1.00  0.94           C  
ATOM    692  ND2 ASN A  87      -2.634  -2.168   5.782  1.00  0.94           N  
ATOM    693  OD1 ASN A  87      -1.964  -0.860   4.081  1.00  0.94           O  
ATOM    694  N   CYS A  88      -0.277  -4.025   0.574  1.00  0.95           N  
ATOM    695  CA  CYS A  88       0.525  -5.046  -0.089  1.00  0.95           C  
ATOM    696  C   CYS A  88       1.541  -4.414  -1.033  1.00  0.95           C  
ATOM    697  CB  CYS A  88      -0.371  -6.013  -0.863  1.00  0.95           C  
ATOM    698  O   CYS A  88       1.284  -3.357  -1.610  1.00  0.95           O  
ATOM    699  SG  CYS A  88       0.541  -7.242  -1.821  1.00  0.95           S  
ATOM    700  N   ILE A  89       2.733  -5.054  -1.064  1.00  0.96           N  
ATOM    701  CA  ILE A  89       3.780  -4.565  -1.955  1.00  0.96           C  
ATOM    702  C   ILE A  89       4.269  -5.702  -2.849  1.00  0.96           C  
ATOM    703  CB  ILE A  89       4.961  -3.962  -1.162  1.00  0.96           C  
ATOM    704  O   ILE A  89       4.365  -6.850  -2.408  1.00  0.96           O  
ATOM    705  CG1 ILE A  89       6.059  -3.485  -2.119  1.00  0.96           C  
ATOM    706  CG2 ILE A  89       5.512  -4.978  -0.158  1.00  0.96           C  
ATOM    707  CD1 ILE A  89       5.617  -2.379  -3.068  1.00  0.96           C  
ATOM    708  N   ILE A  90       4.566  -5.367  -4.105  1.00  0.98           N  
ATOM    709  CA  ILE A  90       5.159  -6.317  -5.039  1.00  0.98           C  
ATOM    710  C   ILE A  90       6.167  -5.600  -5.934  1.00  0.98           C  
ATOM    711  CB  ILE A  90       4.080  -7.014  -5.898  1.00  0.98           C  
ATOM    712  O   ILE A  90       5.990  -4.424  -6.261  1.00  0.98           O  
ATOM    713  CG1 ILE A  90       4.709  -8.123  -6.750  1.00  0.98           C  
ATOM    714  CG2 ILE A  90       3.349  -5.996  -6.777  1.00  0.98           C  
ATOM    715  CD1 ILE A  90       3.695  -9.033  -7.429  1.00  0.98           C  
ATOM    716  N   PHE A  91       7.239  -6.308  -6.246  1.00  0.98           N  
ATOM    717  CA  PHE A  91       8.218  -5.819  -7.209  1.00  0.98           C  
ATOM    718  C   PHE A  91       8.121  -6.592  -8.519  1.00  0.98           C  
ATOM    719  CB  PHE A  91       9.636  -5.929  -6.638  1.00  0.98           C  
ATOM    720  O   PHE A  91       8.041  -7.822  -8.516  1.00  0.98           O  
ATOM    721  CG  PHE A  91       9.869  -5.072  -5.424  1.00  0.98           C  
ATOM    722  CD1 PHE A  91      10.273  -3.749  -5.557  1.00  0.98           C  
ATOM    723  CD2 PHE A  91       9.685  -5.589  -4.148  1.00  0.98           C  
ATOM    724  CE1 PHE A  91      10.490  -2.953  -4.435  1.00  0.98           C  
ATOM    725  CE2 PHE A  91       9.900  -4.800  -3.022  1.00  0.98           C  
ATOM    726  CZ  PHE A  91      10.304  -3.482  -3.167  1.00  0.98           C  
ATOM    727  N   LEU A  92       8.111  -5.903  -9.653  1.00  0.97           N  
ATOM    728  CA  LEU A  92       8.009  -6.522 -10.970  1.00  0.97           C  
ATOM    729  C   LEU A  92       9.002  -5.896 -11.944  1.00  0.97           C  
ATOM    730  CB  LEU A  92       6.585  -6.387 -11.518  1.00  0.97           C  
ATOM    731  O   LEU A  92       9.504  -4.796 -11.703  1.00  0.97           O  
ATOM    732  CG  LEU A  92       5.471  -6.998 -10.667  1.00  0.97           C  
ATOM    733  CD1 LEU A  92       4.105  -6.593 -11.212  1.00  0.97           C  
ATOM    734  CD2 LEU A  92       5.605  -8.517 -10.621  1.00  0.97           C  
ATOM    735  N   LYS A  93       9.196  -6.664 -12.942  1.00  0.96           N  
ATOM    736  CA  LYS A  93       9.868  -6.096 -14.107  1.00  0.96           C  
ATOM    737  C   LYS A  93       8.866  -5.447 -15.058  1.00  0.96           C  
ATOM    738  CB  LYS A  93      10.667  -7.172 -14.844  1.00  0.96           C  
ATOM    739  O   LYS A  93       7.902  -6.087 -15.484  1.00  0.96           O  
ATOM    740  CG  LYS A  93      11.786  -7.787 -14.016  1.00  0.96           C  
ATOM    741  CD  LYS A  93      12.932  -6.805 -13.808  1.00  0.96           C  
ATOM    742  CE  LYS A  93      14.126  -7.472 -13.138  1.00  0.96           C  
ATOM    743  NZ  LYS A  93      15.271  -6.526 -12.977  1.00  0.96           N  
ATOM    744  N   PRO A  94       9.188  -4.172 -15.355  1.00  0.95           N  
ATOM    745  CA  PRO A  94       8.236  -3.481 -16.228  1.00  0.95           C  
ATOM    746  C   PRO A  94       7.981  -4.232 -17.533  1.00  0.95           C  
ATOM    747  CB  PRO A  94       8.915  -2.136 -16.496  1.00  0.95           C  
ATOM    748  O   PRO A  94       6.862  -4.213 -18.052  1.00  0.95           O  
ATOM    749  CG  PRO A  94       9.773  -1.895 -15.296  1.00  0.95           C  
ATOM    750  CD  PRO A  94      10.304  -3.215 -14.816  1.00  0.95           C  
ATOM    751  N   MET A  95       8.899  -4.979 -18.042  1.00  0.93           N  
ATOM    752  CA  MET A  95       8.798  -5.688 -19.314  1.00  0.93           C  
ATOM    753  C   MET A  95       7.827  -6.859 -19.208  1.00  0.93           C  
ATOM    754  CB  MET A  95      10.173  -6.188 -19.762  1.00  0.93           C  
ATOM    755  O   MET A  95       7.353  -7.372 -20.223  1.00  0.93           O  
ATOM    756  CG  MET A  95      11.180  -5.076 -20.005  1.00  0.93           C  
ATOM    757  SD  MET A  95      10.701  -3.986 -21.402  1.00  0.93           S  
ATOM    758  CE  MET A  95      10.795  -5.167 -22.776  1.00  0.93           C  
ATOM    759  N   ASP A  96       7.552  -7.224 -18.045  1.00  0.95           N  
ATOM    760  CA  ASP A  96       6.704  -8.396 -17.850  1.00  0.95           C  
ATOM    761  C   ASP A  96       5.236  -7.996 -17.718  1.00  0.95           C  
ATOM    762  CB  ASP A  96       7.148  -9.180 -16.613  1.00  0.95           C  
ATOM    763  O   ASP A  96       4.347  -8.847 -17.788  1.00  0.95           O  
ATOM    764  CG  ASP A  96       8.523  -9.805 -16.770  1.00  0.95           C  
ATOM    765  OD1 ASP A  96       8.937 -10.090 -17.915  1.00  0.95           O  
ATOM    766  OD2 ASP A  96       9.198 -10.018 -15.740  1.00  0.95           O  
ATOM    767  N   ILE A  97       4.999  -6.691 -17.573  1.00  0.96           N  
ATOM    768  CA  ILE A  97       3.643  -6.225 -17.306  1.00  0.96           C  
ATOM    769  C   ILE A  97       2.901  -6.011 -18.623  1.00  0.96           C  
ATOM    770  CB  ILE A  97       3.646  -4.923 -16.475  1.00  0.96           C  
ATOM    771  O   ILE A  97       3.402  -5.330 -19.521  1.00  0.96           O  
ATOM    772  CG1 ILE A  97       4.388  -5.136 -15.150  1.00  0.96           C  
ATOM    773  CG2 ILE A  97       2.215  -4.435 -16.229  1.00  0.96           C  
ATOM    774  CD1 ILE A  97       4.685  -3.849 -14.392  1.00  0.96           C  
ATOM    775  N   HIS A  98       1.752  -6.588 -18.723  1.00  0.96           N  
ATOM    776  CA  HIS A  98       0.898  -6.400 -19.891  1.00  0.96           C  
ATOM    777  C   HIS A  98      -0.116  -5.284 -19.657  1.00  0.96           C  
ATOM    778  CB  HIS A  98       0.175  -7.701 -20.241  1.00  0.96           C  
ATOM    779  O   HIS A  98      -0.238  -4.370 -20.475  1.00  0.96           O  
ATOM    780  CG  HIS A  98      -0.720  -7.588 -21.434  1.00  0.96           C  
ATOM    781  CD2 HIS A  98      -0.455  -7.699 -22.757  1.00  0.96           C  
ATOM    782  ND1 HIS A  98      -2.069  -7.326 -21.331  1.00  0.96           N  
ATOM    783  CE1 HIS A  98      -2.597  -7.282 -22.543  1.00  0.96           C  
ATOM    784  NE2 HIS A  98      -1.639  -7.505 -23.426  1.00  0.96           N  
ATOM    785  N   SER A  99      -0.915  -5.329 -18.551  1.00  0.97           N  
ATOM    786  CA  SER A  99      -1.941  -4.352 -18.201  1.00  0.97           C  
ATOM    787  C   SER A  99      -2.273  -4.409 -16.714  1.00  0.97           C  
ATOM    788  CB  SER A  99      -3.208  -4.588 -19.024  1.00  0.97           C  
ATOM    789  O   SER A  99      -1.867  -5.341 -16.017  1.00  0.97           O  
ATOM    790  OG  SER A  99      -3.795  -5.836 -18.699  1.00  0.97           O  
ATOM    791  N   TYR A 100      -2.908  -3.365 -16.226  1.00  0.98           N  
ATOM    792  CA  TYR A 100      -3.435  -3.368 -14.866  1.00  0.98           C  
ATOM    793  C   TYR A 100      -4.669  -2.481 -14.757  1.00  0.98           C  
ATOM    794  CB  TYR A 100      -2.366  -2.899 -13.874  1.00  0.98           C  
ATOM    795  O   TYR A 100      -4.857  -1.566 -15.562  1.00  0.98           O  
ATOM    796  CG  TYR A 100      -1.805  -1.533 -14.188  1.00  0.98           C  
ATOM    797  CD1 TYR A 100      -0.697  -1.387 -15.020  1.00  0.98           C  
ATOM    798  CD2 TYR A 100      -2.381  -0.385 -13.653  1.00  0.98           C  
ATOM    799  CE1 TYR A 100      -0.176  -0.131 -15.310  1.00  0.98           C  
ATOM    800  CE2 TYR A 100      -1.868   0.876 -13.936  1.00  0.98           C  
ATOM    801  OH  TYR A 100      -0.255   2.239 -15.049  1.00  0.98           O  
ATOM    802  CZ  TYR A 100      -0.767   0.993 -14.765  1.00  0.98           C  
ATOM    803  N   HIS A 101      -5.538  -2.864 -13.806  1.00  0.97           N  
ATOM    804  CA  HIS A 101      -6.788  -2.134 -13.627  1.00  0.97           C  
ATOM    805  C   HIS A 101      -7.298  -2.258 -12.195  1.00  0.97           C  
ATOM    806  CB  HIS A 101      -7.848  -2.639 -14.608  1.00  0.97           C  
ATOM    807  O   HIS A 101      -6.775  -3.054 -11.412  1.00  0.97           O  
ATOM    808  CG  HIS A 101      -8.249  -4.061 -14.378  1.00  0.97           C  
ATOM    809  CD2 HIS A 101      -9.352  -4.591 -13.799  1.00  0.97           C  
ATOM    810  ND1 HIS A 101      -7.465  -5.127 -14.763  1.00  0.97           N  
ATOM    811  CE1 HIS A 101      -8.072  -6.254 -14.430  1.00  0.97           C  
ATOM    812  NE2 HIS A 101      -9.219  -5.957 -13.844  1.00  0.97           N  
ATOM    813  N   CYS A 102      -8.149  -1.281 -11.875  1.00  0.96           N  
ATOM    814  CA  CYS A 102      -8.824  -1.374 -10.586  1.00  0.96           C  
ATOM    815  C   CYS A 102      -9.832  -2.517 -10.580  1.00  0.96           C  
ATOM    816  CB  CYS A 102      -9.529  -0.059 -10.253  1.00  0.96           C  
ATOM    817  O   CYS A 102     -10.615  -2.666 -11.520  1.00  0.96           O  
ATOM    818  SG  CYS A 102     -10.428  -0.091  -8.687  1.00  0.96           S  
ATOM    819  N   GLU A 103      -9.585  -3.367  -9.518  1.00  0.94           N  
ATOM    820  CA  GLU A 103     -10.544  -4.437  -9.259  1.00  0.94           C  
ATOM    821  C   GLU A 103     -11.363  -4.152  -8.003  1.00  0.94           C  
ATOM    822  CB  GLU A 103      -9.825  -5.782  -9.124  1.00  0.94           C  
ATOM    823  O   GLU A 103     -10.845  -4.229  -6.887  1.00  0.94           O  
ATOM    824  CG  GLU A 103     -10.765  -6.974  -9.018  1.00  0.94           C  
ATOM    825  CD  GLU A 103     -10.133  -8.279  -9.476  1.00  0.94           C  
ATOM    826  OE1 GLU A 103     -10.875  -9.204  -9.879  1.00  0.94           O  
ATOM    827  OE2 GLU A 103      -8.887  -8.378  -9.429  1.00  0.94           O  
ATOM    828  N   GLY A 104     -12.550  -3.674  -8.070  1.00  0.90           N  
ATOM    829  CA  GLY A 104     -13.399  -3.315  -6.946  1.00  0.90           C  
ATOM    830  C   GLY A 104     -13.795  -1.851  -6.941  1.00  0.90           C  
ATOM    831  O   GLY A 104     -14.025  -1.261  -7.999  1.00  0.90           O  
ATOM    832  N   LEU A 105     -13.958  -1.273  -5.715  1.00  0.90           N  
ATOM    833  CA  LEU A 105     -14.495   0.074  -5.565  1.00  0.90           C  
ATOM    834  C   LEU A 105     -13.411   1.121  -5.800  1.00  0.90           C  
ATOM    835  CB  LEU A 105     -15.104   0.257  -4.173  1.00  0.90           C  
ATOM    836  O   LEU A 105     -13.654   2.136  -6.456  1.00  0.90           O  
ATOM    837  CG  LEU A 105     -16.298  -0.636  -3.832  1.00  0.90           C  
ATOM    838  CD1 LEU A 105     -16.690  -0.462  -2.369  1.00  0.90           C  
ATOM    839  CD2 LEU A 105     -17.477  -0.324  -4.747  1.00  0.90           C  
ATOM    840  N   VAL A 106     -12.269   0.791  -5.305  1.00  0.95           N  
ATOM    841  CA  VAL A 106     -11.161   1.736  -5.386  1.00  0.95           C  
ATOM    842  C   VAL A 106      -9.834   0.988  -5.281  1.00  0.95           C  
ATOM    843  CB  VAL A 106     -11.253   2.815  -4.284  1.00  0.95           C  
ATOM    844  O   VAL A 106      -9.759  -0.070  -4.653  1.00  0.95           O  
ATOM    845  CG1 VAL A 106     -11.110   2.186  -2.899  1.00  0.95           C  
ATOM    846  CG2 VAL A 106     -10.188   3.889  -4.498  1.00  0.95           C  
ATOM    847  N   TRP A 107      -8.802   1.505  -5.942  1.00  0.96           N  
ATOM    848  CA  TRP A 107      -7.427   1.027  -5.839  1.00  0.96           C  
ATOM    849  C   TRP A 107      -6.456   2.192  -5.678  1.00  0.96           C  
ATOM    850  CB  TRP A 107      -7.052   0.200  -7.071  1.00  0.96           C  
ATOM    851  O   TRP A 107      -6.108   2.858  -6.656  1.00  0.96           O  
ATOM    852  CG  TRP A 107      -5.685  -0.413  -7.000  1.00  0.96           C  
ATOM    853  CD1 TRP A 107      -5.002  -0.775  -5.872  1.00  0.96           C  
ATOM    854  CD2 TRP A 107      -4.832  -0.729  -8.104  1.00  0.96           C  
ATOM    855  CE2 TRP A 107      -3.647  -1.283  -7.572  1.00  0.96           C  
ATOM    856  CE3 TRP A 107      -4.956  -0.600  -9.494  1.00  0.96           C  
ATOM    857  NE1 TRP A 107      -3.776  -1.299  -6.210  1.00  0.96           N  
ATOM    858  CH2 TRP A 107      -2.738  -1.568  -9.739  1.00  0.96           C  
ATOM    859  CZ2 TRP A 107      -2.591  -1.706  -8.383  1.00  0.96           C  
ATOM    860  CZ3 TRP A 107      -3.904  -1.022 -10.299  1.00  0.96           C  
ATOM    861  N   GLU A 108      -6.171   2.500  -4.428  1.00  0.97           N  
ATOM    862  CA  GLU A 108      -5.151   3.505  -4.144  1.00  0.97           C  
ATOM    863  C   GLU A 108      -3.756   2.886  -4.127  1.00  0.97           C  
ATOM    864  CB  GLU A 108      -5.435   4.198  -2.809  1.00  0.97           C  
ATOM    865  O   GLU A 108      -3.454   2.045  -3.278  1.00  0.97           O  
ATOM    866  CG  GLU A 108      -4.466   5.324  -2.482  1.00  0.97           C  
ATOM    867  CD  GLU A 108      -4.742   5.982  -1.139  1.00  0.97           C  
ATOM    868  OE1 GLU A 108      -4.028   6.945  -0.777  1.00  0.97           O  
ATOM    869  OE2 GLU A 108      -5.678   5.530  -0.443  1.00  0.97           O  
ATOM    870  N   GLN A 109      -2.918   3.445  -4.970  1.00  0.97           N  
ATOM    871  CA  GLN A 109      -1.632   2.769  -5.107  1.00  0.97           C  
ATOM    872  C   GLN A 109      -0.521   3.762  -5.439  1.00  0.97           C  
ATOM    873  CB  GLN A 109      -1.706   1.686  -6.184  1.00  0.97           C  
ATOM    874  O   GLN A 109      -0.778   4.816  -6.024  1.00  0.97           O  
ATOM    875  CG  GLN A 109      -1.933   2.229  -7.588  1.00  0.97           C  
ATOM    876  CD  GLN A 109      -0.638   2.558  -8.307  1.00  0.97           C  
ATOM    877  NE2 GLN A 109      -0.694   3.524  -9.217  1.00  0.97           N  
ATOM    878  OE1 GLN A 109       0.404   1.950  -8.045  1.00  0.97           O  
ATOM    879  N   TYR A 110       0.674   3.334  -4.913  1.00  0.98           N  
ATOM    880  CA  TYR A 110       1.902   3.950  -5.402  1.00  0.98           C  
ATOM    881  C   TYR A 110       2.599   3.049  -6.414  1.00  0.98           C  
ATOM    882  CB  TYR A 110       2.849   4.259  -4.238  1.00  0.98           C  
ATOM    883  O   TYR A 110       2.727   1.842  -6.195  1.00  0.98           O  
ATOM    884  CG  TYR A 110       2.416   5.437  -3.400  1.00  0.98           C  
ATOM    885  CD1 TYR A 110       2.839   6.729  -3.708  1.00  0.98           C  
ATOM    886  CD2 TYR A 110       1.585   5.262  -2.299  1.00  0.98           C  
ATOM    887  CE1 TYR A 110       2.445   7.817  -2.937  1.00  0.98           C  
ATOM    888  CE2 TYR A 110       1.185   6.344  -1.521  1.00  0.98           C  
ATOM    889  OH  TYR A 110       1.225   8.690  -1.082  1.00  0.98           O  
ATOM    890  CZ  TYR A 110       1.619   7.616  -1.848  1.00  0.98           C  
ATOM    891  N   TRP A 111       2.953   3.716  -7.533  1.00  0.96           N  
ATOM    892  CA  TRP A 111       3.788   3.073  -8.542  1.00  0.96           C  
ATOM    893  C   TRP A 111       5.142   3.765  -8.649  1.00  0.96           C  
ATOM    894  CB  TRP A 111       3.088   3.078  -9.903  1.00  0.96           C  
ATOM    895  O   TRP A 111       5.212   4.971  -8.896  1.00  0.96           O  
ATOM    896  CG  TRP A 111       2.215   1.883 -10.145  1.00  0.96           C  
ATOM    897  CD1 TRP A 111       1.045   1.575  -9.508  1.00  0.96           C  
ATOM    898  CD2 TRP A 111       2.448   0.833 -11.088  1.00  0.96           C  
ATOM    899  CE2 TRP A 111       1.376  -0.080 -10.970  1.00  0.96           C  
ATOM    900  CE3 TRP A 111       3.459   0.575 -12.023  1.00  0.96           C  
ATOM    901  NE1 TRP A 111       0.535   0.396 -10.000  1.00  0.96           N  
ATOM    902  CH2 TRP A 111       2.290  -1.461 -12.660  1.00  0.96           C  
ATOM    903  CZ2 TRP A 111       1.288  -1.233 -11.753  1.00  0.96           C  
ATOM    904  CZ3 TRP A 111       3.369  -0.573 -12.802  1.00  0.96           C  
ATOM    905  N   MET A 112       6.201   2.963  -8.339  1.00  0.97           N  
ATOM    906  CA  MET A 112       7.550   3.522  -8.352  1.00  0.97           C  
ATOM    907  C   MET A 112       8.441   2.771  -9.335  1.00  0.97           C  
ATOM    908  CB  MET A 112       8.163   3.480  -6.952  1.00  0.97           C  
ATOM    909  O   MET A 112       8.710   1.582  -9.152  1.00  0.97           O  
ATOM    910  CG  MET A 112       7.375   4.262  -5.913  1.00  0.97           C  
ATOM    911  SD  MET A 112       7.513   3.537  -4.233  1.00  0.97           S  
ATOM    912  CE  MET A 112       6.306   2.189  -4.367  1.00  0.97           C  
ATOM    913  N   GLU A 113       8.839   3.552 -10.345  1.00  0.96           N  
ATOM    914  CA  GLU A 113       9.772   2.993 -11.318  1.00  0.96           C  
ATOM    915  C   GLU A 113      11.189   3.507 -11.083  1.00  0.96           C  
ATOM    916  CB  GLU A 113       9.324   3.321 -12.744  1.00  0.96           C  
ATOM    917  O   GLU A 113      11.402   4.713 -10.942  1.00  0.96           O  
ATOM    918  CG  GLU A 113      10.162   2.651 -13.823  1.00  0.96           C  
ATOM    919  CD  GLU A 113       9.684   2.959 -15.233  1.00  0.96           C  
ATOM    920  OE1 GLU A 113      10.296   2.458 -16.204  1.00  0.96           O  
ATOM    921  OE2 GLU A 113       8.691   3.707 -15.368  1.00  0.96           O  
ATOM    922  N   PHE A 114      12.138   2.554 -11.045  1.00  0.97           N  
ATOM    923  CA  PHE A 114      13.492   2.980 -10.711  1.00  0.97           C  
ATOM    924  C   PHE A 114      14.520   1.995 -11.256  1.00  0.97           C  
ATOM    925  CB  PHE A 114      13.654   3.122  -9.195  1.00  0.97           C  
ATOM    926  O   PHE A 114      14.170   0.882 -11.654  1.00  0.97           O  
ATOM    927  CG  PHE A 114      13.445   1.838  -8.439  1.00  0.97           C  
ATOM    928  CD1 PHE A 114      12.177   1.466  -8.009  1.00  0.97           C  
ATOM    929  CD2 PHE A 114      14.518   1.002  -8.158  1.00  0.97           C  
ATOM    930  CE1 PHE A 114      11.981   0.278  -7.309  1.00  0.97           C  
ATOM    931  CE2 PHE A 114      14.330  -0.187  -7.459  1.00  0.97           C  
ATOM    932  CZ  PHE A 114      13.061  -0.547  -7.035  1.00  0.97           C  
ATOM    933  N   THR A 115      15.782   2.511 -11.339  1.00  0.96           N  
ATOM    934  CA  THR A 115      16.943   1.683 -11.646  1.00  0.96           C  
ATOM    935  C   THR A 115      17.944   1.706 -10.494  1.00  0.96           C  
ATOM    936  CB  THR A 115      17.635   2.150 -12.940  1.00  0.96           C  
ATOM    937  O   THR A 115      18.356   2.777 -10.044  1.00  0.96           O  
ATOM    938  CG2 THR A 115      16.720   1.972 -14.148  1.00  0.96           C  
ATOM    939  OG1 THR A 115      17.982   3.535 -12.817  1.00  0.96           O  
ATOM    940  N   PRO A 116      18.305   0.541 -10.047  1.00  0.96           N  
ATOM    941  CA  PRO A 116      19.351   0.540  -9.022  1.00  0.96           C  
ATOM    942  C   PRO A 116      20.711   0.972  -9.565  1.00  0.96           C  
ATOM    943  CB  PRO A 116      19.387  -0.918  -8.557  1.00  0.96           C  
ATOM    944  O   PRO A 116      21.012   0.742 -10.739  1.00  0.96           O  
ATOM    945  CG  PRO A 116      18.099  -1.504  -9.037  1.00  0.96           C  
ATOM    946  CD  PRO A 116      17.670  -0.765 -10.272  1.00  0.96           C  
ATOM    947  N   THR A 117      21.557   1.680  -8.793  1.00  0.93           N  
ATOM    948  CA  THR A 117      22.876   2.137  -9.218  1.00  0.93           C  
ATOM    949  C   THR A 117      23.889   0.998  -9.155  1.00  0.93           C  
ATOM    950  CB  THR A 117      23.366   3.312  -8.351  1.00  0.93           C  
ATOM    951  O   THR A 117      24.941   1.060  -9.794  1.00  0.93           O  
ATOM    952  CG2 THR A 117      22.499   4.549  -8.560  1.00  0.93           C  
ATOM    953  OG1 THR A 117      23.314   2.933  -6.970  1.00  0.93           O  
ATOM    954  N   SER A 118      23.604  -0.011  -8.373  1.00  0.90           N  
ATOM    955  CA  SER A 118      24.344  -1.265  -8.272  1.00  0.90           C  
ATOM    956  C   SER A 118      23.403  -2.446  -8.058  1.00  0.90           C  
ATOM    957  CB  SER A 118      25.359  -1.198  -7.130  1.00  0.90           C  
ATOM    958  O   SER A 118      22.183  -2.278  -8.032  1.00  0.90           O  
ATOM    959  OG  SER A 118      24.702  -1.150  -5.875  1.00  0.90           O  
ATOM    960  N   MET A 119      23.987  -3.623  -7.914  1.00  0.88           N  
ATOM    961  CA  MET A 119      23.168  -4.824  -7.774  1.00  0.88           C  
ATOM    962  C   MET A 119      22.322  -4.761  -6.507  1.00  0.88           C  
ATOM    963  CB  MET A 119      24.048  -6.075  -7.754  1.00  0.88           C  
ATOM    964  O   MET A 119      22.830  -4.438  -5.431  1.00  0.88           O  
ATOM    965  CG  MET A 119      24.746  -6.354  -9.075  1.00  0.88           C  
ATOM    966  SD  MET A 119      23.567  -6.749 -10.424  1.00  0.88           S  
ATOM    967  CE  MET A 119      22.872  -8.304  -9.797  1.00  0.88           C  
ATOM    968  N   MET A 120      21.057  -4.847  -6.715  1.00  0.91           N  
ATOM    969  CA  MET A 120      20.067  -4.918  -5.644  1.00  0.91           C  
ATOM    970  C   MET A 120      19.285  -6.226  -5.711  1.00  0.91           C  
ATOM    971  CB  MET A 120      19.105  -3.730  -5.720  1.00  0.91           C  
ATOM    972  O   MET A 120      18.727  -6.568  -6.756  1.00  0.91           O  
ATOM    973  CG  MET A 120      18.181  -3.612  -4.519  1.00  0.91           C  
ATOM    974  SD  MET A 120      17.090  -2.140  -4.614  1.00  0.91           S  
ATOM    975  CE  MET A 120      18.282  -0.833  -4.210  1.00  0.91           C  
ATOM    976  N   ASP A 121      19.347  -7.070  -4.689  1.00  0.91           N  
ATOM    977  CA  ASP A 121      18.659  -8.357  -4.657  1.00  0.91           C  
ATOM    978  C   ASP A 121      17.174  -8.179  -4.352  1.00  0.91           C  
ATOM    979  CB  ASP A 121      19.302  -9.283  -3.622  1.00  0.91           C  
ATOM    980  O   ASP A 121      16.765  -8.217  -3.189  1.00  0.91           O  
ATOM    981  CG  ASP A 121      18.909 -10.738  -3.803  1.00  0.91           C  
ATOM    982  OD1 ASP A 121      18.223 -11.066  -4.796  1.00  0.91           O  
ATOM    983  OD2 ASP A 121      19.285 -11.565  -2.944  1.00  0.91           O  
ATOM    984  N   ILE A 122      16.365  -7.928  -5.329  1.00  0.94           N  
ATOM    985  CA  ILE A 122      14.941  -7.641  -5.195  1.00  0.94           C  
ATOM    986  C   ILE A 122      14.132  -8.912  -5.447  1.00  0.94           C  
ATOM    987  CB  ILE A 122      14.496  -6.523  -6.165  1.00  0.94           C  
ATOM    988  O   ILE A 122      14.303  -9.571  -6.475  1.00  0.94           O  
ATOM    989  CG1 ILE A 122      15.306  -5.246  -5.914  1.00  0.94           C  
ATOM    990  CG2 ILE A 122      12.994  -6.255  -6.027  1.00  0.94           C  
ATOM    991  CD1 ILE A 122      15.071  -4.151  -6.946  1.00  0.94           C  
ATOM    992  N   PRO A 123      13.274  -9.350  -4.449  1.00  0.93           N  
ATOM    993  CA  PRO A 123      12.423 -10.529  -4.623  1.00  0.93           C  
ATOM    994  C   PRO A 123      11.288 -10.295  -5.618  1.00  0.93           C  
ATOM    995  CB  PRO A 123      11.873 -10.778  -3.216  1.00  0.93           C  
ATOM    996  O   PRO A 123      10.190  -9.893  -5.224  1.00  0.93           O  
ATOM    997  CG  PRO A 123      11.907  -9.441  -2.550  1.00  0.93           C  
ATOM    998  CD  PRO A 123      13.023  -8.636  -3.153  1.00  0.93           C  
ATOM    999  N   VAL A 124      11.499 -10.643  -6.896  1.00  0.93           N  
ATOM   1000  CA  VAL A 124      10.578 -10.333  -7.986  1.00  0.93           C  
ATOM   1001  C   VAL A 124       9.390 -11.291  -7.945  1.00  0.93           C  
ATOM   1002  CB  VAL A 124      11.279 -10.411  -9.360  1.00  0.93           C  
ATOM   1003  O   VAL A 124       9.557 -12.489  -7.708  1.00  0.93           O  
ATOM   1004  CG1 VAL A 124      11.778 -11.829  -9.632  1.00  0.93           C  
ATOM   1005  CG2 VAL A 124      10.333  -9.953 -10.468  1.00  0.93           C  
ATOM   1006  N   GLY A 125       8.184 -10.729  -8.046  1.00  0.90           N  
ATOM   1007  CA  GLY A 125       6.971 -11.511  -8.226  1.00  0.90           C  
ATOM   1008  C   GLY A 125       6.389 -12.018  -6.921  1.00  0.90           C  
ATOM   1009  O   GLY A 125       5.330 -12.649  -6.911  1.00  0.90           O  
ATOM   1010  N   GLN A 126       7.114 -11.763  -5.844  1.00  0.91           N  
ATOM   1011  CA  GLN A 126       6.642 -12.154  -4.520  1.00  0.91           C  
ATOM   1012  C   GLN A 126       5.887 -11.011  -3.846  1.00  0.91           C  
ATOM   1013  CB  GLN A 126       7.812 -12.600  -3.642  1.00  0.91           C  
ATOM   1014  O   GLN A 126       6.419  -9.908  -3.703  1.00  0.91           O  
ATOM   1015  CG  GLN A 126       7.391 -13.112  -2.271  1.00  0.91           C  
ATOM   1016  CD  GLN A 126       8.571 -13.534  -1.415  1.00  0.91           C  
ATOM   1017  NE2 GLN A 126       8.326 -13.734  -0.125  1.00  0.91           N  
ATOM   1018  OE1 GLN A 126       9.693 -13.679  -1.910  1.00  0.91           O  
ATOM   1019  N   GLN A 127       4.601 -11.339  -3.342  1.00  0.92           N  
ATOM   1020  CA  GLN A 127       3.811 -10.343  -2.625  1.00  0.92           C  
ATOM   1021  C   GLN A 127       4.084 -10.400  -1.125  1.00  0.92           C  
ATOM   1022  CB  GLN A 127       2.319 -10.545  -2.896  1.00  0.92           C  
ATOM   1023  O   GLN A 127       4.303 -11.478  -0.569  1.00  0.92           O  
ATOM   1024  CG  GLN A 127       1.946 -10.468  -4.370  1.00  0.92           C  
ATOM   1025  CD  GLN A 127       0.470 -10.719  -4.616  1.00  0.92           C  
ATOM   1026  NE2 GLN A 127       0.165 -11.528  -5.624  1.00  0.92           N  
ATOM   1027  OE1 GLN A 127      -0.390 -10.190  -3.904  1.00  0.92           O  
ATOM   1028  N   SER A 128       4.029  -9.186  -0.594  1.00  0.92           N  
ATOM   1029  CA  SER A 128       4.162  -9.144   0.859  1.00  0.92           C  
ATOM   1030  C   SER A 128       3.125  -8.215   1.482  1.00  0.92           C  
ATOM   1031  CB  SER A 128       5.567  -8.690   1.256  1.00  0.92           C  
ATOM   1032  O   SER A 128       2.899  -7.108   0.989  1.00  0.92           O  
ATOM   1033  OG  SER A 128       5.743  -8.769   2.660  1.00  0.92           O  
ATOM   1034  N   VAL A 129       2.505  -8.744   2.613  1.00  0.92           N  
ATOM   1035  CA  VAL A 129       1.570  -7.926   3.378  1.00  0.92           C  
ATOM   1036  C   VAL A 129       2.341  -6.974   4.290  1.00  0.92           C  
ATOM   1037  CB  VAL A 129       0.604  -8.797   4.212  1.00  0.92           C  
ATOM   1038  O   VAL A 129       3.296  -7.381   4.957  1.00  0.92           O  
ATOM   1039  CG1 VAL A 129      -0.301  -7.922   5.078  1.00  0.92           C  
ATOM   1040  CG2 VAL A 129      -0.230  -9.693   3.298  1.00  0.92           C  
ATOM   1041  N   ILE A 130       1.896  -5.712   4.277  1.00  0.90           N  
ATOM   1042  CA  ILE A 130       2.485  -4.698   5.144  1.00  0.90           C  
ATOM   1043  C   ILE A 130       1.531  -4.384   6.294  1.00  0.90           C  
ATOM   1044  CB  ILE A 130       2.821  -3.409   4.360  1.00  0.90           C  
ATOM   1045  O   ILE A 130       0.510  -3.720   6.098  1.00  0.90           O  
ATOM   1046  CG1 ILE A 130       3.658  -3.742   3.120  1.00  0.90           C  
ATOM   1047  CG2 ILE A 130       3.548  -2.404   5.258  1.00  0.90           C  
ATOM   1048  CD1 ILE A 130       5.028  -4.326   3.436  1.00  0.90           C  
ATOM   1049  N   TYR A 131       1.803  -4.878   7.543  1.00  0.82           N  
ATOM   1050  CA  TYR A 131       0.871  -4.778   8.661  1.00  0.82           C  
ATOM   1051  C   TYR A 131       0.990  -3.423   9.349  1.00  0.82           C  
ATOM   1052  CB  TYR A 131       1.120  -5.901   9.671  1.00  0.82           C  
ATOM   1053  O   TYR A 131       0.052  -2.973  10.012  1.00  0.82           O  
ATOM   1054  CG  TYR A 131       2.548  -5.977  10.154  1.00  0.82           C  
ATOM   1055  CD1 TYR A 131       3.462  -6.841   9.554  1.00  0.82           C  
ATOM   1056  CD2 TYR A 131       2.987  -5.187  11.212  1.00  0.82           C  
ATOM   1057  CE1 TYR A 131       4.778  -6.916   9.997  1.00  0.82           C  
ATOM   1058  CE2 TYR A 131       4.301  -5.254  11.663  1.00  0.82           C  
ATOM   1059  OH  TYR A 131       6.490  -6.190  11.492  1.00  0.82           O  
ATOM   1060  CZ  TYR A 131       5.188  -6.119  11.050  1.00  0.82           C  
ATOM   1061  N   ASN A 132       2.040  -2.578   9.131  1.00  0.83           N  
ATOM   1062  CA  ASN A 132       2.162  -1.203   9.604  1.00  0.83           C  
ATOM   1063  C   ASN A 132       2.104  -0.207   8.450  1.00  0.83           C  
ATOM   1064  CB  ASN A 132       3.457  -1.022  10.398  1.00  0.83           C  
ATOM   1065  O   ASN A 132       2.918   0.716   8.380  1.00  0.83           O  
ATOM   1066  CG  ASN A 132       4.669  -1.573   9.673  1.00  0.83           C  
ATOM   1067  ND2 ASN A 132       5.857  -1.208  10.141  1.00  0.83           N  
ATOM   1068  OD1 ASN A 132       4.539  -2.320   8.700  1.00  0.83           O  
ATOM   1069  N   GLY A 133       1.199  -0.369   7.669  1.00  0.88           N  
ATOM   1070  CA  GLY A 133       1.103   0.406   6.442  1.00  0.88           C  
ATOM   1071  C   GLY A 133       0.993   1.899   6.687  1.00  0.88           C  
ATOM   1072  O   GLY A 133       1.431   2.703   5.862  1.00  0.88           O  
ATOM   1073  N   GLU A 134       0.447   2.316   7.803  1.00  0.90           N  
ATOM   1074  CA  GLU A 134       0.225   3.730   8.088  1.00  0.90           C  
ATOM   1075  C   GLU A 134       1.543   4.500   8.115  1.00  0.90           C  
ATOM   1076  CB  GLU A 134      -0.513   3.902   9.418  1.00  0.90           C  
ATOM   1077  O   GLU A 134       1.619   5.628   7.623  1.00  0.90           O  
ATOM   1078  CG  GLU A 134       0.246   3.353  10.617  1.00  0.90           C  
ATOM   1079  CD  GLU A 134      -0.523   3.481  11.923  1.00  0.90           C  
ATOM   1080  OE1 GLU A 134      -0.007   3.044  12.976  1.00  0.90           O  
ATOM   1081  OE2 GLU A 134      -1.650   4.023  11.892  1.00  0.90           O  
ATOM   1082  N   ILE A 135       2.563   3.851   8.697  1.00  0.92           N  
ATOM   1083  CA  ILE A 135       3.874   4.486   8.772  1.00  0.92           C  
ATOM   1084  C   ILE A 135       4.423   4.705   7.364  1.00  0.92           C  
ATOM   1085  CB  ILE A 135       4.864   3.642   9.607  1.00  0.92           C  
ATOM   1086  O   ILE A 135       4.902   5.794   7.040  1.00  0.92           O  
ATOM   1087  CG1 ILE A 135       4.430   3.611  11.077  1.00  0.92           C  
ATOM   1088  CG2 ILE A 135       6.288   4.187   9.468  1.00  0.92           C  
ATOM   1089  CD1 ILE A 135       5.192   2.603  11.926  1.00  0.92           C  
ATOM   1090  N   TYR A 136       4.275   3.717   6.482  1.00  0.95           N  
ATOM   1091  CA  TYR A 136       4.767   3.835   5.113  1.00  0.95           C  
ATOM   1092  C   TYR A 136       3.946   4.849   4.325  1.00  0.95           C  
ATOM   1093  CB  TYR A 136       4.732   2.475   4.410  1.00  0.95           C  
ATOM   1094  O   TYR A 136       4.493   5.611   3.524  1.00  0.95           O  
ATOM   1095  CG  TYR A 136       5.726   1.481   4.960  1.00  0.95           C  
ATOM   1096  CD1 TYR A 136       7.086   1.602   4.684  1.00  0.95           C  
ATOM   1097  CD2 TYR A 136       5.308   0.419   5.755  1.00  0.95           C  
ATOM   1098  CE1 TYR A 136       8.006   0.688   5.187  1.00  0.95           C  
ATOM   1099  CE2 TYR A 136       6.219  -0.501   6.263  1.00  0.95           C  
ATOM   1100  OH  TYR A 136       8.470  -1.266   6.475  1.00  0.95           O  
ATOM   1101  CZ  TYR A 136       7.564  -0.358   5.974  1.00  0.95           C  
ATOM   1102  N   ASN A 137       2.662   4.876   4.625  1.00  0.95           N  
ATOM   1103  CA  ASN A 137       1.809   5.835   3.930  1.00  0.95           C  
ATOM   1104  C   ASN A 137       2.228   7.273   4.223  1.00  0.95           C  
ATOM   1105  CB  ASN A 137       0.342   5.621   4.309  1.00  0.95           C  
ATOM   1106  O   ASN A 137       2.301   8.100   3.313  1.00  0.95           O  
ATOM   1107  CG  ASN A 137      -0.189   4.276   3.854  1.00  0.95           C  
ATOM   1108  ND2 ASN A 137      -1.353   3.894   4.365  1.00  0.95           N  
ATOM   1109  OD1 ASN A 137       0.443   3.585   3.051  1.00  0.95           O  
ATOM   1110  N   GLN A 138       2.534   7.566   5.421  1.00  0.94           N  
ATOM   1111  CA  GLN A 138       2.986   8.899   5.804  1.00  0.94           C  
ATOM   1112  C   GLN A 138       4.313   9.244   5.135  1.00  0.94           C  
ATOM   1113  CB  GLN A 138       3.121   9.004   7.324  1.00  0.94           C  
ATOM   1114  O   GLN A 138       4.478  10.343   4.601  1.00  0.94           O  
ATOM   1115  CG  GLN A 138       3.458  10.405   7.816  1.00  0.94           C  
ATOM   1116  CD  GLN A 138       3.413  10.524   9.328  1.00  0.94           C  
ATOM   1117  NE2 GLN A 138       3.410  11.755   9.826  1.00  0.94           N  
ATOM   1118  OE1 GLN A 138       3.379   9.516  10.041  1.00  0.94           O  
ATOM   1119  N   GLU A 139       5.153   8.304   5.165  1.00  0.96           N  
ATOM   1120  CA  GLU A 139       6.466   8.519   4.566  1.00  0.96           C  
ATOM   1121  C   GLU A 139       6.357   8.732   3.059  1.00  0.96           C  
ATOM   1122  CB  GLU A 139       7.394   7.339   4.865  1.00  0.96           C  
ATOM   1123  O   GLU A 139       7.026   9.604   2.500  1.00  0.96           O  
ATOM   1124  CG  GLU A 139       7.824   7.248   6.322  1.00  0.96           C  
ATOM   1125  CD  GLU A 139       8.833   6.141   6.582  1.00  0.96           C  
ATOM   1126  OE1 GLU A 139       9.542   6.195   7.612  1.00  0.96           O  
ATOM   1127  OE2 GLU A 139       8.916   5.212   5.747  1.00  0.96           O  
ATOM   1128  N   LEU A 140       5.505   7.994   2.475  1.00  0.97           N  
ATOM   1129  CA  LEU A 140       5.354   8.120   1.029  1.00  0.97           C  
ATOM   1130  C   LEU A 140       4.686   9.442   0.666  1.00  0.97           C  
ATOM   1131  CB  LEU A 140       4.537   6.952   0.471  1.00  0.97           C  
ATOM   1132  O   LEU A 140       4.982  10.025  -0.380  1.00  0.97           O  
ATOM   1133  CG  LEU A 140       5.285   5.631   0.281  1.00  0.97           C  
ATOM   1134  CD1 LEU A 140       4.299   4.495   0.030  1.00  0.97           C  
ATOM   1135  CD2 LEU A 140       6.284   5.742  -0.867  1.00  0.97           C  
ATOM   1136  N   THR A 141       3.792   9.877   1.471  1.00  0.95           N  
ATOM   1137  CA  THR A 141       3.216  11.202   1.267  1.00  0.95           C  
ATOM   1138  C   THR A 141       4.301  12.274   1.293  1.00  0.95           C  
ATOM   1139  CB  THR A 141       2.152  11.518   2.334  1.00  0.95           C  
ATOM   1140  O   THR A 141       4.316  13.171   0.448  1.00  0.95           O  
ATOM   1141  CG2 THR A 141       1.597  12.928   2.156  1.00  0.95           C  
ATOM   1142  OG1 THR A 141       1.078  10.577   2.224  1.00  0.95           O  
ATOM   1143  N   GLU A 142       5.187  12.144   2.179  1.00  0.97           N  
ATOM   1144  CA  GLU A 142       6.314  13.068   2.268  1.00  0.97           C  
ATOM   1145  C   GLU A 142       7.204  12.972   1.032  1.00  0.97           C  
ATOM   1146  CB  GLU A 142       7.135  12.794   3.531  1.00  0.97           C  
ATOM   1147  O   GLU A 142       7.623  13.993   0.483  1.00  0.97           O  
ATOM   1148  CG  GLU A 142       8.245  13.806   3.774  1.00  0.97           C  
ATOM   1149  CD  GLU A 142       8.943  13.621   5.112  1.00  0.97           C  
ATOM   1150  OE1 GLU A 142       9.855  14.415   5.436  1.00  0.97           O  
ATOM   1151  OE2 GLU A 142       8.576  12.673   5.842  1.00  0.97           O  
ATOM   1152  N   VAL A 143       7.450  11.757   0.626  1.00  0.98           N  
ATOM   1153  CA  VAL A 143       8.261  11.543  -0.568  1.00  0.98           C  
ATOM   1154  C   VAL A 143       7.609  12.231  -1.766  1.00  0.98           C  
ATOM   1155  CB  VAL A 143       8.456  10.038  -0.860  1.00  0.98           C  
ATOM   1156  O   VAL A 143       8.280  12.932  -2.527  1.00  0.98           O  
ATOM   1157  CG1 VAL A 143       9.021   9.829  -2.264  1.00  0.98           C  
ATOM   1158  CG2 VAL A 143       9.371   9.407   0.188  1.00  0.98           C  
ATOM   1159  N   ALA A 144       6.328  12.062  -1.894  1.00  0.95           N  
ATOM   1160  CA  ALA A 144       5.593  12.647  -3.013  1.00  0.95           C  
ATOM   1161  C   ALA A 144       5.682  14.170  -2.990  1.00  0.95           C  
ATOM   1162  CB  ALA A 144       4.133  12.202  -2.982  1.00  0.95           C  
ATOM   1163  O   ALA A 144       5.808  14.807  -4.039  1.00  0.95           O  
ATOM   1164  N   GLU A 145       5.665  14.787  -1.869  1.00  0.95           N  
ATOM   1165  CA  GLU A 145       5.776  16.236  -1.732  1.00  0.95           C  
ATOM   1166  C   GLU A 145       7.182  16.718  -2.076  1.00  0.95           C  
ATOM   1167  CB  GLU A 145       5.404  16.672  -0.312  1.00  0.95           C  
ATOM   1168  O   GLU A 145       7.347  17.691  -2.815  1.00  0.95           O  
ATOM   1169  CG  GLU A 145       3.920  16.544   0.001  1.00  0.95           C  
ATOM   1170  CD  GLU A 145       3.588  16.826   1.458  1.00  0.95           C  
ATOM   1171  OE1 GLU A 145       2.407  16.686   1.850  1.00  0.95           O  
ATOM   1172  OE2 GLU A 145       4.516  17.191   2.214  1.00  0.95           O  
ATOM   1173  N   LEU A 146       8.159  16.020  -1.611  1.00  0.97           N  
ATOM   1174  CA  LEU A 146       9.555  16.402  -1.794  1.00  0.97           C  
ATOM   1175  C   LEU A 146       9.960  16.298  -3.261  1.00  0.97           C  
ATOM   1176  CB  LEU A 146      10.469  15.522  -0.937  1.00  0.97           C  
ATOM   1177  O   LEU A 146      10.673  17.163  -3.775  1.00  0.97           O  
ATOM   1178  CG  LEU A 146      10.462  15.800   0.567  1.00  0.97           C  
ATOM   1179  CD1 LEU A 146      11.213  14.701   1.312  1.00  0.97           C  
ATOM   1180  CD2 LEU A 146      11.073  17.166   0.861  1.00  0.97           C  
ATOM   1181  N   ILE A 147       9.445  15.285  -3.927  1.00  0.95           N  
ATOM   1182  CA  ILE A 147       9.917  14.990  -5.275  1.00  0.95           C  
ATOM   1183  C   ILE A 147       9.396  16.046  -6.247  1.00  0.95           C  
ATOM   1184  CB  ILE A 147       9.480  13.579  -5.731  1.00  0.95           C  
ATOM   1185  O   ILE A 147       9.945  16.220  -7.338  1.00  0.95           O  
ATOM   1186  CG1 ILE A 147      10.294  13.137  -6.952  1.00  0.95           C  
ATOM   1187  CG2 ILE A 147       7.979  13.551  -6.034  1.00  0.95           C  
ATOM   1188  CD1 ILE A 147      11.781  12.962  -6.675  1.00  0.95           C  
ATOM   1189  N   THR A 148       8.399  16.837  -5.900  1.00  0.93           N  
ATOM   1190  CA  THR A 148       7.825  17.863  -6.763  1.00  0.93           C  
ATOM   1191  C   THR A 148       8.376  19.241  -6.407  1.00  0.93           C  
ATOM   1192  CB  THR A 148       6.288  17.880  -6.664  1.00  0.93           C  
ATOM   1193  O   THR A 148       7.986  20.245  -7.006  1.00  0.93           O  
ATOM   1194  CG2 THR A 148       5.695  16.540  -7.085  1.00  0.93           C  
ATOM   1195  OG1 THR A 148       5.906  18.156  -5.311  1.00  0.93           O  
ATOM   1196  N   SER A 149       9.300  19.244  -5.485  1.00  0.95           N  
ATOM   1197  CA  SER A 149       9.883  20.509  -5.051  1.00  0.95           C  
ATOM   1198  C   SER A 149      10.783  21.102  -6.129  1.00  0.95           C  
ATOM   1199  CB  SER A 149      10.679  20.318  -3.759  1.00  0.95           C  
ATOM   1200  O   SER A 149      11.476  20.370  -6.838  1.00  0.95           O  
ATOM   1201  OG  SER A 149      11.400  21.493  -3.434  1.00  0.95           O  
ATOM   1202  N   PRO A 150      10.775  22.406  -6.236  1.00  0.95           N  
ATOM   1203  CA  PRO A 150      11.654  23.053  -7.213  1.00  0.95           C  
ATOM   1204  C   PRO A 150      13.130  22.956  -6.835  1.00  0.95           C  
ATOM   1205  CB  PRO A 150      11.182  24.509  -7.203  1.00  0.95           C  
ATOM   1206  O   PRO A 150      14.002  23.073  -7.699  1.00  0.95           O  
ATOM   1207  CG  PRO A 150      10.498  24.679  -5.885  1.00  0.95           C  
ATOM   1208  CD  PRO A 150       9.908  23.359  -5.479  1.00  0.95           C  
ATOM   1209  N   GLU A 151      13.441  22.736  -5.587  1.00  0.96           N  
ATOM   1210  CA  GLU A 151      14.815  22.599  -5.111  1.00  0.96           C  
ATOM   1211  C   GLU A 151      15.356  21.198  -5.384  1.00  0.96           C  
ATOM   1212  CB  GLU A 151      14.900  22.913  -3.615  1.00  0.96           C  
ATOM   1213  O   GLU A 151      14.844  20.214  -4.848  1.00  0.96           O  
ATOM   1214  CG  GLU A 151      14.480  24.332  -3.260  1.00  0.96           C  
ATOM   1215  CD  GLU A 151      14.545  24.622  -1.769  1.00  0.96           C  
ATOM   1216  OE1 GLU A 151      13.586  25.214  -1.224  1.00  0.96           O  
ATOM   1217  OE2 GLU A 151      15.563  24.254  -1.141  1.00  0.96           O  
ATOM   1218  N   ALA A 152      16.399  21.111  -6.120  1.00  0.94           N  
ATOM   1219  CA  ALA A 152      16.968  19.847  -6.579  1.00  0.94           C  
ATOM   1220  C   ALA A 152      17.375  18.967  -5.400  1.00  0.94           C  
ATOM   1221  CB  ALA A 152      18.169  20.102  -7.487  1.00  0.94           C  
ATOM   1222  O   ALA A 152      17.177  17.750  -5.428  1.00  0.94           O  
ATOM   1223  N   ILE A 153      17.902  19.534  -4.402  1.00  0.97           N  
ATOM   1224  CA  ILE A 153      18.383  18.764  -3.261  1.00  0.97           C  
ATOM   1225  C   ILE A 153      17.210  18.065  -2.578  1.00  0.97           C  
ATOM   1226  CB  ILE A 153      19.134  19.661  -2.251  1.00  0.97           C  
ATOM   1227  O   ILE A 153      17.365  16.970  -2.032  1.00  0.97           O  
ATOM   1228  CG1 ILE A 153      19.851  18.801  -1.204  1.00  0.97           C  
ATOM   1229  CG2 ILE A 153      18.170  20.646  -1.583  1.00  0.97           C  
ATOM   1230  CD1 ILE A 153      20.937  17.903  -1.779  1.00  0.97           C  
ATOM   1231  N   LYS A 154      16.080  18.680  -2.531  1.00  0.97           N  
ATOM   1232  CA  LYS A 154      14.891  18.050  -1.963  1.00  0.97           C  
ATOM   1233  C   LYS A 154      14.467  16.836  -2.785  1.00  0.97           C  
ATOM   1234  CB  LYS A 154      13.741  19.053  -1.878  1.00  0.97           C  
ATOM   1235  O   LYS A 154      14.002  15.837  -2.232  1.00  0.97           O  
ATOM   1236  CG  LYS A 154      13.935  20.129  -0.819  1.00  0.97           C  
ATOM   1237  CD  LYS A 154      12.680  20.976  -0.646  1.00  0.97           C  
ATOM   1238  CE  LYS A 154      12.856  22.019   0.449  1.00  0.97           C  
ATOM   1239  NZ  LYS A 154      11.622  22.840   0.634  1.00  0.97           N  
ATOM   1240  N   ASN A 155      14.627  16.945  -4.063  1.00  0.97           N  
ATOM   1241  CA  ASN A 155      14.372  15.780  -4.904  1.00  0.97           C  
ATOM   1242  C   ASN A 155      15.294  14.618  -4.547  1.00  0.97           C  
ATOM   1243  CB  ASN A 155      14.523  16.143  -6.383  1.00  0.97           C  
ATOM   1244  O   ASN A 155      14.850  13.472  -4.457  1.00  0.97           O  
ATOM   1245  CG  ASN A 155      13.538  17.206  -6.827  1.00  0.97           C  
ATOM   1246  ND2 ASN A 155      12.512  17.440  -6.017  1.00  0.97           N  
ATOM   1247  OD1 ASN A 155      13.697  17.812  -7.891  1.00  0.97           O  
ATOM   1248  N   ASN A 156      16.586  14.974  -4.327  1.00  0.96           N  
ATOM   1249  CA  ASN A 156      17.550  13.961  -3.908  1.00  0.96           C  
ATOM   1250  C   ASN A 156      17.154  13.328  -2.578  1.00  0.96           C  
ATOM   1251  CB  ASN A 156      18.954  14.563  -3.814  1.00  0.96           C  
ATOM   1252  O   ASN A 156      17.289  12.116  -2.398  1.00  0.96           O  
ATOM   1253  CG  ASN A 156      19.485  15.019  -5.158  1.00  0.96           C  
ATOM   1254  ND2 ASN A 156      20.424  15.958  -5.137  1.00  0.96           N  
ATOM   1255  OD1 ASN A 156      19.054  14.533  -6.207  1.00  0.96           O  
ATOM   1256  N   LEU A 157      16.713  14.135  -1.709  1.00  0.97           N  
ATOM   1257  CA  LEU A 157      16.255  13.640  -0.415  1.00  0.97           C  
ATOM   1258  C   LEU A 157      15.078  12.685  -0.584  1.00  0.97           C  
ATOM   1259  CB  LEU A 157      15.856  14.805   0.494  1.00  0.97           C  
ATOM   1260  O   LEU A 157      15.025  11.638   0.065  1.00  0.97           O  
ATOM   1261  CG  LEU A 157      15.337  14.433   1.884  1.00  0.97           C  
ATOM   1262  CD1 LEU A 157      16.366  13.587   2.625  1.00  0.97           C  
ATOM   1263  CD2 LEU A 157      14.995  15.688   2.681  1.00  0.97           C  
ATOM   1264  N   ALA A 158      14.148  13.032  -1.449  1.00  0.97           N  
ATOM   1265  CA  ALA A 158      13.009  12.163  -1.734  1.00  0.97           C  
ATOM   1266  C   ALA A 158      13.473  10.784  -2.195  1.00  0.97           C  
ATOM   1267  CB  ALA A 158      12.106  12.797  -2.790  1.00  0.97           C  
ATOM   1268  O   ALA A 158      12.985   9.762  -1.706  1.00  0.97           O  
ATOM   1269  N   VAL A 159      14.434  10.787  -3.074  1.00  0.98           N  
ATOM   1270  CA  VAL A 159      14.946   9.533  -3.618  1.00  0.98           C  
ATOM   1271  C   VAL A 159      15.647   8.740  -2.517  1.00  0.98           C  
ATOM   1272  CB  VAL A 159      15.914   9.779  -4.797  1.00  0.98           C  
ATOM   1273  O   VAL A 159      15.508   7.517  -2.440  1.00  0.98           O  
ATOM   1274  CG1 VAL A 159      16.603   8.479  -5.210  1.00  0.98           C  
ATOM   1275  CG2 VAL A 159      15.167  10.391  -5.981  1.00  0.98           C  
ATOM   1276  N   ALA A 160      16.327   9.427  -1.678  1.00  0.96           N  
ATOM   1277  CA  ALA A 160      16.976   8.761  -0.552  1.00  0.96           C  
ATOM   1278  C   ALA A 160      15.946   8.126   0.378  1.00  0.96           C  
ATOM   1279  CB  ALA A 160      17.848   9.748   0.220  1.00  0.96           C  
ATOM   1280  O   ALA A 160      16.119   6.988   0.822  1.00  0.96           O  
ATOM   1281  N   PHE A 161      14.873   8.878   0.675  1.00  0.97           N  
ATOM   1282  CA  PHE A 161      13.796   8.334   1.494  1.00  0.97           C  
ATOM   1283  C   PHE A 161      13.204   7.086   0.850  1.00  0.97           C  
ATOM   1284  CB  PHE A 161      12.702   9.383   1.711  1.00  0.97           C  
ATOM   1285  O   PHE A 161      13.013   6.067   1.518  1.00  0.97           O  
ATOM   1286  CG  PHE A 161      12.997  10.347   2.828  1.00  0.97           C  
ATOM   1287  CD1 PHE A 161      14.264  10.407   3.396  1.00  0.97           C  
ATOM   1288  CD2 PHE A 161      12.007  11.193   3.311  1.00  0.97           C  
ATOM   1289  CE1 PHE A 161      14.541  11.299   4.430  1.00  0.97           C  
ATOM   1290  CE2 PHE A 161      12.276  12.086   4.345  1.00  0.97           C  
ATOM   1291  CZ  PHE A 161      13.543  12.136   4.903  1.00  0.97           C  
ATOM   1292  N   LEU A 162      12.921   7.219  -0.372  1.00  0.98           N  
ATOM   1293  CA  LEU A 162      12.316   6.110  -1.102  1.00  0.98           C  
ATOM   1294  C   LEU A 162      13.237   4.895  -1.104  1.00  0.98           C  
ATOM   1295  CB  LEU A 162      11.996   6.525  -2.540  1.00  0.98           C  
ATOM   1296  O   LEU A 162      12.777   3.761  -0.951  1.00  0.98           O  
ATOM   1297  CG  LEU A 162      11.268   5.490  -3.399  1.00  0.98           C  
ATOM   1298  CD1 LEU A 162       9.954   5.083  -2.740  1.00  0.98           C  
ATOM   1299  CD2 LEU A 162      11.022   6.035  -4.801  1.00  0.98           C  
ATOM   1300  N   THR A 163      14.534   5.136  -1.287  1.00  0.97           N  
ATOM   1301  CA  THR A 163      15.511   4.054  -1.249  1.00  0.97           C  
ATOM   1302  C   THR A 163      15.451   3.318   0.087  1.00  0.97           C  
ATOM   1303  CB  THR A 163      16.938   4.582  -1.483  1.00  0.97           C  
ATOM   1304  O   THR A 163      15.457   2.086   0.123  1.00  0.97           O  
ATOM   1305  CG2 THR A 163      17.958   3.448  -1.442  1.00  0.97           C  
ATOM   1306  OG1 THR A 163      17.001   5.220  -2.765  1.00  0.97           O  
ATOM   1307  N   LYS A 164      15.396   4.063   1.150  1.00  0.97           N  
ATOM   1308  CA  LYS A 164      15.268   3.456   2.472  1.00  0.97           C  
ATOM   1309  C   LYS A 164      14.006   2.604   2.566  1.00  0.97           C  
ATOM   1310  CB  LYS A 164      15.254   4.533   3.558  1.00  0.97           C  
ATOM   1311  O   LYS A 164      14.055   1.461   3.027  1.00  0.97           O  
ATOM   1312  CG  LYS A 164      15.105   3.987   4.970  1.00  0.97           C  
ATOM   1313  CD  LYS A 164      13.986   4.691   5.726  1.00  0.97           C  
ATOM   1314  CE  LYS A 164      13.532   3.884   6.935  1.00  0.97           C  
ATOM   1315  NZ  LYS A 164      12.350   4.504   7.604  1.00  0.97           N  
ATOM   1316  N   ILE A 165      12.875   3.125   2.138  1.00  0.97           N  
ATOM   1317  CA  ILE A 165      11.600   2.418   2.184  1.00  0.97           C  
ATOM   1318  C   ILE A 165      11.701   1.119   1.388  1.00  0.97           C  
ATOM   1319  CB  ILE A 165      10.449   3.292   1.638  1.00  0.97           C  
ATOM   1320  O   ILE A 165      11.269   0.062   1.854  1.00  0.97           O  
ATOM   1321  CG1 ILE A 165      10.174   4.466   2.585  1.00  0.97           C  
ATOM   1322  CG2 ILE A 165       9.186   2.452   1.427  1.00  0.97           C  
ATOM   1323  CD1 ILE A 165       9.188   5.487   2.036  1.00  0.97           C  
ATOM   1324  N   ILE A 166      12.273   1.146   0.249  1.00  0.97           N  
ATOM   1325  CA  ILE A 166      12.422  -0.023  -0.610  1.00  0.97           C  
ATOM   1326  C   ILE A 166      13.265  -1.081   0.099  1.00  0.97           C  
ATOM   1327  CB  ILE A 166      13.059   0.349  -1.967  1.00  0.97           C  
ATOM   1328  O   ILE A 166      12.911  -2.262   0.109  1.00  0.97           O  
ATOM   1329  CG1 ILE A 166      12.054   1.112  -2.838  1.00  0.97           C  
ATOM   1330  CG2 ILE A 166      13.568  -0.903  -2.687  1.00  0.97           C  
ATOM   1331  CD1 ILE A 166      12.652   1.689  -4.113  1.00  0.97           C  
ATOM   1332  N   TYR A 167      14.308  -0.703   0.722  1.00  0.96           N  
ATOM   1333  CA  TYR A 167      15.125  -1.659   1.463  1.00  0.96           C  
ATOM   1334  C   TYR A 167      14.350  -2.243   2.637  1.00  0.96           C  
ATOM   1335  CB  TYR A 167      16.410  -0.992   1.965  1.00  0.96           C  
ATOM   1336  O   TYR A 167      14.485  -3.429   2.950  1.00  0.96           O  
ATOM   1337  CG  TYR A 167      17.542  -1.029   0.968  1.00  0.96           C  
ATOM   1338  CD1 TYR A 167      18.157  -2.232   0.626  1.00  0.96           C  
ATOM   1339  CD2 TYR A 167      18.001   0.138   0.366  1.00  0.96           C  
ATOM   1340  CE1 TYR A 167      19.202  -2.270  -0.291  1.00  0.96           C  
ATOM   1341  CE2 TYR A 167      19.045   0.111  -0.552  1.00  0.96           C  
ATOM   1342  OH  TYR A 167      20.673  -1.128  -1.782  1.00  0.96           O  
ATOM   1343  CZ  TYR A 167      19.638  -1.095  -0.874  1.00  0.96           C  
ATOM   1344  N   GLN A 168      13.570  -1.401   3.248  1.00  0.95           N  
ATOM   1345  CA  GLN A 168      12.752  -1.915   4.341  1.00  0.95           C  
ATOM   1346  C   GLN A 168      11.808  -3.010   3.853  1.00  0.95           C  
ATOM   1347  CB  GLN A 168      11.953  -0.785   4.992  1.00  0.95           C  
ATOM   1348  O   GLN A 168      11.680  -4.057   4.491  1.00  0.95           O  
ATOM   1349  CG  GLN A 168      12.793   0.137   5.867  1.00  0.95           C  
ATOM   1350  CD  GLN A 168      12.001   1.309   6.414  1.00  0.95           C  
ATOM   1351  NE2 GLN A 168      12.221   1.632   7.684  1.00  0.95           N  
ATOM   1352  OE1 GLN A 168      11.198   1.919   5.702  1.00  0.95           O  
ATOM   1353  N   TRP A 169      11.214  -2.744   2.732  1.00  0.95           N  
ATOM   1354  CA  TRP A 169      10.306  -3.736   2.168  1.00  0.95           C  
ATOM   1355  C   TRP A 169      11.056  -5.009   1.790  1.00  0.95           C  
ATOM   1356  CB  TRP A 169       9.585  -3.170   0.941  1.00  0.95           C  
ATOM   1357  O   TRP A 169      10.592  -6.117   2.068  1.00  0.95           O  
ATOM   1358  CG  TRP A 169       8.529  -2.157   1.269  1.00  0.95           C  
ATOM   1359  CD1 TRP A 169       7.832  -2.042   2.439  1.00  0.95           C  
ATOM   1360  CD2 TRP A 169       8.048  -1.118   0.411  1.00  0.95           C  
ATOM   1361  CE2 TRP A 169       7.058  -0.410   1.128  1.00  0.95           C  
ATOM   1362  CE3 TRP A 169       8.358  -0.716  -0.895  1.00  0.95           C  
ATOM   1363  NE1 TRP A 169       6.946  -0.993   2.361  1.00  0.95           N  
ATOM   1364  CH2 TRP A 169       6.698   1.052  -0.699  1.00  0.95           C  
ATOM   1365  CZ2 TRP A 169       6.375   0.680   0.581  1.00  0.95           C  
ATOM   1366  CZ3 TRP A 169       7.677   0.368  -1.438  1.00  0.95           C  
ATOM   1367  N   ILE A 170      12.212  -4.814   1.144  1.00  0.94           N  
ATOM   1368  CA  ILE A 170      13.010  -5.967   0.739  1.00  0.94           C  
ATOM   1369  C   ILE A 170      13.395  -6.785   1.970  1.00  0.94           C  
ATOM   1370  CB  ILE A 170      14.275  -5.535  -0.036  1.00  0.94           C  
ATOM   1371  O   ILE A 170      13.290  -8.014   1.964  1.00  0.94           O  
ATOM   1372  CG1 ILE A 170      13.892  -4.961  -1.405  1.00  0.94           C  
ATOM   1373  CG2 ILE A 170      15.244  -6.712  -0.186  1.00  0.94           C  
ATOM   1374  CD1 ILE A 170      15.050  -4.309  -2.147  1.00  0.94           C  
ATOM   1375  N   CYS A 171      13.774  -6.114   3.008  1.00  0.91           N  
ATOM   1376  CA  CYS A 171      14.128  -6.795   4.248  1.00  0.91           C  
ATOM   1377  C   CYS A 171      12.935  -7.560   4.810  1.00  0.91           C  
ATOM   1378  CB  CYS A 171      14.637  -5.793   5.284  1.00  0.91           C  
ATOM   1379  O   CYS A 171      13.073  -8.709   5.233  1.00  0.91           O  
ATOM   1380  SG  CYS A 171      16.292  -5.162   4.934  1.00  0.91           S  
ATOM   1381  N   LEU A 172      11.803  -6.888   4.752  1.00  0.89           N  
ATOM   1382  CA  LEU A 172      10.590  -7.533   5.241  1.00  0.89           C  
ATOM   1383  C   LEU A 172      10.278  -8.789   4.434  1.00  0.89           C  
ATOM   1384  CB  LEU A 172       9.405  -6.565   5.179  1.00  0.89           C  
ATOM   1385  O   LEU A 172       9.878  -9.810   4.997  1.00  0.89           O  
ATOM   1386  CG  LEU A 172       9.388  -5.447   6.222  1.00  0.89           C  
ATOM   1387  CD1 LEU A 172       8.281  -4.446   5.908  1.00  0.89           C  
ATOM   1388  CD2 LEU A 172       9.212  -6.024   7.622  1.00  0.89           C  
ATOM   1389  N   MET A 173      10.553  -8.728   3.208  1.00  0.91           N  
ATOM   1390  CA  MET A 173      10.216  -9.828   2.309  1.00  0.91           C  
ATOM   1391  C   MET A 173      11.199 -10.982   2.469  1.00  0.91           C  
ATOM   1392  CB  MET A 173      10.201  -9.351   0.856  1.00  0.91           C  
ATOM   1393  O   MET A 173      10.823 -12.148   2.331  1.00  0.91           O  
ATOM   1394  CG  MET A 173       9.084  -8.369   0.544  1.00  0.91           C  
ATOM   1395  SD  MET A 173       9.152  -7.752  -1.183  1.00  0.91           S  
ATOM   1396  CE  MET A 173       8.302  -9.107  -2.040  1.00  0.91           C  
ATOM   1397  N   TYR A 174      12.426 -10.691   2.700  1.00  0.88           N  
ATOM   1398  CA  TYR A 174      13.411 -11.745   2.915  1.00  0.88           C  
ATOM   1399  C   TYR A 174      13.213 -12.408   4.273  1.00  0.88           C  
ATOM   1400  CB  TYR A 174      14.832 -11.182   2.811  1.00  0.88           C  
ATOM   1401  O   TYR A 174      13.595 -13.564   4.467  1.00  0.88           O  
ATOM   1402  CG  TYR A 174      15.340 -11.074   1.394  1.00  0.88           C  
ATOM   1403  CD1 TYR A 174      15.519 -12.211   0.609  1.00  0.88           C  
ATOM   1404  CD2 TYR A 174      15.643  -9.836   0.837  1.00  0.88           C  
ATOM   1405  CE1 TYR A 174      15.989 -12.116  -0.697  1.00  0.88           C  
ATOM   1406  CE2 TYR A 174      16.114  -9.730  -0.467  1.00  0.88           C  
ATOM   1407  OH  TYR A 174      16.748 -10.774  -2.518  1.00  0.88           O  
ATOM   1408  CZ  TYR A 174      16.283 -10.874  -1.226  1.00  0.88           C  
ATOM   1409  N   ALA A 175      12.685 -11.631   5.148  1.00  0.84           N  
ATOM   1410  CA  ALA A 175      12.426 -12.197   6.469  1.00  0.84           C  
ATOM   1411  C   ALA A 175      11.227 -13.140   6.436  1.00  0.84           C  
ATOM   1412  CB  ALA A 175      12.196 -11.084   7.489  1.00  0.84           C  
ATOM   1413  O   ALA A 175      11.019 -13.923   7.366  1.00  0.84           O  
ATOM   1414  N   ASP A 176      10.483 -13.103   5.240  1.00  0.73           N  
ATOM   1415  CA  ASP A 176       9.263 -13.893   5.103  1.00  0.73           C  
ATOM   1416  C   ASP A 176       9.569 -15.388   5.149  1.00  0.73           C  
ATOM   1417  CB  ASP A 176       8.541 -13.544   3.799  1.00  0.73           C  
ATOM   1418  O   ASP A 176       8.793 -16.169   5.702  1.00  0.73           O  
ATOM   1419  CG  ASP A 176       7.618 -12.345   3.936  1.00  0.73           C  
ATOM   1420  OD1 ASP A 176       7.486 -11.801   5.053  1.00  0.73           O  
ATOM   1421  OD2 ASP A 176       7.016 -11.943   2.917  1.00  0.73           O  
ATOM   1422  N   GLY A 177      10.712 -15.838   4.764  1.00  0.70           N  
ATOM   1423  CA  GLY A 177      11.075 -17.245   4.820  1.00  0.70           C  
ATOM   1424  C   GLY A 177      11.463 -17.707   6.212  1.00  0.70           C  
ATOM   1425  O   GLY A 177      11.462 -18.906   6.497  1.00  0.70           O  
ATOM   1426  N   LYS A 178      11.563 -16.787   7.107  1.00  0.74           N  
ATOM   1427  CA  LYS A 178      11.973 -17.092   8.475  1.00  0.74           C  
ATOM   1428  C   LYS A 178      10.873 -16.737   9.471  1.00  0.74           C  
ATOM   1429  CB  LYS A 178      13.261 -16.345   8.828  1.00  0.74           C  
ATOM   1430  O   LYS A 178      11.115 -16.686  10.679  1.00  0.74           O  
ATOM   1431  CG  LYS A 178      14.466 -16.763   7.999  1.00  0.74           C  
ATOM   1432  CD  LYS A 178      15.731 -16.044   8.450  1.00  0.74           C  
ATOM   1433  CE  LYS A 178      16.924 -16.410   7.578  1.00  0.74           C  
ATOM   1434  NZ  LYS A 178      18.157 -15.674   7.989  1.00  0.74           N  
ATOM   1435  N   LYS A 179       9.674 -16.455   8.811  1.00  0.78           N  
ATOM   1436  CA  LYS A 179       8.608 -15.982   9.688  1.00  0.78           C  
ATOM   1437  C   LYS A 179       8.058 -17.118  10.546  1.00  0.78           C  
ATOM   1438  CB  LYS A 179       7.480 -15.350   8.871  1.00  0.78           C  
ATOM   1439  O   LYS A 179       7.936 -18.253  10.080  1.00  0.78           O  
ATOM   1440  CG  LYS A 179       7.873 -14.057   8.171  1.00  0.78           C  
ATOM   1441  CD  LYS A 179       6.717 -13.487   7.360  1.00  0.78           C  
ATOM   1442  CE  LYS A 179       7.112 -12.199   6.651  1.00  0.78           C  
ATOM   1443  NZ  LYS A 179       6.034 -11.717   5.736  1.00  0.78           N  
ATOM   1444  N   ASP A 180       7.896 -16.826  11.843  1.00  0.86           N  
ATOM   1445  CA  ASP A 180       7.236 -17.851  12.645  1.00  0.86           C  
ATOM   1446  C   ASP A 180       5.799 -18.074  12.178  1.00  0.86           C  
ATOM   1447  CB  ASP A 180       7.254 -17.468  14.126  1.00  0.86           C  
ATOM   1448  O   ASP A 180       5.216 -17.213  11.516  1.00  0.86           O  
ATOM   1449  CG  ASP A 180       6.311 -16.324  14.454  1.00  0.86           C  
ATOM   1450  OD1 ASP A 180       5.166 -16.581  14.885  1.00  0.86           O  
ATOM   1451  OD2 ASP A 180       6.716 -15.154  14.277  1.00  0.86           O  
ATOM   1452  N   PRO A 181       5.264 -19.257  12.286  1.00  0.87           N  
ATOM   1453  CA  PRO A 181       3.955 -19.689  11.791  1.00  0.87           C  
ATOM   1454  C   PRO A 181       2.826 -18.753  12.216  1.00  0.87           C  
ATOM   1455  CB  PRO A 181       3.780 -21.074  12.418  1.00  0.87           C  
ATOM   1456  O   PRO A 181       1.895 -18.512  11.443  1.00  0.87           O  
ATOM   1457  CG  PRO A 181       5.172 -21.570  12.643  1.00  0.87           C  
ATOM   1458  CD  PRO A 181       6.047 -20.398  12.984  1.00  0.87           C  
ATOM   1459  N   GLN A 182       2.942 -18.185  13.345  1.00  0.89           N  
ATOM   1460  CA  GLN A 182       1.898 -17.302  13.852  1.00  0.89           C  
ATOM   1461  C   GLN A 182       1.813 -16.020  13.029  1.00  0.89           C  
ATOM   1462  CB  GLN A 182       2.147 -16.965  15.323  1.00  0.89           C  
ATOM   1463  O   GLN A 182       0.718 -15.549  12.715  1.00  0.89           O  
ATOM   1464  CG  GLN A 182       2.006 -18.157  16.260  1.00  0.89           C  
ATOM   1465  CD  GLN A 182       2.396 -17.831  17.689  1.00  0.89           C  
ATOM   1466  NE2 GLN A 182       1.992 -18.684  18.624  1.00  0.89           N  
ATOM   1467  OE1 GLN A 182       3.056 -16.820  17.951  1.00  0.89           O  
ATOM   1468  N   ARG A 183       2.918 -15.482  12.740  1.00  0.88           N  
ATOM   1469  CA  ARG A 183       2.958 -14.291  11.898  1.00  0.88           C  
ATOM   1470  C   ARG A 183       2.363 -14.572  10.523  1.00  0.88           C  
ATOM   1471  CB  ARG A 183       4.393 -13.781  11.754  1.00  0.88           C  
ATOM   1472  O   ARG A 183       1.601 -13.760   9.992  1.00  0.88           O  
ATOM   1473  CG  ARG A 183       4.514 -12.499  10.946  1.00  0.88           C  
ATOM   1474  CD  ARG A 183       5.938 -11.960  10.953  1.00  0.88           C  
ATOM   1475  NE  ARG A 183       6.070 -10.776  10.109  1.00  0.88           N  
ATOM   1476  NH1 ARG A 183       8.314 -10.455  10.553  1.00  0.88           N  
ATOM   1477  NH2 ARG A 183       7.203  -9.026   9.147  1.00  0.88           N  
ATOM   1478  CZ  ARG A 183       7.195 -10.088   9.938  1.00  0.88           C  
ATOM   1479  N   ARG A 184       2.633 -15.641   9.936  1.00  0.87           N  
ATOM   1480  CA  ARG A 184       2.075 -16.013   8.640  1.00  0.87           C  
ATOM   1481  C   ARG A 184       0.552 -16.065   8.694  1.00  0.87           C  
ATOM   1482  CB  ARG A 184       2.629 -17.364   8.183  1.00  0.87           C  
ATOM   1483  O   ARG A 184      -0.124 -15.610   7.769  1.00  0.87           O  
ATOM   1484  CG  ARG A 184       4.066 -17.306   7.690  1.00  0.87           C  
ATOM   1485  CD  ARG A 184       4.496 -18.617   7.048  1.00  0.87           C  
ATOM   1486  NE  ARG A 184       4.740 -19.653   8.048  1.00  0.87           N  
ATOM   1487  NH1 ARG A 184       5.704 -21.143   6.570  1.00  0.87           N  
ATOM   1488  NH2 ARG A 184       5.481 -21.698   8.783  1.00  0.87           N  
ATOM   1489  CZ  ARG A 184       5.308 -20.829   7.798  1.00  0.87           C  
ATOM   1490  N   GLN A 185       0.122 -16.593   9.772  1.00  0.90           N  
ATOM   1491  CA  GLN A 185      -1.323 -16.702   9.944  1.00  0.90           C  
ATOM   1492  C   GLN A 185      -1.971 -15.324  10.039  1.00  0.90           C  
ATOM   1493  CB  GLN A 185      -1.655 -17.526  11.190  1.00  0.90           C  
ATOM   1494  O   GLN A 185      -3.022 -15.084   9.441  1.00  0.90           O  
ATOM   1495  CG  GLN A 185      -1.360 -19.012  11.041  1.00  0.90           C  
ATOM   1496  CD  GLN A 185      -1.606 -19.790  12.320  1.00  0.90           C  
ATOM   1497  NE2 GLN A 185      -1.863 -21.087  12.185  1.00  0.90           N  
ATOM   1498  OE1 GLN A 185      -1.563 -19.231  13.420  1.00  0.90           O  
ATOM   1499  N   ILE A 186      -1.329 -14.462  10.739  1.00  0.92           N  
ATOM   1500  CA  ILE A 186      -1.856 -13.110  10.898  1.00  0.92           C  
ATOM   1501  C   ILE A 186      -1.823 -12.382   9.556  1.00  0.92           C  
ATOM   1502  CB  ILE A 186      -1.061 -12.316  11.959  1.00  0.92           C  
ATOM   1503  O   ILE A 186      -2.784 -11.702   9.189  1.00  0.92           O  
ATOM   1504  CG1 ILE A 186      -1.320 -12.885  13.358  1.00  0.92           C  
ATOM   1505  CG2 ILE A 186      -1.418 -10.828  11.898  1.00  0.92           C  
ATOM   1506  CD1 ILE A 186      -2.785 -12.869  13.772  1.00  0.92           C  
ATOM   1507  N   GLU A 187      -0.823 -12.545   8.824  1.00  0.90           N  
ATOM   1508  CA  GLU A 187      -0.711 -11.905   7.516  1.00  0.90           C  
ATOM   1509  C   GLU A 187      -1.782 -12.418   6.558  1.00  0.90           C  
ATOM   1510  CB  GLU A 187       0.681 -12.136   6.922  1.00  0.90           C  
ATOM   1511  O   GLU A 187      -2.367 -11.641   5.800  1.00  0.90           O  
ATOM   1512  CG  GLU A 187       1.780 -11.332   7.600  1.00  0.90           C  
ATOM   1513  CD  GLU A 187       3.158 -11.582   7.008  1.00  0.90           C  
ATOM   1514  OE1 GLU A 187       4.122 -10.884   7.398  1.00  0.90           O  
ATOM   1515  OE2 GLU A 187       3.275 -12.483   6.148  1.00  0.90           O  
ATOM   1516  N   LYS A 188      -1.959 -13.644   6.642  1.00  0.90           N  
ATOM   1517  CA  LYS A 188      -3.015 -14.225   5.817  1.00  0.90           C  
ATOM   1518  C   LYS A 188      -4.378 -13.645   6.182  1.00  0.90           C  
ATOM   1519  CB  LYS A 188      -3.036 -15.747   5.965  1.00  0.90           C  
ATOM   1520  O   LYS A 188      -5.182 -13.334   5.300  1.00  0.90           O  
ATOM   1521  CG  LYS A 188      -3.999 -16.447   5.016  1.00  0.90           C  
ATOM   1522  CD  LYS A 188      -3.925 -17.961   5.163  1.00  0.90           C  
ATOM   1523  CE  LYS A 188      -4.931 -18.661   4.259  1.00  0.90           C  
ATOM   1524  NZ  LYS A 188      -4.852 -20.147   4.389  1.00  0.90           N  
ATOM   1525  N   LEU A 189      -4.619 -13.555   7.449  1.00  0.94           N  
ATOM   1526  CA  LEU A 189      -5.877 -12.980   7.912  1.00  0.94           C  
ATOM   1527  C   LEU A 189      -6.014 -11.532   7.454  1.00  0.94           C  
ATOM   1528  CB  LEU A 189      -5.972 -13.056   9.438  1.00  0.94           C  
ATOM   1529  O   LEU A 189      -7.074 -11.126   6.971  1.00  0.94           O  
ATOM   1530  CG  LEU A 189      -7.198 -12.400  10.075  1.00  0.94           C  
ATOM   1531  CD1 LEU A 189      -8.478 -12.981   9.483  1.00  0.94           C  
ATOM   1532  CD2 LEU A 189      -7.174 -12.578  11.589  1.00  0.94           C  
ATOM   1533  N   ILE A 190      -4.969 -10.782   7.569  1.00  0.94           N  
ATOM   1534  CA  ILE A 190      -4.990  -9.384   7.154  1.00  0.94           C  
ATOM   1535  C   ILE A 190      -5.284  -9.294   5.658  1.00  0.94           C  
ATOM   1536  CB  ILE A 190      -3.655  -8.678   7.481  1.00  0.94           C  
ATOM   1537  O   ILE A 190      -6.095  -8.471   5.227  1.00  0.94           O  
ATOM   1538  CG1 ILE A 190      -3.546  -8.414   8.987  1.00  0.94           C  
ATOM   1539  CG2 ILE A 190      -3.524  -7.375   6.686  1.00  0.94           C  
ATOM   1540  CD1 ILE A 190      -2.198  -7.854   9.421  1.00  0.94           C  
ATOM   1541  N   ALA A 191      -4.626 -10.107   4.932  1.00  0.92           N  
ATOM   1542  CA  ALA A 191      -4.886 -10.156   3.495  1.00  0.92           C  
ATOM   1543  C   ALA A 191      -6.355 -10.456   3.213  1.00  0.92           C  
ATOM   1544  CB  ALA A 191      -3.994 -11.200   2.828  1.00  0.92           C  
ATOM   1545  O   ALA A 191      -6.968  -9.829   2.346  1.00  0.92           O  
ATOM   1546  N   THR A 192      -6.886 -11.354   3.933  1.00  0.94           N  
ATOM   1547  CA  THR A 192      -8.285 -11.738   3.779  1.00  0.94           C  
ATOM   1548  C   THR A 192      -9.207 -10.574   4.130  1.00  0.94           C  
ATOM   1549  CB  THR A 192      -8.631 -12.954   4.658  1.00  0.94           C  
ATOM   1550  O   THR A 192     -10.178 -10.308   3.419  1.00  0.94           O  
ATOM   1551  CG2 THR A 192     -10.094 -13.353   4.493  1.00  0.94           C  
ATOM   1552  OG1 THR A 192      -7.800 -14.059   4.283  1.00  0.94           O  
ATOM   1553  N   LEU A 193      -8.910  -9.931   5.215  1.00  0.95           N  
ATOM   1554  CA  LEU A 193      -9.727  -8.795   5.628  1.00  0.95           C  
ATOM   1555  C   LEU A 193      -9.735  -7.712   4.554  1.00  0.95           C  
ATOM   1556  CB  LEU A 193      -9.213  -8.216   6.949  1.00  0.95           C  
ATOM   1557  O   LEU A 193     -10.795  -7.191   4.200  1.00  0.95           O  
ATOM   1558  CG  LEU A 193      -9.437  -9.071   8.197  1.00  0.95           C  
ATOM   1559  CD1 LEU A 193      -8.811  -8.403   9.416  1.00  0.95           C  
ATOM   1560  CD2 LEU A 193     -10.926  -9.313   8.418  1.00  0.95           C  
ATOM   1561  N   HIS A 194      -8.588  -7.427   4.001  1.00  0.94           N  
ATOM   1562  CA  HIS A 194      -8.480  -6.362   3.010  1.00  0.94           C  
ATOM   1563  C   HIS A 194      -9.180  -6.745   1.711  1.00  0.94           C  
ATOM   1564  CB  HIS A 194      -7.011  -6.031   2.738  1.00  0.94           C  
ATOM   1565  O   HIS A 194      -9.567  -5.873   0.929  1.00  0.94           O  
ATOM   1566  CG  HIS A 194      -6.407  -5.108   3.748  1.00  0.94           C  
ATOM   1567  CD2 HIS A 194      -5.720  -5.363   4.886  1.00  0.94           C  
ATOM   1568  ND1 HIS A 194      -6.481  -3.736   3.640  1.00  0.94           N  
ATOM   1569  CE1 HIS A 194      -5.863  -3.185   4.671  1.00  0.94           C  
ATOM   1570  NE2 HIS A 194      -5.393  -4.151   5.443  1.00  0.94           N  
ATOM   1571  N   ALA A 195      -9.354  -7.958   1.492  1.00  0.92           N  
ATOM   1572  CA  ALA A 195     -10.037  -8.440   0.294  1.00  0.92           C  
ATOM   1573  C   ALA A 195     -11.550  -8.294   0.429  1.00  0.92           C  
ATOM   1574  CB  ALA A 195      -9.669  -9.897   0.021  1.00  0.92           C  
ATOM   1575  O   ALA A 195     -12.273  -8.309  -0.570  1.00  0.92           O  
ATOM   1576  N   SER A 196     -12.009  -8.070   1.666  1.00  0.93           N  
ATOM   1577  CA  SER A 196     -13.455  -8.033   1.862  1.00  0.93           C  
ATOM   1578  C   SER A 196     -13.839  -7.051   2.964  1.00  0.93           C  
ATOM   1579  CB  SER A 196     -13.985  -9.427   2.203  1.00  0.93           C  
ATOM   1580  O   SER A 196     -14.615  -7.388   3.860  1.00  0.93           O  
ATOM   1581  OG  SER A 196     -13.308  -9.961   3.327  1.00  0.93           O  
ATOM   1582  N   LEU A 197     -13.466  -5.848   2.875  1.00  0.94           N  
ATOM   1583  CA  LEU A 197     -13.654  -4.854   3.927  1.00  0.94           C  
ATOM   1584  C   LEU A 197     -15.098  -4.367   3.962  1.00  0.94           C  
ATOM   1585  CB  LEU A 197     -12.707  -3.669   3.719  1.00  0.94           C  
ATOM   1586  O   LEU A 197     -15.520  -3.732   4.932  1.00  0.94           O  
ATOM   1587  CG  LEU A 197     -11.249  -3.887   4.125  1.00  0.94           C  
ATOM   1588  CD1 LEU A 197     -10.395  -2.700   3.691  1.00  0.94           C  
ATOM   1589  CD2 LEU A 197     -11.139  -4.110   5.629  1.00  0.94           C  
ATOM   1590  N   GLN A 198     -15.868  -4.716   2.973  1.00  0.92           N  
ATOM   1591  CA  GLN A 198     -17.268  -4.310   2.912  1.00  0.92           C  
ATOM   1592  C   GLN A 198     -18.154  -5.271   3.700  1.00  0.92           C  
ATOM   1593  CB  GLN A 198     -17.742  -4.231   1.460  1.00  0.92           C  
ATOM   1594  O   GLN A 198     -19.306  -4.953   4.005  1.00  0.92           O  
ATOM   1595  CG  GLN A 198     -16.928  -3.274   0.599  1.00  0.92           C  
ATOM   1596  CD  GLN A 198     -15.813  -3.971  -0.159  1.00  0.92           C  
ATOM   1597  NE2 GLN A 198     -15.494  -3.462  -1.344  1.00  0.92           N  
ATOM   1598  OE1 GLN A 198     -15.242  -4.957   0.318  1.00  0.92           O  
ATOM   1599  N   GLN A 199     -17.523  -6.409   4.074  1.00  0.92           N  
ATOM   1600  CA  GLN A 199     -18.250  -7.422   4.833  1.00  0.92           C  
ATOM   1601  C   GLN A 199     -18.162  -7.153   6.333  1.00  0.92           C  
ATOM   1602  CB  GLN A 199     -17.712  -8.818   4.518  1.00  0.92           C  
ATOM   1603  O   GLN A 199     -17.229  -6.495   6.798  1.00  0.92           O  
ATOM   1604  CG  GLN A 199     -17.941  -9.254   3.077  1.00  0.92           C  
ATOM   1605  CD  GLN A 199     -17.409 -10.646   2.793  1.00  0.92           C  
ATOM   1606  NE2 GLN A 199     -17.663 -11.144   1.588  1.00  0.92           N  
ATOM   1607  OE1 GLN A 199     -16.773 -11.269   3.650  1.00  0.92           O  
ATOM   1608  N   ARG A 200     -19.136  -7.664   7.061  1.00  0.92           N  
ATOM   1609  CA  ARG A 200     -19.097  -7.562   8.517  1.00  0.92           C  
ATOM   1610  C   ARG A 200     -18.260  -8.684   9.122  1.00  0.92           C  
ATOM   1611  CB  ARG A 200     -20.513  -7.593   9.096  1.00  0.92           C  
ATOM   1612  O   ARG A 200     -18.533  -9.863   8.890  1.00  0.92           O  
ATOM   1613  CG  ARG A 200     -21.317  -6.331   8.825  1.00  0.92           C  
ATOM   1614  CD  ARG A 200     -22.658  -6.351   9.545  1.00  0.92           C  
ATOM   1615  NE  ARG A 200     -23.367  -5.083   9.401  1.00  0.92           N  
ATOM   1616  NH1 ARG A 200     -25.086  -5.952   8.126  1.00  0.92           N  
ATOM   1617  NH2 ARG A 200     -25.064  -3.723   8.662  1.00  0.92           N  
ATOM   1618  CZ  ARG A 200     -24.504  -4.922   8.730  1.00  0.92           C  
ATOM   1619  N   TRP A 201     -17.206  -8.255   9.791  1.00  0.95           N  
ATOM   1620  CA  TRP A 201     -16.339  -9.212  10.470  1.00  0.95           C  
ATOM   1621  C   TRP A 201     -16.460  -9.076  11.985  1.00  0.95           C  
ATOM   1622  CB  TRP A 201     -14.882  -9.018  10.042  1.00  0.95           C  
ATOM   1623  O   TRP A 201     -16.425  -7.965  12.519  1.00  0.95           O  
ATOM   1624  CG  TRP A 201     -14.580  -9.523   8.663  1.00  0.95           C  
ATOM   1625  CD1 TRP A 201     -14.676  -8.825   7.491  1.00  0.95           C  
ATOM   1626  CD2 TRP A 201     -14.138 -10.838   8.313  1.00  0.95           C  
ATOM   1627  CE2 TRP A 201     -13.984 -10.867   6.909  1.00  0.95           C  
ATOM   1628  CE3 TRP A 201     -13.855 -11.995   9.051  1.00  0.95           C  
ATOM   1629  NE1 TRP A 201     -14.319  -9.628   6.432  1.00  0.95           N  
ATOM   1630  CH2 TRP A 201     -13.290 -13.129   6.974  1.00  0.95           C  
ATOM   1631  CZ2 TRP A 201     -13.560 -12.010   6.228  1.00  0.95           C  
ATOM   1632  CZ3 TRP A 201     -13.433 -13.132   8.371  1.00  0.95           C  
ATOM   1633  N   SER A 202     -16.748 -10.169  12.597  1.00  0.95           N  
ATOM   1634  CA  SER A 202     -16.603 -10.231  14.048  1.00  0.95           C  
ATOM   1635  C   SER A 202     -15.272 -10.861  14.444  1.00  0.95           C  
ATOM   1636  CB  SER A 202     -17.756 -11.021  14.669  1.00  0.95           C  
ATOM   1637  O   SER A 202     -14.608 -11.492  13.619  1.00  0.95           O  
ATOM   1638  OG  SER A 202     -17.645 -12.399  14.360  1.00  0.95           O  
ATOM   1639  N   VAL A 203     -14.851 -10.636  15.627  1.00  0.96           N  
ATOM   1640  CA  VAL A 203     -13.617 -11.248  16.110  1.00  0.96           C  
ATOM   1641  C   VAL A 203     -13.731 -12.769  16.036  1.00  0.96           C  
ATOM   1642  CB  VAL A 203     -13.292 -10.807  17.554  1.00  0.96           C  
ATOM   1643  O   VAL A 203     -12.760 -13.456  15.711  1.00  0.96           O  
ATOM   1644  CG1 VAL A 203     -12.051 -11.532  18.074  1.00  0.96           C  
ATOM   1645  CG2 VAL A 203     -13.098  -9.294  17.619  1.00  0.96           C  
ATOM   1646  N   ALA A 204     -14.887 -13.259  16.285  1.00  0.96           N  
ATOM   1647  CA  ALA A 204     -15.139 -14.694  16.176  1.00  0.96           C  
ATOM   1648  C   ALA A 204     -14.908 -15.185  14.750  1.00  0.96           C  
ATOM   1649  CB  ALA A 204     -16.562 -15.020  16.625  1.00  0.96           C  
ATOM   1650  O   ALA A 204     -14.300 -16.237  14.540  1.00  0.96           O  
ATOM   1651  N   ASP A 205     -15.406 -14.416  13.795  1.00  0.96           N  
ATOM   1652  CA  ASP A 205     -15.188 -14.743  12.389  1.00  0.96           C  
ATOM   1653  C   ASP A 205     -13.698 -14.764  12.055  1.00  0.96           C  
ATOM   1654  CB  ASP A 205     -15.916 -13.745  11.487  1.00  0.96           C  
ATOM   1655  O   ASP A 205     -13.224 -15.666  11.362  1.00  0.96           O  
ATOM   1656  CG  ASP A 205     -17.427 -13.829  11.607  1.00  0.96           C  
ATOM   1657  OD1 ASP A 205     -17.956 -14.925  11.891  1.00  0.96           O  
ATOM   1658  OD2 ASP A 205     -18.095 -12.791  11.413  1.00  0.96           O  
ATOM   1659  N   MET A 206     -13.005 -13.787  12.582  1.00  0.97           N  
ATOM   1660  CA  MET A 206     -11.576 -13.665  12.312  1.00  0.97           C  
ATOM   1661  C   MET A 206     -10.808 -14.843  12.903  1.00  0.97           C  
ATOM   1662  CB  MET A 206     -11.032 -12.351  12.875  1.00  0.97           C  
ATOM   1663  O   MET A 206      -9.947 -15.424  12.240  1.00  0.97           O  
ATOM   1664  CG  MET A 206     -11.637 -11.112  12.234  1.00  0.97           C  
ATOM   1665  SD  MET A 206     -11.071  -9.560  13.031  1.00  0.97           S  
ATOM   1666  CE  MET A 206     -12.256  -8.384  12.320  1.00  0.97           C  
ATOM   1667  N   ALA A 207     -11.135 -15.203  14.094  1.00  0.95           N  
ATOM   1668  CA  ALA A 207     -10.469 -16.299  14.793  1.00  0.95           C  
ATOM   1669  C   ALA A 207     -10.712 -17.630  14.086  1.00  0.95           C  
ATOM   1670  CB  ALA A 207     -10.946 -16.375  16.242  1.00  0.95           C  
ATOM   1671  O   ALA A 207      -9.846 -18.508  14.087  1.00  0.95           O  
ATOM   1672  N   ALA A 208     -11.852 -17.729  13.533  1.00  0.93           N  
ATOM   1673  CA  ALA A 208     -12.222 -18.957  12.834  1.00  0.93           C  
ATOM   1674  C   ALA A 208     -11.392 -19.138  11.567  1.00  0.93           C  
ATOM   1675  CB  ALA A 208     -13.711 -18.949  12.495  1.00  0.93           C  
ATOM   1676  O   ALA A 208     -11.272 -20.252  11.050  1.00  0.93           O  
ATOM   1677  N   THR A 209     -10.838 -18.016  11.026  1.00  0.90           N  
ATOM   1678  CA  THR A 209     -10.016 -18.082   9.823  1.00  0.90           C  
ATOM   1679  C   THR A 209      -8.633 -18.643  10.142  1.00  0.90           C  
ATOM   1680  CB  THR A 209      -9.872 -16.696   9.168  1.00  0.90           C  
ATOM   1681  O   THR A 209      -7.927 -19.114   9.248  1.00  0.90           O  
ATOM   1682  CG2 THR A 209     -11.233 -16.124   8.786  1.00  0.90           C  
ATOM   1683  OG1 THR A 209      -9.232 -15.803  10.088  1.00  0.90           O  
ATOM   1684  N   ILE A 210      -8.317 -18.452  11.416  1.00  0.88           N  
ATOM   1685  CA  ILE A 210      -7.076 -19.038  11.914  1.00  0.88           C  
ATOM   1686  C   ILE A 210      -7.371 -19.913  13.130  1.00  0.88           C  
ATOM   1687  CB  ILE A 210      -6.042 -17.948  12.275  1.00  0.88           C  
ATOM   1688  O   ILE A 210      -8.172 -19.541  13.991  1.00  0.88           O  
ATOM   1689  CG1 ILE A 210      -5.930 -16.922  11.142  1.00  0.88           C  
ATOM   1690  CG2 ILE A 210      -4.680 -18.577  12.581  1.00  0.88           C  
ATOM   1691  CD1 ILE A 210      -5.170 -15.659  11.523  1.00  0.88           C  
ATOM   1692  N   PRO A 211      -7.176 -21.227  13.048  1.00  0.85           N  
ATOM   1693  CA  PRO A 211      -7.522 -22.172  14.112  1.00  0.85           C  
ATOM   1694  C   PRO A 211      -7.015 -21.728  15.483  1.00  0.85           C  
ATOM   1695  CB  PRO A 211      -6.836 -23.467  13.670  1.00  0.85           C  
ATOM   1696  O   PRO A 211      -6.160 -22.391  16.074  1.00  0.85           O  
ATOM   1697  CG  PRO A 211      -5.665 -23.020  12.856  1.00  0.85           C  
ATOM   1698  CD  PRO A 211      -6.010 -21.715  12.199  1.00  0.85           C  
ATOM   1699  N   CYS A 212      -7.505 -20.469  16.003  1.00  0.91           N  
ATOM   1700  CA  CYS A 212      -7.106 -20.022  17.334  1.00  0.91           C  
ATOM   1701  C   CYS A 212      -8.294 -19.444  18.094  1.00  0.91           C  
ATOM   1702  CB  CYS A 212      -5.993 -18.979  17.238  1.00  0.91           C  
ATOM   1703  O   CYS A 212      -9.367 -19.248  17.521  1.00  0.91           O  
ATOM   1704  SG  CYS A 212      -6.527 -17.409  16.522  1.00  0.91           S  
ATOM   1705  N   SER A 213      -8.183 -19.398  19.398  1.00  0.95           N  
ATOM   1706  CA  SER A 213      -9.210 -18.761  20.216  1.00  0.95           C  
ATOM   1707  C   SER A 213      -9.244 -17.254  19.985  1.00  0.95           C  
ATOM   1708  CB  SER A 213      -8.972 -19.053  21.698  1.00  0.95           C  
ATOM   1709  O   SER A 213      -8.294 -16.682  19.447  1.00  0.95           O  
ATOM   1710  OG  SER A 213      -7.837 -18.349  22.174  1.00  0.95           O  
ATOM   1711  N   GLU A 214     -10.343 -16.515  20.300  1.00  0.97           N  
ATOM   1712  CA  GLU A 214     -10.455 -15.064  20.183  1.00  0.97           C  
ATOM   1713  C   GLU A 214      -9.413 -14.359  21.046  1.00  0.97           C  
ATOM   1714  CB  GLU A 214     -11.861 -14.600  20.570  1.00  0.97           C  
ATOM   1715  O   GLU A 214      -8.825 -13.360  20.627  1.00  0.97           O  
ATOM   1716  CG  GLU A 214     -12.955 -15.112  19.644  1.00  0.97           C  
ATOM   1717  CD  GLU A 214     -14.337 -14.587  19.999  1.00  0.97           C  
ATOM   1718  OE1 GLU A 214     -15.336 -15.308  19.777  1.00  0.97           O  
ATOM   1719  OE2 GLU A 214     -14.421 -13.445  20.504  1.00  0.97           O  
ATOM   1720  N   ALA A 215      -9.247 -14.893  22.215  1.00  0.96           N  
ATOM   1721  CA  ALA A 215      -8.282 -14.299  23.137  1.00  0.96           C  
ATOM   1722  C   ALA A 215      -6.870 -14.351  22.561  1.00  0.96           C  
ATOM   1723  CB  ALA A 215      -8.329 -15.010  24.487  1.00  0.96           C  
ATOM   1724  O   ALA A 215      -6.134 -13.363  22.617  1.00  0.96           O  
ATOM   1725  N   TRP A 216      -6.624 -15.484  22.054  1.00  0.95           N  
ATOM   1726  CA  TRP A 216      -5.306 -15.669  21.456  1.00  0.95           C  
ATOM   1727  C   TRP A 216      -5.132 -14.775  20.233  1.00  0.95           C  
ATOM   1728  CB  TRP A 216      -5.093 -17.135  21.066  1.00  0.95           C  
ATOM   1729  O   TRP A 216      -4.073 -14.173  20.041  1.00  0.95           O  
ATOM   1730  CG  TRP A 216      -3.717 -17.434  20.550  1.00  0.95           C  
ATOM   1731  CD1 TRP A 216      -3.385 -17.877  19.300  1.00  0.95           C  
ATOM   1732  CD2 TRP A 216      -2.489 -17.316  21.275  1.00  0.95           C  
ATOM   1733  CE2 TRP A 216      -1.450 -17.704  20.400  1.00  0.95           C  
ATOM   1734  CE3 TRP A 216      -2.166 -16.919  22.579  1.00  0.95           C  
ATOM   1735  NE1 TRP A 216      -2.022 -18.041  19.204  1.00  0.95           N  
ATOM   1736  CH2 TRP A 216       0.180 -17.313  22.072  1.00  0.95           C  
ATOM   1737  CZ2 TRP A 216      -0.108 -17.706  20.790  1.00  0.95           C  
ATOM   1738  CZ3 TRP A 216      -0.831 -16.922  22.965  1.00  0.95           C  
ATOM   1739  N   LEU A 217      -6.117 -14.671  19.443  1.00  0.97           N  
ATOM   1740  CA  LEU A 217      -6.079 -13.797  18.275  1.00  0.97           C  
ATOM   1741  C   LEU A 217      -5.805 -12.354  18.684  1.00  0.97           C  
ATOM   1742  CB  LEU A 217      -7.398 -13.879  17.501  1.00  0.97           C  
ATOM   1743  O   LEU A 217      -4.990 -11.671  18.060  1.00  0.97           O  
ATOM   1744  CG  LEU A 217      -7.506 -13.003  16.252  1.00  0.97           C  
ATOM   1745  CD1 LEU A 217      -6.472 -13.429  15.215  1.00  0.97           C  
ATOM   1746  CD2 LEU A 217      -8.914 -13.073  15.670  1.00  0.97           C  
ATOM   1747  N   ARG A 218      -6.434 -11.903  19.687  1.00  0.97           N  
ATOM   1748  CA  ARG A 218      -6.225 -10.547  20.182  1.00  0.97           C  
ATOM   1749  C   ARG A 218      -4.767 -10.324  20.569  1.00  0.97           C  
ATOM   1750  CB  ARG A 218      -7.134 -10.265  21.380  1.00  0.97           C  
ATOM   1751  O   ARG A 218      -4.181  -9.291  20.237  1.00  0.97           O  
ATOM   1752  CG  ARG A 218      -8.603 -10.120  21.018  1.00  0.97           C  
ATOM   1753  CD  ARG A 218      -9.468  -9.893  22.250  1.00  0.97           C  
ATOM   1754  NE  ARG A 218     -10.891  -9.931  21.924  1.00  0.97           N  
ATOM   1755  NH1 ARG A 218     -10.983  -7.757  21.149  1.00  0.97           N  
ATOM   1756  NH2 ARG A 218     -12.870  -9.059  21.150  1.00  0.97           N  
ATOM   1757  CZ  ARG A 218     -11.578  -8.915  21.409  1.00  0.97           C  
ATOM   1758  N   ARG A 219      -4.255 -11.301  21.226  1.00  0.96           N  
ATOM   1759  CA  ARG A 219      -2.858 -11.204  21.635  1.00  0.96           C  
ATOM   1760  C   ARG A 219      -1.936 -11.124  20.423  1.00  0.96           C  
ATOM   1761  CB  ARG A 219      -2.470 -12.398  22.511  1.00  0.96           C  
ATOM   1762  O   ARG A 219      -1.025 -10.294  20.383  1.00  0.96           O  
ATOM   1763  CG  ARG A 219      -3.009 -12.322  23.930  1.00  0.96           C  
ATOM   1764  CD  ARG A 219      -2.387 -13.383  24.827  1.00  0.96           C  
ATOM   1765  NE  ARG A 219      -2.753 -14.731  24.403  1.00  0.96           N  
ATOM   1766  NH1 ARG A 219      -1.475 -15.804  26.000  1.00  0.96           N  
ATOM   1767  NH2 ARG A 219      -2.709 -17.025  24.503  1.00  0.96           N  
ATOM   1768  CZ  ARG A 219      -2.312 -15.850  24.969  1.00  0.96           C  
ATOM   1769  N   LEU A 220      -2.215 -11.973  19.500  1.00  0.94           N  
ATOM   1770  CA  LEU A 220      -1.364 -12.023  18.316  1.00  0.94           C  
ATOM   1771  C   LEU A 220      -1.451 -10.719  17.529  1.00  0.94           C  
ATOM   1772  CB  LEU A 220      -1.758 -13.200  17.421  1.00  0.94           C  
ATOM   1773  O   LEU A 220      -0.433 -10.195  17.074  1.00  0.94           O  
ATOM   1774  CG  LEU A 220      -1.387 -14.594  17.932  1.00  0.94           C  
ATOM   1775  CD1 LEU A 220      -1.835 -15.659  16.937  1.00  0.94           C  
ATOM   1776  CD2 LEU A 220       0.113 -14.689  18.186  1.00  0.94           C  
ATOM   1777  N   PHE A 221      -2.600 -10.170  17.379  1.00  0.95           N  
ATOM   1778  CA  PHE A 221      -2.771  -8.915  16.657  1.00  0.95           C  
ATOM   1779  C   PHE A 221      -2.041  -7.780  17.364  1.00  0.95           C  
ATOM   1780  CB  PHE A 221      -4.258  -8.574  16.514  1.00  0.95           C  
ATOM   1781  O   PHE A 221      -1.366  -6.973  16.721  1.00  0.95           O  
ATOM   1782  CG  PHE A 221      -4.835  -8.929  15.170  1.00  0.95           C  
ATOM   1783  CD1 PHE A 221      -5.061  -7.947  14.214  1.00  0.95           C  
ATOM   1784  CD2 PHE A 221      -5.153 -10.246  14.864  1.00  0.95           C  
ATOM   1785  CE1 PHE A 221      -5.595  -8.272  12.969  1.00  0.95           C  
ATOM   1786  CE2 PHE A 221      -5.687 -10.579  13.623  1.00  0.95           C  
ATOM   1787  CZ  PHE A 221      -5.908  -9.590  12.677  1.00  0.95           C  
ATOM   1788  N   LEU A 222      -2.220  -7.733  18.657  1.00  0.95           N  
ATOM   1789  CA  LEU A 222      -1.535  -6.680  19.399  1.00  0.95           C  
ATOM   1790  C   LEU A 222      -0.024  -6.793  19.233  1.00  0.95           C  
ATOM   1791  CB  LEU A 222      -1.904  -6.745  20.884  1.00  0.95           C  
ATOM   1792  O   LEU A 222       0.660  -5.785  19.039  1.00  0.95           O  
ATOM   1793  CG  LEU A 222      -3.292  -6.226  21.261  1.00  0.95           C  
ATOM   1794  CD1 LEU A 222      -3.619  -6.591  22.706  1.00  0.95           C  
ATOM   1795  CD2 LEU A 222      -3.375  -4.718  21.053  1.00  0.95           C  
ATOM   1796  N   ARG A 223       0.447  -7.988  19.285  1.00  0.93           N  
ATOM   1797  CA  ARG A 223       1.880  -8.239  19.166  1.00  0.93           C  
ATOM   1798  C   ARG A 223       2.407  -7.771  17.814  1.00  0.93           C  
ATOM   1799  CB  ARG A 223       2.184  -9.726  19.361  1.00  0.93           C  
ATOM   1800  O   ARG A 223       3.447  -7.113  17.741  1.00  0.93           O  
ATOM   1801  CG  ARG A 223       3.653 -10.081  19.199  1.00  0.93           C  
ATOM   1802  CD  ARG A 223       3.912 -11.555  19.476  1.00  0.93           C  
ATOM   1803  NE  ARG A 223       5.332 -11.880  19.387  1.00  0.93           N  
ATOM   1804  NH1 ARG A 223       5.089 -14.067  20.090  1.00  0.93           N  
ATOM   1805  NH2 ARG A 223       7.166 -13.252  19.564  1.00  0.93           N  
ATOM   1806  CZ  ARG A 223       5.859 -13.065  19.681  1.00  0.93           C  
ATOM   1807  N   TYR A 224       1.640  -8.011  16.751  1.00  0.90           N  
ATOM   1808  CA  TYR A 224       2.207  -7.819  15.421  1.00  0.90           C  
ATOM   1809  C   TYR A 224       1.758  -6.491  14.823  1.00  0.90           C  
ATOM   1810  CB  TYR A 224       1.807  -8.971  14.495  1.00  0.90           C  
ATOM   1811  O   TYR A 224       2.488  -5.876  14.042  1.00  0.90           O  
ATOM   1812  CG  TYR A 224       2.496 -10.275  14.816  1.00  0.90           C  
ATOM   1813  CD1 TYR A 224       3.880 -10.399  14.711  1.00  0.90           C  
ATOM   1814  CD2 TYR A 224       1.766 -11.386  15.223  1.00  0.90           C  
ATOM   1815  CE1 TYR A 224       4.519 -11.599  15.003  1.00  0.90           C  
ATOM   1816  CE2 TYR A 224       2.394 -12.592  15.519  1.00  0.90           C  
ATOM   1817  OH  TYR A 224       4.397 -13.879  15.697  1.00  0.90           O  
ATOM   1818  CZ  TYR A 224       3.769 -12.688  15.406  1.00  0.90           C  
ATOM   1819  N   THR A 225       0.579  -6.042  15.239  1.00  0.92           N  
ATOM   1820  CA  THR A 225       0.065  -4.843  14.587  1.00  0.92           C  
ATOM   1821  C   THR A 225      -0.054  -3.694  15.585  1.00  0.92           C  
ATOM   1822  CB  THR A 225      -1.306  -5.105  13.936  1.00  0.92           C  
ATOM   1823  O   THR A 225      -0.227  -2.539  15.191  1.00  0.92           O  
ATOM   1824  CG2 THR A 225      -1.276  -6.368  13.081  1.00  0.92           C  
ATOM   1825  OG1 THR A 225      -2.294  -5.259  14.962  1.00  0.92           O  
ATOM   1826  N   GLY A 226       0.002  -4.031  16.870  1.00  0.94           N  
ATOM   1827  CA  GLY A 226      -0.183  -3.020  17.899  1.00  0.94           C  
ATOM   1828  C   GLY A 226      -1.639  -2.662  18.129  1.00  0.94           C  
ATOM   1829  O   GLY A 226      -1.944  -1.735  18.883  1.00  0.94           O  
ATOM   1830  N   LYS A 227      -2.532  -3.341  17.470  1.00  0.95           N  
ATOM   1831  CA  LYS A 227      -3.968  -3.091  17.556  1.00  0.95           C  
ATOM   1832  C   LYS A 227      -4.740  -4.388  17.777  1.00  0.95           C  
ATOM   1833  CB  LYS A 227      -4.469  -2.392  16.291  1.00  0.95           C  
ATOM   1834  O   LYS A 227      -4.304  -5.458  17.347  1.00  0.95           O  
ATOM   1835  CG  LYS A 227      -3.846  -1.025  16.052  1.00  0.95           C  
ATOM   1836  CD  LYS A 227      -4.343  -0.404  14.752  1.00  0.95           C  
ATOM   1837  CE  LYS A 227      -3.713   0.960  14.506  1.00  0.95           C  
ATOM   1838  NZ  LYS A 227      -4.103   1.519  13.178  1.00  0.95           N  
ATOM   1839  N   THR A 228      -5.922  -4.181  18.467  1.00  0.96           N  
ATOM   1840  CA  THR A 228      -6.823  -5.327  18.527  1.00  0.96           C  
ATOM   1841  C   THR A 228      -7.419  -5.620  17.154  1.00  0.96           C  
ATOM   1842  CB  THR A 228      -7.957  -5.093  19.543  1.00  0.96           C  
ATOM   1843  O   THR A 228      -7.452  -4.745  16.286  1.00  0.96           O  
ATOM   1844  CG2 THR A 228      -7.403  -4.652  20.894  1.00  0.96           C  
ATOM   1845  OG1 THR A 228      -8.835  -4.077  19.044  1.00  0.96           O  
ATOM   1846  N   PRO A 229      -7.889  -6.806  16.918  1.00  0.97           N  
ATOM   1847  CA  PRO A 229      -8.489  -7.141  15.624  1.00  0.97           C  
ATOM   1848  C   PRO A 229      -9.609  -6.182  15.227  1.00  0.97           C  
ATOM   1849  CB  PRO A 229      -9.034  -8.555  15.844  1.00  0.97           C  
ATOM   1850  O   PRO A 229      -9.657  -5.723  14.082  1.00  0.97           O  
ATOM   1851  CG  PRO A 229      -8.159  -9.141  16.904  1.00  0.97           C  
ATOM   1852  CD  PRO A 229      -7.790  -8.055  17.873  1.00  0.97           C  
ATOM   1853  N   LYS A 230     -10.452  -5.878  16.147  1.00  0.96           N  
ATOM   1854  CA  LYS A 230     -11.568  -4.976  15.877  1.00  0.96           C  
ATOM   1855  C   LYS A 230     -11.071  -3.584  15.498  1.00  0.96           C  
ATOM   1856  CB  LYS A 230     -12.494  -4.889  17.091  1.00  0.96           C  
ATOM   1857  O   LYS A 230     -11.581  -2.971  14.558  1.00  0.96           O  
ATOM   1858  CG  LYS A 230     -13.818  -4.192  16.812  1.00  0.96           C  
ATOM   1859  CD  LYS A 230     -14.729  -4.213  18.033  1.00  0.96           C  
ATOM   1860  CE  LYS A 230     -16.024  -3.454  17.777  1.00  0.96           C  
ATOM   1861  NZ  LYS A 230     -16.926  -3.480  18.968  1.00  0.96           N  
ATOM   1862  N   GLU A 231     -10.126  -3.109  16.257  1.00  0.96           N  
ATOM   1863  CA  GLU A 231      -9.563  -1.792  15.973  1.00  0.96           C  
ATOM   1864  C   GLU A 231      -8.911  -1.755  14.594  1.00  0.96           C  
ATOM   1865  CB  GLU A 231      -8.545  -1.400  17.047  1.00  0.96           C  
ATOM   1866  O   GLU A 231      -9.091  -0.795  13.842  1.00  0.96           O  
ATOM   1867  CG  GLU A 231      -9.172  -1.023  18.381  1.00  0.96           C  
ATOM   1868  CD  GLU A 231      -8.154  -0.863  19.499  1.00  0.96           C  
ATOM   1869  OE1 GLU A 231      -8.505  -0.310  20.566  1.00  0.96           O  
ATOM   1870  OE2 GLU A 231      -6.995  -1.295  19.306  1.00  0.96           O  
ATOM   1871  N   TYR A 232      -8.148  -2.793  14.344  1.00  0.96           N  
ATOM   1872  CA  TYR A 232      -7.486  -2.857  13.046  1.00  0.96           C  
ATOM   1873  C   TYR A 232      -8.505  -2.815  11.912  1.00  0.96           C  
ATOM   1874  CB  TYR A 232      -6.637  -4.127  12.937  1.00  0.96           C  
ATOM   1875  O   TYR A 232      -8.353  -2.044  10.962  1.00  0.96           O  
ATOM   1876  CG  TYR A 232      -5.890  -4.248  11.631  1.00  0.96           C  
ATOM   1877  CD1 TYR A 232      -6.503  -4.787  10.502  1.00  0.96           C  
ATOM   1878  CD2 TYR A 232      -4.570  -3.823  11.523  1.00  0.96           C  
ATOM   1879  CE1 TYR A 232      -5.817  -4.902   9.297  1.00  0.96           C  
ATOM   1880  CE2 TYR A 232      -3.875  -3.933  10.323  1.00  0.96           C  
ATOM   1881  OH  TYR A 232      -3.823  -4.584   8.027  1.00  0.96           O  
ATOM   1882  CZ  TYR A 232      -4.506  -4.473   9.217  1.00  0.96           C  
ATOM   1883  N   TYR A 233      -9.428  -3.644  12.034  1.00  0.96           N  
ATOM   1884  CA  TYR A 233     -10.466  -3.755  11.015  1.00  0.96           C  
ATOM   1885  C   TYR A 233     -11.175  -2.421  10.811  1.00  0.96           C  
ATOM   1886  CB  TYR A 233     -11.483  -4.834  11.398  1.00  0.96           C  
ATOM   1887  O   TYR A 233     -11.368  -1.981   9.675  1.00  0.96           O  
ATOM   1888  CG  TYR A 233     -12.623  -4.969  10.418  1.00  0.96           C  
ATOM   1889  CD1 TYR A 233     -13.946  -4.852  10.838  1.00  0.96           C  
ATOM   1890  CD2 TYR A 233     -12.380  -5.215   9.071  1.00  0.96           C  
ATOM   1891  CE1 TYR A 233     -15.000  -4.978   9.939  1.00  0.96           C  
ATOM   1892  CE2 TYR A 233     -13.426  -5.343   8.163  1.00  0.96           C  
ATOM   1893  OH  TYR A 233     -15.769  -5.348   7.711  1.00  0.96           O  
ATOM   1894  CZ  TYR A 233     -14.730  -5.222   8.606  1.00  0.96           C  
ATOM   1895  N   LEU A 234     -11.598  -1.793  11.835  1.00  0.96           N  
ATOM   1896  CA  LEU A 234     -12.255  -0.493  11.751  1.00  0.96           C  
ATOM   1897  C   LEU A 234     -11.352   0.528  11.067  1.00  0.96           C  
ATOM   1898  CB  LEU A 234     -12.641   0.003  13.147  1.00  0.96           C  
ATOM   1899  O   LEU A 234     -11.796   1.258  10.178  1.00  0.96           O  
ATOM   1900  CG  LEU A 234     -13.293   1.385  13.218  1.00  0.96           C  
ATOM   1901  CD1 LEU A 234     -14.581   1.407  12.402  1.00  0.96           C  
ATOM   1902  CD2 LEU A 234     -13.566   1.774  14.667  1.00  0.96           C  
ATOM   1903  N   ASP A 235     -10.117   0.511  11.447  1.00  0.95           N  
ATOM   1904  CA  ASP A 235      -9.168   1.437  10.838  1.00  0.95           C  
ATOM   1905  C   ASP A 235      -9.054   1.198   9.334  1.00  0.95           C  
ATOM   1906  CB  ASP A 235      -7.793   1.307  11.496  1.00  0.95           C  
ATOM   1907  O   ASP A 235      -9.054   2.147   8.547  1.00  0.95           O  
ATOM   1908  CG  ASP A 235      -7.701   2.036  12.826  1.00  0.95           C  
ATOM   1909  OD1 ASP A 235      -8.692   2.673  13.242  1.00  0.95           O  
ATOM   1910  OD2 ASP A 235      -6.626   1.973  13.462  1.00  0.95           O  
ATOM   1911  N   ALA A 236      -8.911  -0.033   9.004  1.00  0.95           N  
ATOM   1912  CA  ALA A 236      -8.787  -0.376   7.590  1.00  0.95           C  
ATOM   1913  C   ALA A 236     -10.012   0.081   6.805  1.00  0.95           C  
ATOM   1914  CB  ALA A 236      -8.583  -1.880   7.424  1.00  0.95           C  
ATOM   1915  O   ALA A 236      -9.886   0.608   5.696  1.00  0.95           O  
ATOM   1916  N   ARG A 237     -11.179  -0.086   7.373  1.00  0.96           N  
ATOM   1917  CA  ARG A 237     -12.412   0.354   6.727  1.00  0.96           C  
ATOM   1918  C   ARG A 237     -12.436   1.871   6.571  1.00  0.96           C  
ATOM   1919  CB  ARG A 237     -13.633  -0.111   7.523  1.00  0.96           C  
ATOM   1920  O   ARG A 237     -12.840   2.387   5.527  1.00  0.96           O  
ATOM   1921  CG  ARG A 237     -13.901  -1.604   7.424  1.00  0.96           C  
ATOM   1922  CD  ARG A 237     -15.164  -2.001   8.175  1.00  0.96           C  
ATOM   1923  NE  ARG A 237     -16.367  -1.532   7.494  1.00  0.96           N  
ATOM   1924  NH1 ARG A 237     -17.832  -2.310   9.102  1.00  0.96           N  
ATOM   1925  NH2 ARG A 237     -18.629  -1.223   7.248  1.00  0.96           N  
ATOM   1926  CZ  ARG A 237     -17.606  -1.689   7.949  1.00  0.96           C  
ATOM   1927  N   LEU A 238     -12.004   2.540   7.562  1.00  0.97           N  
ATOM   1928  CA  LEU A 238     -11.997   3.999   7.519  1.00  0.97           C  
ATOM   1929  C   LEU A 238     -10.968   4.508   6.515  1.00  0.97           C  
ATOM   1930  CB  LEU A 238     -11.703   4.575   8.906  1.00  0.97           C  
ATOM   1931  O   LEU A 238     -11.208   5.501   5.824  1.00  0.97           O  
ATOM   1932  CG  LEU A 238     -12.790   4.383   9.965  1.00  0.97           C  
ATOM   1933  CD1 LEU A 238     -12.297   4.866  11.325  1.00  0.97           C  
ATOM   1934  CD2 LEU A 238     -14.065   5.115   9.562  1.00  0.97           C  
ATOM   1935  N   ASP A 239      -9.857   3.829   6.426  1.00  0.95           N  
ATOM   1936  CA  ASP A 239      -8.874   4.181   5.406  1.00  0.95           C  
ATOM   1937  C   ASP A 239      -9.451   4.011   4.003  1.00  0.95           C  
ATOM   1938  CB  ASP A 239      -7.611   3.331   5.563  1.00  0.95           C  
ATOM   1939  O   ASP A 239      -9.230   4.850   3.129  1.00  0.95           O  
ATOM   1940  CG  ASP A 239      -6.761   3.745   6.751  1.00  0.95           C  
ATOM   1941  OD1 ASP A 239      -6.841   4.916   7.180  1.00  0.95           O  
ATOM   1942  OD2 ASP A 239      -6.002   2.893   7.261  1.00  0.95           O  
ATOM   1943  N   LEU A 240     -10.136   2.914   3.789  1.00  0.95           N  
ATOM   1944  CA  LEU A 240     -10.810   2.689   2.514  1.00  0.95           C  
ATOM   1945  C   LEU A 240     -11.846   3.776   2.248  1.00  0.95           C  
ATOM   1946  CB  LEU A 240     -11.481   1.313   2.499  1.00  0.95           C  
ATOM   1947  O   LEU A 240     -11.940   4.290   1.131  1.00  0.95           O  
ATOM   1948  CG  LEU A 240     -12.251   0.948   1.228  1.00  0.95           C  
ATOM   1949  CD1 LEU A 240     -11.333   1.026   0.012  1.00  0.95           C  
ATOM   1950  CD2 LEU A 240     -12.863  -0.442   1.354  1.00  0.95           C  
ATOM   1951  N   ALA A 241     -12.551   4.140   3.274  1.00  0.96           N  
ATOM   1952  CA  ALA A 241     -13.545   5.204   3.158  1.00  0.96           C  
ATOM   1953  C   ALA A 241     -12.901   6.509   2.699  1.00  0.96           C  
ATOM   1954  CB  ALA A 241     -14.263   5.408   4.490  1.00  0.96           C  
ATOM   1955  O   ALA A 241     -13.439   7.203   1.833  1.00  0.96           O  
ATOM   1956  N   LEU A 242     -11.815   6.826   3.285  1.00  0.96           N  
ATOM   1957  CA  LEU A 242     -11.094   8.036   2.904  1.00  0.96           C  
ATOM   1958  C   LEU A 242     -10.748   8.018   1.419  1.00  0.96           C  
ATOM   1959  CB  LEU A 242      -9.817   8.184   3.735  1.00  0.96           C  
ATOM   1960  O   LEU A 242     -10.962   9.008   0.715  1.00  0.96           O  
ATOM   1961  CG  LEU A 242      -8.917   9.371   3.391  1.00  0.96           C  
ATOM   1962  CD1 LEU A 242      -9.683  10.681   3.553  1.00  0.96           C  
ATOM   1963  CD2 LEU A 242      -7.666   9.366   4.263  1.00  0.96           C  
ATOM   1964  N   SER A 243     -10.264   6.907   0.966  1.00  0.95           N  
ATOM   1965  CA  SER A 243      -9.913   6.790  -0.446  1.00  0.95           C  
ATOM   1966  C   SER A 243     -11.143   6.943  -1.335  1.00  0.95           C  
ATOM   1967  CB  SER A 243      -9.238   5.446  -0.722  1.00  0.95           C  
ATOM   1968  O   SER A 243     -11.085   7.604  -2.375  1.00  0.95           O  
ATOM   1969  OG  SER A 243      -7.992   5.363  -0.052  1.00  0.95           O  
ATOM   1970  N   LEU A 244     -12.218   6.383  -0.941  1.00  0.94           N  
ATOM   1971  CA  LEU A 244     -13.462   6.488  -1.696  1.00  0.94           C  
ATOM   1972  C   LEU A 244     -13.950   7.932  -1.742  1.00  0.94           C  
ATOM   1973  CB  LEU A 244     -14.540   5.592  -1.080  1.00  0.94           C  
ATOM   1974  O   LEU A 244     -14.428   8.397  -2.779  1.00  0.94           O  
ATOM   1975  CG  LEU A 244     -14.410   4.092  -1.348  1.00  0.94           C  
ATOM   1976  CD1 LEU A 244     -15.383   3.310  -0.473  1.00  0.94           C  
ATOM   1977  CD2 LEU A 244     -14.648   3.789  -2.824  1.00  0.94           C  
ATOM   1978  N   LEU A 245     -13.804   8.606  -0.619  1.00  0.94           N  
ATOM   1979  CA  LEU A 245     -14.285   9.981  -0.542  1.00  0.94           C  
ATOM   1980  C   LEU A 245     -13.447  10.900  -1.425  1.00  0.94           C  
ATOM   1981  CB  LEU A 245     -14.255  10.479   0.906  1.00  0.94           C  
ATOM   1982  O   LEU A 245     -13.921  11.951  -1.861  1.00  0.94           O  
ATOM   1983  CG  LEU A 245     -15.333   9.922   1.836  1.00  0.94           C  
ATOM   1984  CD1 LEU A 245     -15.002  10.251   3.288  1.00  0.94           C  
ATOM   1985  CD2 LEU A 245     -16.704  10.472   1.457  1.00  0.94           C  
ATOM   1986  N   LYS A 246     -12.270  10.513  -1.690  1.00  0.92           N  
ATOM   1987  CA  LYS A 246     -11.389  11.310  -2.540  1.00  0.92           C  
ATOM   1988  C   LYS A 246     -11.729  11.121  -4.015  1.00  0.92           C  
ATOM   1989  CB  LYS A 246      -9.925  10.945  -2.288  1.00  0.92           C  
ATOM   1990  O   LYS A 246     -11.339  11.932  -4.857  1.00  0.92           O  
ATOM   1991  CG  LYS A 246      -9.372  11.476  -0.974  1.00  0.92           C  
ATOM   1992  CD  LYS A 246      -7.892  11.151  -0.818  1.00  0.92           C  
ATOM   1993  CE  LYS A 246      -7.291  11.846   0.396  1.00  0.92           C  
ATOM   1994  NZ  LYS A 246      -5.841  11.526   0.556  1.00  0.92           N  
ATOM   1995  N   GLN A 247     -12.544  10.058  -4.320  1.00  0.86           N  
ATOM   1996  CA  GLN A 247     -13.019   9.858  -5.685  1.00  0.86           C  
ATOM   1997  C   GLN A 247     -14.215  10.756  -5.990  1.00  0.86           C  
ATOM   1998  CB  GLN A 247     -13.391   8.392  -5.915  1.00  0.86           C  
ATOM   1999  O   GLN A 247     -15.056  10.994  -5.120  1.00  0.86           O  
ATOM   2000  CG  GLN A 247     -12.199   7.444  -5.893  1.00  0.86           C  
ATOM   2001  CD  GLN A 247     -12.585   6.009  -6.197  1.00  0.86           C  
ATOM   2002  NE2 GLN A 247     -11.715   5.299  -6.908  1.00  0.86           N  
ATOM   2003  OE1 GLN A 247     -13.656   5.542  -5.796  1.00  0.86           O  
ATOM   2004  N   GLN A 248     -14.333  11.236  -7.173  1.00  0.78           N  
ATOM   2005  CA  GLN A 248     -15.425  12.124  -7.557  1.00  0.78           C  
ATOM   2006  C   GLN A 248     -16.756  11.379  -7.589  1.00  0.78           C  
ATOM   2007  CB  GLN A 248     -15.146  12.761  -8.919  1.00  0.78           C  
ATOM   2008  O   GLN A 248     -16.805  10.202  -7.956  1.00  0.78           O  
ATOM   2009  CG  GLN A 248     -14.024  13.791  -8.899  1.00  0.78           C  
ATOM   2010  CD  GLN A 248     -13.831  14.474 -10.240  1.00  0.78           C  
ATOM   2011  NE2 GLN A 248     -12.803  15.311 -10.336  1.00  0.78           N  
ATOM   2012  OE1 GLN A 248     -14.597  14.251 -11.182  1.00  0.78           O  
ATOM   2013  N   GLY A 249     -17.776  12.006  -7.079  1.00  0.83           N  
ATOM   2014  CA  GLY A 249     -19.126  11.485  -7.225  1.00  0.83           C  
ATOM   2015  C   GLY A 249     -19.619  10.751  -5.993  1.00  0.83           C  
ATOM   2016  O   GLY A 249     -20.786  10.363  -5.921  1.00  0.83           O  
ATOM   2017  N   ASN A 250     -18.705  10.547  -5.021  1.00  0.89           N  
ATOM   2018  CA  ASN A 250     -19.135   9.847  -3.815  1.00  0.89           C  
ATOM   2019  C   ASN A 250     -19.667  10.816  -2.764  1.00  0.89           C  
ATOM   2020  CB  ASN A 250     -17.986   9.016  -3.239  1.00  0.89           C  
ATOM   2021  O   ASN A 250     -19.234  11.968  -2.699  1.00  0.89           O  
ATOM   2022  CG  ASN A 250     -17.669   7.796  -4.080  1.00  0.89           C  
ATOM   2023  ND2 ASN A 250     -16.385   7.563  -4.327  1.00  0.89           N  
ATOM   2024  OD1 ASN A 250     -18.570   7.068  -4.504  1.00  0.89           O  
ATOM   2025  N   SER A 251     -20.762  10.414  -2.081  1.00  0.93           N  
ATOM   2026  CA  SER A 251     -21.267  11.152  -0.928  1.00  0.93           C  
ATOM   2027  C   SER A 251     -20.922  10.442   0.377  1.00  0.93           C  
ATOM   2028  CB  SER A 251     -22.781  11.340  -1.032  1.00  0.93           C  
ATOM   2029  O   SER A 251     -20.578   9.258   0.373  1.00  0.93           O  
ATOM   2030  OG  SER A 251     -23.457  10.118  -0.791  1.00  0.93           O  
ATOM   2031  N   VAL A 252     -20.941  11.193   1.444  1.00  0.95           N  
ATOM   2032  CA  VAL A 252     -20.652  10.623   2.757  1.00  0.95           C  
ATOM   2033  C   VAL A 252     -21.614   9.473   3.044  1.00  0.95           C  
ATOM   2034  CB  VAL A 252     -20.747  11.689   3.871  1.00  0.95           C  
ATOM   2035  O   VAL A 252     -21.192   8.394   3.468  1.00  0.95           O  
ATOM   2036  CG1 VAL A 252     -20.650  11.039   5.250  1.00  0.95           C  
ATOM   2037  CG2 VAL A 252     -19.656  12.743   3.696  1.00  0.95           C  
ATOM   2038  N   GLY A 253     -22.890   9.653   2.760  1.00  0.95           N  
ATOM   2039  CA  GLY A 253     -23.902   8.633   2.983  1.00  0.95           C  
ATOM   2040  C   GLY A 253     -23.675   7.378   2.161  1.00  0.95           C  
ATOM   2041  O   GLY A 253     -23.800   6.264   2.673  1.00  0.95           O  
ATOM   2042  N   GLU A 254     -23.301   7.545   0.908  1.00  0.94           N  
ATOM   2043  CA  GLU A 254     -23.041   6.417   0.018  1.00  0.94           C  
ATOM   2044  C   GLU A 254     -21.858   5.588   0.510  1.00  0.94           C  
ATOM   2045  CB  GLU A 254     -22.783   6.907  -1.409  1.00  0.94           C  
ATOM   2046  O   GLU A 254     -21.912   4.357   0.507  1.00  0.94           O  
ATOM   2047  CG  GLU A 254     -24.030   7.412  -2.121  1.00  0.94           C  
ATOM   2048  CD  GLU A 254     -23.735   8.049  -3.469  1.00  0.94           C  
ATOM   2049  OE1 GLU A 254     -24.691   8.418  -4.188  1.00  0.94           O  
ATOM   2050  OE2 GLU A 254     -22.538   8.178  -3.810  1.00  0.94           O  
ATOM   2051  N   VAL A 255     -20.792   6.295   0.908  1.00  0.96           N  
ATOM   2052  CA  VAL A 255     -19.589   5.612   1.371  1.00  0.96           C  
ATOM   2053  C   VAL A 255     -19.894   4.839   2.653  1.00  0.96           C  
ATOM   2054  CB  VAL A 255     -18.429   6.604   1.611  1.00  0.96           C  
ATOM   2055  O   VAL A 255     -19.507   3.677   2.791  1.00  0.96           O  
ATOM   2056  CG1 VAL A 255     -17.268   5.915   2.326  1.00  0.96           C  
ATOM   2057  CG2 VAL A 255     -17.962   7.208   0.287  1.00  0.96           C  
ATOM   2058  N   ALA A 256     -20.636   5.437   3.564  1.00  0.97           N  
ATOM   2059  CA  ALA A 256     -21.026   4.760   4.798  1.00  0.97           C  
ATOM   2060  C   ALA A 256     -21.819   3.491   4.500  1.00  0.97           C  
ATOM   2061  CB  ALA A 256     -21.841   5.697   5.685  1.00  0.97           C  
ATOM   2062  O   ALA A 256     -21.544   2.431   5.068  1.00  0.97           O  
ATOM   2063  N   ASP A 257     -22.737   3.592   3.598  1.00  0.95           N  
ATOM   2064  CA  ASP A 257     -23.573   2.457   3.217  1.00  0.95           C  
ATOM   2065  C   ASP A 257     -22.744   1.369   2.538  1.00  0.95           C  
ATOM   2066  CB  ASP A 257     -24.705   2.910   2.293  1.00  0.95           C  
ATOM   2067  O   ASP A 257     -22.886   0.186   2.854  1.00  0.95           O  
ATOM   2068  CG  ASP A 257     -25.795   3.675   3.022  1.00  0.95           C  
ATOM   2069  OD1 ASP A 257     -25.847   3.623   4.270  1.00  0.95           O  
ATOM   2070  OD2 ASP A 257     -26.612   4.333   2.342  1.00  0.95           O  
ATOM   2071  N   THR A 258     -21.887   1.797   1.623  1.00  0.93           N  
ATOM   2072  CA  THR A 258     -21.051   0.878   0.859  1.00  0.93           C  
ATOM   2073  C   THR A 258     -20.174   0.044   1.790  1.00  0.93           C  
ATOM   2074  CB  THR A 258     -20.162   1.634  -0.146  1.00  0.93           C  
ATOM   2075  O   THR A 258     -19.969  -1.148   1.554  1.00  0.93           O  
ATOM   2076  CG2 THR A 258     -19.234   0.679  -0.887  1.00  0.93           C  
ATOM   2077  OG1 THR A 258     -20.995   2.309  -1.097  1.00  0.93           O  
ATOM   2078  N   LEU A 259     -19.736   0.635   2.890  1.00  0.95           N  
ATOM   2079  CA  LEU A 259     -18.807  -0.054   3.779  1.00  0.95           C  
ATOM   2080  C   LEU A 259     -19.544  -0.668   4.964  1.00  0.95           C  
ATOM   2081  CB  LEU A 259     -17.728   0.911   4.278  1.00  0.95           C  
ATOM   2082  O   LEU A 259     -18.919  -1.075   5.946  1.00  0.95           O  
ATOM   2083  CG  LEU A 259     -16.759   1.448   3.223  1.00  0.95           C  
ATOM   2084  CD1 LEU A 259     -15.736   2.378   3.868  1.00  0.95           C  
ATOM   2085  CD2 LEU A 259     -16.064   0.299   2.501  1.00  0.95           C  
ATOM   2086  N   ASN A 260     -20.890  -0.626   4.891  1.00  0.94           N  
ATOM   2087  CA  ASN A 260     -21.808  -1.297   5.805  1.00  0.94           C  
ATOM   2088  C   ASN A 260     -21.722  -0.715   7.213  1.00  0.94           C  
ATOM   2089  CB  ASN A 260     -21.532  -2.802   5.836  1.00  0.94           C  
ATOM   2090  O   ASN A 260     -21.725  -1.456   8.198  1.00  0.94           O  
ATOM   2091  CG  ASN A 260     -22.004  -3.507   4.579  1.00  0.94           C  
ATOM   2092  ND2 ASN A 260     -21.206  -4.452   4.095  1.00  0.94           N  
ATOM   2093  OD1 ASN A 260     -23.075  -3.205   4.048  1.00  0.94           O  
ATOM   2094  N   PHE A 261     -21.508   0.548   7.337  1.00  0.95           N  
ATOM   2095  CA  PHE A 261     -21.642   1.209   8.630  1.00  0.95           C  
ATOM   2096  C   PHE A 261     -23.111   1.368   9.007  1.00  0.95           C  
ATOM   2097  CB  PHE A 261     -20.955   2.578   8.610  1.00  0.95           C  
ATOM   2098  O   PHE A 261     -23.978   1.432   8.133  1.00  0.95           O  
ATOM   2099  CG  PHE A 261     -19.457   2.506   8.738  1.00  0.95           C  
ATOM   2100  CD1 PHE A 261     -18.852   2.494   9.988  1.00  0.95           C  
ATOM   2101  CD2 PHE A 261     -18.653   2.451   7.606  1.00  0.95           C  
ATOM   2102  CE1 PHE A 261     -17.466   2.428  10.110  1.00  0.95           C  
ATOM   2103  CE2 PHE A 261     -17.268   2.385   7.719  1.00  0.95           C  
ATOM   2104  CZ  PHE A 261     -16.676   2.374   8.972  1.00  0.95           C  
ATOM   2105  N   PHE A 262     -23.422   1.239  10.267  1.00  0.88           N  
ATOM   2106  CA  PHE A 262     -24.791   1.255  10.768  1.00  0.88           C  
ATOM   2107  C   PHE A 262     -25.538   2.485  10.264  1.00  0.88           C  
ATOM   2108  CB  PHE A 262     -24.805   1.224  12.299  1.00  0.88           C  
ATOM   2109  O   PHE A 262     -26.669   2.378   9.785  1.00  0.88           O  
ATOM   2110  CG  PHE A 262     -26.188   1.190  12.893  1.00  0.88           C  
ATOM   2111  CD1 PHE A 262     -26.760   2.340  13.422  1.00  0.88           C  
ATOM   2112  CD2 PHE A 262     -26.915   0.007  12.922  1.00  0.88           C  
ATOM   2113  CE1 PHE A 262     -28.040   2.312  13.973  1.00  0.88           C  
ATOM   2114  CE2 PHE A 262     -28.194  -0.029  13.470  1.00  0.88           C  
ATOM   2115  CZ  PHE A 262     -28.754   1.124  13.996  1.00  0.88           C  
ATOM   2116  N   ASP A 263     -24.851   3.601  10.496  1.00  0.90           N  
ATOM   2117  CA  ASP A 263     -25.433   4.832   9.970  1.00  0.90           C  
ATOM   2118  C   ASP A 263     -24.361   5.899   9.759  1.00  0.90           C  
ATOM   2119  CB  ASP A 263     -26.520   5.356  10.909  1.00  0.90           C  
ATOM   2120  O   ASP A 263     -23.201   5.703  10.128  1.00  0.90           O  
ATOM   2121  CG  ASP A 263     -25.990   5.720  12.285  1.00  0.90           C  
ATOM   2122  OD1 ASP A 263     -24.833   6.182  12.391  1.00  0.90           O  
ATOM   2123  OD2 ASP A 263     -26.735   5.541  13.273  1.00  0.90           O  
ATOM   2124  N   SER A 264     -24.786   6.945   9.007  1.00  0.92           N  
ATOM   2125  CA  SER A 264     -23.868   8.012   8.622  1.00  0.92           C  
ATOM   2126  C   SER A 264     -23.289   8.712   9.847  1.00  0.92           C  
ATOM   2127  CB  SER A 264     -24.575   9.031   7.728  1.00  0.92           C  
ATOM   2128  O   SER A 264     -22.145   9.169   9.825  1.00  0.92           O  
ATOM   2129  OG  SER A 264     -24.936   8.448   6.488  1.00  0.92           O  
ATOM   2130  N   PHE A 265     -24.087   8.750  10.898  1.00  0.93           N  
ATOM   2131  CA  PHE A 265     -23.643   9.403  12.124  1.00  0.93           C  
ATOM   2132  C   PHE A 265     -22.493   8.632  12.761  1.00  0.93           C  
ATOM   2133  CB  PHE A 265     -24.802   9.531  13.116  1.00  0.93           C  
ATOM   2134  O   PHE A 265     -21.454   9.211  13.083  1.00  0.93           O  
ATOM   2135  CG  PHE A 265     -24.421  10.196  14.412  1.00  0.93           C  
ATOM   2136  CD1 PHE A 265     -24.170   9.439  15.550  1.00  0.93           C  
ATOM   2137  CD2 PHE A 265     -24.315  11.578  14.492  1.00  0.93           C  
ATOM   2138  CE1 PHE A 265     -23.817  10.052  16.750  1.00  0.93           C  
ATOM   2139  CE2 PHE A 265     -23.963  12.198  15.688  1.00  0.93           C  
ATOM   2140  CZ  PHE A 265     -23.715  11.432  16.816  1.00  0.93           C  
ATOM   2141  N   HIS A 266     -22.659   7.316  12.943  1.00  0.94           N  
ATOM   2142  CA  HIS A 266     -21.611   6.483  13.522  1.00  0.94           C  
ATOM   2143  C   HIS A 266     -20.354   6.498  12.659  1.00  0.94           C  
ATOM   2144  CB  HIS A 266     -22.107   5.047  13.702  1.00  0.94           C  
ATOM   2145  O   HIS A 266     -19.238   6.556  13.181  1.00  0.94           O  
ATOM   2146  CG  HIS A 266     -23.106   4.891  14.804  1.00  0.94           C  
ATOM   2147  CD2 HIS A 266     -22.943   4.605  16.117  1.00  0.94           C  
ATOM   2148  ND1 HIS A 266     -24.463   5.029  14.604  1.00  0.94           N  
ATOM   2149  CE1 HIS A 266     -25.092   4.835  15.751  1.00  0.94           C  
ATOM   2150  NE2 HIS A 266     -24.193   4.576  16.685  1.00  0.94           N  
ATOM   2151  N   PHE A 267     -20.556   6.452  11.449  1.00  0.97           N  
ATOM   2152  CA  PHE A 267     -19.445   6.520  10.507  1.00  0.97           C  
ATOM   2153  C   PHE A 267     -18.681   7.830  10.664  1.00  0.97           C  
ATOM   2154  CB  PHE A 267     -19.949   6.377   9.068  1.00  0.97           C  
ATOM   2155  O   PHE A 267     -17.456   7.827  10.802  1.00  0.97           O  
ATOM   2156  CG  PHE A 267     -18.948   6.802   8.028  1.00  0.97           C  
ATOM   2157  CD1 PHE A 267     -19.163   7.939   7.259  1.00  0.97           C  
ATOM   2158  CD2 PHE A 267     -17.790   6.064   7.820  1.00  0.97           C  
ATOM   2159  CE1 PHE A 267     -18.238   8.334   6.296  1.00  0.97           C  
ATOM   2160  CE2 PHE A 267     -16.860   6.453   6.860  1.00  0.97           C  
ATOM   2161  CZ  PHE A 267     -17.087   7.588   6.098  1.00  0.97           C  
ATOM   2162  N   SER A 268     -19.364   8.890  10.649  1.00  0.98           N  
ATOM   2163  CA  SER A 268     -18.727  10.202  10.713  1.00  0.98           C  
ATOM   2164  C   SER A 268     -17.972  10.387  12.025  1.00  0.98           C  
ATOM   2165  CB  SER A 268     -19.767  11.311  10.553  1.00  0.98           C  
ATOM   2166  O   SER A 268     -16.882  10.963  12.044  1.00  0.98           O  
ATOM   2167  OG  SER A 268     -20.299  11.317   9.240  1.00  0.98           O  
ATOM   2168  N   LYS A 269     -18.538   9.949  13.081  1.00  0.97           N  
ATOM   2169  CA  LYS A 269     -17.879  10.026  14.382  1.00  0.97           C  
ATOM   2170  C   LYS A 269     -16.573   9.236  14.384  1.00  0.97           C  
ATOM   2171  CB  LYS A 269     -18.805   9.511  15.484  1.00  0.97           C  
ATOM   2172  O   LYS A 269     -15.539   9.736  14.831  1.00  0.97           O  
ATOM   2173  CG  LYS A 269     -18.263   9.710  16.892  1.00  0.97           C  
ATOM   2174  CD  LYS A 269     -19.245   9.215  17.945  1.00  0.97           C  
ATOM   2175  CE  LYS A 269     -18.688   9.378  19.352  1.00  0.97           C  
ATOM   2176  NZ  LYS A 269     -19.655   8.910  20.390  1.00  0.97           N  
ATOM   2177  N   ALA A 270     -16.669   8.008  13.898  1.00  0.98           N  
ATOM   2178  CA  ALA A 270     -15.480   7.162  13.844  1.00  0.98           C  
ATOM   2179  C   ALA A 270     -14.423   7.760  12.920  1.00  0.98           C  
ATOM   2180  CB  ALA A 270     -15.848   5.754  13.386  1.00  0.98           C  
ATOM   2181  O   ALA A 270     -13.230   7.738  13.234  1.00  0.98           O  
ATOM   2182  N   PHE A 271     -14.874   8.245  11.848  1.00  0.98           N  
ATOM   2183  CA  PHE A 271     -13.988   8.883  10.881  1.00  0.98           C  
ATOM   2184  C   PHE A 271     -13.271  10.074  11.507  1.00  0.98           C  
ATOM   2185  CB  PHE A 271     -14.773   9.333   9.645  1.00  0.98           C  
ATOM   2186  O   PHE A 271     -12.048  10.192  11.406  1.00  0.98           O  
ATOM   2187  CG  PHE A 271     -13.902   9.764   8.496  1.00  0.98           C  
ATOM   2188  CD1 PHE A 271     -13.308  11.019   8.488  1.00  0.98           C  
ATOM   2189  CD2 PHE A 271     -13.678   8.911   7.423  1.00  0.98           C  
ATOM   2190  CE1 PHE A 271     -12.501  11.420   7.425  1.00  0.98           C  
ATOM   2191  CE2 PHE A 271     -12.873   9.305   6.357  1.00  0.98           C  
ATOM   2192  CZ  PHE A 271     -12.286  10.560   6.360  1.00  0.98           C  
ATOM   2193  N   LYS A 272     -13.953  10.929  12.096  1.00  0.98           N  
ATOM   2194  CA  LYS A 272     -13.388  12.106  12.750  1.00  0.98           C  
ATOM   2195  C   LYS A 272     -12.422  11.708  13.862  1.00  0.98           C  
ATOM   2196  CB  LYS A 272     -14.500  12.993  13.314  1.00  0.98           C  
ATOM   2197  O   LYS A 272     -11.375  12.334  14.035  1.00  0.98           O  
ATOM   2198  CG  LYS A 272     -14.006  14.310  13.894  1.00  0.98           C  
ATOM   2199  CD  LYS A 272     -15.165  15.193  14.340  1.00  0.98           C  
ATOM   2200  CE  LYS A 272     -14.672  16.505  14.936  1.00  0.98           C  
ATOM   2201  NZ  LYS A 272     -15.805  17.383  15.356  1.00  0.98           N  
ATOM   2202  N   HIS A 273     -12.808  10.728  14.582  1.00  0.98           N  
ATOM   2203  CA  HIS A 273     -11.932  10.240  15.640  1.00  0.98           C  
ATOM   2204  C   HIS A 273     -10.578   9.814  15.082  1.00  0.98           C  
ATOM   2205  CB  HIS A 273     -12.586   9.072  16.381  1.00  0.98           C  
ATOM   2206  O   HIS A 273      -9.536  10.120  15.666  1.00  0.98           O  
ATOM   2207  CG  HIS A 273     -11.727   8.488  17.457  1.00  0.98           C  
ATOM   2208  CD2 HIS A 273     -11.046   7.319  17.515  1.00  0.98           C  
ATOM   2209  ND1 HIS A 273     -11.496   9.130  18.655  1.00  0.98           N  
ATOM   2210  CE1 HIS A 273     -10.707   8.378  19.405  1.00  0.98           C  
ATOM   2211  NE2 HIS A 273     -10.420   7.274  18.736  1.00  0.98           N  
ATOM   2212  N   LYS A 274     -10.586   9.185  13.978  1.00  0.96           N  
ATOM   2213  CA  LYS A 274      -9.351   8.663  13.400  1.00  0.96           C  
ATOM   2214  C   LYS A 274      -8.564   9.764  12.696  1.00  0.96           C  
ATOM   2215  CB  LYS A 274      -9.654   7.527  12.422  1.00  0.96           C  
ATOM   2216  O   LYS A 274      -7.350   9.878  12.874  1.00  0.96           O  
ATOM   2217  CG  LYS A 274      -8.426   6.978  11.712  1.00  0.96           C  
ATOM   2218  CD  LYS A 274      -8.772   5.773  10.846  1.00  0.96           C  
ATOM   2219  CE  LYS A 274      -7.549   5.239  10.114  1.00  0.96           C  
ATOM   2220  NZ  LYS A 274      -7.361   3.775  10.343  1.00  0.96           N  
ATOM   2221  N   PHE A 275      -9.202  10.580  11.910  1.00  0.96           N  
ATOM   2222  CA  PHE A 275      -8.482  11.466  11.002  1.00  0.96           C  
ATOM   2223  C   PHE A 275      -8.455  12.890  11.543  1.00  0.96           C  
ATOM   2224  CB  PHE A 275      -9.120  11.444   9.610  1.00  0.96           C  
ATOM   2225  O   PHE A 275      -7.698  13.731  11.054  1.00  0.96           O  
ATOM   2226  CG  PHE A 275      -9.016  10.114   8.914  1.00  0.96           C  
ATOM   2227  CD1 PHE A 275      -7.779   9.614   8.524  1.00  0.96           C  
ATOM   2228  CD2 PHE A 275     -10.154   9.364   8.650  1.00  0.96           C  
ATOM   2229  CE1 PHE A 275      -7.679   8.383   7.880  1.00  0.96           C  
ATOM   2230  CE2 PHE A 275     -10.062   8.133   8.007  1.00  0.96           C  
ATOM   2231  CZ  PHE A 275      -8.824   7.644   7.622  1.00  0.96           C  
ATOM   2232  N   GLY A 276      -9.310  13.148  12.562  1.00  0.97           N  
ATOM   2233  CA  GLY A 276      -9.279  14.461  13.186  1.00  0.97           C  
ATOM   2234  C   GLY A 276     -10.175  15.471  12.494  1.00  0.97           C  
ATOM   2235  O   GLY A 276     -10.221  16.639  12.885  1.00  0.97           O  
ATOM   2236  N   TYR A 277     -10.784  15.135  11.436  1.00  0.97           N  
ATOM   2237  CA  TYR A 277     -11.728  15.987  10.722  1.00  0.97           C  
ATOM   2238  C   TYR A 277     -12.896  15.173  10.178  1.00  0.97           C  
ATOM   2239  CB  TYR A 277     -11.027  16.723   9.576  1.00  0.97           C  
ATOM   2240  O   TYR A 277     -12.816  13.945  10.088  1.00  0.97           O  
ATOM   2241  CG  TYR A 277     -10.292  15.809   8.627  1.00  0.97           C  
ATOM   2242  CD1 TYR A 277      -8.948  15.499   8.827  1.00  0.97           C  
ATOM   2243  CD2 TYR A 277     -10.938  15.253   7.528  1.00  0.97           C  
ATOM   2244  CE1 TYR A 277      -8.266  14.658   7.954  1.00  0.97           C  
ATOM   2245  CE2 TYR A 277     -10.266  14.411   6.648  1.00  0.97           C  
ATOM   2246  OH  TYR A 277      -8.262  13.286   6.002  1.00  0.97           O  
ATOM   2247  CZ  TYR A 277      -8.932  14.119   6.870  1.00  0.97           C  
ATOM   2248  N   ALA A 278     -14.022  15.875   9.855  1.00  0.96           N  
ATOM   2249  CA  ALA A 278     -15.237  15.211   9.390  1.00  0.96           C  
ATOM   2250  C   ALA A 278     -15.073  14.709   7.958  1.00  0.96           C  
ATOM   2251  CB  ALA A 278     -16.430  16.159   9.485  1.00  0.96           C  
ATOM   2252  O   ALA A 278     -14.318  15.287   7.173  1.00  0.96           O  
ATOM   2253  N   PRO A 279     -15.782  13.685   7.576  1.00  0.97           N  
ATOM   2254  CA  PRO A 279     -15.713  13.164   6.208  1.00  0.97           C  
ATOM   2255  C   PRO A 279     -16.091  14.208   5.160  1.00  0.97           C  
ATOM   2256  CB  PRO A 279     -16.721  12.012   6.219  1.00  0.97           C  
ATOM   2257  O   PRO A 279     -15.525  14.219   4.063  1.00  0.97           O  
ATOM   2258  CG  PRO A 279     -17.576  12.264   7.419  1.00  0.97           C  
ATOM   2259  CD  PRO A 279     -16.761  13.008   8.437  1.00  0.97           C  
ATOM   2260  N   SER A 280     -17.062  15.038   5.458  1.00  0.95           N  
ATOM   2261  CA  SER A 280     -17.534  16.051   4.520  1.00  0.95           C  
ATOM   2262  C   SER A 280     -16.409  17.001   4.121  1.00  0.95           C  
ATOM   2263  CB  SER A 280     -18.692  16.845   5.126  1.00  0.95           C  
ATOM   2264  O   SER A 280     -16.438  17.584   3.035  1.00  0.95           O  
ATOM   2265  OG  SER A 280     -18.304  17.446   6.350  1.00  0.95           O  
ATOM   2266  N   ALA A 281     -15.466  17.180   5.009  1.00  0.94           N  
ATOM   2267  CA  ALA A 281     -14.327  18.052   4.738  1.00  0.94           C  
ATOM   2268  C   ALA A 281     -13.494  17.520   3.575  1.00  0.94           C  
ATOM   2269  CB  ALA A 281     -13.459  18.199   5.986  1.00  0.94           C  
ATOM   2270  O   ALA A 281     -12.871  18.294   2.844  1.00  0.94           O  
ATOM   2271  N   VAL A 282     -13.443  16.240   3.409  1.00  0.93           N  
ATOM   2272  CA  VAL A 282     -12.678  15.619   2.332  1.00  0.93           C  
ATOM   2273  C   VAL A 282     -13.313  15.958   0.985  1.00  0.93           C  
ATOM   2274  CB  VAL A 282     -12.590  14.087   2.509  1.00  0.93           C  
ATOM   2275  O   VAL A 282     -12.608  16.184  -0.001  1.00  0.93           O  
ATOM   2276  CG1 VAL A 282     -11.797  13.456   1.366  1.00  0.93           C  
ATOM   2277  CG2 VAL A 282     -11.957  13.742   3.856  1.00  0.93           C  
ATOM   2278  N   LEU A 283     -14.618  15.995   0.912  1.00  0.89           N  
ATOM   2279  CA  LEU A 283     -15.363  16.249  -0.316  1.00  0.89           C  
ATOM   2280  C   LEU A 283     -15.145  17.679  -0.798  1.00  0.89           C  
ATOM   2281  CB  LEU A 283     -16.857  15.993  -0.101  1.00  0.89           C  
ATOM   2282  O   LEU A 283     -15.114  17.935  -2.004  1.00  0.89           O  
ATOM   2283  CG  LEU A 283     -17.261  14.547   0.194  1.00  0.89           C  
ATOM   2284  CD1 LEU A 283     -18.759  14.461   0.466  1.00  0.89           C  
ATOM   2285  CD2 LEU A 283     -16.870  13.636  -0.965  1.00  0.89           C  
ATOM   2286  N   LYS A 284     -14.994  18.605   0.103  1.00  0.82           N  
ATOM   2287  CA  LYS A 284     -14.801  20.016  -0.221  1.00  0.82           C  
ATOM   2288  C   LYS A 284     -13.447  20.247  -0.887  1.00  0.82           C  
ATOM   2289  CB  LYS A 284     -14.920  20.877   1.037  1.00  0.82           C  
ATOM   2290  O   LYS A 284     -13.337  21.045  -1.820  1.00  0.82           O  
ATOM   2291  CG  LYS A 284     -16.345  21.034   1.547  1.00  0.82           C  
ATOM   2292  CD  LYS A 284     -16.405  21.941   2.769  1.00  0.82           C  
ATOM   2293  CE  LYS A 284     -17.813  22.016   3.343  1.00  0.82           C  
ATOM   2294  NZ  LYS A 284     -17.869  22.872   4.565  1.00  0.82           N  
ATOM   2295  N   ASN A 285     -12.491  19.410  -0.505  1.00  0.74           N  
ATOM   2296  CA  ASN A 285     -11.133  19.563  -1.015  1.00  0.74           C  
ATOM   2297  C   ASN A 285     -10.981  18.937  -2.399  1.00  0.74           C  
ATOM   2298  CB  ASN A 285     -10.122  18.952  -0.043  1.00  0.74           C  
ATOM   2299  O   ASN A 285     -10.153  19.379  -3.198  1.00  0.74           O  
ATOM   2300  CG  ASN A 285      -9.924  19.797   1.201  1.00  0.74           C  
ATOM   2301  ND2 ASN A 285      -9.464  19.170   2.277  1.00  0.74           N  
ATOM   2302  OD1 ASN A 285     -10.184  21.003   1.194  1.00  0.74           O  
ATOM   2303  N   THR A 286     -11.794  17.954  -2.684  1.00  0.64           N  
ATOM   2304  CA  THR A 286     -11.728  17.276  -3.974  1.00  0.64           C  
ATOM   2305  C   THR A 286     -12.430  18.095  -5.053  1.00  0.64           C  
ATOM   2306  CB  THR A 286     -12.357  15.872  -3.900  1.00  0.64           C  
ATOM   2307  O   THR A 286     -12.072  18.018  -6.230  1.00  0.64           O  
ATOM   2308  CG2 THR A 286     -11.417  14.882  -3.222  1.00  0.64           C  
ATOM   2309  OG1 THR A 286     -13.579  15.942  -3.154  1.00  0.64           O  
ATOM   2310  N   ASP A 287     -13.401  18.941  -4.618  1.00  0.57           N  
ATOM   2311  CA  ASP A 287     -14.113  19.811  -5.549  1.00  0.57           C  
ATOM   2312  C   ASP A 287     -13.210  20.936  -6.050  1.00  0.57           C  
ATOM   2313  CB  ASP A 287     -15.363  20.396  -4.887  1.00  0.57           C  
ATOM   2314  O   ASP A 287     -13.319  21.359  -7.203  1.00  0.57           O  
ATOM   2315  CG  ASP A 287     -16.486  19.384  -4.741  1.00  0.57           C  
ATOM   2316  OD1 ASP A 287     -16.504  18.382  -5.488  1.00  0.57           O  
ATOM   2317  OD2 ASP A 287     -17.361  19.592  -3.874  1.00  0.57           O  
ATOM   2318  N   GLN A 288     -12.075  21.148  -5.230  1.00  0.44           N  
ATOM   2319  CA  GLN A 288     -11.197  22.268  -5.551  1.00  0.44           C  
ATOM   2320  C   GLN A 288      -9.958  21.797  -6.307  1.00  0.44           C  
ATOM   2321  CB  GLN A 288     -10.786  23.010  -4.278  1.00  0.44           C  
ATOM   2322  O   GLN A 288      -9.400  22.539  -7.118  1.00  0.44           O  
ATOM   2323  CG  GLN A 288     -11.928  23.760  -3.607  1.00  0.44           C  
ATOM   2324  CD  GLN A 288     -11.479  24.545  -2.388  1.00  0.44           C  
ATOM   2325  NE2 GLN A 288     -12.408  25.273  -1.777  1.00  0.44           N  
ATOM   2326  OE1 GLN A 288     -10.308  24.496  -1.999  1.00  0.44           O  
ATOM   2327  N   HIS A 289      -9.650  20.400  -6.360  1.00  0.45           N  
ATOM   2328  CA  HIS A 289      -8.506  19.830  -7.062  1.00  0.45           C  
ATOM   2329  C   HIS A 289      -8.861  18.489  -7.697  1.00  0.45           C  
ATOM   2330  CB  HIS A 289      -7.321  19.662  -6.109  1.00  0.45           C  
ATOM   2331  O   HIS A 289      -8.850  17.456  -7.023  1.00  0.45           O  
ATOM   2332  CG  HIS A 289      -6.590  20.936  -5.830  1.00  0.45           C  
ATOM   2333  CD2 HIS A 289      -6.412  21.625  -4.679  1.00  0.45           C  
ATOM   2334  ND1 HIS A 289      -5.937  21.649  -6.812  1.00  0.45           N  
ATOM   2335  CE1 HIS A 289      -5.386  22.725  -6.275  1.00  0.45           C  
ATOM   2336  NE2 HIS A 289      -5.660  22.734  -4.981  1.00  0.45           N  
ATOM   2337  N   PRO A 290      -9.640  18.410  -8.793  1.00  0.41           N  
ATOM   2338  CA  PRO A 290     -10.038  17.137  -9.399  1.00  0.41           C  
ATOM   2339  C   PRO A 290      -8.872  16.162  -9.542  1.00  0.41           C  
ATOM   2340  CB  PRO A 290     -10.573  17.553 -10.772  1.00  0.41           C  
ATOM   2341  O   PRO A 290      -7.764  16.566  -9.902  1.00  0.41           O  
ATOM   2342  CG  PRO A 290     -10.332  19.026 -10.846  1.00  0.41           C  
ATOM   2343  CD  PRO A 290      -9.714  19.474  -9.553  1.00  0.41           C  
ATOM   2344  N   THR A 291      -8.627  15.155  -8.562  1.00  0.48           N  
ATOM   2345  CA  THR A 291      -7.681  14.054  -8.714  1.00  0.48           C  
ATOM   2346  C   THR A 291      -7.837  13.392 -10.080  1.00  0.48           C  
ATOM   2347  CB  THR A 291      -7.868  13.001  -7.606  1.00  0.48           C  
ATOM   2348  O   THR A 291      -8.956  13.122 -10.520  1.00  0.48           O  
ATOM   2349  CG2 THR A 291      -7.361  13.520  -6.264  1.00  0.48           C  
ATOM   2350  OG1 THR A 291      -9.260  12.682  -7.487  1.00  0.48           O  
ATOM   2351  N   ASP A 292      -7.294  13.900 -11.177  1.00  0.41           N  
ATOM   2352  CA  ASP A 292      -7.136  13.330 -12.512  1.00  0.41           C  
ATOM   2353  C   ASP A 292      -6.973  11.813 -12.445  1.00  0.41           C  
ATOM   2354  CB  ASP A 292      -5.935  13.956 -13.225  1.00  0.41           C  
ATOM   2355  O   ASP A 292      -6.017  11.311 -11.851  1.00  0.41           O  
ATOM   2356  CG  ASP A 292      -6.337  14.927 -14.321  1.00  0.41           C  
ATOM   2357  OD1 ASP A 292      -7.534  14.984 -14.676  1.00  0.41           O  
ATOM   2358  OD2 ASP A 292      -5.448  15.638 -14.837  1.00  0.41           O  
ATOM   2359  N   ALA A 293      -7.990  11.081 -11.963  1.00  0.41           N  
ATOM   2360  CA  ALA A 293      -8.025   9.642 -12.210  1.00  0.41           C  
ATOM   2361  C   ALA A 293      -7.640   9.323 -13.651  1.00  0.41           C  
ATOM   2362  CB  ALA A 293      -9.409   9.081 -11.895  1.00  0.41           C  
ATOM   2363  O   ALA A 293      -7.687   8.164 -14.071  1.00  0.41           O  
ATOM   2364  N   SER A 294      -6.972  10.295 -14.328  1.00  0.36           N  
ATOM   2365  CA  SER A 294      -6.436   9.893 -15.625  1.00  0.36           C  
ATOM   2366  C   SER A 294      -5.004   9.385 -15.497  1.00  0.36           C  
ATOM   2367  CB  SER A 294      -6.485  11.061 -16.611  1.00  0.36           C  
ATOM   2368  O   SER A 294      -4.234   9.884 -14.674  1.00  0.36           O  
ATOM   2369  OG  SER A 294      -7.803  11.255 -17.096  1.00  0.36           O  
ATOM   2370  N   PRO A 295      -4.826   8.094 -15.863  1.00  0.35           N  
ATOM   2371  CA  PRO A 295      -3.435   7.660 -15.711  1.00  0.35           C  
ATOM   2372  C   PRO A 295      -2.434   8.734 -16.129  1.00  0.35           C  
ATOM   2373  CB  PRO A 295      -3.344   6.441 -16.631  1.00  0.35           C  
ATOM   2374  O   PRO A 295      -2.497   9.238 -17.254  1.00  0.35           O  
ATOM   2375  CG  PRO A 295      -4.639   6.426 -17.377  1.00  0.35           C  
ATOM   2376  CD  PRO A 295      -5.513   7.520 -16.835  1.00  0.35           C  
ATOM   2377  N   HIS A 296      -2.429   9.965 -15.612  1.00  0.39           N  
ATOM   2378  CA  HIS A 296      -1.516  10.792 -16.393  1.00  0.39           C  
ATOM   2379  C   HIS A 296      -0.927  11.915 -15.545  1.00  0.39           C  
ATOM   2380  CB  HIS A 296      -2.232  11.376 -17.612  1.00  0.39           C  
ATOM   2381  O   HIS A 296      -1.659  12.778 -15.055  1.00  0.39           O  
ATOM   2382  CG  HIS A 296      -2.802  10.339 -18.527  1.00  0.39           C  
ATOM   2383  CD2 HIS A 296      -4.081  10.073 -18.881  1.00  0.39           C  
ATOM   2384  ND1 HIS A 296      -2.018   9.423 -19.194  1.00  0.39           N  
ATOM   2385  CE1 HIS A 296      -2.793   8.636 -19.922  1.00  0.39           C  
ATOM   2386  NE2 HIS A 296      -4.049   9.010 -19.750  1.00  0.39           N  
ATOM   2387  N   ASN A 297      -0.290  11.744 -14.387  1.00  0.34           N  
ATOM   2388  CA  ASN A 297       0.785  12.669 -14.044  1.00  0.34           C  
ATOM   2389  C   ASN A 297       1.969  11.941 -13.413  1.00  0.34           C  
ATOM   2390  CB  ASN A 297       0.273  13.763 -13.104  1.00  0.34           C  
ATOM   2391  O   ASN A 297       1.785  11.035 -12.599  1.00  0.34           O  
ATOM   2392  CG  ASN A 297      -0.267  14.967 -13.850  1.00  0.34           C  
ATOM   2393  ND2 ASN A 297      -0.940  15.857 -13.131  1.00  0.34           N  
ATOM   2394  OD1 ASN A 297      -0.081  15.096 -15.063  1.00  0.34           O  
