# Supplementary material for: Escherichia coli transcription factors of unknown function: sequence features and possible evolutionary relationships
Source: PeerJ. 2022 Jul 20;10:e13772. doi: 10.7717/peerj.13772 (PMC9308461; doi:10.7717/peerj.13772)
Supplement: Supplemental Information 18 [file peerj-10-13772-s018.zip › Raw Data/PDB files/YidP_b3684_unrelaxed_model_1.pdb]

ATOM      1  N   MET A   1     -21.914   8.004  14.347  1.00  0.76           N  
ATOM      2  CA  MET A   1     -20.899   9.046  14.228  1.00  0.76           C  
ATOM      3  C   MET A   1     -19.903   8.970  15.380  1.00  0.76           C  
ATOM      4  CB  MET A   1     -21.549  10.430  14.189  1.00  0.76           C  
ATOM      5  O   MET A   1     -18.701   9.159  15.181  1.00  0.76           O  
ATOM      6  CG  MET A   1     -22.104  10.809  12.826  1.00  0.76           C  
ATOM      7  SD  MET A   1     -22.544  12.587  12.715  1.00  0.76           S  
ATOM      8  CE  MET A   1     -24.162  12.568  13.536  1.00  0.76           C  
ATOM      9  N   ILE A   2     -20.348   8.366  16.566  1.00  0.88           N  
ATOM     10  CA  ILE A   2     -19.506   8.259  17.752  1.00  0.88           C  
ATOM     11  C   ILE A   2     -18.553   7.075  17.603  1.00  0.88           C  
ATOM     12  CB  ILE A   2     -20.353   8.107  19.036  1.00  0.88           C  
ATOM     13  O   ILE A   2     -17.378   7.167  17.967  1.00  0.88           O  
ATOM     14  CG1 ILE A   2     -21.040   9.432  19.382  1.00  0.88           C  
ATOM     15  CG2 ILE A   2     -19.486   7.619  20.200  1.00  0.88           C  
ATOM     16  CD1 ILE A   2     -22.086   9.318  20.482  1.00  0.88           C  
ATOM     17  N   TYR A   3     -19.047   5.976  17.052  1.00  0.91           N  
ATOM     18  CA  TYR A   3     -18.189   4.799  16.970  1.00  0.91           C  
ATOM     19  C   TYR A   3     -17.041   5.028  15.995  1.00  0.91           C  
ATOM     20  CB  TYR A   3     -18.999   3.571  16.543  1.00  0.91           C  
ATOM     21  O   TYR A   3     -15.958   4.461  16.157  1.00  0.91           O  
ATOM     22  CG  TYR A   3     -19.418   3.595  15.093  1.00  0.91           C  
ATOM     23  CD1 TYR A   3     -20.627   4.170  14.706  1.00  0.91           C  
ATOM     24  CD2 TYR A   3     -18.608   3.041  14.108  1.00  0.91           C  
ATOM     25  CE1 TYR A   3     -21.018   4.192  13.371  1.00  0.91           C  
ATOM     26  CE2 TYR A   3     -18.988   3.058  12.770  1.00  0.91           C  
ATOM     27  OH  TYR A   3     -20.575   3.654  11.090  1.00  0.91           O  
ATOM     28  CZ  TYR A   3     -20.193   3.635  12.412  1.00  0.91           C  
ATOM     29  N   LYS A   4     -17.228   5.847  14.906  1.00  0.86           N  
ATOM     30  CA  LYS A   4     -16.153   6.172  13.974  1.00  0.86           C  
ATOM     31  C   LYS A   4     -15.018   6.910  14.680  1.00  0.86           C  
ATOM     32  CB  LYS A   4     -16.684   7.016  12.814  1.00  0.86           C  
ATOM     33  O   LYS A   4     -13.842   6.630  14.436  1.00  0.86           O  
ATOM     34  CG  LYS A   4     -17.559   6.244  11.838  1.00  0.86           C  
ATOM     35  CD  LYS A   4     -18.020   7.124  10.683  1.00  0.86           C  
ATOM     36  CE  LYS A   4     -18.941   6.369   9.736  1.00  0.86           C  
ATOM     37  NZ  LYS A   4     -19.408   7.233   8.610  1.00  0.86           N  
ATOM     38  N   SER A   5     -15.388   7.880  15.529  1.00  0.87           N  
ATOM     39  CA  SER A   5     -14.389   8.615  16.297  1.00  0.87           C  
ATOM     40  C   SER A   5     -13.644   7.695  17.258  1.00  0.87           C  
ATOM     41  CB  SER A   5     -15.044   9.756  17.076  1.00  0.87           C  
ATOM     42  O   SER A   5     -12.428   7.813  17.422  1.00  0.87           O  
ATOM     43  OG  SER A   5     -14.120  10.349  17.972  1.00  0.87           O  
ATOM     44  N   ILE A   6     -14.358   6.780  17.840  1.00  0.94           N  
ATOM     45  CA  ILE A   6     -13.754   5.808  18.744  1.00  0.94           C  
ATOM     46  C   ILE A   6     -12.804   4.901  17.967  1.00  0.94           C  
ATOM     47  CB  ILE A   6     -14.828   4.965  19.468  1.00  0.94           C  
ATOM     48  O   ILE A   6     -11.694   4.616  18.424  1.00  0.94           O  
ATOM     49  CG1 ILE A   6     -15.606   5.832  20.464  1.00  0.94           C  
ATOM     50  CG2 ILE A   6     -14.189   3.764  20.170  1.00  0.94           C  
ATOM     51  CD1 ILE A   6     -16.797   5.128  21.099  1.00  0.94           C  
ATOM     52  N   ALA A   7     -13.286   4.444  16.867  1.00  0.91           N  
ATOM     53  CA  ALA A   7     -12.427   3.619  16.021  1.00  0.91           C  
ATOM     54  C   ALA A   7     -11.125   4.342  15.690  1.00  0.91           C  
ATOM     55  CB  ALA A   7     -13.158   3.233  14.737  1.00  0.91           C  
ATOM     56  O   ALA A   7     -10.048   3.741  15.723  1.00  0.91           O  
ATOM     57  N   GLU A   8     -11.223   5.578  15.392  1.00  0.86           N  
ATOM     58  CA  GLU A   8     -10.048   6.385  15.077  1.00  0.86           C  
ATOM     59  C   GLU A   8      -9.114   6.493  16.279  1.00  0.86           C  
ATOM     60  CB  GLU A   8     -10.464   7.781  14.607  1.00  0.86           C  
ATOM     61  O   GLU A   8      -7.895   6.379  16.137  1.00  0.86           O  
ATOM     62  CG  GLU A   8     -11.045   7.808  13.200  1.00  0.86           C  
ATOM     63  CD  GLU A   8     -10.045   7.397  12.131  1.00  0.86           C  
ATOM     64  OE1 GLU A   8     -10.463   6.825  11.098  1.00  0.86           O  
ATOM     65  OE2 GLU A   8      -8.836   7.648  12.327  1.00  0.86           O  
ATOM     66  N   ARG A   9      -9.611   6.751  17.412  1.00  0.89           N  
ATOM     67  CA  ARG A   9      -8.809   6.842  18.628  1.00  0.89           C  
ATOM     68  C   ARG A   9      -8.130   5.512  18.937  1.00  0.89           C  
ATOM     69  CB  ARG A   9      -9.676   7.276  19.812  1.00  0.89           C  
ATOM     70  O   ARG A   9      -6.966   5.483  19.343  1.00  0.89           O  
ATOM     71  CG  ARG A   9     -10.077   8.742  19.777  1.00  0.89           C  
ATOM     72  CD  ARG A   9     -10.842   9.147  21.030  1.00  0.89           C  
ATOM     73  NE  ARG A   9     -11.506  10.437  20.862  1.00  0.89           N  
ATOM     74  NH1 ARG A   9     -11.518  10.956  23.113  1.00  0.89           N  
ATOM     75  NH2 ARG A   9     -12.417  12.415  21.590  1.00  0.89           N  
ATOM     76  CZ  ARG A   9     -11.812  11.267  21.856  1.00  0.89           C  
ATOM     77  N   LEU A  10      -8.929   4.406  18.813  1.00  0.92           N  
ATOM     78  CA  LEU A  10      -8.339   3.088  19.020  1.00  0.92           C  
ATOM     79  C   LEU A  10      -7.229   2.824  18.008  1.00  0.92           C  
ATOM     80  CB  LEU A  10      -9.410   1.999  18.917  1.00  0.92           C  
ATOM     81  O   LEU A  10      -6.208   2.220  18.344  1.00  0.92           O  
ATOM     82  CG  LEU A  10     -10.297   1.801  20.147  1.00  0.92           C  
ATOM     83  CD1 LEU A  10     -11.429   0.828  19.833  1.00  0.92           C  
ATOM     84  CD2 LEU A  10      -9.471   1.306  21.329  1.00  0.92           C  
ATOM     85  N   ARG A  11      -7.554   3.195  16.878  1.00  0.86           N  
ATOM     86  CA  ARG A  11      -6.563   3.070  15.814  1.00  0.86           C  
ATOM     87  C   ARG A  11      -5.252   3.745  16.204  1.00  0.86           C  
ATOM     88  CB  ARG A  11      -7.094   3.671  14.511  1.00  0.86           C  
ATOM     89  O   ARG A  11      -4.177   3.165  16.043  1.00  0.86           O  
ATOM     90  CG  ARG A  11      -6.129   3.557  13.342  1.00  0.86           C  
ATOM     91  CD  ARG A  11      -6.693   4.196  12.080  1.00  0.86           C  
ATOM     92  NE  ARG A  11      -5.687   4.290  11.027  1.00  0.86           N  
ATOM     93  NH1 ARG A  11      -7.046   5.425   9.543  1.00  0.86           N  
ATOM     94  NH2 ARG A  11      -4.892   4.900   8.960  1.00  0.86           N  
ATOM     95  CZ  ARG A  11      -5.877   4.872   9.846  1.00  0.86           C  
ATOM     96  N   ILE A  12      -5.240   5.079  16.646  1.00  0.83           N  
ATOM     97  CA  ILE A  12      -4.072   5.838  17.078  1.00  0.83           C  
ATOM     98  C   ILE A  12      -3.378   5.108  18.226  1.00  0.83           C  
ATOM     99  CB  ILE A  12      -4.457   7.271  17.509  1.00  0.83           C  
ATOM    100  O   ILE A  12      -2.155   4.952  18.222  1.00  0.83           O  
ATOM    101  CG1 ILE A  12      -4.911   8.090  16.294  1.00  0.83           C  
ATOM    102  CG2 ILE A  12      -3.286   7.953  18.222  1.00  0.83           C  
ATOM    103  CD1 ILE A  12      -5.565   9.417  16.652  1.00  0.83           C  
ATOM    104  N   ARG A  13      -4.164   4.640  19.114  1.00  0.88           N  
ATOM    105  CA  ARG A  13      -3.656   3.911  20.271  1.00  0.88           C  
ATOM    106  C   ARG A  13      -2.960   2.623  19.844  1.00  0.88           C  
ATOM    107  CB  ARG A  13      -4.791   3.594  21.248  1.00  0.88           C  
ATOM    108  O   ARG A  13      -1.884   2.296  20.349  1.00  0.88           O  
ATOM    109  CG  ARG A  13      -4.326   2.946  22.543  1.00  0.88           C  
ATOM    110  CD  ARG A  13      -5.480   2.732  23.512  1.00  0.88           C  
ATOM    111  NE  ARG A  13      -5.115   1.819  24.591  1.00  0.88           N  
ATOM    112  NH1 ARG A  13      -7.252   1.652  25.452  1.00  0.88           N  
ATOM    113  NH2 ARG A  13      -5.526   0.503  26.428  1.00  0.88           N  
ATOM    114  CZ  ARG A  13      -5.965   1.327  25.488  1.00  0.88           C  
ATOM    115  N   LEU A  14      -3.531   1.865  18.902  1.00  0.90           N  
ATOM    116  CA  LEU A  14      -2.991   0.587  18.452  1.00  0.90           C  
ATOM    117  C   LEU A  14      -1.672   0.784  17.713  1.00  0.90           C  
ATOM    118  CB  LEU A  14      -3.995  -0.130  17.545  1.00  0.90           C  
ATOM    119  O   LEU A  14      -0.859  -0.139  17.628  1.00  0.90           O  
ATOM    120  CG  LEU A  14      -5.249  -0.683  18.225  1.00  0.90           C  
ATOM    121  CD1 LEU A  14      -6.222  -1.224  17.183  1.00  0.90           C  
ATOM    122  CD2 LEU A  14      -4.877  -1.767  19.231  1.00  0.90           C  
ATOM    123  N   ASN A  15      -1.395   2.026  17.304  1.00  0.81           N  
ATOM    124  CA  ASN A  15      -0.146   2.343  16.620  1.00  0.81           C  
ATOM    125  C   ASN A  15       0.923   2.819  17.598  1.00  0.81           C  
ATOM    126  CB  ASN A  15      -0.381   3.397  15.535  1.00  0.81           C  
ATOM    127  O   ASN A  15       2.055   3.101  17.199  1.00  0.81           O  
ATOM    128  CG  ASN A  15      -0.884   2.797  14.237  1.00  0.81           C  
ATOM    129  ND2 ASN A  15      -2.150   3.044  13.921  1.00  0.81           N  
ATOM    130  OD1 ASN A  15      -0.142   2.116  13.525  1.00  0.81           O  
ATOM    131  N   SER A  16       0.694   2.915  18.807  1.00  0.79           N  
ATOM    132  CA  SER A  16       1.644   3.334  19.832  1.00  0.79           C  
ATOM    133  C   SER A  16       2.568   2.188  20.231  1.00  0.79           C  
ATOM    134  CB  SER A  16       0.907   3.858  21.065  1.00  0.79           C  
ATOM    135  O   SER A  16       2.339   1.038  19.849  1.00  0.79           O  
ATOM    136  OG  SER A  16       0.309   2.793  21.784  1.00  0.79           O  
ATOM    137  N   ALA A  17       3.568   2.489  20.930  1.00  0.78           N  
ATOM    138  CA  ALA A  17       4.559   1.506  21.361  1.00  0.78           C  
ATOM    139  C   ALA A  17       3.947   0.500  22.332  1.00  0.78           C  
ATOM    140  CB  ALA A  17       5.754   2.204  22.007  1.00  0.78           C  
ATOM    141  O   ALA A  17       4.513  -0.571  22.564  1.00  0.78           O  
ATOM    142  N   ASP A  18       2.748   0.792  22.799  1.00  0.84           N  
ATOM    143  CA  ASP A  18       2.117  -0.056  23.807  1.00  0.84           C  
ATOM    144  C   ASP A  18       1.558  -1.330  23.179  1.00  0.84           C  
ATOM    145  CB  ASP A  18       1.005   0.707  24.530  1.00  0.84           C  
ATOM    146  O   ASP A  18       1.270  -2.301  23.883  1.00  0.84           O  
ATOM    147  CG  ASP A  18       1.529   1.829  25.408  1.00  0.84           C  
ATOM    148  OD1 ASP A  18       2.691   1.756  25.863  1.00  0.84           O  
ATOM    149  OD2 ASP A  18       0.773   2.795  25.648  1.00  0.84           O  
ATOM    150  N   PHE A  19       1.382  -1.325  21.886  1.00  0.86           N  
ATOM    151  CA  PHE A  19       0.812  -2.480  21.203  1.00  0.86           C  
ATOM    152  C   PHE A  19       1.788  -3.035  20.172  1.00  0.86           C  
ATOM    153  CB  PHE A  19      -0.511  -2.108  20.527  1.00  0.86           C  
ATOM    154  O   PHE A  19       2.387  -2.277  19.406  1.00  0.86           O  
ATOM    155  CG  PHE A  19      -1.642  -1.878  21.493  1.00  0.86           C  
ATOM    156  CD1 PHE A  19      -2.475  -2.924  21.871  1.00  0.86           C  
ATOM    157  CD2 PHE A  19      -1.873  -0.615  22.021  1.00  0.86           C  
ATOM    158  CE1 PHE A  19      -3.523  -2.714  22.765  1.00  0.86           C  
ATOM    159  CE2 PHE A  19      -2.919  -0.397  22.915  1.00  0.86           C  
ATOM    160  CZ  PHE A  19      -3.743  -1.448  23.284  1.00  0.86           C  
ATOM    161  N   THR A  20       2.070  -4.307  20.257  1.00  0.89           N  
ATOM    162  CA  THR A  20       2.845  -5.010  19.241  1.00  0.89           C  
ATOM    163  C   THR A  20       1.949  -5.931  18.417  1.00  0.89           C  
ATOM    164  CB  THR A  20       3.984  -5.831  19.875  1.00  0.89           C  
ATOM    165  O   THR A  20       0.839  -6.265  18.838  1.00  0.89           O  
ATOM    166  CG2 THR A  20       4.980  -4.926  20.593  1.00  0.89           C  
ATOM    167  OG1 THR A  20       3.430  -6.756  20.819  1.00  0.89           O  
ATOM    168  N   LEU A  21       2.417  -6.168  17.153  1.00  0.88           N  
ATOM    169  CA  LEU A  21       1.638  -7.088  16.331  1.00  0.88           C  
ATOM    170  C   LEU A  21       1.279  -8.346  17.114  1.00  0.88           C  
ATOM    171  CB  LEU A  21       2.414  -7.464  15.066  1.00  0.88           C  
ATOM    172  O   LEU A  21       2.084  -8.841  17.906  1.00  0.88           O  
ATOM    173  CG  LEU A  21       2.625  -6.347  14.042  1.00  0.88           C  
ATOM    174  CD1 LEU A  21       3.437  -6.860  12.858  1.00  0.88           C  
ATOM    175  CD2 LEU A  21       1.284  -5.789  13.576  1.00  0.88           C  
ATOM    176  N   ASN A  22       0.046  -8.768  17.021  1.00  0.92           N  
ATOM    177  CA  ASN A  22      -0.528  -9.972  17.613  1.00  0.92           C  
ATOM    178  C   ASN A  22      -0.882  -9.759  19.082  1.00  0.92           C  
ATOM    179  CB  ASN A  22       0.433 -11.153  17.464  1.00  0.92           C  
ATOM    180  O   ASN A  22      -1.239 -10.708  19.782  1.00  0.92           O  
ATOM    181  CG  ASN A  22       0.568 -11.619  16.028  1.00  0.92           C  
ATOM    182  ND2 ASN A  22       1.769 -12.042  15.652  1.00  0.92           N  
ATOM    183  OD1 ASN A  22      -0.399 -11.596  15.262  1.00  0.92           O  
ATOM    184  N   SER A  23      -0.733  -8.544  19.456  1.00  0.93           N  
ATOM    185  CA  SER A  23      -1.151  -8.221  20.817  1.00  0.93           C  
ATOM    186  C   SER A  23      -2.670  -8.229  20.946  1.00  0.93           C  
ATOM    187  CB  SER A  23      -0.602  -6.857  21.237  1.00  0.93           C  
ATOM    188  O   SER A  23      -3.381  -7.905  19.992  1.00  0.93           O  
ATOM    189  OG  SER A  23      -1.122  -5.829  20.412  1.00  0.93           O  
ATOM    190  N   LEU A  24      -3.142  -8.621  22.136  1.00  0.95           N  
ATOM    191  CA  LEU A  24      -4.563  -8.703  22.459  1.00  0.95           C  
ATOM    192  C   LEU A  24      -5.112  -7.334  22.845  1.00  0.95           C  
ATOM    193  CB  LEU A  24      -4.797  -9.699  23.598  1.00  0.95           C  
ATOM    194  O   LEU A  24      -4.516  -6.628  23.661  1.00  0.95           O  
ATOM    195  CG  LEU A  24      -6.254  -9.957  23.984  1.00  0.95           C  
ATOM    196  CD1 LEU A  24      -6.988 -10.656  22.845  1.00  0.95           C  
ATOM    197  CD2 LEU A  24      -6.331 -10.784  25.263  1.00  0.95           C  
ATOM    198  N   LEU A  25      -6.218  -7.032  22.183  1.00  0.95           N  
ATOM    199  CA  LEU A  25      -6.895  -5.798  22.568  1.00  0.95           C  
ATOM    200  C   LEU A  25      -7.685  -5.991  23.858  1.00  0.95           C  
ATOM    201  CB  LEU A  25      -7.829  -5.328  21.449  1.00  0.95           C  
ATOM    202  O   LEU A  25      -8.110  -7.106  24.169  1.00  0.95           O  
ATOM    203  CG  LEU A  25      -7.184  -4.517  20.324  1.00  0.95           C  
ATOM    204  CD1 LEU A  25      -6.188  -5.378  19.554  1.00  0.95           C  
ATOM    205  CD2 LEU A  25      -8.251  -3.958  19.389  1.00  0.95           C  
ATOM    206  N   PRO A  26      -7.853  -4.765  24.565  1.00  0.94           N  
ATOM    207  CA  PRO A  26      -8.782  -4.872  25.692  1.00  0.94           C  
ATOM    208  C   PRO A  26     -10.170  -5.348  25.270  1.00  0.94           C  
ATOM    209  CB  PRO A  26      -8.837  -3.444  26.241  1.00  0.94           C  
ATOM    210  O   PRO A  26     -10.593  -5.099  24.138  1.00  0.94           O  
ATOM    211  CG  PRO A  26      -7.573  -2.803  25.766  1.00  0.94           C  
ATOM    212  CD  PRO A  26      -7.220  -3.380  24.425  1.00  0.94           C  
ATOM    213  N   GLY A  27     -10.818  -6.199  26.125  1.00  0.94           N  
ATOM    214  CA  GLY A  27     -12.167  -6.669  25.851  1.00  0.94           C  
ATOM    215  C   GLY A  27     -13.164  -5.542  25.658  1.00  0.94           C  
ATOM    216  O   GLY A  27     -12.911  -4.406  26.066  1.00  0.94           O  
ATOM    217  N   GLU A  28     -14.340  -5.792  25.007  1.00  0.95           N  
ATOM    218  CA  GLU A  28     -15.356  -4.798  24.673  1.00  0.95           C  
ATOM    219  C   GLU A  28     -15.886  -4.108  25.927  1.00  0.95           C  
ATOM    220  CB  GLU A  28     -16.509  -5.445  23.901  1.00  0.95           C  
ATOM    221  O   GLU A  28     -16.115  -2.897  25.925  1.00  0.95           O  
ATOM    222  CG  GLU A  28     -16.125  -5.922  22.508  1.00  0.95           C  
ATOM    223  CD  GLU A  28     -17.283  -6.547  21.747  1.00  0.95           C  
ATOM    224  OE1 GLU A  28     -17.061  -7.088  20.640  1.00  0.95           O  
ATOM    225  OE2 GLU A  28     -18.423  -6.494  22.262  1.00  0.95           O  
ATOM    226  N   LYS A  29     -15.996  -4.922  26.993  1.00  0.95           N  
ATOM    227  CA  LYS A  29     -16.494  -4.376  28.252  1.00  0.95           C  
ATOM    228  C   LYS A  29     -15.546  -3.315  28.803  1.00  0.95           C  
ATOM    229  CB  LYS A  29     -16.689  -5.490  29.281  1.00  0.95           C  
ATOM    230  O   LYS A  29     -15.983  -2.242  29.224  1.00  0.95           O  
ATOM    231  CG  LYS A  29     -17.333  -5.027  30.580  1.00  0.95           C  
ATOM    232  CD  LYS A  29     -17.514  -6.182  31.556  1.00  0.95           C  
ATOM    233  CE  LYS A  29     -18.081  -5.707  32.887  1.00  0.95           C  
ATOM    234  NZ  LYS A  29     -18.274  -6.838  33.843  1.00  0.95           N  
ATOM    235  N   LYS A  30     -14.335  -3.626  28.792  1.00  0.97           N  
ATOM    236  CA  LYS A  30     -13.310  -2.708  29.279  1.00  0.97           C  
ATOM    237  C   LYS A  30     -13.240  -1.453  28.413  1.00  0.97           C  
ATOM    238  CB  LYS A  30     -11.945  -3.397  29.313  1.00  0.97           C  
ATOM    239  O   LYS A  30     -13.148  -0.339  28.933  1.00  0.97           O  
ATOM    240  CG  LYS A  30     -10.850  -2.569  29.969  1.00  0.97           C  
ATOM    241  CD  LYS A  30      -9.545  -3.349  30.073  1.00  0.97           C  
ATOM    242  CE  LYS A  30      -8.444  -2.515  30.714  1.00  0.97           C  
ATOM    243  NZ  LYS A  30      -7.162  -3.274  30.815  1.00  0.97           N  
ATOM    244  N   LEU A  31     -13.284  -1.598  27.182  1.00  0.97           N  
ATOM    245  CA  LEU A  31     -13.238  -0.464  26.265  1.00  0.97           C  
ATOM    246  C   LEU A  31     -14.476   0.413  26.422  1.00  0.97           C  
ATOM    247  CB  LEU A  31     -13.122  -0.949  24.818  1.00  0.97           C  
ATOM    248  O   LEU A  31     -14.384   1.641  26.364  1.00  0.97           O  
ATOM    249  CG  LEU A  31     -11.767  -1.522  24.401  1.00  0.97           C  
ATOM    250  CD1 LEU A  31     -11.858  -2.140  23.009  1.00  0.97           C  
ATOM    251  CD2 LEU A  31     -10.693  -0.441  24.443  1.00  0.97           C  
ATOM    252  N   ALA A  32     -15.614  -0.275  26.609  1.00  0.97           N  
ATOM    253  CA  ALA A  32     -16.863   0.458  26.803  1.00  0.97           C  
ATOM    254  C   ALA A  32     -16.795   1.337  28.048  1.00  0.97           C  
ATOM    255  CB  ALA A  32     -18.039  -0.511  26.902  1.00  0.97           C  
ATOM    256  O   ALA A  32     -17.250   2.483  28.032  1.00  0.97           O  
ATOM    257  N   GLU A  33     -16.198   0.832  29.092  1.00  0.97           N  
ATOM    258  CA  GLU A  33     -16.010   1.584  30.329  1.00  0.97           C  
ATOM    259  C   GLU A  33     -15.025   2.732  30.133  1.00  0.97           C  
ATOM    260  CB  GLU A  33     -15.526   0.662  31.451  1.00  0.97           C  
ATOM    261  O   GLU A  33     -15.276   3.855  30.575  1.00  0.97           O  
ATOM    262  CG  GLU A  33     -16.587  -0.309  31.950  1.00  0.97           C  
ATOM    263  CD  GLU A  33     -16.049  -1.330  32.940  1.00  0.97           C  
ATOM    264  OE1 GLU A  33     -16.814  -2.224  33.367  1.00  0.97           O  
ATOM    265  OE2 GLU A  33     -14.852  -1.234  33.292  1.00  0.97           O  
ATOM    266  N   GLU A  34     -14.001   2.441  29.431  1.00  0.96           N  
ATOM    267  CA  GLU A  34     -12.952   3.425  29.179  1.00  0.96           C  
ATOM    268  C   GLU A  34     -13.485   4.607  28.374  1.00  0.96           C  
ATOM    269  CB  GLU A  34     -11.773   2.779  28.447  1.00  0.96           C  
ATOM    270  O   GLU A  34     -13.164   5.760  28.667  1.00  0.96           O  
ATOM    271  CG  GLU A  34     -10.600   3.722  28.220  1.00  0.96           C  
ATOM    272  CD  GLU A  34      -9.444   3.072  27.477  1.00  0.96           C  
ATOM    273  OE1 GLU A  34      -8.624   3.800  26.873  1.00  0.96           O  
ATOM    274  OE2 GLU A  34      -9.357   1.824  27.498  1.00  0.96           O  
ATOM    275  N   PHE A  35     -14.336   4.349  27.353  1.00  0.95           N  
ATOM    276  CA  PHE A  35     -14.809   5.388  26.446  1.00  0.95           C  
ATOM    277  C   PHE A  35     -16.164   5.921  26.894  1.00  0.95           C  
ATOM    278  CB  PHE A  35     -14.902   4.852  25.014  1.00  0.95           C  
ATOM    279  O   PHE A  35     -16.719   6.825  26.267  1.00  0.95           O  
ATOM    280  CG  PHE A  35     -13.576   4.769  24.309  1.00  0.95           C  
ATOM    281  CD1 PHE A  35     -13.055   5.875  23.647  1.00  0.95           C  
ATOM    282  CD2 PHE A  35     -12.849   3.586  24.308  1.00  0.95           C  
ATOM    283  CE1 PHE A  35     -11.827   5.801  22.993  1.00  0.95           C  
ATOM    284  CE2 PHE A  35     -11.621   3.505  23.657  1.00  0.95           C  
ATOM    285  CZ  PHE A  35     -11.112   4.614  22.999  1.00  0.95           C  
ATOM    286  N   ALA A  36     -16.685   5.295  28.004  1.00  0.96           N  
ATOM    287  CA  ALA A  36     -17.980   5.699  28.544  1.00  0.96           C  
ATOM    288  C   ALA A  36     -19.064   5.637  27.472  1.00  0.96           C  
ATOM    289  CB  ALA A  36     -17.897   7.106  29.131  1.00  0.96           C  
ATOM    290  O   ALA A  36     -19.855   6.572  27.324  1.00  0.96           O  
ATOM    291  N   VAL A  37     -19.155   4.590  26.735  1.00  0.97           N  
ATOM    292  CA  VAL A  37     -20.177   4.331  25.726  1.00  0.97           C  
ATOM    293  C   VAL A  37     -20.722   2.914  25.895  1.00  0.97           C  
ATOM    294  CB  VAL A  37     -19.624   4.522  24.296  1.00  0.97           C  
ATOM    295  O   VAL A  37     -20.228   2.147  26.725  1.00  0.97           O  
ATOM    296  CG1 VAL A  37     -19.162   5.963  24.085  1.00  0.97           C  
ATOM    297  CG2 VAL A  37     -18.479   3.546  24.032  1.00  0.97           C  
ATOM    298  N   SER A  38     -21.728   2.565  25.117  1.00  0.97           N  
ATOM    299  CA  SER A  38     -22.303   1.226  25.184  1.00  0.97           C  
ATOM    300  C   SER A  38     -21.380   0.195  24.544  1.00  0.97           C  
ATOM    301  CB  SER A  38     -23.670   1.193  24.499  1.00  0.97           C  
ATOM    302  O   SER A  38     -20.525   0.542  23.726  1.00  0.97           O  
ATOM    303  OG  SER A  38     -23.530   1.287  23.092  1.00  0.97           O  
ATOM    304  N   ARG A  39     -21.455  -1.018  24.944  1.00  0.96           N  
ATOM    305  CA  ARG A  39     -20.728  -2.126  24.332  1.00  0.96           C  
ATOM    306  C   ARG A  39     -21.018  -2.212  22.837  1.00  0.96           C  
ATOM    307  CB  ARG A  39     -21.091  -3.448  25.013  1.00  0.96           C  
ATOM    308  O   ARG A  39     -20.146  -2.590  22.052  1.00  0.96           O  
ATOM    309  CG  ARG A  39     -20.458  -3.629  26.383  1.00  0.96           C  
ATOM    310  CD  ARG A  39     -20.829  -4.969  27.004  1.00  0.96           C  
ATOM    311  NE  ARG A  39     -20.239  -6.085  26.270  1.00  0.96           N  
ATOM    312  NH1 ARG A  39     -21.810  -7.634  26.952  1.00  0.96           N  
ATOM    313  NH2 ARG A  39     -20.102  -8.264  25.559  1.00  0.96           N  
ATOM    314  CZ  ARG A  39     -20.718  -7.325  26.262  1.00  0.96           C  
ATOM    315  N   MET A  40     -22.225  -1.885  22.460  1.00  0.96           N  
ATOM    316  CA  MET A  40     -22.622  -1.930  21.056  1.00  0.96           C  
ATOM    317  C   MET A  40     -21.820  -0.929  20.231  1.00  0.96           C  
ATOM    318  CB  MET A  40     -24.118  -1.649  20.910  1.00  0.96           C  
ATOM    319  O   MET A  40     -21.415  -1.228  19.106  1.00  0.96           O  
ATOM    320  CG  MET A  40     -24.742  -2.274  19.673  1.00  0.96           C  
ATOM    321  SD  MET A  40     -24.059  -3.937  19.305  1.00  0.96           S  
ATOM    322  CE  MET A  40     -22.778  -3.497  18.098  1.00  0.96           C  
ATOM    323  N   THR A  41     -21.582   0.266  20.797  1.00  0.96           N  
ATOM    324  CA  THR A  41     -20.788   1.289  20.126  1.00  0.96           C  
ATOM    325  C   THR A  41     -19.348   0.820  19.941  1.00  0.96           C  
ATOM    326  CB  THR A  41     -20.802   2.612  20.913  1.00  0.96           C  
ATOM    327  O   THR A  41     -18.759   1.011  18.875  1.00  0.96           O  
ATOM    328  CG2 THR A  41     -19.981   3.683  20.203  1.00  0.96           C  
ATOM    329  OG1 THR A  41     -22.154   3.070  21.042  1.00  0.96           O  
ATOM    330  N   ILE A  42     -18.775   0.152  20.934  1.00  0.97           N  
ATOM    331  CA  ILE A  42     -17.426  -0.398  20.862  1.00  0.97           C  
ATOM    332  C   ILE A  42     -17.375  -1.504  19.811  1.00  0.97           C  
ATOM    333  CB  ILE A  42     -16.963  -0.939  22.233  1.00  0.97           C  
ATOM    334  O   ILE A  42     -16.424  -1.583  19.030  1.00  0.97           O  
ATOM    335  CG1 ILE A  42     -16.761   0.214  23.223  1.00  0.97           C  
ATOM    336  CG2 ILE A  42     -15.680  -1.762  22.083  1.00  0.97           C  
ATOM    337  CD1 ILE A  42     -15.722   1.235  22.780  1.00  0.97           C  
ATOM    338  N   ARG A  43     -18.418  -2.308  19.817  1.00  0.96           N  
ATOM    339  CA  ARG A  43     -18.465  -3.380  18.828  1.00  0.96           C  
ATOM    340  C   ARG A  43     -18.424  -2.820  17.411  1.00  0.96           C  
ATOM    341  CB  ARG A  43     -19.721  -4.234  19.019  1.00  0.96           C  
ATOM    342  O   ARG A  43     -17.720  -3.349  16.548  1.00  0.96           O  
ATOM    343  CG  ARG A  43     -19.798  -5.433  18.087  1.00  0.96           C  
ATOM    344  CD  ARG A  43     -20.909  -6.391  18.493  1.00  0.96           C  
ATOM    345  NE  ARG A  43     -20.751  -6.847  19.871  1.00  0.96           N  
ATOM    346  NH1 ARG A  43     -23.016  -7.030  20.287  1.00  0.96           N  
ATOM    347  NH2 ARG A  43     -21.499  -7.546  21.927  1.00  0.96           N  
ATOM    348  CZ  ARG A  43     -21.756  -7.140  20.692  1.00  0.96           C  
ATOM    349  N   LYS A  44     -19.198  -1.767  17.140  1.00  0.95           N  
ATOM    350  CA  LYS A  44     -19.198  -1.137  15.822  1.00  0.95           C  
ATOM    351  C   LYS A  44     -17.825  -0.562  15.488  1.00  0.95           C  
ATOM    352  CB  LYS A  44     -20.258  -0.037  15.752  1.00  0.95           C  
ATOM    353  O   LYS A  44     -17.357  -0.676  14.353  1.00  0.95           O  
ATOM    354  CG  LYS A  44     -21.687  -0.558  15.690  1.00  0.95           C  
ATOM    355  CD  LYS A  44     -22.689   0.579  15.535  1.00  0.95           C  
ATOM    356  CE  LYS A  44     -24.116   0.057  15.428  1.00  0.95           C  
ATOM    357  NZ  LYS A  44     -25.104   1.168  15.297  1.00  0.95           N  
ATOM    358  N   ALA A  45     -17.191   0.053  16.469  1.00  0.95           N  
ATOM    359  CA  ALA A  45     -15.851   0.606  16.289  1.00  0.95           C  
ATOM    360  C   ALA A  45     -14.848  -0.489  15.939  1.00  0.95           C  
ATOM    361  CB  ALA A  45     -15.408   1.346  17.549  1.00  0.95           C  
ATOM    362  O   ALA A  45     -14.047  -0.333  15.014  1.00  0.95           O  
ATOM    363  N   ILE A  46     -14.906  -1.613  16.670  1.00  0.96           N  
ATOM    364  CA  ILE A  46     -14.005  -2.732  16.417  1.00  0.96           C  
ATOM    365  C   ILE A  46     -14.291  -3.325  15.039  1.00  0.96           C  
ATOM    366  CB  ILE A  46     -14.136  -3.821  17.506  1.00  0.96           C  
ATOM    367  O   ILE A  46     -13.367  -3.698  14.313  1.00  0.96           O  
ATOM    368  CG1 ILE A  46     -13.523  -3.333  18.824  1.00  0.96           C  
ATOM    369  CG2 ILE A  46     -13.479  -5.126  17.047  1.00  0.96           C  
ATOM    370  CD1 ILE A  46     -13.728  -4.288  19.993  1.00  0.96           C  
ATOM    371  N   ASP A  47     -15.621  -3.388  14.689  1.00  0.93           N  
ATOM    372  CA  ASP A  47     -15.982  -3.865  13.357  1.00  0.93           C  
ATOM    373  C   ASP A  47     -15.297  -3.037  12.273  1.00  0.93           C  
ATOM    374  CB  ASP A  47     -17.500  -3.827  13.167  1.00  0.93           C  
ATOM    375  O   ASP A  47     -14.842  -3.580  11.264  1.00  0.93           O  
ATOM    376  CG  ASP A  47     -18.219  -4.935  13.916  1.00  0.93           C  
ATOM    377  OD1 ASP A  47     -17.561  -5.905  14.349  1.00  0.93           O  
ATOM    378  OD2 ASP A  47     -19.456  -4.837  14.073  1.00  0.93           O  
ATOM    379  N   LEU A  48     -15.265  -1.779  12.541  1.00  0.90           N  
ATOM    380  CA  LEU A  48     -14.601  -0.892  11.592  1.00  0.90           C  
ATOM    381  C   LEU A  48     -13.108  -1.194  11.518  1.00  0.90           C  
ATOM    382  CB  LEU A  48     -14.818   0.572  11.984  1.00  0.90           C  
ATOM    383  O   LEU A  48     -12.528  -1.215  10.430  1.00  0.90           O  
ATOM    384  CG  LEU A  48     -14.496   1.615  10.913  1.00  0.90           C  
ATOM    385  CD1 LEU A  48     -15.274   1.320   9.635  1.00  0.90           C  
ATOM    386  CD2 LEU A  48     -14.809   3.018  11.422  1.00  0.90           C  
ATOM    387  N   LEU A  49     -12.466  -1.401  12.694  1.00  0.91           N  
ATOM    388  CA  LEU A  49     -11.049  -1.745  12.731  1.00  0.91           C  
ATOM    389  C   LEU A  49     -10.790  -3.059  12.001  1.00  0.91           C  
ATOM    390  CB  LEU A  49     -10.559  -1.845  14.177  1.00  0.91           C  
ATOM    391  O   LEU A  49      -9.761  -3.214  11.339  1.00  0.91           O  
ATOM    392  CG  LEU A  49     -10.564  -0.548  14.987  1.00  0.91           C  
ATOM    393  CD1 LEU A  49     -10.144  -0.820  16.427  1.00  0.91           C  
ATOM    394  CD2 LEU A  49      -9.647   0.487  14.344  1.00  0.91           C  
ATOM    395  N   VAL A  50     -11.709  -4.029  12.134  1.00  0.91           N  
ATOM    396  CA  VAL A  50     -11.632  -5.297  11.416  1.00  0.91           C  
ATOM    397  C   VAL A  50     -11.743  -5.048   9.913  1.00  0.91           C  
ATOM    398  CB  VAL A  50     -12.734  -6.278  11.876  1.00  0.91           C  
ATOM    399  O   VAL A  50     -10.967  -5.597   9.128  1.00  0.91           O  
ATOM    400  CG1 VAL A  50     -12.793  -7.495  10.954  1.00  0.91           C  
ATOM    401  CG2 VAL A  50     -12.493  -6.710  13.321  1.00  0.91           C  
ATOM    402  N   ALA A  51     -12.723  -4.214   9.658  1.00  0.83           N  
ATOM    403  CA  ALA A  51     -12.910  -3.865   8.252  1.00  0.83           C  
ATOM    404  C   ALA A  51     -11.657  -3.209   7.679  1.00  0.83           C  
ATOM    405  CB  ALA A  51     -14.113  -2.938   8.090  1.00  0.83           C  
ATOM    406  O   ALA A  51     -11.317  -3.419   6.512  1.00  0.83           O  
ATOM    407  N   TRP A  52     -10.972  -2.460   8.519  1.00  0.82           N  
ATOM    408  CA  TRP A  52      -9.750  -1.783   8.096  1.00  0.82           C  
ATOM    409  C   TRP A  52      -8.577  -2.756   8.046  1.00  0.82           C  
ATOM    410  CB  TRP A  52      -9.426  -0.620   9.038  1.00  0.82           C  
ATOM    411  O   TRP A  52      -7.484  -2.398   7.602  1.00  0.82           O  
ATOM    412  CG  TRP A  52     -10.389   0.525   8.945  1.00  0.82           C  
ATOM    413  CD1 TRP A  52     -11.282   0.772   7.940  1.00  0.82           C  
ATOM    414  CD2 TRP A  52     -10.551   1.583   9.895  1.00  0.82           C  
ATOM    415  CE2 TRP A  52     -11.562   2.437   9.400  1.00  0.82           C  
ATOM    416  CE3 TRP A  52      -9.940   1.892  11.117  1.00  0.82           C  
ATOM    417  NE1 TRP A  52     -11.991   1.920   8.208  1.00  0.82           N  
ATOM    418  CH2 TRP A  52     -11.361   3.860  11.281  1.00  0.82           C  
ATOM    419  CZ2 TRP A  52     -11.975   3.581  10.088  1.00  0.82           C  
ATOM    420  CZ3 TRP A  52     -10.352   3.031  11.799  1.00  0.82           C  
ATOM    421  N   GLY A  53      -8.731  -3.957   8.552  1.00  0.83           N  
ATOM    422  CA  GLY A  53      -7.691  -4.973   8.546  1.00  0.83           C  
ATOM    423  C   GLY A  53      -6.666  -4.785   9.648  1.00  0.83           C  
ATOM    424  O   GLY A  53      -5.574  -5.355   9.591  1.00  0.83           O  
ATOM    425  N   LEU A  54      -6.941  -3.937  10.647  1.00  0.86           N  
ATOM    426  CA  LEU A  54      -6.001  -3.634  11.721  1.00  0.86           C  
ATOM    427  C   LEU A  54      -6.051  -4.706  12.805  1.00  0.86           C  
ATOM    428  CB  LEU A  54      -6.305  -2.263  12.329  1.00  0.86           C  
ATOM    429  O   LEU A  54      -5.036  -5.003  13.438  1.00  0.86           O  
ATOM    430  CG  LEU A  54      -6.022  -1.050  11.441  1.00  0.86           C  
ATOM    431  CD1 LEU A  54      -6.457   0.233  12.142  1.00  0.86           C  
ATOM    432  CD2 LEU A  54      -4.544  -0.990  11.073  1.00  0.86           C  
ATOM    433  N   VAL A  55      -7.249  -5.279  12.939  1.00  0.94           N  
ATOM    434  CA  VAL A  55      -7.413  -6.295  13.973  1.00  0.94           C  
ATOM    435  C   VAL A  55      -8.203  -7.477  13.415  1.00  0.94           C  
ATOM    436  CB  VAL A  55      -8.120  -5.724  15.223  1.00  0.94           C  
ATOM    437  O   VAL A  55      -8.831  -7.369  12.359  1.00  0.94           O  
ATOM    438  CG1 VAL A  55      -7.321  -4.563  15.811  1.00  0.94           C  
ATOM    439  CG2 VAL A  55      -9.539  -5.280  14.877  1.00  0.94           C  
ATOM    440  N   VAL A  56      -8.046  -8.599  14.058  1.00  0.95           N  
ATOM    441  CA  VAL A  56      -8.808  -9.798  13.728  1.00  0.95           C  
ATOM    442  C   VAL A  56      -9.442 -10.372  14.993  1.00  0.95           C  
ATOM    443  CB  VAL A  56      -7.922 -10.864  13.045  1.00  0.95           C  
ATOM    444  O   VAL A  56      -8.826 -10.365  16.061  1.00  0.95           O  
ATOM    445  CG1 VAL A  56      -6.849 -11.372  14.007  1.00  0.95           C  
ATOM    446  CG2 VAL A  56      -8.778 -12.022  12.535  1.00  0.95           C  
ATOM    447  N   ARG A  57     -10.799 -10.856  14.816  1.00  0.94           N  
ATOM    448  CA  ARG A  57     -11.465 -11.537  15.922  1.00  0.94           C  
ATOM    449  C   ARG A  57     -11.211 -13.040  15.871  1.00  0.94           C  
ATOM    450  CB  ARG A  57     -12.969 -11.258  15.898  1.00  0.94           C  
ATOM    451  O   ARG A  57     -11.410 -13.674  14.833  1.00  0.94           O  
ATOM    452  CG  ARG A  57     -13.335  -9.822  16.239  1.00  0.94           C  
ATOM    453  CD  ARG A  57     -14.843  -9.617  16.269  1.00  0.94           C  
ATOM    454  NE  ARG A  57     -15.193  -8.246  16.630  1.00  0.94           N  
ATOM    455  NH1 ARG A  57     -15.755  -7.605  14.482  1.00  0.94           N  
ATOM    456  NH2 ARG A  57     -15.909  -6.104  16.209  1.00  0.94           N  
ATOM    457  CZ  ARG A  57     -15.618  -7.321  15.773  1.00  0.94           C  
ATOM    458  N   ARG A  58     -10.675 -13.497  16.931  1.00  0.93           N  
ATOM    459  CA  ARG A  58     -10.547 -14.944  17.064  1.00  0.93           C  
ATOM    460  C   ARG A  58     -11.582 -15.499  18.036  1.00  0.93           C  
ATOM    461  CB  ARG A  58      -9.138 -15.319  17.528  1.00  0.93           C  
ATOM    462  O   ARG A  58     -11.647 -15.074  19.192  1.00  0.93           O  
ATOM    463  CG  ARG A  58      -8.044 -14.947  16.540  1.00  0.93           C  
ATOM    464  CD  ARG A  58      -6.674 -15.414  17.013  1.00  0.93           C  
ATOM    465  NE  ARG A  58      -5.623 -15.041  16.071  1.00  0.93           N  
ATOM    466  NH1 ARG A  58      -3.907 -15.994  17.290  1.00  0.93           N  
ATOM    467  NH2 ARG A  58      -3.460 -14.937  15.305  1.00  0.93           N  
ATOM    468  CZ  ARG A  58      -4.332 -15.325  16.224  1.00  0.93           C  
ATOM    469  N   HIS A  59     -12.461 -16.371  17.516  1.00  0.87           N  
ATOM    470  CA  HIS A  59     -13.513 -16.931  18.357  1.00  0.87           C  
ATOM    471  C   HIS A  59     -12.954 -17.414  19.691  1.00  0.87           C  
ATOM    472  CB  HIS A  59     -14.218 -18.082  17.636  1.00  0.87           C  
ATOM    473  O   HIS A  59     -12.027 -18.226  19.723  1.00  0.87           O  
ATOM    474  CG  HIS A  59     -15.434 -18.582  18.350  1.00  0.87           C  
ATOM    475  CD2 HIS A  59     -15.657 -19.734  19.025  1.00  0.87           C  
ATOM    476  ND1 HIS A  59     -16.607 -17.861  18.416  1.00  0.87           N  
ATOM    477  CE1 HIS A  59     -17.501 -18.551  19.105  1.00  0.87           C  
ATOM    478  NE2 HIS A  59     -16.950 -19.690  19.486  1.00  0.87           N  
ATOM    479  N   GLY A  60     -13.458 -16.869  20.815  1.00  0.88           N  
ATOM    480  CA  GLY A  60     -13.126 -17.332  22.153  1.00  0.88           C  
ATOM    481  C   GLY A  60     -11.801 -16.792  22.659  1.00  0.88           C  
ATOM    482  O   GLY A  60     -11.464 -16.961  23.833  1.00  0.88           O  
ATOM    483  N   SER A  61     -11.105 -16.119  21.776  1.00  0.88           N  
ATOM    484  CA  SER A  61      -9.744 -15.763  22.164  1.00  0.88           C  
ATOM    485  C   SER A  61      -9.574 -14.251  22.261  1.00  0.88           C  
ATOM    486  CB  SER A  61      -8.735 -16.336  21.168  1.00  0.88           C  
ATOM    487  O   SER A  61      -8.744 -13.762  23.030  1.00  0.88           O  
ATOM    488  OG  SER A  61      -8.720 -17.752  21.225  1.00  0.88           O  
ATOM    489  N   GLY A  62     -10.511 -13.519  21.636  1.00  0.94           N  
ATOM    490  CA  GLY A  62     -10.420 -12.071  21.725  1.00  0.94           C  
ATOM    491  C   GLY A  62     -10.097 -11.410  20.398  1.00  0.94           C  
ATOM    492  O   GLY A  62     -10.348 -11.984  19.336  1.00  0.94           O  
ATOM    493  N   THR A  63      -9.766 -10.085  20.429  1.00  0.97           N  
ATOM    494  CA  THR A  63      -9.423  -9.268  19.271  1.00  0.97           C  
ATOM    495  C   THR A  63      -7.935  -8.932  19.267  1.00  0.97           C  
ATOM    496  CB  THR A  63     -10.246  -7.967  19.241  1.00  0.97           C  
ATOM    497  O   THR A  63      -7.402  -8.442  20.265  1.00  0.97           O  
ATOM    498  CG2 THR A  63      -9.978  -7.176  17.965  1.00  0.97           C  
ATOM    499  OG1 THR A  63     -11.641  -8.289  19.306  1.00  0.97           O  
ATOM    500  N   TYR A  64      -7.261  -9.255  18.110  1.00  0.96           N  
ATOM    501  CA  TYR A  64      -5.810  -9.132  18.033  1.00  0.96           C  
ATOM    502  C   TYR A  64      -5.403  -8.126  16.964  1.00  0.96           C  
ATOM    503  CB  TYR A  64      -5.170 -10.492  17.741  1.00  0.96           C  
ATOM    504  O   TYR A  64      -6.030  -8.049  15.904  1.00  0.96           O  
ATOM    505  CG  TYR A  64      -5.322 -11.489  18.864  1.00  0.96           C  
ATOM    506  CD1 TYR A  64      -4.292 -11.699  19.779  1.00  0.96           C  
ATOM    507  CD2 TYR A  64      -6.494 -12.223  19.013  1.00  0.96           C  
ATOM    508  CE1 TYR A  64      -4.427 -12.618  20.814  1.00  0.96           C  
ATOM    509  CE2 TYR A  64      -6.639 -13.144  20.045  1.00  0.96           C  
ATOM    510  OH  TYR A  64      -5.741 -14.245  21.963  1.00  0.96           O  
ATOM    511  CZ  TYR A  64      -5.602 -13.334  20.939  1.00  0.96           C  
ATOM    512  N   LEU A  65      -4.339  -7.361  17.345  1.00  0.94           N  
ATOM    513  CA  LEU A  65      -3.726  -6.455  16.380  1.00  0.94           C  
ATOM    514  C   LEU A  65      -2.917  -7.230  15.345  1.00  0.94           C  
ATOM    515  CB  LEU A  65      -2.828  -5.441  17.093  1.00  0.94           C  
ATOM    516  O   LEU A  65      -1.986  -7.958  15.697  1.00  0.94           O  
ATOM    517  CG  LEU A  65      -2.091  -4.441  16.199  1.00  0.94           C  
ATOM    518  CD1 LEU A  65      -3.089  -3.555  15.461  1.00  0.94           C  
ATOM    519  CD2 LEU A  65      -1.126  -3.597  17.023  1.00  0.94           C  
ATOM    520  N   VAL A  66      -3.257  -7.123  14.038  1.00  0.91           N  
ATOM    521  CA  VAL A  66      -2.561  -7.933  13.043  1.00  0.91           C  
ATOM    522  C   VAL A  66      -1.781  -7.026  12.093  1.00  0.91           C  
ATOM    523  CB  VAL A  66      -3.543  -8.821  12.246  1.00  0.91           C  
ATOM    524  O   VAL A  66      -0.890  -7.488  11.377  1.00  0.91           O  
ATOM    525  CG1 VAL A  66      -4.134  -9.909  13.141  1.00  0.91           C  
ATOM    526  CG2 VAL A  66      -4.652  -7.969  11.631  1.00  0.91           C  
ATOM    527  N   ARG A  67      -2.171  -5.729  12.227  1.00  0.82           N  
ATOM    528  CA  ARG A  67      -1.501  -4.763  11.363  1.00  0.82           C  
ATOM    529  C   ARG A  67      -1.403  -3.399  12.039  1.00  0.82           C  
ATOM    530  CB  ARG A  67      -2.235  -4.634  10.027  1.00  0.82           C  
ATOM    531  O   ARG A  67      -2.271  -3.031  12.834  1.00  0.82           O  
ATOM    532  CG  ARG A  67      -1.471  -3.843   8.977  1.00  0.82           C  
ATOM    533  CD  ARG A  67      -2.209  -3.812   7.646  1.00  0.82           C  
ATOM    534  NE  ARG A  67      -1.449  -3.097   6.625  1.00  0.82           N  
ATOM    535  NH1 ARG A  67      -3.268  -2.697   5.258  1.00  0.82           N  
ATOM    536  NH2 ARG A  67      -1.187  -1.952   4.652  1.00  0.82           N  
ATOM    537  CZ  ARG A  67      -1.970  -2.583   5.514  1.00  0.82           C  
ATOM    538  N   LYS A  68      -0.295  -2.606  11.879  1.00  0.77           N  
ATOM    539  CA  LYS A  68      -0.166  -1.230  12.350  1.00  0.77           C  
ATOM    540  C   LYS A  68      -0.245  -0.242  11.190  1.00  0.77           C  
ATOM    541  CB  LYS A  68       1.148  -1.044  13.109  1.00  0.77           C  
ATOM    542  O   LYS A  68       0.134  -0.569  10.063  1.00  0.77           O  
ATOM    543  CG  LYS A  68       1.239  -1.848  14.398  1.00  0.77           C  
ATOM    544  CD  LYS A  68       2.479  -1.479  15.201  1.00  0.77           C  
ATOM    545  CE  LYS A  68       2.437  -2.075  16.602  1.00  0.77           C  
ATOM    546  NZ  LYS A  68       3.639  -1.694  17.402  1.00  0.77           N  
ATOM    547  N   ASP A  69      -0.896   0.847  11.525  1.00  0.69           N  
ATOM    548  CA  ASP A  69      -0.997   1.962  10.587  1.00  0.69           C  
ATOM    549  C   ASP A  69       0.169   2.932  10.761  1.00  0.69           C  
ATOM    550  CB  ASP A  69      -2.326   2.698  10.770  1.00  0.69           C  
ATOM    551  O   ASP A  69       0.622   3.173  11.882  1.00  0.69           O  
ATOM    552  CG  ASP A  69      -3.502   1.959  10.157  1.00  0.69           C  
ATOM    553  OD1 ASP A  69      -3.287   0.960   9.437  1.00  0.69           O  
ATOM    554  OD2 ASP A  69      -4.655   2.381  10.393  1.00  0.69           O  
ATOM    555  N   VAL A  70       1.038   3.206   9.848  1.00  0.54           N  
ATOM    556  CA  VAL A  70       1.758   4.475   9.879  1.00  0.54           C  
ATOM    557  C   VAL A  70       0.878   5.583   9.306  1.00  0.54           C  
ATOM    558  CB  VAL A  70       3.088   4.393   9.096  1.00  0.54           C  
ATOM    559  O   VAL A  70       0.351   5.456   8.197  1.00  0.54           O  
ATOM    560  CG1 VAL A  70       3.865   5.703   9.211  1.00  0.54           C  
ATOM    561  CG2 VAL A  70       3.930   3.222   9.598  1.00  0.54           C  
ATOM    562  N   LEU A  71      -0.112   6.152  10.052  1.00  0.45           N  
ATOM    563  CA  LEU A  71      -0.837   7.265   9.451  1.00  0.45           C  
ATOM    564  C   LEU A  71       0.129   8.285   8.857  1.00  0.45           C  
ATOM    565  CB  LEU A  71      -1.737   7.942  10.488  1.00  0.45           C  
ATOM    566  O   LEU A  71       0.974   8.834   9.568  1.00  0.45           O  
ATOM    567  CG  LEU A  71      -3.094   8.440   9.987  1.00  0.45           C  
ATOM    568  CD1 LEU A  71      -4.206   7.505  10.450  1.00  0.45           C  
ATOM    569  CD2 LEU A  71      -3.351   9.864  10.467  1.00  0.45           C  
ATOM    570  N   HIS A  72       0.698   8.055   7.734  1.00  0.44           N  
ATOM    571  CA  HIS A  72       1.190   9.282   7.119  1.00  0.44           C  
ATOM    572  C   HIS A  72       0.046  10.096   6.522  1.00  0.44           C  
ATOM    573  CB  HIS A  72       2.226   8.963   6.040  1.00  0.44           C  
ATOM    574  O   HIS A  72      -0.852   9.539   5.887  1.00  0.44           O  
ATOM    575  CG  HIS A  72       3.482   8.353   6.576  1.00  0.44           C  
ATOM    576  CD2 HIS A  72       3.965   7.092   6.491  1.00  0.44           C  
ATOM    577  ND1 HIS A  72       4.405   9.072   7.305  1.00  0.44           N  
ATOM    578  CE1 HIS A  72       5.405   8.275   7.645  1.00  0.44           C  
ATOM    579  NE2 HIS A  72       5.162   7.068   7.163  1.00  0.44           N  
ATOM    580  N   GLN A  73      -0.700  10.974   7.262  1.00  0.41           N  
ATOM    581  CA  GLN A  73      -1.539  11.934   6.554  1.00  0.41           C  
ATOM    582  C   GLN A  73      -0.965  12.257   5.178  1.00  0.41           C  
ATOM    583  CB  GLN A  73      -1.696  13.217   7.372  1.00  0.41           C  
ATOM    584  O   GLN A  73       0.252  12.380   5.021  1.00  0.41           O  
ATOM    585  CG  GLN A  73      -2.694  13.099   8.516  1.00  0.41           C  
ATOM    586  CD  GLN A  73      -2.908  14.412   9.246  1.00  0.41           C  
ATOM    587  NE2 GLN A  73      -3.393  14.332  10.480  1.00  0.41           N  
ATOM    588  OE1 GLN A  73      -2.640  15.489   8.705  1.00  0.41           O  
ATOM    589  N   THR A  74      -0.852  11.271   4.301  1.00  0.40           N  
ATOM    590  CA  THR A  74      -0.569  11.494   2.887  1.00  0.40           C  
ATOM    591  C   THR A  74       0.857  12.002   2.694  1.00  0.40           C  
ATOM    592  CB  THR A  74      -1.562  12.496   2.269  1.00  0.40           C  
ATOM    593  O   THR A  74       1.286  12.249   1.566  1.00  0.40           O  
ATOM    594  CG2 THR A  74      -2.075  12.001   0.921  1.00  0.40           C  
ATOM    595  OG1 THR A  74      -2.673  12.667   3.157  1.00  0.40           O  
ATOM    596  N   ALA A  75       1.829  11.746   3.685  1.00  0.40           N  
ATOM    597  CA  ALA A  75       3.120  12.383   3.436  1.00  0.40           C  
ATOM    598  C   ALA A  75       4.209  11.340   3.202  1.00  0.40           C  
ATOM    599  CB  ALA A  75       3.499  13.291   4.603  1.00  0.40           C  
ATOM    600  O   ALA A  75       5.325  11.679   2.799  1.00  0.40           O  
ATOM    601  N   SER A  76       3.945  10.059   2.829  1.00  0.51           N  
ATOM    602  CA  SER A  76       5.304   9.526   2.815  1.00  0.51           C  
ATOM    603  C   SER A  76       5.809   9.338   1.389  1.00  0.51           C  
ATOM    604  CB  SER A  76       5.366   8.196   3.567  1.00  0.51           C  
ATOM    605  O   SER A  76       6.879   9.837   1.032  1.00  0.51           O  
ATOM    606  OG  SER A  76       4.910   7.133   2.747  1.00  0.51           O  
ATOM    607  N   LEU A  77       4.849   9.136   0.249  1.00  0.49           N  
ATOM    608  CA  LEU A  77       5.442   8.994  -1.076  1.00  0.49           C  
ATOM    609  C   LEU A  77       4.975  10.112  -2.003  1.00  0.49           C  
ATOM    610  CB  LEU A  77       5.086   7.633  -1.680  1.00  0.49           C  
ATOM    611  O   LEU A  77       5.766  10.651  -2.780  1.00  0.49           O  
ATOM    612  CG  LEU A  77       6.124   7.015  -2.618  1.00  0.49           C  
ATOM    613  CD1 LEU A  77       7.102   6.150  -1.830  1.00  0.49           C  
ATOM    614  CD2 LEU A  77       5.440   6.199  -3.710  1.00  0.49           C  
ATOM    615  N   THR A  78       3.468  10.367  -2.006  1.00  0.53           N  
ATOM    616  CA  THR A  78       2.990  11.607  -2.607  1.00  0.53           C  
ATOM    617  C   THR A  78       3.728  12.809  -2.023  1.00  0.53           C  
ATOM    618  CB  THR A  78       1.475  11.781  -2.399  1.00  0.53           C  
ATOM    619  O   THR A  78       4.076  13.743  -2.749  1.00  0.53           O  
ATOM    620  CG2 THR A  78       0.909  12.841  -3.339  1.00  0.53           C  
ATOM    621  OG1 THR A  78       0.817  10.533  -2.652  1.00  0.53           O  
ATOM    622  N   GLY A  79       4.247  12.529  -0.806  1.00  0.62           N  
ATOM    623  CA  GLY A  79       4.958  13.610  -0.143  1.00  0.62           C  
ATOM    624  C   GLY A  79       6.356  13.828  -0.688  1.00  0.62           C  
ATOM    625  O   GLY A  79       6.757  14.964  -0.948  1.00  0.62           O  
ATOM    626  N   LEU A  80       7.030  12.623  -1.002  1.00  0.67           N  
ATOM    627  CA  LEU A  80       8.414  12.786  -1.433  1.00  0.67           C  
ATOM    628  C   LEU A  80       8.481  13.417  -2.820  1.00  0.67           C  
ATOM    629  CB  LEU A  80       9.136  11.436  -1.438  1.00  0.67           C  
ATOM    630  O   LEU A  80       9.286  14.320  -3.057  1.00  0.67           O  
ATOM    631  CG  LEU A  80      10.598  11.452  -1.888  1.00  0.67           C  
ATOM    632  CD1 LEU A  80      11.442  12.272  -0.919  1.00  0.67           C  
ATOM    633  CD2 LEU A  80      11.137  10.030  -2.004  1.00  0.67           C  
ATOM    634  N   VAL A  81       7.666  12.780  -3.790  1.00  0.71           N  
ATOM    635  CA  VAL A  81       7.621  13.355  -5.131  1.00  0.71           C  
ATOM    636  C   VAL A  81       7.223  14.827  -5.049  1.00  0.71           C  
ATOM    637  CB  VAL A  81       6.640  12.587  -6.044  1.00  0.71           C  
ATOM    638  O   VAL A  81       7.839  15.680  -5.692  1.00  0.71           O  
ATOM    639  CG1 VAL A  81       6.440  13.327  -7.366  1.00  0.71           C  
ATOM    640  CG2 VAL A  81       7.145  11.167  -6.294  1.00  0.71           C  
ATOM    641  N   GLU A  82       6.233  15.127  -4.247  1.00  0.70           N  
ATOM    642  CA  GLU A  82       5.804  16.511  -4.070  1.00  0.70           C  
ATOM    643  C   GLU A  82       6.909  17.355  -3.441  1.00  0.70           C  
ATOM    644  CB  GLU A  82       4.539  16.576  -3.209  1.00  0.70           C  
ATOM    645  O   GLU A  82       7.122  18.503  -3.838  1.00  0.70           O  
ATOM    646  CG  GLU A  82       3.267  16.202  -3.956  1.00  0.70           C  
ATOM    647  CD  GLU A  82       2.012  16.334  -3.108  1.00  0.70           C  
ATOM    648  OE1 GLU A  82       0.895  16.163  -3.647  1.00  0.70           O  
ATOM    649  OE2 GLU A  82       2.147  16.613  -1.896  1.00  0.70           O  
ATOM    650  N   VAL A  83       7.587  16.744  -2.446  1.00  0.72           N  
ATOM    651  CA  VAL A  83       8.691  17.431  -1.783  1.00  0.72           C  
ATOM    652  C   VAL A  83       9.797  17.728  -2.793  1.00  0.72           C  
ATOM    653  CB  VAL A  83       9.252  16.600  -0.607  1.00  0.72           C  
ATOM    654  O   VAL A  83      10.334  18.838  -2.827  1.00  0.72           O  
ATOM    655  CG1 VAL A  83      10.557  17.205  -0.093  1.00  0.72           C  
ATOM    656  CG2 VAL A  83       8.223  16.507   0.518  1.00  0.72           C  
ATOM    657  N   LEU A  84      10.112  16.745  -3.579  1.00  0.78           N  
ATOM    658  CA  LEU A  84      11.185  16.904  -4.555  1.00  0.78           C  
ATOM    659  C   LEU A  84      10.802  17.923  -5.623  1.00  0.78           C  
ATOM    660  CB  LEU A  84      11.518  15.561  -5.210  1.00  0.78           C  
ATOM    661  O   LEU A  84      11.639  18.715  -6.061  1.00  0.78           O  
ATOM    662  CG  LEU A  84      12.206  14.525  -4.320  1.00  0.78           C  
ATOM    663  CD1 LEU A  84      12.320  13.191  -5.050  1.00  0.78           C  
ATOM    664  CD2 LEU A  84      13.581  15.022  -3.885  1.00  0.78           C  
ATOM    665  N   LYS A  85       9.549  17.864  -6.060  1.00  0.79           N  
ATOM    666  CA  LYS A  85       9.075  18.863  -7.015  1.00  0.79           C  
ATOM    667  C   LYS A  85       9.162  20.269  -6.427  1.00  0.79           C  
ATOM    668  CB  LYS A  85       7.638  18.560  -7.440  1.00  0.79           C  
ATOM    669  O   LYS A  85       9.564  21.210  -7.114  1.00  0.79           O  
ATOM    670  CG  LYS A  85       7.513  17.406  -8.424  1.00  0.79           C  
ATOM    671  CD  LYS A  85       6.076  17.226  -8.895  1.00  0.79           C  
ATOM    672  CE  LYS A  85       5.966  16.137  -9.954  1.00  0.79           C  
ATOM    673  NZ  LYS A  85       4.558  15.956 -10.418  1.00  0.79           N  
ATOM    674  N   ARG A  86       8.806  20.419  -5.142  1.00  0.76           N  
ATOM    675  CA  ARG A  86       8.902  21.703  -4.456  1.00  0.76           C  
ATOM    676  C   ARG A  86      10.352  22.166  -4.361  1.00  0.76           C  
ATOM    677  CB  ARG A  86       8.289  21.612  -3.057  1.00  0.76           C  
ATOM    678  O   ARG A  86      10.621  23.367  -4.280  1.00  0.76           O  
ATOM    679  CG  ARG A  86       6.769  21.594  -3.050  1.00  0.76           C  
ATOM    680  CD  ARG A  86       6.211  21.526  -1.635  1.00  0.76           C  
ATOM    681  NE  ARG A  86       4.765  21.327  -1.635  1.00  0.76           N  
ATOM    682  NH1 ARG A  86       4.574  21.211   0.665  1.00  0.76           N  
ATOM    683  NH2 ARG A  86       2.712  21.007  -0.657  1.00  0.76           N  
ATOM    684  CZ  ARG A  86       4.020  21.182  -0.542  1.00  0.76           C  
ATOM    685  N   GLN A  87      11.196  21.245  -4.334  1.00  0.81           N  
ATOM    686  CA  GLN A  87      12.616  21.576  -4.272  1.00  0.81           C  
ATOM    687  C   GLN A  87      13.172  21.872  -5.662  1.00  0.81           C  
ATOM    688  CB  GLN A  87      13.405  20.438  -3.623  1.00  0.81           C  
ATOM    689  O   GLN A  87      14.382  22.037  -5.830  1.00  0.81           O  
ATOM    690  CG  GLN A  87      13.096  20.241  -2.145  1.00  0.81           C  
ATOM    691  CD  GLN A  87      13.882  19.099  -1.528  1.00  0.81           C  
ATOM    692  NE2 GLN A  87      13.952  19.075  -0.202  1.00  0.81           N  
ATOM    693  OE1 GLN A  87      14.422  18.244  -2.238  1.00  0.81           O  
ATOM    694  N   GLY A  88      12.332  21.808  -6.667  1.00  0.84           N  
ATOM    695  CA  GLY A  88      12.724  22.180  -8.017  1.00  0.84           C  
ATOM    696  C   GLY A  88      13.315  21.027  -8.806  1.00  0.84           C  
ATOM    697  O   GLY A  88      13.919  21.235  -9.861  1.00  0.84           O  
ATOM    698  N   LYS A  89      13.247  19.855  -8.191  1.00  0.85           N  
ATOM    699  CA  LYS A  89      13.767  18.700  -8.917  1.00  0.85           C  
ATOM    700  C   LYS A  89      12.791  18.244  -9.998  1.00  0.85           C  
ATOM    701  CB  LYS A  89      14.059  17.547  -7.955  1.00  0.85           C  
ATOM    702  O   LYS A  89      11.578  18.410  -9.856  1.00  0.85           O  
ATOM    703  CG  LYS A  89      15.045  17.898  -6.850  1.00  0.85           C  
ATOM    704  CD  LYS A  89      16.460  18.056  -7.393  1.00  0.85           C  
ATOM    705  CE  LYS A  89      17.467  18.285  -6.275  1.00  0.85           C  
ATOM    706  NZ  LYS A  89      18.842  18.519  -6.807  1.00  0.85           N  
ATOM    707  N   THR A  90      13.326  17.780 -11.142  1.00  0.89           N  
ATOM    708  CA  THR A  90      12.491  17.213 -12.195  1.00  0.89           C  
ATOM    709  C   THR A  90      12.127  15.765 -11.876  1.00  0.89           C  
ATOM    710  CB  THR A  90      13.195  17.278 -13.563  1.00  0.89           C  
ATOM    711  O   THR A  90      13.009  14.917 -11.727  1.00  0.89           O  
ATOM    712  CG2 THR A  90      12.299  16.730 -14.669  1.00  0.89           C  
ATOM    713  OG1 THR A  90      13.522  18.641 -13.860  1.00  0.89           O  
ATOM    714  N   VAL A  91      10.824  15.516 -11.786  1.00  0.89           N  
ATOM    715  CA  VAL A  91      10.325  14.168 -11.536  1.00  0.89           C  
ATOM    716  C   VAL A  91       9.532  13.678 -12.745  1.00  0.89           C  
ATOM    717  CB  VAL A  91       9.447  14.114 -10.266  1.00  0.89           C  
ATOM    718  O   VAL A  91       8.635  14.371 -13.230  1.00  0.89           O  
ATOM    719  CG1 VAL A  91       8.924  12.698 -10.031  1.00  0.89           C  
ATOM    720  CG2 VAL A  91      10.235  14.604  -9.052  1.00  0.89           C  
ATOM    721  N   THR A  92       9.989  12.545 -13.277  1.00  0.91           N  
ATOM    722  CA  THR A  92       9.251  11.939 -14.379  1.00  0.91           C  
ATOM    723  C   THR A  92       8.869  10.499 -14.048  1.00  0.91           C  
ATOM    724  CB  THR A  92      10.071  11.968 -15.683  1.00  0.91           C  
ATOM    725  O   THR A  92       9.448   9.889 -13.147  1.00  0.91           O  
ATOM    726  CG2 THR A  92      10.422  13.398 -16.080  1.00  0.91           C  
ATOM    727  OG1 THR A  92      11.281  11.225 -15.496  1.00  0.91           O  
ATOM    728  N   SER A  93       7.833  10.020 -14.682  1.00  0.92           N  
ATOM    729  CA  SER A  93       7.376   8.647 -14.495  1.00  0.92           C  
ATOM    730  C   SER A  93       7.310   7.901 -15.824  1.00  0.92           C  
ATOM    731  CB  SER A  93       6.005   8.624 -13.820  1.00  0.92           C  
ATOM    732  O   SER A  93       6.959   8.484 -16.852  1.00  0.92           O  
ATOM    733  OG  SER A  93       6.068   9.217 -12.534  1.00  0.92           O  
ATOM    734  N   GLN A  94       7.741   6.692 -15.718  1.00  0.94           N  
ATOM    735  CA  GLN A  94       7.567   5.777 -16.841  1.00  0.94           C  
ATOM    736  C   GLN A  94       6.745   4.558 -16.435  1.00  0.94           C  
ATOM    737  CB  GLN A  94       8.924   5.336 -17.391  1.00  0.94           C  
ATOM    738  O   GLN A  94       7.148   3.797 -15.552  1.00  0.94           O  
ATOM    739  CG  GLN A  94       8.831   4.486 -18.651  1.00  0.94           C  
ATOM    740  CD  GLN A  94      10.189   4.041 -19.161  1.00  0.94           C  
ATOM    741  NE2 GLN A  94      10.198   3.017 -20.006  1.00  0.94           N  
ATOM    742  OE1 GLN A  94      11.221   4.615 -18.798  1.00  0.94           O  
ATOM    743  N   VAL A  95       5.614   4.350 -17.141  1.00  0.96           N  
ATOM    744  CA  VAL A  95       4.792   3.173 -16.880  1.00  0.96           C  
ATOM    745  C   VAL A  95       5.256   2.013 -17.760  1.00  0.96           C  
ATOM    746  CB  VAL A  95       3.294   3.461 -17.124  1.00  0.96           C  
ATOM    747  O   VAL A  95       5.163   2.082 -18.988  1.00  0.96           O  
ATOM    748  CG1 VAL A  95       2.455   2.211 -16.867  1.00  0.96           C  
ATOM    749  CG2 VAL A  95       2.823   4.615 -16.241  1.00  0.96           C  
ATOM    750  N   LEU A  96       5.733   0.915 -17.181  1.00  0.95           N  
ATOM    751  CA  LEU A  96       6.304  -0.232 -17.878  1.00  0.95           C  
ATOM    752  C   LEU A  96       5.223  -1.250 -18.226  1.00  0.95           C  
ATOM    753  CB  LEU A  96       7.388  -0.894 -17.024  1.00  0.95           C  
ATOM    754  O   LEU A  96       5.292  -1.904 -19.269  1.00  0.95           O  
ATOM    755  CG  LEU A  96       8.539   0.007 -16.573  1.00  0.95           C  
ATOM    756  CD1 LEU A  96       9.521  -0.779 -15.711  1.00  0.95           C  
ATOM    757  CD2 LEU A  96       9.247   0.616 -17.779  1.00  0.95           C  
ATOM    758  N   ILE A  97       4.272  -1.404 -17.298  1.00  0.97           N  
ATOM    759  CA  ILE A  97       3.175  -2.345 -17.492  1.00  0.97           C  
ATOM    760  C   ILE A  97       1.862  -1.707 -17.041  1.00  0.97           C  
ATOM    761  CB  ILE A  97       3.420  -3.665 -16.727  1.00  0.97           C  
ATOM    762  O   ILE A  97       1.803  -1.074 -15.985  1.00  0.97           O  
ATOM    763  CG1 ILE A  97       4.735  -4.309 -17.181  1.00  0.97           C  
ATOM    764  CG2 ILE A  97       2.244  -4.627 -16.920  1.00  0.97           C  
ATOM    765  CD1 ILE A  97       5.147  -5.521 -16.358  1.00  0.97           C  
ATOM    766  N   PHE A  98       0.812  -1.913 -17.803  1.00  0.98           N  
ATOM    767  CA  PHE A  98      -0.543  -1.489 -17.474  1.00  0.98           C  
ATOM    768  C   PHE A  98      -1.570  -2.432 -18.090  1.00  0.98           C  
ATOM    769  CB  PHE A  98      -0.791  -0.056 -17.956  1.00  0.98           C  
ATOM    770  O   PHE A  98      -1.777  -2.425 -19.305  1.00  0.98           O  
ATOM    771  CG  PHE A  98      -2.140   0.489 -17.572  1.00  0.98           C  
ATOM    772  CD1 PHE A  98      -2.771   1.442 -18.362  1.00  0.98           C  
ATOM    773  CD2 PHE A  98      -2.779   0.046 -16.421  1.00  0.98           C  
ATOM    774  CE1 PHE A  98      -4.020   1.948 -18.009  1.00  0.98           C  
ATOM    775  CE2 PHE A  98      -4.027   0.547 -16.062  1.00  0.98           C  
ATOM    776  CZ  PHE A  98      -4.645   1.499 -16.857  1.00  0.98           C  
ATOM    777  N   GLU A  99      -2.161  -3.196 -17.220  1.00  0.98           N  
ATOM    778  CA  GLU A  99      -3.084  -4.206 -17.729  1.00  0.98           C  
ATOM    779  C   GLU A  99      -4.195  -4.495 -16.724  1.00  0.98           C  
ATOM    780  CB  GLU A  99      -2.335  -5.496 -18.071  1.00  0.98           C  
ATOM    781  O   GLU A  99      -4.077  -4.153 -15.545  1.00  0.98           O  
ATOM    782  CG  GLU A  99      -1.706  -6.180 -16.866  1.00  0.98           C  
ATOM    783  CD  GLU A  99      -0.880  -7.403 -17.233  1.00  0.98           C  
ATOM    784  OE1 GLU A  99      -0.433  -8.130 -16.318  1.00  0.98           O  
ATOM    785  OE2 GLU A  99      -0.679  -7.635 -18.446  1.00  0.98           O  
ATOM    786  N   ILE A 100      -5.251  -5.069 -17.204  1.00  0.98           N  
ATOM    787  CA  ILE A 100      -6.308  -5.630 -16.369  1.00  0.98           C  
ATOM    788  C   ILE A 100      -6.072  -7.126 -16.173  1.00  0.98           C  
ATOM    789  CB  ILE A 100      -7.704  -5.383 -16.984  1.00  0.98           C  
ATOM    790  O   ILE A 100      -5.837  -7.855 -17.139  1.00  0.98           O  
ATOM    791  CG1 ILE A 100      -7.981  -3.880 -17.094  1.00  0.98           C  
ATOM    792  CG2 ILE A 100      -8.789  -6.080 -16.157  1.00  0.98           C  
ATOM    793  CD1 ILE A 100      -9.283  -3.541 -17.807  1.00  0.98           C  
ATOM    794  N   MET A 101      -6.086  -7.522 -14.927  1.00  0.98           N  
ATOM    795  CA  MET A 101      -5.865  -8.934 -14.625  1.00  0.98           C  
ATOM    796  C   MET A 101      -6.720  -9.377 -13.443  1.00  0.98           C  
ATOM    797  CB  MET A 101      -4.387  -9.196 -14.329  1.00  0.98           C  
ATOM    798  O   MET A 101      -7.176  -8.547 -12.655  1.00  0.98           O  
ATOM    799  CG  MET A 101      -3.872  -8.476 -13.094  1.00  0.98           C  
ATOM    800  SD  MET A 101      -2.145  -8.937 -12.680  1.00  0.98           S  
ATOM    801  CE  MET A 101      -2.424 -10.543 -11.883  1.00  0.98           C  
ATOM    802  N   PRO A 102      -7.017 -10.759 -13.393  1.00  0.98           N  
ATOM    803  CA  PRO A 102      -7.702 -11.257 -12.199  1.00  0.98           C  
ATOM    804  C   PRO A 102      -6.834 -11.182 -10.945  1.00  0.98           C  
ATOM    805  CB  PRO A 102      -8.021 -12.711 -12.556  1.00  0.98           C  
ATOM    806  O   PRO A 102      -5.655 -11.544 -10.983  1.00  0.98           O  
ATOM    807  CG  PRO A 102      -6.999 -13.085 -13.580  1.00  0.98           C  
ATOM    808  CD  PRO A 102      -6.630 -11.855 -14.358  1.00  0.98           C  
ATOM    809  N   ALA A 103      -7.463 -10.734  -9.839  1.00  0.98           N  
ATOM    810  CA  ALA A 103      -6.709 -10.577  -8.598  1.00  0.98           C  
ATOM    811  C   ALA A 103      -6.288 -11.932  -8.036  1.00  0.98           C  
ATOM    812  CB  ALA A 103      -7.535  -9.811  -7.567  1.00  0.98           C  
ATOM    813  O   ALA A 103      -7.134 -12.787  -7.762  1.00  0.98           O  
ATOM    814  N   PRO A 104      -4.949 -12.023  -7.861  1.00  0.97           N  
ATOM    815  CA  PRO A 104      -4.518 -13.214  -7.126  1.00  0.97           C  
ATOM    816  C   PRO A 104      -4.958 -13.196  -5.663  1.00  0.97           C  
ATOM    817  CB  PRO A 104      -2.992 -13.165  -7.237  1.00  0.97           C  
ATOM    818  O   PRO A 104      -5.272 -12.133  -5.123  1.00  0.97           O  
ATOM    819  CG  PRO A 104      -2.721 -12.182  -8.331  1.00  0.97           C  
ATOM    820  CD  PRO A 104      -3.888 -11.243  -8.428  1.00  0.97           C  
ATOM    821  N   PRO A 105      -4.938 -14.379  -5.013  1.00  0.97           N  
ATOM    822  CA  PRO A 105      -5.436 -14.470  -3.638  1.00  0.97           C  
ATOM    823  C   PRO A 105      -4.775 -13.461  -2.703  1.00  0.97           C  
ATOM    824  CB  PRO A 105      -5.086 -15.904  -3.231  1.00  0.97           C  
ATOM    825  O   PRO A 105      -5.460 -12.804  -1.914  1.00  0.97           O  
ATOM    826  CG  PRO A 105      -5.156 -16.690  -4.500  1.00  0.97           C  
ATOM    827  CD  PRO A 105      -4.618 -15.842  -5.617  1.00  0.97           C  
ATOM    828  N   ALA A 106      -3.549 -13.275  -2.797  1.00  0.93           N  
ATOM    829  CA  ALA A 106      -2.824 -12.388  -1.890  1.00  0.93           C  
ATOM    830  C   ALA A 106      -3.241 -10.934  -2.096  1.00  0.93           C  
ATOM    831  CB  ALA A 106      -1.318 -12.540  -2.089  1.00  0.93           C  
ATOM    832  O   ALA A 106      -3.388 -10.182  -1.130  1.00  0.93           O  
ATOM    833  N   ILE A 107      -3.470 -10.566  -3.361  1.00  0.96           N  
ATOM    834  CA  ILE A 107      -3.864  -9.201  -3.689  1.00  0.96           C  
ATOM    835  C   ILE A 107      -5.328  -8.982  -3.312  1.00  0.96           C  
ATOM    836  CB  ILE A 107      -3.644  -8.893  -5.187  1.00  0.96           C  
ATOM    837  O   ILE A 107      -5.681  -7.948  -2.741  1.00  0.96           O  
ATOM    838  CG1 ILE A 107      -2.164  -9.050  -5.553  1.00  0.96           C  
ATOM    839  CG2 ILE A 107      -4.147  -7.487  -5.529  1.00  0.96           C  
ATOM    840  CD1 ILE A 107      -1.222  -8.225  -4.687  1.00  0.96           C  
ATOM    841  N   ALA A 108      -6.138  -9.970  -3.641  1.00  0.96           N  
ATOM    842  CA  ALA A 108      -7.551  -9.902  -3.276  1.00  0.96           C  
ATOM    843  C   ALA A 108      -7.720  -9.705  -1.772  1.00  0.96           C  
ATOM    844  CB  ALA A 108      -8.278 -11.166  -3.729  1.00  0.96           C  
ATOM    845  O   ALA A 108      -8.564  -8.920  -1.334  1.00  0.96           O  
ATOM    846  N   SER A 109      -6.978 -10.421  -1.046  1.00  0.92           N  
ATOM    847  CA  SER A 109      -7.014 -10.306   0.408  1.00  0.92           C  
ATOM    848  C   SER A 109      -6.639  -8.899   0.862  1.00  0.92           C  
ATOM    849  CB  SER A 109      -6.071 -11.325   1.050  1.00  0.92           C  
ATOM    850  O   SER A 109      -7.301  -8.323   1.727  1.00  0.92           O  
ATOM    851  OG  SER A 109      -6.069 -11.190   2.461  1.00  0.92           O  
ATOM    852  N   GLN A 110      -5.604  -8.324   0.309  1.00  0.92           N  
ATOM    853  CA  GLN A 110      -5.172  -6.979   0.676  1.00  0.92           C  
ATOM    854  C   GLN A 110      -6.251  -5.948   0.356  1.00  0.92           C  
ATOM    855  CB  GLN A 110      -3.872  -6.618  -0.043  1.00  0.92           C  
ATOM    856  O   GLN A 110      -6.543  -5.073   1.173  1.00  0.92           O  
ATOM    857  CG  GLN A 110      -2.681  -7.471   0.373  1.00  0.92           C  
ATOM    858  CD  GLN A 110      -2.298  -7.274   1.828  1.00  0.92           C  
ATOM    859  NE2 GLN A 110      -1.750  -8.316   2.444  1.00  0.92           N  
ATOM    860  OE1 GLN A 110      -2.492  -6.193   2.394  1.00  0.92           O  
ATOM    861  N   LEU A 111      -6.888  -6.154  -0.761  1.00  0.95           N  
ATOM    862  CA  LEU A 111      -7.856  -5.174  -1.242  1.00  0.95           C  
ATOM    863  C   LEU A 111      -9.258  -5.505  -0.744  1.00  0.95           C  
ATOM    864  CB  LEU A 111      -7.845  -5.115  -2.771  1.00  0.95           C  
ATOM    865  O   LEU A 111     -10.214  -4.785  -1.042  1.00  0.95           O  
ATOM    866  CG  LEU A 111      -6.620  -4.466  -3.417  1.00  0.95           C  
ATOM    867  CD1 LEU A 111      -6.616  -4.719  -4.921  1.00  0.95           C  
ATOM    868  CD2 LEU A 111      -6.588  -2.971  -3.120  1.00  0.95           C  
ATOM    869  N   ARG A 112      -9.361  -6.645  -0.101  1.00  0.93           N  
ATOM    870  CA  ARG A 112     -10.643  -7.129   0.401  1.00  0.93           C  
ATOM    871  C   ARG A 112     -11.684  -7.174  -0.712  1.00  0.93           C  
ATOM    872  CB  ARG A 112     -11.140  -6.246   1.547  1.00  0.93           C  
ATOM    873  O   ARG A 112     -12.798  -6.672  -0.549  1.00  0.93           O  
ATOM    874  CG  ARG A 112     -10.225  -6.241   2.762  1.00  0.93           C  
ATOM    875  CD  ARG A 112     -10.874  -5.551   3.954  1.00  0.93           C  
ATOM    876  NE  ARG A 112      -9.986  -5.528   5.113  1.00  0.93           N  
ATOM    877  NH1 ARG A 112     -11.589  -4.755   6.586  1.00  0.93           N  
ATOM    878  NH2 ARG A 112      -9.457  -5.168   7.318  1.00  0.93           N  
ATOM    879  CZ  ARG A 112     -10.346  -5.151   6.336  1.00  0.93           C  
ATOM    880  N   ILE A 113     -11.285  -7.771  -1.772  1.00  0.96           N  
ATOM    881  CA  ILE A 113     -12.154  -8.038  -2.913  1.00  0.96           C  
ATOM    882  C   ILE A 113     -12.203  -9.540  -3.185  1.00  0.96           C  
ATOM    883  CB  ILE A 113     -11.681  -7.280  -4.174  1.00  0.96           C  
ATOM    884  O   ILE A 113     -11.475 -10.314  -2.560  1.00  0.96           O  
ATOM    885  CG1 ILE A 113     -10.243  -7.677  -4.526  1.00  0.96           C  
ATOM    886  CG2 ILE A 113     -11.797  -5.767  -3.970  1.00  0.96           C  
ATOM    887  CD1 ILE A 113      -9.724  -7.045  -5.811  1.00  0.96           C  
ATOM    888  N   GLN A 114     -13.106  -9.943  -4.121  1.00  0.97           N  
ATOM    889  CA  GLN A 114     -13.215 -11.361  -4.447  1.00  0.97           C  
ATOM    890  C   GLN A 114     -11.981 -11.849  -5.200  1.00  0.97           C  
ATOM    891  CB  GLN A 114     -14.474 -11.626  -5.275  1.00  0.97           C  
ATOM    892  O   GLN A 114     -11.436 -11.131  -6.040  1.00  0.97           O  
ATOM    893  CG  GLN A 114     -15.771 -11.319  -4.538  1.00  0.97           C  
ATOM    894  CD  GLN A 114     -17.003 -11.587  -5.382  1.00  0.97           C  
ATOM    895  NE2 GLN A 114     -18.150 -11.732  -4.727  1.00  0.97           N  
ATOM    896  OE1 GLN A 114     -16.924 -11.663  -6.612  1.00  0.97           O  
ATOM    897  N   ILE A 115     -11.583 -13.035  -4.842  1.00  0.97           N  
ATOM    898  CA  ILE A 115     -10.531 -13.662  -5.634  1.00  0.97           C  
ATOM    899  C   ILE A 115     -10.929 -13.667  -7.108  1.00  0.97           C  
ATOM    900  CB  ILE A 115     -10.244 -15.102  -5.152  1.00  0.97           C  
ATOM    901  O   ILE A 115     -12.091 -13.911  -7.444  1.00  0.97           O  
ATOM    902  CG1 ILE A 115      -9.670 -15.085  -3.731  1.00  0.97           C  
ATOM    903  CG2 ILE A 115      -9.293 -15.815  -6.118  1.00  0.97           C  
ATOM    904  CD1 ILE A 115      -9.534 -16.464  -3.101  1.00  0.97           C  
ATOM    905  N   ASN A 116     -10.050 -13.231  -8.006  1.00  0.98           N  
ATOM    906  CA  ASN A 116     -10.193 -13.233  -9.458  1.00  0.98           C  
ATOM    907  C   ASN A 116     -11.027 -12.050  -9.941  1.00  0.98           C  
ATOM    908  CB  ASN A 116     -10.811 -14.548  -9.934  1.00  0.98           C  
ATOM    909  O   ASN A 116     -11.344 -11.951 -11.127  1.00  0.98           O  
ATOM    910  CG  ASN A 116      -9.857 -15.720  -9.812  1.00  0.98           C  
ATOM    911  ND2 ASN A 116     -10.400 -16.901  -9.540  1.00  0.98           N  
ATOM    912  OD1 ASN A 116      -8.642 -15.565  -9.961  1.00  0.98           O  
ATOM    913  N   GLU A 117     -11.487 -11.233  -8.841  1.00  0.98           N  
ATOM    914  CA  GLU A 117     -12.063  -9.963  -9.271  1.00  0.98           C  
ATOM    915  C   GLU A 117     -11.067  -9.158 -10.101  1.00  0.98           C  
ATOM    916  CB  GLU A 117     -12.524  -9.145  -8.062  1.00  0.98           C  
ATOM    917  O   GLU A 117      -9.858  -9.230  -9.872  1.00  0.98           O  
ATOM    918  CG  GLU A 117     -13.291  -7.883  -8.430  1.00  0.98           C  
ATOM    919  CD  GLU A 117     -13.927  -7.197  -7.232  1.00  0.98           C  
ATOM    920  OE1 GLU A 117     -14.079  -5.954  -7.254  1.00  0.98           O  
ATOM    921  OE2 GLU A 117     -14.276  -7.908  -6.263  1.00  0.98           O  
ATOM    922  N   GLN A 118     -11.593  -8.378 -11.135  1.00  0.99           N  
ATOM    923  CA  GLN A 118     -10.716  -7.655 -12.050  1.00  0.99           C  
ATOM    924  C   GLN A 118     -10.041  -6.478 -11.351  1.00  0.99           C  
ATOM    925  CB  GLN A 118     -11.499  -7.163 -13.269  1.00  0.99           C  
ATOM    926  O   GLN A 118     -10.704  -5.688 -10.674  1.00  0.99           O  
ATOM    927  CG  GLN A 118     -12.017  -8.283 -14.160  1.00  0.99           C  
ATOM    928  CD  GLN A 118     -10.902  -9.070 -14.822  1.00  0.99           C  
ATOM    929  NE2 GLN A 118     -10.527  -8.665 -16.031  1.00  0.99           N  
ATOM    930  OE1 GLN A 118     -10.380 -10.034 -14.252  1.00  0.99           O  
ATOM    931  N   ILE A 119      -8.710  -6.369 -11.561  1.00  0.99           N  
ATOM    932  CA  ILE A 119      -7.921  -5.262 -11.031  1.00  0.99           C  
ATOM    933  C   ILE A 119      -7.047  -4.675 -12.137  1.00  0.99           C  
ATOM    934  CB  ILE A 119      -7.047  -5.712  -9.839  1.00  0.99           C  
ATOM    935  O   ILE A 119      -6.776  -5.338 -13.140  1.00  0.99           O  
ATOM    936  CG1 ILE A 119      -6.098  -6.837 -10.266  1.00  0.99           C  
ATOM    937  CG2 ILE A 119      -7.924  -6.152  -8.662  1.00  0.99           C  
ATOM    938  CD1 ILE A 119      -4.973  -7.107  -9.277  1.00  0.99           C  
ATOM    939  N   TYR A 120      -6.718  -3.386 -11.937  1.00  0.98           N  
ATOM    940  CA  TYR A 120      -5.613  -2.831 -12.710  1.00  0.98           C  
ATOM    941  C   TYR A 120      -4.273  -3.187 -12.079  1.00  0.98           C  
ATOM    942  CB  TYR A 120      -5.748  -1.310 -12.826  1.00  0.98           C  
ATOM    943  O   TYR A 120      -4.082  -3.015 -10.873  1.00  0.98           O  
ATOM    944  CG  TYR A 120      -6.933  -0.866 -13.649  1.00  0.98           C  
ATOM    945  CD1 TYR A 120      -6.943  -1.023 -15.033  1.00  0.98           C  
ATOM    946  CD2 TYR A 120      -8.045  -0.289 -13.044  1.00  0.98           C  
ATOM    947  CE1 TYR A 120      -8.032  -0.614 -15.796  1.00  0.98           C  
ATOM    948  CE2 TYR A 120      -9.140   0.124 -13.797  1.00  0.98           C  
ATOM    949  OH  TYR A 120     -10.205   0.364 -15.920  1.00  0.98           O  
ATOM    950  CZ  TYR A 120      -9.124  -0.043 -15.170  1.00  0.98           C  
ATOM    951  N   PHE A 121      -3.384  -3.759 -12.923  1.00  0.98           N  
ATOM    952  CA  PHE A 121      -1.987  -3.888 -12.526  1.00  0.98           C  
ATOM    953  C   PHE A 121      -1.104  -2.946 -13.337  1.00  0.98           C  
ATOM    954  CB  PHE A 121      -1.509  -5.333 -12.697  1.00  0.98           C  
ATOM    955  O   PHE A 121      -1.199  -2.903 -14.566  1.00  0.98           O  
ATOM    956  CG  PHE A 121      -0.025  -5.506 -12.519  1.00  0.98           C  
ATOM    957  CD1 PHE A 121       0.791  -5.796 -13.606  1.00  0.98           C  
ATOM    958  CD2 PHE A 121       0.555  -5.380 -11.263  1.00  0.98           C  
ATOM    959  CE1 PHE A 121       2.165  -5.957 -13.444  1.00  0.98           C  
ATOM    960  CE2 PHE A 121       1.928  -5.540 -11.094  1.00  0.98           C  
ATOM    961  CZ  PHE A 121       2.731  -5.829 -12.185  1.00  0.98           C  
ATOM    962  N   SER A 122      -0.295  -2.171 -12.584  1.00  0.98           N  
ATOM    963  CA  SER A 122       0.681  -1.319 -13.255  1.00  0.98           C  
ATOM    964  C   SER A 122       2.044  -1.397 -12.575  1.00  0.98           C  
ATOM    965  CB  SER A 122       0.198   0.132 -13.280  1.00  0.98           C  
ATOM    966  O   SER A 122       2.128  -1.594 -11.361  1.00  0.98           O  
ATOM    967  OG  SER A 122       0.117   0.659 -11.967  1.00  0.98           O  
ATOM    968  N   ARG A 123       3.038  -1.377 -13.390  1.00  0.97           N  
ATOM    969  CA  ARG A 123       4.418  -1.224 -12.939  1.00  0.97           C  
ATOM    970  C   ARG A 123       5.041   0.047 -13.506  1.00  0.97           C  
ATOM    971  CB  ARG A 123       5.253  -2.442 -13.340  1.00  0.97           C  
ATOM    972  O   ARG A 123       5.079   0.236 -14.723  1.00  0.97           O  
ATOM    973  CG  ARG A 123       6.729  -2.315 -13.000  1.00  0.97           C  
ATOM    974  CD  ARG A 123       7.441  -3.659 -13.067  1.00  0.97           C  
ATOM    975  NE  ARG A 123       7.056  -4.528 -11.960  1.00  0.97           N  
ATOM    976  NH1 ARG A 123       8.401  -6.292 -12.606  1.00  0.97           N  
ATOM    977  NH2 ARG A 123       7.103  -6.464 -10.724  1.00  0.97           N  
ATOM    978  CZ  ARG A 123       7.521  -5.760 -11.766  1.00  0.97           C  
ATOM    979  N   ARG A 124       5.488   0.836 -12.530  1.00  0.94           N  
ATOM    980  CA  ARG A 124       6.013   2.139 -12.924  1.00  0.94           C  
ATOM    981  C   ARG A 124       7.332   2.434 -12.217  1.00  0.94           C  
ATOM    982  CB  ARG A 124       4.997   3.242 -12.620  1.00  0.94           C  
ATOM    983  O   ARG A 124       7.545   2.001 -11.083  1.00  0.94           O  
ATOM    984  CG  ARG A 124       5.533   4.649 -12.837  1.00  0.94           C  
ATOM    985  CD  ARG A 124       4.443   5.699 -12.670  1.00  0.94           C  
ATOM    986  NE  ARG A 124       4.077   5.878 -11.268  1.00  0.94           N  
ATOM    987  NH1 ARG A 124       2.244   7.215 -11.703  1.00  0.94           N  
ATOM    988  NH2 ARG A 124       2.799   6.690  -9.542  1.00  0.94           N  
ATOM    989  CZ  ARG A 124       3.041   6.594 -10.841  1.00  0.94           C  
ATOM    990  N   VAL A 125       8.218   3.167 -12.966  1.00  0.93           N  
ATOM    991  CA  VAL A 125       9.456   3.681 -12.390  1.00  0.93           C  
ATOM    992  C   VAL A 125       9.405   5.206 -12.332  1.00  0.93           C  
ATOM    993  CB  VAL A 125      10.691   3.221 -13.197  1.00  0.93           C  
ATOM    994  O   VAL A 125       9.079   5.861 -13.324  1.00  0.93           O  
ATOM    995  CG1 VAL A 125      11.981   3.672 -12.514  1.00  0.93           C  
ATOM    996  CG2 VAL A 125      10.678   1.703 -13.371  1.00  0.93           C  
ATOM    997  N   ARG A 126       9.745   5.717 -11.170  1.00  0.91           N  
ATOM    998  CA  ARG A 126       9.866   7.163 -11.020  1.00  0.91           C  
ATOM    999  C   ARG A 126      11.329   7.593 -11.016  1.00  0.91           C  
ATOM   1000  CB  ARG A 126       9.179   7.631  -9.735  1.00  0.91           C  
ATOM   1001  O   ARG A 126      12.164   6.964 -10.363  1.00  0.91           O  
ATOM   1002  CG  ARG A 126       7.663   7.522  -9.773  1.00  0.91           C  
ATOM   1003  CD  ARG A 126       7.014   8.288  -8.628  1.00  0.91           C  
ATOM   1004  NE  ARG A 126       5.557   8.256  -8.715  1.00  0.91           N  
ATOM   1005  NH1 ARG A 126       5.227  10.054  -7.303  1.00  0.91           N  
ATOM   1006  NH2 ARG A 126       3.430   8.976  -8.234  1.00  0.91           N  
ATOM   1007  CZ  ARG A 126       4.741   9.095  -8.084  1.00  0.91           C  
ATOM   1008  N   PHE A 127      11.508   8.682 -11.792  1.00  0.90           N  
ATOM   1009  CA  PHE A 127      12.862   9.197 -11.958  1.00  0.90           C  
ATOM   1010  C   PHE A 127      12.995  10.582 -11.334  1.00  0.90           C  
ATOM   1011  CB  PHE A 127      13.240   9.251 -13.442  1.00  0.90           C  
ATOM   1012  O   PHE A 127      12.072  11.395 -11.414  1.00  0.90           O  
ATOM   1013  CG  PHE A 127      13.206   7.911 -14.126  1.00  0.90           C  
ATOM   1014  CD1 PHE A 127      14.372   7.175 -14.300  1.00  0.90           C  
ATOM   1015  CD2 PHE A 127      12.008   7.388 -14.595  1.00  0.90           C  
ATOM   1016  CE1 PHE A 127      14.343   5.934 -14.932  1.00  0.90           C  
ATOM   1017  CE2 PHE A 127      11.972   6.149 -15.228  1.00  0.90           C  
ATOM   1018  CZ  PHE A 127      13.141   5.424 -15.397  1.00  0.90           C  
ATOM   1019  N   VAL A 128      14.098  10.801 -10.716  1.00  0.88           N  
ATOM   1020  CA  VAL A 128      14.483  12.149 -10.312  1.00  0.88           C  
ATOM   1021  C   VAL A 128      15.771  12.554 -11.025  1.00  0.88           C  
ATOM   1022  CB  VAL A 128      14.666  12.253  -8.781  1.00  0.88           C  
ATOM   1023  O   VAL A 128      16.805  11.899 -10.873  1.00  0.88           O  
ATOM   1024  CG1 VAL A 128      15.130  13.654  -8.387  1.00  0.88           C  
ATOM   1025  CG2 VAL A 128      13.366  11.895  -8.064  1.00  0.88           C  
ATOM   1026  N   GLU A 129      15.656  13.594 -11.817  1.00  0.87           N  
ATOM   1027  CA  GLU A 129      16.803  14.066 -12.587  1.00  0.87           C  
ATOM   1028  C   GLU A 129      17.401  12.944 -13.430  1.00  0.87           C  
ATOM   1029  CB  GLU A 129      17.870  14.652 -11.658  1.00  0.87           C  
ATOM   1030  O   GLU A 129      18.622  12.780 -13.479  1.00  0.87           O  
ATOM   1031  CG  GLU A 129      17.413  15.891 -10.902  1.00  0.87           C  
ATOM   1032  CD  GLU A 129      18.511  16.517 -10.057  1.00  0.87           C  
ATOM   1033  OE1 GLU A 129      18.495  17.753  -9.858  1.00  0.87           O  
ATOM   1034  OE2 GLU A 129      19.396  15.765  -9.591  1.00  0.87           O  
ATOM   1035  N   GLY A 130      16.544  12.111 -13.957  1.00  0.88           N  
ATOM   1036  CA  GLY A 130      16.970  11.097 -14.908  1.00  0.88           C  
ATOM   1037  C   GLY A 130      17.404   9.803 -14.247  1.00  0.88           C  
ATOM   1038  O   GLY A 130      17.675   8.812 -14.928  1.00  0.88           O  
ATOM   1039  N   LYS A 131      17.453   9.756 -12.911  1.00  0.89           N  
ATOM   1040  CA  LYS A 131      17.839   8.547 -12.188  1.00  0.89           C  
ATOM   1041  C   LYS A 131      16.621   7.853 -11.587  1.00  0.89           C  
ATOM   1042  CB  LYS A 131      18.849   8.878 -11.089  1.00  0.89           C  
ATOM   1043  O   LYS A 131      15.755   8.505 -11.000  1.00  0.89           O  
ATOM   1044  CG  LYS A 131      20.179   9.405 -11.608  1.00  0.89           C  
ATOM   1045  CD  LYS A 131      21.155   9.676 -10.470  1.00  0.89           C  
ATOM   1046  CE  LYS A 131      22.465  10.259 -10.983  1.00  0.89           C  
ATOM   1047  NZ  LYS A 131      23.403  10.580  -9.866  1.00  0.89           N  
ATOM   1048  N   PRO A 132      16.635   6.427 -11.653  1.00  0.90           N  
ATOM   1049  CA  PRO A 132      15.511   5.723 -11.031  1.00  0.90           C  
ATOM   1050  C   PRO A 132      15.479   5.887  -9.513  1.00  0.90           C  
ATOM   1051  CB  PRO A 132      15.752   4.262 -11.417  1.00  0.90           C  
ATOM   1052  O   PRO A 132      16.461   5.577  -8.834  1.00  0.90           O  
ATOM   1053  CG  PRO A 132      17.210   4.187 -11.736  1.00  0.90           C  
ATOM   1054  CD  PRO A 132      17.668   5.541 -12.196  1.00  0.90           C  
ATOM   1055  N   LEU A 133      14.375   6.396  -9.127  1.00  0.89           N  
ATOM   1056  CA  LEU A 133      14.184   6.639  -7.701  1.00  0.89           C  
ATOM   1057  C   LEU A 133      13.329   5.544  -7.073  1.00  0.89           C  
ATOM   1058  CB  LEU A 133      13.532   8.006  -7.474  1.00  0.89           C  
ATOM   1059  O   LEU A 133      13.631   5.067  -5.976  1.00  0.89           O  
ATOM   1060  CG  LEU A 133      13.167   8.351  -6.029  1.00  0.89           C  
ATOM   1061  CD1 LEU A 133      14.429   8.573  -5.202  1.00  0.89           C  
ATOM   1062  CD2 LEU A 133      12.269   9.582  -5.983  1.00  0.89           C  
ATOM   1063  N   MET A 134      12.394   5.068  -7.828  1.00  0.90           N  
ATOM   1064  CA  MET A 134      11.413   4.162  -7.237  1.00  0.90           C  
ATOM   1065  C   MET A 134      10.769   3.285  -8.305  1.00  0.90           C  
ATOM   1066  CB  MET A 134      10.337   4.949  -6.487  1.00  0.90           C  
ATOM   1067  O   MET A 134      10.441   3.764  -9.392  1.00  0.90           O  
ATOM   1068  CG  MET A 134       9.313   4.072  -5.784  1.00  0.90           C  
ATOM   1069  SD  MET A 134       8.160   5.040  -4.736  1.00  0.90           S  
ATOM   1070  CE  MET A 134       7.243   5.941  -6.016  1.00  0.90           C  
ATOM   1071  N   LEU A 135      10.674   2.067  -7.929  1.00  0.93           N  
ATOM   1072  CA  LEU A 135       9.877   1.103  -8.679  1.00  0.93           C  
ATOM   1073  C   LEU A 135       8.595   0.757  -7.928  1.00  0.93           C  
ATOM   1074  CB  LEU A 135      10.685  -0.170  -8.946  1.00  0.93           C  
ATOM   1075  O   LEU A 135       8.635   0.434  -6.738  1.00  0.93           O  
ATOM   1076  CG  LEU A 135       9.996  -1.247  -9.785  1.00  0.93           C  
ATOM   1077  CD1 LEU A 135       9.926  -0.816 -11.246  1.00  0.93           C  
ATOM   1078  CD2 LEU A 135      10.725  -2.579  -9.649  1.00  0.93           C  
ATOM   1079  N   GLU A 136       7.496   0.769  -8.680  1.00  0.95           N  
ATOM   1080  CA  GLU A 136       6.218   0.567  -8.003  1.00  0.95           C  
ATOM   1081  C   GLU A 136       5.330  -0.403  -8.778  1.00  0.95           C  
ATOM   1082  CB  GLU A 136       5.495   1.903  -7.810  1.00  0.95           C  
ATOM   1083  O   GLU A 136       5.102  -0.222  -9.975  1.00  0.95           O  
ATOM   1084  CG  GLU A 136       4.135   1.774  -7.140  1.00  0.95           C  
ATOM   1085  CD  GLU A 136       3.362   3.083  -7.095  1.00  0.95           C  
ATOM   1086  OE1 GLU A 136       2.256   3.115  -6.508  1.00  0.95           O  
ATOM   1087  OE2 GLU A 136       3.866   4.084  -7.652  1.00  0.95           O  
ATOM   1088  N   ASP A 137       4.940  -1.385  -8.066  1.00  0.97           N  
ATOM   1089  CA  ASP A 137       3.813  -2.210  -8.489  1.00  0.97           C  
ATOM   1090  C   ASP A 137       2.527  -1.787  -7.783  1.00  0.97           C  
ATOM   1091  CB  ASP A 137       4.098  -3.689  -8.220  1.00  0.97           C  
ATOM   1092  O   ASP A 137       2.473  -1.747  -6.552  1.00  0.97           O  
ATOM   1093  CG  ASP A 137       5.198  -4.251  -9.103  1.00  0.97           C  
ATOM   1094  OD1 ASP A 137       5.553  -3.611 -10.117  1.00  0.97           O  
ATOM   1095  OD2 ASP A 137       5.714  -5.344  -8.784  1.00  0.97           O  
ATOM   1096  N   SER A 138       1.465  -1.569  -8.646  1.00  0.97           N  
ATOM   1097  CA  SER A 138       0.211  -1.093  -8.073  1.00  0.97           C  
ATOM   1098  C   SER A 138      -0.964  -1.956  -8.521  1.00  0.97           C  
ATOM   1099  CB  SER A 138      -0.038   0.364  -8.463  1.00  0.97           C  
ATOM   1100  O   SER A 138      -1.041  -2.353  -9.686  1.00  0.97           O  
ATOM   1101  OG  SER A 138      -1.233   0.846  -7.871  1.00  0.97           O  
ATOM   1102  N   TYR A 139      -1.800  -2.165  -7.535  1.00  0.98           N  
ATOM   1103  CA  TYR A 139      -3.016  -2.940  -7.753  1.00  0.98           C  
ATOM   1104  C   TYR A 139      -4.251  -2.142  -7.350  1.00  0.98           C  
ATOM   1105  CB  TYR A 139      -2.965  -4.254  -6.968  1.00  0.98           C  
ATOM   1106  O   TYR A 139      -4.391  -1.748  -6.190  1.00  0.98           O  
ATOM   1107  CG  TYR A 139      -1.685  -5.029  -7.166  1.00  0.98           C  
ATOM   1108  CD1 TYR A 139      -1.598  -6.032  -8.129  1.00  0.98           C  
ATOM   1109  CD2 TYR A 139      -0.562  -4.762  -6.391  1.00  0.98           C  
ATOM   1110  CE1 TYR A 139      -0.421  -6.751  -8.314  1.00  0.98           C  
ATOM   1111  CE2 TYR A 139       0.620  -5.474  -6.568  1.00  0.98           C  
ATOM   1112  OH  TYR A 139       1.848  -7.173  -7.709  1.00  0.98           O  
ATOM   1113  CZ  TYR A 139       0.681  -6.465  -7.530  1.00  0.98           C  
ATOM   1114  N   MET A 140      -5.198  -1.940  -8.308  1.00  0.98           N  
ATOM   1115  CA  MET A 140      -6.389  -1.129  -8.073  1.00  0.98           C  
ATOM   1116  C   MET A 140      -7.639  -1.835  -8.589  1.00  0.98           C  
ATOM   1117  CB  MET A 140      -6.248   0.240  -8.740  1.00  0.98           C  
ATOM   1118  O   MET A 140      -7.646  -2.355  -9.706  1.00  0.98           O  
ATOM   1119  CG  MET A 140      -5.067   1.051  -8.232  1.00  0.98           C  
ATOM   1120  SD  MET A 140      -4.861   2.634  -9.137  1.00  0.98           S  
ATOM   1121  CE  MET A 140      -6.265   3.569  -8.470  1.00  0.98           C  
ATOM   1122  N   PRO A 141      -8.698  -1.866  -7.778  1.00  0.98           N  
ATOM   1123  CA  PRO A 141      -9.938  -2.508  -8.220  1.00  0.98           C  
ATOM   1124  C   PRO A 141     -10.573  -1.804  -9.417  1.00  0.98           C  
ATOM   1125  CB  PRO A 141     -10.842  -2.415  -6.989  1.00  0.98           C  
ATOM   1126  O   PRO A 141     -10.870  -0.608  -9.348  1.00  0.98           O  
ATOM   1127  CG  PRO A 141      -9.907  -2.192  -5.844  1.00  0.98           C  
ATOM   1128  CD  PRO A 141      -8.725  -1.408  -6.340  1.00  0.98           C  
ATOM   1129  N   VAL A 142     -10.845  -2.506 -10.514  1.00  0.98           N  
ATOM   1130  CA  VAL A 142     -11.441  -1.967 -11.732  1.00  0.98           C  
ATOM   1131  C   VAL A 142     -12.825  -1.400 -11.422  1.00  0.98           C  
ATOM   1132  CB  VAL A 142     -11.540  -3.040 -12.839  1.00  0.98           C  
ATOM   1133  O   VAL A 142     -13.196  -0.339 -11.931  1.00  0.98           O  
ATOM   1134  CG1 VAL A 142     -12.392  -2.538 -14.003  1.00  0.98           C  
ATOM   1135  CG2 VAL A 142     -10.147  -3.437 -13.323  1.00  0.98           C  
ATOM   1136  N   LYS A 143     -13.537  -1.956 -10.533  1.00  0.97           N  
ATOM   1137  CA  LYS A 143     -14.905  -1.571 -10.197  1.00  0.97           C  
ATOM   1138  C   LYS A 143     -14.960  -0.139  -9.674  1.00  0.97           C  
ATOM   1139  CB  LYS A 143     -15.494  -2.530  -9.162  1.00  0.97           C  
ATOM   1140  O   LYS A 143     -15.950   0.566  -9.881  1.00  0.97           O  
ATOM   1141  CG  LYS A 143     -15.909  -3.878  -9.732  1.00  0.97           C  
ATOM   1142  CD  LYS A 143     -16.612  -4.735  -8.687  1.00  0.97           C  
ATOM   1143  CE  LYS A 143     -17.066  -6.067  -9.269  1.00  0.97           C  
ATOM   1144  NZ  LYS A 143     -17.731  -6.922  -8.241  1.00  0.97           N  
ATOM   1145  N   LEU A 144     -13.817   0.286  -9.102  1.00  0.96           N  
ATOM   1146  CA  LEU A 144     -13.806   1.607  -8.484  1.00  0.96           C  
ATOM   1147  C   LEU A 144     -13.243   2.651  -9.443  1.00  0.96           C  
ATOM   1148  CB  LEU A 144     -12.984   1.588  -7.192  1.00  0.96           C  
ATOM   1149  O   LEU A 144     -13.479   3.850  -9.270  1.00  0.96           O  
ATOM   1150  CG  LEU A 144     -13.537   0.735  -6.050  1.00  0.96           C  
ATOM   1151  CD1 LEU A 144     -12.612   0.806  -4.840  1.00  0.96           C  
ATOM   1152  CD2 LEU A 144     -14.946   1.185  -5.679  1.00  0.96           C  
ATOM   1153  N   PHE A 145     -12.540   2.215 -10.465  1.00  0.97           N  
ATOM   1154  CA  PHE A 145     -11.813   3.154 -11.311  1.00  0.97           C  
ATOM   1155  C   PHE A 145     -11.997   2.811 -12.784  1.00  0.97           C  
ATOM   1156  CB  PHE A 145     -10.323   3.158 -10.955  1.00  0.97           C  
ATOM   1157  O   PHE A 145     -11.026   2.516 -13.484  1.00  0.97           O  
ATOM   1158  CG  PHE A 145     -10.051   3.299  -9.482  1.00  0.97           C  
ATOM   1159  CD1 PHE A 145     -10.348   4.482  -8.816  1.00  0.97           C  
ATOM   1160  CD2 PHE A 145      -9.498   2.248  -8.762  1.00  0.97           C  
ATOM   1161  CE1 PHE A 145     -10.097   4.616  -7.452  1.00  0.97           C  
ATOM   1162  CE2 PHE A 145      -9.244   2.374  -7.399  1.00  0.97           C  
ATOM   1163  CZ  PHE A 145      -9.544   3.559  -6.746  1.00  0.97           C  
ATOM   1164  N   ARG A 146     -13.181   3.002 -13.332  1.00  0.91           N  
ATOM   1165  CA  ARG A 146     -13.566   2.535 -14.660  1.00  0.91           C  
ATOM   1166  C   ARG A 146     -12.857   3.333 -15.748  1.00  0.91           C  
ATOM   1167  CB  ARG A 146     -15.083   2.629 -14.844  1.00  0.91           C  
ATOM   1168  O   ARG A 146     -12.646   2.833 -16.855  1.00  0.91           O  
ATOM   1169  CG  ARG A 146     -15.870   1.656 -13.980  1.00  0.91           C  
ATOM   1170  CD  ARG A 146     -17.350   1.658 -14.335  1.00  0.91           C  
ATOM   1171  NE  ARG A 146     -18.106   0.734 -13.494  1.00  0.91           N  
ATOM   1172  NH1 ARG A 146     -20.177   1.380 -14.289  1.00  0.91           N  
ATOM   1173  NH2 ARG A 146     -20.018  -0.251 -12.686  1.00  0.91           N  
ATOM   1174  CZ  ARG A 146     -19.432   0.623 -13.492  1.00  0.91           C  
ATOM   1175  N   ASN A 147     -12.298   4.522 -15.385  1.00  0.93           N  
ATOM   1176  CA  ASN A 147     -11.723   5.392 -16.405  1.00  0.93           C  
ATOM   1177  C   ASN A 147     -10.224   5.586 -16.196  1.00  0.93           C  
ATOM   1178  CB  ASN A 147     -12.437   6.745 -16.422  1.00  0.93           C  
ATOM   1179  O   ASN A 147      -9.651   6.573 -16.662  1.00  0.93           O  
ATOM   1180  CG  ASN A 147     -13.893   6.632 -16.830  1.00  0.93           C  
ATOM   1181  ND2 ASN A 147     -14.742   7.459 -16.232  1.00  0.93           N  
ATOM   1182  OD1 ASN A 147     -14.251   5.809 -17.676  1.00  0.93           O  
ATOM   1183  N   LEU A 148      -9.625   4.649 -15.380  1.00  0.97           N  
ATOM   1184  CA  LEU A 148      -8.187   4.752 -15.157  1.00  0.97           C  
ATOM   1185  C   LEU A 148      -7.420   4.581 -16.464  1.00  0.97           C  
ATOM   1186  CB  LEU A 148      -7.726   3.705 -14.140  1.00  0.97           C  
ATOM   1187  O   LEU A 148      -7.672   3.638 -17.218  1.00  0.97           O  
ATOM   1188  CG  LEU A 148      -6.250   3.750 -13.742  1.00  0.97           C  
ATOM   1189  CD1 LEU A 148      -5.934   5.059 -13.027  1.00  0.97           C  
ATOM   1190  CD2 LEU A 148      -5.896   2.556 -12.862  1.00  0.97           C  
ATOM   1191  N   SER A 149      -6.484   5.507 -16.762  1.00  0.95           N  
ATOM   1192  CA  SER A 149      -5.707   5.476 -17.996  1.00  0.95           C  
ATOM   1193  C   SER A 149      -4.216   5.626 -17.715  1.00  0.95           C  
ATOM   1194  CB  SER A 149      -6.168   6.581 -18.948  1.00  0.95           C  
ATOM   1195  O   SER A 149      -3.817   5.902 -16.582  1.00  0.95           O  
ATOM   1196  OG  SER A 149      -5.793   7.856 -18.457  1.00  0.95           O  
ATOM   1197  N   LEU A 150      -3.414   5.428 -18.773  1.00  0.94           N  
ATOM   1198  CA  LEU A 150      -1.967   5.600 -18.709  1.00  0.94           C  
ATOM   1199  C   LEU A 150      -1.607   7.007 -18.244  1.00  0.94           C  
ATOM   1200  CB  LEU A 150      -1.333   5.323 -20.074  1.00  0.94           C  
ATOM   1201  O   LEU A 150      -0.670   7.186 -17.462  1.00  0.94           O  
ATOM   1202  CG  LEU A 150       0.195   5.285 -20.117  1.00  0.94           C  
ATOM   1203  CD1 LEU A 150       0.718   4.099 -19.314  1.00  0.94           C  
ATOM   1204  CD2 LEU A 150       0.689   5.221 -21.558  1.00  0.94           C  
ATOM   1205  N   GLN A 151      -2.336   7.994 -18.692  1.00  0.93           N  
ATOM   1206  CA  GLN A 151      -2.078   9.381 -18.319  1.00  0.93           C  
ATOM   1207  C   GLN A 151      -2.193   9.575 -16.810  1.00  0.93           C  
ATOM   1208  CB  GLN A 151      -3.043  10.321 -19.043  1.00  0.93           C  
ATOM   1209  O   GLN A 151      -1.386  10.287 -16.207  1.00  0.93           O  
ATOM   1210  CG  GLN A 151      -2.761  11.798 -18.803  1.00  0.93           C  
ATOM   1211  CD  GLN A 151      -3.737  12.707 -19.526  1.00  0.93           C  
ATOM   1212  NE2 GLN A 151      -3.523  14.014 -19.415  1.00  0.93           N  
ATOM   1213  OE1 GLN A 151      -4.675  12.239 -20.178  1.00  0.93           O  
ATOM   1214  N   HIS A 152      -3.158   8.918 -16.218  1.00  0.94           N  
ATOM   1215  CA  HIS A 152      -3.340   9.001 -14.773  1.00  0.94           C  
ATOM   1216  C   HIS A 152      -2.151   8.397 -14.033  1.00  0.94           C  
ATOM   1217  CB  HIS A 152      -4.632   8.296 -14.355  1.00  0.94           C  
ATOM   1218  O   HIS A 152      -1.709   8.937 -13.016  1.00  0.94           O  
ATOM   1219  CG  HIS A 152      -5.866   8.910 -14.936  1.00  0.94           C  
ATOM   1220  CD2 HIS A 152      -6.401  10.144 -14.784  1.00  0.94           C  
ATOM   1221  ND1 HIS A 152      -6.706   8.226 -15.788  1.00  0.94           N  
ATOM   1222  CE1 HIS A 152      -7.708   9.016 -16.137  1.00  0.94           C  
ATOM   1223  NE2 HIS A 152      -7.546  10.185 -15.541  1.00  0.94           N  
ATOM   1224  N   LEU A 153      -1.627   7.276 -14.567  1.00  0.93           N  
ATOM   1225  CA  LEU A 153      -0.560   6.524 -13.915  1.00  0.93           C  
ATOM   1226  C   LEU A 153       0.777   7.243 -14.057  1.00  0.93           C  
ATOM   1227  CB  LEU A 153      -0.460   5.115 -14.505  1.00  0.93           C  
ATOM   1228  O   LEU A 153       1.703   7.002 -13.279  1.00  0.93           O  
ATOM   1229  CG  LEU A 153      -1.670   4.203 -14.291  1.00  0.93           C  
ATOM   1230  CD1 LEU A 153      -1.437   2.850 -14.954  1.00  0.93           C  
ATOM   1231  CD2 LEU A 153      -1.956   4.034 -12.803  1.00  0.93           C  
ATOM   1232  N   GLU A 154       0.868   8.116 -15.088  1.00  0.91           N  
ATOM   1233  CA  GLU A 154       2.078   8.914 -15.260  1.00  0.91           C  
ATOM   1234  C   GLU A 154       2.100  10.098 -14.297  1.00  0.91           C  
ATOM   1235  CB  GLU A 154       2.197   9.408 -16.704  1.00  0.91           C  
ATOM   1236  O   GLU A 154       3.153  10.696 -14.064  1.00  0.91           O  
ATOM   1237  CG  GLU A 154       2.548   8.314 -17.701  1.00  0.91           C  
ATOM   1238  CD  GLU A 154       2.552   8.796 -19.143  1.00  0.91           C  
ATOM   1239  OE1 GLU A 154       3.175   8.132 -20.003  1.00  0.91           O  
ATOM   1240  OE2 GLU A 154       1.929   9.847 -19.415  1.00  0.91           O  
ATOM   1241  N   GLY A 155       0.972  10.382 -13.714  1.00  0.88           N  
ATOM   1242  CA  GLY A 155       0.834  11.411 -12.696  1.00  0.88           C  
ATOM   1243  C   GLY A 155       0.562  10.850 -11.313  1.00  0.88           C  
ATOM   1244  O   GLY A 155       1.116   9.814 -10.938  1.00  0.88           O  
ATOM   1245  N   SER A 156      -0.203  11.663 -10.519  1.00  0.87           N  
ATOM   1246  CA  SER A 156      -0.544  11.227  -9.169  1.00  0.87           C  
ATOM   1247  C   SER A 156      -1.833  10.412  -9.161  1.00  0.87           C  
ATOM   1248  CB  SER A 156      -0.687  12.431  -8.236  1.00  0.87           C  
ATOM   1249  O   SER A 156      -2.907  10.934  -9.468  1.00  0.87           O  
ATOM   1250  OG  SER A 156      -1.238  12.039  -6.991  1.00  0.87           O  
ATOM   1251  N   LYS A 157      -1.779   9.045  -8.729  1.00  0.90           N  
ATOM   1252  CA  LYS A 157      -2.970   8.208  -8.613  1.00  0.90           C  
ATOM   1253  C   LYS A 157      -3.974   8.812  -7.636  1.00  0.90           C  
ATOM   1254  CB  LYS A 157      -2.591   6.794  -8.168  1.00  0.90           C  
ATOM   1255  O   LYS A 157      -5.184   8.741  -7.858  1.00  0.90           O  
ATOM   1256  CG  LYS A 157      -1.787   6.016  -9.199  1.00  0.90           C  
ATOM   1257  CD  LYS A 157      -1.528   4.586  -8.741  1.00  0.90           C  
ATOM   1258  CE  LYS A 157      -0.592   4.544  -7.540  1.00  0.90           C  
ATOM   1259  NZ  LYS A 157      -0.058   3.169  -7.303  1.00  0.90           N  
ATOM   1260  N   PHE A 158      -3.455   9.470  -6.650  1.00  0.88           N  
ATOM   1261  CA  PHE A 158      -4.301  10.009  -5.592  1.00  0.88           C  
ATOM   1262  C   PHE A 158      -5.077  11.225  -6.087  1.00  0.88           C  
ATOM   1263  CB  PHE A 158      -3.460  10.386  -4.369  1.00  0.88           C  
ATOM   1264  O   PHE A 158      -6.243  11.410  -5.732  1.00  0.88           O  
ATOM   1265  CG  PHE A 158      -2.892   9.201  -3.635  1.00  0.88           C  
ATOM   1266  CD1 PHE A 158      -3.568   7.988  -3.616  1.00  0.88           C  
ATOM   1267  CD2 PHE A 158      -1.680   9.301  -2.964  1.00  0.88           C  
ATOM   1268  CE1 PHE A 158      -3.045   6.890  -2.938  1.00  0.88           C  
ATOM   1269  CE2 PHE A 158      -1.151   8.208  -2.283  1.00  0.88           C  
ATOM   1270  CZ  PHE A 158      -1.835   7.004  -2.271  1.00  0.88           C  
ATOM   1271  N   GLU A 159      -4.403  12.030  -6.875  1.00  0.88           N  
ATOM   1272  CA  GLU A 159      -5.121  13.135  -7.503  1.00  0.88           C  
ATOM   1273  C   GLU A 159      -6.263  12.626  -8.377  1.00  0.88           C  
ATOM   1274  CB  GLU A 159      -4.165  13.994  -8.335  1.00  0.88           C  
ATOM   1275  O   GLU A 159      -7.362  13.184  -8.359  1.00  0.88           O  
ATOM   1276  CG  GLU A 159      -3.273  14.904  -7.502  1.00  0.88           C  
ATOM   1277  CD  GLU A 159      -2.319  15.739  -8.341  1.00  0.88           C  
ATOM   1278  OE1 GLU A 159      -1.563  16.557  -7.768  1.00  0.88           O  
ATOM   1279  OE2 GLU A 159      -2.328  15.576  -9.582  1.00  0.88           O  
ATOM   1280  N   TYR A 160      -5.969  11.595  -9.159  1.00  0.92           N  
ATOM   1281  CA  TYR A 160      -6.999  10.962  -9.976  1.00  0.92           C  
ATOM   1282  C   TYR A 160      -8.155  10.471  -9.113  1.00  0.92           C  
ATOM   1283  CB  TYR A 160      -6.411   9.795 -10.775  1.00  0.92           C  
ATOM   1284  O   TYR A 160      -9.319  10.752  -9.405  1.00  0.92           O  
ATOM   1285  CG  TYR A 160      -7.451   8.845 -11.316  1.00  0.92           C  
ATOM   1286  CD1 TYR A 160      -7.602   7.567 -10.780  1.00  0.92           C  
ATOM   1287  CD2 TYR A 160      -8.284   9.221 -12.364  1.00  0.92           C  
ATOM   1288  CE1 TYR A 160      -8.558   6.687 -11.277  1.00  0.92           C  
ATOM   1289  CE2 TYR A 160      -9.243   8.349 -12.868  1.00  0.92           C  
ATOM   1290  OH  TYR A 160     -10.321   6.220 -12.815  1.00  0.92           O  
ATOM   1291  CZ  TYR A 160      -9.373   7.087 -12.319  1.00  0.92           C  
ATOM   1292  N   ILE A 161      -7.853   9.785  -8.062  1.00  0.93           N  
ATOM   1293  CA  ILE A 161      -8.853   9.190  -7.181  1.00  0.93           C  
ATOM   1294  C   ILE A 161      -9.718  10.289  -6.566  1.00  0.93           C  
ATOM   1295  CB  ILE A 161      -8.195   8.341  -6.071  1.00  0.93           C  
ATOM   1296  O   ILE A 161     -10.947  10.194  -6.567  1.00  0.93           O  
ATOM   1297  CG1 ILE A 161      -7.577   7.070  -6.666  1.00  0.93           C  
ATOM   1298  CG2 ILE A 161      -9.214   7.996  -4.980  1.00  0.93           C  
ATOM   1299  CD1 ILE A 161      -6.671   6.314  -5.704  1.00  0.93           C  
ATOM   1300  N   GLU A 162      -9.170  11.361  -6.114  1.00  0.91           N  
ATOM   1301  CA  GLU A 162      -9.902  12.410  -5.410  1.00  0.91           C  
ATOM   1302  C   GLU A 162     -10.610  13.341  -6.390  1.00  0.91           C  
ATOM   1303  CB  GLU A 162      -8.959  13.213  -4.510  1.00  0.91           C  
ATOM   1304  O   GLU A 162     -11.788  13.660  -6.211  1.00  0.91           O  
ATOM   1305  CG  GLU A 162      -8.473  12.446  -3.289  1.00  0.91           C  
ATOM   1306  CD  GLU A 162      -7.564  13.266  -2.388  1.00  0.91           C  
ATOM   1307  OE1 GLU A 162      -7.679  13.155  -1.146  1.00  0.91           O  
ATOM   1308  OE2 GLU A 162      -6.731  14.028  -2.928  1.00  0.91           O  
ATOM   1309  N   GLN A 163      -9.916  13.682  -7.423  1.00  0.91           N  
ATOM   1310  CA  GLN A 163     -10.420  14.750  -8.279  1.00  0.91           C  
ATOM   1311  C   GLN A 163     -11.327  14.196  -9.375  1.00  0.91           C  
ATOM   1312  CB  GLN A 163      -9.262  15.532  -8.902  1.00  0.91           C  
ATOM   1313  O   GLN A 163     -12.365  14.783  -9.685  1.00  0.91           O  
ATOM   1314  CG  GLN A 163      -8.355  16.204  -7.880  1.00  0.91           C  
ATOM   1315  CD  GLN A 163      -9.080  17.241  -7.043  1.00  0.91           C  
ATOM   1316  NE2 GLN A 163      -8.521  17.562  -5.881  1.00  0.91           N  
ATOM   1317  OE1 GLN A 163     -10.134  17.750  -7.437  1.00  0.91           O  
ATOM   1318  N   GLU A 164     -11.033  13.098  -9.910  1.00  0.95           N  
ATOM   1319  CA  GLU A 164     -11.797  12.582 -11.041  1.00  0.95           C  
ATOM   1320  C   GLU A 164     -12.805  11.528 -10.592  1.00  0.95           C  
ATOM   1321  CB  GLU A 164     -10.860  11.996 -12.101  1.00  0.95           C  
ATOM   1322  O   GLU A 164     -13.881  11.399 -11.179  1.00  0.95           O  
ATOM   1323  CG  GLU A 164      -9.975  13.032 -12.779  1.00  0.95           C  
ATOM   1324  CD  GLU A 164      -9.236  12.488 -13.991  1.00  0.95           C  
ATOM   1325  OE1 GLU A 164      -8.064  12.869 -14.209  1.00  0.95           O  
ATOM   1326  OE2 GLU A 164      -9.835  11.675 -14.730  1.00  0.95           O  
ATOM   1327  N   CYS A 165     -12.502  10.792  -9.535  1.00  0.95           N  
ATOM   1328  CA  CYS A 165     -13.414   9.744  -9.089  1.00  0.95           C  
ATOM   1329  C   CYS A 165     -14.308  10.244  -7.960  1.00  0.95           C  
ATOM   1330  CB  CYS A 165     -12.633   8.514  -8.627  1.00  0.95           C  
ATOM   1331  O   CYS A 165     -15.303   9.601  -7.620  1.00  0.95           O  
ATOM   1332  SG  CYS A 165     -11.638   7.753  -9.928  1.00  0.95           S  
ATOM   1333  N   GLY A 166     -13.875  11.353  -7.324  1.00  0.93           N  
ATOM   1334  CA  GLY A 166     -14.657  11.920  -6.237  1.00  0.93           C  
ATOM   1335  C   GLY A 166     -14.596  11.096  -4.964  1.00  0.93           C  
ATOM   1336  O   GLY A 166     -15.533  11.111  -4.163  1.00  0.93           O  
ATOM   1337  N   ILE A 167     -13.602  10.249  -4.828  1.00  0.92           N  
ATOM   1338  CA  ILE A 167     -13.417   9.410  -3.648  1.00  0.92           C  
ATOM   1339  C   ILE A 167     -12.481  10.105  -2.662  1.00  0.92           C  
ATOM   1340  CB  ILE A 167     -12.862   8.018  -4.025  1.00  0.92           C  
ATOM   1341  O   ILE A 167     -11.379  10.520  -3.030  1.00  0.92           O  
ATOM   1342  CG1 ILE A 167     -13.854   7.273  -4.926  1.00  0.92           C  
ATOM   1343  CG2 ILE A 167     -12.545   7.204  -2.768  1.00  0.92           C  
ATOM   1344  CD1 ILE A 167     -13.301   5.989  -5.527  1.00  0.92           C  
ATOM   1345  N   LEU A 168     -12.961  10.230  -1.433  1.00  0.88           N  
ATOM   1346  CA  LEU A 168     -12.136  10.815  -0.382  1.00  0.88           C  
ATOM   1347  C   LEU A 168     -11.239   9.760   0.256  1.00  0.88           C  
ATOM   1348  CB  LEU A 168     -13.015  11.469   0.687  1.00  0.88           C  
ATOM   1349  O   LEU A 168     -11.730   8.770   0.804  1.00  0.88           O  
ATOM   1350  CG  LEU A 168     -13.896  12.631   0.224  1.00  0.88           C  
ATOM   1351  CD1 LEU A 168     -14.793  13.103   1.363  1.00  0.88           C  
ATOM   1352  CD2 LEU A 168     -13.037  13.778  -0.298  1.00  0.88           C  
ATOM   1353  N   ILE A 169      -9.961  10.065   0.188  1.00  0.87           N  
ATOM   1354  CA  ILE A 169      -9.007   9.126   0.768  1.00  0.87           C  
ATOM   1355  C   ILE A 169      -8.973   9.296   2.285  1.00  0.87           C  
ATOM   1356  CB  ILE A 169      -7.593   9.318   0.175  1.00  0.87           C  
ATOM   1357  O   ILE A 169      -8.779  10.406   2.787  1.00  0.87           O  
ATOM   1358  CG1 ILE A 169      -7.598   9.012  -1.327  1.00  0.87           C  
ATOM   1359  CG2 ILE A 169      -6.576   8.439   0.909  1.00  0.87           C  
ATOM   1360  CD1 ILE A 169      -6.318   9.415  -2.045  1.00  0.87           C  
ATOM   1361  N   GLY A 170      -9.182   8.151   2.947  1.00  0.80           N  
ATOM   1362  CA  GLY A 170      -9.269   8.151   4.399  1.00  0.80           C  
ATOM   1363  C   GLY A 170      -7.927   7.948   5.077  1.00  0.80           C  
ATOM   1364  O   GLY A 170      -7.695   8.465   6.172  1.00  0.80           O  
ATOM   1365  N   GLY A 171      -7.040   7.268   4.311  1.00  0.79           N  
ATOM   1366  CA  GLY A 171      -5.731   6.979   4.876  1.00  0.79           C  
ATOM   1367  C   GLY A 171      -4.985   5.891   4.128  1.00  0.79           C  
ATOM   1368  O   GLY A 171      -5.417   5.457   3.058  1.00  0.79           O  
ATOM   1369  N   ASN A 172      -3.814   5.610   4.674  1.00  0.82           N  
ATOM   1370  CA  ASN A 172      -2.949   4.590   4.091  1.00  0.82           C  
ATOM   1371  C   ASN A 172      -2.223   3.788   5.168  1.00  0.82           C  
ATOM   1372  CB  ASN A 172      -1.940   5.225   3.131  1.00  0.82           C  
ATOM   1373  O   ASN A 172      -1.827   4.339   6.197  1.00  0.82           O  
ATOM   1374  CG  ASN A 172      -1.004   6.194   3.826  1.00  0.82           C  
ATOM   1375  ND2 ASN A 172       0.271   5.833   3.905  1.00  0.82           N  
ATOM   1376  OD1 ASN A 172      -1.424   7.259   4.288  1.00  0.82           O  
ATOM   1377  N   TYR A 173      -2.235   2.357   4.911  1.00  0.79           N  
ATOM   1378  CA  TYR A 173      -1.346   1.515   5.702  1.00  0.79           C  
ATOM   1379  C   TYR A 173      -0.002   1.335   5.006  1.00  0.79           C  
ATOM   1380  CB  TYR A 173      -1.987   0.148   5.960  1.00  0.79           C  
ATOM   1381  O   TYR A 173       0.053   0.909   3.850  1.00  0.79           O  
ATOM   1382  CG  TYR A 173      -3.339   0.228   6.628  1.00  0.79           C  
ATOM   1383  CD1 TYR A 173      -3.453   0.562   7.975  1.00  0.79           C  
ATOM   1384  CD2 TYR A 173      -4.503  -0.031   5.913  1.00  0.79           C  
ATOM   1385  CE1 TYR A 173      -4.696   0.635   8.595  1.00  0.79           C  
ATOM   1386  CE2 TYR A 173      -5.752   0.039   6.523  1.00  0.79           C  
ATOM   1387  OH  TYR A 173      -7.071   0.443   8.471  1.00  0.79           O  
ATOM   1388  CZ  TYR A 173      -5.838   0.373   7.862  1.00  0.79           C  
ATOM   1389  N   GLU A 174       1.064   1.623   5.865  1.00  0.85           N  
ATOM   1390  CA  GLU A 174       2.361   1.442   5.219  1.00  0.85           C  
ATOM   1391  C   GLU A 174       3.297   0.604   6.086  1.00  0.85           C  
ATOM   1392  CB  GLU A 174       3.002   2.797   4.911  1.00  0.85           C  
ATOM   1393  O   GLU A 174       3.230   0.661   7.316  1.00  0.85           O  
ATOM   1394  CG  GLU A 174       2.303   3.569   3.801  1.00  0.85           C  
ATOM   1395  CD  GLU A 174       3.027   4.849   3.413  1.00  0.85           C  
ATOM   1396  OE1 GLU A 174       2.885   5.300   2.254  1.00  0.85           O  
ATOM   1397  OE2 GLU A 174       3.742   5.406   4.276  1.00  0.85           O  
ATOM   1398  N   SER A 175       4.034  -0.208   5.400  1.00  0.81           N  
ATOM   1399  CA  SER A 175       5.141  -0.917   6.034  1.00  0.81           C  
ATOM   1400  C   SER A 175       6.450  -0.678   5.289  1.00  0.81           C  
ATOM   1401  CB  SER A 175       4.850  -2.417   6.101  1.00  0.81           C  
ATOM   1402  O   SER A 175       6.457  -0.549   4.063  1.00  0.81           O  
ATOM   1403  OG  SER A 175       4.922  -3.001   4.812  1.00  0.81           O  
ATOM   1404  N   LEU A 176       7.424  -0.556   6.109  1.00  0.86           N  
ATOM   1405  CA  LEU A 176       8.764  -0.377   5.560  1.00  0.86           C  
ATOM   1406  C   LEU A 176       9.690  -1.501   6.012  1.00  0.86           C  
ATOM   1407  CB  LEU A 176       9.341   0.976   5.983  1.00  0.86           C  
ATOM   1408  O   LEU A 176       9.836  -1.747   7.212  1.00  0.86           O  
ATOM   1409  CG  LEU A 176       8.693   2.214   5.360  1.00  0.86           C  
ATOM   1410  CD1 LEU A 176       7.355   2.506   6.031  1.00  0.86           C  
ATOM   1411  CD2 LEU A 176       9.624   3.416   5.467  1.00  0.86           C  
ATOM   1412  N   THR A 177      10.351  -2.138   5.003  1.00  0.87           N  
ATOM   1413  CA  THR A 177      11.256  -3.238   5.319  1.00  0.87           C  
ATOM   1414  C   THR A 177      12.534  -3.142   4.491  1.00  0.87           C  
ATOM   1415  CB  THR A 177      10.583  -4.602   5.074  1.00  0.87           C  
ATOM   1416  O   THR A 177      12.479  -2.932   3.277  1.00  0.87           O  
ATOM   1417  CG2 THR A 177      11.475  -5.746   5.544  1.00  0.87           C  
ATOM   1418  OG1 THR A 177       9.343  -4.652   5.790  1.00  0.87           O  
ATOM   1419  N   PRO A 178      13.706  -3.261   5.166  1.00  0.92           N  
ATOM   1420  CA  PRO A 178      14.930  -3.344   4.367  1.00  0.92           C  
ATOM   1421  C   PRO A 178      15.021  -4.635   3.558  1.00  0.92           C  
ATOM   1422  CB  PRO A 178      16.042  -3.278   5.417  1.00  0.92           C  
ATOM   1423  O   PRO A 178      14.672  -5.707   4.059  1.00  0.92           O  
ATOM   1424  CG  PRO A 178      15.406  -3.768   6.678  1.00  0.92           C  
ATOM   1425  CD  PRO A 178      13.934  -3.477   6.614  1.00  0.92           C  
ATOM   1426  N   VAL A 179      15.397  -4.486   2.310  1.00  0.94           N  
ATOM   1427  CA  VAL A 179      15.597  -5.653   1.457  1.00  0.94           C  
ATOM   1428  C   VAL A 179      16.877  -5.484   0.642  1.00  0.94           C  
ATOM   1429  CB  VAL A 179      14.393  -5.882   0.517  1.00  0.94           C  
ATOM   1430  O   VAL A 179      17.404  -4.375   0.526  1.00  0.94           O  
ATOM   1431  CG1 VAL A 179      13.127  -6.170   1.322  1.00  0.94           C  
ATOM   1432  CG2 VAL A 179      14.188  -4.672  -0.392  1.00  0.94           C  
ATOM   1433  N   LEU A 180      17.459  -6.649   0.120  1.00  0.95           N  
ATOM   1434  CA  LEU A 180      18.579  -6.596  -0.814  1.00  0.95           C  
ATOM   1435  C   LEU A 180      18.096  -6.752  -2.252  1.00  0.95           C  
ATOM   1436  CB  LEU A 180      19.602  -7.686  -0.485  1.00  0.95           C  
ATOM   1437  O   LEU A 180      17.246  -7.598  -2.537  1.00  0.95           O  
ATOM   1438  CG  LEU A 180      20.285  -7.586   0.880  1.00  0.95           C  
ATOM   1439  CD1 LEU A 180      21.175  -8.801   1.117  1.00  0.95           C  
ATOM   1440  CD2 LEU A 180      21.093  -6.297   0.981  1.00  0.95           C  
ATOM   1441  N   ALA A 181      18.626  -5.841  -3.139  1.00  0.94           N  
ATOM   1442  CA  ALA A 181      18.239  -5.904  -4.545  1.00  0.94           C  
ATOM   1443  C   ALA A 181      18.618  -7.248  -5.160  1.00  0.94           C  
ATOM   1444  CB  ALA A 181      18.887  -4.764  -5.327  1.00  0.94           C  
ATOM   1445  O   ALA A 181      19.778  -7.661  -5.097  1.00  0.94           O  
ATOM   1446  N   ASP A 182      17.627  -7.909  -5.710  1.00  0.94           N  
ATOM   1447  CA  ASP A 182      17.930  -9.088  -6.516  1.00  0.94           C  
ATOM   1448  C   ASP A 182      18.284  -8.696  -7.949  1.00  0.94           C  
ATOM   1449  CB  ASP A 182      16.748 -10.059  -6.513  1.00  0.94           C  
ATOM   1450  O   ASP A 182      18.363  -7.509  -8.273  1.00  0.94           O  
ATOM   1451  CG  ASP A 182      15.500  -9.477  -7.154  1.00  0.94           C  
ATOM   1452  OD1 ASP A 182      15.600  -8.452  -7.863  1.00  0.94           O  
ATOM   1453  OD2 ASP A 182      14.407 -10.046  -6.945  1.00  0.94           O  
ATOM   1454  N   ARG A 183      18.572  -9.657  -8.744  1.00  0.95           N  
ATOM   1455  CA  ARG A 183      19.056  -9.384 -10.093  1.00  0.95           C  
ATOM   1456  C   ARG A 183      18.071  -8.511 -10.863  1.00  0.95           C  
ATOM   1457  CB  ARG A 183      19.302 -10.691 -10.851  1.00  0.95           C  
ATOM   1458  O   ARG A 183      18.462  -7.516 -11.475  1.00  0.95           O  
ATOM   1459  CG  ARG A 183      19.936 -10.499 -12.220  1.00  0.95           C  
ATOM   1460  CD  ARG A 183      20.215 -11.830 -12.904  1.00  0.95           C  
ATOM   1461  NE  ARG A 183      20.814 -11.644 -14.222  1.00  0.95           N  
ATOM   1462  NH1 ARG A 183      21.185 -13.893 -14.600  1.00  0.95           N  
ATOM   1463  NH2 ARG A 183      21.789 -12.346 -16.179  1.00  0.95           N  
ATOM   1464  CZ  ARG A 183      21.261 -12.628 -14.997  1.00  0.95           C  
ATOM   1465  N   LEU A 184      16.808  -8.867 -10.815  1.00  0.91           N  
ATOM   1466  CA  LEU A 184      15.783  -8.143 -11.559  1.00  0.91           C  
ATOM   1467  C   LEU A 184      15.633  -6.720 -11.033  1.00  0.91           C  
ATOM   1468  CB  LEU A 184      14.441  -8.876 -11.474  1.00  0.91           C  
ATOM   1469  O   LEU A 184      15.630  -5.763 -11.811  1.00  0.91           O  
ATOM   1470  CG  LEU A 184      13.272  -8.239 -12.227  1.00  0.91           C  
ATOM   1471  CD1 LEU A 184      13.574  -8.178 -13.721  1.00  0.91           C  
ATOM   1472  CD2 LEU A 184      11.984  -9.011 -11.967  1.00  0.91           C  
ATOM   1473  N   LEU A 185      15.518  -6.520  -9.712  1.00  0.92           N  
ATOM   1474  CA  LEU A 185      15.392  -5.208  -9.086  1.00  0.92           C  
ATOM   1475  C   LEU A 185      16.613  -4.344  -9.385  1.00  0.92           C  
ATOM   1476  CB  LEU A 185      15.210  -5.351  -7.573  1.00  0.92           C  
ATOM   1477  O   LEU A 185      16.480  -3.152  -9.670  1.00  0.92           O  
ATOM   1478  CG  LEU A 185      13.816  -5.755  -7.092  1.00  0.92           C  
ATOM   1479  CD1 LEU A 185      13.828  -6.016  -5.590  1.00  0.92           C  
ATOM   1480  CD2 LEU A 185      12.795  -4.679  -7.445  1.00  0.92           C  
ATOM   1481  N   ALA A 186      17.799  -4.966  -9.309  1.00  0.93           N  
ATOM   1482  CA  ALA A 186      19.044  -4.248  -9.569  1.00  0.93           C  
ATOM   1483  C   ALA A 186      19.065  -3.680 -10.985  1.00  0.93           C  
ATOM   1484  CB  ALA A 186      20.244  -5.167  -9.349  1.00  0.93           C  
ATOM   1485  O   ALA A 186      19.473  -2.536 -11.196  1.00  0.93           O  
ATOM   1486  N   ARG A 187      18.640  -4.422 -11.913  1.00  0.92           N  
ATOM   1487  CA  ARG A 187      18.595  -3.990 -13.306  1.00  0.92           C  
ATOM   1488  C   ARG A 187      17.604  -2.846 -13.493  1.00  0.92           C  
ATOM   1489  CB  ARG A 187      18.223  -5.159 -14.221  1.00  0.92           C  
ATOM   1490  O   ARG A 187      17.927  -1.835 -14.120  1.00  0.92           O  
ATOM   1491  CG  ARG A 187      18.290  -4.828 -15.703  1.00  0.92           C  
ATOM   1492  CD  ARG A 187      17.830  -5.996 -16.564  1.00  0.92           C  
ATOM   1493  NE  ARG A 187      18.815  -7.074 -16.580  1.00  0.92           N  
ATOM   1494  NH1 ARG A 187      17.597  -8.444 -17.986  1.00  0.92           N  
ATOM   1495  NH2 ARG A 187      19.640  -9.126 -17.200  1.00  0.92           N  
ATOM   1496  CZ  ARG A 187      18.682  -8.212 -17.256  1.00  0.92           C  
ATOM   1497  N   GLN A 188      16.442  -2.944 -12.921  1.00  0.90           N  
ATOM   1498  CA  GLN A 188      15.390  -1.949 -13.104  1.00  0.90           C  
ATOM   1499  C   GLN A 188      15.723  -0.655 -12.368  1.00  0.90           C  
ATOM   1500  CB  GLN A 188      14.045  -2.496 -12.624  1.00  0.90           C  
ATOM   1501  O   GLN A 188      15.391   0.436 -12.837  1.00  0.90           O  
ATOM   1502  CG  GLN A 188      13.467  -3.583 -13.520  1.00  0.90           C  
ATOM   1503  CD  GLN A 188      12.127  -4.097 -13.030  1.00  0.90           C  
ATOM   1504  NE2 GLN A 188      11.197  -4.305 -13.957  1.00  0.90           N  
ATOM   1505  OE1 GLN A 188      11.929  -4.307 -11.829  1.00  0.90           O  
ATOM   1506  N   MET A 189      16.407  -0.880 -11.288  1.00  0.90           N  
ATOM   1507  CA  MET A 189      16.697   0.294 -10.469  1.00  0.90           C  
ATOM   1508  C   MET A 189      18.103   0.817 -10.746  1.00  0.90           C  
ATOM   1509  CB  MET A 189      16.544  -0.035  -8.984  1.00  0.90           C  
ATOM   1510  O   MET A 189      18.539   1.792 -10.132  1.00  0.90           O  
ATOM   1511  CG  MET A 189      15.113  -0.334  -8.566  1.00  0.90           C  
ATOM   1512  SD  MET A 189      14.048   1.160  -8.587  1.00  0.90           S  
ATOM   1513  CE  MET A 189      14.749   2.072  -7.184  1.00  0.90           C  
ATOM   1514  N   LYS A 190      18.821   0.162 -11.636  1.00  0.90           N  
ATOM   1515  CA  LYS A 190      20.167   0.546 -12.050  1.00  0.90           C  
ATOM   1516  C   LYS A 190      21.096   0.675 -10.846  1.00  0.90           C  
ATOM   1517  CB  LYS A 190      20.135   1.861 -12.830  1.00  0.90           C  
ATOM   1518  O   LYS A 190      21.802   1.676 -10.704  1.00  0.90           O  
ATOM   1519  CG  LYS A 190      19.342   1.792 -14.127  1.00  0.90           C  
ATOM   1520  CD  LYS A 190      19.477   3.077 -14.933  1.00  0.90           C  
ATOM   1521  CE  LYS A 190      18.711   2.997 -16.247  1.00  0.90           C  
ATOM   1522  NZ  LYS A 190      18.878   4.237 -17.062  1.00  0.90           N  
ATOM   1523  N   VAL A 191      21.054  -0.327 -10.018  1.00  0.91           N  
ATOM   1524  CA  VAL A 191      21.940  -0.461  -8.866  1.00  0.91           C  
ATOM   1525  C   VAL A 191      22.650  -1.812  -8.915  1.00  0.91           C  
ATOM   1526  CB  VAL A 191      21.169  -0.311  -7.536  1.00  0.91           C  
ATOM   1527  O   VAL A 191      22.305  -2.673  -9.728  1.00  0.91           O  
ATOM   1528  CG1 VAL A 191      20.541   1.078  -7.429  1.00  0.91           C  
ATOM   1529  CG2 VAL A 191      20.099  -1.395  -7.415  1.00  0.91           C  
ATOM   1530  N   ALA A 192      23.683  -1.972  -8.055  1.00  0.93           N  
ATOM   1531  CA  ALA A 192      24.372  -3.256  -7.957  1.00  0.93           C  
ATOM   1532  C   ALA A 192      23.512  -4.287  -7.231  1.00  0.93           C  
ATOM   1533  CB  ALA A 192      25.712  -3.089  -7.244  1.00  0.93           C  
ATOM   1534  O   ALA A 192      22.706  -3.934  -6.368  1.00  0.93           O  
ATOM   1535  N   GLU A 193      23.565  -5.575  -7.651  1.00  0.96           N  
ATOM   1536  CA  GLU A 193      22.945  -6.642  -6.872  1.00  0.96           C  
ATOM   1537  C   GLU A 193      23.359  -6.566  -5.405  1.00  0.96           C  
ATOM   1538  CB  GLU A 193      23.307  -8.012  -7.451  1.00  0.96           C  
ATOM   1539  O   GLU A 193      24.481  -6.164  -5.092  1.00  0.96           O  
ATOM   1540  CG  GLU A 193      22.676  -8.293  -8.806  1.00  0.96           C  
ATOM   1541  CD  GLU A 193      22.887  -9.722  -9.282  1.00  0.96           C  
ATOM   1542  OE1 GLU A 193      23.115  -9.930 -10.495  1.00  0.96           O  
ATOM   1543  OE2 GLU A 193      22.823 -10.640  -8.434  1.00  0.96           O  
ATOM   1544  N   HIS A 194      22.382  -6.748  -4.487  1.00  0.95           N  
ATOM   1545  CA  HIS A 194      22.562  -6.825  -3.042  1.00  0.95           C  
ATOM   1546  C   HIS A 194      22.647  -5.434  -2.422  1.00  0.95           C  
ATOM   1547  CB  HIS A 194      23.817  -7.630  -2.700  1.00  0.95           C  
ATOM   1548  O   HIS A 194      22.991  -5.294  -1.246  1.00  0.95           O  
ATOM   1549  CG  HIS A 194      23.766  -9.049  -3.170  1.00  0.95           C  
ATOM   1550  CD2 HIS A 194      24.593  -9.747  -3.983  1.00  0.95           C  
ATOM   1551  ND1 HIS A 194      22.764  -9.920  -2.798  1.00  0.95           N  
ATOM   1552  CE1 HIS A 194      22.979 -11.095  -3.364  1.00  0.95           C  
ATOM   1553  NE2 HIS A 194      24.083 -11.017  -4.089  1.00  0.95           N  
ATOM   1554  N   THR A 195      22.476  -4.377  -3.369  1.00  0.94           N  
ATOM   1555  CA  THR A 195      22.321  -3.032  -2.828  1.00  0.94           C  
ATOM   1556  C   THR A 195      21.145  -2.971  -1.857  1.00  0.94           C  
ATOM   1557  CB  THR A 195      22.116  -1.998  -3.951  1.00  0.94           C  
ATOM   1558  O   THR A 195      20.054  -3.457  -2.164  1.00  0.94           O  
ATOM   1559  CG2 THR A 195      21.941  -0.594  -3.382  1.00  0.94           C  
ATOM   1560  OG1 THR A 195      23.257  -2.011  -4.818  1.00  0.94           O  
ATOM   1561  N   PRO A 196      21.342  -2.443  -0.583  1.00  0.93           N  
ATOM   1562  CA  PRO A 196      20.211  -2.276   0.333  1.00  0.93           C  
ATOM   1563  C   PRO A 196      19.154  -1.313  -0.204  1.00  0.93           C  
ATOM   1564  CB  PRO A 196      20.862  -1.720   1.601  1.00  0.93           C  
ATOM   1565  O   PRO A 196      19.486  -0.206  -0.638  1.00  0.93           O  
ATOM   1566  CG  PRO A 196      22.296  -2.130   1.505  1.00  0.93           C  
ATOM   1567  CD  PRO A 196      22.691  -2.150   0.056  1.00  0.93           C  
ATOM   1568  N   LEU A 197      17.919  -1.831  -0.203  1.00  0.92           N  
ATOM   1569  CA  LEU A 197      16.765  -1.029  -0.594  1.00  0.92           C  
ATOM   1570  C   LEU A 197      15.724  -0.996   0.520  1.00  0.92           C  
ATOM   1571  CB  LEU A 197      16.139  -1.580  -1.877  1.00  0.92           C  
ATOM   1572  O   LEU A 197      15.797  -1.781   1.468  1.00  0.92           O  
ATOM   1573  CG  LEU A 197      17.066  -1.697  -3.088  1.00  0.92           C  
ATOM   1574  CD1 LEU A 197      16.326  -2.324  -4.264  1.00  0.92           C  
ATOM   1575  CD2 LEU A 197      17.624  -0.330  -3.468  1.00  0.92           C  
ATOM   1576  N   LEU A 198      14.860  -0.021   0.337  1.00  0.91           N  
ATOM   1577  CA  LEU A 198      13.672  -0.010   1.184  1.00  0.91           C  
ATOM   1578  C   LEU A 198      12.458  -0.532   0.424  1.00  0.91           C  
ATOM   1579  CB  LEU A 198      13.396   1.405   1.701  1.00  0.91           C  
ATOM   1580  O   LEU A 198      12.137  -0.037  -0.658  1.00  0.91           O  
ATOM   1581  CG  LEU A 198      12.336   1.531   2.797  1.00  0.91           C  
ATOM   1582  CD1 LEU A 198      12.790   0.805   4.059  1.00  0.91           C  
ATOM   1583  CD2 LEU A 198      12.045   2.998   3.093  1.00  0.91           C  
ATOM   1584  N   ARG A 199      11.870  -1.623   0.997  1.00  0.92           N  
ATOM   1585  CA  ARG A 199      10.586  -2.086   0.481  1.00  0.92           C  
ATOM   1586  C   ARG A 199       9.428  -1.450   1.243  1.00  0.92           C  
ATOM   1587  CB  ARG A 199      10.492  -3.611   0.561  1.00  0.92           C  
ATOM   1588  O   ARG A 199       9.316  -1.612   2.460  1.00  0.92           O  
ATOM   1589  CG  ARG A 199       9.207  -4.180  -0.019  1.00  0.92           C  
ATOM   1590  CD  ARG A 199       9.174  -5.700   0.066  1.00  0.92           C  
ATOM   1591  NE  ARG A 199       7.922  -6.242  -0.453  1.00  0.92           N  
ATOM   1592  NH1 ARG A 199       6.793  -6.117   1.558  1.00  0.92           N  
ATOM   1593  NH2 ARG A 199       5.735  -6.928  -0.306  1.00  0.92           N  
ATOM   1594  CZ  ARG A 199       6.819  -6.428   0.267  1.00  0.92           C  
ATOM   1595  N   ILE A 200       8.562  -0.807   0.471  1.00  0.90           N  
ATOM   1596  CA  ILE A 200       7.415  -0.127   1.062  1.00  0.90           C  
ATOM   1597  C   ILE A 200       6.122  -0.723   0.511  1.00  0.90           C  
ATOM   1598  CB  ILE A 200       7.460   1.394   0.796  1.00  0.90           C  
ATOM   1599  O   ILE A 200       5.931  -0.790  -0.706  1.00  0.90           O  
ATOM   1600  CG1 ILE A 200       8.798   1.979   1.265  1.00  0.90           C  
ATOM   1601  CG2 ILE A 200       6.285   2.098   1.481  1.00  0.90           C  
ATOM   1602  CD1 ILE A 200       9.138   3.325   0.640  1.00  0.90           C  
ATOM   1603  N   THR A 201       5.328  -1.238   1.432  1.00  0.91           N  
ATOM   1604  CA  THR A 201       3.970  -1.595   1.037  1.00  0.91           C  
ATOM   1605  C   THR A 201       2.972  -0.547   1.521  1.00  0.91           C  
ATOM   1606  CB  THR A 201       3.574  -2.978   1.586  1.00  0.91           C  
ATOM   1607  O   THR A 201       3.131   0.013   2.608  1.00  0.91           O  
ATOM   1608  CG2 THR A 201       4.540  -4.057   1.110  1.00  0.91           C  
ATOM   1609  OG1 THR A 201       3.587  -2.939   3.019  1.00  0.91           O  
ATOM   1610  N   SER A 202       2.028  -0.260   0.608  1.00  0.90           N  
ATOM   1611  CA  SER A 202       1.030   0.756   0.925  1.00  0.90           C  
ATOM   1612  C   SER A 202      -0.367   0.306   0.512  1.00  0.90           C  
ATOM   1613  CB  SER A 202       1.374   2.078   0.238  1.00  0.90           C  
ATOM   1614  O   SER A 202      -0.571  -0.146  -0.617  1.00  0.90           O  
ATOM   1615  OG  SER A 202       0.420   3.075   0.560  1.00  0.90           O  
ATOM   1616  N   LEU A 203      -1.210   0.388   1.449  1.00  0.90           N  
ATOM   1617  CA  LEU A 203      -2.622   0.107   1.219  1.00  0.90           C  
ATOM   1618  C   LEU A 203      -3.480   1.324   1.550  1.00  0.90           C  
ATOM   1619  CB  LEU A 203      -3.073  -1.093   2.057  1.00  0.90           C  
ATOM   1620  O   LEU A 203      -3.663   1.659   2.723  1.00  0.90           O  
ATOM   1621  CG  LEU A 203      -4.544  -1.492   1.932  1.00  0.90           C  
ATOM   1622  CD1 LEU A 203      -4.874  -1.857   0.489  1.00  0.90           C  
ATOM   1623  CD2 LEU A 203      -4.865  -2.652   2.869  1.00  0.90           C  
ATOM   1624  N   SER A 204      -4.055   1.912   0.465  1.00  0.90           N  
ATOM   1625  CA  SER A 204      -4.875   3.104   0.656  1.00  0.90           C  
ATOM   1626  C   SER A 204      -6.357   2.751   0.722  1.00  0.90           C  
ATOM   1627  CB  SER A 204      -4.632   4.107  -0.472  1.00  0.90           C  
ATOM   1628  O   SER A 204      -6.804   1.799   0.079  1.00  0.90           O  
ATOM   1629  OG  SER A 204      -4.977   3.547  -1.728  1.00  0.90           O  
ATOM   1630  N   TYR A 205      -7.069   3.511   1.606  1.00  0.87           N  
ATOM   1631  CA  TYR A 205      -8.500   3.264   1.747  1.00  0.87           C  
ATOM   1632  C   TYR A 205      -9.281   4.572   1.763  1.00  0.87           C  
ATOM   1633  CB  TYR A 205      -8.785   2.470   3.026  1.00  0.87           C  
ATOM   1634  O   TYR A 205      -8.728   5.629   2.076  1.00  0.87           O  
ATOM   1635  CG  TYR A 205      -8.343   3.171   4.287  1.00  0.87           C  
ATOM   1636  CD1 TYR A 205      -7.053   3.003   4.785  1.00  0.87           C  
ATOM   1637  CD2 TYR A 205      -9.213   4.003   4.983  1.00  0.87           C  
ATOM   1638  CE1 TYR A 205      -6.641   3.645   5.948  1.00  0.87           C  
ATOM   1639  CE2 TYR A 205      -8.813   4.650   6.147  1.00  0.87           C  
ATOM   1640  OH  TYR A 205      -7.125   5.105   7.773  1.00  0.87           O  
ATOM   1641  CZ  TYR A 205      -7.527   4.466   6.621  1.00  0.87           C  
ATOM   1642  N   SER A 206     -10.563   4.488   1.409  1.00  0.89           N  
ATOM   1643  CA  SER A 206     -11.437   5.656   1.377  1.00  0.89           C  
ATOM   1644  C   SER A 206     -12.069   5.911   2.741  1.00  0.89           C  
ATOM   1645  CB  SER A 206     -12.531   5.479   0.323  1.00  0.89           C  
ATOM   1646  O   SER A 206     -12.043   5.043   3.615  1.00  0.89           O  
ATOM   1647  OG  SER A 206     -13.513   4.559   0.768  1.00  0.89           O  
ATOM   1648  N   GLU A 207     -12.562   7.062   2.965  1.00  0.84           N  
ATOM   1649  CA  GLU A 207     -13.304   7.383   4.180  1.00  0.84           C  
ATOM   1650  C   GLU A 207     -14.530   6.487   4.331  1.00  0.84           C  
ATOM   1651  CB  GLU A 207     -13.726   8.855   4.180  1.00  0.84           C  
ATOM   1652  O   GLU A 207     -15.016   6.272   5.443  1.00  0.84           O  
ATOM   1653  CG  GLU A 207     -12.576   9.824   4.413  1.00  0.84           C  
ATOM   1654  CD  GLU A 207     -13.037  11.229   4.765  1.00  0.84           C  
ATOM   1655  OE1 GLU A 207     -12.185  12.080   5.109  1.00  0.84           O  
ATOM   1656  OE2 GLU A 207     -14.261  11.482   4.697  1.00  0.84           O  
ATOM   1657  N   SER A 208     -14.950   6.022   3.202  1.00  0.85           N  
ATOM   1658  CA  SER A 208     -16.131   5.165   3.216  1.00  0.85           C  
ATOM   1659  C   SER A 208     -15.755   3.710   3.478  1.00  0.85           C  
ATOM   1660  CB  SER A 208     -16.888   5.274   1.892  1.00  0.85           C  
ATOM   1661  O   SER A 208     -16.624   2.837   3.522  1.00  0.85           O  
ATOM   1662  OG  SER A 208     -16.069   4.868   0.809  1.00  0.85           O  
ATOM   1663  N   GLY A 209     -14.449   3.426   3.554  1.00  0.83           N  
ATOM   1664  CA  GLY A 209     -14.020   2.111   4.003  1.00  0.83           C  
ATOM   1665  C   GLY A 209     -13.578   1.207   2.868  1.00  0.83           C  
ATOM   1666  O   GLY A 209     -13.165   0.068   3.099  1.00  0.83           O  
ATOM   1667  N   GLU A 210     -13.637   1.691   1.568  1.00  0.91           N  
ATOM   1668  CA  GLU A 210     -13.155   0.889   0.448  1.00  0.91           C  
ATOM   1669  C   GLU A 210     -11.632   0.931   0.354  1.00  0.91           C  
ATOM   1670  CB  GLU A 210     -13.776   1.372  -0.865  1.00  0.91           C  
ATOM   1671  O   GLU A 210     -11.023   1.987   0.536  1.00  0.91           O  
ATOM   1672  CG  GLU A 210     -15.293   1.256  -0.907  1.00  0.91           C  
ATOM   1673  CD  GLU A 210     -16.002   2.581  -0.676  1.00  0.91           C  
ATOM   1674  OE1 GLU A 210     -16.995   2.869  -1.382  1.00  0.91           O  
ATOM   1675  OE2 GLU A 210     -15.561   3.337   0.218  1.00  0.91           O  
ATOM   1676  N   PHE A 211     -11.068  -0.248   0.023  1.00  0.94           N  
ATOM   1677  CA  PHE A 211      -9.639  -0.269  -0.267  1.00  0.94           C  
ATOM   1678  C   PHE A 211      -9.376   0.114  -1.719  1.00  0.94           C  
ATOM   1679  CB  PHE A 211      -9.050  -1.653   0.026  1.00  0.94           C  
ATOM   1680  O   PHE A 211      -9.938  -0.487  -2.637  1.00  0.94           O  
ATOM   1681  CG  PHE A 211      -8.936  -1.966   1.493  1.00  0.94           C  
ATOM   1682  CD1 PHE A 211      -7.915  -1.415   2.258  1.00  0.94           C  
ATOM   1683  CD2 PHE A 211      -9.850  -2.811   2.108  1.00  0.94           C  
ATOM   1684  CE1 PHE A 211      -7.806  -1.703   3.617  1.00  0.94           C  
ATOM   1685  CE2 PHE A 211      -9.748  -3.103   3.465  1.00  0.94           C  
ATOM   1686  CZ  PHE A 211      -8.725  -2.549   4.217  1.00  0.94           C  
ATOM   1687  N   LEU A 212      -8.512   1.100  -1.869  1.00  0.94           N  
ATOM   1688  CA  LEU A 212      -8.414   1.806  -3.142  1.00  0.94           C  
ATOM   1689  C   LEU A 212      -7.197   1.335  -3.932  1.00  0.94           C  
ATOM   1690  CB  LEU A 212      -8.335   3.317  -2.913  1.00  0.94           C  
ATOM   1691  O   LEU A 212      -7.275   1.151  -5.148  1.00  0.94           O  
ATOM   1692  CG  LEU A 212      -9.460   3.936  -2.082  1.00  0.94           C  
ATOM   1693  CD1 LEU A 212      -9.157   5.402  -1.788  1.00  0.94           C  
ATOM   1694  CD2 LEU A 212     -10.797   3.795  -2.802  1.00  0.94           C  
ATOM   1695  N   ASN A 213      -6.098   1.127  -3.242  1.00  0.95           N  
ATOM   1696  CA  ASN A 213      -4.829   0.856  -3.909  1.00  0.95           C  
ATOM   1697  C   ASN A 213      -3.855   0.130  -2.987  1.00  0.95           C  
ATOM   1698  CB  ASN A 213      -4.205   2.155  -4.424  1.00  0.95           C  
ATOM   1699  O   ASN A 213      -3.587   0.589  -1.875  1.00  0.95           O  
ATOM   1700  CG  ASN A 213      -2.866   1.932  -5.098  1.00  0.95           C  
ATOM   1701  ND2 ASN A 213      -1.862   2.701  -4.691  1.00  0.95           N  
ATOM   1702  OD1 ASN A 213      -2.734   1.077  -5.978  1.00  0.95           O  
ATOM   1703  N   TYR A 214      -3.388  -1.013  -3.507  1.00  0.95           N  
ATOM   1704  CA  TYR A 214      -2.274  -1.706  -2.870  1.00  0.95           C  
ATOM   1705  C   TYR A 214      -1.006  -1.583  -3.707  1.00  0.95           C  
ATOM   1706  CB  TYR A 214      -2.613  -3.184  -2.652  1.00  0.95           C  
ATOM   1707  O   TYR A 214      -0.989  -1.962  -4.880  1.00  0.95           O  
ATOM   1708  CG  TYR A 214      -1.499  -3.974  -2.010  1.00  0.95           C  
ATOM   1709  CD1 TYR A 214      -0.868  -5.009  -2.696  1.00  0.95           C  
ATOM   1710  CD2 TYR A 214      -1.076  -3.688  -0.716  1.00  0.95           C  
ATOM   1711  CE1 TYR A 214       0.158  -5.742  -2.108  1.00  0.95           C  
ATOM   1712  CE2 TYR A 214      -0.051  -4.414  -0.118  1.00  0.95           C  
ATOM   1713  OH  TYR A 214       1.574  -6.159  -0.233  1.00  0.95           O  
ATOM   1714  CZ  TYR A 214       0.559  -5.437  -0.821  1.00  0.95           C  
ATOM   1715  N   SER A 215       0.057  -1.093  -3.049  1.00  0.95           N  
ATOM   1716  CA  SER A 215       1.295  -0.871  -3.790  1.00  0.95           C  
ATOM   1717  C   SER A 215       2.490  -1.481  -3.065  1.00  0.95           C  
ATOM   1718  CB  SER A 215       1.528   0.624  -4.008  1.00  0.95           C  
ATOM   1719  O   SER A 215       2.534  -1.497  -1.833  1.00  0.95           O  
ATOM   1720  OG  SER A 215       0.497   1.184  -4.803  1.00  0.95           O  
ATOM   1721  N   VAL A 216       3.319  -2.057  -3.878  1.00  0.95           N  
ATOM   1722  CA  VAL A 216       4.642  -2.482  -3.433  1.00  0.95           C  
ATOM   1723  C   VAL A 216       5.714  -1.639  -4.119  1.00  0.95           C  
ATOM   1724  CB  VAL A 216       4.881  -3.982  -3.717  1.00  0.95           C  
ATOM   1725  O   VAL A 216       5.831  -1.651  -5.347  1.00  0.95           O  
ATOM   1726  CG1 VAL A 216       6.223  -4.433  -3.144  1.00  0.95           C  
ATOM   1727  CG2 VAL A 216       3.742  -4.822  -3.143  1.00  0.95           C  
ATOM   1728  N   MET A 217       6.484  -0.972  -3.285  1.00  0.93           N  
ATOM   1729  CA  MET A 217       7.483  -0.049  -3.816  1.00  0.93           C  
ATOM   1730  C   MET A 217       8.878  -0.410  -3.318  1.00  0.93           C  
ATOM   1731  CB  MET A 217       7.145   1.391  -3.427  1.00  0.93           C  
ATOM   1732  O   MET A 217       9.033  -0.909  -2.201  1.00  0.93           O  
ATOM   1733  CG  MET A 217       5.804   1.871  -3.957  1.00  0.93           C  
ATOM   1734  SD  MET A 217       5.272   3.454  -3.196  1.00  0.93           S  
ATOM   1735  CE  MET A 217       4.553   2.839  -1.648  1.00  0.93           C  
ATOM   1736  N   PHE A 218       9.834  -0.191  -4.218  1.00  0.93           N  
ATOM   1737  CA  PHE A 218      11.247  -0.343  -3.889  1.00  0.93           C  
ATOM   1738  C   PHE A 218      11.997   0.967  -4.104  1.00  0.93           C  
ATOM   1739  CB  PHE A 218      11.880  -1.454  -4.732  1.00  0.93           C  
ATOM   1740  O   PHE A 218      11.851   1.608  -5.147  1.00  0.93           O  
ATOM   1741  CG  PHE A 218      11.217  -2.795  -4.565  1.00  0.93           C  
ATOM   1742  CD1 PHE A 218      11.627  -3.668  -3.565  1.00  0.93           C  
ATOM   1743  CD2 PHE A 218      10.184  -3.182  -5.409  1.00  0.93           C  
ATOM   1744  CE1 PHE A 218      11.015  -4.910  -3.408  1.00  0.93           C  
ATOM   1745  CE2 PHE A 218       9.568  -4.421  -5.258  1.00  0.93           C  
ATOM   1746  CZ  PHE A 218       9.986  -5.284  -4.258  1.00  0.93           C  
ATOM   1747  N   ARG A 219      12.804   1.260  -3.099  1.00  0.88           N  
ATOM   1748  CA  ARG A 219      13.538   2.520  -3.145  1.00  0.88           C  
ATOM   1749  C   ARG A 219      14.975   2.335  -2.668  1.00  0.88           C  
ATOM   1750  CB  ARG A 219      12.837   3.583  -2.295  1.00  0.88           C  
ATOM   1751  O   ARG A 219      15.231   1.571  -1.735  1.00  0.88           O  
ATOM   1752  CG  ARG A 219      13.488   4.955  -2.366  1.00  0.88           C  
ATOM   1753  CD  ARG A 219      12.778   5.962  -1.472  1.00  0.88           C  
ATOM   1754  NE  ARG A 219      13.446   6.102  -0.181  1.00  0.88           N  
ATOM   1755  NH1 ARG A 219      11.835   7.480   0.736  1.00  0.88           N  
ATOM   1756  NH2 ARG A 219      13.672   6.878   1.968  1.00  0.88           N  
ATOM   1757  CZ  ARG A 219      12.983   6.820   0.838  1.00  0.88           C  
ATOM   1758  N   ASN A 220      15.832   3.157  -3.362  1.00  0.83           N  
ATOM   1759  CA  ASN A 220      17.192   3.296  -2.851  1.00  0.83           C  
ATOM   1760  C   ASN A 220      17.334   4.528  -1.962  1.00  0.83           C  
ATOM   1761  CB  ASN A 220      18.195   3.355  -4.005  1.00  0.83           C  
ATOM   1762  O   ASN A 220      17.413   5.652  -2.461  1.00  0.83           O  
ATOM   1763  CG  ASN A 220      19.634   3.311  -3.530  1.00  0.83           C  
ATOM   1764  ND2 ASN A 220      20.560   3.109  -4.460  1.00  0.83           N  
ATOM   1765  OD1 ASN A 220      19.912   3.457  -2.336  1.00  0.83           O  
ATOM   1766  N   ALA A 221      17.271   4.405  -0.647  1.00  0.73           N  
ATOM   1767  CA  ALA A 221      17.254   5.522   0.294  1.00  0.73           C  
ATOM   1768  C   ALA A 221      18.609   6.223   0.338  1.00  0.73           C  
ATOM   1769  CB  ALA A 221      16.864   5.037   1.688  1.00  0.73           C  
ATOM   1770  O   ALA A 221      18.730   7.318   0.890  1.00  0.73           O  
ATOM   1771  N   SER A 222      19.640   5.641  -0.232  1.00  0.70           N  
ATOM   1772  CA  SER A 222      20.972   6.234  -0.167  1.00  0.70           C  
ATOM   1773  C   SER A 222      21.109   7.392  -1.150  1.00  0.70           C  
ATOM   1774  CB  SER A 222      22.043   5.181  -0.454  1.00  0.70           C  
ATOM   1775  O   SER A 222      21.930   8.290  -0.949  1.00  0.70           O  
ATOM   1776  OG  SER A 222      21.966   4.118   0.480  1.00  0.70           O  
ATOM   1777  N   GLU A 223      20.197   7.541  -2.099  1.00  0.65           N  
ATOM   1778  CA  GLU A 223      20.361   8.503  -3.185  1.00  0.65           C  
ATOM   1779  C   GLU A 223      19.624   9.805  -2.885  1.00  0.65           C  
ATOM   1780  CB  GLU A 223      19.867   7.910  -4.507  1.00  0.65           C  
ATOM   1781  O   GLU A 223      20.119  10.890  -3.195  1.00  0.65           O  
ATOM   1782  CG  GLU A 223      20.773   6.827  -5.072  1.00  0.65           C  
ATOM   1783  CD  GLU A 223      20.641   6.659  -6.578  1.00  0.65           C  
ATOM   1784  OE1 GLU A 223      21.353   5.809  -7.159  1.00  0.65           O  
ATOM   1785  OE2 GLU A 223      19.819   7.384  -7.181  1.00  0.65           O  
ATOM   1786  N   TYR A 224      18.430   9.817  -2.254  1.00  0.60           N  
ATOM   1787  CA  TYR A 224      17.649  10.999  -1.908  1.00  0.60           C  
ATOM   1788  C   TYR A 224      17.123  10.907  -0.481  1.00  0.60           C  
ATOM   1789  CB  TYR A 224      16.482  11.177  -2.884  1.00  0.60           C  
ATOM   1790  O   TYR A 224      16.470   9.927  -0.115  1.00  0.60           O  
ATOM   1791  CG  TYR A 224      16.914  11.491  -4.296  1.00  0.60           C  
ATOM   1792  CD1 TYR A 224      17.198  12.799  -4.684  1.00  0.60           C  
ATOM   1793  CD2 TYR A 224      17.037  10.482  -5.245  1.00  0.60           C  
ATOM   1794  CE1 TYR A 224      17.594  13.093  -5.984  1.00  0.60           C  
ATOM   1795  CE2 TYR A 224      17.432  10.765  -6.548  1.00  0.60           C  
ATOM   1796  OH  TYR A 224      18.100  12.356  -8.197  1.00  0.60           O  
ATOM   1797  CZ  TYR A 224      17.709  12.071  -6.908  1.00  0.60           C  
ATOM   1798  N   GLN A 225      17.806  11.623   0.471  1.00  0.58           N  
ATOM   1799  CA  GLN A 225      17.405  11.675   1.873  1.00  0.58           C  
ATOM   1800  C   GLN A 225      16.420  12.813   2.122  1.00  0.58           C  
ATOM   1801  CB  GLN A 225      18.630  11.833   2.776  1.00  0.58           C  
ATOM   1802  O   GLN A 225      16.549  13.891   1.540  1.00  0.58           O  
ATOM   1803  CG  GLN A 225      19.557  10.625   2.773  1.00  0.58           C  
ATOM   1804  CD  GLN A 225      20.714  10.771   3.743  1.00  0.58           C  
ATOM   1805  NE2 GLN A 225      21.382   9.661   4.041  1.00  0.58           N  
ATOM   1806  OE1 GLN A 225      21.007  11.872   4.220  1.00  0.58           O  
ATOM   1807  N   VAL A 226      15.275  12.502   2.600  1.00  0.53           N  
ATOM   1808  CA  VAL A 226      14.380  13.562   3.052  1.00  0.53           C  
ATOM   1809  C   VAL A 226      14.536  13.763   4.557  1.00  0.53           C  
ATOM   1810  CB  VAL A 226      12.907  13.247   2.706  1.00  0.53           C  
ATOM   1811  O   VAL A 226      14.617  12.793   5.315  1.00  0.53           O  
ATOM   1812  CG1 VAL A 226      11.988  14.371   3.181  1.00  0.53           C  
ATOM   1813  CG2 VAL A 226      12.749  13.021   1.203  1.00  0.53           C  
ATOM   1814  N   GLU A 227      14.899  14.926   4.969  1.00  0.54           N  
ATOM   1815  CA  GLU A 227      14.977  15.311   6.375  1.00  0.54           C  
ATOM   1816  C   GLU A 227      13.657  15.905   6.858  1.00  0.54           C  
ATOM   1817  CB  GLU A 227      16.115  16.310   6.596  1.00  0.54           C  
ATOM   1818  O   GLU A 227      13.042  16.715   6.161  1.00  0.54           O  
ATOM   1819  CG  GLU A 227      17.502  15.718   6.391  1.00  0.54           C  
ATOM   1820  CD  GLU A 227      18.624  16.703   6.681  1.00  0.54           C  
ATOM   1821  OE1 GLU A 227      19.811  16.312   6.598  1.00  0.54           O  
ATOM   1822  OE2 GLU A 227      18.313  17.873   6.995  1.00  0.54           O  
ATOM   1823  N   TYR A 228      13.016  15.190   7.760  1.00  0.53           N  
ATOM   1824  CA  TYR A 228      11.839  15.782   8.386  1.00  0.53           C  
ATOM   1825  C   TYR A 228      12.221  16.555   9.643  1.00  0.53           C  
ATOM   1826  CB  TYR A 228      10.812  14.699   8.732  1.00  0.53           C  
ATOM   1827  O   TYR A 228      13.100  16.132  10.397  1.00  0.53           O  
ATOM   1828  CG  TYR A 228      10.307  13.936   7.531  1.00  0.53           C  
ATOM   1829  CD1 TYR A 228       9.198  14.382   6.815  1.00  0.53           C  
ATOM   1830  CD2 TYR A 228      10.936  12.769   7.112  1.00  0.53           C  
ATOM   1831  CE1 TYR A 228       8.728  13.681   5.709  1.00  0.53           C  
ATOM   1832  CE2 TYR A 228      10.474  12.060   6.008  1.00  0.53           C  
ATOM   1833  OH  TYR A 228       8.910  11.826   4.219  1.00  0.53           O  
ATOM   1834  CZ  TYR A 228       9.372  12.524   5.313  1.00  0.53           C  
ATOM   1835  N   HIS A 229      11.866  17.906   9.677  1.00  0.43           N  
ATOM   1836  CA  HIS A 229      11.926  18.648  10.931  1.00  0.43           C  
ATOM   1837  C   HIS A 229      10.602  18.564  11.684  1.00  0.43           C  
ATOM   1838  CB  HIS A 229      12.289  20.111  10.671  1.00  0.43           C  
ATOM   1839  O   HIS A 229       9.559  18.964  11.162  1.00  0.43           O  
ATOM   1840  CG  HIS A 229      12.935  20.786  11.839  1.00  0.43           C  
ATOM   1841  CD2 HIS A 229      14.222  21.144  12.060  1.00  0.43           C  
ATOM   1842  ND1 HIS A 229      12.230  21.167  12.961  1.00  0.43           N  
ATOM   1843  CE1 HIS A 229      13.059  21.733  13.822  1.00  0.43           C  
ATOM   1844  NE2 HIS A 229      14.273  21.732  13.300  1.00  0.43           N  
ATOM   1845  N   LEU A 230      10.543  17.657  12.643  1.00  0.43           N  
ATOM   1846  CA  LEU A 230       9.332  17.599  13.453  1.00  0.43           C  
ATOM   1847  C   LEU A 230       9.361  18.657  14.552  1.00  0.43           C  
ATOM   1848  CB  LEU A 230       9.165  16.209  14.071  1.00  0.43           C  
ATOM   1849  O   LEU A 230      10.349  18.772  15.281  1.00  0.43           O  
ATOM   1850  CG  LEU A 230       8.885  15.063  13.098  1.00  0.43           C  
ATOM   1851  CD1 LEU A 230       9.110  13.719  13.781  1.00  0.43           C  
ATOM   1852  CD2 LEU A 230       7.464  15.160  12.553  1.00  0.43           C  
ATOM   1853  N   ARG A 231       8.578  19.754  14.387  1.00  0.43           N  
ATOM   1854  CA  ARG A 231       8.436  20.734  15.459  1.00  0.43           C  
ATOM   1855  C   ARG A 231       7.450  20.250  16.517  1.00  0.43           C  
ATOM   1856  CB  ARG A 231       7.982  22.084  14.898  1.00  0.43           C  
ATOM   1857  O   ARG A 231       6.391  19.714  16.186  1.00  0.43           O  
ATOM   1858  CG  ARG A 231       9.078  23.137  14.865  1.00  0.43           C  
ATOM   1859  CD  ARG A 231       8.542  24.495  14.432  1.00  0.43           C  
ATOM   1860  NE  ARG A 231       9.621  25.417  14.093  1.00  0.43           N  
ATOM   1861  NH1 ARG A 231       8.293  27.307  14.115  1.00  0.43           N  
ATOM   1862  NH2 ARG A 231      10.529  27.478  13.640  1.00  0.43           N  
ATOM   1863  CZ  ARG A 231       9.478  26.732  13.950  1.00  0.43           C  
ATOM   1864  N   ARG A 232       7.897  19.948  17.758  1.00  0.43           N  
ATOM   1865  CA  ARG A 232       7.047  19.674  18.912  1.00  0.43           C  
ATOM   1866  C   ARG A 232       5.982  20.753  19.076  1.00  0.43           C  
ATOM   1867  CB  ARG A 232       7.887  19.568  20.187  1.00  0.43           C  
ATOM   1868  O   ARG A 232       6.283  21.946  19.003  1.00  0.43           O  
ATOM   1869  CG  ARG A 232       8.254  18.143  20.566  1.00  0.43           C  
ATOM   1870  CD  ARG A 232       8.861  18.068  21.960  1.00  0.43           C  
ATOM   1871  NE  ARG A 232       9.565  16.808  22.175  1.00  0.43           N  
ATOM   1872  NH1 ARG A 232      10.072  17.230  24.389  1.00  0.43           N  
ATOM   1873  NH2 ARG A 232      10.742  15.269  23.409  1.00  0.43           N  
ATOM   1874  CZ  ARG A 232      10.125  16.438  23.324  1.00  0.43           C  
ATOM   1875  N   LEU A 233       4.691  20.537  18.700  1.00  0.45           N  
ATOM   1876  CA  LEU A 233       3.629  21.480  19.032  1.00  0.45           C  
ATOM   1877  C   LEU A 233       3.514  21.660  20.542  1.00  0.45           C  
ATOM   1878  CB  LEU A 233       2.291  21.004  18.459  1.00  0.45           C  
ATOM   1879  O   LEU A 233       3.457  20.678  21.286  1.00  0.45           O  
ATOM   1880  CG  LEU A 233       2.154  21.042  16.936  1.00  0.45           C  
ATOM   1881  CD1 LEU A 233       0.965  20.197  16.490  1.00  0.45           C  
ATOM   1882  CD2 LEU A 233       2.008  22.479  16.447  1.00  0.45           C  
ATOM   1883  N   HIS A 234       4.286  22.588  21.250  1.00  0.46           N  
ATOM   1884  CA  HIS A 234       4.000  22.907  22.644  1.00  0.46           C  
ATOM   1885  C   HIS A 234       2.517  23.195  22.850  1.00  0.46           C  
ATOM   1886  CB  HIS A 234       4.836  24.104  23.101  1.00  0.46           C  
ATOM   1887  O   HIS A 234       1.910  23.936  22.072  1.00  0.46           O  
ATOM   1888  CG  HIS A 234       6.263  23.763  23.392  1.00  0.46           C  
ATOM   1889  CD2 HIS A 234       7.417  24.311  22.943  1.00  0.46           C  
ATOM   1890  ND1 HIS A 234       6.625  22.739  24.240  1.00  0.46           N  
ATOM   1891  CE1 HIS A 234       7.945  22.673  24.301  1.00  0.46           C  
ATOM   1892  NE2 HIS A 234       8.449  23.615  23.523  1.00  0.46           N  
ATOM   1893  N   PRO A 235       1.746  22.357  23.637  1.00  0.51           N  
ATOM   1894  CA  PRO A 235       0.364  22.717  23.963  1.00  0.51           C  
ATOM   1895  C   PRO A 235       0.260  24.049  24.702  1.00  0.51           C  
ATOM   1896  CB  PRO A 235      -0.100  21.561  24.854  1.00  0.51           C  
ATOM   1897  O   PRO A 235       1.102  24.357  25.549  1.00  0.51           O  
ATOM   1898  CG  PRO A 235       1.154  20.838  25.225  1.00  0.51           C  
ATOM   1899  CD  PRO A 235       2.296  21.439  24.458  1.00  0.51           C  
ATOM   1900  N   GLU A 236       0.128  25.218  24.037  1.00  0.44           N  
ATOM   1901  CA  GLU A 236      -0.321  26.507  24.556  1.00  0.44           C  
ATOM   1902  C   GLU A 236      -0.821  26.380  25.992  1.00  0.44           C  
ATOM   1903  CB  GLU A 236      -1.421  27.090  23.665  1.00  0.44           C  
ATOM   1904  O   GLU A 236      -1.669  25.536  26.288  1.00  0.44           O  
ATOM   1905  CG  GLU A 236      -0.919  27.605  22.324  1.00  0.44           C  
ATOM   1906  CD  GLU A 236      -1.841  28.637  21.695  1.00  0.44           C  
ATOM   1907  OE1 GLU A 236      -1.495  29.186  20.624  1.00  0.44           O  
ATOM   1908  OE2 GLU A 236      -2.916  28.900  22.278  1.00  0.44           O  
ATOM   1909  N   LYS A 237       0.100  26.412  27.019  1.00  0.40           N  
ATOM   1910  CA  LYS A 237      -0.080  26.847  28.401  1.00  0.40           C  
ATOM   1911  C   LYS A 237      -1.152  27.929  28.502  1.00  0.40           C  
ATOM   1912  CB  LYS A 237       1.240  27.362  28.977  1.00  0.40           C  
ATOM   1913  O   LYS A 237      -1.038  28.984  27.874  1.00  0.40           O  
ATOM   1914  CG  LYS A 237       2.210  26.262  29.382  1.00  0.40           C  
ATOM   1915  CD  LYS A 237       3.384  26.817  30.179  1.00  0.40           C  
ATOM   1916  CE  LYS A 237       4.367  25.720  30.564  1.00  0.40           C  
ATOM   1917  NZ  LYS A 237       5.484  26.247  31.404  1.00  0.40           N  
ATOM   1918  N   SER A 238      -2.443  27.618  28.395  1.00  0.50           N  
ATOM   1919  CA  SER A 238      -3.363  28.578  28.996  1.00  0.50           C  
ATOM   1920  C   SER A 238      -3.310  28.515  30.519  1.00  0.50           C  
ATOM   1921  CB  SER A 238      -4.792  28.324  28.517  1.00  0.50           C  
ATOM   1922  O   SER A 238      -3.266  27.429  31.100  1.00  0.50           O  
ATOM   1923  OG  SER A 238      -5.683  29.284  29.058  1.00  0.50           O  
