# Supplementary material for: Escherichia coli transcription factors of unknown function: sequence features and possible evolutionary relationships
Source: PeerJ. 2022 Jul 20;10:e13772. doi: 10.7717/peerj.13772 (PMC9308461; doi:10.7717/peerj.13772)
Supplement: Supplemental Information 18 [file peerj-10-13772-s018.zip › Raw Data/PDB files/YieP_b3755_unrelaxed_model_1.pdb]

ATOM      1  N   MET A   1     -26.231 -30.764   6.143  1.00  0.53           N  
ATOM      2  CA  MET A   1     -26.069 -30.544   4.709  1.00  0.53           C  
ATOM      3  C   MET A   1     -24.996 -29.496   4.437  1.00  0.53           C  
ATOM      4  CB  MET A   1     -27.394 -30.112   4.077  1.00  0.53           C  
ATOM      5  O   MET A   1     -25.050 -28.390   4.980  1.00  0.53           O  
ATOM      6  CG  MET A   1     -28.147 -31.244   3.399  1.00  0.53           C  
ATOM      7  SD  MET A   1     -29.548 -30.643   2.377  1.00  0.53           S  
ATOM      8  CE  MET A   1     -30.050 -32.193   1.579  1.00  0.53           C  
ATOM      9  N   PRO A   2     -23.916 -29.865   3.798  1.00  0.67           N  
ATOM     10  CA  PRO A   2     -22.900 -28.849   3.514  1.00  0.67           C  
ATOM     11  C   PRO A   2     -23.382 -27.794   2.521  1.00  0.67           C  
ATOM     12  CB  PRO A   2     -21.743 -29.662   2.929  1.00  0.67           C  
ATOM     13  O   PRO A   2     -24.261 -28.069   1.700  1.00  0.67           O  
ATOM     14  CG  PRO A   2     -22.339 -30.992   2.598  1.00  0.67           C  
ATOM     15  CD  PRO A   2     -23.674 -31.098   3.277  1.00  0.67           C  
ATOM     16  N   LEU A   3     -23.049 -26.591   2.830  1.00  0.75           N  
ATOM     17  CA  LEU A   3     -23.375 -25.426   2.015  1.00  0.75           C  
ATOM     18  C   LEU A   3     -22.901 -25.618   0.579  1.00  0.75           C  
ATOM     19  CB  LEU A   3     -22.744 -24.163   2.608  1.00  0.75           C  
ATOM     20  O   LEU A   3     -21.871 -26.251   0.339  1.00  0.75           O  
ATOM     21  CG  LEU A   3     -23.327 -23.673   3.935  1.00  0.75           C  
ATOM     22  CD1 LEU A   3     -22.428 -22.602   4.545  1.00  0.75           C  
ATOM     23  CD2 LEU A   3     -24.741 -23.140   3.733  1.00  0.75           C  
ATOM     24  N   SER A   4     -23.678 -25.303  -0.353  1.00  0.81           N  
ATOM     25  CA  SER A   4     -23.303 -25.251  -1.762  1.00  0.81           C  
ATOM     26  C   SER A   4     -22.149 -24.281  -1.991  1.00  0.81           C  
ATOM     27  CB  SER A   4     -24.500 -24.844  -2.622  1.00  0.81           C  
ATOM     28  O   SER A   4     -21.837 -23.463  -1.123  1.00  0.81           O  
ATOM     29  OG  SER A   4     -24.772 -23.460  -2.482  1.00  0.81           O  
ATOM     30  N   ALA A   5     -21.271 -24.316  -2.990  1.00  0.75           N  
ATOM     31  CA  ALA A   5     -20.165 -23.436  -3.360  1.00  0.75           C  
ATOM     32  C   ALA A   5     -20.615 -21.978  -3.404  1.00  0.75           C  
ATOM     33  CB  ALA A   5     -19.583 -23.851  -4.709  1.00  0.75           C  
ATOM     34  O   ALA A   5     -19.894 -21.086  -2.952  1.00  0.75           O  
ATOM     35  N   GLN A   6     -21.822 -21.752  -3.928  1.00  0.72           N  
ATOM     36  CA  GLN A   6     -22.376 -20.405  -4.021  1.00  0.72           C  
ATOM     37  C   GLN A   6     -22.704 -19.849  -2.638  1.00  0.72           C  
ATOM     38  CB  GLN A   6     -23.628 -20.398  -4.900  1.00  0.72           C  
ATOM     39  O   GLN A   6     -22.436 -18.680  -2.354  1.00  0.72           O  
ATOM     40  CG  GLN A   6     -23.336 -20.556  -6.386  1.00  0.72           C  
ATOM     41  CD  GLN A   6     -24.596 -20.614  -7.229  1.00  0.72           C  
ATOM     42  NE2 GLN A   6     -24.429 -20.621  -8.547  1.00  0.72           N  
ATOM     43  OE1 GLN A   6     -25.712 -20.654  -6.699  1.00  0.72           O  
ATOM     44  N   GLN A   7     -23.234 -20.692  -1.825  1.00  0.74           N  
ATOM     45  CA  GLN A   7     -23.565 -20.312  -0.456  1.00  0.74           C  
ATOM     46  C   GLN A   7     -22.304 -20.046   0.361  1.00  0.74           C  
ATOM     47  CB  GLN A   7     -24.405 -21.400   0.216  1.00  0.74           C  
ATOM     48  O   GLN A   7     -22.259 -19.102   1.153  1.00  0.74           O  
ATOM     49  CG  GLN A   7     -25.822 -21.508  -0.333  1.00  0.74           C  
ATOM     50  CD  GLN A   7     -26.579 -22.696   0.230  1.00  0.74           C  
ATOM     51  NE2 GLN A   7     -27.855 -22.493   0.539  1.00  0.74           N  
ATOM     52  OE1 GLN A   7     -26.023 -23.788   0.385  1.00  0.74           O  
ATOM     53  N   LEU A   8     -21.233 -20.755   0.111  1.00  0.67           N  
ATOM     54  CA  LEU A   8     -19.953 -20.568   0.786  1.00  0.67           C  
ATOM     55  C   LEU A   8     -19.296 -19.262   0.354  1.00  0.67           C  
ATOM     56  CB  LEU A   8     -19.017 -21.744   0.496  1.00  0.67           C  
ATOM     57  O   LEU A   8     -18.756 -18.529   1.186  1.00  0.67           O  
ATOM     58  CG  LEU A   8     -19.290 -23.035   1.271  1.00  0.67           C  
ATOM     59  CD1 LEU A   8     -18.584 -24.211   0.605  1.00  0.67           C  
ATOM     60  CD2 LEU A   8     -18.846 -22.891   2.723  1.00  0.67           C  
ATOM     61  N   ALA A   9     -19.289 -18.954  -0.919  1.00  0.75           N  
ATOM     62  CA  ALA A   9     -18.738 -17.709  -1.448  1.00  0.75           C  
ATOM     63  C   ALA A   9     -19.488 -16.499  -0.898  1.00  0.75           C  
ATOM     64  CB  ALA A   9     -18.787 -17.711  -2.974  1.00  0.75           C  
ATOM     65  O   ALA A   9     -18.875 -15.492  -0.537  1.00  0.75           O  
ATOM     66  N   ALA A  10     -20.797 -16.615  -0.914  1.00  0.77           N  
ATOM     67  CA  ALA A  10     -21.618 -15.533  -0.376  1.00  0.77           C  
ATOM     68  C   ALA A  10     -21.324 -15.305   1.104  1.00  0.77           C  
ATOM     69  CB  ALA A  10     -23.100 -15.837  -0.581  1.00  0.77           C  
ATOM     70  O   ALA A  10     -21.229 -14.161   1.555  1.00  0.77           O  
ATOM     71  N   GLN A  11     -21.214 -16.396   1.802  1.00  0.72           N  
ATOM     72  CA  GLN A  11     -20.902 -16.300   3.224  1.00  0.72           C  
ATOM     73  C   GLN A  11     -19.527 -15.676   3.444  1.00  0.72           C  
ATOM     74  CB  GLN A  11     -20.963 -17.680   3.882  1.00  0.72           C  
ATOM     75  O   GLN A  11     -19.354 -14.842   4.336  1.00  0.72           O  
ATOM     76  CG  GLN A  11     -20.805 -17.646   5.396  1.00  0.72           C  
ATOM     77  CD  GLN A  11     -20.953 -19.015   6.032  1.00  0.72           C  
ATOM     78  NE2 GLN A  11     -21.349 -19.041   7.300  1.00  0.72           N  
ATOM     79  OE1 GLN A  11     -20.713 -20.042   5.389  1.00  0.72           O  
ATOM     80  N   LYS A  12     -18.528 -16.090   2.721  1.00  0.78           N  
ATOM     81  CA  LYS A  12     -17.186 -15.519   2.804  1.00  0.78           C  
ATOM     82  C   LYS A  12     -17.206 -14.024   2.500  1.00  0.78           C  
ATOM     83  CB  LYS A  12     -16.237 -16.237   1.843  1.00  0.78           C  
ATOM     84  O   LYS A  12     -16.515 -13.243   3.158  1.00  0.78           O  
ATOM     85  CG  LYS A  12     -15.753 -17.589   2.346  1.00  0.78           C  
ATOM     86  CD  LYS A  12     -14.678 -18.171   1.437  1.00  0.78           C  
ATOM     87  CE  LYS A  12     -14.203 -19.531   1.930  1.00  0.78           C  
ATOM     88  NZ  LYS A  12     -13.152 -20.107   1.040  1.00  0.78           N  
ATOM     89  N   ASN A  13     -18.063 -13.692   1.645  1.00  0.89           N  
ATOM     90  CA  ASN A  13     -18.199 -12.284   1.288  1.00  0.89           C  
ATOM     91  C   ASN A  13     -18.822 -11.476   2.422  1.00  0.89           C  
ATOM     92  CB  ASN A  13     -19.027 -12.133   0.010  1.00  0.89           C  
ATOM     93  O   ASN A  13     -18.358 -10.379   2.736  1.00  0.89           O  
ATOM     94  CG  ASN A  13     -18.971 -10.729  -0.559  1.00  0.89           C  
ATOM     95  ND2 ASN A  13     -19.522 -10.551  -1.754  1.00  0.89           N  
ATOM     96  OD1 ASN A  13     -18.435  -9.812   0.069  1.00  0.89           O  
ATOM     97  N   LEU A  14     -19.780 -12.073   3.113  1.00  0.91           N  
ATOM     98  CA  LEU A  14     -20.458 -11.399   4.215  1.00  0.91           C  
ATOM     99  C   LEU A  14     -19.525 -11.242   5.411  1.00  0.91           C  
ATOM    100  CB  LEU A  14     -21.711 -12.175   4.629  1.00  0.91           C  
ATOM    101  O   LEU A  14     -19.500 -10.187   6.049  1.00  0.91           O  
ATOM    102  CG  LEU A  14     -22.935 -12.018   3.725  1.00  0.91           C  
ATOM    103  CD1 LEU A  14     -23.985 -13.070   4.066  1.00  0.91           C  
ATOM    104  CD2 LEU A  14     -23.517 -10.614   3.851  1.00  0.91           C  
ATOM    105  N   SER A  15     -18.845 -12.307   5.771  1.00  0.94           N  
ATOM    106  CA  SER A  15     -17.907 -12.260   6.887  1.00  0.94           C  
ATOM    107  C   SER A  15     -16.805 -11.234   6.641  1.00  0.94           C  
ATOM    108  CB  SER A  15     -17.287 -13.637   7.126  1.00  0.94           C  
ATOM    109  O   SER A  15     -16.381 -10.537   7.565  1.00  0.94           O  
ATOM    110  OG  SER A  15     -16.570 -14.071   5.983  1.00  0.94           O  
ATOM    111  N   TYR A  16     -16.356 -11.152   5.414  1.00  0.94           N  
ATOM    112  CA  TYR A  16     -15.331 -10.183   5.044  1.00  0.94           C  
ATOM    113  C   TYR A  16     -15.837  -8.757   5.227  1.00  0.94           C  
ATOM    114  CB  TYR A  16     -14.886 -10.398   3.594  1.00  0.94           C  
ATOM    115  O   TYR A  16     -15.149  -7.918   5.813  1.00  0.94           O  
ATOM    116  CG  TYR A  16     -13.872  -9.388   3.115  1.00  0.94           C  
ATOM    117  CD1 TYR A  16     -14.270  -8.245   2.425  1.00  0.94           C  
ATOM    118  CD2 TYR A  16     -12.514  -9.575   3.349  1.00  0.94           C  
ATOM    119  CE1 TYR A  16     -13.339  -7.312   1.980  1.00  0.94           C  
ATOM    120  CE2 TYR A  16     -11.574  -8.649   2.908  1.00  0.94           C  
ATOM    121  OH  TYR A  16     -11.069  -6.603   1.787  1.00  0.94           O  
ATOM    122  CZ  TYR A  16     -11.995  -7.523   2.226  1.00  0.94           C  
ATOM    123  N   VAL A  17     -16.995  -8.462   4.713  1.00  0.95           N  
ATOM    124  CA  VAL A  17     -17.594  -7.136   4.820  1.00  0.95           C  
ATOM    125  C   VAL A  17     -17.800  -6.779   6.290  1.00  0.95           C  
ATOM    126  CB  VAL A  17     -18.937  -7.057   4.060  1.00  0.95           C  
ATOM    127  O   VAL A  17     -17.540  -5.646   6.702  1.00  0.95           O  
ATOM    128  CG1 VAL A  17     -19.641  -5.731   4.342  1.00  0.95           C  
ATOM    129  CG2 VAL A  17     -18.712  -7.238   2.560  1.00  0.95           C  
ATOM    130  N   LEU A  18     -18.256  -7.752   7.006  1.00  0.97           N  
ATOM    131  CA  LEU A  18     -18.435  -7.527   8.436  1.00  0.97           C  
ATOM    132  C   LEU A  18     -17.101  -7.223   9.110  1.00  0.97           C  
ATOM    133  CB  LEU A  18     -19.086  -8.747   9.093  1.00  0.97           C  
ATOM    134  O   LEU A  18     -17.010  -6.308   9.931  1.00  0.97           O  
ATOM    135  CG  LEU A  18     -19.274  -8.681  10.609  1.00  0.97           C  
ATOM    136  CD1 LEU A  18     -20.089  -7.449  10.989  1.00  0.97           C  
ATOM    137  CD2 LEU A  18     -19.945  -9.951  11.121  1.00  0.97           C  
ATOM    138  N   ALA A  19     -16.085  -7.972   8.862  1.00  0.98           N  
ATOM    139  CA  ALA A  19     -14.761  -7.716   9.423  1.00  0.98           C  
ATOM    140  C   ALA A  19     -14.302  -6.293   9.118  1.00  0.98           C  
ATOM    141  CB  ALA A  19     -13.751  -8.725   8.883  1.00  0.98           C  
ATOM    142  O   ALA A  19     -13.777  -5.603   9.994  1.00  0.98           O  
ATOM    143  N   GLU A  20     -14.469  -5.952   7.885  1.00  0.97           N  
ATOM    144  CA  GLU A  20     -14.108  -4.600   7.470  1.00  0.97           C  
ATOM    145  C   GLU A  20     -14.853  -3.553   8.293  1.00  0.97           C  
ATOM    146  CB  GLU A  20     -14.397  -4.400   5.980  1.00  0.97           C  
ATOM    147  O   GLU A  20     -14.242  -2.620   8.819  1.00  0.97           O  
ATOM    148  CG  GLU A  20     -14.079  -3.000   5.474  1.00  0.97           C  
ATOM    149  CD  GLU A  20     -14.357  -2.821   3.990  1.00  0.97           C  
ATOM    150  OE1 GLU A  20     -14.005  -1.757   3.431  1.00  0.97           O  
ATOM    151  OE2 GLU A  20     -14.931  -3.751   3.382  1.00  0.97           O  
ATOM    152  N   LYS A  21     -16.155  -3.647   8.414  1.00  0.96           N  
ATOM    153  CA  LYS A  21     -16.972  -2.679   9.141  1.00  0.96           C  
ATOM    154  C   LYS A  21     -16.573  -2.617  10.612  1.00  0.96           C  
ATOM    155  CB  LYS A  21     -18.456  -3.027   9.014  1.00  0.96           C  
ATOM    156  O   LYS A  21     -16.450  -1.531  11.183  1.00  0.96           O  
ATOM    157  CG  LYS A  21     -19.039  -2.759   7.634  1.00  0.96           C  
ATOM    158  CD  LYS A  21     -20.534  -3.050   7.593  1.00  0.96           C  
ATOM    159  CE  LYS A  21     -21.130  -2.727   6.229  1.00  0.96           C  
ATOM    160  NZ  LYS A  21     -22.603  -2.968   6.197  1.00  0.96           N  
ATOM    161  N   LEU A  22     -16.403  -3.792  11.155  1.00  0.97           N  
ATOM    162  CA  LEU A  22     -15.998  -3.842  12.556  1.00  0.97           C  
ATOM    163  C   LEU A  22     -14.619  -3.219  12.745  1.00  0.97           C  
ATOM    164  CB  LEU A  22     -15.992  -5.287  13.061  1.00  0.97           C  
ATOM    165  O   LEU A  22     -14.396  -2.473  13.700  1.00  0.97           O  
ATOM    166  CG  LEU A  22     -17.347  -5.868  13.468  1.00  0.97           C  
ATOM    167  CD1 LEU A  22     -17.203  -7.342  13.835  1.00  0.97           C  
ATOM    168  CD2 LEU A  22     -17.941  -5.079  14.629  1.00  0.97           C  
ATOM    169  N   ALA A  23     -13.724  -3.575  11.910  1.00  0.97           N  
ATOM    170  CA  ALA A  23     -12.383  -2.998  11.960  1.00  0.97           C  
ATOM    171  C   ALA A  23     -12.439  -1.475  11.899  1.00  0.97           C  
ATOM    172  CB  ALA A  23     -11.527  -3.543  10.819  1.00  0.97           C  
ATOM    173  O   ALA A  23     -11.753  -0.791  12.661  1.00  0.97           O  
ATOM    174  N   GLN A  24     -13.216  -0.938  11.030  1.00  0.96           N  
ATOM    175  CA  GLN A  24     -13.322   0.506  10.849  1.00  0.96           C  
ATOM    176  C   GLN A  24     -13.916   1.173  12.086  1.00  0.96           C  
ATOM    177  CB  GLN A  24     -14.170   0.833   9.618  1.00  0.96           C  
ATOM    178  O   GLN A  24     -13.521   2.283  12.449  1.00  0.96           O  
ATOM    179  CG  GLN A  24     -13.474   0.539   8.296  1.00  0.96           C  
ATOM    180  CD  GLN A  24     -14.374   0.766   7.096  1.00  0.96           C  
ATOM    181  NE2 GLN A  24     -13.769   0.942   5.926  1.00  0.96           N  
ATOM    182  OE1 GLN A  24     -15.603   0.781   7.219  1.00  0.96           O  
ATOM    183  N   ARG A  25     -14.905   0.492  12.729  1.00  0.96           N  
ATOM    184  CA  ARG A  25     -15.440   1.020  13.980  1.00  0.96           C  
ATOM    185  C   ARG A  25     -14.372   1.034  15.069  1.00  0.96           C  
ATOM    186  CB  ARG A  25     -16.645   0.197  14.440  1.00  0.96           C  
ATOM    187  O   ARG A  25     -14.292   1.980  15.855  1.00  0.96           O  
ATOM    188  CG  ARG A  25     -17.876   0.365  13.563  1.00  0.96           C  
ATOM    189  CD  ARG A  25     -19.103  -0.289  14.182  1.00  0.96           C  
ATOM    190  NE  ARG A  25     -20.284  -0.126  13.339  1.00  0.96           N  
ATOM    191  NH1 ARG A  25     -21.755  -1.047  14.864  1.00  0.96           N  
ATOM    192  NH2 ARG A  25     -22.519  -0.296  12.838  1.00  0.96           N  
ATOM    193  CZ  ARG A  25     -21.517  -0.490  13.682  1.00  0.96           C  
ATOM    194  N   ILE A  26     -13.546   0.005  15.091  1.00  0.97           N  
ATOM    195  CA  ILE A  26     -12.445  -0.069  16.045  1.00  0.97           C  
ATOM    196  C   ILE A  26     -11.419   1.018  15.734  1.00  0.97           C  
ATOM    197  CB  ILE A  26     -11.774  -1.460  16.027  1.00  0.97           C  
ATOM    198  O   ILE A  26     -10.958   1.722  16.636  1.00  0.97           O  
ATOM    199  CG1 ILE A  26     -12.732  -2.523  16.577  1.00  0.97           C  
ATOM    200  CG2 ILE A  26     -10.465  -1.439  16.822  1.00  0.97           C  
ATOM    201  CD1 ILE A  26     -12.254  -3.954  16.373  1.00  0.97           C  
ATOM    202  N   LEU A  27     -11.086   1.198  14.512  1.00  0.94           N  
ATOM    203  CA  LEU A  27     -10.102   2.181  14.071  1.00  0.94           C  
ATOM    204  C   LEU A  27     -10.572   3.598  14.383  1.00  0.94           C  
ATOM    205  CB  LEU A  27      -9.836   2.038  12.570  1.00  0.94           C  
ATOM    206  O   LEU A  27      -9.760   4.470  14.701  1.00  0.94           O  
ATOM    207  CG  LEU A  27      -8.953   0.863  12.147  1.00  0.94           C  
ATOM    208  CD1 LEU A  27      -9.144   0.564  10.664  1.00  0.94           C  
ATOM    209  CD2 LEU A  27      -7.488   1.157  12.455  1.00  0.94           C  
ATOM    210  N   LYS A  28     -11.875   3.805  14.382  1.00  0.91           N  
ATOM    211  CA  LYS A  28     -12.472   5.112  14.642  1.00  0.91           C  
ATOM    212  C   LYS A  28     -12.567   5.384  16.140  1.00  0.91           C  
ATOM    213  CB  LYS A  28     -13.858   5.206  14.003  1.00  0.91           C  
ATOM    214  O   LYS A  28     -12.764   6.527  16.558  1.00  0.91           O  
ATOM    215  CG  LYS A  28     -14.494   6.585  14.104  1.00  0.91           C  
ATOM    216  CD  LYS A  28     -15.863   6.619  13.438  1.00  0.91           C  
ATOM    217  CE  LYS A  28     -16.532   7.977  13.602  1.00  0.91           C  
ATOM    218  NZ  LYS A  28     -17.882   8.011  12.963  1.00  0.91           N  
ATOM    219  N   GLY A  29     -12.354   4.330  16.914  1.00  0.93           N  
ATOM    220  CA  GLY A  29     -12.385   4.463  18.362  1.00  0.93           C  
ATOM    221  C   GLY A  29     -13.759   4.210  18.954  1.00  0.93           C  
ATOM    222  O   GLY A  29     -14.010   4.537  20.116  1.00  0.93           O  
ATOM    223  N   GLU A  30     -14.664   3.777  18.135  1.00  0.96           N  
ATOM    224  CA  GLU A  30     -15.973   3.411  18.668  1.00  0.96           C  
ATOM    225  C   GLU A  30     -15.853   2.304  19.712  1.00  0.96           C  
ATOM    226  CB  GLU A  30     -16.910   2.971  17.540  1.00  0.96           C  
ATOM    227  O   GLU A  30     -16.607   2.280  20.688  1.00  0.96           O  
ATOM    228  CG  GLU A  30     -17.348   4.107  16.627  1.00  0.96           C  
ATOM    229  CD  GLU A  30     -18.345   3.672  15.565  1.00  0.96           C  
ATOM    230  OE1 GLU A  30     -18.498   4.385  14.547  1.00  0.96           O  
ATOM    231  OE2 GLU A  30     -18.980   2.610  15.753  1.00  0.96           O  
ATOM    232  N   TYR A  31     -14.999   1.376  19.410  1.00  0.97           N  
ATOM    233  CA  TYR A  31     -14.568   0.398  20.402  1.00  0.97           C  
ATOM    234  C   TYR A  31     -13.129   0.654  20.832  1.00  0.97           C  
ATOM    235  CB  TYR A  31     -14.704  -1.024  19.850  1.00  0.97           C  
ATOM    236  O   TYR A  31     -12.192   0.397  20.072  1.00  0.97           O  
ATOM    237  CG  TYR A  31     -16.097  -1.362  19.377  1.00  0.97           C  
ATOM    238  CD1 TYR A  31     -17.165  -1.404  20.270  1.00  0.97           C  
ATOM    239  CD2 TYR A  31     -16.347  -1.641  18.038  1.00  0.97           C  
ATOM    240  CE1 TYR A  31     -18.450  -1.716  19.839  1.00  0.97           C  
ATOM    241  CE2 TYR A  31     -17.628  -1.954  17.596  1.00  0.97           C  
ATOM    242  OH  TYR A  31     -19.942  -2.299  18.070  1.00  0.97           O  
ATOM    243  CZ  TYR A  31     -18.672  -1.989  18.502  1.00  0.97           C  
ATOM    244  N   GLU A  32     -12.932   1.178  22.076  1.00  0.97           N  
ATOM    245  CA  GLU A  32     -11.609   1.539  22.577  1.00  0.97           C  
ATOM    246  C   GLU A  32     -10.806   0.298  22.957  1.00  0.97           C  
ATOM    247  CB  GLU A  32     -11.726   2.478  23.780  1.00  0.97           C  
ATOM    248  O   GLU A  32     -11.378  -0.726  23.336  1.00  0.97           O  
ATOM    249  CG  GLU A  32     -12.355   3.824  23.450  1.00  0.97           C  
ATOM    250  CD  GLU A  32     -12.320   4.803  24.613  1.00  0.97           C  
ATOM    251  OE1 GLU A  32     -12.200   6.026  24.373  1.00  0.97           O  
ATOM    252  OE2 GLU A  32     -12.413   4.343  25.773  1.00  0.97           O  
ATOM    253  N   PRO A  33      -9.488   0.456  22.886  1.00  0.98           N  
ATOM    254  CA  PRO A  33      -8.665  -0.651  23.379  1.00  0.98           C  
ATOM    255  C   PRO A  33      -9.010  -1.050  24.812  1.00  0.98           C  
ATOM    256  CB  PRO A  33      -7.241  -0.096  23.294  1.00  0.98           C  
ATOM    257  O   PRO A  33      -9.200  -0.183  25.669  1.00  0.98           O  
ATOM    258  CG  PRO A  33      -7.295   0.933  22.211  1.00  0.98           C  
ATOM    259  CD  PRO A  33      -8.633   1.613  22.266  1.00  0.98           C  
ATOM    260  N   GLY A  34      -9.144  -2.404  25.010  1.00  0.97           N  
ATOM    261  CA  GLY A  34      -9.441  -2.924  26.335  1.00  0.97           C  
ATOM    262  C   GLY A  34     -10.912  -3.233  26.539  1.00  0.97           C  
ATOM    263  O   GLY A  34     -11.273  -3.983  27.449  1.00  0.97           O  
ATOM    264  N   THR A  35     -11.729  -2.679  25.670  1.00  0.98           N  
ATOM    265  CA  THR A  35     -13.160  -2.928  25.806  1.00  0.98           C  
ATOM    266  C   THR A  35     -13.539  -4.265  25.175  1.00  0.98           C  
ATOM    267  CB  THR A  35     -13.987  -1.800  25.162  1.00  0.98           C  
ATOM    268  O   THR A  35     -12.801  -4.795  24.342  1.00  0.98           O  
ATOM    269  CG2 THR A  35     -13.617  -0.443  25.750  1.00  0.98           C  
ATOM    270  OG1 THR A  35     -13.740  -1.781  23.751  1.00  0.98           O  
ATOM    271  N   ILE A  36     -14.682  -4.757  25.632  1.00  0.98           N  
ATOM    272  CA  ILE A  36     -15.215  -6.015  25.120  1.00  0.98           C  
ATOM    273  C   ILE A  36     -16.244  -5.732  24.027  1.00  0.98           C  
ATOM    274  CB  ILE A  36     -15.849  -6.861  26.247  1.00  0.98           C  
ATOM    275  O   ILE A  36     -17.160  -4.929  24.220  1.00  0.98           O  
ATOM    276  CG1 ILE A  36     -14.821  -7.138  27.349  1.00  0.98           C  
ATOM    277  CG2 ILE A  36     -16.418  -8.168  25.686  1.00  0.98           C  
ATOM    278  CD1 ILE A  36     -13.583  -7.883  26.868  1.00  0.98           C  
ATOM    279  N   LEU A  37     -16.044  -6.332  22.820  1.00  0.98           N  
ATOM    280  CA  LEU A  37     -17.017  -6.198  21.741  1.00  0.98           C  
ATOM    281  C   LEU A  37     -18.363  -6.788  22.146  1.00  0.98           C  
ATOM    282  CB  LEU A  37     -16.507  -6.884  20.472  1.00  0.98           C  
ATOM    283  O   LEU A  37     -18.426  -7.671  23.004  1.00  0.98           O  
ATOM    284  CG  LEU A  37     -15.272  -6.264  19.815  1.00  0.98           C  
ATOM    285  CD1 LEU A  37     -14.883  -7.053  18.569  1.00  0.98           C  
ATOM    286  CD2 LEU A  37     -15.527  -4.801  19.470  1.00  0.98           C  
ATOM    287  N   PRO A  38     -19.426  -6.234  21.452  1.00  0.97           N  
ATOM    288  CA  PRO A  38     -20.703  -6.925  21.644  1.00  0.97           C  
ATOM    289  C   PRO A  38     -20.631  -8.408  21.285  1.00  0.97           C  
ATOM    290  CB  PRO A  38     -21.651  -6.181  20.700  1.00  0.97           C  
ATOM    291  O   PRO A  38     -19.818  -8.805  20.446  1.00  0.97           O  
ATOM    292  CG  PRO A  38     -21.036  -4.830  20.528  1.00  0.97           C  
ATOM    293  CD  PRO A  38     -19.542  -4.981  20.543  1.00  0.97           C  
ATOM    294  N   GLY A  39     -21.398  -9.237  22.062  1.00  0.95           N  
ATOM    295  CA  GLY A  39     -21.429 -10.672  21.824  1.00  0.95           C  
ATOM    296  C   GLY A  39     -21.857 -11.034  20.414  1.00  0.95           C  
ATOM    297  O   GLY A  39     -22.324 -10.177  19.662  1.00  0.95           O  
ATOM    298  N   GLU A  40     -21.774 -12.332  20.079  1.00  0.95           N  
ATOM    299  CA  GLU A  40     -22.022 -12.830  18.729  1.00  0.95           C  
ATOM    300  C   GLU A  40     -23.464 -12.571  18.302  1.00  0.95           C  
ATOM    301  CB  GLU A  40     -21.708 -14.326  18.641  1.00  0.95           C  
ATOM    302  O   GLU A  40     -23.714 -12.121  17.182  1.00  0.95           O  
ATOM    303  CG  GLU A  40     -20.225 -14.650  18.745  1.00  0.95           C  
ATOM    304  CD  GLU A  40     -19.928 -16.138  18.648  1.00  0.95           C  
ATOM    305  OE1 GLU A  40     -18.753 -16.534  18.819  1.00  0.95           O  
ATOM    306  OE2 GLU A  40     -20.877 -16.913  18.398  1.00  0.95           O  
ATOM    307  N   ILE A  41     -24.375 -12.790  19.206  1.00  0.96           N  
ATOM    308  CA  ILE A  41     -25.796 -12.640  18.909  1.00  0.96           C  
ATOM    309  C   ILE A  41     -26.113 -11.171  18.636  1.00  0.96           C  
ATOM    310  CB  ILE A  41     -26.674 -13.172  20.064  1.00  0.96           C  
ATOM    311  O   ILE A  41     -26.788 -10.848  17.655  1.00  0.96           O  
ATOM    312  CG1 ILE A  41     -26.524 -14.692  20.193  1.00  0.96           C  
ATOM    313  CG2 ILE A  41     -28.139 -12.782  19.852  1.00  0.96           C  
ATOM    314  CD1 ILE A  41     -27.227 -15.283  21.407  1.00  0.96           C  
ATOM    315  N   GLU A  42     -25.602 -10.395  19.454  1.00  0.97           N  
ATOM    316  CA  GLU A  42     -25.832  -8.960  19.322  1.00  0.97           C  
ATOM    317  C   GLU A  42     -25.225  -8.420  18.031  1.00  0.97           C  
ATOM    318  CB  GLU A  42     -25.258  -8.210  20.527  1.00  0.97           C  
ATOM    319  O   GLU A  42     -25.868  -7.654  17.310  1.00  0.97           O  
ATOM    320  CG  GLU A  42     -25.576  -6.722  20.534  1.00  0.97           C  
ATOM    321  CD  GLU A  42     -25.044  -6.000  21.762  1.00  0.97           C  
ATOM    322  OE1 GLU A  42     -25.158  -4.755  21.831  1.00  0.97           O  
ATOM    323  OE2 GLU A  42     -24.507  -6.685  22.661  1.00  0.97           O  
ATOM    324  N   LEU A  43     -24.004  -8.791  17.769  1.00  0.97           N  
ATOM    325  CA  LEU A  43     -23.354  -8.346  16.541  1.00  0.97           C  
ATOM    326  C   LEU A  43     -24.111  -8.845  15.315  1.00  0.97           C  
ATOM    327  CB  LEU A  43     -21.904  -8.835  16.495  1.00  0.97           C  
ATOM    328  O   LEU A  43     -24.252  -8.118  14.329  1.00  0.97           O  
ATOM    329  CG  LEU A  43     -20.904  -8.075  17.367  1.00  0.97           C  
ATOM    330  CD1 LEU A  43     -19.558  -8.792  17.378  1.00  0.97           C  
ATOM    331  CD2 LEU A  43     -20.748  -6.640  16.876  1.00  0.97           C  
ATOM    332  N   GLY A  44     -24.560 -10.125  15.397  1.00  0.96           N  
ATOM    333  CA  GLY A  44     -25.353 -10.681  14.312  1.00  0.96           C  
ATOM    334  C   GLY A  44     -26.621  -9.896  14.037  1.00  0.96           C  
ATOM    335  O   GLY A  44     -26.958  -9.635  12.880  1.00  0.96           O  
ATOM    336  N   GLU A  45     -27.300  -9.461  15.062  1.00  0.97           N  
ATOM    337  CA  GLU A  45     -28.520  -8.670  14.940  1.00  0.97           C  
ATOM    338  C   GLU A  45     -28.220  -7.271  14.410  1.00  0.97           C  
ATOM    339  CB  GLU A  45     -29.238  -8.578  16.289  1.00  0.97           C  
ATOM    340  O   GLU A  45     -28.908  -6.781  13.512  1.00  0.97           O  
ATOM    341  CG  GLU A  45     -29.873  -9.887  16.738  1.00  0.97           C  
ATOM    342  CD  GLU A  45     -30.478  -9.813  18.131  1.00  0.97           C  
ATOM    343  OE1 GLU A  45     -31.093 -10.807  18.579  1.00  0.97           O  
ATOM    344  OE2 GLU A  45     -30.337  -8.752  18.779  1.00  0.97           O  
ATOM    345  N   GLN A  46     -27.153  -6.684  14.916  1.00  0.95           N  
ATOM    346  CA  GLN A  46     -26.778  -5.324  14.544  1.00  0.95           C  
ATOM    347  C   GLN A  46     -26.444  -5.232  13.058  1.00  0.95           C  
ATOM    348  CB  GLN A  46     -25.588  -4.847  15.379  1.00  0.95           C  
ATOM    349  O   GLN A  46     -26.813  -4.262  12.393  1.00  0.95           O  
ATOM    350  CG  GLN A  46     -25.937  -4.547  16.831  1.00  0.95           C  
ATOM    351  CD  GLN A  46     -24.755  -4.016  17.621  1.00  0.95           C  
ATOM    352  NE2 GLN A  46     -24.949  -3.826  18.921  1.00  0.95           N  
ATOM    353  OE1 GLN A  46     -23.677  -3.780  17.067  1.00  0.95           O  
ATOM    354  N   PHE A  47     -25.832  -6.310  12.550  1.00  0.95           N  
ATOM    355  CA  PHE A  47     -25.314  -6.214  11.190  1.00  0.95           C  
ATOM    356  C   PHE A  47     -26.152  -7.051  10.231  1.00  0.95           C  
ATOM    357  CB  PHE A  47     -23.850  -6.665  11.139  1.00  0.95           C  
ATOM    358  O   PHE A  47     -25.862  -7.109   9.034  1.00  0.95           O  
ATOM    359  CG  PHE A  47     -22.888  -5.670  11.731  1.00  0.95           C  
ATOM    360  CD1 PHE A  47     -22.355  -4.650  10.952  1.00  0.95           C  
ATOM    361  CD2 PHE A  47     -22.516  -5.756  13.066  1.00  0.95           C  
ATOM    362  CE1 PHE A  47     -21.464  -3.728  11.497  1.00  0.95           C  
ATOM    363  CE2 PHE A  47     -21.627  -4.839  13.618  1.00  0.95           C  
ATOM    364  CZ  PHE A  47     -21.101  -3.826  12.831  1.00  0.95           C  
ATOM    365  N   GLY A  48     -27.175  -7.704  10.805  1.00  0.95           N  
ATOM    366  CA  GLY A  48     -28.052  -8.501   9.961  1.00  0.95           C  
ATOM    367  C   GLY A  48     -27.352  -9.684   9.322  1.00  0.95           C  
ATOM    368  O   GLY A  48     -27.566  -9.977   8.143  1.00  0.95           O  
ATOM    369  N   VAL A  49     -26.439 -10.300  10.074  1.00  0.95           N  
ATOM    370  CA  VAL A  49     -25.698 -11.442   9.549  1.00  0.95           C  
ATOM    371  C   VAL A  49     -25.809 -12.620  10.515  1.00  0.95           C  
ATOM    372  CB  VAL A  49     -24.214 -11.092   9.304  1.00  0.95           C  
ATOM    373  O   VAL A  49     -26.259 -12.457  11.652  1.00  0.95           O  
ATOM    374  CG1 VAL A  49     -24.085  -9.991   8.252  1.00  0.95           C  
ATOM    375  CG2 VAL A  49     -23.543 -10.670  10.609  1.00  0.95           C  
ATOM    376  N   SER A  50     -25.440 -13.795  10.067  1.00  0.95           N  
ATOM    377  CA  SER A  50     -25.504 -15.007  10.877  1.00  0.95           C  
ATOM    378  C   SER A  50     -24.400 -15.029  11.928  1.00  0.95           C  
ATOM    379  CB  SER A  50     -25.401 -16.250   9.992  1.00  0.95           C  
ATOM    380  O   SER A  50     -23.420 -14.288  11.823  1.00  0.95           O  
ATOM    381  OG  SER A  50     -24.101 -16.368   9.440  1.00  0.95           O  
ATOM    382  N   ARG A  51     -24.520 -15.826  12.945  1.00  0.95           N  
ATOM    383  CA  ARG A  51     -23.503 -16.042  13.970  1.00  0.95           C  
ATOM    384  C   ARG A  51     -22.209 -16.563  13.356  1.00  0.95           C  
ATOM    385  CB  ARG A  51     -24.010 -17.018  15.034  1.00  0.95           C  
ATOM    386  O   ARG A  51     -21.116 -16.213  13.807  1.00  0.95           O  
ATOM    387  CG  ARG A  51     -25.142 -16.467  15.887  1.00  0.95           C  
ATOM    388  CD  ARG A  51     -25.632 -17.491  16.902  1.00  0.95           C  
ATOM    389  NE  ARG A  51     -24.835 -17.462  18.125  1.00  0.95           N  
ATOM    390  NH1 ARG A  51     -25.734 -19.400  19.002  1.00  0.95           N  
ATOM    391  NH2 ARG A  51     -24.130 -18.246  20.165  1.00  0.95           N  
ATOM    392  CZ  ARG A  51     -24.902 -18.369  19.095  1.00  0.95           C  
ATOM    393  N   THR A  52     -22.366 -17.409  12.430  1.00  0.95           N  
ATOM    394  CA  THR A  52     -21.211 -17.973  11.739  1.00  0.95           C  
ATOM    395  C   THR A  52     -20.404 -16.877  11.051  1.00  0.95           C  
ATOM    396  CB  THR A  52     -21.641 -19.027  10.701  1.00  0.95           C  
ATOM    397  O   THR A  52     -19.172 -16.877  11.107  1.00  0.95           O  
ATOM    398  CG2 THR A  52     -20.431 -19.618   9.985  1.00  0.95           C  
ATOM    399  OG1 THR A  52     -22.352 -20.079  11.364  1.00  0.95           O  
ATOM    400  N   ALA A  53     -21.067 -15.979  10.402  1.00  0.95           N  
ATOM    401  CA  ALA A  53     -20.394 -14.859   9.749  1.00  0.95           C  
ATOM    402  C   ALA A  53     -19.644 -14.002  10.764  1.00  0.95           C  
ATOM    403  CB  ALA A  53     -21.400 -14.008   8.979  1.00  0.95           C  
ATOM    404  O   ALA A  53     -18.530 -13.545  10.499  1.00  0.95           O  
ATOM    405  N   VAL A  54     -20.273 -13.804  11.901  1.00  0.97           N  
ATOM    406  CA  VAL A  54     -19.641 -13.027  12.963  1.00  0.97           C  
ATOM    407  C   VAL A  54     -18.368 -13.730  13.429  1.00  0.97           C  
ATOM    408  CB  VAL A  54     -20.599 -12.813  14.156  1.00  0.97           C  
ATOM    409  O   VAL A  54     -17.319 -13.097  13.569  1.00  0.97           O  
ATOM    410  CG1 VAL A  54     -19.876 -12.124  15.312  1.00  0.97           C  
ATOM    411  CG2 VAL A  54     -21.817 -11.999  13.723  1.00  0.97           C  
ATOM    412  N   ARG A  55     -18.445 -15.002  13.630  1.00  0.96           N  
ATOM    413  CA  ARG A  55     -17.295 -15.766  14.102  1.00  0.96           C  
ATOM    414  C   ARG A  55     -16.146 -15.703  13.100  1.00  0.96           C  
ATOM    415  CB  ARG A  55     -17.685 -17.223  14.360  1.00  0.96           C  
ATOM    416  O   ARG A  55     -14.983 -15.579  13.489  1.00  0.96           O  
ATOM    417  CG  ARG A  55     -18.531 -17.423  15.608  1.00  0.96           C  
ATOM    418  CD  ARG A  55     -18.926 -18.881  15.793  1.00  0.96           C  
ATOM    419  NE  ARG A  55     -19.722 -19.073  17.002  1.00  0.96           N  
ATOM    420  NH1 ARG A  55     -20.118 -21.319  16.633  1.00  0.96           N  
ATOM    421  NH2 ARG A  55     -20.976 -20.291  18.493  1.00  0.96           N  
ATOM    422  CZ  ARG A  55     -20.270 -20.227  17.373  1.00  0.96           C  
ATOM    423  N   GLU A  56     -16.502 -15.756  11.825  1.00  0.97           N  
ATOM    424  CA  GLU A  56     -15.474 -15.682  10.791  1.00  0.97           C  
ATOM    425  C   GLU A  56     -14.849 -14.291  10.733  1.00  0.97           C  
ATOM    426  CB  GLU A  56     -16.057 -16.054   9.426  1.00  0.97           C  
ATOM    427  O   GLU A  56     -13.641 -14.156  10.523  1.00  0.97           O  
ATOM    428  CG  GLU A  56     -16.390 -17.532   9.281  1.00  0.97           C  
ATOM    429  CD  GLU A  56     -15.203 -18.443   9.552  1.00  0.97           C  
ATOM    430  OE1 GLU A  56     -15.319 -19.356  10.401  1.00  0.97           O  
ATOM    431  OE2 GLU A  56     -14.148 -18.243   8.909  1.00  0.97           O  
ATOM    432  N   ALA A  57     -15.696 -13.330  10.902  1.00  0.97           N  
ATOM    433  CA  ALA A  57     -15.185 -11.962  10.925  1.00  0.97           C  
ATOM    434  C   ALA A  57     -14.229 -11.752  12.095  1.00  0.97           C  
ATOM    435  CB  ALA A  57     -16.339 -10.964  10.999  1.00  0.97           C  
ATOM    436  O   ALA A  57     -13.161 -11.157  11.934  1.00  0.97           O  
ATOM    437  N   VAL A  58     -14.628 -12.247  13.270  1.00  0.98           N  
ATOM    438  CA  VAL A  58     -13.803 -12.122  14.467  1.00  0.98           C  
ATOM    439  C   VAL A  58     -12.491 -12.880  14.272  1.00  0.98           C  
ATOM    440  CB  VAL A  58     -14.539 -12.645  15.721  1.00  0.98           C  
ATOM    441  O   VAL A  58     -11.427 -12.404  14.673  1.00  0.98           O  
ATOM    442  CG1 VAL A  58     -13.569 -12.804  16.890  1.00  0.98           C  
ATOM    443  CG2 VAL A  58     -15.685 -11.707  16.096  1.00  0.98           C  
ATOM    444  N   LYS A  59     -12.569 -14.009  13.656  1.00  0.98           N  
ATOM    445  CA  LYS A  59     -11.360 -14.773  13.361  1.00  0.98           C  
ATOM    446  C   LYS A  59     -10.407 -13.975  12.476  1.00  0.98           C  
ATOM    447  CB  LYS A  59     -11.713 -16.100  12.687  1.00  0.98           C  
ATOM    448  O   LYS A  59      -9.197 -13.961  12.712  1.00  0.98           O  
ATOM    449  CG  LYS A  59     -10.524 -17.027  12.484  1.00  0.98           C  
ATOM    450  CD  LYS A  59     -10.942 -18.336  11.826  1.00  0.98           C  
ATOM    451  CE  LYS A  59      -9.742 -19.230  11.547  1.00  0.98           C  
ATOM    452  NZ  LYS A  59     -10.145 -20.507  10.884  1.00  0.98           N  
ATOM    453  N   THR A  60     -10.980 -13.369  11.475  1.00  0.98           N  
ATOM    454  CA  THR A  60     -10.195 -12.533  10.573  1.00  0.98           C  
ATOM    455  C   THR A  60      -9.529 -11.392  11.336  1.00  0.98           C  
ATOM    456  CB  THR A  60     -11.067 -11.958   9.442  1.00  0.98           C  
ATOM    457  O   THR A  60      -8.337 -11.132  11.159  1.00  0.98           O  
ATOM    458  CG2 THR A  60     -10.255 -11.043   8.532  1.00  0.98           C  
ATOM    459  OG1 THR A  60     -11.602 -13.036   8.663  1.00  0.98           O  
ATOM    460  N   LEU A  61     -10.252 -10.719  12.172  1.00  0.98           N  
ATOM    461  CA  LEU A  61      -9.723  -9.609  12.957  1.00  0.98           C  
ATOM    462  C   LEU A  61      -8.686 -10.099  13.961  1.00  0.98           C  
ATOM    463  CB  LEU A  61     -10.855  -8.883  13.689  1.00  0.98           C  
ATOM    464  O   LEU A  61      -7.710  -9.400  14.243  1.00  0.98           O  
ATOM    465  CG  LEU A  61     -11.851  -8.122  12.812  1.00  0.98           C  
ATOM    466  CD1 LEU A  61     -12.946  -7.499  13.671  1.00  0.98           C  
ATOM    467  CD2 LEU A  61     -11.134  -7.054  11.993  1.00  0.98           C  
ATOM    468  N   THR A  62      -8.870 -11.246  14.486  1.00  0.98           N  
ATOM    469  CA  THR A  62      -7.896 -11.848  15.389  1.00  0.98           C  
ATOM    470  C   THR A  62      -6.566 -12.077  14.676  1.00  0.98           C  
ATOM    471  CB  THR A  62      -8.413 -13.183  15.958  1.00  0.98           C  
ATOM    472  O   THR A  62      -5.503 -11.783  15.226  1.00  0.98           O  
ATOM    473  CG2 THR A  62      -7.380 -13.824  16.880  1.00  0.98           C  
ATOM    474  OG1 THR A  62      -9.616 -12.946  16.699  1.00  0.98           O  
ATOM    475  N   ALA A  63      -6.630 -12.565  13.495  1.00  0.98           N  
ATOM    476  CA  ALA A  63      -5.435 -12.825  12.698  1.00  0.98           C  
ATOM    477  C   ALA A  63      -4.650 -11.540  12.450  1.00  0.98           C  
ATOM    478  CB  ALA A  63      -5.812 -13.478  11.370  1.00  0.98           C  
ATOM    479  O   ALA A  63      -3.438 -11.578  12.225  1.00  0.98           O  
ATOM    480  N   LYS A  64      -5.262 -10.417  12.576  1.00  0.98           N  
ATOM    481  CA  LYS A  64      -4.631  -9.123  12.330  1.00  0.98           C  
ATOM    482  C   LYS A  64      -4.226  -8.452  13.640  1.00  0.98           C  
ATOM    483  CB  LYS A  64      -5.568  -8.209  11.541  1.00  0.98           C  
ATOM    484  O   LYS A  64      -3.751  -7.314  13.639  1.00  0.98           O  
ATOM    485  CG  LYS A  64      -6.004  -8.779  10.199  1.00  0.98           C  
ATOM    486  CD  LYS A  64      -7.036  -7.887   9.521  1.00  0.98           C  
ATOM    487  CE  LYS A  64      -7.549  -8.507   8.228  1.00  0.98           C  
ATOM    488  NZ  LYS A  64      -6.432  -9.008   7.372  1.00  0.98           N  
ATOM    489  N   GLY A  65      -4.584  -9.104  14.734  1.00  0.98           N  
ATOM    490  CA  GLY A  65      -4.171  -8.635  16.047  1.00  0.98           C  
ATOM    491  C   GLY A  65      -5.078  -7.557  16.609  1.00  0.98           C  
ATOM    492  O   GLY A  65      -4.743  -6.913  17.605  1.00  0.98           O  
ATOM    493  N   MET A  66      -6.243  -7.369  16.022  1.00  0.99           N  
ATOM    494  CA  MET A  66      -7.121  -6.269  16.413  1.00  0.99           C  
ATOM    495  C   MET A  66      -7.989  -6.662  17.604  1.00  0.99           C  
ATOM    496  CB  MET A  66      -8.005  -5.843  15.240  1.00  0.99           C  
ATOM    497  O   MET A  66      -8.411  -5.804  18.380  1.00  0.99           O  
ATOM    498  CG  MET A  66      -7.233  -5.229  14.083  1.00  0.99           C  
ATOM    499  SD  MET A  66      -8.336  -4.598  12.759  1.00  0.99           S  
ATOM    500  CE  MET A  66      -8.908  -3.057  13.525  1.00  0.99           C  
ATOM    501  N   VAL A  67      -8.275  -7.945  17.712  1.00  0.99           N  
ATOM    502  CA  VAL A  67      -9.114  -8.419  18.808  1.00  0.99           C  
ATOM    503  C   VAL A  67      -8.563  -9.736  19.348  1.00  0.99           C  
ATOM    504  CB  VAL A  67     -10.582  -8.598  18.362  1.00  0.99           C  
ATOM    505  O   VAL A  67      -7.794 -10.420  18.668  1.00  0.99           O  
ATOM    506  CG1 VAL A  67     -11.176  -7.265  17.911  1.00  0.99           C  
ATOM    507  CG2 VAL A  67     -10.677  -9.635  17.244  1.00  0.99           C  
ATOM    508  N   LEU A  68      -8.976 -10.017  20.583  1.00  0.98           N  
ATOM    509  CA  LEU A  68      -8.566 -11.250  21.246  1.00  0.98           C  
ATOM    510  C   LEU A  68      -9.757 -11.933  21.909  1.00  0.98           C  
ATOM    511  CB  LEU A  68      -7.482 -10.962  22.289  1.00  0.98           C  
ATOM    512  O   LEU A  68     -10.251 -11.468  22.939  1.00  0.98           O  
ATOM    513  CG  LEU A  68      -6.954 -12.168  23.068  1.00  0.98           C  
ATOM    514  CD1 LEU A  68      -6.236 -13.132  22.129  1.00  0.98           C  
ATOM    515  CD2 LEU A  68      -6.025 -11.715  24.189  1.00  0.98           C  
ATOM    516  N   PRO A  69     -10.232 -13.062  21.269  1.00  0.97           N  
ATOM    517  CA  PRO A  69     -11.311 -13.813  21.914  1.00  0.97           C  
ATOM    518  C   PRO A  69     -10.845 -14.566  23.158  1.00  0.97           C  
ATOM    519  CB  PRO A  69     -11.764 -14.787  20.823  1.00  0.97           C  
ATOM    520  O   PRO A  69      -9.789 -15.203  23.139  1.00  0.97           O  
ATOM    521  CG  PRO A  69     -11.187 -14.239  19.558  1.00  0.97           C  
ATOM    522  CD  PRO A  69      -9.927 -13.493  19.892  1.00  0.97           C  
ATOM    523  N   ARG A  70     -11.600 -14.442  24.253  1.00  0.96           N  
ATOM    524  CA  ARG A  70     -11.340 -15.172  25.490  1.00  0.96           C  
ATOM    525  C   ARG A  70     -12.592 -15.899  25.970  1.00  0.96           C  
ATOM    526  CB  ARG A  70     -10.836 -14.223  26.579  1.00  0.96           C  
ATOM    527  O   ARG A  70     -13.687 -15.334  25.959  1.00  0.96           O  
ATOM    528  CG  ARG A  70      -9.481 -13.603  26.277  1.00  0.96           C  
ATOM    529  CD  ARG A  70      -8.353 -14.614  26.422  1.00  0.96           C  
ATOM    530  NE  ARG A  70      -7.043 -13.971  26.375  1.00  0.96           N  
ATOM    531  NH1 ARG A  70      -6.429 -14.900  24.351  1.00  0.96           N  
ATOM    532  NH2 ARG A  70      -4.996 -13.489  25.452  1.00  0.96           N  
ATOM    533  CZ  ARG A  70      -6.159 -14.121  25.393  1.00  0.96           C  
ATOM    534  N   PRO A  71     -12.406 -17.186  26.451  1.00  0.94           N  
ATOM    535  CA  PRO A  71     -13.577 -17.908  26.954  1.00  0.94           C  
ATOM    536  C   PRO A  71     -14.245 -17.201  28.131  1.00  0.94           C  
ATOM    537  CB  PRO A  71     -13.001 -19.260  27.383  1.00  0.94           C  
ATOM    538  O   PRO A  71     -13.561 -16.750  29.054  1.00  0.94           O  
ATOM    539  CG  PRO A  71     -11.730 -19.397  26.609  1.00  0.94           C  
ATOM    540  CD  PRO A  71     -11.158 -18.026  26.385  1.00  0.94           C  
ATOM    541  N   ARG A  72     -15.611 -17.022  28.067  1.00  0.93           N  
ATOM    542  CA  ARG A  72     -16.457 -16.541  29.155  1.00  0.93           C  
ATOM    543  C   ARG A  72     -16.251 -15.048  29.389  1.00  0.93           C  
ATOM    544  CB  ARG A  72     -16.172 -17.317  30.442  1.00  0.93           C  
ATOM    545  O   ARG A  72     -16.912 -14.450  30.240  1.00  0.93           O  
ATOM    546  CG  ARG A  72     -16.524 -18.794  30.362  1.00  0.93           C  
ATOM    547  CD  ARG A  72     -16.230 -19.516  31.669  1.00  0.93           C  
ATOM    548  NE  ARG A  72     -16.354 -20.964  31.525  1.00  0.93           N  
ATOM    549  NH1 ARG A  72     -15.665 -21.445  33.677  1.00  0.93           N  
ATOM    550  NH2 ARG A  72     -16.230 -23.142  32.243  1.00  0.93           N  
ATOM    551  CZ  ARG A  72     -16.083 -21.847  32.482  1.00  0.93           C  
ATOM    552  N   ILE A  73     -15.276 -14.394  28.746  1.00  0.94           N  
ATOM    553  CA  ILE A  73     -14.989 -12.973  28.904  1.00  0.94           C  
ATOM    554  C   ILE A  73     -15.521 -12.202  27.698  1.00  0.94           C  
ATOM    555  CB  ILE A  73     -13.475 -12.718  29.078  1.00  0.94           C  
ATOM    556  O   ILE A  73     -16.154 -11.155  27.852  1.00  0.94           O  
ATOM    557  CG1 ILE A  73     -12.966 -13.384  30.361  1.00  0.94           C  
ATOM    558  CG2 ILE A  73     -13.178 -11.216  29.086  1.00  0.94           C  
ATOM    559  CD1 ILE A  73     -11.459 -13.285  30.554  1.00  0.94           C  
ATOM    560  N   GLY A  74     -15.396 -12.804  26.549  1.00  0.96           N  
ATOM    561  CA  GLY A  74     -15.778 -12.172  25.296  1.00  0.96           C  
ATOM    562  C   GLY A  74     -14.591 -11.821  24.419  1.00  0.96           C  
ATOM    563  O   GLY A  74     -13.518 -12.412  24.552  1.00  0.96           O  
ATOM    564  N   THR A  75     -14.806 -10.931  23.420  1.00  0.98           N  
ATOM    565  CA  THR A  75     -13.767 -10.521  22.481  1.00  0.98           C  
ATOM    566  C   THR A  75     -13.239  -9.133  22.832  1.00  0.98           C  
ATOM    567  CB  THR A  75     -14.290 -10.524  21.033  1.00  0.98           C  
ATOM    568  O   THR A  75     -13.960  -8.140  22.710  1.00  0.98           O  
ATOM    569  CG2 THR A  75     -13.174 -10.201  20.045  1.00  0.98           C  
ATOM    570  OG1 THR A  75     -14.825 -11.818  20.727  1.00  0.98           O  
ATOM    571  N   ARG A  76     -12.010  -9.135  23.223  1.00  0.98           N  
ATOM    572  CA  ARG A  76     -11.374  -7.903  23.679  1.00  0.98           C  
ATOM    573  C   ARG A  76     -10.709  -7.169  22.519  1.00  0.98           C  
ATOM    574  CB  ARG A  76     -10.344  -8.201  24.770  1.00  0.98           C  
ATOM    575  O   ARG A  76     -10.009  -7.780  21.710  1.00  0.98           O  
ATOM    576  CG  ARG A  76      -9.658  -6.963  25.325  1.00  0.98           C  
ATOM    577  CD  ARG A  76      -8.720  -7.304  26.474  1.00  0.98           C  
ATOM    578  NE  ARG A  76      -9.453  -7.763  27.650  1.00  0.98           N  
ATOM    579  NH1 ARG A  76      -7.576  -8.448  28.810  1.00  0.98           N  
ATOM    580  NH2 ARG A  76      -9.656  -8.680  29.746  1.00  0.98           N  
ATOM    581  CZ  ARG A  76      -8.893  -8.296  28.733  1.00  0.98           C  
ATOM    582  N   VAL A  77     -10.886  -5.826  22.512  1.00  0.99           N  
ATOM    583  CA  VAL A  77     -10.185  -4.991  21.542  1.00  0.99           C  
ATOM    584  C   VAL A  77      -8.751  -4.750  22.008  1.00  0.99           C  
ATOM    585  CB  VAL A  77     -10.909  -3.643  21.326  1.00  0.99           C  
ATOM    586  O   VAL A  77      -8.524  -4.323  23.142  1.00  0.99           O  
ATOM    587  CG1 VAL A  77     -10.132  -2.763  20.349  1.00  0.99           C  
ATOM    588  CG2 VAL A  77     -12.332  -3.877  20.823  1.00  0.99           C  
ATOM    589  N   MET A  78      -7.801  -4.996  21.067  1.00  0.98           N  
ATOM    590  CA  MET A  78      -6.386  -4.895  21.415  1.00  0.98           C  
ATOM    591  C   MET A  78      -5.840  -3.512  21.076  1.00  0.98           C  
ATOM    592  CB  MET A  78      -5.576  -5.969  20.688  1.00  0.98           C  
ATOM    593  O   MET A  78      -6.344  -2.845  20.171  1.00  0.98           O  
ATOM    594  CG  MET A  78      -6.037  -7.388  20.981  1.00  0.98           C  
ATOM    595  SD  MET A  78      -5.875  -7.827  22.755  1.00  0.98           S  
ATOM    596  CE  MET A  78      -4.070  -7.774  22.934  1.00  0.98           C  
ATOM    597  N   PRO A  79      -4.863  -3.062  21.858  1.00  0.97           N  
ATOM    598  CA  PRO A  79      -4.213  -1.802  21.491  1.00  0.97           C  
ATOM    599  C   PRO A  79      -3.542  -1.861  20.121  1.00  0.97           C  
ATOM    600  CB  PRO A  79      -3.175  -1.606  22.599  1.00  0.97           C  
ATOM    601  O   PRO A  79      -3.192  -2.945  19.647  1.00  0.97           O  
ATOM    602  CG  PRO A  79      -2.843  -2.988  23.061  1.00  0.97           C  
ATOM    603  CD  PRO A  79      -4.081  -3.833  22.963  1.00  0.97           C  
ATOM    604  N   GLN A  80      -3.349  -0.662  19.512  1.00  0.95           N  
ATOM    605  CA  GLN A  80      -2.822  -0.554  18.155  1.00  0.95           C  
ATOM    606  C   GLN A  80      -1.442  -1.196  18.048  1.00  0.95           C  
ATOM    607  CB  GLN A  80      -2.754   0.911  17.720  1.00  0.95           C  
ATOM    608  O   GLN A  80      -1.054  -1.670  16.978  1.00  0.95           O  
ATOM    609  CG  GLN A  80      -4.108   1.511  17.365  1.00  0.95           C  
ATOM    610  CD  GLN A  80      -3.994   2.878  16.719  1.00  0.95           C  
ATOM    611  NE2 GLN A  80      -5.088   3.632  16.727  1.00  0.95           N  
ATOM    612  OE1 GLN A  80      -2.930   3.255  16.217  1.00  0.95           O  
ATOM    613  N   SER A  81      -0.693  -1.174  19.105  1.00  0.95           N  
ATOM    614  CA  SER A  81       0.650  -1.743  19.102  1.00  0.95           C  
ATOM    615  C   SER A  81       0.622  -3.223  18.732  1.00  0.95           C  
ATOM    616  CB  SER A  81       1.313  -1.563  20.468  1.00  0.95           C  
ATOM    617  O   SER A  81       1.641  -3.786  18.325  1.00  0.95           O  
ATOM    618  OG  SER A  81       0.535  -2.165  21.488  1.00  0.95           O  
ATOM    619  N   ASN A  82      -0.527  -3.807  18.814  1.00  0.97           N  
ATOM    620  CA  ASN A  82      -0.679  -5.225  18.503  1.00  0.97           C  
ATOM    621  C   ASN A  82      -1.127  -5.438  17.061  1.00  0.97           C  
ATOM    622  CB  ASN A  82      -1.666  -5.883  19.469  1.00  0.97           C  
ATOM    623  O   ASN A  82      -1.072  -6.557  16.548  1.00  0.97           O  
ATOM    624  CG  ASN A  82      -1.117  -5.997  20.878  1.00  0.97           C  
ATOM    625  ND2 ASN A  82      -1.010  -7.224  21.375  1.00  0.97           N  
ATOM    626  OD1 ASN A  82      -0.792  -4.991  21.514  1.00  0.97           O  
ATOM    627  N   TRP A  83      -1.598  -4.464  16.489  1.00  0.97           N  
ATOM    628  CA  TRP A  83      -2.161  -4.602  15.150  1.00  0.97           C  
ATOM    629  C   TRP A  83      -1.065  -4.872  14.124  1.00  0.97           C  
ATOM    630  CB  TRP A  83      -2.941  -3.343  14.762  1.00  0.97           C  
ATOM    631  O   TRP A  83       0.046  -4.351  14.242  1.00  0.97           O  
ATOM    632  CG  TRP A  83      -4.061  -3.007  15.700  1.00  0.97           C  
ATOM    633  CD1 TRP A  83      -4.463  -3.724  16.793  1.00  0.97           C  
ATOM    634  CD2 TRP A  83      -4.928  -1.871  15.624  1.00  0.97           C  
ATOM    635  CE2 TRP A  83      -5.832  -1.962  16.705  1.00  0.97           C  
ATOM    636  CE3 TRP A  83      -5.026  -0.783  14.746  1.00  0.97           C  
ATOM    637  NE1 TRP A  83      -5.528  -3.100  17.402  1.00  0.97           N  
ATOM    638  CH2 TRP A  83      -6.898   0.049  16.058  1.00  0.97           C  
ATOM    639  CZ2 TRP A  83      -6.824  -1.005  16.931  1.00  0.97           C  
ATOM    640  CZ3 TRP A  83      -6.014   0.169  14.973  1.00  0.97           C  
ATOM    641  N   ASN A  84      -1.384  -5.680  13.092  1.00  0.96           N  
ATOM    642  CA  ASN A  84      -0.455  -5.993  12.012  1.00  0.96           C  
ATOM    643  C   ASN A  84      -0.586  -5.006  10.856  1.00  0.96           C  
ATOM    644  CB  ASN A  84      -0.670  -7.424  11.516  1.00  0.96           C  
ATOM    645  O   ASN A  84      -1.341  -5.246   9.912  1.00  0.96           O  
ATOM    646  CG  ASN A  84       0.333  -7.832  10.455  1.00  0.96           C  
ATOM    647  ND2 ASN A  84       0.123  -8.999   9.857  1.00  0.96           N  
ATOM    648  OD1 ASN A  84       1.290  -7.104  10.176  1.00  0.96           O  
ATOM    649  N   PHE A  85       0.161  -3.887  10.889  1.00  0.93           N  
ATOM    650  CA  PHE A  85       0.080  -2.847   9.870  1.00  0.93           C  
ATOM    651  C   PHE A  85       0.887  -3.234   8.636  1.00  0.93           C  
ATOM    652  CB  PHE A  85       0.579  -1.509  10.424  1.00  0.93           C  
ATOM    653  O   PHE A  85       1.103  -2.410   7.745  1.00  0.93           O  
ATOM    654  CG  PHE A  85      -0.398  -0.832  11.346  1.00  0.93           C  
ATOM    655  CD1 PHE A  85      -1.565  -0.263  10.849  1.00  0.93           C  
ATOM    656  CD2 PHE A  85      -0.151  -0.764  12.711  1.00  0.93           C  
ATOM    657  CE1 PHE A  85      -2.471   0.365  11.700  1.00  0.93           C  
ATOM    658  CE2 PHE A  85      -1.052  -0.138  13.568  1.00  0.93           C  
ATOM    659  CZ  PHE A  85      -2.211   0.426  13.060  1.00  0.93           C  
ATOM    660  N   LEU A  86       1.307  -4.484   8.604  1.00  0.92           N  
ATOM    661  CA  LEU A  86       1.925  -5.054   7.412  1.00  0.92           C  
ATOM    662  C   LEU A  86       0.978  -6.033   6.725  1.00  0.92           C  
ATOM    663  CB  LEU A  86       3.235  -5.759   7.771  1.00  0.92           C  
ATOM    664  O   LEU A  86       1.408  -6.845   5.903  1.00  0.92           O  
ATOM    665  CG  LEU A  86       4.314  -4.894   8.424  1.00  0.92           C  
ATOM    666  CD1 LEU A  86       5.536  -5.739   8.767  1.00  0.92           C  
ATOM    667  CD2 LEU A  86       4.697  -3.736   7.509  1.00  0.92           C  
ATOM    668  N   ASP A  87      -0.232  -5.939   7.136  1.00  0.94           N  
ATOM    669  CA  ASP A  87      -1.306  -6.689   6.492  1.00  0.94           C  
ATOM    670  C   ASP A  87      -2.029  -5.832   5.455  1.00  0.94           C  
ATOM    671  CB  ASP A  87      -2.301  -7.204   7.534  1.00  0.94           C  
ATOM    672  O   ASP A  87      -2.528  -4.751   5.775  1.00  0.94           O  
ATOM    673  CG  ASP A  87      -3.401  -8.060   6.931  1.00  0.94           C  
ATOM    674  OD1 ASP A  87      -4.463  -7.515   6.560  1.00  0.94           O  
ATOM    675  OD2 ASP A  87      -3.205  -9.290   6.829  1.00  0.94           O  
ATOM    676  N   GLN A  88      -2.143  -6.296   4.267  1.00  0.92           N  
ATOM    677  CA  GLN A  88      -2.689  -5.531   3.151  1.00  0.92           C  
ATOM    678  C   GLN A  88      -4.162  -5.203   3.378  1.00  0.92           C  
ATOM    679  CB  GLN A  88      -2.518  -6.298   1.839  1.00  0.92           C  
ATOM    680  O   GLN A  88      -4.605  -4.086   3.101  1.00  0.92           O  
ATOM    681  CG  GLN A  88      -2.849  -5.477   0.600  1.00  0.92           C  
ATOM    682  CD  GLN A  88      -2.580  -6.228  -0.691  1.00  0.92           C  
ATOM    683  NE2 GLN A  88      -3.050  -5.679  -1.806  1.00  0.92           N  
ATOM    684  OE1 GLN A  88      -1.954  -7.293  -0.686  1.00  0.92           O  
ATOM    685  N   GLU A  89      -4.887  -6.054   3.873  1.00  0.93           N  
ATOM    686  CA  GLU A  89      -6.312  -5.839   4.107  1.00  0.93           C  
ATOM    687  C   GLU A  89      -6.541  -4.783   5.185  1.00  0.93           C  
ATOM    688  CB  GLU A  89      -6.996  -7.150   4.502  1.00  0.93           C  
ATOM    689  O   GLU A  89      -7.382  -3.896   5.024  1.00  0.93           O  
ATOM    690  CG  GLU A  89      -7.151  -8.133   3.351  1.00  0.93           C  
ATOM    691  CD  GLU A  89      -7.831  -9.431   3.758  1.00  0.93           C  
ATOM    692  OE1 GLU A  89      -8.253 -10.201   2.865  1.00  0.93           O  
ATOM    693  OE2 GLU A  89      -7.943  -9.679   4.979  1.00  0.93           O  
ATOM    694  N   LEU A  90      -5.788  -5.037   6.205  1.00  0.95           N  
ATOM    695  CA  LEU A  90      -5.908  -4.050   7.272  1.00  0.95           C  
ATOM    696  C   LEU A  90      -5.580  -2.652   6.759  1.00  0.95           C  
ATOM    697  CB  LEU A  90      -4.984  -4.407   8.440  1.00  0.95           C  
ATOM    698  O   LEU A  90      -6.277  -1.687   7.084  1.00  0.95           O  
ATOM    699  CG  LEU A  90      -4.985  -3.440   9.625  1.00  0.95           C  
ATOM    700  CD1 LEU A  90      -6.389  -3.314  10.206  1.00  0.95           C  
ATOM    701  CD2 LEU A  90      -3.999  -3.902  10.693  1.00  0.95           C  
ATOM    702  N   LEU A  91      -4.563  -2.488   5.995  1.00  0.94           N  
ATOM    703  CA  LEU A  91      -4.199  -1.191   5.434  1.00  0.94           C  
ATOM    704  C   LEU A  91      -5.326  -0.637   4.569  1.00  0.94           C  
ATOM    705  CB  LEU A  91      -2.915  -1.306   4.608  1.00  0.94           C  
ATOM    706  O   LEU A  91      -5.639   0.554   4.638  1.00  0.94           O  
ATOM    707  CG  LEU A  91      -1.627  -1.571   5.389  1.00  0.94           C  
ATOM    708  CD1 LEU A  91      -0.461  -1.788   4.431  1.00  0.94           C  
ATOM    709  CD2 LEU A  91      -1.334  -0.418   6.343  1.00  0.94           C  
ATOM    710  N   THR A  92      -5.891  -1.540   3.836  1.00  0.92           N  
ATOM    711  CA  THR A  92      -7.018  -1.145   2.998  1.00  0.92           C  
ATOM    712  C   THR A  92      -8.184  -0.659   3.853  1.00  0.92           C  
ATOM    713  CB  THR A  92      -7.484  -2.310   2.105  1.00  0.92           C  
ATOM    714  O   THR A  92      -8.801   0.364   3.547  1.00  0.92           O  
ATOM    715  CG2 THR A  92      -8.695  -1.911   1.268  1.00  0.92           C  
ATOM    716  OG1 THR A  92      -6.416  -2.690   1.228  1.00  0.92           O  
ATOM    717  N   TRP A  93      -8.459  -1.353   4.891  1.00  0.94           N  
ATOM    718  CA  TRP A  93      -9.557  -0.981   5.777  1.00  0.94           C  
ATOM    719  C   TRP A  93      -9.261   0.335   6.487  1.00  0.94           C  
ATOM    720  CB  TRP A  93      -9.814  -2.085   6.807  1.00  0.94           C  
ATOM    721  O   TRP A  93     -10.180   1.075   6.845  1.00  0.94           O  
ATOM    722  CG  TRP A  93     -10.241  -3.391   6.207  1.00  0.94           C  
ATOM    723  CD1 TRP A  93     -10.748  -3.595   4.954  1.00  0.94           C  
ATOM    724  CD2 TRP A  93     -10.202  -4.674   6.838  1.00  0.94           C  
ATOM    725  CE2 TRP A  93     -10.700  -5.613   5.908  1.00  0.94           C  
ATOM    726  CE3 TRP A  93      -9.792  -5.122   8.101  1.00  0.94           C  
ATOM    727  NE1 TRP A  93     -11.025  -4.930   4.768  1.00  0.94           N  
ATOM    728  CH2 TRP A  93     -10.392  -7.386   7.445  1.00  0.94           C  
ATOM    729  CZ2 TRP A  93     -10.799  -6.975   6.202  1.00  0.94           C  
ATOM    730  CZ3 TRP A  93      -9.892  -6.478   8.392  1.00  0.94           C  
ATOM    731  N   TRP A  94      -8.067   0.572   6.734  1.00  0.94           N  
ATOM    732  CA  TRP A  94      -7.611   1.766   7.439  1.00  0.94           C  
ATOM    733  C   TRP A  94      -7.717   2.998   6.546  1.00  0.94           C  
ATOM    734  CB  TRP A  94      -6.168   1.590   7.919  1.00  0.94           C  
ATOM    735  O   TRP A  94      -7.951   4.107   7.033  1.00  0.94           O  
ATOM    736  CG  TRP A  94      -5.732   2.612   8.926  1.00  0.94           C  
ATOM    737  CD1 TRP A  94      -6.534   3.455   9.644  1.00  0.94           C  
ATOM    738  CD2 TRP A  94      -4.388   2.900   9.323  1.00  0.94           C  
ATOM    739  CE2 TRP A  94      -4.449   3.931  10.287  1.00  0.94           C  
ATOM    740  CE3 TRP A  94      -3.137   2.386   8.957  1.00  0.94           C  
ATOM    741  NE1 TRP A  94      -5.768   4.251  10.464  1.00  0.94           N  
ATOM    742  CH2 TRP A  94      -2.093   3.937  10.515  1.00  0.94           C  
ATOM    743  CZ2 TRP A  94      -3.305   4.457  10.891  1.00  0.94           C  
ATOM    744  CZ3 TRP A  94      -1.999   2.912   9.559  1.00  0.94           C  
ATOM    745  N   MET A  95      -7.632   2.790   5.262  1.00  0.91           N  
ATOM    746  CA  MET A  95      -7.629   3.868   4.277  1.00  0.91           C  
ATOM    747  C   MET A  95      -9.043   4.379   4.024  1.00  0.91           C  
ATOM    748  CB  MET A  95      -7.001   3.397   2.964  1.00  0.91           C  
ATOM    749  O   MET A  95      -9.548   4.292   2.904  1.00  0.91           O  
ATOM    750  CG  MET A  95      -5.485   3.296   3.011  1.00  0.91           C  
ATOM    751  SD  MET A  95      -4.682   4.919   3.310  1.00  0.91           S  
ATOM    752  CE  MET A  95      -5.096   5.771   1.762  1.00  0.91           C  
ATOM    753  N   THR A  96      -9.725   4.906   5.019  1.00  0.90           N  
ATOM    754  CA  THR A  96     -11.017   5.578   4.935  1.00  0.90           C  
ATOM    755  C   THR A  96     -10.834   7.076   4.712  1.00  0.90           C  
ATOM    756  CB  THR A  96     -11.853   5.344   6.207  1.00  0.90           C  
ATOM    757  O   THR A  96      -9.728   7.600   4.859  1.00  0.90           O  
ATOM    758  CG2 THR A  96     -11.964   3.857   6.526  1.00  0.90           C  
ATOM    759  OG1 THR A  96     -11.229   6.012   7.311  1.00  0.90           O  
ATOM    760  N   GLU A  97     -11.900   7.732   4.322  1.00  0.88           N  
ATOM    761  CA  GLU A  97     -11.844   9.179   4.136  1.00  0.88           C  
ATOM    762  C   GLU A  97     -11.394   9.882   5.413  1.00  0.88           C  
ATOM    763  CB  GLU A  97     -13.206   9.717   3.690  1.00  0.88           C  
ATOM    764  O   GLU A  97     -10.566  10.795   5.366  1.00  0.88           O  
ATOM    765  CG  GLU A  97     -13.570   9.359   2.257  1.00  0.88           C  
ATOM    766  CD  GLU A  97     -14.887   9.966   1.803  1.00  0.88           C  
ATOM    767  OE1 GLU A  97     -15.372   9.613   0.704  1.00  0.88           O  
ATOM    768  OE2 GLU A  97     -15.439  10.804   2.552  1.00  0.88           O  
ATOM    769  N   GLU A  98     -11.861   9.447   6.481  1.00  0.90           N  
ATOM    770  CA  GLU A  98     -11.575  10.049   7.779  1.00  0.90           C  
ATOM    771  C   GLU A  98     -10.118   9.835   8.178  1.00  0.90           C  
ATOM    772  CB  GLU A  98     -12.503   9.477   8.854  1.00  0.90           C  
ATOM    773  O   GLU A  98      -9.500  10.711   8.787  1.00  0.90           O  
ATOM    774  CG  GLU A  98     -12.336  10.126  10.220  1.00  0.90           C  
ATOM    775  CD  GLU A  98     -13.301   9.586  11.263  1.00  0.90           C  
ATOM    776  OE1 GLU A  98     -13.252  10.040  12.429  1.00  0.90           O  
ATOM    777  OE2 GLU A  98     -14.112   8.699  10.912  1.00  0.90           O  
ATOM    778  N   ASN A  99      -9.522   8.688   7.853  1.00  0.91           N  
ATOM    779  CA  ASN A  99      -8.174   8.330   8.281  1.00  0.91           C  
ATOM    780  C   ASN A  99      -7.147   8.604   7.186  1.00  0.91           C  
ATOM    781  CB  ASN A  99      -8.118   6.861   8.706  1.00  0.91           C  
ATOM    782  O   ASN A  99      -5.961   8.316   7.355  1.00  0.91           O  
ATOM    783  CG  ASN A  99      -8.837   6.604  10.015  1.00  0.91           C  
ATOM    784  ND2 ASN A  99      -9.309   5.377  10.202  1.00  0.91           N  
ATOM    785  OD1 ASN A  99      -8.968   7.501  10.852  1.00  0.91           O  
ATOM    786  N   PHE A 100      -7.558   9.137   6.113  1.00  0.92           N  
ATOM    787  CA  PHE A 100      -6.746   9.258   4.908  1.00  0.92           C  
ATOM    788  C   PHE A 100      -5.453  10.010   5.200  1.00  0.92           C  
ATOM    789  CB  PHE A 100      -7.529   9.969   3.800  1.00  0.92           C  
ATOM    790  O   PHE A 100      -4.362   9.516   4.909  1.00  0.92           O  
ATOM    791  CG  PHE A 100      -6.737  10.182   2.538  1.00  0.92           C  
ATOM    792  CD1 PHE A 100      -6.122  11.402   2.285  1.00  0.92           C  
ATOM    793  CD2 PHE A 100      -6.608   9.162   1.605  1.00  0.92           C  
ATOM    794  CE1 PHE A 100      -5.388  11.602   1.118  1.00  0.92           C  
ATOM    795  CE2 PHE A 100      -5.876   9.355   0.436  1.00  0.92           C  
ATOM    796  CZ  PHE A 100      -5.268  10.576   0.194  1.00  0.92           C  
ATOM    797  N   HIS A 101      -5.514  11.143   5.775  1.00  0.93           N  
ATOM    798  CA  HIS A 101      -4.343  11.986   5.988  1.00  0.93           C  
ATOM    799  C   HIS A 101      -3.358  11.329   6.950  1.00  0.93           C  
ATOM    800  CB  HIS A 101      -4.760  13.359   6.519  1.00  0.93           C  
ATOM    801  O   HIS A 101      -2.147  11.361   6.722  1.00  0.93           O  
ATOM    802  CG  HIS A 101      -5.469  14.203   5.509  1.00  0.93           C  
ATOM    803  CD2 HIS A 101      -6.718  14.725   5.506  1.00  0.93           C  
ATOM    804  ND1 HIS A 101      -4.883  14.597   4.325  1.00  0.93           N  
ATOM    805  CE1 HIS A 101      -5.743  15.328   3.637  1.00  0.93           C  
ATOM    806  NE2 HIS A 101      -6.865  15.421   4.331  1.00  0.93           N  
ATOM    807  N   GLN A 102      -3.898  10.786   7.923  1.00  0.93           N  
ATOM    808  CA  GLN A 102      -3.055  10.094   8.893  1.00  0.93           C  
ATOM    809  C   GLN A 102      -2.313   8.929   8.245  1.00  0.93           C  
ATOM    810  CB  GLN A 102      -3.891   9.594  10.072  1.00  0.93           C  
ATOM    811  O   GLN A 102      -1.110   8.759   8.453  1.00  0.93           O  
ATOM    812  CG  GLN A 102      -3.079   8.874  11.140  1.00  0.93           C  
ATOM    813  CD  GLN A 102      -3.940   8.334  12.267  1.00  0.93           C  
ATOM    814  NE2 GLN A 102      -3.488   8.523  13.502  1.00  0.93           N  
ATOM    815  OE1 GLN A 102      -5.003   7.752  12.029  1.00  0.93           O  
ATOM    816  N   VAL A 103      -2.979   8.137   7.503  1.00  0.93           N  
ATOM    817  CA  VAL A 103      -2.392   6.980   6.835  1.00  0.93           C  
ATOM    818  C   VAL A 103      -1.298   7.438   5.874  1.00  0.93           C  
ATOM    819  CB  VAL A 103      -3.460   6.160   6.076  1.00  0.93           C  
ATOM    820  O   VAL A 103      -0.201   6.873   5.857  1.00  0.93           O  
ATOM    821  CG1 VAL A 103      -2.807   5.037   5.271  1.00  0.93           C  
ATOM    822  CG2 VAL A 103      -4.490   5.594   7.051  1.00  0.93           C  
ATOM    823  N   ILE A 104      -1.578   8.468   5.194  1.00  0.93           N  
ATOM    824  CA  ILE A 104      -0.629   8.961   4.201  1.00  0.93           C  
ATOM    825  C   ILE A 104       0.617   9.500   4.900  1.00  0.93           C  
ATOM    826  CB  ILE A 104      -1.260  10.055   3.311  1.00  0.93           C  
ATOM    827  O   ILE A 104       1.738   9.296   4.428  1.00  0.93           O  
ATOM    828  CG1 ILE A 104      -2.348   9.452   2.414  1.00  0.93           C  
ATOM    829  CG2 ILE A 104      -0.186  10.756   2.474  1.00  0.93           C  
ATOM    830  CD1 ILE A 104      -1.870   8.287   1.559  1.00  0.93           C  
ATOM    831  N   ASP A 105       0.439  10.110   5.992  1.00  0.94           N  
ATOM    832  CA  ASP A 105       1.586  10.600   6.751  1.00  0.94           C  
ATOM    833  C   ASP A 105       2.521   9.454   7.134  1.00  0.94           C  
ATOM    834  CB  ASP A 105       1.122  11.342   8.007  1.00  0.94           C  
ATOM    835  O   ASP A 105       3.739   9.562   6.978  1.00  0.94           O  
ATOM    836  CG  ASP A 105       0.577  12.727   7.709  1.00  0.94           C  
ATOM    837  OD1 ASP A 105       0.760  13.225   6.577  1.00  0.94           O  
ATOM    838  OD2 ASP A 105      -0.040  13.328   8.616  1.00  0.94           O  
ATOM    839  N   HIS A 106       1.955   8.409   7.614  1.00  0.95           N  
ATOM    840  CA  HIS A 106       2.746   7.238   7.974  1.00  0.95           C  
ATOM    841  C   HIS A 106       3.400   6.615   6.745  1.00  0.95           C  
ATOM    842  CB  HIS A 106       1.875   6.202   8.687  1.00  0.95           C  
ATOM    843  O   HIS A 106       4.568   6.223   6.790  1.00  0.95           O  
ATOM    844  CG  HIS A 106       1.424   6.632  10.047  1.00  0.95           C  
ATOM    845  CD2 HIS A 106       0.183   6.741  10.578  1.00  0.95           C  
ATOM    846  ND1 HIS A 106       2.303   7.015  11.036  1.00  0.95           N  
ATOM    847  CE1 HIS A 106       1.620   7.342  12.121  1.00  0.95           C  
ATOM    848  NE2 HIS A 106       0.332   7.184  11.870  1.00  0.95           N  
ATOM    849  N   PHE A 107       2.635   6.573   5.745  1.00  0.94           N  
ATOM    850  CA  PHE A 107       3.104   5.998   4.490  1.00  0.94           C  
ATOM    851  C   PHE A 107       4.292   6.782   3.945  1.00  0.94           C  
ATOM    852  CB  PHE A 107       1.974   5.971   3.455  1.00  0.94           C  
ATOM    853  O   PHE A 107       5.292   6.193   3.528  1.00  0.94           O  
ATOM    854  CG  PHE A 107       2.413   5.514   2.090  1.00  0.94           C  
ATOM    855  CD1 PHE A 107       2.344   6.371   0.999  1.00  0.94           C  
ATOM    856  CD2 PHE A 107       2.894   4.225   1.898  1.00  0.94           C  
ATOM    857  CE1 PHE A 107       2.749   5.951  -0.266  1.00  0.94           C  
ATOM    858  CE2 PHE A 107       3.301   3.798   0.637  1.00  0.94           C  
ATOM    859  CZ  PHE A 107       3.226   4.662  -0.444  1.00  0.94           C  
ATOM    860  N   LEU A 108       4.242   8.055   3.943  1.00  0.94           N  
ATOM    861  CA  LEU A 108       5.314   8.895   3.421  1.00  0.94           C  
ATOM    862  C   LEU A 108       6.581   8.740   4.256  1.00  0.94           C  
ATOM    863  CB  LEU A 108       4.882  10.364   3.398  1.00  0.94           C  
ATOM    864  O   LEU A 108       7.689   8.741   3.715  1.00  0.94           O  
ATOM    865  CG  LEU A 108       3.860  10.752   2.328  1.00  0.94           C  
ATOM    866  CD1 LEU A 108       3.454  12.214   2.490  1.00  0.94           C  
ATOM    867  CD2 LEU A 108       4.422  10.499   0.934  1.00  0.94           C  
ATOM    868  N   VAL A 109       6.424   8.599   5.518  1.00  0.96           N  
ATOM    869  CA  VAL A 109       7.573   8.353   6.383  1.00  0.96           C  
ATOM    870  C   VAL A 109       8.265   7.057   5.968  1.00  0.96           C  
ATOM    871  CB  VAL A 109       7.159   8.284   7.870  1.00  0.96           C  
ATOM    872  O   VAL A 109       9.494   7.002   5.881  1.00  0.96           O  
ATOM    873  CG1 VAL A 109       8.309   7.754   8.726  1.00  0.96           C  
ATOM    874  CG2 VAL A 109       6.711   9.658   8.364  1.00  0.96           C  
ATOM    875  N   MET A 110       7.464   6.084   5.665  1.00  0.95           N  
ATOM    876  CA  MET A 110       8.030   4.807   5.240  1.00  0.95           C  
ATOM    877  C   MET A 110       8.757   4.951   3.908  1.00  0.95           C  
ATOM    878  CB  MET A 110       6.935   3.744   5.127  1.00  0.95           C  
ATOM    879  O   MET A 110       9.848   4.407   3.729  1.00  0.95           O  
ATOM    880  CG  MET A 110       6.417   3.252   6.468  1.00  0.95           C  
ATOM    881  SD  MET A 110       7.747   2.553   7.522  1.00  0.95           S  
ATOM    882  CE  MET A 110       8.205   1.099   6.537  1.00  0.95           C  
ATOM    883  N   ARG A 111       8.173   5.675   3.052  1.00  0.95           N  
ATOM    884  CA  ARG A 111       8.795   5.892   1.749  1.00  0.95           C  
ATOM    885  C   ARG A 111      10.139   6.599   1.895  1.00  0.95           C  
ATOM    886  CB  ARG A 111       7.871   6.706   0.840  1.00  0.95           C  
ATOM    887  O   ARG A 111      11.123   6.208   1.264  1.00  0.95           O  
ATOM    888  CG  ARG A 111       6.693   5.915   0.294  1.00  0.95           C  
ATOM    889  CD  ARG A 111       5.894   6.722  -0.720  1.00  0.95           C  
ATOM    890  NE  ARG A 111       6.699   7.065  -1.890  1.00  0.95           N  
ATOM    891  NH1 ARG A 111       5.294   8.746  -2.621  1.00  0.95           N  
ATOM    892  NH2 ARG A 111       7.199   8.246  -3.794  1.00  0.95           N  
ATOM    893  CZ  ARG A 111       6.395   8.018  -2.766  1.00  0.95           C  
ATOM    894  N   ILE A 112      10.190   7.543   2.712  1.00  0.96           N  
ATOM    895  CA  ILE A 112      11.409   8.312   2.933  1.00  0.96           C  
ATOM    896  C   ILE A 112      12.490   7.409   3.523  1.00  0.96           C  
ATOM    897  CB  ILE A 112      11.154   9.520   3.863  1.00  0.96           C  
ATOM    898  O   ILE A 112      13.676   7.579   3.233  1.00  0.96           O  
ATOM    899  CG1 ILE A 112      10.347  10.597   3.130  1.00  0.96           C  
ATOM    900  CG2 ILE A 112      12.477  10.087   4.387  1.00  0.96           C  
ATOM    901  CD1 ILE A 112       9.766  11.666   4.046  1.00  0.96           C  
ATOM    902  N   CYS A 113      12.106   6.450   4.249  1.00  0.96           N  
ATOM    903  CA  CYS A 113      13.043   5.556   4.919  1.00  0.96           C  
ATOM    904  C   CYS A 113      13.568   4.495   3.958  1.00  0.96           C  
ATOM    905  CB  CYS A 113      12.378   4.884   6.120  1.00  0.96           C  
ATOM    906  O   CYS A 113      14.754   4.164   3.981  1.00  0.96           O  
ATOM    907  SG  CYS A 113      11.985   6.023   7.466  1.00  0.96           S  
ATOM    908  N   LEU A 114      12.710   4.093   3.021  1.00  0.97           N  
ATOM    909  CA  LEU A 114      13.052   2.867   2.308  1.00  0.97           C  
ATOM    910  C   LEU A 114      13.374   3.161   0.846  1.00  0.97           C  
ATOM    911  CB  LEU A 114      11.904   1.858   2.396  1.00  0.97           C  
ATOM    912  O   LEU A 114      14.301   2.576   0.281  1.00  0.97           O  
ATOM    913  CG  LEU A 114      11.527   1.381   3.799  1.00  0.97           C  
ATOM    914  CD1 LEU A 114      10.319   0.452   3.737  1.00  0.97           C  
ATOM    915  CD2 LEU A 114      12.710   0.684   4.463  1.00  0.97           C  
ATOM    916  N   GLU A 115      12.704   4.026   0.253  1.00  0.98           N  
ATOM    917  CA  GLU A 115      12.751   4.208  -1.195  1.00  0.98           C  
ATOM    918  C   GLU A 115      14.115   4.726  -1.641  1.00  0.98           C  
ATOM    919  CB  GLU A 115      11.649   5.166  -1.653  1.00  0.98           C  
ATOM    920  O   GLU A 115      14.665   4.261  -2.642  1.00  0.98           O  
ATOM    921  CG  GLU A 115      11.452   5.201  -3.161  1.00  0.98           C  
ATOM    922  CD  GLU A 115      10.141   5.847  -3.581  1.00  0.98           C  
ATOM    923  OE1 GLU A 115       9.979   6.169  -4.780  1.00  0.98           O  
ATOM    924  OE2 GLU A 115       9.270   6.035  -2.703  1.00  0.98           O  
ATOM    925  N   PRO A 116      14.684   5.702  -0.948  1.00  0.98           N  
ATOM    926  CA  PRO A 116      16.020   6.146  -1.354  1.00  0.98           C  
ATOM    927  C   PRO A 116      17.040   5.010  -1.369  1.00  0.98           C  
ATOM    928  CB  PRO A 116      16.381   7.191  -0.296  1.00  0.98           C  
ATOM    929  O   PRO A 116      17.884   4.944  -2.267  1.00  0.98           O  
ATOM    930  CG  PRO A 116      15.072   7.778   0.124  1.00  0.98           C  
ATOM    931  CD  PRO A 116      14.051   6.678   0.176  1.00  0.98           C  
ATOM    932  N   GLN A 117      16.976   4.148  -0.428  1.00  0.98           N  
ATOM    933  CA  GLN A 117      17.872   2.997  -0.398  1.00  0.98           C  
ATOM    934  C   GLN A 117      17.606   2.062  -1.574  1.00  0.98           C  
ATOM    935  CB  GLN A 117      17.725   2.236   0.921  1.00  0.98           C  
ATOM    936  O   GLN A 117      18.540   1.506  -2.156  1.00  0.98           O  
ATOM    937  CG  GLN A 117      18.334   2.955   2.117  1.00  0.98           C  
ATOM    938  CD  GLN A 117      17.470   4.097   2.617  1.00  0.98           C  
ATOM    939  NE2 GLN A 117      18.020   4.908   3.515  1.00  0.98           N  
ATOM    940  OE1 GLN A 117      16.318   4.251   2.199  1.00  0.98           O  
ATOM    941  N   ALA A 118      16.353   1.938  -1.882  1.00  0.99           N  
ATOM    942  CA  ALA A 118      16.000   1.127  -3.044  1.00  0.99           C  
ATOM    943  C   ALA A 118      16.601   1.707  -4.321  1.00  0.99           C  
ATOM    944  CB  ALA A 118      14.483   1.018  -3.176  1.00  0.99           C  
ATOM    945  O   ALA A 118      17.110   0.967  -5.167  1.00  0.99           O  
ATOM    946  N   CYS A 119      16.561   2.953  -4.417  1.00  0.99           N  
ATOM    947  CA  CYS A 119      17.132   3.616  -5.584  1.00  0.99           C  
ATOM    948  C   CYS A 119      18.640   3.407  -5.646  1.00  0.99           C  
ATOM    949  CB  CYS A 119      16.815   5.111  -5.560  1.00  0.99           C  
ATOM    950  O   CYS A 119      19.193   3.159  -6.719  1.00  0.99           O  
ATOM    951  SG  CYS A 119      15.090   5.495  -5.936  1.00  0.99           S  
ATOM    952  N   LEU A 120      19.235   3.565  -4.573  1.00  0.99           N  
ATOM    953  CA  LEU A 120      20.668   3.303  -4.493  1.00  0.99           C  
ATOM    954  C   LEU A 120      20.988   1.885  -4.954  1.00  0.99           C  
ATOM    955  CB  LEU A 120      21.172   3.514  -3.063  1.00  0.99           C  
ATOM    956  O   LEU A 120      21.854   1.686  -5.808  1.00  0.99           O  
ATOM    957  CG  LEU A 120      22.672   3.318  -2.837  1.00  0.99           C  
ATOM    958  CD1 LEU A 120      23.131   4.104  -1.614  1.00  0.99           C  
ATOM    959  CD2 LEU A 120      23.001   1.837  -2.682  1.00  0.99           C  
ATOM    960  N   LEU A 121      20.331   0.965  -4.451  1.00  0.99           N  
ATOM    961  CA  LEU A 121      20.573  -0.434  -4.787  1.00  0.99           C  
ATOM    962  C   LEU A 121      20.245  -0.706  -6.252  1.00  0.99           C  
ATOM    963  CB  LEU A 121      19.743  -1.353  -3.887  1.00  0.99           C  
ATOM    964  O   LEU A 121      20.959  -1.455  -6.923  1.00  0.99           O  
ATOM    965  CG  LEU A 121      20.186  -1.452  -2.427  1.00  0.99           C  
ATOM    966  CD1 LEU A 121      19.122  -2.162  -1.597  1.00  0.99           C  
ATOM    967  CD2 LEU A 121      21.524  -2.176  -2.321  1.00  0.99           C  
ATOM    968  N   ALA A 122      19.160  -0.154  -6.645  1.00  0.99           N  
ATOM    969  CA  ALA A 122      18.793  -0.304  -8.051  1.00  0.99           C  
ATOM    970  C   ALA A 122      19.922   0.167  -8.965  1.00  0.99           C  
ATOM    971  CB  ALA A 122      17.512   0.470  -8.352  1.00  0.99           C  
ATOM    972  O   ALA A 122      20.204  -0.463  -9.987  1.00  0.99           O  
ATOM    973  N   ALA A 123      20.597   1.228  -8.606  1.00  0.99           N  
ATOM    974  CA  ALA A 123      21.711   1.771  -9.379  1.00  0.99           C  
ATOM    975  C   ALA A 123      22.936   0.867  -9.286  1.00  0.99           C  
ATOM    976  CB  ALA A 123      22.055   3.179  -8.899  1.00  0.99           C  
ATOM    977  O   ALA A 123      23.664   0.694 -10.266  1.00  0.99           O  
ATOM    978  N   THR A 124      23.105   0.217  -8.201  1.00  0.99           N  
ATOM    979  CA  THR A 124      24.318  -0.538  -7.907  1.00  0.99           C  
ATOM    980  C   THR A 124      24.240  -1.941  -8.502  1.00  0.99           C  
ATOM    981  CB  THR A 124      24.562  -0.635  -6.389  1.00  0.99           C  
ATOM    982  O   THR A 124      25.204  -2.422  -9.101  1.00  0.99           O  
ATOM    983  CG2 THR A 124      25.877  -1.346  -6.088  1.00  0.99           C  
ATOM    984  OG1 THR A 124      24.607   0.685  -5.834  1.00  0.99           O  
ATOM    985  N   VAL A 125      23.059  -2.518  -8.378  1.00  0.98           N  
ATOM    986  CA  VAL A 125      23.022  -3.940  -8.700  1.00  0.98           C  
ATOM    987  C   VAL A 125      22.074  -4.180  -9.872  1.00  0.98           C  
ATOM    988  CB  VAL A 125      22.588  -4.786  -7.482  1.00  0.98           C  
ATOM    989  O   VAL A 125      21.939  -5.310 -10.349  1.00  0.98           O  
ATOM    990  CG1 VAL A 125      23.573  -4.614  -6.327  1.00  0.98           C  
ATOM    991  CG2 VAL A 125      21.175  -4.406  -7.045  1.00  0.98           C  
ATOM    992  N   GLY A 126      21.314  -3.187 -10.344  1.00  0.98           N  
ATOM    993  CA  GLY A 126      20.365  -3.352 -11.433  1.00  0.98           C  
ATOM    994  C   GLY A 126      21.005  -3.858 -12.712  1.00  0.98           C  
ATOM    995  O   GLY A 126      22.104  -3.433 -13.072  1.00  0.98           O  
ATOM    996  N   THR A 127      20.296  -4.792 -13.456  1.00  0.98           N  
ATOM    997  CA  THR A 127      20.784  -5.328 -14.722  1.00  0.98           C  
ATOM    998  C   THR A 127      20.503  -4.357 -15.865  1.00  0.98           C  
ATOM    999  CB  THR A 127      20.142  -6.693 -15.035  1.00  0.98           C  
ATOM   1000  O   THR A 127      19.695  -3.437 -15.721  1.00  0.98           O  
ATOM   1001  CG2 THR A 127      20.304  -7.658 -13.865  1.00  0.98           C  
ATOM   1002  OG1 THR A 127      18.746  -6.509 -15.298  1.00  0.98           O  
ATOM   1003  N   ALA A 128      21.187  -4.564 -16.960  1.00  0.98           N  
ATOM   1004  CA  ALA A 128      20.969  -3.755 -18.156  1.00  0.98           C  
ATOM   1005  C   ALA A 128      19.517  -3.838 -18.618  1.00  0.98           C  
ATOM   1006  CB  ALA A 128      21.907  -4.199 -19.276  1.00  0.98           C  
ATOM   1007  O   ALA A 128      18.938  -2.837 -19.047  1.00  0.98           O  
ATOM   1008  N   GLU A 129      18.960  -5.022 -18.538  1.00  0.98           N  
ATOM   1009  CA  GLU A 129      17.567  -5.239 -18.918  1.00  0.98           C  
ATOM   1010  C   GLU A 129      16.621  -4.446 -18.021  1.00  0.98           C  
ATOM   1011  CB  GLU A 129      17.220  -6.729 -18.861  1.00  0.98           C  
ATOM   1012  O   GLU A 129      15.676  -3.819 -18.506  1.00  0.98           O  
ATOM   1013  CG  GLU A 129      15.804  -7.048 -19.319  1.00  0.98           C  
ATOM   1014  CD  GLU A 129      15.463  -8.527 -19.225  1.00  0.98           C  
ATOM   1015  OE1 GLU A 129      14.302  -8.901 -19.508  1.00  0.98           O  
ATOM   1016  OE2 GLU A 129      16.363  -9.317 -18.864  1.00  0.98           O  
ATOM   1017  N   GLN A 130      16.841  -4.481 -16.823  1.00  0.99           N  
ATOM   1018  CA  GLN A 130      16.028  -3.739 -15.865  1.00  0.99           C  
ATOM   1019  C   GLN A 130      16.139  -2.235 -16.099  1.00  0.99           C  
ATOM   1020  CB  GLN A 130      16.441  -4.079 -14.432  1.00  0.99           C  
ATOM   1021  O   GLN A 130      15.137  -1.519 -16.055  1.00  0.99           O  
ATOM   1022  CG  GLN A 130      16.034  -5.479 -13.991  1.00  0.99           C  
ATOM   1023  CD  GLN A 130      16.599  -5.854 -12.634  1.00  0.99           C  
ATOM   1024  NE2 GLN A 130      15.804  -6.557 -11.834  1.00  0.99           N  
ATOM   1025  OE1 GLN A 130      17.742  -5.517 -12.308  1.00  0.99           O  
ATOM   1026  N   LYS A 131      17.316  -1.801 -16.317  1.00  0.99           N  
ATOM   1027  CA  LYS A 131      17.542  -0.384 -16.589  1.00  0.99           C  
ATOM   1028  C   LYS A 131      16.829   0.050 -17.866  1.00  0.99           C  
ATOM   1029  CB  LYS A 131      19.039  -0.090 -16.699  1.00  0.99           C  
ATOM   1030  O   LYS A 131      16.252   1.139 -17.921  1.00  0.99           O  
ATOM   1031  CG  LYS A 131      19.793  -0.216 -15.383  1.00  0.99           C  
ATOM   1032  CD  LYS A 131      21.282   0.046 -15.565  1.00  0.99           C  
ATOM   1033  CE  LYS A 131      22.035  -0.063 -14.246  1.00  0.99           C  
ATOM   1034  NZ  LYS A 131      23.506   0.112 -14.431  1.00  0.99           N  
ATOM   1035  N   ALA A 132      16.883  -0.764 -18.842  1.00  0.98           N  
ATOM   1036  CA  ALA A 132      16.173  -0.483 -20.087  1.00  0.98           C  
ATOM   1037  C   ALA A 132      14.670  -0.376 -19.850  1.00  0.98           C  
ATOM   1038  CB  ALA A 132      16.470  -1.563 -21.124  1.00  0.98           C  
ATOM   1039  O   ALA A 132      14.013   0.520 -20.385  1.00  0.98           O  
ATOM   1040  N   HIS A 133      14.182  -1.331 -19.101  1.00  0.99           N  
ATOM   1041  CA  HIS A 133      12.757  -1.307 -18.789  1.00  0.99           C  
ATOM   1042  C   HIS A 133      12.388  -0.055 -18.000  1.00  0.99           C  
ATOM   1043  CB  HIS A 133      12.359  -2.559 -18.006  1.00  0.99           C  
ATOM   1044  O   HIS A 133      11.345   0.554 -18.248  1.00  0.99           O  
ATOM   1045  CG  HIS A 133      10.891  -2.656 -17.736  1.00  0.99           C  
ATOM   1046  CD2 HIS A 133      10.152  -2.240 -16.680  1.00  0.99           C  
ATOM   1047  ND1 HIS A 133      10.010  -3.245 -18.616  1.00  0.99           N  
ATOM   1048  CE1 HIS A 133       8.789  -3.186 -18.113  1.00  0.99           C  
ATOM   1049  NE2 HIS A 133       8.847  -2.581 -16.939  1.00  0.99           N  
ATOM   1050  N   LEU A 134      13.199   0.299 -17.047  1.00  0.99           N  
ATOM   1051  CA  LEU A 134      12.983   1.527 -16.290  1.00  0.99           C  
ATOM   1052  C   LEU A 134      12.913   2.734 -17.220  1.00  0.99           C  
ATOM   1053  CB  LEU A 134      14.098   1.726 -15.260  1.00  0.99           C  
ATOM   1054  O   LEU A 134      12.046   3.597 -17.060  1.00  0.99           O  
ATOM   1055  CG  LEU A 134      13.955   2.932 -14.330  1.00  0.99           C  
ATOM   1056  CD1 LEU A 134      12.674   2.820 -13.510  1.00  0.99           C  
ATOM   1057  CD2 LEU A 134      15.171   3.052 -13.419  1.00  0.99           C  
ATOM   1058  N   ASN A 135      13.744   2.835 -18.186  1.00  0.98           N  
ATOM   1059  CA  ASN A 135      13.743   3.909 -19.174  1.00  0.98           C  
ATOM   1060  C   ASN A 135      12.458   3.912 -19.997  1.00  0.98           C  
ATOM   1061  CB  ASN A 135      14.962   3.793 -20.092  1.00  0.98           C  
ATOM   1062  O   ASN A 135      11.947   4.976 -20.353  1.00  0.98           O  
ATOM   1063  CG  ASN A 135      16.168   4.540 -19.558  1.00  0.98           C  
ATOM   1064  ND2 ASN A 135      17.357   4.130 -19.986  1.00  0.98           N  
ATOM   1065  OD1 ASN A 135      16.034   5.477 -18.767  1.00  0.98           O  
ATOM   1066  N   THR A 136      12.000   2.750 -20.335  1.00  0.98           N  
ATOM   1067  CA  THR A 136      10.740   2.634 -21.061  1.00  0.98           C  
ATOM   1068  C   THR A 136       9.595   3.247 -20.259  1.00  0.98           C  
ATOM   1069  CB  THR A 136      10.414   1.164 -21.384  1.00  0.98           C  
ATOM   1070  O   THR A 136       8.771   3.983 -20.805  1.00  0.98           O  
ATOM   1071  CG2 THR A 136       9.057   1.040 -22.070  1.00  0.98           C  
ATOM   1072  OG1 THR A 136      11.425   0.637 -22.252  1.00  0.98           O  
ATOM   1073  N   LEU A 137       9.503   2.932 -19.016  1.00  0.98           N  
ATOM   1074  CA  LEU A 137       8.476   3.494 -18.145  1.00  0.98           C  
ATOM   1075  C   LEU A 137       8.607   5.010 -18.057  1.00  0.98           C  
ATOM   1076  CB  LEU A 137       8.566   2.880 -16.745  1.00  0.98           C  
ATOM   1077  O   LEU A 137       7.605   5.728 -18.095  1.00  0.98           O  
ATOM   1078  CG  LEU A 137       8.181   1.405 -16.625  1.00  0.98           C  
ATOM   1079  CD1 LEU A 137       8.573   0.864 -15.254  1.00  0.98           C  
ATOM   1080  CD2 LEU A 137       6.688   1.220 -16.872  1.00  0.98           C  
ATOM   1081  N   MET A 138       9.894   5.504 -17.954  1.00  0.98           N  
ATOM   1082  CA  MET A 138      10.149   6.941 -17.906  1.00  0.98           C  
ATOM   1083  C   MET A 138       9.703   7.617 -19.198  1.00  0.98           C  
ATOM   1084  CB  MET A 138      11.633   7.217 -17.657  1.00  0.98           C  
ATOM   1085  O   MET A 138       9.114   8.699 -19.167  1.00  0.98           O  
ATOM   1086  CG  MET A 138      11.964   8.691 -17.494  1.00  0.98           C  
ATOM   1087  SD  MET A 138      11.155   9.435 -16.024  1.00  0.98           S  
ATOM   1088  CE  MET A 138      10.366  10.879 -16.789  1.00  0.98           C  
ATOM   1089  N   ALA A 139       9.976   7.032 -20.300  1.00  0.98           N  
ATOM   1090  CA  ALA A 139       9.562   7.574 -21.592  1.00  0.98           C  
ATOM   1091  C   ALA A 139       8.043   7.691 -21.676  1.00  0.98           C  
ATOM   1092  CB  ALA A 139      10.089   6.702 -22.729  1.00  0.98           C  
ATOM   1093  O   ALA A 139       7.518   8.671 -22.210  1.00  0.98           O  
ATOM   1094  N   GLU A 140       7.427   6.720 -21.202  1.00  0.98           N  
ATOM   1095  CA  GLU A 140       5.969   6.769 -21.189  1.00  0.98           C  
ATOM   1096  C   GLU A 140       5.462   7.896 -20.293  1.00  0.98           C  
ATOM   1097  CB  GLU A 140       5.389   5.430 -20.726  1.00  0.98           C  
ATOM   1098  O   GLU A 140       4.501   8.587 -20.638  1.00  0.98           O  
ATOM   1099  CG  GLU A 140       3.873   5.346 -20.831  1.00  0.98           C  
ATOM   1100  CD  GLU A 140       3.330   3.950 -20.571  1.00  0.98           C  
ATOM   1101  OE1 GLU A 140       2.099   3.800 -20.401  1.00  0.98           O  
ATOM   1102  OE2 GLU A 140       4.142   2.999 -20.535  1.00  0.98           O  
ATOM   1103  N   MET A 141       6.012   7.976 -19.126  1.00  0.96           N  
ATOM   1104  CA  MET A 141       5.642   9.079 -18.244  1.00  0.96           C  
ATOM   1105  C   MET A 141       5.824  10.421 -18.946  1.00  0.96           C  
ATOM   1106  CB  MET A 141       6.472   9.043 -16.960  1.00  0.96           C  
ATOM   1107  O   MET A 141       4.963  11.298 -18.852  1.00  0.96           O  
ATOM   1108  CG  MET A 141       6.116   7.893 -16.032  1.00  0.96           C  
ATOM   1109  SD  MET A 141       7.183   7.837 -14.540  1.00  0.96           S  
ATOM   1110  CE  MET A 141       6.443   9.178 -13.567  1.00  0.96           C  
ATOM   1111  N   ALA A 142       6.882  10.588 -19.654  1.00  0.96           N  
ATOM   1112  CA  ALA A 142       7.170  11.818 -20.389  1.00  0.96           C  
ATOM   1113  C   ALA A 142       6.122  12.069 -21.470  1.00  0.96           C  
ATOM   1114  CB  ALA A 142       8.564  11.754 -21.007  1.00  0.96           C  
ATOM   1115  O   ALA A 142       5.702  13.209 -21.682  1.00  0.96           O  
ATOM   1116  N   ALA A 143       5.726  11.052 -22.141  1.00  0.96           N  
ATOM   1117  CA  ALA A 143       4.715  11.156 -23.189  1.00  0.96           C  
ATOM   1118  C   ALA A 143       3.380  11.625 -22.619  1.00  0.96           C  
ATOM   1119  CB  ALA A 143       4.546   9.816 -23.901  1.00  0.96           C  
ATOM   1120  O   ALA A 143       2.634  12.350 -23.283  1.00  0.96           O  
ATOM   1121  N   LEU A 144       3.059  11.188 -21.391  1.00  0.96           N  
ATOM   1122  CA  LEU A 144       1.793  11.527 -20.750  1.00  0.96           C  
ATOM   1123  C   LEU A 144       1.759  13.001 -20.360  1.00  0.96           C  
ATOM   1124  CB  LEU A 144       1.567  10.654 -19.513  1.00  0.96           C  
ATOM   1125  O   LEU A 144       0.688  13.552 -20.093  1.00  0.96           O  
ATOM   1126  CG  LEU A 144       1.120   9.215 -19.771  1.00  0.96           C  
ATOM   1127  CD1 LEU A 144       1.231   8.388 -18.494  1.00  0.96           C  
ATOM   1128  CD2 LEU A 144      -0.306   9.186 -20.310  1.00  0.96           C  
ATOM   1129  N   LYS A 145       2.900  13.629 -20.353  1.00  0.92           N  
ATOM   1130  CA  LYS A 145       2.977  15.064 -20.099  1.00  0.92           C  
ATOM   1131  C   LYS A 145       2.267  15.856 -21.193  1.00  0.92           C  
ATOM   1132  CB  LYS A 145       4.436  15.513 -19.991  1.00  0.92           C  
ATOM   1133  O   LYS A 145       1.562  16.826 -20.907  1.00  0.92           O  
ATOM   1134  CG  LYS A 145       4.606  16.988 -19.660  1.00  0.92           C  
ATOM   1135  CD  LYS A 145       6.076  17.362 -19.514  1.00  0.92           C  
ATOM   1136  CE  LYS A 145       6.250  18.846 -19.220  1.00  0.92           C  
ATOM   1137  NZ  LYS A 145       7.689  19.215 -19.067  1.00  0.92           N  
ATOM   1138  N   GLU A 146       2.283  15.426 -22.397  1.00  0.90           N  
ATOM   1139  CA  GLU A 146       1.696  16.109 -23.546  1.00  0.90           C  
ATOM   1140  C   GLU A 146       0.220  15.754 -23.704  1.00  0.90           C  
ATOM   1141  CB  GLU A 146       2.461  15.762 -24.826  1.00  0.90           C  
ATOM   1142  O   GLU A 146      -0.582  16.589 -24.125  1.00  0.90           O  
ATOM   1143  CG  GLU A 146       3.914  16.212 -24.816  1.00  0.90           C  
ATOM   1144  CD  GLU A 146       4.075  17.717 -24.667  1.00  0.90           C  
ATOM   1145  OE1 GLU A 146       5.067  18.162 -24.047  1.00  0.90           O  
ATOM   1146  OE2 GLU A 146       3.201  18.455 -25.172  1.00  0.90           O  
ATOM   1147  N   ASN A 147      -0.111  14.510 -23.431  1.00  0.91           N  
ATOM   1148  CA  ASN A 147      -1.462  13.962 -23.493  1.00  0.91           C  
ATOM   1149  C   ASN A 147      -1.857  13.294 -22.180  1.00  0.91           C  
ATOM   1150  CB  ASN A 147      -1.586  12.971 -24.652  1.00  0.91           C  
ATOM   1151  O   ASN A 147      -1.914  12.065 -22.096  1.00  0.91           O  
ATOM   1152  CG  ASN A 147      -3.019  12.792 -25.116  1.00  0.91           C  
ATOM   1153  ND2 ASN A 147      -3.189  12.304 -26.339  1.00  0.91           N  
ATOM   1154  OD1 ASN A 147      -3.964  13.091 -24.381  1.00  0.91           O  
ATOM   1155  N   PHE A 148      -2.222  14.119 -21.280  1.00  0.93           N  
ATOM   1156  CA  PHE A 148      -2.383  13.643 -19.912  1.00  0.93           C  
ATOM   1157  C   PHE A 148      -3.616  12.757 -19.788  1.00  0.93           C  
ATOM   1158  CB  PHE A 148      -2.483  14.821 -18.938  1.00  0.93           C  
ATOM   1159  O   PHE A 148      -4.711  13.147 -20.200  1.00  0.93           O  
ATOM   1160  CG  PHE A 148      -2.516  14.412 -17.491  1.00  0.93           C  
ATOM   1161  CD1 PHE A 148      -3.652  14.625 -16.719  1.00  0.93           C  
ATOM   1162  CD2 PHE A 148      -1.410  13.814 -16.901  1.00  0.93           C  
ATOM   1163  CE1 PHE A 148      -3.685  14.247 -15.379  1.00  0.93           C  
ATOM   1164  CE2 PHE A 148      -1.435  13.434 -15.562  1.00  0.93           C  
ATOM   1165  CZ  PHE A 148      -2.573  13.652 -14.803  1.00  0.93           C  
ATOM   1166  N   ARG A 149      -3.348  11.595 -19.305  1.00  0.94           N  
ATOM   1167  CA  ARG A 149      -4.349  10.626 -18.872  1.00  0.94           C  
ATOM   1168  C   ARG A 149      -4.105  10.192 -17.431  1.00  0.94           C  
ATOM   1169  CB  ARG A 149      -4.349   9.404 -19.794  1.00  0.94           C  
ATOM   1170  O   ARG A 149      -3.196   9.405 -17.159  1.00  0.94           O  
ATOM   1171  CG  ARG A 149      -4.753   9.714 -21.227  1.00  0.94           C  
ATOM   1172  CD  ARG A 149      -4.798   8.457 -22.084  1.00  0.94           C  
ATOM   1173  NE  ARG A 149      -3.457   8.003 -22.444  1.00  0.94           N  
ATOM   1174  NH1 ARG A 149      -4.177   6.148 -23.619  1.00  0.94           N  
ATOM   1175  NH2 ARG A 149      -1.936   6.595 -23.434  1.00  0.94           N  
ATOM   1176  CZ  ARG A 149      -3.193   6.916 -23.165  1.00  0.94           C  
ATOM   1177  N   ARG A 150      -5.036  10.662 -16.616  1.00  0.93           N  
ATOM   1178  CA  ARG A 150      -4.815  10.541 -15.179  1.00  0.93           C  
ATOM   1179  C   ARG A 150      -4.641   9.081 -14.773  1.00  0.93           C  
ATOM   1180  CB  ARG A 150      -5.975  11.166 -14.401  1.00  0.93           C  
ATOM   1181  O   ARG A 150      -3.670   8.730 -14.099  1.00  0.93           O  
ATOM   1182  CG  ARG A 150      -5.823  11.076 -12.891  1.00  0.93           C  
ATOM   1183  CD  ARG A 150      -7.006  11.705 -12.167  1.00  0.93           C  
ATOM   1184  NE  ARG A 150      -6.861  11.614 -10.717  1.00  0.93           N  
ATOM   1185  NH1 ARG A 150      -9.029  12.260 -10.252  1.00  0.93           N  
ATOM   1186  NH2 ARG A 150      -7.585  11.764  -8.543  1.00  0.93           N  
ATOM   1187  CZ  ARG A 150      -7.825  11.879  -9.841  1.00  0.93           C  
ATOM   1188  N   GLU A 151      -5.553   8.226 -15.133  1.00  0.94           N  
ATOM   1189  CA  GLU A 151      -5.504   6.822 -14.733  1.00  0.94           C  
ATOM   1190  C   GLU A 151      -4.250   6.139 -15.270  1.00  0.94           C  
ATOM   1191  CB  GLU A 151      -6.754   6.082 -15.216  1.00  0.94           C  
ATOM   1192  O   GLU A 151      -3.610   5.359 -14.561  1.00  0.94           O  
ATOM   1193  CG  GLU A 151      -8.024   6.468 -14.470  1.00  0.94           C  
ATOM   1194  CD  GLU A 151      -9.257   5.727 -14.962  1.00  0.94           C  
ATOM   1195  OE1 GLU A 151     -10.365   5.974 -14.433  1.00  0.94           O  
ATOM   1196  OE2 GLU A 151      -9.115   4.893 -15.884  1.00  0.94           O  
ATOM   1197  N   ARG A 152      -3.932   6.430 -16.482  1.00  0.96           N  
ATOM   1198  CA  ARG A 152      -2.731   5.851 -17.076  1.00  0.96           C  
ATOM   1199  C   ARG A 152      -1.473   6.384 -16.399  1.00  0.96           C  
ATOM   1200  CB  ARG A 152      -2.681   6.140 -18.578  1.00  0.96           C  
ATOM   1201  O   ARG A 152      -0.512   5.642 -16.190  1.00  0.96           O  
ATOM   1202  CG  ARG A 152      -1.494   5.508 -19.287  1.00  0.96           C  
ATOM   1203  CD  ARG A 152      -1.484   3.993 -19.131  1.00  0.96           C  
ATOM   1204  NE  ARG A 152      -0.413   3.378 -19.909  1.00  0.96           N  
ATOM   1205  NH1 ARG A 152      -0.229   1.509 -18.564  1.00  0.96           N  
ATOM   1206  NH2 ARG A 152       1.126   1.745 -20.398  1.00  0.96           N  
ATOM   1207  CZ  ARG A 152       0.159   2.212 -19.622  1.00  0.96           C  
ATOM   1208  N   TRP A 153      -1.418   7.635 -16.052  1.00  0.95           N  
ATOM   1209  CA  TRP A 153      -0.282   8.197 -15.328  1.00  0.95           C  
ATOM   1210  C   TRP A 153      -0.058   7.460 -14.011  1.00  0.95           C  
ATOM   1211  CB  TRP A 153      -0.498   9.689 -15.062  1.00  0.95           C  
ATOM   1212  O   TRP A 153       1.068   7.070 -13.695  1.00  0.95           O  
ATOM   1213  CG  TRP A 153       0.429  10.265 -14.034  1.00  0.95           C  
ATOM   1214  CD1 TRP A 153       0.134  10.563 -12.733  1.00  0.95           C  
ATOM   1215  CD2 TRP A 153       1.803  10.617 -14.225  1.00  0.95           C  
ATOM   1216  CE2 TRP A 153       2.279  11.123 -12.995  1.00  0.95           C  
ATOM   1217  CE3 TRP A 153       2.678  10.553 -15.317  1.00  0.95           C  
ATOM   1218  NE1 TRP A 153       1.242  11.079 -12.103  1.00  0.95           N  
ATOM   1219  CH2 TRP A 153       4.430  11.489 -13.912  1.00  0.95           C  
ATOM   1220  CZ2 TRP A 153       3.595  11.562 -12.828  1.00  0.95           C  
ATOM   1221  CZ3 TRP A 153       3.987  10.991 -15.149  1.00  0.95           C  
ATOM   1222  N   ILE A 154      -1.140   7.267 -13.254  1.00  0.94           N  
ATOM   1223  CA  ILE A 154      -1.056   6.604 -11.957  1.00  0.94           C  
ATOM   1224  C   ILE A 154      -0.526   5.183 -12.137  1.00  0.94           C  
ATOM   1225  CB  ILE A 154      -2.427   6.579 -11.245  1.00  0.94           C  
ATOM   1226  O   ILE A 154       0.357   4.745 -11.396  1.00  0.94           O  
ATOM   1227  CG1 ILE A 154      -2.848   7.998 -10.846  1.00  0.94           C  
ATOM   1228  CG2 ILE A 154      -2.384   5.657 -10.022  1.00  0.94           C  
ATOM   1229  CD1 ILE A 154      -4.299   8.111 -10.401  1.00  0.94           C  
ATOM   1230  N   GLU A 155      -0.981   4.511 -13.104  1.00  0.95           N  
ATOM   1231  CA  GLU A 155      -0.557   3.141 -13.378  1.00  0.95           C  
ATOM   1232  C   GLU A 155       0.932   3.079 -13.705  1.00  0.95           C  
ATOM   1233  CB  GLU A 155      -1.373   2.545 -14.528  1.00  0.95           C  
ATOM   1234  O   GLU A 155       1.657   2.240 -13.167  1.00  0.95           O  
ATOM   1235  CG  GLU A 155      -2.816   2.229 -14.159  1.00  0.95           C  
ATOM   1236  CD  GLU A 155      -3.653   1.778 -15.345  1.00  0.95           C  
ATOM   1237  OE1 GLU A 155      -4.880   1.587 -15.184  1.00  0.95           O  
ATOM   1238  OE2 GLU A 155      -3.078   1.614 -16.444  1.00  0.95           O  
ATOM   1239  N   VAL A 156       1.345   3.971 -14.579  1.00  0.97           N  
ATOM   1240  CA  VAL A 156       2.739   3.975 -15.010  1.00  0.97           C  
ATOM   1241  C   VAL A 156       3.636   4.415 -13.856  1.00  0.97           C  
ATOM   1242  CB  VAL A 156       2.952   4.897 -16.232  1.00  0.97           C  
ATOM   1243  O   VAL A 156       4.713   3.850 -13.648  1.00  0.97           O  
ATOM   1244  CG1 VAL A 156       4.431   4.958 -16.610  1.00  0.97           C  
ATOM   1245  CG2 VAL A 156       2.114   4.416 -17.415  1.00  0.97           C  
ATOM   1246  N   ASP A 157       3.225   5.449 -13.158  1.00  0.95           N  
ATOM   1247  CA  ASP A 157       3.980   5.905 -11.996  1.00  0.95           C  
ATOM   1248  C   ASP A 157       4.154   4.780 -10.978  1.00  0.95           C  
ATOM   1249  CB  ASP A 157       3.288   7.103 -11.342  1.00  0.95           C  
ATOM   1250  O   ASP A 157       5.256   4.560 -10.470  1.00  0.95           O  
ATOM   1251  CG  ASP A 157       4.103   7.718 -10.217  1.00  0.95           C  
ATOM   1252  OD1 ASP A 157       5.204   8.247 -10.481  1.00  0.95           O  
ATOM   1253  OD2 ASP A 157       3.641   7.669  -9.057  1.00  0.95           O  
ATOM   1254  N   MET A 158       3.179   4.057 -10.725  1.00  0.95           N  
ATOM   1255  CA  MET A 158       3.247   2.928  -9.802  1.00  0.95           C  
ATOM   1256  C   MET A 158       4.191   1.852 -10.327  1.00  0.95           C  
ATOM   1257  CB  MET A 158       1.856   2.336  -9.571  1.00  0.95           C  
ATOM   1258  O   MET A 158       5.022   1.331  -9.581  1.00  0.95           O  
ATOM   1259  CG  MET A 158       0.966   3.190  -8.683  1.00  0.95           C  
ATOM   1260  SD  MET A 158      -0.706   2.467  -8.459  1.00  0.95           S  
ATOM   1261  CE  MET A 158      -0.284   0.972  -7.521  1.00  0.95           C  
ATOM   1262  N   ALA A 159       3.977   1.509 -11.524  1.00  0.97           N  
ATOM   1263  CA  ALA A 159       4.844   0.507 -12.141  1.00  0.97           C  
ATOM   1264  C   ALA A 159       6.309   0.929 -12.066  1.00  0.97           C  
ATOM   1265  CB  ALA A 159       4.435   0.270 -13.592  1.00  0.97           C  
ATOM   1266  O   ALA A 159       7.193   0.093 -11.865  1.00  0.97           O  
ATOM   1267  N   TRP A 160       6.498   2.215 -12.253  1.00  0.98           N  
ATOM   1268  CA  TRP A 160       7.836   2.789 -12.167  1.00  0.98           C  
ATOM   1269  C   TRP A 160       8.439   2.562 -10.784  1.00  0.98           C  
ATOM   1270  CB  TRP A 160       7.800   4.287 -12.482  1.00  0.98           C  
ATOM   1271  O   TRP A 160       9.556   2.054 -10.663  1.00  0.98           O  
ATOM   1272  CG  TRP A 160       9.150   4.939 -12.496  1.00  0.98           C  
ATOM   1273  CD1 TRP A 160       9.986   5.081 -13.568  1.00  0.98           C  
ATOM   1274  CD2 TRP A 160       9.822   5.535 -11.381  1.00  0.98           C  
ATOM   1275  CE2 TRP A 160      11.063   6.019 -11.852  1.00  0.98           C  
ATOM   1276  CE3 TRP A 160       9.495   5.706 -10.030  1.00  0.98           C  
ATOM   1277  NE1 TRP A 160      11.138   5.730 -13.187  1.00  0.98           N  
ATOM   1278  CH2 TRP A 160      11.632   6.819  -9.698  1.00  0.98           C  
ATOM   1279  CZ2 TRP A 160      11.978   6.664 -11.016  1.00  0.98           C  
ATOM   1280  CZ3 TRP A 160      10.406   6.349  -9.200  1.00  0.98           C  
ATOM   1281  N   HIS A 161       7.747   2.878  -9.735  1.00  0.96           N  
ATOM   1282  CA  HIS A 161       8.212   2.691  -8.365  1.00  0.96           C  
ATOM   1283  C   HIS A 161       8.407   1.212  -8.047  1.00  0.96           C  
ATOM   1284  CB  HIS A 161       7.228   3.316  -7.375  1.00  0.96           C  
ATOM   1285  O   HIS A 161       9.430   0.825  -7.479  1.00  0.96           O  
ATOM   1286  CG  HIS A 161       7.306   4.809  -7.313  1.00  0.96           C  
ATOM   1287  CD2 HIS A 161       6.731   5.762  -8.083  1.00  0.96           C  
ATOM   1288  ND1 HIS A 161       8.055   5.475  -6.367  1.00  0.96           N  
ATOM   1289  CE1 HIS A 161       7.935   6.779  -6.558  1.00  0.96           C  
ATOM   1290  NE2 HIS A 161       7.137   6.979  -7.593  1.00  0.96           N  
ATOM   1291  N   GLU A 162       7.515   0.372  -8.403  1.00  0.97           N  
ATOM   1292  CA  GLU A 162       7.599  -1.063  -8.147  1.00  0.97           C  
ATOM   1293  C   GLU A 162       8.815  -1.676  -8.836  1.00  0.97           C  
ATOM   1294  CB  GLU A 162       6.321  -1.768  -8.610  1.00  0.97           C  
ATOM   1295  O   GLU A 162       9.480  -2.548  -8.273  1.00  0.97           O  
ATOM   1296  CG  GLU A 162       5.124  -1.529  -7.702  1.00  0.97           C  
ATOM   1297  CD  GLU A 162       3.836  -2.136  -8.235  1.00  0.97           C  
ATOM   1298  OE1 GLU A 162       2.801  -2.080  -7.532  1.00  0.97           O  
ATOM   1299  OE2 GLU A 162       3.862  -2.674  -9.365  1.00  0.97           O  
ATOM   1300  N   HIS A 163       9.023  -1.173 -10.006  1.00  0.98           N  
ATOM   1301  CA  HIS A 163      10.171  -1.686 -10.745  1.00  0.98           C  
ATOM   1302  C   HIS A 163      11.479  -1.339 -10.042  1.00  0.98           C  
ATOM   1303  CB  HIS A 163      10.180  -1.134 -12.172  1.00  0.98           C  
ATOM   1304  O   HIS A 163      12.397  -2.160  -9.989  1.00  0.98           O  
ATOM   1305  CG  HIS A 163      11.229  -1.746 -13.045  1.00  0.98           C  
ATOM   1306  CD2 HIS A 163      12.249  -1.183 -13.736  1.00  0.98           C  
ATOM   1307  ND1 HIS A 163      11.300  -3.100 -13.286  1.00  0.98           N  
ATOM   1308  CE1 HIS A 163      12.321  -3.346 -14.090  1.00  0.98           C  
ATOM   1309  NE2 HIS A 163      12.913  -2.199 -14.377  1.00  0.98           N  
ATOM   1310  N   ILE A 164      11.602  -0.160  -9.509  1.00  0.98           N  
ATOM   1311  CA  ILE A 164      12.786   0.251  -8.762  1.00  0.98           C  
ATOM   1312  C   ILE A 164      12.975  -0.662  -7.553  1.00  0.98           C  
ATOM   1313  CB  ILE A 164      12.686   1.725  -8.310  1.00  0.98           C  
ATOM   1314  O   ILE A 164      14.089  -1.114  -7.277  1.00  0.98           O  
ATOM   1315  CG1 ILE A 164      12.868   2.665  -9.508  1.00  0.98           C  
ATOM   1316  CG2 ILE A 164      13.714   2.026  -7.216  1.00  0.98           C  
ATOM   1317  CD1 ILE A 164      12.577   4.127  -9.197  1.00  0.98           C  
ATOM   1318  N   TYR A 165      11.901  -0.957  -6.841  1.00  0.98           N  
ATOM   1319  CA  TYR A 165      11.989  -1.869  -5.706  1.00  0.98           C  
ATOM   1320  C   TYR A 165      12.470  -3.245  -6.149  1.00  0.98           C  
ATOM   1321  CB  TYR A 165      10.631  -1.991  -5.008  1.00  0.98           C  
ATOM   1322  O   TYR A 165      13.287  -3.873  -5.470  1.00  0.98           O  
ATOM   1323  CG  TYR A 165      10.296  -0.815  -4.123  1.00  0.98           C  
ATOM   1324  CD1 TYR A 165      11.047  -0.538  -2.983  1.00  0.98           C  
ATOM   1325  CD2 TYR A 165       9.226   0.022  -4.425  1.00  0.98           C  
ATOM   1326  CE1 TYR A 165      10.740   0.543  -2.165  1.00  0.98           C  
ATOM   1327  CE2 TYR A 165       8.911   1.107  -3.614  1.00  0.98           C  
ATOM   1328  OH  TYR A 165       9.364   2.431  -1.680  1.00  0.98           O  
ATOM   1329  CZ  TYR A 165       9.672   1.359  -2.488  1.00  0.98           C  
ATOM   1330  N   GLU A 166      12.028  -3.682  -7.228  1.00  0.98           N  
ATOM   1331  CA  GLU A 166      12.455  -4.968  -7.770  1.00  0.98           C  
ATOM   1332  C   GLU A 166      13.936  -4.949  -8.137  1.00  0.98           C  
ATOM   1333  CB  GLU A 166      11.614  -5.342  -8.994  1.00  0.98           C  
ATOM   1334  O   GLU A 166      14.651  -5.925  -7.904  1.00  0.98           O  
ATOM   1335  CG  GLU A 166      10.189  -5.757  -8.658  1.00  0.98           C  
ATOM   1336  CD  GLU A 166       9.322  -5.973  -9.888  1.00  0.98           C  
ATOM   1337  OE1 GLU A 166       8.107  -6.235  -9.735  1.00  0.98           O  
ATOM   1338  OE2 GLU A 166       9.861  -5.881 -11.013  1.00  0.98           O  
ATOM   1339  N   MET A 167      14.361  -3.905  -8.729  1.00  0.99           N  
ATOM   1340  CA  MET A 167      15.748  -3.740  -9.157  1.00  0.99           C  
ATOM   1341  C   MET A 167      16.695  -3.786  -7.962  1.00  0.99           C  
ATOM   1342  CB  MET A 167      15.924  -2.423  -9.914  1.00  0.99           C  
ATOM   1343  O   MET A 167      17.885  -4.062  -8.119  1.00  0.99           O  
ATOM   1344  CG  MET A 167      15.223  -2.393 -11.263  1.00  0.99           C  
ATOM   1345  SD  MET A 167      15.309  -0.743 -12.062  1.00  0.99           S  
ATOM   1346  CE  MET A 167      17.091  -0.634 -12.381  1.00  0.99           C  
ATOM   1347  N   SER A 168      16.177  -3.449  -6.794  1.00  0.98           N  
ATOM   1348  CA  SER A 168      17.004  -3.386  -5.593  1.00  0.98           C  
ATOM   1349  C   SER A 168      17.505  -4.769  -5.193  1.00  0.98           C  
ATOM   1350  CB  SER A 168      16.221  -2.764  -4.435  1.00  0.98           C  
ATOM   1351  O   SER A 168      18.423  -4.892  -4.378  1.00  0.98           O  
ATOM   1352  OG  SER A 168      15.253  -3.672  -3.938  1.00  0.98           O  
ATOM   1353  N   ALA A 169      16.930  -5.880  -5.714  1.00  0.97           N  
ATOM   1354  CA  ALA A 169      17.279  -7.270  -5.433  1.00  0.97           C  
ATOM   1355  C   ALA A 169      17.220  -7.558  -3.935  1.00  0.97           C  
ATOM   1356  CB  ALA A 169      18.667  -7.592  -5.979  1.00  0.97           C  
ATOM   1357  O   ALA A 169      18.058  -8.291  -3.405  1.00  0.97           O  
ATOM   1358  N   ASN A 170      16.320  -6.854  -3.273  1.00  0.98           N  
ATOM   1359  CA  ASN A 170      16.053  -7.080  -1.856  1.00  0.98           C  
ATOM   1360  C   ASN A 170      14.604  -7.496  -1.618  1.00  0.98           C  
ATOM   1361  CB  ASN A 170      16.386  -5.829  -1.041  1.00  0.98           C  
ATOM   1362  O   ASN A 170      13.684  -6.700  -1.815  1.00  0.98           O  
ATOM   1363  CG  ASN A 170      16.250  -6.051   0.452  1.00  0.98           C  
ATOM   1364  ND2 ASN A 170      17.311  -5.758   1.195  1.00  0.98           N  
ATOM   1365  OD1 ASN A 170      15.200  -6.484   0.935  1.00  0.98           O  
ATOM   1366  N   PRO A 171      14.391  -8.713  -1.184  1.00  0.96           N  
ATOM   1367  CA  PRO A 171      13.027  -9.227  -1.045  1.00  0.96           C  
ATOM   1368  C   PRO A 171      12.190  -8.420  -0.055  1.00  0.96           C  
ATOM   1369  CB  PRO A 171      13.238 -10.657  -0.543  1.00  0.96           C  
ATOM   1370  O   PRO A 171      10.967  -8.341  -0.194  1.00  0.96           O  
ATOM   1371  CG  PRO A 171      14.637 -10.674  -0.016  1.00  0.96           C  
ATOM   1372  CD  PRO A 171      15.454  -9.689  -0.801  1.00  0.96           C  
ATOM   1373  N   PHE A 172      12.813  -7.824   0.908  1.00  0.96           N  
ATOM   1374  CA  PHE A 172      12.066  -6.998   1.849  1.00  0.96           C  
ATOM   1375  C   PHE A 172      11.588  -5.714   1.183  1.00  0.96           C  
ATOM   1376  CB  PHE A 172      12.924  -6.667   3.074  1.00  0.96           C  
ATOM   1377  O   PHE A 172      10.451  -5.285   1.392  1.00  0.96           O  
ATOM   1378  CG  PHE A 172      13.191  -7.849   3.966  1.00  0.96           C  
ATOM   1379  CD1 PHE A 172      12.163  -8.434   4.695  1.00  0.96           C  
ATOM   1380  CD2 PHE A 172      14.472  -8.376   4.076  1.00  0.96           C  
ATOM   1381  CE1 PHE A 172      12.407  -9.529   5.521  1.00  0.96           C  
ATOM   1382  CE2 PHE A 172      14.724  -9.469   4.900  1.00  0.96           C  
ATOM   1383  CZ  PHE A 172      13.690 -10.043   5.622  1.00  0.96           C  
ATOM   1384  N   LEU A 173      12.355  -5.130   0.376  1.00  0.96           N  
ATOM   1385  CA  LEU A 173      11.962  -3.923  -0.343  1.00  0.96           C  
ATOM   1386  C   LEU A 173      10.903  -4.237  -1.395  1.00  0.96           C  
ATOM   1387  CB  LEU A 173      13.179  -3.273  -1.007  1.00  0.96           C  
ATOM   1388  O   LEU A 173       9.961  -3.464  -1.584  1.00  0.96           O  
ATOM   1389  CG  LEU A 173      14.204  -2.637  -0.067  1.00  0.96           C  
ATOM   1390  CD1 LEU A 173      15.396  -2.111  -0.860  1.00  0.96           C  
ATOM   1391  CD2 LEU A 173      13.562  -1.518   0.746  1.00  0.96           C  
ATOM   1392  N   THR A 174      11.068  -5.361  -2.007  1.00  0.96           N  
ATOM   1393  CA  THR A 174      10.071  -5.782  -2.985  1.00  0.96           C  
ATOM   1394  C   THR A 174       8.723  -6.025  -2.312  1.00  0.96           C  
ATOM   1395  CB  THR A 174      10.516  -7.058  -3.723  1.00  0.96           C  
ATOM   1396  O   THR A 174       7.678  -5.658  -2.854  1.00  0.96           O  
ATOM   1397  CG2 THR A 174       9.502  -7.459  -4.789  1.00  0.96           C  
ATOM   1398  OG1 THR A 174      11.783  -6.822  -4.350  1.00  0.96           O  
ATOM   1399  N   SER A 175       8.746  -6.640  -1.181  1.00  0.94           N  
ATOM   1400  CA  SER A 175       7.520  -6.901  -0.433  1.00  0.94           C  
ATOM   1401  C   SER A 175       6.840  -5.602  -0.016  1.00  0.94           C  
ATOM   1402  CB  SER A 175       7.817  -7.751   0.803  1.00  0.94           C  
ATOM   1403  O   SER A 175       5.610  -5.523   0.019  1.00  0.94           O  
ATOM   1404  OG  SER A 175       8.291  -9.033   0.431  1.00  0.94           O  
ATOM   1405  N   PHE A 176       7.623  -4.647   0.296  1.00  0.92           N  
ATOM   1406  CA  PHE A 176       7.085  -3.337   0.645  1.00  0.92           C  
ATOM   1407  C   PHE A 176       6.229  -2.783  -0.488  1.00  0.92           C  
ATOM   1408  CB  PHE A 176       8.218  -2.359   0.973  1.00  0.92           C  
ATOM   1409  O   PHE A 176       5.130  -2.278  -0.252  1.00  0.92           O  
ATOM   1410  CG  PHE A 176       7.746  -0.963   1.278  1.00  0.92           C  
ATOM   1411  CD1 PHE A 176       7.770   0.023   0.299  1.00  0.92           C  
ATOM   1412  CD2 PHE A 176       7.278  -0.637   2.544  1.00  0.92           C  
ATOM   1413  CE1 PHE A 176       7.334   1.316   0.578  1.00  0.92           C  
ATOM   1414  CE2 PHE A 176       6.840   0.653   2.831  1.00  0.92           C  
ATOM   1415  CZ  PHE A 176       6.870   1.628   1.847  1.00  0.92           C  
ATOM   1416  N   ALA A 177       6.721  -2.886  -1.720  1.00  0.92           N  
ATOM   1417  CA  ALA A 177       5.984  -2.406  -2.886  1.00  0.92           C  
ATOM   1418  C   ALA A 177       4.627  -3.096  -3.000  1.00  0.92           C  
ATOM   1419  CB  ALA A 177       6.798  -2.625  -4.159  1.00  0.92           C  
ATOM   1420  O   ALA A 177       3.610  -2.443  -3.241  1.00  0.92           O  
ATOM   1421  N   SER A 178       4.590  -4.314  -2.738  1.00  0.91           N  
ATOM   1422  CA  SER A 178       3.361  -5.096  -2.832  1.00  0.91           C  
ATOM   1423  C   SER A 178       2.410  -4.770  -1.686  1.00  0.91           C  
ATOM   1424  CB  SER A 178       3.676  -6.592  -2.836  1.00  0.91           C  
ATOM   1425  O   SER A 178       1.205  -4.615  -1.897  1.00  0.91           O  
ATOM   1426  OG  SER A 178       2.490  -7.356  -2.702  1.00  0.91           O  
ATOM   1427  N   LEU A 179       2.931  -4.650  -0.552  1.00  0.92           N  
ATOM   1428  CA  LEU A 179       2.164  -4.411   0.666  1.00  0.92           C  
ATOM   1429  C   LEU A 179       1.442  -3.070   0.601  1.00  0.92           C  
ATOM   1430  CB  LEU A 179       3.080  -4.452   1.893  1.00  0.92           C  
ATOM   1431  O   LEU A 179       0.273  -2.970   0.980  1.00  0.92           O  
ATOM   1432  CG  LEU A 179       2.430  -4.113   3.235  1.00  0.92           C  
ATOM   1433  CD1 LEU A 179       1.365  -5.148   3.585  1.00  0.92           C  
ATOM   1434  CD2 LEU A 179       3.484  -4.031   4.334  1.00  0.92           C  
ATOM   1435  N   PHE A 180       1.971  -2.057  -0.046  1.00  0.90           N  
ATOM   1436  CA  PHE A 180       1.453  -0.697   0.034  1.00  0.90           C  
ATOM   1437  C   PHE A 180       0.826  -0.278  -1.291  1.00  0.90           C  
ATOM   1438  CB  PHE A 180       2.566   0.282   0.421  1.00  0.90           C  
ATOM   1439  O   PHE A 180       0.582   0.909  -1.520  1.00  0.90           O  
ATOM   1440  CG  PHE A 180       2.947   0.223   1.875  1.00  0.90           C  
ATOM   1441  CD1 PHE A 180       2.227   0.935   2.827  1.00  0.90           C  
ATOM   1442  CD2 PHE A 180       4.027  -0.546   2.292  1.00  0.90           C  
ATOM   1443  CE1 PHE A 180       2.578   0.882   4.174  1.00  0.90           C  
ATOM   1444  CE2 PHE A 180       4.383  -0.603   3.636  1.00  0.90           C  
ATOM   1445  CZ  PHE A 180       3.658   0.112   4.575  1.00  0.90           C  
ATOM   1446  N   HIS A 181       0.625  -1.310  -2.078  1.00  0.90           N  
ATOM   1447  CA  HIS A 181       0.087  -1.045  -3.407  1.00  0.90           C  
ATOM   1448  C   HIS A 181      -1.190  -0.215  -3.330  1.00  0.90           C  
ATOM   1449  CB  HIS A 181      -0.183  -2.357  -4.147  1.00  0.90           C  
ATOM   1450  O   HIS A 181      -1.309   0.814  -3.999  1.00  0.90           O  
ATOM   1451  CG  HIS A 181      -0.662  -2.166  -5.551  1.00  0.90           C  
ATOM   1452  CD2 HIS A 181      -1.905  -1.952  -6.044  1.00  0.90           C  
ATOM   1453  ND1 HIS A 181       0.186  -2.190  -6.636  1.00  0.90           N  
ATOM   1454  CE1 HIS A 181      -0.516  -1.996  -7.740  1.00  0.90           C  
ATOM   1455  NE2 HIS A 181      -1.787  -1.849  -7.409  1.00  0.90           N  
ATOM   1456  N   SER A 182      -2.161  -0.627  -2.563  1.00  0.89           N  
ATOM   1457  CA  SER A 182      -3.437   0.074  -2.464  1.00  0.89           C  
ATOM   1458  C   SER A 182      -3.258   1.469  -1.876  1.00  0.89           C  
ATOM   1459  CB  SER A 182      -4.423  -0.726  -1.611  1.00  0.89           C  
ATOM   1460  O   SER A 182      -3.919   2.418  -2.302  1.00  0.89           O  
ATOM   1461  OG  SER A 182      -3.978  -0.803  -0.268  1.00  0.89           O  
ATOM   1462  N   VAL A 183      -2.435   1.583  -0.929  1.00  0.92           N  
ATOM   1463  CA  VAL A 183      -2.172   2.882  -0.318  1.00  0.92           C  
ATOM   1464  C   VAL A 183      -1.546   3.819  -1.348  1.00  0.92           C  
ATOM   1465  CB  VAL A 183      -1.249   2.753   0.915  1.00  0.92           C  
ATOM   1466  O   VAL A 183      -1.923   4.990  -1.442  1.00  0.92           O  
ATOM   1467  CG1 VAL A 183      -0.933   4.129   1.499  1.00  0.92           C  
ATOM   1468  CG2 VAL A 183      -1.893   1.856   1.970  1.00  0.92           C  
ATOM   1469  N   TYR A 184      -0.680   3.267  -2.062  1.00  0.91           N  
ATOM   1470  CA  TYR A 184      -0.043   4.016  -3.139  1.00  0.91           C  
ATOM   1471  C   TYR A 184      -1.078   4.527  -4.135  1.00  0.91           C  
ATOM   1472  CB  TYR A 184       0.990   3.145  -3.861  1.00  0.91           C  
ATOM   1473  O   TYR A 184      -1.073   5.706  -4.494  1.00  0.91           O  
ATOM   1474  CG  TYR A 184       2.091   3.935  -4.527  1.00  0.91           C  
ATOM   1475  CD1 TYR A 184       1.843   4.678  -5.678  1.00  0.91           C  
ATOM   1476  CD2 TYR A 184       3.380   3.938  -4.006  1.00  0.91           C  
ATOM   1477  CE1 TYR A 184       2.854   5.406  -6.296  1.00  0.91           C  
ATOM   1478  CE2 TYR A 184       4.400   4.662  -4.616  1.00  0.91           C  
ATOM   1479  OH  TYR A 184       5.133   6.111  -6.366  1.00  0.91           O  
ATOM   1480  CZ  TYR A 184       4.127   5.392  -5.758  1.00  0.91           C  
ATOM   1481  N   HIS A 185      -1.838   3.622  -4.605  1.00  0.92           N  
ATOM   1482  CA  HIS A 185      -2.859   3.968  -5.587  1.00  0.92           C  
ATOM   1483  C   HIS A 185      -3.759   5.088  -5.074  1.00  0.92           C  
ATOM   1484  CB  HIS A 185      -3.700   2.741  -5.942  1.00  0.92           C  
ATOM   1485  O   HIS A 185      -3.985   6.078  -5.773  1.00  0.92           O  
ATOM   1486  CG  HIS A 185      -4.718   2.998  -7.007  1.00  0.92           C  
ATOM   1487  CD2 HIS A 185      -4.670   2.811  -8.347  1.00  0.92           C  
ATOM   1488  ND1 HIS A 185      -5.966   3.516  -6.733  1.00  0.92           N  
ATOM   1489  CE1 HIS A 185      -6.643   3.636  -7.863  1.00  0.92           C  
ATOM   1490  NE2 HIS A 185      -5.879   3.215  -8.857  1.00  0.92           N  
ATOM   1491  N   THR A 186      -4.236   4.963  -3.878  1.00  0.91           N  
ATOM   1492  CA  THR A 186      -5.124   5.957  -3.283  1.00  0.91           C  
ATOM   1493  C   THR A 186      -4.414   7.300  -3.142  1.00  0.91           C  
ATOM   1494  CB  THR A 186      -5.635   5.496  -1.906  1.00  0.91           C  
ATOM   1495  O   THR A 186      -4.989   8.347  -3.447  1.00  0.91           O  
ATOM   1496  CG2 THR A 186      -6.577   6.528  -1.296  1.00  0.91           C  
ATOM   1497  OG1 THR A 186      -6.335   4.255  -2.053  1.00  0.91           O  
ATOM   1498  N   TYR A 187      -3.253   7.274  -2.660  1.00  0.91           N  
ATOM   1499  CA  TYR A 187      -2.460   8.487  -2.490  1.00  0.91           C  
ATOM   1500  C   TYR A 187      -2.280   9.211  -3.819  1.00  0.91           C  
ATOM   1501  CB  TYR A 187      -1.092   8.155  -1.886  1.00  0.91           C  
ATOM   1502  O   TYR A 187      -2.565  10.407  -3.925  1.00  0.91           O  
ATOM   1503  CG  TYR A 187      -0.125   9.314  -1.900  1.00  0.91           C  
ATOM   1504  CD1 TYR A 187       1.085   9.229  -2.585  1.00  0.91           C  
ATOM   1505  CD2 TYR A 187      -0.419  10.496  -1.229  1.00  0.91           C  
ATOM   1506  CE1 TYR A 187       1.980  10.293  -2.600  1.00  0.91           C  
ATOM   1507  CE2 TYR A 187       0.469  11.567  -1.236  1.00  0.91           C  
ATOM   1508  OH  TYR A 187       2.546  12.514  -1.934  1.00  0.91           O  
ATOM   1509  CZ  TYR A 187       1.663  11.456  -1.923  1.00  0.91           C  
ATOM   1510  N   PHE A 188      -1.874   8.551  -4.829  1.00  0.91           N  
ATOM   1511  CA  PHE A 188      -1.548   9.180  -6.103  1.00  0.91           C  
ATOM   1512  C   PHE A 188      -2.813   9.625  -6.827  1.00  0.91           C  
ATOM   1513  CB  PHE A 188      -0.746   8.220  -6.988  1.00  0.91           C  
ATOM   1514  O   PHE A 188      -2.800  10.620  -7.555  1.00  0.91           O  
ATOM   1515  CG  PHE A 188       0.724   8.185  -6.669  1.00  0.91           C  
ATOM   1516  CD1 PHE A 188       1.523   9.301  -6.885  1.00  0.91           C  
ATOM   1517  CD2 PHE A 188       1.308   7.035  -6.154  1.00  0.91           C  
ATOM   1518  CE1 PHE A 188       2.884   9.272  -6.590  1.00  0.91           C  
ATOM   1519  CE2 PHE A 188       2.667   6.998  -5.857  1.00  0.91           C  
ATOM   1520  CZ  PHE A 188       3.454   8.117  -6.077  1.00  0.91           C  
ATOM   1521  N   THR A 189      -3.828   8.891  -6.596  1.00  0.91           N  
ATOM   1522  CA  THR A 189      -5.115   9.345  -7.112  1.00  0.91           C  
ATOM   1523  C   THR A 189      -5.497  10.691  -6.503  1.00  0.91           C  
ATOM   1524  CB  THR A 189      -6.225   8.316  -6.828  1.00  0.91           C  
ATOM   1525  O   THR A 189      -6.019  11.566  -7.196  1.00  0.91           O  
ATOM   1526  CG2 THR A 189      -7.580   8.823  -7.309  1.00  0.91           C  
ATOM   1527  OG1 THR A 189      -5.917   7.091  -7.506  1.00  0.91           O  
ATOM   1528  N   SER A 190      -5.116  10.804  -5.260  1.00  0.89           N  
ATOM   1529  CA  SER A 190      -5.505  12.002  -4.523  1.00  0.89           C  
ATOM   1530  C   SER A 190      -4.657  13.202  -4.931  1.00  0.89           C  
ATOM   1531  CB  SER A 190      -5.381  11.769  -3.017  1.00  0.89           C  
ATOM   1532  O   SER A 190      -5.154  14.328  -4.993  1.00  0.89           O  
ATOM   1533  OG  SER A 190      -4.027  11.845  -2.605  1.00  0.89           O  
ATOM   1534  N   ILE A 191      -3.455  13.029  -5.296  1.00  0.89           N  
ATOM   1535  CA  ILE A 191      -2.561  14.161  -5.512  1.00  0.89           C  
ATOM   1536  C   ILE A 191      -2.452  14.454  -7.007  1.00  0.89           C  
ATOM   1537  CB  ILE A 191      -1.161  13.898  -4.914  1.00  0.89           C  
ATOM   1538  O   ILE A 191      -1.951  15.509  -7.404  1.00  0.89           O  
ATOM   1539  CG1 ILE A 191      -0.499  12.702  -5.609  1.00  0.89           C  
ATOM   1540  CG2 ILE A 191      -1.254  13.670  -3.402  1.00  0.89           C  
ATOM   1541  CD1 ILE A 191       0.996  12.584  -5.349  1.00  0.89           C  
ATOM   1542  N   THR A 192      -2.827  13.506  -7.792  1.00  0.89           N  
ATOM   1543  CA  THR A 192      -2.746  13.699  -9.236  1.00  0.89           C  
ATOM   1544  C   THR A 192      -4.036  14.311  -9.773  1.00  0.89           C  
ATOM   1545  CB  THR A 192      -2.463  12.371  -9.962  1.00  0.89           C  
ATOM   1546  O   THR A 192      -5.094  13.679  -9.730  1.00  0.89           O  
ATOM   1547  CG2 THR A 192      -2.277  12.592 -11.460  1.00  0.89           C  
ATOM   1548  OG1 THR A 192      -1.271  11.784  -9.425  1.00  0.89           O  
ATOM   1549  N   SER A 193      -3.946  15.518 -10.164  1.00  0.87           N  
ATOM   1550  CA  SER A 193      -5.126  16.170 -10.723  1.00  0.87           C  
ATOM   1551  C   SER A 193      -5.087  16.171 -12.247  1.00  0.87           C  
ATOM   1552  CB  SER A 193      -5.242  17.605 -10.207  1.00  0.87           C  
ATOM   1553  O   SER A 193      -5.409  15.164 -12.882  1.00  0.87           O  
ATOM   1554  OG  SER A 193      -4.054  18.331 -10.471  1.00  0.87           O  
ATOM   1555  N   ASP A 194      -4.581  17.180 -12.867  1.00  0.85           N  
ATOM   1556  CA  ASP A 194      -4.669  17.182 -14.324  1.00  0.85           C  
ATOM   1557  C   ASP A 194      -3.281  17.227 -14.958  1.00  0.85           C  
ATOM   1558  CB  ASP A 194      -5.508  18.365 -14.810  1.00  0.85           C  
ATOM   1559  O   ASP A 194      -3.148  17.488 -16.155  1.00  0.85           O  
ATOM   1560  CG  ASP A 194      -5.011  19.700 -14.284  1.00  0.85           C  
ATOM   1561  OD1 ASP A 194      -4.135  19.716 -13.392  1.00  0.85           O  
ATOM   1562  OD2 ASP A 194      -5.501  20.745 -14.764  1.00  0.85           O  
ATOM   1563  N   THR A 195      -2.356  17.080 -14.147  1.00  0.86           N  
ATOM   1564  CA  THR A 195      -1.014  17.160 -14.712  1.00  0.86           C  
ATOM   1565  C   THR A 195      -0.097  16.118 -14.076  1.00  0.86           C  
ATOM   1566  CB  THR A 195      -0.410  18.563 -14.521  1.00  0.86           C  
ATOM   1567  O   THR A 195      -0.448  15.510 -13.063  1.00  0.86           O  
ATOM   1568  CG2 THR A 195      -0.113  18.839 -13.050  1.00  0.86           C  
ATOM   1569  OG1 THR A 195       0.809  18.659 -15.269  1.00  0.86           O  
ATOM   1570  N   VAL A 196       1.155  15.962 -14.725  1.00  0.86           N  
ATOM   1571  CA  VAL A 196       2.141  15.023 -14.201  1.00  0.86           C  
ATOM   1572  C   VAL A 196       2.740  15.571 -12.907  1.00  0.86           C  
ATOM   1573  CB  VAL A 196       3.260  14.742 -15.229  1.00  0.86           C  
ATOM   1574  O   VAL A 196       2.713  16.780 -12.667  1.00  0.86           O  
ATOM   1575  CG1 VAL A 196       2.687  14.091 -16.487  1.00  0.86           C  
ATOM   1576  CG2 VAL A 196       3.997  16.033 -15.581  1.00  0.86           C  
ATOM   1577  N   ILE A 197       3.261  14.731 -12.119  1.00  0.87           N  
ATOM   1578  CA  ILE A 197       3.835  15.100 -10.829  1.00  0.87           C  
ATOM   1579  C   ILE A 197       5.341  14.852 -10.844  1.00  0.87           C  
ATOM   1580  CB  ILE A 197       3.174  14.317  -9.672  1.00  0.87           C  
ATOM   1581  O   ILE A 197       5.788  13.719 -11.040  1.00  0.87           O  
ATOM   1582  CG1 ILE A 197       1.662  14.570  -9.651  1.00  0.87           C  
ATOM   1583  CG2 ILE A 197       3.812  14.694  -8.332  1.00  0.87           C  
ATOM   1584  CD1 ILE A 197       0.913  13.752  -8.608  1.00  0.87           C  
ATOM   1585  N   LYS A 198       6.101  15.913 -10.610  1.00  0.90           N  
ATOM   1586  CA  LYS A 198       7.536  15.882 -10.339  1.00  0.90           C  
ATOM   1587  C   LYS A 198       8.274  15.047 -11.381  1.00  0.90           C  
ATOM   1588  CB  LYS A 198       7.806  15.331  -8.938  1.00  0.90           C  
ATOM   1589  O   LYS A 198       9.115  14.215 -11.035  1.00  0.90           O  
ATOM   1590  CG  LYS A 198       7.215  16.173  -7.817  1.00  0.90           C  
ATOM   1591  CD  LYS A 198       7.499  15.563  -6.450  1.00  0.90           C  
ATOM   1592  CE  LYS A 198       6.868  16.380  -5.331  1.00  0.90           C  
ATOM   1593  NZ  LYS A 198       7.079  15.744  -3.995  1.00  0.90           N  
ATOM   1594  N   LEU A 199       7.951  15.173 -12.639  1.00  0.94           N  
ATOM   1595  CA  LEU A 199       8.543  14.418 -13.739  1.00  0.94           C  
ATOM   1596  C   LEU A 199      10.054  14.617 -13.784  1.00  0.94           C  
ATOM   1597  CB  LEU A 199       7.920  14.838 -15.073  1.00  0.94           C  
ATOM   1598  O   LEU A 199      10.803  13.663 -14.005  1.00  0.94           O  
ATOM   1599  CG  LEU A 199       8.283  13.984 -16.289  1.00  0.94           C  
ATOM   1600  CD1 LEU A 199       7.814  12.547 -16.086  1.00  0.94           C  
ATOM   1601  CD2 LEU A 199       7.678  14.575 -17.558  1.00  0.94           C  
ATOM   1602  N   ASP A 200      10.523  15.838 -13.541  1.00  0.96           N  
ATOM   1603  CA  ASP A 200      11.953  16.128 -13.584  1.00  0.96           C  
ATOM   1604  C   ASP A 200      12.706  15.341 -12.514  1.00  0.96           C  
ATOM   1605  CB  ASP A 200      12.202  17.627 -13.407  1.00  0.96           C  
ATOM   1606  O   ASP A 200      13.808  14.846 -12.761  1.00  0.96           O  
ATOM   1607  CG  ASP A 200      11.742  18.450 -14.598  1.00  0.96           C  
ATOM   1608  OD1 ASP A 200      11.597  17.890 -15.707  1.00  0.96           O  
ATOM   1609  OD2 ASP A 200      11.524  19.669 -14.427  1.00  0.96           O  
ATOM   1610  N   LEU A 201      12.113  15.189 -11.387  1.00  0.97           N  
ATOM   1611  CA  LEU A 201      12.753  14.453 -10.303  1.00  0.97           C  
ATOM   1612  C   LEU A 201      12.753  12.955 -10.589  1.00  0.97           C  
ATOM   1613  CB  LEU A 201      12.044  14.730  -8.974  1.00  0.97           C  
ATOM   1614  O   LEU A 201      13.713  12.255 -10.258  1.00  0.97           O  
ATOM   1615  CG  LEU A 201      12.191  16.144  -8.410  1.00  0.97           C  
ATOM   1616  CD1 LEU A 201      11.272  16.332  -7.207  1.00  0.97           C  
ATOM   1617  CD2 LEU A 201      13.641  16.421  -8.030  1.00  0.97           C  
ATOM   1618  N   HIS A 202      11.721  12.498 -11.231  1.00  0.97           N  
ATOM   1619  CA  HIS A 202      11.741  11.117 -11.698  1.00  0.97           C  
ATOM   1620  C   HIS A 202      12.900  10.877 -12.660  1.00  0.97           C  
ATOM   1621  CB  HIS A 202      10.416  10.761 -12.374  1.00  0.97           C  
ATOM   1622  O   HIS A 202      13.623   9.886 -12.532  1.00  0.97           O  
ATOM   1623  CG  HIS A 202       9.314  10.453 -11.410  1.00  0.97           C  
ATOM   1624  CD2 HIS A 202       8.734   9.278 -11.069  1.00  0.97           C  
ATOM   1625  ND1 HIS A 202       8.679  11.426 -10.670  1.00  0.97           N  
ATOM   1626  CE1 HIS A 202       7.754  10.861  -9.912  1.00  0.97           C  
ATOM   1627  NE2 HIS A 202       7.767   9.558 -10.136  1.00  0.97           N  
ATOM   1628  N   GLN A 203      13.024  11.811 -13.552  1.00  0.98           N  
ATOM   1629  CA  GLN A 203      14.077  11.696 -14.555  1.00  0.98           C  
ATOM   1630  C   GLN A 203      15.458  11.692 -13.905  1.00  0.98           C  
ATOM   1631  CB  GLN A 203      13.979  12.835 -15.571  1.00  0.98           C  
ATOM   1632  O   GLN A 203      16.342  10.940 -14.319  1.00  0.98           O  
ATOM   1633  CG  GLN A 203      14.936  12.695 -16.747  1.00  0.98           C  
ATOM   1634  CD  GLN A 203      14.672  11.450 -17.573  1.00  0.98           C  
ATOM   1635  NE2 GLN A 203      15.660  10.564 -17.641  1.00  0.98           N  
ATOM   1636  OE1 GLN A 203      13.590  11.287 -18.146  1.00  0.98           O  
ATOM   1637  N   ALA A 204      15.651  12.506 -12.953  1.00  0.98           N  
ATOM   1638  CA  ALA A 204      16.929  12.571 -12.249  1.00  0.98           C  
ATOM   1639  C   ALA A 204      17.278  11.225 -11.619  1.00  0.98           C  
ATOM   1640  CB  ALA A 204      16.893  13.661 -11.181  1.00  0.98           C  
ATOM   1641  O   ALA A 204      18.439  10.809 -11.634  1.00  0.98           O  
ATOM   1642  N   ILE A 205      16.340  10.539 -11.108  1.00  0.99           N  
ATOM   1643  CA  ILE A 205      16.550   9.227 -10.505  1.00  0.99           C  
ATOM   1644  C   ILE A 205      16.952   8.222 -11.582  1.00  0.99           C  
ATOM   1645  CB  ILE A 205      15.287   8.739  -9.760  1.00  0.99           C  
ATOM   1646  O   ILE A 205      17.925   7.483 -11.417  1.00  0.99           O  
ATOM   1647  CG1 ILE A 205      14.979   9.657  -8.572  1.00  0.99           C  
ATOM   1648  CG2 ILE A 205      15.458   7.288  -9.302  1.00  0.99           C  
ATOM   1649  CD1 ILE A 205      13.618   9.411  -7.935  1.00  0.99           C  
ATOM   1650  N   VAL A 206      16.211   8.214 -12.656  1.00  0.99           N  
ATOM   1651  CA  VAL A 206      16.488   7.298 -13.757  1.00  0.99           C  
ATOM   1652  C   VAL A 206      17.904   7.530 -14.279  1.00  0.99           C  
ATOM   1653  CB  VAL A 206      15.464   7.461 -14.903  1.00  0.99           C  
ATOM   1654  O   VAL A 206      18.660   6.578 -14.487  1.00  0.99           O  
ATOM   1655  CG1 VAL A 206      15.924   6.708 -16.150  1.00  0.99           C  
ATOM   1656  CG2 VAL A 206      14.086   6.975 -14.459  1.00  0.99           C  
ATOM   1657  N   ASP A 207      18.223   8.789 -14.464  1.00  0.99           N  
ATOM   1658  CA  ASP A 207      19.551   9.130 -14.963  1.00  0.99           C  
ATOM   1659  C   ASP A 207      20.641   8.582 -14.045  1.00  0.99           C  
ATOM   1660  CB  ASP A 207      19.698  10.647 -15.106  1.00  0.99           C  
ATOM   1661  O   ASP A 207      21.622   8.002 -14.515  1.00  0.99           O  
ATOM   1662  CG  ASP A 207      18.859  11.220 -16.235  1.00  0.99           C  
ATOM   1663  OD1 ASP A 207      18.385  10.447 -17.096  1.00  0.99           O  
ATOM   1664  OD2 ASP A 207      18.672  12.455 -16.265  1.00  0.99           O  
ATOM   1665  N   ALA A 208      20.423   8.779 -12.784  1.00  0.99           N  
ATOM   1666  CA  ALA A 208      21.392   8.295 -11.804  1.00  0.99           C  
ATOM   1667  C   ALA A 208      21.493   6.773 -11.837  1.00  0.99           C  
ATOM   1668  CB  ALA A 208      21.015   8.770 -10.403  1.00  0.99           C  
ATOM   1669  O   ALA A 208      22.591   6.216 -11.777  1.00  0.99           O  
ATOM   1670  N   ILE A 209      20.407   6.107 -11.947  1.00  0.99           N  
ATOM   1671  CA  ILE A 209      20.382   4.648 -11.961  1.00  0.99           C  
ATOM   1672  C   ILE A 209      21.047   4.133 -13.236  1.00  0.99           C  
ATOM   1673  CB  ILE A 209      18.939   4.107 -11.853  1.00  0.99           C  
ATOM   1674  O   ILE A 209      21.864   3.211 -13.188  1.00  0.99           O  
ATOM   1675  CG1 ILE A 209      18.390   4.328 -10.439  1.00  0.99           C  
ATOM   1676  CG2 ILE A 209      18.889   2.624 -12.234  1.00  0.99           C  
ATOM   1677  CD1 ILE A 209      16.914   3.989 -10.287  1.00  0.99           C  
ATOM   1678  N   ILE A 210      20.830   4.731 -14.306  1.00  0.98           N  
ATOM   1679  CA  ILE A 210      21.403   4.318 -15.582  1.00  0.98           C  
ATOM   1680  C   ILE A 210      22.920   4.487 -15.546  1.00  0.98           C  
ATOM   1681  CB  ILE A 210      20.802   5.121 -16.758  1.00  0.98           C  
ATOM   1682  O   ILE A 210      23.655   3.683 -16.124  1.00  0.98           O  
ATOM   1683  CG1 ILE A 210      19.318   4.779 -16.935  1.00  0.98           C  
ATOM   1684  CG2 ILE A 210      21.583   4.857 -18.048  1.00  0.98           C  
ATOM   1685  CD1 ILE A 210      19.042   3.291 -17.104  1.00  0.98           C  
ATOM   1686  N   GLN A 211      23.346   5.469 -14.826  1.00  0.98           N  
ATOM   1687  CA  GLN A 211      24.775   5.741 -14.709  1.00  0.98           C  
ATOM   1688  C   GLN A 211      25.405   4.901 -13.601  1.00  0.98           C  
ATOM   1689  CB  GLN A 211      25.020   7.227 -14.445  1.00  0.98           C  
ATOM   1690  O   GLN A 211      26.586   5.065 -13.287  1.00  0.98           O  
ATOM   1691  CG  GLN A 211      24.674   8.126 -15.624  1.00  0.98           C  
ATOM   1692  CD  GLN A 211      24.741   9.602 -15.277  1.00  0.98           C  
ATOM   1693  NE2 GLN A 211      24.390  10.453 -16.235  1.00  0.98           N  
ATOM   1694  OE1 GLN A 211      25.105   9.973 -14.157  1.00  0.98           O  
ATOM   1695  N   SER A 212      24.608   4.094 -13.022  1.00  0.98           N  
ATOM   1696  CA  SER A 212      25.044   3.226 -11.933  1.00  0.98           C  
ATOM   1697  C   SER A 212      25.662   4.034 -10.797  1.00  0.98           C  
ATOM   1698  CB  SER A 212      26.049   2.192 -12.441  1.00  0.98           C  
ATOM   1699  O   SER A 212      26.650   3.610 -10.193  1.00  0.98           O  
ATOM   1700  OG  SER A 212      25.450   1.333 -13.395  1.00  0.98           O  
ATOM   1701  N   ASP A 213      25.188   5.205 -10.634  1.00  0.99           N  
ATOM   1702  CA  ASP A 213      25.610   6.085  -9.549  1.00  0.99           C  
ATOM   1703  C   ASP A 213      24.654   5.991  -8.362  1.00  0.99           C  
ATOM   1704  CB  ASP A 213      25.703   7.532 -10.037  1.00  0.99           C  
ATOM   1705  O   ASP A 213      23.643   6.695  -8.315  1.00  0.99           O  
ATOM   1706  CG  ASP A 213      26.386   8.451  -9.039  1.00  0.99           C  
ATOM   1707  OD1 ASP A 213      26.434   8.118  -7.836  1.00  0.99           O  
ATOM   1708  OD2 ASP A 213      26.879   9.520  -9.461  1.00  0.99           O  
ATOM   1709  N   GLY A 214      24.938   5.163  -7.402  1.00  0.99           N  
ATOM   1710  CA  GLY A 214      24.076   4.897  -6.261  1.00  0.99           C  
ATOM   1711  C   GLY A 214      23.848   6.117  -5.389  1.00  0.99           C  
ATOM   1712  O   GLY A 214      22.716   6.399  -4.991  1.00  0.99           O  
ATOM   1713  N   ASP A 215      24.880   6.819  -5.099  1.00  0.99           N  
ATOM   1714  CA  ASP A 215      24.767   8.004  -4.255  1.00  0.99           C  
ATOM   1715  C   ASP A 215      23.856   9.050  -4.895  1.00  0.99           C  
ATOM   1716  CB  ASP A 215      26.148   8.604  -3.985  1.00  0.99           C  
ATOM   1717  O   ASP A 215      23.009   9.639  -4.221  1.00  0.99           O  
ATOM   1718  CG  ASP A 215      26.975   7.777  -3.016  1.00  0.99           C  
ATOM   1719  OD1 ASP A 215      26.397   6.973  -2.253  1.00  0.99           O  
ATOM   1720  OD2 ASP A 215      28.215   7.933  -3.014  1.00  0.99           O  
ATOM   1721  N   ALA A 216      24.061   9.246  -6.164  1.00  0.99           N  
ATOM   1722  CA  ALA A 216      23.234  10.208  -6.887  1.00  0.99           C  
ATOM   1723  C   ALA A 216      21.773   9.769  -6.910  1.00  0.99           C  
ATOM   1724  CB  ALA A 216      23.753  10.391  -8.311  1.00  0.99           C  
ATOM   1725  O   ALA A 216      20.867  10.596  -6.779  1.00  0.99           O  
ATOM   1726  N   ALA A 217      21.547   8.502  -7.104  1.00  0.99           N  
ATOM   1727  CA  ALA A 217      20.190   7.964  -7.085  1.00  0.99           C  
ATOM   1728  C   ALA A 217      19.538   8.167  -5.721  1.00  0.99           C  
ATOM   1729  CB  ALA A 217      20.200   6.481  -7.451  1.00  0.99           C  
ATOM   1730  O   ALA A 217      18.369   8.551  -5.635  1.00  0.99           O  
ATOM   1731  N   PHE A 218      20.221   7.908  -4.738  1.00  0.99           N  
ATOM   1732  CA  PHE A 218      19.755   8.101  -3.370  1.00  0.99           C  
ATOM   1733  C   PHE A 218      19.347   9.550  -3.136  1.00  0.99           C  
ATOM   1734  CB  PHE A 218      20.840   7.693  -2.368  1.00  0.99           C  
ATOM   1735  O   PHE A 218      18.235   9.822  -2.677  1.00  0.99           O  
ATOM   1736  CG  PHE A 218      20.422   7.836  -0.929  1.00  0.99           C  
ATOM   1737  CD1 PHE A 218      20.556   9.052  -0.270  1.00  0.99           C  
ATOM   1738  CD2 PHE A 218      19.896   6.754  -0.236  1.00  0.99           C  
ATOM   1739  CE1 PHE A 218      20.171   9.187   1.062  1.00  0.99           C  
ATOM   1740  CE2 PHE A 218      19.509   6.882   1.095  1.00  0.99           C  
ATOM   1741  CZ  PHE A 218      19.648   8.099   1.742  1.00  0.99           C  
ATOM   1742  N   LYS A 219      20.180  10.451  -3.456  1.00  0.99           N  
ATOM   1743  CA  LYS A 219      19.944  11.877  -3.245  1.00  0.99           C  
ATOM   1744  C   LYS A 219      18.778  12.373  -4.095  1.00  0.99           C  
ATOM   1745  CB  LYS A 219      21.204  12.682  -3.563  1.00  0.99           C  
ATOM   1746  O   LYS A 219      17.955  13.164  -3.630  1.00  0.99           O  
ATOM   1747  CG  LYS A 219      22.317  12.521  -2.538  1.00  0.99           C  
ATOM   1748  CD  LYS A 219      23.554  13.321  -2.925  1.00  0.99           C  
ATOM   1749  CE  LYS A 219      24.707  13.070  -1.962  1.00  0.99           C  
ATOM   1750  NZ  LYS A 219      25.967  13.726  -2.424  1.00  0.99           N  
ATOM   1751  N   ALA A 220      18.761  11.932  -5.310  1.00  0.98           N  
ATOM   1752  CA  ALA A 220      17.672  12.320  -6.203  1.00  0.98           C  
ATOM   1753  C   ALA A 220      16.325  11.857  -5.657  1.00  0.98           C  
ATOM   1754  CB  ALA A 220      17.901  11.750  -7.600  1.00  0.98           C  
ATOM   1755  O   ALA A 220      15.332  12.584  -5.738  1.00  0.98           O  
ATOM   1756  N   CYS A 221      16.288  10.677  -5.103  1.00  0.98           N  
ATOM   1757  CA  CYS A 221      15.058  10.150  -4.523  1.00  0.98           C  
ATOM   1758  C   CYS A 221      14.651  10.948  -3.290  1.00  0.98           C  
ATOM   1759  CB  CYS A 221      15.227   8.676  -4.155  1.00  0.98           C  
ATOM   1760  O   CYS A 221      13.471  11.248  -3.101  1.00  0.98           O  
ATOM   1761  SG  CYS A 221      13.695   7.876  -3.629  1.00  0.98           S  
ATOM   1762  N   GLN A 222      15.570  11.287  -2.519  1.00  0.98           N  
ATOM   1763  CA  GLN A 222      15.263  12.130  -1.368  1.00  0.98           C  
ATOM   1764  C   GLN A 222      14.639  13.452  -1.805  1.00  0.98           C  
ATOM   1765  CB  GLN A 222      16.523  12.392  -0.541  1.00  0.98           C  
ATOM   1766  O   GLN A 222      13.683  13.927  -1.188  1.00  0.98           O  
ATOM   1767  CG  GLN A 222      16.993  11.186   0.261  1.00  0.98           C  
ATOM   1768  CD  GLN A 222      18.128  11.521   1.212  1.00  0.98           C  
ATOM   1769  NE2 GLN A 222      18.011  11.070   2.456  1.00  0.98           N  
ATOM   1770  OE1 GLN A 222      19.102  12.178   0.831  1.00  0.98           O  
ATOM   1771  N   ALA A 223      15.213  13.941  -2.819  1.00  0.97           N  
ATOM   1772  CA  ALA A 223      14.697  15.200  -3.351  1.00  0.97           C  
ATOM   1773  C   ALA A 223      13.254  15.045  -3.823  1.00  0.97           C  
ATOM   1774  CB  ALA A 223      15.577  15.695  -4.496  1.00  0.97           C  
ATOM   1775  O   ALA A 223      12.423  15.928  -3.600  1.00  0.97           O  
ATOM   1776  N   LEU A 224      12.949  13.968  -4.462  1.00  0.96           N  
ATOM   1777  CA  LEU A 224      11.596  13.674  -4.922  1.00  0.96           C  
ATOM   1778  C   LEU A 224      10.619  13.644  -3.752  1.00  0.96           C  
ATOM   1779  CB  LEU A 224      11.561  12.337  -5.666  1.00  0.96           C  
ATOM   1780  O   LEU A 224       9.547  14.251  -3.817  1.00  0.96           O  
ATOM   1781  CG  LEU A 224      10.180  11.828  -6.082  1.00  0.96           C  
ATOM   1782  CD1 LEU A 224       9.601  12.707  -7.185  1.00  0.96           C  
ATOM   1783  CD2 LEU A 224      10.260  10.374  -6.536  1.00  0.96           C  
ATOM   1784  N   LEU A 225      10.977  13.034  -2.668  1.00  0.94           N  
ATOM   1785  CA  LEU A 225      10.071  12.755  -1.558  1.00  0.94           C  
ATOM   1786  C   LEU A 225       9.946  13.968  -0.642  1.00  0.94           C  
ATOM   1787  CB  LEU A 225      10.560  11.545  -0.758  1.00  0.94           C  
ATOM   1788  O   LEU A 225       8.937  14.127   0.049  1.00  0.94           O  
ATOM   1789  CG  LEU A 225      10.532  10.198  -1.482  1.00  0.94           C  
ATOM   1790  CD1 LEU A 225      11.198   9.124  -0.628  1.00  0.94           C  
ATOM   1791  CD2 LEU A 225       9.099   9.804  -1.823  1.00  0.94           C  
ATOM   1792  N   ARG A 226      10.859  14.848  -0.678  1.00  0.93           N  
ATOM   1793  CA  ARG A 226      10.845  15.996   0.224  1.00  0.93           C  
ATOM   1794  C   ARG A 226      10.286  17.232  -0.473  1.00  0.93           C  
ATOM   1795  CB  ARG A 226      12.253  16.283   0.751  1.00  0.93           C  
ATOM   1796  O   ARG A 226       9.989  18.236   0.178  1.00  0.93           O  
ATOM   1797  CG  ARG A 226      12.767  15.242   1.732  1.00  0.93           C  
ATOM   1798  CD  ARG A 226      14.155  15.594   2.252  1.00  0.93           C  
ATOM   1799  NE  ARG A 226      14.637  14.605   3.211  1.00  0.93           N  
ATOM   1800  NH1 ARG A 226      16.696  15.606   3.521  1.00  0.93           N  
ATOM   1801  NH2 ARG A 226      16.171  13.683   4.651  1.00  0.93           N  
ATOM   1802  CZ  ARG A 226      15.834  14.634   3.792  1.00  0.93           C  
ATOM   1803  N   SER A 227      10.119  17.071  -1.762  1.00  0.85           N  
ATOM   1804  CA  SER A 227       9.580  18.195  -2.520  1.00  0.85           C  
ATOM   1805  C   SER A 227       8.063  18.273  -2.390  1.00  0.85           C  
ATOM   1806  CB  SER A 227       9.968  18.083  -3.995  1.00  0.85           C  
ATOM   1807  O   SER A 227       7.389  17.245  -2.291  1.00  0.85           O  
ATOM   1808  OG  SER A 227      11.377  18.100  -4.147  1.00  0.85           O  
ATOM   1809  N   PRO A 228       7.513  19.510  -2.229  1.00  0.79           N  
ATOM   1810  CA  PRO A 228       6.053  19.614  -2.174  1.00  0.79           C  
ATOM   1811  C   PRO A 228       5.372  19.015  -3.403  1.00  0.79           C  
ATOM   1812  CB  PRO A 228       5.809  21.123  -2.096  1.00  0.79           C  
ATOM   1813  O   PRO A 228       5.962  18.984  -4.486  1.00  0.79           O  
ATOM   1814  CG  PRO A 228       7.161  21.716  -1.859  1.00  0.79           C  
ATOM   1815  CD  PRO A 228       8.200  20.693  -2.217  1.00  0.79           C  
ATOM   1816  N   ASP A 229       4.219  18.356  -3.280  1.00  0.72           N  
ATOM   1817  CA  ASP A 229       3.453  17.627  -4.286  1.00  0.72           C  
ATOM   1818  C   ASP A 229       3.012  18.553  -5.417  1.00  0.72           C  
ATOM   1819  CB  ASP A 229       2.234  16.955  -3.650  1.00  0.72           C  
ATOM   1820  O   ASP A 229       2.916  18.129  -6.571  1.00  0.72           O  
ATOM   1821  CG  ASP A 229       2.599  15.764  -2.781  1.00  0.72           C  
ATOM   1822  OD1 ASP A 229       3.694  15.189  -2.965  1.00  0.72           O  
ATOM   1823  OD2 ASP A 229       1.784  15.397  -1.908  1.00  0.72           O  
ATOM   1824  N   LYS A 230       3.310  19.963  -5.275  1.00  0.59           N  
ATOM   1825  CA  LYS A 230       3.049  20.966  -6.303  1.00  0.59           C  
ATOM   1826  C   LYS A 230       4.225  21.929  -6.442  1.00  0.59           C  
ATOM   1827  CB  LYS A 230       1.771  21.742  -5.985  1.00  0.59           C  
ATOM   1828  O   LYS A 230       4.771  22.398  -5.441  1.00  0.59           O  
ATOM   1829  CG  LYS A 230       0.508  20.894  -6.011  1.00  0.59           C  
ATOM   1830  CD  LYS A 230      -0.742  21.745  -5.828  1.00  0.59           C  
ATOM   1831  CE  LYS A 230      -2.003  20.891  -5.809  1.00  0.59           C  
ATOM   1832  NZ  LYS A 230      -3.233  21.725  -5.662  1.00  0.59           N  
