# Supplementary material for: Escherichia coli transcription factors of unknown function: sequence features and possible evolutionary relationships
Source: PeerJ. 2022 Jul 20;10:e13772. doi: 10.7717/peerj.13772 (PMC9308461; doi:10.7717/peerj.13772)
Supplement: Supplemental Information 18 [file peerj-10-13772-s018.zip › Raw Data/PDB files/YihL_b3872_unrelaxed_model_1.pdb]

ATOM      1  N   MET A   1       5.168  14.153 -35.040  1.00  0.61           N  
ATOM      2  CA  MET A   1       4.728  13.382 -33.881  1.00  0.61           C  
ATOM      3  C   MET A   1       5.343  11.987 -33.889  1.00  0.61           C  
ATOM      4  CB  MET A   1       3.202  13.281 -33.850  1.00  0.61           C  
ATOM      5  O   MET A   1       5.695  11.453 -32.835  1.00  0.61           O  
ATOM      6  CG  MET A   1       2.512  14.552 -33.381  1.00  0.61           C  
ATOM      7  SD  MET A   1       0.688  14.373 -33.301  1.00  0.61           S  
ATOM      8  CE  MET A   1       0.539  13.233 -31.897  1.00  0.61           C  
ATOM      9  N   ALA A   2       5.642  11.468 -35.062  1.00  0.70           N  
ATOM     10  CA  ALA A   2       6.251  10.152 -35.235  1.00  0.70           C  
ATOM     11  C   ALA A   2       7.737  10.184 -34.889  1.00  0.70           C  
ATOM     12  CB  ALA A   2       6.051   9.657 -36.666  1.00  0.70           C  
ATOM     13  O   ALA A   2       8.256   9.255 -34.267  1.00  0.70           O  
ATOM     14  N   GLU A   3       8.425  11.302 -35.172  1.00  0.74           N  
ATOM     15  CA  GLU A   3       9.858  11.434 -34.926  1.00  0.74           C  
ATOM     16  C   GLU A   3      10.151  11.589 -33.437  1.00  0.74           C  
ATOM     17  CB  GLU A   3      10.430  12.624 -35.701  1.00  0.74           C  
ATOM     18  O   GLU A   3      11.104  11.001 -32.922  1.00  0.74           O  
ATOM     19  CG  GLU A   3      11.944  12.595 -35.844  1.00  0.74           C  
ATOM     20  CD  GLU A   3      12.485  13.702 -36.736  1.00  0.74           C  
ATOM     21  OE1 GLU A   3      13.721  13.788 -36.914  1.00  0.74           O  
ATOM     22  OE2 GLU A   3      11.665  14.489 -37.259  1.00  0.74           O  
ATOM     23  N   ASN A   4       9.297  12.317 -32.722  1.00  0.76           N  
ATOM     24  CA  ASN A   4       9.427  12.502 -31.281  1.00  0.76           C  
ATOM     25  C   ASN A   4       9.137  11.211 -30.521  1.00  0.76           C  
ATOM     26  CB  ASN A   4       8.502  13.621 -30.798  1.00  0.76           C  
ATOM     27  O   ASN A   4       9.847  10.870 -29.574  1.00  0.76           O  
ATOM     28  CG  ASN A   4       8.742  13.993 -29.348  1.00  0.76           C  
ATOM     29  ND2 ASN A   4       7.670  14.314 -28.633  1.00  0.76           N  
ATOM     30  OD1 ASN A   4       9.881  13.992 -28.875  1.00  0.76           O  
ATOM     31  N   GLN A   5       8.199  10.436 -30.955  1.00  0.75           N  
ATOM     32  CA  GLN A   5       7.857   9.156 -30.345  1.00  0.75           C  
ATOM     33  C   GLN A   5       8.985   8.143 -30.522  1.00  0.75           C  
ATOM     34  CB  GLN A   5       6.560   8.606 -30.940  1.00  0.75           C  
ATOM     35  O   GLN A   5       9.288   7.376 -29.605  1.00  0.75           O  
ATOM     36  CG  GLN A   5       6.001   7.403 -30.191  1.00  0.75           C  
ATOM     37  CD  GLN A   5       5.545   7.747 -28.786  1.00  0.75           C  
ATOM     38  NE2 GLN A   5       5.353   6.725 -27.958  1.00  0.75           N  
ATOM     39  OE1 GLN A   5       5.368   8.921 -28.446  1.00  0.75           O  
ATOM     40  N   SER A   6       9.610   8.191 -31.661  1.00  0.85           N  
ATOM     41  CA  SER A   6      10.721   7.288 -31.944  1.00  0.85           C  
ATOM     42  C   SER A   6      11.923   7.597 -31.057  1.00  0.85           C  
ATOM     43  CB  SER A   6      11.126   7.379 -33.415  1.00  0.85           C  
ATOM     44  O   SER A   6      12.573   6.684 -30.544  1.00  0.85           O  
ATOM     45  OG  SER A   6      12.286   6.606 -33.667  1.00  0.85           O  
ATOM     46  N   THR A   7      12.113   8.863 -30.756  1.00  0.91           N  
ATOM     47  CA  THR A   7      13.237   9.289 -29.929  1.00  0.91           C  
ATOM     48  C   THR A   7      13.007   8.913 -28.468  1.00  0.91           C  
ATOM     49  CB  THR A   7      13.468  10.807 -30.041  1.00  0.91           C  
ATOM     50  O   THR A   7      13.920   8.433 -27.794  1.00  0.91           O  
ATOM     51  CG2 THR A   7      14.697  11.236 -29.245  1.00  0.91           C  
ATOM     52  OG1 THR A   7      13.659  11.156 -31.417  1.00  0.91           O  
ATOM     53  N   VAL A   8      11.790   9.075 -28.036  1.00  0.90           N  
ATOM     54  CA  VAL A   8      11.440   8.732 -26.662  1.00  0.90           C  
ATOM     55  C   VAL A   8      11.564   7.224 -26.457  1.00  0.90           C  
ATOM     56  CB  VAL A   8      10.012   9.202 -26.306  1.00  0.90           C  
ATOM     57  O   VAL A   8      12.089   6.771 -25.437  1.00  0.90           O  
ATOM     58  CG1 VAL A   8       9.576   8.632 -24.957  1.00  0.90           C  
ATOM     59  CG2 VAL A   8       9.941  10.728 -26.291  1.00  0.90           C  
ATOM     60  N   GLU A   9      11.093   6.480 -27.351  1.00  0.91           N  
ATOM     61  CA  GLU A   9      11.183   5.025 -27.273  1.00  0.91           C  
ATOM     62  C   GLU A   9      12.637   4.563 -27.234  1.00  0.91           C  
ATOM     63  CB  GLU A   9      10.456   4.377 -28.454  1.00  0.91           C  
ATOM     64  O   GLU A   9      12.980   3.639 -26.494  1.00  0.91           O  
ATOM     65  CG  GLU A   9      10.291   2.870 -28.322  1.00  0.91           C  
ATOM     66  CD  GLU A   9       9.502   2.458 -27.090  1.00  0.91           C  
ATOM     67  OE1 GLU A   9       9.683   1.318 -26.606  1.00  0.91           O  
ATOM     68  OE2 GLU A   9       8.694   3.282 -26.606  1.00  0.91           O  
ATOM     69  N   ASN A  10      13.438   5.210 -28.032  1.00  0.93           N  
ATOM     70  CA  ASN A  10      14.864   4.900 -28.025  1.00  0.93           C  
ATOM     71  C   ASN A  10      15.499   5.212 -26.674  1.00  0.93           C  
ATOM     72  CB  ASN A  10      15.584   5.662 -29.140  1.00  0.93           C  
ATOM     73  O   ASN A  10      16.299   4.426 -26.163  1.00  0.93           O  
ATOM     74  CG  ASN A  10      17.015   5.200 -29.333  1.00  0.93           C  
ATOM     75  ND2 ASN A  10      17.661   5.697 -30.381  1.00  0.93           N  
ATOM     76  OD1 ASN A  10      17.534   4.403 -28.548  1.00  0.93           O  
ATOM     77  N   ALA A  11      15.149   6.341 -26.128  1.00  0.93           N  
ATOM     78  CA  ALA A  11      15.635   6.718 -24.803  1.00  0.93           C  
ATOM     79  C   ALA A  11      15.194   5.707 -23.749  1.00  0.93           C  
ATOM     80  CB  ALA A  11      15.144   8.116 -24.433  1.00  0.93           C  
ATOM     81  O   ALA A  11      15.987   5.306 -22.893  1.00  0.93           O  
ATOM     82  N   LYS A  12      13.984   5.329 -23.763  1.00  0.95           N  
ATOM     83  CA  LYS A  12      13.459   4.336 -22.830  1.00  0.95           C  
ATOM     84  C   LYS A  12      14.230   3.024 -22.931  1.00  0.95           C  
ATOM     85  CB  LYS A  12      11.971   4.092 -23.087  1.00  0.95           C  
ATOM     86  O   LYS A  12      14.565   2.414 -21.913  1.00  0.95           O  
ATOM     87  CG  LYS A  12      11.319   3.141 -22.093  1.00  0.95           C  
ATOM     88  CD  LYS A  12       9.866   2.866 -22.455  1.00  0.95           C  
ATOM     89  CE  LYS A  12       9.721   1.574 -23.248  1.00  0.95           C  
ATOM     90  NZ  LYS A  12       8.305   1.330 -23.655  1.00  0.95           N  
ATOM     91  N   GLU A  13      14.467   2.582 -24.166  1.00  0.95           N  
ATOM     92  CA  GLU A  13      15.211   1.347 -24.396  1.00  0.95           C  
ATOM     93  C   GLU A  13      16.616   1.432 -23.808  1.00  0.95           C  
ATOM     94  CB  GLU A  13      15.284   1.034 -25.892  1.00  0.95           C  
ATOM     95  O   GLU A  13      17.102   0.471 -23.207  1.00  0.95           O  
ATOM     96  CG  GLU A  13      13.977   0.521 -26.478  1.00  0.95           C  
ATOM     97  CD  GLU A  13      14.017   0.366 -27.990  1.00  0.95           C  
ATOM     98  OE1 GLU A  13      12.984  -0.008 -28.590  1.00  0.95           O  
ATOM     99  OE2 GLU A  13      15.091   0.619 -28.580  1.00  0.95           O  
ATOM    100  N   LYS A  14      17.255   2.594 -23.988  1.00  0.94           N  
ATOM    101  CA  LYS A  14      18.589   2.790 -23.428  1.00  0.94           C  
ATOM    102  C   LYS A  14      18.562   2.715 -21.904  1.00  0.94           C  
ATOM    103  CB  LYS A  14      19.168   4.133 -23.876  1.00  0.94           C  
ATOM    104  O   LYS A  14      19.425   2.081 -21.293  1.00  0.94           O  
ATOM    105  CG  LYS A  14      19.615   4.160 -25.330  1.00  0.94           C  
ATOM    106  CD  LYS A  14      20.242   5.498 -25.697  1.00  0.94           C  
ATOM    107  CE  LYS A  14      20.691   5.526 -27.152  1.00  0.94           C  
ATOM    108  NZ  LYS A  14      21.299   6.840 -27.519  1.00  0.94           N  
ATOM    109  N   LEU A  15      17.598   3.306 -21.349  1.00  0.94           N  
ATOM    110  CA  LEU A  15      17.453   3.278 -19.898  1.00  0.94           C  
ATOM    111  C   LEU A  15      17.111   1.873 -19.413  1.00  0.94           C  
ATOM    112  CB  LEU A  15      16.370   4.263 -19.449  1.00  0.94           C  
ATOM    113  O   LEU A  15      17.630   1.422 -18.390  1.00  0.94           O  
ATOM    114  CG  LEU A  15      16.769   5.739 -19.413  1.00  0.94           C  
ATOM    115  CD1 LEU A  15      15.533   6.618 -19.259  1.00  0.94           C  
ATOM    116  CD2 LEU A  15      17.760   5.998 -18.283  1.00  0.94           C  
ATOM    117  N   ASP A  16      16.251   1.276 -20.100  1.00  0.94           N  
ATOM    118  CA  ASP A  16      15.885  -0.096 -19.762  1.00  0.94           C  
ATOM    119  C   ASP A  16      17.110  -1.007 -19.762  1.00  0.94           C  
ATOM    120  CB  ASP A  16      14.834  -0.628 -20.739  1.00  0.94           C  
ATOM    121  O   ASP A  16      17.281  -1.827 -18.857  1.00  0.94           O  
ATOM    122  CG  ASP A  16      14.159  -1.897 -20.251  1.00  0.94           C  
ATOM    123  OD1 ASP A  16      13.573  -1.891 -19.146  1.00  0.94           O  
ATOM    124  OD2 ASP A  16      14.216  -2.914 -20.975  1.00  0.94           O  
ATOM    125  N   ARG A  17      17.853  -0.905 -20.794  1.00  0.93           N  
ATOM    126  CA  ARG A  17      19.082  -1.687 -20.879  1.00  0.93           C  
ATOM    127  C   ARG A  17      20.015  -1.370 -19.715  1.00  0.93           C  
ATOM    128  CB  ARG A  17      19.795  -1.427 -22.208  1.00  0.93           C  
ATOM    129  O   ARG A  17      20.623  -2.273 -19.136  1.00  0.93           O  
ATOM    130  CG  ARG A  17      20.987  -2.338 -22.456  1.00  0.93           C  
ATOM    131  CD  ARG A  17      21.612  -2.089 -23.822  1.00  0.93           C  
ATOM    132  NE  ARG A  17      20.663  -2.343 -24.902  1.00  0.93           N  
ATOM    133  NH1 ARG A  17      21.634  -0.858 -26.382  1.00  0.93           N  
ATOM    134  NH2 ARG A  17      19.782  -2.057 -27.004  1.00  0.93           N  
ATOM    135  CZ  ARG A  17      20.695  -1.752 -26.094  1.00  0.93           C  
ATOM    136  N   TRP A  18      20.169  -0.097 -19.460  1.00  0.91           N  
ATOM    137  CA  TRP A  18      20.958   0.348 -18.316  1.00  0.91           C  
ATOM    138  C   TRP A  18      20.495  -0.338 -17.035  1.00  0.91           C  
ATOM    139  CB  TRP A  18      20.865   1.868 -18.158  1.00  0.91           C  
ATOM    140  O   TRP A  18      21.316  -0.805 -16.242  1.00  0.91           O  
ATOM    141  CG  TRP A  18      21.839   2.439 -17.172  1.00  0.91           C  
ATOM    142  CD1 TRP A  18      23.082   2.944 -17.438  1.00  0.91           C  
ATOM    143  CD2 TRP A  18      21.653   2.557 -15.758  1.00  0.91           C  
ATOM    144  CE2 TRP A  18      22.824   3.145 -15.230  1.00  0.91           C  
ATOM    145  CE3 TRP A  18      20.608   2.224 -14.886  1.00  0.91           C  
ATOM    146  NE1 TRP A  18      23.679   3.370 -16.274  1.00  0.91           N  
ATOM    147  CH2 TRP A  18      21.940   3.071 -13.035  1.00  0.91           C  
ATOM    148  CZ2 TRP A  18      22.978   3.406 -13.866  1.00  0.91           C  
ATOM    149  CZ3 TRP A  18      20.763   2.485 -13.529  1.00  0.91           C  
ATOM    150  N   LEU A  19      19.172  -0.422 -16.796  1.00  0.94           N  
ATOM    151  CA  LEU A  19      18.597  -1.052 -15.613  1.00  0.94           C  
ATOM    152  C   LEU A  19      18.868  -2.553 -15.611  1.00  0.94           C  
ATOM    153  CB  LEU A  19      17.090  -0.794 -15.546  1.00  0.94           C  
ATOM    154  O   LEU A  19      19.205  -3.126 -14.572  1.00  0.94           O  
ATOM    155  CG  LEU A  19      16.661   0.657 -15.319  1.00  0.94           C  
ATOM    156  CD1 LEU A  19      15.141   0.774 -15.374  1.00  0.94           C  
ATOM    157  CD2 LEU A  19      17.194   1.170 -13.985  1.00  0.94           C  
ATOM    158  N   LYS A  20      18.814  -3.174 -16.721  1.00  0.92           N  
ATOM    159  CA  LYS A  20      19.010  -4.614 -16.856  1.00  0.92           C  
ATOM    160  C   LYS A  20      20.471  -4.994 -16.627  1.00  0.92           C  
ATOM    161  CB  LYS A  20      18.555  -5.092 -18.235  1.00  0.92           C  
ATOM    162  O   LYS A  20      20.763  -6.072 -16.107  1.00  0.92           O  
ATOM    163  CG  LYS A  20      17.043  -5.159 -18.399  1.00  0.92           C  
ATOM    164  CD  LYS A  20      16.653  -5.611 -19.801  1.00  0.92           C  
ATOM    165  CE  LYS A  20      15.141  -5.629 -19.982  1.00  0.92           C  
ATOM    166  NZ  LYS A  20      14.755  -5.975 -21.383  1.00  0.92           N  
ATOM    167  N   ASP A  21      21.328  -4.103 -16.959  1.00  0.92           N  
ATOM    168  CA  ASP A  21      22.754  -4.358 -16.782  1.00  0.92           C  
ATOM    169  C   ASP A  21      23.137  -4.337 -15.304  1.00  0.92           C  
ATOM    170  CB  ASP A  21      23.583  -3.330 -17.555  1.00  0.92           C  
ATOM    171  O   ASP A  21      24.224  -4.785 -14.933  1.00  0.92           O  
ATOM    172  CG  ASP A  21      23.530  -3.535 -19.059  1.00  0.92           C  
ATOM    173  OD1 ASP A  21      23.067  -4.603 -19.513  1.00  0.92           O  
ATOM    174  OD2 ASP A  21      23.957  -2.620 -19.796  1.00  0.92           O  
ATOM    175  N   GLY A  22      22.202  -3.884 -14.465  1.00  0.86           N  
ATOM    176  CA  GLY A  22      22.351  -3.940 -13.019  1.00  0.86           C  
ATOM    177  C   GLY A  22      23.371  -2.952 -12.486  1.00  0.86           C  
ATOM    178  O   GLY A  22      24.016  -3.207 -11.466  1.00  0.86           O  
ATOM    179  N   ILE A  23      23.561  -1.912 -13.321  1.00  0.88           N  
ATOM    180  CA  ILE A  23      24.476  -0.865 -12.880  1.00  0.88           C  
ATOM    181  C   ILE A  23      23.986  -0.273 -11.561  1.00  0.88           C  
ATOM    182  CB  ILE A  23      24.621   0.245 -13.945  1.00  0.88           C  
ATOM    183  O   ILE A  23      24.783  -0.012 -10.656  1.00  0.88           O  
ATOM    184  CG1 ILE A  23      25.254  -0.319 -15.222  1.00  0.88           C  
ATOM    185  CG2 ILE A  23      25.442   1.416 -13.397  1.00  0.88           C  
ATOM    186  CD1 ILE A  23      25.275   0.660 -16.388  1.00  0.88           C  
ATOM    187  N   THR A  24      22.624  -0.089 -11.456  1.00  0.92           N  
ATOM    188  CA  THR A  24      21.974   0.296 -10.208  1.00  0.92           C  
ATOM    189  C   THR A  24      21.168  -0.867  -9.636  1.00  0.92           C  
ATOM    190  CB  THR A  24      21.052   1.512 -10.411  1.00  0.92           C  
ATOM    191  O   THR A  24      20.342  -1.459 -10.334  1.00  0.92           O  
ATOM    192  CG2 THR A  24      20.550   2.050  -9.075  1.00  0.92           C  
ATOM    193  OG1 THR A  24      21.777   2.547 -11.087  1.00  0.92           O  
ATOM    194  N   THR A  25      21.414  -1.210  -8.451  1.00  0.93           N  
ATOM    195  CA  THR A  25      20.725  -2.337  -7.831  1.00  0.93           C  
ATOM    196  C   THR A  25      19.280  -1.974  -7.503  1.00  0.93           C  
ATOM    197  CB  THR A  25      21.445  -2.796  -6.549  1.00  0.93           C  
ATOM    198  O   THR A  25      18.952  -0.797  -7.340  1.00  0.93           O  
ATOM    199  CG2 THR A  25      22.848  -3.308  -6.860  1.00  0.93           C  
ATOM    200  OG1 THR A  25      21.542  -1.691  -5.641  1.00  0.93           O  
ATOM    201  N   PRO A  26      18.408  -3.038  -7.459  1.00  0.93           N  
ATOM    202  CA  PRO A  26      17.047  -2.760  -6.993  1.00  0.93           C  
ATOM    203  C   PRO A  26      17.020  -1.975  -5.684  1.00  0.93           C  
ATOM    204  CB  PRO A  26      16.447  -4.156  -6.806  1.00  0.93           C  
ATOM    205  O   PRO A  26      17.731  -2.323  -4.737  1.00  0.93           O  
ATOM    206  CG  PRO A  26      17.177  -5.020  -7.782  1.00  0.93           C  
ATOM    207  CD  PRO A  26      18.609  -4.571  -7.838  1.00  0.93           C  
ATOM    208  N   GLY A  27      16.227  -0.911  -5.662  1.00  0.93           N  
ATOM    209  CA  GLY A  27      16.166  -0.037  -4.501  1.00  0.93           C  
ATOM    210  C   GLY A  27      17.197   1.075  -4.537  1.00  0.93           C  
ATOM    211  O   GLY A  27      17.140   2.007  -3.732  1.00  0.93           O  
ATOM    212  N   GLY A  28      18.030   0.967  -5.476  1.00  0.94           N  
ATOM    213  CA  GLY A  28      19.093   1.953  -5.590  1.00  0.94           C  
ATOM    214  C   GLY A  28      18.664   3.211  -6.320  1.00  0.94           C  
ATOM    215  O   GLY A  28      17.740   3.178  -7.136  1.00  0.94           O  
ATOM    216  N   LYS A  29      19.332   4.287  -5.999  1.00  0.96           N  
ATOM    217  CA  LYS A  29      19.059   5.596  -6.587  1.00  0.96           C  
ATOM    218  C   LYS A  29      19.731   5.736  -7.950  1.00  0.96           C  
ATOM    219  CB  LYS A  29      19.530   6.712  -5.653  1.00  0.96           C  
ATOM    220  O   LYS A  29      20.911   5.416  -8.102  1.00  0.96           O  
ATOM    221  CG  LYS A  29      19.137   8.109  -6.112  1.00  0.96           C  
ATOM    222  CD  LYS A  29      19.601   9.172  -5.124  1.00  0.96           C  
ATOM    223  CE  LYS A  29      19.168  10.566  -5.559  1.00  0.96           C  
ATOM    224  NZ  LYS A  29      19.596  11.609  -4.579  1.00  0.96           N  
ATOM    225  N   LEU A  30      18.878   6.205  -8.900  1.00  0.97           N  
ATOM    226  CA  LEU A  30      19.438   6.526 -10.208  1.00  0.97           C  
ATOM    227  C   LEU A  30      20.236   7.824 -10.153  1.00  0.97           C  
ATOM    228  CB  LEU A  30      18.326   6.640 -11.254  1.00  0.97           C  
ATOM    229  O   LEU A  30      19.985   8.677  -9.299  1.00  0.97           O  
ATOM    230  CG  LEU A  30      17.520   5.369 -11.529  1.00  0.97           C  
ATOM    231  CD1 LEU A  30      16.434   5.643 -12.564  1.00  0.97           C  
ATOM    232  CD2 LEU A  30      18.438   4.244 -11.995  1.00  0.97           C  
ATOM    233  N   PRO A  31      21.249   7.963 -11.095  1.00  0.96           N  
ATOM    234  CA  PRO A  31      21.859   9.288 -11.234  1.00  0.96           C  
ATOM    235  C   PRO A  31      20.831  10.386 -11.499  1.00  0.96           C  
ATOM    236  CB  PRO A  31      22.798   9.120 -12.431  1.00  0.96           C  
ATOM    237  O   PRO A  31      19.717  10.099 -11.946  1.00  0.96           O  
ATOM    238  CG  PRO A  31      23.072   7.652 -12.499  1.00  0.96           C  
ATOM    239  CD  PRO A  31      21.839   6.917 -12.058  1.00  0.96           C  
ATOM    240  N   SER A  32      21.244  11.584 -11.180  1.00  0.96           N  
ATOM    241  CA  SER A  32      20.346  12.700 -11.458  1.00  0.96           C  
ATOM    242  C   SER A  32      19.945  12.734 -12.929  1.00  0.96           C  
ATOM    243  CB  SER A  32      21.001  14.026 -11.069  1.00  0.96           C  
ATOM    244  O   SER A  32      20.626  12.152 -13.777  1.00  0.96           O  
ATOM    245  OG  SER A  32      22.062  14.341 -11.954  1.00  0.96           O  
ATOM    246  N   GLU A  33      18.831  13.384 -13.194  1.00  0.95           N  
ATOM    247  CA  GLU A  33      18.352  13.481 -14.570  1.00  0.95           C  
ATOM    248  C   GLU A  33      19.393  14.137 -15.472  1.00  0.95           C  
ATOM    249  CB  GLU A  33      17.038  14.264 -14.627  1.00  0.95           C  
ATOM    250  O   GLU A  33      19.601  13.703 -16.607  1.00  0.95           O  
ATOM    251  CG  GLU A  33      15.838  13.491 -14.099  1.00  0.95           C  
ATOM    252  CD  GLU A  33      14.516  14.208 -14.323  1.00  0.95           C  
ATOM    253  OE1 GLU A  33      13.504  13.826 -13.692  1.00  0.95           O  
ATOM    254  OE2 GLU A  33      14.492  15.158 -15.136  1.00  0.95           O  
ATOM    255  N   ARG A  34      20.038  15.110 -14.980  1.00  0.95           N  
ATOM    256  CA  ARG A  34      21.094  15.789 -15.723  1.00  0.95           C  
ATOM    257  C   ARG A  34      22.232  14.831 -16.058  1.00  0.95           C  
ATOM    258  CB  ARG A  34      21.630  16.982 -14.928  1.00  0.95           C  
ATOM    259  O   ARG A  34      22.696  14.784 -17.199  1.00  0.95           O  
ATOM    260  CG  ARG A  34      22.675  17.799 -15.672  1.00  0.95           C  
ATOM    261  CD  ARG A  34      23.183  18.963 -14.833  1.00  0.95           C  
ATOM    262  NE  ARG A  34      24.127  18.519 -13.811  1.00  0.95           N  
ATOM    263  NH1 ARG A  34      26.007  18.834 -15.117  1.00  0.95           N  
ATOM    264  NH2 ARG A  34      26.214  18.048 -12.974  1.00  0.95           N  
ATOM    265  CZ  ARG A  34      25.447  18.468 -13.970  1.00  0.95           C  
ATOM    266  N   GLU A  35      22.650  14.071 -15.094  1.00  0.96           N  
ATOM    267  CA  GLU A  35      23.715  13.090 -15.277  1.00  0.96           C  
ATOM    268  C   GLU A  35      23.302  12.005 -16.268  1.00  0.96           C  
ATOM    269  CB  GLU A  35      24.101  12.459 -13.937  1.00  0.96           C  
ATOM    270  O   GLU A  35      24.090  11.610 -17.129  1.00  0.96           O  
ATOM    271  CG  GLU A  35      24.845  13.403 -13.004  1.00  0.96           C  
ATOM    272  CD  GLU A  35      25.042  12.835 -11.607  1.00  0.96           C  
ATOM    273  OE1 GLU A  35      26.050  13.178 -10.949  1.00  0.96           O  
ATOM    274  OE2 GLU A  35      24.182  12.040 -11.168  1.00  0.96           O  
ATOM    275  N   LEU A  36      22.100  11.586 -16.088  1.00  0.95           N  
ATOM    276  CA  LEU A  36      21.584  10.549 -16.976  1.00  0.95           C  
ATOM    277  C   LEU A  36      21.554  11.037 -18.420  1.00  0.95           C  
ATOM    278  CB  LEU A  36      20.181  10.120 -16.540  1.00  0.95           C  
ATOM    279  O   LEU A  36      21.913  10.295 -19.338  1.00  0.95           O  
ATOM    280  CG  LEU A  36      20.106   9.102 -15.401  1.00  0.95           C  
ATOM    281  CD1 LEU A  36      18.664   8.932 -14.936  1.00  0.95           C  
ATOM    282  CD2 LEU A  36      20.693   7.765 -15.839  1.00  0.95           C  
ATOM    283  N   GLY A  37      21.133  12.244 -18.577  1.00  0.95           N  
ATOM    284  CA  GLY A  37      21.100  12.836 -19.904  1.00  0.95           C  
ATOM    285  C   GLY A  37      22.466  12.900 -20.563  1.00  0.95           C  
ATOM    286  O   GLY A  37      22.610  12.560 -21.739  1.00  0.95           O  
ATOM    287  N   GLU A  38      23.433  13.246 -19.811  1.00  0.96           N  
ATOM    288  CA  GLU A  38      24.806  13.337 -20.299  1.00  0.96           C  
ATOM    289  C   GLU A  38      25.376  11.956 -20.606  1.00  0.96           C  
ATOM    290  CB  GLU A  38      25.693  14.058 -19.280  1.00  0.96           C  
ATOM    291  O   GLU A  38      25.974  11.746 -21.664  1.00  0.96           O  
ATOM    292  CG  GLU A  38      25.385  15.541 -19.137  1.00  0.96           C  
ATOM    293  CD  GLU A  38      26.220  16.227 -18.067  1.00  0.96           C  
ATOM    294  OE1 GLU A  38      26.035  17.445 -17.841  1.00  0.96           O  
ATOM    295  OE2 GLU A  38      27.066  15.542 -17.452  1.00  0.96           O  
ATOM    296  N   LEU A  39      25.113  11.028 -19.728  1.00  0.93           N  
ATOM    297  CA  LEU A  39      25.647   9.675 -19.845  1.00  0.93           C  
ATOM    298  C   LEU A  39      25.069   8.967 -21.066  1.00  0.93           C  
ATOM    299  CB  LEU A  39      25.343   8.868 -18.581  1.00  0.93           C  
ATOM    300  O   LEU A  39      25.786   8.254 -21.772  1.00  0.93           O  
ATOM    301  CG  LEU A  39      26.219   9.162 -17.362  1.00  0.93           C  
ATOM    302  CD1 LEU A  39      25.625   8.516 -16.114  1.00  0.93           C  
ATOM    303  CD2 LEU A  39      27.644   8.673 -17.597  1.00  0.93           C  
ATOM    304  N   LEU A  40      23.805   9.341 -21.373  1.00  0.92           N  
ATOM    305  CA  LEU A  40      23.111   8.563 -22.393  1.00  0.92           C  
ATOM    306  C   LEU A  40      22.952   9.370 -23.677  1.00  0.92           C  
ATOM    307  CB  LEU A  40      21.738   8.115 -21.885  1.00  0.92           C  
ATOM    308  O   LEU A  40      22.462   8.852 -24.684  1.00  0.92           O  
ATOM    309  CG  LEU A  40      21.736   7.171 -20.681  1.00  0.92           C  
ATOM    310  CD1 LEU A  40      20.309   6.928 -20.201  1.00  0.92           C  
ATOM    311  CD2 LEU A  40      22.419   5.854 -21.033  1.00  0.92           C  
ATOM    312  N   GLY A  41      23.410  10.672 -23.596  1.00  0.93           N  
ATOM    313  CA  GLY A  41      23.280  11.528 -24.764  1.00  0.93           C  
ATOM    314  C   GLY A  41      21.837  11.782 -25.160  1.00  0.93           C  
ATOM    315  O   GLY A  41      21.499  11.753 -26.346  1.00  0.93           O  
ATOM    316  N   ILE A  42      20.952  11.920 -24.145  1.00  0.94           N  
ATOM    317  CA  ILE A  42      19.522  12.128 -24.342  1.00  0.94           C  
ATOM    318  C   ILE A  42      19.139  13.538 -23.899  1.00  0.94           C  
ATOM    319  CB  ILE A  42      18.687  11.079 -23.573  1.00  0.94           C  
ATOM    320  O   ILE A  42      19.557  13.995 -22.832  1.00  0.94           O  
ATOM    321  CG1 ILE A  42      18.992   9.669 -24.091  1.00  0.94           C  
ATOM    322  CG2 ILE A  42      17.192  11.392 -23.684  1.00  0.94           C  
ATOM    323  CD1 ILE A  42      18.397   8.555 -23.241  1.00  0.94           C  
ATOM    324  N   LYS A  43      18.395  14.223 -24.699  1.00  0.94           N  
ATOM    325  CA  LYS A  43      17.910  15.554 -24.343  1.00  0.94           C  
ATOM    326  C   LYS A  43      16.957  15.491 -23.153  1.00  0.94           C  
ATOM    327  CB  LYS A  43      17.215  16.209 -25.537  1.00  0.94           C  
ATOM    328  O   LYS A  43      16.295  14.474 -22.934  1.00  0.94           O  
ATOM    329  CG  LYS A  43      18.145  16.520 -26.701  1.00  0.94           C  
ATOM    330  CD  LYS A  43      17.411  17.237 -27.827  1.00  0.94           C  
ATOM    331  CE  LYS A  43      18.341  17.549 -28.991  1.00  0.94           C  
ATOM    332  NZ  LYS A  43      17.616  18.209 -30.118  1.00  0.94           N  
ATOM    333  N   ARG A  44      16.871  16.525 -22.462  1.00  0.93           N  
ATOM    334  CA  ARG A  44      16.193  16.631 -21.174  1.00  0.93           C  
ATOM    335  C   ARG A  44      14.727  16.227 -21.292  1.00  0.93           C  
ATOM    336  CB  ARG A  44      16.301  18.055 -20.625  1.00  0.93           C  
ATOM    337  O   ARG A  44      14.241  15.399 -20.519  1.00  0.93           O  
ATOM    338  CG  ARG A  44      15.679  18.234 -19.250  1.00  0.93           C  
ATOM    339  CD  ARG A  44      15.846  19.658 -18.736  1.00  0.93           C  
ATOM    340  NE  ARG A  44      15.190  19.845 -17.445  1.00  0.93           N  
ATOM    341  NH1 ARG A  44      15.538  22.128 -17.367  1.00  0.93           N  
ATOM    342  NH2 ARG A  44      14.445  21.071 -15.651  1.00  0.93           N  
ATOM    343  CZ  ARG A  44      15.059  21.014 -16.824  1.00  0.93           C  
ATOM    344  N   MET A  45      13.930  16.776 -22.215  1.00  0.95           N  
ATOM    345  CA  MET A  45      12.497  16.520 -22.330  1.00  0.95           C  
ATOM    346  C   MET A  45      12.233  15.070 -22.723  1.00  0.95           C  
ATOM    347  CB  MET A  45      11.862  17.463 -23.353  1.00  0.95           C  
ATOM    348  O   MET A  45      11.290  14.450 -22.227  1.00  0.95           O  
ATOM    349  CG  MET A  45      11.804  18.912 -22.897  1.00  0.95           C  
ATOM    350  SD  MET A  45      10.984  19.104 -21.267  1.00  0.95           S  
ATOM    351  CE  MET A  45       9.314  18.526 -21.678  1.00  0.95           C  
ATOM    352  N   THR A  46      13.113  14.533 -23.593  1.00  0.95           N  
ATOM    353  CA  THR A  46      13.008  13.144 -24.027  1.00  0.95           C  
ATOM    354  C   THR A  46      13.313  12.192 -22.874  1.00  0.95           C  
ATOM    355  CB  THR A  46      13.960  12.853 -25.202  1.00  0.95           C  
ATOM    356  O   THR A  46      12.619  11.191 -22.689  1.00  0.95           O  
ATOM    357  CG2 THR A  46      13.809  11.415 -25.689  1.00  0.95           C  
ATOM    358  OG1 THR A  46      13.662  13.745 -26.283  1.00  0.95           O  
ATOM    359  N   LEU A  47      14.288  12.578 -22.097  1.00  0.96           N  
ATOM    360  CA  LEU A  47      14.646  11.778 -20.931  1.00  0.96           C  
ATOM    361  C   LEU A  47      13.508  11.757 -19.916  1.00  0.96           C  
ATOM    362  CB  LEU A  47      15.918  12.322 -20.277  1.00  0.96           C  
ATOM    363  O   LEU A  47      13.158  10.698 -19.391  1.00  0.96           O  
ATOM    364  CG  LEU A  47      16.402  11.592 -19.023  1.00  0.96           C  
ATOM    365  CD1 LEU A  47      16.759  10.147 -19.356  1.00  0.96           C  
ATOM    366  CD2 LEU A  47      17.597  12.316 -18.410  1.00  0.96           C  
ATOM    367  N   ARG A  48      12.980  12.865 -19.691  1.00  0.95           N  
ATOM    368  CA  ARG A  48      11.877  12.966 -18.741  1.00  0.95           C  
ATOM    369  C   ARG A  48      10.714  12.070 -19.154  1.00  0.95           C  
ATOM    370  CB  ARG A  48      11.403  14.415 -18.618  1.00  0.95           C  
ATOM    371  O   ARG A  48      10.144  11.360 -18.323  1.00  0.95           O  
ATOM    372  CG  ARG A  48      10.330  14.626 -17.563  1.00  0.95           C  
ATOM    373  CD  ARG A  48      10.020  16.102 -17.359  1.00  0.95           C  
ATOM    374  NE  ARG A  48       8.889  16.296 -16.457  1.00  0.95           N  
ATOM    375  NH1 ARG A  48      10.183  16.770 -14.602  1.00  0.95           N  
ATOM    376  NH2 ARG A  48       7.897  16.762 -14.439  1.00  0.95           N  
ATOM    377  CZ  ARG A  48       8.992  16.609 -15.168  1.00  0.95           C  
ATOM    378  N   GLN A  49      10.337  12.087 -20.378  1.00  0.96           N  
ATOM    379  CA  GLN A  49       9.250  11.252 -20.880  1.00  0.96           C  
ATOM    380  C   GLN A  49       9.587   9.770 -20.742  1.00  0.96           C  
ATOM    381  CB  GLN A  49       8.945  11.588 -22.340  1.00  0.96           C  
ATOM    382  O   GLN A  49       8.734   8.968 -20.357  1.00  0.96           O  
ATOM    383  CG  GLN A  49       7.670  10.944 -22.866  1.00  0.96           C  
ATOM    384  CD  GLN A  49       6.441  11.335 -22.066  1.00  0.96           C  
ATOM    385  NE2 GLN A  49       5.749  10.342 -21.518  1.00  0.96           N  
ATOM    386  OE1 GLN A  49       6.118  12.520 -21.940  1.00  0.96           O  
ATOM    387  N   ALA A  50      10.780   9.450 -21.038  1.00  0.96           N  
ATOM    388  CA  ALA A  50      11.222   8.064 -20.903  1.00  0.96           C  
ATOM    389  C   ALA A  50      11.138   7.601 -19.452  1.00  0.96           C  
ATOM    390  CB  ALA A  50      12.647   7.907 -21.428  1.00  0.96           C  
ATOM    391  O   ALA A  50      10.693   6.485 -19.175  1.00  0.96           O  
ATOM    392  N   LEU A  51      11.574   8.419 -18.557  1.00  0.96           N  
ATOM    393  CA  LEU A  51      11.503   8.106 -17.134  1.00  0.96           C  
ATOM    394  C   LEU A  51      10.057   7.909 -16.692  1.00  0.96           C  
ATOM    395  CB  LEU A  51      12.154   9.218 -16.307  1.00  0.96           C  
ATOM    396  O   LEU A  51       9.755   6.983 -15.935  1.00  0.96           O  
ATOM    397  CG  LEU A  51      13.680   9.303 -16.367  1.00  0.96           C  
ATOM    398  CD1 LEU A  51      14.161  10.623 -15.776  1.00  0.96           C  
ATOM    399  CD2 LEU A  51      14.311   8.122 -15.636  1.00  0.96           C  
ATOM    400  N   LEU A  52       9.187   8.778 -17.113  1.00  0.94           N  
ATOM    401  CA  LEU A  52       7.772   8.654 -16.780  1.00  0.94           C  
ATOM    402  C   LEU A  52       7.200   7.346 -17.318  1.00  0.94           C  
ATOM    403  CB  LEU A  52       6.983   9.839 -17.344  1.00  0.94           C  
ATOM    404  O   LEU A  52       6.383   6.703 -16.655  1.00  0.94           O  
ATOM    405  CG  LEU A  52       7.227  11.194 -16.677  1.00  0.94           C  
ATOM    406  CD1 LEU A  52       6.483  12.295 -17.427  1.00  0.94           C  
ATOM    407  CD2 LEU A  52       6.800  11.154 -15.214  1.00  0.94           C  
ATOM    408  N   ASN A  53       7.610   6.947 -18.534  1.00  0.95           N  
ATOM    409  CA  ASN A  53       7.183   5.675 -19.106  1.00  0.95           C  
ATOM    410  C   ASN A  53       7.663   4.494 -18.269  1.00  0.95           C  
ATOM    411  CB  ASN A  53       7.679   5.542 -20.548  1.00  0.95           C  
ATOM    412  O   ASN A  53       6.902   3.559 -18.012  1.00  0.95           O  
ATOM    413  CG  ASN A  53       6.903   6.413 -21.516  1.00  0.95           C  
ATOM    414  ND2 ASN A  53       7.400   6.525 -22.742  1.00  0.95           N  
ATOM    415  OD1 ASN A  53       5.865   6.980 -21.164  1.00  0.95           O  
ATOM    416  N   LEU A  54       8.901   4.561 -17.882  1.00  0.95           N  
ATOM    417  CA  LEU A  54       9.451   3.493 -17.054  1.00  0.95           C  
ATOM    418  C   LEU A  54       8.732   3.422 -15.711  1.00  0.95           C  
ATOM    419  CB  LEU A  54      10.951   3.704 -16.833  1.00  0.95           C  
ATOM    420  O   LEU A  54       8.515   2.332 -15.175  1.00  0.95           O  
ATOM    421  CG  LEU A  54      11.860   3.410 -18.027  1.00  0.95           C  
ATOM    422  CD1 LEU A  54      13.300   3.792 -17.704  1.00  0.95           C  
ATOM    423  CD2 LEU A  54      11.767   1.939 -18.420  1.00  0.95           C  
ATOM    424  N   GLU A  55       8.444   4.522 -15.125  1.00  0.94           N  
ATOM    425  CA  GLU A  55       7.660   4.551 -13.894  1.00  0.94           C  
ATOM    426  C   GLU A  55       6.296   3.894 -14.092  1.00  0.94           C  
ATOM    427  CB  GLU A  55       7.483   5.990 -13.402  1.00  0.94           C  
ATOM    428  O   GLU A  55       5.849   3.114 -13.249  1.00  0.94           O  
ATOM    429  CG  GLU A  55       6.690   6.105 -12.108  1.00  0.94           C  
ATOM    430  CD  GLU A  55       6.468   7.543 -11.667  1.00  0.94           C  
ATOM    431  OE1 GLU A  55       6.567   7.827 -10.452  1.00  0.94           O  
ATOM    432  OE2 GLU A  55       6.191   8.392 -12.543  1.00  0.94           O  
ATOM    433  N   ALA A  56       5.655   4.236 -15.165  1.00  0.92           N  
ATOM    434  CA  ALA A  56       4.347   3.668 -15.480  1.00  0.92           C  
ATOM    435  C   ALA A  56       4.427   2.150 -15.618  1.00  0.92           C  
ATOM    436  CB  ALA A  56       3.793   4.287 -16.761  1.00  0.92           C  
ATOM    437  O   ALA A  56       3.453   1.444 -15.347  1.00  0.92           O  
ATOM    438  N   GLU A  57       5.549   1.661 -15.959  1.00  0.93           N  
ATOM    439  CA  GLU A  57       5.757   0.224 -16.114  1.00  0.93           C  
ATOM    440  C   GLU A  57       6.255  -0.405 -14.816  1.00  0.93           C  
ATOM    441  CB  GLU A  57       6.746  -0.057 -17.248  1.00  0.93           C  
ATOM    442  O   GLU A  57       6.666  -1.567 -14.800  1.00  0.93           O  
ATOM    443  CG  GLU A  57       6.238   0.355 -18.622  1.00  0.93           C  
ATOM    444  CD  GLU A  57       7.268   0.162 -19.724  1.00  0.93           C  
ATOM    445  OE1 GLU A  57       7.069   0.694 -20.840  1.00  0.93           O  
ATOM    446  OE2 GLU A  57       8.282  -0.526 -19.470  1.00  0.93           O  
ATOM    447  N   SER A  58       6.435   0.388 -13.789  1.00  0.94           N  
ATOM    448  CA  SER A  58       6.843  -0.033 -12.453  1.00  0.94           C  
ATOM    449  C   SER A  58       8.292  -0.507 -12.440  1.00  0.94           C  
ATOM    450  CB  SER A  58       5.929  -1.146 -11.939  1.00  0.94           C  
ATOM    451  O   SER A  58       8.658  -1.380 -11.650  1.00  0.94           O  
ATOM    452  OG  SER A  58       4.599  -0.678 -11.793  1.00  0.94           O  
ATOM    453  N   LYS A  59       9.050   0.005 -13.360  1.00  0.95           N  
ATOM    454  CA  LYS A  59      10.468  -0.344 -13.376  1.00  0.95           C  
ATOM    455  C   LYS A  59      11.268   0.567 -12.450  1.00  0.95           C  
ATOM    456  CB  LYS A  59      11.024  -0.266 -14.798  1.00  0.95           C  
ATOM    457  O   LYS A  59      12.332   0.183 -11.960  1.00  0.95           O  
ATOM    458  CG  LYS A  59      10.448  -1.308 -15.746  1.00  0.95           C  
ATOM    459  CD  LYS A  59      11.146  -1.279 -17.100  1.00  0.95           C  
ATOM    460  CE  LYS A  59      10.649  -2.393 -18.011  1.00  0.95           C  
ATOM    461  NZ  LYS A  59      11.313  -2.354 -19.348  1.00  0.95           N  
ATOM    462  N   ILE A  60      10.840   1.765 -12.335  1.00  0.96           N  
ATOM    463  CA  ILE A  60      11.418   2.735 -11.411  1.00  0.96           C  
ATOM    464  C   ILE A  60      10.304   3.476 -10.676  1.00  0.96           C  
ATOM    465  CB  ILE A  60      12.335   3.738 -12.146  1.00  0.96           C  
ATOM    466  O   ILE A  60       9.132   3.371 -11.045  1.00  0.96           O  
ATOM    467  CG1 ILE A  60      11.542   4.508 -13.208  1.00  0.96           C  
ATOM    468  CG2 ILE A  60      13.533   3.017 -12.772  1.00  0.96           C  
ATOM    469  CD1 ILE A  60      12.335   5.612 -13.894  1.00  0.96           C  
ATOM    470  N   PHE A  61      10.676   4.116  -9.611  1.00  0.93           N  
ATOM    471  CA  PHE A  61       9.750   4.968  -8.876  1.00  0.93           C  
ATOM    472  C   PHE A  61      10.452   6.225  -8.375  1.00  0.93           C  
ATOM    473  CB  PHE A  61       9.135   4.206  -7.698  1.00  0.93           C  
ATOM    474  O   PHE A  61      11.683   6.282  -8.339  1.00  0.93           O  
ATOM    475  CG  PHE A  61      10.121   3.863  -6.615  1.00  0.93           C  
ATOM    476  CD1 PHE A  61      10.942   2.747  -6.731  1.00  0.93           C  
ATOM    477  CD2 PHE A  61      10.229   4.657  -5.481  1.00  0.93           C  
ATOM    478  CE1 PHE A  61      11.856   2.427  -5.730  1.00  0.93           C  
ATOM    479  CE2 PHE A  61      11.140   4.343  -4.476  1.00  0.93           C  
ATOM    480  CZ  PHE A  61      11.952   3.228  -4.602  1.00  0.93           C  
ATOM    481  N   ARG A  62       9.581   7.161  -8.109  1.00  0.92           N  
ATOM    482  CA  ARG A  62      10.121   8.450  -7.690  1.00  0.92           C  
ATOM    483  C   ARG A  62       9.817   8.719  -6.220  1.00  0.92           C  
ATOM    484  CB  ARG A  62       9.555   9.578  -8.557  1.00  0.92           C  
ATOM    485  O   ARG A  62       8.706   8.460  -5.753  1.00  0.92           O  
ATOM    486  CG  ARG A  62      10.202  10.930  -8.306  1.00  0.92           C  
ATOM    487  CD  ARG A  62       9.780  11.959  -9.346  1.00  0.92           C  
ATOM    488  NE  ARG A  62       8.736  12.843  -8.837  1.00  0.92           N  
ATOM    489  NH1 ARG A  62       9.574  14.749  -9.837  1.00  0.92           N  
ATOM    490  NH2 ARG A  62       7.668  14.859  -8.568  1.00  0.92           N  
ATOM    491  CZ  ARG A  62       8.662  14.148  -9.082  1.00  0.92           C  
ATOM    492  N   LYS A  63      10.786   9.148  -5.514  1.00  0.91           N  
ATOM    493  CA  LYS A  63      10.588   9.693  -4.174  1.00  0.91           C  
ATOM    494  C   LYS A  63      10.593  11.219  -4.195  1.00  0.91           C  
ATOM    495  CB  LYS A  63      11.667   9.179  -3.220  1.00  0.91           C  
ATOM    496  O   LYS A  63      11.373  11.832  -4.926  1.00  0.91           O  
ATOM    497  CG  LYS A  63      11.576   7.688  -2.928  1.00  0.91           C  
ATOM    498  CD  LYS A  63      12.617   7.255  -1.904  1.00  0.91           C  
ATOM    499  CE  LYS A  63      12.476   5.780  -1.553  1.00  0.91           C  
ATOM    500  NZ  LYS A  63      13.499   5.348  -0.554  1.00  0.91           N  
ATOM    501  N   ASP A  64       9.685  11.809  -3.482  1.00  0.87           N  
ATOM    502  CA  ASP A  64       9.573  13.264  -3.482  1.00  0.87           C  
ATOM    503  C   ASP A  64      10.918  13.919  -3.174  1.00  0.87           C  
ATOM    504  CB  ASP A  64       8.521  13.721  -2.469  1.00  0.87           C  
ATOM    505  O   ASP A  64      11.490  13.701  -2.104  1.00  0.87           O  
ATOM    506  CG  ASP A  64       8.173  15.194  -2.599  1.00  0.87           C  
ATOM    507  OD1 ASP A  64       8.365  15.772  -3.690  1.00  0.87           O  
ATOM    508  OD2 ASP A  64       7.704  15.781  -1.600  1.00  0.87           O  
ATOM    509  N   ARG A  65      11.479  14.648  -4.073  1.00  0.87           N  
ATOM    510  CA  ARG A  65      12.673  15.474  -3.932  1.00  0.87           C  
ATOM    511  C   ARG A  65      13.916  14.611  -3.743  1.00  0.87           C  
ATOM    512  CB  ARG A  65      12.523  16.441  -2.756  1.00  0.87           C  
ATOM    513  O   ARG A  65      14.935  15.083  -3.233  1.00  0.87           O  
ATOM    514  CG  ARG A  65      11.402  17.452  -2.930  1.00  0.87           C  
ATOM    515  CD  ARG A  65      11.356  18.447  -1.778  1.00  0.87           C  
ATOM    516  NE  ARG A  65      10.136  19.249  -1.807  1.00  0.87           N  
ATOM    517  NH1 ARG A  65      10.667  20.498   0.063  1.00  0.87           N  
ATOM    518  NH2 ARG A  65       8.699  20.873  -1.051  1.00  0.87           N  
ATOM    519  CZ  ARG A  65       9.837  20.205  -0.932  1.00  0.87           C  
ATOM    520  N   LYS A  66      13.781  13.343  -3.963  1.00  0.91           N  
ATOM    521  CA  LYS A  66      14.939  12.484  -3.732  1.00  0.91           C  
ATOM    522  C   LYS A  66      15.382  11.800  -5.022  1.00  0.91           C  
ATOM    523  CB  LYS A  66      14.625  11.436  -2.664  1.00  0.91           C  
ATOM    524  O   LYS A  66      16.447  11.182  -5.069  1.00  0.91           O  
ATOM    525  CG  LYS A  66      14.460  12.009  -1.264  1.00  0.91           C  
ATOM    526  CD  LYS A  66      14.355  10.906  -0.218  1.00  0.91           C  
ATOM    527  CE  LYS A  66      14.302  11.477   1.193  1.00  0.91           C  
ATOM    528  NZ  LYS A  66      14.183  10.400   2.222  1.00  0.91           N  
ATOM    529  N   GLY A  67      14.573  11.940  -6.000  1.00  0.94           N  
ATOM    530  CA  GLY A  67      14.970  11.420  -7.299  1.00  0.94           C  
ATOM    531  C   GLY A  67      14.313  10.095  -7.637  1.00  0.94           C  
ATOM    532  O   GLY A  67      13.287   9.738  -7.053  1.00  0.94           O  
ATOM    533  N   TRP A  68      14.944   9.348  -8.693  1.00  0.95           N  
ATOM    534  CA  TRP A  68      14.413   8.098  -9.227  1.00  0.95           C  
ATOM    535  C   TRP A  68      15.139   6.898  -8.628  1.00  0.95           C  
ATOM    536  CB  TRP A  68      14.531   8.072 -10.754  1.00  0.95           C  
ATOM    537  O   TRP A  68      16.357   6.935  -8.434  1.00  0.95           O  
ATOM    538  CG  TRP A  68      13.715   9.122 -11.446  1.00  0.95           C  
ATOM    539  CD1 TRP A  68      14.126  10.370 -11.822  1.00  0.95           C  
ATOM    540  CD2 TRP A  68      12.343   9.016 -11.839  1.00  0.95           C  
ATOM    541  CE2 TRP A  68      11.988  10.239 -12.450  1.00  0.95           C  
ATOM    542  CE3 TRP A  68      11.379   8.004 -11.735  1.00  0.95           C  
ATOM    543  NE1 TRP A  68      13.092  11.047 -12.427  1.00  0.95           N  
ATOM    544  CH2 TRP A  68       9.783   9.470 -12.841  1.00  0.95           C  
ATOM    545  CZ2 TRP A  68      10.707  10.476 -12.956  1.00  0.95           C  
ATOM    546  CZ3 TRP A  68      10.106   8.243 -12.238  1.00  0.95           C  
ATOM    547  N   PHE A  69      14.339   5.889  -8.363  1.00  0.95           N  
ATOM    548  CA  PHE A  69      14.875   4.661  -7.788  1.00  0.95           C  
ATOM    549  C   PHE A  69      14.446   3.448  -8.604  1.00  0.95           C  
ATOM    550  CB  PHE A  69      14.420   4.504  -6.334  1.00  0.95           C  
ATOM    551  O   PHE A  69      13.360   3.440  -9.189  1.00  0.95           O  
ATOM    552  CG  PHE A  69      14.985   5.545  -5.405  1.00  0.95           C  
ATOM    553  CD1 PHE A  69      16.038   5.238  -4.552  1.00  0.95           C  
ATOM    554  CD2 PHE A  69      14.461   6.831  -5.385  1.00  0.95           C  
ATOM    555  CE1 PHE A  69      16.562   6.200  -3.692  1.00  0.95           C  
ATOM    556  CE2 PHE A  69      14.980   7.798  -4.528  1.00  0.95           C  
ATOM    557  CZ  PHE A  69      16.030   7.479  -3.681  1.00  0.95           C  
ATOM    558  N   VAL A  70      15.333   2.468  -8.607  1.00  0.96           N  
ATOM    559  CA  VAL A  70      15.008   1.199  -9.249  1.00  0.96           C  
ATOM    560  C   VAL A  70      14.038   0.410  -8.372  1.00  0.96           C  
ATOM    561  CB  VAL A  70      16.277   0.362  -9.526  1.00  0.96           C  
ATOM    562  O   VAL A  70      14.246   0.283  -7.163  1.00  0.96           O  
ATOM    563  CG1 VAL A  70      15.918  -0.944 -10.233  1.00  0.96           C  
ATOM    564  CG2 VAL A  70      17.275   1.166 -10.357  1.00  0.96           C  
ATOM    565  N   THR A  71      12.972  -0.049  -8.969  1.00  0.95           N  
ATOM    566  CA  THR A  71      11.940  -0.790  -8.252  1.00  0.95           C  
ATOM    567  C   THR A  71      12.506  -2.084  -7.674  1.00  0.95           C  
ATOM    568  CB  THR A  71      10.746  -1.114  -9.170  1.00  0.95           C  
ATOM    569  O   THR A  71      13.232  -2.810  -8.356  1.00  0.95           O  
ATOM    570  CG2 THR A  71       9.704  -1.955  -8.440  1.00  0.95           C  
ATOM    571  OG1 THR A  71      10.139   0.109  -9.604  1.00  0.95           O  
ATOM    572  N   GLN A  72      12.159  -2.348  -6.458  1.00  0.94           N  
ATOM    573  CA  GLN A  72      12.480  -3.621  -5.822  1.00  0.94           C  
ATOM    574  C   GLN A  72      11.540  -4.725  -6.296  1.00  0.94           C  
ATOM    575  CB  GLN A  72      12.413  -3.492  -4.299  1.00  0.94           C  
ATOM    576  O   GLN A  72      10.498  -4.447  -6.893  1.00  0.94           O  
ATOM    577  CG  GLN A  72      13.419  -2.507  -3.720  1.00  0.94           C  
ATOM    578  CD  GLN A  72      13.353  -2.422  -2.207  1.00  0.94           C  
ATOM    579  NE2 GLN A  72      13.272  -1.203  -1.684  1.00  0.94           N  
ATOM    580  OE1 GLN A  72      13.373  -3.443  -1.513  1.00  0.94           O  
ATOM    581  N   PRO A  73      11.970  -5.971  -6.031  1.00  0.93           N  
ATOM    582  CA  PRO A  73      11.018  -7.039  -6.345  1.00  0.93           C  
ATOM    583  C   PRO A  73       9.662  -6.838  -5.673  1.00  0.93           C  
ATOM    584  CB  PRO A  73      11.711  -8.296  -5.811  1.00  0.93           C  
ATOM    585  O   PRO A  73       9.600  -6.448  -4.504  1.00  0.93           O  
ATOM    586  CG  PRO A  73      13.170  -7.976  -5.854  1.00  0.93           C  
ATOM    587  CD  PRO A  73      13.348  -6.520  -5.529  1.00  0.93           C  
ATOM    588  N   ARG A  74       8.661  -7.156  -6.440  1.00  0.95           N  
ATOM    589  CA  ARG A  74       7.312  -6.954  -5.919  1.00  0.95           C  
ATOM    590  C   ARG A  74       7.006  -7.939  -4.796  1.00  0.95           C  
ATOM    591  CB  ARG A  74       6.277  -7.096  -7.038  1.00  0.95           C  
ATOM    592  O   ARG A  74       7.472  -9.080  -4.819  1.00  0.95           O  
ATOM    593  CG  ARG A  74       6.396  -6.039  -8.124  1.00  0.95           C  
ATOM    594  CD  ARG A  74       5.300  -6.181  -9.171  1.00  0.95           C  
ATOM    595  NE  ARG A  74       5.261  -5.031 -10.070  1.00  0.95           N  
ATOM    596  NH1 ARG A  74       2.968  -4.769  -9.967  1.00  0.95           N  
ATOM    597  NH2 ARG A  74       4.232  -3.351 -11.251  1.00  0.95           N  
ATOM    598  CZ  ARG A  74       4.154  -4.386 -10.427  1.00  0.95           C  
ATOM    599  N   PHE A  75       6.230  -7.522  -3.848  1.00  0.95           N  
ATOM    600  CA  PHE A  75       5.787  -8.302  -2.699  1.00  0.95           C  
ATOM    601  C   PHE A  75       4.550  -9.122  -3.046  1.00  0.95           C  
ATOM    602  CB  PHE A  75       5.492  -7.386  -1.507  1.00  0.95           C  
ATOM    603  O   PHE A  75       3.543  -8.574  -3.500  1.00  0.95           O  
ATOM    604  CG  PHE A  75       5.031  -8.120  -0.277  1.00  0.95           C  
ATOM    605  CD1 PHE A  75       3.733  -7.966   0.196  1.00  0.95           C  
ATOM    606  CD2 PHE A  75       5.895  -8.964   0.407  1.00  0.95           C  
ATOM    607  CE1 PHE A  75       3.304  -8.644   1.334  1.00  0.95           C  
ATOM    608  CE2 PHE A  75       5.474  -9.645   1.545  1.00  0.95           C  
ATOM    609  CZ  PHE A  75       4.178  -9.483   2.008  1.00  0.95           C  
ATOM    610  N   ASN A  76       4.699 -10.401  -2.952  1.00  0.94           N  
ATOM    611  CA  ASN A  76       3.527 -11.251  -3.138  1.00  0.94           C  
ATOM    612  C   ASN A  76       2.566 -11.146  -1.958  1.00  0.94           C  
ATOM    613  CB  ASN A  76       3.948 -12.706  -3.352  1.00  0.94           C  
ATOM    614  O   ASN A  76       2.870 -11.615  -0.860  1.00  0.94           O  
ATOM    615  CG  ASN A  76       4.738 -12.904  -4.630  1.00  0.94           C  
ATOM    616  ND2 ASN A  76       5.588 -13.924  -4.651  1.00  0.94           N  
ATOM    617  OD1 ASN A  76       4.587 -12.145  -5.591  1.00  0.94           O  
ATOM    618  N   TYR A  77       1.497 -10.531  -2.212  1.00  0.93           N  
ATOM    619  CA  TYR A  77       0.548 -10.249  -1.140  1.00  0.93           C  
ATOM    620  C   TYR A  77      -0.757 -11.006  -1.354  1.00  0.93           C  
ATOM    621  CB  TYR A  77       0.271  -8.746  -1.048  1.00  0.93           C  
ATOM    622  O   TYR A  77      -1.398 -10.867  -2.398  1.00  0.93           O  
ATOM    623  CG  TYR A  77      -0.623  -8.362   0.106  1.00  0.93           C  
ATOM    624  CD1 TYR A  77      -1.806  -7.658  -0.109  1.00  0.93           C  
ATOM    625  CD2 TYR A  77      -0.288  -8.703   1.412  1.00  0.93           C  
ATOM    626  CE1 TYR A  77      -2.632  -7.300   0.951  1.00  0.93           C  
ATOM    627  CE2 TYR A  77      -1.107  -8.352   2.479  1.00  0.93           C  
ATOM    628  OH  TYR A  77      -3.090  -7.301   3.293  1.00  0.93           O  
ATOM    629  CZ  TYR A  77      -2.276  -7.652   2.240  1.00  0.93           C  
ATOM    630  N   SER A  78      -1.090 -11.830  -0.320  1.00  0.91           N  
ATOM    631  CA  SER A  78      -2.362 -12.544  -0.323  1.00  0.91           C  
ATOM    632  C   SER A  78      -3.340 -11.936   0.678  1.00  0.91           C  
ATOM    633  CB  SER A  78      -2.148 -14.024  -0.005  1.00  0.91           C  
ATOM    634  O   SER A  78      -3.312 -12.274   1.863  1.00  0.91           O  
ATOM    635  OG  SER A  78      -1.299 -14.627  -0.967  1.00  0.91           O  
ATOM    636  N   PRO A  79      -4.226 -11.145   0.233  1.00  0.87           N  
ATOM    637  CA  PRO A  79      -5.084 -10.402   1.159  1.00  0.87           C  
ATOM    638  C   PRO A  79      -6.110 -11.293   1.857  1.00  0.87           C  
ATOM    639  CB  PRO A  79      -5.776  -9.379   0.254  1.00  0.87           C  
ATOM    640  O   PRO A  79      -6.684 -10.899   2.875  1.00  0.87           O  
ATOM    641  CG  PRO A  79      -5.641  -9.937  -1.126  1.00  0.87           C  
ATOM    642  CD  PRO A  79      -4.397 -10.777  -1.181  1.00  0.87           C  
ATOM    643  N   GLU A  80      -6.257 -12.511   1.422  1.00  0.83           N  
ATOM    644  CA  GLU A  80      -7.265 -13.399   1.994  1.00  0.83           C  
ATOM    645  C   GLU A  80      -6.751 -14.072   3.263  1.00  0.83           C  
ATOM    646  CB  GLU A  80      -7.692 -14.456   0.973  1.00  0.83           C  
ATOM    647  O   GLU A  80      -7.537 -14.588   4.061  1.00  0.83           O  
ATOM    648  CG  GLU A  80      -6.584 -15.430   0.597  1.00  0.83           C  
ATOM    649  CD  GLU A  80      -5.704 -14.928  -0.537  1.00  0.83           C  
ATOM    650  OE1 GLU A  80      -4.989 -15.747  -1.159  1.00  0.83           O  
ATOM    651  OE2 GLU A  80      -5.728 -13.706  -0.804  1.00  0.83           O  
ATOM    652  N   LEU A  81      -5.415 -14.056   3.291  1.00  0.78           N  
ATOM    653  CA  LEU A  81      -4.819 -14.760   4.421  1.00  0.78           C  
ATOM    654  C   LEU A  81      -4.809 -13.880   5.666  1.00  0.78           C  
ATOM    655  CB  LEU A  81      -3.393 -15.204   4.084  1.00  0.78           C  
ATOM    656  O   LEU A  81      -4.759 -12.652   5.563  1.00  0.78           O  
ATOM    657  CG  LEU A  81      -3.242 -16.156   2.896  1.00  0.78           C  
ATOM    658  CD1 LEU A  81      -1.768 -16.431   2.621  1.00  0.78           C  
ATOM    659  CD2 LEU A  81      -3.995 -17.457   3.154  1.00  0.78           C  
ATOM    660  N   SER A  82      -5.068 -14.483   6.780  1.00  0.67           N  
ATOM    661  CA  SER A  82      -5.046 -13.777   8.057  1.00  0.67           C  
ATOM    662  C   SER A  82      -3.618 -13.481   8.500  1.00  0.67           C  
ATOM    663  CB  SER A  82      -5.764 -14.593   9.133  1.00  0.67           C  
ATOM    664  O   SER A  82      -3.402 -12.837   9.529  1.00  0.67           O  
ATOM    665  OG  SER A  82      -5.130 -15.846   9.322  1.00  0.67           O  
ATOM    666  N   ALA A  83      -2.621 -14.021   7.661  1.00  0.68           N  
ATOM    667  CA  ALA A  83      -1.237 -13.825   8.085  1.00  0.68           C  
ATOM    668  C   ALA A  83      -0.861 -12.346   8.065  1.00  0.68           C  
ATOM    669  CB  ALA A  83      -0.289 -14.623   7.194  1.00  0.68           C  
ATOM    670  O   ALA A  83      -1.350 -11.586   7.226  1.00  0.68           O  
ATOM    671  N   SER A  84      -0.036 -11.970   9.116  1.00  0.81           N  
ATOM    672  CA  SER A  84       0.436 -10.593   9.221  1.00  0.81           C  
ATOM    673  C   SER A  84       1.452 -10.273   8.130  1.00  0.81           C  
ATOM    674  CB  SER A  84       1.056 -10.342  10.596  1.00  0.81           C  
ATOM    675  O   SER A  84       2.076 -11.177   7.570  1.00  0.81           O  
ATOM    676  OG  SER A  84       2.307 -10.999  10.711  1.00  0.81           O  
ATOM    677  N   PHE A  85       1.452  -9.104   7.490  1.00  0.89           N  
ATOM    678  CA  PHE A  85       2.423  -8.529   6.567  1.00  0.89           C  
ATOM    679  C   PHE A  85       3.842  -8.924   6.960  1.00  0.89           C  
ATOM    680  CB  PHE A  85       2.294  -7.003   6.530  1.00  0.89           C  
ATOM    681  O   PHE A  85       4.629  -9.354   6.114  1.00  0.89           O  
ATOM    682  CG  PHE A  85       3.439  -6.313   5.839  1.00  0.89           C  
ATOM    683  CD1 PHE A  85       4.397  -5.623   6.572  1.00  0.89           C  
ATOM    684  CD2 PHE A  85       3.558  -6.355   4.456  1.00  0.89           C  
ATOM    685  CE1 PHE A  85       5.458  -4.984   5.935  1.00  0.89           C  
ATOM    686  CE2 PHE A  85       4.616  -5.719   3.813  1.00  0.89           C  
ATOM    687  CZ  PHE A  85       5.564  -5.033   4.554  1.00  0.89           C  
ATOM    688  N   GLN A  86       4.093  -8.888   8.170  1.00  0.89           N  
ATOM    689  CA  GLN A  86       5.419  -9.195   8.697  1.00  0.89           C  
ATOM    690  C   GLN A  86       5.811 -10.638   8.392  1.00  0.89           C  
ATOM    691  CB  GLN A  86       5.469  -8.945  10.205  1.00  0.89           C  
ATOM    692  O   GLN A  86       6.886 -10.892   7.844  1.00  0.89           O  
ATOM    693  CG  GLN A  86       6.850  -9.142  10.815  1.00  0.89           C  
ATOM    694  CD  GLN A  86       6.888  -8.820  12.297  1.00  0.89           C  
ATOM    695  NE2 GLN A  86       8.065  -8.945  12.901  1.00  0.89           N  
ATOM    696  OE1 GLN A  86       5.868  -8.463  12.895  1.00  0.89           O  
ATOM    697  N   ARG A  87       5.014 -11.465   8.782  1.00  0.89           N  
ATOM    698  CA  ARG A  87       5.288 -12.883   8.572  1.00  0.89           C  
ATOM    699  C   ARG A  87       5.468 -13.192   7.090  1.00  0.89           C  
ATOM    700  CB  ARG A  87       4.163 -13.740   9.154  1.00  0.89           C  
ATOM    701  O   ARG A  87       6.410 -13.889   6.705  1.00  0.89           O  
ATOM    702  CG  ARG A  87       4.423 -15.236   9.074  1.00  0.89           C  
ATOM    703  CD  ARG A  87       3.295 -16.040   9.705  1.00  0.89           C  
ATOM    704  NE  ARG A  87       3.303 -17.428   9.252  1.00  0.89           N  
ATOM    705  NH1 ARG A  87       1.705 -18.146  10.759  1.00  0.89           N  
ATOM    706  NH2 ARG A  87       2.635 -19.625   9.275  1.00  0.89           N  
ATOM    707  CZ  ARG A  87       2.548 -18.396   9.763  1.00  0.89           C  
ATOM    708  N   ALA A  88       4.538 -12.637   6.259  1.00  0.91           N  
ATOM    709  CA  ALA A  88       4.598 -12.860   4.817  1.00  0.91           C  
ATOM    710  C   ALA A  88       5.900 -12.323   4.231  1.00  0.91           C  
ATOM    711  CB  ALA A  88       3.400 -12.210   4.128  1.00  0.91           C  
ATOM    712  O   ALA A  88       6.514 -12.964   3.374  1.00  0.91           O  
ATOM    713  N   ALA A  89       6.319 -11.250   4.682  1.00  0.94           N  
ATOM    714  CA  ALA A  89       7.547 -10.637   4.182  1.00  0.94           C  
ATOM    715  C   ALA A  89       8.767 -11.476   4.547  1.00  0.94           C  
ATOM    716  CB  ALA A  89       7.696  -9.220   4.730  1.00  0.94           C  
ATOM    717  O   ALA A  89       9.638 -11.716   3.707  1.00  0.94           O  
ATOM    718  N   ILE A  90       8.876 -11.913   5.731  1.00  0.94           N  
ATOM    719  CA  ILE A  90       9.991 -12.731   6.198  1.00  0.94           C  
ATOM    720  C   ILE A  90      10.047 -14.031   5.399  1.00  0.94           C  
ATOM    721  CB  ILE A  90       9.876 -13.035   7.708  1.00  0.94           C  
ATOM    722  O   ILE A  90      11.122 -14.461   4.976  1.00  0.94           O  
ATOM    723  CG1 ILE A  90      10.117 -11.763   8.529  1.00  0.94           C  
ATOM    724  CG2 ILE A  90      10.854 -14.141   8.113  1.00  0.94           C  
ATOM    725  CD1 ILE A  90       9.792 -11.909  10.009  1.00  0.94           C  
ATOM    726  N   GLU A  91       8.930 -14.612   5.165  1.00  0.93           N  
ATOM    727  CA  GLU A  91       8.852 -15.857   4.406  1.00  0.93           C  
ATOM    728  C   GLU A  91       9.344 -15.662   2.974  1.00  0.93           C  
ATOM    729  CB  GLU A  91       7.419 -16.395   4.401  1.00  0.93           C  
ATOM    730  O   GLU A  91       9.792 -16.614   2.332  1.00  0.93           O  
ATOM    731  CG  GLU A  91       6.989 -17.013   5.723  1.00  0.93           C  
ATOM    732  CD  GLU A  91       5.523 -17.413   5.751  1.00  0.93           C  
ATOM    733  OE1 GLU A  91       5.078 -18.021   6.751  1.00  0.93           O  
ATOM    734  OE2 GLU A  91       4.813 -17.117   4.764  1.00  0.93           O  
ATOM    735  N   GLN A  92       9.212 -14.496   2.538  1.00  0.95           N  
ATOM    736  CA  GLN A  92       9.646 -14.178   1.182  1.00  0.95           C  
ATOM    737  C   GLN A  92      11.086 -13.671   1.171  1.00  0.95           C  
ATOM    738  CB  GLN A  92       8.719 -13.138   0.551  1.00  0.95           C  
ATOM    739  O   GLN A  92      11.564 -13.169   0.152  1.00  0.95           O  
ATOM    740  CG  GLN A  92       7.292 -13.630   0.347  1.00  0.95           C  
ATOM    741  CD  GLN A  92       6.423 -12.623  -0.382  1.00  0.95           C  
ATOM    742  NE2 GLN A  92       5.157 -12.536   0.014  1.00  0.95           N  
ATOM    743  OE1 GLN A  92       6.885 -11.928  -1.293  1.00  0.95           O  
ATOM    744  N   GLY A  93      11.767 -13.675   2.383  1.00  0.95           N  
ATOM    745  CA  GLY A  93      13.161 -13.273   2.486  1.00  0.95           C  
ATOM    746  C   GLY A  93      13.350 -11.768   2.479  1.00  0.95           C  
ATOM    747  O   GLY A  93      14.389 -11.270   2.041  1.00  0.95           O  
ATOM    748  N   ARG A  94      12.297 -11.154   2.821  1.00  0.95           N  
ATOM    749  CA  ARG A  94      12.360  -9.696   2.831  1.00  0.95           C  
ATOM    750  C   ARG A  94      12.555  -9.166   4.248  1.00  0.95           C  
ATOM    751  CB  ARG A  94      11.093  -9.098   2.217  1.00  0.95           C  
ATOM    752  O   ARG A  94      12.468  -9.923   5.217  1.00  0.95           O  
ATOM    753  CG  ARG A  94      10.763  -9.638   0.835  1.00  0.95           C  
ATOM    754  CD  ARG A  94      11.707  -9.089  -0.225  1.00  0.95           C  
ATOM    755  NE  ARG A  94      11.709  -7.629  -0.241  1.00  0.95           N  
ATOM    756  NH1 ARG A  94       9.943  -7.437  -1.718  1.00  0.95           N  
ATOM    757  NH2 ARG A  94      10.960  -5.557  -0.891  1.00  0.95           N  
ATOM    758  CZ  ARG A  94      10.870  -6.878  -0.950  1.00  0.95           C  
ATOM    759  N   GLU A  95      12.974  -7.856   4.406  1.00  0.95           N  
ATOM    760  CA  GLU A  95      13.118  -7.183   5.694  1.00  0.95           C  
ATOM    761  C   GLU A  95      11.966  -6.212   5.941  1.00  0.95           C  
ATOM    762  CB  GLU A  95      14.455  -6.442   5.768  1.00  0.95           C  
ATOM    763  O   GLU A  95      11.999  -5.071   5.475  1.00  0.95           O  
ATOM    764  CG  GLU A  95      14.755  -5.850   7.137  1.00  0.95           C  
ATOM    765  CD  GLU A  95      16.050  -5.054   7.176  1.00  0.95           C  
ATOM    766  OE1 GLU A  95      16.303  -4.355   8.183  1.00  0.95           O  
ATOM    767  OE2 GLU A  95      16.818  -5.131   6.190  1.00  0.95           O  
ATOM    768  N   PRO A  96      10.972  -6.709   6.744  1.00  0.95           N  
ATOM    769  CA  PRO A  96       9.805  -5.850   6.958  1.00  0.95           C  
ATOM    770  C   PRO A  96       9.996  -4.872   8.114  1.00  0.95           C  
ATOM    771  CB  PRO A  96       8.685  -6.847   7.266  1.00  0.95           C  
ATOM    772  O   PRO A  96      10.766  -5.145   9.038  1.00  0.95           O  
ATOM    773  CG  PRO A  96       9.360  -7.969   7.988  1.00  0.95           C  
ATOM    774  CD  PRO A  96      10.721  -8.173   7.386  1.00  0.95           C  
ATOM    775  N   SER A  97       9.451  -3.704   8.028  1.00  0.94           N  
ATOM    776  CA  SER A  97       9.204  -2.772   9.124  1.00  0.94           C  
ATOM    777  C   SER A  97       7.787  -2.210   9.062  1.00  0.94           C  
ATOM    778  CB  SER A  97      10.217  -1.627   9.093  1.00  0.94           C  
ATOM    779  O   SER A  97       7.185  -2.147   7.989  1.00  0.94           O  
ATOM    780  OG  SER A  97      10.129  -0.911   7.873  1.00  0.94           O  
ATOM    781  N   TRP A  98       7.311  -1.915  10.259  1.00  0.93           N  
ATOM    782  CA  TRP A  98       5.964  -1.357  10.321  1.00  0.93           C  
ATOM    783  C   TRP A  98       5.799  -0.465  11.546  1.00  0.93           C  
ATOM    784  CB  TRP A  98       4.919  -2.476  10.343  1.00  0.93           C  
ATOM    785  O   TRP A  98       6.603  -0.528  12.480  1.00  0.93           O  
ATOM    786  CG  TRP A  98       4.927  -3.291  11.601  1.00  0.93           C  
ATOM    787  CD1 TRP A  98       5.741  -4.351  11.891  1.00  0.93           C  
ATOM    788  CD2 TRP A  98       4.077  -3.115  12.739  1.00  0.93           C  
ATOM    789  CE2 TRP A  98       4.432  -4.105  13.683  1.00  0.93           C  
ATOM    790  CE3 TRP A  98       3.050  -2.215  13.053  1.00  0.93           C  
ATOM    791  NE1 TRP A  98       5.448  -4.845  13.141  1.00  0.93           N  
ATOM    792  CH2 TRP A  98       2.793  -3.326  15.202  1.00  0.93           C  
ATOM    793  CZ2 TRP A  98       3.794  -4.219  14.920  1.00  0.93           C  
ATOM    794  CZ3 TRP A  98       2.417  -2.331  14.285  1.00  0.93           C  
ATOM    795  N   GLY A  99       4.767   0.298  11.446  1.00  0.92           N  
ATOM    796  CA  GLY A  99       4.475   1.185  12.561  1.00  0.92           C  
ATOM    797  C   GLY A  99       3.074   1.764  12.510  1.00  0.92           C  
ATOM    798  O   GLY A  99       2.413   1.716  11.470  1.00  0.92           O  
ATOM    799  N   PHE A 100       2.666   2.159  13.726  1.00  0.94           N  
ATOM    800  CA  PHE A 100       1.397   2.869  13.833  1.00  0.94           C  
ATOM    801  C   PHE A 100       1.622   4.376  13.865  1.00  0.94           C  
ATOM    802  CB  PHE A 100       0.635   2.425  15.085  1.00  0.94           C  
ATOM    803  O   PHE A 100       2.583   4.853  14.472  1.00  0.94           O  
ATOM    804  CG  PHE A 100       0.235   0.975  15.069  1.00  0.94           C  
ATOM    805  CD1 PHE A 100      -0.704   0.508  14.158  1.00  0.94           C  
ATOM    806  CD2 PHE A 100       0.798   0.077  15.967  1.00  0.94           C  
ATOM    807  CE1 PHE A 100      -1.077  -0.834  14.141  1.00  0.94           C  
ATOM    808  CE2 PHE A 100       0.431  -1.266  15.957  1.00  0.94           C  
ATOM    809  CZ  PHE A 100      -0.507  -1.719  15.044  1.00  0.94           C  
ATOM    810  N   THR A 101       0.754   5.059  13.168  1.00  0.93           N  
ATOM    811  CA  THR A 101       0.857   6.514  13.143  1.00  0.93           C  
ATOM    812  C   THR A 101      -0.164   7.145  14.085  1.00  0.93           C  
ATOM    813  CB  THR A 101       0.655   7.064  11.719  1.00  0.93           C  
ATOM    814  O   THR A 101       0.151   8.095  14.804  1.00  0.93           O  
ATOM    815  CG2 THR A 101       0.940   8.561  11.662  1.00  0.93           C  
ATOM    816  OG1 THR A 101       1.541   6.385  10.820  1.00  0.93           O  
ATOM    817  N   GLU A 102      -1.350   6.668  14.055  1.00  0.95           N  
ATOM    818  CA  GLU A 102      -2.428   7.203  14.880  1.00  0.95           C  
ATOM    819  C   GLU A 102      -3.307   6.085  15.434  1.00  0.95           C  
ATOM    820  CB  GLU A 102      -3.279   8.192  14.079  1.00  0.95           C  
ATOM    821  O   GLU A 102      -3.563   5.093  14.748  1.00  0.95           O  
ATOM    822  CG  GLU A 102      -2.521   9.435  13.634  1.00  0.95           C  
ATOM    823  CD  GLU A 102      -3.345  10.354  12.747  1.00  0.95           C  
ATOM    824  OE1 GLU A 102      -2.782  11.321  12.186  1.00  0.95           O  
ATOM    825  OE2 GLU A 102      -4.564  10.106  12.613  1.00  0.95           O  
ATOM    826  N   LYS A 103      -3.701   6.239  16.634  1.00  0.96           N  
ATOM    827  CA  LYS A 103      -4.714   5.427  17.301  1.00  0.96           C  
ATOM    828  C   LYS A 103      -5.737   6.304  18.018  1.00  0.96           C  
ATOM    829  CB  LYS A 103      -4.063   4.463  18.294  1.00  0.96           C  
ATOM    830  O   LYS A 103      -5.441   6.881  19.067  1.00  0.96           O  
ATOM    831  CG  LYS A 103      -3.005   3.561  17.677  1.00  0.96           C  
ATOM    832  CD  LYS A 103      -2.245   2.780  18.742  1.00  0.96           C  
ATOM    833  CE  LYS A 103      -1.049   2.046  18.152  1.00  0.96           C  
ATOM    834  NZ  LYS A 103      -0.246   1.357  19.207  1.00  0.96           N  
ATOM    835  N   ASN A 104      -6.973   6.418  17.446  1.00  0.96           N  
ATOM    836  CA  ASN A 104      -7.938   7.334  18.045  1.00  0.96           C  
ATOM    837  C   ASN A 104      -9.371   6.856  17.830  1.00  0.96           C  
ATOM    838  CB  ASN A 104      -7.759   8.746  17.483  1.00  0.96           C  
ATOM    839  O   ASN A 104      -9.601   5.855  17.150  1.00  0.96           O  
ATOM    840  CG  ASN A 104      -6.363   9.291  17.708  1.00  0.96           C  
ATOM    841  ND2 ASN A 104      -5.771   9.855  16.662  1.00  0.96           N  
ATOM    842  OD1 ASN A 104      -5.821   9.206  18.813  1.00  0.96           O  
ATOM    843  N   ARG A 105     -10.227   7.500  18.481  1.00  0.97           N  
ATOM    844  CA  ARG A 105     -11.657   7.356  18.229  1.00  0.97           C  
ATOM    845  C   ARG A 105     -12.150   8.416  17.250  1.00  0.97           C  
ATOM    846  CB  ARG A 105     -12.445   7.445  19.538  1.00  0.97           C  
ATOM    847  O   ARG A 105     -11.681   9.556  17.273  1.00  0.97           O  
ATOM    848  CG  ARG A 105     -12.119   6.340  20.530  1.00  0.97           C  
ATOM    849  CD  ARG A 105     -12.947   6.461  21.801  1.00  0.97           C  
ATOM    850  NE  ARG A 105     -12.650   5.385  22.742  1.00  0.97           N  
ATOM    851  NH1 ARG A 105     -14.854   5.003  23.321  1.00  0.97           N  
ATOM    852  NH2 ARG A 105     -13.182   3.755  24.271  1.00  0.97           N  
ATOM    853  CZ  ARG A 105     -13.563   4.717  23.443  1.00  0.97           C  
ATOM    854  N   THR A 106     -12.988   8.002  16.333  1.00  0.96           N  
ATOM    855  CA  THR A 106     -13.503   8.961  15.362  1.00  0.96           C  
ATOM    856  C   THR A 106     -15.016   8.820  15.213  1.00  0.96           C  
ATOM    857  CB  THR A 106     -12.831   8.780  13.988  1.00  0.96           C  
ATOM    858  O   THR A 106     -15.553   7.714  15.296  1.00  0.96           O  
ATOM    859  CG2 THR A 106     -13.116   7.397  13.414  1.00  0.96           C  
ATOM    860  OG1 THR A 106     -13.330   9.773  13.084  1.00  0.96           O  
ATOM    861  N   SER A 107     -15.661  10.015  15.021  1.00  0.95           N  
ATOM    862  CA  SER A 107     -17.099  10.023  14.776  1.00  0.95           C  
ATOM    863  C   SER A 107     -17.406  10.141  13.287  1.00  0.95           C  
ATOM    864  CB  SER A 107     -17.766  11.172  15.534  1.00  0.95           C  
ATOM    865  O   SER A 107     -18.572  10.164  12.888  1.00  0.95           O  
ATOM    866  OG  SER A 107     -17.500  11.078  16.923  1.00  0.95           O  
ATOM    867  N   ASP A 108     -16.327  10.209  12.553  1.00  0.92           N  
ATOM    868  CA  ASP A 108     -16.456  10.237  11.099  1.00  0.92           C  
ATOM    869  C   ASP A 108     -16.666   8.832  10.539  1.00  0.92           C  
ATOM    870  CB  ASP A 108     -15.220  10.878  10.463  1.00  0.92           C  
ATOM    871  O   ASP A 108     -15.706   8.081  10.356  1.00  0.92           O  
ATOM    872  CG  ASP A 108     -15.356  11.066   8.962  1.00  0.92           C  
ATOM    873  OD1 ASP A 108     -16.477  10.922   8.428  1.00  0.92           O  
ATOM    874  OD2 ASP A 108     -14.332  11.357   8.307  1.00  0.92           O  
ATOM    875  N   ILE A 109     -17.887   8.478  10.265  1.00  0.90           N  
ATOM    876  CA  ILE A 109     -18.216   7.121   9.843  1.00  0.90           C  
ATOM    877  C   ILE A 109     -18.800   7.146   8.432  1.00  0.90           C  
ATOM    878  CB  ILE A 109     -19.205   6.449  10.821  1.00  0.90           C  
ATOM    879  O   ILE A 109     -20.010   7.308   8.258  1.00  0.90           O  
ATOM    880  CG1 ILE A 109     -18.677   6.533  12.258  1.00  0.90           C  
ATOM    881  CG2 ILE A 109     -19.460   4.994  10.416  1.00  0.90           C  
ATOM    882  CD1 ILE A 109     -19.662   6.043  13.310  1.00  0.90           C  
ATOM    883  N   PRO A 110     -17.946   7.042   7.502  1.00  0.91           N  
ATOM    884  CA  PRO A 110     -18.463   6.981   6.133  1.00  0.91           C  
ATOM    885  C   PRO A 110     -19.341   5.756   5.888  1.00  0.91           C  
ATOM    886  CB  PRO A 110     -17.194   6.923   5.279  1.00  0.91           C  
ATOM    887  O   PRO A 110     -19.331   4.815   6.686  1.00  0.91           O  
ATOM    888  CG  PRO A 110     -16.148   6.363   6.187  1.00  0.91           C  
ATOM    889  CD  PRO A 110     -16.514   6.703   7.603  1.00  0.91           C  
ATOM    890  N   GLU A 111     -20.099   5.817   4.797  1.00  0.91           N  
ATOM    891  CA  GLU A 111     -21.044   4.762   4.448  1.00  0.91           C  
ATOM    892  C   GLU A 111     -20.346   3.409   4.337  1.00  0.91           C  
ATOM    893  CB  GLU A 111     -21.760   5.093   3.136  1.00  0.91           C  
ATOM    894  O   GLU A 111     -20.914   2.380   4.708  1.00  0.91           O  
ATOM    895  CG  GLU A 111     -22.862   4.110   2.771  1.00  0.91           C  
ATOM    896  CD  GLU A 111     -23.640   4.514   1.528  1.00  0.91           C  
ATOM    897  OE1 GLU A 111     -24.644   3.844   1.196  1.00  0.91           O  
ATOM    898  OE2 GLU A 111     -23.241   5.508   0.881  1.00  0.91           O  
ATOM    899  N   THR A 112     -19.143   3.368   3.877  1.00  0.92           N  
ATOM    900  CA  THR A 112     -18.396   2.131   3.676  1.00  0.92           C  
ATOM    901  C   THR A 112     -18.183   1.406   5.002  1.00  0.92           C  
ATOM    902  CB  THR A 112     -17.033   2.403   3.012  1.00  0.92           C  
ATOM    903  O   THR A 112     -17.913   0.204   5.021  1.00  0.92           O  
ATOM    904  CG2 THR A 112     -17.209   2.948   1.599  1.00  0.92           C  
ATOM    905  OG1 THR A 112     -16.310   3.361   3.795  1.00  0.92           O  
ATOM    906  N   LEU A 113     -18.298   2.089   6.139  1.00  0.95           N  
ATOM    907  CA  LEU A 113     -18.034   1.526   7.459  1.00  0.95           C  
ATOM    908  C   LEU A 113     -19.334   1.117   8.145  1.00  0.95           C  
ATOM    909  CB  LEU A 113     -17.278   2.532   8.330  1.00  0.95           C  
ATOM    910  O   LEU A 113     -19.322   0.689   9.301  1.00  0.95           O  
ATOM    911  CG  LEU A 113     -15.903   2.969   7.823  1.00  0.95           C  
ATOM    912  CD1 LEU A 113     -15.264   3.948   8.802  1.00  0.95           C  
ATOM    913  CD2 LEU A 113     -15.003   1.758   7.605  1.00  0.95           C  
ATOM    914  N   ALA A 114     -20.415   1.288   7.448  1.00  0.94           N  
ATOM    915  CA  ALA A 114     -21.746   1.041   7.995  1.00  0.94           C  
ATOM    916  C   ALA A 114     -21.850  -0.369   8.569  1.00  0.94           C  
ATOM    917  CB  ALA A 114     -22.811   1.255   6.922  1.00  0.94           C  
ATOM    918  O   ALA A 114     -22.450  -0.573   9.627  1.00  0.94           O  
ATOM    919  N   PRO A 115     -21.206  -1.316   7.913  1.00  0.94           N  
ATOM    920  CA  PRO A 115     -21.311  -2.687   8.417  1.00  0.94           C  
ATOM    921  C   PRO A 115     -20.759  -2.838   9.833  1.00  0.94           C  
ATOM    922  CB  PRO A 115     -20.480  -3.495   7.417  1.00  0.94           C  
ATOM    923  O   PRO A 115     -21.122  -3.779  10.543  1.00  0.94           O  
ATOM    924  CG  PRO A 115     -20.575  -2.731   6.136  1.00  0.94           C  
ATOM    925  CD  PRO A 115     -20.542  -1.263   6.453  1.00  0.94           C  
ATOM    926  N   LEU A 116     -19.884  -2.030  10.295  1.00  0.94           N  
ATOM    927  CA  LEU A 116     -19.273  -2.125  11.617  1.00  0.94           C  
ATOM    928  C   LEU A 116     -20.275  -1.755  12.706  1.00  0.94           C  
ATOM    929  CB  LEU A 116     -18.044  -1.217  11.707  1.00  0.94           C  
ATOM    930  O   LEU A 116     -20.107  -2.138  13.866  1.00  0.94           O  
ATOM    931  CG  LEU A 116     -16.777  -1.721  11.015  1.00  0.94           C  
ATOM    932  CD1 LEU A 116     -15.682  -0.661  11.076  1.00  0.94           C  
ATOM    933  CD2 LEU A 116     -16.303  -3.024  11.649  1.00  0.94           C  
ATOM    934  N   ILE A 117     -21.303  -1.112  12.391  1.00  0.93           N  
ATOM    935  CA  ILE A 117     -22.212  -0.655  13.436  1.00  0.93           C  
ATOM    936  C   ILE A 117     -23.608  -1.224  13.190  1.00  0.93           C  
ATOM    937  CB  ILE A 117     -22.267   0.888  13.501  1.00  0.93           C  
ATOM    938  O   ILE A 117     -24.565  -0.854  13.874  1.00  0.93           O  
ATOM    939  CG1 ILE A 117     -22.674   1.467  12.141  1.00  0.93           C  
ATOM    940  CG2 ILE A 117     -20.921   1.457  13.958  1.00  0.93           C  
ATOM    941  CD1 ILE A 117     -22.925   2.968  12.157  1.00  0.93           C  
ATOM    942  N   ALA A 118     -23.693  -2.085  12.250  1.00  0.89           N  
ATOM    943  CA  ALA A 118     -24.991  -2.631  11.860  1.00  0.89           C  
ATOM    944  C   ALA A 118     -25.569  -3.513  12.963  1.00  0.89           C  
ATOM    945  CB  ALA A 118     -24.867  -3.422  10.560  1.00  0.89           C  
ATOM    946  O   ALA A 118     -26.763  -3.442  13.261  1.00  0.89           O  
ATOM    947  N   VAL A 119     -24.585  -4.224  13.565  1.00  0.87           N  
ATOM    948  CA  VAL A 119     -25.037  -5.180  14.571  1.00  0.87           C  
ATOM    949  C   VAL A 119     -24.978  -4.540  15.956  1.00  0.87           C  
ATOM    950  CB  VAL A 119     -24.192  -6.473  14.545  1.00  0.87           C  
ATOM    951  O   VAL A 119     -25.898  -4.700  16.761  1.00  0.87           O  
ATOM    952  CG1 VAL A 119     -24.609  -7.414  15.674  1.00  0.87           C  
ATOM    953  CG2 VAL A 119     -24.321  -7.168  13.191  1.00  0.87           C  
ATOM    954  N   THR A 120     -24.008  -3.841  16.235  1.00  0.89           N  
ATOM    955  CA  THR A 120     -23.816  -3.140  17.500  1.00  0.89           C  
ATOM    956  C   THR A 120     -23.625  -1.645  17.266  1.00  0.89           C  
ATOM    957  CB  THR A 120     -22.607  -3.701  18.271  1.00  0.89           C  
ATOM    958  O   THR A 120     -22.530  -1.201  16.913  1.00  0.89           O  
ATOM    959  CG2 THR A 120     -22.518  -3.098  19.668  1.00  0.89           C  
ATOM    960  OG1 THR A 120     -22.738  -5.124  18.384  1.00  0.89           O  
ATOM    961  N   PRO A 121     -24.750  -0.917  17.412  1.00  0.91           N  
ATOM    962  CA  PRO A 121     -24.669   0.520  17.139  1.00  0.91           C  
ATOM    963  C   PRO A 121     -23.611   1.223  17.986  1.00  0.91           C  
ATOM    964  CB  PRO A 121     -26.071   1.025  17.488  1.00  0.91           C  
ATOM    965  O   PRO A 121     -23.411   0.868  19.151  1.00  0.91           O  
ATOM    966  CG  PRO A 121     -26.959  -0.166  17.316  1.00  0.91           C  
ATOM    967  CD  PRO A 121     -26.190  -1.395  17.708  1.00  0.91           C  
ATOM    968  N   SER A 122     -22.866   2.097  17.429  1.00  0.91           N  
ATOM    969  CA  SER A 122     -21.856   2.927  18.077  1.00  0.91           C  
ATOM    970  C   SER A 122     -21.782   4.309  17.436  1.00  0.91           C  
ATOM    971  CB  SER A 122     -20.485   2.252  18.012  1.00  0.91           C  
ATOM    972  O   SER A 122     -21.997   4.453  16.231  1.00  0.91           O  
ATOM    973  OG  SER A 122     -19.498   3.058  18.633  1.00  0.91           O  
ATOM    974  N   THR A 123     -21.515   5.304  18.296  1.00  0.91           N  
ATOM    975  CA  THR A 123     -21.399   6.663  17.779  1.00  0.91           C  
ATOM    976  C   THR A 123     -19.966   6.958  17.346  1.00  0.91           C  
ATOM    977  CB  THR A 123     -21.844   7.700  18.828  1.00  0.91           C  
ATOM    978  O   THR A 123     -19.719   7.912  16.606  1.00  0.91           O  
ATOM    979  CG2 THR A 123     -23.323   7.540  19.166  1.00  0.91           C  
ATOM    980  OG1 THR A 123     -21.072   7.524  20.022  1.00  0.91           O  
ATOM    981  N   GLU A 124     -19.059   6.081  17.763  1.00  0.96           N  
ATOM    982  CA  GLU A 124     -17.648   6.241  17.425  1.00  0.96           C  
ATOM    983  C   GLU A 124     -17.015   4.905  17.048  1.00  0.96           C  
ATOM    984  CB  GLU A 124     -16.885   6.875  18.591  1.00  0.96           C  
ATOM    985  O   GLU A 124     -17.477   3.848  17.484  1.00  0.96           O  
ATOM    986  CG  GLU A 124     -17.340   8.287  18.929  1.00  0.96           C  
ATOM    987  CD  GLU A 124     -16.603   8.886  20.116  1.00  0.96           C  
ATOM    988  OE1 GLU A 124     -16.315  10.105  20.100  1.00  0.96           O  
ATOM    989  OE2 GLU A 124     -16.310   8.132  21.071  1.00  0.96           O  
ATOM    990  N   LEU A 125     -15.982   5.060  16.237  1.00  0.98           N  
ATOM    991  CA  LEU A 125     -15.164   3.903  15.891  1.00  0.98           C  
ATOM    992  C   LEU A 125     -13.705   4.136  16.268  1.00  0.98           C  
ATOM    993  CB  LEU A 125     -15.274   3.598  14.394  1.00  0.98           C  
ATOM    994  O   LEU A 125     -13.261   5.281  16.369  1.00  0.98           O  
ATOM    995  CG  LEU A 125     -16.674   3.278  13.869  1.00  0.98           C  
ATOM    996  CD1 LEU A 125     -16.645   3.104  12.354  1.00  0.98           C  
ATOM    997  CD2 LEU A 125     -17.228   2.029  14.545  1.00  0.98           C  
ATOM    998  N   TYR A 126     -13.046   2.999  16.635  1.00  0.98           N  
ATOM    999  CA  TYR A 126     -11.592   3.105  16.630  1.00  0.98           C  
ATOM   1000  C   TYR A 126     -11.063   3.293  15.213  1.00  0.98           C  
ATOM   1001  CB  TYR A 126     -10.960   1.860  17.262  1.00  0.98           C  
ATOM   1002  O   TYR A 126     -11.511   2.620  14.282  1.00  0.98           O  
ATOM   1003  CG  TYR A 126     -11.256   1.711  18.734  1.00  0.98           C  
ATOM   1004  CD1 TYR A 126     -11.322   2.825  19.568  1.00  0.98           C  
ATOM   1005  CD2 TYR A 126     -11.468   0.456  19.295  1.00  0.98           C  
ATOM   1006  CE1 TYR A 126     -11.593   2.692  20.926  1.00  0.98           C  
ATOM   1007  CE2 TYR A 126     -11.738   0.311  20.652  1.00  0.98           C  
ATOM   1008  OH  TYR A 126     -12.067   1.295  22.801  1.00  0.98           O  
ATOM   1009  CZ  TYR A 126     -11.799   1.433  21.458  1.00  0.98           C  
ATOM   1010  N   ARG A 127     -10.133   4.283  15.052  1.00  0.97           N  
ATOM   1011  CA  ARG A 127      -9.372   4.461  13.819  1.00  0.97           C  
ATOM   1012  C   ARG A 127      -7.875   4.331  14.076  1.00  0.97           C  
ATOM   1013  CB  ARG A 127      -9.680   5.821  13.189  1.00  0.97           C  
ATOM   1014  O   ARG A 127      -7.288   5.152  14.784  1.00  0.97           O  
ATOM   1015  CG  ARG A 127      -8.991   6.051  11.853  1.00  0.97           C  
ATOM   1016  CD  ARG A 127      -9.254   7.451  11.317  1.00  0.97           C  
ATOM   1017  NE  ARG A 127      -8.549   7.688  10.061  1.00  0.97           N  
ATOM   1018  NH1 ARG A 127      -7.715   9.752  10.679  1.00  0.97           N  
ATOM   1019  NH2 ARG A 127      -7.233   8.889   8.611  1.00  0.97           N  
ATOM   1020  CZ  ARG A 127      -7.834   8.776   9.786  1.00  0.97           C  
ATOM   1021  N   ILE A 128      -7.346   3.324  13.485  1.00  0.97           N  
ATOM   1022  CA  ILE A 128      -5.917   3.064  13.624  1.00  0.97           C  
ATOM   1023  C   ILE A 128      -5.240   3.158  12.259  1.00  0.97           C  
ATOM   1024  CB  ILE A 128      -5.654   1.679  14.258  1.00  0.97           C  
ATOM   1025  O   ILE A 128      -5.661   2.501  11.303  1.00  0.97           O  
ATOM   1026  CG1 ILE A 128      -6.368   1.567  15.610  1.00  0.97           C  
ATOM   1027  CG2 ILE A 128      -4.150   1.433  14.411  1.00  0.97           C  
ATOM   1028  CD1 ILE A 128      -7.723   0.876  15.538  1.00  0.97           C  
ATOM   1029  N   THR A 129      -4.223   3.977  12.186  1.00  0.96           N  
ATOM   1030  CA  THR A 129      -3.496   4.129  10.930  1.00  0.96           C  
ATOM   1031  C   THR A 129      -2.037   3.716  11.097  1.00  0.96           C  
ATOM   1032  CB  THR A 129      -3.568   5.578  10.415  1.00  0.96           C  
ATOM   1033  O   THR A 129      -1.497   3.757  12.205  1.00  0.96           O  
ATOM   1034  CG2 THR A 129      -5.013   6.053  10.308  1.00  0.96           C  
ATOM   1035  OG1 THR A 129      -2.860   6.436  11.319  1.00  0.96           O  
ATOM   1036  N   GLY A 130      -1.491   3.272  10.004  1.00  0.95           N  
ATOM   1037  CA  GLY A 130      -0.104   2.840  10.055  1.00  0.95           C  
ATOM   1038  C   GLY A 130       0.488   2.569   8.684  1.00  0.95           C  
ATOM   1039  O   GLY A 130      -0.116   2.908   7.664  1.00  0.95           O  
ATOM   1040  N   TRP A 131       1.711   2.043   8.743  1.00  0.95           N  
ATOM   1041  CA  TRP A 131       2.443   1.805   7.503  1.00  0.95           C  
ATOM   1042  C   TRP A 131       3.241   0.508   7.582  1.00  0.95           C  
ATOM   1043  CB  TRP A 131       3.379   2.978   7.197  1.00  0.95           C  
ATOM   1044  O   TRP A 131       3.475  -0.018   8.673  1.00  0.95           O  
ATOM   1045  CG  TRP A 131       4.336   3.299   8.306  1.00  0.95           C  
ATOM   1046  CD1 TRP A 131       4.155   4.206   9.314  1.00  0.95           C  
ATOM   1047  CD2 TRP A 131       5.626   2.717   8.517  1.00  0.95           C  
ATOM   1048  CE2 TRP A 131       6.172   3.318   9.672  1.00  0.95           C  
ATOM   1049  CE3 TRP A 131       6.373   1.744   7.840  1.00  0.95           C  
ATOM   1050  NE1 TRP A 131       5.256   4.222  10.139  1.00  0.95           N  
ATOM   1051  CH2 TRP A 131       8.144   2.022   9.485  1.00  0.95           C  
ATOM   1052  CZ2 TRP A 131       7.433   2.977  10.166  1.00  0.95           C  
ATOM   1053  CZ3 TRP A 131       7.628   1.406   8.333  1.00  0.95           C  
ATOM   1054  N   GLY A 132       3.537   0.050   6.421  1.00  0.95           N  
ATOM   1055  CA  GLY A 132       4.469  -1.053   6.250  1.00  0.95           C  
ATOM   1056  C   GLY A 132       5.558  -0.763   5.235  1.00  0.95           C  
ATOM   1057  O   GLY A 132       5.306  -0.122   4.213  1.00  0.95           O  
ATOM   1058  N   ALA A 133       6.746  -1.304   5.592  1.00  0.96           N  
ATOM   1059  CA  ALA A 133       7.881  -1.069   4.703  1.00  0.96           C  
ATOM   1060  C   ALA A 133       8.649  -2.361   4.439  1.00  0.96           C  
ATOM   1061  CB  ALA A 133       8.810  -0.012   5.295  1.00  0.96           C  
ATOM   1062  O   ALA A 133       8.641  -3.275   5.267  1.00  0.96           O  
ATOM   1063  N   LEU A 134       9.279  -2.382   3.291  1.00  0.96           N  
ATOM   1064  CA  LEU A 134      10.250  -3.409   2.933  1.00  0.96           C  
ATOM   1065  C   LEU A 134      11.621  -2.794   2.674  1.00  0.96           C  
ATOM   1066  CB  LEU A 134       9.783  -4.182   1.696  1.00  0.96           C  
ATOM   1067  O   LEU A 134      11.767  -1.938   1.798  1.00  0.96           O  
ATOM   1068  CG  LEU A 134       8.485  -4.977   1.844  1.00  0.96           C  
ATOM   1069  CD1 LEU A 134       7.997  -5.453   0.480  1.00  0.96           C  
ATOM   1070  CD2 LEU A 134       8.685  -6.157   2.788  1.00  0.96           C  
ATOM   1071  N   GLU A 135      12.645  -3.290   3.477  1.00  0.94           N  
ATOM   1072  CA  GLU A 135      13.996  -2.748   3.368  1.00  0.94           C  
ATOM   1073  C   GLU A 135      13.990  -1.225   3.467  1.00  0.94           C  
ATOM   1074  CB  GLU A 135      14.646  -3.186   2.053  1.00  0.94           C  
ATOM   1075  O   GLU A 135      14.629  -0.543   2.664  1.00  0.94           O  
ATOM   1076  CG  GLU A 135      14.900  -4.684   1.962  1.00  0.94           C  
ATOM   1077  CD  GLU A 135      13.655  -5.484   1.615  1.00  0.94           C  
ATOM   1078  OE1 GLU A 135      13.677  -6.729   1.746  1.00  0.94           O  
ATOM   1079  OE2 GLU A 135      12.650  -4.861   1.207  1.00  0.94           O  
ATOM   1080  N   GLY A 136      13.136  -0.707   4.314  1.00  0.92           N  
ATOM   1081  CA  GLY A 136      13.149   0.715   4.618  1.00  0.92           C  
ATOM   1082  C   GLY A 136      12.280   1.534   3.682  1.00  0.92           C  
ATOM   1083  O   GLY A 136      12.093   2.734   3.891  1.00  0.92           O  
ATOM   1084  N   HIS A 137      11.746   0.876   2.654  1.00  0.93           N  
ATOM   1085  CA  HIS A 137      10.861   1.522   1.692  1.00  0.93           C  
ATOM   1086  C   HIS A 137       9.396   1.294   2.050  1.00  0.93           C  
ATOM   1087  CB  HIS A 137      11.141   1.010   0.278  1.00  0.93           C  
ATOM   1088  O   HIS A 137       8.896   0.171   1.953  1.00  0.93           O  
ATOM   1089  CG  HIS A 137      10.231   1.586  -0.760  1.00  0.93           C  
ATOM   1090  CD2 HIS A 137       9.367   0.990  -1.616  1.00  0.93           C  
ATOM   1091  ND1 HIS A 137      10.148   2.940  -1.008  1.00  0.93           N  
ATOM   1092  CE1 HIS A 137       9.269   3.151  -1.974  1.00  0.93           C  
ATOM   1093  NE2 HIS A 137       8.781   1.984  -2.360  1.00  0.93           N  
ATOM   1094  N   LYS A 138       8.734   2.390   2.408  1.00  0.95           N  
ATOM   1095  CA  LYS A 138       7.320   2.272   2.751  1.00  0.95           C  
ATOM   1096  C   LYS A 138       6.492   1.862   1.536  1.00  0.95           C  
ATOM   1097  CB  LYS A 138       6.794   3.590   3.322  1.00  0.95           C  
ATOM   1098  O   LYS A 138       6.508   2.543   0.509  1.00  0.95           O  
ATOM   1099  CG  LYS A 138       7.356   3.938   4.693  1.00  0.95           C  
ATOM   1100  CD  LYS A 138       6.817   5.272   5.195  1.00  0.95           C  
ATOM   1101  CE  LYS A 138       7.387   5.627   6.562  1.00  0.95           C  
ATOM   1102  NZ  LYS A 138       6.966   6.991   7.001  1.00  0.95           N  
ATOM   1103  N   VAL A 139       5.742   0.753   1.744  1.00  0.96           N  
ATOM   1104  CA  VAL A 139       5.101   0.178   0.566  1.00  0.96           C  
ATOM   1105  C   VAL A 139       3.583   0.234   0.725  1.00  0.96           C  
ATOM   1106  CB  VAL A 139       5.558  -1.278   0.325  1.00  0.96           C  
ATOM   1107  O   VAL A 139       2.845   0.123  -0.257  1.00  0.96           O  
ATOM   1108  CG1 VAL A 139       7.029  -1.322  -0.084  1.00  0.96           C  
ATOM   1109  CG2 VAL A 139       5.322  -2.125   1.574  1.00  0.96           C  
ATOM   1110  N   PHE A 140       3.130   0.420   1.945  1.00  0.96           N  
ATOM   1111  CA  PHE A 140       1.685   0.586   2.054  1.00  0.96           C  
ATOM   1112  C   PHE A 140       1.324   1.374   3.308  1.00  0.96           C  
ATOM   1113  CB  PHE A 140       0.986  -0.777   2.071  1.00  0.96           C  
ATOM   1114  O   PHE A 140       2.150   1.526   4.211  1.00  0.96           O  
ATOM   1115  CG  PHE A 140       1.139  -1.522   3.370  1.00  0.96           C  
ATOM   1116  CD1 PHE A 140       2.183  -2.421   3.553  1.00  0.96           C  
ATOM   1117  CD2 PHE A 140       0.239  -1.323   4.408  1.00  0.96           C  
ATOM   1118  CE1 PHE A 140       2.327  -3.111   4.753  1.00  0.96           C  
ATOM   1119  CE2 PHE A 140       0.376  -2.010   5.611  1.00  0.96           C  
ATOM   1120  CZ  PHE A 140       1.421  -2.904   5.781  1.00  0.96           C  
ATOM   1121  N   TYR A 141       0.199   1.945   3.299  1.00  0.96           N  
ATOM   1122  CA  TYR A 141      -0.494   2.666   4.361  1.00  0.96           C  
ATOM   1123  C   TYR A 141      -1.862   2.053   4.634  1.00  0.96           C  
ATOM   1124  CB  TYR A 141      -0.648   4.145   3.995  1.00  0.96           C  
ATOM   1125  O   TYR A 141      -2.565   1.650   3.705  1.00  0.96           O  
ATOM   1126  CG  TYR A 141      -1.402   4.950   5.025  1.00  0.96           C  
ATOM   1127  CD1 TYR A 141      -2.789   5.066   4.969  1.00  0.96           C  
ATOM   1128  CD2 TYR A 141      -0.729   5.598   6.056  1.00  0.96           C  
ATOM   1129  CE1 TYR A 141      -3.488   5.808   5.915  1.00  0.96           C  
ATOM   1130  CE2 TYR A 141      -1.418   6.343   7.007  1.00  0.96           C  
ATOM   1131  OH  TYR A 141      -3.482   7.178   7.868  1.00  0.96           O  
ATOM   1132  CZ  TYR A 141      -2.795   6.442   6.929  1.00  0.96           C  
ATOM   1133  N   HIS A 142      -2.189   2.011   5.935  1.00  0.96           N  
ATOM   1134  CA  HIS A 142      -3.491   1.414   6.212  1.00  0.96           C  
ATOM   1135  C   HIS A 142      -4.290   2.266   7.193  1.00  0.96           C  
ATOM   1136  CB  HIS A 142      -3.324  -0.003   6.763  1.00  0.96           C  
ATOM   1137  O   HIS A 142      -3.713   3.011   7.988  1.00  0.96           O  
ATOM   1138  CG  HIS A 142      -2.726  -0.048   8.133  1.00  0.96           C  
ATOM   1139  CD2 HIS A 142      -1.436  -0.118   8.537  1.00  0.96           C  
ATOM   1140  ND1 HIS A 142      -3.490  -0.026   9.279  1.00  0.96           N  
ATOM   1141  CE1 HIS A 142      -2.693  -0.078  10.333  1.00  0.96           C  
ATOM   1142  NE2 HIS A 142      -1.441  -0.135   9.910  1.00  0.96           N  
ATOM   1143  N   GLU A 143      -5.567   2.108   7.025  1.00  0.96           N  
ATOM   1144  CA  GLU A 143      -6.565   2.566   7.987  1.00  0.96           C  
ATOM   1145  C   GLU A 143      -7.462   1.417   8.439  1.00  0.96           C  
ATOM   1146  CB  GLU A 143      -7.413   3.691   7.388  1.00  0.96           C  
ATOM   1147  O   GLU A 143      -8.175   0.822   7.628  1.00  0.96           O  
ATOM   1148  CG  GLU A 143      -6.603   4.895   6.930  1.00  0.96           C  
ATOM   1149  CD  GLU A 143      -7.455   5.994   6.317  1.00  0.96           C  
ATOM   1150  OE1 GLU A 143      -6.890   6.988   5.808  1.00  0.96           O  
ATOM   1151  OE2 GLU A 143      -8.699   5.861   6.347  1.00  0.96           O  
ATOM   1152  N   THR A 144      -7.422   1.313   9.721  1.00  0.97           N  
ATOM   1153  CA  THR A 144      -8.232   0.225  10.259  1.00  0.97           C  
ATOM   1154  C   THR A 144      -9.295   0.762  11.212  1.00  0.97           C  
ATOM   1155  CB  THR A 144      -7.359  -0.812  10.990  1.00  0.97           C  
ATOM   1156  O   THR A 144      -9.009   1.619  12.050  1.00  0.97           O  
ATOM   1157  CG2 THR A 144      -8.211  -1.928  11.583  1.00  0.97           C  
ATOM   1158  OG1 THR A 144      -6.424  -1.379  10.064  1.00  0.97           O  
ATOM   1159  N   TYR A 145     -10.443   0.167  11.057  1.00  0.98           N  
ATOM   1160  CA  TYR A 145     -11.569   0.597  11.879  1.00  0.98           C  
ATOM   1161  C   TYR A 145     -12.159  -0.576  12.653  1.00  0.98           C  
ATOM   1162  CB  TYR A 145     -12.652   1.246  11.011  1.00  0.98           C  
ATOM   1163  O   TYR A 145     -12.353  -1.659  12.098  1.00  0.98           O  
ATOM   1164  CG  TYR A 145     -12.173   2.459  10.249  1.00  0.98           C  
ATOM   1165  CD1 TYR A 145     -12.328   3.740  10.773  1.00  0.98           C  
ATOM   1166  CD2 TYR A 145     -11.566   2.325   9.005  1.00  0.98           C  
ATOM   1167  CE1 TYR A 145     -11.890   4.861  10.074  1.00  0.98           C  
ATOM   1168  CE2 TYR A 145     -11.124   3.438   8.298  1.00  0.98           C  
ATOM   1169  OH  TYR A 145     -10.855   5.805   8.143  1.00  0.98           O  
ATOM   1170  CZ  TYR A 145     -11.290   4.700   8.839  1.00  0.98           C  
ATOM   1171  N   ILE A 146     -12.499  -0.284  13.885  1.00  0.97           N  
ATOM   1172  CA  ILE A 146     -13.082  -1.287  14.769  1.00  0.97           C  
ATOM   1173  C   ILE A 146     -14.136  -0.636  15.663  1.00  0.97           C  
ATOM   1174  CB  ILE A 146     -12.002  -1.979  15.631  1.00  0.97           C  
ATOM   1175  O   ILE A 146     -13.946   0.484  16.143  1.00  0.97           O  
ATOM   1176  CG1 ILE A 146     -10.991  -2.706  14.737  1.00  0.97           C  
ATOM   1177  CG2 ILE A 146     -12.645  -2.946  16.629  1.00  0.97           C  
ATOM   1178  CD1 ILE A 146      -9.742  -3.175  15.470  1.00  0.97           C  
ATOM   1179  N   ASN A 147     -15.221  -1.339  15.863  1.00  0.97           N  
ATOM   1180  CA  ASN A 147     -16.269  -0.897  16.777  1.00  0.97           C  
ATOM   1181  C   ASN A 147     -15.874  -1.122  18.234  1.00  0.97           C  
ATOM   1182  CB  ASN A 147     -17.587  -1.610  16.467  1.00  0.97           C  
ATOM   1183  O   ASN A 147     -15.747  -2.265  18.677  1.00  0.97           O  
ATOM   1184  CG  ASN A 147     -18.756  -1.042  17.248  1.00  0.97           C  
ATOM   1185  ND2 ASN A 147     -19.961  -1.210  16.718  1.00  0.97           N  
ATOM   1186  OD1 ASN A 147     -18.576  -0.456  18.319  1.00  0.97           O  
ATOM   1187  N   PRO A 148     -15.741  -0.055  19.060  1.00  0.96           N  
ATOM   1188  CA  PRO A 148     -15.291  -0.193  20.447  1.00  0.96           C  
ATOM   1189  C   PRO A 148     -16.277  -0.976  21.312  1.00  0.96           C  
ATOM   1190  CB  PRO A 148     -15.176   1.256  20.926  1.00  0.96           C  
ATOM   1191  O   PRO A 148     -15.901  -1.497  22.366  1.00  0.96           O  
ATOM   1192  CG  PRO A 148     -16.014   2.042  19.970  1.00  0.96           C  
ATOM   1193  CD  PRO A 148     -15.999   1.346  18.639  1.00  0.96           C  
ATOM   1194  N   GLU A 149     -17.486  -0.994  20.885  1.00  0.95           N  
ATOM   1195  CA  GLU A 149     -18.478  -1.753  21.641  1.00  0.95           C  
ATOM   1196  C   GLU A 149     -18.252  -3.255  21.497  1.00  0.95           C  
ATOM   1197  CB  GLU A 149     -19.894  -1.388  21.188  1.00  0.95           C  
ATOM   1198  O   GLU A 149     -18.599  -4.029  22.391  1.00  0.95           O  
ATOM   1199  CG  GLU A 149     -20.265   0.066  21.441  1.00  0.95           C  
ATOM   1200  CD  GLU A 149     -20.092   0.486  22.892  1.00  0.95           C  
ATOM   1201  OE1 GLU A 149     -19.554   1.588  23.145  1.00  0.95           O  
ATOM   1202  OE2 GLU A 149     -20.497  -0.294  23.783  1.00  0.95           O  
ATOM   1203  N   VAL A 150     -17.652  -3.600  20.412  1.00  0.95           N  
ATOM   1204  CA  VAL A 150     -17.352  -5.000  20.134  1.00  0.95           C  
ATOM   1205  C   VAL A 150     -16.017  -5.380  20.770  1.00  0.95           C  
ATOM   1206  CB  VAL A 150     -17.318  -5.282  18.615  1.00  0.95           C  
ATOM   1207  O   VAL A 150     -15.862  -6.488  21.289  1.00  0.95           O  
ATOM   1208  CG1 VAL A 150     -16.871  -6.717  18.341  1.00  0.95           C  
ATOM   1209  CG2 VAL A 150     -18.689  -5.018  17.993  1.00  0.95           C  
ATOM   1210  N   ALA A 151     -15.119  -4.536  20.840  1.00  0.95           N  
ATOM   1211  CA  ALA A 151     -13.776  -4.796  21.351  1.00  0.95           C  
ATOM   1212  C   ALA A 151     -13.256  -3.609  22.157  1.00  0.95           C  
ATOM   1213  CB  ALA A 151     -12.821  -5.114  20.203  1.00  0.95           C  
ATOM   1214  O   ALA A 151     -12.380  -2.873  21.697  1.00  0.95           O  
ATOM   1215  N   PRO A 152     -13.817  -3.499  23.382  1.00  0.96           N  
ATOM   1216  CA  PRO A 152     -13.380  -2.370  24.207  1.00  0.96           C  
ATOM   1217  C   PRO A 152     -11.887  -2.415  24.525  1.00  0.96           C  
ATOM   1218  CB  PRO A 152     -14.215  -2.522  25.482  1.00  0.96           C  
ATOM   1219  O   PRO A 152     -11.356  -3.476  24.863  1.00  0.96           O  
ATOM   1220  CG  PRO A 152     -15.398  -3.336  25.069  1.00  0.96           C  
ATOM   1221  CD  PRO A 152     -14.984  -4.245  23.947  1.00  0.96           C  
ATOM   1222  N   GLY A 153     -11.215  -1.311  24.417  1.00  0.95           N  
ATOM   1223  CA  GLY A 153      -9.816  -1.189  24.796  1.00  0.95           C  
ATOM   1224  C   GLY A 153      -8.866  -1.774  23.768  1.00  0.95           C  
ATOM   1225  O   GLY A 153      -7.708  -2.062  24.077  1.00  0.95           O  
ATOM   1226  N   PHE A 154      -9.375  -1.983  22.553  1.00  0.96           N  
ATOM   1227  CA  PHE A 154      -8.592  -2.625  21.504  1.00  0.96           C  
ATOM   1228  C   PHE A 154      -7.301  -1.858  21.246  1.00  0.96           C  
ATOM   1229  CB  PHE A 154      -9.407  -2.731  20.211  1.00  0.96           C  
ATOM   1230  O   PHE A 154      -6.230  -2.457  21.125  1.00  0.96           O  
ATOM   1231  CG  PHE A 154      -8.815  -3.671  19.196  1.00  0.96           C  
ATOM   1232  CD1 PHE A 154      -7.805  -3.247  18.341  1.00  0.96           C  
ATOM   1233  CD2 PHE A 154      -9.270  -4.980  19.095  1.00  0.96           C  
ATOM   1234  CE1 PHE A 154      -7.255  -4.114  17.400  1.00  0.96           C  
ATOM   1235  CE2 PHE A 154      -8.725  -5.852  18.157  1.00  0.96           C  
ATOM   1236  CZ  PHE A 154      -7.719  -5.418  17.310  1.00  0.96           C  
ATOM   1237  N   ILE A 155      -7.326  -0.574  21.195  1.00  0.95           N  
ATOM   1238  CA  ILE A 155      -6.188   0.275  20.858  1.00  0.95           C  
ATOM   1239  C   ILE A 155      -5.052   0.032  21.849  1.00  0.95           C  
ATOM   1240  CB  ILE A 155      -6.581   1.769  20.848  1.00  0.95           C  
ATOM   1241  O   ILE A 155      -3.887  -0.065  21.455  1.00  0.95           O  
ATOM   1242  CG1 ILE A 155      -7.443   2.086  19.621  1.00  0.95           C  
ATOM   1243  CG2 ILE A 155      -5.333   2.656  20.885  1.00  0.95           C  
ATOM   1244  CD1 ILE A 155      -7.990   3.507  19.599  1.00  0.95           C  
ATOM   1245  N   GLU A 156      -5.371  -0.160  23.113  1.00  0.93           N  
ATOM   1246  CA  GLU A 156      -4.384  -0.312  24.178  1.00  0.93           C  
ATOM   1247  C   GLU A 156      -3.666  -1.655  24.079  1.00  0.93           C  
ATOM   1248  CB  GLU A 156      -5.047  -0.169  25.550  1.00  0.93           C  
ATOM   1249  O   GLU A 156      -2.537  -1.798  24.553  1.00  0.93           O  
ATOM   1250  CG  GLU A 156      -5.552   1.235  25.847  1.00  0.93           C  
ATOM   1251  CD  GLU A 156      -6.888   1.544  25.190  1.00  0.93           C  
ATOM   1252  OE1 GLU A 156      -7.262   2.736  25.106  1.00  0.93           O  
ATOM   1253  OE2 GLU A 156      -7.566   0.587  24.756  1.00  0.93           O  
ATOM   1254  N   GLN A 157      -4.255  -2.525  23.374  1.00  0.93           N  
ATOM   1255  CA  GLN A 157      -3.708  -3.875  23.289  1.00  0.93           C  
ATOM   1256  C   GLN A 157      -2.782  -4.018  22.085  1.00  0.93           C  
ATOM   1257  CB  GLN A 157      -4.834  -4.907  23.212  1.00  0.93           C  
ATOM   1258  O   GLN A 157      -2.095  -5.032  21.940  1.00  0.93           O  
ATOM   1259  CG  GLN A 157      -5.776  -4.880  24.408  1.00  0.93           C  
ATOM   1260  CD  GLN A 157      -5.057  -5.097  25.726  1.00  0.93           C  
ATOM   1261  NE2 GLN A 157      -5.497  -4.393  26.764  1.00  0.93           N  
ATOM   1262  OE1 GLN A 157      -4.116  -5.892  25.811  1.00  0.93           O  
ATOM   1263  N   LEU A 158      -2.630  -2.966  21.152  1.00  0.91           N  
ATOM   1264  CA  LEU A 158      -1.932  -3.035  19.873  1.00  0.91           C  
ATOM   1265  C   LEU A 158      -0.442  -2.768  20.051  1.00  0.91           C  
ATOM   1266  CB  LEU A 158      -2.527  -2.030  18.883  1.00  0.91           C  
ATOM   1267  O   LEU A 158       0.353  -3.026  19.144  1.00  0.91           O  
ATOM   1268  CG  LEU A 158      -3.740  -2.505  18.081  1.00  0.91           C  
ATOM   1269  CD1 LEU A 158      -4.357  -1.340  17.314  1.00  0.91           C  
ATOM   1270  CD2 LEU A 158      -3.345  -3.629  17.129  1.00  0.91           C  
ATOM   1271  N   GLU A 159       0.194  -2.508  21.089  1.00  0.79           N  
ATOM   1272  CA  GLU A 159       1.544  -2.004  21.324  1.00  0.79           C  
ATOM   1273  C   GLU A 159       2.586  -2.869  20.620  1.00  0.79           C  
ATOM   1274  CB  GLU A 159       1.841  -1.939  22.824  1.00  0.79           C  
ATOM   1275  O   GLU A 159       3.478  -2.351  19.946  1.00  0.79           O  
ATOM   1276  CG  GLU A 159       1.205  -0.747  23.526  1.00  0.79           C  
ATOM   1277  CD  GLU A 159       1.562  -0.660  25.001  1.00  0.79           C  
ATOM   1278  OE1 GLU A 159       1.063   0.257  25.693  1.00  0.79           O  
ATOM   1279  OE2 GLU A 159       2.347  -1.514  25.469  1.00  0.79           O  
ATOM   1280  N   ASN A 160       2.447  -4.155  20.312  1.00  0.75           N  
ATOM   1281  CA  ASN A 160       3.402  -4.930  19.527  1.00  0.75           C  
ATOM   1282  C   ASN A 160       2.741  -6.143  18.880  1.00  0.75           C  
ATOM   1283  CB  ASN A 160       4.581  -5.368  20.398  1.00  0.75           C  
ATOM   1284  O   ASN A 160       3.417  -7.116  18.540  1.00  0.75           O  
ATOM   1285  CG  ASN A 160       5.431  -4.201  20.861  1.00  0.75           C  
ATOM   1286  ND2 ASN A 160       6.004  -4.322  22.053  1.00  0.75           N  
ATOM   1287  OD1 ASN A 160       5.570  -3.199  20.155  1.00  0.75           O  
ATOM   1288  N   HIS A 161       1.476  -6.022  18.841  1.00  0.85           N  
ATOM   1289  CA  HIS A 161       0.786  -7.186  18.296  1.00  0.85           C  
ATOM   1290  C   HIS A 161       0.071  -6.843  16.993  1.00  0.85           C  
ATOM   1291  CB  HIS A 161      -0.213  -7.741  19.313  1.00  0.85           C  
ATOM   1292  O   HIS A 161      -0.275  -5.683  16.757  1.00  0.85           O  
ATOM   1293  CG  HIS A 161       0.415  -8.168  20.601  1.00  0.85           C  
ATOM   1294  CD2 HIS A 161       0.385  -7.608  21.833  1.00  0.85           C  
ATOM   1295  ND1 HIS A 161       1.190  -9.302  20.711  1.00  0.85           N  
ATOM   1296  CE1 HIS A 161       1.609  -9.422  21.959  1.00  0.85           C  
ATOM   1297  NE2 HIS A 161       1.135  -8.407  22.661  1.00  0.85           N  
ATOM   1298  N   SER A 162      -0.044  -7.804  16.150  1.00  0.88           N  
ATOM   1299  CA  SER A 162      -0.871  -7.673  14.955  1.00  0.88           C  
ATOM   1300  C   SER A 162      -2.353  -7.617  15.310  1.00  0.88           C  
ATOM   1301  CB  SER A 162      -0.612  -8.834  13.994  1.00  0.88           C  
ATOM   1302  O   SER A 162      -2.745  -7.987  16.419  1.00  0.88           O  
ATOM   1303  OG  SER A 162      -1.147 -10.042  14.508  1.00  0.88           O  
ATOM   1304  N   PHE A 163      -3.142  -7.124  14.431  1.00  0.92           N  
ATOM   1305  CA  PHE A 163      -4.583  -7.062  14.643  1.00  0.92           C  
ATOM   1306  C   PHE A 163      -5.151  -8.450  14.915  1.00  0.92           C  
ATOM   1307  CB  PHE A 163      -5.280  -6.439  13.429  1.00  0.92           C  
ATOM   1308  O   PHE A 163      -5.935  -8.634  15.849  1.00  0.92           O  
ATOM   1309  CG  PHE A 163      -5.012  -4.968  13.264  1.00  0.92           C  
ATOM   1310  CD1 PHE A 163      -5.682  -4.033  14.042  1.00  0.92           C  
ATOM   1311  CD2 PHE A 163      -4.087  -4.520  12.329  1.00  0.92           C  
ATOM   1312  CE1 PHE A 163      -5.436  -2.670  13.891  1.00  0.92           C  
ATOM   1313  CE2 PHE A 163      -3.835  -3.160  12.172  1.00  0.92           C  
ATOM   1314  CZ  PHE A 163      -4.511  -2.237  12.953  1.00  0.92           C  
ATOM   1315  N   SER A 164      -4.734  -9.350  14.133  1.00  0.90           N  
ATOM   1316  CA  SER A 164      -5.233 -10.713  14.278  1.00  0.90           C  
ATOM   1317  C   SER A 164      -4.856 -11.299  15.635  1.00  0.90           C  
ATOM   1318  CB  SER A 164      -4.692 -11.605  13.160  1.00  0.90           C  
ATOM   1319  O   SER A 164      -5.659 -11.993  16.262  1.00  0.90           O  
ATOM   1320  OG  SER A 164      -3.274 -11.621  13.172  1.00  0.90           O  
ATOM   1321  N   ALA A 165      -3.638 -11.010  16.092  1.00  0.90           N  
ATOM   1322  CA  ALA A 165      -3.180 -11.502  17.388  1.00  0.90           C  
ATOM   1323  C   ALA A 165      -4.020 -10.923  18.523  1.00  0.90           C  
ATOM   1324  CB  ALA A 165      -1.706 -11.165  17.595  1.00  0.90           C  
ATOM   1325  O   ALA A 165      -4.387 -11.637  19.459  1.00  0.90           O  
ATOM   1326  N   VAL A 166      -4.356  -9.694  18.454  1.00  0.94           N  
ATOM   1327  CA  VAL A 166      -5.160  -9.042  19.483  1.00  0.94           C  
ATOM   1328  C   VAL A 166      -6.564  -9.641  19.500  1.00  0.94           C  
ATOM   1329  CB  VAL A 166      -5.234  -7.515  19.262  1.00  0.94           C  
ATOM   1330  O   VAL A 166      -7.102  -9.950  20.566  1.00  0.94           O  
ATOM   1331  CG1 VAL A 166      -6.192  -6.870  20.263  1.00  0.94           C  
ATOM   1332  CG2 VAL A 166      -3.844  -6.892  19.371  1.00  0.94           C  
ATOM   1333  N   TRP A 167      -7.128  -9.825  18.330  1.00  0.95           N  
ATOM   1334  CA  TRP A 167      -8.448 -10.445  18.278  1.00  0.95           C  
ATOM   1335  C   TRP A 167      -8.432 -11.817  18.944  1.00  0.95           C  
ATOM   1336  CB  TRP A 167      -8.925 -10.574  16.829  1.00  0.95           C  
ATOM   1337  O   TRP A 167      -9.322 -12.141  19.734  1.00  0.95           O  
ATOM   1338  CG  TRP A 167      -9.562  -9.331  16.285  1.00  0.95           C  
ATOM   1339  CD1 TRP A 167      -9.102  -8.549  15.261  1.00  0.95           C  
ATOM   1340  CD2 TRP A 167     -10.774  -8.723  16.740  1.00  0.95           C  
ATOM   1341  CE2 TRP A 167     -10.990  -7.575  15.946  1.00  0.95           C  
ATOM   1342  CE3 TRP A 167     -11.701  -9.038  17.743  1.00  0.95           C  
ATOM   1343  NE1 TRP A 167      -9.957  -7.492  15.053  1.00  0.95           N  
ATOM   1344  CH2 TRP A 167     -12.987  -7.072  17.113  1.00  0.95           C  
ATOM   1345  CZ2 TRP A 167     -12.097  -6.741  16.125  1.00  0.95           C  
ATOM   1346  CZ3 TRP A 167     -12.801  -8.207  17.919  1.00  0.95           C  
ATOM   1347  N   GLU A 168      -7.455 -12.551  18.636  1.00  0.93           N  
ATOM   1348  CA  GLU A 168      -7.375 -13.924  19.124  1.00  0.93           C  
ATOM   1349  C   GLU A 168      -7.047 -13.962  20.614  1.00  0.93           C  
ATOM   1350  CB  GLU A 168      -6.328 -14.715  18.335  1.00  0.93           C  
ATOM   1351  O   GLU A 168      -7.736 -14.629  21.389  1.00  0.93           O  
ATOM   1352  CG  GLU A 168      -6.270 -16.191  18.699  1.00  0.93           C  
ATOM   1353  CD  GLU A 168      -5.262 -16.974  17.872  1.00  0.93           C  
ATOM   1354  OE1 GLU A 168      -5.199 -18.217  18.008  1.00  0.93           O  
ATOM   1355  OE2 GLU A 168      -4.528 -16.338  17.083  1.00  0.93           O  
ATOM   1356  N   LYS A 169      -6.094 -13.224  21.058  1.00  0.93           N  
ATOM   1357  CA  LYS A 169      -5.556 -13.320  22.412  1.00  0.93           C  
ATOM   1358  C   LYS A 169      -6.443 -12.582  23.411  1.00  0.93           C  
ATOM   1359  CB  LYS A 169      -4.133 -12.762  22.465  1.00  0.93           C  
ATOM   1360  O   LYS A 169      -6.698 -13.081  24.509  1.00  0.93           O  
ATOM   1361  CG  LYS A 169      -3.100 -13.635  21.766  1.00  0.93           C  
ATOM   1362  CD  LYS A 169      -1.690 -13.091  21.954  1.00  0.93           C  
ATOM   1363  CE  LYS A 169      -0.652 -13.981  21.284  1.00  0.93           C  
ATOM   1364  NZ  LYS A 169       0.733 -13.451  21.465  1.00  0.93           N  
ATOM   1365  N   CYS A 170      -7.027 -11.491  23.018  1.00  0.95           N  
ATOM   1366  CA  CYS A 170      -7.709 -10.632  23.980  1.00  0.95           C  
ATOM   1367  C   CYS A 170      -9.221 -10.774  23.862  1.00  0.95           C  
ATOM   1368  CB  CYS A 170      -7.307  -9.172  23.774  1.00  0.95           C  
ATOM   1369  O   CYS A 170      -9.942 -10.625  24.851  1.00  0.95           O  
ATOM   1370  SG  CYS A 170      -5.544  -8.862  24.014  1.00  0.95           S  
ATOM   1371  N   TYR A 171      -9.682 -11.186  22.748  1.00  0.95           N  
ATOM   1372  CA  TYR A 171     -11.129 -11.193  22.561  1.00  0.95           C  
ATOM   1373  C   TYR A 171     -11.621 -12.578  22.157  1.00  0.95           C  
ATOM   1374  CB  TYR A 171     -11.539 -10.164  21.502  1.00  0.95           C  
ATOM   1375  O   TYR A 171     -12.813 -12.772  21.908  1.00  0.95           O  
ATOM   1376  CG  TYR A 171     -11.249  -8.737  21.899  1.00  0.95           C  
ATOM   1377  CD1 TYR A 171     -12.168  -8.000  22.642  1.00  0.95           C  
ATOM   1378  CD2 TYR A 171     -10.057  -8.123  21.531  1.00  0.95           C  
ATOM   1379  CE1 TYR A 171     -11.906  -6.683  23.008  1.00  0.95           C  
ATOM   1380  CE2 TYR A 171      -9.785  -6.807  21.891  1.00  0.95           C  
ATOM   1381  OH  TYR A 171     -10.449  -4.794  22.988  1.00  0.95           O  
ATOM   1382  CZ  TYR A 171     -10.714  -6.097  22.629  1.00  0.95           C  
ATOM   1383  N   GLN A 172     -10.697 -13.539  22.007  1.00  0.95           N  
ATOM   1384  CA  GLN A 172     -10.988 -14.938  21.713  1.00  0.95           C  
ATOM   1385  C   GLN A 172     -11.858 -15.069  20.466  1.00  0.95           C  
ATOM   1386  CB  GLN A 172     -11.674 -15.607  22.905  1.00  0.95           C  
ATOM   1387  O   GLN A 172     -12.840 -15.815  20.464  1.00  0.95           O  
ATOM   1388  CG  GLN A 172     -10.784 -15.738  24.133  1.00  0.95           C  
ATOM   1389  CD  GLN A 172     -11.574 -15.948  25.411  1.00  0.95           C  
ATOM   1390  NE2 GLN A 172     -10.868 -16.182  26.513  1.00  0.95           N  
ATOM   1391  OE1 GLN A 172     -12.808 -15.900  25.409  1.00  0.95           O  
ATOM   1392  N   LYS A 173     -11.567 -14.212  19.505  1.00  0.93           N  
ATOM   1393  CA  LYS A 173     -12.263 -14.240  18.222  1.00  0.93           C  
ATOM   1394  C   LYS A 173     -11.302 -14.564  17.081  1.00  0.93           C  
ATOM   1395  CB  LYS A 173     -12.957 -12.903  17.958  1.00  0.93           C  
ATOM   1396  O   LYS A 173     -10.259 -13.922  16.940  1.00  0.93           O  
ATOM   1397  CG  LYS A 173     -14.105 -12.603  18.911  1.00  0.93           C  
ATOM   1398  CD  LYS A 173     -14.803 -11.298  18.552  1.00  0.93           C  
ATOM   1399  CE  LYS A 173     -15.973 -11.013  19.484  1.00  0.93           C  
ATOM   1400  NZ  LYS A 173     -17.272 -10.980  18.749  1.00  0.93           N  
ATOM   1401  N   GLU A 174     -11.712 -15.542  16.339  1.00  0.91           N  
ATOM   1402  CA  GLU A 174     -11.048 -15.745  15.054  1.00  0.91           C  
ATOM   1403  C   GLU A 174     -11.737 -14.953  13.946  1.00  0.91           C  
ATOM   1404  CB  GLU A 174     -11.015 -17.233  14.695  1.00  0.91           C  
ATOM   1405  O   GLU A 174     -12.957 -15.030  13.787  1.00  0.91           O  
ATOM   1406  CG  GLU A 174     -10.158 -17.553  13.479  1.00  0.91           C  
ATOM   1407  CD  GLU A 174     -10.160 -19.030  13.116  1.00  0.91           C  
ATOM   1408  OE1 GLU A 174      -9.528 -19.406  12.102  1.00  0.91           O  
ATOM   1409  OE2 GLU A 174     -10.798 -19.816  13.850  1.00  0.91           O  
ATOM   1410  N   THR A 175     -10.954 -14.213  13.257  1.00  0.93           N  
ATOM   1411  CA  THR A 175     -11.570 -13.408  12.208  1.00  0.93           C  
ATOM   1412  C   THR A 175     -11.198 -13.942  10.828  1.00  0.93           C  
ATOM   1413  CB  THR A 175     -11.152 -11.930  12.320  1.00  0.93           C  
ATOM   1414  O   THR A 175     -10.114 -14.498  10.643  1.00  0.93           O  
ATOM   1415  CG2 THR A 175     -11.558 -11.345  13.669  1.00  0.93           C  
ATOM   1416  OG1 THR A 175      -9.730 -11.830  12.177  1.00  0.93           O  
ATOM   1417  N   VAL A 176     -12.188 -13.849   9.927  1.00  0.93           N  
ATOM   1418  CA  VAL A 176     -11.963 -14.238   8.538  1.00  0.93           C  
ATOM   1419  C   VAL A 176     -12.358 -13.092   7.610  1.00  0.93           C  
ATOM   1420  CB  VAL A 176     -12.750 -15.516   8.172  1.00  0.93           C  
ATOM   1421  O   VAL A 176     -13.175 -12.243   7.974  1.00  0.93           O  
ATOM   1422  CG1 VAL A 176     -12.284 -16.699   9.019  1.00  0.93           C  
ATOM   1423  CG2 VAL A 176     -14.250 -15.287   8.348  1.00  0.93           C  
ATOM   1424  N   VAL A 177     -11.675 -13.078   6.496  1.00  0.93           N  
ATOM   1425  CA  VAL A 177     -12.035 -12.078   5.496  1.00  0.93           C  
ATOM   1426  C   VAL A 177     -13.331 -12.486   4.799  1.00  0.93           C  
ATOM   1427  CB  VAL A 177     -10.909 -11.883   4.456  1.00  0.93           C  
ATOM   1428  O   VAL A 177     -13.383 -13.521   4.130  1.00  0.93           O  
ATOM   1429  CG1 VAL A 177     -11.333 -10.883   3.382  1.00  0.93           C  
ATOM   1430  CG2 VAL A 177      -9.624 -11.423   5.142  1.00  0.93           C  
ATOM   1431  N   LYS A 178     -14.420 -11.654   4.927  1.00  0.94           N  
ATOM   1432  CA  LYS A 178     -15.734 -11.937   4.358  1.00  0.94           C  
ATOM   1433  C   LYS A 178     -15.928 -11.206   3.032  1.00  0.94           C  
ATOM   1434  CB  LYS A 178     -16.840 -11.544   5.339  1.00  0.94           C  
ATOM   1435  O   LYS A 178     -16.651 -11.682   2.155  1.00  0.94           O  
ATOM   1436  CG  LYS A 178     -18.220 -12.058   4.954  1.00  0.94           C  
ATOM   1437  CD  LYS A 178     -19.233 -11.827   6.068  1.00  0.94           C  
ATOM   1438  CE  LYS A 178     -20.605 -12.372   5.699  1.00  0.94           C  
ATOM   1439  NZ  LYS A 178     -21.571 -12.256   6.833  1.00  0.94           N  
ATOM   1440  N   LYS A 179     -15.325 -10.157   2.943  1.00  0.94           N  
ATOM   1441  CA  LYS A 179     -15.417  -9.329   1.744  1.00  0.94           C  
ATOM   1442  C   LYS A 179     -14.079  -8.665   1.431  1.00  0.94           C  
ATOM   1443  CB  LYS A 179     -16.504  -8.266   1.907  1.00  0.94           C  
ATOM   1444  O   LYS A 179     -13.419  -8.134   2.326  1.00  0.94           O  
ATOM   1445  CG  LYS A 179     -16.716  -7.403   0.672  1.00  0.94           C  
ATOM   1446  CD  LYS A 179     -17.828  -6.384   0.886  1.00  0.94           C  
ATOM   1447  CE  LYS A 179     -18.027  -5.506  -0.342  1.00  0.94           C  
ATOM   1448  NZ  LYS A 179     -19.150  -4.539  -0.155  1.00  0.94           N  
ATOM   1449  N   LEU A 180     -13.712  -8.769   0.122  1.00  0.94           N  
ATOM   1450  CA  LEU A 180     -12.467  -8.186  -0.365  1.00  0.94           C  
ATOM   1451  C   LEU A 180     -12.712  -7.342  -1.611  1.00  0.94           C  
ATOM   1452  CB  LEU A 180     -11.445  -9.284  -0.671  1.00  0.94           C  
ATOM   1453  O   LEU A 180     -13.337  -7.807  -2.568  1.00  0.94           O  
ATOM   1454  CG  LEU A 180     -10.006  -8.824  -0.907  1.00  0.94           C  
ATOM   1455  CD1 LEU A 180      -9.449  -8.157   0.346  1.00  0.94           C  
ATOM   1456  CD2 LEU A 180      -9.130 -10.000  -1.327  1.00  0.94           C  
ATOM   1457  N   ILE A 181     -12.215  -6.095  -1.518  1.00  0.95           N  
ATOM   1458  CA  ILE A 181     -12.329  -5.175  -2.645  1.00  0.95           C  
ATOM   1459  C   ILE A 181     -10.942  -4.675  -3.044  1.00  0.95           C  
ATOM   1460  CB  ILE A 181     -13.252  -3.982  -2.310  1.00  0.95           C  
ATOM   1461  O   ILE A 181     -10.139  -4.302  -2.186  1.00  0.95           O  
ATOM   1462  CG1 ILE A 181     -14.651  -4.481  -1.929  1.00  0.95           C  
ATOM   1463  CG2 ILE A 181     -13.321  -3.005  -3.487  1.00  0.95           C  
ATOM   1464  CD1 ILE A 181     -15.524  -3.427  -1.262  1.00  0.95           C  
ATOM   1465  N   PHE A 182     -10.729  -4.630  -4.407  1.00  0.93           N  
ATOM   1466  CA  PHE A 182      -9.508  -4.053  -4.958  1.00  0.93           C  
ATOM   1467  C   PHE A 182      -9.834  -2.983  -5.993  1.00  0.93           C  
ATOM   1468  CB  PHE A 182      -8.632  -5.142  -5.585  1.00  0.93           C  
ATOM   1469  O   PHE A 182     -10.653  -3.206  -6.887  1.00  0.93           O  
ATOM   1470  CG  PHE A 182      -8.384  -6.318  -4.679  1.00  0.93           C  
ATOM   1471  CD1 PHE A 182      -7.240  -6.377  -3.892  1.00  0.93           C  
ATOM   1472  CD2 PHE A 182      -9.294  -7.364  -4.615  1.00  0.93           C  
ATOM   1473  CE1 PHE A 182      -7.007  -7.464  -3.053  1.00  0.93           C  
ATOM   1474  CE2 PHE A 182      -9.068  -8.454  -3.779  1.00  0.93           C  
ATOM   1475  CZ  PHE A 182      -7.924  -8.502  -2.999  1.00  0.93           C  
ATOM   1476  N   LYS A 183      -9.129  -1.822  -5.857  1.00  0.95           N  
ATOM   1477  CA  LYS A 183      -9.354  -0.735  -6.806  1.00  0.95           C  
ATOM   1478  C   LYS A 183      -8.045  -0.035  -7.161  1.00  0.95           C  
ATOM   1479  CB  LYS A 183     -10.351   0.276  -6.238  1.00  0.95           C  
ATOM   1480  O   LYS A 183      -7.269   0.329  -6.275  1.00  0.95           O  
ATOM   1481  CG  LYS A 183     -11.732  -0.303  -5.964  1.00  0.95           C  
ATOM   1482  CD  LYS A 183     -12.653   0.727  -5.325  1.00  0.95           C  
ATOM   1483  CE  LYS A 183     -13.969   0.102  -4.880  1.00  0.95           C  
ATOM   1484  NZ  LYS A 183     -14.821   1.076  -4.134  1.00  0.95           N  
ATOM   1485  N   PRO A 184      -7.848   0.096  -8.487  1.00  0.95           N  
ATOM   1486  CA  PRO A 184      -6.800   1.070  -8.799  1.00  0.95           C  
ATOM   1487  C   PRO A 184      -7.199   2.501  -8.444  1.00  0.95           C  
ATOM   1488  CB  PRO A 184      -6.613   0.915 -10.311  1.00  0.95           C  
ATOM   1489  O   PRO A 184      -8.312   2.930  -8.754  1.00  0.95           O  
ATOM   1490  CG  PRO A 184      -7.931   0.414 -10.808  1.00  0.95           C  
ATOM   1491  CD  PRO A 184      -8.572  -0.402  -9.723  1.00  0.95           C  
ATOM   1492  N   VAL A 185      -6.306   3.176  -7.750  1.00  0.96           N  
ATOM   1493  CA  VAL A 185      -6.641   4.530  -7.320  1.00  0.96           C  
ATOM   1494  C   VAL A 185      -5.415   5.431  -7.448  1.00  0.96           C  
ATOM   1495  CB  VAL A 185      -7.167   4.550  -5.867  1.00  0.96           C  
ATOM   1496  O   VAL A 185      -4.305   4.950  -7.691  1.00  0.96           O  
ATOM   1497  CG1 VAL A 185      -8.450   3.729  -5.746  1.00  0.96           C  
ATOM   1498  CG2 VAL A 185      -6.101   4.026  -4.907  1.00  0.96           C  
ATOM   1499  N   ARG A 186      -5.711   6.721  -7.472  1.00  0.95           N  
ATOM   1500  CA  ARG A 186      -4.659   7.692  -7.188  1.00  0.95           C  
ATOM   1501  C   ARG A 186      -4.565   7.977  -5.693  1.00  0.95           C  
ATOM   1502  CB  ARG A 186      -4.906   8.992  -7.956  1.00  0.95           C  
ATOM   1503  O   ARG A 186      -5.565   8.318  -5.057  1.00  0.95           O  
ATOM   1504  CG  ARG A 186      -4.912   8.825  -9.467  1.00  0.95           C  
ATOM   1505  CD  ARG A 186      -3.533   8.459  -9.999  1.00  0.95           C  
ATOM   1506  NE  ARG A 186      -3.514   8.408 -11.458  1.00  0.95           N  
ATOM   1507  NH1 ARG A 186      -1.302   7.760 -11.613  1.00  0.95           N  
ATOM   1508  NH2 ARG A 186      -2.549   8.062 -13.513  1.00  0.95           N  
ATOM   1509  CZ  ARG A 186      -2.455   8.077 -12.192  1.00  0.95           C  
ATOM   1510  N   MET A 187      -3.350   7.753  -5.217  1.00  0.93           N  
ATOM   1511  CA  MET A 187      -3.146   7.907  -3.779  1.00  0.93           C  
ATOM   1512  C   MET A 187      -3.461   9.332  -3.335  1.00  0.93           C  
ATOM   1513  CB  MET A 187      -1.710   7.545  -3.397  1.00  0.93           C  
ATOM   1514  O   MET A 187      -2.991  10.295  -3.944  1.00  0.93           O  
ATOM   1515  CG  MET A 187      -1.482   7.441  -1.898  1.00  0.93           C  
ATOM   1516  SD  MET A 187       0.095   6.600  -1.484  1.00  0.93           S  
ATOM   1517  CE  MET A 187      -0.283   4.916  -2.045  1.00  0.93           C  
ATOM   1518  N   PRO A 188      -4.250   9.443  -2.290  1.00  0.92           N  
ATOM   1519  CA  PRO A 188      -4.501  10.780  -1.748  1.00  0.92           C  
ATOM   1520  C   PRO A 188      -3.216  11.515  -1.371  1.00  0.92           C  
ATOM   1521  CB  PRO A 188      -5.356  10.504  -0.508  1.00  0.92           C  
ATOM   1522  O   PRO A 188      -2.246  10.887  -0.939  1.00  0.92           O  
ATOM   1523  CG  PRO A 188      -6.017   9.192  -0.785  1.00  0.92           C  
ATOM   1524  CD  PRO A 188      -5.057   8.326  -1.549  1.00  0.92           C  
ATOM   1525  N   GLY A 189      -3.244  12.823  -1.540  1.00  0.91           N  
ATOM   1526  CA  GLY A 189      -2.060  13.646  -1.351  1.00  0.91           C  
ATOM   1527  C   GLY A 189      -1.434  13.486   0.021  1.00  0.91           C  
ATOM   1528  O   GLY A 189      -0.213  13.368   0.143  1.00  0.91           O  
ATOM   1529  N   ASP A 190      -2.243  13.465   1.078  1.00  0.91           N  
ATOM   1530  CA  ASP A 190      -1.723  13.356   2.438  1.00  0.91           C  
ATOM   1531  C   ASP A 190      -1.027  12.014   2.654  1.00  0.91           C  
ATOM   1532  CB  ASP A 190      -2.848  13.535   3.459  1.00  0.91           C  
ATOM   1533  O   ASP A 190       0.029  11.951   3.287  1.00  0.91           O  
ATOM   1534  CG  ASP A 190      -4.025  12.608   3.213  1.00  0.91           C  
ATOM   1535  OD1 ASP A 190      -4.165  12.086   2.086  1.00  0.91           O  
ATOM   1536  OD2 ASP A 190      -4.822  12.400   4.154  1.00  0.91           O  
ATOM   1537  N   ILE A 191      -1.540  10.994   2.055  1.00  0.93           N  
ATOM   1538  CA  ILE A 191      -0.977   9.656   2.203  1.00  0.93           C  
ATOM   1539  C   ILE A 191       0.263   9.518   1.322  1.00  0.93           C  
ATOM   1540  CB  ILE A 191      -2.012   8.565   1.848  1.00  0.93           C  
ATOM   1541  O   ILE A 191       1.264   8.931   1.738  1.00  0.93           O  
ATOM   1542  CG1 ILE A 191      -3.201   8.622   2.813  1.00  0.93           C  
ATOM   1543  CG2 ILE A 191      -1.361   7.179   1.862  1.00  0.93           C  
ATOM   1544  CD1 ILE A 191      -4.348   7.694   2.437  1.00  0.93           C  
ATOM   1545  N   SER A 192       0.184  10.074   0.117  1.00  0.91           N  
ATOM   1546  CA  SER A 192       1.333  10.042  -0.782  1.00  0.91           C  
ATOM   1547  C   SER A 192       2.570  10.639  -0.119  1.00  0.91           C  
ATOM   1548  CB  SER A 192       1.023  10.796  -2.076  1.00  0.91           C  
ATOM   1549  O   SER A 192       3.665  10.083  -0.222  1.00  0.91           O  
ATOM   1550  OG  SER A 192      -0.026  10.164  -2.788  1.00  0.91           O  
ATOM   1551  N   LYS A 193       2.402  11.780   0.465  1.00  0.89           N  
ATOM   1552  CA  LYS A 193       3.506  12.449   1.148  1.00  0.89           C  
ATOM   1553  C   LYS A 193       4.064  11.581   2.271  1.00  0.89           C  
ATOM   1554  CB  LYS A 193       3.053  13.800   1.705  1.00  0.89           C  
ATOM   1555  O   LYS A 193       5.281  11.488   2.445  1.00  0.89           O  
ATOM   1556  CG  LYS A 193       2.853  14.871   0.644  1.00  0.89           C  
ATOM   1557  CD  LYS A 193       2.445  16.202   1.263  1.00  0.89           C  
ATOM   1558  CE  LYS A 193       2.146  17.248   0.197  1.00  0.89           C  
ATOM   1559  NZ  LYS A 193       1.703  18.541   0.798  1.00  0.89           N  
ATOM   1560  N   TYR A 194       3.094  10.967   2.898  1.00  0.91           N  
ATOM   1561  CA  TYR A 194       3.483  10.113   4.015  1.00  0.91           C  
ATOM   1562  C   TYR A 194       4.326   8.938   3.535  1.00  0.91           C  
ATOM   1563  CB  TYR A 194       2.244   9.599   4.755  1.00  0.91           C  
ATOM   1564  O   TYR A 194       5.292   8.549   4.195  1.00  0.91           O  
ATOM   1565  CG  TYR A 194       2.558   8.925   6.069  1.00  0.91           C  
ATOM   1566  CD1 TYR A 194       2.611   7.536   6.166  1.00  0.91           C  
ATOM   1567  CD2 TYR A 194       2.802   9.675   7.214  1.00  0.91           C  
ATOM   1568  CE1 TYR A 194       2.898   6.911   7.375  1.00  0.91           C  
ATOM   1569  CE2 TYR A 194       3.090   9.060   8.428  1.00  0.91           C  
ATOM   1570  OH  TYR A 194       3.421   7.066   9.698  1.00  0.91           O  
ATOM   1571  CZ  TYR A 194       3.137   7.680   8.499  1.00  0.91           C  
ATOM   1572  N   LEU A 195       4.073   8.421   2.418  1.00  0.93           N  
ATOM   1573  CA  LEU A 195       4.792   7.274   1.872  1.00  0.93           C  
ATOM   1574  C   LEU A 195       6.026   7.725   1.098  1.00  0.93           C  
ATOM   1575  CB  LEU A 195       3.876   6.452   0.962  1.00  0.93           C  
ATOM   1576  O   LEU A 195       6.741   6.899   0.526  1.00  0.93           O  
ATOM   1577  CG  LEU A 195       2.784   5.637   1.656  1.00  0.93           C  
ATOM   1578  CD1 LEU A 195       1.941   4.893   0.625  1.00  0.93           C  
ATOM   1579  CD2 LEU A 195       3.397   4.663   2.656  1.00  0.93           C  
ATOM   1580  N   GLY A 196       6.253   9.018   1.040  1.00  0.89           N  
ATOM   1581  CA  GLY A 196       7.419   9.579   0.376  1.00  0.89           C  
ATOM   1582  C   GLY A 196       7.262   9.671  -1.130  1.00  0.89           C  
ATOM   1583  O   GLY A 196       8.250   9.638  -1.866  1.00  0.89           O  
ATOM   1584  N   GLY A 197       6.040   9.596  -1.605  1.00  0.87           N  
ATOM   1585  CA  GLY A 197       5.786   9.681  -3.035  1.00  0.87           C  
ATOM   1586  C   GLY A 197       5.232  11.026  -3.464  1.00  0.87           C  
ATOM   1587  O   GLY A 197       5.107  11.941  -2.647  1.00  0.87           O  
ATOM   1588  N   SER A 198       4.994  11.147  -4.767  1.00  0.86           N  
ATOM   1589  CA  SER A 198       4.384  12.349  -5.328  1.00  0.86           C  
ATOM   1590  C   SER A 198       2.863  12.293  -5.233  1.00  0.86           C  
ATOM   1591  CB  SER A 198       4.805  12.532  -6.787  1.00  0.86           C  
ATOM   1592  O   SER A 198       2.276  11.210  -5.217  1.00  0.86           O  
ATOM   1593  OG  SER A 198       6.217  12.552  -6.904  1.00  0.86           O  
ATOM   1594  N   ALA A 199       2.305  13.445  -5.106  1.00  0.85           N  
ATOM   1595  CA  ALA A 199       0.846  13.490  -5.078  1.00  0.85           C  
ATOM   1596  C   ALA A 199       0.251  12.769  -6.284  1.00  0.85           C  
ATOM   1597  CB  ALA A 199       0.359  14.936  -5.033  1.00  0.85           C  
ATOM   1598  O   ALA A 199       0.700  12.965  -7.416  1.00  0.85           O  
ATOM   1599  N   GLY A 200      -0.694  11.917  -5.995  1.00  0.87           N  
ATOM   1600  CA  GLY A 200      -1.438  11.275  -7.068  1.00  0.87           C  
ATOM   1601  C   GLY A 200      -0.738  10.054  -7.632  1.00  0.87           C  
ATOM   1602  O   GLY A 200      -1.072   9.590  -8.724  1.00  0.87           O  
ATOM   1603  N   MET A 201       0.266   9.594  -6.875  1.00  0.89           N  
ATOM   1604  CA  MET A 201       0.959   8.403  -7.358  1.00  0.89           C  
ATOM   1605  C   MET A 201       0.004   7.218  -7.451  1.00  0.89           C  
ATOM   1606  CB  MET A 201       2.136   8.056  -6.444  1.00  0.89           C  
ATOM   1607  O   MET A 201      -0.929   7.103  -6.654  1.00  0.89           O  
ATOM   1608  CG  MET A 201       1.718   7.552  -5.072  1.00  0.89           C  
ATOM   1609  SD  MET A 201       3.154   7.115  -4.017  1.00  0.89           S  
ATOM   1610  CE  MET A 201       2.999   5.308  -3.997  1.00  0.89           C  
ATOM   1611  N   PRO A 202       0.152   6.458  -8.546  1.00  0.93           N  
ATOM   1612  CA  PRO A 202      -0.707   5.281  -8.693  1.00  0.93           C  
ATOM   1613  C   PRO A 202      -0.598   4.318  -7.513  1.00  0.93           C  
ATOM   1614  CB  PRO A 202      -0.193   4.628  -9.979  1.00  0.93           C  
ATOM   1615  O   PRO A 202       0.499   4.094  -6.994  1.00  0.93           O  
ATOM   1616  CG  PRO A 202       0.540   5.717 -10.694  1.00  0.93           C  
ATOM   1617  CD  PRO A 202       1.071   6.683  -9.674  1.00  0.93           C  
ATOM   1618  N   ALA A 203      -1.777   3.769  -7.103  1.00  0.95           N  
ATOM   1619  CA  ALA A 203      -1.838   2.839  -5.978  1.00  0.95           C  
ATOM   1620  C   ALA A 203      -2.928   1.793  -6.191  1.00  0.95           C  
ATOM   1621  CB  ALA A 203      -2.078   3.596  -4.674  1.00  0.95           C  
ATOM   1622  O   ALA A 203      -3.714   1.888  -7.137  1.00  0.95           O  
ATOM   1623  N   ILE A 204      -2.766   0.784  -5.419  1.00  0.96           N  
ATOM   1624  CA  ILE A 204      -3.835  -0.202  -5.315  1.00  0.96           C  
ATOM   1625  C   ILE A 204      -4.494  -0.106  -3.941  1.00  0.96           C  
ATOM   1626  CB  ILE A 204      -3.309  -1.634  -5.558  1.00  0.96           C  
ATOM   1627  O   ILE A 204      -3.816  -0.184  -2.913  1.00  0.96           O  
ATOM   1628  CG1 ILE A 204      -2.691  -1.746  -6.956  1.00  0.96           C  
ATOM   1629  CG2 ILE A 204      -4.430  -2.661  -5.371  1.00  0.96           C  
ATOM   1630  CD1 ILE A 204      -1.966  -3.061  -7.210  1.00  0.96           C  
ATOM   1631  N   LEU A 205      -5.794   0.139  -3.969  1.00  0.96           N  
ATOM   1632  CA  LEU A 205      -6.567   0.149  -2.731  1.00  0.96           C  
ATOM   1633  C   LEU A 205      -7.157  -1.229  -2.448  1.00  0.96           C  
ATOM   1634  CB  LEU A 205      -7.686   1.190  -2.806  1.00  0.96           C  
ATOM   1635  O   LEU A 205      -7.824  -1.811  -3.306  1.00  0.96           O  
ATOM   1636  CG  LEU A 205      -8.516   1.387  -1.536  1.00  0.96           C  
ATOM   1637  CD1 LEU A 205      -8.943   2.845  -1.402  1.00  0.96           C  
ATOM   1638  CD2 LEU A 205      -9.731   0.466  -1.543  1.00  0.96           C  
ATOM   1639  N   ILE A 206      -6.847  -1.694  -1.242  1.00  0.95           N  
ATOM   1640  CA  ILE A 206      -7.403  -2.961  -0.780  1.00  0.95           C  
ATOM   1641  C   ILE A 206      -8.280  -2.723   0.447  1.00  0.95           C  
ATOM   1642  CB  ILE A 206      -6.289  -3.981  -0.452  1.00  0.95           C  
ATOM   1643  O   ILE A 206      -7.822  -2.163   1.446  1.00  0.95           O  
ATOM   1644  CG1 ILE A 206      -5.404  -4.219  -1.682  1.00  0.95           C  
ATOM   1645  CG2 ILE A 206      -6.892  -5.296   0.051  1.00  0.95           C  
ATOM   1646  CD1 ILE A 206      -4.171  -5.066  -1.402  1.00  0.95           C  
ATOM   1647  N   GLU A 207      -9.514  -3.153   0.274  1.00  0.96           N  
ATOM   1648  CA  GLU A 207     -10.468  -3.094   1.378  1.00  0.96           C  
ATOM   1649  C   GLU A 207     -10.839  -4.493   1.862  1.00  0.96           C  
ATOM   1650  CB  GLU A 207     -11.727  -2.329   0.962  1.00  0.96           C  
ATOM   1651  O   GLU A 207     -11.259  -5.338   1.069  1.00  0.96           O  
ATOM   1652  CG  GLU A 207     -12.761  -2.197   2.070  1.00  0.96           C  
ATOM   1653  CD  GLU A 207     -13.984  -1.395   1.657  1.00  0.96           C  
ATOM   1654  OE1 GLU A 207     -15.110  -1.742   2.080  1.00  0.96           O  
ATOM   1655  OE2 GLU A 207     -13.816  -0.411   0.902  1.00  0.96           O  
ATOM   1656  N   LYS A 208     -10.674  -4.657   3.216  1.00  0.95           N  
ATOM   1657  CA  LYS A 208     -10.966  -5.954   3.819  1.00  0.95           C  
ATOM   1658  C   LYS A 208     -12.032  -5.829   4.903  1.00  0.95           C  
ATOM   1659  CB  LYS A 208      -9.695  -6.573   4.403  1.00  0.95           C  
ATOM   1660  O   LYS A 208     -11.894  -5.024   5.826  1.00  0.95           O  
ATOM   1661  CG  LYS A 208      -8.591  -6.801   3.381  1.00  0.95           C  
ATOM   1662  CD  LYS A 208      -7.333  -7.361   4.032  1.00  0.95           C  
ATOM   1663  CE  LYS A 208      -6.599  -6.297   4.838  1.00  0.95           C  
ATOM   1664  NZ  LYS A 208      -5.346  -6.832   5.450  1.00  0.95           N  
ATOM   1665  N   HIS A 209     -13.053  -6.643   4.700  1.00  0.95           N  
ATOM   1666  CA  HIS A 209     -14.060  -6.762   5.748  1.00  0.95           C  
ATOM   1667  C   HIS A 209     -13.920  -8.081   6.500  1.00  0.95           C  
ATOM   1668  CB  HIS A 209     -15.466  -6.643   5.156  1.00  0.95           C  
ATOM   1669  O   HIS A 209     -14.174  -9.150   5.940  1.00  0.95           O  
ATOM   1670  CG  HIS A 209     -15.748  -5.307   4.546  1.00  0.95           C  
ATOM   1671  CD2 HIS A 209     -15.020  -4.547   3.694  1.00  0.95           C  
ATOM   1672  ND1 HIS A 209     -16.905  -4.602   4.800  1.00  0.95           N  
ATOM   1673  CE1 HIS A 209     -16.876  -3.463   4.128  1.00  0.95           C  
ATOM   1674  NE2 HIS A 209     -15.743  -3.405   3.449  1.00  0.95           N  
ATOM   1675  N   ARG A 210     -13.563  -7.910   7.743  1.00  0.95           N  
ATOM   1676  CA  ARG A 210     -13.314  -9.105   8.544  1.00  0.95           C  
ATOM   1677  C   ARG A 210     -14.475  -9.379   9.494  1.00  0.95           C  
ATOM   1678  CB  ARG A 210     -12.012  -8.960   9.335  1.00  0.95           C  
ATOM   1679  O   ARG A 210     -14.966  -8.467  10.162  1.00  0.95           O  
ATOM   1680  CG  ARG A 210     -10.772  -8.839   8.464  1.00  0.95           C  
ATOM   1681  CD  ARG A 210      -9.507  -8.699   9.299  1.00  0.95           C  
ATOM   1682  NE  ARG A 210      -8.330  -8.485   8.463  1.00  0.95           N  
ATOM   1683  NH1 ARG A 210      -7.925 -10.730   8.098  1.00  0.95           N  
ATOM   1684  NH2 ARG A 210      -6.552  -9.147   7.168  1.00  0.95           N  
ATOM   1685  CZ  ARG A 210      -7.605  -9.454   7.912  1.00  0.95           C  
ATOM   1686  N   ALA A 211     -14.811 -10.657   9.514  1.00  0.95           N  
ATOM   1687  CA  ALA A 211     -15.960 -11.045  10.328  1.00  0.95           C  
ATOM   1688  C   ALA A 211     -15.568 -12.087  11.371  1.00  0.95           C  
ATOM   1689  CB  ALA A 211     -17.083 -11.579   9.443  1.00  0.95           C  
ATOM   1690  O   ALA A 211     -14.603 -12.831  11.181  1.00  0.95           O  
ATOM   1691  N   ASP A 212     -16.292 -12.103  12.462  1.00  0.94           N  
ATOM   1692  CA  ASP A 212     -16.113 -13.131  13.483  1.00  0.94           C  
ATOM   1693  C   ASP A 212     -16.848 -14.415  13.105  1.00  0.94           C  
ATOM   1694  CB  ASP A 212     -16.601 -12.627  14.843  1.00  0.94           C  
ATOM   1695  O   ASP A 212     -17.367 -14.535  11.992  1.00  0.94           O  
ATOM   1696  CG  ASP A 212     -18.095 -12.358  14.874  1.00  0.94           C  
ATOM   1697  OD1 ASP A 212     -18.820 -12.834  13.974  1.00  0.94           O  
ATOM   1698  OD2 ASP A 212     -18.551 -11.661  15.806  1.00  0.94           O  
ATOM   1699  N   GLN A 213     -16.924 -15.425  13.940  1.00  0.93           N  
ATOM   1700  CA  GLN A 213     -17.477 -16.748  13.674  1.00  0.93           C  
ATOM   1701  C   GLN A 213     -18.986 -16.680  13.458  1.00  0.93           C  
ATOM   1702  CB  GLN A 213     -17.154 -17.707  14.821  1.00  0.93           C  
ATOM   1703  O   GLN A 213     -19.568 -17.560  12.820  1.00  0.93           O  
ATOM   1704  CG  GLN A 213     -15.679 -18.068  14.924  1.00  0.93           C  
ATOM   1705  CD  GLN A 213     -15.369 -18.938  16.128  1.00  0.93           C  
ATOM   1706  NE2 GLN A 213     -14.261 -19.668  16.063  1.00  0.93           N  
ATOM   1707  OE1 GLN A 213     -16.120 -18.952  17.109  1.00  0.93           O  
ATOM   1708  N   GLN A 214     -19.555 -15.623  13.943  1.00  0.93           N  
ATOM   1709  CA  GLN A 214     -20.994 -15.456  13.773  1.00  0.93           C  
ATOM   1710  C   GLN A 214     -21.313 -14.712  12.480  1.00  0.93           C  
ATOM   1711  CB  GLN A 214     -21.594 -14.714  14.968  1.00  0.93           C  
ATOM   1712  O   GLN A 214     -22.481 -14.460  12.174  1.00  0.93           O  
ATOM   1713  CG  GLN A 214     -21.596 -15.523  16.257  1.00  0.93           C  
ATOM   1714  CD  GLN A 214     -20.232 -15.575  16.920  1.00  0.93           C  
ATOM   1715  NE2 GLN A 214     -19.876 -16.738  17.454  1.00  0.93           N  
ATOM   1716  OE1 GLN A 214     -19.504 -14.578  16.951  1.00  0.93           O  
ATOM   1717  N   GLY A 215     -20.268 -14.282  11.773  1.00  0.94           N  
ATOM   1718  CA  GLY A 215     -20.465 -13.603  10.502  1.00  0.94           C  
ATOM   1719  C   GLY A 215     -20.621 -12.101  10.647  1.00  0.94           C  
ATOM   1720  O   GLY A 215     -20.956 -11.411   9.682  1.00  0.94           O  
ATOM   1721  N   ASN A 216     -20.420 -11.610  11.863  1.00  0.95           N  
ATOM   1722  CA  ASN A 216     -20.487 -10.169  12.081  1.00  0.95           C  
ATOM   1723  C   ASN A 216     -19.183  -9.481  11.686  1.00  0.95           C  
ATOM   1724  CB  ASN A 216     -20.829  -9.861  13.540  1.00  0.95           C  
ATOM   1725  O   ASN A 216     -18.102  -9.910  12.093  1.00  0.95           O  
ATOM   1726  CG  ASN A 216     -22.129 -10.503  13.983  1.00  0.95           C  
ATOM   1727  ND2 ASN A 216     -22.114 -11.126  15.155  1.00  0.95           N  
ATOM   1728  OD1 ASN A 216     -23.139 -10.439  13.277  1.00  0.95           O  
ATOM   1729  N   ILE A 217     -19.384  -8.428  10.863  1.00  0.96           N  
ATOM   1730  CA  ILE A 217     -18.188  -7.664  10.523  1.00  0.96           C  
ATOM   1731  C   ILE A 217     -17.662  -6.948  11.766  1.00  0.96           C  
ATOM   1732  CB  ILE A 217     -18.470  -6.644   9.397  1.00  0.96           C  
ATOM   1733  O   ILE A 217     -18.374  -6.147  12.376  1.00  0.96           O  
ATOM   1734  CG1 ILE A 217     -18.967  -7.364   8.138  1.00  0.96           C  
ATOM   1735  CG2 ILE A 217     -17.220  -5.813   9.095  1.00  0.96           C  
ATOM   1736  CD1 ILE A 217     -17.963  -8.346   7.549  1.00  0.96           C  
ATOM   1737  N   VAL A 218     -16.368  -7.173  12.099  1.00  0.96           N  
ATOM   1738  CA  VAL A 218     -15.827  -6.621  13.337  1.00  0.96           C  
ATOM   1739  C   VAL A 218     -14.640  -5.713  13.023  1.00  0.96           C  
ATOM   1740  CB  VAL A 218     -15.399  -7.738  14.316  1.00  0.96           C  
ATOM   1741  O   VAL A 218     -14.189  -4.952  13.882  1.00  0.96           O  
ATOM   1742  CG1 VAL A 218     -16.617  -8.510  14.820  1.00  0.96           C  
ATOM   1743  CG2 VAL A 218     -14.403  -8.682  13.646  1.00  0.96           C  
ATOM   1744  N   GLN A 219     -14.189  -5.756  11.822  1.00  0.96           N  
ATOM   1745  CA  GLN A 219     -13.013  -4.989  11.424  1.00  0.96           C  
ATOM   1746  C   GLN A 219     -13.025  -4.702   9.925  1.00  0.96           C  
ATOM   1747  CB  GLN A 219     -11.733  -5.733  11.806  1.00  0.96           C  
ATOM   1748  O   GLN A 219     -13.327  -5.586   9.121  1.00  0.96           O  
ATOM   1749  CG  GLN A 219     -10.456  -5.010  11.399  1.00  0.96           C  
ATOM   1750  CD  GLN A 219      -9.202  -5.779  11.769  1.00  0.96           C  
ATOM   1751  NE2 GLN A 219      -8.276  -5.894  10.824  1.00  0.96           N  
ATOM   1752  OE1 GLN A 219      -9.066  -6.265  12.896  1.00  0.96           O  
ATOM   1753  N   ILE A 220     -12.762  -3.477   9.603  1.00  0.97           N  
ATOM   1754  CA  ILE A 220     -12.580  -3.087   8.209  1.00  0.97           C  
ATOM   1755  C   ILE A 220     -11.215  -2.425   8.033  1.00  0.97           C  
ATOM   1756  CB  ILE A 220     -13.702  -2.135   7.738  1.00  0.97           C  
ATOM   1757  O   ILE A 220     -10.876  -1.485   8.756  1.00  0.97           O  
ATOM   1758  CG1 ILE A 220     -15.056  -2.855   7.756  1.00  0.97           C  
ATOM   1759  CG2 ILE A 220     -13.393  -1.586   6.342  1.00  0.97           C  
ATOM   1760  CD1 ILE A 220     -16.234  -1.968   7.380  1.00  0.97           C  
ATOM   1761  N   ASP A 221     -10.459  -2.944   7.065  1.00  0.96           N  
ATOM   1762  CA  ASP A 221      -9.135  -2.426   6.735  1.00  0.96           C  
ATOM   1763  C   ASP A 221      -9.119  -1.807   5.339  1.00  0.96           C  
ATOM   1764  CB  ASP A 221      -8.085  -3.535   6.831  1.00  0.96           C  
ATOM   1765  O   ASP A 221      -9.579  -2.424   4.376  1.00  0.96           O  
ATOM   1766  CG  ASP A 221      -8.051  -4.203   8.194  1.00  0.96           C  
ATOM   1767  OD1 ASP A 221      -7.589  -3.574   9.170  1.00  0.96           O  
ATOM   1768  OD2 ASP A 221      -8.487  -5.371   8.293  1.00  0.96           O  
ATOM   1769  N   ILE A 222      -8.658  -0.628   5.330  1.00  0.96           N  
ATOM   1770  CA  ILE A 222      -8.398   0.041   4.060  1.00  0.96           C  
ATOM   1771  C   ILE A 222      -6.894   0.235   3.878  1.00  0.96           C  
ATOM   1772  CB  ILE A 222      -9.128   1.400   3.978  1.00  0.96           C  
ATOM   1773  O   ILE A 222      -6.260   0.970   4.638  1.00  0.96           O  
ATOM   1774  CG1 ILE A 222     -10.631   1.215   4.215  1.00  0.96           C  
ATOM   1775  CG2 ILE A 222      -8.865   2.073   2.627  1.00  0.96           C  
ATOM   1776  CD1 ILE A 222     -11.398   2.520   4.377  1.00  0.96           C  
ATOM   1777  N   GLU A 223      -6.400  -0.411   2.806  1.00  0.96           N  
ATOM   1778  CA  GLU A 223      -4.963  -0.372   2.554  1.00  0.96           C  
ATOM   1779  C   GLU A 223      -4.655   0.293   1.216  1.00  0.96           C  
ATOM   1780  CB  GLU A 223      -4.372  -1.784   2.587  1.00  0.96           C  
ATOM   1781  O   GLU A 223      -5.265  -0.038   0.197  1.00  0.96           O  
ATOM   1782  CG  GLU A 223      -4.648  -2.536   3.882  1.00  0.96           C  
ATOM   1783  CD  GLU A 223      -4.208  -3.990   3.836  1.00  0.96           C  
ATOM   1784  OE1 GLU A 223      -4.377  -4.708   4.848  1.00  0.96           O  
ATOM   1785  OE2 GLU A 223      -3.690  -4.416   2.780  1.00  0.96           O  
ATOM   1786  N   TYR A 224      -3.695   1.203   1.300  1.00  0.96           N  
ATOM   1787  CA  TYR A 224      -3.156   1.816   0.091  1.00  0.96           C  
ATOM   1788  C   TYR A 224      -1.754   1.297  -0.205  1.00  0.96           C  
ATOM   1789  CB  TYR A 224      -3.130   3.341   0.227  1.00  0.96           C  
ATOM   1790  O   TYR A 224      -0.811   1.580   0.538  1.00  0.96           O  
ATOM   1791  CG  TYR A 224      -4.491   3.953   0.460  1.00  0.96           C  
ATOM   1792  CD1 TYR A 224      -5.242   4.452  -0.602  1.00  0.96           C  
ATOM   1793  CD2 TYR A 224      -5.027   4.034   1.740  1.00  0.96           C  
ATOM   1794  CE1 TYR A 224      -6.495   5.018  -0.393  1.00  0.96           C  
ATOM   1795  CE2 TYR A 224      -6.279   4.598   1.961  1.00  0.96           C  
ATOM   1796  OH  TYR A 224      -8.245   5.646   1.103  1.00  0.96           O  
ATOM   1797  CZ  TYR A 224      -7.005   5.086   0.890  1.00  0.96           C  
ATOM   1798  N   TRP A 225      -1.636   0.603  -1.321  1.00  0.96           N  
ATOM   1799  CA  TRP A 225      -0.355   0.016  -1.703  1.00  0.96           C  
ATOM   1800  C   TRP A 225       0.265   0.776  -2.871  1.00  0.96           C  
ATOM   1801  CB  TRP A 225      -0.529  -1.460  -2.072  1.00  0.96           C  
ATOM   1802  O   TRP A 225      -0.430   1.140  -3.822  1.00  0.96           O  
ATOM   1803  CG  TRP A 225      -0.778  -2.357  -0.897  1.00  0.96           C  
ATOM   1804  CD1 TRP A 225      -1.964  -2.551  -0.246  1.00  0.96           C  
ATOM   1805  CD2 TRP A 225       0.186  -3.178  -0.230  1.00  0.96           C  
ATOM   1806  CE2 TRP A 225      -0.487  -3.844   0.818  1.00  0.96           C  
ATOM   1807  CE3 TRP A 225       1.554  -3.415  -0.417  1.00  0.96           C  
ATOM   1808  NE1 TRP A 225      -1.796  -3.445   0.786  1.00  0.96           N  
ATOM   1809  CH2 TRP A 225       1.502  -4.948   1.471  1.00  0.96           C  
ATOM   1810  CZ2 TRP A 225       0.164  -4.734   1.676  1.00  0.96           C  
ATOM   1811  CZ3 TRP A 225       2.200  -4.301   0.438  1.00  0.96           C  
ATOM   1812  N   ARG A 226       1.618   0.949  -2.668  1.00  0.95           N  
ATOM   1813  CA  ARG A 226       2.276   1.451  -3.870  1.00  0.95           C  
ATOM   1814  C   ARG A 226       2.090   0.489  -5.038  1.00  0.95           C  
ATOM   1815  CB  ARG A 226       3.767   1.680  -3.611  1.00  0.95           C  
ATOM   1816  O   ARG A 226       2.249  -0.724  -4.882  1.00  0.95           O  
ATOM   1817  CG  ARG A 226       4.056   2.788  -2.611  1.00  0.95           C  
ATOM   1818  CD  ARG A 226       5.550   3.030  -2.453  1.00  0.95           C  
ATOM   1819  NE  ARG A 226       6.100   3.766  -3.588  1.00  0.95           N  
ATOM   1820  NH1 ARG A 226       6.624   5.659  -2.371  1.00  0.95           N  
ATOM   1821  NH2 ARG A 226       7.073   5.574  -4.617  1.00  0.95           N  
ATOM   1822  CZ  ARG A 226       6.598   4.998  -3.523  1.00  0.95           C  
ATOM   1823  N   PHE A 227       1.890   1.063  -6.140  1.00  0.94           N  
ATOM   1824  CA  PHE A 227       1.590   0.284  -7.335  1.00  0.94           C  
ATOM   1825  C   PHE A 227       2.773  -0.598  -7.717  1.00  0.94           C  
ATOM   1826  CB  PHE A 227       1.224   1.206  -8.502  1.00  0.94           C  
ATOM   1827  O   PHE A 227       2.596  -1.770  -8.058  1.00  0.94           O  
ATOM   1828  CG  PHE A 227       0.730   0.475  -9.721  1.00  0.94           C  
ATOM   1829  CD1 PHE A 227       1.550   0.311 -10.830  1.00  0.94           C  
ATOM   1830  CD2 PHE A 227      -0.556  -0.048  -9.758  1.00  0.94           C  
ATOM   1831  CE1 PHE A 227       1.095  -0.365 -11.960  1.00  0.94           C  
ATOM   1832  CE2 PHE A 227      -1.018  -0.724 -10.883  1.00  0.94           C  
ATOM   1833  CZ  PHE A 227      -0.191  -0.881 -11.984  1.00  0.94           C  
ATOM   1834  N   GLU A 228       3.917  -0.144  -7.554  1.00  0.94           N  
ATOM   1835  CA  GLU A 228       5.116  -0.844  -8.005  1.00  0.94           C  
ATOM   1836  C   GLU A 228       5.563  -1.888  -6.986  1.00  0.94           C  
ATOM   1837  CB  GLU A 228       6.250   0.150  -8.272  1.00  0.94           C  
ATOM   1838  O   GLU A 228       6.496  -2.652  -7.240  1.00  0.94           O  
ATOM   1839  CG  GLU A 228       6.926   0.664  -7.009  1.00  0.94           C  
ATOM   1840  CD  GLU A 228       6.134   1.755  -6.307  1.00  0.94           C  
ATOM   1841  OE1 GLU A 228       6.653   2.354  -5.338  1.00  0.94           O  
ATOM   1842  OE2 GLU A 228       4.984   2.012  -6.728  1.00  0.94           O  
ATOM   1843  N   ALA A 229       4.896  -1.964  -5.897  1.00  0.95           N  
ATOM   1844  CA  ALA A 229       5.492  -2.707  -4.790  1.00  0.95           C  
ATOM   1845  C   ALA A 229       4.757  -4.024  -4.555  1.00  0.95           C  
ATOM   1846  CB  ALA A 229       5.485  -1.863  -3.518  1.00  0.95           C  
ATOM   1847  O   ALA A 229       5.219  -4.871  -3.786  1.00  0.95           O  
ATOM   1848  N   VAL A 230       3.649  -4.223  -5.225  1.00  0.95           N  
ATOM   1849  CA  VAL A 230       2.869  -5.358  -4.743  1.00  0.95           C  
ATOM   1850  C   VAL A 230       2.309  -6.141  -5.929  1.00  0.95           C  
ATOM   1851  CB  VAL A 230       1.720  -4.904  -3.814  1.00  0.95           C  
ATOM   1852  O   VAL A 230       1.944  -5.554  -6.951  1.00  0.95           O  
ATOM   1853  CG1 VAL A 230       0.719  -4.039  -4.577  1.00  0.95           C  
ATOM   1854  CG2 VAL A 230       1.024  -6.115  -3.197  1.00  0.95           C  
ATOM   1855  N   ASP A 231       2.366  -7.505  -5.786  1.00  0.94           N  
ATOM   1856  CA  ASP A 231       1.555  -8.428  -6.574  1.00  0.94           C  
ATOM   1857  C   ASP A 231       0.445  -9.044  -5.727  1.00  0.94           C  
ATOM   1858  CB  ASP A 231       2.429  -9.529  -7.178  1.00  0.94           C  
ATOM   1859  O   ASP A 231       0.711  -9.620  -4.670  1.00  0.94           O  
ATOM   1860  CG  ASP A 231       3.259  -9.048  -8.356  1.00  0.94           C  
ATOM   1861  OD1 ASP A 231       2.821  -8.123  -9.074  1.00  0.94           O  
ATOM   1862  OD2 ASP A 231       4.360  -9.601  -8.569  1.00  0.94           O  
ATOM   1863  N   LEU A 232      -0.782  -8.879  -6.194  1.00  0.91           N  
ATOM   1864  CA  LEU A 232      -1.865  -9.527  -5.463  1.00  0.91           C  
ATOM   1865  C   LEU A 232      -2.048 -10.968  -5.927  1.00  0.91           C  
ATOM   1866  CB  LEU A 232      -3.173  -8.751  -5.642  1.00  0.91           C  
ATOM   1867  O   LEU A 232      -2.224 -11.222  -7.121  1.00  0.91           O  
ATOM   1868  CG  LEU A 232      -3.169  -7.297  -5.166  1.00  0.91           C  
ATOM   1869  CD1 LEU A 232      -4.494  -6.624  -5.509  1.00  0.91           C  
ATOM   1870  CD2 LEU A 232      -2.899  -7.225  -3.667  1.00  0.91           C  
ATOM   1871  N   ILE A 233      -1.918 -11.865  -4.934  1.00  0.90           N  
ATOM   1872  CA  ILE A 233      -2.066 -13.281  -5.251  1.00  0.90           C  
ATOM   1873  C   ILE A 233      -3.395 -13.797  -4.705  1.00  0.90           C  
ATOM   1874  CB  ILE A 233      -0.894 -14.113  -4.683  1.00  0.90           C  
ATOM   1875  O   ILE A 233      -3.654 -13.711  -3.502  1.00  0.90           O  
ATOM   1876  CG1 ILE A 233       0.447 -13.508  -5.112  1.00  0.90           C  
ATOM   1877  CG2 ILE A 233      -1.004 -15.574  -5.128  1.00  0.90           C  
ATOM   1878  CD1 ILE A 233       0.672 -13.505  -6.618  1.00  0.90           C  
ATOM   1879  N   ILE A 234      -4.319 -14.168  -5.627  1.00  0.83           N  
ATOM   1880  CA  ILE A 234      -5.584 -14.764  -5.211  1.00  0.83           C  
ATOM   1881  C   ILE A 234      -5.613 -16.239  -5.604  1.00  0.83           C  
ATOM   1882  CB  ILE A 234      -6.789 -14.021  -5.830  1.00  0.83           C  
ATOM   1883  O   ILE A 234      -5.441 -16.580  -6.777  1.00  0.83           O  
ATOM   1884  CG1 ILE A 234      -6.741 -12.532  -5.469  1.00  0.83           C  
ATOM   1885  CG2 ILE A 234      -8.106 -14.653  -5.372  1.00  0.83           C  
ATOM   1886  CD1 ILE A 234      -7.813 -11.694  -6.153  1.00  0.83           C  
ATOM   1887  N   ASN A 235      -5.650 -17.085  -4.606  1.00  0.78           N  
ATOM   1888  CA  ASN A 235      -5.756 -18.504  -4.931  1.00  0.78           C  
ATOM   1889  C   ASN A 235      -7.186 -18.890  -5.297  1.00  0.78           C  
ATOM   1890  CB  ASN A 235      -5.256 -19.360  -3.766  1.00  0.78           C  
ATOM   1891  O   ASN A 235      -8.116 -18.643  -4.527  1.00  0.78           O  
ATOM   1892  CG  ASN A 235      -3.773 -19.185  -3.506  1.00  0.78           C  
ATOM   1893  ND2 ASN A 235      -3.386 -19.209  -2.236  1.00  0.78           N  
ATOM   1894  OD1 ASN A 235      -2.981 -19.029  -4.439  1.00  0.78           O  
ATOM   1895  N   LEU A 236      -7.466 -18.980  -6.575  1.00  0.73           N  
ATOM   1896  CA  LEU A 236      -8.783 -19.427  -7.015  1.00  0.73           C  
ATOM   1897  C   LEU A 236      -8.916 -20.941  -6.882  1.00  0.73           C  
ATOM   1898  CB  LEU A 236      -9.036 -19.007  -8.466  1.00  0.73           C  
ATOM   1899  O   LEU A 236      -7.945 -21.674  -7.088  1.00  0.73           O  
ATOM   1900  CG  LEU A 236      -8.999 -17.505  -8.752  1.00  0.73           C  
ATOM   1901  CD1 LEU A 236      -9.035 -17.251 -10.255  1.00  0.73           C  
ATOM   1902  CD2 LEU A 236     -10.159 -16.800  -8.058  1.00  0.73           C  
